# Supplementary material for: Research on differential privacy protection method based on user tendency
Source: PLoS One. 2023 Oct 26;18(10):e0288823. doi: 10.1371/journal.pone.0288823 (PMC10602288; doi:10.1371/journal.pone.0288823)
Supplement: S3 Data — (ZIP) [file pone.0288823.s003.zip › Data 5-3/052/Trajectory/20080530101103.plt]

Geolife trajectory
WGS 84
Altitude is in Feet
Reserved 3
0,2,255,My Track,0,0,2,8421376
0
39.915326,116.247149,0,186,39598.4243402778,2008-05-30,10:11:03
39.915372,116.247155,0,181,39598.4243634259,2008-05-30,10:11:05
39.915418,116.247082,0,176,39598.4243865741,2008-05-30,10:11:07
39.915477,116.247049,0,164,39598.4244097222,2008-05-30,10:11:09
39.915548,116.247077,0,155,39598.4244328704,2008-05-30,10:11:11
39.915627,116.247059,0,152,39598.4244560185,2008-05-30,10:11:13
39.915703,116.247054,0,142,39598.4244791667,2008-05-30,10:11:15
39.915792,116.247067,0,134,39598.4245023148,2008-05-30,10:11:17
39.91589,116.247076,0,124,39598.424525463,2008-05-30,10:11:19
39.915982,116.247085,0,123,39598.4245486111,2008-05-30,10:11:21
39.916076,116.247094,0,125,39598.4245717593,2008-05-30,10:11:23
39.916137,116.247104,0,128,39598.4245949074,2008-05-30,10:11:25
39.916199,116.247116,0,128,39598.4246180556,2008-05-30,10:11:27
39.916258,116.247126,0,120,39598.4246412037,2008-05-30,10:11:29
39.916317,116.247172,0,118,39598.4246643518,2008-05-30,10:11:31
39.916358,116.247174,0,119,39598.4246875,2008-05-30,10:11:33
39.916381,116.247185,0,116,39598.4247106481,2008-05-30,10:11:35
39.916406,116.247187,0,117,39598.4247337963,2008-05-30,10:11:37
39.916419,116.247215,0,116,39598.4247569444,2008-05-30,10:11:39
39.91645,116.24725,0,120,39598.4247800926,2008-05-30,10:11:41
39.916469,116.247304,0,122,39598.4248032407,2008-05-30,10:11:43
39.916489,116.247397,0,122,39598.4248263889,2008-05-30,10:11:45
39.916505,116.247516,0,122,39598.424849537,2008-05-30,10:11:47
39.916523,116.247648,0,126,39598.4248726852,2008-05-30,10:11:49
39.916543,116.247808,0,126,39598.4248958333,2008-05-30,10:11:51
39.916564,116.248002,0,123,39598.4249189815,2008-05-30,10:11:53
39.916573,116.248213,0,124,39598.4249421296,2008-05-30,10:11:55
39.916565,116.248426,0,125,39598.4249652778,2008-05-30,10:11:57
39.916566,116.248589,0,123,39598.4249884259,2008-05-30,10:11:59
39.916565,116.248718,0,120,39598.4250115741,2008-05-30,10:12:01
39.916566,116.248794,0,117,39598.4250347222,2008-05-30,10:12:03
39.916589,116.248885,0,108,39598.4250578704,2008-05-30,10:12:05
39.916603,116.2489,0,107,39598.4250810185,2008-05-30,10:12:07
39.916599,116.248919,0,103,39598.4251041667,2008-05-30,10:12:09
39.916602,116.248998,0,98,39598.4251273148,2008-05-30,10:12:11
39.916587,116.249091,0,95,39598.425150463,2008-05-30,10:12:13
39.916583,116.249206,0,93,39598.4251736111,2008-05-30,10:12:15
39.916575,116.24932,0,93,39598.4251967593,2008-05-30,10:12:17
39.916578,116.249426,0,92,39598.4252199074,2008-05-30,10:12:19
39.916569,116.249534,0,92,39598.4252430556,2008-05-30,10:12:21
39.916563,116.249676,0,91,39598.4252662037,2008-05-30,10:12:23
39.916564,116.249835,0,91,39598.4252893519,2008-05-30,10:12:25
39.916552,116.250002,0,90,39598.4253125,2008-05-30,10:12:27
39.916527,116.250208,0,91,39598.4253356481,2008-05-30,10:12:29
39.916515,116.250417,0,90,39598.4253587963,2008-05-30,10:12:31
39.91653,116.250642,0,90,39598.4253819444,2008-05-30,10:12:33
39.916531,116.250862,0,91,39598.4254050926,2008-05-30,10:12:35
39.916537,116.251094,0,92,39598.4254282407,2008-05-30,10:12:37
39.916542,116.251316,0,93,39598.4254513889,2008-05-30,10:12:39
39.916553,116.251528,0,94,39598.425474537,2008-05-30,10:12:41
39.916592,116.251825,0,92,39598.4254976852,2008-05-30,10:12:43
39.916606,116.25202,0,93,39598.4255208333,2008-05-30,10:12:45
39.9166,116.252226,0,93,39598.4255439815,2008-05-30,10:12:47
39.916595,116.252409,0,94,39598.4255671296,2008-05-30,10:12:49
39.916588,116.252563,0,93,39598.4255902778,2008-05-30,10:12:51
39.916585,116.25267,0,94,39598.4256134259,2008-05-30,10:12:53
39.91658,116.252719,0,96,39598.4256365741,2008-05-30,10:12:55
39.916543,116.252732,0,97,39598.4256597222,2008-05-30,10:12:57
39.916527,116.252725,0,101,39598.4256828704,2008-05-30,10:12:59
39.916525,116.252725,0,101,39598.4257060185,2008-05-30,10:13:01
39.916524,116.252737,0,101,39598.4257291667,2008-05-30,10:13:03
39.916525,116.252796,0,104,39598.4257523148,2008-05-30,10:13:05
39.91653,116.252821,0,107,39598.425775463,2008-05-30,10:13:07
39.916535,116.252825,0,109,39598.4257986111,2008-05-30,10:13:09
39.916545,116.252821,0,110,39598.4258217593,2008-05-30,10:13:11
39.916552,116.252813,0,111,39598.4258449074,2008-05-30,10:13:13
39.916556,116.252806,0,113,39598.4258680556,2008-05-30,10:13:15
39.91656,116.252799,0,114,39598.4258912037,2008-05-30,10:13:17
39.916564,116.252802,0,114,39598.4259143519,2008-05-30,10:13:19
39.916564,116.252801,0,114,39598.4259375,2008-05-30,10:13:21
39.916561,116.2528,0,114,39598.4259606482,2008-05-30,10:13:23
39.916561,116.2528,0,114,39598.4259837963,2008-05-30,10:13:25
39.916564,116.252803,0,114,39598.4260069444,2008-05-30,10:13:27
39.916567,116.252807,0,114,39598.4260300926,2008-05-30,10:13:29
39.91655,116.252858,0,116,39598.4260532407,2008-05-30,10:13:31
39.916529,116.252936,0,117,39598.4260763889,2008-05-30,10:13:33
39.916511,116.253045,0,123,39598.426099537,2008-05-30,10:13:35
39.916504,116.253152,0,126,39598.4261226852,2008-05-30,10:13:37
39.916497,116.253236,0,124,39598.4261458333,2008-05-30,10:13:39
39.916493,116.253288,0,121,39598.4261689815,2008-05-30,10:13:41
39.916499,116.253319,0,119,39598.4261921296,2008-05-30,10:13:43
39.9165,116.253349,0,116,39598.4262152778,2008-05-30,10:13:45
39.9165,116.253373,0,117,39598.4262384259,2008-05-30,10:13:47
39.916497,116.25339,0,119,39598.4262615741,2008-05-30,10:13:49
39.916497,116.253405,0,117,39598.4262847222,2008-05-30,10:13:51
39.916498,116.253426,0,114,39598.4263078704,2008-05-30,10:13:53
39.916502,116.253469,0,115,39598.4263310185,2008-05-30,10:13:55
39.916508,116.253525,0,118,39598.4263541667,2008-05-30,10:13:57
39.91651,116.253578,0,120,39598.4263773148,2008-05-30,10:13:59
39.916515,116.253643,0,120,39598.426400463,2008-05-30,10:14:01
39.916513,116.253681,0,126,39598.4264236111,2008-05-30,10:14:03
39.91651,116.253713,0,130,39598.4264467593,2008-05-30,10:14:05
39.916535,116.253714,0,137,39598.4264699074,2008-05-30,10:14:07
39.916543,116.253709,0,143,39598.4264930556,2008-05-30,10:14:09
39.916543,116.253712,0,142,39598.4265162037,2008-05-30,10:14:11
39.916543,116.253714,0,142,39598.4265393519,2008-05-30,10:14:13
39.916544,116.253714,0,142,39598.4265625,2008-05-30,10:14:15
39.916545,116.253718,0,142,39598.4265856481,2008-05-30,10:14:17
39.916553,116.253732,0,144,39598.4266087963,2008-05-30,10:14:19
39.916554,116.25376,0,145,39598.4266319444,2008-05-30,10:14:21
39.916519,116.253807,0,147,39598.4266550926,2008-05-30,10:14:23
39.916518,116.253871,0,146,39598.4266782407,2008-05-30,10:14:25
39.916508,116.253943,0,145,39598.4267013889,2008-05-30,10:14:27
39.91649,116.253999,0,141,39598.426724537,2008-05-30,10:14:29
39.916493,116.254056,0,140,39598.4267476852,2008-05-30,10:14:31
39.916488,116.254119,0,137,39598.4267708333,2008-05-30,10:14:33
39.91649,116.254178,0,140,39598.4267939815,2008-05-30,10:14:35
39.916482,116.254244,0,138,39598.4268171296,2008-05-30,10:14:37
39.916501,116.254297,0,135,39598.4268402778,2008-05-30,10:14:39
39.916513,116.254322,0,132,39598.4268634259,2008-05-30,10:14:41
39.91651,116.254329,0,130,39598.4268865741,2008-05-30,10:14:43
39.916515,116.254333,0,131,39598.4269097222,2008-05-30,10:14:45
39.916516,116.254333,0,131,39598.4269328704,2008-05-30,10:14:47
39.916516,116.254333,0,130,39598.4269560185,2008-05-30,10:14:49
39.916516,116.254333,0,130,39598.4269791667,2008-05-30,10:14:51
39.916517,116.254332,0,130,39598.4270023148,2008-05-30,10:14:53
39.916516,116.254333,0,130,39598.427025463,2008-05-30,10:14:55
39.916517,116.254338,0,130,39598.4270486111,2008-05-30,10:14:57
39.916526,116.254359,0,131,39598.4270717593,2008-05-30,10:14:59
39.916503,116.254396,0,131,39598.4270949074,2008-05-30,10:15:01
39.916534,116.25445,0,133,39598.4271180556,2008-05-30,10:15:03
39.916529,116.254516,0,133,39598.4271412037,2008-05-30,10:15:05
39.916521,116.254592,0,133,39598.4271643519,2008-05-30,10:15:07
39.916523,116.254626,0,135,39598.4271875,2008-05-30,10:15:09
39.916542,116.25467,0,136,39598.4272106481,2008-05-30,10:15:11
39.916571,116.254686,0,138,39598.4272337963,2008-05-30,10:15:13
39.916568,116.25469,0,140,39598.4272569444,2008-05-30,10:15:15
39.916553,116.254697,0,140,39598.4272800926,2008-05-30,10:15:17
39.916541,116.254699,0,141,39598.4273032407,2008-05-30,10:15:19
39.916541,116.2547,0,141,39598.4273263889,2008-05-30,10:15:21
39.916541,116.254698,0,142,39598.427349537,2008-05-30,10:15:23
39.91654,116.254698,0,142,39598.4273726852,2008-05-30,10:15:25
39.91654,116.254698,0,142,39598.4273958333,2008-05-30,10:15:27
39.916539,116.254699,0,142,39598.4274189815,2008-05-30,10:15:29
39.916539,116.2547,0,142,39598.4274421296,2008-05-30,10:15:31
39.916544,116.254729,0,143,39598.4274652778,2008-05-30,10:15:33
39.916555,116.254756,0,145,39598.4274884259,2008-05-30,10:15:35
39.916571,116.25481,0,146,39598.4275115741,2008-05-30,10:15:37
39.916599,116.254846,0,148,39598.4275347222,2008-05-30,10:15:39
39.916614,116.254882,0,150,39598.4275578704,2008-05-30,10:15:41
39.916616,116.254952,0,153,39598.4275810185,2008-05-30,10:15:43
39.916611,116.255038,0,154,39598.4276041667,2008-05-30,10:15:45
39.916623,116.255124,0,153,39598.4276273148,2008-05-30,10:15:47
39.916626,116.255219,0,153,39598.427650463,2008-05-30,10:15:49
39.916616,116.255306,0,156,39598.4276736111,2008-05-30,10:15:51
39.9166,116.255367,0,156,39598.4276967593,2008-05-30,10:15:53
39.916594,116.255423,0,158,39598.4277199074,2008-05-30,10:15:55
39.916582,116.255449,0,162,39598.4277430556,2008-05-30,10:15:57
39.916566,116.255481,0,167,39598.4277662037,2008-05-30,10:15:59
39.91654,116.25553,0,170,39598.4277893519,2008-05-30,10:16:01
39.916525,116.255577,0,173,39598.4278125,2008-05-30,10:16:03
39.9165,116.255666,0,184,39598.4278356481,2008-05-30,10:16:05
39.916485,116.255723,0,185,39598.4278587963,2008-05-30,10:16:07
39.916469,116.255781,0,187,39598.4278819444,2008-05-30,10:16:09
39.916467,116.255826,0,187,39598.4279050926,2008-05-30,10:16:11
39.916471,116.255871,0,186,39598.4279282407,2008-05-30,10:16:13
39.916478,116.255917,0,185,39598.4279513889,2008-05-30,10:16:15
39.916485,116.255959,0,184,39598.427974537,2008-05-30,10:16:17
39.916493,116.255997,0,184,39598.4279976852,2008-05-30,10:16:19
39.916496,116.256043,0,183,39598.4280208333,2008-05-30,10:16:21
39.916502,116.256078,0,182,39598.4280439815,2008-05-30,10:16:23
39.916504,116.256136,0,185,39598.4280671296,2008-05-30,10:16:25
39.916504,116.256187,0,191,39598.4280902778,2008-05-30,10:16:27
39.916513,116.256197,0,191,39598.4281134259,2008-05-30,10:16:29
39.916518,116.256211,0,192,39598.4281365741,2008-05-30,10:16:31
39.916515,116.25623,0,191,39598.4281597222,2008-05-30,10:16:33
39.916519,116.256278,0,189,39598.4281828704,2008-05-30,10:16:35
39.91653,116.256313,0,188,39598.4282060185,2008-05-30,10:16:37
39.91652,116.256316,0,188,39598.4282291667,2008-05-30,10:16:39
39.916527,116.256324,0,191,39598.4282523148,2008-05-30,10:16:41
39.916526,116.256323,0,191,39598.428275463,2008-05-30,10:16:43
39.916526,116.25632,0,191,39598.4282986111,2008-05-30,10:16:45
39.916521,116.256311,0,190,39598.4283217593,2008-05-30,10:16:47
39.916523,116.256307,0,191,39598.4283449074,2008-05-30,10:16:49
39.916523,116.256305,0,191,39598.4283680556,2008-05-30,10:16:51
39.916523,116.256303,0,191,39598.4283912037,2008-05-30,10:16:53
39.916523,116.256302,0,191,39598.4284143519,2008-05-30,10:16:55
39.916524,116.2563,0,191,39598.4284375,2008-05-30,10:16:57
39.916524,116.2563,0,191,39598.4284606481,2008-05-30,10:16:59
39.916523,116.256301,0,191,39598.4284837963,2008-05-30,10:17:01
39.916523,116.256305,0,191,39598.4285069444,2008-05-30,10:17:03
39.916522,116.25631,0,191,39598.4285300926,2008-05-30,10:17:05
39.916522,116.256314,0,191,39598.4285532407,2008-05-30,10:17:07
39.916521,116.256318,0,191,39598.4285763889,2008-05-30,10:17:09
39.91652,116.256321,0,191,39598.428599537,2008-05-30,10:17:11
39.91652,116.256324,0,191,39598.4286226852,2008-05-30,10:17:13
39.916519,116.256327,0,191,39598.4286458333,2008-05-30,10:17:15
39.916519,116.25633,0,191,39598.4286689815,2008-05-30,10:17:17
39.916519,116.256332,0,191,39598.4286921296,2008-05-30,10:17:19
39.916519,116.256336,0,191,39598.4287152778,2008-05-30,10:17:21
39.916514,116.256389,0,191,39598.4287384259,2008-05-30,10:17:23
39.916524,116.256449,0,189,39598.4287615741,2008-05-30,10:17:25
39.916525,116.256541,0,186,39598.4287847222,2008-05-30,10:17:27
39.916532,116.256659,0,185,39598.4288078704,2008-05-30,10:17:29
39.916523,116.256782,0,183,39598.4288310185,2008-05-30,10:17:31
39.916513,116.256863,0,183,39598.4288541667,2008-05-30,10:17:33
39.916503,116.256922,0,183,39598.4288773148,2008-05-30,10:17:35
39.916502,116.256946,0,182,39598.428900463,2008-05-30,10:17:37
39.916505,116.256978,0,184,39598.4289236111,2008-05-30,10:17:39
39.916551,116.25701,0,188,39598.4289467593,2008-05-30,10:17:41
39.916573,116.25703,0,188,39598.4289699074,2008-05-30,10:17:43
39.916582,116.257041,0,190,39598.4289930556,2008-05-30,10:17:45
39.916579,116.257056,0,190,39598.4290162037,2008-05-30,10:17:47
39.916567,116.257088,0,191,39598.4290393519,2008-05-30,10:17:49
39.916558,116.257128,0,192,39598.4290625,2008-05-30,10:17:51
39.916549,116.257168,0,194,39598.4290856481,2008-05-30,10:17:53
39.916539,116.257212,0,196,39598.4291087963,2008-05-30,10:17:55
39.916531,116.257253,0,199,39598.4291319444,2008-05-30,10:17:57
39.916534,116.257287,0,201,39598.4291550926,2008-05-30,10:17:59
39.916523,116.257626,0,226,39598.4301273148,2008-05-30,10:19:23
39.916523,116.257685,0,229,39598.430150463,2008-05-30,10:19:25
39.916521,116.257738,0,231,39598.4301736111,2008-05-30,10:19:27
39.916515,116.257813,0,232,39598.4301967593,2008-05-30,10:19:29
39.916519,116.257881,0,235,39598.4302199074,2008-05-30,10:19:31
39.916536,116.25793,0,238,39598.4302430556,2008-05-30,10:19:33
39.916554,116.257952,0,238,39598.4302662037,2008-05-30,10:19:35
39.916566,116.257978,0,239,39598.4302893518,2008-05-30,10:19:37
39.916574,116.257991,0,237,39598.4303125,2008-05-30,10:19:39
39.91658,116.258021,0,238,39598.4303356481,2008-05-30,10:19:41
39.916574,116.258058,0,239,39598.4303587963,2008-05-30,10:19:43
39.916574,116.258073,0,241,39598.4303819444,2008-05-30,10:19:45
39.916568,116.258067,0,243,39598.4304050926,2008-05-30,10:19:47
39.916568,116.258072,0,246,39598.4304282407,2008-05-30,10:19:49
39.916597,116.258125,0,243,39598.4304513889,2008-05-30,10:19:51
39.916606,116.258183,0,241,39598.430474537,2008-05-30,10:19:53
39.916605,116.258212,0,241,39598.4304976852,2008-05-30,10:19:55
39.916611,116.258215,0,241,39598.4305208333,2008-05-30,10:19:57
39.916614,116.258223,0,241,39598.4305439815,2008-05-30,10:19:59
39.916614,116.258224,0,242,39598.4305671296,2008-05-30,10:20:01
39.916614,116.258222,0,242,39598.4305902778,2008-05-30,10:20:03
39.916614,116.258222,0,242,39598.4306134259,2008-05-30,10:20:05
39.916614,116.258222,0,242,39598.4306365741,2008-05-30,10:20:07
39.916615,116.258223,0,242,39598.4306597222,2008-05-30,10:20:09
39.916615,116.258225,0,242,39598.4306828704,2008-05-30,10:20:11
39.916615,116.258226,0,242,39598.4307060185,2008-05-30,10:20:13
39.916616,116.258225,0,242,39598.4307291667,2008-05-30,10:20:15
39.916616,116.258225,0,242,39598.4307523148,2008-05-30,10:20:17
39.916617,116.258226,0,242,39598.430775463,2008-05-30,10:20:19
39.916617,116.258226,0,242,39598.4307986111,2008-05-30,10:20:21
39.916618,116.258227,0,242,39598.4308217593,2008-05-30,10:20:23
39.916618,116.258228,0,242,39598.4308449074,2008-05-30,10:20:25
39.916618,116.258228,0,242,39598.4308680556,2008-05-30,10:20:27
39.916618,116.258228,0,242,39598.4308912037,2008-05-30,10:20:29
39.916618,116.258227,0,242,39598.4309143518,2008-05-30,10:20:31
39.916618,116.258227,0,242,39598.4309375,2008-05-30,10:20:33
39.916618,116.258225,0,242,39598.4309606481,2008-05-30,10:20:35
39.916618,116.258223,0,241,39598.4309837963,2008-05-30,10:20:37
39.916617,116.25822,0,241,39598.4310069444,2008-05-30,10:20:39
39.916617,116.25822,0,241,39598.4310300926,2008-05-30,10:20:41
39.916617,116.258221,0,241,39598.4310532407,2008-05-30,10:20:43
39.916616,116.258225,0,241,39598.4310763889,2008-05-30,10:20:45
39.916616,116.258229,0,241,39598.431099537,2008-05-30,10:20:47
39.916485,116.258534,0,221,39598.4320486111,2008-05-30,10:22:09
39.916465,116.25853,0,223,39598.4320717593,2008-05-30,10:22:11
39.916465,116.258534,0,224,39598.4320949074,2008-05-30,10:22:13
39.916471,116.258545,0,223,39598.4321180556,2008-05-30,10:22:15
39.916472,116.258556,0,223,39598.4321412037,2008-05-30,10:22:17
39.916478,116.258564,0,223,39598.4321643518,2008-05-30,10:22:19
39.916496,116.258566,0,224,39598.4321875,2008-05-30,10:22:21
39.916502,116.258545,0,225,39598.4322106481,2008-05-30,10:22:23
39.916525,116.258533,0,226,39598.4322337963,2008-05-30,10:22:25
39.916563,116.258523,0,228,39598.4322569444,2008-05-30,10:22:27
39.916622,116.258504,0,230,39598.4322800926,2008-05-30,10:22:29
39.916699,116.258484,0,233,39598.4323032407,2008-05-30,10:22:31
39.916788,116.258474,0,237,39598.4323263889,2008-05-30,10:22:33
39.91689,116.258498,0,241,39598.432349537,2008-05-30,10:22:35
39.916997,116.258518,0,245,39598.4323726852,2008-05-30,10:22:37
39.917135,116.258565,0,247,39598.4323958333,2008-05-30,10:22:39
39.917233,116.258623,0,251,39598.4324189815,2008-05-30,10:22:41
39.917309,116.258679,0,250,39598.4324421296,2008-05-30,10:22:43
39.917343,116.258733,0,251,39598.4324652778,2008-05-30,10:22:45
39.917353,116.25875,0,252,39598.4324884259,2008-05-30,10:22:47
39.91737,116.25875,0,253,39598.4325115741,2008-05-30,10:22:49
39.917385,116.258757,0,251,39598.4325347222,2008-05-30,10:22:51
39.917387,116.258768,0,251,39598.4325578704,2008-05-30,10:22:53
39.917392,116.258776,0,250,39598.4325810185,2008-05-30,10:22:55
39.917397,116.258778,0,250,39598.4326041667,2008-05-30,10:22:57
39.917402,116.258776,0,249,39598.4326273148,2008-05-30,10:22:59
39.917406,116.258771,0,249,39598.432650463,2008-05-30,10:23:01
39.91741,116.258763,0,249,39598.4326736111,2008-05-30,10:23:03
39.917415,116.258753,0,248,39598.4326967593,2008-05-30,10:23:05
39.917424,116.25874,0,248,39598.4327199074,2008-05-30,10:23:07
39.917486,116.258715,0,247,39598.4327430556,2008-05-30,10:23:09
39.917548,116.258696,0,246,39598.4327662037,2008-05-30,10:23:11
39.917656,116.258702,0,249,39598.4327893518,2008-05-30,10:23:13
39.917762,116.258684,0,257,39598.4328125,2008-05-30,10:23:15
39.917885,116.258659,0,267,39598.4328356481,2008-05-30,10:23:17
39.918012,116.258662,0,274,39598.4328587963,2008-05-30,10:23:19
39.918163,116.258658,0,282,39598.4328819444,2008-05-30,10:23:21
39.918312,116.258649,0,284,39598.4329050926,2008-05-30,10:23:23
39.918427,116.258642,0,286,39598.4329282407,2008-05-30,10:23:25
39.918512,116.258569,0,297,39598.4329513889,2008-05-30,10:23:27
39.918597,116.258556,0,295,39598.432974537,2008-05-30,10:23:29
39.918655,116.258542,0,293,39598.4329976852,2008-05-30,10:23:31
39.918672,116.25854,0,289,39598.4330208333,2008-05-30,10:23:33
39.918692,116.258535,0,287,39598.4330439815,2008-05-30,10:23:35
39.918718,116.258525,0,291,39598.4330671296,2008-05-30,10:23:37
39.918775,116.258524,0,294,39598.4330902778,2008-05-30,10:23:39
39.918822,116.258521,0,297,39598.4331134259,2008-05-30,10:23:41
39.91887,116.25851,0,303,39598.4331365741,2008-05-30,10:23:43
39.918939,116.258501,0,307,39598.4331597222,2008-05-30,10:23:45
39.919026,116.258504,0,312,39598.4331828704,2008-05-30,10:23:47
39.919161,116.258512,0,320,39598.4332060185,2008-05-30,10:23:49
39.919301,116.258516,0,323,39598.4332291667,2008-05-30,10:23:51
39.919481,116.258502,0,324,39598.4332523148,2008-05-30,10:23:53
39.919686,116.258509,0,323,39598.433275463,2008-05-30,10:23:55
39.919919,116.258495,0,319,39598.4332986111,2008-05-30,10:23:57
39.920178,116.258611,0,307,39598.4333217593,2008-05-30,10:23:59
39.920395,116.258616,0,298,39598.4333449074,2008-05-30,10:24:01
39.920575,116.258579,0,300,39598.4333680556,2008-05-30,10:24:03
39.920788,116.258599,0,307,39598.4333912037,2008-05-30,10:24:05
39.920981,116.258603,0,294,39598.4334143519,2008-05-30,10:24:07
39.921158,116.258595,0,274,39598.4334375,2008-05-30,10:24:09
39.921297,116.258619,0,267,39598.4334606482,2008-05-30,10:24:11
39.921382,116.258611,0,250,39598.4334837963,2008-05-30,10:24:13
39.921417,116.258612,0,238,39598.4335069444,2008-05-30,10:24:15
39.921436,116.258616,0,233,39598.4335300926,2008-05-30,10:24:17
39.921435,116.258628,0,238,39598.4335532407,2008-05-30,10:24:19
39.921435,116.258627,0,235,39598.4335763889,2008-05-30,10:24:21
39.921436,116.258624,0,234,39598.433599537,2008-05-30,10:24:23
39.921436,116.258622,0,234,39598.4336226852,2008-05-30,10:24:25
39.921468,116.258621,0,235,39598.4336458333,2008-05-30,10:24:27
39.921539,116.258614,0,236,39598.4336689815,2008-05-30,10:24:29
39.921625,116.258606,0,236,39598.4336921296,2008-05-30,10:24:31
39.921711,116.258598,0,235,39598.4337152778,2008-05-30,10:24:33
39.921807,116.258595,0,235,39598.4337384259,2008-05-30,10:24:35
39.921928,116.258622,0,233,39598.4337615741,2008-05-30,10:24:37
39.922057,116.258626,0,235,39598.4337847222,2008-05-30,10:24:39
39.922201,116.258654,0,232,39598.4338078704,2008-05-30,10:24:41
39.922336,116.258651,0,232,39598.4338310185,2008-05-30,10:24:43
39.922458,116.258642,0,231,39598.4338541667,2008-05-30,10:24:45
39.922554,116.258633,0,225,39598.4338773148,2008-05-30,10:24:47
39.922625,116.258633,0,219,39598.433900463,2008-05-30,10:24:49
39.922662,116.258626,0,213,39598.4339236111,2008-05-30,10:24:51
39.922702,116.258625,0,209,39598.4339467593,2008-05-30,10:24:53
39.92273,116.258612,0,205,39598.4339699074,2008-05-30,10:24:55
39.922756,116.258607,0,197,39598.4339930556,2008-05-30,10:24:57
39.922777,116.258615,0,197,39598.4340162037,2008-05-30,10:24:59
39.922793,116.258615,0,193,39598.4340393519,2008-05-30,10:25:01
39.922814,116.258591,0,186,39598.4340625,2008-05-30,10:25:03
39.922845,116.258592,0,185,39598.4340856481,2008-05-30,10:25:05
39.922881,116.258588,0,183,39598.4341087963,2008-05-30,10:25:07
39.922923,116.258592,0,182,39598.4341319444,2008-05-30,10:25:09
39.92295,116.258593,0,181,39598.4341550926,2008-05-30,10:25:11
39.922979,116.258586,0,179,39598.4341782407,2008-05-30,10:25:13
39.923021,116.258536,0,178,39598.4342013889,2008-05-30,10:25:15
39.923046,116.258473,0,189,39598.434224537,2008-05-30,10:25:17
39.923096,116.258485,0,195,39598.4342476852,2008-05-30,10:25:19
39.923161,116.258518,0,211,39598.4342708333,2008-05-30,10:25:21
39.923233,116.258529,0,216,39598.4342939815,2008-05-30,10:25:23
39.923311,116.258528,0,220,39598.4343171296,2008-05-30,10:25:25
39.923412,116.258507,0,225,39598.4343402778,2008-05-30,10:25:27
39.923517,116.25851,0,227,39598.4343634259,2008-05-30,10:25:29
39.923624,116.258508,0,223,39598.4343865741,2008-05-30,10:25:31
39.923744,116.258492,0,217,39598.4344097222,2008-05-30,10:25:33
39.923875,116.258474,0,215,39598.4344328704,2008-05-30,10:25:35
39.92401,116.258475,0,210,39598.4344560185,2008-05-30,10:25:37
39.924168,116.258463,0,207,39598.4344791667,2008-05-30,10:25:39
39.92433,116.258436,0,200,39598.4345023148,2008-05-30,10:25:41
39.92452,116.258441,0,184,39598.434525463,2008-05-30,10:25:43
39.924708,116.258433,0,166,39598.4345486111,2008-05-30,10:25:45
39.924928,116.258417,0,157,39598.4345717593,2008-05-30,10:25:47
39.925146,116.25841,0,172,39598.4345949074,2008-05-30,10:25:49
39.925352,116.2584,0,166,39598.4346180556,2008-05-30,10:25:51
39.925533,116.258401,0,160,39598.4346412037,2008-05-30,10:25:53
39.925681,116.258398,0,152,39598.4346643519,2008-05-30,10:25:55
39.925775,116.258337,0,165,39598.4346875,2008-05-30,10:25:57
39.925899,116.258311,0,178,39598.4347106481,2008-05-30,10:25:59
39.92602,116.258312,0,163,39598.4347337963,2008-05-30,10:26:01
39.926163,116.258324,0,163,39598.4347569444,2008-05-30,10:26:03
39.92625,116.258345,0,168,39598.4347800926,2008-05-30,10:26:05
39.926304,116.258357,0,171,39598.4348032407,2008-05-30,10:26:07
39.926331,116.258377,0,187,39598.4348263889,2008-05-30,10:26:09
39.926343,116.258377,0,191,39598.434849537,2008-05-30,10:26:11
39.926347,116.258377,0,188,39598.4348726852,2008-05-30,10:26:13
39.926352,116.258377,0,186,39598.4348958333,2008-05-30,10:26:15
39.926358,116.258377,0,183,39598.4349189815,2008-05-30,10:26:17
39.926364,116.258376,0,181,39598.4349421296,2008-05-30,10:26:19
39.926368,116.258376,0,178,39598.4349652778,2008-05-30,10:26:21
39.926372,116.258377,0,176,39598.4349884259,2008-05-30,10:26:23
39.926379,116.258377,0,173,39598.4350115741,2008-05-30,10:26:25
39.926385,116.258377,0,172,39598.4350347222,2008-05-30,10:26:27
39.926391,116.258377,0,171,39598.4350578704,2008-05-30,10:26:29
39.926405,116.258379,0,169,39598.4350810185,2008-05-30,10:26:31
39.926451,116.258363,0,181,39598.4351041667,2008-05-30,10:26:33
39.92656,116.258346,0,183,39598.4351273148,2008-05-30,10:26:35
39.926672,116.258313,0,196,39598.435150463,2008-05-30,10:26:37
39.926815,116.258318,0,195,39598.4351736111,2008-05-30,10:26:39
39.926968,116.25832,0,198,39598.4351967593,2008-05-30,10:26:41
39.927119,116.258321,0,198,39598.4352199074,2008-05-30,10:26:43
39.927244,116.258339,0,198,39598.4352430556,2008-05-30,10:26:45
39.927349,116.258383,0,197,39598.4352662037,2008-05-30,10:26:47
39.927463,116.25837,0,191,39598.4352893519,2008-05-30,10:26:49
39.927552,116.258381,0,188,39598.4353125,2008-05-30,10:26:51
39.927669,116.258512,0,200,39598.4353356481,2008-05-30,10:26:53
39.927754,116.258646,0,213,39598.4353587963,2008-05-30,10:26:55
39.927792,116.258737,0,201,39598.4353819444,2008-05-30,10:26:57
39.927858,116.258919,0,176,39598.4354050926,2008-05-30,10:26:59
39.927857,116.259012,0,175,39598.4354282407,2008-05-30,10:27:01
39.927865,116.259129,0,174,39598.4354513889,2008-05-30,10:27:03
39.927859,116.259257,0,171,39598.435474537,2008-05-30,10:27:05
39.927855,116.259411,0,168,39598.4354976852,2008-05-30,10:27:07
39.927857,116.259592,0,166,39598.4355208333,2008-05-30,10:27:09
39.927857,116.259773,0,166,39598.4355439815,2008-05-30,10:27:11
39.92785,116.259936,0,165,39598.4355671296,2008-05-30,10:27:13
39.927848,116.260104,0,164,39598.4355902778,2008-05-30,10:27:15
39.927849,116.260261,0,163,39598.4356134259,2008-05-30,10:27:17
39.927837,116.26044,0,162,39598.4356365741,2008-05-30,10:27:19
39.927823,116.260628,0,163,39598.4356597222,2008-05-30,10:27:21
39.92781,116.260768,0,164,39598.4356828704,2008-05-30,10:27:23
39.927798,116.260868,0,165,39598.4357060185,2008-05-30,10:27:25
39.927796,116.260942,0,165,39598.4357291667,2008-05-30,10:27:27
39.927793,116.260987,0,166,39598.4357523148,2008-05-30,10:27:29
39.927814,116.261027,0,169,39598.435775463,2008-05-30,10:27:31
39.927822,116.261046,0,170,39598.4357986111,2008-05-30,10:27:33
39.927817,116.261048,0,170,39598.4358217593,2008-05-30,10:27:35
39.927818,116.261063,0,170,39598.4358449074,2008-05-30,10:27:37
39.927817,116.261078,0,170,39598.4358680556,2008-05-30,10:27:39
39.927814,116.261092,0,170,39598.4358912037,2008-05-30,10:27:41
39.92781,116.261107,0,170,39598.4359143519,2008-05-30,10:27:43
39.927805,116.261121,0,170,39598.4359375,2008-05-30,10:27:45
39.927803,116.261136,0,170,39598.4359606481,2008-05-30,10:27:47
39.927803,116.261154,0,170,39598.4359837963,2008-05-30,10:27:49
39.927804,116.261175,0,170,39598.4360069444,2008-05-30,10:27:51
39.927815,116.261239,0,172,39598.4360300926,2008-05-30,10:27:53
39.927837,116.261321,0,174,39598.4360532407,2008-05-30,10:27:55
39.927842,116.261419,0,175,39598.4360763889,2008-05-30,10:27:57
39.927838,116.261492,0,177,39598.436099537,2008-05-30,10:27:59
39.927833,116.261533,0,178,39598.4361226852,2008-05-30,10:28:01
39.927828,116.261565,0,181,39598.4361458333,2008-05-30,10:28:03
39.927815,116.261598,0,184,39598.4361689815,2008-05-30,10:28:05
39.927809,116.261627,0,187,39598.4361921296,2008-05-30,10:28:07
39.927805,116.261646,0,189,39598.4362152778,2008-05-30,10:28:09
39.927794,116.261659,0,192,39598.4362384259,2008-05-30,10:28:11
39.927792,116.261668,0,194,39598.4362615741,2008-05-30,10:28:13
39.927791,116.261669,0,194,39598.4362847222,2008-05-30,10:28:15
39.927793,116.26167,0,194,39598.4363078704,2008-05-30,10:28:17
39.927794,116.261671,0,194,39598.4363310185,2008-05-30,10:28:19
39.927793,116.261672,0,194,39598.4363541667,2008-05-30,10:28:21
39.92779,116.261674,0,194,39598.4363773148,2008-05-30,10:28:23
39.927788,116.261675,0,194,39598.436400463,2008-05-30,10:28:25
39.927785,116.261676,0,194,39598.4364236111,2008-05-30,10:28:27
39.927784,116.261677,0,194,39598.4364467593,2008-05-30,10:28:29
39.927785,116.261678,0,194,39598.4364699074,2008-05-30,10:28:31
39.927789,116.261678,0,194,39598.4364930556,2008-05-30,10:28:33
39.927793,116.261679,0,194,39598.4365162037,2008-05-30,10:28:35
39.927795,116.26168,0,194,39598.4365393519,2008-05-30,10:28:37
39.927797,116.261681,0,194,39598.4365625,2008-05-30,10:28:39
39.927799,116.261682,0,194,39598.4365856481,2008-05-30,10:28:41
39.9278,116.261683,0,194,39598.4366087963,2008-05-30,10:28:43
39.927803,116.261684,0,194,39598.4366319444,2008-05-30,10:28:45
39.927805,116.261685,0,194,39598.4366550926,2008-05-30,10:28:47
39.927812,116.261702,0,194,39598.4366782407,2008-05-30,10:28:49
39.927818,116.261728,0,195,39598.4367013889,2008-05-30,10:28:51
39.927829,116.261789,0,194,39598.436724537,2008-05-30,10:28:53
39.92783,116.261849,0,195,39598.4367476852,2008-05-30,10:28:55
39.92783,116.261935,0,195,39598.4367708333,2008-05-30,10:28:57
39.927805,116.262051,0,196,39598.4367939815,2008-05-30,10:28:59
39.927755,116.262167,0,198,39598.4368171296,2008-05-30,10:29:01
39.927751,116.262242,0,199,39598.4368402778,2008-05-30,10:29:03
39.92775,116.262313,0,200,39598.4368634259,2008-05-30,10:29:05
39.927741,116.262364,0,201,39598.4368865741,2008-05-30,10:29:07
39.927725,116.262413,0,200,39598.4369097222,2008-05-30,10:29:09
39.927717,116.262481,0,199,39598.4369328704,2008-05-30,10:29:11
39.927701,116.262555,0,200,39598.4369560185,2008-05-30,10:29:13
39.927709,116.262594,0,198,39598.4369791667,2008-05-30,10:29:15
39.927722,116.262625,0,198,39598.4370023148,2008-05-30,10:29:17
39.927722,116.262636,0,200,39598.437025463,2008-05-30,10:29:19
39.927726,116.262661,0,199,39598.4370486111,2008-05-30,10:29:21
39.92771,116.262703,0,197,39598.4370717593,2008-05-30,10:29:23
39.927706,116.262774,0,194,39598.4370949074,2008-05-30,10:29:25
39.927706,116.262839,0,192,39598.4371180556,2008-05-30,10:29:27
39.927694,116.262904,0,194,39598.4371412037,2008-05-30,10:29:29
39.927682,116.262956,0,193,39598.4371643519,2008-05-30,10:29:31
39.927679,116.262999,0,195,39598.4371875,2008-05-30,10:29:33
39.927679,116.263013,0,195,39598.4372106481,2008-05-30,10:29:35
39.927678,116.263025,0,195,39598.4372337963,2008-05-30,10:29:37
39.927675,116.263025,0,195,39598.4372569444,2008-05-30,10:29:39
39.927672,116.263026,0,195,39598.4372800926,2008-05-30,10:29:41
39.927671,116.263027,0,195,39598.4373032407,2008-05-30,10:29:43
39.927672,116.263028,0,195,39598.4373263889,2008-05-30,10:29:45
39.927674,116.263028,0,195,39598.437349537,2008-05-30,10:29:47
39.927675,116.263029,0,195,39598.4373726852,2008-05-30,10:29:49
39.927674,116.26303,0,195,39598.4373958333,2008-05-30,10:29:51
39.927675,116.26303,0,196,39598.4374189815,2008-05-30,10:29:53
39.927661,116.263057,0,196,39598.4374421296,2008-05-30,10:29:55
39.927658,116.263128,0,197,39598.4374652778,2008-05-30,10:29:57
39.927675,116.263216,0,200,39598.4374884259,2008-05-30,10:29:59
39.927683,116.263287,0,200,39598.4375115741,2008-05-30,10:30:01
39.927733,116.263348,0,201,39598.4375347222,2008-05-30,10:30:03
39.927738,116.263377,0,206,39598.4375578704,2008-05-30,10:30:05
39.927752,116.263382,0,208,39598.4375810185,2008-05-30,10:30:07
39.927767,116.263385,0,209,39598.4376041667,2008-05-30,10:30:09
39.927771,116.263385,0,209,39598.4376273148,2008-05-30,10:30:11
39.927773,116.263385,0,210,39598.437650463,2008-05-30,10:30:13
39.927774,116.263386,0,211,39598.4376736111,2008-05-30,10:30:15
39.927776,116.26344,0,213,39598.4376967593,2008-05-30,10:30:17
39.927769,116.263512,0,215,39598.4377199074,2008-05-30,10:30:19
39.927742,116.263555,0,209,39598.4377430556,2008-05-30,10:30:21
39.927738,116.263567,0,210,39598.4377662037,2008-05-30,10:30:23
39.927736,116.263573,0,211,39598.4377893518,2008-05-30,10:30:25
39.927735,116.263574,0,211,39598.4378125,2008-05-30,10:30:27
39.927734,116.263575,0,211,39598.4378356481,2008-05-30,10:30:29
39.927735,116.263575,0,211,39598.4378587963,2008-05-30,10:30:31
39.927734,116.263576,0,211,39598.4378819444,2008-05-30,10:30:33
39.927734,116.263577,0,211,39598.4379050926,2008-05-30,10:30:35
39.927732,116.26364,0,209,39598.4379282407,2008-05-30,10:30:37
39.927723,116.263712,0,207,39598.4379513889,2008-05-30,10:30:39
39.927731,116.263758,0,207,39598.437974537,2008-05-30,10:30:41
39.927734,116.263785,0,207,39598.4379976852,2008-05-30,10:30:43
39.927728,116.263796,0,207,39598.4380208333,2008-05-30,10:30:45
39.92773,116.263797,0,206,39598.4380439815,2008-05-30,10:30:47
39.927733,116.263798,0,206,39598.4380671296,2008-05-30,10:30:49
39.927735,116.263817,0,207,39598.4380902778,2008-05-30,10:30:51
39.927738,116.263839,0,207,39598.4381134259,2008-05-30,10:30:53
39.927733,116.263839,0,207,39598.4381365741,2008-05-30,10:30:55
39.927721,116.263851,0,209,39598.4381597222,2008-05-30,10:30:57
39.927719,116.263851,0,209,39598.4381828704,2008-05-30,10:30:59
39.927718,116.263852,0,209,39598.4382060185,2008-05-30,10:31:01
39.927717,116.263851,0,209,39598.4382291667,2008-05-30,10:31:03
39.927714,116.263852,0,209,39598.4382523148,2008-05-30,10:31:05
39.927715,116.263852,0,209,39598.438275463,2008-05-30,10:31:07
39.927718,116.263852,0,209,39598.4382986111,2008-05-30,10:31:09
39.927721,116.263864,0,210,39598.4383217593,2008-05-30,10:31:11
39.927725,116.263906,0,210,39598.4383449074,2008-05-30,10:31:13
39.927738,116.26397,0,208,39598.4383680556,2008-05-30,10:31:15
39.927742,116.264008,0,207,39598.4383912037,2008-05-30,10:31:17
39.927738,116.264035,0,207,39598.4384143518,2008-05-30,10:31:19
39.927727,116.264059,0,208,39598.4384375,2008-05-30,10:31:21
39.927718,116.264087,0,208,39598.4384606481,2008-05-30,10:31:23
39.927675,116.264146,0,205,39598.4384837963,2008-05-30,10:31:25
39.927662,116.264203,0,204,39598.4385069444,2008-05-30,10:31:27
39.927665,116.264267,0,204,39598.4385300926,2008-05-30,10:31:29
39.927669,116.26436,0,203,39598.4385532407,2008-05-30,10:31:31
39.927653,116.264438,0,201,39598.4385763889,2008-05-30,10:31:33
39.927643,116.264776,0,195,39598.4397337963,2008-05-30,10:33:13
39.927647,116.264821,0,196,39598.4397569444,2008-05-30,10:33:15
39.927637,116.264859,0,195,39598.4397800926,2008-05-30,10:33:17
39.927635,116.264887,0,195,39598.4398032407,2008-05-30,10:33:19
39.927629,116.264922,0,196,39598.4398263889,2008-05-30,10:33:21
39.92764,116.264954,0,197,39598.439849537,2008-05-30,10:33:23
39.927636,116.265001,0,197,39598.4398726852,2008-05-30,10:33:25
39.927628,116.265062,0,196,39598.4398958333,2008-05-30,10:33:27
39.927621,116.265126,0,197,39598.4399189815,2008-05-30,10:33:29
39.927627,116.265204,0,197,39598.4399421296,2008-05-30,10:33:31
39.927634,116.265283,0,198,39598.4399652778,2008-05-30,10:33:33
39.927637,116.265339,0,201,39598.4399884259,2008-05-30,10:33:35
39.927631,116.265406,0,205,39598.4400115741,2008-05-30,10:33:37
39.927612,116.265501,0,202,39598.4400347222,2008-05-30,10:33:39
39.927606,116.265614,0,201,39598.4400578704,2008-05-30,10:33:41
39.92759,116.265714,0,195,39598.4400810185,2008-05-30,10:33:43
39.927575,116.265803,0,187,39598.4401041667,2008-05-30,10:33:45
39.927568,116.265897,0,179,39598.4401273148,2008-05-30,10:33:47
39.927555,116.265972,0,179,39598.440150463,2008-05-30,10:33:49
39.927541,116.266029,0,181,39598.4401736111,2008-05-30,10:33:51
39.927523,116.266052,0,177,39598.4401967593,2008-05-30,10:33:53
39.92753,116.266061,0,180,39598.4402199074,2008-05-30,10:33:55
39.927531,116.266061,0,179,39598.4402430556,2008-05-30,10:33:57
39.927533,116.266061,0,179,39598.4402662037,2008-05-30,10:33:59
39.927534,116.266062,0,178,39598.4402893518,2008-05-30,10:34:01
39.927539,116.266062,0,177,39598.4403125,2008-05-30,10:34:03
39.927544,116.266062,0,176,39598.4403356481,2008-05-30,10:34:05
39.927546,116.266062,0,175,39598.4403587963,2008-05-30,10:34:07
39.927547,116.266062,0,173,39598.4403819444,2008-05-30,10:34:09
39.927545,116.266062,0,173,39598.4404050926,2008-05-30,10:34:11
39.927545,116.266063,0,173,39598.4404282407,2008-05-30,10:34:13
39.927543,116.266063,0,173,39598.4404513889,2008-05-30,10:34:15
39.927541,116.266064,0,173,39598.440474537,2008-05-30,10:34:17
39.927537,116.266065,0,173,39598.4404976852,2008-05-30,10:34:19
39.927534,116.266067,0,173,39598.4405208333,2008-05-30,10:34:21
39.92753,116.266068,0,173,39598.4405439815,2008-05-30,10:34:23
39.927527,116.266075,0,173,39598.4405671296,2008-05-30,10:34:25
39.927524,116.266088,0,173,39598.4405902778,2008-05-30,10:34:27
39.92752,116.266088,0,173,39598.4406134259,2008-05-30,10:34:29
39.927519,116.266089,0,173,39598.4406365741,2008-05-30,10:34:31
39.927518,116.266089,0,173,39598.4406597222,2008-05-30,10:34:33
39.927517,116.26609,0,173,39598.4406828704,2008-05-30,10:34:35
39.927516,116.266091,0,173,39598.4407060185,2008-05-30,10:34:37
39.927518,116.266092,0,173,39598.4407291667,2008-05-30,10:34:39
39.92752,116.266092,0,173,39598.4407523148,2008-05-30,10:34:41
39.927522,116.266093,0,174,39598.440775463,2008-05-30,10:34:43
39.927524,116.266093,0,174,39598.4407986111,2008-05-30,10:34:45
39.927527,116.266093,0,175,39598.4408217593,2008-05-30,10:34:47
39.927527,116.266094,0,175,39598.4408449074,2008-05-30,10:34:49
39.927526,116.266094,0,176,39598.4408680556,2008-05-30,10:34:51
39.927526,116.266095,0,176,39598.4408912037,2008-05-30,10:34:53
39.927527,116.266095,0,176,39598.4409143519,2008-05-30,10:34:55
39.927532,116.266095,0,177,39598.4409375,2008-05-30,10:34:57
39.927538,116.266095,0,177,39598.4409606481,2008-05-30,10:34:59
39.927544,116.266095,0,178,39598.4409837963,2008-05-30,10:35:01
39.927545,116.266097,0,177,39598.4410069444,2008-05-30,10:35:03
39.927542,116.266098,0,177,39598.4410300926,2008-05-30,10:35:05
39.927538,116.2661,0,177,39598.4410532407,2008-05-30,10:35:07
39.927535,116.266102,0,177,39598.4410763889,2008-05-30,10:35:09
39.927527,116.266135,0,176,39598.441099537,2008-05-30,10:35:11
39.927523,116.266201,0,176,39598.4411226852,2008-05-30,10:35:13
39.927512,116.266239,0,177,39598.4411458333,2008-05-30,10:35:15
39.92751,116.266256,0,178,39598.4411689815,2008-05-30,10:35:17
39.927509,116.266258,0,178,39598.4411921296,2008-05-30,10:35:19
39.927514,116.266263,0,178,39598.4412152778,2008-05-30,10:35:21
39.927515,116.266263,0,179,39598.4412384259,2008-05-30,10:35:23
39.927517,116.266263,0,179,39598.4412615741,2008-05-30,10:35:25
39.927517,116.266264,0,179,39598.4412847222,2008-05-30,10:35:27
39.927517,116.266264,0,179,39598.4413078704,2008-05-30,10:35:29
39.927518,116.266265,0,179,39598.4413310185,2008-05-30,10:35:31
39.927519,116.266266,0,179,39598.4413541667,2008-05-30,10:35:33
39.927517,116.266267,0,179,39598.4413773148,2008-05-30,10:35:35
39.927514,116.266268,0,179,39598.441400463,2008-05-30,10:35:37
39.927512,116.26627,0,179,39598.4414236111,2008-05-30,10:35:39
39.92751,116.26627,0,179,39598.4414467593,2008-05-30,10:35:41
39.927509,116.266271,0,179,39598.4414699074,2008-05-30,10:35:43
39.92751,116.266272,0,178,39598.4414930556,2008-05-30,10:35:45
39.927513,116.266272,0,178,39598.4415162037,2008-05-30,10:35:47
39.927515,116.266273,0,178,39598.4415393519,2008-05-30,10:35:49
39.927517,116.266285,0,177,39598.4415625,2008-05-30,10:35:51
39.927524,116.266293,0,178,39598.4415856482,2008-05-30,10:35:53
39.927528,116.266295,0,179,39598.4416087963,2008-05-30,10:35:55
39.927532,116.266296,0,179,39598.4416319444,2008-05-30,10:35:57
39.927535,116.266296,0,181,39598.4416550926,2008-05-30,10:35:59
39.927538,116.266296,0,182,39598.4416782407,2008-05-30,10:36:01
39.927537,116.266296,0,184,39598.4417013889,2008-05-30,10:36:03
39.927533,116.266297,0,185,39598.441724537,2008-05-30,10:36:05
39.92753,116.266298,0,185,39598.4417476852,2008-05-30,10:36:07
39.927533,116.266326,0,186,39598.4417708333,2008-05-30,10:36:09
39.92754,116.266399,0,188,39598.4417939815,2008-05-30,10:36:11
39.927535,116.266496,0,187,39598.4418171296,2008-05-30,10:36:13
39.92752,116.266595,0,186,39598.4418402778,2008-05-30,10:36:15
39.927485,116.266724,0,187,39598.4418634259,2008-05-30,10:36:17
39.927459,116.26684,0,184,39598.4418865741,2008-05-30,10:36:19
39.927434,116.266954,0,182,39598.4419097222,2008-05-30,10:36:21
39.927411,116.267087,0,173,39598.4419328704,2008-05-30,10:36:23
39.927386,116.267222,0,168,39598.4419560185,2008-05-30,10:36:25
39.927367,116.267352,0,163,39598.4419791667,2008-05-30,10:36:27
39.927345,116.26746,0,164,39598.4420023148,2008-05-30,10:36:29
39.927337,116.267532,0,167,39598.442025463,2008-05-30,10:36:31
39.927327,116.26757,0,167,39598.4420486111,2008-05-30,10:36:33
39.927318,116.267579,0,168,39598.4420717593,2008-05-30,10:36:35
39.927316,116.267585,0,171,39598.4420949074,2008-05-30,10:36:37
39.927314,116.267595,0,169,39598.4421180556,2008-05-30,10:36:39
39.92731,116.267607,0,168,39598.4421412037,2008-05-30,10:36:41
39.927297,116.267636,0,168,39598.4421643519,2008-05-30,10:36:43
39.927281,116.267696,0,167,39598.4421875,2008-05-30,10:36:45
39.927266,116.267777,0,163,39598.4422106481,2008-05-30,10:36:47
39.92724,116.267876,0,159,39598.4422337963,2008-05-30,10:36:49
39.92722,116.267994,0,152,39598.4422569444,2008-05-30,10:36:51
39.927198,116.268128,0,145,39598.4422800926,2008-05-30,10:36:53
39.927171,116.268282,0,140,39598.4423032407,2008-05-30,10:36:55
39.92716,116.268427,0,129,39598.4423263889,2008-05-30,10:36:57
39.927146,116.268589,0,123,39598.442349537,2008-05-30,10:36:59
39.927127,116.268741,0,121,39598.4423726852,2008-05-30,10:37:01
39.927116,116.268858,0,117,39598.4423958333,2008-05-30,10:37:03
39.927102,116.268945,0,119,39598.4424189815,2008-05-30,10:37:05
39.92709,116.269016,0,116,39598.4424421296,2008-05-30,10:37:07
39.927087,116.269082,0,113,39598.4424652778,2008-05-30,10:37:09
39.927099,116.269156,0,112,39598.4424884259,2008-05-30,10:37:11
39.927101,116.269207,0,109,39598.4425115741,2008-05-30,10:37:13
39.927103,116.269251,0,107,39598.4425347222,2008-05-30,10:37:15
39.927093,116.269281,0,105,39598.4425578704,2008-05-30,10:37:17
39.927074,116.269285,0,102,39598.4425810185,2008-05-30,10:37:19
39.927053,116.269273,0,101,39598.4426041667,2008-05-30,10:37:21
39.927042,116.269263,0,97,39598.4426273148,2008-05-30,10:37:23
39.927039,116.269243,0,93,39598.442650463,2008-05-30,10:37:25
39.927047,116.269224,0,90,39598.4426736111,2008-05-30,10:37:27
39.927058,116.269207,0,88,39598.4426967593,2008-05-30,10:37:29
39.927064,116.269186,0,89,39598.4427199074,2008-05-30,10:37:31
39.927075,116.269177,0,90,39598.4427430556,2008-05-30,10:37:33
39.927099,116.269201,0,89,39598.4427662037,2008-05-30,10:37:35
39.927119,116.269225,0,89,39598.4427893519,2008-05-30,10:37:37
39.92713,116.269255,0,89,39598.4428125,2008-05-30,10:37:39
39.927114,116.269318,0,91,39598.4428356481,2008-05-30,10:37:41
39.927105,116.269357,0,92,39598.4428587963,2008-05-30,10:37:43
39.927108,116.269404,0,96,39598.4428819444,2008-05-30,10:37:45
39.927147,116.269393,0,104,39598.4429050926,2008-05-30,10:37:47
39.927188,116.269398,0,107,39598.4429282407,2008-05-30,10:37:49
39.927257,116.269391,0,112,39598.4429513889,2008-05-30,10:37:51
39.927379,116.269393,0,122,39598.442974537,2008-05-30,10:37:53
39.927501,116.269383,0,131,39598.4429976852,2008-05-30,10:37:55
39.927638,116.269393,0,138,39598.4430208333,2008-05-30,10:37:57
39.927768,116.269418,0,143,39598.4430439815,2008-05-30,10:37:59
39.927855,116.269435,0,146,39598.4430671296,2008-05-30,10:38:01
39.927896,116.269449,0,154,39598.4430902778,2008-05-30,10:38:03
39.927903,116.269448,0,162,39598.4431134259,2008-05-30,10:38:05
39.927906,116.269446,0,165,39598.4431365741,2008-05-30,10:38:07
39.927904,116.269441,0,168,39598.4431597222,2008-05-30,10:38:09
39.927907,116.269432,0,170,39598.4431828704,2008-05-30,10:38:11
39.927934,116.269421,0,174,39598.4432060185,2008-05-30,10:38:13
39.927994,116.269403,0,180,39598.4432291667,2008-05-30,10:38:15
39.928083,116.269384,0,186,39598.4432523148,2008-05-30,10:38:17
39.928189,116.269367,0,193,39598.443275463,2008-05-30,10:38:19
39.928312,116.269345,0,200,39598.4432986111,2008-05-30,10:38:21
39.928488,116.269336,0,202,39598.4433217593,2008-05-30,10:38:23
39.928702,116.269338,0,203,39598.4433449074,2008-05-30,10:38:25
39.928914,116.269337,0,199,39598.4433680556,2008-05-30,10:38:27
39.929127,116.269339,0,199,39598.4433912037,2008-05-30,10:38:29
39.929346,116.269315,0,194,39598.4434143519,2008-05-30,10:38:31
39.929566,116.269285,0,178,39598.4434375,2008-05-30,10:38:33
39.929799,116.269269,0,174,39598.4434606481,2008-05-30,10:38:35
39.930027,116.269248,0,171,39598.4434837963,2008-05-30,10:38:37
39.930263,116.269225,0,168,39598.4435069444,2008-05-30,10:38:39
39.930479,116.269189,0,168,39598.4435300926,2008-05-30,10:38:41
39.930679,116.269158,0,167,39598.4435532407,2008-05-30,10:38:43
39.930859,116.269114,0,167,39598.4435763889,2008-05-30,10:38:45
39.93103,116.26908,0,169,39598.443599537,2008-05-30,10:38:47
39.931203,116.269066,0,172,39598.4436226852,2008-05-30,10:38:49
39.931391,116.26905,0,173,39598.4436458333,2008-05-30,10:38:51
39.931576,116.269018,0,177,39598.4436689815,2008-05-30,10:38:53
39.931763,116.268985,0,177,39598.4436921296,2008-05-30,10:38:55
39.931962,116.268964,0,177,39598.4437152778,2008-05-30,10:38:57
39.932151,116.268944,0,182,39598.4437384259,2008-05-30,10:38:59
39.93235,116.268923,0,188,39598.4437615741,2008-05-30,10:39:01
39.932536,116.268893,0,193,39598.4437847222,2008-05-30,10:39:03
39.932712,116.268867,0,196,39598.4438078704,2008-05-30,10:39:05
39.9329,116.268822,0,197,39598.4438310185,2008-05-30,10:39:07
39.933115,116.268792,0,199,39598.4438541667,2008-05-30,10:39:09
39.933334,116.268754,0,199,39598.4438773148,2008-05-30,10:39:11
39.933567,116.26872,0,194,39598.443900463,2008-05-30,10:39:13
39.933811,116.268704,0,188,39598.4439236111,2008-05-30,10:39:15
39.934027,116.268696,0,186,39598.4439467593,2008-05-30,10:39:17
39.934217,116.268678,0,180,39598.4439699074,2008-05-30,10:39:19
39.934389,116.268679,0,168,39598.4439930556,2008-05-30,10:39:21
39.934563,116.268681,0,166,39598.4440162037,2008-05-30,10:39:23
39.934697,116.26867,0,168,39598.4440393519,2008-05-30,10:39:25
39.934804,116.268658,0,164,39598.4440625,2008-05-30,10:39:27
39.934889,116.268635,0,170,39598.4440856481,2008-05-30,10:39:29
39.934978,116.268636,0,165,39598.4441087963,2008-05-30,10:39:31
39.935062,116.26863,0,162,39598.4441319444,2008-05-30,10:39:33
39.93512,116.268629,0,164,39598.4441550926,2008-05-30,10:39:35
39.935154,116.268648,0,166,39598.4441782407,2008-05-30,10:39:37
39.935168,116.268656,0,170,39598.4442013889,2008-05-30,10:39:39
39.935168,116.268649,0,172,39598.444224537,2008-05-30,10:39:41
39.935169,116.268644,0,172,39598.4442476852,2008-05-30,10:39:43
39.93517,116.268639,0,172,39598.4442708333,2008-05-30,10:39:45
39.935175,116.268626,0,172,39598.4442939815,2008-05-30,10:39:47
39.935217,116.26858,0,183,39598.4443171296,2008-05-30,10:39:49
39.935236,116.268536,0,188,39598.4443402778,2008-05-30,10:39:51
39.935313,116.268515,0,182,39598.4443634259,2008-05-30,10:39:53
39.935361,116.268512,0,180,39598.4443865741,2008-05-30,10:39:55
39.935376,116.268514,0,178,39598.4444097222,2008-05-30,10:39:57
39.935384,116.2685,0,174,39598.4444328704,2008-05-30,10:39:59
39.93539,116.268488,0,175,39598.4444560185,2008-05-30,10:40:01
39.93539,116.268489,0,174,39598.4444791667,2008-05-30,10:40:03
39.935408,116.268478,0,176,39598.4445023148,2008-05-30,10:40:05
39.935456,116.268455,0,177,39598.444525463,2008-05-30,10:40:07
39.935527,116.268435,0,179,39598.4445486111,2008-05-30,10:40:09
39.935625,116.268423,0,183,39598.4445717593,2008-05-30,10:40:11
39.935755,116.268416,0,186,39598.4445949074,2008-05-30,10:40:13
39.935903,116.268411,0,189,39598.4446180556,2008-05-30,10:40:15
39.936063,116.26842,0,192,39598.4446412037,2008-05-30,10:40:17
39.936231,116.268414,0,202,39598.4446643519,2008-05-30,10:40:19
39.936405,116.268401,0,211,39598.4446875,2008-05-30,10:40:21
39.936587,116.26839,0,220,39598.4447106481,2008-05-30,10:40:23
39.936795,116.268374,0,224,39598.4447337963,2008-05-30,10:40:25
39.937043,116.268392,0,219,39598.4447569444,2008-05-30,10:40:27
39.937288,116.268384,0,218,39598.4447800926,2008-05-30,10:40:29
39.937534,116.268388,0,220,39598.4448032407,2008-05-30,10:40:31
39.937783,116.268378,0,214,39598.4448263889,2008-05-30,10:40:33
39.938025,116.268378,0,209,39598.444849537,2008-05-30,10:40:35
39.938263,116.268381,0,202,39598.4448726852,2008-05-30,10:40:37
39.938493,116.268377,0,199,39598.4448958333,2008-05-30,10:40:39
39.938722,116.26838,0,197,39598.4449189815,2008-05-30,10:40:41
39.938956,116.268378,0,192,39598.4449421296,2008-05-30,10:40:43
39.939176,116.268376,0,190,39598.4449652778,2008-05-30,10:40:45
39.939386,116.268376,0,186,39598.4449884259,2008-05-30,10:40:47
39.939576,116.268381,0,183,39598.4450115741,2008-05-30,10:40:49
39.939761,116.268393,0,181,39598.4450347222,2008-05-30,10:40:51
39.939947,116.268404,0,181,39598.4450578704,2008-05-30,10:40:53
39.940124,116.268404,0,181,39598.4450810185,2008-05-30,10:40:55
39.940292,116.268396,0,180,39598.4451041667,2008-05-30,10:40:57
39.94045,116.268393,0,180,39598.4451273148,2008-05-30,10:40:59
39.940605,116.268395,0,178,39598.445150463,2008-05-30,10:41:01
39.94074,116.268399,0,176,39598.4451736111,2008-05-30,10:41:03
39.94085,116.268425,0,171,39598.4451967593,2008-05-30,10:41:05
39.940907,116.268425,0,162,39598.4452199074,2008-05-30,10:41:07
39.94093,116.268425,0,153,39598.4452430556,2008-05-30,10:41:09
39.94094,116.268418,0,150,39598.4452662037,2008-05-30,10:41:11
39.940947,116.268426,0,151,39598.4452893519,2008-05-30,10:41:13
39.94098,116.268449,0,152,39598.4453125,2008-05-30,10:41:15
39.941022,116.268452,0,153,39598.4453356481,2008-05-30,10:41:17
39.941054,116.268455,0,154,39598.4453587963,2008-05-30,10:41:19
39.941087,116.268458,0,153,39598.4453819444,2008-05-30,10:41:21
39.941129,116.268459,0,156,39598.4454050926,2008-05-30,10:41:23
39.941183,116.268477,0,162,39598.4454282407,2008-05-30,10:41:25
39.941217,116.268488,0,159,39598.4454513889,2008-05-30,10:41:27
39.941227,116.268501,0,155,39598.445474537,2008-05-30,10:41:29
39.941228,116.268517,0,153,39598.4454976852,2008-05-30,10:41:31
39.941228,116.268517,0,153,39598.4455208333,2008-05-30,10:41:33
39.941228,116.268517,0,152,39598.4455439815,2008-05-30,10:41:35
39.941226,116.268516,0,152,39598.4455671296,2008-05-30,10:41:37
39.941224,116.268516,0,152,39598.4455902778,2008-05-30,10:41:39
39.941224,116.268516,0,152,39598.4456134259,2008-05-30,10:41:41
39.941224,116.268516,0,152,39598.4456365741,2008-05-30,10:41:43
39.941225,116.268517,0,152,39598.4456597222,2008-05-30,10:41:45
39.941235,116.26852,0,152,39598.4456828704,2008-05-30,10:41:47
39.941285,116.268516,0,153,39598.4457060185,2008-05-30,10:41:49
39.941369,116.268512,0,155,39598.4457291667,2008-05-30,10:41:51
39.941476,116.268525,0,156,39598.4457523148,2008-05-30,10:41:53
39.941607,116.268557,0,159,39598.445775463,2008-05-30,10:41:55
39.94176,116.268586,0,163,39598.4457986111,2008-05-30,10:41:57
39.941932,116.26862,0,162,39598.4458217593,2008-05-30,10:41:59
39.942119,116.268646,0,163,39598.4458449074,2008-05-30,10:42:01
39.942318,116.268663,0,164,39598.4458680556,2008-05-30,10:42:03
39.942537,116.268693,0,163,39598.4458912037,2008-05-30,10:42:05
39.942764,116.268735,0,161,39598.4459143518,2008-05-30,10:42:07
39.94299,116.268791,0,161,39598.4459375,2008-05-30,10:42:09
39.943227,116.26885,0,157,39598.4459606481,2008-05-30,10:42:11
39.943465,116.268945,0,157,39598.4459837963,2008-05-30,10:42:13
39.9437,116.269016,0,152,39598.4460069444,2008-05-30,10:42:15
39.943949,116.269071,0,157,39598.4460300926,2008-05-30,10:42:17
39.944208,116.269113,0,156,39598.4460532407,2008-05-30,10:42:19
39.944467,116.269164,0,159,39598.4460763889,2008-05-30,10:42:21
39.944726,116.269209,0,161,39598.446099537,2008-05-30,10:42:23
39.944966,116.269236,0,162,39598.4461226852,2008-05-30,10:42:25
39.945181,116.269262,0,162,39598.4461458333,2008-05-30,10:42:27
39.945375,116.269307,0,160,39598.4461689815,2008-05-30,10:42:29
39.945566,116.269332,0,161,39598.4461921296,2008-05-30,10:42:31
39.945756,116.269349,0,160,39598.4462152778,2008-05-30,10:42:33
39.945941,116.269369,0,160,39598.4462384259,2008-05-30,10:42:35
39.946108,116.269391,0,164,39598.4462615741,2008-05-30,10:42:37
39.946261,116.269422,0,162,39598.4462847222,2008-05-30,10:42:39
39.946412,116.269425,0,163,39598.4463078704,2008-05-30,10:42:41
39.946577,116.269424,0,162,39598.4463310185,2008-05-30,10:42:43
39.946756,116.269424,0,163,39598.4463541667,2008-05-30,10:42:45
39.946945,116.269429,0,161,39598.4463773148,2008-05-30,10:42:47
39.947118,116.269449,0,155,39598.446400463,2008-05-30,10:42:49
39.947236,116.269477,0,151,39598.4464236111,2008-05-30,10:42:51
39.947294,116.269498,0,161,39598.4464467593,2008-05-30,10:42:53
39.947327,116.269506,0,163,39598.4464699074,2008-05-30,10:42:55
39.947328,116.269506,0,167,39598.4464930556,2008-05-30,10:42:57
39.947333,116.269513,0,169,39598.4465162037,2008-05-30,10:42:59
39.947336,116.269513,0,170,39598.4465393518,2008-05-30,10:43:01
39.947354,116.26951,0,170,39598.4465625,2008-05-30,10:43:03
39.947398,116.269499,0,170,39598.4465856481,2008-05-30,10:43:05
39.947481,116.269485,0,172,39598.4466087963,2008-05-30,10:43:07
39.947606,116.269471,0,173,39598.4466319444,2008-05-30,10:43:09
39.947762,116.269447,0,172,39598.4466550926,2008-05-30,10:43:11
39.947941,116.269429,0,170,39598.4466782407,2008-05-30,10:43:13
39.948132,116.26942,0,169,39598.4467013889,2008-05-30,10:43:15
39.94833,116.269424,0,166,39598.446724537,2008-05-30,10:43:17
39.948549,116.269465,0,167,39598.4467476852,2008-05-30,10:43:19
39.948781,116.269516,0,164,39598.4467708333,2008-05-30,10:43:21
39.94902,116.269538,0,165,39598.4467939815,2008-05-30,10:43:23
39.949265,116.269539,0,169,39598.4468171296,2008-05-30,10:43:25
39.949529,116.269535,0,164,39598.4468402778,2008-05-30,10:43:27
39.949776,116.269542,0,162,39598.4468634259,2008-05-30,10:43:29
39.950016,116.269551,0,160,39598.4468865741,2008-05-30,10:43:31
39.95023,116.269578,0,159,39598.4469097222,2008-05-30,10:43:33
39.950426,116.269596,0,161,39598.4469328704,2008-05-30,10:43:35
39.95063,116.26961,0,154,39598.4469560185,2008-05-30,10:43:37
39.950781,116.269632,0,157,39598.4469791667,2008-05-30,10:43:39
39.950851,116.269624,0,158,39598.4470023148,2008-05-30,10:43:41
39.950888,116.26964,0,152,39598.447025463,2008-05-30,10:43:43
39.950928,116.269658,0,148,39598.4470486111,2008-05-30,10:43:45
39.95098,116.269672,0,150,39598.4470717593,2008-05-30,10:43:47
39.951045,116.26969,0,154,39598.4470949074,2008-05-30,10:43:49
39.951139,116.269699,0,155,39598.4471180556,2008-05-30,10:43:51
39.951261,116.269713,0,156,39598.4471412037,2008-05-30,10:43:53
39.95138,116.269734,0,156,39598.4471643518,2008-05-30,10:43:55
39.951471,116.269757,0,157,39598.4471875,2008-05-30,10:43:57
39.951547,116.269774,0,160,39598.4472106481,2008-05-30,10:43:59
39.951639,116.269803,0,164,39598.4472337963,2008-05-30,10:44:01
39.95173,116.269823,0,164,39598.4472569444,2008-05-30,10:44:03
39.951816,116.269842,0,165,39598.4472800926,2008-05-30,10:44:05
39.951907,116.269843,0,166,39598.4473032407,2008-05-30,10:44:07
39.952001,116.269858,0,169,39598.4473263889,2008-05-30,10:44:09
39.952088,116.269866,0,169,39598.447349537,2008-05-30,10:44:11
39.952156,116.269878,0,165,39598.4473726852,2008-05-30,10:44:13
39.952219,116.269897,0,169,39598.4473958333,2008-05-30,10:44:15
39.952293,116.269911,0,169,39598.4474189815,2008-05-30,10:44:17
39.952389,116.269916,0,166,39598.4474421296,2008-05-30,10:44:19
39.95245,116.269928,0,166,39598.4474652778,2008-05-30,10:44:21
39.952513,116.269934,0,168,39598.4474884259,2008-05-30,10:44:23
39.952597,116.269947,0,166,39598.4475115741,2008-05-30,10:44:25
39.952663,116.26996,0,169,39598.4475347222,2008-05-30,10:44:27
39.952737,116.269963,0,174,39598.4475578704,2008-05-30,10:44:29
39.952843,116.26999,0,177,39598.4475810185,2008-05-30,10:44:31
39.952966,116.27,0,178,39598.4476041667,2008-05-30,10:44:33
39.953115,116.270019,0,176,39598.4476273148,2008-05-30,10:44:35
39.953246,116.270037,0,175,39598.447650463,2008-05-30,10:44:37
39.95333,116.270046,0,173,39598.4476736111,2008-05-30,10:44:39
39.95341,116.270056,0,168,39598.4476967593,2008-05-30,10:44:41
39.953495,116.270061,0,168,39598.4477199074,2008-05-30,10:44:43
39.953591,116.270059,0,170,39598.4477430556,2008-05-30,10:44:45
39.953688,116.270056,0,169,39598.4477662037,2008-05-30,10:44:47
39.953801,116.270044,0,169,39598.4477893518,2008-05-30,10:44:49
39.953922,116.270043,0,165,39598.4478125,2008-05-30,10:44:51
39.954035,116.270053,0,166,39598.4478356481,2008-05-30,10:44:53
39.954159,116.270078,0,174,39598.4478587963,2008-05-30,10:44:55
39.9543,116.270087,0,177,39598.4478819444,2008-05-30,10:44:57
39.954438,116.270081,0,175,39598.4479050926,2008-05-30,10:44:59
39.954562,116.270068,0,172,39598.4479282407,2008-05-30,10:45:01
39.954703,116.270058,0,167,39598.4479513889,2008-05-30,10:45:03
39.954819,116.270045,0,166,39598.447974537,2008-05-30,10:45:05
39.954924,116.270027,0,162,39598.4479976852,2008-05-30,10:45:07
39.955024,116.270003,0,160,39598.4480208333,2008-05-30,10:45:09
39.955131,116.269986,0,159,39598.4480439815,2008-05-30,10:45:11
39.955236,116.27,0,160,39598.4480671296,2008-05-30,10:45:13
39.955321,116.270046,0,161,39598.4480902778,2008-05-30,10:45:15
39.955371,116.270144,0,156,39598.4481134259,2008-05-30,10:45:17
39.955398,116.270285,0,150,39598.4481365741,2008-05-30,10:45:19
39.955405,116.27048,0,151,39598.4481597222,2008-05-30,10:45:21
39.955408,116.270695,0,149,39598.4481828704,2008-05-30,10:45:23
39.955444,116.270965,0,150,39598.4482060185,2008-05-30,10:45:25
39.955478,116.271157,0,153,39598.4482291667,2008-05-30,10:45:27
39.955504,116.271261,0,156,39598.4482523148,2008-05-30,10:45:29
39.95551,116.271289,0,159,39598.448275463,2008-05-30,10:45:31
39.955518,116.271299,0,163,39598.4482986111,2008-05-30,10:45:33
39.955525,116.2713,0,163,39598.4483217593,2008-05-30,10:45:35
39.955535,116.271304,0,164,39598.4483449074,2008-05-30,10:45:37
39.955538,116.271306,0,165,39598.4483680556,2008-05-30,10:45:39
39.955549,116.271362,0,168,39598.4483912037,2008-05-30,10:45:41
39.955556,116.27147,0,171,39598.4484143518,2008-05-30,10:45:43
39.95556,116.271619,0,175,39598.4484375,2008-05-30,10:45:45
39.955557,116.271787,0,177,39598.4484606481,2008-05-30,10:45:47
39.955557,116.271982,0,180,39598.4484837963,2008-05-30,10:45:49
39.95557,116.272214,0,181,39598.4485069444,2008-05-30,10:45:51
39.955564,116.272485,0,183,39598.4485300926,2008-05-30,10:45:53
39.955586,116.272758,0,183,39598.4485532407,2008-05-30,10:45:55
39.955612,116.273043,0,183,39598.4485763889,2008-05-30,10:45:57
39.955655,116.273324,0,179,39598.448599537,2008-05-30,10:45:59
39.955674,116.27361,0,180,39598.4486226852,2008-05-30,10:46:01
39.955692,116.273885,0,179,39598.4486458333,2008-05-30,10:46:03
39.955715,116.274162,0,178,39598.4486689815,2008-05-30,10:46:05
39.955738,116.274401,0,181,39598.4486921296,2008-05-30,10:46:07
39.955727,116.274582,0,191,39598.4487152778,2008-05-30,10:46:09
39.955702,116.274867,0,189,39598.4487384259,2008-05-30,10:46:11
39.955701,116.275117,0,187,39598.4487615741,2008-05-30,10:46:13
39.955709,116.275322,0,187,39598.4487847222,2008-05-30,10:46:15
39.955721,116.275495,0,184,39598.4488078704,2008-05-30,10:46:17
39.955748,116.275634,0,180,39598.4488310185,2008-05-30,10:46:19
39.955741,116.275645,0,178,39598.4488541667,2008-05-30,10:46:21
39.955739,116.275661,0,181,39598.4488773148,2008-05-30,10:46:23
39.95574,116.275666,0,182,39598.448900463,2008-05-30,10:46:25
39.955742,116.275675,0,182,39598.4489236111,2008-05-30,10:46:27
39.955742,116.275679,0,183,39598.4489467593,2008-05-30,10:46:29
39.955742,116.275686,0,183,39598.4489699074,2008-05-30,10:46:31
39.955742,116.275692,0,183,39598.4489930556,2008-05-30,10:46:33
39.955742,116.275701,0,183,39598.4490162037,2008-05-30,10:46:35
39.955739,116.275719,0,183,39598.4490393519,2008-05-30,10:46:37
39.955725,116.275773,0,185,39598.4490625,2008-05-30,10:46:39
39.955709,116.275835,0,185,39598.4490856482,2008-05-30,10:46:41
39.955683,116.275928,0,185,39598.4491087963,2008-05-30,10:46:43
39.955644,116.276085,0,186,39598.4491319444,2008-05-30,10:46:45
39.955644,116.276242,0,188,39598.4491550926,2008-05-30,10:46:47
39.955619,116.276417,0,193,39598.4491782407,2008-05-30,10:46:49
39.95561,116.276598,0,196,39598.4492013889,2008-05-30,10:46:51
39.955694,116.276743,0,196,39598.449224537,2008-05-30,10:46:53
39.95583,116.276953,0,190,39598.4492476852,2008-05-30,10:46:55
39.955871,116.277139,0,188,39598.4492708333,2008-05-30,10:46:57
39.955909,116.277328,0,183,39598.4492939815,2008-05-30,10:46:59
39.955949,116.277464,0,180,39598.4493171296,2008-05-30,10:47:01
39.955973,116.277544,0,182,39598.4493402778,2008-05-30,10:47:03
39.955991,116.277589,0,183,39598.4493634259,2008-05-30,10:47:05
39.956007,116.277635,0,186,39598.4493865741,2008-05-30,10:47:07
39.956022,116.277674,0,189,39598.4494097222,2008-05-30,10:47:09
39.956036,116.277684,0,193,39598.4494328704,2008-05-30,10:47:11
39.956041,116.277698,0,195,39598.4494560185,2008-05-30,10:47:13
39.956041,116.277705,0,195,39598.4494791667,2008-05-30,10:47:15
39.956042,116.27771,0,195,39598.4495023148,2008-05-30,10:47:17
39.956043,116.277714,0,195,39598.449525463,2008-05-30,10:47:19
39.956044,116.277716,0,195,39598.4495486111,2008-05-30,10:47:21
39.956044,116.277718,0,195,39598.4495717593,2008-05-30,10:47:23
39.956045,116.277719,0,196,39598.4495949074,2008-05-30,10:47:25
39.956045,116.27772,0,196,39598.4496180556,2008-05-30,10:47:27
39.956046,116.27772,0,196,39598.4496412037,2008-05-30,10:47:29
39.956046,116.277721,0,196,39598.4496643519,2008-05-30,10:47:31
39.956046,116.277722,0,196,39598.4496875,2008-05-30,10:47:33
39.956047,116.277722,0,196,39598.4497106481,2008-05-30,10:47:35
39.956046,116.277729,0,196,39598.4497337963,2008-05-30,10:47:37
39.956039,116.277771,0,197,39598.4497569444,2008-05-30,10:47:39
39.956031,116.27784,0,200,39598.4497800926,2008-05-30,10:47:41
39.956022,116.277929,0,201,39598.4498032407,2008-05-30,10:47:43
39.956035,116.278045,0,204,39598.4498263889,2008-05-30,10:47:45
39.956007,116.278179,0,203,39598.449849537,2008-05-30,10:47:47
39.955963,116.278313,0,200,39598.4498726852,2008-05-30,10:47:49
39.95593,116.27845,0,197,39598.4498958333,2008-05-30,10:47:51
39.955913,116.278589,0,197,39598.4499189815,2008-05-30,10:47:53
39.955902,116.27876,0,198,39598.4499421296,2008-05-30,10:47:55
39.955909,116.278936,0,198,39598.4499652778,2008-05-30,10:47:57
39.955936,116.279122,0,193,39598.4499884259,2008-05-30,10:47:59
39.955934,116.279297,0,187,39598.4500115741,2008-05-30,10:48:01
39.955957,116.279476,0,181,39598.4500347222,2008-05-30,10:48:03
39.955957,116.279667,0,179,39598.4500578704,2008-05-30,10:48:05
39.955962,116.279862,0,176,39598.4500810185,2008-05-30,10:48:07
39.955953,116.28004,0,178,39598.4501041667,2008-05-30,10:48:09
39.955956,116.280203,0,179,39598.4501273148,2008-05-30,10:48:11
39.955958,116.280367,0,179,39598.450150463,2008-05-30,10:48:13
39.955964,116.280504,0,183,39598.4501736111,2008-05-30,10:48:15
39.955973,116.280614,0,185,39598.4501967593,2008-05-30,10:48:17
39.955971,116.280708,0,189,39598.4502199074,2008-05-30,10:48:19
39.955977,116.28077,0,192,39598.4502430556,2008-05-30,10:48:21
39.955993,116.280799,0,200,39598.4502662037,2008-05-30,10:48:23
39.956002,116.28081,0,206,39598.4502893519,2008-05-30,10:48:25
39.956002,116.280815,0,205,39598.4503125,2008-05-30,10:48:27
39.956002,116.280816,0,205,39598.4503356481,2008-05-30,10:48:29
39.956002,116.280817,0,206,39598.4503587963,2008-05-30,10:48:31
39.956002,116.280818,0,206,39598.4503819444,2008-05-30,10:48:33
39.956003,116.280819,0,206,39598.4504050926,2008-05-30,10:48:35
39.956002,116.28082,0,206,39598.4504282407,2008-05-30,10:48:37
39.956003,116.280819,0,206,39598.4504513889,2008-05-30,10:48:39
39.956003,116.280818,0,206,39598.450474537,2008-05-30,10:48:41
39.956004,116.280817,0,206,39598.4504976852,2008-05-30,10:48:43
39.956004,116.280814,0,207,39598.4505208333,2008-05-30,10:48:45
39.956007,116.280805,0,207,39598.4505439815,2008-05-30,10:48:47
39.956016,116.280793,0,207,39598.4505671296,2008-05-30,10:48:49
39.956025,116.280782,0,207,39598.4505902778,2008-05-30,10:48:51
39.956029,116.280776,0,208,39598.4506134259,2008-05-30,10:48:53
39.956028,116.280775,0,208,39598.4506365741,2008-05-30,10:48:55
39.956028,116.280782,0,208,39598.4506597222,2008-05-30,10:48:57
39.956022,116.280796,0,208,39598.4506828704,2008-05-30,10:48:59
39.95601,116.280811,0,208,39598.4507060185,2008-05-30,10:49:01
39.956006,116.280814,0,209,39598.4507291667,2008-05-30,10:49:03
39.955973,116.280841,0,213,39598.4507523148,2008-05-30,10:49:05
39.95596,116.280849,0,214,39598.450775463,2008-05-30,10:49:07
39.955954,116.280864,0,216,39598.4507986111,2008-05-30,10:49:09
39.95591,116.280859,0,218,39598.4508217593,2008-05-30,10:49:11
39.955837,116.280856,0,218,39598.4508449074,2008-05-30,10:49:13
39.955794,116.280863,0,219,39598.4508680556,2008-05-30,10:49:15
39.95575,116.280857,0,218,39598.4508912037,2008-05-30,10:49:17
39.955727,116.280863,0,220,39598.4509143519,2008-05-30,10:49:19
39.95574,116.280942,0,219,39598.4509375,2008-05-30,10:49:21
39.955761,116.281012,0,218,39598.4509606481,2008-05-30,10:49:23
39.955771,116.281101,0,216,39598.4509837963,2008-05-30,10:49:25
39.955789,116.281196,0,213,39598.4510069444,2008-05-30,10:49:27
39.95578,116.281304,0,210,39598.4510300926,2008-05-30,10:49:29
39.955802,116.281442,0,208,39598.4510532407,2008-05-30,10:49:31
39.955852,116.281598,0,209,39598.4510763889,2008-05-30,10:49:33
39.955881,116.281757,0,209,39598.451099537,2008-05-30,10:49:35
39.955918,116.281906,0,210,39598.4511226852,2008-05-30,10:49:37
39.955925,116.282058,0,208,39598.4511458333,2008-05-30,10:49:39
39.955922,116.282185,0,208,39598.4511689815,2008-05-30,10:49:41
39.95591,116.2823,0,208,39598.4511921296,2008-05-30,10:49:43
39.955905,116.282429,0,210,39598.4512152778,2008-05-30,10:49:45
39.955912,116.282533,0,211,39598.4512384259,2008-05-30,10:49:47
39.955924,116.282616,0,212,39598.4512615741,2008-05-30,10:49:49
39.955942,116.282675,0,214,39598.4512847222,2008-05-30,10:49:51
39.955959,116.282717,0,217,39598.4513078704,2008-05-30,10:49:53
39.955987,116.282733,0,217,39598.4513310185,2008-05-30,10:49:55
39.955993,116.282751,0,219,39598.4513541667,2008-05-30,10:49:57
39.955993,116.28276,0,221,39598.4513773148,2008-05-30,10:49:59
39.955993,116.282769,0,223,39598.451400463,2008-05-30,10:50:01
39.955991,116.282784,0,225,39598.4514236111,2008-05-30,10:50:03
39.955989,116.282804,0,227,39598.4514467593,2008-05-30,10:50:05
39.955989,116.282824,0,229,39598.4514699074,2008-05-30,10:50:07
39.955988,116.282846,0,232,39598.4514930556,2008-05-30,10:50:09
39.955989,116.282857,0,234,39598.4515162037,2008-05-30,10:50:11
39.95599,116.282861,0,236,39598.4515393519,2008-05-30,10:50:13
39.95599,116.282862,0,237,39598.4515625,2008-05-30,10:50:15
39.95599,116.282864,0,238,39598.4515856481,2008-05-30,10:50:17
39.955991,116.282867,0,239,39598.4516087963,2008-05-30,10:50:19
39.955991,116.282871,0,239,39598.4516319444,2008-05-30,10:50:21
39.955992,116.282874,0,239,39598.4516550926,2008-05-30,10:50:23
39.955993,116.282872,0,240,39598.4516782407,2008-05-30,10:50:25
39.955994,116.282871,0,240,39598.4517013889,2008-05-30,10:50:27
39.955994,116.28287,0,240,39598.451724537,2008-05-30,10:50:29
39.955994,116.282869,0,240,39598.4517476852,2008-05-30,10:50:31
39.955994,116.282869,0,240,39598.4517708333,2008-05-30,10:50:33
39.955994,116.28287,0,240,39598.4517939815,2008-05-30,10:50:35
39.955994,116.282869,0,241,39598.4518171296,2008-05-30,10:50:37
39.955994,116.282867,0,241,39598.4518402778,2008-05-30,10:50:39
39.955994,116.282863,0,241,39598.4518634259,2008-05-30,10:50:41
39.955994,116.28286,0,241,39598.4518865741,2008-05-30,10:50:43
39.955994,116.282859,0,241,39598.4519097222,2008-05-30,10:50:45
39.955993,116.282858,0,241,39598.4519328704,2008-05-30,10:50:47
39.955993,116.282855,0,241,39598.4519560185,2008-05-30,10:50:49
39.955991,116.28285,0,241,39598.4519791667,2008-05-30,10:50:51
39.955989,116.28284,0,241,39598.4520023148,2008-05-30,10:50:53
39.955986,116.282834,0,242,39598.452025463,2008-05-30,10:50:55
39.955985,116.282822,0,241,39598.4520486111,2008-05-30,10:50:57
39.955991,116.282813,0,241,39598.4520717593,2008-05-30,10:50:59
39.955995,116.282791,0,245,39598.4520949074,2008-05-30,10:51:01
39.955997,116.28279,0,245,39598.4521180556,2008-05-30,10:51:03
39.955995,116.282796,0,245,39598.4521412037,2008-05-30,10:51:05
39.95599,116.28281,0,246,39598.4521643519,2008-05-30,10:51:07
39.955981,116.282822,0,246,39598.4521875,2008-05-30,10:51:09
39.955971,116.282834,0,246,39598.4522106481,2008-05-30,10:51:11
39.955977,116.282867,0,247,39598.4522337963,2008-05-30,10:51:13
39.955993,116.282928,0,250,39598.4522569444,2008-05-30,10:51:15
39.956011,116.283029,0,252,39598.4522800926,2008-05-30,10:51:17
39.95603,116.283178,0,253,39598.4523032407,2008-05-30,10:51:19
39.956066,116.283341,0,254,39598.4523263889,2008-05-30,10:51:21
39.956066,116.283534,0,253,39598.452349537,2008-05-30,10:51:23
39.956062,116.283757,0,251,39598.4523726852,2008-05-30,10:51:25
39.956066,116.283989,0,251,39598.4523958333,2008-05-30,10:51:27
39.956071,116.284288,0,255,39598.4524189815,2008-05-30,10:51:29
39.956143,116.284598,0,252,39598.4524421296,2008-05-30,10:51:31
39.956178,116.284894,0,258,39598.4524652778,2008-05-30,10:51:33
39.956248,116.285179,0,261,39598.4524884259,2008-05-30,10:51:35
39.956351,116.285535,0,260,39598.4525115741,2008-05-30,10:51:37
39.956433,116.285875,0,257,39598.4525347222,2008-05-30,10:51:39
39.956567,116.286271,0,254,39598.4525578704,2008-05-30,10:51:41
39.956627,116.286552,0,252,39598.4525810185,2008-05-30,10:51:43
39.95677,116.286991,0,237,39598.4526041667,2008-05-30,10:51:45
39.956874,116.287355,0,230,39598.4526273148,2008-05-30,10:51:47
39.956932,116.287634,0,229,39598.452650463,2008-05-30,10:51:49
39.956987,116.287893,0,225,39598.4526736111,2008-05-30,10:51:51
39.957031,116.28816,0,223,39598.4526967593,2008-05-30,10:51:53
39.957075,116.288432,0,220,39598.4527199074,2008-05-30,10:51:55
39.957137,116.28872,0,215,39598.4527430556,2008-05-30,10:51:57
39.957196,116.28899,0,212,39598.4527662037,2008-05-30,10:51:59
39.95724,116.289254,0,211,39598.4527893519,2008-05-30,10:52:01
39.957279,116.289495,0,207,39598.4528125,2008-05-30,10:52:03
39.957317,116.289703,0,201,39598.4528356481,2008-05-30,10:52:05
39.95734,116.289889,0,202,39598.4528587963,2008-05-30,10:52:07
39.957375,116.290085,0,202,39598.4528819444,2008-05-30,10:52:09
39.95741,116.290276,0,199,39598.4529050926,2008-05-30,10:52:11
39.95745,116.290444,0,198,39598.4529282407,2008-05-30,10:52:13
39.957473,116.290573,0,193,39598.4529513889,2008-05-30,10:52:15
39.957489,116.290647,0,191,39598.452974537,2008-05-30,10:52:17
39.957503,116.290649,0,183,39598.4529976852,2008-05-30,10:52:19
39.957509,116.29065,0,181,39598.4530208333,2008-05-30,10:52:21
39.957507,116.290646,0,179,39598.4530439815,2008-05-30,10:52:23
39.957507,116.290647,0,179,39598.4530671296,2008-05-30,10:52:25
39.957507,116.290648,0,179,39598.4530902778,2008-05-30,10:52:27
39.957505,116.290646,0,179,39598.4531134259,2008-05-30,10:52:29
39.957504,116.290639,0,179,39598.4531365741,2008-05-30,10:52:31
39.957503,116.290635,0,179,39598.4531597222,2008-05-30,10:52:33
39.957504,116.290642,0,179,39598.4531828704,2008-05-30,10:52:35
39.957504,116.29066,0,178,39598.4532060185,2008-05-30,10:52:37
39.957487,116.29069,0,181,39598.4532291667,2008-05-30,10:52:39
39.957476,116.290735,0,182,39598.4532523148,2008-05-30,10:52:41
39.957482,116.290808,0,182,39598.453275463,2008-05-30,10:52:43
39.957487,116.290892,0,181,39598.4532986111,2008-05-30,10:52:45
39.957501,116.290993,0,181,39598.4533217593,2008-05-30,10:52:47
39.957517,116.29109,0,180,39598.4533449074,2008-05-30,10:52:49
39.957528,116.291183,0,181,39598.4533680556,2008-05-30,10:52:51
39.957543,116.29129,0,178,39598.4533912037,2008-05-30,10:52:53
39.957546,116.291382,0,178,39598.4534143518,2008-05-30,10:52:55
39.957551,116.2915,0,180,39598.4534375,2008-05-30,10:52:57
39.95758,116.291666,0,176,39598.4534606481,2008-05-30,10:52:59
39.95763,116.291882,0,164,39598.4534837963,2008-05-30,10:53:01
39.957674,116.292105,0,151,39598.4535069444,2008-05-30,10:53:03
39.957714,116.292287,0,153,39598.4535300926,2008-05-30,10:53:05
39.957762,116.292377,0,160,39598.4535532407,2008-05-30,10:53:07
39.957793,116.292439,0,163,39598.4535763889,2008-05-30,10:53:09
39.957824,116.292482,0,165,39598.453599537,2008-05-30,10:53:11
39.957822,116.292509,0,167,39598.4536226852,2008-05-30,10:53:13
39.957823,116.292516,0,168,39598.4536458333,2008-05-30,10:53:15
39.957818,116.292508,0,165,39598.4536689815,2008-05-30,10:53:17
39.957818,116.292505,0,165,39598.4536921296,2008-05-30,10:53:19
39.957817,116.292502,0,165,39598.4537152778,2008-05-30,10:53:21
39.957818,116.292502,0,165,39598.4537384259,2008-05-30,10:53:23
39.957818,116.2925,0,165,39598.4537615741,2008-05-30,10:53:25
39.957817,116.292497,0,165,39598.4537847222,2008-05-30,10:53:27
39.957815,116.292489,0,165,39598.4538078704,2008-05-30,10:53:29
39.957814,116.29248,0,166,39598.4538310185,2008-05-30,10:53:31
39.957813,116.292478,0,166,39598.4538541667,2008-05-30,10:53:33
39.957814,116.292485,0,167,39598.4538773148,2008-05-30,10:53:35
39.957815,116.292494,0,166,39598.453900463,2008-05-30,10:53:37
39.957816,116.292503,0,166,39598.4539236111,2008-05-30,10:53:39
39.957816,116.292509,0,166,39598.4539467593,2008-05-30,10:53:41
39.957817,116.292517,0,166,39598.4539699074,2008-05-30,10:53:43
39.957818,116.29252,0,166,39598.4539930556,2008-05-30,10:53:45
39.957818,116.292521,0,166,39598.4540162037,2008-05-30,10:53:47
39.957818,116.292521,0,166,39598.4540393518,2008-05-30,10:53:49
39.957818,116.292519,0,166,39598.4540625,2008-05-30,10:53:51
39.957818,116.292519,0,166,39598.4540856481,2008-05-30,10:53:53
39.957818,116.292528,0,166,39598.4541087963,2008-05-30,10:53:55
39.957842,116.292562,0,168,39598.4541319444,2008-05-30,10:53:57
39.957854,116.292649,0,168,39598.4541550926,2008-05-30,10:53:59
39.957865,116.29278,0,168,39598.4541782407,2008-05-30,10:54:01
39.957895,116.292956,0,168,39598.4542013889,2008-05-30,10:54:03
39.957942,116.293214,0,169,39598.454224537,2008-05-30,10:54:05
39.957992,116.293407,0,170,39598.4542476852,2008-05-30,10:54:07
39.958027,116.293609,0,171,39598.4542708333,2008-05-30,10:54:09
39.958069,116.293838,0,172,39598.4542939815,2008-05-30,10:54:11
39.958091,116.294069,0,172,39598.4543171296,2008-05-30,10:54:13
39.958122,116.294336,0,172,39598.4543402778,2008-05-30,10:54:15
39.958163,116.294611,0,171,39598.4543634259,2008-05-30,10:54:17
39.958208,116.294897,0,170,39598.4543865741,2008-05-30,10:54:19
39.958265,116.295196,0,169,39598.4544097222,2008-05-30,10:54:21
39.958338,116.295482,0,168,39598.4544328704,2008-05-30,10:54:23
39.958404,116.295769,0,167,39598.4544560185,2008-05-30,10:54:25
39.958454,116.296026,0,167,39598.4544791667,2008-05-30,10:54:27
39.958504,116.296249,0,167,39598.4545023148,2008-05-30,10:54:29
39.958574,116.296459,0,166,39598.454525463,2008-05-30,10:54:31
39.958615,116.296647,0,166,39598.4545486111,2008-05-30,10:54:33
39.958657,116.296839,0,168,39598.4545717593,2008-05-30,10:54:35
39.958729,116.297046,0,169,39598.4545949074,2008-05-30,10:54:37
39.958778,116.297239,0,171,39598.4546180556,2008-05-30,10:54:39
39.958808,116.297398,0,173,39598.4546412037,2008-05-30,10:54:41
39.958861,116.297535,0,175,39598.4546643518,2008-05-30,10:54:43
39.958878,116.297653,0,179,39598.4546875,2008-05-30,10:54:45
39.958914,116.297818,0,177,39598.4547106481,2008-05-30,10:54:47
39.95897,116.297962,0,175,39598.4547337963,2008-05-30,10:54:49
39.95903,116.298108,0,174,39598.4547569444,2008-05-30,10:54:51
39.959106,116.298256,0,170,39598.4547800926,2008-05-30,10:54:53
39.959179,116.29838,0,164,39598.4548032407,2008-05-30,10:54:55
39.959244,116.298458,0,159,39598.4548263889,2008-05-30,10:54:57
39.959263,116.298469,0,159,39598.454849537,2008-05-30,10:54:59
39.959266,116.298468,0,161,39598.4548726852,2008-05-30,10:55:01
39.95927,116.298473,0,161,39598.4548958333,2008-05-30,10:55:03
39.959272,116.29848,0,161,39598.4549189815,2008-05-30,10:55:05
39.959274,116.298489,0,161,39598.4549421296,2008-05-30,10:55:07
39.959274,116.298504,0,161,39598.4549652778,2008-05-30,10:55:09
39.959273,116.298523,0,161,39598.4549884259,2008-05-30,10:55:11
39.959272,116.298541,0,160,39598.4550115741,2008-05-30,10:55:13
39.959275,116.298558,0,160,39598.4550347222,2008-05-30,10:55:15
39.959316,116.298579,0,161,39598.4550578704,2008-05-30,10:55:17
39.959339,116.2986,0,162,39598.4550810185,2008-05-30,10:55:19
39.959382,116.29867,0,162,39598.4551041667,2008-05-30,10:55:21
39.959456,116.298792,0,162,39598.4551273148,2008-05-30,10:55:23
39.959507,116.298903,0,163,39598.455150463,2008-05-30,10:55:25
39.959548,116.299017,0,164,39598.4551736111,2008-05-30,10:55:27
39.959568,116.299143,0,165,39598.4551967593,2008-05-30,10:55:29
39.959598,116.299281,0,165,39598.4552199074,2008-05-30,10:55:31
39.959684,116.299477,0,163,39598.4552430556,2008-05-30,10:55:33
39.95976,116.299637,0,162,39598.4552662037,2008-05-30,10:55:35
39.959832,116.299803,0,162,39598.4552893518,2008-05-30,10:55:37
39.959915,116.299966,0,163,39598.4553125,2008-05-30,10:55:39
39.960004,116.300155,0,163,39598.4553356481,2008-05-30,10:55:41
39.960116,116.300382,0,162,39598.4553587963,2008-05-30,10:55:43
39.960218,116.300569,0,158,39598.4553819444,2008-05-30,10:55:45
39.960301,116.300792,0,158,39598.4554050926,2008-05-30,10:55:47
39.960392,116.301033,0,158,39598.4554282407,2008-05-30,10:55:49
39.960491,116.301277,0,159,39598.4554513889,2008-05-30,10:55:51
39.960619,116.301506,0,159,39598.455474537,2008-05-30,10:55:53
39.960734,116.301731,0,168,39598.4554976852,2008-05-30,10:55:55
39.960827,116.30193,0,171,39598.4555208333,2008-05-30,10:55:57
39.96091,116.302111,0,172,39598.4555439815,2008-05-30,10:55:59
39.960978,116.302281,0,173,39598.4555671296,2008-05-30,10:56:01
39.961013,116.302411,0,176,39598.4555902778,2008-05-30,10:56:03
39.961068,116.302608,0,177,39598.4556134259,2008-05-30,10:56:05
39.961134,116.302807,0,177,39598.4556365741,2008-05-30,10:56:07
39.961203,116.303007,0,177,39598.4556597222,2008-05-30,10:56:09
39.961269,116.303209,0,176,39598.4556828704,2008-05-30,10:56:11
39.961341,116.303401,0,177,39598.4557060185,2008-05-30,10:56:13
39.961416,116.303557,0,181,39598.4557291667,2008-05-30,10:56:15
39.961482,116.303755,0,186,39598.4557523148,2008-05-30,10:56:17
39.961554,116.303935,0,189,39598.455775463,2008-05-30,10:56:19
39.961622,116.304107,0,191,39598.4557986111,2008-05-30,10:56:21
39.961693,116.304305,0,192,39598.4558217593,2008-05-30,10:56:23
39.961765,116.30449,0,195,39598.4558449074,2008-05-30,10:56:25
39.961833,116.304665,0,199,39598.4558680556,2008-05-30,10:56:27
39.961894,116.304851,0,201,39598.4558912037,2008-05-30,10:56:29
39.96198,116.30507,0,198,39598.4559143518,2008-05-30,10:56:31
39.962027,116.305273,0,200,39598.4559375,2008-05-30,10:56:33
39.962083,116.305434,0,201,39598.4559606481,2008-05-30,10:56:35
39.962126,116.305618,0,203,39598.4559837963,2008-05-30,10:56:37
39.96218,116.305792,0,205,39598.4560069444,2008-05-30,10:56:39
39.962245,116.305994,0,203,39598.4560300926,2008-05-30,10:56:41
39.962303,116.306188,0,202,39598.4560532407,2008-05-30,10:56:43
39.962361,116.306361,0,200,39598.4560763889,2008-05-30,10:56:45
39.962373,116.30652,0,207,39598.456099537,2008-05-30,10:56:47
39.962414,116.306642,0,208,39598.4561226852,2008-05-30,10:56:49
39.96245,116.306766,0,206,39598.4561458333,2008-05-30,10:56:51
39.962488,116.30688,0,202,39598.4561689815,2008-05-30,10:56:53
39.962526,116.306996,0,200,39598.4561921296,2008-05-30,10:56:55
39.96257,116.307052,0,188,39598.4562152778,2008-05-30,10:56:57
39.962587,116.30707,0,186,39598.4562384259,2008-05-30,10:56:59
39.962596,116.30707,0,186,39598.4562615741,2008-05-30,10:57:01
39.962597,116.307074,0,186,39598.4562847222,2008-05-30,10:57:03
39.962597,116.307076,0,185,39598.4563078704,2008-05-30,10:57:05
39.962597,116.307079,0,185,39598.4563310185,2008-05-30,10:57:07
39.962597,116.307082,0,185,39598.4563541667,2008-05-30,10:57:09
39.962601,116.307095,0,185,39598.4563773148,2008-05-30,10:57:11
39.962624,116.307153,0,183,39598.456400463,2008-05-30,10:57:13
39.962672,116.307245,0,180,39598.4564236111,2008-05-30,10:57:15
39.962722,116.307378,0,178,39598.4564467593,2008-05-30,10:57:17
39.962776,116.30757,0,173,39598.4564699074,2008-05-30,10:57:19
39.962842,116.307782,0,173,39598.4564930556,2008-05-30,10:57:21
39.962927,116.307991,0,174,39598.4565162037,2008-05-30,10:57:23
39.96301,116.308228,0,174,39598.4565393519,2008-05-30,10:57:25
39.963099,116.308482,0,171,39598.4565625,2008-05-30,10:57:27
39.963171,116.308806,0,170,39598.4565856481,2008-05-30,10:57:29
39.963276,116.309097,0,171,39598.4566087963,2008-05-30,10:57:31
39.963399,116.309408,0,170,39598.4566319444,2008-05-30,10:57:33
39.963525,116.309694,0,171,39598.4566550926,2008-05-30,10:57:35
39.96366,116.309985,0,165,39598.4566782407,2008-05-30,10:57:37
39.963777,116.310285,0,163,39598.4567013889,2008-05-30,10:57:39
39.963885,116.310592,0,163,39598.456724537,2008-05-30,10:57:41
39.963993,116.310897,0,162,39598.4567476852,2008-05-30,10:57:43
39.964115,116.311219,0,163,39598.4567708333,2008-05-30,10:57:45
39.964249,116.311514,0,165,39598.4567939815,2008-05-30,10:57:47
39.964364,116.311803,0,167,39598.4568171296,2008-05-30,10:57:49
39.964478,116.312076,0,170,39598.4568402778,2008-05-30,10:57:51
39.964571,116.312325,0,173,39598.4568634259,2008-05-30,10:57:53
39.964646,116.31254,0,172,39598.4568865741,2008-05-30,10:57:55
39.964705,116.312709,0,178,39598.4569097222,2008-05-30,10:57:57
39.96474,116.312844,0,178,39598.4569328704,2008-05-30,10:57:59
39.964766,116.312961,0,185,39598.4569560185,2008-05-30,10:58:01
39.964797,116.313061,0,188,39598.4569791667,2008-05-30,10:58:03
39.964828,116.313131,0,190,39598.4570023148,2008-05-30,10:58:05
39.964839,116.313194,0,189,39598.457025463,2008-05-30,10:58:07
39.964826,116.313253,0,198,39598.4570486111,2008-05-30,10:58:09
39.964811,116.313306,0,206,39598.4570717593,2008-05-30,10:58:11
39.964831,116.313347,0,209,39598.4570949074,2008-05-30,10:58:13
39.964836,116.3134,0,212,39598.4571180556,2008-05-30,10:58:15
39.964872,116.313485,0,212,39598.4571412037,2008-05-30,10:58:17
39.964953,116.313738,0,219,39598.4581365741,2008-05-30,10:59:43
39.964977,116.313842,0,218,39598.4581597222,2008-05-30,10:59:45
39.964998,116.313919,0,221,39598.4581828704,2008-05-30,10:59:47
39.965016,116.313986,0,223,39598.4582060185,2008-05-30,10:59:49
39.965026,116.314071,0,224,39598.4582291667,2008-05-30,10:59:51
39.965043,116.314172,0,225,39598.4582523148,2008-05-30,10:59:53
39.965074,116.314306,0,224,39598.458275463,2008-05-30,10:59:55
39.96513,116.314457,0,222,39598.4582986111,2008-05-30,10:59:57
39.965189,116.314615,0,220,39598.4583217593,2008-05-30,10:59:59
39.965264,116.314756,0,220,39598.4583449074,2008-05-30,11:00:01
39.965311,116.3149,0,220,39598.4583680556,2008-05-30,11:00:03
39.965369,116.315001,0,225,39598.4583912037,2008-05-30,11:00:05
39.965404,116.315074,0,224,39598.4584143519,2008-05-30,11:00:07
39.965409,116.31513,0,223,39598.4584375,2008-05-30,11:00:09
39.965454,116.315189,0,221,39598.4584606481,2008-05-30,11:00:11
39.965476,116.315261,0,220,39598.4584837963,2008-05-30,11:00:13
39.965489,116.315291,0,218,39598.4585069444,2008-05-30,11:00:15
39.965486,116.315319,0,217,39598.4585300926,2008-05-30,11:00:17
39.965487,116.315387,0,218,39598.4585532407,2008-05-30,11:00:19
39.9655,116.315473,0,218,39598.4585763889,2008-05-30,11:00:21
39.965503,116.315528,0,219,39598.458599537,2008-05-30,11:00:23
39.965508,116.315589,0,220,39598.4586226852,2008-05-30,11:00:25
39.965531,116.315689,0,222,39598.4586458333,2008-05-30,11:00:27
39.965543,116.315779,0,224,39598.4586689815,2008-05-30,11:00:29
39.965552,116.315855,0,225,39598.4586921296,2008-05-30,11:00:31
39.965568,116.315917,0,226,39598.4587152778,2008-05-30,11:00:33
39.965585,116.315973,0,228,39598.4587384259,2008-05-30,11:00:35
39.965572,116.316042,0,229,39598.4587615741,2008-05-30,11:00:37
39.965577,116.316089,0,229,39598.4587847222,2008-05-30,11:00:39
39.965566,116.316116,0,230,39598.4588078704,2008-05-30,11:00:41
39.965574,116.316162,0,231,39598.4588310185,2008-05-30,11:00:43
39.965583,116.316179,0,231,39598.4588541667,2008-05-30,11:00:45
39.965585,116.316194,0,231,39598.4588773148,2008-05-30,11:00:47
39.965586,116.316208,0,230,39598.458900463,2008-05-30,11:00:49
39.965586,116.316221,0,230,39598.4589236111,2008-05-30,11:00:51
39.965591,116.316256,0,230,39598.4589467593,2008-05-30,11:00:53
39.965584,116.316332,0,224,39598.4589699074,2008-05-30,11:00:55
39.965589,116.316448,0,218,39598.4589930556,2008-05-30,11:00:57
39.965595,116.316514,0,218,39598.4590162037,2008-05-30,11:00:59
39.965607,116.316609,0,217,39598.4590393519,2008-05-30,11:01:01
39.96563,116.31667,0,219,39598.4590625,2008-05-30,11:01:03
39.965643,116.316731,0,219,39598.4590856481,2008-05-30,11:01:05
39.965655,116.316789,0,218,39598.4591087963,2008-05-30,11:01:07
39.965658,116.316857,0,217,39598.4591319444,2008-05-30,11:01:09
39.96564,116.316954,0,215,39598.4591550926,2008-05-30,11:01:11
39.965612,116.317087,0,211,39598.4591782407,2008-05-30,11:01:13
39.965621,116.31721,0,204,39598.4592013889,2008-05-30,11:01:15
39.965638,116.317311,0,191,39598.459224537,2008-05-30,11:01:17
39.965644,116.317407,0,181,39598.4592476852,2008-05-30,11:01:19
39.965637,116.317426,0,182,39598.4592708333,2008-05-30,11:01:21
39.965625,116.317439,0,187,39598.4592939815,2008-05-30,11:01:23
39.965611,116.317448,0,187,39598.4593171296,2008-05-30,11:01:25
39.965613,116.317454,0,186,39598.4593402778,2008-05-30,11:01:27
39.965613,116.317455,0,186,39598.4593634259,2008-05-30,11:01:29
39.965598,116.317461,0,187,39598.4593865741,2008-05-30,11:01:31
39.965597,116.317464,0,187,39598.4594097222,2008-05-30,11:01:33
39.965596,116.317465,0,188,39598.4594328704,2008-05-30,11:01:35
39.965597,116.317466,0,188,39598.4594560185,2008-05-30,11:01:37
39.965597,116.317467,0,188,39598.4594791667,2008-05-30,11:01:39
39.965597,116.317467,0,188,39598.4595023148,2008-05-30,11:01:41
39.965597,116.317465,0,188,39598.459525463,2008-05-30,11:01:43
39.965596,116.317464,0,188,39598.4595486111,2008-05-30,11:01:45
39.965596,116.317465,0,188,39598.4595717593,2008-05-30,11:01:47
39.965597,116.31747,0,188,39598.4595949074,2008-05-30,11:01:49
39.965596,116.317492,0,188,39598.4596180556,2008-05-30,11:01:51
39.965587,116.317544,0,189,39598.4596412037,2008-05-30,11:01:53
39.965574,116.317607,0,189,39598.4596643519,2008-05-30,11:01:55
39.965575,116.317666,0,187,39598.4596875,2008-05-30,11:01:57
39.965555,116.31771,0,191,39598.4597106481,2008-05-30,11:01:59
39.965536,116.31773,0,196,39598.4597337963,2008-05-30,11:02:01
39.965543,116.317744,0,198,39598.4597569444,2008-05-30,11:02:03
39.965543,116.317773,0,200,39598.4597800926,2008-05-30,11:02:05
39.96553,116.317808,0,204,39598.4598032407,2008-05-30,11:02:07
39.965535,116.317894,0,204,39598.4598263889,2008-05-30,11:02:09
39.96552,116.317994,0,209,39598.459849537,2008-05-30,11:02:11
39.965491,116.318124,0,217,39598.4598726852,2008-05-30,11:02:13
39.96546,116.318299,0,227,39598.4598958333,2008-05-30,11:02:15
39.965487,116.318477,0,228,39598.4599189815,2008-05-30,11:02:17
39.965465,116.318662,0,234,39598.4599421296,2008-05-30,11:02:19
39.965502,116.318825,0,240,39598.4599652778,2008-05-30,11:02:21
39.965491,116.318956,0,245,39598.4599884259,2008-05-30,11:02:23
39.965523,116.319052,0,256,39598.4600115741,2008-05-30,11:02:25
39.965518,116.319121,0,257,39598.4600347222,2008-05-30,11:02:27
39.965508,116.319204,0,255,39598.4600578704,2008-05-30,11:02:29
39.965518,116.319307,0,247,39598.4600810185,2008-05-30,11:02:31
39.965535,116.319442,0,241,39598.4601041667,2008-05-30,11:02:33
39.965547,116.319603,0,236,39598.4601273148,2008-05-30,11:02:35
39.965564,116.319774,0,239,39598.460150463,2008-05-30,11:02:37
39.965623,116.319969,0,230,39598.4601736111,2008-05-30,11:02:39
39.965687,116.320183,0,240,39598.4601967593,2008-05-30,11:02:41
39.965702,116.320359,0,243,39598.4602199074,2008-05-30,11:02:43
39.965706,116.320541,0,235,39598.4602430556,2008-05-30,11:02:45
39.965715,116.320761,0,225,39598.4602662037,2008-05-30,11:02:47
39.96573,116.321016,0,221,39598.4602893519,2008-05-30,11:02:49
39.965736,116.321264,0,218,39598.4603125,2008-05-30,11:02:51
39.965737,116.321509,0,224,39598.4603356481,2008-05-30,11:02:53
39.965764,116.321699,0,230,39598.4603587963,2008-05-30,11:02:55
39.965807,116.321857,0,233,39598.4603819444,2008-05-30,11:02:57
39.965834,116.321981,0,231,39598.4604050926,2008-05-30,11:02:59
39.965832,116.322096,0,222,39598.4604282407,2008-05-30,11:03:01
39.965839,116.322218,0,227,39598.4604513889,2008-05-30,11:03:03
39.965833,116.322324,0,226,39598.460474537,2008-05-30,11:03:05
39.965848,116.322448,0,227,39598.4604976852,2008-05-30,11:03:07
39.965863,116.322573,0,233,39598.4605208333,2008-05-30,11:03:09
39.96585,116.322685,0,241,39598.4605439815,2008-05-30,11:03:11
39.965816,116.322826,0,249,39598.4605671296,2008-05-30,11:03:13
39.965769,116.322929,0,251,39598.4605902778,2008-05-30,11:03:15
39.965783,116.323015,0,253,39598.4606134259,2008-05-30,11:03:17
39.965772,116.323133,0,257,39598.4606365741,2008-05-30,11:03:19
39.965773,116.323238,0,260,39598.4606597222,2008-05-30,11:03:21
39.965794,116.323328,0,258,39598.4606828704,2008-05-30,11:03:23
39.965798,116.323422,0,255,39598.4607060185,2008-05-30,11:03:25
39.965811,116.323496,0,257,39598.4607291667,2008-05-30,11:03:27
39.965815,116.323526,0,260,39598.4607523148,2008-05-30,11:03:29
39.965816,116.323542,0,265,39598.460775463,2008-05-30,11:03:31
39.965816,116.323549,0,264,39598.4607986111,2008-05-30,11:03:33
39.965815,116.323565,0,263,39598.4608217593,2008-05-30,11:03:35
39.965873,116.323644,0,269,39598.4608449074,2008-05-30,11:03:37
39.965915,116.323745,0,268,39598.4608680556,2008-05-30,11:03:39
39.965935,116.323841,0,269,39598.4608912037,2008-05-30,11:03:41
39.965957,116.323968,0,269,39598.4609143519,2008-05-30,11:03:43
39.965955,116.3241,0,269,39598.4609375,2008-05-30,11:03:45
39.965939,116.324227,0,269,39598.4609606481,2008-05-30,11:03:47
39.965927,116.324403,0,269,39598.4609837963,2008-05-30,11:03:49
39.965901,116.324592,0,265,39598.4610069444,2008-05-30,11:03:51
39.965912,116.324809,0,264,39598.4610300926,2008-05-30,11:03:53
39.965915,116.325041,0,267,39598.4610532407,2008-05-30,11:03:55
39.965942,116.325294,0,271,39598.4610763889,2008-05-30,11:03:57
39.965971,116.32555,0,274,39598.461099537,2008-05-30,11:03:59
39.96598,116.32579,0,273,39598.4611226852,2008-05-30,11:04:01
39.965992,116.32602,0,275,39598.4611458333,2008-05-30,11:04:03
39.966003,116.326201,0,268,39598.4611689815,2008-05-30,11:04:05
39.966,116.326358,0,264,39598.4611921296,2008-05-30,11:04:07
39.966008,116.326502,0,261,39598.4612152778,2008-05-30,11:04:09
39.966021,116.326636,0,252,39598.4612384259,2008-05-30,11:04:11
39.966029,116.326751,0,247,39598.4612615741,2008-05-30,11:04:13
39.966041,116.326845,0,243,39598.4612847222,2008-05-30,11:04:15
39.96605,116.326926,0,235,39598.4613078704,2008-05-30,11:04:17
39.966037,116.327005,0,229,39598.4613310185,2008-05-30,11:04:19
39.966039,116.327064,0,229,39598.4613541667,2008-05-30,11:04:21
39.96604,116.327151,0,228,39598.4613773148,2008-05-30,11:04:23
39.966044,116.327219,0,227,39598.461400463,2008-05-30,11:04:25
39.966046,116.327266,0,224,39598.4614236111,2008-05-30,11:04:27
39.966053,116.327283,0,224,39598.4614467593,2008-05-30,11:04:29
39.966058,116.327301,0,226,39598.4614699074,2008-05-30,11:04:31
39.966059,116.327306,0,226,39598.4614930556,2008-05-30,11:04:33
39.966059,116.327311,0,226,39598.4615162037,2008-05-30,11:04:35
39.966059,116.327312,0,226,39598.4615393518,2008-05-30,11:04:37
39.966059,116.327312,0,225,39598.4615625,2008-05-30,11:04:39
39.966059,116.327313,0,225,39598.4615856481,2008-05-30,11:04:41
39.966059,116.327314,0,225,39598.4616087963,2008-05-30,11:04:43
39.966058,116.327321,0,226,39598.4616319444,2008-05-30,11:04:45
39.966055,116.327339,0,226,39598.4616550926,2008-05-30,11:04:47
39.966063,116.327407,0,228,39598.4616782407,2008-05-30,11:04:49
39.966061,116.327478,0,230,39598.4617013889,2008-05-30,11:04:51
39.966058,116.327537,0,232,39598.461724537,2008-05-30,11:04:53
39.966056,116.327598,0,230,39598.4617476852,2008-05-30,11:04:55
39.966061,116.327673,0,229,39598.4617708333,2008-05-30,11:04:57
39.96607,116.327736,0,228,39598.4617939815,2008-05-30,11:04:59
39.966082,116.327791,0,227,39598.4618171296,2008-05-30,11:05:01
39.966097,116.327824,0,227,39598.4618402778,2008-05-30,11:05:03
39.96611,116.327841,0,226,39598.4618634259,2008-05-30,11:05:05
39.966116,116.32786,0,224,39598.4618865741,2008-05-30,11:05:07
39.966117,116.327881,0,225,39598.4619097222,2008-05-30,11:05:09
39.966114,116.327892,0,226,39598.4619328704,2008-05-30,11:05:11
39.966112,116.327898,0,227,39598.4619560185,2008-05-30,11:05:13
39.966111,116.327899,0,227,39598.4619791667,2008-05-30,11:05:15
39.966111,116.327892,0,226,39598.4620023148,2008-05-30,11:05:17
39.96609,116.327853,0,223,39598.462025463,2008-05-30,11:05:19
39.966071,116.327833,0,222,39598.4620486111,2008-05-30,11:05:21
39.966066,116.327815,0,219,39598.4620717593,2008-05-30,11:05:23
39.966084,116.327814,0,214,39598.4620949074,2008-05-30,11:05:25
39.966094,116.327825,0,212,39598.4621180556,2008-05-30,11:05:27
39.966102,116.327833,0,209,39598.4621412037,2008-05-30,11:05:29
39.966102,116.327833,0,209,39598.4621643518,2008-05-30,11:05:31
39.966103,116.327837,0,209,39598.4621875,2008-05-30,11:05:33
39.966103,116.327839,0,208,39598.4622106481,2008-05-30,11:05:35
39.966104,116.327843,0,208,39598.4622337963,2008-05-30,11:05:37
39.966089,116.327914,0,206,39598.4622569444,2008-05-30,11:05:39
39.966069,116.327989,0,200,39598.4622800926,2008-05-30,11:05:41
39.966114,116.327997,0,197,39598.4623032407,2008-05-30,11:05:43
39.966268,116.327969,0,200,39598.4623263889,2008-05-30,11:05:45
39.966333,116.328015,0,191,39598.462349537,2008-05-30,11:05:47
39.96638,116.328028,0,194,39598.4623726852,2008-05-30,11:05:49
39.966443,116.328032,0,203,39598.4623958333,2008-05-30,11:05:51
39.966561,116.328013,0,207,39598.4624189815,2008-05-30,11:05:53
39.9667,116.327997,0,206,39598.4624421296,2008-05-30,11:05:55
39.966845,116.32798,0,206,39598.4624652778,2008-05-30,11:05:57
39.966986,116.327957,0,205,39598.4624884259,2008-05-30,11:05:59
39.967131,116.327951,0,207,39598.4625115741,2008-05-30,11:06:01
39.967265,116.327932,0,210,39598.4625347222,2008-05-30,11:06:03
39.967406,116.327918,0,213,39598.4625578704,2008-05-30,11:06:05
39.967554,116.3279,0,216,39598.4625810185,2008-05-30,11:06:07
39.967762,116.327829,0,221,39598.4626041667,2008-05-30,11:06:09
39.967945,116.327829,0,227,39598.4626273148,2008-05-30,11:06:11
39.968115,116.32784,0,235,39598.462650463,2008-05-30,11:06:13
39.968291,116.327857,0,230,39598.4626736111,2008-05-30,11:06:15
39.968476,116.327839,0,231,39598.4626967593,2008-05-30,11:06:17
39.968676,116.327809,0,236,39598.4627199074,2008-05-30,11:06:19
39.968872,116.327777,0,228,39598.4627430556,2008-05-30,11:06:21
39.969083,116.327768,0,219,39598.4627662037,2008-05-30,11:06:23
39.96932,116.327829,0,195,39598.4627893518,2008-05-30,11:06:25
39.96954,116.327816,0,186,39598.4628125,2008-05-30,11:06:27
39.969746,116.327793,0,182,39598.4628356481,2008-05-30,11:06:29
39.96995,116.327825,0,173,39598.4628587963,2008-05-30,11:06:31
39.970139,116.327837,0,168,39598.4628819444,2008-05-30,11:06:33
39.970315,116.327819,0,160,39598.4629050926,2008-05-30,11:06:35
39.97049,116.32785,0,169,39598.4629282407,2008-05-30,11:06:37
39.970639,116.327859,0,177,39598.4629513889,2008-05-30,11:06:39
39.970724,116.327857,0,173,39598.462974537,2008-05-30,11:06:41
39.970759,116.327864,0,174,39598.4629976852,2008-05-30,11:06:43
39.970766,116.327864,0,178,39598.4630208333,2008-05-30,11:06:45
39.970774,116.327866,0,181,39598.4630439815,2008-05-30,11:06:47
39.970776,116.327866,0,182,39598.4630671296,2008-05-30,11:06:49
39.970781,116.327862,0,183,39598.4630902778,2008-05-30,11:06:51
39.970812,116.327813,0,189,39598.4631134259,2008-05-30,11:06:53
39.970865,116.327771,0,198,39598.4631365741,2008-05-30,11:06:55
39.970968,116.327755,0,207,39598.4631597222,2008-05-30,11:06:57
39.971095,116.327745,0,215,39598.4631828704,2008-05-30,11:06:59
39.971256,116.327748,0,219,39598.4632060185,2008-05-30,11:07:01
39.971432,116.32774,0,223,39598.4632291667,2008-05-30,11:07:03
39.971628,116.327736,0,223,39598.4632523148,2008-05-30,11:07:05
39.971833,116.327755,0,228,39598.463275463,2008-05-30,11:07:07
39.972032,116.327765,0,242,39598.4632986111,2008-05-30,11:07:09
39.972205,116.327754,0,243,39598.4633217593,2008-05-30,11:07:11
39.972356,116.327745,0,240,39598.4633449074,2008-05-30,11:07:13
39.972511,116.327748,0,254,39598.4633680556,2008-05-30,11:07:15
39.972622,116.327735,0,251,39598.4633912037,2008-05-30,11:07:17
39.972698,116.327713,0,249,39598.4634143518,2008-05-30,11:07:19
39.972757,116.327692,0,231,39598.4634375,2008-05-30,11:07:21
39.972838,116.327648,0,226,39598.4634606481,2008-05-30,11:07:23
39.972941,116.327614,0,232,39598.4634837963,2008-05-30,11:07:25
39.97306,116.327606,0,230,39598.4635069444,2008-05-30,11:07:27
39.973199,116.327591,0,229,39598.4635300926,2008-05-30,11:07:29
39.973376,116.327604,0,225,39598.4635532407,2008-05-30,11:07:31
39.973529,116.327597,0,227,39598.4635763889,2008-05-30,11:07:33
39.973664,116.327639,0,227,39598.463599537,2008-05-30,11:07:35
39.973771,116.327638,0,226,39598.4636226852,2008-05-30,11:07:37
39.973861,116.327638,0,225,39598.4636458333,2008-05-30,11:07:39
39.973941,116.327639,0,223,39598.4636689815,2008-05-30,11:07:41
39.973983,116.32766,0,225,39598.4636921296,2008-05-30,11:07:43
39.974032,116.327648,0,242,39598.4637152778,2008-05-30,11:07:45
39.974097,116.327639,0,240,39598.4637384259,2008-05-30,11:07:47
39.974162,116.327632,0,234,39598.4637615741,2008-05-30,11:07:49
39.974218,116.327627,0,226,39598.4637847222,2008-05-30,11:07:51
39.974273,116.327622,0,224,39598.4638078704,2008-05-30,11:07:53
39.974324,116.327629,0,223,39598.4638310185,2008-05-30,11:07:55
39.974354,116.327634,0,218,39598.4638541667,2008-05-30,11:07:57
39.974364,116.327633,0,218,39598.4638773148,2008-05-30,11:07:59
39.974365,116.327633,0,218,39598.463900463,2008-05-30,11:08:01
39.974365,116.327632,0,218,39598.4639236111,2008-05-30,11:08:03
39.974365,116.327632,0,218,39598.4639467593,2008-05-30,11:08:05
39.974367,116.327631,0,218,39598.4639699074,2008-05-30,11:08:07
39.97437,116.327632,0,218,39598.4639930556,2008-05-30,11:08:09
39.974372,116.327632,0,219,39598.4640162037,2008-05-30,11:08:11
39.974375,116.327632,0,220,39598.4640393518,2008-05-30,11:08:13
39.974379,116.327633,0,221,39598.4640625,2008-05-30,11:08:15
39.974382,116.327633,0,222,39598.4640856481,2008-05-30,11:08:17
39.974384,116.327634,0,223,39598.4641087963,2008-05-30,11:08:19
39.974388,116.327635,0,224,39598.4641319444,2008-05-30,11:08:21
39.974393,116.327636,0,225,39598.4641550926,2008-05-30,11:08:23
39.974399,116.327637,0,226,39598.4641782407,2008-05-30,11:08:25
39.974404,116.327638,0,228,39598.4642013889,2008-05-30,11:08:27
39.974407,116.327639,0,229,39598.464224537,2008-05-30,11:08:29
39.97441,116.32764,0,231,39598.4642476852,2008-05-30,11:08:31
39.974414,116.327641,0,234,39598.4642708333,2008-05-30,11:08:33
39.974417,116.327641,0,237,39598.4642939815,2008-05-30,11:08:35
39.97442,116.327642,0,239,39598.4643171296,2008-05-30,11:08:37
39.974424,116.327642,0,242,39598.4643402778,2008-05-30,11:08:39
39.974428,116.327643,0,245,39598.4643634259,2008-05-30,11:08:41
39.974431,116.327643,0,249,39598.4643865741,2008-05-30,11:08:43
39.974434,116.327644,0,252,39598.4644097222,2008-05-30,11:08:45
39.974647,116.327513,0,297,39598.4656597222,2008-05-30,11:10:33
39.974742,116.327477,0,296,39598.4656828704,2008-05-30,11:10:35
39.97486,116.327445,0,295,39598.4657060185,2008-05-30,11:10:37
39.974996,116.327448,0,295,39598.4657291667,2008-05-30,11:10:39
39.975114,116.327452,0,291,39598.4657523148,2008-05-30,11:10:41
39.975238,116.327554,0,285,39598.465775463,2008-05-30,11:10:43
39.975376,116.327601,0,278,39598.4657986111,2008-05-30,11:10:45
39.975512,116.327614,0,271,39598.4658217593,2008-05-30,11:10:47
39.975649,116.3276,0,259,39598.4658449074,2008-05-30,11:10:49
39.975819,116.327576,0,252,39598.4658680556,2008-05-30,11:10:51
39.975992,116.327574,0,241,39598.4658912037,2008-05-30,11:10:53
39.976111,116.327574,0,245,39598.4659143519,2008-05-30,11:10:55
39.976251,116.327581,0,239,39598.4659375,2008-05-30,11:10:57
39.976389,116.327567,0,230,39598.4659606481,2008-05-30,11:10:59
39.976525,116.327556,0,223,39598.4659837963,2008-05-30,11:11:01
39.976671,116.327538,0,211,39598.4660069444,2008-05-30,11:11:03
39.976812,116.327522,0,196,39598.4660300926,2008-05-30,11:11:05
39.976937,116.3275,0,192,39598.4660532407,2008-05-30,11:11:07
39.977081,116.327491,0,194,39598.4660763889,2008-05-30,11:11:09
39.977224,116.327476,0,198,39598.466099537,2008-05-30,11:11:11
39.977354,116.327446,0,192,39598.4661226852,2008-05-30,11:11:13
39.977464,116.327428,0,185,39598.4661458333,2008-05-30,11:11:15
39.977521,116.327387,0,197,39598.4661689815,2008-05-30,11:11:17
39.977545,116.327379,0,205,39598.4661921296,2008-05-30,11:11:19
39.977546,116.327394,0,209,39598.4662152778,2008-05-30,11:11:21
39.977549,116.327395,0,209,39598.4662384259,2008-05-30,11:11:23
39.97757,116.327403,0,206,39598.4662615741,2008-05-30,11:11:25
39.977629,116.327391,0,208,39598.4662847222,2008-05-30,11:11:27
39.977711,116.327357,0,200,39598.4663078704,2008-05-30,11:11:29
39.977813,116.327335,0,196,39598.4663310185,2008-05-30,11:11:31
39.977937,116.327306,0,193,39598.4663541667,2008-05-30,11:11:33
39.978061,116.327291,0,189,39598.4663773148,2008-05-30,11:11:35
39.978168,116.327286,0,184,39598.466400463,2008-05-30,11:11:37
39.978252,116.327281,0,185,39598.4664236111,2008-05-30,11:11:39
39.978335,116.327292,0,183,39598.4664467593,2008-05-30,11:11:41
39.978393,116.327244,0,183,39598.4664699074,2008-05-30,11:11:43
39.978419,116.327177,0,190,39598.4664930556,2008-05-30,11:11:45
39.978465,116.327125,0,195,39598.4665162037,2008-05-30,11:11:47
39.978532,116.327055,0,203,39598.4665393519,2008-05-30,11:11:49
39.978622,116.326983,0,210,39598.4665625,2008-05-30,11:11:51
39.978731,116.326943,0,218,39598.4665856481,2008-05-30,11:11:53
39.978894,116.326959,0,220,39598.4666087963,2008-05-30,11:11:55
39.979057,116.326989,0,220,39598.4666319444,2008-05-30,11:11:57
39.979216,116.326981,0,218,39598.4666550926,2008-05-30,11:11:59
39.979391,116.327004,0,211,39598.4666782407,2008-05-30,11:12:01
39.979517,116.327062,0,208,39598.4667013889,2008-05-30,11:12:03
39.979547,116.32708,0,203,39598.466724537,2008-05-30,11:12:05
39.979553,116.327085,0,201,39598.4667476852,2008-05-30,11:12:07
39.979568,116.32711,0,201,39598.4667708333,2008-05-30,11:12:09
39.979578,116.327117,0,202,39598.4667939815,2008-05-30,11:12:11
39.979584,116.327123,0,203,39598.4668171296,2008-05-30,11:12:13
39.979586,116.327124,0,204,39598.4668402778,2008-05-30,11:12:15
39.979588,116.327124,0,204,39598.4668634259,2008-05-30,11:12:17
39.979589,116.327126,0,205,39598.4668865741,2008-05-30,11:12:19
39.97959,116.327127,0,205,39598.4669097222,2008-05-30,11:12:21
39.97959,116.327128,0,205,39598.4669328704,2008-05-30,11:12:23
39.979589,116.327129,0,205,39598.4669560185,2008-05-30,11:12:25
39.979589,116.327129,0,205,39598.4669791667,2008-05-30,11:12:27
39.979589,116.32713,0,205,39598.4670023148,2008-05-30,11:12:29
39.979591,116.327131,0,205,39598.467025463,2008-05-30,11:12:31
39.979596,116.327132,0,205,39598.4670486111,2008-05-30,11:12:33
39.979602,116.327133,0,206,39598.4670717593,2008-05-30,11:12:35
39.979607,116.327134,0,206,39598.4670949074,2008-05-30,11:12:37
39.97961,116.327136,0,207,39598.4671180556,2008-05-30,11:12:39
39.97961,116.327137,0,208,39598.4671412037,2008-05-30,11:12:41
39.979609,116.327138,0,209,39598.4671643519,2008-05-30,11:12:43
39.97961,116.327139,0,209,39598.4671875,2008-05-30,11:12:45
39.97961,116.327141,0,209,39598.4672106481,2008-05-30,11:12:47
39.979609,116.327143,0,209,39598.4672337963,2008-05-30,11:12:49
39.97961,116.327144,0,209,39598.4672569444,2008-05-30,11:12:51
39.979612,116.327144,0,209,39598.4672800926,2008-05-30,11:12:53
39.979613,116.327147,0,210,39598.4673032407,2008-05-30,11:12:55
39.97961,116.327148,0,210,39598.4673263889,2008-05-30,11:12:57
39.979608,116.327149,0,210,39598.467349537,2008-05-30,11:12:59
39.979605,116.327157,0,210,39598.4673726852,2008-05-30,11:13:01
39.979603,116.327172,0,209,39598.4673958333,2008-05-30,11:13:03
39.979602,116.327179,0,209,39598.4674189815,2008-05-30,11:13:05
39.979602,116.32718,0,208,39598.4674421296,2008-05-30,11:13:07
39.979604,116.32718,0,208,39598.4674652778,2008-05-30,11:13:09
39.979617,116.32718,0,208,39598.4674884259,2008-05-30,11:13:11
39.979682,116.327214,0,207,39598.4675115741,2008-05-30,11:13:13
39.97977,116.327216,0,207,39598.4675347222,2008-05-30,11:13:15
39.9799,116.327256,0,207,39598.4675578704,2008-05-30,11:13:17
39.980049,116.327274,0,204,39598.4675810185,2008-05-30,11:13:19
39.980207,116.327269,0,204,39598.4676041667,2008-05-30,11:13:21
39.980391,116.327266,0,205,39598.4676273148,2008-05-30,11:13:23
39.980572,116.327265,0,206,39598.467650463,2008-05-30,11:13:25
39.980773,116.327267,0,205,39598.4676736111,2008-05-30,11:13:27
39.980984,116.32727,0,205,39598.4676967593,2008-05-30,11:13:29
39.981197,116.327266,0,203,39598.4677199074,2008-05-30,11:13:31
39.981404,116.327274,0,202,39598.4677430556,2008-05-30,11:13:33
39.981598,116.327288,0,202,39598.4677662037,2008-05-30,11:13:35
39.981737,116.327301,0,204,39598.4677893519,2008-05-30,11:13:37
39.981832,116.326983,0,222,39598.4705671296,2008-05-30,11:17:37
39.981815,116.326957,0,221,39598.4705902778,2008-05-30,11:17:39
39.981809,116.326934,0,221,39598.4706134259,2008-05-30,11:17:41
39.981797,116.326903,0,221,39598.4706365741,2008-05-30,11:17:43
39.981787,116.326881,0,221,39598.4706597222,2008-05-30,11:17:45
39.98178,116.326863,0,220,39598.4706828704,2008-05-30,11:17:47
39.98178,116.326849,0,219,39598.4707060185,2008-05-30,11:17:49
39.981775,116.326825,0,219,39598.4707291667,2008-05-30,11:17:51
39.981771,116.326805,0,218,39598.4707523148,2008-05-30,11:17:53
39.981797,116.32679,0,217,39598.470775463,2008-05-30,11:17:55
39.981802,116.326778,0,217,39598.4707986111,2008-05-30,11:17:57
39.981776,116.326758,0,217,39598.4708217593,2008-05-30,11:17:59
39.981755,116.326734,0,217,39598.4708449074,2008-05-30,11:18:01
39.981734,116.326714,0,216,39598.4708680556,2008-05-30,11:18:03
39.98172,116.326727,0,215,39598.4708912037,2008-05-30,11:18:05
39.98171,116.326732,0,214,39598.4709143518,2008-05-30,11:18:07
39.9817,116.326727,0,214,39598.4709375,2008-05-30,11:18:09
39.981699,116.326753,0,214,39598.4709606481,2008-05-30,11:18:11
39.98169,116.326743,0,212,39598.4709837963,2008-05-30,11:18:13
39.981692,116.326718,0,212,39598.4710069444,2008-05-30,11:18:15
39.981699,116.326701,0,211,39598.4710300926,2008-05-30,11:18:17
39.981701,116.326677,0,211,39598.4710532407,2008-05-30,11:18:19
39.981701,116.326672,0,211,39598.4710763889,2008-05-30,11:18:21
39.981702,116.32667,0,210,39598.471099537,2008-05-30,11:18:23
39.981703,116.326668,0,210,39598.4711226852,2008-05-30,11:18:25
39.981704,116.326667,0,210,39598.4711458333,2008-05-30,11:18:27
39.981705,116.326667,0,210,39598.4711689815,2008-05-30,11:18:29
39.981705,116.326669,0,210,39598.4711921296,2008-05-30,11:18:31
39.981705,116.326671,0,210,39598.4712152778,2008-05-30,11:18:33
39.981704,116.326674,0,211,39598.4712384259,2008-05-30,11:18:35
39.981703,116.326678,0,211,39598.4712615741,2008-05-30,11:18:37
39.981703,116.326684,0,211,39598.4712847222,2008-05-30,11:18:39
39.981704,116.326689,0,212,39598.4713078704,2008-05-30,11:18:41
39.981705,116.326693,0,212,39598.4713310185,2008-05-30,11:18:43
39.981708,116.326696,0,213,39598.4713541667,2008-05-30,11:18:45
39.98171,116.326698,0,213,39598.4713773148,2008-05-30,11:18:47
39.981711,116.326698,0,214,39598.471400463,2008-05-30,11:18:49
39.981711,116.326698,0,214,39598.4714236111,2008-05-30,11:18:51
39.981712,116.326698,0,215,39598.4714467593,2008-05-30,11:18:53
39.981713,116.326698,0,215,39598.4714699074,2008-05-30,11:18:55
39.981713,116.3267,0,216,39598.4714930556,2008-05-30,11:18:57
39.981717,116.326705,0,216,39598.4715162037,2008-05-30,11:18:59
39.981718,116.326712,0,217,39598.4715393518,2008-05-30,11:19:01
39.98172,116.326716,0,217,39598.4715625,2008-05-30,11:19:03
39.981722,116.326722,0,218,39598.4715856481,2008-05-30,11:19:05
39.981724,116.326727,0,218,39598.4716087963,2008-05-30,11:19:07
39.981725,116.326734,0,219,39598.4716319444,2008-05-30,11:19:09
39.981726,116.326741,0,219,39598.4716550926,2008-05-30,11:19:11
39.981761,116.326816,0,220,39598.4716782407,2008-05-30,11:19:13
39.981777,116.326861,0,221,39598.4717013889,2008-05-30,11:19:15
39.981801,116.326897,0,222,39598.471724537,2008-05-30,11:19:17
39.98182,116.326941,0,224,39598.4717476852,2008-05-30,11:19:19
39.981833,116.32697,0,225,39598.4717708333,2008-05-30,11:19:21
39.981843,116.327019,0,225,39598.4717939815,2008-05-30,11:19:23
39.981844,116.327026,0,225,39598.4718171296,2008-05-30,11:19:25
39.981844,116.327024,0,226,39598.4718402778,2008-05-30,11:19:27
39.981854,116.327033,0,226,39598.4718634259,2008-05-30,11:19:29
39.981857,116.327042,0,226,39598.4718865741,2008-05-30,11:19:31
39.98185,116.327018,0,227,39598.4719097222,2008-05-30,11:19:33
39.981852,116.327016,0,227,39598.4719328704,2008-05-30,11:19:35
39.981853,116.327018,0,228,39598.4719560185,2008-05-30,11:19:37
39.981854,116.327019,0,228,39598.4719791667,2008-05-30,11:19:39
39.981854,116.327021,0,229,39598.4720023148,2008-05-30,11:19:41
39.981854,116.327022,0,229,39598.472025463,2008-05-30,11:19:43
39.981854,116.327023,0,230,39598.4720486111,2008-05-30,11:19:45
39.981854,116.327023,0,231,39598.4720717593,2008-05-30,11:19:47
39.981854,116.327023,0,231,39598.4720949074,2008-05-30,11:19:49
39.981853,116.327022,0,232,39598.4721180556,2008-05-30,11:19:51
39.981851,116.327018,0,232,39598.4721412037,2008-05-30,11:19:53
39.981849,116.327013,0,233,39598.4721643519,2008-05-30,11:19:55
39.981848,116.327007,0,233,39598.4721875,2008-05-30,11:19:57
39.981845,116.327001,0,234,39598.4722106481,2008-05-30,11:19:59
39.981843,116.326997,0,234,39598.4722337963,2008-05-30,11:20:01
39.981842,116.326993,0,235,39598.4722569444,2008-05-30,11:20:03
39.98184,116.326989,0,236,39598.4722800926,2008-05-30,11:20:05
39.981837,116.326986,0,236,39598.4723032407,2008-05-30,11:20:07
39.981836,116.326983,0,237,39598.4723263889,2008-05-30,11:20:09
39.981835,116.326979,0,238,39598.472349537,2008-05-30,11:20:11
39.981835,116.326974,0,239,39598.4723726852,2008-05-30,11:20:13
39.981835,116.326969,0,240,39598.4723958333,2008-05-30,11:20:15
39.981834,116.326964,0,241,39598.4724189815,2008-05-30,11:20:17
39.981833,116.326961,0,242,39598.4724421296,2008-05-30,11:20:19
39.981832,116.326957,0,243,39598.4724652778,2008-05-30,11:20:21
39.981831,116.326953,0,243,39598.4724884259,2008-05-30,11:20:23
39.98183,116.326951,0,244,39598.4725115741,2008-05-30,11:20:25
39.981829,116.326949,0,244,39598.4725347222,2008-05-30,11:20:27
39.981828,116.326947,0,245,39598.4725578704,2008-05-30,11:20:29
39.981828,116.326944,0,245,39598.4725810185,2008-05-30,11:20:31
39.981828,116.326942,0,245,39598.4726041667,2008-05-30,11:20:33
39.981829,116.326943,0,246,39598.4726273148,2008-05-30,11:20:35
39.98183,116.326944,0,246,39598.472650463,2008-05-30,11:20:37
39.981833,116.326948,0,247,39598.4726736111,2008-05-30,11:20:39
39.981834,116.326952,0,247,39598.4726967593,2008-05-30,11:20:41
39.981836,116.326957,0,248,39598.4727199074,2008-05-30,11:20:43
39.981839,116.326958,0,248,39598.4727430556,2008-05-30,11:20:45
39.981843,116.326957,0,249,39598.4727662037,2008-05-30,11:20:47
39.981846,116.326958,0,249,39598.4727893519,2008-05-30,11:20:49
39.981847,116.326958,0,250,39598.4728125,2008-05-30,11:20:51
39.981846,116.326958,0,251,39598.4728356482,2008-05-30,11:20:53
39.981845,116.326958,0,251,39598.4728587963,2008-05-30,11:20:55
39.981845,116.326958,0,251,39598.4728819444,2008-05-30,11:20:57
39.981845,116.326959,0,252,39598.4729050926,2008-05-30,11:20:59
39.981846,116.326959,0,252,39598.4729282407,2008-05-30,11:21:01
39.981845,116.326961,0,253,39598.4729513889,2008-05-30,11:21:03
39.981842,116.326978,0,255,39598.472974537,2008-05-30,11:21:05
39.98184,116.326983,0,256,39598.4729976852,2008-05-30,11:21:07
39.981853,116.326981,0,255,39598.4730208333,2008-05-30,11:21:09
39.981856,116.326984,0,255,39598.4730439815,2008-05-30,11:21:11
39.981852,116.32698,0,256,39598.4730671296,2008-05-30,11:21:13
39.98185,116.32698,0,255,39598.4730902778,2008-05-30,11:21:15
39.981848,116.32698,0,255,39598.4731134259,2008-05-30,11:21:17
39.98185,116.32698,0,255,39598.4731365741,2008-05-30,11:21:19
39.981875,116.32696,0,255,39598.4731597222,2008-05-30,11:21:21
39.981902,116.326956,0,256,39598.4731828704,2008-05-30,11:21:23
39.981917,116.326961,0,257,39598.4732060185,2008-05-30,11:21:25
39.981935,116.32701,0,259,39598.4732291667,2008-05-30,11:21:27
39.981966,116.327015,0,260,39598.4732523148,2008-05-30,11:21:29
39.982016,116.327003,0,261,39598.473275463,2008-05-30,11:21:31
39.982097,116.326967,0,263,39598.4732986111,2008-05-30,11:21:33
39.982204,116.326932,0,264,39598.4733217593,2008-05-30,11:21:35
39.982303,116.326892,0,264,39598.4733449074,2008-05-30,11:21:37
39.982433,116.326875,0,264,39598.4733680556,2008-05-30,11:21:39
39.982579,116.326863,0,264,39598.4733912037,2008-05-30,11:21:41
39.982744,116.326894,0,264,39598.4734143519,2008-05-30,11:21:43
39.982862,116.326956,0,264,39598.4734375,2008-05-30,11:21:45
39.982923,116.327032,0,262,39598.4734606481,2008-05-30,11:21:47
39.982985,116.327073,0,261,39598.4734837963,2008-05-30,11:21:49
39.983067,116.327091,0,257,39598.4735069444,2008-05-30,11:21:51
39.983144,116.327069,0,255,39598.4735300926,2008-05-30,11:21:53
39.983241,116.327047,0,253,39598.4735532407,2008-05-30,11:21:55
39.98336,116.327066,0,251,39598.4735763889,2008-05-30,11:21:57
39.98349,116.327079,0,248,39598.473599537,2008-05-30,11:21:59
39.983634,116.327095,0,246,39598.4736226852,2008-05-30,11:22:01
39.983833,116.32718,0,242,39598.4736458333,2008-05-30,11:22:03
39.984062,116.327281,0,235,39598.4736689815,2008-05-30,11:22:05
39.984228,116.327301,0,230,39598.4736921296,2008-05-30,11:22:07
39.984349,116.32731,0,224,39598.4737152778,2008-05-30,11:22:09
39.984442,116.327382,0,218,39598.4737384259,2008-05-30,11:22:11
39.984475,116.32745,0,212,39598.4737615741,2008-05-30,11:22:13
39.984499,116.327555,0,207,39598.4737847222,2008-05-30,11:22:15
39.98451,116.327702,0,203,39598.4738078704,2008-05-30,11:22:17
39.984515,116.327892,0,201,39598.4738310185,2008-05-30,11:22:19
39.984517,116.328122,0,197,39598.4738541667,2008-05-30,11:22:21
39.984517,116.328358,0,194,39598.4738773148,2008-05-30,11:22:23
39.984508,116.328601,0,192,39598.473900463,2008-05-30,11:22:25
39.984495,116.328851,0,190,39598.4739236111,2008-05-30,11:22:27
39.984489,116.329131,0,189,39598.4739467593,2008-05-30,11:22:29
39.984484,116.329441,0,185,39598.4739699074,2008-05-30,11:22:31
39.984485,116.32978,0,182,39598.4739930556,2008-05-30,11:22:33
39.984504,116.330146,0,178,39598.4740162037,2008-05-30,11:22:35
39.984553,116.330578,0,170,39598.4740393519,2008-05-30,11:22:37
39.984575,116.330953,0,165,39598.4740625,2008-05-30,11:22:39
39.984601,116.331317,0,162,39598.4740856481,2008-05-30,11:22:41
39.984629,116.331682,0,158,39598.4741087963,2008-05-30,11:22:43
39.984701,116.331998,0,153,39598.4741319444,2008-05-30,11:22:45
39.984706,116.332354,0,148,39598.4741550926,2008-05-30,11:22:47
39.984721,116.332696,0,145,39598.4741782407,2008-05-30,11:22:49
39.984746,116.333038,0,141,39598.4742013889,2008-05-30,11:22:51
39.984762,116.333373,0,138,39598.474224537,2008-05-30,11:22:53
39.984757,116.333702,0,135,39598.4742476852,2008-05-30,11:22:55
39.984734,116.334034,0,132,39598.4742708333,2008-05-30,11:22:57
39.984737,116.334356,0,129,39598.4742939815,2008-05-30,11:22:59
39.984731,116.334687,0,125,39598.4743171296,2008-05-30,11:23:01
39.984738,116.335031,0,122,39598.4743402778,2008-05-30,11:23:03
39.984756,116.335366,0,119,39598.4743634259,2008-05-30,11:23:05
39.984778,116.335719,0,119,39598.4743865741,2008-05-30,11:23:07
39.984796,116.336039,0,116,39598.4744097222,2008-05-30,11:23:09
39.984816,116.336354,0,113,39598.4744328704,2008-05-30,11:23:11
39.984795,116.33667,0,109,39598.4744560185,2008-05-30,11:23:13
39.984801,116.336978,0,105,39598.4744791667,2008-05-30,11:23:15
39.984797,116.337262,0,101,39598.4745023148,2008-05-30,11:23:17
39.984799,116.337531,0,97,39598.474525463,2008-05-30,11:23:19
39.984823,116.337782,0,93,39598.4745486111,2008-05-30,11:23:21
39.984868,116.338,0,90,39598.4745717593,2008-05-30,11:23:23
39.984919,116.33818,0,87,39598.4745949074,2008-05-30,11:23:25
39.98494,116.338355,0,84,39598.4746180556,2008-05-30,11:23:27
39.984941,116.338534,0,81,39598.4746412037,2008-05-30,11:23:29
39.984945,116.338712,0,78,39598.4746643519,2008-05-30,11:23:31
39.984962,116.33888,0,75,39598.4746875,2008-05-30,11:23:33
39.984996,116.339037,0,71,39598.4747106481,2008-05-30,11:23:35
39.985021,116.339174,0,67,39598.4747337963,2008-05-30,11:23:37
39.98503,116.339296,0,63,39598.4747569444,2008-05-30,11:23:39
39.985037,116.339367,0,59,39598.4747800926,2008-05-30,11:23:41
39.985034,116.339395,0,56,39598.4748032407,2008-05-30,11:23:43
39.985029,116.339381,0,52,39598.4748263889,2008-05-30,11:23:45
39.985009,116.339354,0,50,39598.474849537,2008-05-30,11:23:47
39.985002,116.339343,0,48,39598.4748726852,2008-05-30,11:23:49
39.98501,116.339346,0,45,39598.4748958333,2008-05-30,11:23:51
39.985015,116.339356,0,42,39598.4749189815,2008-05-30,11:23:53
39.985018,116.339356,0,39,39598.4749421296,2008-05-30,11:23:55
39.98502,116.339355,0,36,39598.4749652778,2008-05-30,11:23:57
39.98502,116.339355,0,34,39598.4749884259,2008-05-30,11:23:59
39.985016,116.339356,0,33,39598.4750115741,2008-05-30,11:24:01
39.98501,116.339382,0,33,39598.4750347222,2008-05-30,11:24:03
39.985,116.339436,0,34,39598.4750578704,2008-05-30,11:24:05
39.984981,116.339534,0,34,39598.4750810185,2008-05-30,11:24:07
39.984964,116.339707,0,35,39598.4751041667,2008-05-30,11:24:09
39.98496,116.339936,0,35,39598.4751273148,2008-05-30,11:24:11
39.984952,116.340202,0,36,39598.475150463,2008-05-30,11:24:13
39.984964,116.340448,0,36,39598.4751736111,2008-05-30,11:24:15
39.984966,116.340623,0,36,39598.4751967593,2008-05-30,11:24:17
39.984981,116.340774,0,36,39598.4752199074,2008-05-30,11:24:19
39.984993,116.340884,0,36,39598.4752430556,2008-05-30,11:24:21
39.984995,116.340943,0,35,39598.4752662037,2008-05-30,11:24:23
39.984981,116.340968,0,35,39598.4752893519,2008-05-30,11:24:25
39.985015,116.340989,0,35,39598.4753125,2008-05-30,11:24:27
39.985041,116.341051,0,37,39598.4753356481,2008-05-30,11:24:29
39.985034,116.341112,0,39,39598.4753587963,2008-05-30,11:24:31
39.985039,116.341183,0,42,39598.4753819444,2008-05-30,11:24:33
39.985027,116.341279,0,44,39598.4754050926,2008-05-30,11:24:35
39.985049,116.341459,0,47,39598.4754282407,2008-05-30,11:24:37
39.985085,116.341654,0,50,39598.4754513889,2008-05-30,11:24:39
39.9851,116.341788,0,52,39598.475474537,2008-05-30,11:24:41
39.985117,116.341892,0,53,39598.4754976852,2008-05-30,11:24:43
39.985127,116.341962,0,54,39598.4755208333,2008-05-30,11:24:45
39.985128,116.34195,0,57,39598.4755439815,2008-05-30,11:24:47
39.985157,116.341929,0,61,39598.4755671296,2008-05-30,11:24:49
39.985161,116.341929,0,61,39598.4755902778,2008-05-30,11:24:51
39.985164,116.341929,0,61,39598.4756134259,2008-05-30,11:24:53
39.985166,116.34193,0,61,39598.4756365741,2008-05-30,11:24:55
39.985162,116.341946,0,61,39598.4756597222,2008-05-30,11:24:57
39.985159,116.341991,0,60,39598.4756828704,2008-05-30,11:24:59
39.985166,116.342033,0,60,39598.4757060185,2008-05-30,11:25:01
39.985169,116.342079,0,62,39598.4757291667,2008-05-30,11:25:03
39.985141,116.342122,0,65,39598.4757523148,2008-05-30,11:25:05
39.985143,116.342156,0,69,39598.475775463,2008-05-30,11:25:07
39.985159,116.342218,0,77,39598.4757986111,2008-05-30,11:25:09
39.985158,116.342287,0,80,39598.4758217593,2008-05-30,11:25:11
39.985168,116.342336,0,84,39598.4758449074,2008-05-30,11:25:13
39.985176,116.342384,0,87,39598.4758680556,2008-05-30,11:25:15
39.985186,116.342434,0,90,39598.4758912037,2008-05-30,11:25:17
39.985186,116.342471,0,94,39598.4759143519,2008-05-30,11:25:19
39.985188,116.342517,0,98,39598.4759375,2008-05-30,11:25:21
39.985185,116.342575,0,103,39598.4759606481,2008-05-30,11:25:23
39.985181,116.342618,0,107,39598.4759837963,2008-05-30,11:25:25
39.985182,116.342654,0,111,39598.4760069444,2008-05-30,11:25:27
39.985182,116.342705,0,117,39598.4760300926,2008-05-30,11:25:29
39.985172,116.34276,0,121,39598.4760532407,2008-05-30,11:25:31
39.985143,116.342794,0,127,39598.4760763889,2008-05-30,11:25:33
39.985114,116.34284,0,131,39598.476099537,2008-05-30,11:25:35
39.985127,116.342916,0,135,39598.4761226852,2008-05-30,11:25:37
39.985122,116.342983,0,139,39598.4761458333,2008-05-30,11:25:39
39.985098,116.343022,0,143,39598.4761689815,2008-05-30,11:25:41
39.985079,116.343061,0,147,39598.4761921296,2008-05-30,11:25:43
39.985076,116.343109,0,152,39598.4762152778,2008-05-30,11:25:45
39.985088,116.343123,0,156,39598.4762384259,2008-05-30,11:25:47
39.985059,116.343146,0,155,39598.4762615741,2008-05-30,11:25:49
39.985113,116.343205,0,165,39598.4762847222,2008-05-30,11:25:51
39.985122,116.343274,0,170,39598.4763078704,2008-05-30,11:25:53
39.985106,116.343327,0,172,39598.4763310185,2008-05-30,11:25:55
39.985086,116.343369,0,175,39598.4763541667,2008-05-30,11:25:57
39.985072,116.343398,0,178,39598.4763773148,2008-05-30,11:25:59
39.985063,116.343419,0,181,39598.476400463,2008-05-30,11:26:01
39.985074,116.343443,0,184,39598.4764236111,2008-05-30,11:26:03
39.985081,116.343477,0,188,39598.4764467593,2008-05-30,11:26:05
39.985076,116.343515,0,191,39598.4764699074,2008-05-30,11:26:07
39.985083,116.343579,0,195,39598.4764930556,2008-05-30,11:26:09
39.985088,116.343655,0,198,39598.4765162037,2008-05-30,11:26:11
39.985088,116.343719,0,202,39598.4765393519,2008-05-30,11:26:13
39.985098,116.343785,0,206,39598.4765625,2008-05-30,11:26:15
39.985107,116.343871,0,210,39598.4765856481,2008-05-30,11:26:17
39.985119,116.34397,0,214,39598.4766087963,2008-05-30,11:26:19
39.985118,116.344072,0,217,39598.4766319444,2008-05-30,11:26:21
39.985111,116.344181,0,221,39598.4766550926,2008-05-30,11:26:23
39.985075,116.344304,0,223,39598.4766782407,2008-05-30,11:26:25
39.985056,116.344451,0,225,39598.4767013889,2008-05-30,11:26:27
39.985077,116.344606,0,228,39598.476724537,2008-05-30,11:26:29
39.985086,116.344757,0,230,39598.4767476852,2008-05-30,11:26:31
39.985115,116.344915,0,232,39598.4767708333,2008-05-30,11:26:33
39.985151,116.345053,0,235,39598.4767939815,2008-05-30,11:26:35
39.985271,116.345214,0,236,39598.4768171296,2008-05-30,11:26:37
39.985286,116.345284,0,235,39598.4768402778,2008-05-30,11:26:39
39.985289,116.345337,0,232,39598.4768634259,2008-05-30,11:26:41
39.985279,116.345356,0,226,39598.4768865741,2008-05-30,11:26:43
39.985284,116.345379,0,218,39598.4769097222,2008-05-30,11:26:45
39.985279,116.34538,0,212,39598.4769328704,2008-05-30,11:26:47
39.985281,116.345374,0,209,39598.4769560185,2008-05-30,11:26:49
39.98528,116.345368,0,204,39598.4769791667,2008-05-30,11:26:51
39.985269,116.345364,0,199,39598.4770023148,2008-05-30,11:26:53
39.985271,116.345367,0,193,39598.477025463,2008-05-30,11:26:55
39.98527,116.345366,0,188,39598.4770486111,2008-05-30,11:26:57
39.985277,116.345371,0,188,39598.4770717593,2008-05-30,11:26:59
39.985277,116.345372,0,184,39598.4770949074,2008-05-30,11:27:01
39.985278,116.345373,0,183,39598.4771180556,2008-05-30,11:27:03
39.985277,116.345375,0,181,39598.4771412037,2008-05-30,11:27:05
39.985279,116.345393,0,181,39598.4771643518,2008-05-30,11:27:07
39.985275,116.345431,0,180,39598.4771875,2008-05-30,11:27:09
39.985278,116.345479,0,180,39598.4772106481,2008-05-30,11:27:11
39.985286,116.345507,0,180,39598.4772337963,2008-05-30,11:27:13
39.985282,116.345519,0,180,39598.4772569444,2008-05-30,11:27:15
39.985282,116.345526,0,180,39598.4772800926,2008-05-30,11:27:17
39.985282,116.345526,0,181,39598.4773032407,2008-05-30,11:27:19
39.985283,116.345526,0,181,39598.4773263889,2008-05-30,11:27:21
39.985283,116.345527,0,181,39598.477349537,2008-05-30,11:27:23
39.985285,116.345528,0,181,39598.4773726852,2008-05-30,11:27:25
39.985288,116.345528,0,181,39598.4773958333,2008-05-30,11:27:27
39.985289,116.345528,0,181,39598.4774189815,2008-05-30,11:27:29
39.985289,116.345528,0,182,39598.4774421296,2008-05-30,11:27:31
39.985288,116.345528,0,182,39598.4774652778,2008-05-30,11:27:33
39.985286,116.345528,0,182,39598.4774884259,2008-05-30,11:27:35
39.98528,116.345535,0,182,39598.4775115741,2008-05-30,11:27:37
39.985275,116.345558,0,181,39598.4775347222,2008-05-30,11:27:39
39.985276,116.345578,0,181,39598.4775578704,2008-05-30,11:27:41
39.985114,116.345859,0,186,39598.4787615741,2008-05-30,11:29:25
39.985108,116.346019,0,187,39598.4787847222,2008-05-30,11:29:27
39.985095,116.34622,0,188,39598.4788078704,2008-05-30,11:29:29
39.985106,116.346465,0,190,39598.4788310185,2008-05-30,11:29:31
39.985117,116.346705,0,193,39598.4788541667,2008-05-30,11:29:33
39.985159,116.346957,0,196,39598.4788773148,2008-05-30,11:29:35
39.985218,116.347215,0,199,39598.478900463,2008-05-30,11:29:37
39.985255,116.347477,0,201,39598.4789236111,2008-05-30,11:29:39
39.985288,116.347734,0,202,39598.4789467593,2008-05-30,11:29:41
39.98533,116.348023,0,204,39598.4789699074,2008-05-30,11:29:43
39.985363,116.348342,0,204,39598.4789930556,2008-05-30,11:29:45
39.985384,116.348639,0,204,39598.4790162037,2008-05-30,11:29:47
39.985417,116.348945,0,199,39598.4790393518,2008-05-30,11:29:49
39.985424,116.349244,0,198,39598.4790625,2008-05-30,11:29:51
39.985449,116.349608,0,194,39598.4790856481,2008-05-30,11:29:53
39.985447,116.349946,0,191,39598.4791087963,2008-05-30,11:29:55
39.985439,116.350226,0,186,39598.4791319444,2008-05-30,11:29:57
39.985438,116.350468,0,182,39598.4791550926,2008-05-30,11:29:59
39.985436,116.350675,0,177,39598.4791782407,2008-05-30,11:30:01
39.985444,116.350845,0,173,39598.4792013889,2008-05-30,11:30:03
39.985452,116.350983,0,169,39598.479224537,2008-05-30,11:30:05
39.985464,116.351063,0,164,39598.4792476852,2008-05-30,11:30:07
39.985408,116.350965,0,157,39598.4792708333,2008-05-30,11:30:09
39.985392,116.350908,0,153,39598.4792939815,2008-05-30,11:30:11
39.98537,116.350888,0,153,39598.4793171296,2008-05-30,11:30:13
39.985339,116.350891,0,152,39598.4793402778,2008-05-30,11:30:15
39.985324,116.350903,0,152,39598.4793634259,2008-05-30,11:30:17
39.985296,116.350906,0,151,39598.4793865741,2008-05-30,11:30:19
39.985289,116.35094,0,145,39598.4794097222,2008-05-30,11:30:21
39.985278,116.350983,0,141,39598.4794328704,2008-05-30,11:30:23
39.985279,116.351026,0,135,39598.4794560185,2008-05-30,11:30:25
39.985277,116.351069,0,128,39598.4794791667,2008-05-30,11:30:27
39.985263,116.351105,0,126,39598.4795023148,2008-05-30,11:30:29
39.985243,116.35113,0,125,39598.479525463,2008-05-30,11:30:31
39.985222,116.351145,0,124,39598.4795486111,2008-05-30,11:30:33
39.985223,116.351183,0,123,39598.4795717593,2008-05-30,11:30:35
39.98522,116.351226,0,123,39598.4795949074,2008-05-30,11:30:37
39.985223,116.351259,0,122,39598.4796180556,2008-05-30,11:30:39
39.985216,116.351303,0,119,39598.4796412037,2008-05-30,11:30:41
39.98522,116.351351,0,120,39598.4796643518,2008-05-30,11:30:43
39.985225,116.351381,0,121,39598.4796875,2008-05-30,11:30:45
39.985226,116.351418,0,124,39598.4797106481,2008-05-30,11:30:47
39.985254,116.351481,0,134,39598.4797337963,2008-05-30,11:30:49
39.985269,116.351517,0,137,39598.4797569444,2008-05-30,11:30:51
39.985272,116.351559,0,138,39598.4797800926,2008-05-30,11:30:53
39.985283,116.351599,0,141,39598.4798032407,2008-05-30,11:30:55
39.985296,116.351655,0,140,39598.4798263889,2008-05-30,11:30:57
39.985306,116.351695,0,142,39598.479849537,2008-05-30,11:30:59
39.98531,116.351728,0,140,39598.4798726852,2008-05-30,11:31:01
39.985314,116.351764,0,140,39598.4798958333,2008-05-30,11:31:03
39.985319,116.351793,0,142,39598.4799189815,2008-05-30,11:31:05
39.985326,116.351812,0,144,39598.4799421296,2008-05-30,11:31:07
39.985312,116.351818,0,149,39598.4799652778,2008-05-30,11:31:09
39.985295,116.351823,0,152,39598.4799884259,2008-05-30,11:31:11
39.985267,116.351814,0,154,39598.4800115741,2008-05-30,11:31:13
39.985234,116.351809,0,155,39598.4800347222,2008-05-30,11:31:15
39.985198,116.351804,0,158,39598.4800578704,2008-05-30,11:31:17
39.985166,116.351807,0,157,39598.4800810185,2008-05-30,11:31:19
39.985133,116.351814,0,157,39598.4801041667,2008-05-30,11:31:21
39.985113,116.351823,0,158,39598.4801273148,2008-05-30,11:31:23
39.985088,116.351824,0,159,39598.480150463,2008-05-30,11:31:25
39.985055,116.351829,0,162,39598.4801736111,2008-05-30,11:31:27
39.985026,116.351841,0,165,39598.4801967593,2008-05-30,11:31:29
39.985008,116.35185,0,166,39598.4802199074,2008-05-30,11:31:31
39.984993,116.351856,0,167,39598.4802430556,2008-05-30,11:31:33
39.98498,116.351862,0,168,39598.4802662037,2008-05-30,11:31:35
39.984971,116.351874,0,169,39598.4802893519,2008-05-30,11:31:37
39.984969,116.351881,0,169,39598.4803125,2008-05-30,11:31:39
39.984968,116.351881,0,169,39598.4803356482,2008-05-30,11:31:41
39.984968,116.351882,0,169,39598.4803587963,2008-05-30,11:31:43
39.984964,116.351882,0,170,39598.4803819444,2008-05-30,11:31:45
39.984963,116.351883,0,170,39598.4804050926,2008-05-30,11:31:47
39.984971,116.351887,0,170,39598.4804282407,2008-05-30,11:31:49
39.984984,116.351896,0,170,39598.4804513889,2008-05-30,11:31:51
39.984995,116.351909,0,170,39598.480474537,2008-05-30,11:31:53
39.985,116.351927,0,171,39598.4804976852,2008-05-30,11:31:55
39.984972,116.352014,0,173,39598.4805208333,2008-05-30,11:31:57
39.984947,116.35209,0,173,39598.4805439815,2008-05-30,11:31:59
39.984935,116.352124,0,174,39598.4805671296,2008-05-30,11:32:01
39.984926,116.352154,0,175,39598.4805902778,2008-05-30,11:32:03
39.984917,116.352204,0,175,39598.4806134259,2008-05-30,11:32:05
39.984917,116.352253,0,176,39598.4806365741,2008-05-30,11:32:07
39.984919,116.352288,0,177,39598.4806597222,2008-05-30,11:32:09
39.984926,116.352343,0,178,39598.4806828704,2008-05-30,11:32:11
39.984967,116.352499,0,173,39598.4807060185,2008-05-30,11:32:13
39.984987,116.352557,0,174,39598.4807291667,2008-05-30,11:32:15
39.984987,116.352559,0,174,39598.4807523148,2008-05-30,11:32:17
39.984987,116.35265,0,173,39598.480775463,2008-05-30,11:32:19
39.984984,116.352707,0,173,39598.4807986111,2008-05-30,11:32:21
39.984973,116.352774,0,173,39598.4808217593,2008-05-30,11:32:23
39.984971,116.352808,0,174,39598.4808449074,2008-05-30,11:32:25
39.984968,116.352834,0,174,39598.4808680556,2008-05-30,11:32:27
39.984979,116.352874,0,173,39598.4808912037,2008-05-30,11:32:29
39.984967,116.352906,0,174,39598.4809143519,2008-05-30,11:32:31
39.984959,116.352932,0,175,39598.4809375,2008-05-30,11:32:33
39.984958,116.352958,0,176,39598.4809606481,2008-05-30,11:32:35
39.984958,116.352976,0,176,39598.4809837963,2008-05-30,11:32:37
39.984984,116.353047,0,177,39598.4810069444,2008-05-30,11:32:39
39.984995,116.353097,0,180,39598.4810300926,2008-05-30,11:32:41
39.984997,116.353136,0,183,39598.4810532407,2008-05-30,11:32:43
39.985003,116.35316,0,186,39598.4810763889,2008-05-30,11:32:45
39.98502,116.353188,0,189,39598.481099537,2008-05-30,11:32:47
39.985036,116.353225,0,191,39598.4811226852,2008-05-30,11:32:49
39.985044,116.353231,0,194,39598.4811458333,2008-05-30,11:32:51
39.985068,116.353246,0,197,39598.4811689815,2008-05-30,11:32:53
39.985076,116.353248,0,198,39598.4811921296,2008-05-30,11:32:55
39.985083,116.353245,0,199,39598.4812152778,2008-05-30,11:32:57
39.985087,116.353242,0,200,39598.4812384259,2008-05-30,11:32:59
39.985086,116.353235,0,200,39598.4812615741,2008-05-30,11:33:01
39.98508,116.353234,0,201,39598.4812847222,2008-05-30,11:33:03
39.985076,116.353234,0,201,39598.4813078704,2008-05-30,11:33:05
39.985075,116.353235,0,202,39598.4813310185,2008-05-30,11:33:07
39.985071,116.353235,0,202,39598.4813541667,2008-05-30,11:33:09
39.985056,116.353232,0,202,39598.4813773148,2008-05-30,11:33:11
39.985028,116.35323,0,202,39598.481400463,2008-05-30,11:33:13
39.984999,116.353221,0,202,39598.4814236111,2008-05-30,11:33:15
39.984973,116.353214,0,202,39598.4814467593,2008-05-30,11:33:17
39.984948,116.35322,0,202,39598.4814699074,2008-05-30,11:33:19
39.984933,116.353204,0,202,39598.4814930556,2008-05-30,11:33:21
39.984915,116.353192,0,202,39598.4815162037,2008-05-30,11:33:23
39.984898,116.353176,0,202,39598.4815393519,2008-05-30,11:33:25
39.984884,116.353165,0,202,39598.4815625,2008-05-30,11:33:27
39.984872,116.353163,0,202,39598.4815856481,2008-05-30,11:33:29
39.984859,116.353161,0,202,39598.4816087963,2008-05-30,11:33:31
39.984728,116.352306,0,183,39598.481724537,2008-05-30,11:33:41
39.984695,116.352353,0,167,39598.4817476852,2008-05-30,11:33:43
39.984662,116.352429,0,151,39598.4817708333,2008-05-30,11:33:45
39.984542,116.352517,0,185,39598.4817939815,2008-05-30,11:33:47
39.984496,116.352551,0,196,39598.4818171296,2008-05-30,11:33:49
39.984483,116.352569,0,200,39598.4818402778,2008-05-30,11:33:51
39.984489,116.352582,0,201,39598.4818634259,2008-05-30,11:33:53
39.984516,116.352593,0,201,39598.4818865741,2008-05-30,11:33:55
39.98452,116.352594,0,201,39598.4819097222,2008-05-30,11:33:57
39.984538,116.352618,0,201,39598.4819328704,2008-05-30,11:33:59
39.984506,116.352726,0,201,39598.4819560185,2008-05-30,11:34:01
39.984722,116.352615,0,201,39598.4819791667,2008-05-30,11:34:03
39.984761,116.352619,0,200,39598.4820023148,2008-05-30,11:34:05
39.984769,116.352645,0,201,39598.482025463,2008-05-30,11:34:07
39.984803,116.352625,0,200,39598.4820486111,2008-05-30,11:34:09
39.984838,116.352592,0,200,39598.4820717593,2008-05-30,11:34:11
39.984862,116.352577,0,200,39598.4820949074,2008-05-30,11:34:13
39.984878,116.352592,0,201,39598.4821180556,2008-05-30,11:34:15
39.984891,116.352601,0,201,39598.4821412037,2008-05-30,11:34:17
39.984912,116.352605,0,201,39598.4821643519,2008-05-30,11:34:19
39.984923,116.352614,0,201,39598.4821875,2008-05-30,11:34:21
39.984941,116.352633,0,201,39598.4822106481,2008-05-30,11:34:23
39.984952,116.352648,0,201,39598.4822337963,2008-05-30,11:34:25
39.984974,116.352667,0,201,39598.4822569444,2008-05-30,11:34:27
39.984991,116.352684,0,201,39598.4822800926,2008-05-30,11:34:29
39.984997,116.352686,0,201,39598.4823032407,2008-05-30,11:34:31
39.984997,116.352685,0,201,39598.4823263889,2008-05-30,11:34:33
39.984997,116.352686,0,201,39598.482349537,2008-05-30,11:34:35
39.984995,116.352686,0,201,39598.4823726852,2008-05-30,11:34:37
39.984993,116.352686,0,201,39598.4823958333,2008-05-30,11:34:39
39.984991,116.352686,0,201,39598.4824189815,2008-05-30,11:34:41
39.984993,116.352687,0,201,39598.4824421296,2008-05-30,11:34:43
39.984996,116.352687,0,201,39598.4824652778,2008-05-30,11:34:45
39.984999,116.352687,0,201,39598.4824884259,2008-05-30,11:34:47
39.985004,116.352686,0,201,39598.4825115741,2008-05-30,11:34:49
39.985007,116.352687,0,201,39598.4825347222,2008-05-30,11:34:51
39.985009,116.352687,0,201,39598.4825578704,2008-05-30,11:34:53
39.985009,116.352688,0,201,39598.4825810185,2008-05-30,11:34:55
39.985009,116.352688,0,201,39598.4826041667,2008-05-30,11:34:57
39.985011,116.352688,0,201,39598.4826273148,2008-05-30,11:34:59
39.985015,116.352688,0,201,39598.482650463,2008-05-30,11:35:01
39.98502,116.352688,0,201,39598.4826736111,2008-05-30,11:35:03
39.985025,116.352689,0,201,39598.4826967593,2008-05-30,11:35:05
39.985029,116.352689,0,201,39598.4827199074,2008-05-30,11:35:07
39.985033,116.35269,0,201,39598.4827430556,2008-05-30,11:35:09
39.985038,116.35269,0,201,39598.4827662037,2008-05-30,11:35:11
39.985043,116.35269,0,201,39598.4827893519,2008-05-30,11:35:13
39.985049,116.352691,0,201,39598.4828125,2008-05-30,11:35:15
39.985094,116.352714,0,200,39598.4828356481,2008-05-30,11:35:17
39.98512,116.352719,0,200,39598.4828587963,2008-05-30,11:35:19
39.985147,116.352711,0,200,39598.4828819444,2008-05-30,11:35:21
39.98515,116.352711,0,200,39598.4829050926,2008-05-30,11:35:23
39.985154,116.35271,0,200,39598.4829282407,2008-05-30,11:35:25
39.985156,116.35271,0,200,39598.4829513889,2008-05-30,11:35:27
39.985157,116.352711,0,200,39598.482974537,2008-05-30,11:35:29
39.985155,116.352711,0,200,39598.4829976852,2008-05-30,11:35:31
39.985151,116.352711,0,200,39598.4830208333,2008-05-30,11:35:33
39.985146,116.352711,0,200,39598.4830439815,2008-05-30,11:35:35
39.985123,116.352692,0,201,39598.4830671296,2008-05-30,11:35:37
39.985094,116.352667,0,201,39598.4830902778,2008-05-30,11:35:39
39.985058,116.352649,0,201,39598.4831134259,2008-05-30,11:35:41
39.985014,116.352629,0,202,39598.4831365741,2008-05-30,11:35:43
39.984969,116.352608,0,202,39598.4831597222,2008-05-30,11:35:45
39.984919,116.352587,0,202,39598.4831828704,2008-05-30,11:35:47
39.984878,116.352566,0,203,39598.4832060185,2008-05-30,11:35:49
39.98483,116.352542,0,204,39598.4832291667,2008-05-30,11:35:51
39.98478,116.35252,0,205,39598.4832523148,2008-05-30,11:35:53
39.984738,116.352504,0,206,39598.483275463,2008-05-30,11:35:55
39.984694,116.352479,0,207,39598.4832986111,2008-05-30,11:35:57
39.984661,116.35246,0,208,39598.4833217593,2008-05-30,11:35:59
39.984651,116.352451,0,209,39598.4833449074,2008-05-30,11:36:01
39.984668,116.352477,0,210,39598.4833680556,2008-05-30,11:36:03
39.984707,116.352491,0,210,39598.4833912037,2008-05-30,11:36:05
39.98474,116.35252,0,212,39598.4834143519,2008-05-30,11:36:07
39.984777,116.352551,0,212,39598.4834375,2008-05-30,11:36:09
39.984805,116.352574,0,213,39598.4834606481,2008-05-30,11:36:11
39.984852,116.352604,0,214,39598.4834837963,2008-05-30,11:36:13
39.984908,116.352629,0,215,39598.4835069444,2008-05-30,11:36:15
39.984941,116.352638,0,216,39598.4835300926,2008-05-30,11:36:17
39.984968,116.352641,0,217,39598.4835532407,2008-05-30,11:36:19
39.98499,116.352634,0,217,39598.4835763889,2008-05-30,11:36:21
39.985012,116.352638,0,218,39598.483599537,2008-05-30,11:36:23
39.985014,116.352643,0,218,39598.4836226852,2008-05-30,11:36:25
39.98502,116.352647,0,219,39598.4836458333,2008-05-30,11:36:27
39.985024,116.352653,0,220,39598.4836689815,2008-05-30,11:36:29
39.985028,116.352664,0,221,39598.4836921296,2008-05-30,11:36:31
39.985014,116.352657,0,222,39598.4837152778,2008-05-30,11:36:33
39.984949,116.3526,0,228,39598.4837384259,2008-05-30,11:36:35
39.984902,116.352547,0,241,39598.4837615741,2008-05-30,11:36:37
39.984862,116.352502,0,250,39598.4837847222,2008-05-30,11:36:39
39.984826,116.352469,0,258,39598.4838078704,2008-05-30,11:36:41
39.984855,116.352503,0,261,39598.4838310185,2008-05-30,11:36:43
39.984876,116.352529,0,263,39598.4838541667,2008-05-30,11:36:45
39.984887,116.352538,0,263,39598.4838773148,2008-05-30,11:36:47
39.98489,116.352538,0,264,39598.483900463,2008-05-30,11:36:49
39.984908,116.352555,0,264,39598.4839236111,2008-05-30,11:36:51
39.984926,116.352578,0,265,39598.4839467593,2008-05-30,11:36:53
39.984959,116.352607,0,268,39598.4839699074,2008-05-30,11:36:55
39.984967,116.352626,0,269,39598.4839930556,2008-05-30,11:36:57
39.984968,116.352637,0,268,39598.4840162037,2008-05-30,11:36:59
39.984975,116.352639,0,270,39598.4840393519,2008-05-30,11:37:01
39.984975,116.352637,0,272,39598.4840625,2008-05-30,11:37:03
39.984975,116.352636,0,273,39598.4840856481,2008-05-30,11:37:05
39.984941,116.352616,0,274,39598.4841087963,2008-05-30,11:37:07
39.984898,116.352587,0,273,39598.4841319444,2008-05-30,11:37:09
39.984864,116.352562,0,274,39598.4841550926,2008-05-30,11:37:11
39.984843,116.352553,0,274,39598.4841782407,2008-05-30,11:37:13
39.984799,116.352525,0,275,39598.4842013889,2008-05-30,11:37:15
39.984791,116.352524,0,275,39598.484224537,2008-05-30,11:37:17
39.984765,116.35251,0,276,39598.4842476852,2008-05-30,11:37:19
39.984753,116.352498,0,275,39598.4842708333,2008-05-30,11:37:21
39.984749,116.352494,0,275,39598.4842939815,2008-05-30,11:37:23
39.984727,116.352472,0,275,39598.4843171296,2008-05-30,11:37:25
39.984727,116.352475,0,273,39598.4843402778,2008-05-30,11:37:27
39.984734,116.352478,0,272,39598.4843634259,2008-05-30,11:37:29
39.984732,116.352474,0,270,39598.4843865741,2008-05-30,11:37:31
39.984744,116.352474,0,268,39598.4844097222,2008-05-30,11:37:33
39.984735,116.352476,0,264,39598.4844328704,2008-05-30,11:37:35
39.98476,116.352501,0,261,39598.4844560185,2008-05-30,11:37:37
39.984794,116.352543,0,259,39598.4844791667,2008-05-30,11:37:39
39.984794,116.352545,0,258,39598.4845023148,2008-05-30,11:37:41
39.984792,116.352545,0,257,39598.484525463,2008-05-30,11:37:43
39.984814,116.352553,0,254,39598.4845486111,2008-05-30,11:37:45
39.984843,116.352574,0,254,39598.4845717593,2008-05-30,11:37:47
39.984872,116.352596,0,254,39598.4845949074,2008-05-30,11:37:49
39.984891,116.352609,0,253,39598.4846180556,2008-05-30,11:37:51
39.984917,116.35264,0,254,39598.4846412037,2008-05-30,11:37:53
39.984957,116.352678,0,258,39598.4846643518,2008-05-30,11:37:55
39.985005,116.352706,0,260,39598.4846875,2008-05-30,11:37:57
39.98485,116.352464,0,247,39598.4861921296,2008-05-30,11:40:07
39.984793,116.352415,0,253,39598.4862152778,2008-05-30,11:40:09
39.984765,116.352391,0,255,39598.4862384259,2008-05-30,11:40:11
39.984766,116.352391,0,254,39598.4862615741,2008-05-30,11:40:13
39.984709,116.35235,0,257,39598.4862847222,2008-05-30,11:40:15
39.98466,116.352311,0,262,39598.4863078704,2008-05-30,11:40:17
39.984612,116.352273,0,270,39598.4863310185,2008-05-30,11:40:19
39.98457,116.352235,0,277,39598.4863541667,2008-05-30,11:40:21
39.984531,116.3522,0,282,39598.4863773148,2008-05-30,11:40:23
39.984519,116.352187,0,289,39598.486400463,2008-05-30,11:40:25
39.984513,116.352178,0,296,39598.4864236111,2008-05-30,11:40:27
39.984484,116.35217,0,300,39598.4864467593,2008-05-30,11:40:29
39.98445,116.352159,0,307,39598.4864699074,2008-05-30,11:40:31
39.984427,116.352148,0,314,39598.4864930556,2008-05-30,11:40:33
39.984378,116.352114,0,322,39598.4865162037,2008-05-30,11:40:35
39.984317,116.352069,0,328,39598.4865393518,2008-05-30,11:40:37
39.98429,116.352061,0,332,39598.4865625,2008-05-30,11:40:39
39.984309,116.352055,0,340,39598.4865856481,2008-05-30,11:40:41
39.984352,116.352066,0,343,39598.4866087963,2008-05-30,11:40:43
39.984354,116.352066,0,343,39598.4866319444,2008-05-30,11:40:45
39.984357,116.352066,0,344,39598.4866550926,2008-05-30,11:40:47
39.984361,116.352066,0,344,39598.4866782407,2008-05-30,11:40:49
39.984376,116.352064,0,347,39598.4867013889,2008-05-30,11:40:51
39.984408,116.352067,0,351,39598.486724537,2008-05-30,11:40:53
39.984413,116.352061,0,355,39598.4867476852,2008-05-30,11:40:55
39.984424,116.352048,0,363,39598.4867708333,2008-05-30,11:40:57
39.984455,116.352063,0,369,39598.4867939815,2008-05-30,11:40:59
39.98446,116.352054,0,372,39598.4868171296,2008-05-30,11:41:01
39.984459,116.352053,0,373,39598.4868402778,2008-05-30,11:41:03
39.984481,116.352065,0,376,39598.4868634259,2008-05-30,11:41:05
39.984489,116.352061,0,379,39598.4868865741,2008-05-30,11:41:07
39.984496,116.352062,0,381,39598.4869097222,2008-05-30,11:41:09
39.984501,116.352049,0,385,39598.4869328704,2008-05-30,11:41:11
39.984492,116.352038,0,388,39598.4869560185,2008-05-30,11:41:13
39.984487,116.352029,0,389,39598.4869791667,2008-05-30,11:41:15
39.984488,116.352029,0,391,39598.4870023148,2008-05-30,11:41:17
39.984488,116.352029,0,392,39598.487025463,2008-05-30,11:41:19
39.984488,116.35203,0,392,39598.4870486111,2008-05-30,11:41:21
39.984485,116.352029,0,393,39598.4870717593,2008-05-30,11:41:23
39.984482,116.35203,0,393,39598.4870949074,2008-05-30,11:41:25
39.98448,116.35203,0,394,39598.4871180556,2008-05-30,11:41:27
39.984479,116.35203,0,394,39598.4871412037,2008-05-30,11:41:29
39.984477,116.35203,0,394,39598.4871643518,2008-05-30,11:41:31
39.984474,116.35203,0,394,39598.4871875,2008-05-30,11:41:33
39.984469,116.35203,0,395,39598.4872106481,2008-05-30,11:41:35
39.984455,116.352022,0,398,39598.4872337963,2008-05-30,11:41:37
39.984452,116.352019,0,400,39598.4872569444,2008-05-30,11:41:39
39.984448,116.352013,0,401,39598.4872800926,2008-05-30,11:41:41
39.984448,116.352014,0,401,39598.4873032407,2008-05-30,11:41:43
39.984447,116.352014,0,401,39598.4873263889,2008-05-30,11:41:45
39.984445,116.352014,0,401,39598.487349537,2008-05-30,11:41:47
39.984399,116.351992,0,404,39598.4873726852,2008-05-30,11:41:49
39.984351,116.351977,0,405,39598.4873958333,2008-05-30,11:41:51
39.984312,116.351962,0,406,39598.4874189815,2008-05-30,11:41:53
39.984277,116.351945,0,409,39598.4874421296,2008-05-30,11:41:55
39.98422,116.35193,0,410,39598.4874652778,2008-05-30,11:41:57
39.9842,116.351929,0,412,39598.4874884259,2008-05-30,11:41:59
39.98418,116.351927,0,415,39598.4875115741,2008-05-30,11:42:01
39.984161,116.351924,0,417,39598.4875347222,2008-05-30,11:42:03
39.984146,116.351915,0,419,39598.4875578704,2008-05-30,11:42:05
39.984138,116.351912,0,421,39598.4875810185,2008-05-30,11:42:07
39.984143,116.35192,0,422,39598.4876041667,2008-05-30,11:42:09
39.984188,116.351949,0,421,39598.4876273148,2008-05-30,11:42:11
39.984239,116.351981,0,420,39598.487650463,2008-05-30,11:42:13
39.984289,116.352014,0,418,39598.4876736111,2008-05-30,11:42:15
39.984326,116.352039,0,416,39598.4876967593,2008-05-30,11:42:17
39.98433,116.35204,0,416,39598.4877199074,2008-05-30,11:42:19
39.984334,116.352041,0,416,39598.4877430556,2008-05-30,11:42:21
39.984361,116.352052,0,414,39598.4877662037,2008-05-30,11:42:23
39.984406,116.352074,0,412,39598.4877893519,2008-05-30,11:42:25
39.984452,116.352096,0,410,39598.4878125,2008-05-30,11:42:27
39.984476,116.352124,0,406,39598.4878356481,2008-05-30,11:42:29
39.984523,116.352169,0,404,39598.4878587963,2008-05-30,11:42:31
39.984537,116.352186,0,402,39598.4878819444,2008-05-30,11:42:33
39.984564,116.352199,0,400,39598.4879050926,2008-05-30,11:42:35
39.984609,116.352241,0,397,39598.4879282407,2008-05-30,11:42:37
39.984653,116.352277,0,394,39598.4879513889,2008-05-30,11:42:39
39.984711,116.352319,0,392,39598.487974537,2008-05-30,11:42:41
39.984729,116.352331,0,390,39598.4879976852,2008-05-30,11:42:43
39.984728,116.352331,0,390,39598.4880208333,2008-05-30,11:42:45
39.984729,116.352332,0,390,39598.4880439815,2008-05-30,11:42:47
39.984731,116.352332,0,389,39598.4880671296,2008-05-30,11:42:49
39.984732,116.352333,0,389,39598.4880902778,2008-05-30,11:42:51
39.984733,116.352334,0,389,39598.4881134259,2008-05-30,11:42:53
39.984735,116.352335,0,389,39598.4881365741,2008-05-30,11:42:55
39.984737,116.352336,0,389,39598.4881597222,2008-05-30,11:42:57
39.984739,116.352337,0,389,39598.4881828704,2008-05-30,11:42:59
39.984739,116.352338,0,389,39598.4882060185,2008-05-30,11:43:01
39.984738,116.352338,0,388,39598.4882291667,2008-05-30,11:43:03
39.984737,116.352339,0,388,39598.4882523148,2008-05-30,11:43:05
39.984738,116.352339,0,388,39598.488275463,2008-05-30,11:43:07
39.984742,116.35234,0,388,39598.4882986111,2008-05-30,11:43:09
39.984768,116.352363,0,385,39598.4883217593,2008-05-30,11:43:11
39.984793,116.352384,0,381,39598.4883449074,2008-05-30,11:43:13
39.98481,116.352401,0,376,39598.4883680556,2008-05-30,11:43:15
39.984843,116.35243,0,371,39598.4883912037,2008-05-30,11:43:17
39.98486,116.352447,0,368,39598.4884143519,2008-05-30,11:43:19
39.984862,116.352448,0,367,39598.4884375,2008-05-30,11:43:21
39.984866,116.352449,0,367,39598.4884606482,2008-05-30,11:43:23
39.984869,116.35245,0,366,39598.4884837963,2008-05-30,11:43:25
39.98487,116.35245,0,366,39598.4885069444,2008-05-30,11:43:27
39.984873,116.352451,0,365,39598.4885300926,2008-05-30,11:43:29
39.984876,116.352451,0,365,39598.4885532407,2008-05-30,11:43:31
39.98488,116.352451,0,365,39598.4885763889,2008-05-30,11:43:33
39.984882,116.35245,0,365,39598.488599537,2008-05-30,11:43:35
39.984882,116.35245,0,364,39598.4886226852,2008-05-30,11:43:37
39.984877,116.352451,0,364,39598.4886458333,2008-05-30,11:43:39
39.984885,116.352479,0,363,39598.4886689815,2008-05-30,11:43:41
39.984887,116.35249,0,362,39598.4886921296,2008-05-30,11:43:43
39.984894,116.3525,0,360,39598.4887152778,2008-05-30,11:43:45
39.984907,116.352508,0,358,39598.4887384259,2008-05-30,11:43:47
39.984912,116.352511,0,357,39598.4887615741,2008-05-30,11:43:49
39.984916,116.352511,0,357,39598.4887847222,2008-05-30,11:43:51
39.984921,116.352512,0,357,39598.4888078704,2008-05-30,11:43:53
39.984942,116.352528,0,355,39598.4888310185,2008-05-30,11:43:55
39.984952,116.35254,0,352,39598.4888541667,2008-05-30,11:43:57
39.98496,116.352541,0,351,39598.4888773148,2008-05-30,11:43:59
39.984964,116.352549,0,350,39598.488900463,2008-05-30,11:44:01
39.984962,116.35255,0,350,39598.4889236111,2008-05-30,11:44:03
39.984962,116.35255,0,350,39598.4889467593,2008-05-30,11:44:05
39.984964,116.352551,0,350,39598.4889699074,2008-05-30,11:44:07
39.984966,116.352551,0,350,39598.4889930556,2008-05-30,11:44:09
39.984968,116.352551,0,350,39598.4890162037,2008-05-30,11:44:11
39.984969,116.352552,0,349,39598.4890393519,2008-05-30,11:44:13
39.984972,116.352552,0,349,39598.4890625,2008-05-30,11:44:15
39.984973,116.352553,0,349,39598.4890856481,2008-05-30,11:44:17
39.984973,116.352553,0,348,39598.4891087963,2008-05-30,11:44:19
39.984974,116.352553,0,348,39598.4891319444,2008-05-30,11:44:21
39.984977,116.352553,0,348,39598.4891550926,2008-05-30,11:44:23
39.984977,116.352554,0,348,39598.4891782407,2008-05-30,11:44:25
39.984976,116.352554,0,348,39598.4892013889,2008-05-30,11:44:27
39.984978,116.352555,0,348,39598.489224537,2008-05-30,11:44:29
39.985001,116.35257,0,346,39598.4892476852,2008-05-30,11:44:31
39.985036,116.352594,0,343,39598.4892708333,2008-05-30,11:44:33
39.985053,116.352628,0,341,39598.4892939815,2008-05-30,11:44:35
39.985076,116.352658,0,338,39598.4893171296,2008-05-30,11:44:37
39.985095,116.352684,0,334,39598.4893402778,2008-05-30,11:44:39
39.9851,116.352705,0,330,39598.4893634259,2008-05-30,11:44:41
39.985098,116.352718,0,325,39598.4893865741,2008-05-30,11:44:43
39.985097,116.352718,0,325,39598.4894097222,2008-05-30,11:44:45
39.985093,116.352719,0,324,39598.4894328704,2008-05-30,11:44:47
39.98509,116.35272,0,324,39598.4894560185,2008-05-30,11:44:49
39.985087,116.352721,0,324,39598.4894791667,2008-05-30,11:44:51
39.985086,116.352722,0,324,39598.4895023148,2008-05-30,11:44:53
39.985084,116.352723,0,324,39598.489525463,2008-05-30,11:44:55
39.985081,116.352723,0,323,39598.4895486111,2008-05-30,11:44:57
39.985079,116.352724,0,323,39598.4895717593,2008-05-30,11:44:59
39.985077,116.352724,0,323,39598.4895949074,2008-05-30,11:45:01
39.985076,116.352724,0,323,39598.4896180556,2008-05-30,11:45:03
39.985073,116.352724,0,323,39598.4896412037,2008-05-30,11:45:05
39.985051,116.352717,0,322,39598.4896643519,2008-05-30,11:45:07
39.985031,116.352703,0,319,39598.4896875,2008-05-30,11:45:09
39.985023,116.352702,0,318,39598.4897106481,2008-05-30,11:45:11
39.985018,116.352696,0,317,39598.4897337963,2008-05-30,11:45:13
39.984997,116.352679,0,315,39598.4897569444,2008-05-30,11:45:15
39.984976,116.352659,0,314,39598.4897800926,2008-05-30,11:45:17
39.984938,116.352622,0,312,39598.4898032407,2008-05-30,11:45:19
39.984885,116.352572,0,311,39598.4898263889,2008-05-30,11:45:21
39.984839,116.352524,0,310,39598.489849537,2008-05-30,11:45:23
39.984804,116.352485,0,309,39598.4898726852,2008-05-30,11:45:25
39.985005,116.352672,0,197,39598.4933912037,2008-05-30,11:50:29
39.985032,116.352697,0,193,39598.4934143518,2008-05-30,11:50:31
39.985068,116.352731,0,188,39598.4934375,2008-05-30,11:50:33
39.985087,116.352729,0,185,39598.4934606481,2008-05-30,11:50:35
39.985092,116.35272,0,182,39598.4934837963,2008-05-30,11:50:37
39.985103,116.352726,0,179,39598.4935069444,2008-05-30,11:50:39
39.985116,116.352729,0,178,39598.4935300926,2008-05-30,11:50:41
39.985132,116.352739,0,176,39598.4935532407,2008-05-30,11:50:43
39.985139,116.352749,0,172,39598.4935763889,2008-05-30,11:50:45
39.985132,116.352751,0,170,39598.493599537,2008-05-30,11:50:47
39.985137,116.352753,0,166,39598.4936226852,2008-05-30,11:50:49
39.985133,116.352753,0,163,39598.4936458333,2008-05-30,11:50:51
39.985126,116.352753,0,160,39598.4936689815,2008-05-30,11:50:53
39.985107,116.352745,0,156,39598.4936921296,2008-05-30,11:50:55
39.985084,116.352737,0,154,39598.4937152778,2008-05-30,11:50:57
39.98505,116.352713,0,154,39598.4937384259,2008-05-30,11:50:59
39.985016,116.352692,0,152,39598.4937615741,2008-05-30,11:51:01
39.985007,116.352693,0,150,39598.4937847222,2008-05-30,11:51:03
39.984988,116.352686,0,148,39598.4938078704,2008-05-30,11:51:05
39.984966,116.352681,0,147,39598.4938310185,2008-05-30,11:51:07
39.984964,116.352672,0,146,39598.4938541667,2008-05-30,11:51:09
39.984952,116.352664,0,146,39598.4938773148,2008-05-30,11:51:11
39.984986,116.352673,0,146,39598.493900463,2008-05-30,11:51:13
39.984996,116.352672,0,145,39598.4939236111,2008-05-30,11:51:15
39.984981,116.352673,0,146,39598.4939467593,2008-05-30,11:51:17
39.984988,116.352673,0,147,39598.4939699074,2008-05-30,11:51:19
39.985003,116.352683,0,147,39598.4939930556,2008-05-30,11:51:21
39.984994,116.352685,0,147,39598.4940162037,2008-05-30,11:51:23
39.984994,116.352684,0,147,39598.4940393518,2008-05-30,11:51:25
39.984996,116.352689,0,147,39598.4940625,2008-05-30,11:51:27
39.985008,116.352701,0,148,39598.4940856481,2008-05-30,11:51:29
39.985013,116.352701,0,148,39598.4941087963,2008-05-30,11:51:31
39.985013,116.352701,0,148,39598.4941319444,2008-05-30,11:51:33
39.985006,116.352697,0,150,39598.4941550926,2008-05-30,11:51:35
39.985007,116.352709,0,149,39598.4941782407,2008-05-30,11:51:37
39.985002,116.352697,0,151,39598.4942013889,2008-05-30,11:51:39
39.984993,116.352684,0,151,39598.494224537,2008-05-30,11:51:41
39.984991,116.352681,0,151,39598.4942476852,2008-05-30,11:51:43
39.984994,116.352681,0,152,39598.4942708333,2008-05-30,11:51:45
39.98497,116.35266,0,155,39598.4942939815,2008-05-30,11:51:47
39.98492,116.352612,0,159,39598.4943171296,2008-05-30,11:51:49
39.984868,116.352576,0,161,39598.4943402778,2008-05-30,11:51:51
39.984839,116.352561,0,164,39598.4943634259,2008-05-30,11:51:53
39.984841,116.352561,0,168,39598.4943865741,2008-05-30,11:51:55
39.984847,116.352574,0,170,39598.4944097222,2008-05-30,11:51:57
39.984853,116.352595,0,171,39598.4944328704,2008-05-30,11:51:59
39.984851,116.352616,0,171,39598.4944560185,2008-05-30,11:52:01
39.984853,116.352623,0,173,39598.4944791667,2008-05-30,11:52:03
39.984865,116.352633,0,173,39598.4945023148,2008-05-30,11:52:05
39.984879,116.352631,0,174,39598.494525463,2008-05-30,11:52:07
39.984883,116.352631,0,175,39598.4945486111,2008-05-30,11:52:09
39.984884,116.352632,0,177,39598.4945717593,2008-05-30,11:52:11
39.984886,116.352632,0,178,39598.4945949074,2008-05-30,11:52:13
39.98489,116.352633,0,180,39598.4946180556,2008-05-30,11:52:15
39.98489,116.352633,0,182,39598.4946412037,2008-05-30,11:52:17
39.984887,116.352634,0,184,39598.4946643518,2008-05-30,11:52:19
39.984885,116.352634,0,185,39598.4946875,2008-05-30,11:52:21
39.984885,116.352642,0,187,39598.4947106481,2008-05-30,11:52:23
39.984874,116.352637,0,189,39598.4947337963,2008-05-30,11:52:25
39.984862,116.35264,0,190,39598.4947569444,2008-05-30,11:52:27
39.984862,116.352642,0,192,39598.4947800926,2008-05-30,11:52:29
39.984863,116.35264,0,193,39598.4948032407,2008-05-30,11:52:31
39.984854,116.352628,0,193,39598.4948263889,2008-05-30,11:52:33
39.984848,116.352613,0,195,39598.494849537,2008-05-30,11:52:35
39.98485,116.352612,0,195,39598.4948726852,2008-05-30,11:52:37
39.984849,116.352612,0,195,39598.4948958333,2008-05-30,11:52:39
39.984851,116.352612,0,195,39598.4949189815,2008-05-30,11:52:41
39.984853,116.352614,0,196,39598.4949421296,2008-05-30,11:52:43
39.984848,116.35262,0,197,39598.4949652778,2008-05-30,11:52:45
39.984854,116.352654,0,196,39598.4949884259,2008-05-30,11:52:47
39.984859,116.352667,0,195,39598.4950115741,2008-05-30,11:52:49
39.984891,116.352693,0,197,39598.4950347222,2008-05-30,11:52:51
39.984914,116.352709,0,198,39598.4950578704,2008-05-30,11:52:53
39.984923,116.352717,0,200,39598.4950810185,2008-05-30,11:52:55
39.984928,116.352697,0,195,39598.4951041667,2008-05-30,11:52:57
39.984933,116.352672,0,189,39598.4951273148,2008-05-30,11:52:59
39.984935,116.352658,0,190,39598.495150463,2008-05-30,11:53:01
39.984945,116.352667,0,194,39598.4951736111,2008-05-30,11:53:03
39.984905,116.352646,0,193,39598.4951967593,2008-05-30,11:53:05
39.984878,116.352607,0,191,39598.4952199074,2008-05-30,11:53:07
39.984888,116.352607,0,175,39598.4952430556,2008-05-30,11:53:09
39.984888,116.352604,0,172,39598.4952662037,2008-05-30,11:53:11
39.984889,116.352604,0,172,39598.4952893518,2008-05-30,11:53:13
39.984891,116.352604,0,171,39598.4953125,2008-05-30,11:53:15
39.98489,116.352604,0,171,39598.4953356481,2008-05-30,11:53:17
39.984886,116.352603,0,171,39598.4953587963,2008-05-30,11:53:19
39.984882,116.352602,0,171,39598.4953819444,2008-05-30,11:53:21
39.984878,116.352602,0,171,39598.4954050926,2008-05-30,11:53:23
39.984859,116.352586,0,170,39598.4954282407,2008-05-30,11:53:25
39.984861,116.352593,0,169,39598.4954513889,2008-05-30,11:53:27
39.984866,116.352606,0,169,39598.495474537,2008-05-30,11:53:29
39.984867,116.352606,0,169,39598.4954976852,2008-05-30,11:53:31
39.984868,116.352606,0,169,39598.4955208333,2008-05-30,11:53:33
39.984868,116.352606,0,169,39598.4955439815,2008-05-30,11:53:35
39.984868,116.352605,0,169,39598.4955671296,2008-05-30,11:53:37
39.984871,116.352604,0,169,39598.4955902778,2008-05-30,11:53:39
39.984875,116.352603,0,169,39598.4956134259,2008-05-30,11:53:41
39.984878,116.352602,0,169,39598.4956365741,2008-05-30,11:53:43
39.984882,116.352602,0,170,39598.4956597222,2008-05-30,11:53:45
39.984875,116.35258,0,170,39598.4956828704,2008-05-30,11:53:47
39.984876,116.35257,0,171,39598.4957060185,2008-05-30,11:53:49
39.984873,116.352565,0,175,39598.4957291667,2008-05-30,11:53:51
39.98488,116.352556,0,176,39598.4957523148,2008-05-30,11:53:53
39.98487,116.352536,0,177,39598.495775463,2008-05-30,11:53:55
39.984874,116.352529,0,179,39598.4957986111,2008-05-30,11:53:57
39.984875,116.352524,0,179,39598.4958217593,2008-05-30,11:53:59
39.984871,116.35252,0,182,39598.4958449074,2008-05-30,11:54:01
39.98487,116.35251,0,181,39598.4958680556,2008-05-30,11:54:03
39.984872,116.35251,0,182,39598.4958912037,2008-05-30,11:54:05
39.984873,116.35251,0,182,39598.4959143519,2008-05-30,11:54:07
39.984872,116.35251,0,183,39598.4959375,2008-05-30,11:54:09
39.98487,116.35251,0,183,39598.4959606482,2008-05-30,11:54:11
39.984868,116.35251,0,183,39598.4959837963,2008-05-30,11:54:13
39.984865,116.35251,0,182,39598.4960069444,2008-05-30,11:54:15
39.984862,116.35251,0,182,39598.4960300926,2008-05-30,11:54:17
39.984859,116.35251,0,182,39598.4960532407,2008-05-30,11:54:19
39.984859,116.352509,0,182,39598.4960763889,2008-05-30,11:54:21
39.984859,116.352509,0,182,39598.496099537,2008-05-30,11:54:23
39.984861,116.352508,0,182,39598.4961226852,2008-05-30,11:54:25
39.984862,116.352508,0,182,39598.4961458333,2008-05-30,11:54:27
39.984862,116.352508,0,182,39598.4961689815,2008-05-30,11:54:29
39.984858,116.352508,0,182,39598.4961921296,2008-05-30,11:54:31
39.984856,116.352508,0,182,39598.4962152778,2008-05-30,11:54:33
39.984857,116.352508,0,182,39598.4962384259,2008-05-30,11:54:35
39.98486,116.352508,0,182,39598.4962615741,2008-05-30,11:54:37
39.984863,116.352508,0,182,39598.4962847222,2008-05-30,11:54:39
39.984865,116.352508,0,183,39598.4963078704,2008-05-30,11:54:41
39.984868,116.352509,0,183,39598.4963310185,2008-05-30,11:54:43
39.984869,116.352509,0,183,39598.4963541667,2008-05-30,11:54:45
39.984871,116.35251,0,184,39598.4963773148,2008-05-30,11:54:47
39.984874,116.352511,0,184,39598.496400463,2008-05-30,11:54:49
39.984876,116.352511,0,185,39598.4964236111,2008-05-30,11:54:51
39.984878,116.352512,0,185,39598.4964467593,2008-05-30,11:54:53
39.984878,116.352512,0,186,39598.4964699074,2008-05-30,11:54:55
39.984877,116.352512,0,186,39598.4964930556,2008-05-30,11:54:57
39.984873,116.352512,0,187,39598.4965162037,2008-05-30,11:54:59
39.98487,116.352512,0,187,39598.4965393519,2008-05-30,11:55:01
39.984866,116.352512,0,187,39598.4965625,2008-05-30,11:55:03
39.984837,116.352501,0,188,39598.4965856481,2008-05-30,11:55:05
39.984837,116.352508,0,186,39598.4966087963,2008-05-30,11:55:07
39.984847,116.352512,0,184,39598.4966319444,2008-05-30,11:55:09
39.984847,116.352499,0,182,39598.4966550926,2008-05-30,11:55:11
39.984848,116.352498,0,182,39598.4966782407,2008-05-30,11:55:13
39.984848,116.352497,0,182,39598.4967013889,2008-05-30,11:55:15
39.984847,116.352497,0,182,39598.496724537,2008-05-30,11:55:17
39.984849,116.352496,0,182,39598.4967476852,2008-05-30,11:55:19
39.98485,116.352496,0,182,39598.4967708333,2008-05-30,11:55:21
39.98485,116.352495,0,182,39598.4967939815,2008-05-30,11:55:23
39.984848,116.352495,0,182,39598.4968171296,2008-05-30,11:55:25
39.984847,116.352495,0,182,39598.4968402778,2008-05-30,11:55:27
39.984845,116.352494,0,182,39598.4968634259,2008-05-30,11:55:29
39.984841,116.352494,0,182,39598.4968865741,2008-05-30,11:55:31
39.984838,116.352494,0,182,39598.4969097222,2008-05-30,11:55:33
39.985064,116.35267,0,165,39598.5132523148,2008-05-30,12:19:05
39.985075,116.352671,0,162,39598.513275463,2008-05-30,12:19:07
39.985075,116.352668,0,160,39598.5132986111,2008-05-30,12:19:09
39.985076,116.352669,0,160,39598.5133217593,2008-05-30,12:19:11
39.985078,116.352669,0,160,39598.5133449074,2008-05-30,12:19:13
39.985081,116.35267,0,159,39598.5133680556,2008-05-30,12:19:15
39.985084,116.35267,0,159,39598.5133912037,2008-05-30,12:19:17
39.985086,116.35267,0,158,39598.5134143519,2008-05-30,12:19:19
39.985087,116.352669,0,158,39598.5134375,2008-05-30,12:19:21
39.985088,116.352669,0,158,39598.5134606481,2008-05-30,12:19:23
39.985089,116.352669,0,157,39598.5134837963,2008-05-30,12:19:25
39.985089,116.352669,0,158,39598.5135069444,2008-05-30,12:19:27
39.985087,116.352669,0,158,39598.5135300926,2008-05-30,12:19:29
39.985083,116.352669,0,158,39598.5135532407,2008-05-30,12:19:31
39.98508,116.352669,0,158,39598.5135763889,2008-05-30,12:19:33
39.985076,116.352669,0,158,39598.513599537,2008-05-30,12:19:35
39.985054,116.352668,0,157,39598.5136226852,2008-05-30,12:19:37
39.985034,116.352675,0,156,39598.5136458333,2008-05-30,12:19:39
39.985005,116.35266,0,155,39598.5136689815,2008-05-30,12:19:41
39.98498,116.352646,0,154,39598.5136921296,2008-05-30,12:19:43
39.984936,116.352608,0,152,39598.5137152778,2008-05-30,12:19:45
39.984915,116.352596,0,153,39598.5137384259,2008-05-30,12:19:47
39.984904,116.352581,0,151,39598.5137615741,2008-05-30,12:19:49
39.984892,116.352562,0,152,39598.5137847222,2008-05-30,12:19:51
39.984854,116.352522,0,150,39598.5138078704,2008-05-30,12:19:53
39.984837,116.352492,0,148,39598.5138310185,2008-05-30,12:19:55
39.984831,116.352461,0,147,39598.5138541667,2008-05-30,12:19:57
39.984832,116.352442,0,147,39598.5138773148,2008-05-30,12:19:59
39.984854,116.352451,0,147,39598.513900463,2008-05-30,12:20:01
39.984874,116.35246,0,147,39598.5139236111,2008-05-30,12:20:03
39.984876,116.352459,0,147,39598.5139467593,2008-05-30,12:20:05
39.984878,116.35246,0,147,39598.5139699074,2008-05-30,12:20:07
39.984879,116.35246,0,147,39598.5139930556,2008-05-30,12:20:09
39.98488,116.352461,0,147,39598.5140162037,2008-05-30,12:20:11
39.984885,116.352462,0,148,39598.5140393519,2008-05-30,12:20:13
39.984909,116.35249,0,148,39598.5140625,2008-05-30,12:20:15
39.984931,116.352533,0,146,39598.5140856481,2008-05-30,12:20:17
39.984936,116.352534,0,146,39598.5141087963,2008-05-30,12:20:19
39.984939,116.352534,0,146,39598.5141319444,2008-05-30,12:20:21
39.984939,116.352534,0,146,39598.5141550926,2008-05-30,12:20:23
39.984939,116.352535,0,146,39598.5141782407,2008-05-30,12:20:25
39.984941,116.352535,0,146,39598.5142013889,2008-05-30,12:20:27
39.984945,116.352536,0,146,39598.514224537,2008-05-30,12:20:29
39.984961,116.352548,0,147,39598.5142476852,2008-05-30,12:20:31
39.98497,116.352558,0,148,39598.5142708333,2008-05-30,12:20:33
39.984971,116.352559,0,149,39598.5142939815,2008-05-30,12:20:35
39.984971,116.352559,0,149,39598.5143171296,2008-05-30,12:20:37
39.984972,116.352559,0,149,39598.5143402778,2008-05-30,12:20:39
39.984975,116.35256,0,149,39598.5143634259,2008-05-30,12:20:41
39.984975,116.352559,0,149,39598.5143865741,2008-05-30,12:20:43
39.984973,116.352559,0,149,39598.5144097222,2008-05-30,12:20:45
39.98497,116.352559,0,149,39598.5144328704,2008-05-30,12:20:47
39.984968,116.35256,0,149,39598.5144560185,2008-05-30,12:20:49
39.98497,116.35256,0,149,39598.5144791667,2008-05-30,12:20:51
39.98497,116.352559,0,150,39598.5145023148,2008-05-30,12:20:53
39.984967,116.352559,0,150,39598.514525463,2008-05-30,12:20:55
39.984963,116.352559,0,150,39598.5145486111,2008-05-30,12:20:57
39.984961,116.352558,0,150,39598.5145717593,2008-05-30,12:20:59
39.984962,116.352557,0,150,39598.5145949074,2008-05-30,12:21:01
39.984964,116.352556,0,151,39598.5146180556,2008-05-30,12:21:03
39.984967,116.352556,0,151,39598.5146412037,2008-05-30,12:21:05
39.984968,116.352556,0,151,39598.5146643519,2008-05-30,12:21:07
39.984968,116.352556,0,152,39598.5146875,2008-05-30,12:21:09
39.984968,116.352557,0,152,39598.5147106481,2008-05-30,12:21:11
39.984966,116.352557,0,152,39598.5147337963,2008-05-30,12:21:13
39.984962,116.352557,0,153,39598.5147569444,2008-05-30,12:21:15
39.98496,116.352557,0,153,39598.5147800926,2008-05-30,12:21:17
39.984957,116.352557,0,153,39598.5148032407,2008-05-30,12:21:19
39.984954,116.352557,0,153,39598.5148263889,2008-05-30,12:21:21
39.984951,116.352557,0,153,39598.514849537,2008-05-30,12:21:23
39.984954,116.352556,0,153,39598.5148726852,2008-05-30,12:21:25
39.984958,116.352556,0,153,39598.5148958333,2008-05-30,12:21:27
39.98496,116.352556,0,153,39598.5149189815,2008-05-30,12:21:29
39.984962,116.352556,0,153,39598.5149421296,2008-05-30,12:21:31
39.984962,116.352556,0,153,39598.5149652778,2008-05-30,12:21:33
39.984963,116.352555,0,153,39598.5149884259,2008-05-30,12:21:35
39.984964,116.352555,0,153,39598.5150115741,2008-05-30,12:21:37
39.984964,116.352555,0,152,39598.5150347222,2008-05-30,12:21:39
39.984966,116.352555,0,152,39598.5150578704,2008-05-30,12:21:41
39.984969,116.352555,0,152,39598.5150810185,2008-05-30,12:21:43
39.984973,116.352555,0,151,39598.5151041667,2008-05-30,12:21:45
39.984978,116.352555,0,150,39598.5151273148,2008-05-30,12:21:47
39.984982,116.352556,0,149,39598.515150463,2008-05-30,12:21:49
39.984984,116.352555,0,149,39598.5151736111,2008-05-30,12:21:51
39.984986,116.352555,0,148,39598.5151967593,2008-05-30,12:21:53
39.984986,116.352555,0,148,39598.5152199074,2008-05-30,12:21:55
39.984984,116.352554,0,148,39598.5152430556,2008-05-30,12:21:57
39.984983,116.352554,0,148,39598.5152662037,2008-05-30,12:21:59
39.984981,116.352554,0,148,39598.5152893519,2008-05-30,12:22:01
39.984961,116.352552,0,148,39598.5153125,2008-05-30,12:22:03
39.984944,116.352546,0,147,39598.5153356481,2008-05-30,12:22:05
39.984931,116.352556,0,147,39598.5153587963,2008-05-30,12:22:07
39.984932,116.352556,0,147,39598.5153819444,2008-05-30,12:22:09
39.984933,116.352556,0,147,39598.5154050926,2008-05-30,12:22:11
39.984931,116.352557,0,147,39598.5154282407,2008-05-30,12:22:13
39.98493,116.352558,0,147,39598.5154513889,2008-05-30,12:22:15
39.984932,116.352559,0,147,39598.515474537,2008-05-30,12:22:17
39.984936,116.352559,0,147,39598.5154976852,2008-05-30,12:22:19
39.98494,116.352559,0,147,39598.5155208333,2008-05-30,12:22:21
39.984941,116.352559,0,148,39598.5155439815,2008-05-30,12:22:23
39.984944,116.35256,0,148,39598.5155671296,2008-05-30,12:22:25
39.984947,116.352561,0,149,39598.5155902778,2008-05-30,12:22:27
39.984948,116.352562,0,149,39598.5156134259,2008-05-30,12:22:29
39.984948,116.352563,0,149,39598.5156365741,2008-05-30,12:22:31
39.98495,116.352563,0,149,39598.5156597222,2008-05-30,12:22:33
39.984952,116.352563,0,150,39598.5156828704,2008-05-30,12:22:35
39.984956,116.352564,0,150,39598.5157060185,2008-05-30,12:22:37
39.984959,116.352564,0,150,39598.5157291667,2008-05-30,12:22:39
39.984961,116.352564,0,150,39598.5157523148,2008-05-30,12:22:41
39.984963,116.352564,0,150,39598.515775463,2008-05-30,12:22:43
39.984963,116.352564,0,151,39598.5157986111,2008-05-30,12:22:45
39.984964,116.352564,0,151,39598.5158217593,2008-05-30,12:22:47
39.984968,116.352564,0,151,39598.5158449074,2008-05-30,12:22:49
39.984969,116.352564,0,152,39598.5158680556,2008-05-30,12:22:51
39.984969,116.352564,0,152,39598.5158912037,2008-05-30,12:22:53
39.984968,116.352564,0,153,39598.5159143518,2008-05-30,12:22:55
39.984968,116.352564,0,153,39598.5159375,2008-05-30,12:22:57
39.984968,116.352565,0,153,39598.5159606481,2008-05-30,12:22:59
39.984968,116.352565,0,153,39598.5159837963,2008-05-30,12:23:01
39.984969,116.352565,0,154,39598.5160069444,2008-05-30,12:23:03
39.98497,116.352566,0,154,39598.5160300926,2008-05-30,12:23:05
39.98497,116.352566,0,154,39598.5160532407,2008-05-30,12:23:07
39.984969,116.352566,0,155,39598.5160763889,2008-05-30,12:23:09
39.984968,116.352566,0,155,39598.516099537,2008-05-30,12:23:11
39.984969,116.352567,0,155,39598.5161226852,2008-05-30,12:23:13
39.98497,116.352567,0,155,39598.5161458333,2008-05-30,12:23:15
39.984968,116.352567,0,155,39598.5161689815,2008-05-30,12:23:17
39.984966,116.352568,0,155,39598.5161921296,2008-05-30,12:23:19
39.984964,116.352568,0,155,39598.5162152778,2008-05-30,12:23:21
39.984955,116.352567,0,154,39598.5162384259,2008-05-30,12:23:23
39.984941,116.352562,0,153,39598.5162615741,2008-05-30,12:23:25
39.984927,116.35256,0,153,39598.5162847222,2008-05-30,12:23:27
39.984916,116.352565,0,154,39598.5163078704,2008-05-30,12:23:29
39.984914,116.352565,0,154,39598.5163310185,2008-05-30,12:23:31
39.984911,116.352565,0,155,39598.5163541667,2008-05-30,12:23:33
39.984906,116.352565,0,155,39598.5163773148,2008-05-30,12:23:35
39.984902,116.352565,0,155,39598.516400463,2008-05-30,12:23:37
39.984901,116.352564,0,155,39598.5164236111,2008-05-30,12:23:39
39.984902,116.352564,0,155,39598.5164467593,2008-05-30,12:23:41
39.984904,116.352564,0,155,39598.5164699074,2008-05-30,12:23:43
39.984907,116.352564,0,155,39598.5164930556,2008-05-30,12:23:45
39.984907,116.352564,0,155,39598.5165162037,2008-05-30,12:23:47
39.984905,116.352564,0,155,39598.5165393518,2008-05-30,12:23:49
39.984902,116.352564,0,155,39598.5165625,2008-05-30,12:23:51
39.9849,116.352564,0,155,39598.5165856481,2008-05-30,12:23:53
39.9849,116.352564,0,155,39598.5166087963,2008-05-30,12:23:55
39.9849,116.352564,0,155,39598.5166319444,2008-05-30,12:23:57
39.984898,116.352564,0,154,39598.5166550926,2008-05-30,12:23:59
39.984898,116.352564,0,154,39598.5166782407,2008-05-30,12:24:01
39.984899,116.352564,0,154,39598.5167013889,2008-05-30,12:24:03
39.984902,116.352563,0,154,39598.516724537,2008-05-30,12:24:05
39.984906,116.352562,0,153,39598.5167476852,2008-05-30,12:24:07
39.98491,116.352562,0,153,39598.5167708333,2008-05-30,12:24:09
39.984915,116.352561,0,153,39598.5167939815,2008-05-30,12:24:11
39.984918,116.352561,0,153,39598.5168171296,2008-05-30,12:24:13
39.984917,116.35256,0,153,39598.5168402778,2008-05-30,12:24:15
39.984916,116.35256,0,152,39598.5168634259,2008-05-30,12:24:17
39.984916,116.35256,0,152,39598.5168865741,2008-05-30,12:24:19
39.984917,116.352559,0,152,39598.5169097222,2008-05-30,12:24:21
39.984916,116.352559,0,152,39598.5169328704,2008-05-30,12:24:23
39.984912,116.352558,0,152,39598.5169560185,2008-05-30,12:24:25
39.98491,116.352558,0,152,39598.5169791667,2008-05-30,12:24:27
39.984908,116.352558,0,151,39598.5170023148,2008-05-30,12:24:29
39.984906,116.352557,0,151,39598.517025463,2008-05-30,12:24:31
39.984905,116.352557,0,151,39598.5170486111,2008-05-30,12:24:33
39.984906,116.352557,0,151,39598.5170717593,2008-05-30,12:24:35
39.984907,116.352558,0,151,39598.5170949074,2008-05-30,12:24:37
39.98491,116.352558,0,151,39598.5171180556,2008-05-30,12:24:39
39.984912,116.352558,0,151,39598.5171412037,2008-05-30,12:24:41
39.984913,116.352558,0,151,39598.5171643518,2008-05-30,12:24:43
39.984916,116.352558,0,151,39598.5171875,2008-05-30,12:24:45
39.98492,116.352558,0,151,39598.5172106481,2008-05-30,12:24:47
39.984924,116.352557,0,152,39598.5172337963,2008-05-30,12:24:49
39.984927,116.352557,0,152,39598.5172569444,2008-05-30,12:24:51
39.98493,116.352557,0,153,39598.5172800926,2008-05-30,12:24:53
39.984935,116.352556,0,153,39598.5173032407,2008-05-30,12:24:55
39.984938,116.352556,0,154,39598.5173263889,2008-05-30,12:24:57
39.984938,116.352556,0,155,39598.517349537,2008-05-30,12:24:59
39.984935,116.352556,0,155,39598.5173726852,2008-05-30,12:25:01
39.98493,116.352555,0,155,39598.5173958333,2008-05-30,12:25:03
39.984926,116.352555,0,155,39598.5174189815,2008-05-30,12:25:05
39.984923,116.352554,0,155,39598.5174421296,2008-05-30,12:25:07
39.98492,116.352554,0,156,39598.5174652778,2008-05-30,12:25:09
39.984918,116.352554,0,156,39598.5174884259,2008-05-30,12:25:11
39.984916,116.352554,0,156,39598.5175115741,2008-05-30,12:25:13
39.984914,116.352554,0,156,39598.5175347222,2008-05-30,12:25:15
39.98491,116.352554,0,156,39598.5175578704,2008-05-30,12:25:17
39.984908,116.352554,0,156,39598.5175810185,2008-05-30,12:25:19
39.984906,116.352554,0,156,39598.5176041667,2008-05-30,12:25:21
39.984904,116.352554,0,156,39598.5176273148,2008-05-30,12:25:23
39.984902,116.352554,0,156,39598.517650463,2008-05-30,12:25:25
39.984903,116.352554,0,156,39598.5176736111,2008-05-30,12:25:27
39.984907,116.352554,0,156,39598.5176967593,2008-05-30,12:25:29
39.984912,116.352554,0,156,39598.5177199074,2008-05-30,12:25:31
39.984917,116.352554,0,156,39598.5177430556,2008-05-30,12:25:33
39.984923,116.352556,0,156,39598.5177662037,2008-05-30,12:25:35
39.984946,116.352572,0,155,39598.5177893518,2008-05-30,12:25:37
39.984956,116.352588,0,156,39598.5178125,2008-05-30,12:25:39
39.984946,116.352589,0,156,39598.5178356481,2008-05-30,12:25:41
39.984947,116.352589,0,156,39598.5178587963,2008-05-30,12:25:43
39.984947,116.352589,0,156,39598.5178819444,2008-05-30,12:25:45
39.984948,116.35259,0,156,39598.5179050926,2008-05-30,12:25:47
39.984948,116.352589,0,156,39598.5179282407,2008-05-30,12:25:49
39.984948,116.352589,0,156,39598.5179513889,2008-05-30,12:25:51
39.984948,116.352589,0,156,39598.517974537,2008-05-30,12:25:53
39.98495,116.352589,0,156,39598.5179976852,2008-05-30,12:25:55
39.98495,116.352589,0,156,39598.5180208333,2008-05-30,12:25:57
39.984949,116.352589,0,156,39598.5180439815,2008-05-30,12:25:59
39.984948,116.352589,0,156,39598.5180671296,2008-05-30,12:26:01
39.984946,116.352588,0,156,39598.5180902778,2008-05-30,12:26:03
39.984946,116.352588,0,156,39598.5181134259,2008-05-30,12:26:05
39.984945,116.352587,0,156,39598.5181365741,2008-05-30,12:26:07
39.984945,116.352586,0,156,39598.5181597222,2008-05-30,12:26:09
39.984946,116.352586,0,156,39598.5181828704,2008-05-30,12:26:11
39.984945,116.352585,0,156,39598.5182060185,2008-05-30,12:26:13
39.984945,116.352584,0,156,39598.5182291667,2008-05-30,12:26:15
39.984947,116.352584,0,156,39598.5182523148,2008-05-30,12:26:17
39.984946,116.352583,0,157,39598.518275463,2008-05-30,12:26:19
39.984947,116.352583,0,157,39598.5182986111,2008-05-30,12:26:21
39.984947,116.352582,0,157,39598.5183217593,2008-05-30,12:26:23
39.984947,116.352582,0,157,39598.5183449074,2008-05-30,12:26:25
39.984946,116.352581,0,157,39598.5183680556,2008-05-30,12:26:27
39.984945,116.35258,0,157,39598.5183912037,2008-05-30,12:26:29
39.984945,116.35258,0,157,39598.5184143518,2008-05-30,12:26:31
39.984944,116.352579,0,157,39598.5184375,2008-05-30,12:26:33
39.984944,116.352578,0,157,39598.5184606481,2008-05-30,12:26:35
39.984945,116.352577,0,157,39598.5184837963,2008-05-30,12:26:37
39.984945,116.352577,0,158,39598.5185069444,2008-05-30,12:26:39
39.984946,116.352576,0,158,39598.5185300926,2008-05-30,12:26:41
39.984949,116.352576,0,158,39598.5185532407,2008-05-30,12:26:43
39.984951,116.352575,0,158,39598.5185763889,2008-05-30,12:26:45
39.984949,116.352575,0,158,39598.518599537,2008-05-30,12:26:47
39.984949,116.352574,0,158,39598.5186226852,2008-05-30,12:26:49
39.984951,116.352573,0,158,39598.5186458333,2008-05-30,12:26:51
39.984955,116.352572,0,158,39598.5186689815,2008-05-30,12:26:53
39.984966,116.352558,0,161,39598.5186921296,2008-05-30,12:26:55
39.984961,116.352531,0,164,39598.5187152778,2008-05-30,12:26:57
39.984973,116.352528,0,166,39598.5187384259,2008-05-30,12:26:59
39.984975,116.352528,0,167,39598.5187615741,2008-05-30,12:27:01
39.984976,116.352528,0,167,39598.5187847222,2008-05-30,12:27:03
39.984976,116.352528,0,168,39598.5188078704,2008-05-30,12:27:05
39.984975,116.352528,0,168,39598.5188310185,2008-05-30,12:27:07
39.984975,116.352529,0,168,39598.5188541667,2008-05-30,12:27:09
39.984976,116.352529,0,168,39598.5188773148,2008-05-30,12:27:11
39.984975,116.352529,0,168,39598.518900463,2008-05-30,12:27:13
39.984975,116.352529,0,168,39598.5189236111,2008-05-30,12:27:15
39.984974,116.352529,0,168,39598.5189467593,2008-05-30,12:27:17
39.984974,116.352529,0,168,39598.5189699074,2008-05-30,12:27:19
39.984972,116.35253,0,168,39598.5189930556,2008-05-30,12:27:21
39.984969,116.35253,0,168,39598.5190162037,2008-05-30,12:27:23
39.984957,116.352526,0,167,39598.5190393519,2008-05-30,12:27:25
39.984946,116.352524,0,165,39598.5190625,2008-05-30,12:27:27
39.984937,116.352519,0,165,39598.5190856481,2008-05-30,12:27:29
39.984936,116.352518,0,165,39598.5191087963,2008-05-30,12:27:31
39.984937,116.352518,0,165,39598.5191319444,2008-05-30,12:27:33
39.984935,116.352518,0,165,39598.5191550926,2008-05-30,12:27:35
39.984935,116.352518,0,165,39598.5191782407,2008-05-30,12:27:37
39.984937,116.352518,0,165,39598.5192013889,2008-05-30,12:27:39
39.984936,116.352518,0,165,39598.519224537,2008-05-30,12:27:41
39.984932,116.352519,0,165,39598.5192476852,2008-05-30,12:27:43
39.98493,116.352519,0,165,39598.5192708333,2008-05-30,12:27:45
39.984929,116.352518,0,165,39598.5192939815,2008-05-30,12:27:47
39.984929,116.352518,0,165,39598.5193171296,2008-05-30,12:27:49
39.984932,116.352517,0,165,39598.5193402778,2008-05-30,12:27:51
39.984935,116.352518,0,165,39598.5193634259,2008-05-30,12:27:53
39.984939,116.352519,0,166,39598.5193865741,2008-05-30,12:27:55
39.98494,116.352518,0,166,39598.5194097222,2008-05-30,12:27:57
39.98494,116.352519,0,166,39598.5194328704,2008-05-30,12:27:59
39.98494,116.352519,0,166,39598.5194560185,2008-05-30,12:28:01
39.98494,116.352519,0,166,39598.5194791667,2008-05-30,12:28:03
39.98494,116.352519,0,166,39598.5195023148,2008-05-30,12:28:05
39.984939,116.352519,0,166,39598.519525463,2008-05-30,12:28:07
39.984938,116.35252,0,166,39598.5195486111,2008-05-30,12:28:09
39.984936,116.35252,0,166,39598.5195717593,2008-05-30,12:28:11
39.984934,116.352521,0,166,39598.5195949074,2008-05-30,12:28:13
39.984933,116.352521,0,166,39598.5196180556,2008-05-30,12:28:15
39.98493,116.35252,0,166,39598.5196412037,2008-05-30,12:28:17
39.984928,116.35252,0,166,39598.5196643519,2008-05-30,12:28:19
39.984924,116.35252,0,166,39598.5196875,2008-05-30,12:28:21
39.98492,116.35252,0,166,39598.5197106482,2008-05-30,12:28:23
39.984917,116.35252,0,166,39598.5197337963,2008-05-30,12:28:25
39.984916,116.352519,0,166,39598.5197569444,2008-05-30,12:28:27
39.984914,116.352518,0,166,39598.5197800926,2008-05-30,12:28:29
39.984912,116.352518,0,166,39598.5198032407,2008-05-30,12:28:31
39.984911,116.352518,0,166,39598.5198263889,2008-05-30,12:28:33
39.984911,116.352518,0,166,39598.519849537,2008-05-30,12:28:35
39.984908,116.352518,0,166,39598.5198726852,2008-05-30,12:28:37
39.984905,116.352518,0,166,39598.5198958333,2008-05-30,12:28:39
39.984901,116.352519,0,166,39598.5199189815,2008-05-30,12:28:41
39.984896,116.352519,0,167,39598.5199421296,2008-05-30,12:28:43
39.984893,116.352519,0,167,39598.5199652778,2008-05-30,12:28:45
39.984889,116.352519,0,167,39598.5199884259,2008-05-30,12:28:47
39.984885,116.352519,0,166,39598.5200115741,2008-05-30,12:28:49
39.984882,116.352519,0,166,39598.5200347222,2008-05-30,12:28:51
39.984881,116.352518,0,166,39598.5200578704,2008-05-30,12:28:53
39.984881,116.352518,0,166,39598.5200810185,2008-05-30,12:28:55
39.984881,116.352517,0,167,39598.5201041667,2008-05-30,12:28:57
39.984882,116.352517,0,167,39598.5201273148,2008-05-30,12:28:59
39.984883,116.352517,0,167,39598.520150463,2008-05-30,12:29:01
39.984885,116.352516,0,167,39598.5201736111,2008-05-30,12:29:03
39.984887,116.352515,0,167,39598.5201967593,2008-05-30,12:29:05
39.984887,116.352515,0,167,39598.5202199074,2008-05-30,12:29:07
39.984887,116.352515,0,167,39598.5202430556,2008-05-30,12:29:09
39.984884,116.352515,0,167,39598.5202662037,2008-05-30,12:29:11
39.984882,116.352515,0,167,39598.5202893519,2008-05-30,12:29:13
39.984881,116.352515,0,167,39598.5203125,2008-05-30,12:29:15
39.984881,116.352515,0,167,39598.5203356481,2008-05-30,12:29:17
39.984883,116.352514,0,167,39598.5203587963,2008-05-30,12:29:19
39.984884,116.352514,0,168,39598.5203819444,2008-05-30,12:29:21
39.984885,116.352514,0,168,39598.5204050926,2008-05-30,12:29:23
39.984883,116.352514,0,168,39598.5204282407,2008-05-30,12:29:25
39.984884,116.352513,0,168,39598.5204513889,2008-05-30,12:29:27
39.984886,116.352513,0,168,39598.520474537,2008-05-30,12:29:29
39.984889,116.352513,0,169,39598.5204976852,2008-05-30,12:29:31
39.984892,116.352513,0,169,39598.5205208333,2008-05-30,12:29:33
39.984893,116.352513,0,169,39598.5205439815,2008-05-30,12:29:35
39.984894,116.352513,0,170,39598.5205671296,2008-05-30,12:29:37
39.984896,116.352513,0,170,39598.5205902778,2008-05-30,12:29:39
39.984895,116.352513,0,170,39598.5206134259,2008-05-30,12:29:41
39.984892,116.352513,0,170,39598.5206365741,2008-05-30,12:29:43
39.984891,116.352514,0,170,39598.5206597222,2008-05-30,12:29:45
39.984889,116.352514,0,170,39598.5206828704,2008-05-30,12:29:47
39.984886,116.352514,0,169,39598.5207060185,2008-05-30,12:29:49
39.984883,116.352513,0,169,39598.5207291667,2008-05-30,12:29:51
39.98488,116.352513,0,169,39598.5207523148,2008-05-30,12:29:53
39.984879,116.352513,0,169,39598.520775463,2008-05-30,12:29:55
39.984879,116.352512,0,169,39598.5207986111,2008-05-30,12:29:57
39.984878,116.352512,0,169,39598.5208217593,2008-05-30,12:29:59
39.984877,116.352512,0,169,39598.5208449074,2008-05-30,12:30:01
39.984877,116.352512,0,168,39598.5208680556,2008-05-30,12:30:03
39.984878,116.352512,0,168,39598.5208912037,2008-05-30,12:30:05
39.984878,116.352512,0,168,39598.5209143519,2008-05-30,12:30:07
39.98488,116.352511,0,168,39598.5209375,2008-05-30,12:30:09
39.984882,116.352511,0,168,39598.5209606481,2008-05-30,12:30:11
39.984885,116.352511,0,169,39598.5209837963,2008-05-30,12:30:13
39.984886,116.352511,0,169,39598.5210069444,2008-05-30,12:30:15
39.98489,116.352512,0,169,39598.5210300926,2008-05-30,12:30:17
39.984893,116.352512,0,170,39598.5210532407,2008-05-30,12:30:19
39.984894,116.352512,0,170,39598.5210763889,2008-05-30,12:30:21
39.984893,116.352512,0,171,39598.521099537,2008-05-30,12:30:23
39.984893,116.352512,0,171,39598.5211226852,2008-05-30,12:30:25
39.984893,116.352512,0,172,39598.5211458333,2008-05-30,12:30:27
39.984889,116.352512,0,172,39598.5211689815,2008-05-30,12:30:29
39.984884,116.352511,0,172,39598.5211921296,2008-05-30,12:30:31
39.984859,116.352491,0,174,39598.5212152778,2008-05-30,12:30:33
39.98484,116.352468,0,175,39598.5212384259,2008-05-30,12:30:35
39.984836,116.352467,0,176,39598.5212615741,2008-05-30,12:30:37
39.98483,116.352466,0,176,39598.5212847222,2008-05-30,12:30:39
39.984827,116.352465,0,176,39598.5213078704,2008-05-30,12:30:41
39.984823,116.352464,0,176,39598.5213310185,2008-05-30,12:30:43
39.984819,116.352463,0,176,39598.5213541667,2008-05-30,12:30:45
39.984815,116.352462,0,177,39598.5213773148,2008-05-30,12:30:47
39.984792,116.352451,0,177,39598.521400463,2008-05-30,12:30:49
39.98478,116.352445,0,178,39598.5214236111,2008-05-30,12:30:51
39.98476,116.35242,0,178,39598.5214467593,2008-05-30,12:30:53
39.984748,116.352409,0,180,39598.5214699074,2008-05-30,12:30:55
39.984749,116.352408,0,180,39598.5214930556,2008-05-30,12:30:57
39.984751,116.352408,0,180,39598.5215162037,2008-05-30,12:30:59
39.984754,116.352409,0,180,39598.5215393519,2008-05-30,12:31:01
39.984757,116.352409,0,180,39598.5215625,2008-05-30,12:31:03
39.984762,116.35241,0,180,39598.5215856481,2008-05-30,12:31:05
39.984764,116.35241,0,179,39598.5216087963,2008-05-30,12:31:07
39.984766,116.35241,0,179,39598.5216319444,2008-05-30,12:31:09
39.984794,116.352424,0,177,39598.5216550926,2008-05-30,12:31:11
39.984826,116.352454,0,174,39598.5216782407,2008-05-30,12:31:13
39.984862,116.352481,0,170,39598.5217013889,2008-05-30,12:31:15
39.984896,116.352528,0,170,39598.521724537,2008-05-30,12:31:17
39.984874,116.352524,0,169,39598.5217476852,2008-05-30,12:31:19
39.984865,116.352529,0,171,39598.5217708333,2008-05-30,12:31:21
39.984861,116.352528,0,170,39598.5217939815,2008-05-30,12:31:23
39.984857,116.352528,0,170,39598.5218171296,2008-05-30,12:31:25
39.984855,116.352529,0,170,39598.5218402778,2008-05-30,12:31:27
39.984855,116.352528,0,170,39598.5218634259,2008-05-30,12:31:29
39.984851,116.352528,0,170,39598.5218865741,2008-05-30,12:31:31
39.984847,116.352527,0,170,39598.5219097222,2008-05-30,12:31:33
39.984846,116.352527,0,170,39598.5219328704,2008-05-30,12:31:35
39.984844,116.352526,0,170,39598.5219560185,2008-05-30,12:31:37
39.984842,116.352526,0,170,39598.5219791667,2008-05-30,12:31:39
39.984839,116.352525,0,170,39598.5220023148,2008-05-30,12:31:41
39.984837,116.352525,0,170,39598.522025463,2008-05-30,12:31:43
39.984833,116.352524,0,170,39598.5220486111,2008-05-30,12:31:45
39.984829,116.352524,0,170,39598.5220717593,2008-05-30,12:31:47
39.984825,116.352523,0,170,39598.5220949074,2008-05-30,12:31:49
39.984821,116.352523,0,170,39598.5221180556,2008-05-30,12:31:51
39.984817,116.352523,0,170,39598.5221412037,2008-05-30,12:31:53
39.984813,116.352522,0,170,39598.5221643519,2008-05-30,12:31:55
39.984808,116.352522,0,170,39598.5221875,2008-05-30,12:31:57
39.984804,116.352521,0,170,39598.5222106481,2008-05-30,12:31:59
39.984799,116.35252,0,170,39598.5222337963,2008-05-30,12:32:01
39.984794,116.35252,0,170,39598.5222569444,2008-05-30,12:32:03
39.98479,116.35252,0,170,39598.5222800926,2008-05-30,12:32:05
39.984787,116.35252,0,170,39598.5223032407,2008-05-30,12:32:07
39.984784,116.352518,0,170,39598.5223263889,2008-05-30,12:32:09
39.984781,116.352517,0,170,39598.522349537,2008-05-30,12:32:11
39.984778,116.352517,0,170,39598.5223726852,2008-05-30,12:32:13
39.984773,116.352516,0,170,39598.5223958333,2008-05-30,12:32:15
39.984769,116.352517,0,170,39598.5224189815,2008-05-30,12:32:17
39.984769,116.352518,0,170,39598.5224421296,2008-05-30,12:32:19
39.984768,116.352518,0,170,39598.5224652778,2008-05-30,12:32:21
39.984768,116.352519,0,170,39598.5224884259,2008-05-30,12:32:23
39.984769,116.352519,0,170,39598.5225115741,2008-05-30,12:32:25
39.984774,116.35252,0,170,39598.5225347222,2008-05-30,12:32:27
39.984818,116.352537,0,168,39598.5225578704,2008-05-30,12:32:29
39.984847,116.352547,0,167,39598.5225810185,2008-05-30,12:32:31
39.984871,116.352564,0,167,39598.5226041667,2008-05-30,12:32:33
39.984897,116.352582,0,166,39598.5226273148,2008-05-30,12:32:35
39.984899,116.352574,0,165,39598.522650463,2008-05-30,12:32:37
39.984883,116.352562,0,167,39598.5226736111,2008-05-30,12:32:39
39.984883,116.352563,0,167,39598.5226967593,2008-05-30,12:32:41
39.984884,116.352563,0,167,39598.5227199074,2008-05-30,12:32:43
39.984882,116.352564,0,167,39598.5227430556,2008-05-30,12:32:45
39.98488,116.352564,0,167,39598.5227662037,2008-05-30,12:32:47
39.984879,116.352563,0,168,39598.5227893519,2008-05-30,12:32:49
39.984881,116.352563,0,168,39598.5228125,2008-05-30,12:32:51
39.984884,116.352563,0,168,39598.5228356481,2008-05-30,12:32:53
39.984884,116.352563,0,168,39598.5228587963,2008-05-30,12:32:55
39.984881,116.352563,0,168,39598.5228819444,2008-05-30,12:32:57
39.984879,116.352563,0,168,39598.5229050926,2008-05-30,12:32:59
39.984879,116.352562,0,169,39598.5229282407,2008-05-30,12:33:01
39.984881,116.352562,0,169,39598.5229513889,2008-05-30,12:33:03
39.984884,116.352562,0,169,39598.522974537,2008-05-30,12:33:05
39.984889,116.352562,0,169,39598.5229976852,2008-05-30,12:33:07
39.984894,116.352563,0,169,39598.5230208333,2008-05-30,12:33:09
39.984897,116.352563,0,169,39598.5230439815,2008-05-30,12:33:11
39.984899,116.352564,0,168,39598.5230671296,2008-05-30,12:33:13
39.984901,116.352564,0,168,39598.5230902778,2008-05-30,12:33:15
39.984903,116.352564,0,167,39598.5231134259,2008-05-30,12:33:17
39.984903,116.352565,0,167,39598.5231365741,2008-05-30,12:33:19
39.984901,116.352565,0,167,39598.5231597222,2008-05-30,12:33:21
39.984898,116.352566,0,167,39598.5231828704,2008-05-30,12:33:23
39.984893,116.352566,0,167,39598.5232060185,2008-05-30,12:33:25
39.984891,116.352565,0,168,39598.5232291667,2008-05-30,12:33:27
39.98489,116.352565,0,168,39598.5232523148,2008-05-30,12:33:29
39.984888,116.352564,0,168,39598.523275463,2008-05-30,12:33:31
39.984886,116.352564,0,168,39598.5232986111,2008-05-30,12:33:33
39.984883,116.352564,0,169,39598.5233217593,2008-05-30,12:33:35
39.984858,116.352553,0,171,39598.5233449074,2008-05-30,12:33:37
39.984825,116.35254,0,174,39598.5233680556,2008-05-30,12:33:39
39.984809,116.352539,0,176,39598.5233912037,2008-05-30,12:33:41
39.984798,116.352534,0,178,39598.5234143519,2008-05-30,12:33:43
39.984783,116.352531,0,179,39598.5234375,2008-05-30,12:33:45
39.984766,116.352521,0,179,39598.5234606481,2008-05-30,12:33:47
39.984754,116.352512,0,180,39598.5234837963,2008-05-30,12:33:49
39.984729,116.352476,0,180,39598.5235069444,2008-05-30,12:33:51
39.984713,116.352451,0,180,39598.5235300926,2008-05-30,12:33:53
39.984731,116.352454,0,179,39598.5235532407,2008-05-30,12:33:55
39.984744,116.352459,0,178,39598.5235763889,2008-05-30,12:33:57
39.984746,116.35246,0,178,39598.523599537,2008-05-30,12:33:59
39.984746,116.35246,0,178,39598.5236226852,2008-05-30,12:34:01
39.984743,116.35246,0,178,39598.5236458333,2008-05-30,12:34:03
39.984741,116.352461,0,178,39598.5236689815,2008-05-30,12:34:05
39.984742,116.35246,0,178,39598.5236921296,2008-05-30,12:34:07
39.984744,116.352461,0,178,39598.5237152778,2008-05-30,12:34:09
39.984747,116.352463,0,178,39598.5237384259,2008-05-30,12:34:11
39.98475,116.352463,0,178,39598.5237615741,2008-05-30,12:34:13
39.984751,116.352463,0,178,39598.5237847222,2008-05-30,12:34:15
39.984759,116.352479,0,178,39598.5238078704,2008-05-30,12:34:17
39.984767,116.3525,0,179,39598.5238310185,2008-05-30,12:34:19
39.984779,116.352519,0,179,39598.5238541667,2008-05-30,12:34:21
39.984771,116.352515,0,180,39598.5238773148,2008-05-30,12:34:23
39.984774,116.352516,0,180,39598.523900463,2008-05-30,12:34:25
39.984773,116.352516,0,181,39598.5239236111,2008-05-30,12:34:27
39.98477,116.352516,0,181,39598.5239467593,2008-05-30,12:34:29
39.984767,116.352521,0,182,39598.5239699074,2008-05-30,12:34:31
39.984739,116.352515,0,184,39598.5239930556,2008-05-30,12:34:33
39.984726,116.352523,0,187,39598.5240162037,2008-05-30,12:34:35
39.984729,116.352553,0,190,39598.5240393518,2008-05-30,12:34:37
39.984716,116.352557,0,192,39598.5240625,2008-05-30,12:34:39
39.984712,116.352572,0,196,39598.5240856481,2008-05-30,12:34:41
39.984728,116.352602,0,198,39598.5241087963,2008-05-30,12:34:43
39.984722,116.352611,0,200,39598.5241319444,2008-05-30,12:34:45
39.984744,116.352661,0,203,39598.5241550926,2008-05-30,12:34:47
39.984731,116.352662,0,203,39598.5241782407,2008-05-30,12:34:49
39.984717,116.352667,0,204,39598.5242013889,2008-05-30,12:34:51
39.984727,116.352689,0,205,39598.524224537,2008-05-30,12:34:53
39.984724,116.352689,0,205,39598.5242476852,2008-05-30,12:34:55
39.984724,116.352699,0,204,39598.5242708333,2008-05-30,12:34:57
39.98471,116.352703,0,205,39598.5242939815,2008-05-30,12:34:59
39.984731,116.352712,0,204,39598.5243171296,2008-05-30,12:35:01
39.984744,116.352713,0,203,39598.5243402778,2008-05-30,12:35:03
39.984741,116.352713,0,203,39598.5243634259,2008-05-30,12:35:05
39.984742,116.352713,0,203,39598.5243865741,2008-05-30,12:35:07
39.98474,116.352713,0,202,39598.5244097222,2008-05-30,12:35:09
39.984738,116.352712,0,202,39598.5244328704,2008-05-30,12:35:11
39.984738,116.352712,0,202,39598.5244560185,2008-05-30,12:35:13
39.984741,116.352711,0,202,39598.5244791667,2008-05-30,12:35:15
39.984744,116.352711,0,202,39598.5245023148,2008-05-30,12:35:17
39.984749,116.35271,0,202,39598.524525463,2008-05-30,12:35:19
39.98475,116.352709,0,202,39598.5245486111,2008-05-30,12:35:21
39.984752,116.352708,0,203,39598.5245717593,2008-05-30,12:35:23
39.984757,116.352704,0,203,39598.5245949074,2008-05-30,12:35:25
39.984761,116.352702,0,202,39598.5246180556,2008-05-30,12:35:27
39.984764,116.352701,0,202,39598.5246412037,2008-05-30,12:35:29
39.984765,116.3527,0,202,39598.5246643518,2008-05-30,12:35:31
39.984765,116.3527,0,202,39598.5246875,2008-05-30,12:35:33
39.984766,116.3527,0,202,39598.5247106481,2008-05-30,12:35:35
39.984769,116.352699,0,202,39598.5247337963,2008-05-30,12:35:37
39.984769,116.352698,0,201,39598.5247569444,2008-05-30,12:35:39
39.984769,116.352697,0,201,39598.5247800926,2008-05-30,12:35:41
39.984771,116.352696,0,201,39598.5248032407,2008-05-30,12:35:43
39.984773,116.352695,0,201,39598.5248263889,2008-05-30,12:35:45
39.984778,116.352695,0,201,39598.524849537,2008-05-30,12:35:47
39.984791,116.35266,0,201,39598.5248726852,2008-05-30,12:35:49
39.984796,116.352622,0,205,39598.5248958333,2008-05-30,12:35:51
39.984797,116.352621,0,205,39598.5249189815,2008-05-30,12:35:53
39.984799,116.352621,0,205,39598.5249421296,2008-05-30,12:35:55
39.984808,116.352612,0,205,39598.5249652778,2008-05-30,12:35:57
39.984803,116.352596,0,207,39598.5249884259,2008-05-30,12:35:59
39.984805,116.352594,0,207,39598.5250115741,2008-05-30,12:36:01
39.984805,116.352594,0,207,39598.5250347222,2008-05-30,12:36:03
39.984803,116.352593,0,207,39598.5250578704,2008-05-30,12:36:05
39.984802,116.352593,0,207,39598.5250810185,2008-05-30,12:36:07
39.984801,116.352593,0,208,39598.5251041667,2008-05-30,12:36:09
39.984804,116.352592,0,208,39598.5251273148,2008-05-30,12:36:11
39.984808,116.352592,0,208,39598.525150463,2008-05-30,12:36:13
39.984811,116.352592,0,208,39598.5251736111,2008-05-30,12:36:15
39.984813,116.352592,0,208,39598.5251967593,2008-05-30,12:36:17
39.984814,116.352591,0,208,39598.5252199074,2008-05-30,12:36:19
39.984815,116.35259,0,208,39598.5252430556,2008-05-30,12:36:21
39.984816,116.35259,0,207,39598.5252662037,2008-05-30,12:36:23
39.984816,116.352589,0,207,39598.5252893518,2008-05-30,12:36:25
39.984816,116.352589,0,207,39598.5253125,2008-05-30,12:36:27
39.984815,116.352589,0,207,39598.5253356481,2008-05-30,12:36:29
39.984814,116.352589,0,207,39598.5253587963,2008-05-30,12:36:31
39.984811,116.352589,0,207,39598.5253819444,2008-05-30,12:36:33
39.984808,116.352588,0,207,39598.5254050926,2008-05-30,12:36:35
39.984807,116.352588,0,207,39598.5254282407,2008-05-30,12:36:37
39.984806,116.352588,0,207,39598.5254513889,2008-05-30,12:36:39
39.984804,116.352588,0,207,39598.525474537,2008-05-30,12:36:41
39.984802,116.352588,0,207,39598.5254976852,2008-05-30,12:36:43
39.984799,116.352588,0,207,39598.5255208333,2008-05-30,12:36:45
39.984798,116.352588,0,207,39598.5255439815,2008-05-30,12:36:47
39.984797,116.352587,0,207,39598.5255671296,2008-05-30,12:36:49
39.984792,116.352587,0,207,39598.5255902778,2008-05-30,12:36:51
39.984788,116.352587,0,207,39598.5256134259,2008-05-30,12:36:53
39.984786,116.352587,0,207,39598.5256365741,2008-05-30,12:36:55
39.984785,116.352586,0,207,39598.5256597222,2008-05-30,12:36:57
39.984788,116.352584,0,207,39598.5256828704,2008-05-30,12:36:59
39.984789,116.352583,0,207,39598.5257060185,2008-05-30,12:37:01
39.984791,116.352583,0,207,39598.5257291667,2008-05-30,12:37:03
39.984795,116.352583,0,207,39598.5257523148,2008-05-30,12:37:05
39.984797,116.352583,0,207,39598.525775463,2008-05-30,12:37:07
39.984799,116.352584,0,207,39598.5257986111,2008-05-30,12:37:09
39.984801,116.352584,0,207,39598.5258217593,2008-05-30,12:37:11
39.984813,116.352598,0,208,39598.5258449074,2008-05-30,12:37:13
39.984823,116.352599,0,208,39598.5258680556,2008-05-30,12:37:15
39.984842,116.352615,0,207,39598.5258912037,2008-05-30,12:37:17
39.984846,116.352615,0,207,39598.5259143518,2008-05-30,12:37:19
39.984849,116.352616,0,207,39598.5259375,2008-05-30,12:37:21
39.984859,116.352619,0,206,39598.5259606481,2008-05-30,12:37:23
39.984846,116.352609,0,204,39598.5259837963,2008-05-30,12:37:25
39.984848,116.352604,0,200,39598.5260069444,2008-05-30,12:37:27
39.98485,116.352611,0,199,39598.5260300926,2008-05-30,12:37:29
39.984851,116.352611,0,198,39598.5260532407,2008-05-30,12:37:31
39.984851,116.352612,0,198,39598.5260763889,2008-05-30,12:37:33
39.984853,116.352613,0,198,39598.526099537,2008-05-30,12:37:35
39.984856,116.352613,0,197,39598.5261226852,2008-05-30,12:37:37
39.984855,116.352606,0,195,39598.5261458333,2008-05-30,12:37:39
39.984855,116.352612,0,194,39598.5261689815,2008-05-30,12:37:41
39.984847,116.352599,0,192,39598.5261921296,2008-05-30,12:37:43
39.984828,116.352586,0,192,39598.5262152778,2008-05-30,12:37:45
39.984828,116.352586,0,191,39598.5262384259,2008-05-30,12:37:47
39.984829,116.352586,0,191,39598.5262615741,2008-05-30,12:37:49
39.984829,116.352586,0,191,39598.5262847222,2008-05-30,12:37:51
39.984829,116.352586,0,191,39598.5263078704,2008-05-30,12:37:53
39.984829,116.352586,0,191,39598.5263310185,2008-05-30,12:37:55
39.984828,116.352586,0,190,39598.5263541667,2008-05-30,12:37:57
39.984827,116.352586,0,190,39598.5263773148,2008-05-30,12:37:59
39.984825,116.352586,0,190,39598.526400463,2008-05-30,12:38:01
39.984822,116.352585,0,190,39598.5264236111,2008-05-30,12:38:03
39.98482,116.352585,0,190,39598.5264467593,2008-05-30,12:38:05
39.984819,116.352585,0,190,39598.5264699074,2008-05-30,12:38:07
39.984817,116.352585,0,190,39598.5264930556,2008-05-30,12:38:09
39.984817,116.352586,0,190,39598.5265162037,2008-05-30,12:38:11
39.984817,116.352586,0,190,39598.5265393518,2008-05-30,12:38:13
39.984821,116.352586,0,190,39598.5265625,2008-05-30,12:38:15
39.98484,116.3526,0,190,39598.5265856481,2008-05-30,12:38:17
39.98488,116.352643,0,190,39598.5266087963,2008-05-30,12:38:19
39.984905,116.352666,0,189,39598.5266319444,2008-05-30,12:38:21
39.98492,116.352676,0,189,39598.5266550926,2008-05-30,12:38:23
39.984922,116.352675,0,189,39598.5266782407,2008-05-30,12:38:25
39.984919,116.352676,0,189,39598.5267013889,2008-05-30,12:38:27
39.984915,116.352676,0,190,39598.526724537,2008-05-30,12:38:29
39.984911,116.352676,0,190,39598.5267476852,2008-05-30,12:38:31
39.984908,116.352677,0,190,39598.5267708333,2008-05-30,12:38:33
39.984905,116.352677,0,190,39598.5267939815,2008-05-30,12:38:35
39.984904,116.352677,0,190,39598.5268171296,2008-05-30,12:38:37
39.984907,116.352677,0,190,39598.5268402778,2008-05-30,12:38:39
39.984908,116.352677,0,190,39598.5268634259,2008-05-30,12:38:41
39.984909,116.352678,0,190,39598.5268865741,2008-05-30,12:38:43
39.98491,116.352678,0,190,39598.5269097222,2008-05-30,12:38:45
39.984911,116.352678,0,190,39598.5269328704,2008-05-30,12:38:47
39.984912,116.352678,0,190,39598.5269560185,2008-05-30,12:38:49
39.984914,116.352677,0,191,39598.5269791667,2008-05-30,12:38:51
39.984913,116.352677,0,191,39598.5270023148,2008-05-30,12:38:53
39.984909,116.352676,0,191,39598.527025463,2008-05-30,12:38:55
39.984906,116.352675,0,191,39598.5270486111,2008-05-30,12:38:57
39.984905,116.352674,0,191,39598.5270717593,2008-05-30,12:38:59
39.984908,116.352673,0,191,39598.5270949074,2008-05-30,12:39:01
39.984911,116.352673,0,191,39598.5271180556,2008-05-30,12:39:03
39.984913,116.352672,0,191,39598.5271412037,2008-05-30,12:39:05
39.984913,116.352671,0,191,39598.5271643519,2008-05-30,12:39:07
39.984913,116.352671,0,191,39598.5271875,2008-05-30,12:39:09
39.984914,116.35267,0,191,39598.5272106482,2008-05-30,12:39:11
39.984916,116.35267,0,191,39598.5272337963,2008-05-30,12:39:13
39.984914,116.35267,0,191,39598.5272569444,2008-05-30,12:39:15
39.984911,116.352669,0,191,39598.5272800926,2008-05-30,12:39:17
39.984907,116.352669,0,191,39598.5273032407,2008-05-30,12:39:19
39.984904,116.352668,0,191,39598.5273263889,2008-05-30,12:39:21
39.984899,116.352668,0,191,39598.527349537,2008-05-30,12:39:23
39.984895,116.352667,0,192,39598.5273726852,2008-05-30,12:39:25
39.984894,116.352667,0,192,39598.5273958333,2008-05-30,12:39:27
39.984895,116.352666,0,192,39598.5274189815,2008-05-30,12:39:29
39.984895,116.352667,0,192,39598.5274421296,2008-05-30,12:39:31
39.984897,116.352667,0,192,39598.5274652778,2008-05-30,12:39:33
39.984896,116.352666,0,192,39598.5274884259,2008-05-30,12:39:35
39.984892,116.352666,0,192,39598.5275115741,2008-05-30,12:39:37
39.984889,116.352665,0,192,39598.5275347222,2008-05-30,12:39:39
39.984887,116.352664,0,192,39598.5275578704,2008-05-30,12:39:41
39.984884,116.352663,0,192,39598.5275810185,2008-05-30,12:39:43
39.984879,116.35265,0,192,39598.5276041667,2008-05-30,12:39:45
39.984859,116.352609,0,192,39598.5276273148,2008-05-30,12:39:47
39.984833,116.352572,0,192,39598.527650463,2008-05-30,12:39:49
39.984816,116.352539,0,192,39598.5276736111,2008-05-30,12:39:51
39.984794,116.35251,0,192,39598.5276967593,2008-05-30,12:39:53
39.98478,116.352491,0,193,39598.5277199074,2008-05-30,12:39:55
39.98477,116.352477,0,192,39598.5277430556,2008-05-30,12:39:57
39.984769,116.352475,0,192,39598.5277662037,2008-05-30,12:39:59
39.984768,116.352475,0,192,39598.5277893519,2008-05-30,12:40:01
39.984769,116.352476,0,192,39598.5278125,2008-05-30,12:40:03
39.984771,116.352476,0,192,39598.5278356481,2008-05-30,12:40:05
39.984772,116.352476,0,192,39598.5278587963,2008-05-30,12:40:07
39.984773,116.352476,0,192,39598.5278819444,2008-05-30,12:40:09
39.984774,116.352476,0,191,39598.5279050926,2008-05-30,12:40:11
39.984772,116.352476,0,191,39598.5279282407,2008-05-30,12:40:13
39.984773,116.352476,0,192,39598.5279513889,2008-05-30,12:40:15
39.984773,116.352476,0,192,39598.527974537,2008-05-30,12:40:17
39.984774,116.352476,0,192,39598.5279976852,2008-05-30,12:40:19
39.984777,116.352476,0,192,39598.5280208333,2008-05-30,12:40:21
39.984779,116.352477,0,192,39598.5280439815,2008-05-30,12:40:23
39.984782,116.352477,0,192,39598.5280671296,2008-05-30,12:40:25
39.984785,116.352478,0,192,39598.5280902778,2008-05-30,12:40:27
39.984787,116.352478,0,192,39598.5281134259,2008-05-30,12:40:29
39.984788,116.352479,0,192,39598.5281365741,2008-05-30,12:40:31
39.984791,116.352479,0,192,39598.5281597222,2008-05-30,12:40:33
39.98481,116.352493,0,192,39598.5281828704,2008-05-30,12:40:35
39.984842,116.352532,0,195,39598.5282060185,2008-05-30,12:40:37
39.984867,116.35257,0,195,39598.5282291667,2008-05-30,12:40:39
39.984879,116.352583,0,197,39598.5282523148,2008-05-30,12:40:41
39.98488,116.352584,0,197,39598.528275463,2008-05-30,12:40:43
39.984876,116.352585,0,197,39598.5282986111,2008-05-30,12:40:45
39.984875,116.352585,0,197,39598.5283217593,2008-05-30,12:40:47
39.984876,116.352585,0,197,39598.5283449074,2008-05-30,12:40:49
39.98488,116.352586,0,197,39598.5283680556,2008-05-30,12:40:51
39.984881,116.352586,0,198,39598.5283912037,2008-05-30,12:40:53
39.98488,116.352587,0,198,39598.5284143519,2008-05-30,12:40:55
39.984879,116.352587,0,198,39598.5284375,2008-05-30,12:40:57
39.98488,116.352587,0,198,39598.5284606481,2008-05-30,12:40:59
39.984884,116.352587,0,198,39598.5284837963,2008-05-30,12:41:01
39.984888,116.352585,0,200,39598.5285069444,2008-05-30,12:41:03
39.984881,116.352574,0,204,39598.5285300926,2008-05-30,12:41:05
39.984866,116.352562,0,208,39598.5285532407,2008-05-30,12:41:07
39.984865,116.352562,0,209,39598.5285763889,2008-05-30,12:41:09
39.98486,116.352561,0,209,39598.528599537,2008-05-30,12:41:11
39.984815,116.35253,0,214,39598.5286226852,2008-05-30,12:41:13
39.984777,116.3525,0,219,39598.5286458333,2008-05-30,12:41:15
39.984751,116.352475,0,222,39598.5286689815,2008-05-30,12:41:17
39.984723,116.352456,0,225,39598.5286921296,2008-05-30,12:41:19
39.984705,116.352448,0,227,39598.5287152778,2008-05-30,12:41:21
39.984708,116.352447,0,227,39598.5287384259,2008-05-30,12:41:23
39.984718,116.352453,0,228,39598.5287615741,2008-05-30,12:41:25
39.984739,116.352441,0,228,39598.5287847222,2008-05-30,12:41:27
39.984742,116.352441,0,229,39598.5288078704,2008-05-30,12:41:29
39.984746,116.352441,0,229,39598.5288310185,2008-05-30,12:41:31
39.984751,116.35244,0,229,39598.5288541667,2008-05-30,12:41:33
39.984788,116.352416,0,229,39598.5288773148,2008-05-30,12:41:35
39.984815,116.352407,0,230,39598.528900463,2008-05-30,12:41:37
39.984832,116.352395,0,232,39598.5289236111,2008-05-30,12:41:39
39.984851,116.3524,0,233,39598.5289467593,2008-05-30,12:41:41
39.984858,116.352424,0,233,39598.5289699074,2008-05-30,12:41:43
39.984858,116.352446,0,232,39598.5289930556,2008-05-30,12:41:45
39.984859,116.352446,0,232,39598.5290162037,2008-05-30,12:41:47
39.984859,116.352446,0,232,39598.5290393519,2008-05-30,12:41:49
39.984856,116.352447,0,232,39598.5290625,2008-05-30,12:41:51
39.984853,116.352447,0,232,39598.5290856481,2008-05-30,12:41:53
39.984845,116.35245,0,231,39598.5291087963,2008-05-30,12:41:55
39.984837,116.352466,0,231,39598.5291319444,2008-05-30,12:41:57
39.984823,116.352486,0,229,39598.5291550926,2008-05-30,12:41:59
39.984813,116.352497,0,228,39598.5291782407,2008-05-30,12:42:01
39.984804,116.352504,0,227,39598.5292013889,2008-05-30,12:42:03
39.984811,116.352495,0,226,39598.529224537,2008-05-30,12:42:05
39.984819,116.352486,0,225,39598.5292476852,2008-05-30,12:42:07
39.984825,116.352479,0,222,39598.5292708333,2008-05-30,12:42:09
39.984834,116.35248,0,221,39598.5292939815,2008-05-30,12:42:11
39.984832,116.352479,0,220,39598.5293171296,2008-05-30,12:42:13
39.984832,116.352479,0,220,39598.5293402778,2008-05-30,12:42:15
39.984834,116.352478,0,220,39598.5293634259,2008-05-30,12:42:17
39.984839,116.352478,0,220,39598.5293865741,2008-05-30,12:42:19
39.984859,116.352481,0,219,39598.5294097222,2008-05-30,12:42:21
39.984879,116.352492,0,217,39598.5294328704,2008-05-30,12:42:23
39.984883,116.352492,0,217,39598.5294560185,2008-05-30,12:42:25
39.984888,116.352507,0,217,39598.5294791667,2008-05-30,12:42:27
39.984899,116.352531,0,215,39598.5295023148,2008-05-30,12:42:29
39.984905,116.352539,0,215,39598.529525463,2008-05-30,12:42:31
39.984909,116.352539,0,214,39598.5295486111,2008-05-30,12:42:33
39.984911,116.35254,0,214,39598.5295717593,2008-05-30,12:42:35
39.984915,116.35254,0,214,39598.5295949074,2008-05-30,12:42:37
39.98516,116.35263,0,273,39598.5454513889,2008-05-30,13:05:27
39.985177,116.352633,0,273,39598.545474537,2008-05-30,13:05:29
39.98519,116.352641,0,273,39598.5454976852,2008-05-30,13:05:31
39.985203,116.352636,0,275,39598.5455208333,2008-05-30,13:05:33
39.985214,116.352624,0,276,39598.5455439815,2008-05-30,13:05:35
39.985213,116.352626,0,276,39598.5455671296,2008-05-30,13:05:37
39.985212,116.352626,0,276,39598.5455902778,2008-05-30,13:05:39
39.985215,116.352625,0,276,39598.5456134259,2008-05-30,13:05:41
39.985225,116.352642,0,278,39598.5456365741,2008-05-30,13:05:43
39.98524,116.352649,0,279,39598.5456597222,2008-05-30,13:05:45
39.985244,116.352659,0,282,39598.5456828704,2008-05-30,13:05:47
39.985248,116.352659,0,282,39598.5457060185,2008-05-30,13:05:49
39.985261,116.352655,0,283,39598.5457291667,2008-05-30,13:05:51
39.985258,116.35266,0,284,39598.5457523148,2008-05-30,13:05:53
39.985266,116.352655,0,285,39598.545775463,2008-05-30,13:05:55
39.985268,116.352655,0,285,39598.5457986111,2008-05-30,13:05:57
39.985268,116.352655,0,285,39598.5458217593,2008-05-30,13:05:59
39.985268,116.352655,0,286,39598.5458449074,2008-05-30,13:06:01
39.985267,116.352655,0,286,39598.5458680556,2008-05-30,13:06:03
39.985266,116.352655,0,286,39598.5458912037,2008-05-30,13:06:05
39.985266,116.352655,0,286,39598.5459143519,2008-05-30,13:06:07
39.985265,116.352655,0,286,39598.5459375,2008-05-30,13:06:09
39.985262,116.352655,0,286,39598.5459606481,2008-05-30,13:06:11
39.985261,116.352655,0,286,39598.5459837963,2008-05-30,13:06:13
39.985261,116.352655,0,286,39598.5460069444,2008-05-30,13:06:15
39.985258,116.352655,0,286,39598.5460300926,2008-05-30,13:06:17
39.985255,116.352655,0,286,39598.5460532407,2008-05-30,13:06:19
39.985253,116.352654,0,286,39598.5460763889,2008-05-30,13:06:21
39.985251,116.352654,0,286,39598.546099537,2008-05-30,13:06:23
39.985249,116.352654,0,286,39598.5461226852,2008-05-30,13:06:25
39.985247,116.352653,0,286,39598.5461458333,2008-05-30,13:06:27
39.985244,116.352653,0,286,39598.5461689815,2008-05-30,13:06:29
39.985241,116.352653,0,286,39598.5461921296,2008-05-30,13:06:31
39.985237,116.352653,0,286,39598.5462152778,2008-05-30,13:06:33
39.985232,116.352652,0,286,39598.5462384259,2008-05-30,13:06:35
39.985224,116.352653,0,285,39598.5462615741,2008-05-30,13:06:37
39.985222,116.352648,0,285,39598.5462847222,2008-05-30,13:06:39
39.985229,116.35264,0,285,39598.5463078704,2008-05-30,13:06:41
39.985229,116.352641,0,285,39598.5463310185,2008-05-30,13:06:43
39.98523,116.35264,0,285,39598.5463541667,2008-05-30,13:06:45
39.98523,116.35264,0,285,39598.5463773148,2008-05-30,13:06:47
39.98523,116.35264,0,285,39598.546400463,2008-05-30,13:06:49
39.985232,116.35264,0,285,39598.5464236111,2008-05-30,13:06:51
39.985235,116.35264,0,285,39598.5464467593,2008-05-30,13:06:53
39.985236,116.35264,0,285,39598.5464699074,2008-05-30,13:06:55
39.985235,116.352639,0,285,39598.5464930556,2008-05-30,13:06:57
39.985236,116.35264,0,285,39598.5465162037,2008-05-30,13:06:59
39.985244,116.352643,0,284,39598.5465393519,2008-05-30,13:07:01
39.985249,116.352655,0,283,39598.5465625,2008-05-30,13:07:03
39.985249,116.35267,0,282,39598.5465856481,2008-05-30,13:07:05
39.985249,116.352677,0,281,39598.5466087963,2008-05-30,13:07:07
39.985253,116.352677,0,281,39598.5466319444,2008-05-30,13:07:09
39.985254,116.352677,0,281,39598.5466550926,2008-05-30,13:07:11
39.985253,116.352677,0,281,39598.5466782407,2008-05-30,13:07:13
39.98525,116.352678,0,280,39598.5467013889,2008-05-30,13:07:15
39.985235,116.352692,0,279,39598.546724537,2008-05-30,13:07:17
39.985213,116.352709,0,278,39598.5467476852,2008-05-30,13:07:19
39.985188,116.352713,0,278,39598.5467708333,2008-05-30,13:07:21
39.985175,116.352712,0,278,39598.5467939815,2008-05-30,13:07:23
39.985172,116.352712,0,278,39598.5468171296,2008-05-30,13:07:25
39.985168,116.352712,0,278,39598.5468402778,2008-05-30,13:07:27
39.985132,116.352714,0,279,39598.5468634259,2008-05-30,13:07:29
39.985099,116.35272,0,279,39598.5468865741,2008-05-30,13:07:31
39.985057,116.352712,0,281,39598.5469097222,2008-05-30,13:07:33
39.985013,116.352715,0,283,39598.5469328704,2008-05-30,13:07:35
39.984967,116.352724,0,285,39598.5469560185,2008-05-30,13:07:37
39.984914,116.352734,0,286,39598.5469791667,2008-05-30,13:07:39
39.984876,116.352741,0,287,39598.5470023148,2008-05-30,13:07:41
39.98485,116.352757,0,288,39598.547025463,2008-05-30,13:07:43
39.984842,116.352765,0,288,39598.5470486111,2008-05-30,13:07:45
39.98482,116.352763,0,288,39598.5470717593,2008-05-30,13:07:47
39.984783,116.352769,0,289,39598.5470949074,2008-05-30,13:07:49
39.984764,116.352774,0,289,39598.5471180556,2008-05-30,13:07:51
39.984751,116.352779,0,289,39598.5471412037,2008-05-30,13:07:53
39.984763,116.352795,0,289,39598.5471643518,2008-05-30,13:07:55
39.984792,116.352803,0,288,39598.5471875,2008-05-30,13:07:57
39.984817,116.352819,0,289,39598.5472106481,2008-05-30,13:07:59
39.98485,116.352812,0,289,39598.5472337963,2008-05-30,13:08:01
39.984869,116.352813,0,289,39598.5472569444,2008-05-30,13:08:03
39.98491,116.352803,0,288,39598.5472800926,2008-05-30,13:08:05
39.984924,116.352794,0,288,39598.5473032407,2008-05-30,13:08:07
39.984956,116.352775,0,288,39598.5473263889,2008-05-30,13:08:09
39.984978,116.352759,0,288,39598.547349537,2008-05-30,13:08:11
39.984977,116.352758,0,288,39598.5473726852,2008-05-30,13:08:13
39.984977,116.352758,0,288,39598.5473958333,2008-05-30,13:08:15
39.98498,116.352757,0,288,39598.5474189815,2008-05-30,13:08:17
39.984984,116.352757,0,288,39598.5474421296,2008-05-30,13:08:19
39.985011,116.352732,0,288,39598.5474652778,2008-05-30,13:08:21
39.985037,116.352719,0,288,39598.5474884259,2008-05-30,13:08:23
39.985065,116.352705,0,289,39598.5475115741,2008-05-30,13:08:25
39.985108,116.352692,0,289,39598.5475347222,2008-05-30,13:08:27
39.985135,116.352681,0,289,39598.5475578704,2008-05-30,13:08:29
39.98516,116.352679,0,290,39598.5475810185,2008-05-30,13:08:31
39.985192,116.35267,0,291,39598.5476041667,2008-05-30,13:08:33
39.985219,116.352671,0,291,39598.5476273148,2008-05-30,13:08:35
39.985241,116.352681,0,290,39598.547650463,2008-05-30,13:08:37
39.985262,116.352685,0,289,39598.5476736111,2008-05-30,13:08:39
39.985277,116.35269,0,288,39598.5476967593,2008-05-30,13:08:41
39.985283,116.352693,0,288,39598.5477199074,2008-05-30,13:08:43
39.985287,116.352709,0,287,39598.5477430556,2008-05-30,13:08:45
39.985288,116.352712,0,286,39598.5477662037,2008-05-30,13:08:47
39.985283,116.352726,0,284,39598.5477893518,2008-05-30,13:08:49
39.985279,116.352734,0,283,39598.5478125,2008-05-30,13:08:51
39.985266,116.352711,0,264,39598.5478356481,2008-05-30,13:08:53
39.985253,116.352694,0,252,39598.5478587963,2008-05-30,13:08:55
39.985253,116.352693,0,250,39598.5478819444,2008-05-30,13:08:57
39.985254,116.352693,0,249,39598.5479050926,2008-05-30,13:08:59
39.985254,116.352693,0,247,39598.5479282407,2008-05-30,13:09:01
39.985253,116.352693,0,246,39598.5479513889,2008-05-30,13:09:03
39.98525,116.352693,0,245,39598.547974537,2008-05-30,13:09:05
39.98525,116.352692,0,244,39598.5479976852,2008-05-30,13:09:07
39.985249,116.352692,0,244,39598.5480208333,2008-05-30,13:09:09
39.985253,116.352691,0,243,39598.5480439815,2008-05-30,13:09:11
39.985258,116.35269,0,243,39598.5480671296,2008-05-30,13:09:13
39.98526,116.35269,0,242,39598.5480902778,2008-05-30,13:09:15
39.985262,116.35269,0,241,39598.5481134259,2008-05-30,13:09:17
39.98526,116.352689,0,240,39598.5481365741,2008-05-30,13:09:19
39.985258,116.352689,0,240,39598.5481597222,2008-05-30,13:09:21
39.985254,116.352689,0,239,39598.5481828704,2008-05-30,13:09:23
39.98525,116.352688,0,239,39598.5482060185,2008-05-30,13:09:25
39.985247,116.352688,0,239,39598.5482291667,2008-05-30,13:09:27
39.985245,116.352687,0,238,39598.5482523148,2008-05-30,13:09:29
39.985247,116.352687,0,238,39598.548275463,2008-05-30,13:09:31
39.985248,116.352678,0,236,39598.5482986111,2008-05-30,13:09:33
39.985225,116.352652,0,231,39598.5483217593,2008-05-30,13:09:35
39.985167,116.352617,0,225,39598.5483449074,2008-05-30,13:09:37
39.985112,116.352588,0,220,39598.5483680556,2008-05-30,13:09:39
39.985073,116.352568,0,216,39598.5483912037,2008-05-30,13:09:41
39.98507,116.352568,0,216,39598.5484143518,2008-05-30,13:09:43
39.985066,116.352568,0,216,39598.5484375,2008-05-30,13:09:45
39.985054,116.352557,0,213,39598.5484606481,2008-05-30,13:09:47
39.985044,116.352545,0,209,39598.5484837963,2008-05-30,13:09:49
39.985046,116.352542,0,203,39598.5485069444,2008-05-30,13:09:51
39.985052,116.352535,0,200,39598.5485300926,2008-05-30,13:09:53
39.985059,116.352533,0,196,39598.5485532407,2008-05-30,13:09:55
39.985051,116.352531,0,193,39598.5485763889,2008-05-30,13:09:57
39.985041,116.352525,0,190,39598.548599537,2008-05-30,13:09:59
39.985032,116.35252,0,189,39598.5486226852,2008-05-30,13:10:01
39.985034,116.352519,0,188,39598.5486458333,2008-05-30,13:10:03
39.985037,116.352519,0,188,39598.5486689815,2008-05-30,13:10:05
39.985041,116.352519,0,187,39598.5486921296,2008-05-30,13:10:07
39.985044,116.352519,0,187,39598.5487152778,2008-05-30,13:10:09
39.985047,116.352519,0,186,39598.5487384259,2008-05-30,13:10:11
39.98505,116.352519,0,186,39598.5487615741,2008-05-30,13:10:13
39.985052,116.352519,0,185,39598.5487847222,2008-05-30,13:10:15
39.985055,116.352518,0,185,39598.5488078704,2008-05-30,13:10:17
39.985058,116.352518,0,185,39598.5488310185,2008-05-30,13:10:19
39.985059,116.352518,0,184,39598.5488541667,2008-05-30,13:10:21
39.985055,116.352518,0,185,39598.5488773148,2008-05-30,13:10:23
39.98505,116.352518,0,185,39598.548900463,2008-05-30,13:10:25
39.985048,116.352518,0,185,39598.5489236111,2008-05-30,13:10:27
39.985045,116.352518,0,185,39598.5489467593,2008-05-30,13:10:29
39.985043,116.352518,0,185,39598.5489699074,2008-05-30,13:10:31
39.985039,116.352518,0,185,39598.5489930556,2008-05-30,13:10:33
39.985034,116.352518,0,185,39598.5490162037,2008-05-30,13:10:35
39.985026,116.352509,0,192,39598.5490393518,2008-05-30,13:10:37
39.985013,116.352511,0,195,39598.5490625,2008-05-30,13:10:39
39.984997,116.352515,0,199,39598.5490856481,2008-05-30,13:10:41
39.984994,116.35252,0,201,39598.5491087963,2008-05-30,13:10:43
39.984986,116.352524,0,205,39598.5491319444,2008-05-30,13:10:45
39.984988,116.352523,0,207,39598.5491550926,2008-05-30,13:10:47
39.984982,116.352526,0,208,39598.5491782407,2008-05-30,13:10:49
39.984977,116.352523,0,209,39598.5492013889,2008-05-30,13:10:51
39.984971,116.352522,0,210,39598.549224537,2008-05-30,13:10:53
39.984975,116.352517,0,209,39598.5492476852,2008-05-30,13:10:55
39.984973,116.352517,0,209,39598.5492708333,2008-05-30,13:10:57
39.984972,116.352517,0,209,39598.5492939815,2008-05-30,13:10:59
39.984972,116.352517,0,209,39598.5493171296,2008-05-30,13:11:01
39.984973,116.352517,0,209,39598.5493402778,2008-05-30,13:11:03
39.984976,116.352517,0,209,39598.5493634259,2008-05-30,13:11:05
39.98498,116.352517,0,209,39598.5493865741,2008-05-30,13:11:07
39.985002,116.352529,0,207,39598.5494097222,2008-05-30,13:11:09
39.985018,116.352537,0,206,39598.5494328704,2008-05-30,13:11:11
39.985037,116.352542,0,206,39598.5494560185,2008-05-30,13:11:13
39.98506,116.352543,0,205,39598.5494791667,2008-05-30,13:11:15
39.985089,116.352551,0,203,39598.5495023148,2008-05-30,13:11:17
39.985111,116.352564,0,202,39598.549525463,2008-05-30,13:11:19
39.985139,116.352568,0,200,39598.5495486111,2008-05-30,13:11:21
39.985155,116.352567,0,198,39598.5495717593,2008-05-30,13:11:23
39.985186,116.352585,0,192,39598.5495949074,2008-05-30,13:11:25
39.985189,116.352585,0,190,39598.5496180556,2008-05-30,13:11:27
39.985172,116.352582,0,188,39598.5496412037,2008-05-30,13:11:29
39.985175,116.352575,0,184,39598.5496643518,2008-05-30,13:11:31
39.98516,116.352583,0,180,39598.5496875,2008-05-30,13:11:33
39.98516,116.352583,0,180,39598.5497106481,2008-05-30,13:11:35
39.985159,116.352583,0,179,39598.5497337963,2008-05-30,13:11:37
39.985159,116.352583,0,179,39598.5497569444,2008-05-30,13:11:39
39.985157,116.352583,0,179,39598.5497800926,2008-05-30,13:11:41
39.985155,116.352583,0,178,39598.5498032407,2008-05-30,13:11:43
39.985157,116.352583,0,178,39598.5498263889,2008-05-30,13:11:45
39.985162,116.352583,0,178,39598.549849537,2008-05-30,13:11:47
39.98516,116.352589,0,176,39598.5498726852,2008-05-30,13:11:49
39.985163,116.352592,0,173,39598.5498958333,2008-05-30,13:11:51
39.985153,116.352592,0,171,39598.5499189815,2008-05-30,13:11:53
39.985142,116.352585,0,168,39598.5499421296,2008-05-30,13:11:55
39.985113,116.352581,0,167,39598.5499652778,2008-05-30,13:11:57
39.985111,116.352581,0,167,39598.5499884259,2008-05-30,13:11:59
39.985107,116.352581,0,166,39598.5500115741,2008-05-30,13:12:01
39.985102,116.352581,0,166,39598.5500347222,2008-05-30,13:12:03
39.985098,116.352581,0,166,39598.5500578704,2008-05-30,13:12:05
39.985098,116.352581,0,166,39598.5500810185,2008-05-30,13:12:07
39.9851,116.352582,0,166,39598.5501041667,2008-05-30,13:12:09
39.985102,116.352582,0,166,39598.5501273148,2008-05-30,13:12:11
39.985107,116.352582,0,166,39598.550150463,2008-05-30,13:12:13
39.985111,116.352583,0,167,39598.5501736111,2008-05-30,13:12:15
39.985116,116.352583,0,167,39598.5501967593,2008-05-30,13:12:17
39.985119,116.352583,0,167,39598.5502199074,2008-05-30,13:12:19
39.98512,116.352583,0,168,39598.5502430556,2008-05-30,13:12:21
39.985124,116.352583,0,168,39598.5502662037,2008-05-30,13:12:23
39.985124,116.352583,0,170,39598.5502893519,2008-05-30,13:12:25
39.985137,116.352596,0,174,39598.5503125,2008-05-30,13:12:27
39.985153,116.352612,0,178,39598.5503356481,2008-05-30,13:12:29
39.985172,116.352623,0,181,39598.5503587963,2008-05-30,13:12:31
39.985176,116.352623,0,181,39598.5503819444,2008-05-30,13:12:33
39.985178,116.352623,0,182,39598.5504050926,2008-05-30,13:12:35
39.985178,116.352623,0,183,39598.5504282407,2008-05-30,13:12:37
39.98518,116.352624,0,183,39598.5504513889,2008-05-30,13:12:39
39.985184,116.352624,0,184,39598.550474537,2008-05-30,13:12:41
39.985185,116.352624,0,185,39598.5504976852,2008-05-30,13:12:43
39.985185,116.352625,0,186,39598.5505208333,2008-05-30,13:12:45
39.985182,116.352625,0,186,39598.5505439815,2008-05-30,13:12:47
39.985168,116.352622,0,188,39598.5505671296,2008-05-30,13:12:49
39.985152,116.352616,0,189,39598.5505902778,2008-05-30,13:12:51
39.985145,116.352612,0,190,39598.5506134259,2008-05-30,13:12:53
39.985127,116.352598,0,192,39598.5506365741,2008-05-30,13:12:55
39.985114,116.352593,0,193,39598.5506597222,2008-05-30,13:12:57
39.985111,116.352584,0,193,39598.5506828704,2008-05-30,13:12:59
39.985104,116.352571,0,192,39598.5507060185,2008-05-30,13:13:01
39.985096,116.352549,0,191,39598.5507291667,2008-05-30,13:13:03
39.985101,116.352518,0,190,39598.5507523148,2008-05-30,13:13:05
39.985105,116.352502,0,190,39598.550775463,2008-05-30,13:13:07
39.98511,116.352494,0,189,39598.5507986111,2008-05-30,13:13:09
39.985115,116.352486,0,189,39598.5508217593,2008-05-30,13:13:11
39.98511,116.352479,0,189,39598.5508449074,2008-05-30,13:13:13
39.985106,116.352479,0,188,39598.5508680556,2008-05-30,13:13:15
39.985102,116.352479,0,188,39598.5508912037,2008-05-30,13:13:17
39.985099,116.352479,0,188,39598.5509143519,2008-05-30,13:13:19
39.985097,116.352479,0,188,39598.5509375,2008-05-30,13:13:21
39.985098,116.352478,0,188,39598.5509606482,2008-05-30,13:13:23
39.985098,116.352478,0,188,39598.5509837963,2008-05-30,13:13:25
39.985094,116.352478,0,188,39598.5510069444,2008-05-30,13:13:27
39.98509,116.352478,0,188,39598.5510300926,2008-05-30,13:13:29
39.985088,116.352479,0,188,39598.5510532407,2008-05-30,13:13:31
39.985087,116.352479,0,188,39598.5510763889,2008-05-30,13:13:33
39.985087,116.352479,0,188,39598.551099537,2008-05-30,13:13:35
39.985087,116.35248,0,188,39598.5511226852,2008-05-30,13:13:37
39.985085,116.352481,0,188,39598.5511458333,2008-05-30,13:13:39
39.985082,116.352482,0,188,39598.5511689815,2008-05-30,13:13:41
39.985079,116.352482,0,188,39598.5511921296,2008-05-30,13:13:43
39.985078,116.352483,0,188,39598.5512152778,2008-05-30,13:13:45
39.985077,116.352484,0,188,39598.5512384259,2008-05-30,13:13:47
39.985076,116.352485,0,188,39598.5512615741,2008-05-30,13:13:49
39.985078,116.352485,0,188,39598.5512847222,2008-05-30,13:13:51
39.98508,116.352485,0,189,39598.5513078704,2008-05-30,13:13:53
39.985084,116.352486,0,189,39598.5513310185,2008-05-30,13:13:55
39.985088,116.352486,0,189,39598.5513541667,2008-05-30,13:13:57
39.985098,116.352498,0,192,39598.5513773148,2008-05-30,13:13:59
39.985106,116.35252,0,196,39598.551400463,2008-05-30,13:14:01
39.985108,116.352544,0,199,39598.5514236111,2008-05-30,13:14:03
39.985109,116.352558,0,202,39598.5514467593,2008-05-30,13:14:05
39.985109,116.352559,0,203,39598.5514699074,2008-05-30,13:14:07
39.985108,116.35256,0,203,39598.5514930556,2008-05-30,13:14:09
39.985105,116.352561,0,204,39598.5515162037,2008-05-30,13:14:11
39.985103,116.352563,0,204,39598.5515393519,2008-05-30,13:14:13
39.985101,116.352564,0,204,39598.5515625,2008-05-30,13:14:15
39.985099,116.352565,0,204,39598.5515856481,2008-05-30,13:14:17
39.985097,116.352567,0,204,39598.5516087963,2008-05-30,13:14:19
39.985093,116.352568,0,204,39598.5516319444,2008-05-30,13:14:21
39.985089,116.35257,0,204,39598.5516550926,2008-05-30,13:14:23
39.985086,116.352571,0,204,39598.5516782407,2008-05-30,13:14:25
39.985084,116.352571,0,204,39598.5517013889,2008-05-30,13:14:27
39.985083,116.352572,0,204,39598.551724537,2008-05-30,13:14:29
39.985079,116.352572,0,204,39598.5517476852,2008-05-30,13:14:31
39.985072,116.352584,0,205,39598.5517708333,2008-05-30,13:14:33
39.985071,116.352604,0,205,39598.5517939815,2008-05-30,13:14:35
39.985076,116.35262,0,206,39598.5518171296,2008-05-30,13:14:37
39.985087,116.352637,0,208,39598.5518402778,2008-05-30,13:14:39
39.985086,116.352638,0,208,39598.5518634259,2008-05-30,13:14:41
39.985084,116.352638,0,208,39598.5518865741,2008-05-30,13:14:43
39.985081,116.352638,0,208,39598.5519097222,2008-05-30,13:14:45
39.985077,116.352637,0,208,39598.5519328704,2008-05-30,13:14:47
39.985074,116.352637,0,208,39598.5519560185,2008-05-30,13:14:49
39.98507,116.352637,0,209,39598.5519791667,2008-05-30,13:14:51
39.985063,116.352625,0,211,39598.5520023148,2008-05-30,13:14:53
39.985068,116.352609,0,213,39598.552025463,2008-05-30,13:14:55
39.985068,116.352598,0,215,39598.5520486111,2008-05-30,13:14:57
39.985068,116.352596,0,216,39598.5520717593,2008-05-30,13:14:59
39.985072,116.35259,0,218,39598.5520949074,2008-05-30,13:15:01
39.98508,116.352578,0,220,39598.5521180556,2008-05-30,13:15:03
39.985081,116.352572,0,222,39598.5521412037,2008-05-30,13:15:05
39.985081,116.352571,0,223,39598.5521643519,2008-05-30,13:15:07
39.985081,116.352571,0,223,39598.5521875,2008-05-30,13:15:09
39.98508,116.35257,0,223,39598.5522106481,2008-05-30,13:15:11
39.985077,116.35257,0,223,39598.5522337963,2008-05-30,13:15:13
39.985075,116.35257,0,223,39598.5522569444,2008-05-30,13:15:15
39.985074,116.352569,0,223,39598.5522800926,2008-05-30,13:15:17
39.985072,116.352569,0,223,39598.5523032407,2008-05-30,13:15:19
39.985072,116.352568,0,223,39598.5523263889,2008-05-30,13:15:21
39.98507,116.352568,0,223,39598.552349537,2008-05-30,13:15:23
39.985069,116.352568,0,223,39598.5523726852,2008-05-30,13:15:25
39.985067,116.352568,0,223,39598.5523958333,2008-05-30,13:15:27
39.985064,116.352568,0,223,39598.5524189815,2008-05-30,13:15:29
39.985061,116.352567,0,221,39598.5524421296,2008-05-30,13:15:31
39.985038,116.352568,0,221,39598.5524652778,2008-05-30,13:15:33
39.98502,116.352567,0,221,39598.5524884259,2008-05-30,13:15:35
39.984992,116.352575,0,221,39598.5525115741,2008-05-30,13:15:37
39.98497,116.352581,0,221,39598.5525347222,2008-05-30,13:15:39
39.984965,116.352579,0,221,39598.5525578704,2008-05-30,13:15:41
39.984952,116.352578,0,223,39598.5525810185,2008-05-30,13:15:43
39.984945,116.352571,0,224,39598.5526041667,2008-05-30,13:15:45
39.984938,116.352567,0,225,39598.5526273148,2008-05-30,13:15:47
39.984927,116.352578,0,227,39598.552650463,2008-05-30,13:15:49
39.984935,116.352573,0,228,39598.5526736111,2008-05-30,13:15:51
39.984927,116.352579,0,229,39598.5526967593,2008-05-30,13:15:53
39.984937,116.35258,0,230,39598.5527199074,2008-05-30,13:15:55
39.984928,116.35257,0,231,39598.5527430556,2008-05-30,13:15:57
39.984921,116.35257,0,231,39598.5527662037,2008-05-30,13:15:59
39.984908,116.35257,0,231,39598.5527893519,2008-05-30,13:16:01
39.984904,116.35257,0,231,39598.5528125,2008-05-30,13:16:03
39.984899,116.35257,0,231,39598.5528356481,2008-05-30,13:16:05
39.9849,116.352567,0,231,39598.5528587963,2008-05-30,13:16:07
39.984939,116.352575,0,229,39598.5528819444,2008-05-30,13:16:09
39.984934,116.352571,0,230,39598.5529050926,2008-05-30,13:16:11
39.984934,116.352571,0,229,39598.5529282407,2008-05-30,13:16:13
39.984931,116.352563,0,229,39598.5529513889,2008-05-30,13:16:15
39.984933,116.352554,0,227,39598.552974537,2008-05-30,13:16:17
39.984939,116.352552,0,224,39598.5529976852,2008-05-30,13:16:19
39.984943,116.352552,0,224,39598.5530208333,2008-05-30,13:16:21
39.984948,116.352552,0,224,39598.5530439815,2008-05-30,13:16:23
39.98495,116.352552,0,224,39598.5530671296,2008-05-30,13:16:25
39.984952,116.352552,0,224,39598.5530902778,2008-05-30,13:16:27
39.984956,116.352552,0,223,39598.5531134259,2008-05-30,13:16:29
39.98496,116.352552,0,223,39598.5531365741,2008-05-30,13:16:31
39.984962,116.352552,0,222,39598.5531597222,2008-05-30,13:16:33
39.984962,116.352553,0,222,39598.5531828704,2008-05-30,13:16:35
39.984961,116.352553,0,221,39598.5532060185,2008-05-30,13:16:37
39.984958,116.352553,0,221,39598.5532291667,2008-05-30,13:16:39
39.984953,116.352553,0,221,39598.5532523148,2008-05-30,13:16:41
39.984949,116.352553,0,221,39598.553275463,2008-05-30,13:16:43
39.984944,116.352553,0,220,39598.5532986111,2008-05-30,13:16:45
39.984942,116.352553,0,220,39598.5533217593,2008-05-30,13:16:47
39.98494,116.352553,0,220,39598.5533449074,2008-05-30,13:16:49
39.984938,116.352553,0,220,39598.5533680556,2008-05-30,13:16:51
39.984934,116.352553,0,219,39598.5533912037,2008-05-30,13:16:53
39.984931,116.352553,0,219,39598.5534143519,2008-05-30,13:16:55
39.984928,116.352553,0,219,39598.5534375,2008-05-30,13:16:57
39.984924,116.352553,0,219,39598.5534606481,2008-05-30,13:16:59
39.98492,116.352553,0,219,39598.5534837963,2008-05-30,13:17:01
39.984918,116.352552,0,219,39598.5535069444,2008-05-30,13:17:03
39.984916,116.352552,0,219,39598.5535300926,2008-05-30,13:17:05
39.984918,116.352551,0,219,39598.5535532407,2008-05-30,13:17:07
39.984925,116.352551,0,218,39598.5535763889,2008-05-30,13:17:09
39.984945,116.352558,0,218,39598.553599537,2008-05-30,13:17:11
39.984961,116.35256,0,218,39598.5536226852,2008-05-30,13:17:13
39.984964,116.35255,0,216,39598.5536458333,2008-05-30,13:17:15
39.984969,116.352541,0,218,39598.5536689815,2008-05-30,13:17:17
39.984968,116.352538,0,219,39598.5536921296,2008-05-30,13:17:19
39.984975,116.35253,0,219,39598.5537152778,2008-05-30,13:17:21
39.984974,116.35253,0,219,39598.5537384259,2008-05-30,13:17:23
39.984973,116.35253,0,220,39598.5537615741,2008-05-30,13:17:25
39.984972,116.352529,0,220,39598.5537847222,2008-05-30,13:17:27
39.984969,116.352529,0,220,39598.5538078704,2008-05-30,13:17:29
39.984966,116.352529,0,220,39598.5538310185,2008-05-30,13:17:31
39.984964,116.352528,0,220,39598.5538541667,2008-05-30,13:17:33
39.984965,116.352529,0,220,39598.5538773148,2008-05-30,13:17:35
39.984966,116.352529,0,220,39598.553900463,2008-05-30,13:17:37
39.984967,116.352528,0,220,39598.5539236111,2008-05-30,13:17:39
39.984965,116.352528,0,221,39598.5539467593,2008-05-30,13:17:41
39.984964,116.352528,0,221,39598.5539699074,2008-05-30,13:17:43
39.984963,116.352528,0,221,39598.5539930556,2008-05-30,13:17:45
39.984963,116.352527,0,221,39598.5540162037,2008-05-30,13:17:47
39.984961,116.352527,0,221,39598.5540393519,2008-05-30,13:17:49
39.984957,116.352527,0,221,39598.5540625,2008-05-30,13:17:51
39.984956,116.352527,0,222,39598.5540856481,2008-05-30,13:17:53
39.984955,116.352528,0,222,39598.5541087963,2008-05-30,13:17:55
39.984951,116.352528,0,222,39598.5541319444,2008-05-30,13:17:57
39.984946,116.352529,0,222,39598.5541550926,2008-05-30,13:17:59
39.984941,116.352529,0,221,39598.5541782407,2008-05-30,13:18:01
39.984939,116.352529,0,221,39598.5542013889,2008-05-30,13:18:03
39.984936,116.35253,0,221,39598.554224537,2008-05-30,13:18:05
39.984932,116.352529,0,221,39598.5542476852,2008-05-30,13:18:07
39.984926,116.352529,0,220,39598.5542708333,2008-05-30,13:18:09
39.984919,116.352535,0,218,39598.5542939815,2008-05-30,13:18:11
39.984915,116.352536,0,217,39598.5543171296,2008-05-30,13:18:13
39.984921,116.352539,0,215,39598.5543402778,2008-05-30,13:18:15
39.984921,116.352538,0,215,39598.5543634259,2008-05-30,13:18:17
39.984919,116.352538,0,215,39598.5543865741,2008-05-30,13:18:19
39.984917,116.352538,0,215,39598.5544097222,2008-05-30,13:18:21
39.984915,116.352538,0,214,39598.5544328704,2008-05-30,13:18:23
39.984915,116.352538,0,214,39598.5544560185,2008-05-30,13:18:25
39.984915,116.352538,0,214,39598.5544791667,2008-05-30,13:18:27
39.984915,116.352537,0,214,39598.5545023148,2008-05-30,13:18:29
39.984915,116.352537,0,214,39598.554525463,2008-05-30,13:18:31
39.984915,116.352537,0,213,39598.5545486111,2008-05-30,13:18:33
39.984917,116.352536,0,213,39598.5545717593,2008-05-30,13:18:35
39.984938,116.352532,0,208,39598.5545949074,2008-05-30,13:18:37
39.984943,116.352534,0,203,39598.5546180556,2008-05-30,13:18:39
39.984941,116.352542,0,200,39598.5546412037,2008-05-30,13:18:41
39.984944,116.352549,0,195,39598.5546643519,2008-05-30,13:18:43
39.984931,116.352559,0,190,39598.5546875,2008-05-30,13:18:45
39.984935,116.352566,0,187,39598.5547106481,2008-05-30,13:18:47
39.984935,116.352566,0,186,39598.5547337963,2008-05-30,13:18:49
39.984937,116.352566,0,185,39598.5547569444,2008-05-30,13:18:51
39.984941,116.352566,0,183,39598.5547800926,2008-05-30,13:18:53
39.984945,116.352567,0,182,39598.5548032407,2008-05-30,13:18:55
39.984949,116.352568,0,181,39598.5548263889,2008-05-30,13:18:57
39.984951,116.352568,0,179,39598.554849537,2008-05-30,13:18:59
39.984954,116.352568,0,177,39598.5548726852,2008-05-30,13:19:01
39.984956,116.352568,0,175,39598.5548958333,2008-05-30,13:19:03
39.984956,116.352568,0,174,39598.5549189815,2008-05-30,13:19:05
39.984955,116.352568,0,173,39598.5549421296,2008-05-30,13:19:07
39.984956,116.352568,0,172,39598.5549652778,2008-05-30,13:19:09
39.984957,116.352569,0,172,39598.5549884259,2008-05-30,13:19:11
39.984958,116.352569,0,172,39598.5550115741,2008-05-30,13:19:13
39.984958,116.35257,0,172,39598.5550347222,2008-05-30,13:19:15
39.984955,116.35257,0,172,39598.5550578704,2008-05-30,13:19:17
39.984951,116.35257,0,171,39598.5550810185,2008-05-30,13:19:19
39.984949,116.352571,0,171,39598.5551041667,2008-05-30,13:19:21
39.984945,116.352571,0,171,39598.5551273148,2008-05-30,13:19:23
39.984941,116.352572,0,171,39598.555150463,2008-05-30,13:19:25
39.984939,116.352572,0,171,39598.5551736111,2008-05-30,13:19:27
39.984938,116.352572,0,171,39598.5551967593,2008-05-30,13:19:29
39.98494,116.352572,0,171,39598.5552199074,2008-05-30,13:19:31
39.984942,116.352573,0,172,39598.5552430556,2008-05-30,13:19:33
39.984943,116.352573,0,172,39598.5552662037,2008-05-30,13:19:35
39.984945,116.352572,0,172,39598.5552893518,2008-05-30,13:19:37
39.984948,116.352573,0,172,39598.5553125,2008-05-30,13:19:39
39.984951,116.352573,0,172,39598.5553356481,2008-05-30,13:19:41
39.984954,116.352573,0,172,39598.5553587963,2008-05-30,13:19:43
39.984958,116.352574,0,173,39598.5553819444,2008-05-30,13:19:45
39.984963,116.352574,0,173,39598.5554050926,2008-05-30,13:19:47
39.984968,116.352574,0,174,39598.5554282407,2008-05-30,13:19:49
39.984973,116.352575,0,174,39598.5554513889,2008-05-30,13:19:51
39.984976,116.352576,0,175,39598.555474537,2008-05-30,13:19:53
39.984981,116.352577,0,176,39598.5554976852,2008-05-30,13:19:55
39.984985,116.352578,0,176,39598.5555208333,2008-05-30,13:19:57
39.984988,116.352579,0,177,39598.5555439815,2008-05-30,13:19:59
39.98499,116.35258,0,177,39598.5555671296,2008-05-30,13:20:01
39.984992,116.35258,0,178,39598.5555902778,2008-05-30,13:20:03
39.984994,116.35258,0,178,39598.5556134259,2008-05-30,13:20:05
39.984993,116.35258,0,178,39598.5556365741,2008-05-30,13:20:07
39.984992,116.35258,0,179,39598.5556597222,2008-05-30,13:20:09
39.984995,116.352579,0,179,39598.5556828704,2008-05-30,13:20:11
39.984999,116.352579,0,179,39598.5557060185,2008-05-30,13:20:13
39.984999,116.352579,0,179,39598.5557291667,2008-05-30,13:20:15
39.984997,116.352578,0,179,39598.5557523148,2008-05-30,13:20:17
39.984994,116.352578,0,179,39598.555775463,2008-05-30,13:20:19
39.984994,116.352577,0,179,39598.5557986111,2008-05-30,13:20:21
39.985,116.352575,0,181,39598.5558217593,2008-05-30,13:20:23
39.984994,116.352589,0,181,39598.5558449074,2008-05-30,13:20:25
39.984991,116.352602,0,181,39598.5558680556,2008-05-30,13:20:27
39.984999,116.352604,0,181,39598.5558912037,2008-05-30,13:20:29
39.984999,116.352604,0,181,39598.5559143518,2008-05-30,13:20:31
39.984996,116.352604,0,181,39598.5559375,2008-05-30,13:20:33
39.984993,116.352604,0,181,39598.5559606481,2008-05-30,13:20:35
39.984989,116.352603,0,182,39598.5559837963,2008-05-30,13:20:37
39.984985,116.352602,0,182,39598.5560069444,2008-05-30,13:20:39
39.984982,116.352601,0,182,39598.5560300926,2008-05-30,13:20:41
39.984981,116.352591,0,184,39598.5560532407,2008-05-30,13:20:43
39.984962,116.352572,0,189,39598.5560763889,2008-05-30,13:20:45
39.984971,116.352563,0,193,39598.556099537,2008-05-30,13:20:47
39.984985,116.35256,0,195,39598.5561226852,2008-05-30,13:20:49
39.984993,116.352562,0,198,39598.5561458333,2008-05-30,13:20:51
39.984994,116.352566,0,201,39598.5561689815,2008-05-30,13:20:53
39.985015,116.352568,0,205,39598.5561921296,2008-05-30,13:20:55
39.985032,116.352568,0,208,39598.5562152778,2008-05-30,13:20:57
39.98503,116.352568,0,208,39598.5562384259,2008-05-30,13:20:59
39.98503,116.352569,0,208,39598.5562615741,2008-05-30,13:21:01
39.98503,116.352569,0,208,39598.5562847222,2008-05-30,13:21:03
39.985031,116.352569,0,208,39598.5563078704,2008-05-30,13:21:05
39.985033,116.352569,0,208,39598.5563310185,2008-05-30,13:21:07
39.985034,116.352569,0,209,39598.5563541667,2008-05-30,13:21:09
39.985036,116.352569,0,209,39598.5563773148,2008-05-30,13:21:11
39.985041,116.352569,0,209,39598.556400463,2008-05-30,13:21:13
39.985046,116.352569,0,209,39598.5564236111,2008-05-30,13:21:15
39.985069,116.352586,0,208,39598.5564467593,2008-05-30,13:21:17
39.985088,116.352594,0,207,39598.5564699074,2008-05-30,13:21:19
39.985099,116.35261,0,204,39598.5564930556,2008-05-30,13:21:21
39.985111,116.352624,0,203,39598.5565162037,2008-05-30,13:21:23
39.985103,116.352627,0,204,39598.5565393518,2008-05-30,13:21:25
39.985096,116.352624,0,204,39598.5565625,2008-05-30,13:21:27
39.985091,116.352623,0,204,39598.5565856481,2008-05-30,13:21:29
39.985088,116.352624,0,204,39598.5566087963,2008-05-30,13:21:31
39.985087,116.352624,0,204,39598.5566319444,2008-05-30,13:21:33
39.985082,116.352624,0,204,39598.5566550926,2008-05-30,13:21:35
39.985055,116.352645,0,203,39598.5566782407,2008-05-30,13:21:37
39.985045,116.352649,0,202,39598.5567013889,2008-05-30,13:21:39
39.985033,116.352646,0,203,39598.556724537,2008-05-30,13:21:41
39.985024,116.352654,0,203,39598.5567476852,2008-05-30,13:21:43
39.985009,116.352663,0,202,39598.5567708333,2008-05-30,13:21:45
39.985002,116.352653,0,203,39598.5567939815,2008-05-30,13:21:47
39.984994,116.352645,0,204,39598.5568171296,2008-05-30,13:21:49
39.984998,116.352641,0,206,39598.5568402778,2008-05-30,13:21:51
39.984987,116.352638,0,206,39598.5568634259,2008-05-30,13:21:53
39.984993,116.352656,0,205,39598.5568865741,2008-05-30,13:21:55
39.985005,116.352673,0,205,39598.5569097222,2008-05-30,13:21:57
39.985017,116.352684,0,204,39598.5569328704,2008-05-30,13:21:59
39.985011,116.352687,0,204,39598.5569560185,2008-05-30,13:22:01
39.985007,116.352687,0,204,39598.5569791667,2008-05-30,13:22:03
39.985003,116.352687,0,204,39598.5570023148,2008-05-30,13:22:05
39.985,116.352687,0,204,39598.557025463,2008-05-30,13:22:07
39.985,116.352687,0,204,39598.5570486111,2008-05-30,13:22:09
39.984998,116.352686,0,204,39598.5570717593,2008-05-30,13:22:11
39.984995,116.352686,0,204,39598.5570949074,2008-05-30,13:22:13
39.984993,116.352686,0,204,39598.5571180556,2008-05-30,13:22:15
39.984993,116.352685,0,204,39598.5571412037,2008-05-30,13:22:17
39.984992,116.352685,0,204,39598.5571643518,2008-05-30,13:22:19
39.98499,116.352684,0,204,39598.5571875,2008-05-30,13:22:21
39.984988,116.352684,0,204,39598.5572106481,2008-05-30,13:22:23
39.984986,116.352683,0,204,39598.5572337963,2008-05-30,13:22:25
39.984984,116.352682,0,204,39598.5572569444,2008-05-30,13:22:27
39.984982,116.352682,0,204,39598.5572800926,2008-05-30,13:22:29
39.984984,116.352681,0,204,39598.5573032407,2008-05-30,13:22:31
39.984985,116.35268,0,204,39598.5573263889,2008-05-30,13:22:33
39.984987,116.352679,0,204,39598.557349537,2008-05-30,13:22:35
39.984988,116.352679,0,205,39598.5573726852,2008-05-30,13:22:37
39.984991,116.352678,0,205,39598.5573958333,2008-05-30,13:22:39
39.984992,116.352677,0,205,39598.5574189815,2008-05-30,13:22:41
39.984994,116.352676,0,206,39598.5574421296,2008-05-30,13:22:43
39.984995,116.352675,0,206,39598.5574652778,2008-05-30,13:22:45
39.984991,116.352674,0,206,39598.5574884259,2008-05-30,13:22:47
39.984991,116.352644,0,208,39598.5575115741,2008-05-30,13:22:49
39.984995,116.352613,0,211,39598.5575347222,2008-05-30,13:22:51
39.984996,116.352573,0,213,39598.5575578704,2008-05-30,13:22:53
39.984996,116.352551,0,214,39598.5575810185,2008-05-30,13:22:55
39.984992,116.352535,0,216,39598.5576041667,2008-05-30,13:22:57
39.985,116.352533,0,216,39598.5576273148,2008-05-30,13:22:59
39.985006,116.352536,0,214,39598.557650463,2008-05-30,13:23:01
39.98501,116.352531,0,213,39598.5576736111,2008-05-30,13:23:03
39.985005,116.352528,0,213,39598.5576967593,2008-05-30,13:23:05
39.985001,116.352528,0,213,39598.5577199074,2008-05-30,13:23:07
39.984984,116.35253,0,212,39598.5577430556,2008-05-30,13:23:09
39.984977,116.352534,0,211,39598.5577662037,2008-05-30,13:23:11
39.984975,116.352547,0,209,39598.5577893518,2008-05-30,13:23:13
39.984972,116.352551,0,208,39598.5578125,2008-05-30,13:23:15
39.98497,116.352551,0,208,39598.5578356481,2008-05-30,13:23:17
39.984971,116.352551,0,208,39598.5578587963,2008-05-30,13:23:19
39.984972,116.352551,0,208,39598.5578819444,2008-05-30,13:23:21
39.984974,116.352551,0,207,39598.5579050926,2008-05-30,13:23:23
39.984972,116.352551,0,207,39598.5579282407,2008-05-30,13:23:25
39.984969,116.352552,0,207,39598.5579513889,2008-05-30,13:23:27
39.984967,116.352552,0,207,39598.557974537,2008-05-30,13:23:29
39.984966,116.352552,0,207,39598.5579976852,2008-05-30,13:23:31
39.984967,116.352553,0,207,39598.5580208333,2008-05-30,13:23:33
39.984971,116.352553,0,207,39598.5580439815,2008-05-30,13:23:35
39.984969,116.352554,0,208,39598.5580671296,2008-05-30,13:23:37
39.984967,116.352559,0,209,39598.5580902778,2008-05-30,13:23:39
39.984967,116.352559,0,209,39598.5581134259,2008-05-30,13:23:41
39.984967,116.352558,0,209,39598.5581365741,2008-05-30,13:23:43
39.984965,116.352558,0,209,39598.5581597222,2008-05-30,13:23:45
39.984965,116.352558,0,209,39598.5581828704,2008-05-30,13:23:47
39.984963,116.352557,0,209,39598.5582060185,2008-05-30,13:23:49
39.984963,116.352557,0,209,39598.5582291667,2008-05-30,13:23:51
39.984967,116.352558,0,209,39598.5582523148,2008-05-30,13:23:53
39.984971,116.352558,0,209,39598.558275463,2008-05-30,13:23:55
39.98498,116.352566,0,208,39598.5582986111,2008-05-30,13:23:57
39.984985,116.352578,0,208,39598.5583217593,2008-05-30,13:23:59
39.985003,116.352583,0,206,39598.5583449074,2008-05-30,13:24:01
39.985014,116.35258,0,205,39598.5583680556,2008-05-30,13:24:03
39.985009,116.352579,0,206,39598.5583912037,2008-05-30,13:24:05
39.985012,116.352579,0,205,39598.5584143519,2008-05-30,13:24:07
39.985013,116.352579,0,205,39598.5584375,2008-05-30,13:24:09
39.985011,116.352579,0,205,39598.5584606482,2008-05-30,13:24:11
39.985009,116.352579,0,205,39598.5584837963,2008-05-30,13:24:13
39.985012,116.352579,0,205,39598.5585069444,2008-05-30,13:24:15
39.985014,116.35258,0,205,39598.5585300926,2008-05-30,13:24:17
39.985013,116.35258,0,205,39598.5585532407,2008-05-30,13:24:19
39.98501,116.35258,0,205,39598.5585763889,2008-05-30,13:24:21
39.985008,116.35258,0,205,39598.558599537,2008-05-30,13:24:23
39.985006,116.352581,0,206,39598.5586226852,2008-05-30,13:24:25
39.985002,116.352581,0,206,39598.5586458333,2008-05-30,13:24:27
39.984999,116.352582,0,206,39598.5586689815,2008-05-30,13:24:29
39.984994,116.352582,0,206,39598.5586921296,2008-05-30,13:24:31
39.984981,116.352584,0,206,39598.5587152778,2008-05-30,13:24:33
39.984953,116.352586,0,206,39598.5587384259,2008-05-30,13:24:35
39.984919,116.352576,0,206,39598.5587615741,2008-05-30,13:24:37
39.984901,116.352567,0,206,39598.5587847222,2008-05-30,13:24:39
39.984868,116.352573,0,205,39598.5588078704,2008-05-30,13:24:41
39.984868,116.352582,0,204,39598.5588310185,2008-05-30,13:24:43
39.984878,116.352582,0,205,39598.5588541667,2008-05-30,13:24:45
39.984891,116.352573,0,204,39598.5588773148,2008-05-30,13:24:47
39.984917,116.352595,0,202,39598.558900463,2008-05-30,13:24:49
39.984918,116.352594,0,202,39598.5589236111,2008-05-30,13:24:51
39.984921,116.352594,0,202,39598.5589467593,2008-05-30,13:24:53
39.984923,116.352594,0,201,39598.5589699074,2008-05-30,13:24:55
39.984925,116.352595,0,201,39598.5589930556,2008-05-30,13:24:57
39.984925,116.352595,0,201,39598.5590162037,2008-05-30,13:24:59
39.984927,116.352595,0,201,39598.5590393519,2008-05-30,13:25:01
39.984931,116.352595,0,201,39598.5590625,2008-05-30,13:25:03
39.984957,116.352599,0,200,39598.5590856481,2008-05-30,13:25:05
39.985008,116.352618,0,196,39598.5591087963,2008-05-30,13:25:07
39.985069,116.352648,0,190,39598.5591319444,2008-05-30,13:25:09
39.985106,116.352678,0,185,39598.5591550926,2008-05-30,13:25:11
39.985113,116.35271,0,184,39598.5591782407,2008-05-30,13:25:13
39.985147,116.352736,0,179,39598.5592013889,2008-05-30,13:25:15
39.98516,116.352734,0,176,39598.559224537,2008-05-30,13:25:17
39.985178,116.352731,0,172,39598.5592476852,2008-05-30,13:25:19
39.985166,116.352727,0,171,39598.5592708333,2008-05-30,13:25:21
39.985152,116.352722,0,169,39598.5592939815,2008-05-30,13:25:23
39.985143,116.352718,0,168,39598.5593171296,2008-05-30,13:25:25
39.98514,116.352717,0,168,39598.5593402778,2008-05-30,13:25:27
39.985124,116.352699,0,169,39598.5593634259,2008-05-30,13:25:29
39.985115,116.352687,0,169,39598.5593865741,2008-05-30,13:25:31
39.985115,116.352687,0,169,39598.5594097222,2008-05-30,13:25:33
39.985114,116.352686,0,169,39598.5594328704,2008-05-30,13:25:35
39.985113,116.352686,0,169,39598.5594560185,2008-05-30,13:25:37
39.985116,116.352685,0,169,39598.5594791667,2008-05-30,13:25:39
39.985119,116.352684,0,169,39598.5595023148,2008-05-30,13:25:41
39.98512,116.352684,0,169,39598.559525463,2008-05-30,13:25:43
39.985118,116.352684,0,169,39598.5595486111,2008-05-30,13:25:45
39.985114,116.352684,0,169,39598.5595717593,2008-05-30,13:25:47
39.985109,116.352684,0,169,39598.5595949074,2008-05-30,13:25:49
39.985093,116.352677,0,169,39598.5596180556,2008-05-30,13:25:51
39.985084,116.352671,0,168,39598.5596412037,2008-05-30,13:25:53
39.985067,116.352655,0,168,39598.5596643519,2008-05-30,13:25:55
39.985045,116.352658,0,168,39598.5596875,2008-05-30,13:25:57
39.985034,116.352652,0,169,39598.5597106481,2008-05-30,13:25:59
39.985023,116.352653,0,169,39598.5597337963,2008-05-30,13:26:01
39.985013,116.352642,0,169,39598.5597569444,2008-05-30,13:26:03
39.985003,116.352638,0,169,39598.5597800926,2008-05-30,13:26:05
39.984986,116.352636,0,170,39598.5598032407,2008-05-30,13:26:07
39.984973,116.352633,0,170,39598.5598263889,2008-05-30,13:26:09
39.984977,116.352624,0,170,39598.559849537,2008-05-30,13:26:11
39.984986,116.352615,0,170,39598.5598726852,2008-05-30,13:26:13
39.984981,116.352603,0,169,39598.5598958333,2008-05-30,13:26:15
39.984967,116.352603,0,169,39598.5599189815,2008-05-30,13:26:17
39.984953,116.3526,0,169,39598.5599421296,2008-05-30,13:26:19
39.984934,116.35258,0,171,39598.5599652778,2008-05-30,13:26:21
39.984929,116.352566,0,171,39598.5599884259,2008-05-30,13:26:23
39.98492,116.352561,0,171,39598.5600115741,2008-05-30,13:26:25
39.984906,116.352566,0,170,39598.5600347222,2008-05-30,13:26:27
39.984899,116.352564,0,169,39598.5600578704,2008-05-30,13:26:29
39.984873,116.352558,0,171,39598.5600810185,2008-05-30,13:26:31
39.984886,116.35256,0,169,39598.5601041667,2008-05-30,13:26:33
39.984886,116.352565,0,168,39598.5601273148,2008-05-30,13:26:35
39.984889,116.352576,0,167,39598.560150463,2008-05-30,13:26:37
39.984914,116.352593,0,165,39598.5601736111,2008-05-30,13:26:39
39.984918,116.352608,0,164,39598.5601967593,2008-05-30,13:26:41
39.984921,116.352625,0,163,39598.5602199074,2008-05-30,13:26:43
39.984942,116.352646,0,160,39598.5602430556,2008-05-30,13:26:45
39.98497,116.352666,0,159,39598.5602662037,2008-05-30,13:26:47
39.984985,116.352667,0,158,39598.5602893519,2008-05-30,13:26:49
39.984989,116.352668,0,158,39598.5603125,2008-05-30,13:26:51
39.985026,116.352702,0,156,39598.5603356481,2008-05-30,13:26:53
39.985039,116.352719,0,153,39598.5603587963,2008-05-30,13:26:55
39.985052,116.352728,0,152,39598.5603819444,2008-05-30,13:26:57
39.985042,116.352735,0,151,39598.5604050926,2008-05-30,13:26:59
39.985041,116.352736,0,151,39598.5604282407,2008-05-30,13:27:01
39.985039,116.352737,0,151,39598.5604513889,2008-05-30,13:27:03
39.985041,116.352738,0,151,39598.560474537,2008-05-30,13:27:05
39.985044,116.352739,0,151,39598.5604976852,2008-05-30,13:27:07
39.985048,116.35274,0,151,39598.5605208333,2008-05-30,13:27:09
39.985051,116.35274,0,151,39598.5605439815,2008-05-30,13:27:11
39.985056,116.352741,0,151,39598.5605671296,2008-05-30,13:27:13
39.985084,116.352771,0,155,39598.5605902778,2008-05-30,13:27:15
39.985124,116.352809,0,158,39598.5606134259,2008-05-30,13:27:17
39.985163,116.352829,0,161,39598.5606365741,2008-05-30,13:27:19
39.985197,116.352848,0,163,39598.5606597222,2008-05-30,13:27:21
39.985218,116.352867,0,164,39598.5606828704,2008-05-30,13:27:23
39.98521,116.352844,0,167,39598.5607060185,2008-05-30,13:27:25
39.985195,116.352833,0,169,39598.5607291667,2008-05-30,13:27:27
39.98516,116.352831,0,173,39598.5607523148,2008-05-30,13:27:29
39.985147,116.352827,0,174,39598.560775463,2008-05-30,13:27:31
39.985143,116.352827,0,174,39598.5607986111,2008-05-30,13:27:33
39.985127,116.352826,0,175,39598.5608217593,2008-05-30,13:27:35
39.985109,116.352828,0,175,39598.5608449074,2008-05-30,13:27:37
39.98508,116.352817,0,175,39598.5608680556,2008-05-30,13:27:39
39.985053,116.352808,0,176,39598.5608912037,2008-05-30,13:27:41
39.985023,116.352805,0,178,39598.5609143519,2008-05-30,13:27:43
39.985011,116.352804,0,178,39598.5609375,2008-05-30,13:27:45
39.985002,116.352799,0,179,39598.5609606481,2008-05-30,13:27:47
39.984999,116.352803,0,179,39598.5609837963,2008-05-30,13:27:49
39.984999,116.352818,0,180,39598.5610069444,2008-05-30,13:27:51
39.985006,116.352815,0,180,39598.5610300926,2008-05-30,13:27:53
39.984994,116.352807,0,182,39598.5610532407,2008-05-30,13:27:55
39.984991,116.352803,0,182,39598.5610763889,2008-05-30,13:27:57
39.984986,116.352808,0,182,39598.561099537,2008-05-30,13:27:59
39.984966,116.352802,0,183,39598.5611226852,2008-05-30,13:28:01
39.984964,116.352797,0,183,39598.5611458333,2008-05-30,13:28:03
39.984963,116.352799,0,183,39598.5611689815,2008-05-30,13:28:05
39.984958,116.352788,0,184,39598.5611921296,2008-05-30,13:28:07
39.984955,116.352777,0,185,39598.5612152778,2008-05-30,13:28:09
39.984944,116.352747,0,186,39598.5612384259,2008-05-30,13:28:11
39.984946,116.352736,0,187,39598.5612615741,2008-05-30,13:28:13
39.984922,116.35272,0,188,39598.5612847222,2008-05-30,13:28:15
39.984921,116.352701,0,189,39598.5613078704,2008-05-30,13:28:17
39.984928,116.352695,0,189,39598.5613310185,2008-05-30,13:28:19
39.984934,116.3527,0,190,39598.5613541667,2008-05-30,13:28:21
39.984912,116.352688,0,187,39598.5613773148,2008-05-30,13:28:23
39.984876,116.35269,0,186,39598.561400463,2008-05-30,13:28:25
