# Supplementary material for: Research on differential privacy protection method based on user tendency
Source: PLoS One. 2023 Oct 26;18(10):e0288823. doi: 10.1371/journal.pone.0288823 (PMC10602288; doi:10.1371/journal.pone.0288823)
Supplement: S3 Data — (ZIP) [file pone.0288823.s003.zip › Data 5-3/052/Trajectory/20080531033106.plt]

Geolife trajectory
WGS 84
Altitude is in Feet
Reserved 3
0,2,255,My Track,0,0,2,8421376
0
39.985836,116.348996,0,492,39599.1465972222,2008-05-31,03:31:06
39.985805,116.349036,0,491,39599.1466203704,2008-05-31,03:31:08
39.985782,116.349112,0,491,39599.1466435185,2008-05-31,03:31:10
39.985782,116.349147,0,491,39599.1466666667,2008-05-31,03:31:12
39.985782,116.349197,0,491,39599.1466898148,2008-05-31,03:31:14
39.985784,116.349224,0,491,39599.146712963,2008-05-31,03:31:16
39.985775,116.349264,0,491,39599.1467361111,2008-05-31,03:31:18
39.985767,116.349305,0,491,39599.1467592593,2008-05-31,03:31:20
39.985776,116.349337,0,490,39599.1467824074,2008-05-31,03:31:22
39.985826,116.349338,0,490,39599.1468055556,2008-05-31,03:31:24
39.985827,116.349377,0,490,39599.1468287037,2008-05-31,03:31:26
39.98582,116.349423,0,490,39599.1468518519,2008-05-31,03:31:28
39.985814,116.34946,0,491,39599.146875,2008-05-31,03:31:30
39.985819,116.349496,0,493,39599.1468981481,2008-05-31,03:31:32
39.985801,116.34955,0,496,39599.1469212963,2008-05-31,03:31:34
39.985903,116.349362,0,220,39599.1469444444,2008-05-31,03:31:36
39.9859,116.349386,0,214,39599.1469675926,2008-05-31,03:31:38
39.985915,116.349411,0,214,39599.1469907407,2008-05-31,03:31:40
39.985908,116.349446,0,216,39599.1470138889,2008-05-31,03:31:42
39.985918,116.349474,0,215,39599.147037037,2008-05-31,03:31:44
39.985924,116.349503,0,212,39599.1470601852,2008-05-31,03:31:46
39.985928,116.349531,0,212,39599.1470833333,2008-05-31,03:31:48
39.985932,116.349567,0,215,39599.1471064815,2008-05-31,03:31:50
39.985927,116.349605,0,211,39599.1471296296,2008-05-31,03:31:52
39.985922,116.349631,0,207,39599.1471527778,2008-05-31,03:31:54
39.985925,116.349663,0,206,39599.1471759259,2008-05-31,03:31:56
39.985928,116.349689,0,204,39599.1471990741,2008-05-31,03:31:58
39.985927,116.349725,0,208,39599.1472222222,2008-05-31,03:32:00
39.985926,116.349753,0,210,39599.1472453704,2008-05-31,03:32:02
39.985917,116.349782,0,211,39599.1472685185,2008-05-31,03:32:04
39.9859,116.349804,0,212,39599.1472916667,2008-05-31,03:32:06
39.985893,116.34983,0,213,39599.1473148148,2008-05-31,03:32:08
39.985893,116.349855,0,214,39599.147337963,2008-05-31,03:32:10
39.985903,116.349892,0,215,39599.1473611111,2008-05-31,03:32:12
39.985906,116.349931,0,215,39599.1473842593,2008-05-31,03:32:14
39.985905,116.349956,0,215,39599.1474074074,2008-05-31,03:32:16
39.98589,116.349981,0,217,39599.1474305556,2008-05-31,03:32:18
39.985892,116.350022,0,216,39599.1474537037,2008-05-31,03:32:20
39.985884,116.350054,0,216,39599.1474768519,2008-05-31,03:32:22
39.98588,116.35009,0,215,39599.1475,2008-05-31,03:32:24
39.985901,116.350181,0,219,39599.1475231481,2008-05-31,03:32:26
39.985879,116.349848,0,171,39599.1546064815,2008-05-31,03:42:38
39.985883,116.349666,0,170,39599.1546296296,2008-05-31,03:42:40
39.985894,116.349455,0,168,39599.1546527778,2008-05-31,03:42:42
39.985892,116.349253,0,167,39599.1546759259,2008-05-31,03:42:44
39.985894,116.349045,0,166,39599.1546990741,2008-05-31,03:42:46
39.985888,116.348846,0,165,39599.1547222222,2008-05-31,03:42:48
39.985877,116.348671,0,164,39599.1547453704,2008-05-31,03:42:50
39.985871,116.348508,0,163,39599.1547685185,2008-05-31,03:42:52
39.985863,116.348395,0,162,39599.1547916667,2008-05-31,03:42:54
39.985851,116.348312,0,162,39599.1548148148,2008-05-31,03:42:56
39.985848,116.348291,0,160,39599.154837963,2008-05-31,03:42:58
39.985847,116.34829,0,159,39599.1548611111,2008-05-31,03:43:00
39.985847,116.348287,0,159,39599.1548842593,2008-05-31,03:43:02
39.985847,116.348287,0,159,39599.1549074074,2008-05-31,03:43:04
39.985847,116.348287,0,159,39599.1549305556,2008-05-31,03:43:06
39.985847,116.348289,0,159,39599.1549537037,2008-05-31,03:43:08
39.985847,116.348289,0,158,39599.1549768519,2008-05-31,03:43:10
39.985847,116.348289,0,158,39599.155,2008-05-31,03:43:12
39.985847,116.34829,0,158,39599.1550231481,2008-05-31,03:43:14
39.985847,116.34829,0,158,39599.1550462963,2008-05-31,03:43:16
39.985847,116.34829,0,158,39599.1550694444,2008-05-31,03:43:18
39.985847,116.34829,0,158,39599.1550925926,2008-05-31,03:43:20
39.985848,116.34829,0,158,39599.1551157407,2008-05-31,03:43:22
39.985848,116.34829,0,158,39599.1551388889,2008-05-31,03:43:24
39.985848,116.34829,0,158,39599.155162037,2008-05-31,03:43:26
39.985848,116.34829,0,158,39599.1551851852,2008-05-31,03:43:28
39.985848,116.34829,0,158,39599.1552083333,2008-05-31,03:43:30
39.985848,116.348291,0,159,39599.1552314815,2008-05-31,03:43:32
39.985849,116.348291,0,159,39599.1552546296,2008-05-31,03:43:34
39.985849,116.348293,0,159,39599.1552777778,2008-05-31,03:43:36
39.985849,116.348293,0,159,39599.1553009259,2008-05-31,03:43:38
39.985849,116.348293,0,159,39599.1553240741,2008-05-31,03:43:40
39.985849,116.348293,0,159,39599.1553472222,2008-05-31,03:43:42
39.985849,116.348293,0,159,39599.1553703704,2008-05-31,03:43:44
39.985849,116.348294,0,159,39599.1553935185,2008-05-31,03:43:46
39.985849,116.348294,0,159,39599.1554166667,2008-05-31,03:43:48
39.985849,116.348294,0,159,39599.1554398148,2008-05-31,03:43:50
39.985849,116.348294,0,159,39599.155462963,2008-05-31,03:43:52
39.985849,116.348294,0,159,39599.1554861111,2008-05-31,03:43:54
39.985849,116.348294,0,159,39599.1555092593,2008-05-31,03:43:56
39.985849,116.348294,0,159,39599.1555324074,2008-05-31,03:43:58
39.985849,116.348293,0,159,39599.1555555556,2008-05-31,03:44:00
39.985849,116.348293,0,159,39599.1555787037,2008-05-31,03:44:02
39.985849,116.348294,0,159,39599.1556018519,2008-05-31,03:44:04
39.985849,116.348294,0,158,39599.155625,2008-05-31,03:44:06
39.985849,116.348293,0,158,39599.1556481481,2008-05-31,03:44:08
39.985849,116.348293,0,158,39599.1556712963,2008-05-31,03:44:10
39.985849,116.348294,0,158,39599.1556944444,2008-05-31,03:44:12
39.985849,116.348294,0,158,39599.1557175926,2008-05-31,03:44:14
39.985848,116.348294,0,158,39599.1557407407,2008-05-31,03:44:16
39.985849,116.348294,0,158,39599.1557638889,2008-05-31,03:44:18
39.985849,116.348294,0,158,39599.155787037,2008-05-31,03:44:20
39.985849,116.348294,0,158,39599.1558101852,2008-05-31,03:44:22
39.985849,116.348294,0,158,39599.1558333333,2008-05-31,03:44:24
39.985849,116.348293,0,159,39599.1558564815,2008-05-31,03:44:26
39.985849,116.348293,0,159,39599.1558796296,2008-05-31,03:44:28
39.985849,116.348293,0,158,39599.1559027778,2008-05-31,03:44:30
39.985849,116.348292,0,158,39599.1559259259,2008-05-31,03:44:32
39.985849,116.348288,0,158,39599.1559490741,2008-05-31,03:44:34
39.985848,116.34828,0,158,39599.1559722222,2008-05-31,03:44:36
39.985848,116.348255,0,159,39599.1559953704,2008-05-31,03:44:38
39.985836,116.348187,0,159,39599.1560185185,2008-05-31,03:44:40
39.985828,116.348075,0,159,39599.1560416667,2008-05-31,03:44:42
39.985819,116.347937,0,158,39599.1560648148,2008-05-31,03:44:44
39.985827,116.347789,0,157,39599.156087963,2008-05-31,03:44:46
39.98582,116.347667,0,156,39599.1561111111,2008-05-31,03:44:48
39.985807,116.347566,0,155,39599.1561342593,2008-05-31,03:44:50
39.985776,116.347469,0,153,39599.1561574074,2008-05-31,03:44:52
39.985714,116.347381,0,151,39599.1561805556,2008-05-31,03:44:54
39.985624,116.347316,0,151,39599.1562037037,2008-05-31,03:44:56
39.985507,116.347276,0,151,39599.1562268519,2008-05-31,03:44:58
39.985353,116.347265,0,151,39599.15625,2008-05-31,03:45:00
39.985178,116.347278,0,154,39599.1562731481,2008-05-31,03:45:02
39.98497,116.347262,0,157,39599.1562962963,2008-05-31,03:45:04
39.984752,116.347277,0,160,39599.1563194444,2008-05-31,03:45:06
39.98453,116.347293,0,162,39599.1563425926,2008-05-31,03:45:08
39.984288,116.347284,0,166,39599.1563657407,2008-05-31,03:45:10
39.984036,116.347303,0,168,39599.1563888889,2008-05-31,03:45:12
39.983787,116.347277,0,167,39599.156412037,2008-05-31,03:45:14
39.983525,116.347265,0,163,39599.1564351852,2008-05-31,03:45:16
39.983266,116.347265,0,159,39599.1564583333,2008-05-31,03:45:18
39.983009,116.347292,0,155,39599.1564814815,2008-05-31,03:45:20
39.98275,116.347319,0,152,39599.1565046296,2008-05-31,03:45:22
39.982499,116.347343,0,149,39599.1565277778,2008-05-31,03:45:24
39.982259,116.347376,0,147,39599.1565509259,2008-05-31,03:45:26
39.982038,116.347399,0,146,39599.1565740741,2008-05-31,03:45:28
39.981842,116.347411,0,145,39599.1565972222,2008-05-31,03:45:30
39.981677,116.347421,0,145,39599.1566203704,2008-05-31,03:45:32
39.981568,116.347417,0,145,39599.1566435185,2008-05-31,03:45:34
39.981499,116.347441,0,146,39599.1566666667,2008-05-31,03:45:36
39.981476,116.347479,0,147,39599.1566898148,2008-05-31,03:45:38
39.981483,116.347485,0,146,39599.156712963,2008-05-31,03:45:40
39.981482,116.347486,0,145,39599.1567361111,2008-05-31,03:45:42
39.981483,116.347486,0,145,39599.1567592593,2008-05-31,03:45:44
39.981481,116.347487,0,145,39599.1567824074,2008-05-31,03:45:46
39.981479,116.347486,0,144,39599.1568055556,2008-05-31,03:45:48
39.981482,116.347486,0,144,39599.1568287037,2008-05-31,03:45:50
39.981489,116.347485,0,144,39599.1568518518,2008-05-31,03:45:52
39.981498,116.347485,0,144,39599.156875,2008-05-31,03:45:54
39.981508,116.347485,0,145,39599.1568981481,2008-05-31,03:45:56
39.981518,116.347485,0,145,39599.1569212963,2008-05-31,03:45:58
39.981527,116.347484,0,146,39599.1569444444,2008-05-31,03:46:00
39.981532,116.347484,0,147,39599.1569675926,2008-05-31,03:46:02
39.981537,116.347484,0,149,39599.1569907407,2008-05-31,03:46:04
39.98154,116.347483,0,150,39599.1570138889,2008-05-31,03:46:06
39.981542,116.347483,0,151,39599.157037037,2008-05-31,03:46:08
39.981543,116.347482,0,152,39599.1570601852,2008-05-31,03:46:10
39.981545,116.347482,0,153,39599.1570833333,2008-05-31,03:46:12
39.981547,116.347481,0,153,39599.1571064815,2008-05-31,03:46:14
39.981545,116.347481,0,154,39599.1571296296,2008-05-31,03:46:16
39.981521,116.347471,0,155,39599.1571527778,2008-05-31,03:46:18
39.981474,116.347469,0,156,39599.1571759259,2008-05-31,03:46:20
39.981403,116.347478,0,156,39599.1571990741,2008-05-31,03:46:22
39.981294,116.347489,0,156,39599.1572222222,2008-05-31,03:46:24
39.981187,116.347504,0,160,39599.1572453704,2008-05-31,03:46:26
39.981055,116.347521,0,161,39599.1572685185,2008-05-31,03:46:28
39.980908,116.347534,0,164,39599.1572916667,2008-05-31,03:46:30
39.980757,116.347543,0,166,39599.1573148148,2008-05-31,03:46:32
39.980594,116.347547,0,171,39599.157337963,2008-05-31,03:46:34
39.980428,116.347555,0,176,39599.1573611111,2008-05-31,03:46:36
39.980246,116.347568,0,178,39599.1573842593,2008-05-31,03:46:38
39.980029,116.347581,0,178,39599.1574074074,2008-05-31,03:46:40
39.979804,116.347596,0,177,39599.1574305556,2008-05-31,03:46:42
39.97959,116.347607,0,179,39599.1574537037,2008-05-31,03:46:44
39.979368,116.347607,0,179,39599.1574768518,2008-05-31,03:46:46
39.979154,116.347617,0,180,39599.1575,2008-05-31,03:46:48
39.978932,116.347615,0,180,39599.1575231481,2008-05-31,03:46:50
39.978696,116.347599,0,181,39599.1575462963,2008-05-31,03:46:52
39.978471,116.347612,0,180,39599.1575694444,2008-05-31,03:46:54
39.978239,116.347624,0,177,39599.1575925926,2008-05-31,03:46:56
39.978017,116.347662,0,178,39599.1576157407,2008-05-31,03:46:58
39.977762,116.34768,0,176,39599.1576388889,2008-05-31,03:47:00
39.977541,116.347649,0,175,39599.157662037,2008-05-31,03:47:02
39.977312,116.347628,0,176,39599.1576851852,2008-05-31,03:47:04
39.977073,116.347631,0,177,39599.1577083333,2008-05-31,03:47:06
39.976827,116.347609,0,173,39599.1577314815,2008-05-31,03:47:08
39.97659,116.347587,0,172,39599.1577546296,2008-05-31,03:47:10
39.976358,116.347587,0,168,39599.1577777778,2008-05-31,03:47:12
39.976136,116.347562,0,169,39599.1578009259,2008-05-31,03:47:14
39.975906,116.347509,0,170,39599.1578240741,2008-05-31,03:47:16
39.975703,116.347454,0,168,39599.1578472222,2008-05-31,03:47:18
39.975542,116.347433,0,166,39599.1578703704,2008-05-31,03:47:20
39.975454,116.347356,0,155,39599.1578935185,2008-05-31,03:47:22
39.975386,116.347326,0,149,39599.1579166667,2008-05-31,03:47:24
39.975314,116.347314,0,143,39599.1579398148,2008-05-31,03:47:26
39.975253,116.347271,0,148,39599.157962963,2008-05-31,03:47:28
39.975216,116.347159,0,143,39599.1579861111,2008-05-31,03:47:30
39.975205,116.347006,0,144,39599.1580092593,2008-05-31,03:47:32
39.975204,116.346812,0,142,39599.1580324074,2008-05-31,03:47:34
39.975201,116.346607,0,147,39599.1580555556,2008-05-31,03:47:36
39.975187,116.346391,0,149,39599.1580787037,2008-05-31,03:47:38
39.975185,116.346133,0,147,39599.1581018518,2008-05-31,03:47:40
39.975185,116.345853,0,148,39599.158125,2008-05-31,03:47:42
39.97518,116.345575,0,148,39599.1581481481,2008-05-31,03:47:44
39.975191,116.345285,0,147,39599.1581712963,2008-05-31,03:47:46
39.975194,116.344995,0,150,39599.1581944444,2008-05-31,03:47:48
39.975181,116.344688,0,150,39599.1582175926,2008-05-31,03:47:50
39.975182,116.344364,0,150,39599.1582407407,2008-05-31,03:47:52
39.975155,116.344061,0,158,39599.1582638889,2008-05-31,03:47:54
39.975161,116.343755,0,164,39599.158287037,2008-05-31,03:47:56
39.975167,116.343432,0,163,39599.1583101852,2008-05-31,03:47:58
39.975168,116.343139,0,165,39599.1583333333,2008-05-31,03:48:00
39.975158,116.342854,0,165,39599.1583564815,2008-05-31,03:48:02
39.975152,116.342602,0,165,39599.1583796296,2008-05-31,03:48:04
39.975154,116.342373,0,163,39599.1584027778,2008-05-31,03:48:06
39.97515,116.342145,0,168,39599.1584259259,2008-05-31,03:48:08
39.975113,116.341908,0,177,39599.1584490741,2008-05-31,03:48:10
39.975115,116.34167,0,178,39599.1584722222,2008-05-31,03:48:12
39.975116,116.341399,0,178,39599.1584953704,2008-05-31,03:48:14
39.975128,116.341137,0,179,39599.1585185185,2008-05-31,03:48:16
39.97512,116.340907,0,178,39599.1585416667,2008-05-31,03:48:18
39.975114,116.340692,0,178,39599.1585648148,2008-05-31,03:48:20
39.975106,116.340492,0,177,39599.158587963,2008-05-31,03:48:22
39.975091,116.340305,0,179,39599.1586111111,2008-05-31,03:48:24
39.975069,116.34015,0,180,39599.1586342593,2008-05-31,03:48:26
39.975046,116.34005,0,183,39599.1586574074,2008-05-31,03:48:28
39.975036,116.339995,0,187,39599.1586805556,2008-05-31,03:48:30
39.975049,116.339983,0,189,39599.1587037037,2008-05-31,03:48:32
39.975052,116.339974,0,192,39599.1587268518,2008-05-31,03:48:34
39.975052,116.339971,0,192,39599.15875,2008-05-31,03:48:36
39.975052,116.339965,0,193,39599.1587731481,2008-05-31,03:48:38
39.975052,116.339963,0,193,39599.1587962963,2008-05-31,03:48:40
39.975052,116.339963,0,194,39599.1588194444,2008-05-31,03:48:42
39.975052,116.33996,0,194,39599.1588425926,2008-05-31,03:48:44
39.975047,116.339953,0,194,39599.1588657407,2008-05-31,03:48:46
39.975046,116.33995,0,195,39599.1588888889,2008-05-31,03:48:48
39.975047,116.339953,0,195,39599.158912037,2008-05-31,03:48:50
39.975046,116.339956,0,195,39599.1589351852,2008-05-31,03:48:52
39.975045,116.339959,0,195,39599.1589583333,2008-05-31,03:48:54
39.975044,116.339959,0,195,39599.1589814815,2008-05-31,03:48:56
39.975043,116.339958,0,196,39599.1590046296,2008-05-31,03:48:58
39.97504,116.339951,0,196,39599.1590277778,2008-05-31,03:49:00
39.975039,116.339946,0,196,39599.1590509259,2008-05-31,03:49:02
39.975038,116.339947,0,197,39599.1590740741,2008-05-31,03:49:04
39.975038,116.339949,0,197,39599.1590972222,2008-05-31,03:49:06
39.975037,116.339947,0,197,39599.1591203704,2008-05-31,03:49:08
39.975036,116.339943,0,197,39599.1591435185,2008-05-31,03:49:10
39.975036,116.339935,0,197,39599.1591666667,2008-05-31,03:49:12
39.975035,116.339919,0,197,39599.1591898148,2008-05-31,03:49:14
39.975036,116.339907,0,197,39599.159212963,2008-05-31,03:49:16
39.975035,116.339901,0,197,39599.1592361111,2008-05-31,03:49:18
39.975035,116.3399,0,197,39599.1592592593,2008-05-31,03:49:20
39.975035,116.339907,0,197,39599.1592824074,2008-05-31,03:49:22
39.975035,116.339911,0,196,39599.1593055556,2008-05-31,03:49:24
39.975036,116.339913,0,196,39599.1593287037,2008-05-31,03:49:26
39.975048,116.339922,0,196,39599.1593518518,2008-05-31,03:49:28
39.975049,116.33991,0,197,39599.159375,2008-05-31,03:49:30
39.975041,116.33985,0,199,39599.1593981481,2008-05-31,03:49:32
39.975032,116.339776,0,198,39599.1594212963,2008-05-31,03:49:34
39.975021,116.339682,0,197,39599.1594444444,2008-05-31,03:49:36
39.974995,116.339601,0,199,39599.1594675926,2008-05-31,03:49:38
39.974945,116.33952,0,199,39599.1594907407,2008-05-31,03:49:40
39.974932,116.339405,0,200,39599.1595138889,2008-05-31,03:49:42
39.974933,116.339243,0,200,39599.159537037,2008-05-31,03:49:44
39.974953,116.33903,0,201,39599.1595601852,2008-05-31,03:49:46
39.974995,116.338829,0,202,39599.1595833333,2008-05-31,03:49:48
39.975098,116.338584,0,212,39599.1596064815,2008-05-31,03:49:50
39.975125,116.338371,0,212,39599.1596296296,2008-05-31,03:49:52
39.975159,116.338172,0,205,39599.1596527778,2008-05-31,03:49:54
39.975205,116.33794,0,207,39599.1596759259,2008-05-31,03:49:56
39.975191,116.337737,0,196,39599.1596990741,2008-05-31,03:49:58
39.975174,116.337569,0,183,39599.1597222222,2008-05-31,03:50:00
39.975175,116.337434,0,171,39599.1597453704,2008-05-31,03:50:02
39.975175,116.337322,0,171,39599.1597685185,2008-05-31,03:50:04
39.975174,116.337211,0,166,39599.1597916667,2008-05-31,03:50:06
39.97516,116.337066,0,169,39599.1598148148,2008-05-31,03:50:08
39.97515,116.336936,0,171,39599.159837963,2008-05-31,03:50:10
39.975159,116.336792,0,171,39599.1598611111,2008-05-31,03:50:12
39.975153,116.336658,0,170,39599.1598842593,2008-05-31,03:50:14
39.975157,116.336494,0,169,39599.1599074074,2008-05-31,03:50:16
39.975149,116.336279,0,171,39599.1599305556,2008-05-31,03:50:18
39.975155,116.336053,0,168,39599.1599537037,2008-05-31,03:50:20
39.975155,116.335811,0,165,39599.1599768519,2008-05-31,03:50:22
39.975145,116.335568,0,164,39599.16,2008-05-31,03:50:24
39.975142,116.335326,0,164,39599.1600231482,2008-05-31,03:50:26
39.975139,116.335083,0,164,39599.1600462963,2008-05-31,03:50:28
39.97514,116.334808,0,166,39599.1600694444,2008-05-31,03:50:30
39.975142,116.334549,0,162,39599.1600925926,2008-05-31,03:50:32
39.975148,116.334335,0,160,39599.1601157407,2008-05-31,03:50:34
39.975158,116.334143,0,164,39599.1601388889,2008-05-31,03:50:36
39.975188,116.333945,0,166,39599.160162037,2008-05-31,03:50:38
39.975236,116.333759,0,169,39599.1601851852,2008-05-31,03:50:40
39.975277,116.333627,0,171,39599.1602083333,2008-05-31,03:50:42
39.975289,116.333561,0,173,39599.1602314815,2008-05-31,03:50:44
39.9753,116.333547,0,176,39599.1602546296,2008-05-31,03:50:46
39.975309,116.333545,0,179,39599.1602777778,2008-05-31,03:50:48
39.97528,116.333549,0,182,39599.1603009259,2008-05-31,03:50:50
39.975249,116.333551,0,183,39599.1603240741,2008-05-31,03:50:52
39.975249,116.333554,0,185,39599.1603472222,2008-05-31,03:50:54
39.975248,116.333564,0,186,39599.1603703704,2008-05-31,03:50:56
39.975256,116.333569,0,187,39599.1603935185,2008-05-31,03:50:58
39.975262,116.333576,0,188,39599.1604166667,2008-05-31,03:51:00
39.975261,116.333581,0,188,39599.1604398148,2008-05-31,03:51:02
39.97526,116.333587,0,188,39599.160462963,2008-05-31,03:51:04
39.975259,116.333582,0,188,39599.1604861111,2008-05-31,03:51:06
39.975248,116.333584,0,188,39599.1605092593,2008-05-31,03:51:08
39.975237,116.333594,0,188,39599.1605324074,2008-05-31,03:51:10
39.975173,116.333597,0,187,39599.1605555556,2008-05-31,03:51:12
39.975143,116.333545,0,185,39599.1605787037,2008-05-31,03:51:14
39.975069,116.333467,0,176,39599.1606018519,2008-05-31,03:51:16
39.975065,116.333386,0,175,39599.160625,2008-05-31,03:51:18
39.975115,116.333267,0,178,39599.1606481481,2008-05-31,03:51:20
39.97513,116.333091,0,177,39599.1606712963,2008-05-31,03:51:22
39.975178,116.332883,0,182,39599.1606944444,2008-05-31,03:51:24
39.975169,116.332676,0,175,39599.1607175926,2008-05-31,03:51:26
39.975173,116.332474,0,166,39599.1607407407,2008-05-31,03:51:28
39.975164,116.33224,0,160,39599.1607638889,2008-05-31,03:51:30
39.975145,116.332015,0,155,39599.160787037,2008-05-31,03:51:32
39.975134,116.331792,0,153,39599.1608101852,2008-05-31,03:51:34
39.97514,116.33156,0,148,39599.1608333333,2008-05-31,03:51:36
39.975144,116.331305,0,145,39599.1608564815,2008-05-31,03:51:38
39.975176,116.331043,0,156,39599.1608796296,2008-05-31,03:51:40
39.975158,116.330812,0,160,39599.1609027778,2008-05-31,03:51:42
39.975151,116.330569,0,160,39599.1609259259,2008-05-31,03:51:44
39.975137,116.330299,0,166,39599.1609490741,2008-05-31,03:51:46
39.975133,116.330043,0,166,39599.1609722222,2008-05-31,03:51:48
39.975138,116.329752,0,158,39599.1609953704,2008-05-31,03:51:50
39.975135,116.329471,0,150,39599.1610185185,2008-05-31,03:51:52
39.975137,116.32925,0,148,39599.1610416667,2008-05-31,03:51:54
39.975148,116.329032,0,145,39599.1610648148,2008-05-31,03:51:56
39.975171,116.328846,0,145,39599.161087963,2008-05-31,03:51:58
39.975186,116.328687,0,148,39599.1611111111,2008-05-31,03:52:00
39.975192,116.328535,0,153,39599.1611342593,2008-05-31,03:52:02
39.975208,116.328369,0,160,39599.1611574074,2008-05-31,03:52:04
39.975224,116.328182,0,165,39599.1611805556,2008-05-31,03:52:06
39.97525,116.327966,0,166,39599.1612037037,2008-05-31,03:52:08
39.975247,116.327771,0,167,39599.1612268519,2008-05-31,03:52:10
39.975243,116.327563,0,165,39599.16125,2008-05-31,03:52:12
39.97523,116.327363,0,160,39599.1612731481,2008-05-31,03:52:14
39.975218,116.327152,0,154,39599.1612962963,2008-05-31,03:52:16
39.975207,116.326939,0,153,39599.1613194444,2008-05-31,03:52:18
39.975175,116.326742,0,149,39599.1613425926,2008-05-31,03:52:20
39.975157,116.326554,0,147,39599.1613657407,2008-05-31,03:52:22
39.975155,116.326405,0,148,39599.1613888889,2008-05-31,03:52:24
39.975155,116.326292,0,153,39599.161412037,2008-05-31,03:52:26
39.975148,116.326227,0,153,39599.1614351852,2008-05-31,03:52:28
39.975157,116.326173,0,155,39599.1614583333,2008-05-31,03:52:30
39.975165,116.326103,0,156,39599.1614814815,2008-05-31,03:52:32
39.975161,116.326018,0,157,39599.1615046296,2008-05-31,03:52:34
39.975165,116.325897,0,162,39599.1615277778,2008-05-31,03:52:36
39.975158,116.325787,0,164,39599.1615509259,2008-05-31,03:52:38
39.975154,116.325714,0,171,39599.1615740741,2008-05-31,03:52:40
39.975149,116.325682,0,176,39599.1615972222,2008-05-31,03:52:42
39.975139,116.32569,0,169,39599.1616203704,2008-05-31,03:52:44
39.975138,116.325689,0,170,39599.1616435185,2008-05-31,03:52:46
39.975138,116.325691,0,170,39599.1616666667,2008-05-31,03:52:48
39.975138,116.325693,0,171,39599.1616898148,2008-05-31,03:52:50
39.975138,116.325693,0,171,39599.161712963,2008-05-31,03:52:52
39.975138,116.325692,0,171,39599.1617361111,2008-05-31,03:52:54
39.975137,116.325691,0,172,39599.1617592593,2008-05-31,03:52:56
39.975121,116.325667,0,172,39599.1617824074,2008-05-31,03:52:58
39.975085,116.325589,0,178,39599.1618055556,2008-05-31,03:53:00
39.975059,116.325488,0,181,39599.1618287037,2008-05-31,03:53:02
39.975037,116.325351,0,183,39599.1618518519,2008-05-31,03:53:04
39.975028,116.325178,0,184,39599.161875,2008-05-31,03:53:06
39.975054,116.324942,0,196,39599.1618981481,2008-05-31,03:53:08
39.975031,116.324702,0,197,39599.1619212963,2008-05-31,03:53:10
39.975011,116.324448,0,195,39599.1619444444,2008-05-31,03:53:12
39.974998,116.324185,0,194,39599.1619675926,2008-05-31,03:53:14
39.975039,116.323887,0,201,39599.1619907407,2008-05-31,03:53:16
39.975026,116.323591,0,198,39599.1620138889,2008-05-31,03:53:18
39.975007,116.323315,0,200,39599.162037037,2008-05-31,03:53:20
39.975003,116.323037,0,199,39599.1620601852,2008-05-31,03:53:22
39.974998,116.322756,0,200,39599.1620833333,2008-05-31,03:53:24
39.975031,116.322434,0,209,39599.1621064815,2008-05-31,03:53:26
39.975033,116.322114,0,209,39599.1621296296,2008-05-31,03:53:28
39.975046,116.321822,0,209,39599.1621527778,2008-05-31,03:53:30
39.975049,116.321547,0,207,39599.1621759259,2008-05-31,03:53:32
39.975039,116.321307,0,205,39599.1621990741,2008-05-31,03:53:34
39.97503,116.321073,0,199,39599.1622222222,2008-05-31,03:53:36
39.975023,116.320837,0,200,39599.1622453704,2008-05-31,03:53:38
39.975011,116.320601,0,201,39599.1622685185,2008-05-31,03:53:40
39.974996,116.32039,0,200,39599.1622916667,2008-05-31,03:53:42
39.975,116.320214,0,198,39599.1623148148,2008-05-31,03:53:44
39.975,116.320108,0,195,39599.162337963,2008-05-31,03:53:46
39.974976,116.320078,0,190,39599.1623611111,2008-05-31,03:53:48
39.974978,116.320059,0,181,39599.1623842593,2008-05-31,03:53:50
39.97497,116.320052,0,177,39599.1624074074,2008-05-31,03:53:52
39.974969,116.320044,0,174,39599.1624305556,2008-05-31,03:53:54
39.974969,116.320036,0,172,39599.1624537037,2008-05-31,03:53:56
39.974969,116.320031,0,170,39599.1624768519,2008-05-31,03:53:58
39.974969,116.320028,0,169,39599.1625,2008-05-31,03:54:00
39.97497,116.320027,0,168,39599.1625231481,2008-05-31,03:54:02
39.97497,116.320024,0,168,39599.1625462963,2008-05-31,03:54:04
39.97497,116.320022,0,167,39599.1625694444,2008-05-31,03:54:06
39.97497,116.320018,0,167,39599.1625925926,2008-05-31,03:54:08
39.974969,116.320013,0,167,39599.1626157407,2008-05-31,03:54:10
39.974969,116.320009,0,167,39599.1626388889,2008-05-31,03:54:12
39.974969,116.320005,0,167,39599.162662037,2008-05-31,03:54:14
39.974969,116.320001,0,168,39599.1626851852,2008-05-31,03:54:16
39.974969,116.319999,0,168,39599.1627083333,2008-05-31,03:54:18
39.974969,116.319986,0,168,39599.1627314815,2008-05-31,03:54:20
39.974967,116.319927,0,168,39599.1627546296,2008-05-31,03:54:22
39.974961,116.319849,0,167,39599.1627777778,2008-05-31,03:54:24
39.974959,116.319756,0,166,39599.1628009259,2008-05-31,03:54:26
39.974942,116.31967,0,167,39599.1628240741,2008-05-31,03:54:28
39.974932,116.319553,0,167,39599.1628472222,2008-05-31,03:54:30
39.974929,116.319404,0,167,39599.1628703704,2008-05-31,03:54:32
39.974937,116.319229,0,170,39599.1628935185,2008-05-31,03:54:34
39.974972,116.319003,0,182,39599.1629166667,2008-05-31,03:54:36
39.974955,116.318845,0,181,39599.1629398148,2008-05-31,03:54:38
39.97494,116.318686,0,178,39599.162962963,2008-05-31,03:54:40
39.974938,116.318545,0,174,39599.1629861111,2008-05-31,03:54:42
39.974942,116.318402,0,173,39599.1630092593,2008-05-31,03:54:44
39.974941,116.318271,0,174,39599.1630324074,2008-05-31,03:54:46
39.97493,116.318138,0,173,39599.1630555556,2008-05-31,03:54:48
39.974927,116.318029,0,172,39599.1630787037,2008-05-31,03:54:50
39.974934,116.317939,0,171,39599.1631018519,2008-05-31,03:54:52
39.974934,116.317874,0,171,39599.163125,2008-05-31,03:54:54
39.97494,116.317884,0,174,39599.1631481481,2008-05-31,03:54:56
39.974968,116.317912,0,178,39599.1631712963,2008-05-31,03:54:58
39.974969,116.317909,0,177,39599.1631944444,2008-05-31,03:55:00
39.974969,116.317907,0,177,39599.1632175926,2008-05-31,03:55:02
39.97497,116.317906,0,177,39599.1632407407,2008-05-31,03:55:04
39.97497,116.317903,0,177,39599.1632638889,2008-05-31,03:55:06
39.974969,116.317901,0,178,39599.163287037,2008-05-31,03:55:08
39.974969,116.317895,0,178,39599.1633101852,2008-05-31,03:55:10
39.974968,116.317889,0,178,39599.1633333333,2008-05-31,03:55:12
39.974968,116.317886,0,178,39599.1633564815,2008-05-31,03:55:14
39.974969,116.317885,0,178,39599.1633796296,2008-05-31,03:55:16
39.974968,116.317879,0,178,39599.1634027778,2008-05-31,03:55:18
39.97497,116.317824,0,179,39599.1634259259,2008-05-31,03:55:20
39.974966,116.317734,0,176,39599.1634490741,2008-05-31,03:55:22
39.974911,116.317677,0,171,39599.1634722222,2008-05-31,03:55:24
39.974918,116.317597,0,172,39599.1634953704,2008-05-31,03:55:26
39.974851,116.317615,0,164,39599.1635185185,2008-05-31,03:55:28
39.974811,116.317629,0,160,39599.1635416667,2008-05-31,03:55:30
39.974811,116.317627,0,159,39599.1635648148,2008-05-31,03:55:32
39.974811,116.317624,0,159,39599.163587963,2008-05-31,03:55:34
39.97481,116.317622,0,159,39599.1636111111,2008-05-31,03:55:36
39.97481,116.31762,0,159,39599.1636342593,2008-05-31,03:55:38
39.974793,116.317588,0,160,39599.1636574074,2008-05-31,03:55:40
39.974781,116.317542,0,160,39599.1636805556,2008-05-31,03:55:42
39.97477,116.317438,0,163,39599.1637037037,2008-05-31,03:55:44
39.974771,116.317289,0,163,39599.1637268519,2008-05-31,03:55:46
39.974774,116.317117,0,165,39599.16375,2008-05-31,03:55:48
39.974788,116.316903,0,168,39599.1637731481,2008-05-31,03:55:50
39.974778,116.316685,0,169,39599.1637962963,2008-05-31,03:55:52
39.974743,116.316487,0,171,39599.1638194444,2008-05-31,03:55:54
39.974727,116.316254,0,172,39599.1638425926,2008-05-31,03:55:56
39.974706,116.316007,0,173,39599.1638657407,2008-05-31,03:55:58
39.974684,116.315769,0,173,39599.1638888889,2008-05-31,03:56:00
39.974651,116.315532,0,174,39599.163912037,2008-05-31,03:56:02
39.974618,116.3153,0,173,39599.1639351852,2008-05-31,03:56:04
39.97458,116.315021,0,174,39599.1639583333,2008-05-31,03:56:06
39.974564,116.314744,0,178,39599.1639814815,2008-05-31,03:56:08
39.974568,116.314477,0,182,39599.1640046296,2008-05-31,03:56:10
39.974569,116.314223,0,183,39599.1640277778,2008-05-31,03:56:12
39.974572,116.313984,0,185,39599.1640509259,2008-05-31,03:56:14
39.974622,116.313737,0,189,39599.1640740741,2008-05-31,03:56:16
39.974647,116.313524,0,196,39599.1640972222,2008-05-31,03:56:18
39.974694,116.313329,0,201,39599.1641203704,2008-05-31,03:56:20
39.974714,116.313206,0,205,39599.1641435185,2008-05-31,03:56:22
39.974733,116.313068,0,212,39599.1641666667,2008-05-31,03:56:24
39.974746,116.313043,0,213,39599.1641898148,2008-05-31,03:56:26
39.974742,116.313035,0,213,39599.164212963,2008-05-31,03:56:28
39.974732,116.313026,0,215,39599.1642361111,2008-05-31,03:56:30
39.974733,116.313028,0,215,39599.1642592593,2008-05-31,03:56:32
39.974732,116.313028,0,215,39599.1642824074,2008-05-31,03:56:34
39.974732,116.313026,0,215,39599.1643055556,2008-05-31,03:56:36
39.974732,116.313021,0,215,39599.1643287037,2008-05-31,03:56:38
39.974731,116.313013,0,214,39599.1643518518,2008-05-31,03:56:40
39.974731,116.313001,0,214,39599.164375,2008-05-31,03:56:42
39.97473,116.31299,0,214,39599.1643981481,2008-05-31,03:56:44
39.974728,116.312976,0,215,39599.1644212963,2008-05-31,03:56:46
39.974726,116.312962,0,215,39599.1644444444,2008-05-31,03:56:48
39.974722,116.312947,0,215,39599.1644675926,2008-05-31,03:56:50
39.974718,116.312928,0,216,39599.1644907407,2008-05-31,03:56:52
39.974715,116.312911,0,216,39599.1645138889,2008-05-31,03:56:54
39.974712,116.312896,0,217,39599.164537037,2008-05-31,03:56:56
39.97471,116.312885,0,217,39599.1645601852,2008-05-31,03:56:58
39.97471,116.312879,0,218,39599.1645833333,2008-05-31,03:57:00
39.974709,116.312874,0,219,39599.1646064815,2008-05-31,03:57:02
39.97471,116.312873,0,219,39599.1646296296,2008-05-31,03:57:04
39.97471,116.312872,0,219,39599.1646527778,2008-05-31,03:57:06
39.97471,116.312868,0,220,39599.1646759259,2008-05-31,03:57:08
39.974709,116.312862,0,220,39599.1646990741,2008-05-31,03:57:10
39.97471,116.312853,0,220,39599.1647222222,2008-05-31,03:57:12
39.97471,116.312849,0,220,39599.1647453704,2008-05-31,03:57:14
39.97471,116.312848,0,220,39599.1647685185,2008-05-31,03:57:16
39.974711,116.312844,0,221,39599.1647916667,2008-05-31,03:57:18
39.97471,116.312838,0,221,39599.1648148148,2008-05-31,03:57:20
39.97471,116.312832,0,221,39599.164837963,2008-05-31,03:57:22
39.97471,116.31283,0,221,39599.1648611111,2008-05-31,03:57:24
39.974711,116.312825,0,222,39599.1648842593,2008-05-31,03:57:26
39.974713,116.312824,0,222,39599.1649074074,2008-05-31,03:57:28
39.974715,116.312821,0,222,39599.1649305556,2008-05-31,03:57:30
39.974716,116.312821,0,222,39599.1649537037,2008-05-31,03:57:32
39.974717,116.31282,0,222,39599.1649768518,2008-05-31,03:57:34
39.974718,116.31282,0,222,39599.165,2008-05-31,03:57:36
39.974718,116.31282,0,222,39599.1650231481,2008-05-31,03:57:38
39.974719,116.312814,0,223,39599.1650462963,2008-05-31,03:57:40
39.974721,116.312762,0,226,39599.1650694444,2008-05-31,03:57:42
39.974749,116.312657,0,233,39599.1650925926,2008-05-31,03:57:44
39.974751,116.312529,0,238,39599.1651157407,2008-05-31,03:57:46
39.974755,116.312379,0,243,39599.1651388889,2008-05-31,03:57:48
39.974793,116.312153,0,254,39599.165162037,2008-05-31,03:57:50
39.974795,116.311917,0,256,39599.1651851852,2008-05-31,03:57:52
39.974781,116.311684,0,252,39599.1652083333,2008-05-31,03:57:54
39.974768,116.311447,0,251,39599.1652314815,2008-05-31,03:57:56
39.974751,116.311214,0,243,39599.1652546296,2008-05-31,03:57:58
39.974746,116.310988,0,240,39599.1652777778,2008-05-31,03:58:00
39.974747,116.310776,0,233,39599.1653009259,2008-05-31,03:58:02
39.974743,116.310577,0,229,39599.1653240741,2008-05-31,03:58:04
39.974724,116.310402,0,223,39599.1653472222,2008-05-31,03:58:06
39.974696,116.310244,0,214,39599.1653703704,2008-05-31,03:58:08
39.974672,116.310083,0,211,39599.1653935185,2008-05-31,03:58:10
39.974669,116.309889,0,204,39599.1654166667,2008-05-31,03:58:12
39.974672,116.309736,0,202,39599.1654398148,2008-05-31,03:58:14
39.97466,116.309619,0,202,39599.165462963,2008-05-31,03:58:16
39.97466,116.309496,0,202,39599.1654861111,2008-05-31,03:58:18
39.974653,116.309408,0,201,39599.1655092593,2008-05-31,03:58:20
39.974651,116.309321,0,197,39599.1655324074,2008-05-31,03:58:22
39.974635,116.309252,0,196,39599.1655555556,2008-05-31,03:58:24
39.974632,116.30922,0,201,39599.1655787037,2008-05-31,03:58:26
39.974625,116.309196,0,203,39599.1656018518,2008-05-31,03:58:28
39.974618,116.309171,0,204,39599.165625,2008-05-31,03:58:30
39.974595,116.309114,0,201,39599.1656481481,2008-05-31,03:58:32
39.97458,116.309028,0,193,39599.1656712963,2008-05-31,03:58:34
39.974581,116.308942,0,192,39599.1656944444,2008-05-31,03:58:36
39.974577,116.308859,0,192,39599.1657175926,2008-05-31,03:58:38
39.974574,116.30879,0,194,39599.1657407407,2008-05-31,03:58:40
39.974577,116.308742,0,195,39599.1657638889,2008-05-31,03:58:42
39.974576,116.308723,0,195,39599.165787037,2008-05-31,03:58:44
39.974571,116.308705,0,195,39599.1658101852,2008-05-31,03:58:46
39.974572,116.308696,0,196,39599.1658333333,2008-05-31,03:58:48
39.974573,116.308699,0,196,39599.1658564815,2008-05-31,03:58:50
39.974578,116.308713,0,195,39599.1658796296,2008-05-31,03:58:52
39.974613,116.308754,0,189,39599.1659027778,2008-05-31,03:58:54
39.974645,116.308781,0,183,39599.1659259259,2008-05-31,03:58:56
39.97468,116.308803,0,180,39599.1659490741,2008-05-31,03:58:58
39.97472,116.308821,0,183,39599.1659722222,2008-05-31,03:59:00
39.974752,116.30884,0,186,39599.1659953704,2008-05-31,03:59:02
39.974761,116.308868,0,187,39599.1660185185,2008-05-31,03:59:04
39.974784,116.308904,0,188,39599.1660416667,2008-05-31,03:59:06
39.974794,116.308938,0,186,39599.1660648148,2008-05-31,03:59:08
39.974791,116.308961,0,185,39599.166087963,2008-05-31,03:59:10
39.974793,116.308993,0,185,39599.1661111111,2008-05-31,03:59:12
39.974798,116.309031,0,186,39599.1661342593,2008-05-31,03:59:14
39.974803,116.309063,0,186,39599.1661574074,2008-05-31,03:59:16
39.974806,116.309098,0,185,39599.1661805556,2008-05-31,03:59:18
39.97481,116.309119,0,183,39599.1662037037,2008-05-31,03:59:20
39.974818,116.309147,0,180,39599.1662268518,2008-05-31,03:59:22
39.974821,116.309177,0,179,39599.16625,2008-05-31,03:59:24
39.974817,116.309236,0,180,39599.1662731481,2008-05-31,03:59:26
39.974838,116.309248,0,181,39599.1662962963,2008-05-31,03:59:28
39.974841,116.309287,0,181,39599.1663194444,2008-05-31,03:59:30
39.974849,116.309317,0,183,39599.1663425926,2008-05-31,03:59:32
39.97485,116.309335,0,182,39599.1663657407,2008-05-31,03:59:34
39.974866,116.309346,0,180,39599.1663888889,2008-05-31,03:59:36
39.97486,116.309381,0,181,39599.166412037,2008-05-31,03:59:38
39.974869,116.309407,0,183,39599.1664351852,2008-05-31,03:59:40
39.974867,116.309438,0,183,39599.1664583333,2008-05-31,03:59:42
39.974872,116.309472,0,183,39599.1664814815,2008-05-31,03:59:44
39.97488,116.309502,0,184,39599.1665046296,2008-05-31,03:59:46
39.974883,116.30954,0,186,39599.1665277778,2008-05-31,03:59:48
39.974884,116.309571,0,187,39599.1665509259,2008-05-31,03:59:50
39.974884,116.3096,0,188,39599.1665740741,2008-05-31,03:59:52
39.974893,116.309616,0,187,39599.1665972222,2008-05-31,03:59:54
39.974894,116.309653,0,189,39599.1666203704,2008-05-31,03:59:56
39.974895,116.309684,0,187,39599.1666435185,2008-05-31,03:59:58
39.974899,116.309717,0,186,39599.1666666667,2008-05-31,04:00:00
39.974887,116.309761,0,192,39599.1666898148,2008-05-31,04:00:02
39.974887,116.309788,0,192,39599.166712963,2008-05-31,04:00:04
39.974894,116.309817,0,192,39599.1667361111,2008-05-31,04:00:06
39.974894,116.309849,0,193,39599.1667592593,2008-05-31,04:00:08
39.974898,116.30988,0,193,39599.1667824074,2008-05-31,04:00:10
39.974897,116.30992,0,191,39599.1668055556,2008-05-31,04:00:12
39.974905,116.309947,0,189,39599.1668287037,2008-05-31,04:00:14
39.97491,116.309982,0,190,39599.1668518518,2008-05-31,04:00:16
39.974918,116.310016,0,188,39599.166875,2008-05-31,04:00:18
39.97492,116.310057,0,188,39599.1668981481,2008-05-31,04:00:20
39.974923,116.310092,0,189,39599.1669212963,2008-05-31,04:00:22
39.974929,116.310121,0,190,39599.1669444444,2008-05-31,04:00:24
39.97493,116.310154,0,188,39599.1669675926,2008-05-31,04:00:26
39.974958,116.310189,0,186,39599.1669907407,2008-05-31,04:00:28
39.974961,116.310227,0,184,39599.1670138889,2008-05-31,04:00:30
39.974967,116.310271,0,182,39599.167037037,2008-05-31,04:00:32
39.974967,116.310308,0,180,39599.1670601852,2008-05-31,04:00:34
39.974944,116.310365,0,179,39599.1670833333,2008-05-31,04:00:36
39.974941,116.310392,0,179,39599.1671064815,2008-05-31,04:00:38
39.974932,116.31042,0,180,39599.1671296296,2008-05-31,04:00:40
39.974935,116.310452,0,181,39599.1671527778,2008-05-31,04:00:42
39.974939,116.310489,0,181,39599.1671759259,2008-05-31,04:00:44
39.974937,116.310518,0,182,39599.1671990741,2008-05-31,04:00:46
39.974937,116.310544,0,181,39599.1672222222,2008-05-31,04:00:48
39.974931,116.310569,0,181,39599.1672453704,2008-05-31,04:00:50
39.974931,116.310585,0,180,39599.1672685185,2008-05-31,04:00:52
39.974907,116.310638,0,183,39599.1672916667,2008-05-31,04:00:54
39.974896,116.31066,0,185,39599.1673148148,2008-05-31,04:00:56
39.974891,116.310692,0,186,39599.167337963,2008-05-31,04:00:58
39.974884,116.310716,0,185,39599.1673611111,2008-05-31,04:01:00
39.97489,116.310752,0,186,39599.1673842593,2008-05-31,04:01:02
39.974898,116.310779,0,185,39599.1674074074,2008-05-31,04:01:04
39.974914,116.310809,0,183,39599.1674305556,2008-05-31,04:01:06
39.974927,116.31084,0,185,39599.1674537037,2008-05-31,04:01:08
39.974937,116.310873,0,186,39599.1674768519,2008-05-31,04:01:10
39.974952,116.310904,0,185,39599.1675,2008-05-31,04:01:12
39.97497,116.310932,0,183,39599.1675231481,2008-05-31,04:01:14
39.974991,116.310966,0,181,39599.1675462963,2008-05-31,04:01:16
39.974992,116.311,0,178,39599.1675694444,2008-05-31,04:01:18
39.975008,116.311019,0,175,39599.1675925926,2008-05-31,04:01:20
39.975028,116.311025,0,174,39599.1676157407,2008-05-31,04:01:22
39.975047,116.311021,0,173,39599.1676388889,2008-05-31,04:01:24
39.975071,116.311018,0,173,39599.167662037,2008-05-31,04:01:26
39.975098,116.31101,0,174,39599.1676851852,2008-05-31,04:01:28
39.97512,116.311001,0,174,39599.1677083333,2008-05-31,04:01:30
39.975142,116.310986,0,179,39599.1677314815,2008-05-31,04:01:32
39.975165,116.310964,0,182,39599.1677546296,2008-05-31,04:01:34
39.975194,116.31096,0,184,39599.1677777778,2008-05-31,04:01:36
39.975222,116.310954,0,184,39599.1678009259,2008-05-31,04:01:38
39.975248,116.310953,0,184,39599.1678240741,2008-05-31,04:01:40
39.9753,116.310949,0,181,39599.1678472222,2008-05-31,04:01:42
39.975342,116.310946,0,183,39599.1678703704,2008-05-31,04:01:44
39.975349,116.310942,0,180,39599.1678935185,2008-05-31,04:01:46
39.975361,116.310946,0,180,39599.1679166667,2008-05-31,04:01:48
39.975397,116.310919,0,167,39599.1679398148,2008-05-31,04:01:50
39.975417,116.310918,0,167,39599.167962963,2008-05-31,04:01:52
39.975434,116.310918,0,167,39599.1679861111,2008-05-31,04:01:54
39.975449,116.310911,0,169,39599.1680092593,2008-05-31,04:01:56
39.975471,116.310912,0,170,39599.1680324074,2008-05-31,04:01:58
39.975494,116.310923,0,167,39599.1680555556,2008-05-31,04:02:00
39.975508,116.310932,0,166,39599.1680787037,2008-05-31,04:02:02
39.975537,116.310936,0,166,39599.1681018519,2008-05-31,04:02:04
39.975555,116.310937,0,165,39599.168125,2008-05-31,04:02:06
39.975578,116.310931,0,163,39599.1681481482,2008-05-31,04:02:08
39.975605,116.310907,0,163,39599.1681712963,2008-05-31,04:02:10
39.975626,116.310908,0,164,39599.1681944444,2008-05-31,04:02:12
39.975631,116.310912,0,164,39599.1682175926,2008-05-31,04:02:14
39.975645,116.310913,0,164,39599.1682407407,2008-05-31,04:02:16
39.975668,116.310924,0,164,39599.1682638889,2008-05-31,04:02:18
39.975677,116.310938,0,164,39599.168287037,2008-05-31,04:02:20
39.975712,116.310935,0,163,39599.1683101852,2008-05-31,04:02:22
39.975741,116.310941,0,164,39599.1683333333,2008-05-31,04:02:24
39.975771,116.310948,0,164,39599.1683564815,2008-05-31,04:02:26
39.9758,116.310947,0,164,39599.1683796296,2008-05-31,04:02:28
39.975838,116.31093,0,165,39599.1684027778,2008-05-31,04:02:30
39.975859,116.310916,0,162,39599.1684259259,2008-05-31,04:02:32
39.975879,116.310909,0,161,39599.1684490741,2008-05-31,04:02:34
39.97589,116.31085,0,158,39599.1684722222,2008-05-31,04:02:36
39.975909,116.310828,0,158,39599.1684953704,2008-05-31,04:02:38
39.975944,116.310775,0,155,39599.1685185185,2008-05-31,04:02:40
39.975991,116.310727,0,153,39599.1685416667,2008-05-31,04:02:42
39.975999,116.310705,0,152,39599.1685648148,2008-05-31,04:02:44
39.976023,116.310686,0,152,39599.168587963,2008-05-31,04:02:46
39.976054,116.310685,0,153,39599.1686111111,2008-05-31,04:02:48
39.976079,116.310678,0,156,39599.1686342593,2008-05-31,04:02:50
39.976094,116.310666,0,160,39599.1686574074,2008-05-31,04:02:52
39.976115,116.310659,0,161,39599.1686805556,2008-05-31,04:02:54
39.976144,116.31066,0,162,39599.1687037037,2008-05-31,04:02:56
39.97616,116.31065,0,164,39599.1687268519,2008-05-31,04:02:58
39.976179,116.31066,0,166,39599.16875,2008-05-31,04:03:00
39.976205,116.310655,0,167,39599.1687731481,2008-05-31,04:03:02
39.976226,116.310659,0,169,39599.1687962963,2008-05-31,04:03:04
39.976246,116.310664,0,171,39599.1688194444,2008-05-31,04:03:06
39.976253,116.310629,0,172,39599.1688425926,2008-05-31,04:03:08
39.976272,116.310627,0,174,39599.1688657407,2008-05-31,04:03:10
39.97628,116.310604,0,178,39599.1688888889,2008-05-31,04:03:12
39.976292,116.310525,0,185,39599.168912037,2008-05-31,04:03:14
39.976309,116.310503,0,191,39599.1689351852,2008-05-31,04:03:16
39.976338,116.310462,0,196,39599.1689583333,2008-05-31,04:03:18
39.976364,116.310447,0,201,39599.1689814815,2008-05-31,04:03:20
39.976401,116.31045,0,199,39599.1690046296,2008-05-31,04:03:22
39.976438,116.310447,0,192,39599.1690277778,2008-05-31,04:03:24
39.976452,116.310429,0,196,39599.1690509259,2008-05-31,04:03:26
39.976467,116.310405,0,197,39599.1690740741,2008-05-31,04:03:28
39.976496,116.310413,0,190,39599.1690972222,2008-05-31,04:03:30
39.976518,116.310408,0,190,39599.1691203704,2008-05-31,04:03:32
39.976517,116.31043,0,201,39599.1691435185,2008-05-31,04:03:34
39.976537,116.310387,0,199,39599.1691666667,2008-05-31,04:03:36
39.97655,116.310357,0,201,39599.1691898148,2008-05-31,04:03:38
39.976562,116.31033,0,203,39599.169212963,2008-05-31,04:03:40
39.976592,116.310312,0,202,39599.1692361111,2008-05-31,04:03:42
39.976611,116.310294,0,205,39599.1692592593,2008-05-31,04:03:44
39.976635,116.310298,0,208,39599.1692824074,2008-05-31,04:03:46
39.976657,116.310285,0,209,39599.1693055556,2008-05-31,04:03:48
39.976677,116.310274,0,211,39599.1693287037,2008-05-31,04:03:50
39.976704,116.310252,0,216,39599.1693518519,2008-05-31,04:03:52
39.976708,116.310212,0,223,39599.169375,2008-05-31,04:03:54
39.976735,116.310173,0,223,39599.1693981481,2008-05-31,04:03:56
39.976753,116.310141,0,222,39599.1694212963,2008-05-31,04:03:58
39.97678,116.310078,0,224,39599.1694444444,2008-05-31,04:04:00
39.976807,116.310033,0,226,39599.1694675926,2008-05-31,04:04:02
39.976825,116.309984,0,231,39599.1694907407,2008-05-31,04:04:04
39.976852,116.309973,0,232,39599.1695138889,2008-05-31,04:04:06
39.976882,116.309955,0,231,39599.169537037,2008-05-31,04:04:08
39.976927,116.309951,0,225,39599.1695601852,2008-05-31,04:04:10
39.976954,116.309942,0,223,39599.1695833333,2008-05-31,04:04:12
39.976991,116.309961,0,218,39599.1696064815,2008-05-31,04:04:14
39.977029,116.309985,0,214,39599.1696296296,2008-05-31,04:04:16
39.977056,116.309989,0,211,39599.1696527778,2008-05-31,04:04:18
39.977094,116.309991,0,207,39599.1696759259,2008-05-31,04:04:20
39.977119,116.309969,0,204,39599.1696990741,2008-05-31,04:04:22
39.977131,116.30995,0,204,39599.1697222222,2008-05-31,04:04:24
39.977129,116.309944,0,203,39599.1697453704,2008-05-31,04:04:26
39.977114,116.309926,0,204,39599.1697685185,2008-05-31,04:04:28
39.977119,116.309943,0,201,39599.1697916667,2008-05-31,04:04:30
39.977132,116.309944,0,198,39599.1698148148,2008-05-31,04:04:32
39.977133,116.309943,0,198,39599.169837963,2008-05-31,04:04:34
39.977132,116.309943,0,197,39599.1698611111,2008-05-31,04:04:36
39.977132,116.309943,0,197,39599.1698842593,2008-05-31,04:04:38
39.977133,116.309943,0,197,39599.1699074074,2008-05-31,04:04:40
39.977132,116.309943,0,197,39599.1699305556,2008-05-31,04:04:42
39.977129,116.309943,0,196,39599.1699537037,2008-05-31,04:04:44
39.977125,116.309943,0,196,39599.1699768519,2008-05-31,04:04:46
39.977121,116.309944,0,196,39599.17,2008-05-31,04:04:48
39.97712,116.309944,0,196,39599.1700231481,2008-05-31,04:04:50
39.977123,116.309944,0,196,39599.1700462963,2008-05-31,04:04:52
39.977127,116.309943,0,197,39599.1700694444,2008-05-31,04:04:54
39.97713,116.309934,0,197,39599.1700925926,2008-05-31,04:04:56
39.977131,116.309914,0,197,39599.1701157407,2008-05-31,04:04:58
39.977133,116.309891,0,198,39599.1701388889,2008-05-31,04:05:00
39.977138,116.309865,0,198,39599.170162037,2008-05-31,04:05:02
39.977143,116.309839,0,199,39599.1701851852,2008-05-31,04:05:04
39.977152,116.309816,0,199,39599.1702083333,2008-05-31,04:05:06
39.977159,116.309787,0,199,39599.1702314815,2008-05-31,04:05:08
39.977157,116.309765,0,200,39599.1702546296,2008-05-31,04:05:10
39.977151,116.30974,0,200,39599.1702777778,2008-05-31,04:05:12
39.977151,116.309713,0,200,39599.1703009259,2008-05-31,04:05:14
39.977152,116.309686,0,200,39599.1703240741,2008-05-31,04:05:16
39.980577,116.309965,0,364,39599.2747222222,2008-05-31,06:35:36
39.980686,116.310081,0,171,39599.2747453704,2008-05-31,06:35:38
39.980736,116.310078,0,177,39599.2747685185,2008-05-31,06:35:40
39.98063,116.310069,0,180,39599.2747916667,2008-05-31,06:35:42
39.980621,116.310011,0,175,39599.2748148148,2008-05-31,06:35:44
39.980618,116.310005,0,167,39599.274837963,2008-05-31,06:35:46
39.980626,116.309993,0,162,39599.2748611111,2008-05-31,06:35:48
39.980632,116.309991,0,160,39599.2748842593,2008-05-31,06:35:50
39.980669,116.310026,0,178,39599.2749074074,2008-05-31,06:35:52
39.980649,116.310023,0,199,39599.2749305556,2008-05-31,06:35:54
39.980669,116.310035,0,196,39599.2749537037,2008-05-31,06:35:56
39.980664,116.310015,0,199,39599.2749768518,2008-05-31,06:35:58
39.980703,116.310021,0,192,39599.275,2008-05-31,06:36:00
39.980709,116.310037,0,204,39599.2750231481,2008-05-31,06:36:02
39.980712,116.310048,0,207,39599.2750462963,2008-05-31,06:36:04
39.980697,116.310068,0,219,39599.2750694444,2008-05-31,06:36:06
39.980686,116.31009,0,229,39599.2750925926,2008-05-31,06:36:08
39.980671,116.310099,0,235,39599.2751157407,2008-05-31,06:36:10
39.98064,116.310113,0,249,39599.2751388889,2008-05-31,06:36:12
39.980636,116.31013,0,254,39599.275162037,2008-05-31,06:36:14
39.980619,116.310131,0,260,39599.2751851852,2008-05-31,06:36:16
39.980602,116.310163,0,272,39599.2752083333,2008-05-31,06:36:18
39.980595,116.310169,0,275,39599.2752314815,2008-05-31,06:36:20
39.980553,116.310197,0,273,39599.2752546296,2008-05-31,06:36:22
39.980476,116.310194,0,283,39599.2752777778,2008-05-31,06:36:24
39.980438,116.310203,0,289,39599.2753009259,2008-05-31,06:36:26
39.980442,116.310217,0,289,39599.2753240741,2008-05-31,06:36:28
39.980493,116.310261,0,285,39599.2753472222,2008-05-31,06:36:30
39.980526,116.31028,0,284,39599.2753703704,2008-05-31,06:36:32
39.980555,116.310298,0,287,39599.2753935185,2008-05-31,06:36:34
39.980716,116.310397,0,278,39599.2754166667,2008-05-31,06:36:36
39.980772,116.310441,0,279,39599.2754398148,2008-05-31,06:36:38
39.980862,116.310499,0,282,39599.275462963,2008-05-31,06:36:40
39.980943,116.310544,0,286,39599.2754861111,2008-05-31,06:36:42
39.981012,116.310583,0,289,39599.2755092593,2008-05-31,06:36:44
39.981085,116.310619,0,295,39599.2755324074,2008-05-31,06:36:46
39.981111,116.310618,0,297,39599.2755555556,2008-05-31,06:36:48
39.981131,116.310613,0,302,39599.2755787037,2008-05-31,06:36:50
39.981138,116.310606,0,310,39599.2756018518,2008-05-31,06:36:52
39.981153,116.310619,0,316,39599.275625,2008-05-31,06:36:54
39.981139,116.310636,0,323,39599.2756481481,2008-05-31,06:36:56
39.981102,116.310647,0,330,39599.2756712963,2008-05-31,06:36:58
39.981084,116.310644,0,332,39599.2756944444,2008-05-31,06:37:00
39.981074,116.310635,0,336,39599.2757175926,2008-05-31,06:37:02
39.981054,116.310626,0,340,39599.2757407407,2008-05-31,06:37:04
39.981035,116.310627,0,346,39599.2757638889,2008-05-31,06:37:06
39.981018,116.31062,0,350,39599.275787037,2008-05-31,06:37:08
39.981007,116.310613,0,353,39599.2758101852,2008-05-31,06:37:10
39.980996,116.310612,0,357,39599.2758333333,2008-05-31,06:37:12
39.980983,116.310609,0,359,39599.2758564815,2008-05-31,06:37:14
39.980979,116.310609,0,360,39599.2758796296,2008-05-31,06:37:16
39.980969,116.310607,0,362,39599.2759027778,2008-05-31,06:37:18
39.980964,116.310598,0,364,39599.2759259259,2008-05-31,06:37:20
39.980961,116.310597,0,365,39599.2759490741,2008-05-31,06:37:22
39.98096,116.310598,0,366,39599.2759722222,2008-05-31,06:37:24
39.980959,116.310597,0,366,39599.2759953704,2008-05-31,06:37:26
39.980958,116.310597,0,366,39599.2760185185,2008-05-31,06:37:28
39.980957,116.310598,0,366,39599.2760416667,2008-05-31,06:37:30
39.980956,116.310598,0,367,39599.2760648148,2008-05-31,06:37:32
39.980957,116.310598,0,367,39599.276087963,2008-05-31,06:37:34
39.980957,116.310598,0,367,39599.2761111111,2008-05-31,06:37:36
39.980955,116.310598,0,367,39599.2761342593,2008-05-31,06:37:38
39.980953,116.310598,0,367,39599.2761574074,2008-05-31,06:37:40
39.98095,116.310599,0,367,39599.2761805556,2008-05-31,06:37:42
39.980947,116.310599,0,367,39599.2762037037,2008-05-31,06:37:44
39.980826,116.310068,0,256,39599.2802546296,2008-05-31,06:43:34
39.980612,116.310249,0,324,39599.2802777778,2008-05-31,06:43:36
39.980593,116.310301,0,354,39599.2803009259,2008-05-31,06:43:38
39.980596,116.310328,0,353,39599.2803240741,2008-05-31,06:43:40
39.980597,116.310341,0,352,39599.2803472222,2008-05-31,06:43:42
39.980591,116.310351,0,352,39599.2803703704,2008-05-31,06:43:44
39.980586,116.310352,0,352,39599.2803935185,2008-05-31,06:43:46
39.980586,116.310356,0,352,39599.2804166667,2008-05-31,06:43:48
39.980591,116.310365,0,352,39599.2804398148,2008-05-31,06:43:50
39.980625,116.31025,0,165,39599.2806481481,2008-05-31,06:44:08
39.98102,116.310176,0,391,39599.2806712963,2008-05-31,06:44:10
39.981017,116.310169,0,395,39599.2806944444,2008-05-31,06:44:12
39.981022,116.310167,0,394,39599.2807175926,2008-05-31,06:44:14
39.981016,116.310162,0,393,39599.2807407407,2008-05-31,06:44:16
39.981034,116.310155,0,396,39599.2807638889,2008-05-31,06:44:18
39.981092,116.31017,0,412,39599.280787037,2008-05-31,06:44:20
39.981135,116.310166,0,426,39599.2808101852,2008-05-31,06:44:22
39.981116,116.310185,0,419,39599.2808333333,2008-05-31,06:44:24
39.981017,116.310234,0,374,39599.2808564815,2008-05-31,06:44:26
39.980936,116.310275,0,350,39599.2808796296,2008-05-31,06:44:28
39.980918,116.310292,0,347,39599.2809027778,2008-05-31,06:44:30
39.980887,116.310315,0,343,39599.2809259259,2008-05-31,06:44:32
39.98087,116.310329,0,321,39599.2809490741,2008-05-31,06:44:34
39.980869,116.310346,0,327,39599.2809722222,2008-05-31,06:44:36
39.980852,116.310365,0,328,39599.2809953704,2008-05-31,06:44:38
39.980834,116.310403,0,328,39599.2810185185,2008-05-31,06:44:40
39.980811,116.310425,0,329,39599.2810416667,2008-05-31,06:44:42
39.980785,116.310442,0,331,39599.2810648148,2008-05-31,06:44:44
39.980769,116.310448,0,330,39599.281087963,2008-05-31,06:44:46
39.980765,116.310456,0,335,39599.2811111111,2008-05-31,06:44:48
39.980743,116.310419,0,336,39599.2811342593,2008-05-31,06:44:50
39.980717,116.310431,0,333,39599.2811574074,2008-05-31,06:44:52
39.98076,116.31041,0,334,39599.2811805556,2008-05-31,06:44:54
39.980742,116.31037,0,330,39599.2812037037,2008-05-31,06:44:56
39.980737,116.310365,0,332,39599.2812268519,2008-05-31,06:44:58
39.980749,116.310327,0,334,39599.28125,2008-05-31,06:45:00
39.980756,116.310292,0,338,39599.2812731481,2008-05-31,06:45:02
39.980762,116.310252,0,341,39599.2812962963,2008-05-31,06:45:04
39.980739,116.310229,0,342,39599.2813194444,2008-05-31,06:45:06
39.980744,116.310224,0,346,39599.2813425926,2008-05-31,06:45:08
39.980743,116.310208,0,347,39599.2813657407,2008-05-31,06:45:10
39.980757,116.310192,0,347,39599.2813888889,2008-05-31,06:45:12
39.980784,116.310201,0,346,39599.281412037,2008-05-31,06:45:14
39.980775,116.310203,0,346,39599.2814351852,2008-05-31,06:45:16
39.980822,116.310204,0,350,39599.2814583333,2008-05-31,06:45:18
39.980884,116.310288,0,351,39599.2814814815,2008-05-31,06:45:20
39.980915,116.310234,0,349,39599.2815046296,2008-05-31,06:45:22
39.98096,116.310204,0,349,39599.2815277778,2008-05-31,06:45:24
39.981,116.310192,0,349,39599.2815509259,2008-05-31,06:45:26
39.981031,116.310169,0,351,39599.2815740741,2008-05-31,06:45:28
39.981061,116.310187,0,353,39599.2815972222,2008-05-31,06:45:30
39.981087,116.310194,0,354,39599.2816203704,2008-05-31,06:45:32
39.981107,116.310192,0,354,39599.2816435185,2008-05-31,06:45:34
39.981151,116.310215,0,353,39599.2816666667,2008-05-31,06:45:36
39.981155,116.310195,0,353,39599.2816898148,2008-05-31,06:45:38
39.981176,116.31021,0,353,39599.281712963,2008-05-31,06:45:40
39.981175,116.310193,0,353,39599.2817361111,2008-05-31,06:45:42
39.981221,116.310157,0,350,39599.2817592593,2008-05-31,06:45:44
39.981245,116.310129,0,350,39599.2817824074,2008-05-31,06:45:46
39.981265,116.310097,0,352,39599.2818055556,2008-05-31,06:45:48
39.981183,116.310094,0,344,39599.2818287037,2008-05-31,06:45:50
39.981135,116.310087,0,338,39599.2818518518,2008-05-31,06:45:52
39.981119,116.310077,0,335,39599.281875,2008-05-31,06:45:54
39.981161,116.310078,0,336,39599.2818981481,2008-05-31,06:45:56
39.981175,116.310079,0,334,39599.2819212963,2008-05-31,06:45:58
39.981211,116.310059,0,334,39599.2819444444,2008-05-31,06:46:00
39.981234,116.310066,0,334,39599.2819675926,2008-05-31,06:46:02
39.981248,116.310066,0,334,39599.2819907407,2008-05-31,06:46:04
39.981272,116.310064,0,327,39599.2820138889,2008-05-31,06:46:06
39.98128,116.310064,0,328,39599.282037037,2008-05-31,06:46:08
39.981288,116.310072,0,328,39599.2820601852,2008-05-31,06:46:10
39.981311,116.310073,0,325,39599.2820833333,2008-05-31,06:46:12
39.981252,116.310391,0,360,39599.2835416667,2008-05-31,06:48:18
39.981275,116.310425,0,362,39599.2835648148,2008-05-31,06:48:20
39.981293,116.310427,0,362,39599.283587963,2008-05-31,06:48:22
39.981322,116.310429,0,365,39599.2836111111,2008-05-31,06:48:24
39.981334,116.310417,0,366,39599.2836342593,2008-05-31,06:48:26
39.981358,116.310431,0,368,39599.2836574074,2008-05-31,06:48:28
39.981372,116.310426,0,369,39599.2836805556,2008-05-31,06:48:30
39.981392,116.310429,0,372,39599.2837037037,2008-05-31,06:48:32
39.981404,116.310437,0,372,39599.2837268518,2008-05-31,06:48:34
39.981417,116.310431,0,374,39599.28375,2008-05-31,06:48:36
39.98144,116.310438,0,376,39599.2837731481,2008-05-31,06:48:38
39.981446,116.310422,0,379,39599.2837962963,2008-05-31,06:48:40
39.981455,116.310428,0,381,39599.2838194444,2008-05-31,06:48:42
39.981461,116.310428,0,384,39599.2838425926,2008-05-31,06:48:44
39.981472,116.310436,0,386,39599.2838657407,2008-05-31,06:48:46
39.981481,116.310437,0,388,39599.2838888889,2008-05-31,06:48:48
39.98149,116.310434,0,390,39599.283912037,2008-05-31,06:48:50
39.981502,116.310437,0,393,39599.2839351852,2008-05-31,06:48:52
39.981513,116.310439,0,394,39599.2839583333,2008-05-31,06:48:54
39.981516,116.310493,0,397,39599.2839814815,2008-05-31,06:48:56
39.981547,116.310487,0,399,39599.2840046296,2008-05-31,06:48:58
39.981578,116.310493,0,402,39599.2840277778,2008-05-31,06:49:00
39.981602,116.310665,0,418,39599.2840509259,2008-05-31,06:49:02
39.981606,116.310721,0,424,39599.2840740741,2008-05-31,06:49:04
39.981608,116.310776,0,430,39599.2840972222,2008-05-31,06:49:06
39.981607,116.310777,0,431,39599.2841203704,2008-05-31,06:49:08
39.981609,116.310777,0,432,39599.2841435185,2008-05-31,06:49:10
39.981614,116.310798,0,435,39599.2841666667,2008-05-31,06:49:12
39.981626,116.310795,0,436,39599.2841898148,2008-05-31,06:49:14
39.981624,116.310805,0,442,39599.284212963,2008-05-31,06:49:16
39.981643,116.310813,0,443,39599.2842361111,2008-05-31,06:49:18
39.981659,116.310813,0,444,39599.2842592593,2008-05-31,06:49:20
39.981656,116.310823,0,449,39599.2842824074,2008-05-31,06:49:22
39.981671,116.310839,0,452,39599.2843055556,2008-05-31,06:49:24
39.981656,116.310848,0,451,39599.2843287037,2008-05-31,06:49:26
39.98165,116.310836,0,458,39599.2843518518,2008-05-31,06:49:28
39.981648,116.310845,0,463,39599.284375,2008-05-31,06:49:30
39.981646,116.310858,0,465,39599.2843981481,2008-05-31,06:49:32
39.981645,116.310858,0,465,39599.2844212963,2008-05-31,06:49:34
39.981649,116.310857,0,465,39599.2844444444,2008-05-31,06:49:36
39.981651,116.310858,0,472,39599.2844675926,2008-05-31,06:49:38
39.981662,116.310836,0,475,39599.2844907407,2008-05-31,06:49:40
39.981683,116.310837,0,478,39599.2845138889,2008-05-31,06:49:42
39.981724,116.310835,0,480,39599.284537037,2008-05-31,06:49:44
39.981749,116.310827,0,481,39599.2845601852,2008-05-31,06:49:46
39.981764,116.310821,0,482,39599.2845833333,2008-05-31,06:49:48
39.981787,116.310827,0,486,39599.2846064815,2008-05-31,06:49:50
39.981809,116.310822,0,490,39599.2846296296,2008-05-31,06:49:52
39.981828,116.310811,0,495,39599.2846527778,2008-05-31,06:49:54
39.981846,116.310804,0,502,39599.2846759259,2008-05-31,06:49:56
39.981869,116.310787,0,505,39599.2846990741,2008-05-31,06:49:58
39.98189,116.310775,0,510,39599.2847222222,2008-05-31,06:50:00
39.981903,116.310754,0,510,39599.2847453704,2008-05-31,06:50:02
39.981928,116.310748,0,511,39599.2847685185,2008-05-31,06:50:04
39.981994,116.310638,0,510,39599.2847916667,2008-05-31,06:50:06
39.982039,116.310654,0,509,39599.2848148148,2008-05-31,06:50:08
39.982091,116.310681,0,506,39599.284837963,2008-05-31,06:50:10
39.982122,116.310674,0,502,39599.2848611111,2008-05-31,06:50:12
39.982164,116.310692,0,502,39599.2848842593,2008-05-31,06:50:14
39.982195,116.310699,0,502,39599.2849074074,2008-05-31,06:50:16
39.982138,116.310088,0,499,39599.2849305556,2008-05-31,06:50:18
39.982179,116.309965,0,499,39599.2849537037,2008-05-31,06:50:20
39.982202,116.309894,0,500,39599.2849768519,2008-05-31,06:50:22
39.982221,116.309871,0,498,39599.285,2008-05-31,06:50:24
39.982269,116.309854,0,493,39599.2850231482,2008-05-31,06:50:26
39.982309,116.309854,0,489,39599.2850462963,2008-05-31,06:50:28
39.982364,116.309867,0,485,39599.2850694444,2008-05-31,06:50:30
39.982419,116.309901,0,477,39599.2850925926,2008-05-31,06:50:32
39.982461,116.309904,0,475,39599.2851157407,2008-05-31,06:50:34
39.982498,116.309912,0,470,39599.2851388889,2008-05-31,06:50:36
39.982536,116.309932,0,465,39599.285162037,2008-05-31,06:50:38
39.982582,116.309965,0,460,39599.2851851852,2008-05-31,06:50:40
39.982602,116.309986,0,457,39599.2852083333,2008-05-31,06:50:42
39.982621,116.309994,0,457,39599.2852314815,2008-05-31,06:50:44
39.982639,116.310012,0,458,39599.2852546296,2008-05-31,06:50:46
39.982662,116.310029,0,454,39599.2852777778,2008-05-31,06:50:48
39.982687,116.310042,0,453,39599.2853009259,2008-05-31,06:50:50
39.982719,116.310037,0,452,39599.2853240741,2008-05-31,06:50:52
39.982759,116.310046,0,449,39599.2853472222,2008-05-31,06:50:54
39.982802,116.310051,0,444,39599.2853703704,2008-05-31,06:50:56
39.982838,116.310047,0,442,39599.2853935185,2008-05-31,06:50:58
39.982896,116.310023,0,435,39599.2854166667,2008-05-31,06:51:00
39.982936,116.310015,0,430,39599.2854398148,2008-05-31,06:51:02
39.982984,116.310066,0,419,39599.285462963,2008-05-31,06:51:04
39.983017,116.310084,0,416,39599.2854861111,2008-05-31,06:51:06
39.983045,116.310107,0,413,39599.2855092593,2008-05-31,06:51:08
39.983082,116.310142,0,409,39599.2855324074,2008-05-31,06:51:10
39.983107,116.310157,0,409,39599.2855555556,2008-05-31,06:51:12
39.98312,116.310162,0,408,39599.2855787037,2008-05-31,06:51:14
39.983137,116.310179,0,406,39599.2856018519,2008-05-31,06:51:16
39.983173,116.3102,0,404,39599.285625,2008-05-31,06:51:18
39.983192,116.310236,0,403,39599.2856481481,2008-05-31,06:51:20
39.983209,116.310247,0,400,39599.2856712963,2008-05-31,06:51:22
39.983246,116.310188,0,394,39599.2856944444,2008-05-31,06:51:24
39.983287,116.310104,0,388,39599.2857175926,2008-05-31,06:51:26
39.983306,116.310037,0,385,39599.2857407407,2008-05-31,06:51:28
39.983337,116.309929,0,379,39599.2857638889,2008-05-31,06:51:30
39.983356,116.309882,0,376,39599.285787037,2008-05-31,06:51:32
39.983385,116.309849,0,374,39599.2858101852,2008-05-31,06:51:34
39.983402,116.309816,0,373,39599.2858333333,2008-05-31,06:51:36
39.983431,116.309778,0,371,39599.2858564815,2008-05-31,06:51:38
39.983444,116.309742,0,369,39599.2858796296,2008-05-31,06:51:40
39.98346,116.309702,0,367,39599.2859027778,2008-05-31,06:51:42
39.983477,116.309667,0,366,39599.2859259259,2008-05-31,06:51:44
39.983489,116.309628,0,364,39599.2859490741,2008-05-31,06:51:46
39.983504,116.309582,0,362,39599.2859722222,2008-05-31,06:51:48
39.983524,116.309536,0,361,39599.2859953704,2008-05-31,06:51:50
39.983567,116.309505,0,354,39599.2860185185,2008-05-31,06:51:52
39.983688,116.309585,0,342,39599.2860416667,2008-05-31,06:51:54
39.983737,116.309595,0,335,39599.2860648148,2008-05-31,06:51:56
39.983748,116.309552,0,332,39599.286087963,2008-05-31,06:51:58
39.983765,116.309498,0,324,39599.2861111111,2008-05-31,06:52:00
39.98372,116.309458,0,313,39599.2861342593,2008-05-31,06:52:02
39.983727,116.309437,0,306,39599.2861574074,2008-05-31,06:52:04
39.983752,116.309412,0,305,39599.2861805556,2008-05-31,06:52:06
39.983769,116.309365,0,304,39599.2862037037,2008-05-31,06:52:08
39.983783,116.309343,0,302,39599.2862268519,2008-05-31,06:52:10
39.98378,116.309304,0,299,39599.28625,2008-05-31,06:52:12
39.983783,116.309261,0,296,39599.2862731481,2008-05-31,06:52:14
39.983802,116.309213,0,288,39599.2862962963,2008-05-31,06:52:16
39.98381,116.309155,0,285,39599.2863194444,2008-05-31,06:52:18
39.98384,116.30908,0,273,39599.2863425926,2008-05-31,06:52:20
39.983841,116.309043,0,268,39599.2863657407,2008-05-31,06:52:22
39.983843,116.30901,0,263,39599.2863888889,2008-05-31,06:52:24
39.983855,116.30893,0,253,39599.286412037,2008-05-31,06:52:26
39.983849,116.308882,0,247,39599.2864351852,2008-05-31,06:52:28
39.983847,116.30885,0,237,39599.2864583333,2008-05-31,06:52:30
39.983854,116.308811,0,227,39599.2864814815,2008-05-31,06:52:32
39.983841,116.308799,0,222,39599.2865046296,2008-05-31,06:52:34
39.98383,116.308789,0,220,39599.2865277778,2008-05-31,06:52:36
39.983822,116.308769,0,215,39599.2865509259,2008-05-31,06:52:38
39.983826,116.308735,0,210,39599.2865740741,2008-05-31,06:52:40
39.983826,116.308699,0,208,39599.2865972222,2008-05-31,06:52:42
39.98383,116.308663,0,206,39599.2866203704,2008-05-31,06:52:44
39.983833,116.308625,0,202,39599.2866435185,2008-05-31,06:52:46
39.983845,116.308582,0,198,39599.2866666667,2008-05-31,06:52:48
39.983837,116.308535,0,197,39599.2866898148,2008-05-31,06:52:50
39.983835,116.308497,0,196,39599.286712963,2008-05-31,06:52:52
39.983845,116.308461,0,195,39599.2867361111,2008-05-31,06:52:54
39.983847,116.308423,0,195,39599.2867592593,2008-05-31,06:52:56
39.983854,116.308365,0,193,39599.2867824074,2008-05-31,06:52:58
39.983867,116.308318,0,190,39599.2868055556,2008-05-31,06:53:00
39.983884,116.308273,0,187,39599.2868287037,2008-05-31,06:53:02
39.983882,116.308233,0,185,39599.2868518519,2008-05-31,06:53:04
39.983883,116.308194,0,184,39599.286875,2008-05-31,06:53:06
39.983882,116.30816,0,182,39599.2868981481,2008-05-31,06:53:08
39.983882,116.308126,0,181,39599.2869212963,2008-05-31,06:53:10
39.983868,116.308099,0,180,39599.2869444444,2008-05-31,06:53:12
39.983858,116.308068,0,177,39599.2869675926,2008-05-31,06:53:14
39.983847,116.308023,0,176,39599.2869907407,2008-05-31,06:53:16
39.983859,116.30798,0,171,39599.2870138889,2008-05-31,06:53:18
39.983856,116.307943,0,166,39599.287037037,2008-05-31,06:53:20
39.983852,116.307906,0,162,39599.2870601852,2008-05-31,06:53:22
39.983841,116.307881,0,159,39599.2870833333,2008-05-31,06:53:24
39.983823,116.307848,0,156,39599.2871064815,2008-05-31,06:53:26
39.983811,116.307805,0,152,39599.2871296296,2008-05-31,06:53:28
39.983818,116.307773,0,146,39599.2871527778,2008-05-31,06:53:30
39.983805,116.307749,0,144,39599.2871759259,2008-05-31,06:53:32
39.983797,116.307713,0,142,39599.2871990741,2008-05-31,06:53:34
39.983785,116.307698,0,142,39599.2872222222,2008-05-31,06:53:36
39.983745,116.307658,0,146,39599.2872453704,2008-05-31,06:53:38
39.98373,116.307611,0,149,39599.2872685185,2008-05-31,06:53:40
39.983725,116.307582,0,148,39599.2872916667,2008-05-31,06:53:42
39.983739,116.307546,0,148,39599.2873148148,2008-05-31,06:53:44
39.983745,116.307508,0,146,39599.287337963,2008-05-31,06:53:46
39.983756,116.307457,0,145,39599.2873611111,2008-05-31,06:53:48
39.983745,116.307431,0,142,39599.2873842593,2008-05-31,06:53:50
39.983731,116.307398,0,139,39599.2874074074,2008-05-31,06:53:52
39.983727,116.307372,0,134,39599.2874305556,2008-05-31,06:53:54
39.983714,116.307338,0,132,39599.2874537037,2008-05-31,06:53:56
39.983706,116.307298,0,131,39599.2874768519,2008-05-31,06:53:58
39.983696,116.307267,0,128,39599.2875,2008-05-31,06:54:00
39.983688,116.307241,0,125,39599.2875231481,2008-05-31,06:54:02
39.983678,116.307231,0,122,39599.2875462963,2008-05-31,06:54:04
39.98366,116.307217,0,121,39599.2875694444,2008-05-31,06:54:06
39.983636,116.307205,0,120,39599.2875925926,2008-05-31,06:54:08
39.983628,116.30719,0,120,39599.2876157407,2008-05-31,06:54:10
39.983619,116.30717,0,118,39599.2876388889,2008-05-31,06:54:12
39.9836,116.307151,0,118,39599.287662037,2008-05-31,06:54:14
39.983596,116.307127,0,116,39599.2876851852,2008-05-31,06:54:16
39.983595,116.307109,0,114,39599.2877083333,2008-05-31,06:54:18
39.983595,116.307098,0,113,39599.2877314815,2008-05-31,06:54:20
39.983592,116.307088,0,111,39599.2877546296,2008-05-31,06:54:22
39.983591,116.307083,0,110,39599.2877777778,2008-05-31,06:54:24
39.983589,116.307082,0,109,39599.2878009259,2008-05-31,06:54:26
39.983587,116.307082,0,108,39599.2878240741,2008-05-31,06:54:28
39.983586,116.307083,0,108,39599.2878472222,2008-05-31,06:54:30
39.983584,116.307083,0,107,39599.2878703704,2008-05-31,06:54:32
39.983583,116.307084,0,107,39599.2878935185,2008-05-31,06:54:34
39.983581,116.307085,0,107,39599.2879166667,2008-05-31,06:54:36
39.983579,116.307085,0,107,39599.2879398148,2008-05-31,06:54:38
39.987463,116.304911,0,40,39599.2937268519,2008-05-31,07:02:58
39.986561,116.305159,0,-15,39599.29375,2008-05-31,07:03:00
39.985721,116.305353,0,-19,39599.2937731481,2008-05-31,07:03:02
39.985719,116.305331,0,-22,39599.2937962963,2008-05-31,07:03:04
39.985721,116.30533,0,-24,39599.2938194444,2008-05-31,07:03:06
39.985415,116.305502,0,-10,39599.2938425926,2008-05-31,07:03:08
39.985424,116.305492,0,-12,39599.2938657407,2008-05-31,07:03:10
39.985359,116.305549,0,-9,39599.2938888889,2008-05-31,07:03:12
39.985368,116.305547,0,-11,39599.293912037,2008-05-31,07:03:14
39.985373,116.305539,0,-12,39599.2939351852,2008-05-31,07:03:16
39.985358,116.305554,0,-11,39599.2939583333,2008-05-31,07:03:18
39.985336,116.305566,0,-12,39599.2939814815,2008-05-31,07:03:20
39.985232,116.305599,0,-9,39599.2940046296,2008-05-31,07:03:22
39.985071,116.305644,0,-4,39599.2940277778,2008-05-31,07:03:24
39.98491,116.305707,0,3,39599.2940509259,2008-05-31,07:03:26
39.984821,116.305728,0,5,39599.2940740741,2008-05-31,07:03:28
39.984762,116.305741,0,10,39599.2940972222,2008-05-31,07:03:30
39.984685,116.305746,0,15,39599.2941203704,2008-05-31,07:03:32
39.984616,116.305763,0,23,39599.2941435185,2008-05-31,07:03:34
39.984592,116.305764,0,29,39599.2941666667,2008-05-31,07:03:36
39.984542,116.305769,0,37,39599.2941898148,2008-05-31,07:03:38
39.984502,116.305769,0,45,39599.294212963,2008-05-31,07:03:40
39.984485,116.305747,0,48,39599.2942361111,2008-05-31,07:03:42
39.984475,116.305726,0,51,39599.2942592593,2008-05-31,07:03:44
39.984466,116.305701,0,54,39599.2942824074,2008-05-31,07:03:46
39.984451,116.30568,0,58,39599.2943055556,2008-05-31,07:03:48
39.984428,116.305658,0,64,39599.2943287037,2008-05-31,07:03:50
39.9844,116.305643,0,71,39599.2943518519,2008-05-31,07:03:52
39.984365,116.305634,0,78,39599.294375,2008-05-31,07:03:54
39.984342,116.305623,0,82,39599.2943981481,2008-05-31,07:03:56
39.984298,116.305617,0,89,39599.2944212963,2008-05-31,07:03:58
39.984234,116.305622,0,95,39599.2944444444,2008-05-31,07:04:00
39.984229,116.305608,0,99,39599.2944675926,2008-05-31,07:04:02
39.984236,116.305585,0,107,39599.2944907407,2008-05-31,07:04:04
39.984242,116.305559,0,117,39599.2945138889,2008-05-31,07:04:06
39.984241,116.305521,0,127,39599.294537037,2008-05-31,07:04:08
39.984236,116.305481,0,136,39599.2945601852,2008-05-31,07:04:10
39.984162,116.305496,0,151,39599.2945833333,2008-05-31,07:04:12
39.984148,116.305476,0,163,39599.2946064815,2008-05-31,07:04:14
39.984061,116.305495,0,183,39599.2946296296,2008-05-31,07:04:16
39.984044,116.30547,0,184,39599.2946527778,2008-05-31,07:04:18
39.984025,116.305446,0,188,39599.2946759259,2008-05-31,07:04:20
39.984003,116.305422,0,191,39599.2946990741,2008-05-31,07:04:22
39.983971,116.305395,0,195,39599.2947222222,2008-05-31,07:04:24
39.983927,116.30539,0,193,39599.2947453704,2008-05-31,07:04:26
39.983899,116.305384,0,191,39599.2947685185,2008-05-31,07:04:28
39.983888,116.305352,0,187,39599.2947916667,2008-05-31,07:04:30
39.983864,116.305325,0,185,39599.2948148148,2008-05-31,07:04:32
39.983853,116.305294,0,182,39599.294837963,2008-05-31,07:04:34
39.983827,116.305264,0,179,39599.2948611111,2008-05-31,07:04:36
39.983822,116.305236,0,175,39599.2948842593,2008-05-31,07:04:38
39.983799,116.305211,0,173,39599.2949074074,2008-05-31,07:04:40
39.983792,116.305185,0,176,39599.2949305556,2008-05-31,07:04:42
39.983785,116.305162,0,175,39599.2949537037,2008-05-31,07:04:44
39.983773,116.305128,0,177,39599.2949768519,2008-05-31,07:04:46
39.983764,116.30509,0,177,39599.295,2008-05-31,07:04:48
39.983754,116.305062,0,171,39599.2950231481,2008-05-31,07:04:50
39.98376,116.305031,0,169,39599.2950462963,2008-05-31,07:04:52
39.983754,116.304996,0,169,39599.2950694444,2008-05-31,07:04:54
39.983743,116.304959,0,173,39599.2950925926,2008-05-31,07:04:56
39.983736,116.304926,0,171,39599.2951157407,2008-05-31,07:04:58
39.983728,116.304895,0,170,39599.2951388889,2008-05-31,07:05:00
39.983724,116.304853,0,171,39599.295162037,2008-05-31,07:05:02
39.983716,116.304816,0,171,39599.2951851852,2008-05-31,07:05:04
39.983712,116.304775,0,170,39599.2952083333,2008-05-31,07:05:06
39.983719,116.304743,0,171,39599.2952314815,2008-05-31,07:05:08
39.983724,116.304708,0,169,39599.2952546296,2008-05-31,07:05:10
39.98373,116.30467,0,167,39599.2952777778,2008-05-31,07:05:12
39.983739,116.304627,0,170,39599.2953009259,2008-05-31,07:05:14
39.983753,116.304585,0,175,39599.2953240741,2008-05-31,07:05:16
39.983772,116.30454,0,182,39599.2953472222,2008-05-31,07:05:18
39.983767,116.304509,0,182,39599.2953703704,2008-05-31,07:05:20
39.98378,116.304474,0,187,39599.2953935185,2008-05-31,07:05:22
39.983781,116.304443,0,184,39599.2954166667,2008-05-31,07:05:24
39.983768,116.304418,0,183,39599.2954398148,2008-05-31,07:05:26
39.983818,116.304718,0,197,39599.3003935185,2008-05-31,07:12:34
39.983822,116.304815,0,197,39599.3004166667,2008-05-31,07:12:36
39.983822,116.304899,0,196,39599.3004398148,2008-05-31,07:12:38
39.983815,116.304974,0,196,39599.300462963,2008-05-31,07:12:40
39.983809,116.305051,0,196,39599.3004861111,2008-05-31,07:12:42
39.983811,116.305144,0,197,39599.3005092593,2008-05-31,07:12:44
39.983815,116.305259,0,197,39599.3005324074,2008-05-31,07:12:46
39.983825,116.30537,0,196,39599.3005555556,2008-05-31,07:12:48
39.983832,116.305493,0,196,39599.3005787037,2008-05-31,07:12:50
39.983841,116.305598,0,196,39599.3006018519,2008-05-31,07:12:52
39.983839,116.305698,0,196,39599.300625,2008-05-31,07:12:54
39.983832,116.305784,0,196,39599.3006481482,2008-05-31,07:12:56
39.983839,116.305897,0,196,39599.3006712963,2008-05-31,07:12:58
39.983853,116.306024,0,196,39599.3006944444,2008-05-31,07:13:00
39.983882,116.306203,0,196,39599.3007175926,2008-05-31,07:13:02
39.98389,116.306363,0,196,39599.3007407407,2008-05-31,07:13:04
39.98389,116.306524,0,197,39599.3007638889,2008-05-31,07:13:06
39.983905,116.306672,0,197,39599.300787037,2008-05-31,07:13:08
39.983899,116.30679,0,197,39599.3008101852,2008-05-31,07:13:10
39.983888,116.306851,0,197,39599.3008333333,2008-05-31,07:13:12
39.983885,116.306896,0,197,39599.3008564815,2008-05-31,07:13:14
39.983901,116.306926,0,197,39599.3008796296,2008-05-31,07:13:16
39.983898,116.306924,0,197,39599.3009027778,2008-05-31,07:13:18
39.983903,116.306922,0,197,39599.3009259259,2008-05-31,07:13:20
39.983907,116.306921,0,197,39599.3009490741,2008-05-31,07:13:22
39.983909,116.306922,0,198,39599.3009722222,2008-05-31,07:13:24
39.983911,116.306922,0,198,39599.3009953704,2008-05-31,07:13:26
39.983917,116.306921,0,199,39599.3010185185,2008-05-31,07:13:28
39.98392,116.30692,0,200,39599.3010416667,2008-05-31,07:13:30
39.983916,116.306921,0,201,39599.3010648148,2008-05-31,07:13:32
39.9839,116.306925,0,202,39599.301087963,2008-05-31,07:13:34
39.98384,116.306909,0,203,39599.3011111111,2008-05-31,07:13:36
39.983811,116.306907,0,203,39599.3011342593,2008-05-31,07:13:38
39.983779,116.306905,0,204,39599.3011574074,2008-05-31,07:13:40
39.983754,116.306902,0,204,39599.3011805556,2008-05-31,07:13:42
39.983728,116.306901,0,205,39599.3012037037,2008-05-31,07:13:44
39.983709,116.306911,0,206,39599.3012268519,2008-05-31,07:13:46
39.983685,116.306921,0,206,39599.30125,2008-05-31,07:13:48
39.983657,116.306946,0,207,39599.3012731481,2008-05-31,07:13:50
39.983636,116.306993,0,208,39599.3012962963,2008-05-31,07:13:52
39.983634,116.307028,0,208,39599.3013194444,2008-05-31,07:13:54
39.983622,116.307052,0,209,39599.3013425926,2008-05-31,07:13:56
39.983556,116.30709,0,208,39599.3013657407,2008-05-31,07:13:58
39.983574,116.307107,0,209,39599.3013888889,2008-05-31,07:14:00
39.983592,116.307133,0,209,39599.301412037,2008-05-31,07:14:02
39.983609,116.307166,0,209,39599.3014351852,2008-05-31,07:14:04
39.983622,116.307212,0,210,39599.3014583333,2008-05-31,07:14:06
39.983638,116.307221,0,211,39599.3014814815,2008-05-31,07:14:08
39.983659,116.307237,0,211,39599.3015046296,2008-05-31,07:14:10
39.983661,116.30724,0,211,39599.3015277778,2008-05-31,07:14:12
39.983658,116.307235,0,211,39599.3015509259,2008-05-31,07:14:14
39.98364,116.307224,0,210,39599.3015740741,2008-05-31,07:14:16
39.983657,116.307192,0,210,39599.3015972222,2008-05-31,07:14:18
39.983672,116.307183,0,208,39599.3016203704,2008-05-31,07:14:20
39.983674,116.307205,0,207,39599.3016435185,2008-05-31,07:14:22
39.983678,116.307254,0,205,39599.3016666667,2008-05-31,07:14:24
39.983695,116.30735,0,202,39599.3016898148,2008-05-31,07:14:26
39.983707,116.307444,0,200,39599.301712963,2008-05-31,07:14:28
39.983689,116.3075,0,199,39599.3017361111,2008-05-31,07:14:30
39.983684,116.307597,0,198,39599.3017592593,2008-05-31,07:14:32
39.983677,116.307715,0,196,39599.3017824074,2008-05-31,07:14:34
39.983693,116.307838,0,195,39599.3018055556,2008-05-31,07:14:36
39.983718,116.307975,0,193,39599.3018287037,2008-05-31,07:14:38
39.983729,116.308107,0,192,39599.3018518519,2008-05-31,07:14:40
39.983737,116.30823,0,191,39599.301875,2008-05-31,07:14:42
39.983724,116.308383,0,190,39599.3018981481,2008-05-31,07:14:44
39.983688,116.308581,0,189,39599.3019212963,2008-05-31,07:14:46
39.983683,116.308767,0,188,39599.3019444444,2008-05-31,07:14:48
39.983708,116.308985,0,187,39599.3019675926,2008-05-31,07:14:50
39.983746,116.309232,0,186,39599.3019907407,2008-05-31,07:14:52
39.983767,116.309433,0,184,39599.3020138889,2008-05-31,07:14:54
39.983784,116.309569,0,183,39599.302037037,2008-05-31,07:14:56
39.983802,116.3096,0,182,39599.3020601852,2008-05-31,07:14:58
39.983819,116.309615,0,181,39599.3020833333,2008-05-31,07:15:00
39.983825,116.309616,0,181,39599.3021064815,2008-05-31,07:15:02
39.983826,116.309615,0,180,39599.3021296296,2008-05-31,07:15:04
39.983818,116.309611,0,180,39599.3021527778,2008-05-31,07:15:06
39.983813,116.309611,0,179,39599.3021759259,2008-05-31,07:15:08
39.983814,116.30961,0,178,39599.3021990741,2008-05-31,07:15:10
39.983819,116.309607,0,178,39599.3022222222,2008-05-31,07:15:12
39.983822,116.309605,0,177,39599.3022453704,2008-05-31,07:15:14
39.983831,116.309591,0,176,39599.3022685185,2008-05-31,07:15:16
39.983845,116.309568,0,174,39599.3022916667,2008-05-31,07:15:18
39.983876,116.309554,0,173,39599.3023148148,2008-05-31,07:15:20
39.983854,116.309517,0,173,39599.302337963,2008-05-31,07:15:22
39.983853,116.309516,0,173,39599.3023611111,2008-05-31,07:15:24
39.983855,116.309515,0,172,39599.3023842593,2008-05-31,07:15:26
39.983859,116.309513,0,172,39599.3024074074,2008-05-31,07:15:28
39.983841,116.309477,0,171,39599.3024305556,2008-05-31,07:15:30
39.983852,116.309475,0,170,39599.3024537037,2008-05-31,07:15:32
39.983856,116.309474,0,168,39599.3024768519,2008-05-31,07:15:34
39.983859,116.309473,0,166,39599.3025,2008-05-31,07:15:36
39.983859,116.309473,0,166,39599.3025231481,2008-05-31,07:15:38
39.983857,116.309474,0,166,39599.3025462963,2008-05-31,07:15:40
39.983856,116.309475,0,165,39599.3025694444,2008-05-31,07:15:42
39.983855,116.309475,0,165,39599.3025925926,2008-05-31,07:15:44
39.983857,116.309474,0,165,39599.3026157407,2008-05-31,07:15:46
39.983857,116.309474,0,165,39599.3026388889,2008-05-31,07:15:48
39.983859,116.309473,0,165,39599.302662037,2008-05-31,07:15:50
39.983861,116.309471,0,165,39599.3026851852,2008-05-31,07:15:52
39.983862,116.309471,0,165,39599.3027083333,2008-05-31,07:15:54
39.983862,116.309471,0,164,39599.3027314815,2008-05-31,07:15:56
39.983861,116.309471,0,164,39599.3027546296,2008-05-31,07:15:58
39.98386,116.30947,0,164,39599.3027777778,2008-05-31,07:16:00
39.983871,116.309426,0,164,39599.3028009259,2008-05-31,07:16:02
39.983875,116.309417,0,163,39599.3028240741,2008-05-31,07:16:04
39.983872,116.309402,0,163,39599.3028472222,2008-05-31,07:16:06
39.983856,116.309371,0,162,39599.3028703704,2008-05-31,07:16:08
39.983845,116.309354,0,162,39599.3028935185,2008-05-31,07:16:10
39.983836,116.309335,0,162,39599.3029166667,2008-05-31,07:16:12
39.98384,116.309351,0,162,39599.3029398148,2008-05-31,07:16:14
39.983841,116.309374,0,161,39599.302962963,2008-05-31,07:16:16
39.983837,116.309375,0,161,39599.3029861111,2008-05-31,07:16:18
39.983834,116.309376,0,161,39599.3030092593,2008-05-31,07:16:20
39.983836,116.309375,0,161,39599.3030324074,2008-05-31,07:16:22
39.983839,116.309374,0,161,39599.3030555556,2008-05-31,07:16:24
39.983839,116.309374,0,161,39599.3030787037,2008-05-31,07:16:26
39.983838,116.309374,0,161,39599.3031018519,2008-05-31,07:16:28
39.983842,116.309375,0,161,39599.303125,2008-05-31,07:16:30
39.98384,116.309381,0,161,39599.3031481481,2008-05-31,07:16:32
39.983858,116.309404,0,161,39599.3031712963,2008-05-31,07:16:34
39.983886,116.309481,0,160,39599.3031944444,2008-05-31,07:16:36
39.983894,116.309491,0,160,39599.3032175926,2008-05-31,07:16:38
39.983895,116.30949,0,159,39599.3032407407,2008-05-31,07:16:40
39.983896,116.30949,0,159,39599.3032638889,2008-05-31,07:16:42
39.983896,116.30949,0,159,39599.303287037,2008-05-31,07:16:44
39.983898,116.309489,0,159,39599.3033101852,2008-05-31,07:16:46
39.9839,116.309488,0,159,39599.3033333333,2008-05-31,07:16:48
39.983903,116.309488,0,159,39599.3033564815,2008-05-31,07:16:50
39.983905,116.309488,0,159,39599.3033796296,2008-05-31,07:16:52
39.983905,116.309488,0,159,39599.3034027778,2008-05-31,07:16:54
39.983908,116.309487,0,158,39599.3034259259,2008-05-31,07:16:56
39.98391,116.309487,0,158,39599.3034490741,2008-05-31,07:16:58
39.983907,116.309488,0,158,39599.3034722222,2008-05-31,07:17:00
39.983905,116.309489,0,157,39599.3034953704,2008-05-31,07:17:02
39.983902,116.309491,0,157,39599.3035185185,2008-05-31,07:17:04
39.983861,116.309503,0,157,39599.3035416667,2008-05-31,07:17:06
39.983833,116.309511,0,157,39599.3035648148,2008-05-31,07:17:08
39.983822,116.309537,0,157,39599.303587963,2008-05-31,07:17:10
39.983841,116.309571,0,155,39599.3036111111,2008-05-31,07:17:12
39.98386,116.309582,0,156,39599.3036342593,2008-05-31,07:17:14
39.983871,116.309603,0,156,39599.3036574074,2008-05-31,07:17:16
39.983869,116.309659,0,156,39599.3036805556,2008-05-31,07:17:18
39.983879,116.30972,0,156,39599.3037037037,2008-05-31,07:17:20
39.983871,116.309819,0,156,39599.3037268519,2008-05-31,07:17:22
39.983866,116.309893,0,156,39599.30375,2008-05-31,07:17:24
39.98385,116.30997,0,155,39599.3037731481,2008-05-31,07:17:26
39.983856,116.310058,0,156,39599.3037962963,2008-05-31,07:17:28
39.983881,116.310123,0,155,39599.3038194444,2008-05-31,07:17:30
39.983863,116.310168,0,156,39599.3038425926,2008-05-31,07:17:32
39.983866,116.310242,0,158,39599.3038657407,2008-05-31,07:17:34
39.98386,116.310295,0,160,39599.3038888889,2008-05-31,07:17:36
39.983866,116.310349,0,162,39599.303912037,2008-05-31,07:17:38
39.983887,116.310416,0,164,39599.3039351852,2008-05-31,07:17:40
39.983916,116.310566,0,166,39599.3039583333,2008-05-31,07:17:42
39.983939,116.310699,0,168,39599.3039814815,2008-05-31,07:17:44
39.983944,116.31082,0,171,39599.3040046296,2008-05-31,07:17:46
39.983958,116.310943,0,174,39599.3040277778,2008-05-31,07:17:48
39.984011,116.311057,0,176,39599.3040509259,2008-05-31,07:17:50
39.984066,116.31118,0,178,39599.3040740741,2008-05-31,07:17:52
39.984098,116.311329,0,180,39599.3040972222,2008-05-31,07:17:54
39.984095,116.311652,0,181,39599.3041203704,2008-05-31,07:17:56
39.984073,116.311895,0,183,39599.3041435185,2008-05-31,07:17:58
39.984037,116.312192,0,183,39599.3041666667,2008-05-31,07:18:00
39.984021,116.312306,0,184,39599.3041898148,2008-05-31,07:18:02
39.984027,116.312366,0,183,39599.304212963,2008-05-31,07:18:04
39.984008,116.312415,0,181,39599.3042361111,2008-05-31,07:18:06
39.984008,116.312441,0,180,39599.3042592593,2008-05-31,07:18:08
39.984008,116.312441,0,180,39599.3042824074,2008-05-31,07:18:10
39.984009,116.312445,0,180,39599.3043055556,2008-05-31,07:18:12
39.98401,116.312452,0,180,39599.3043287037,2008-05-31,07:18:14
39.98401,116.312453,0,180,39599.3043518519,2008-05-31,07:18:16
39.98401,116.312454,0,180,39599.304375,2008-05-31,07:18:18
39.984011,116.312456,0,180,39599.3043981481,2008-05-31,07:18:20
39.984014,116.312472,0,180,39599.3044212963,2008-05-31,07:18:22
39.98397,116.312596,0,177,39599.3044444444,2008-05-31,07:18:24
39.983975,116.312662,0,176,39599.3044675926,2008-05-31,07:18:26
39.983976,116.312718,0,176,39599.3044907407,2008-05-31,07:18:28
39.983967,116.3128,0,174,39599.3045138889,2008-05-31,07:18:30
39.983979,116.312921,0,173,39599.304537037,2008-05-31,07:18:32
39.983973,116.313026,0,173,39599.3045601852,2008-05-31,07:18:34
39.983968,116.313112,0,173,39599.3045833333,2008-05-31,07:18:36
39.983963,116.313182,0,174,39599.3046064815,2008-05-31,07:18:38
39.983976,116.313278,0,175,39599.3046296296,2008-05-31,07:18:40
39.983974,116.313329,0,175,39599.3046527778,2008-05-31,07:18:42
39.983962,116.31333,0,175,39599.3046759259,2008-05-31,07:18:44
39.98396,116.313335,0,174,39599.3046990741,2008-05-31,07:18:46
39.983963,116.313321,0,174,39599.3047222222,2008-05-31,07:18:48
39.983967,116.313328,0,174,39599.3047453704,2008-05-31,07:18:50
39.983966,116.313342,0,175,39599.3047685185,2008-05-31,07:18:52
39.983966,116.313333,0,176,39599.3047916667,2008-05-31,07:18:54
39.98397,116.313325,0,175,39599.3048148148,2008-05-31,07:18:56
39.983971,116.313316,0,176,39599.304837963,2008-05-31,07:18:58
39.983968,116.313344,0,176,39599.3048611111,2008-05-31,07:19:00
39.983974,116.313375,0,175,39599.3048842593,2008-05-31,07:19:02
39.983976,116.313431,0,175,39599.3049074074,2008-05-31,07:19:04
39.983962,116.313481,0,174,39599.3049305556,2008-05-31,07:19:06
39.983969,116.313577,0,174,39599.3049537037,2008-05-31,07:19:08
39.983975,116.313685,0,175,39599.3049768518,2008-05-31,07:19:10
39.983973,116.313807,0,175,39599.305,2008-05-31,07:19:12
39.983974,116.313947,0,176,39599.3050231481,2008-05-31,07:19:14
39.983991,116.314117,0,177,39599.3050462963,2008-05-31,07:19:16
39.984006,116.314322,0,179,39599.3050694444,2008-05-31,07:19:18
39.984023,116.314503,0,182,39599.3050925926,2008-05-31,07:19:20
39.984029,116.314713,0,185,39599.3051157407,2008-05-31,07:19:22
39.984033,116.314918,0,187,39599.3051388889,2008-05-31,07:19:24
39.984026,116.315129,0,189,39599.305162037,2008-05-31,07:19:26
39.984015,116.315286,0,191,39599.3051851852,2008-05-31,07:19:28
39.984015,116.315403,0,192,39599.3052083333,2008-05-31,07:19:30
39.984014,116.315463,0,193,39599.3052314815,2008-05-31,07:19:32
39.984007,116.315486,0,195,39599.3052546296,2008-05-31,07:19:34
39.984017,116.315484,0,195,39599.3052777778,2008-05-31,07:19:36
39.984019,116.315484,0,195,39599.3053009259,2008-05-31,07:19:38
39.984016,116.315475,0,196,39599.3053240741,2008-05-31,07:19:40
39.984007,116.315469,0,196,39599.3053472222,2008-05-31,07:19:42
39.983993,116.315472,0,197,39599.3053703704,2008-05-31,07:19:44
39.983984,116.315486,0,197,39599.3053935185,2008-05-31,07:19:46
39.983974,116.315513,0,197,39599.3054166667,2008-05-31,07:19:48
39.983973,116.315578,0,197,39599.3054398148,2008-05-31,07:19:50
39.983982,116.315638,0,197,39599.305462963,2008-05-31,07:19:52
39.983981,116.315696,0,196,39599.3054861111,2008-05-31,07:19:54
39.983983,116.31576,0,196,39599.3055092593,2008-05-31,07:19:56
39.984001,116.315854,0,195,39599.3055324074,2008-05-31,07:19:58
39.984018,116.315937,0,195,39599.3055555556,2008-05-31,07:20:00
39.984023,116.316037,0,195,39599.3055787037,2008-05-31,07:20:02
39.984047,116.316136,0,195,39599.3056018518,2008-05-31,07:20:04
39.984054,116.316249,0,195,39599.305625,2008-05-31,07:20:06
39.984068,116.316417,0,193,39599.3056481481,2008-05-31,07:20:08
39.984056,116.316571,0,192,39599.3056712963,2008-05-31,07:20:10
39.984055,116.316755,0,192,39599.3056944444,2008-05-31,07:20:12
39.984068,116.316947,0,191,39599.3057175926,2008-05-31,07:20:14
39.984089,116.317184,0,188,39599.3057407407,2008-05-31,07:20:16
39.984084,116.317438,0,186,39599.3057638889,2008-05-31,07:20:18
39.984096,116.317695,0,185,39599.305787037,2008-05-31,07:20:20
39.984104,116.317955,0,183,39599.3058101852,2008-05-31,07:20:22
39.984106,116.318205,0,181,39599.3058333333,2008-05-31,07:20:24
39.984115,116.318445,0,179,39599.3058564815,2008-05-31,07:20:26
39.98412,116.318667,0,177,39599.3058796296,2008-05-31,07:20:28
39.984136,116.318865,0,174,39599.3059027778,2008-05-31,07:20:30
39.984149,116.319052,0,171,39599.3059259259,2008-05-31,07:20:32
39.984167,116.319235,0,168,39599.3059490741,2008-05-31,07:20:34
39.984161,116.319414,0,165,39599.3059722222,2008-05-31,07:20:36
39.984171,116.319622,0,161,39599.3059953704,2008-05-31,07:20:38
39.984177,116.319831,0,155,39599.3060185185,2008-05-31,07:20:40
39.984171,116.320018,0,151,39599.3060416667,2008-05-31,07:20:42
39.984166,116.320167,0,147,39599.3060648148,2008-05-31,07:20:44
39.984166,116.320291,0,144,39599.306087963,2008-05-31,07:20:46
39.984166,116.320362,0,144,39599.3061111111,2008-05-31,07:20:48
39.984153,116.320388,0,144,39599.3061342593,2008-05-31,07:20:50
39.984147,116.320378,0,144,39599.3061574074,2008-05-31,07:20:52
39.984145,116.320375,0,145,39599.3061805556,2008-05-31,07:20:54
39.984142,116.320365,0,145,39599.3062037037,2008-05-31,07:20:56
39.984139,116.320356,0,145,39599.3062268518,2008-05-31,07:20:58
39.984136,116.320346,0,146,39599.30625,2008-05-31,07:21:00
39.984133,116.320337,0,147,39599.3062731481,2008-05-31,07:21:02
39.984132,116.320335,0,147,39599.3062962963,2008-05-31,07:21:04
39.984133,116.320338,0,148,39599.3063194444,2008-05-31,07:21:06
39.984134,116.320343,0,148,39599.3063425926,2008-05-31,07:21:08
39.984135,116.320345,0,148,39599.3063657407,2008-05-31,07:21:10
39.984136,116.32035,0,148,39599.3063888889,2008-05-31,07:21:12
39.984137,116.320351,0,148,39599.306412037,2008-05-31,07:21:14
39.984138,116.320353,0,148,39599.3064351852,2008-05-31,07:21:16
39.984138,116.320354,0,148,39599.3064583333,2008-05-31,07:21:18
39.984138,116.320354,0,148,39599.3064814815,2008-05-31,07:21:20
39.98414,116.320361,0,148,39599.3065046296,2008-05-31,07:21:22
39.984152,116.320402,0,148,39599.3065277778,2008-05-31,07:21:24
39.984168,116.320477,0,148,39599.3065509259,2008-05-31,07:21:26
39.984188,116.320587,0,149,39599.3065740741,2008-05-31,07:21:28
39.984191,116.32073,0,150,39599.3065972222,2008-05-31,07:21:30
39.984208,116.320859,0,153,39599.3066203704,2008-05-31,07:21:32
39.984233,116.321022,0,158,39599.3066435185,2008-05-31,07:21:34
39.984244,116.321194,0,161,39599.3066666667,2008-05-31,07:21:36
39.984256,116.32138,0,166,39599.3066898148,2008-05-31,07:21:38
39.984268,116.321604,0,168,39599.306712963,2008-05-31,07:21:40
39.984268,116.321817,0,173,39599.3067361111,2008-05-31,07:21:42
39.984281,116.322011,0,181,39599.3067592593,2008-05-31,07:21:44
39.984281,116.322227,0,186,39599.3067824074,2008-05-31,07:21:46
39.984293,116.322424,0,191,39599.3068055556,2008-05-31,07:21:48
39.984289,116.322594,0,199,39599.3068287037,2008-05-31,07:21:50
39.984311,116.322794,0,204,39599.3068518518,2008-05-31,07:21:52
39.984343,116.322984,0,207,39599.306875,2008-05-31,07:21:54
39.984347,116.323215,0,214,39599.3068981481,2008-05-31,07:21:56
39.984351,116.323346,0,219,39599.3069212963,2008-05-31,07:21:58
39.984341,116.323456,0,224,39599.3069444444,2008-05-31,07:22:00
39.984363,116.323625,0,224,39599.3069675926,2008-05-31,07:22:02
39.984375,116.323801,0,226,39599.3069907407,2008-05-31,07:22:04
39.984376,116.323961,0,228,39599.3070138889,2008-05-31,07:22:06
39.984375,116.324091,0,234,39599.307037037,2008-05-31,07:22:08
39.984336,116.324185,0,237,39599.3070601852,2008-05-31,07:22:10
39.984338,116.324241,0,237,39599.3070833333,2008-05-31,07:22:12
39.984349,116.324272,0,236,39599.3071064815,2008-05-31,07:22:14
39.984341,116.324296,0,229,39599.3071296296,2008-05-31,07:22:16
39.984342,116.324293,0,226,39599.3071527778,2008-05-31,07:22:18
39.984341,116.32429,0,225,39599.3071759259,2008-05-31,07:22:20
39.984342,116.324292,0,225,39599.3071990741,2008-05-31,07:22:22
39.984345,116.324306,0,225,39599.3072222222,2008-05-31,07:22:24
39.984334,116.324385,0,222,39599.3072453704,2008-05-31,07:22:26
39.984334,116.324464,0,222,39599.3072685185,2008-05-31,07:22:28
39.984332,116.324571,0,221,39599.3072916667,2008-05-31,07:22:30
39.984325,116.324726,0,220,39599.3073148148,2008-05-31,07:22:32
39.984333,116.324879,0,220,39599.307337963,2008-05-31,07:22:34
39.984339,116.325046,0,219,39599.3073611111,2008-05-31,07:22:36
39.984367,116.325205,0,218,39599.3073842593,2008-05-31,07:22:38
39.984397,116.325391,0,216,39599.3074074074,2008-05-31,07:22:40
39.984406,116.325566,0,218,39599.3074305556,2008-05-31,07:22:42
39.984415,116.325735,0,220,39599.3074537037,2008-05-31,07:22:44
39.984431,116.325905,0,219,39599.3074768518,2008-05-31,07:22:46
39.984423,116.326072,0,224,39599.3075,2008-05-31,07:22:48
39.984423,116.326186,0,229,39599.3075231481,2008-05-31,07:22:50
39.98443,116.326284,0,228,39599.3075462963,2008-05-31,07:22:52
39.984363,116.326623,0,229,39599.3086574074,2008-05-31,07:24:28
39.984373,116.32675,0,234,39599.3086805556,2008-05-31,07:24:30
39.984404,116.326885,0,238,39599.3087037037,2008-05-31,07:24:32
39.984433,116.327028,0,241,39599.3087268519,2008-05-31,07:24:34
39.984467,116.327208,0,250,39599.30875,2008-05-31,07:24:36
39.984485,116.327403,0,261,39599.3087731482,2008-05-31,07:24:38
39.98451,116.327615,0,265,39599.3087962963,2008-05-31,07:24:40
39.984522,116.327854,0,268,39599.3088194444,2008-05-31,07:24:42
39.98454,116.328109,0,266,39599.3088425926,2008-05-31,07:24:44
39.984551,116.328347,0,268,39599.3088657407,2008-05-31,07:24:46
39.984576,116.328613,0,271,39599.3088888889,2008-05-31,07:24:48
39.984672,116.328894,0,265,39599.308912037,2008-05-31,07:24:50
39.984742,116.3292,0,262,39599.3089351852,2008-05-31,07:24:52
39.984761,116.329519,0,259,39599.3089583333,2008-05-31,07:24:54
39.984748,116.329841,0,262,39599.3089814815,2008-05-31,07:24:56
39.984703,116.330177,0,260,39599.3090046296,2008-05-31,07:24:58
39.98469,116.33053,0,255,39599.3090277778,2008-05-31,07:25:00
39.984719,116.330899,0,247,39599.3090509259,2008-05-31,07:25:02
39.984739,116.331262,0,244,39599.3090740741,2008-05-31,07:25:04
39.984752,116.331617,0,240,39599.3090972222,2008-05-31,07:25:06
39.984772,116.331972,0,234,39599.3091203704,2008-05-31,07:25:08
39.984788,116.33231,0,231,39599.3091435185,2008-05-31,07:25:10
39.98479,116.332659,0,228,39599.3091666667,2008-05-31,07:25:12
39.984807,116.332978,0,224,39599.3091898148,2008-05-31,07:25:14
39.984811,116.333298,0,220,39599.309212963,2008-05-31,07:25:16
39.9848,116.333606,0,216,39599.3092361111,2008-05-31,07:25:18
39.984796,116.333886,0,214,39599.3092592593,2008-05-31,07:25:20
39.984817,116.334146,0,210,39599.3092824074,2008-05-31,07:25:22
39.98481,116.334464,0,207,39599.3093055556,2008-05-31,07:25:24
39.984825,116.334743,0,205,39599.3093287037,2008-05-31,07:25:26
39.984853,116.334998,0,200,39599.3093518519,2008-05-31,07:25:28
39.984854,116.335281,0,196,39599.309375,2008-05-31,07:25:30
39.984856,116.335572,0,190,39599.3093981481,2008-05-31,07:25:32
39.984858,116.335866,0,186,39599.3094212963,2008-05-31,07:25:34
39.984838,116.336159,0,183,39599.3094444444,2008-05-31,07:25:36
39.984805,116.33643,0,181,39599.3094675926,2008-05-31,07:25:38
39.98481,116.336706,0,177,39599.3094907407,2008-05-31,07:25:40
39.984804,116.336977,0,174,39599.3095138889,2008-05-31,07:25:42
39.984811,116.337245,0,168,39599.309537037,2008-05-31,07:25:44
39.984825,116.337519,0,164,39599.3095601852,2008-05-31,07:25:46
39.984847,116.337792,0,159,39599.3095833333,2008-05-31,07:25:48
39.984882,116.338021,0,154,39599.3096064815,2008-05-31,07:25:50
39.984884,116.338283,0,151,39599.3096296296,2008-05-31,07:25:52
39.984894,116.338521,0,148,39599.3096527778,2008-05-31,07:25:54
39.984897,116.338752,0,143,39599.3096759259,2008-05-31,07:25:56
39.984893,116.338924,0,140,39599.3096990741,2008-05-31,07:25:58
39.984914,116.33902,0,135,39599.3097222222,2008-05-31,07:26:00
39.984987,116.339085,0,135,39599.3097453704,2008-05-31,07:26:02
39.984971,116.339174,0,131,39599.3097685185,2008-05-31,07:26:04
39.984977,116.339237,0,128,39599.3097916667,2008-05-31,07:26:06
39.984984,116.339266,0,124,39599.3098148148,2008-05-31,07:26:08
39.985008,116.339234,0,121,39599.309837963,2008-05-31,07:26:10
39.985019,116.339221,0,119,39599.3098611111,2008-05-31,07:26:12
39.985019,116.339218,0,116,39599.3098842593,2008-05-31,07:26:14
39.985019,116.339223,0,115,39599.3099074074,2008-05-31,07:26:16
39.985028,116.339241,0,113,39599.3099305556,2008-05-31,07:26:18
39.985036,116.33927,0,112,39599.3099537037,2008-05-31,07:26:20
39.985032,116.339352,0,111,39599.3099768519,2008-05-31,07:26:22
39.985032,116.339451,0,110,39599.31,2008-05-31,07:26:24
39.985044,116.339567,0,110,39599.3100231481,2008-05-31,07:26:26
39.985048,116.339693,0,109,39599.3100462963,2008-05-31,07:26:28
39.985048,116.339865,0,107,39599.3100694444,2008-05-31,07:26:30
39.985053,116.340112,0,105,39599.3100925926,2008-05-31,07:26:32
39.985078,116.340336,0,104,39599.3101157407,2008-05-31,07:26:34
39.985047,116.340576,0,97,39599.3101388889,2008-05-31,07:26:36
39.98504,116.340824,0,95,39599.310162037,2008-05-31,07:26:38
39.985045,116.341068,0,93,39599.3101851852,2008-05-31,07:26:40
39.985062,116.341298,0,89,39599.3102083333,2008-05-31,07:26:42
39.985063,116.341516,0,88,39599.3102314815,2008-05-31,07:26:44
39.985069,116.341739,0,90,39599.3102546296,2008-05-31,07:26:46
39.985083,116.341968,0,95,39599.3102777778,2008-05-31,07:26:48
39.985098,116.342207,0,97,39599.3103009259,2008-05-31,07:26:50
39.985107,116.342425,0,99,39599.3103240741,2008-05-31,07:26:52
39.98512,116.342643,0,98,39599.3103472222,2008-05-31,07:26:54
39.985124,116.342851,0,98,39599.3103703704,2008-05-31,07:26:56
39.985119,116.343026,0,99,39599.3103935185,2008-05-31,07:26:58
39.98511,116.343195,0,99,39599.3104166667,2008-05-31,07:27:00
39.985088,116.343348,0,99,39599.3104398148,2008-05-31,07:27:02
39.985076,116.343465,0,100,39599.310462963,2008-05-31,07:27:04
39.985063,116.343562,0,104,39599.3104861111,2008-05-31,07:27:06
39.985025,116.343604,0,106,39599.3105092593,2008-05-31,07:27:08
39.98504,116.343583,0,106,39599.3105324074,2008-05-31,07:27:10
39.985039,116.343619,0,107,39599.3105555556,2008-05-31,07:27:12
39.98505,116.34364,0,105,39599.3105787037,2008-05-31,07:27:14
39.985051,116.343644,0,105,39599.3106018519,2008-05-31,07:27:16
39.98507,116.343705,0,105,39599.310625,2008-05-31,07:27:18
39.985081,116.34377,0,106,39599.3106481481,2008-05-31,07:27:20
39.985105,116.343851,0,107,39599.3106712963,2008-05-31,07:27:22
39.985126,116.343956,0,109,39599.3106944444,2008-05-31,07:27:24
39.985135,116.344092,0,112,39599.3107175926,2008-05-31,07:27:26
39.985117,116.344234,0,115,39599.3107407407,2008-05-31,07:27:28
39.985128,116.344369,0,118,39599.3107638889,2008-05-31,07:27:30
39.985127,116.344496,0,123,39599.310787037,2008-05-31,07:27:32
39.985129,116.344675,0,125,39599.3108101852,2008-05-31,07:27:34
39.985113,116.344828,0,130,39599.3108333333,2008-05-31,07:27:36
39.985124,116.345063,0,132,39599.3108564815,2008-05-31,07:27:38
39.98514,116.34529,0,133,39599.3108796296,2008-05-31,07:27:40
39.985142,116.345484,0,136,39599.3109027778,2008-05-31,07:27:42
39.985119,116.345623,0,138,39599.3109259259,2008-05-31,07:27:44
39.98511,116.34576,0,143,39599.3109490741,2008-05-31,07:27:46
39.985062,116.345849,0,147,39599.3109722222,2008-05-31,07:27:48
39.984968,116.346171,0,166,39599.3130555556,2008-05-31,07:30:48
39.984975,116.34621,0,170,39599.3130787037,2008-05-31,07:30:50
39.984979,116.34631,0,173,39599.3131018518,2008-05-31,07:30:52
39.984988,116.346469,0,174,39599.313125,2008-05-31,07:30:54
39.98498,116.346636,0,176,39599.3131481481,2008-05-31,07:30:56
39.984987,116.346799,0,179,39599.3131712963,2008-05-31,07:30:58
39.98498,116.346975,0,181,39599.3131944444,2008-05-31,07:31:00
39.984978,116.347159,0,187,39599.3132175926,2008-05-31,07:31:02
39.984976,116.347357,0,192,39599.3132407407,2008-05-31,07:31:04
39.985001,116.347577,0,197,39599.3132638889,2008-05-31,07:31:06
39.985037,116.347821,0,205,39599.313287037,2008-05-31,07:31:08
39.985068,116.348067,0,212,39599.3133101852,2008-05-31,07:31:10
39.985098,116.348326,0,218,39599.3133333333,2008-05-31,07:31:12
39.985121,116.34855,0,224,39599.3133564815,2008-05-31,07:31:14
39.985143,116.348777,0,228,39599.3133796296,2008-05-31,07:31:16
39.985161,116.349017,0,232,39599.3134027778,2008-05-31,07:31:18
39.985175,116.349266,0,236,39599.3134259259,2008-05-31,07:31:20
39.985185,116.349502,0,240,39599.3134490741,2008-05-31,07:31:22
39.985193,116.349731,0,244,39599.3134722222,2008-05-31,07:31:24
39.985192,116.349924,0,247,39599.3134953704,2008-05-31,07:31:26
39.985211,116.350073,0,251,39599.3135185185,2008-05-31,07:31:28
39.985237,116.350206,0,255,39599.3135416667,2008-05-31,07:31:30
39.985267,116.350276,0,259,39599.3135648148,2008-05-31,07:31:32
39.985278,116.350363,0,264,39599.313587963,2008-05-31,07:31:34
39.985275,116.350436,0,267,39599.3136111111,2008-05-31,07:31:36
39.985282,116.350465,0,272,39599.3136342593,2008-05-31,07:31:38
39.985274,116.350486,0,277,39599.3136574074,2008-05-31,07:31:40
39.985262,116.350492,0,275,39599.3136805556,2008-05-31,07:31:42
39.985258,116.350511,0,274,39599.3137037037,2008-05-31,07:31:44
39.985256,116.350537,0,271,39599.3137268518,2008-05-31,07:31:46
39.985254,116.350563,0,269,39599.31375,2008-05-31,07:31:48
39.985258,116.350592,0,264,39599.3137731481,2008-05-31,07:31:50
39.985268,116.350624,0,258,39599.3137962963,2008-05-31,07:31:52
39.98528,116.350654,0,252,39599.3138194444,2008-05-31,07:31:54
39.985295,116.350674,0,246,39599.3138425926,2008-05-31,07:31:56
39.985306,116.350701,0,241,39599.3138657407,2008-05-31,07:31:58
39.985314,116.35073,0,237,39599.3138888889,2008-05-31,07:32:00
39.985316,116.350751,0,232,39599.313912037,2008-05-31,07:32:02
39.985322,116.350774,0,229,39599.3139351852,2008-05-31,07:32:04
39.985323,116.350804,0,227,39599.3139583333,2008-05-31,07:32:06
39.985319,116.350823,0,223,39599.3139814815,2008-05-31,07:32:08
39.985337,116.350849,0,220,39599.3140046296,2008-05-31,07:32:10
39.985354,116.350879,0,218,39599.3140277778,2008-05-31,07:32:12
39.985369,116.350919,0,215,39599.3140509259,2008-05-31,07:32:14
39.98539,116.350954,0,207,39599.3140740741,2008-05-31,07:32:16
39.985407,116.350984,0,204,39599.3140972222,2008-05-31,07:32:18
39.985411,116.351016,0,202,39599.3141203704,2008-05-31,07:32:20
39.985428,116.351058,0,199,39599.3141435185,2008-05-31,07:32:22
39.985433,116.351097,0,198,39599.3141666667,2008-05-31,07:32:24
39.985438,116.35113,0,199,39599.3141898148,2008-05-31,07:32:26
39.985438,116.351162,0,202,39599.314212963,2008-05-31,07:32:28
39.985455,116.3512,0,198,39599.3142361111,2008-05-31,07:32:30
39.985466,116.351229,0,199,39599.3142592593,2008-05-31,07:32:32
39.985487,116.351269,0,198,39599.3142824074,2008-05-31,07:32:34
39.985487,116.351311,0,198,39599.3143055556,2008-05-31,07:32:36
39.985471,116.351355,0,199,39599.3143287037,2008-05-31,07:32:38
39.985394,116.351406,0,187,39599.3143518518,2008-05-31,07:32:40
39.98536,116.351447,0,178,39599.314375,2008-05-31,07:32:42
39.985349,116.351485,0,177,39599.3143981481,2008-05-31,07:32:44
39.985344,116.35152,0,174,39599.3144212963,2008-05-31,07:32:46
39.985336,116.351556,0,172,39599.3144444444,2008-05-31,07:32:48
39.985337,116.351588,0,171,39599.3144675926,2008-05-31,07:32:50
39.98533,116.351625,0,169,39599.3144907407,2008-05-31,07:32:52
39.985329,116.351666,0,167,39599.3145138889,2008-05-31,07:32:54
39.985326,116.351699,0,165,39599.314537037,2008-05-31,07:32:56
39.985326,116.351728,0,164,39599.3145601852,2008-05-31,07:32:58
39.985325,116.351756,0,160,39599.3145833333,2008-05-31,07:33:00
39.985314,116.351789,0,160,39599.3146064815,2008-05-31,07:33:02
39.985281,116.351801,0,159,39599.3146296296,2008-05-31,07:33:04
39.985261,116.351797,0,154,39599.3146527778,2008-05-31,07:33:06
39.98524,116.351814,0,153,39599.3146759259,2008-05-31,07:33:08
39.985205,116.351831,0,148,39599.3146990741,2008-05-31,07:33:10
39.985177,116.351842,0,148,39599.3147222222,2008-05-31,07:33:12
39.985146,116.351857,0,149,39599.3147453704,2008-05-31,07:33:14
39.985119,116.351868,0,151,39599.3147685185,2008-05-31,07:33:16
39.98509,116.351873,0,152,39599.3147916667,2008-05-31,07:33:18
39.985056,116.351885,0,156,39599.3148148148,2008-05-31,07:33:20
39.985037,116.351914,0,159,39599.314837963,2008-05-31,07:33:22
39.985024,116.351951,0,160,39599.3148611111,2008-05-31,07:33:24
39.985015,116.351984,0,161,39599.3148842593,2008-05-31,07:33:26
39.985016,116.352033,0,164,39599.3149074074,2008-05-31,07:33:28
39.98502,116.352068,0,168,39599.3149305556,2008-05-31,07:33:30
39.985026,116.352095,0,172,39599.3149537037,2008-05-31,07:33:32
39.985026,116.352126,0,176,39599.3149768518,2008-05-31,07:33:34
39.98503,116.352157,0,179,39599.315,2008-05-31,07:33:36
39.985038,116.352199,0,180,39599.3150231481,2008-05-31,07:33:38
39.985046,116.352225,0,183,39599.3150462963,2008-05-31,07:33:40
39.985029,116.35227,0,185,39599.3150694444,2008-05-31,07:33:42
39.98503,116.3523,0,185,39599.3150925926,2008-05-31,07:33:44
39.985021,116.352339,0,187,39599.3151157407,2008-05-31,07:33:46
39.985023,116.352371,0,189,39599.3151388889,2008-05-31,07:33:48
39.985029,116.352405,0,192,39599.315162037,2008-05-31,07:33:50
39.985035,116.352439,0,195,39599.3151851852,2008-05-31,07:33:52
39.985055,116.352478,0,197,39599.3152083333,2008-05-31,07:33:54
39.985054,116.352514,0,199,39599.3152314815,2008-05-31,07:33:56
39.984984,116.352552,0,198,39599.3152546296,2008-05-31,07:33:58
39.984952,116.35258,0,200,39599.3152777778,2008-05-31,07:34:00
39.984943,116.3526,0,200,39599.3153009259,2008-05-31,07:34:02
39.984928,116.352617,0,205,39599.3153240741,2008-05-31,07:34:04
39.984929,116.352638,0,208,39599.3153472222,2008-05-31,07:34:06
39.984937,116.352672,0,209,39599.3153703704,2008-05-31,07:34:08
39.984946,116.352706,0,211,39599.3153935185,2008-05-31,07:34:10
39.984969,116.352764,0,215,39599.3154166667,2008-05-31,07:34:12
39.984977,116.352807,0,217,39599.3154398148,2008-05-31,07:34:14
39.984965,116.352844,0,217,39599.315462963,2008-05-31,07:34:16
39.984967,116.352881,0,219,39599.3154861111,2008-05-31,07:34:18
39.984963,116.352916,0,219,39599.3155092593,2008-05-31,07:34:20
39.984956,116.352948,0,217,39599.3155324074,2008-05-31,07:34:22
39.984969,116.352982,0,218,39599.3155555556,2008-05-31,07:34:24
39.984963,116.35303,0,216,39599.3155787037,2008-05-31,07:34:26
39.984976,116.35306,0,213,39599.3156018518,2008-05-31,07:34:28
39.985006,116.353103,0,214,39599.315625,2008-05-31,07:34:30
39.985008,116.353136,0,216,39599.3156481481,2008-05-31,07:34:32
39.985008,116.35318,0,217,39599.3156712963,2008-05-31,07:34:34
39.985015,116.353209,0,219,39599.3156944444,2008-05-31,07:34:36
39.985031,116.353241,0,221,39599.3157175926,2008-05-31,07:34:38
39.985045,116.353273,0,223,39599.3157407407,2008-05-31,07:34:40
39.985048,116.353271,0,230,39599.3157638889,2008-05-31,07:34:42
39.985057,116.353249,0,235,39599.315787037,2008-05-31,07:34:44
39.985066,116.353243,0,237,39599.3158101852,2008-05-31,07:34:46
39.985072,116.353239,0,239,39599.3158333333,2008-05-31,07:34:48
39.985076,116.353236,0,240,39599.3158564815,2008-05-31,07:34:50
39.985077,116.353234,0,241,39599.3158796296,2008-05-31,07:34:52
39.985077,116.353234,0,241,39599.3159027778,2008-05-31,07:34:54
39.985075,116.353236,0,241,39599.3159259259,2008-05-31,07:34:56
39.985071,116.353238,0,242,39599.3159490741,2008-05-31,07:34:58
39.985064,116.353242,0,242,39599.3159722222,2008-05-31,07:35:00
39.985052,116.353246,0,242,39599.3159953704,2008-05-31,07:35:02
39.985036,116.35325,0,242,39599.3160185185,2008-05-31,07:35:04
39.985011,116.353255,0,242,39599.3160416667,2008-05-31,07:35:06
39.984998,116.353273,0,243,39599.3160648148,2008-05-31,07:35:08
39.984988,116.353291,0,243,39599.316087963,2008-05-31,07:35:10
39.984977,116.353309,0,243,39599.3161111111,2008-05-31,07:35:12
39.984929,116.353299,0,243,39599.3161342593,2008-05-31,07:35:14
39.984931,116.353303,0,243,39599.3161574074,2008-05-31,07:35:16
39.984935,116.353301,0,243,39599.3161805556,2008-05-31,07:35:18
39.984543,116.352824,0,241,39599.3163194444,2008-05-31,07:35:30
39.984564,116.352779,0,241,39599.3163425926,2008-05-31,07:35:32
39.984566,116.352777,0,241,39599.3163657407,2008-05-31,07:35:34
39.98457,116.352774,0,241,39599.3163888889,2008-05-31,07:35:36
39.984573,116.352772,0,241,39599.316412037,2008-05-31,07:35:38
39.984576,116.352769,0,241,39599.3164351852,2008-05-31,07:35:40
39.98458,116.352767,0,241,39599.3164583333,2008-05-31,07:35:42
39.984672,116.352675,0,240,39599.3164814815,2008-05-31,07:35:44
39.984706,116.352607,0,240,39599.3165046296,2008-05-31,07:35:46
39.984779,116.352519,0,239,39599.3165277778,2008-05-31,07:35:48
39.984808,116.352506,0,238,39599.3165509259,2008-05-31,07:35:50
39.984844,116.352527,0,238,39599.3165740741,2008-05-31,07:35:52
39.984884,116.35255,0,237,39599.3165972222,2008-05-31,07:35:54
39.984913,116.352583,0,236,39599.3166203704,2008-05-31,07:35:56
39.984963,116.352665,0,235,39599.3166435185,2008-05-31,07:35:58
39.98499,116.352713,0,234,39599.3166666667,2008-05-31,07:36:00
39.985012,116.352749,0,234,39599.3166898148,2008-05-31,07:36:02
39.985142,116.352686,0,220,39599.3177083333,2008-05-31,07:37:30
39.981515,116.355615,0,213,39599.3951388889,2008-05-31,09:29:00
39.981498,116.355563,0,215,39599.395162037,2008-05-31,09:29:02
39.981509,116.355572,0,221,39599.3951851852,2008-05-31,09:29:04
39.981509,116.355583,0,226,39599.3952083333,2008-05-31,09:29:06
39.981503,116.35561,0,230,39599.3952314815,2008-05-31,09:29:08
39.9815,116.355623,0,232,39599.3952546296,2008-05-31,09:29:10
39.98146,116.355645,0,247,39599.3952777778,2008-05-31,09:29:12
39.981454,116.355664,0,251,39599.3953009259,2008-05-31,09:29:14
39.981446,116.355687,0,258,39599.3953240741,2008-05-31,09:29:16
39.981437,116.355696,0,262,39599.3953472222,2008-05-31,09:29:18
39.981432,116.355703,0,266,39599.3953703704,2008-05-31,09:29:20
39.981435,116.355707,0,270,39599.3953935185,2008-05-31,09:29:22
39.981452,116.355703,0,273,39599.3954166667,2008-05-31,09:29:24
39.981474,116.355699,0,267,39599.3954398148,2008-05-31,09:29:26
39.981485,116.355712,0,261,39599.395462963,2008-05-31,09:29:28
39.981487,116.355726,0,260,39599.3954861111,2008-05-31,09:29:30
39.981476,116.355741,0,259,39599.3955092593,2008-05-31,09:29:32
39.981487,116.35574,0,248,39599.3955324074,2008-05-31,09:29:34
39.981506,116.355723,0,245,39599.3955555556,2008-05-31,09:29:36
39.981511,116.355721,0,245,39599.3955787037,2008-05-31,09:29:38
39.981518,116.355715,0,246,39599.3956018519,2008-05-31,09:29:40
39.98153,116.355706,0,245,39599.395625,2008-05-31,09:29:42
39.981534,116.355715,0,246,39599.3956481481,2008-05-31,09:29:44
39.981547,116.355724,0,247,39599.3956712963,2008-05-31,09:29:46
39.981558,116.355722,0,248,39599.3956944444,2008-05-31,09:29:48
39.981567,116.355727,0,249,39599.3957175926,2008-05-31,09:29:50
39.981572,116.355742,0,250,39599.3957407407,2008-05-31,09:29:52
39.981573,116.355755,0,251,39599.3957638889,2008-05-31,09:29:54
39.981574,116.355757,0,251,39599.395787037,2008-05-31,09:29:56
39.981573,116.35576,0,251,39599.3958101852,2008-05-31,09:29:58
39.981574,116.355765,0,251,39599.3958333333,2008-05-31,09:30:00
39.981574,116.355771,0,251,39599.3958564815,2008-05-31,09:30:02
39.981573,116.355779,0,251,39599.3958796296,2008-05-31,09:30:04
39.981572,116.355799,0,250,39599.3959027778,2008-05-31,09:30:06
39.981576,116.355809,0,250,39599.3959259259,2008-05-31,09:30:08
39.981589,116.355808,0,248,39599.3959490741,2008-05-31,09:30:10
39.981607,116.355809,0,247,39599.3959722222,2008-05-31,09:30:12
39.981619,116.355826,0,247,39599.3959953704,2008-05-31,09:30:14
39.981622,116.355825,0,247,39599.3960185185,2008-05-31,09:30:16
39.981625,116.355823,0,247,39599.3960416667,2008-05-31,09:30:18
39.981626,116.355821,0,247,39599.3960648148,2008-05-31,09:30:20
39.981625,116.35582,0,247,39599.396087963,2008-05-31,09:30:22
39.981624,116.355818,0,247,39599.3961111111,2008-05-31,09:30:24
39.981626,116.355823,0,248,39599.3961342593,2008-05-31,09:30:26
39.981621,116.355806,0,247,39599.3961574074,2008-05-31,09:30:28
39.98161,116.355794,0,246,39599.3961805556,2008-05-31,09:30:30
39.98158,116.355799,0,247,39599.3962037037,2008-05-31,09:30:32
39.981559,116.355803,0,247,39599.3962268519,2008-05-31,09:30:34
39.981538,116.355807,0,245,39599.39625,2008-05-31,09:30:36
39.981508,116.355815,0,245,39599.3962731481,2008-05-31,09:30:38
39.981493,116.355819,0,244,39599.3962962963,2008-05-31,09:30:40
39.981472,116.355813,0,244,39599.3963194444,2008-05-31,09:30:42
39.981446,116.355811,0,244,39599.3963425926,2008-05-31,09:30:44
39.981381,116.35582,0,249,39599.3963657407,2008-05-31,09:30:46
39.981328,116.355817,0,252,39599.3963888889,2008-05-31,09:30:48
39.981253,116.355827,0,253,39599.396412037,2008-05-31,09:30:50
39.981218,116.355829,0,253,39599.3964351852,2008-05-31,09:30:52
39.981175,116.355828,0,252,39599.3964583333,2008-05-31,09:30:54
39.98112,116.355806,0,251,39599.3964814815,2008-05-31,09:30:56
39.981091,116.355795,0,251,39599.3965046296,2008-05-31,09:30:58
39.981053,116.355784,0,250,39599.3965277778,2008-05-31,09:31:00
39.98099,116.355792,0,250,39599.3965509259,2008-05-31,09:31:02
39.980945,116.355624,0,241,39599.3965740741,2008-05-31,09:31:04
39.980912,116.355597,0,238,39599.3965972222,2008-05-31,09:31:06
39.980894,116.355574,0,236,39599.3966203704,2008-05-31,09:31:08
39.980834,116.355577,0,235,39599.3966435185,2008-05-31,09:31:10
39.980798,116.355577,0,231,39599.3966666667,2008-05-31,09:31:12
39.980792,116.355579,0,225,39599.3966898148,2008-05-31,09:31:14
39.980776,116.355585,0,221,39599.396712963,2008-05-31,09:31:16
39.980753,116.355574,0,216,39599.3967361111,2008-05-31,09:31:18
39.980728,116.355577,0,209,39599.3967592593,2008-05-31,09:31:20
39.980698,116.355572,0,205,39599.3967824074,2008-05-31,09:31:22
39.980671,116.355547,0,201,39599.3968055556,2008-05-31,09:31:24
39.980657,116.355544,0,195,39599.3968287037,2008-05-31,09:31:26
39.980627,116.355559,0,193,39599.3968518519,2008-05-31,09:31:28
39.980604,116.355553,0,188,39599.396875,2008-05-31,09:31:30
39.980541,116.355583,0,182,39599.3968981481,2008-05-31,09:31:32
39.980498,116.355597,0,176,39599.3969212963,2008-05-31,09:31:34
39.980477,116.355592,0,171,39599.3969444444,2008-05-31,09:31:36
39.980469,116.355587,0,166,39599.3969675926,2008-05-31,09:31:38
39.980449,116.355579,0,162,39599.3969907407,2008-05-31,09:31:40
39.980435,116.355591,0,161,39599.3970138889,2008-05-31,09:31:42
39.980433,116.35561,0,159,39599.397037037,2008-05-31,09:31:44
39.980435,116.355635,0,155,39599.3970601852,2008-05-31,09:31:46
39.980433,116.35566,0,149,39599.3970833333,2008-05-31,09:31:48
39.980433,116.355666,0,145,39599.3971064815,2008-05-31,09:31:50
39.980437,116.355668,0,143,39599.3971296296,2008-05-31,09:31:52
39.980436,116.355664,0,146,39599.3971527778,2008-05-31,09:31:54
39.980424,116.355643,0,146,39599.3971759259,2008-05-31,09:31:56
39.980412,116.355638,0,146,39599.3971990741,2008-05-31,09:31:58
39.980415,116.355636,0,145,39599.3972222222,2008-05-31,09:32:00
39.980414,116.355636,0,147,39599.3972453704,2008-05-31,09:32:02
39.980415,116.355635,0,147,39599.3972685185,2008-05-31,09:32:04
39.980429,116.355644,0,149,39599.3972916667,2008-05-31,09:32:06
39.980439,116.355643,0,151,39599.3973148148,2008-05-31,09:32:08
39.980439,116.355644,0,152,39599.397337963,2008-05-31,09:32:10
39.980446,116.355653,0,152,39599.3973611111,2008-05-31,09:32:12
39.980443,116.355649,0,152,39599.3973842593,2008-05-31,09:32:14
39.980441,116.355651,0,152,39599.3974074074,2008-05-31,09:32:16
39.980439,116.355656,0,152,39599.3974305556,2008-05-31,09:32:18
39.980435,116.355658,0,152,39599.3974537037,2008-05-31,09:32:20
39.980431,116.355661,0,153,39599.3974768519,2008-05-31,09:32:22
39.98044,116.355643,0,153,39599.3975,2008-05-31,09:32:24
39.98044,116.3556,0,153,39599.3975231481,2008-05-31,09:32:26
39.980441,116.355506,0,153,39599.3975462963,2008-05-31,09:32:28
39.980467,116.355309,0,154,39599.3975694444,2008-05-31,09:32:30
39.980484,116.355081,0,154,39599.3975925926,2008-05-31,09:32:32
39.980483,116.354873,0,154,39599.3976157407,2008-05-31,09:32:34
39.98049,116.354686,0,155,39599.3976388889,2008-05-31,09:32:36
39.980419,116.354456,0,156,39599.397662037,2008-05-31,09:32:38
39.980397,116.35424,0,157,39599.3976851852,2008-05-31,09:32:40
39.980393,116.353991,0,157,39599.3977083333,2008-05-31,09:32:42
39.980384,116.35371,0,158,39599.3977314815,2008-05-31,09:32:44
39.980372,116.353456,0,159,39599.3977546296,2008-05-31,09:32:46
39.980372,116.353232,0,159,39599.3977777778,2008-05-31,09:32:48
39.980367,116.353065,0,159,39599.3978009259,2008-05-31,09:32:50
39.98036,116.352892,0,159,39599.3978240741,2008-05-31,09:32:52
39.980334,116.352718,0,158,39599.3978472222,2008-05-31,09:32:54
39.980306,116.352546,0,158,39599.3978703704,2008-05-31,09:32:56
39.980251,116.352446,0,158,39599.3978935185,2008-05-31,09:32:58
39.980201,116.352408,0,157,39599.3979166667,2008-05-31,09:33:00
39.980154,116.352398,0,157,39599.3979398148,2008-05-31,09:33:02
39.980097,116.352429,0,154,39599.397962963,2008-05-31,09:33:04
39.980022,116.352466,0,153,39599.3979861111,2008-05-31,09:33:06
39.979884,116.352483,0,152,39599.3980092593,2008-05-31,09:33:08
39.97973,116.35248,0,152,39599.3980324074,2008-05-31,09:33:10
39.979566,116.352485,0,152,39599.3980555556,2008-05-31,09:33:12
39.979392,116.352478,0,151,39599.3980787037,2008-05-31,09:33:14
39.979089,116.352547,0,146,39599.3981018519,2008-05-31,09:33:16
39.978857,116.352561,0,143,39599.398125,2008-05-31,09:33:18
39.978645,116.352589,0,141,39599.3981481481,2008-05-31,09:33:20
39.978465,116.352588,0,140,39599.3981712963,2008-05-31,09:33:22
39.978335,116.352562,0,138,39599.3981944444,2008-05-31,09:33:24
39.97823,116.352505,0,138,39599.3982175926,2008-05-31,09:33:26
39.978146,116.352511,0,134,39599.3982407407,2008-05-31,09:33:28
39.978034,116.352533,0,137,39599.3982638889,2008-05-31,09:33:30
39.977997,116.352531,0,136,39599.398287037,2008-05-31,09:33:32
39.977987,116.352529,0,136,39599.3983101852,2008-05-31,09:33:34
39.97797,116.352524,0,135,39599.3983333333,2008-05-31,09:33:36
39.977934,116.352528,0,135,39599.3983564815,2008-05-31,09:33:38
39.977818,116.352537,0,134,39599.3983796296,2008-05-31,09:33:40
39.977605,116.35255,0,131,39599.3984027778,2008-05-31,09:33:42
39.977404,116.352559,0,132,39599.3984259259,2008-05-31,09:33:44
39.977198,116.352558,0,133,39599.3984490741,2008-05-31,09:33:46
39.976973,116.352579,0,133,39599.3984722222,2008-05-31,09:33:48
39.976729,116.35259,0,132,39599.3984953704,2008-05-31,09:33:50
39.976476,116.352616,0,131,39599.3985185185,2008-05-31,09:33:52
39.976244,116.352628,0,130,39599.3985416667,2008-05-31,09:33:54
39.97606,116.352637,0,130,39599.3985648148,2008-05-31,09:33:56
39.975963,116.352649,0,130,39599.398587963,2008-05-31,09:33:58
39.975906,116.352642,0,130,39599.3986111111,2008-05-31,09:34:00
39.975874,116.352628,0,131,39599.3986342593,2008-05-31,09:34:02
39.975883,116.352622,0,132,39599.3986574074,2008-05-31,09:34:04
39.97589,116.352619,0,132,39599.3986805556,2008-05-31,09:34:06
39.975901,116.352607,0,131,39599.3987037037,2008-05-31,09:34:08
39.975909,116.352592,0,131,39599.3987268518,2008-05-31,09:34:10
39.975919,116.35257,0,130,39599.39875,2008-05-31,09:34:12
39.975934,116.35255,0,129,39599.3987731481,2008-05-31,09:34:14
39.975954,116.352514,0,128,39599.3987962963,2008-05-31,09:34:16
39.975943,116.352504,0,128,39599.3988194444,2008-05-31,09:34:18
39.975937,116.352497,0,128,39599.3988425926,2008-05-31,09:34:20
39.975938,116.352489,0,127,39599.3988657407,2008-05-31,09:34:22
39.975924,116.352491,0,127,39599.3988888889,2008-05-31,09:34:24
39.975907,116.352493,0,126,39599.398912037,2008-05-31,09:34:26
39.975892,116.352509,0,128,39599.3989351852,2008-05-31,09:34:28
39.975904,116.352504,0,131,39599.3989583333,2008-05-31,09:34:30
39.975904,116.352509,0,130,39599.3989814815,2008-05-31,09:34:32
39.975874,116.352539,0,130,39599.3990046296,2008-05-31,09:34:34
39.975843,116.35257,0,131,39599.3990277778,2008-05-31,09:34:36
39.975817,116.352581,0,132,39599.3990509259,2008-05-31,09:34:38
39.975799,116.352588,0,132,39599.3990740741,2008-05-31,09:34:40
39.975789,116.352599,0,133,39599.3990972222,2008-05-31,09:34:42
39.975787,116.352614,0,133,39599.3991203704,2008-05-31,09:34:44
39.975777,116.352629,0,134,39599.3991435185,2008-05-31,09:34:46
39.975769,116.352635,0,135,39599.3991666667,2008-05-31,09:34:48
39.975769,116.352626,0,135,39599.3991898148,2008-05-31,09:34:50
39.975767,116.352626,0,136,39599.399212963,2008-05-31,09:34:52
39.975764,116.352623,0,136,39599.3992361111,2008-05-31,09:34:54
39.97576,116.352621,0,136,39599.3992592593,2008-05-31,09:34:56
39.975749,116.352624,0,135,39599.3992824074,2008-05-31,09:34:58
39.975739,116.352626,0,135,39599.3993055556,2008-05-31,09:35:00
39.975714,116.352633,0,135,39599.3993287037,2008-05-31,09:35:02
39.975682,116.352633,0,134,39599.3993518518,2008-05-31,09:35:04
39.975652,116.352622,0,134,39599.399375,2008-05-31,09:35:06
39.97561,116.352605,0,135,39599.3993981481,2008-05-31,09:35:08
39.975566,116.352605,0,135,39599.3994212963,2008-05-31,09:35:10
39.975497,116.35261,0,134,39599.3994444444,2008-05-31,09:35:12
39.975403,116.352594,0,135,39599.3994675926,2008-05-31,09:35:14
39.975298,116.352552,0,136,39599.3994907407,2008-05-31,09:35:16
39.975242,116.352443,0,136,39599.3995138889,2008-05-31,09:35:18
39.975267,116.352243,0,132,39599.399537037,2008-05-31,09:35:20
39.97526,116.35201,0,132,39599.3995601852,2008-05-31,09:35:22
39.975273,116.351709,0,132,39599.3995833333,2008-05-31,09:35:24
39.975295,116.351382,0,132,39599.3996064815,2008-05-31,09:35:26
39.975305,116.351017,0,132,39599.3996296296,2008-05-31,09:35:28
39.975317,116.35062,0,134,39599.3996527778,2008-05-31,09:35:30
39.975331,116.350179,0,134,39599.3996759259,2008-05-31,09:35:32
39.975345,116.34971,0,133,39599.3996990741,2008-05-31,09:35:34
39.975357,116.349269,0,132,39599.3997222222,2008-05-31,09:35:36
39.975355,116.348873,0,136,39599.3997453704,2008-05-31,09:35:38
39.975311,116.348528,0,135,39599.3997685185,2008-05-31,09:35:40
39.975307,116.348344,0,135,39599.3997916667,2008-05-31,09:35:42
39.975272,116.34811,0,125,39599.4007407407,2008-05-31,09:37:04
39.975265,116.347955,0,124,39599.4007638889,2008-05-31,09:37:06
39.975249,116.347797,0,129,39599.400787037,2008-05-31,09:37:08
39.975234,116.347685,0,132,39599.4008101852,2008-05-31,09:37:10
39.975223,116.347642,0,134,39599.4008333333,2008-05-31,09:37:12
39.975216,116.347615,0,134,39599.4008564815,2008-05-31,09:37:14
39.975209,116.347546,0,135,39599.4008796296,2008-05-31,09:37:16
39.97516,116.34745,0,137,39599.4009027778,2008-05-31,09:37:18
39.975118,116.347331,0,138,39599.4009259259,2008-05-31,09:37:20
39.975054,116.347215,0,139,39599.4009490741,2008-05-31,09:37:22
39.974973,116.347113,0,140,39599.4009722222,2008-05-31,09:37:24
39.974862,116.346997,0,140,39599.4009953704,2008-05-31,09:37:26
39.974708,116.34686,0,140,39599.4010185185,2008-05-31,09:37:28
39.974503,116.34674,0,140,39599.4010416667,2008-05-31,09:37:30
39.974268,116.346631,0,140,39599.4010648148,2008-05-31,09:37:32
39.97404,116.346513,0,144,39599.401087963,2008-05-31,09:37:34
39.97376,116.346466,0,148,39599.4011111111,2008-05-31,09:37:36
39.973444,116.346469,0,144,39599.4011342593,2008-05-31,09:37:38
39.973093,116.346481,0,142,39599.4011574074,2008-05-31,09:37:40
39.972732,116.346519,0,142,39599.4011805556,2008-05-31,09:37:42
39.972354,116.346567,0,141,39599.4012037037,2008-05-31,09:37:44
39.97198,116.346603,0,139,39599.4012268518,2008-05-31,09:37:46
39.971629,116.346661,0,138,39599.40125,2008-05-31,09:37:48
39.971236,116.346752,0,131,39599.4012731481,2008-05-31,09:37:50
39.970887,116.346841,0,120,39599.4012962963,2008-05-31,09:37:52
39.970514,116.346945,0,116,39599.4013194444,2008-05-31,09:37:54
39.970183,116.346993,0,113,39599.4013425926,2008-05-31,09:37:56
39.96988,116.347004,0,113,39599.4013657407,2008-05-31,09:37:58
39.969585,116.347015,0,110,39599.4013888889,2008-05-31,09:38:00
39.969289,116.347049,0,111,39599.401412037,2008-05-31,09:38:02
39.969001,116.347076,0,111,39599.4014351852,2008-05-31,09:38:04
39.968746,116.347077,0,109,39599.4014583333,2008-05-31,09:38:06
39.968505,116.34712,0,116,39599.4014814815,2008-05-31,09:38:08
39.968254,116.347188,0,118,39599.4015046296,2008-05-31,09:38:10
39.96799,116.347246,0,118,39599.4015277778,2008-05-31,09:38:12
39.967727,116.347285,0,119,39599.4015509259,2008-05-31,09:38:14
39.967447,116.347295,0,122,39599.4015740741,2008-05-31,09:38:16
39.967155,116.347298,0,117,39599.4015972222,2008-05-31,09:38:18
39.96685,116.347313,0,115,39599.4016203704,2008-05-31,09:38:20
39.966534,116.347316,0,112,39599.4016435185,2008-05-31,09:38:22
39.966224,116.347321,0,111,39599.4016666667,2008-05-31,09:38:24
39.965896,116.347319,0,108,39599.4016898148,2008-05-31,09:38:26
39.965571,116.347313,0,107,39599.401712963,2008-05-31,09:38:28
39.965272,116.34733,0,108,39599.4017361111,2008-05-31,09:38:30
39.964973,116.347337,0,112,39599.4017592593,2008-05-31,09:38:32
39.964671,116.347312,0,114,39599.4017824074,2008-05-31,09:38:34
39.964366,116.347264,0,112,39599.4018055556,2008-05-31,09:38:36
39.964032,116.347177,0,108,39599.4018287037,2008-05-31,09:38:38
39.963692,116.347123,0,112,39599.4018518519,2008-05-31,09:38:40
39.96334,116.347108,0,111,39599.401875,2008-05-31,09:38:42
39.962982,116.347122,0,105,39599.4018981481,2008-05-31,09:38:44
39.962614,116.347158,0,101,39599.4019212963,2008-05-31,09:38:46
39.962257,116.347191,0,102,39599.4019444444,2008-05-31,09:38:48
39.961912,116.34722,0,102,39599.4019675926,2008-05-31,09:38:50
39.961589,116.347225,0,108,39599.4019907407,2008-05-31,09:38:52
39.961253,116.347227,0,111,39599.4020138889,2008-05-31,09:38:54
39.960916,116.347226,0,121,39599.402037037,2008-05-31,09:38:56
39.960586,116.34724,0,119,39599.4020601852,2008-05-31,09:38:58
39.960271,116.34727,0,121,39599.4020833333,2008-05-31,09:39:00
39.959978,116.347298,0,129,39599.4021064815,2008-05-31,09:39:02
39.959732,116.347305,0,125,39599.4021296296,2008-05-31,09:39:04
39.959512,116.347323,0,126,39599.4021527778,2008-05-31,09:39:06
39.95931,116.347332,0,125,39599.4021759259,2008-05-31,09:39:08
39.959114,116.347342,0,126,39599.4021990741,2008-05-31,09:39:10
39.958966,116.347404,0,141,39599.4022222222,2008-05-31,09:39:12
39.958808,116.347468,0,152,39599.4022453704,2008-05-31,09:39:14
39.958675,116.347508,0,155,39599.4022685185,2008-05-31,09:39:16
39.958557,116.347552,0,154,39599.4022916667,2008-05-31,09:39:18
39.958446,116.3476,0,152,39599.4023148148,2008-05-31,09:39:20
39.958331,116.347665,0,151,39599.402337963,2008-05-31,09:39:22
39.958206,116.347742,0,153,39599.4023611111,2008-05-31,09:39:24
39.958084,116.347815,0,154,39599.4023842593,2008-05-31,09:39:26
39.957954,116.347887,0,157,39599.4024074074,2008-05-31,09:39:28
39.957822,116.347962,0,161,39599.4024305556,2008-05-31,09:39:30
39.957695,116.34803,0,169,39599.4024537037,2008-05-31,09:39:32
39.957567,116.348097,0,172,39599.4024768519,2008-05-31,09:39:34
39.957422,116.348155,0,183,39599.4025,2008-05-31,09:39:36
39.957256,116.348224,0,202,39599.4025231482,2008-05-31,09:39:38
39.957111,116.348326,0,208,39599.4025462963,2008-05-31,09:39:40
39.956957,116.348415,0,204,39599.4025694444,2008-05-31,09:39:42
39.956794,116.348516,0,201,39599.4025925926,2008-05-31,09:39:44
39.956626,116.348621,0,192,39599.4026157407,2008-05-31,09:39:46
39.956446,116.348703,0,181,39599.4026388889,2008-05-31,09:39:48
39.956279,116.34877,0,174,39599.402662037,2008-05-31,09:39:50
39.956093,116.348798,0,176,39599.4026851852,2008-05-31,09:39:52
39.955904,116.348806,0,173,39599.4027083333,2008-05-31,09:39:54
39.955722,116.348802,0,163,39599.4027314815,2008-05-31,09:39:56
39.955549,116.348808,0,161,39599.4027546296,2008-05-31,09:39:58
39.955409,116.348795,0,155,39599.4027777778,2008-05-31,09:40:00
39.95527,116.348795,0,156,39599.4028009259,2008-05-31,09:40:02
39.955126,116.348798,0,157,39599.4028240741,2008-05-31,09:40:04
39.95498,116.34881,0,157,39599.4028472222,2008-05-31,09:40:06
39.954863,116.348824,0,158,39599.4028703704,2008-05-31,09:40:08
39.954749,116.348838,0,158,39599.4028935185,2008-05-31,09:40:10
39.954622,116.348867,0,155,39599.4029166667,2008-05-31,09:40:12
39.954502,116.348878,0,154,39599.4029398148,2008-05-31,09:40:14
39.954349,116.348898,0,163,39599.402962963,2008-05-31,09:40:16
39.954222,116.348884,0,153,39599.4029861111,2008-05-31,09:40:18
39.954111,116.348876,0,141,39599.4030092593,2008-05-31,09:40:20
39.954,116.348877,0,135,39599.4030324074,2008-05-31,09:40:22
39.953879,116.348878,0,133,39599.4030555556,2008-05-31,09:40:24
39.953736,116.348886,0,127,39599.4030787037,2008-05-31,09:40:26
39.953606,116.348883,0,119,39599.4031018519,2008-05-31,09:40:28
39.953457,116.348879,0,116,39599.403125,2008-05-31,09:40:30
39.95331,116.348869,0,115,39599.4031481481,2008-05-31,09:40:32
39.95314,116.348874,0,122,39599.4031712963,2008-05-31,09:40:34
39.952957,116.348889,0,123,39599.4031944444,2008-05-31,09:40:36
39.952758,116.348891,0,124,39599.4032175926,2008-05-31,09:40:38
39.952538,116.348885,0,124,39599.4032407407,2008-05-31,09:40:40
39.952286,116.348875,0,119,39599.4032638889,2008-05-31,09:40:42
39.952019,116.34889,0,118,39599.403287037,2008-05-31,09:40:44
39.951751,116.348917,0,118,39599.4033101852,2008-05-31,09:40:46
39.951525,116.348931,0,112,39599.4033333333,2008-05-31,09:40:48
39.951341,116.348946,0,117,39599.4033564815,2008-05-31,09:40:50
39.951222,116.348967,0,124,39599.4033796296,2008-05-31,09:40:52
39.951165,116.348984,0,129,39599.4034027778,2008-05-31,09:40:54
39.951162,116.348979,0,127,39599.4034259259,2008-05-31,09:40:56
39.95117,116.348968,0,126,39599.4034490741,2008-05-31,09:40:58
39.95117,116.348968,0,126,39599.4034722222,2008-05-31,09:41:00
39.951169,116.348968,0,126,39599.4034953704,2008-05-31,09:41:02
39.95117,116.348968,0,127,39599.4035185185,2008-05-31,09:41:04
39.951171,116.348968,0,127,39599.4035416667,2008-05-31,09:41:06
39.951173,116.348968,0,127,39599.4035648148,2008-05-31,09:41:08
39.951174,116.348968,0,127,39599.403587963,2008-05-31,09:41:10
39.951174,116.348968,0,127,39599.4036111111,2008-05-31,09:41:12
39.951173,116.348969,0,128,39599.4036342593,2008-05-31,09:41:14
39.951173,116.348968,0,128,39599.4036574074,2008-05-31,09:41:16
39.951175,116.348968,0,128,39599.4036805556,2008-05-31,09:41:18
39.951177,116.348968,0,128,39599.4037037037,2008-05-31,09:41:20
39.951179,116.348967,0,128,39599.4037268519,2008-05-31,09:41:22
39.951183,116.348966,0,127,39599.40375,2008-05-31,09:41:24
39.951188,116.348966,0,126,39599.4037731481,2008-05-31,09:41:26
39.951192,116.348965,0,125,39599.4037962963,2008-05-31,09:41:28
39.951195,116.348965,0,123,39599.4038194444,2008-05-31,09:41:30
39.951198,116.348965,0,121,39599.4038425926,2008-05-31,09:41:32
39.951199,116.348964,0,119,39599.4038657407,2008-05-31,09:41:34
39.9512,116.348964,0,117,39599.4038888889,2008-05-31,09:41:36
39.9512,116.348964,0,116,39599.403912037,2008-05-31,09:41:38
39.951175,116.34897,0,116,39599.4039351852,2008-05-31,09:41:40
39.951106,116.348987,0,116,39599.4039583333,2008-05-31,09:41:42
39.951004,116.349007,0,119,39599.4039814815,2008-05-31,09:41:44
39.95089,116.349025,0,116,39599.4040046296,2008-05-31,09:41:46
39.950736,116.349061,0,115,39599.4040277778,2008-05-31,09:41:48
39.950552,116.349099,0,109,39599.4040509259,2008-05-31,09:41:50
39.950346,116.349158,0,108,39599.4040740741,2008-05-31,09:41:52
39.950131,116.349223,0,107,39599.4040972222,2008-05-31,09:41:54
39.949901,116.349288,0,107,39599.4041203704,2008-05-31,09:41:56
39.949676,116.349348,0,113,39599.4041435185,2008-05-31,09:41:58
39.949486,116.349429,0,115,39599.4041666667,2008-05-31,09:42:00
39.949265,116.349468,0,113,39599.4041898148,2008-05-31,09:42:02
39.949063,116.349532,0,111,39599.404212963,2008-05-31,09:42:04
39.948865,116.349595,0,111,39599.4042361111,2008-05-31,09:42:06
39.9487,116.349665,0,121,39599.4042592593,2008-05-31,09:42:08
39.948556,116.349725,0,122,39599.4042824074,2008-05-31,09:42:10
39.948396,116.349764,0,128,39599.4043055556,2008-05-31,09:42:12
39.948264,116.349808,0,128,39599.4043287037,2008-05-31,09:42:14
39.948128,116.349819,0,140,39599.4043518519,2008-05-31,09:42:16
39.948033,116.34985,0,144,39599.404375,2008-05-31,09:42:18
39.947961,116.349872,0,156,39599.4043981481,2008-05-31,09:42:20
39.947919,116.349873,0,159,39599.4044212963,2008-05-31,09:42:22
39.947885,116.349884,0,169,39599.4044444444,2008-05-31,09:42:24
39.947826,116.349886,0,180,39599.4044675926,2008-05-31,09:42:26
39.947764,116.349869,0,183,39599.4044907407,2008-05-31,09:42:28
39.947692,116.349875,0,188,39599.4045138889,2008-05-31,09:42:30
39.947611,116.349897,0,196,39599.404537037,2008-05-31,09:42:32
39.947501,116.349928,0,204,39599.4045601852,2008-05-31,09:42:34
39.94737,116.349951,0,212,39599.4045833333,2008-05-31,09:42:36
39.947225,116.349969,0,218,39599.4046064815,2008-05-31,09:42:38
39.947071,116.349989,0,225,39599.4046296296,2008-05-31,09:42:40
39.946922,116.349999,0,232,39599.4046527778,2008-05-31,09:42:42
39.946759,116.35001,0,242,39599.4046759259,2008-05-31,09:42:44
39.946597,116.350032,0,252,39599.4046990741,2008-05-31,09:42:46
39.946466,116.350055,0,257,39599.4047222222,2008-05-31,09:42:48
39.946364,116.350068,0,264,39599.4047453704,2008-05-31,09:42:50
39.946291,116.350057,0,275,39599.4047685185,2008-05-31,09:42:52
39.946226,116.350043,0,282,39599.4047916667,2008-05-31,09:42:54
39.946137,116.350035,0,285,39599.4048148148,2008-05-31,09:42:56
39.946033,116.350051,0,289,39599.404837963,2008-05-31,09:42:58
39.945914,116.350054,0,292,39599.4048611111,2008-05-31,09:43:00
39.945783,116.350064,0,287,39599.4048842593,2008-05-31,09:43:02
39.945652,116.350066,0,282,39599.4049074074,2008-05-31,09:43:04
39.945517,116.350027,0,264,39599.4049305556,2008-05-31,09:43:06
39.945395,116.349994,0,250,39599.4049537037,2008-05-31,09:43:08
39.945329,116.349938,0,228,39599.4049768519,2008-05-31,09:43:10
39.945304,116.34991,0,212,39599.405,2008-05-31,09:43:12
39.945279,116.349889,0,202,39599.4050231481,2008-05-31,09:43:14
39.945212,116.349876,0,206,39599.4050462963,2008-05-31,09:43:16
39.945181,116.349848,0,195,39599.4050694444,2008-05-31,09:43:18
39.945144,116.34984,0,182,39599.4050925926,2008-05-31,09:43:20
39.945068,116.34985,0,183,39599.4051157407,2008-05-31,09:43:22
39.945011,116.349868,0,169,39599.4051388889,2008-05-31,09:43:24
39.944964,116.349871,0,169,39599.405162037,2008-05-31,09:43:26
39.944894,116.349878,0,168,39599.4051851852,2008-05-31,09:43:28
39.944804,116.349887,0,176,39599.4052083333,2008-05-31,09:43:30
39.944688,116.349882,0,175,39599.4052314815,2008-05-31,09:43:32
39.944552,116.349884,0,178,39599.4052546296,2008-05-31,09:43:34
39.944404,116.349884,0,171,39599.4052777778,2008-05-31,09:43:36
39.94421,116.349889,0,175,39599.4053009259,2008-05-31,09:43:38
39.944031,116.349899,0,173,39599.4053240741,2008-05-31,09:43:40
39.943818,116.349919,0,168,39599.4053472222,2008-05-31,09:43:42
39.94359,116.349915,0,160,39599.4053703704,2008-05-31,09:43:44
39.943369,116.349912,0,156,39599.4053935185,2008-05-31,09:43:46
39.943124,116.349912,0,157,39599.4054166667,2008-05-31,09:43:48
39.942884,116.349881,0,160,39599.4054398148,2008-05-31,09:43:50
39.942628,116.349826,0,165,39599.405462963,2008-05-31,09:43:52
39.942394,116.349736,0,165,39599.4054861111,2008-05-31,09:43:54
39.942167,116.349574,0,168,39599.4055092593,2008-05-31,09:43:56
39.941964,116.349393,0,163,39599.4055324074,2008-05-31,09:43:58
39.941793,116.349251,0,163,39599.4055555556,2008-05-31,09:44:00
39.94165,116.349144,0,164,39599.4055787037,2008-05-31,09:44:02
39.941514,116.349072,0,161,39599.4056018519,2008-05-31,09:44:04
39.941395,116.349023,0,153,39599.405625,2008-05-31,09:44:06
39.941291,116.348995,0,145,39599.4056481481,2008-05-31,09:44:08
39.941186,116.34895,0,134,39599.4056712963,2008-05-31,09:44:10
39.941086,116.348904,0,131,39599.4056944444,2008-05-31,09:44:12
39.940969,116.34888,0,127,39599.4057175926,2008-05-31,09:44:14
39.940828,116.348897,0,133,39599.4057407407,2008-05-31,09:44:16
39.940676,116.348902,0,131,39599.4057638889,2008-05-31,09:44:18
39.940528,116.348893,0,128,39599.405787037,2008-05-31,09:44:20
39.940376,116.348901,0,129,39599.4058101852,2008-05-31,09:44:22
39.940228,116.34891,0,129,39599.4058333333,2008-05-31,09:44:24
39.940081,116.348936,0,127,39599.4058564815,2008-05-31,09:44:26
39.939939,116.348965,0,125,39599.4058796296,2008-05-31,09:44:28
39.93979,116.348999,0,125,39599.4059027778,2008-05-31,09:44:30
39.939619,116.349019,0,122,39599.4059259259,2008-05-31,09:44:32
39.9394,116.349039,0,119,39599.4059490741,2008-05-31,09:44:34
39.93917,116.349051,0,118,39599.4059722222,2008-05-31,09:44:36
39.938926,116.349066,0,117,39599.4059953704,2008-05-31,09:44:38
39.938658,116.349133,0,115,39599.4060185185,2008-05-31,09:44:40
39.938376,116.349119,0,115,39599.4060416667,2008-05-31,09:44:42
39.938088,116.349092,0,119,39599.4060648148,2008-05-31,09:44:44
39.937834,116.349082,0,119,39599.406087963,2008-05-31,09:44:46
39.937565,116.349068,0,120,39599.4061111111,2008-05-31,09:44:48
39.937278,116.349079,0,114,39599.4061342593,2008-05-31,09:44:50
39.937005,116.349116,0,109,39599.4061574074,2008-05-31,09:44:52
39.936727,116.34916,0,116,39599.4061805556,2008-05-31,09:44:54
39.936509,116.349194,0,121,39599.4062037037,2008-05-31,09:44:56
39.936324,116.349213,0,128,39599.4062268519,2008-05-31,09:44:58
39.936151,116.349225,0,135,39599.40625,2008-05-31,09:45:00
39.93598,116.349247,0,143,39599.4062731481,2008-05-31,09:45:02
39.935806,116.34924,0,145,39599.4062962963,2008-05-31,09:45:04
39.935613,116.349228,0,149,39599.4063194444,2008-05-31,09:45:06
39.935412,116.349221,0,153,39599.4063425926,2008-05-31,09:45:08
39.935206,116.349207,0,158,39599.4063657407,2008-05-31,09:45:10
39.934983,116.349209,0,158,39599.4063888889,2008-05-31,09:45:12
39.93475,116.349216,0,161,39599.406412037,2008-05-31,09:45:14
39.934501,116.349253,0,164,39599.4064351852,2008-05-31,09:45:16
39.934249,116.349289,0,168,39599.4064583333,2008-05-31,09:45:18
39.934016,116.34931,0,180,39599.4064814815,2008-05-31,09:45:20
39.933822,116.349332,0,193,39599.4065046296,2008-05-31,09:45:22
39.933691,116.34935,0,208,39599.4065277778,2008-05-31,09:45:24
39.933604,116.349346,0,226,39599.4065509259,2008-05-31,09:45:26
39.933517,116.349402,0,237,39599.4065740741,2008-05-31,09:45:28
39.933414,116.34946,0,254,39599.4065972222,2008-05-31,09:45:30
39.933352,116.34948,0,263,39599.4066203704,2008-05-31,09:45:32
39.933326,116.349471,0,265,39599.4066435185,2008-05-31,09:45:34
39.933302,116.349479,0,272,39599.4066666667,2008-05-31,09:45:36
39.933282,116.349441,0,277,39599.4066898148,2008-05-31,09:45:38
39.933257,116.349448,0,279,39599.406712963,2008-05-31,09:45:40
39.933255,116.349467,0,275,39599.4067361111,2008-05-31,09:45:42
39.933278,116.34948,0,268,39599.4067592593,2008-05-31,09:45:44
39.93328,116.34948,0,269,39599.4067824074,2008-05-31,09:45:46
39.93328,116.349481,0,270,39599.4068055556,2008-05-31,09:45:48
39.933277,116.349481,0,271,39599.4068287037,2008-05-31,09:45:50
39.933275,116.349481,0,271,39599.4068518518,2008-05-31,09:45:52
39.933274,116.349481,0,272,39599.406875,2008-05-31,09:45:54
39.933274,116.349481,0,272,39599.4068981481,2008-05-31,09:45:56
39.933275,116.34948,0,272,39599.4069212963,2008-05-31,09:45:58
39.933275,116.34948,0,273,39599.4069444444,2008-05-31,09:46:00
39.933266,116.349476,0,273,39599.4069675926,2008-05-31,09:46:02
39.933237,116.349454,0,270,39599.4069907407,2008-05-31,09:46:04
39.93317,116.349449,0,274,39599.4070138889,2008-05-31,09:46:06
39.933091,116.349446,0,270,39599.407037037,2008-05-31,09:46:08
39.933006,116.349459,0,271,39599.4070601852,2008-05-31,09:46:10
39.932877,116.349481,0,269,39599.4070833333,2008-05-31,09:46:12
39.93277,116.349518,0,260,39599.4071064815,2008-05-31,09:46:14
39.932676,116.349551,0,248,39599.4071296296,2008-05-31,09:46:16
39.932565,116.349563,0,247,39599.4071527778,2008-05-31,09:46:18
39.932463,116.349586,0,237,39599.4071759259,2008-05-31,09:46:20
39.932376,116.349573,0,230,39599.4071990741,2008-05-31,09:46:22
39.932281,116.349557,0,231,39599.4072222222,2008-05-31,09:46:24
39.932177,116.349572,0,235,39599.4072453704,2008-05-31,09:46:26
39.932076,116.349572,0,231,39599.4072685185,2008-05-31,09:46:28
39.931948,116.349568,0,233,39599.4072916667,2008-05-31,09:46:30
39.931811,116.349562,0,234,39599.4073148148,2008-05-31,09:46:32
39.931679,116.349557,0,227,39599.407337963,2008-05-31,09:46:34
39.93157,116.349551,0,228,39599.4073611111,2008-05-31,09:46:36
39.931492,116.349552,0,228,39599.4073842593,2008-05-31,09:46:38
39.931448,116.349543,0,233,39599.4074074074,2008-05-31,09:46:40
39.931422,116.34952,0,235,39599.4074305556,2008-05-31,09:46:42
39.931422,116.349491,0,222,39599.4074537037,2008-05-31,09:46:44
39.931404,116.349453,0,210,39599.4074768518,2008-05-31,09:46:46
39.931394,116.349414,0,201,39599.4075,2008-05-31,09:46:48
39.931363,116.349396,0,199,39599.4075231481,2008-05-31,09:46:50
39.931295,116.349409,0,195,39599.4075462963,2008-05-31,09:46:52
39.931262,116.349371,0,192,39599.4075694444,2008-05-31,09:46:54
39.931225,116.349343,0,187,39599.4075925926,2008-05-31,09:46:56
39.931183,116.34928,0,182,39599.4076157407,2008-05-31,09:46:58
39.931162,116.349197,0,178,39599.4076388889,2008-05-31,09:47:00
39.931164,116.349043,0,173,39599.407662037,2008-05-31,09:47:02
39.931158,116.348854,0,168,39599.4076851852,2008-05-31,09:47:04
39.931147,116.348598,0,156,39599.4077083333,2008-05-31,09:47:06
39.931142,116.348301,0,147,39599.4077314815,2008-05-31,09:47:08
39.931139,116.347977,0,136,39599.4077546296,2008-05-31,09:47:10
39.93113,116.347663,0,135,39599.4077777778,2008-05-31,09:47:12
39.931117,116.347375,0,129,39599.4078009259,2008-05-31,09:47:14
39.9311,116.347097,0,122,39599.4078240741,2008-05-31,09:47:16
39.931088,116.346795,0,118,39599.4078472222,2008-05-31,09:47:18
39.931085,116.346493,0,116,39599.4078703704,2008-05-31,09:47:20
39.931084,116.346177,0,113,39599.4078935185,2008-05-31,09:47:22
39.931089,116.345851,0,110,39599.4079166667,2008-05-31,09:47:24
39.931096,116.345525,0,115,39599.4079398148,2008-05-31,09:47:26
39.931107,116.345221,0,118,39599.407962963,2008-05-31,09:47:28
39.931116,116.344949,0,114,39599.4079861111,2008-05-31,09:47:30
39.931119,116.344737,0,117,39599.4080092593,2008-05-31,09:47:32
39.931122,116.34457,0,120,39599.4080324074,2008-05-31,09:47:34
39.931124,116.344458,0,124,39599.4080555556,2008-05-31,09:47:36
39.931137,116.344412,0,120,39599.4080787037,2008-05-31,09:47:38
39.931137,116.344333,0,121,39599.4081018518,2008-05-31,09:47:40
39.931138,116.344205,0,127,39599.408125,2008-05-31,09:47:42
39.931131,116.344056,0,132,39599.4081481481,2008-05-31,09:47:44
39.93113,116.343866,0,132,39599.4081712963,2008-05-31,09:47:46
39.931122,116.343655,0,133,39599.4081944444,2008-05-31,09:47:48
39.931124,116.34342,0,135,39599.4082175926,2008-05-31,09:47:50
39.931134,116.343197,0,137,39599.4082407407,2008-05-31,09:47:52
39.931135,116.342976,0,140,39599.4082638889,2008-05-31,09:47:54
39.931141,116.342764,0,140,39599.408287037,2008-05-31,09:47:56
39.931144,116.342544,0,137,39599.4083101852,2008-05-31,09:47:58
39.93114,116.342323,0,139,39599.4083333333,2008-05-31,09:48:00
39.931144,116.342072,0,139,39599.4083564815,2008-05-31,09:48:02
39.931168,116.34181,0,140,39599.4083796296,2008-05-31,09:48:04
39.931191,116.341576,0,145,39599.4084027778,2008-05-31,09:48:06
39.931199,116.341349,0,148,39599.4084259259,2008-05-31,09:48:08
39.931204,116.341153,0,155,39599.4084490741,2008-05-31,09:48:10
39.931195,116.340957,0,167,39599.4084722222,2008-05-31,09:48:12
39.931183,116.34074,0,173,39599.4084953704,2008-05-31,09:48:14
39.931173,116.3405,0,189,39599.4085185185,2008-05-31,09:48:16
39.931172,116.340248,0,197,39599.4085416667,2008-05-31,09:48:18
39.931161,116.340026,0,199,39599.4085648148,2008-05-31,09:48:20
39.93116,116.339843,0,197,39599.408587963,2008-05-31,09:48:22
39.931155,116.339684,0,198,39599.4086111111,2008-05-31,09:48:24
39.931163,116.339537,0,188,39599.4086342593,2008-05-31,09:48:26
39.93112,116.33921,0,164,39599.409837963,2008-05-31,09:50:10
39.931136,116.339112,0,166,39599.4098611111,2008-05-31,09:50:12
39.931142,116.339006,0,166,39599.4098842593,2008-05-31,09:50:14
39.931151,116.338913,0,165,39599.4099074074,2008-05-31,09:50:16
39.931156,116.338877,0,165,39599.4099305556,2008-05-31,09:50:18
39.931146,116.338848,0,163,39599.4099537037,2008-05-31,09:50:20
39.931142,116.338838,0,163,39599.4099768519,2008-05-31,09:50:22
39.931148,116.33883,0,165,39599.41,2008-05-31,09:50:24
39.931153,116.338827,0,166,39599.4100231482,2008-05-31,09:50:26
39.931153,116.338826,0,165,39599.4100462963,2008-05-31,09:50:28
39.931154,116.338826,0,166,39599.4100694444,2008-05-31,09:50:30
39.931154,116.338825,0,166,39599.4100925926,2008-05-31,09:50:32
39.931154,116.338822,0,166,39599.4101157407,2008-05-31,09:50:34
39.931146,116.338789,0,164,39599.4101388889,2008-05-31,09:50:36
39.931143,116.338755,0,161,39599.410162037,2008-05-31,09:50:38
39.931141,116.338717,0,162,39599.4101851852,2008-05-31,09:50:40
39.931133,116.338664,0,160,39599.4102083333,2008-05-31,09:50:42
39.931132,116.338607,0,160,39599.4102314815,2008-05-31,09:50:44
39.931138,116.338553,0,162,39599.4102546296,2008-05-31,09:50:46
39.931143,116.338496,0,161,39599.4102777778,2008-05-31,09:50:48
39.931138,116.338452,0,161,39599.4103009259,2008-05-31,09:50:50
39.931137,116.338409,0,160,39599.4103240741,2008-05-31,09:50:52
39.931136,116.338367,0,159,39599.4103472222,2008-05-31,09:50:54
39.931124,116.338352,0,159,39599.4103703704,2008-05-31,09:50:56
39.931113,116.338353,0,157,39599.4103935185,2008-05-31,09:50:58
39.931104,116.338354,0,157,39599.4104166667,2008-05-31,09:51:00
39.931104,116.33835,0,156,39599.4104398148,2008-05-31,09:51:02
39.931104,116.338344,0,156,39599.410462963,2008-05-31,09:51:04
39.931106,116.338331,0,156,39599.4104861111,2008-05-31,09:51:06
39.931111,116.338306,0,155,39599.4105092593,2008-05-31,09:51:08
39.931123,116.338289,0,156,39599.4105324074,2008-05-31,09:51:10
39.93113,116.338275,0,158,39599.4105555556,2008-05-31,09:51:12
39.931144,116.338278,0,160,39599.4105787037,2008-05-31,09:51:14
39.93115,116.338281,0,160,39599.4106018519,2008-05-31,09:51:16
39.931152,116.338281,0,160,39599.410625,2008-05-31,09:51:18
39.931154,116.338282,0,161,39599.4106481481,2008-05-31,09:51:20
39.931156,116.338283,0,161,39599.4106712963,2008-05-31,09:51:22
39.931157,116.338284,0,161,39599.4106944444,2008-05-31,09:51:24
39.931157,116.338285,0,161,39599.4107175926,2008-05-31,09:51:26
39.931157,116.338287,0,161,39599.4107407407,2008-05-31,09:51:28
39.931157,116.33829,0,161,39599.4107638889,2008-05-31,09:51:30
39.931158,116.33829,0,161,39599.410787037,2008-05-31,09:51:32
39.931157,116.33829,0,161,39599.4108101852,2008-05-31,09:51:34
39.931157,116.338289,0,161,39599.4108333333,2008-05-31,09:51:36
39.931156,116.33829,0,161,39599.4108564815,2008-05-31,09:51:38
39.931156,116.338292,0,161,39599.4108796296,2008-05-31,09:51:40
39.931156,116.338292,0,161,39599.4109027778,2008-05-31,09:51:42
39.931156,116.338293,0,161,39599.4109259259,2008-05-31,09:51:44
39.931155,116.338294,0,161,39599.4109490741,2008-05-31,09:51:46
39.931155,116.338294,0,161,39599.4109722222,2008-05-31,09:51:48
39.931155,116.338295,0,161,39599.4109953704,2008-05-31,09:51:50
39.931155,116.338295,0,161,39599.4110185185,2008-05-31,09:51:52
39.931155,116.338295,0,161,39599.4110416667,2008-05-31,09:51:54
39.931154,116.338296,0,161,39599.4110648148,2008-05-31,09:51:56
39.931154,116.338296,0,161,39599.411087963,2008-05-31,09:51:58
39.931154,116.338296,0,161,39599.4111111111,2008-05-31,09:52:00
39.931154,116.338297,0,161,39599.4111342593,2008-05-31,09:52:02
39.931153,116.338297,0,161,39599.4111574074,2008-05-31,09:52:04
39.931153,116.338297,0,161,39599.4111805556,2008-05-31,09:52:06
39.931153,116.338298,0,161,39599.4112037037,2008-05-31,09:52:08
39.931153,116.338298,0,161,39599.4112268519,2008-05-31,09:52:10
39.931153,116.338298,0,161,39599.41125,2008-05-31,09:52:12
39.931153,116.338297,0,161,39599.4112731481,2008-05-31,09:52:14
39.931153,116.338297,0,161,39599.4112962963,2008-05-31,09:52:16
39.931139,116.338234,0,161,39599.4113194444,2008-05-31,09:52:18
39.931095,116.338083,0,167,39599.4113425926,2008-05-31,09:52:20
39.931056,116.337969,0,167,39599.4113657407,2008-05-31,09:52:22
39.931021,116.337879,0,167,39599.4113888889,2008-05-31,09:52:24
39.930935,116.337784,0,160,39599.411412037,2008-05-31,09:52:26
39.930836,116.337724,0,159,39599.4114351852,2008-05-31,09:52:28
39.93069,116.337692,0,159,39599.4114583333,2008-05-31,09:52:30
39.9305,116.337687,0,159,39599.4114814815,2008-05-31,09:52:32
39.930274,116.337692,0,158,39599.4115046296,2008-05-31,09:52:34
39.930033,116.337708,0,159,39599.4115277778,2008-05-31,09:52:36
39.929797,116.337702,0,167,39599.4115509259,2008-05-31,09:52:38
39.929563,116.337701,0,169,39599.4115740741,2008-05-31,09:52:40
39.929351,116.337697,0,168,39599.4115972222,2008-05-31,09:52:42
39.929165,116.337701,0,168,39599.4116203704,2008-05-31,09:52:44
39.929021,116.337704,0,167,39599.4116435185,2008-05-31,09:52:46
39.928904,116.337695,0,165,39599.4116666667,2008-05-31,09:52:48
39.928795,116.337698,0,162,39599.4116898148,2008-05-31,09:52:50
39.92868,116.337695,0,161,39599.411712963,2008-05-31,09:52:52
39.928549,116.337699,0,159,39599.4117361111,2008-05-31,09:52:54
39.928451,116.337729,0,154,39599.4117592593,2008-05-31,09:52:56
39.928396,116.337749,0,157,39599.4117824074,2008-05-31,09:52:58
39.928361,116.337775,0,166,39599.4118055556,2008-05-31,09:53:00
39.928345,116.337797,0,174,39599.4118287037,2008-05-31,09:53:02
39.928265,116.337824,0,184,39599.4118518519,2008-05-31,09:53:04
39.928143,116.337818,0,192,39599.411875,2008-05-31,09:53:06
39.928011,116.337822,0,195,39599.4118981481,2008-05-31,09:53:08
39.927868,116.337821,0,199,39599.4119212963,2008-05-31,09:53:10
39.927682,116.337854,0,207,39599.4119444444,2008-05-31,09:53:12
39.927486,116.33785,0,206,39599.4119675926,2008-05-31,09:53:14
39.927296,116.337857,0,209,39599.4119907407,2008-05-31,09:53:16
39.92715,116.337883,0,211,39599.4120138889,2008-05-31,09:53:18
39.92706,116.337913,0,209,39599.412037037,2008-05-31,09:53:20
39.927026,116.337936,0,213,39599.4120601852,2008-05-31,09:53:22
39.927019,116.337972,0,217,39599.4120833333,2008-05-31,09:53:24
39.927022,116.337987,0,217,39599.4121064815,2008-05-31,09:53:26
39.927025,116.33799,0,217,39599.4121296296,2008-05-31,09:53:28
39.927029,116.337992,0,217,39599.4121527778,2008-05-31,09:53:30
39.927033,116.337995,0,218,39599.4121759259,2008-05-31,09:53:32
39.927036,116.337997,0,218,39599.4121990741,2008-05-31,09:53:34
39.927038,116.337998,0,218,39599.4122222222,2008-05-31,09:53:36
39.927039,116.338,0,218,39599.4122453704,2008-05-31,09:53:38
39.927042,116.338002,0,218,39599.4122685185,2008-05-31,09:53:40
39.927045,116.338006,0,219,39599.4122916667,2008-05-31,09:53:42
39.927047,116.338009,0,219,39599.4123148148,2008-05-31,09:53:44
39.92705,116.338011,0,219,39599.412337963,2008-05-31,09:53:46
39.927053,116.338015,0,219,39599.4123611111,2008-05-31,09:53:48
39.927056,116.338019,0,219,39599.4123842593,2008-05-31,09:53:50
39.927059,116.338021,0,220,39599.4124074074,2008-05-31,09:53:52
39.927059,116.338021,0,221,39599.4124305556,2008-05-31,09:53:54
39.927057,116.33802,0,221,39599.4124537037,2008-05-31,09:53:56
39.927049,116.338017,0,221,39599.4124768519,2008-05-31,09:53:58
39.926995,116.338015,0,222,39599.4125,2008-05-31,09:54:00
39.926922,116.33794,0,222,39599.4125231481,2008-05-31,09:54:02
39.926883,116.337825,0,216,39599.4125462963,2008-05-31,09:54:04
39.926844,116.337681,0,213,39599.4125694444,2008-05-31,09:54:06
39.926832,116.337417,0,202,39599.4125925926,2008-05-31,09:54:08
39.926829,116.337108,0,188,39599.4126157407,2008-05-31,09:54:10
39.926833,116.336787,0,179,39599.4126388889,2008-05-31,09:54:12
39.926839,116.336469,0,173,39599.412662037,2008-05-31,09:54:14
39.926853,116.336172,0,168,39599.4126851852,2008-05-31,09:54:16
39.92685,116.335886,0,163,39599.4127083333,2008-05-31,09:54:18
39.92684,116.335658,0,160,39599.4127314815,2008-05-31,09:54:20
39.92683,116.335461,0,157,39599.4127546296,2008-05-31,09:54:22
39.926824,116.335277,0,155,39599.4127777778,2008-05-31,09:54:24
39.926795,116.335101,0,156,39599.4128009259,2008-05-31,09:54:26
39.92677,116.334893,0,161,39599.4128240741,2008-05-31,09:54:28
39.926762,116.334699,0,154,39599.4128472222,2008-05-31,09:54:30
39.92674,116.334467,0,155,39599.4128703704,2008-05-31,09:54:32
39.926726,116.334222,0,158,39599.4128935185,2008-05-31,09:54:34
39.926707,116.334001,0,157,39599.4129166667,2008-05-31,09:54:36
39.926688,116.333813,0,154,39599.4129398148,2008-05-31,09:54:38
39.926669,116.333616,0,148,39599.412962963,2008-05-31,09:54:40
39.926679,116.333384,0,144,39599.4129861111,2008-05-31,09:54:42
39.92668,116.333161,0,140,39599.4130092593,2008-05-31,09:54:44
39.926677,116.332945,0,130,39599.4130324074,2008-05-31,09:54:46
39.926702,116.3327,0,131,39599.4130555556,2008-05-31,09:54:48
39.926723,116.332425,0,128,39599.4130787037,2008-05-31,09:54:50
39.926744,116.332132,0,133,39599.4131018519,2008-05-31,09:54:52
39.926752,116.331807,0,132,39599.413125,2008-05-31,09:54:54
39.926745,116.331501,0,129,39599.4131481481,2008-05-31,09:54:56
39.926744,116.331177,0,129,39599.4131712963,2008-05-31,09:54:58
39.926748,116.330816,0,127,39599.4131944444,2008-05-31,09:55:00
39.926747,116.330474,0,125,39599.4132175926,2008-05-31,09:55:02
39.926744,116.330134,0,118,39599.4132407407,2008-05-31,09:55:04
39.926735,116.329815,0,112,39599.4132638889,2008-05-31,09:55:06
39.926726,116.329497,0,110,39599.413287037,2008-05-31,09:55:08
39.926744,116.329221,0,107,39599.4133101852,2008-05-31,09:55:10
39.926829,116.328919,0,124,39599.4133333333,2008-05-31,09:55:12
39.926894,116.328657,0,135,39599.4133564815,2008-05-31,09:55:14
39.926923,116.328448,0,140,39599.4133796296,2008-05-31,09:55:16
39.926927,116.328319,0,141,39599.4134027778,2008-05-31,09:55:18
39.926934,116.328266,0,143,39599.4134259259,2008-05-31,09:55:20
39.926955,116.328259,0,147,39599.4134490741,2008-05-31,09:55:22
39.926959,116.328262,0,146,39599.4134722222,2008-05-31,09:55:24
39.926959,116.328263,0,146,39599.4134953704,2008-05-31,09:55:26
39.92696,116.328263,0,146,39599.4135185185,2008-05-31,09:55:28
39.92696,116.328262,0,146,39599.4135416667,2008-05-31,09:55:30
39.92696,116.328261,0,146,39599.4135648148,2008-05-31,09:55:32
39.92696,116.328261,0,146,39599.413587963,2008-05-31,09:55:34
39.92696,116.328262,0,146,39599.4136111111,2008-05-31,09:55:36
39.92696,116.328263,0,146,39599.4136342593,2008-05-31,09:55:38
39.92696,116.328264,0,147,39599.4136574074,2008-05-31,09:55:40
39.92696,116.328265,0,147,39599.4136805556,2008-05-31,09:55:42
39.926959,116.328265,0,147,39599.4137037037,2008-05-31,09:55:44
39.926959,116.328264,0,147,39599.4137268519,2008-05-31,09:55:46
39.926959,116.328264,0,147,39599.41375,2008-05-31,09:55:48
39.926959,116.328265,0,147,39599.4137731481,2008-05-31,09:55:50
39.926959,116.328265,0,147,39599.4137962963,2008-05-31,09:55:52
39.926959,116.328263,0,147,39599.4138194444,2008-05-31,09:55:54
39.926959,116.32826,0,147,39599.4138425926,2008-05-31,09:55:56
39.926959,116.328258,0,147,39599.4138657407,2008-05-31,09:55:58
39.926959,116.328257,0,147,39599.4138888889,2008-05-31,09:56:00
39.92696,116.328259,0,147,39599.413912037,2008-05-31,09:56:02
39.92696,116.328259,0,147,39599.4139351852,2008-05-31,09:56:04
39.92696,116.328262,0,147,39599.4139583333,2008-05-31,09:56:06
39.926962,116.32827,0,147,39599.4139814815,2008-05-31,09:56:08
39.926963,116.32827,0,147,39599.4140046296,2008-05-31,09:56:10
39.926963,116.328271,0,147,39599.4140277778,2008-05-31,09:56:12
39.926975,116.32826,0,147,39599.4140509259,2008-05-31,09:56:14
39.927013,116.328268,0,145,39599.4140740741,2008-05-31,09:56:16
39.927048,116.328289,0,141,39599.4140972222,2008-05-31,09:56:18
39.927091,116.328306,0,136,39599.4141203704,2008-05-31,09:56:20
39.927122,116.328307,0,134,39599.4141435185,2008-05-31,09:56:22
39.927161,116.328296,0,132,39599.4141666667,2008-05-31,09:56:24
39.927198,116.328298,0,129,39599.4141898148,2008-05-31,09:56:26
39.92742,116.328477,0,130,39599.4155324074,2008-05-31,09:58:22
39.927427,116.328488,0,130,39599.4155555556,2008-05-31,09:58:24
39.927437,116.328495,0,130,39599.4155787037,2008-05-31,09:58:26
39.927446,116.328501,0,130,39599.4156018518,2008-05-31,09:58:28
39.927449,116.328505,0,130,39599.415625,2008-05-31,09:58:30
39.927452,116.328517,0,130,39599.4156481481,2008-05-31,09:58:32
39.927446,116.328528,0,130,39599.4156712963,2008-05-31,09:58:34
39.927443,116.328528,0,130,39599.4156944444,2008-05-31,09:58:36
39.927444,116.328515,0,130,39599.4157175926,2008-05-31,09:58:38
39.927442,116.328513,0,130,39599.4157407407,2008-05-31,09:58:40
39.927442,116.328513,0,130,39599.4157638889,2008-05-31,09:58:42
39.927441,116.328512,0,130,39599.415787037,2008-05-31,09:58:44
39.927441,116.328512,0,130,39599.4158101852,2008-05-31,09:58:46
39.927441,116.32851,0,130,39599.4158333333,2008-05-31,09:58:48
39.927441,116.328508,0,130,39599.4158564815,2008-05-31,09:58:50
39.927441,116.328507,0,130,39599.4158796296,2008-05-31,09:58:52
39.927442,116.328507,0,130,39599.4159027778,2008-05-31,09:58:54
39.927442,116.32851,0,130,39599.4159259259,2008-05-31,09:58:56
39.927443,116.328514,0,130,39599.4159490741,2008-05-31,09:58:58
39.927444,116.32852,0,130,39599.4159722222,2008-05-31,09:59:00
39.927444,116.328526,0,130,39599.4159953704,2008-05-31,09:59:02
39.927445,116.328531,0,130,39599.4160185185,2008-05-31,09:59:04
39.927445,116.328535,0,130,39599.4160416667,2008-05-31,09:59:06
39.927446,116.328537,0,130,39599.4160648148,2008-05-31,09:59:08
39.927446,116.328539,0,130,39599.416087963,2008-05-31,09:59:10
39.927447,116.328541,0,130,39599.4161111111,2008-05-31,09:59:12
39.927447,116.328543,0,130,39599.4161342593,2008-05-31,09:59:14
39.927447,116.328543,0,130,39599.4161574074,2008-05-31,09:59:16
39.927447,116.328543,0,130,39599.4161805556,2008-05-31,09:59:18
39.927448,116.328541,0,130,39599.4162037037,2008-05-31,09:59:20
39.927448,116.328539,0,130,39599.4162268518,2008-05-31,09:59:22
39.927448,116.328537,0,130,39599.41625,2008-05-31,09:59:24
39.927448,116.328535,0,130,39599.4162731481,2008-05-31,09:59:26
39.927448,116.328533,0,130,39599.4162962963,2008-05-31,09:59:28
39.927448,116.328531,0,130,39599.4163194444,2008-05-31,09:59:30
39.927448,116.328529,0,130,39599.4163425926,2008-05-31,09:59:32
39.927448,116.328528,0,130,39599.4163657407,2008-05-31,09:59:34
39.927448,116.328527,0,130,39599.4163888889,2008-05-31,09:59:36
39.927448,116.328526,0,130,39599.416412037,2008-05-31,09:59:38
39.927448,116.328522,0,130,39599.4164351852,2008-05-31,09:59:40
39.927448,116.328513,0,130,39599.4164583333,2008-05-31,09:59:42
39.927448,116.328486,0,130,39599.4164814815,2008-05-31,09:59:44
39.927449,116.328461,0,130,39599.4165046296,2008-05-31,09:59:46
39.927439,116.328445,0,130,39599.4165277778,2008-05-31,09:59:48
39.92743,116.328423,0,130,39599.4165509259,2008-05-31,09:59:50
39.927415,116.328409,0,130,39599.4165740741,2008-05-31,09:59:52
39.927409,116.328409,0,130,39599.4165972222,2008-05-31,09:59:54
39.927401,116.328403,0,130,39599.4166203704,2008-05-31,09:59:56
39.927402,116.328397,0,130,39599.4166435185,2008-05-31,09:59:58
39.927404,116.328378,0,130,39599.4166666667,2008-05-31,10:00:00
39.927401,116.328356,0,130,39599.4166898148,2008-05-31,10:00:02
39.927399,116.328336,0,131,39599.416712963,2008-05-31,10:00:04
39.927406,116.328323,0,131,39599.4167361111,2008-05-31,10:00:06
39.927424,116.328312,0,131,39599.4167592593,2008-05-31,10:00:08
39.927342,116.327833,0,131,39599.4167824074,2008-05-31,10:00:10
39.927365,116.327793,0,131,39599.4168055556,2008-05-31,10:00:12
39.927387,116.327753,0,131,39599.4168287037,2008-05-31,10:00:14
39.927391,116.327634,0,131,39599.4168518518,2008-05-31,10:00:16
39.927406,116.327546,0,132,39599.416875,2008-05-31,10:00:18
39.927438,116.327528,0,132,39599.4168981481,2008-05-31,10:00:20
39.927448,116.327449,0,132,39599.4169212963,2008-05-31,10:00:22
39.927463,116.327368,0,132,39599.4169444444,2008-05-31,10:00:24
39.927493,116.327286,0,133,39599.4169675926,2008-05-31,10:00:26
39.927513,116.32724,0,133,39599.4169907407,2008-05-31,10:00:28
39.927503,116.327224,0,133,39599.4170138889,2008-05-31,10:00:30
39.927487,116.327218,0,133,39599.417037037,2008-05-31,10:00:32
39.927478,116.327211,0,134,39599.4170601852,2008-05-31,10:00:34
39.92744,116.327248,0,134,39599.4170833333,2008-05-31,10:00:36
39.927337,116.32729,0,134,39599.4171064815,2008-05-31,10:00:38
39.927254,116.3273,0,135,39599.4171296296,2008-05-31,10:00:40
39.927203,116.327308,0,135,39599.4171527778,2008-05-31,10:00:42
39.927187,116.327298,0,136,39599.4171759259,2008-05-31,10:00:44
39.92718,116.327279,0,136,39599.4171990741,2008-05-31,10:00:46
39.92718,116.327246,0,136,39599.4172222222,2008-05-31,10:00:48
39.927179,116.327225,0,137,39599.4172453704,2008-05-31,10:00:50
39.927178,116.327209,0,137,39599.4172685185,2008-05-31,10:00:52
39.927169,116.327197,0,137,39599.4172916667,2008-05-31,10:00:54
39.927158,116.327191,0,138,39599.4173148148,2008-05-31,10:00:56
39.927144,116.327175,0,138,39599.417337963,2008-05-31,10:00:58
39.927131,116.327163,0,138,39599.4173611111,2008-05-31,10:01:00
39.927099,116.327146,0,139,39599.4173842593,2008-05-31,10:01:02
39.927077,116.327121,0,139,39599.4174074074,2008-05-31,10:01:04
39.927055,116.327108,0,140,39599.4174305556,2008-05-31,10:01:06
39.927037,116.3271,0,140,39599.4174537037,2008-05-31,10:01:08
39.927036,116.327079,0,141,39599.4174768519,2008-05-31,10:01:10
39.927033,116.327054,0,141,39599.4175,2008-05-31,10:01:12
39.927022,116.327029,0,142,39599.4175231481,2008-05-31,10:01:14
39.927014,116.326984,0,142,39599.4175462963,2008-05-31,10:01:16
39.927001,116.326932,0,143,39599.4175694444,2008-05-31,10:01:18
39.926985,116.326893,0,143,39599.4175925926,2008-05-31,10:01:20
39.926986,116.326878,0,143,39599.4176157407,2008-05-31,10:01:22
39.926987,116.326858,0,144,39599.4176388889,2008-05-31,10:01:24
39.92699,116.326827,0,144,39599.417662037,2008-05-31,10:01:26
39.926983,116.326781,0,144,39599.4176851852,2008-05-31,10:01:28
39.926973,116.326752,0,144,39599.4177083333,2008-05-31,10:01:30
39.926964,116.326718,0,144,39599.4177314815,2008-05-31,10:01:32
39.926958,116.326699,0,144,39599.4177546296,2008-05-31,10:01:34
39.926957,116.326707,0,144,39599.4177777778,2008-05-31,10:01:36
39.926965,116.32672,0,144,39599.4178009259,2008-05-31,10:01:38
39.926974,116.326735,0,144,39599.4178240741,2008-05-31,10:01:40
39.927102,116.326562,0,198,39599.4185416667,2008-05-31,10:02:42
39.927503,116.328408,0,189,39599.4185648148,2008-05-31,10:02:44
39.927509,116.328446,0,184,39599.418587963,2008-05-31,10:02:46
39.927489,116.328355,0,184,39599.4186111111,2008-05-31,10:02:48
39.927507,116.328293,0,181,39599.4186342593,2008-05-31,10:02:50
39.927487,116.328289,0,180,39599.4186574074,2008-05-31,10:02:52
39.927482,116.328286,0,178,39599.4186805556,2008-05-31,10:02:54
39.927479,116.328273,0,175,39599.4187037037,2008-05-31,10:02:56
39.927487,116.32827,0,173,39599.4187268519,2008-05-31,10:02:58
39.927478,116.328265,0,170,39599.41875,2008-05-31,10:03:00
39.927461,116.328266,0,166,39599.4187731481,2008-05-31,10:03:02
39.92746,116.328257,0,164,39599.4187962963,2008-05-31,10:03:04
39.92746,116.328251,0,164,39599.4188194444,2008-05-31,10:03:06
39.927459,116.328245,0,164,39599.4188425926,2008-05-31,10:03:08
39.927459,116.328243,0,164,39599.4188657407,2008-05-31,10:03:10
39.927459,116.32824,0,164,39599.4188888889,2008-05-31,10:03:12
39.927459,116.328238,0,164,39599.418912037,2008-05-31,10:03:14
39.927459,116.328239,0,164,39599.4189351852,2008-05-31,10:03:16
39.927459,116.328245,0,164,39599.4189583333,2008-05-31,10:03:18
39.927471,116.328294,0,163,39599.4189814815,2008-05-31,10:03:20
39.927474,116.328277,0,163,39599.4190046296,2008-05-31,10:03:22
39.927477,116.328271,0,163,39599.4190277778,2008-05-31,10:03:24
39.927472,116.328276,0,163,39599.4190509259,2008-05-31,10:03:26
39.927476,116.328265,0,162,39599.4190740741,2008-05-31,10:03:28
39.927476,116.32827,0,162,39599.4190972222,2008-05-31,10:03:30
39.927472,116.328277,0,162,39599.4191203704,2008-05-31,10:03:32
39.927463,116.328288,0,162,39599.4191435185,2008-05-31,10:03:34
39.927449,116.328299,0,162,39599.4191666667,2008-05-31,10:03:36
39.927391,116.328187,0,162,39599.4191898148,2008-05-31,10:03:38
39.92739,116.328186,0,162,39599.419212963,2008-05-31,10:03:40
39.927389,116.328188,0,162,39599.4192361111,2008-05-31,10:03:42
39.927389,116.328192,0,162,39599.4192592593,2008-05-31,10:03:44
39.927365,116.328147,0,162,39599.4192824074,2008-05-31,10:03:46
39.927353,116.328125,0,162,39599.4193055556,2008-05-31,10:03:48
39.92735,116.328113,0,161,39599.4193287037,2008-05-31,10:03:50
39.927341,116.328106,0,161,39599.4193518519,2008-05-31,10:03:52
39.927333,116.328082,0,161,39599.419375,2008-05-31,10:03:54
39.927321,116.328053,0,160,39599.4193981481,2008-05-31,10:03:56
39.927322,116.328054,0,160,39599.4194212963,2008-05-31,10:03:58
39.927321,116.328052,0,160,39599.4194444444,2008-05-31,10:04:00
39.927321,116.328047,0,160,39599.4194675926,2008-05-31,10:04:02
39.927321,116.328042,0,160,39599.4194907407,2008-05-31,10:04:04
39.927321,116.328037,0,160,39599.4195138889,2008-05-31,10:04:06
39.927328,116.328044,0,159,39599.419537037,2008-05-31,10:04:08
39.927332,116.328057,0,159,39599.4195601852,2008-05-31,10:04:10
39.927331,116.328062,0,158,39599.4195833333,2008-05-31,10:04:12
39.927331,116.327944,0,160,39599.4196064815,2008-05-31,10:04:14
39.92732,116.327924,0,160,39599.4196296296,2008-05-31,10:04:16
39.927325,116.327936,0,159,39599.4196527778,2008-05-31,10:04:18
39.927324,116.327934,0,159,39599.4196759259,2008-05-31,10:04:20
39.927324,116.32793,0,159,39599.4196990741,2008-05-31,10:04:22
39.927323,116.327924,0,159,39599.4197222222,2008-05-31,10:04:24
39.927322,116.327916,0,159,39599.4197453704,2008-05-31,10:04:26
39.927302,116.3279,0,158,39599.4197685185,2008-05-31,10:04:28
39.92729,116.327882,0,157,39599.4197916667,2008-05-31,10:04:30
39.927287,116.327871,0,157,39599.4198148148,2008-05-31,10:04:32
39.927271,116.32784,0,156,39599.419837963,2008-05-31,10:04:34
39.927265,116.327844,0,155,39599.4198611111,2008-05-31,10:04:36
39.927262,116.327846,0,154,39599.4198842593,2008-05-31,10:04:38
39.927261,116.327844,0,154,39599.4199074074,2008-05-31,10:04:40
39.927261,116.327839,0,154,39599.4199305556,2008-05-31,10:04:42
39.92726,116.327836,0,154,39599.4199537037,2008-05-31,10:04:44
39.92726,116.327833,0,154,39599.4199768519,2008-05-31,10:04:46
39.927253,116.327813,0,153,39599.42,2008-05-31,10:04:48
39.927233,116.327769,0,150,39599.4200231481,2008-05-31,10:04:50
39.92722,116.32774,0,149,39599.4200462963,2008-05-31,10:04:52
39.927213,116.327722,0,147,39599.4200694444,2008-05-31,10:04:54
39.927209,116.327712,0,147,39599.4200925926,2008-05-31,10:04:56
39.927208,116.327707,0,147,39599.4201157407,2008-05-31,10:04:58
39.927208,116.327703,0,147,39599.4201388889,2008-05-31,10:05:00
39.927208,116.3277,0,147,39599.420162037,2008-05-31,10:05:02
39.927208,116.327699,0,147,39599.4201851852,2008-05-31,10:05:04
39.927208,116.327698,0,147,39599.4202083333,2008-05-31,10:05:06
39.927208,116.327698,0,147,39599.4202314815,2008-05-31,10:05:08
39.927208,116.3277,0,147,39599.4202546296,2008-05-31,10:05:10
39.927207,116.327698,0,147,39599.4202777778,2008-05-31,10:05:12
39.927207,116.327693,0,147,39599.4203009259,2008-05-31,10:05:14
39.927206,116.327687,0,147,39599.4203240741,2008-05-31,10:05:16
39.927205,116.327683,0,147,39599.4203472222,2008-05-31,10:05:18
39.927203,116.32768,0,148,39599.4203703704,2008-05-31,10:05:20
39.927202,116.327674,0,148,39599.4203935185,2008-05-31,10:05:22
39.927201,116.327667,0,148,39599.4204166667,2008-05-31,10:05:24
39.927201,116.327662,0,148,39599.4204398148,2008-05-31,10:05:26
39.9272,116.327657,0,148,39599.420462963,2008-05-31,10:05:28
39.9272,116.327651,0,148,39599.4204861111,2008-05-31,10:05:30
39.927199,116.327647,0,148,39599.4205092593,2008-05-31,10:05:32
39.927199,116.327642,0,148,39599.4205324074,2008-05-31,10:05:34
39.927195,116.327633,0,149,39599.4205555556,2008-05-31,10:05:36
39.927187,116.327624,0,150,39599.4205787037,2008-05-31,10:05:38
39.927155,116.327503,0,154,39599.4206018519,2008-05-31,10:05:40
39.927131,116.327409,0,157,39599.420625,2008-05-31,10:05:42
39.927119,116.327757,0,270,39599.4220833333,2008-05-31,10:07:48
39.927123,116.327788,0,271,39599.4221064815,2008-05-31,10:07:50
39.927128,116.327805,0,272,39599.4221296296,2008-05-31,10:07:52
39.927131,116.327824,0,273,39599.4221527778,2008-05-31,10:07:54
39.927125,116.327806,0,276,39599.4221759259,2008-05-31,10:07:56
39.927126,116.327815,0,278,39599.4221990741,2008-05-31,10:07:58
39.927127,116.327818,0,279,39599.4222222222,2008-05-31,10:08:00
39.927127,116.327822,0,281,39599.4222453704,2008-05-31,10:08:02
39.927128,116.327827,0,282,39599.4222685185,2008-05-31,10:08:04
39.927129,116.327831,0,284,39599.4222916667,2008-05-31,10:08:06
39.927131,116.327836,0,286,39599.4223148148,2008-05-31,10:08:08
39.927132,116.32784,0,287,39599.422337963,2008-05-31,10:08:10
39.927134,116.327842,0,289,39599.4223611111,2008-05-31,10:08:12
39.927135,116.327843,0,290,39599.4223842593,2008-05-31,10:08:14
39.927136,116.327844,0,292,39599.4224074074,2008-05-31,10:08:16
39.927137,116.327843,0,293,39599.4224305556,2008-05-31,10:08:18
39.927137,116.327843,0,295,39599.4224537037,2008-05-31,10:08:20
39.927137,116.327844,0,296,39599.4224768518,2008-05-31,10:08:22
39.927138,116.327845,0,298,39599.4225,2008-05-31,10:08:24
39.927139,116.327848,0,299,39599.4225231481,2008-05-31,10:08:26
39.927141,116.32785,0,301,39599.4225462963,2008-05-31,10:08:28
39.927144,116.327852,0,302,39599.4225694444,2008-05-31,10:08:30
39.927147,116.327853,0,304,39599.4225925926,2008-05-31,10:08:32
39.92715,116.327857,0,305,39599.4226157407,2008-05-31,10:08:34
39.927151,116.327861,0,307,39599.4226388889,2008-05-31,10:08:36
39.927152,116.327863,0,309,39599.422662037,2008-05-31,10:08:38
39.927151,116.327864,0,310,39599.4226851852,2008-05-31,10:08:40
39.927149,116.327863,0,312,39599.4227083333,2008-05-31,10:08:42
39.927148,116.327862,0,314,39599.4227314815,2008-05-31,10:08:44
39.927147,116.327862,0,316,39599.4227546296,2008-05-31,10:08:46
39.927146,116.327862,0,317,39599.4227777778,2008-05-31,10:08:48
39.927146,116.327862,0,318,39599.4228009259,2008-05-31,10:08:50
39.927146,116.327862,0,318,39599.4228240741,2008-05-31,10:08:52
39.927145,116.327861,0,318,39599.4228472222,2008-05-31,10:08:54
39.927145,116.327861,0,318,39599.4228703704,2008-05-31,10:08:56
39.927145,116.327861,0,318,39599.4228935185,2008-05-31,10:08:58
39.927145,116.327861,0,318,39599.4229166667,2008-05-31,10:09:00
39.927145,116.327861,0,318,39599.4229398148,2008-05-31,10:09:02
39.927145,116.32786,0,318,39599.422962963,2008-05-31,10:09:04
39.927145,116.327859,0,318,39599.4229861111,2008-05-31,10:09:06
39.927144,116.327858,0,318,39599.4230092593,2008-05-31,10:09:08
39.927143,116.327857,0,318,39599.4230324074,2008-05-31,10:09:10
39.927143,116.327855,0,319,39599.4230555556,2008-05-31,10:09:12
39.927142,116.327851,0,319,39599.4230787037,2008-05-31,10:09:14
39.927141,116.32785,0,319,39599.4231018518,2008-05-31,10:09:16
39.927141,116.327848,0,319,39599.423125,2008-05-31,10:09:18
39.927141,116.327846,0,319,39599.4231481481,2008-05-31,10:09:20
39.927141,116.327845,0,319,39599.4231712963,2008-05-31,10:09:22
39.927141,116.327845,0,319,39599.4231944444,2008-05-31,10:09:24
39.92714,116.327844,0,319,39599.4232175926,2008-05-31,10:09:26
39.92714,116.327844,0,319,39599.4232407407,2008-05-31,10:09:28
39.92714,116.327843,0,319,39599.4232638889,2008-05-31,10:09:30
39.92714,116.327843,0,319,39599.423287037,2008-05-31,10:09:32
39.92714,116.327842,0,319,39599.4233101852,2008-05-31,10:09:34
39.92714,116.327842,0,319,39599.4233333333,2008-05-31,10:09:36
39.92714,116.327841,0,319,39599.4233564815,2008-05-31,10:09:38
39.92714,116.32784,0,319,39599.4233796296,2008-05-31,10:09:40
39.92714,116.32784,0,319,39599.4234027778,2008-05-31,10:09:42
39.927139,116.327839,0,318,39599.4234259259,2008-05-31,10:09:44
39.927139,116.327839,0,318,39599.4234490741,2008-05-31,10:09:46
39.927139,116.327839,0,318,39599.4234722222,2008-05-31,10:09:48
39.927139,116.327838,0,318,39599.4234953704,2008-05-31,10:09:50
39.927139,116.327838,0,318,39599.4235185185,2008-05-31,10:09:52
39.927139,116.327838,0,318,39599.4235416667,2008-05-31,10:09:54
39.926927,116.327631,0,385,39599.4358564815,2008-05-31,10:27:38
39.926924,116.327626,0,387,39599.4358796296,2008-05-31,10:27:40
39.926899,116.327622,0,388,39599.4359027778,2008-05-31,10:27:42
39.926895,116.327641,0,395,39599.4359259259,2008-05-31,10:27:44
39.926887,116.327638,0,394,39599.4359490741,2008-05-31,10:27:46
39.926886,116.327636,0,394,39599.4359722222,2008-05-31,10:27:48
39.926885,116.327633,0,394,39599.4359953704,2008-05-31,10:27:50
39.926885,116.327629,0,394,39599.4360185185,2008-05-31,10:27:52
39.926884,116.327628,0,394,39599.4360416667,2008-05-31,10:27:54
39.926883,116.327628,0,394,39599.4360648148,2008-05-31,10:27:56
39.926883,116.327624,0,394,39599.436087963,2008-05-31,10:27:58
39.926884,116.327619,0,394,39599.4361111111,2008-05-31,10:28:00
39.926903,116.327617,0,393,39599.4361342593,2008-05-31,10:28:02
39.926917,116.32761,0,391,39599.4361574074,2008-05-31,10:28:04
39.926932,116.327598,0,389,39599.4361805556,2008-05-31,10:28:06
39.926963,116.32757,0,385,39599.4362037037,2008-05-31,10:28:08
39.927012,116.327557,0,379,39599.4362268519,2008-05-31,10:28:10
39.927041,116.327535,0,375,39599.43625,2008-05-31,10:28:12
39.927058,116.327516,0,373,39599.4362731481,2008-05-31,10:28:14
39.92708,116.327504,0,372,39599.4362962963,2008-05-31,10:28:16
39.927091,116.327503,0,370,39599.4363194444,2008-05-31,10:28:18
39.927091,116.327501,0,369,39599.4363425926,2008-05-31,10:28:20
39.927099,116.327489,0,369,39599.4363657407,2008-05-31,10:28:22
39.927108,116.327479,0,368,39599.4363888889,2008-05-31,10:28:24
39.927134,116.327454,0,367,39599.436412037,2008-05-31,10:28:26
39.927148,116.327421,0,367,39599.4364351852,2008-05-31,10:28:28
39.927155,116.327412,0,366,39599.4364583333,2008-05-31,10:28:30
39.927174,116.327393,0,365,39599.4364814815,2008-05-31,10:28:32
39.927201,116.327323,0,364,39599.4365046296,2008-05-31,10:28:34
39.927202,116.32731,0,364,39599.4365277778,2008-05-31,10:28:36
39.927215,116.327292,0,362,39599.4365509259,2008-05-31,10:28:38
39.927225,116.327276,0,362,39599.4365740741,2008-05-31,10:28:40
39.927236,116.32724,0,361,39599.4365972222,2008-05-31,10:28:42
39.927243,116.327222,0,361,39599.4366203704,2008-05-31,10:28:44
39.927259,116.32719,0,360,39599.4366435185,2008-05-31,10:28:46
39.927272,116.327159,0,360,39599.4366666667,2008-05-31,10:28:48
39.927263,116.327159,0,358,39599.4366898148,2008-05-31,10:28:50
39.927277,116.327137,0,356,39599.436712963,2008-05-31,10:28:52
39.927279,116.327143,0,352,39599.4367361111,2008-05-31,10:28:54
39.927287,116.327121,0,350,39599.4367592593,2008-05-31,10:28:56
39.927312,116.327051,0,347,39599.4367824074,2008-05-31,10:28:58
39.927319,116.327039,0,346,39599.4368055556,2008-05-31,10:29:00
39.92731,116.32705,0,342,39599.4368287037,2008-05-31,10:29:02
39.927297,116.327063,0,337,39599.4368518519,2008-05-31,10:29:04
39.927299,116.327034,0,335,39599.436875,2008-05-31,10:29:06
39.927325,116.327006,0,332,39599.4368981481,2008-05-31,10:29:08
39.927329,116.326984,0,331,39599.4369212963,2008-05-31,10:29:10
39.927326,116.326977,0,325,39599.4369444444,2008-05-31,10:29:12
39.927337,116.326953,0,324,39599.4369675926,2008-05-31,10:29:14
39.927336,116.326926,0,322,39599.4369907407,2008-05-31,10:29:16
39.92734,116.326909,0,321,39599.4370138889,2008-05-31,10:29:18
39.927352,116.326868,0,319,39599.437037037,2008-05-31,10:29:20
39.927356,116.326809,0,315,39599.4370601852,2008-05-31,10:29:22
39.927366,116.32676,0,314,39599.4370833333,2008-05-31,10:29:24
39.927364,116.326737,0,315,39599.4371064815,2008-05-31,10:29:26
39.927377,116.32671,0,315,39599.4371296296,2008-05-31,10:29:28
39.92738,116.326682,0,315,39599.4371527778,2008-05-31,10:29:30
39.927386,116.32665,0,314,39599.4371759259,2008-05-31,10:29:32
39.927395,116.326613,0,314,39599.4371990741,2008-05-31,10:29:34
39.927394,116.3266,0,318,39599.4372222222,2008-05-31,10:29:36
39.927384,116.326588,0,318,39599.4372453704,2008-05-31,10:29:38
39.927391,116.326586,0,318,39599.4372685185,2008-05-31,10:29:40
39.927392,116.326589,0,318,39599.4372916667,2008-05-31,10:29:42
39.927394,116.326595,0,318,39599.4373148148,2008-05-31,10:29:44
39.927396,116.326598,0,318,39599.437337963,2008-05-31,10:29:46
39.927386,116.326603,0,319,39599.4373611111,2008-05-31,10:29:48
39.927353,116.32663,0,320,39599.4373842593,2008-05-31,10:29:50
39.927353,116.326631,0,320,39599.4374074074,2008-05-31,10:29:52
39.927352,116.326632,0,320,39599.4374305556,2008-05-31,10:29:54
39.927356,116.326637,0,319,39599.4374537037,2008-05-31,10:29:56
39.927353,116.326646,0,319,39599.4374768519,2008-05-31,10:29:58
39.927345,116.326657,0,318,39599.4375,2008-05-31,10:30:00
39.92733,116.326653,0,317,39599.4375231481,2008-05-31,10:30:02
39.927308,116.326651,0,316,39599.4375462963,2008-05-31,10:30:04
39.927265,116.326659,0,314,39599.4375694444,2008-05-31,10:30:06
39.927245,116.326666,0,313,39599.4375925926,2008-05-31,10:30:08
39.92722,116.326668,0,313,39599.4376157407,2008-05-31,10:30:10
39.927219,116.326662,0,313,39599.4376388889,2008-05-31,10:30:12
39.927195,116.326662,0,313,39599.437662037,2008-05-31,10:30:14
39.927202,116.326594,0,312,39599.4376851852,2008-05-31,10:30:16
39.927219,116.326548,0,312,39599.4377083333,2008-05-31,10:30:18
39.927226,116.326502,0,311,39599.4377314815,2008-05-31,10:30:20
39.927228,116.326473,0,311,39599.4377546296,2008-05-31,10:30:22
39.927228,116.326447,0,311,39599.4377777778,2008-05-31,10:30:24
39.927228,116.32642,0,311,39599.4378009259,2008-05-31,10:30:26
39.927217,116.326414,0,312,39599.4378240741,2008-05-31,10:30:28
39.927212,116.326409,0,312,39599.4378472222,2008-05-31,10:30:30
39.92721,116.326401,0,312,39599.4378703704,2008-05-31,10:30:32
39.927206,116.326398,0,313,39599.4378935185,2008-05-31,10:30:34
39.927211,116.326397,0,313,39599.4379166667,2008-05-31,10:30:36
39.92721,116.326395,0,313,39599.4379398148,2008-05-31,10:30:38
39.92721,116.326392,0,313,39599.437962963,2008-05-31,10:30:40
39.92721,116.326389,0,313,39599.4379861111,2008-05-31,10:30:42
39.927209,116.326384,0,313,39599.4380092593,2008-05-31,10:30:44
39.927209,116.32638,0,313,39599.4380324074,2008-05-31,10:30:46
39.927208,116.326376,0,313,39599.4380555556,2008-05-31,10:30:48
39.927208,116.32637,0,313,39599.4380787037,2008-05-31,10:30:50
39.927207,116.326361,0,313,39599.4381018518,2008-05-31,10:30:52
39.927206,116.326351,0,313,39599.438125,2008-05-31,10:30:54
39.927202,116.326339,0,313,39599.4381481481,2008-05-31,10:30:56
39.927199,116.326327,0,313,39599.4381712963,2008-05-31,10:30:58
39.927195,116.326314,0,313,39599.4381944444,2008-05-31,10:31:00
39.927189,116.326303,0,313,39599.4382175926,2008-05-31,10:31:02
39.92718,116.326294,0,313,39599.4382407407,2008-05-31,10:31:04
39.927173,116.326282,0,313,39599.4382638889,2008-05-31,10:31:06
39.927169,116.326271,0,313,39599.438287037,2008-05-31,10:31:08
39.927167,116.326258,0,313,39599.4383101852,2008-05-31,10:31:10
39.927166,116.326229,0,313,39599.4383333333,2008-05-31,10:31:12
39.927179,116.326215,0,313,39599.4383564815,2008-05-31,10:31:14
39.92719,116.326219,0,313,39599.4383796296,2008-05-31,10:31:16
39.927319,116.326266,0,313,39599.4384027778,2008-05-31,10:31:18
39.927367,116.326225,0,313,39599.4384259259,2008-05-31,10:31:20
39.927368,116.326226,0,313,39599.4384490741,2008-05-31,10:31:22
39.927452,116.326202,0,313,39599.4384722222,2008-05-31,10:31:24
39.927608,116.326198,0,312,39599.4384953704,2008-05-31,10:31:26
39.927785,116.326284,0,311,39599.4385185185,2008-05-31,10:31:28
39.927823,116.326278,0,310,39599.4385416667,2008-05-31,10:31:30
39.927901,116.326299,0,309,39599.4385648148,2008-05-31,10:31:32
39.927972,116.326329,0,308,39599.438587963,2008-05-31,10:31:34
39.928046,116.326379,0,307,39599.4386111111,2008-05-31,10:31:36
39.928089,116.326417,0,306,39599.4386342593,2008-05-31,10:31:38
39.928106,116.326463,0,305,39599.4386574074,2008-05-31,10:31:40
39.928127,116.326659,0,302,39599.4386805556,2008-05-31,10:31:42
39.928102,116.326725,0,300,39599.4387037037,2008-05-31,10:31:44
39.928097,116.326761,0,299,39599.4387268518,2008-05-31,10:31:46
39.928107,116.326787,0,299,39599.43875,2008-05-31,10:31:48
39.928125,116.326812,0,298,39599.4387731481,2008-05-31,10:31:50
39.928119,116.326848,0,297,39599.4387962963,2008-05-31,10:31:52
39.92815,116.326884,0,297,39599.4388194444,2008-05-31,10:31:54
39.92817,116.326923,0,297,39599.4388425926,2008-05-31,10:31:56
39.9282,116.326966,0,295,39599.4388657407,2008-05-31,10:31:58
39.928216,116.327,0,295,39599.4388888889,2008-05-31,10:32:00
39.928264,116.327039,0,295,39599.438912037,2008-05-31,10:32:02
39.928267,116.327054,0,295,39599.4389351852,2008-05-31,10:32:04
39.928295,116.32709,0,295,39599.4389583333,2008-05-31,10:32:06
39.928315,116.327126,0,294,39599.4389814815,2008-05-31,10:32:08
39.928312,116.327165,0,295,39599.4390046296,2008-05-31,10:32:10
39.928365,116.327217,0,294,39599.4390277778,2008-05-31,10:32:12
39.928374,116.32724,0,294,39599.4390509259,2008-05-31,10:32:14
39.928335,116.327269,0,287,39599.4390740741,2008-05-31,10:32:16
39.9283,116.32727,0,283,39599.4390972222,2008-05-31,10:32:18
39.928282,116.3273,0,280,39599.4391203704,2008-05-31,10:32:20
39.928272,116.327341,0,278,39599.4391435185,2008-05-31,10:32:22
39.928248,116.327366,0,276,39599.4391666667,2008-05-31,10:32:24
39.92822,116.327383,0,274,39599.4391898148,2008-05-31,10:32:26
39.928199,116.327401,0,272,39599.439212963,2008-05-31,10:32:28
39.928182,116.327405,0,259,39599.4392361111,2008-05-31,10:32:30
39.928168,116.327403,0,259,39599.4392592593,2008-05-31,10:32:32
39.928152,116.327405,0,259,39599.4392824074,2008-05-31,10:32:34
39.928117,116.327406,0,252,39599.4393055556,2008-05-31,10:32:36
39.928085,116.32741,0,246,39599.4393287037,2008-05-31,10:32:38
39.928053,116.327426,0,239,39599.4393518518,2008-05-31,10:32:40
39.928022,116.327446,0,234,39599.439375,2008-05-31,10:32:42
39.927985,116.327431,0,223,39599.4393981481,2008-05-31,10:32:44
39.927962,116.32744,0,223,39599.4394212963,2008-05-31,10:32:46
39.927944,116.327455,0,221,39599.4394444444,2008-05-31,10:32:48
39.927941,116.327496,0,216,39599.4394675926,2008-05-31,10:32:50
39.927924,116.327513,0,213,39599.4394907407,2008-05-31,10:32:52
39.927911,116.327537,0,213,39599.4395138889,2008-05-31,10:32:54
39.927908,116.327565,0,213,39599.439537037,2008-05-31,10:32:56
39.927908,116.327591,0,212,39599.4395601852,2008-05-31,10:32:58
39.927913,116.327603,0,211,39599.4395833333,2008-05-31,10:33:00
39.927912,116.327602,0,211,39599.4396064815,2008-05-31,10:33:02
39.927911,116.327604,0,211,39599.4396296296,2008-05-31,10:33:04
39.927911,116.327603,0,212,39599.4396527778,2008-05-31,10:33:06
39.927882,116.327639,0,212,39599.4396759259,2008-05-31,10:33:08
39.927849,116.32768,0,213,39599.4396990741,2008-05-31,10:33:10
39.927837,116.327727,0,213,39599.4397222222,2008-05-31,10:33:12
39.927824,116.327744,0,210,39599.4397453704,2008-05-31,10:33:14
39.927803,116.32775,0,208,39599.4397685185,2008-05-31,10:33:16
39.927826,116.327836,0,210,39599.4397916667,2008-05-31,10:33:18
39.92785,116.327876,0,202,39599.4398148148,2008-05-31,10:33:20
39.92786,116.327909,0,194,39599.439837963,2008-05-31,10:33:22
39.927847,116.327921,0,191,39599.4398611111,2008-05-31,10:33:24
39.92781,116.327923,0,187,39599.4398842593,2008-05-31,10:33:26
39.927783,116.327935,0,187,39599.4399074074,2008-05-31,10:33:28
39.927758,116.327947,0,188,39599.4399305556,2008-05-31,10:33:30
39.927737,116.327946,0,188,39599.4399537037,2008-05-31,10:33:32
39.927707,116.327959,0,190,39599.4399768518,2008-05-31,10:33:34
39.927687,116.327974,0,191,39599.44,2008-05-31,10:33:36
39.927667,116.327976,0,191,39599.4400231481,2008-05-31,10:33:38
39.927644,116.327962,0,193,39599.4400462963,2008-05-31,10:33:40
39.927615,116.327938,0,195,39599.4400694444,2008-05-31,10:33:42
39.927589,116.32793,0,196,39599.4400925926,2008-05-31,10:33:44
39.927578,116.32793,0,196,39599.4401157407,2008-05-31,10:33:46
39.927568,116.327932,0,196,39599.4401388889,2008-05-31,10:33:48
39.927556,116.327941,0,195,39599.440162037,2008-05-31,10:33:50
39.927564,116.327954,0,194,39599.4401851852,2008-05-31,10:33:52
39.927554,116.32791,0,184,39599.4402083333,2008-05-31,10:33:54
39.92757,116.32795,0,178,39599.4402314815,2008-05-31,10:33:56
39.927574,116.327959,0,176,39599.4402546296,2008-05-31,10:33:58
39.927583,116.327958,0,171,39599.4402777778,2008-05-31,10:34:00
39.927559,116.327951,0,169,39599.4403009259,2008-05-31,10:34:02
39.927559,116.327947,0,169,39599.4403240741,2008-05-31,10:34:04
39.92756,116.327946,0,169,39599.4403472222,2008-05-31,10:34:06
39.92756,116.327944,0,169,39599.4403703704,2008-05-31,10:34:08
39.927559,116.327946,0,169,39599.4403935185,2008-05-31,10:34:10
39.92756,116.327943,0,169,39599.4404166667,2008-05-31,10:34:12
39.927561,116.327943,0,169,39599.4404398148,2008-05-31,10:34:14
39.927561,116.32794,0,169,39599.440462963,2008-05-31,10:34:16
39.927562,116.327938,0,169,39599.4404861111,2008-05-31,10:34:18
39.927563,116.327935,0,169,39599.4405092593,2008-05-31,10:34:20
39.927564,116.327933,0,169,39599.4405324074,2008-05-31,10:34:22
39.927565,116.327933,0,169,39599.4405555556,2008-05-31,10:34:24
39.927566,116.327936,0,169,39599.4405787037,2008-05-31,10:34:26
39.927565,116.327937,0,169,39599.4406018518,2008-05-31,10:34:28
39.927566,116.327936,0,169,39599.440625,2008-05-31,10:34:30
39.927566,116.327935,0,169,39599.4406481481,2008-05-31,10:34:32
39.927567,116.327934,0,169,39599.4406712963,2008-05-31,10:34:34
39.927568,116.327934,0,169,39599.4406944444,2008-05-31,10:34:36
39.927569,116.32793,0,169,39599.4407175926,2008-05-31,10:34:38
39.927572,116.327926,0,169,39599.4407407407,2008-05-31,10:34:40
39.927573,116.327923,0,169,39599.4407638889,2008-05-31,10:34:42
39.927575,116.32792,0,169,39599.440787037,2008-05-31,10:34:44
39.927576,116.327921,0,170,39599.4408101852,2008-05-31,10:34:46
39.927575,116.327923,0,170,39599.4408333333,2008-05-31,10:34:48
39.927575,116.327925,0,170,39599.4408564815,2008-05-31,10:34:50
39.927574,116.327927,0,170,39599.4408796296,2008-05-31,10:34:52
39.927574,116.327925,0,170,39599.4409027778,2008-05-31,10:34:54
39.927575,116.327925,0,170,39599.4409259259,2008-05-31,10:34:56
39.927575,116.327925,0,170,39599.4409490741,2008-05-31,10:34:58
39.927575,116.327926,0,170,39599.4409722222,2008-05-31,10:35:00
39.927576,116.327926,0,170,39599.4409953704,2008-05-31,10:35:02
39.927576,116.327926,0,170,39599.4410185185,2008-05-31,10:35:04
39.927578,116.327927,0,170,39599.4410416667,2008-05-31,10:35:06
39.927579,116.327927,0,170,39599.4410648148,2008-05-31,10:35:08
39.927582,116.327928,0,170,39599.441087963,2008-05-31,10:35:10
39.927584,116.327929,0,170,39599.4411111111,2008-05-31,10:35:12
39.927585,116.32793,0,170,39599.4411342593,2008-05-31,10:35:14
39.927585,116.32793,0,170,39599.4411574074,2008-05-31,10:35:16
39.927586,116.32793,0,170,39599.4411805556,2008-05-31,10:35:18
39.927587,116.32793,0,170,39599.4412037037,2008-05-31,10:35:20
39.927588,116.327931,0,170,39599.4412268519,2008-05-31,10:35:22
39.92759,116.327931,0,170,39599.44125,2008-05-31,10:35:24
39.927592,116.327931,0,170,39599.4412731482,2008-05-31,10:35:26
39.927594,116.327931,0,170,39599.4412962963,2008-05-31,10:35:28
39.927595,116.32793,0,170,39599.4413194444,2008-05-31,10:35:30
39.927596,116.32793,0,170,39599.4413425926,2008-05-31,10:35:32
39.927597,116.32793,0,170,39599.4413657407,2008-05-31,10:35:34
39.927596,116.327929,0,170,39599.4413888889,2008-05-31,10:35:36
39.927595,116.327929,0,170,39599.441412037,2008-05-31,10:35:38
39.927595,116.327929,0,171,39599.4414351852,2008-05-31,10:35:40
39.927594,116.327929,0,170,39599.4414583333,2008-05-31,10:35:42
39.927594,116.327928,0,170,39599.4414814815,2008-05-31,10:35:44
39.927593,116.327928,0,170,39599.4415046296,2008-05-31,10:35:46
39.927593,116.327928,0,170,39599.4415277778,2008-05-31,10:35:48
39.927593,116.327928,0,170,39599.4415509259,2008-05-31,10:35:50
39.927593,116.327928,0,170,39599.4415740741,2008-05-31,10:35:52
39.927592,116.327928,0,170,39599.4415972222,2008-05-31,10:35:54
39.927592,116.327927,0,170,39599.4416203704,2008-05-31,10:35:56
39.927592,116.327927,0,170,39599.4416435185,2008-05-31,10:35:58
39.927592,116.327927,0,170,39599.4416666667,2008-05-31,10:36:00
39.927592,116.327927,0,170,39599.4416898148,2008-05-31,10:36:02
39.927592,116.327927,0,170,39599.441712963,2008-05-31,10:36:04
39.927591,116.327927,0,170,39599.4417361111,2008-05-31,10:36:06
39.927591,116.327927,0,170,39599.4417592593,2008-05-31,10:36:08
39.927591,116.327927,0,170,39599.4417824074,2008-05-31,10:36:10
39.927591,116.327927,0,170,39599.4418055556,2008-05-31,10:36:12
39.927591,116.327927,0,170,39599.4418287037,2008-05-31,10:36:14
39.927591,116.327927,0,170,39599.4418518519,2008-05-31,10:36:16
39.927591,116.327928,0,170,39599.441875,2008-05-31,10:36:18
39.927591,116.327928,0,170,39599.4418981481,2008-05-31,10:36:20
39.927591,116.327928,0,170,39599.4419212963,2008-05-31,10:36:22
39.92759,116.327928,0,170,39599.4419444444,2008-05-31,10:36:24
39.92759,116.327928,0,170,39599.4419675926,2008-05-31,10:36:26
39.92759,116.327928,0,170,39599.4419907407,2008-05-31,10:36:28
39.92759,116.327928,0,170,39599.4420138889,2008-05-31,10:36:30
39.92759,116.327928,0,170,39599.442037037,2008-05-31,10:36:32
39.927589,116.327928,0,170,39599.4420601852,2008-05-31,10:36:34
39.927581,116.327899,0,169,39599.4420833333,2008-05-31,10:36:36
39.927569,116.327892,0,166,39599.4421064815,2008-05-31,10:36:38
39.927566,116.327889,0,164,39599.4421296296,2008-05-31,10:36:40
39.927574,116.327908,0,165,39599.4421527778,2008-05-31,10:36:42
39.927568,116.3279,0,165,39599.4421759259,2008-05-31,10:36:44
39.927569,116.327897,0,164,39599.4421990741,2008-05-31,10:36:46
39.927568,116.327895,0,163,39599.4422222222,2008-05-31,10:36:48
39.927569,116.327895,0,163,39599.4422453704,2008-05-31,10:36:50
39.92757,116.327894,0,162,39599.4422685185,2008-05-31,10:36:52
39.927571,116.327894,0,162,39599.4422916667,2008-05-31,10:36:54
39.927572,116.327893,0,161,39599.4423148148,2008-05-31,10:36:56
39.927573,116.327891,0,161,39599.442337963,2008-05-31,10:36:58
39.927574,116.32789,0,161,39599.4423611111,2008-05-31,10:37:00
39.927575,116.327889,0,160,39599.4423842593,2008-05-31,10:37:02
39.927577,116.327888,0,160,39599.4424074074,2008-05-31,10:37:04
39.927578,116.327887,0,159,39599.4424305556,2008-05-31,10:37:06
39.927579,116.327886,0,159,39599.4424537037,2008-05-31,10:37:08
39.927581,116.327886,0,158,39599.4424768519,2008-05-31,10:37:10
39.927583,116.327885,0,158,39599.4425,2008-05-31,10:37:12
39.927585,116.327887,0,157,39599.4425231481,2008-05-31,10:37:14
39.927585,116.32789,0,157,39599.4425462963,2008-05-31,10:37:16
39.927609,116.327899,0,157,39599.4425694444,2008-05-31,10:37:18
39.927633,116.327921,0,159,39599.4425925926,2008-05-31,10:37:20
39.927658,116.327951,0,159,39599.4426157407,2008-05-31,10:37:22
39.927693,116.327983,0,158,39599.4426388889,2008-05-31,10:37:24
39.927729,116.327982,0,160,39599.442662037,2008-05-31,10:37:26
39.927761,116.327976,0,160,39599.4426851852,2008-05-31,10:37:28
39.927784,116.32799,0,160,39599.4427083333,2008-05-31,10:37:30
39.927803,116.327963,0,160,39599.4427314815,2008-05-31,10:37:32
39.927808,116.327963,0,160,39599.4427546296,2008-05-31,10:37:34
39.927803,116.327952,0,161,39599.4427777778,2008-05-31,10:37:36
39.927794,116.327943,0,161,39599.4428009259,2008-05-31,10:37:38
39.927763,116.327936,0,161,39599.4428240741,2008-05-31,10:37:40
39.927752,116.327938,0,161,39599.4428472222,2008-05-31,10:37:42
39.927767,116.327947,0,162,39599.4428703704,2008-05-31,10:37:44
39.927795,116.32796,0,161,39599.4428935185,2008-05-31,10:37:46
39.927838,116.327995,0,160,39599.4429166667,2008-05-31,10:37:48
39.927873,116.328022,0,158,39599.4429398148,2008-05-31,10:37:50
39.927873,116.328045,0,157,39599.442962963,2008-05-31,10:37:52
39.927877,116.328055,0,158,39599.4429861111,2008-05-31,10:37:54
39.927876,116.328055,0,158,39599.4430092593,2008-05-31,10:37:56
39.927876,116.328055,0,158,39599.4430324074,2008-05-31,10:37:58
39.927876,116.328056,0,158,39599.4430555556,2008-05-31,10:38:00
39.927876,116.328054,0,157,39599.4430787037,2008-05-31,10:38:02
39.927878,116.328049,0,158,39599.4431018519,2008-05-31,10:38:04
39.927879,116.328046,0,158,39599.443125,2008-05-31,10:38:06
39.927879,116.328044,0,158,39599.4431481481,2008-05-31,10:38:08
39.927879,116.328044,0,158,39599.4431712963,2008-05-31,10:38:10
39.92788,116.32804,0,158,39599.4431944444,2008-05-31,10:38:12
39.927901,116.328013,0,158,39599.4432175926,2008-05-31,10:38:14
39.927948,116.327996,0,159,39599.4432407407,2008-05-31,10:38:16
39.928088,116.327997,0,160,39599.4432638889,2008-05-31,10:38:18
39.928219,116.327972,0,160,39599.443287037,2008-05-31,10:38:20
39.928365,116.327961,0,159,39599.4433101852,2008-05-31,10:38:22
39.92853,116.327881,0,160,39599.4433333333,2008-05-31,10:38:24
39.928714,116.327798,0,158,39599.4433564815,2008-05-31,10:38:26
39.928906,116.327729,0,157,39599.4433796296,2008-05-31,10:38:28
39.929107,116.327655,0,157,39599.4434027778,2008-05-31,10:38:30
39.9293,116.327597,0,156,39599.4434259259,2008-05-31,10:38:32
39.929498,116.327587,0,155,39599.4434490741,2008-05-31,10:38:34
39.929687,116.327538,0,155,39599.4434722222,2008-05-31,10:38:36
39.929855,116.327515,0,154,39599.4434953704,2008-05-31,10:38:38
39.930018,116.327499,0,155,39599.4435185185,2008-05-31,10:38:40
39.930168,116.327481,0,156,39599.4435416667,2008-05-31,10:38:42
39.930319,116.327483,0,150,39599.4435648148,2008-05-31,10:38:44
39.930456,116.327483,0,153,39599.443587963,2008-05-31,10:38:46
39.930563,116.327466,0,148,39599.4436111111,2008-05-31,10:38:48
39.93064,116.327447,0,146,39599.4436342593,2008-05-31,10:38:50
39.930678,116.327458,0,139,39599.4436574074,2008-05-31,10:38:52
39.930686,116.327456,0,137,39599.4436805556,2008-05-31,10:38:54
39.930696,116.327466,0,135,39599.4437037037,2008-05-31,10:38:56
39.9307,116.327465,0,133,39599.4437268519,2008-05-31,10:38:58
39.930705,116.327465,0,131,39599.44375,2008-05-31,10:39:00
39.930713,116.327463,0,130,39599.4437731481,2008-05-31,10:39:02
39.930722,116.327456,0,130,39599.4437962963,2008-05-31,10:39:04
39.930729,116.327452,0,129,39599.4438194444,2008-05-31,10:39:06
39.930735,116.327451,0,129,39599.4438425926,2008-05-31,10:39:08
39.930738,116.327452,0,129,39599.4438657407,2008-05-31,10:39:10
39.930738,116.327452,0,129,39599.4438888889,2008-05-31,10:39:12
39.930736,116.327453,0,128,39599.443912037,2008-05-31,10:39:14
39.930736,116.327453,0,128,39599.4439351852,2008-05-31,10:39:16
39.930741,116.327453,0,128,39599.4439583333,2008-05-31,10:39:18
39.930755,116.327447,0,128,39599.4439814815,2008-05-31,10:39:20
39.930787,116.327453,0,128,39599.4440046296,2008-05-31,10:39:22
39.930794,116.327454,0,130,39599.4440277778,2008-05-31,10:39:24
39.930787,116.327425,0,131,39599.4440509259,2008-05-31,10:39:26
39.930762,116.327374,0,132,39599.4440740741,2008-05-31,10:39:28
39.930758,116.32738,0,132,39599.4440972222,2008-05-31,10:39:30
39.930763,116.32738,0,132,39599.4441203704,2008-05-31,10:39:32
39.930771,116.327383,0,133,39599.4441435185,2008-05-31,10:39:34
39.930774,116.327386,0,133,39599.4441666667,2008-05-31,10:39:36
39.930786,116.327405,0,133,39599.4441898148,2008-05-31,10:39:38
39.930796,116.327426,0,133,39599.444212963,2008-05-31,10:39:40
39.930797,116.327425,0,134,39599.4442361111,2008-05-31,10:39:42
39.930803,116.32742,0,135,39599.4442592593,2008-05-31,10:39:44
39.930823,116.327416,0,136,39599.4442824074,2008-05-31,10:39:46
39.930888,116.327424,0,136,39599.4443055556,2008-05-31,10:39:48
39.930967,116.327437,0,137,39599.4443287037,2008-05-31,10:39:50
39.931047,116.327411,0,140,39599.4443518519,2008-05-31,10:39:52
39.931115,116.32731,0,141,39599.444375,2008-05-31,10:39:54
39.931164,116.327155,0,142,39599.4443981481,2008-05-31,10:39:56
39.931174,116.326976,0,143,39599.4444212963,2008-05-31,10:39:58
39.931171,116.326757,0,143,39599.4444444444,2008-05-31,10:40:00
39.931168,116.326506,0,144,39599.4444675926,2008-05-31,10:40:02
39.931165,116.326232,0,144,39599.4444907407,2008-05-31,10:40:04
39.931168,116.32595,0,144,39599.4445138889,2008-05-31,10:40:06
39.931168,116.325666,0,145,39599.444537037,2008-05-31,10:40:08
39.931169,116.325379,0,144,39599.4445601852,2008-05-31,10:40:10
39.931172,116.325078,0,144,39599.4445833333,2008-05-31,10:40:12
39.931159,116.324775,0,142,39599.4446064815,2008-05-31,10:40:14
39.931152,116.32447,0,142,39599.4446296296,2008-05-31,10:40:16
39.931138,116.324185,0,143,39599.4446527778,2008-05-31,10:40:18
39.931136,116.323901,0,144,39599.4446759259,2008-05-31,10:40:20
39.931123,116.323622,0,146,39599.4446990741,2008-05-31,10:40:22
39.931117,116.323352,0,149,39599.4447222222,2008-05-31,10:40:24
39.931119,116.32307,0,150,39599.4447453704,2008-05-31,10:40:26
39.93112,116.322767,0,151,39599.4447685185,2008-05-31,10:40:28
39.931133,116.322502,0,151,39599.4447916667,2008-05-31,10:40:30
39.931146,116.322279,0,153,39599.4448148148,2008-05-31,10:40:32
39.931153,116.322037,0,152,39599.444837963,2008-05-31,10:40:34
39.931152,116.321795,0,154,39599.4448611111,2008-05-31,10:40:36
39.931163,116.321469,0,155,39599.4448842593,2008-05-31,10:40:38
39.931158,116.321282,0,155,39599.4449074074,2008-05-31,10:40:40
39.931096,116.321164,0,164,39599.4449305556,2008-05-31,10:40:42
39.930977,116.32104,0,186,39599.4449537037,2008-05-31,10:40:44
39.930923,116.320967,0,198,39599.4449768519,2008-05-31,10:40:46
39.930911,116.320937,0,201,39599.445,2008-05-31,10:40:48
39.930915,116.320933,0,202,39599.4450231481,2008-05-31,10:40:50
39.930915,116.320933,0,202,39599.4450462963,2008-05-31,10:40:52
39.930909,116.320933,0,202,39599.4450694444,2008-05-31,10:40:54
39.930895,116.32092,0,202,39599.4450925926,2008-05-31,10:40:56
39.9309,116.32085,0,204,39599.4451157407,2008-05-31,10:40:58
39.930918,116.320737,0,208,39599.4451388889,2008-05-31,10:41:00
39.930925,116.320633,0,208,39599.445162037,2008-05-31,10:41:02
39.930935,116.320496,0,211,39599.4451851852,2008-05-31,10:41:04
39.930934,116.320334,0,213,39599.4452083333,2008-05-31,10:41:06
39.930941,116.320157,0,215,39599.4452314815,2008-05-31,10:41:08
39.930965,116.319964,0,218,39599.4452546296,2008-05-31,10:41:10
39.931012,116.319842,0,221,39599.4452777778,2008-05-31,10:41:12
39.93111,116.319739,0,226,39599.4453009259,2008-05-31,10:41:14
39.931195,116.319666,0,243,39599.4453240741,2008-05-31,10:41:16
39.93134,116.319632,0,254,39599.4453472222,2008-05-31,10:41:18
39.931471,116.319599,0,265,39599.4453703704,2008-05-31,10:41:20
39.931626,116.319594,0,275,39599.4453935185,2008-05-31,10:41:22
39.931767,116.319604,0,280,39599.4454166667,2008-05-31,10:41:24
39.931845,116.319601,0,290,39599.4454398148,2008-05-31,10:41:26
39.931901,116.3196,0,306,39599.445462963,2008-05-31,10:41:28
39.931985,116.31957,0,317,39599.4454861111,2008-05-31,10:41:30
39.932103,116.319535,0,331,39599.4455092593,2008-05-31,10:41:32
39.932228,116.319508,0,340,39599.4455324074,2008-05-31,10:41:34
39.932393,116.319516,0,339,39599.4455555556,2008-05-31,10:41:36
39.932563,116.31952,0,337,39599.4455787037,2008-05-31,10:41:38
39.932719,116.31951,0,342,39599.4456018518,2008-05-31,10:41:40
39.932866,116.319502,0,346,39599.445625,2008-05-31,10:41:42
39.933007,116.319546,0,336,39599.4456481481,2008-05-31,10:41:44
39.933062,116.319561,0,326,39599.4456712963,2008-05-31,10:41:46
39.933076,116.31954,0,332,39599.4456944444,2008-05-31,10:41:48
39.933087,116.319537,0,330,39599.4457175926,2008-05-31,10:41:50
39.933088,116.319537,0,330,39599.4457407407,2008-05-31,10:41:52
39.933088,116.319537,0,330,39599.4457638889,2008-05-31,10:41:54
39.933089,116.319538,0,331,39599.445787037,2008-05-31,10:41:56
39.933091,116.319538,0,331,39599.4458101852,2008-05-31,10:41:58
39.933093,116.319538,0,332,39599.4458333333,2008-05-31,10:42:00
39.933094,116.319538,0,332,39599.4458564815,2008-05-31,10:42:02
39.933104,116.319538,0,332,39599.4458796296,2008-05-31,10:42:04
39.93311,116.319536,0,332,39599.4459027778,2008-05-31,10:42:06
39.933116,116.319536,0,332,39599.4459259259,2008-05-31,10:42:08
39.933123,116.319536,0,333,39599.4459490741,2008-05-31,10:42:10
39.93313,116.319536,0,333,39599.4459722222,2008-05-31,10:42:12
39.933136,116.319536,0,333,39599.4459953704,2008-05-31,10:42:14
39.933143,116.319536,0,334,39599.4460185185,2008-05-31,10:42:16
39.933148,116.319538,0,334,39599.4460416667,2008-05-31,10:42:18
39.933152,116.31954,0,334,39599.4460648148,2008-05-31,10:42:20
39.933157,116.319543,0,335,39599.446087963,2008-05-31,10:42:22
39.933162,116.319547,0,335,39599.4461111111,2008-05-31,10:42:24
39.933168,116.319549,0,335,39599.4461342593,2008-05-31,10:42:26
39.933174,116.31955,0,335,39599.4461574074,2008-05-31,10:42:28
39.933179,116.319552,0,335,39599.4461805556,2008-05-31,10:42:30
39.933185,116.319556,0,336,39599.4462037037,2008-05-31,10:42:32
39.933191,116.319561,0,336,39599.4462268518,2008-05-31,10:42:34
39.933198,116.319565,0,336,39599.44625,2008-05-31,10:42:36
39.933205,116.319569,0,336,39599.4462731481,2008-05-31,10:42:38
39.933212,116.319571,0,336,39599.4462962963,2008-05-31,10:42:40
39.93322,116.319573,0,337,39599.4463194444,2008-05-31,10:42:42
39.933225,116.319577,0,337,39599.4463425926,2008-05-31,10:42:44
39.93323,116.319583,0,336,39599.4463657407,2008-05-31,10:42:46
39.933234,116.319589,0,336,39599.4463888889,2008-05-31,10:42:48
39.933238,116.319596,0,336,39599.446412037,2008-05-31,10:42:50
39.933244,116.319602,0,335,39599.4464351852,2008-05-31,10:42:52
39.933255,116.319607,0,335,39599.4464583333,2008-05-31,10:42:54
39.933316,116.3196,0,331,39599.4464814815,2008-05-31,10:42:56
39.933399,116.319579,0,329,39599.4465046296,2008-05-31,10:42:58
39.933517,116.31957,0,325,39599.4465277778,2008-05-31,10:43:00
39.933664,116.319567,0,324,39599.4465509259,2008-05-31,10:43:02
39.933822,116.319575,0,328,39599.4465740741,2008-05-31,10:43:04
39.933997,116.319578,0,332,39599.4465972222,2008-05-31,10:43:06
39.93419,116.319582,0,334,39599.4466203704,2008-05-31,10:43:08
39.934408,116.319586,0,330,39599.4466435185,2008-05-31,10:43:10
39.934629,116.319617,0,325,39599.4466666667,2008-05-31,10:43:12
39.934828,116.319668,0,319,39599.4466898148,2008-05-31,10:43:14
39.934992,116.319699,0,310,39599.446712963,2008-05-31,10:43:16
39.935106,116.319703,0,304,39599.4467361111,2008-05-31,10:43:18
39.935135,116.319698,0,302,39599.4467592593,2008-05-31,10:43:20
39.935127,116.319693,0,303,39599.4467824074,2008-05-31,10:43:22
39.935126,116.319686,0,300,39599.4468055556,2008-05-31,10:43:24
39.935127,116.319686,0,299,39599.4468287037,2008-05-31,10:43:26
39.935131,116.319685,0,298,39599.4468518518,2008-05-31,10:43:28
39.935136,116.319672,0,298,39599.446875,2008-05-31,10:43:30
39.935161,116.319647,0,297,39599.4468981481,2008-05-31,10:43:32
39.935202,116.319593,0,297,39599.4469212963,2008-05-31,10:43:34
39.935295,116.319562,0,299,39599.4469444444,2008-05-31,10:43:36
39.935431,116.31959,0,283,39599.4469675926,2008-05-31,10:43:38
39.935598,116.319613,0,265,39599.4469907407,2008-05-31,10:43:40
39.935776,116.319571,0,251,39599.4470138889,2008-05-31,10:43:42
39.935953,116.319545,0,241,39599.447037037,2008-05-31,10:43:44
39.936147,116.319516,0,222,39599.4470601852,2008-05-31,10:43:46
39.936323,116.319504,0,208,39599.4470833333,2008-05-31,10:43:48
39.936477,116.319511,0,195,39599.4471064815,2008-05-31,10:43:50
39.936618,116.319524,0,180,39599.4471296296,2008-05-31,10:43:52
39.936708,116.319531,0,169,39599.4471527778,2008-05-31,10:43:54
39.936733,116.319538,0,163,39599.4471759259,2008-05-31,10:43:56
39.93676,116.319563,0,170,39599.4471990741,2008-05-31,10:43:58
39.936772,116.319576,0,161,39599.4472222222,2008-05-31,10:44:00
39.936765,116.319593,0,157,39599.4472453704,2008-05-31,10:44:02
39.93676,116.319605,0,154,39599.4472685185,2008-05-31,10:44:04
39.936758,116.319607,0,152,39599.4472916667,2008-05-31,10:44:06
39.936755,116.319615,0,150,39599.4473148148,2008-05-31,10:44:08
39.936753,116.319636,0,148,39599.447337963,2008-05-31,10:44:10
39.936754,116.319658,0,147,39599.4473611111,2008-05-31,10:44:12
39.936768,116.319666,0,142,39599.4473842593,2008-05-31,10:44:14
39.936776,116.319662,0,139,39599.4474074074,2008-05-31,10:44:16
39.936788,116.319636,0,133,39599.4474305556,2008-05-31,10:44:18
39.936798,116.319622,0,127,39599.4474537037,2008-05-31,10:44:20
39.936798,116.319622,0,126,39599.4474768518,2008-05-31,10:44:22
39.936799,116.319622,0,125,39599.4475,2008-05-31,10:44:24
39.936801,116.319621,0,124,39599.4475231481,2008-05-31,10:44:26
39.936829,116.319624,0,125,39599.4475462963,2008-05-31,10:44:28
39.936896,116.319633,0,125,39599.4475694444,2008-05-31,10:44:30
39.937018,116.319608,0,130,39599.4475925926,2008-05-31,10:44:32
39.937123,116.319567,0,132,39599.4476157407,2008-05-31,10:44:34
39.937263,116.31956,0,134,39599.4476388889,2008-05-31,10:44:36
39.937413,116.319569,0,135,39599.447662037,2008-05-31,10:44:38
39.937585,116.319572,0,139,39599.4476851852,2008-05-31,10:44:40
39.937773,116.319565,0,140,39599.4477083333,2008-05-31,10:44:42
39.937968,116.319549,0,141,39599.4477314815,2008-05-31,10:44:44
39.938153,116.319535,0,153,39599.4477546296,2008-05-31,10:44:46
39.938348,116.319496,0,155,39599.4477777778,2008-05-31,10:44:48
39.938568,116.319452,0,151,39599.4478009259,2008-05-31,10:44:50
39.938791,116.319424,0,153,39599.4478240741,2008-05-31,10:44:52
39.939025,116.319418,0,149,39599.4478472222,2008-05-31,10:44:54
39.939212,116.319393,0,146,39599.4478703704,2008-05-31,10:44:56
39.939412,116.319363,0,144,39599.4478935185,2008-05-31,10:44:58
39.939606,116.319337,0,144,39599.4479166667,2008-05-31,10:45:00
39.939828,116.319359,0,144,39599.4479398148,2008-05-31,10:45:02
39.940058,116.319349,0,150,39599.447962963,2008-05-31,10:45:04
39.94029,116.319323,0,148,39599.4479861111,2008-05-31,10:45:06
39.940508,116.319304,0,147,39599.4480092593,2008-05-31,10:45:08
39.940722,116.31928,0,147,39599.4480324074,2008-05-31,10:45:10
39.940936,116.319265,0,152,39599.4480555556,2008-05-31,10:45:12
39.941152,116.319235,0,147,39599.4480787037,2008-05-31,10:45:14
39.941368,116.319202,0,146,39599.4481018518,2008-05-31,10:45:16
39.941563,116.319163,0,149,39599.448125,2008-05-31,10:45:18
39.941783,116.319134,0,149,39599.4481481481,2008-05-31,10:45:20
39.94199,116.319097,0,152,39599.4481712963,2008-05-31,10:45:22
39.942203,116.319052,0,154,39599.4481944444,2008-05-31,10:45:24
39.942416,116.319015,0,155,39599.4482175926,2008-05-31,10:45:26
39.942623,116.318977,0,160,39599.4482407407,2008-05-31,10:45:28
39.942837,116.318952,0,157,39599.4482638889,2008-05-31,10:45:30
39.943043,116.318932,0,153,39599.448287037,2008-05-31,10:45:32
39.943206,116.318944,0,151,39599.4483101852,2008-05-31,10:45:34
39.943321,116.318951,0,148,39599.4483333333,2008-05-31,10:45:36
39.943383,116.318959,0,153,39599.4483564815,2008-05-31,10:45:38
39.943404,116.318985,0,152,39599.4483796296,2008-05-31,10:45:40
39.943404,116.319005,0,150,39599.4484027778,2008-05-31,10:45:42
39.943405,116.319005,0,150,39599.4484259259,2008-05-31,10:45:44
39.943405,116.319006,0,150,39599.4484490741,2008-05-31,10:45:46
39.943404,116.319006,0,150,39599.4484722222,2008-05-31,10:45:48
39.943404,116.319006,0,150,39599.4484953704,2008-05-31,10:45:50
39.943435,116.319014,0,151,39599.4485185185,2008-05-31,10:45:52
39.943493,116.319003,0,154,39599.4485416667,2008-05-31,10:45:54
39.943583,116.31898,0,156,39599.4485648148,2008-05-31,10:45:56
39.943694,116.318937,0,158,39599.448587963,2008-05-31,10:45:58
39.943776,116.318907,0,157,39599.4486111111,2008-05-31,10:46:00
39.943868,116.318879,0,155,39599.4486342593,2008-05-31,10:46:02
39.943952,116.31884,0,160,39599.4486574074,2008-05-31,10:46:04
39.944056,116.318795,0,160,39599.4486805556,2008-05-31,10:46:06
39.944176,116.318769,0,163,39599.4487037037,2008-05-31,10:46:08
39.944303,116.318749,0,165,39599.4487268519,2008-05-31,10:46:10
39.944444,116.318738,0,166,39599.44875,2008-05-31,10:46:12
39.944594,116.318724,0,167,39599.4487731481,2008-05-31,10:46:14
39.944757,116.318714,0,169,39599.4487962963,2008-05-31,10:46:16
39.944914,116.318678,0,170,39599.4488194444,2008-05-31,10:46:18
39.945076,116.318634,0,174,39599.4488425926,2008-05-31,10:46:20
39.945254,116.31861,0,174,39599.4488657407,2008-05-31,10:46:22
39.945423,116.31858,0,174,39599.4488888889,2008-05-31,10:46:24
39.94557,116.318544,0,180,39599.448912037,2008-05-31,10:46:26
39.94571,116.318515,0,180,39599.4489351852,2008-05-31,10:46:28
39.945863,116.318512,0,182,39599.4489583333,2008-05-31,10:46:30
39.946008,116.318481,0,183,39599.4489814815,2008-05-31,10:46:32
39.946174,116.318449,0,178,39599.4490046296,2008-05-31,10:46:34
39.946331,116.318412,0,175,39599.4490277778,2008-05-31,10:46:36
39.94647,116.318364,0,172,39599.4490509259,2008-05-31,10:46:38
39.946572,116.318338,0,172,39599.4490740741,2008-05-31,10:46:40
39.946653,116.318336,0,167,39599.4490972222,2008-05-31,10:46:42
39.946666,116.318354,0,168,39599.4491203704,2008-05-31,10:46:44
39.946676,116.318372,0,168,39599.4491435185,2008-05-31,10:46:46
39.946684,116.318385,0,168,39599.4491666667,2008-05-31,10:46:48
39.946681,116.318389,0,167,39599.4491898148,2008-05-31,10:46:50
39.946682,116.318389,0,166,39599.449212963,2008-05-31,10:46:52
39.946693,116.318378,0,166,39599.4492361111,2008-05-31,10:46:54
39.946715,116.318366,0,165,39599.4492592593,2008-05-31,10:46:56
39.946762,116.318358,0,165,39599.4492824074,2008-05-31,10:46:58
39.946822,116.318354,0,164,39599.4493055556,2008-05-31,10:47:00
39.946908,116.318388,0,165,39599.4493287037,2008-05-31,10:47:02
39.946934,116.31832,0,162,39599.4493518519,2008-05-31,10:47:04
39.94693,116.318285,0,160,39599.449375,2008-05-31,10:47:06
39.946916,116.318275,0,160,39599.4493981482,2008-05-31,10:47:08
39.946904,116.318272,0,160,39599.4494212963,2008-05-31,10:47:10
39.946908,116.31827,0,160,39599.4494444444,2008-05-31,10:47:12
39.946923,116.318297,0,165,39599.4494675926,2008-05-31,10:47:14
39.946942,116.318318,0,169,39599.4494907407,2008-05-31,10:47:16
39.946944,116.318318,0,169,39599.4495138889,2008-05-31,10:47:18
39.946978,116.318299,0,168,39599.449537037,2008-05-31,10:47:20
39.947054,116.318298,0,173,39599.4495601852,2008-05-31,10:47:22
39.947141,116.318246,0,181,39599.4495833333,2008-05-31,10:47:24
39.947283,116.318246,0,183,39599.4496064815,2008-05-31,10:47:26
39.947429,116.318221,0,183,39599.4496296296,2008-05-31,10:47:28
39.94759,116.318199,0,182,39599.4496527778,2008-05-31,10:47:30
39.947792,116.318243,0,187,39599.4496759259,2008-05-31,10:47:32
39.947987,116.318224,0,189,39599.4496990741,2008-05-31,10:47:34
39.948192,116.318191,0,190,39599.4497222222,2008-05-31,10:47:36
39.948419,116.318193,0,190,39599.4497453704,2008-05-31,10:47:38
39.948642,116.318162,0,192,39599.4497685185,2008-05-31,10:47:40
39.948861,116.318149,0,196,39599.4497916667,2008-05-31,10:47:42
39.949065,116.31811,0,200,39599.4498148148,2008-05-31,10:47:44
39.949245,116.318087,0,203,39599.449837963,2008-05-31,10:47:46
39.949379,116.318063,0,201,39599.4498611111,2008-05-31,10:47:48
39.949468,116.318058,0,200,39599.4498842593,2008-05-31,10:47:50
39.949493,116.318057,0,201,39599.4499074074,2008-05-31,10:47:52
39.949498,116.318072,0,203,39599.4499305556,2008-05-31,10:47:54
39.949508,116.318089,0,202,39599.4499537037,2008-05-31,10:47:56
39.949514,116.318089,0,202,39599.4499768519,2008-05-31,10:47:58
39.94952,116.318089,0,201,39599.45,2008-05-31,10:48:00
39.949523,116.318089,0,201,39599.4500231481,2008-05-31,10:48:02
39.949523,116.318088,0,201,39599.4500462963,2008-05-31,10:48:04
39.949521,116.318088,0,200,39599.4500694444,2008-05-31,10:48:06
39.949518,116.318088,0,200,39599.4500925926,2008-05-31,10:48:08
39.949514,116.318088,0,200,39599.4501157407,2008-05-31,10:48:10
39.949508,116.318088,0,200,39599.4501388889,2008-05-31,10:48:12
39.949506,116.318087,0,200,39599.450162037,2008-05-31,10:48:14
39.949509,116.318087,0,200,39599.4501851852,2008-05-31,10:48:16
39.949543,116.318074,0,200,39599.4502083333,2008-05-31,10:48:18
39.949589,116.318049,0,201,39599.4502314815,2008-05-31,10:48:20
39.949673,116.318027,0,202,39599.4502546296,2008-05-31,10:48:22
39.949751,116.318015,0,201,39599.4502777778,2008-05-31,10:48:24
39.949855,116.318004,0,201,39599.4503009259,2008-05-31,10:48:26
39.949959,116.318051,0,206,39599.4503240741,2008-05-31,10:48:28
39.950074,116.318065,0,210,39599.4503472222,2008-05-31,10:48:30
39.950193,116.318078,0,220,39599.4503703704,2008-05-31,10:48:32
39.95032,116.318057,0,234,39599.4503935185,2008-05-31,10:48:34
39.950471,116.318018,0,249,39599.4504166667,2008-05-31,10:48:36
39.950564,116.317988,0,258,39599.4504398148,2008-05-31,10:48:38
39.950677,116.317932,0,281,39599.450462963,2008-05-31,10:48:40
39.950765,116.317861,0,302,39599.4504861111,2008-05-31,10:48:42
39.950824,116.317797,0,309,39599.4505092593,2008-05-31,10:48:44
39.950852,116.317726,0,327,39599.4505324074,2008-05-31,10:48:46
39.950871,116.317661,0,334,39599.4505555556,2008-05-31,10:48:48
39.9509,116.317654,0,343,39599.4505787037,2008-05-31,10:48:50
39.950925,116.317701,0,352,39599.4506018519,2008-05-31,10:48:52
39.950949,116.317706,0,339,39599.450625,2008-05-31,10:48:54
39.950951,116.317693,0,342,39599.4506481481,2008-05-31,10:48:56
39.950981,116.317661,0,338,39599.4506712963,2008-05-31,10:48:58
39.951018,116.317603,0,337,39599.4506944444,2008-05-31,10:49:00
39.951082,116.317579,0,336,39599.4507175926,2008-05-31,10:49:02
39.951129,116.317566,0,339,39599.4507407407,2008-05-31,10:49:04
39.951137,116.317552,0,334,39599.4507638889,2008-05-31,10:49:06
39.951129,116.317518,0,328,39599.450787037,2008-05-31,10:49:08
39.951116,116.317485,0,323,39599.4508101852,2008-05-31,10:49:10
39.951109,116.317469,0,318,39599.4508333333,2008-05-31,10:49:12
39.9511,116.317448,0,315,39599.4508564815,2008-05-31,10:49:14
39.951102,116.317436,0,313,39599.4508796296,2008-05-31,10:49:16
39.951129,116.317462,0,310,39599.4509027778,2008-05-31,10:49:18
39.951167,116.31747,0,308,39599.4509259259,2008-05-31,10:49:20
39.95123,116.317471,0,309,39599.4509490741,2008-05-31,10:49:22
39.95131,116.317523,0,307,39599.4509722222,2008-05-31,10:49:24
39.95136,116.317543,0,307,39599.4509953704,2008-05-31,10:49:26
39.951391,116.317572,0,310,39599.4510185185,2008-05-31,10:49:28
39.951392,116.317598,0,310,39599.4510416667,2008-05-31,10:49:30
39.951393,116.317599,0,310,39599.4510648148,2008-05-31,10:49:32
39.951394,116.317599,0,311,39599.451087963,2008-05-31,10:49:34
39.951395,116.3176,0,312,39599.4511111111,2008-05-31,10:49:36
39.951395,116.317601,0,313,39599.4511342593,2008-05-31,10:49:38
39.951404,116.317602,0,313,39599.4511574074,2008-05-31,10:49:40
39.951456,116.317625,0,316,39599.4511805556,2008-05-31,10:49:42
39.951534,116.31762,0,315,39599.4512037037,2008-05-31,10:49:44
39.951639,116.317602,0,315,39599.4512268519,2008-05-31,10:49:46
39.95176,116.317584,0,319,39599.45125,2008-05-31,10:49:48
39.951898,116.317559,0,323,39599.4512731481,2008-05-31,10:49:50
39.952031,116.317494,0,340,39599.4512962963,2008-05-31,10:49:52
39.952185,116.317459,0,358,39599.4513194444,2008-05-31,10:49:54
39.952374,116.317425,0,360,39599.4513425926,2008-05-31,10:49:56
39.952575,116.317393,0,360,39599.4513657407,2008-05-31,10:49:58
39.952781,116.317373,0,362,39599.4513888889,2008-05-31,10:50:00
39.952975,116.31734,0,365,39599.451412037,2008-05-31,10:50:02
39.953201,116.31732,0,361,39599.4514351852,2008-05-31,10:50:04
39.953465,116.317441,0,329,39599.4514583333,2008-05-31,10:50:06
39.95364,116.317404,0,338,39599.4514814815,2008-05-31,10:50:08
39.953793,116.317365,0,351,39599.4515046296,2008-05-31,10:50:10
39.953946,116.317335,0,363,39599.4515277778,2008-05-31,10:50:12
39.954089,116.3173,0,376,39599.4515509259,2008-05-31,10:50:14
39.954228,116.317276,0,383,39599.4515740741,2008-05-31,10:50:16
39.954344,116.317265,0,385,39599.4515972222,2008-05-31,10:50:18
39.954436,116.31725,0,388,39599.4516203704,2008-05-31,10:50:20
39.954503,116.317227,0,390,39599.4516435185,2008-05-31,10:50:22
39.954559,116.31729,0,405,39599.4516666667,2008-05-31,10:50:24
39.9546,116.317317,0,412,39599.4516898148,2008-05-31,10:50:26
39.954648,116.317338,0,417,39599.451712963,2008-05-31,10:50:28
39.954691,116.317323,0,420,39599.4517361111,2008-05-31,10:50:30
39.954732,116.31732,0,424,39599.4517592593,2008-05-31,10:50:32
39.954765,116.317315,0,427,39599.4517824074,2008-05-31,10:50:34
39.954795,116.317335,0,419,39599.4518055556,2008-05-31,10:50:36
39.954806,116.317358,0,401,39599.4518287037,2008-05-31,10:50:38
39.954816,116.317367,0,393,39599.4518518519,2008-05-31,10:50:40
39.954819,116.317367,0,390,39599.451875,2008-05-31,10:50:42
39.95482,116.317367,0,387,39599.4518981481,2008-05-31,10:50:44
39.954823,116.317367,0,385,39599.4519212963,2008-05-31,10:50:46
39.954823,116.317367,0,383,39599.4519444444,2008-05-31,10:50:48
39.954821,116.317367,0,381,39599.4519675926,2008-05-31,10:50:50
39.954815,116.317368,0,380,39599.4519907407,2008-05-31,10:50:52
39.954809,116.317369,0,380,39599.4520138889,2008-05-31,10:50:54
39.954805,116.31737,0,379,39599.452037037,2008-05-31,10:50:56
39.954801,116.31737,0,378,39599.4520601852,2008-05-31,10:50:58
39.954804,116.31737,0,378,39599.4520833333,2008-05-31,10:51:00
39.954907,116.317369,0,376,39599.4521064815,2008-05-31,10:51:02
39.955016,116.317333,0,373,39599.4521296296,2008-05-31,10:51:04
39.95514,116.317311,0,369,39599.4521527778,2008-05-31,10:51:06
39.955338,116.317338,0,333,39599.4521759259,2008-05-31,10:51:08
39.955512,116.317333,0,327,39599.4521990741,2008-05-31,10:51:10
39.955691,116.317317,0,325,39599.4522222222,2008-05-31,10:51:12
39.955882,116.317277,0,324,39599.4522453704,2008-05-31,10:51:14
39.956086,116.317223,0,319,39599.4522685185,2008-05-31,10:51:16
39.956297,116.317157,0,305,39599.4522916667,2008-05-31,10:51:18
39.956531,116.317111,0,285,39599.4523148148,2008-05-31,10:51:20
39.956758,116.317096,0,277,39599.452337963,2008-05-31,10:51:22
39.956995,116.317073,0,271,39599.4523611111,2008-05-31,10:51:24
39.957247,116.317032,0,271,39599.4523842593,2008-05-31,10:51:26
39.95747,116.316981,0,270,39599.4524074074,2008-05-31,10:51:28
39.957699,116.316902,0,266,39599.4524305556,2008-05-31,10:51:30
39.957916,116.316807,0,266,39599.4524537037,2008-05-31,10:51:32
39.958143,116.316755,0,263,39599.4524768519,2008-05-31,10:51:34
39.958386,116.316714,0,262,39599.4525,2008-05-31,10:51:36
39.958632,116.316669,0,264,39599.4525231481,2008-05-31,10:51:38
39.958857,116.316645,0,267,39599.4525462963,2008-05-31,10:51:40
39.959044,116.316641,0,271,39599.4525694444,2008-05-31,10:51:42
39.959167,116.316656,0,275,39599.4525925926,2008-05-31,10:51:44
39.959214,116.31669,0,274,39599.4526157407,2008-05-31,10:51:46
39.959224,116.316713,0,270,39599.4526388889,2008-05-31,10:51:48
39.959212,116.316719,0,262,39599.452662037,2008-05-31,10:51:50
39.959212,116.316731,0,257,39599.4526851852,2008-05-31,10:51:52
39.959247,116.316762,0,250,39599.4527083333,2008-05-31,10:51:54
39.95928,116.316776,0,233,39599.4527314815,2008-05-31,10:51:56
39.959302,116.316781,0,220,39599.4527546296,2008-05-31,10:51:58
39.959301,116.316783,0,210,39599.4527777778,2008-05-31,10:52:00
39.959303,116.316782,0,210,39599.4528009259,2008-05-31,10:52:02
39.959307,116.316781,0,209,39599.4528240741,2008-05-31,10:52:04
39.959318,116.316794,0,208,39599.4528472222,2008-05-31,10:52:06
39.959347,116.316838,0,208,39599.4528703704,2008-05-31,10:52:08
39.959351,116.316852,0,204,39599.4528935185,2008-05-31,10:52:10
39.959365,116.316864,0,198,39599.4529166667,2008-05-31,10:52:12
39.95942,116.316874,0,195,39599.4529398148,2008-05-31,10:52:14
39.959488,116.316816,0,196,39599.452962963,2008-05-31,10:52:16
39.95959,116.316759,0,196,39599.4529861111,2008-05-31,10:52:18
39.959706,116.316693,0,195,39599.4530092593,2008-05-31,10:52:20
39.959863,116.316674,0,201,39599.4530324074,2008-05-31,10:52:22
39.96004,116.316651,0,203,39599.4530555556,2008-05-31,10:52:24
39.960235,116.316635,0,208,39599.4530787037,2008-05-31,10:52:26
39.96043,116.3166,0,209,39599.4531018519,2008-05-31,10:52:28
39.960604,116.316537,0,208,39599.453125,2008-05-31,10:52:30
39.960803,116.316478,0,207,39599.4531481481,2008-05-31,10:52:32
39.961011,116.316426,0,203,39599.4531712963,2008-05-31,10:52:34
39.961217,116.316384,0,202,39599.4531944444,2008-05-31,10:52:36
39.961432,116.316354,0,201,39599.4532175926,2008-05-31,10:52:38
39.961666,116.316328,0,196,39599.4532407407,2008-05-31,10:52:40
39.961887,116.316306,0,195,39599.4532638889,2008-05-31,10:52:42
39.962097,116.316284,0,192,39599.453287037,2008-05-31,10:52:44
39.962304,116.316266,0,188,39599.4533101852,2008-05-31,10:52:46
39.962511,116.316248,0,183,39599.4533333333,2008-05-31,10:52:48
39.962718,116.316231,0,181,39599.4533564815,2008-05-31,10:52:50
39.96291,116.316201,0,174,39599.4533796296,2008-05-31,10:52:52
39.96311,116.316154,0,169,39599.4534027778,2008-05-31,10:52:54
39.963321,116.316112,0,162,39599.4534259259,2008-05-31,10:52:56
39.96353,116.316047,0,156,39599.4534490741,2008-05-31,10:52:58
39.963734,116.315964,0,151,39599.4534722222,2008-05-31,10:53:00
39.963949,116.315895,0,147,39599.4534953704,2008-05-31,10:53:02
39.964148,116.315828,0,143,39599.4535185185,2008-05-31,10:53:04
39.964329,116.315754,0,138,39599.4535416667,2008-05-31,10:53:06
39.96451,116.315677,0,135,39599.4535648148,2008-05-31,10:53:08
39.964685,116.315614,0,133,39599.453587963,2008-05-31,10:53:10
39.964842,116.31555,0,129,39599.4536111111,2008-05-31,10:53:12
39.964977,116.315492,0,124,39599.4536342593,2008-05-31,10:53:14
39.965061,116.315455,0,120,39599.4536574074,2008-05-31,10:53:16
39.96508,116.31544,0,116,39599.4536805556,2008-05-31,10:53:18
39.965079,116.315411,0,114,39599.4537037037,2008-05-31,10:53:20
39.965082,116.315409,0,109,39599.4537268518,2008-05-31,10:53:22
39.965083,116.315408,0,106,39599.45375,2008-05-31,10:53:24
39.965085,116.315406,0,104,39599.4537731481,2008-05-31,10:53:26
39.965088,116.315405,0,103,39599.4537962963,2008-05-31,10:53:28
39.965216,116.315297,0,103,39599.455,2008-05-31,10:55:12
39.965353,116.315226,0,103,39599.4550231481,2008-05-31,10:55:14
39.965515,116.315131,0,103,39599.4550462963,2008-05-31,10:55:16
39.965678,116.315084,0,102,39599.4550694444,2008-05-31,10:55:18
39.965831,116.315,0,102,39599.4550925926,2008-05-31,10:55:20
39.965988,116.31495,0,100,39599.4551157407,2008-05-31,10:55:22
39.966135,116.314934,0,100,39599.4551388889,2008-05-31,10:55:24
39.966274,116.314891,0,101,39599.455162037,2008-05-31,10:55:26
39.96639,116.314834,0,100,39599.4551851852,2008-05-31,10:55:28
39.966537,116.314768,0,99,39599.4552083333,2008-05-31,10:55:30
39.966676,116.314706,0,100,39599.4552314815,2008-05-31,10:55:32
39.966833,116.314638,0,101,39599.4552546296,2008-05-31,10:55:34
39.966975,116.314595,0,105,39599.4552777778,2008-05-31,10:55:36
39.967108,116.314541,0,110,39599.4553009259,2008-05-31,10:55:38
39.967231,116.314493,0,110,39599.4553240741,2008-05-31,10:55:40
39.967362,116.314438,0,113,39599.4553472222,2008-05-31,10:55:42
39.967522,116.31437,0,118,39599.4553703704,2008-05-31,10:55:44
39.967687,116.314293,0,121,39599.4553935185,2008-05-31,10:55:46
39.967831,116.314226,0,125,39599.4554166667,2008-05-31,10:55:48
39.967962,116.314153,0,130,39599.4554398148,2008-05-31,10:55:50
39.968095,116.314103,0,133,39599.455462963,2008-05-31,10:55:52
39.968197,116.314051,0,134,39599.4554861111,2008-05-31,10:55:54
39.96827,116.314048,0,135,39599.4555092593,2008-05-31,10:55:56
39.968299,116.314053,0,137,39599.4555324074,2008-05-31,10:55:58
39.968307,116.314073,0,139,39599.4555555556,2008-05-31,10:56:00
39.968309,116.314107,0,142,39599.4555787037,2008-05-31,10:56:02
39.968311,116.314107,0,143,39599.4556018518,2008-05-31,10:56:04
39.968309,116.314108,0,144,39599.455625,2008-05-31,10:56:06
39.96831,116.314108,0,145,39599.4556481481,2008-05-31,10:56:08
39.968311,116.314107,0,145,39599.4556712963,2008-05-31,10:56:10
39.968316,116.314104,0,145,39599.4556944444,2008-05-31,10:56:12
39.968341,116.314077,0,146,39599.4557175926,2008-05-31,10:56:14
39.968389,116.314029,0,147,39599.4557407407,2008-05-31,10:56:16
39.968533,116.31398,0,149,39599.4557638889,2008-05-31,10:56:18
39.968688,116.313908,0,151,39599.455787037,2008-05-31,10:56:20
39.968809,116.31382,0,153,39599.4558101852,2008-05-31,10:56:22
39.968913,116.313723,0,157,39599.4558333333,2008-05-31,10:56:24
39.969049,116.31362,0,159,39599.4558564815,2008-05-31,10:56:26
39.969179,116.313504,0,165,39599.4558796296,2008-05-31,10:56:28
39.969361,116.313428,0,167,39599.4559027778,2008-05-31,10:56:30
39.969549,116.313357,0,168,39599.4559259259,2008-05-31,10:56:32
39.96971,116.313276,0,170,39599.4559490741,2008-05-31,10:56:34
39.969873,116.313175,0,170,39599.4559722222,2008-05-31,10:56:36
39.970034,116.313087,0,170,39599.4559953704,2008-05-31,10:56:38
39.970192,116.312988,0,170,39599.4560185185,2008-05-31,10:56:40
39.970341,116.31289,0,171,39599.4560416667,2008-05-31,10:56:42
39.970523,116.312834,0,171,39599.4560648148,2008-05-31,10:56:44
39.970698,116.31281,0,169,39599.456087963,2008-05-31,10:56:46
39.97085,116.312759,0,168,39599.4561111111,2008-05-31,10:56:48
39.971007,116.312707,0,168,39599.4561342593,2008-05-31,10:56:50
39.971172,116.312669,0,169,39599.4561574074,2008-05-31,10:56:52
39.97135,116.312624,0,170,39599.4561805556,2008-05-31,10:56:54
39.971546,116.312575,0,169,39599.4562037037,2008-05-31,10:56:56
39.971741,116.312511,0,169,39599.4562268518,2008-05-31,10:56:58
39.97191,116.31247,0,172,39599.45625,2008-05-31,10:57:00
39.972037,116.312436,0,173,39599.4562731481,2008-05-31,10:57:02
39.972128,116.312433,0,174,39599.4562962963,2008-05-31,10:57:04
39.972188,116.312422,0,173,39599.4563194444,2008-05-31,10:57:06
39.972234,116.312442,0,173,39599.4563425926,2008-05-31,10:57:08
39.972268,116.312446,0,173,39599.4563657407,2008-05-31,10:57:10
39.972291,116.31247,0,179,39599.4563888889,2008-05-31,10:57:12
39.972293,116.312469,0,179,39599.456412037,2008-05-31,10:57:14
39.972301,116.312461,0,179,39599.4564351852,2008-05-31,10:57:16
39.972341,116.312438,0,181,39599.4564583333,2008-05-31,10:57:18
39.972402,116.312384,0,181,39599.4564814815,2008-05-31,10:57:20
39.972483,116.312308,0,182,39599.4565046296,2008-05-31,10:57:22
39.972601,116.312227,0,181,39599.4565277778,2008-05-31,10:57:24
39.972775,116.312173,0,182,39599.4565509259,2008-05-31,10:57:26
39.972946,116.312126,0,184,39599.4565740741,2008-05-31,10:57:28
39.97313,116.312077,0,186,39599.4565972222,2008-05-31,10:57:30
39.97331,116.312015,0,187,39599.4566203704,2008-05-31,10:57:32
39.97347,116.311944,0,187,39599.4566435185,2008-05-31,10:57:34
39.973604,116.311903,0,186,39599.4566666667,2008-05-31,10:57:36
39.97371,116.311869,0,181,39599.4566898148,2008-05-31,10:57:38
39.973762,116.311859,0,174,39599.456712963,2008-05-31,10:57:40
39.973763,116.311852,0,170,39599.4567361111,2008-05-31,10:57:42
39.973759,116.311853,0,171,39599.4567592593,2008-05-31,10:57:44
39.973758,116.311852,0,169,39599.4567824074,2008-05-31,10:57:46
39.973757,116.311852,0,169,39599.4568055556,2008-05-31,10:57:48
39.973757,116.311852,0,168,39599.4568287037,2008-05-31,10:57:50
39.973756,116.311852,0,168,39599.4568518519,2008-05-31,10:57:52
39.973755,116.311851,0,168,39599.456875,2008-05-31,10:57:54
39.973754,116.311852,0,168,39599.4568981482,2008-05-31,10:57:56
39.973754,116.311853,0,167,39599.4569212963,2008-05-31,10:57:58
39.973753,116.311852,0,167,39599.4569444444,2008-05-31,10:58:00
39.973753,116.311851,0,167,39599.4569675926,2008-05-31,10:58:02
39.97377,116.311836,0,167,39599.4569907407,2008-05-31,10:58:04
39.97381,116.311779,0,168,39599.4570138889,2008-05-31,10:58:06
39.973883,116.311725,0,169,39599.457037037,2008-05-31,10:58:08
39.973975,116.31164,0,170,39599.4570601852,2008-05-31,10:58:10
39.974104,116.311601,0,172,39599.4570833333,2008-05-31,10:58:12
39.974244,116.311544,0,173,39599.4571064815,2008-05-31,10:58:14
39.974396,116.31148,0,175,39599.4571296296,2008-05-31,10:58:16
39.974558,116.31142,0,177,39599.4571527778,2008-05-31,10:58:18
39.974731,116.31135,0,178,39599.4571759259,2008-05-31,10:58:20
39.974949,116.311446,0,188,39599.4571990741,2008-05-31,10:58:22
39.975119,116.311391,0,187,39599.4572222222,2008-05-31,10:58:24
39.975292,116.311353,0,185,39599.4572453704,2008-05-31,10:58:26
39.97545,116.311297,0,182,39599.4572685185,2008-05-31,10:58:28
39.975597,116.31121,0,177,39599.4572916667,2008-05-31,10:58:30
39.975752,116.311139,0,175,39599.4573148148,2008-05-31,10:58:32
39.975896,116.311092,0,176,39599.457337963,2008-05-31,10:58:34
39.975992,116.311065,0,171,39599.4573611111,2008-05-31,10:58:36
39.976013,116.311066,0,168,39599.4573842593,2008-05-31,10:58:38
39.976011,116.311069,0,174,39599.4574074074,2008-05-31,10:58:40
39.97601,116.311069,0,174,39599.4574305556,2008-05-31,10:58:42
39.976011,116.311068,0,173,39599.4574537037,2008-05-31,10:58:44
39.976013,116.311066,0,173,39599.4574768519,2008-05-31,10:58:46
39.976015,116.311065,0,173,39599.4575,2008-05-31,10:58:48
39.976019,116.311062,0,173,39599.4575231481,2008-05-31,10:58:50
39.976056,116.311023,0,173,39599.4575462963,2008-05-31,10:58:52
39.976133,116.310988,0,175,39599.4575694444,2008-05-31,10:58:54
39.97624,116.310964,0,175,39599.4575925926,2008-05-31,10:58:56
39.976413,116.310943,0,172,39599.4576157407,2008-05-31,10:58:58
39.976601,116.310925,0,169,39599.4576388889,2008-05-31,10:59:00
39.976781,116.3109,0,167,39599.457662037,2008-05-31,10:59:02
39.976967,116.310876,0,165,39599.4576851852,2008-05-31,10:59:04
39.977169,116.310873,0,163,39599.4577083333,2008-05-31,10:59:06
39.977366,116.310843,0,162,39599.4577314815,2008-05-31,10:59:08
39.977583,116.310834,0,167,39599.4577546296,2008-05-31,10:59:10
39.977797,116.310782,0,167,39599.4577777778,2008-05-31,10:59:12
39.978016,116.310729,0,164,39599.4578009259,2008-05-31,10:59:14
39.978228,116.310661,0,158,39599.4578240741,2008-05-31,10:59:16
39.978449,116.310604,0,155,39599.4578472222,2008-05-31,10:59:18
39.978647,116.310524,0,149,39599.4578703704,2008-05-31,10:59:20
39.978861,116.310515,0,155,39599.4578935185,2008-05-31,10:59:22
39.979052,116.310605,0,165,39599.4579166667,2008-05-31,10:59:24
39.979157,116.31061,0,165,39599.4579398148,2008-05-31,10:59:26
39.979237,116.310627,0,163,39599.457962963,2008-05-31,10:59:28
39.979259,116.310618,0,163,39599.4579861111,2008-05-31,10:59:30
39.979246,116.310615,0,164,39599.4580092593,2008-05-31,10:59:32
39.979237,116.31062,0,164,39599.4580324074,2008-05-31,10:59:34
39.979237,116.310621,0,165,39599.4580555556,2008-05-31,10:59:36
39.979244,116.310635,0,165,39599.4580787037,2008-05-31,10:59:38
39.979248,116.310642,0,166,39599.4581018519,2008-05-31,10:59:40
39.97925,116.310643,0,166,39599.458125,2008-05-31,10:59:42
39.979251,116.310643,0,166,39599.4581481481,2008-05-31,10:59:44
39.979251,116.310643,0,166,39599.4581712963,2008-05-31,10:59:46
39.97925,116.310643,0,166,39599.4581944444,2008-05-31,10:59:48
39.97925,116.310643,0,167,39599.4582175926,2008-05-31,10:59:50
39.979248,116.310643,0,167,39599.4582407407,2008-05-31,10:59:52
39.979245,116.310643,0,167,39599.4582638889,2008-05-31,10:59:54
39.979239,116.310643,0,167,39599.458287037,2008-05-31,10:59:56
39.979233,116.310644,0,167,39599.4583101852,2008-05-31,10:59:58
39.979229,116.310644,0,167,39599.4583333333,2008-05-31,11:00:00
39.979226,116.310644,0,168,39599.4583564815,2008-05-31,11:00:02
39.979225,116.310644,0,168,39599.4583796296,2008-05-31,11:00:04
39.979225,116.310645,0,168,39599.4584027778,2008-05-31,11:00:06
39.979226,116.310645,0,168,39599.4584259259,2008-05-31,11:00:08
39.979227,116.310646,0,168,39599.4584490741,2008-05-31,11:00:10
39.979228,116.310647,0,167,39599.4584722222,2008-05-31,11:00:12
39.979232,116.310647,0,167,39599.4584953704,2008-05-31,11:00:14
39.979234,116.310648,0,167,39599.4585185185,2008-05-31,11:00:16
39.979234,116.310648,0,167,39599.4585416667,2008-05-31,11:00:18
39.979233,116.310648,0,167,39599.4585648148,2008-05-31,11:00:20
39.979232,116.310649,0,167,39599.458587963,2008-05-31,11:00:22
39.979231,116.310649,0,167,39599.4586111111,2008-05-31,11:00:24
39.979229,116.310649,0,167,39599.4586342593,2008-05-31,11:00:26
39.979227,116.310649,0,167,39599.4586574074,2008-05-31,11:00:28
39.979227,116.310649,0,167,39599.4586805556,2008-05-31,11:00:30
39.979226,116.310649,0,167,39599.4587037037,2008-05-31,11:00:32
39.979227,116.310649,0,167,39599.4587268519,2008-05-31,11:00:34
39.979234,116.310648,0,168,39599.45875,2008-05-31,11:00:36
39.979265,116.310606,0,170,39599.4587731481,2008-05-31,11:00:38
39.979338,116.310569,0,172,39599.4587962963,2008-05-31,11:00:40
39.979504,116.310713,0,174,39599.4588194444,2008-05-31,11:00:42
39.979664,116.310726,0,172,39599.4588425926,2008-05-31,11:00:44
39.979822,116.310701,0,171,39599.4588657407,2008-05-31,11:00:46
39.979984,116.310654,0,171,39599.4588888889,2008-05-31,11:00:48
39.980172,116.310621,0,170,39599.458912037,2008-05-31,11:00:50
39.980369,116.310596,0,173,39599.4589351852,2008-05-31,11:00:52
39.980581,116.310582,0,175,39599.4589583333,2008-05-31,11:00:54
39.980799,116.310566,0,178,39599.4589814815,2008-05-31,11:00:56
39.981014,116.310575,0,184,39599.4590046296,2008-05-31,11:00:58
39.981192,116.310601,0,186,39599.4590277778,2008-05-31,11:01:00
39.981326,116.310617,0,187,39599.4590509259,2008-05-31,11:01:02
39.981415,116.310611,0,180,39599.4590740741,2008-05-31,11:01:04
39.981507,116.310598,0,177,39599.4590972222,2008-05-31,11:01:06
39.981619,116.310577,0,179,39599.4591203704,2008-05-31,11:01:08
39.98174,116.310559,0,183,39599.4591435185,2008-05-31,11:01:10
39.981868,116.310537,0,172,39599.4591666667,2008-05-31,11:01:12
39.981981,116.310498,0,156,39599.4591898148,2008-05-31,11:01:14
39.982057,116.310402,0,163,39599.459212963,2008-05-31,11:01:16
39.982123,116.310443,0,151,39599.4592361111,2008-05-31,11:01:18
39.982141,116.310463,0,153,39599.4592592593,2008-05-31,11:01:20
39.982117,116.310499,0,161,39599.4592824074,2008-05-31,11:01:22
39.982109,116.310501,0,158,39599.4593055556,2008-05-31,11:01:24
39.982117,116.310504,0,157,39599.4593287037,2008-05-31,11:01:26
39.98213,116.31049,0,155,39599.4593518519,2008-05-31,11:01:28
39.982137,116.310472,0,154,39599.459375,2008-05-31,11:01:30
39.98213,116.31053,0,156,39599.4593981481,2008-05-31,11:01:32
39.98214,116.31055,0,160,39599.4594212963,2008-05-31,11:01:34
39.98217,116.310563,0,160,39599.4594444444,2008-05-31,11:01:36
39.982207,116.310619,0,159,39599.4594675926,2008-05-31,11:01:38
39.982234,116.310637,0,159,39599.4594907407,2008-05-31,11:01:40
39.982275,116.310707,0,159,39599.4595138889,2008-05-31,11:01:42
39.9823,116.310725,0,164,39599.459537037,2008-05-31,11:01:44
39.982315,116.310713,0,165,39599.4595601852,2008-05-31,11:01:46
39.982344,116.310734,0,162,39599.4595833333,2008-05-31,11:01:48
39.982345,116.31073,0,163,39599.4596064815,2008-05-31,11:01:50
39.982362,116.310756,0,162,39599.4596296296,2008-05-31,11:01:52
39.982374,116.310755,0,167,39599.4596527778,2008-05-31,11:01:54
39.982387,116.310739,0,169,39599.4596759259,2008-05-31,11:01:56
39.982385,116.310736,0,178,39599.4596990741,2008-05-31,11:01:58
39.982401,116.310735,0,184,39599.4597222222,2008-05-31,11:02:00
39.982424,116.310738,0,186,39599.4597453704,2008-05-31,11:02:02
39.982426,116.310734,0,190,39599.4597685185,2008-05-31,11:02:04
39.98246,116.310752,0,196,39599.4597916667,2008-05-31,11:02:06
39.982493,116.310772,0,197,39599.4598148148,2008-05-31,11:02:08
39.982523,116.310785,0,198,39599.459837963,2008-05-31,11:02:10
39.982552,116.310794,0,200,39599.4598611111,2008-05-31,11:02:12
39.982581,116.310802,0,203,39599.4598842593,2008-05-31,11:02:14
39.982628,116.310832,0,207,39599.4599074074,2008-05-31,11:02:16
39.982665,116.310782,0,206,39599.4599305556,2008-05-31,11:02:18
39.982694,116.310734,0,211,39599.4599537037,2008-05-31,11:02:20
39.982718,116.310816,0,210,39599.4599768519,2008-05-31,11:02:22
39.982759,116.310796,0,210,39599.46,2008-05-31,11:02:24
39.982753,116.310846,0,211,39599.4600231481,2008-05-31,11:02:26
39.982787,116.310801,0,215,39599.4600462963,2008-05-31,11:02:28
39.982822,116.31076,0,212,39599.4600694444,2008-05-31,11:02:30
39.982849,116.310744,0,208,39599.4600925926,2008-05-31,11:02:32
39.982868,116.310737,0,206,39599.4601157407,2008-05-31,11:02:34
39.982885,116.31073,0,206,39599.4601388889,2008-05-31,11:02:36
39.982923,116.310704,0,204,39599.460162037,2008-05-31,11:02:38
39.982952,116.310705,0,198,39599.4601851852,2008-05-31,11:02:40
39.982983,116.310693,0,196,39599.4602083333,2008-05-31,11:02:42
39.983002,116.310689,0,196,39599.4602314815,2008-05-31,11:02:44
39.983021,116.310674,0,195,39599.4602546296,2008-05-31,11:02:46
39.98305,116.310661,0,194,39599.4602777778,2008-05-31,11:02:48
39.983103,116.310655,0,194,39599.4603009259,2008-05-31,11:02:50
39.983131,116.310645,0,195,39599.4603240741,2008-05-31,11:02:52
39.983173,116.310643,0,198,39599.4603472222,2008-05-31,11:02:54
39.983202,116.310638,0,199,39599.4603703704,2008-05-31,11:02:56
39.983224,116.310621,0,201,39599.4603935185,2008-05-31,11:02:58
39.983261,116.310619,0,203,39599.4604166667,2008-05-31,11:03:00
39.983293,116.310607,0,205,39599.4604398148,2008-05-31,11:03:02
39.98333,116.310611,0,203,39599.460462963,2008-05-31,11:03:04
39.983376,116.310604,0,204,39599.4604861111,2008-05-31,11:03:06
39.983404,116.31059,0,206,39599.4605092593,2008-05-31,11:03:08
39.983427,116.310583,0,206,39599.4605324074,2008-05-31,11:03:10
39.983462,116.310609,0,205,39599.4605555556,2008-05-31,11:03:12
39.983499,116.310632,0,198,39599.4605787037,2008-05-31,11:03:14
39.983528,116.310629,0,198,39599.4606018519,2008-05-31,11:03:16
39.983556,116.310624,0,199,39599.460625,2008-05-31,11:03:18
39.983579,116.310624,0,199,39599.4606481481,2008-05-31,11:03:20
39.9836,116.310621,0,198,39599.4606712963,2008-05-31,11:03:22
39.983626,116.310618,0,195,39599.4606944444,2008-05-31,11:03:24
39.983639,116.310609,0,196,39599.4607175926,2008-05-31,11:03:26
39.983666,116.310608,0,195,39599.4607407407,2008-05-31,11:03:28
39.98369,116.310616,0,196,39599.4607638889,2008-05-31,11:03:30
39.983709,116.310609,0,195,39599.460787037,2008-05-31,11:03:32
39.983734,116.310612,0,196,39599.4608101852,2008-05-31,11:03:34
39.983764,116.310606,0,194,39599.4608333333,2008-05-31,11:03:36
39.983781,116.310585,0,187,39599.4608564815,2008-05-31,11:03:38
39.983808,116.310577,0,187,39599.4608796296,2008-05-31,11:03:40
39.983824,116.310565,0,188,39599.4609027778,2008-05-31,11:03:42
39.983838,116.310541,0,185,39599.4609259259,2008-05-31,11:03:44
39.983859,116.310517,0,181,39599.4609490741,2008-05-31,11:03:46
39.983871,116.310476,0,181,39599.4609722222,2008-05-31,11:03:48
39.98387,116.310443,0,176,39599.4609953704,2008-05-31,11:03:50
39.983875,116.31041,0,173,39599.4610185185,2008-05-31,11:03:52
39.983877,116.310372,0,172,39599.4610416667,2008-05-31,11:03:54
39.983869,116.310346,0,173,39599.4610648148,2008-05-31,11:03:56
39.983865,116.310323,0,171,39599.461087963,2008-05-31,11:03:58
39.983867,116.310299,0,169,39599.4611111111,2008-05-31,11:04:00
39.983859,116.310265,0,166,39599.4611342593,2008-05-31,11:04:02
39.98386,116.310227,0,165,39599.4611574074,2008-05-31,11:04:04
39.98386,116.310197,0,162,39599.4611805556,2008-05-31,11:04:06
39.983874,116.310171,0,160,39599.4612037037,2008-05-31,11:04:08
39.983879,116.310142,0,160,39599.4612268518,2008-05-31,11:04:10
39.983872,116.3101,0,160,39599.46125,2008-05-31,11:04:12
39.983878,116.310066,0,159,39599.4612731481,2008-05-31,11:04:14
39.983889,116.310038,0,159,39599.4612962963,2008-05-31,11:04:16
39.983898,116.310022,0,159,39599.4613194444,2008-05-31,11:04:18
39.983898,116.310007,0,157,39599.4613425926,2008-05-31,11:04:20
39.983888,116.30999,0,158,39599.4613657407,2008-05-31,11:04:22
39.983891,116.30997,0,158,39599.4613888889,2008-05-31,11:04:24
39.983893,116.309966,0,158,39599.461412037,2008-05-31,11:04:26
39.983894,116.309963,0,158,39599.4614351852,2008-05-31,11:04:28
39.983893,116.309967,0,158,39599.4614583333,2008-05-31,11:04:30
39.983893,116.309967,0,158,39599.4614814815,2008-05-31,11:04:32
39.983891,116.309968,0,158,39599.4615046296,2008-05-31,11:04:34
39.983892,116.309968,0,158,39599.4615277778,2008-05-31,11:04:36
39.983894,116.309968,0,158,39599.4615509259,2008-05-31,11:04:38
39.983897,116.309968,0,158,39599.4615740741,2008-05-31,11:04:40
39.9839,116.309968,0,158,39599.4615972222,2008-05-31,11:04:42
39.983902,116.309968,0,157,39599.4616203704,2008-05-31,11:04:44
39.983905,116.309967,0,157,39599.4616435185,2008-05-31,11:04:46
39.983909,116.309967,0,157,39599.4616666667,2008-05-31,11:04:48
39.983909,116.309962,0,156,39599.4616898148,2008-05-31,11:04:50
39.983912,116.309958,0,154,39599.461712963,2008-05-31,11:04:52
39.983914,116.309958,0,154,39599.4617361111,2008-05-31,11:04:54
39.983916,116.309958,0,153,39599.4617592593,2008-05-31,11:04:56
39.983919,116.309957,0,153,39599.4617824074,2008-05-31,11:04:58
39.983923,116.309957,0,152,39599.4618055556,2008-05-31,11:05:00
39.983925,116.309943,0,153,39599.4618287037,2008-05-31,11:05:02
39.983939,116.309949,0,153,39599.4618518518,2008-05-31,11:05:04
39.983956,116.309934,0,153,39599.461875,2008-05-31,11:05:06
39.983979,116.309909,0,153,39599.4618981481,2008-05-31,11:05:08
39.984005,116.309905,0,152,39599.4619212963,2008-05-31,11:05:10
39.984023,116.309914,0,153,39599.4619444444,2008-05-31,11:05:12
39.984038,116.309924,0,154,39599.4619675926,2008-05-31,11:05:14
39.984046,116.309919,0,154,39599.4619907407,2008-05-31,11:05:16
39.984067,116.309915,0,155,39599.4620138889,2008-05-31,11:05:18
39.984092,116.3099,0,155,39599.462037037,2008-05-31,11:05:20
39.984118,116.309882,0,155,39599.4620601852,2008-05-31,11:05:22
39.984139,116.30987,0,155,39599.4620833333,2008-05-31,11:05:24
39.984163,116.30986,0,155,39599.4621064815,2008-05-31,11:05:26
39.984188,116.309855,0,156,39599.4621296296,2008-05-31,11:05:28
39.984211,116.309855,0,156,39599.4621527778,2008-05-31,11:05:30
39.984234,116.30985,0,157,39599.4621759259,2008-05-31,11:05:32
39.984261,116.309847,0,157,39599.4621990741,2008-05-31,11:05:34
39.984283,116.309845,0,159,39599.4622222222,2008-05-31,11:05:36
39.984319,116.309847,0,160,39599.4622453704,2008-05-31,11:05:38
39.984348,116.309837,0,160,39599.4622685185,2008-05-31,11:05:40
39.984371,116.309826,0,160,39599.4622916667,2008-05-31,11:05:42
39.984394,116.309819,0,159,39599.4623148148,2008-05-31,11:05:44
39.984419,116.309809,0,159,39599.462337963,2008-05-31,11:05:46
39.984435,116.3098,0,159,39599.4623611111,2008-05-31,11:05:48
39.984444,116.309802,0,159,39599.4623842593,2008-05-31,11:05:50
39.984458,116.309788,0,158,39599.4624074074,2008-05-31,11:05:52
39.98448,116.309775,0,157,39599.4624305556,2008-05-31,11:05:54
39.984504,116.309757,0,156,39599.4624537037,2008-05-31,11:05:56
39.984532,116.309749,0,153,39599.4624768518,2008-05-31,11:05:58
39.984563,116.309751,0,153,39599.4625,2008-05-31,11:06:00
39.984589,116.309762,0,152,39599.4625231481,2008-05-31,11:06:02
39.984605,116.309778,0,150,39599.4625462963,2008-05-31,11:06:04
39.984623,116.309787,0,150,39599.4625694444,2008-05-31,11:06:06
39.984655,116.309807,0,149,39599.4625925926,2008-05-31,11:06:08
39.984678,116.309805,0,148,39599.4626157407,2008-05-31,11:06:10
39.984699,116.309799,0,148,39599.4626388889,2008-05-31,11:06:12
39.984723,116.309801,0,145,39599.462662037,2008-05-31,11:06:14
39.984747,116.309805,0,143,39599.4626851852,2008-05-31,11:06:16
39.984762,116.309801,0,141,39599.4627083333,2008-05-31,11:06:18
39.984795,116.309793,0,140,39599.4627314815,2008-05-31,11:06:20
39.984826,116.309777,0,139,39599.4627546296,2008-05-31,11:06:22
39.984854,116.309782,0,138,39599.4627777778,2008-05-31,11:06:24
39.984892,116.30979,0,139,39599.4628009259,2008-05-31,11:06:26
39.984905,116.309782,0,145,39599.4628240741,2008-05-31,11:06:28
39.984923,116.309789,0,151,39599.4628472222,2008-05-31,11:06:30
39.98494,116.30978,0,150,39599.4628703704,2008-05-31,11:06:32
39.984966,116.309789,0,152,39599.4628935185,2008-05-31,11:06:34
39.984962,116.309773,0,161,39599.4629166667,2008-05-31,11:06:36
39.985,116.309772,0,166,39599.4629398148,2008-05-31,11:06:38
39.985028,116.309756,0,167,39599.462962963,2008-05-31,11:06:40
39.985056,116.309735,0,169,39599.4629861111,2008-05-31,11:06:42
39.985078,116.309709,0,170,39599.4630092593,2008-05-31,11:06:44
39.985102,116.309684,0,172,39599.4630324074,2008-05-31,11:06:46
39.985118,116.309657,0,173,39599.4630555556,2008-05-31,11:06:48
39.985131,116.309616,0,174,39599.4630787037,2008-05-31,11:06:50
39.985147,116.309579,0,173,39599.4631018518,2008-05-31,11:06:52
39.985145,116.309561,0,174,39599.463125,2008-05-31,11:06:54
39.985154,116.309534,0,174,39599.4631481481,2008-05-31,11:06:56
39.985159,116.309506,0,173,39599.4631712963,2008-05-31,11:06:58
39.985132,116.30947,0,174,39599.4631944444,2008-05-31,11:07:00
39.985134,116.309434,0,174,39599.4632175926,2008-05-31,11:07:02
39.985095,116.309365,0,176,39599.4632407407,2008-05-31,11:07:04
39.985082,116.309318,0,176,39599.4632638889,2008-05-31,11:07:06
39.985113,116.309298,0,175,39599.463287037,2008-05-31,11:07:08
39.985133,116.309273,0,172,39599.4633101852,2008-05-31,11:07:10
39.985145,116.30924,0,169,39599.4633333333,2008-05-31,11:07:12
39.985146,116.3092,0,166,39599.4633564815,2008-05-31,11:07:14
39.985155,116.309168,0,164,39599.4633796296,2008-05-31,11:07:16
39.985157,116.309123,0,162,39599.4634027778,2008-05-31,11:07:18
39.985147,116.309084,0,160,39599.4634259259,2008-05-31,11:07:20
39.985157,116.309051,0,159,39599.4634490741,2008-05-31,11:07:22
39.985139,116.309018,0,152,39599.4634722222,2008-05-31,11:07:24
39.985149,116.308991,0,151,39599.4634953704,2008-05-31,11:07:26
39.98515,116.308956,0,151,39599.4635185185,2008-05-31,11:07:28
39.985148,116.308916,0,150,39599.4635416667,2008-05-31,11:07:30
39.985154,116.308863,0,151,39599.4635648148,2008-05-31,11:07:32
39.985167,116.308836,0,150,39599.463587963,2008-05-31,11:07:34
39.98518,116.308803,0,154,39599.4636111111,2008-05-31,11:07:36
39.98519,116.308766,0,152,39599.4636342593,2008-05-31,11:07:38
39.985199,116.308732,0,151,39599.4636574074,2008-05-31,11:07:40
39.985203,116.308701,0,149,39599.4636805556,2008-05-31,11:07:42
39.985192,116.308661,0,146,39599.4637037037,2008-05-31,11:07:44
39.985198,116.308637,0,146,39599.4637268518,2008-05-31,11:07:46
39.985219,116.308618,0,144,39599.46375,2008-05-31,11:07:48
39.985225,116.308601,0,145,39599.4637731481,2008-05-31,11:07:50
39.985251,116.308592,0,146,39599.4637962963,2008-05-31,11:07:52
39.985276,116.308595,0,146,39599.4638194444,2008-05-31,11:07:54
39.98529,116.308581,0,147,39599.4638425926,2008-05-31,11:07:56
39.985306,116.308558,0,148,39599.4638657407,2008-05-31,11:07:58
39.985318,116.308545,0,149,39599.4638888889,2008-05-31,11:08:00
39.985352,116.308537,0,153,39599.463912037,2008-05-31,11:08:02
39.985351,116.308507,0,155,39599.4639351852,2008-05-31,11:08:04
39.985351,116.308478,0,156,39599.4639583333,2008-05-31,11:08:06
39.985346,116.308448,0,158,39599.4639814815,2008-05-31,11:08:08
39.985351,116.308404,0,159,39599.4640046296,2008-05-31,11:08:10
39.985364,116.308367,0,159,39599.4640277778,2008-05-31,11:08:12
39.985384,116.308341,0,161,39599.4640509259,2008-05-31,11:08:14
39.98539,116.308298,0,161,39599.4640740741,2008-05-31,11:08:16
39.985397,116.308255,0,161,39599.4640972222,2008-05-31,11:08:18
39.985396,116.308219,0,161,39599.4641203704,2008-05-31,11:08:20
39.985389,116.308179,0,161,39599.4641435185,2008-05-31,11:08:22
39.985409,116.308153,0,162,39599.4641666667,2008-05-31,11:08:24
39.985407,116.308109,0,162,39599.4641898148,2008-05-31,11:08:26
39.985408,116.308075,0,162,39599.464212963,2008-05-31,11:08:28
39.985413,116.308031,0,162,39599.4642361111,2008-05-31,11:08:30
39.985414,116.307997,0,162,39599.4642592593,2008-05-31,11:08:32
39.985428,116.307957,0,162,39599.4642824074,2008-05-31,11:08:34
39.985439,116.30792,0,162,39599.4643055556,2008-05-31,11:08:36
39.985439,116.307885,0,162,39599.4643287037,2008-05-31,11:08:38
39.985421,116.307853,0,161,39599.4643518519,2008-05-31,11:08:40
39.985436,116.307811,0,159,39599.464375,2008-05-31,11:08:42
39.985433,116.307781,0,162,39599.4643981481,2008-05-31,11:08:44
39.985434,116.307763,0,162,39599.4644212963,2008-05-31,11:08:46
39.985441,116.30775,0,160,39599.4644444444,2008-05-31,11:08:48
39.985441,116.307721,0,160,39599.4644675926,2008-05-31,11:08:50
39.985436,116.30768,0,161,39599.4644907407,2008-05-31,11:08:52
39.98543,116.307641,0,162,39599.4645138889,2008-05-31,11:08:54
39.985398,116.307613,0,166,39599.464537037,2008-05-31,11:08:56
39.985393,116.307584,0,168,39599.4645601852,2008-05-31,11:08:58
39.985395,116.307538,0,170,39599.4645833333,2008-05-31,11:09:00
39.985415,116.307512,0,170,39599.4646064815,2008-05-31,11:09:02
39.985422,116.307462,0,173,39599.4646296296,2008-05-31,11:09:04
39.98542,116.307426,0,172,39599.4646527778,2008-05-31,11:09:06
39.985422,116.307388,0,174,39599.4646759259,2008-05-31,11:09:08
39.985417,116.307366,0,177,39599.4646990741,2008-05-31,11:09:10
39.985409,116.307325,0,178,39599.4647222222,2008-05-31,11:09:12
39.985408,116.307263,0,179,39599.4647453704,2008-05-31,11:09:14
39.985401,116.307242,0,181,39599.4647685185,2008-05-31,11:09:16
39.985399,116.307214,0,184,39599.4647916667,2008-05-31,11:09:18
39.985393,116.307174,0,187,39599.4648148148,2008-05-31,11:09:20
39.985407,116.307128,0,190,39599.464837963,2008-05-31,11:09:22
39.985389,116.307097,0,192,39599.4648611111,2008-05-31,11:09:24
39.985409,116.307042,0,192,39599.4648842593,2008-05-31,11:09:26
39.98541,116.307008,0,194,39599.4649074074,2008-05-31,11:09:28
39.985401,116.306965,0,196,39599.4649305556,2008-05-31,11:09:30
39.985396,116.306932,0,198,39599.4649537037,2008-05-31,11:09:32
39.985398,116.3069,0,194,39599.4649768519,2008-05-31,11:09:34
39.985385,116.306874,0,193,39599.465,2008-05-31,11:09:36
39.985378,116.306843,0,193,39599.4650231482,2008-05-31,11:09:38
39.985368,116.306821,0,192,39599.4650462963,2008-05-31,11:09:40
39.985366,116.306797,0,192,39599.4650694444,2008-05-31,11:09:42
39.985373,116.306752,0,191,39599.4650925926,2008-05-31,11:09:44
39.985373,116.306731,0,192,39599.4651157407,2008-05-31,11:09:46
39.985391,116.306713,0,192,39599.4651388889,2008-05-31,11:09:48
39.985396,116.306693,0,193,39599.465162037,2008-05-31,11:09:50
39.985401,116.306649,0,194,39599.4651851852,2008-05-31,11:09:52
39.985413,116.306619,0,193,39599.4652083333,2008-05-31,11:09:54
39.985414,116.306595,0,194,39599.4652314815,2008-05-31,11:09:56
39.985402,116.306567,0,195,39599.4652546296,2008-05-31,11:09:58
39.985396,116.306537,0,196,39599.4652777778,2008-05-31,11:10:00
39.985366,116.306493,0,197,39599.4653009259,2008-05-31,11:10:02
39.985362,116.306462,0,197,39599.4653240741,2008-05-31,11:10:04
39.98535,116.30644,0,199,39599.4653472222,2008-05-31,11:10:06
39.985352,116.306399,0,200,39599.4653703704,2008-05-31,11:10:08
39.985352,116.306344,0,198,39599.4653935185,2008-05-31,11:10:10
39.985346,116.306318,0,199,39599.4654166667,2008-05-31,11:10:12
39.985351,116.306274,0,199,39599.4654398148,2008-05-31,11:10:14
39.98533,116.306245,0,198,39599.465462963,2008-05-31,11:10:16
39.98533,116.306215,0,198,39599.4654861111,2008-05-31,11:10:18
39.985333,116.306172,0,199,39599.4655092593,2008-05-31,11:10:20
39.985345,116.306137,0,197,39599.4655324074,2008-05-31,11:10:22
39.985343,116.306104,0,196,39599.4655555556,2008-05-31,11:10:24
39.985341,116.306049,0,193,39599.4655787037,2008-05-31,11:10:26
39.985341,116.305996,0,193,39599.4656018519,2008-05-31,11:10:28
39.985345,116.305952,0,193,39599.465625,2008-05-31,11:10:30
39.985332,116.305894,0,189,39599.4656481481,2008-05-31,11:10:32
39.985326,116.305842,0,186,39599.4656712963,2008-05-31,11:10:34
39.985316,116.305787,0,181,39599.4656944444,2008-05-31,11:10:36
39.985309,116.305736,0,179,39599.4657175926,2008-05-31,11:10:38
39.985308,116.305698,0,177,39599.4657407407,2008-05-31,11:10:40
39.985302,116.305648,0,175,39599.4657638889,2008-05-31,11:10:42
39.98532,116.30563,0,173,39599.465787037,2008-05-31,11:10:44
39.985327,116.305595,0,174,39599.4658101852,2008-05-31,11:10:46
39.985333,116.305562,0,174,39599.4658333333,2008-05-31,11:10:48
39.985348,116.305549,0,177,39599.4658564815,2008-05-31,11:10:50
39.985359,116.30554,0,180,39599.4658796296,2008-05-31,11:10:52
39.985375,116.305542,0,181,39599.4659027778,2008-05-31,11:10:54
39.985391,116.305519,0,187,39599.4659259259,2008-05-31,11:10:56
39.985404,116.305495,0,194,39599.4659490741,2008-05-31,11:10:58
39.985424,116.305479,0,201,39599.4659722222,2008-05-31,11:11:00
39.985451,116.305466,0,206,39599.4659953704,2008-05-31,11:11:02
39.985471,116.305447,0,210,39599.4660185185,2008-05-31,11:11:04
39.985495,116.305427,0,214,39599.4660416667,2008-05-31,11:11:06
39.985512,116.305415,0,217,39599.4660648148,2008-05-31,11:11:08
39.98553,116.305397,0,221,39599.466087963,2008-05-31,11:11:10
39.98555,116.305377,0,225,39599.4661111111,2008-05-31,11:11:12
39.985572,116.305357,0,229,39599.4661342593,2008-05-31,11:11:14
39.985593,116.305327,0,233,39599.4661574074,2008-05-31,11:11:16
39.985633,116.30532,0,234,39599.4661805556,2008-05-31,11:11:18
39.985653,116.305309,0,238,39599.4662037037,2008-05-31,11:11:20
39.985684,116.305308,0,239,39599.4662268519,2008-05-31,11:11:22
39.985699,116.305287,0,242,39599.46625,2008-05-31,11:11:24
39.98572,116.305258,0,247,39599.4662731481,2008-05-31,11:11:26
39.985739,116.30524,0,251,39599.4662962963,2008-05-31,11:11:28
39.985753,116.305229,0,253,39599.4663194444,2008-05-31,11:11:30
39.985767,116.305218,0,255,39599.4663425926,2008-05-31,11:11:32
39.985794,116.305221,0,259,39599.4663657407,2008-05-31,11:11:34
39.985812,116.305229,0,261,39599.4663888889,2008-05-31,11:11:36
39.985857,116.305233,0,261,39599.466412037,2008-05-31,11:11:38
39.985907,116.305248,0,260,39599.4664351852,2008-05-31,11:11:40
39.985938,116.30525,0,258,39599.4664583333,2008-05-31,11:11:42
39.98597,116.305254,0,258,39599.4664814815,2008-05-31,11:11:44
39.986015,116.30526,0,255,39599.4665046296,2008-05-31,11:11:46
39.986048,116.305258,0,253,39599.4665277778,2008-05-31,11:11:48
39.98608,116.30526,0,253,39599.4665509259,2008-05-31,11:11:50
39.986101,116.305262,0,253,39599.4665740741,2008-05-31,11:11:52
39.986122,116.305253,0,254,39599.4665972222,2008-05-31,11:11:54
39.986168,116.305312,0,254,39599.4666203704,2008-05-31,11:11:56
39.986177,116.305307,0,257,39599.4666435185,2008-05-31,11:11:58
39.986174,116.30528,0,258,39599.4666666667,2008-05-31,11:12:00
39.98618,116.305258,0,260,39599.4666898148,2008-05-31,11:12:02
39.986181,116.305225,0,258,39599.466712963,2008-05-31,11:12:04
39.986179,116.305196,0,254,39599.4667361111,2008-05-31,11:12:06
39.98618,116.305165,0,250,39599.4667592593,2008-05-31,11:12:08
39.986183,116.305128,0,249,39599.4667824074,2008-05-31,11:12:10
39.986181,116.305093,0,246,39599.4668055556,2008-05-31,11:12:12
39.986181,116.30506,0,246,39599.4668287037,2008-05-31,11:12:14
39.986181,116.305025,0,244,39599.4668518519,2008-05-31,11:12:16
39.986177,116.304986,0,243,39599.466875,2008-05-31,11:12:18
39.986172,116.304948,0,240,39599.4668981481,2008-05-31,11:12:20
39.986175,116.304598,0,205,39599.4683333333,2008-05-31,11:14:24
39.986187,116.304576,0,202,39599.4683564815,2008-05-31,11:14:26
39.986186,116.304555,0,200,39599.4683796296,2008-05-31,11:14:28
39.986185,116.304528,0,197,39599.4684027778,2008-05-31,11:14:30
39.986185,116.304506,0,195,39599.4684259259,2008-05-31,11:14:32
39.986186,116.304489,0,193,39599.4684490741,2008-05-31,11:14:34
39.986174,116.304468,0,190,39599.4684722222,2008-05-31,11:14:36
39.986164,116.304449,0,187,39599.4684953704,2008-05-31,11:14:38
39.986155,116.304424,0,185,39599.4685185185,2008-05-31,11:14:40
39.986151,116.3044,0,183,39599.4685416667,2008-05-31,11:14:42
39.986155,116.304369,0,181,39599.4685648148,2008-05-31,11:14:44
39.986156,116.304342,0,179,39599.468587963,2008-05-31,11:14:46
39.986157,116.304319,0,177,39599.4686111111,2008-05-31,11:14:48
39.986167,116.304283,0,176,39599.4686342593,2008-05-31,11:14:50
39.986164,116.304257,0,175,39599.4686574074,2008-05-31,11:14:52
39.986155,116.304232,0,174,39599.4686805556,2008-05-31,11:14:54
39.986159,116.304212,0,173,39599.4687037037,2008-05-31,11:14:56
39.986152,116.304194,0,171,39599.4687268519,2008-05-31,11:14:58
39.98615,116.304173,0,170,39599.46875,2008-05-31,11:15:00
39.986146,116.304151,0,169,39599.4687731481,2008-05-31,11:15:02
39.98613,116.304127,0,168,39599.4687962963,2008-05-31,11:15:04
39.986126,116.304109,0,167,39599.4688194444,2008-05-31,11:15:06
39.986122,116.304087,0,166,39599.4688425926,2008-05-31,11:15:08
39.98612,116.304069,0,165,39599.4688657407,2008-05-31,11:15:10
39.986122,116.304029,0,165,39599.4688888889,2008-05-31,11:15:12
39.986112,116.304001,0,164,39599.468912037,2008-05-31,11:15:14
39.986111,116.303972,0,163,39599.4689351852,2008-05-31,11:15:16
39.986112,116.303946,0,162,39599.4689583333,2008-05-31,11:15:18
39.986119,116.30392,0,161,39599.4689814815,2008-05-31,11:15:20
39.986109,116.303885,0,161,39599.4690046296,2008-05-31,11:15:22
39.986127,116.303852,0,160,39599.4690277778,2008-05-31,11:15:24
39.986121,116.303838,0,161,39599.4690509259,2008-05-31,11:15:26
39.986121,116.303817,0,160,39599.4690740741,2008-05-31,11:15:28
39.986112,116.303786,0,159,39599.4690972222,2008-05-31,11:15:30
39.986134,116.303717,0,160,39599.4691203704,2008-05-31,11:15:32
39.986127,116.303694,0,159,39599.4691435185,2008-05-31,11:15:34
39.986114,116.30367,0,157,39599.4691666667,2008-05-31,11:15:36
39.986105,116.303641,0,155,39599.4691898148,2008-05-31,11:15:38
39.986104,116.303614,0,152,39599.469212963,2008-05-31,11:15:40
39.986107,116.30359,0,150,39599.4692361111,2008-05-31,11:15:42
39.986109,116.30355,0,149,39599.4692592593,2008-05-31,11:15:44
39.986108,116.303524,0,148,39599.4692824074,2008-05-31,11:15:46
39.986114,116.303489,0,147,39599.4693055556,2008-05-31,11:15:48
39.98611,116.303453,0,145,39599.4693287037,2008-05-31,11:15:50
39.986104,116.303424,0,142,39599.4693518518,2008-05-31,11:15:52
39.986098,116.303403,0,139,39599.469375,2008-05-31,11:15:54
39.986095,116.303379,0,137,39599.4693981481,2008-05-31,11:15:56
39.986093,116.30336,0,136,39599.4694212963,2008-05-31,11:15:58
39.986088,116.303333,0,136,39599.4694444444,2008-05-31,11:16:00
39.986094,116.303316,0,134,39599.4694675926,2008-05-31,11:16:02
39.986085,116.303285,0,134,39599.4694907407,2008-05-31,11:16:04
39.986089,116.303261,0,133,39599.4695138889,2008-05-31,11:16:06
39.98608,116.303229,0,132,39599.469537037,2008-05-31,11:16:08
39.98607,116.303181,0,131,39599.4695601852,2008-05-31,11:16:10
39.98606,116.303148,0,130,39599.4695833333,2008-05-31,11:16:12
39.986036,116.303112,0,129,39599.4696064815,2008-05-31,11:16:14
39.986031,116.303075,0,127,39599.4696296296,2008-05-31,11:16:16
39.986017,116.303043,0,126,39599.4696527778,2008-05-31,11:16:18
39.986001,116.303014,0,124,39599.4696759259,2008-05-31,11:16:20
39.985998,116.302993,0,123,39599.4696990741,2008-05-31,11:16:22
39.985999,116.302973,0,121,39599.4697222222,2008-05-31,11:16:24
39.985993,116.302933,0,120,39599.4697453704,2008-05-31,11:16:26
39.98602,116.302897,0,121,39599.4697685185,2008-05-31,11:16:28
39.985994,116.302853,0,120,39599.4697916667,2008-05-31,11:16:30
39.98599,116.302805,0,119,39599.4698148148,2008-05-31,11:16:32
39.986,116.302782,0,117,39599.469837963,2008-05-31,11:16:34
39.985999,116.302761,0,116,39599.4698611111,2008-05-31,11:16:36
39.98599,116.302738,0,115,39599.4698842593,2008-05-31,11:16:38
39.986003,116.302717,0,113,39599.4699074074,2008-05-31,11:16:40
39.986002,116.302684,0,110,39599.4699305556,2008-05-31,11:16:42
39.985987,116.302653,0,107,39599.4699537037,2008-05-31,11:16:44
39.985982,116.302626,0,105,39599.4699768518,2008-05-31,11:16:46
39.985986,116.302583,0,104,39599.47,2008-05-31,11:16:48
39.986016,116.302576,0,103,39599.4700231481,2008-05-31,11:16:50
39.986009,116.302563,0,102,39599.4700462963,2008-05-31,11:16:52
39.986013,116.302551,0,103,39599.4700694444,2008-05-31,11:16:54
39.986023,116.302517,0,101,39599.4700925926,2008-05-31,11:16:56
39.986049,116.302486,0,101,39599.4701157407,2008-05-31,11:16:58
39.986102,116.30246,0,106,39599.4701388889,2008-05-31,11:17:00
39.98611,116.30244,0,109,39599.470162037,2008-05-31,11:17:02
39.986133,116.302431,0,110,39599.4701851852,2008-05-31,11:17:04
39.986148,116.30243,0,111,39599.4702083333,2008-05-31,11:17:06
39.986184,116.302424,0,116,39599.4702314815,2008-05-31,11:17:08
39.986206,116.302425,0,117,39599.4702546296,2008-05-31,11:17:10
39.986232,116.302422,0,120,39599.4702777778,2008-05-31,11:17:12
39.986251,116.302415,0,121,39599.4703009259,2008-05-31,11:17:14
39.986273,116.302413,0,122,39599.4703240741,2008-05-31,11:17:16
39.986288,116.302436,0,124,39599.4703472222,2008-05-31,11:17:18
39.986304,116.30245,0,126,39599.4703703704,2008-05-31,11:17:20
39.98633,116.302436,0,126,39599.4703935185,2008-05-31,11:17:22
39.986356,116.302437,0,127,39599.4704166667,2008-05-31,11:17:24
39.986379,116.302433,0,129,39599.4704398148,2008-05-31,11:17:26
39.986403,116.302425,0,131,39599.470462963,2008-05-31,11:17:28
39.986434,116.302418,0,133,39599.4704861111,2008-05-31,11:17:30
39.986484,116.302392,0,134,39599.4705092593,2008-05-31,11:17:32
39.986514,116.302378,0,135,39599.4705324074,2008-05-31,11:17:34
39.986542,116.302364,0,135,39599.4705555556,2008-05-31,11:17:36
39.986574,116.302349,0,135,39599.4705787037,2008-05-31,11:17:38
39.986602,116.302347,0,136,39599.4706018518,2008-05-31,11:17:40
39.986633,116.302345,0,137,39599.470625,2008-05-31,11:17:42
39.98666,116.302338,0,140,39599.4706481481,2008-05-31,11:17:44
39.986682,116.302333,0,142,39599.4706712963,2008-05-31,11:17:46
39.986701,116.302308,0,144,39599.4706944444,2008-05-31,11:17:48
39.98675,116.302296,0,147,39599.4707175926,2008-05-31,11:17:50
39.986768,116.302283,0,149,39599.4707407407,2008-05-31,11:17:52
39.98679,116.302266,0,152,39599.4707638889,2008-05-31,11:17:54
39.986842,116.302242,0,156,39599.470787037,2008-05-31,11:17:56
39.987095,116.302121,0,185,39599.4723842593,2008-05-31,11:20:14
39.987098,116.302121,0,185,39599.4724074074,2008-05-31,11:20:16
39.987102,116.302121,0,185,39599.4724305556,2008-05-31,11:20:18
39.987104,116.30212,0,185,39599.4724537037,2008-05-31,11:20:20
39.987107,116.30212,0,185,39599.4724768519,2008-05-31,11:20:22
39.987109,116.30212,0,185,39599.4725,2008-05-31,11:20:24
39.987111,116.30212,0,186,39599.4725231482,2008-05-31,11:20:26
39.98711,116.30212,0,186,39599.4725462963,2008-05-31,11:20:28
39.987105,116.30212,0,186,39599.4725694444,2008-05-31,11:20:30
39.9871,116.302121,0,187,39599.4725925926,2008-05-31,11:20:32
39.987102,116.30212,0,186,39599.4726157407,2008-05-31,11:20:34
39.987103,116.302111,0,186,39599.4726388889,2008-05-31,11:20:36
39.987113,116.302108,0,186,39599.472662037,2008-05-31,11:20:38
39.987114,116.302109,0,186,39599.4726851852,2008-05-31,11:20:40
39.987118,116.302108,0,186,39599.4727083333,2008-05-31,11:20:42
39.987122,116.302108,0,186,39599.4727314815,2008-05-31,11:20:44
39.987125,116.302108,0,185,39599.4727546296,2008-05-31,11:20:46
39.987127,116.302108,0,185,39599.4727777778,2008-05-31,11:20:48
39.98713,116.302108,0,185,39599.4728009259,2008-05-31,11:20:50
39.987133,116.302108,0,184,39599.4728240741,2008-05-31,11:20:52
39.987136,116.302107,0,184,39599.4728472222,2008-05-31,11:20:54
39.987138,116.302107,0,184,39599.4728703704,2008-05-31,11:20:56
39.98714,116.302107,0,184,39599.4728935185,2008-05-31,11:20:58
39.987142,116.302106,0,185,39599.4729166667,2008-05-31,11:21:00
39.987141,116.302106,0,185,39599.4729398148,2008-05-31,11:21:02
39.98714,116.302106,0,185,39599.472962963,2008-05-31,11:21:04
39.987139,116.302106,0,186,39599.4729861111,2008-05-31,11:21:06
39.987137,116.302106,0,186,39599.4730092593,2008-05-31,11:21:08
39.987134,116.302105,0,186,39599.4730324074,2008-05-31,11:21:10
39.987132,116.302105,0,186,39599.4730555556,2008-05-31,11:21:12
39.987127,116.302105,0,186,39599.4730787037,2008-05-31,11:21:14
39.987126,116.302105,0,186,39599.4731018519,2008-05-31,11:21:16
39.987124,116.302105,0,186,39599.473125,2008-05-31,11:21:18
39.987121,116.302105,0,185,39599.4731481481,2008-05-31,11:21:20
39.987119,116.302104,0,185,39599.4731712963,2008-05-31,11:21:22
39.987115,116.302104,0,186,39599.4731944444,2008-05-31,11:21:24
39.987112,116.302104,0,186,39599.4732175926,2008-05-31,11:21:26
39.987109,116.302103,0,186,39599.4732407407,2008-05-31,11:21:28
39.987107,116.302103,0,186,39599.4732638889,2008-05-31,11:21:30
39.987105,116.302102,0,186,39599.473287037,2008-05-31,11:21:32
39.987105,116.302102,0,186,39599.4733101852,2008-05-31,11:21:34
39.987103,116.302101,0,186,39599.4733333333,2008-05-31,11:21:36
39.987099,116.302101,0,186,39599.4733564815,2008-05-31,11:21:38
39.987099,116.302101,0,186,39599.4733796296,2008-05-31,11:21:40
39.987099,116.302101,0,186,39599.4734027778,2008-05-31,11:21:42
39.987099,116.3021,0,186,39599.4734259259,2008-05-31,11:21:44
39.987098,116.3021,0,186,39599.4734490741,2008-05-31,11:21:46
39.987097,116.3021,0,186,39599.4734722222,2008-05-31,11:21:48
39.987094,116.3021,0,186,39599.4734953704,2008-05-31,11:21:50
39.987092,116.302099,0,186,39599.4735185185,2008-05-31,11:21:52
39.987088,116.3021,0,186,39599.4735416667,2008-05-31,11:21:54
39.987083,116.302099,0,186,39599.4735648148,2008-05-31,11:21:56
39.987063,116.302092,0,186,39599.473587963,2008-05-31,11:21:58
39.987051,116.302097,0,188,39599.4736111111,2008-05-31,11:22:00
39.987038,116.302095,0,188,39599.4736342593,2008-05-31,11:22:02
39.987037,116.302095,0,188,39599.4736574074,2008-05-31,11:22:04
39.987036,116.302095,0,188,39599.4736805556,2008-05-31,11:22:06
39.987034,116.302095,0,188,39599.4737037037,2008-05-31,11:22:08
39.987034,116.302094,0,188,39599.4737268519,2008-05-31,11:22:10
39.987031,116.302095,0,188,39599.47375,2008-05-31,11:22:12
39.98703,116.302095,0,188,39599.4737731481,2008-05-31,11:22:14
39.987029,116.302095,0,188,39599.4737962963,2008-05-31,11:22:16
39.98703,116.302094,0,188,39599.4738194444,2008-05-31,11:22:18
39.98703,116.302094,0,188,39599.4738425926,2008-05-31,11:22:20
39.98703,116.302094,0,188,39599.4738657407,2008-05-31,11:22:22
39.987031,116.302094,0,188,39599.4738888889,2008-05-31,11:22:24
39.987031,116.302093,0,188,39599.473912037,2008-05-31,11:22:26
39.987031,116.302093,0,188,39599.4739351852,2008-05-31,11:22:28
39.987031,116.302093,0,189,39599.4739583333,2008-05-31,11:22:30
39.987032,116.302093,0,189,39599.4739814815,2008-05-31,11:22:32
39.987257,116.302282,0,142,39599.5314583333,2008-05-31,12:45:18
39.987274,116.302283,0,139,39599.5314814815,2008-05-31,12:45:20
39.987302,116.302308,0,137,39599.5315046296,2008-05-31,12:45:22
39.987328,116.302331,0,139,39599.5315277778,2008-05-31,12:45:24
39.987345,116.302336,0,138,39599.5315509259,2008-05-31,12:45:26
39.987346,116.302329,0,137,39599.5315740741,2008-05-31,12:45:28
39.987364,116.302289,0,136,39599.5315972222,2008-05-31,12:45:30
39.987377,116.302257,0,134,39599.5316203704,2008-05-31,12:45:32
39.987411,116.302212,0,134,39599.5316435185,2008-05-31,12:45:34
39.987421,116.302174,0,132,39599.5316666667,2008-05-31,12:45:36
39.987433,116.30214,0,128,39599.5316898148,2008-05-31,12:45:38
39.987433,116.302118,0,125,39599.531712963,2008-05-31,12:45:40
39.987416,116.302096,0,121,39599.5317361111,2008-05-31,12:45:42
39.987397,116.302077,0,121,39599.5317592593,2008-05-31,12:45:44
39.987379,116.302052,0,119,39599.5317824074,2008-05-31,12:45:46
39.987368,116.302019,0,117,39599.5318055556,2008-05-31,12:45:48
39.987371,116.301984,0,115,39599.5318287037,2008-05-31,12:45:50
39.987375,116.30194,0,114,39599.5318518518,2008-05-31,12:45:52
39.987369,116.301914,0,112,39599.531875,2008-05-31,12:45:54
39.98737,116.301869,0,112,39599.5318981481,2008-05-31,12:45:56
39.987364,116.30182,0,111,39599.5319212963,2008-05-31,12:45:58
39.987423,116.301717,0,111,39599.5319444444,2008-05-31,12:46:00
39.98745,116.301632,0,110,39599.5319675926,2008-05-31,12:46:02
39.987472,116.301564,0,111,39599.5319907407,2008-05-31,12:46:04
39.987474,116.301516,0,111,39599.5320138889,2008-05-31,12:46:06
39.987484,116.30147,0,111,39599.532037037,2008-05-31,12:46:08
39.987492,116.30143,0,111,39599.5320601852,2008-05-31,12:46:10
39.987492,116.301395,0,111,39599.5320833333,2008-05-31,12:46:12
39.987501,116.301351,0,111,39599.5321064815,2008-05-31,12:46:14
39.987497,116.301304,0,105,39599.5321296296,2008-05-31,12:46:16
39.987496,116.301264,0,104,39599.5321527778,2008-05-31,12:46:18
39.987483,116.301219,0,101,39599.5321759259,2008-05-31,12:46:20
39.98749,116.301173,0,101,39599.5321990741,2008-05-31,12:46:22
39.987471,116.301129,0,103,39599.5322222222,2008-05-31,12:46:24
39.987451,116.301089,0,108,39599.5322453704,2008-05-31,12:46:26
39.987437,116.301054,0,108,39599.5322685185,2008-05-31,12:46:28
39.987426,116.301009,0,110,39599.5322916667,2008-05-31,12:46:30
39.987422,116.300964,0,111,39599.5323148148,2008-05-31,12:46:32
39.987417,116.300927,0,113,39599.532337963,2008-05-31,12:46:34
39.987414,116.300895,0,113,39599.5323611111,2008-05-31,12:46:36
39.987412,116.300864,0,110,39599.5323842593,2008-05-31,12:46:38
39.987401,116.300835,0,108,39599.5324074074,2008-05-31,12:46:40
39.987395,116.300794,0,107,39599.5324305556,2008-05-31,12:46:42
39.987389,116.30076,0,105,39599.5324537037,2008-05-31,12:46:44
39.987383,116.300719,0,104,39599.5324768518,2008-05-31,12:46:46
39.98738,116.300685,0,103,39599.5325,2008-05-31,12:46:48
39.987381,116.300648,0,103,39599.5325231481,2008-05-31,12:46:50
39.987385,116.300619,0,105,39599.5325462963,2008-05-31,12:46:52
39.987374,116.300604,0,107,39599.5325694444,2008-05-31,12:46:54
39.987358,116.300597,0,111,39599.5325925926,2008-05-31,12:46:56
39.987351,116.300595,0,112,39599.5326157407,2008-05-31,12:46:58
39.987344,116.300597,0,112,39599.5326388889,2008-05-31,12:47:00
39.987342,116.300596,0,112,39599.532662037,2008-05-31,12:47:02
39.987346,116.3006,0,112,39599.5326851852,2008-05-31,12:47:04
39.987345,116.3006,0,112,39599.5327083333,2008-05-31,12:47:06
39.987343,116.300601,0,112,39599.5327314815,2008-05-31,12:47:08
39.987342,116.300601,0,112,39599.5327546296,2008-05-31,12:47:10
39.987343,116.300601,0,113,39599.5327777778,2008-05-31,12:47:12
39.987345,116.300601,0,113,39599.5328009259,2008-05-31,12:47:14
39.987346,116.3006,0,113,39599.5328240741,2008-05-31,12:47:16
39.987344,116.300601,0,113,39599.5328472222,2008-05-31,12:47:18
39.98734,116.300602,0,113,39599.5328703704,2008-05-31,12:47:20
39.987312,116.300612,0,115,39599.5328935185,2008-05-31,12:47:22
39.987268,116.300626,0,119,39599.5329166667,2008-05-31,12:47:24
39.987242,116.300633,0,122,39599.5329398148,2008-05-31,12:47:26
39.987269,116.300632,0,124,39599.532962963,2008-05-31,12:47:28
39.987276,116.300632,0,125,39599.5329861111,2008-05-31,12:47:30
39.987279,116.300632,0,125,39599.5330092593,2008-05-31,12:47:32
39.987323,116.300591,0,125,39599.5330324074,2008-05-31,12:47:34
39.987328,116.300559,0,126,39599.5330555556,2008-05-31,12:47:36
39.987384,116.300504,0,130,39599.5330787037,2008-05-31,12:47:38
39.987407,116.300457,0,136,39599.5331018518,2008-05-31,12:47:40
39.987432,116.300413,0,140,39599.533125,2008-05-31,12:47:42
39.987442,116.300399,0,142,39599.5331481481,2008-05-31,12:47:44
39.987456,116.300376,0,145,39599.5331712963,2008-05-31,12:47:46
39.98747,116.300367,0,146,39599.5331944444,2008-05-31,12:47:48
39.987489,116.300366,0,147,39599.5332175926,2008-05-31,12:47:50
39.987513,116.300378,0,149,39599.5332407407,2008-05-31,12:47:52
39.987508,116.300393,0,148,39599.5332638889,2008-05-31,12:47:54
39.987525,116.300425,0,150,39599.533287037,2008-05-31,12:47:56
39.987534,116.300439,0,149,39599.5333101852,2008-05-31,12:47:58
39.987561,116.300451,0,151,39599.5333333333,2008-05-31,12:48:00
39.987583,116.300456,0,151,39599.5333564815,2008-05-31,12:48:02
39.987586,116.300466,0,151,39599.5333796296,2008-05-31,12:48:04
39.987632,116.300444,0,152,39599.5334027778,2008-05-31,12:48:06
39.987682,116.300433,0,151,39599.5334259259,2008-05-31,12:48:08
39.98772,116.300432,0,151,39599.5334490741,2008-05-31,12:48:10
39.987782,116.300403,0,152,39599.5334722222,2008-05-31,12:48:12
39.987819,116.300396,0,152,39599.5334953704,2008-05-31,12:48:14
39.98785,116.300393,0,153,39599.5335185185,2008-05-31,12:48:16
39.987872,116.300404,0,156,39599.5335416667,2008-05-31,12:48:18
39.987893,116.300421,0,161,39599.5335648148,2008-05-31,12:48:20
39.987912,116.300435,0,163,39599.533587963,2008-05-31,12:48:22
39.98793,116.300442,0,165,39599.5336111111,2008-05-31,12:48:24
39.987952,116.300454,0,166,39599.5336342593,2008-05-31,12:48:26
39.988,116.300437,0,167,39599.5336574074,2008-05-31,12:48:28
39.98806,116.300382,0,167,39599.5336805556,2008-05-31,12:48:30
39.988112,116.300335,0,165,39599.5337037037,2008-05-31,12:48:32
39.988145,116.300307,0,162,39599.5337268518,2008-05-31,12:48:34
39.988165,116.300297,0,162,39599.53375,2008-05-31,12:48:36
39.988164,116.300306,0,162,39599.5337731481,2008-05-31,12:48:38
39.988175,116.300302,0,163,39599.5337962963,2008-05-31,12:48:40
39.98819,116.300293,0,163,39599.5338194444,2008-05-31,12:48:42
39.988207,116.300288,0,163,39599.5338425926,2008-05-31,12:48:44
39.988225,116.300288,0,164,39599.5338657407,2008-05-31,12:48:46
39.988243,116.300287,0,162,39599.5338888889,2008-05-31,12:48:48
39.988267,116.300292,0,165,39599.533912037,2008-05-31,12:48:50
39.988297,116.300302,0,166,39599.5339351852,2008-05-31,12:48:52
39.988301,116.300302,0,167,39599.5339583333,2008-05-31,12:48:54
39.988304,116.300302,0,169,39599.5339814815,2008-05-31,12:48:56
39.988307,116.300301,0,170,39599.5340046296,2008-05-31,12:48:58
39.988307,116.3003,0,172,39599.5340277778,2008-05-31,12:49:00
39.988307,116.3003,0,172,39599.5340509259,2008-05-31,12:49:02
39.988306,116.3003,0,173,39599.5340740741,2008-05-31,12:49:04
39.988306,116.3003,0,173,39599.5340972222,2008-05-31,12:49:06
39.988306,116.3003,0,173,39599.5341203704,2008-05-31,12:49:08
39.988307,116.3003,0,173,39599.5341435185,2008-05-31,12:49:10
39.988308,116.3003,0,174,39599.5341666667,2008-05-31,12:49:12
39.988309,116.3003,0,174,39599.5341898148,2008-05-31,12:49:14
39.988311,116.3003,0,174,39599.534212963,2008-05-31,12:49:16
39.988314,116.3003,0,174,39599.5342361111,2008-05-31,12:49:18
39.988318,116.3003,0,175,39599.5342592593,2008-05-31,12:49:20
39.988329,116.300301,0,177,39599.5342824074,2008-05-31,12:49:22
39.988348,116.30031,0,178,39599.5343055556,2008-05-31,12:49:24
39.988372,116.300305,0,181,39599.5343287037,2008-05-31,12:49:26
39.988384,116.300301,0,183,39599.5343518518,2008-05-31,12:49:28
39.988397,116.300302,0,185,39599.534375,2008-05-31,12:49:30
39.988403,116.300311,0,185,39599.5343981481,2008-05-31,12:49:32
39.988403,116.300311,0,186,39599.5344212963,2008-05-31,12:49:34
39.988406,116.300312,0,187,39599.5344444444,2008-05-31,12:49:36
39.988408,116.300312,0,188,39599.5344675926,2008-05-31,12:49:38
39.988411,116.300312,0,188,39599.5344907407,2008-05-31,12:49:40
39.988414,116.300312,0,189,39599.5345138889,2008-05-31,12:49:42
39.988413,116.300313,0,189,39599.534537037,2008-05-31,12:49:44
39.988314,116.300316,0,187,39599.5345601852,2008-05-31,12:49:46
39.988258,116.300279,0,179,39599.5345833333,2008-05-31,12:49:48
39.988208,116.300275,0,174,39599.5346064815,2008-05-31,12:49:50
39.988186,116.300295,0,174,39599.5346296296,2008-05-31,12:49:52
39.988172,116.300309,0,174,39599.5346527778,2008-05-31,12:49:54
39.988158,116.300346,0,174,39599.5346759259,2008-05-31,12:49:56
39.988152,116.300386,0,175,39599.5346990741,2008-05-31,12:49:58
39.988154,116.300453,0,173,39599.5347222222,2008-05-31,12:50:00
39.988148,116.300498,0,173,39599.5347453704,2008-05-31,12:50:02
39.988136,116.30052,0,174,39599.5347685185,2008-05-31,12:50:04
39.98812,116.300532,0,175,39599.5347916667,2008-05-31,12:50:06
39.988107,116.300552,0,174,39599.5348148148,2008-05-31,12:50:08
39.988097,116.300574,0,173,39599.534837963,2008-05-31,12:50:10
39.988098,116.300576,0,173,39599.5348611111,2008-05-31,12:50:12
39.988086,116.300597,0,173,39599.5348842593,2008-05-31,12:50:14
39.988072,116.30063,0,173,39599.5349074074,2008-05-31,12:50:16
39.988045,116.300667,0,172,39599.5349305556,2008-05-31,12:50:18
39.988028,116.300694,0,170,39599.5349537037,2008-05-31,12:50:20
39.988002,116.300725,0,170,39599.5349768519,2008-05-31,12:50:22
39.987969,116.300775,0,169,39599.535,2008-05-31,12:50:24
39.987931,116.300829,0,169,39599.5350231482,2008-05-31,12:50:26
39.987915,116.300866,0,168,39599.5350462963,2008-05-31,12:50:28
39.987886,116.300919,0,168,39599.5350694444,2008-05-31,12:50:30
39.987873,116.30095,0,167,39599.5350925926,2008-05-31,12:50:32
39.987862,116.300986,0,167,39599.5351157407,2008-05-31,12:50:34
39.987854,116.301002,0,168,39599.5351388889,2008-05-31,12:50:36
39.987834,116.301008,0,168,39599.535162037,2008-05-31,12:50:38
39.987806,116.301025,0,169,39599.5351851852,2008-05-31,12:50:40
39.987785,116.301046,0,170,39599.5352083333,2008-05-31,12:50:42
39.987749,116.30106,0,169,39599.5352314815,2008-05-31,12:50:44
39.987715,116.301073,0,169,39599.5352546296,2008-05-31,12:50:46
39.987691,116.301094,0,168,39599.5352777778,2008-05-31,12:50:48
39.987653,116.301098,0,169,39599.5353009259,2008-05-31,12:50:50
39.98764,116.301119,0,169,39599.5353240741,2008-05-31,12:50:52
39.987621,116.301141,0,169,39599.5353472222,2008-05-31,12:50:54
39.987595,116.30116,0,168,39599.5353703704,2008-05-31,12:50:56
39.987573,116.301183,0,168,39599.5353935185,2008-05-31,12:50:58
39.987557,116.301205,0,168,39599.5354166667,2008-05-31,12:51:00
39.987539,116.301236,0,167,39599.5354398148,2008-05-31,12:51:02
39.987525,116.301269,0,169,39599.535462963,2008-05-31,12:51:04
39.98751,116.301308,0,170,39599.5354861111,2008-05-31,12:51:06
39.987502,116.301337,0,171,39599.5355092593,2008-05-31,12:51:08
39.987495,116.301374,0,174,39599.5355324074,2008-05-31,12:51:10
39.987493,116.301401,0,174,39599.5355555556,2008-05-31,12:51:12
39.987491,116.301432,0,175,39599.5355787037,2008-05-31,12:51:14
39.987491,116.301468,0,173,39599.5356018519,2008-05-31,12:51:16
39.987493,116.301493,0,173,39599.535625,2008-05-31,12:51:18
39.987496,116.301545,0,170,39599.5356481481,2008-05-31,12:51:20
39.987494,116.301575,0,170,39599.5356712963,2008-05-31,12:51:22
39.98749,116.301616,0,169,39599.5356944444,2008-05-31,12:51:24
39.987461,116.301676,0,168,39599.5357175926,2008-05-31,12:51:26
39.987447,116.301706,0,168,39599.5357407407,2008-05-31,12:51:28
39.987433,116.301744,0,168,39599.5357638889,2008-05-31,12:51:30
39.987427,116.301776,0,167,39599.535787037,2008-05-31,12:51:32
39.987428,116.301812,0,167,39599.5358101852,2008-05-31,12:51:34
39.987432,116.301872,0,167,39599.5358333333,2008-05-31,12:51:36
39.987425,116.301922,0,167,39599.5358564815,2008-05-31,12:51:38
39.987427,116.301974,0,166,39599.5358796296,2008-05-31,12:51:40
39.987427,116.302013,0,167,39599.5359027778,2008-05-31,12:51:42
39.987434,116.302057,0,168,39599.5359259259,2008-05-31,12:51:44
39.987439,116.302089,0,169,39599.5359490741,2008-05-31,12:51:46
39.987438,116.302129,0,171,39599.5359722222,2008-05-31,12:51:48
39.98744,116.302176,0,173,39599.5359953704,2008-05-31,12:51:50
39.987442,116.30226,0,172,39599.5360185185,2008-05-31,12:51:52
39.987435,116.302306,0,171,39599.5360416667,2008-05-31,12:51:54
39.987435,116.30234,0,172,39599.5360648148,2008-05-31,12:51:56
39.987439,116.302362,0,174,39599.536087963,2008-05-31,12:51:58
39.987438,116.302382,0,174,39599.5361111111,2008-05-31,12:52:00
39.987437,116.302409,0,175,39599.5361342593,2008-05-31,12:52:02
39.987433,116.302437,0,176,39599.5361574074,2008-05-31,12:52:04
39.987437,116.302472,0,177,39599.5361805556,2008-05-31,12:52:06
39.987428,116.302512,0,177,39599.5362037037,2008-05-31,12:52:08
39.987415,116.302547,0,178,39599.5362268519,2008-05-31,12:52:10
39.987408,116.302586,0,179,39599.53625,2008-05-31,12:52:12
39.987401,116.302639,0,179,39599.5362731481,2008-05-31,12:52:14
39.987399,116.302673,0,181,39599.5362962963,2008-05-31,12:52:16
39.987394,116.302719,0,182,39599.5363194444,2008-05-31,12:52:18
39.987411,116.30275,0,185,39599.5363425926,2008-05-31,12:52:20
39.987405,116.302779,0,187,39599.5363657407,2008-05-31,12:52:22
39.987392,116.302816,0,187,39599.5363888889,2008-05-31,12:52:24
39.987417,116.302839,0,187,39599.536412037,2008-05-31,12:52:26
39.987422,116.302868,0,186,39599.5364351852,2008-05-31,12:52:28
39.987429,116.3029,0,186,39599.5364583333,2008-05-31,12:52:30
39.987433,116.302934,0,185,39599.5364814815,2008-05-31,12:52:32
39.987434,116.30297,0,185,39599.5365046296,2008-05-31,12:52:34
39.987434,116.303011,0,184,39599.5365277778,2008-05-31,12:52:36
39.987432,116.303048,0,183,39599.5365509259,2008-05-31,12:52:38
39.987433,116.303082,0,182,39599.5365740741,2008-05-31,12:52:40
39.987432,116.303119,0,181,39599.5365972222,2008-05-31,12:52:42
39.987422,116.303165,0,181,39599.5366203704,2008-05-31,12:52:44
39.98742,116.303199,0,181,39599.5366435185,2008-05-31,12:52:46
39.987421,116.303235,0,181,39599.5366666667,2008-05-31,12:52:48
39.987428,116.303263,0,181,39599.5366898148,2008-05-31,12:52:50
39.987428,116.303298,0,181,39599.536712963,2008-05-31,12:52:52
39.987438,116.303346,0,181,39599.5367361111,2008-05-31,12:52:54
39.98746,116.303388,0,180,39599.5367592593,2008-05-31,12:52:56
39.987468,116.303432,0,179,39599.5367824074,2008-05-31,12:52:58
39.987472,116.303472,0,178,39599.5368055556,2008-05-31,12:53:00
39.987469,116.303519,0,178,39599.5368287037,2008-05-31,12:53:02
39.987479,116.303573,0,177,39599.5368518519,2008-05-31,12:53:04
39.987481,116.303619,0,176,39599.536875,2008-05-31,12:53:06
39.987482,116.303662,0,176,39599.5368981481,2008-05-31,12:53:08
39.987471,116.303695,0,177,39599.5369212963,2008-05-31,12:53:10
39.987457,116.303737,0,173,39599.5369444444,2008-05-31,12:53:12
39.987446,116.303777,0,174,39599.5369675926,2008-05-31,12:53:14
39.987448,116.303807,0,173,39599.5369907407,2008-05-31,12:53:16
39.987448,116.303851,0,173,39599.5370138889,2008-05-31,12:53:18
39.987456,116.30388,0,173,39599.537037037,2008-05-31,12:53:20
39.987459,116.303912,0,171,39599.5370601852,2008-05-31,12:53:22
39.98746,116.30395,0,169,39599.5370833333,2008-05-31,12:53:24
39.987466,116.303989,0,168,39599.5371064815,2008-05-31,12:53:26
39.987461,116.304036,0,169,39599.5371296296,2008-05-31,12:53:28
39.987456,116.304078,0,172,39599.5371527778,2008-05-31,12:53:30
39.987455,116.304119,0,175,39599.5371759259,2008-05-31,12:53:32
39.987459,116.304161,0,175,39599.5371990741,2008-05-31,12:53:34
39.987464,116.304203,0,179,39599.5372222222,2008-05-31,12:53:36
39.987476,116.304237,0,178,39599.5372453704,2008-05-31,12:53:38
39.987498,116.30427,0,180,39599.5372685185,2008-05-31,12:53:40
39.987519,116.304299,0,185,39599.5372916667,2008-05-31,12:53:42
39.987539,116.304314,0,186,39599.5373148148,2008-05-31,12:53:44
39.987568,116.304315,0,188,39599.537337963,2008-05-31,12:53:46
39.987609,116.304305,0,193,39599.5373611111,2008-05-31,12:53:48
39.987636,116.304287,0,197,39599.5373842593,2008-05-31,12:53:50
39.987681,116.30426,0,203,39599.5374074074,2008-05-31,12:53:52
39.987696,116.304235,0,207,39599.5374305556,2008-05-31,12:53:54
39.987724,116.304273,0,208,39599.5374537037,2008-05-31,12:53:56
39.987757,116.304284,0,211,39599.5374768519,2008-05-31,12:53:58
39.987782,116.304301,0,212,39599.5375,2008-05-31,12:54:00
39.987788,116.304315,0,211,39599.5375231481,2008-05-31,12:54:02
39.987806,116.304334,0,203,39599.5375462963,2008-05-31,12:54:04
39.987833,116.304361,0,198,39599.5375694444,2008-05-31,12:54:06
39.987871,116.304395,0,189,39599.5375925926,2008-05-31,12:54:08
39.987902,116.304426,0,180,39599.5376157407,2008-05-31,12:54:10
39.987932,116.304454,0,175,39599.5376388889,2008-05-31,12:54:12
39.987951,116.304488,0,173,39599.537662037,2008-05-31,12:54:14
39.987961,116.304524,0,169,39599.5376851852,2008-05-31,12:54:16
39.987972,116.30457,0,165,39599.5377083333,2008-05-31,12:54:18
39.987975,116.304629,0,164,39599.5377314815,2008-05-31,12:54:20
39.987982,116.304671,0,164,39599.5377546296,2008-05-31,12:54:22
39.98798,116.304699,0,165,39599.5377777778,2008-05-31,12:54:24
39.987985,116.304727,0,166,39599.5378009259,2008-05-31,12:54:26
39.98798,116.304756,0,166,39599.5378240741,2008-05-31,12:54:28
39.987975,116.304785,0,167,39599.5378472222,2008-05-31,12:54:30
39.987964,116.304845,0,168,39599.5378703704,2008-05-31,12:54:32
39.987952,116.3049,0,167,39599.5378935185,2008-05-31,12:54:34
39.987955,116.304955,0,168,39599.5379166667,2008-05-31,12:54:36
39.987968,116.304982,0,169,39599.5379398148,2008-05-31,12:54:38
39.987968,116.305008,0,170,39599.537962963,2008-05-31,12:54:40
39.987986,116.305034,0,172,39599.5379861111,2008-05-31,12:54:42
39.988004,116.305107,0,175,39599.5380092593,2008-05-31,12:54:44
39.988009,116.305167,0,176,39599.5380324074,2008-05-31,12:54:46
39.98802,116.30521,0,176,39599.5380555556,2008-05-31,12:54:48
39.988017,116.30526,0,174,39599.5380787037,2008-05-31,12:54:50
39.98802,116.305313,0,171,39599.5381018519,2008-05-31,12:54:52
39.988034,116.305347,0,171,39599.538125,2008-05-31,12:54:54
39.988049,116.30538,0,170,39599.5381481481,2008-05-31,12:54:56
39.98806,116.305406,0,168,39599.5381712963,2008-05-31,12:54:58
39.988064,116.305447,0,167,39599.5381944444,2008-05-31,12:55:00
39.988082,116.305473,0,167,39599.5382175926,2008-05-31,12:55:02
39.988097,116.30551,0,171,39599.5382407407,2008-05-31,12:55:04
39.988083,116.305535,0,182,39599.5382638889,2008-05-31,12:55:06
39.98808,116.305567,0,184,39599.538287037,2008-05-31,12:55:08
39.988081,116.305635,0,188,39599.5383101852,2008-05-31,12:55:10
39.988069,116.305665,0,196,39599.5383333333,2008-05-31,12:55:12
39.988057,116.305705,0,205,39599.5383564815,2008-05-31,12:55:14
39.988065,116.305741,0,208,39599.5383796296,2008-05-31,12:55:16
39.988063,116.305778,0,214,39599.5384027778,2008-05-31,12:55:18
39.988072,116.30581,0,215,39599.5384259259,2008-05-31,12:55:20
39.988069,116.305876,0,217,39599.5384490741,2008-05-31,12:55:22
39.988073,116.305913,0,220,39599.5384722222,2008-05-31,12:55:24
39.988074,116.305953,0,224,39599.5384953704,2008-05-31,12:55:26
39.988075,116.306003,0,227,39599.5385185185,2008-05-31,12:55:28
39.988077,116.30607,0,223,39599.5385416667,2008-05-31,12:55:30
39.988081,116.306101,0,226,39599.5385648148,2008-05-31,12:55:32
39.988087,116.306137,0,226,39599.538587963,2008-05-31,12:55:34
39.988093,116.306177,0,227,39599.5386111111,2008-05-31,12:55:36
39.988096,116.30622,0,227,39599.5386342593,2008-05-31,12:55:38
39.988108,116.306298,0,226,39599.5386574074,2008-05-31,12:55:40
39.988137,116.306347,0,213,39599.5386805556,2008-05-31,12:55:42
39.988157,116.306391,0,205,39599.5387037037,2008-05-31,12:55:44
39.98817,116.306447,0,202,39599.5387268519,2008-05-31,12:55:46
39.988183,116.306484,0,199,39599.53875,2008-05-31,12:55:48
39.988194,116.306526,0,191,39599.5387731481,2008-05-31,12:55:50
39.988204,116.306574,0,188,39599.5387962963,2008-05-31,12:55:52
39.988189,116.306637,0,189,39599.5388194444,2008-05-31,12:55:54
39.988214,116.306669,0,192,39599.5388425926,2008-05-31,12:55:56
39.988236,116.306702,0,193,39599.5388657407,2008-05-31,12:55:58
39.988258,116.306718,0,197,39599.5388888889,2008-05-31,12:56:00
39.988295,116.306727,0,199,39599.538912037,2008-05-31,12:56:02
39.988326,116.306733,0,202,39599.5389351852,2008-05-31,12:56:04
39.98835,116.306738,0,205,39599.5389583333,2008-05-31,12:56:06
39.988399,116.306722,0,207,39599.5389814815,2008-05-31,12:56:08
39.988441,116.306698,0,210,39599.5390046296,2008-05-31,12:56:10
39.988478,116.306708,0,209,39599.5390277778,2008-05-31,12:56:12
39.988499,116.306734,0,205,39599.5390509259,2008-05-31,12:56:14
39.988528,116.306751,0,204,39599.5390740741,2008-05-31,12:56:16
39.988547,116.306778,0,195,39599.5390972222,2008-05-31,12:56:18
39.988566,116.306797,0,194,39599.5391203704,2008-05-31,12:56:20
39.98858,116.306827,0,192,39599.5391435185,2008-05-31,12:56:22
39.988606,116.306854,0,186,39599.5391666667,2008-05-31,12:56:24
39.988607,116.3069,0,186,39599.5391898148,2008-05-31,12:56:26
39.988593,116.306952,0,185,39599.539212963,2008-05-31,12:56:28
39.988591,116.306996,0,185,39599.5392361111,2008-05-31,12:56:30
39.988586,116.307035,0,184,39599.5392592593,2008-05-31,12:56:32
39.988581,116.307086,0,184,39599.5392824074,2008-05-31,12:56:34
39.98859,116.307149,0,182,39599.5393055556,2008-05-31,12:56:36
39.988603,116.307236,0,179,39599.5393287037,2008-05-31,12:56:38
39.9886,116.307272,0,179,39599.5393518518,2008-05-31,12:56:40
39.988626,116.307314,0,178,39599.539375,2008-05-31,12:56:42
39.988643,116.307363,0,174,39599.5393981481,2008-05-31,12:56:44
39.98865,116.307396,0,172,39599.5394212963,2008-05-31,12:56:46
39.988651,116.307436,0,171,39599.5394444444,2008-05-31,12:56:48
39.988658,116.307463,0,170,39599.5394675926,2008-05-31,12:56:50
39.988673,116.307518,0,168,39599.5394907407,2008-05-31,12:56:52
39.988676,116.307569,0,167,39599.5395138889,2008-05-31,12:56:54
39.98868,116.307606,0,163,39599.539537037,2008-05-31,12:56:56
39.988665,116.307654,0,158,39599.5395601852,2008-05-31,12:56:58
39.98867,116.307701,0,157,39599.5395833333,2008-05-31,12:57:00
39.988672,116.307755,0,155,39599.5396064815,2008-05-31,12:57:02
39.988665,116.307801,0,152,39599.5396296296,2008-05-31,12:57:04
39.988671,116.307851,0,149,39599.5396527778,2008-05-31,12:57:06
39.988668,116.307894,0,148,39599.5396759259,2008-05-31,12:57:08
39.988671,116.307935,0,147,39599.5396990741,2008-05-31,12:57:10
39.98868,116.307969,0,147,39599.5397222222,2008-05-31,12:57:12
39.988689,116.308007,0,145,39599.5397453704,2008-05-31,12:57:14
39.988697,116.308058,0,143,39599.5397685185,2008-05-31,12:57:16
39.988694,116.308101,0,140,39599.5397916667,2008-05-31,12:57:18
39.988689,116.30815,0,138,39599.5398148148,2008-05-31,12:57:20
39.988681,116.308199,0,145,39599.539837963,2008-05-31,12:57:22
39.988665,116.308246,0,149,39599.5398611111,2008-05-31,12:57:24
39.988652,116.308287,0,153,39599.5398842593,2008-05-31,12:57:26
39.98867,116.308331,0,150,39599.5399074074,2008-05-31,12:57:28
39.988687,116.308375,0,150,39599.5399305556,2008-05-31,12:57:30
39.988695,116.308419,0,151,39599.5399537037,2008-05-31,12:57:32
39.988702,116.308449,0,152,39599.5399768518,2008-05-31,12:57:34
39.988705,116.308485,0,155,39599.54,2008-05-31,12:57:36
39.988715,116.308517,0,156,39599.5400231481,2008-05-31,12:57:38
39.988721,116.308555,0,154,39599.5400462963,2008-05-31,12:57:40
39.988726,116.308577,0,157,39599.5400694444,2008-05-31,12:57:42
39.988743,116.308622,0,156,39599.5400925926,2008-05-31,12:57:44
39.988754,116.308665,0,159,39599.5401157407,2008-05-31,12:57:46
39.988763,116.308724,0,161,39599.5401388889,2008-05-31,12:57:48
39.988755,116.30876,0,160,39599.540162037,2008-05-31,12:57:50
39.988763,116.308809,0,159,39599.5401851852,2008-05-31,12:57:52
39.988777,116.308873,0,156,39599.5402083333,2008-05-31,12:57:54
39.988781,116.308924,0,155,39599.5402314815,2008-05-31,12:57:56
39.988797,116.308962,0,155,39599.5402546296,2008-05-31,12:57:58
39.98881,116.309014,0,157,39599.5402777778,2008-05-31,12:58:00
39.988816,116.309053,0,158,39599.5403009259,2008-05-31,12:58:02
39.988801,116.309092,0,158,39599.5403240741,2008-05-31,12:58:04
39.988775,116.309131,0,154,39599.5403472222,2008-05-31,12:58:06
39.988751,116.30917,0,153,39599.5403703704,2008-05-31,12:58:08
39.988747,116.309218,0,151,39599.5403935185,2008-05-31,12:58:10
39.988747,116.30929,0,147,39599.5404166667,2008-05-31,12:58:12
39.98875,116.309332,0,145,39599.5404398148,2008-05-31,12:58:14
39.988762,116.309374,0,141,39599.540462963,2008-05-31,12:58:16
39.988755,116.30941,0,142,39599.5404861111,2008-05-31,12:58:18
39.988739,116.309438,0,144,39599.5405092593,2008-05-31,12:58:20
39.988728,116.30948,0,145,39599.5405324074,2008-05-31,12:58:22
39.988731,116.30952,0,145,39599.5405555556,2008-05-31,12:58:24
39.988735,116.309574,0,146,39599.5405787037,2008-05-31,12:58:26
39.988721,116.309597,0,147,39599.5406018518,2008-05-31,12:58:28
39.988692,116.309616,0,148,39599.540625,2008-05-31,12:58:30
39.98866,116.309618,0,147,39599.5406481481,2008-05-31,12:58:32
39.98863,116.309625,0,148,39599.5406712963,2008-05-31,12:58:34
39.988599,116.309627,0,149,39599.5406944444,2008-05-31,12:58:36
39.988571,116.309634,0,148,39599.5407175926,2008-05-31,12:58:38
39.988552,116.309633,0,148,39599.5407407407,2008-05-31,12:58:40
39.988534,116.309638,0,148,39599.5407638889,2008-05-31,12:58:42
39.988516,116.309653,0,148,39599.540787037,2008-05-31,12:58:44
39.988486,116.309664,0,148,39599.5408101852,2008-05-31,12:58:46
39.988454,116.309664,0,148,39599.5408333333,2008-05-31,12:58:48
39.988424,116.309663,0,148,39599.5408564815,2008-05-31,12:58:50
39.9884,116.309665,0,148,39599.5408796296,2008-05-31,12:58:52
39.98838,116.309665,0,149,39599.5409027778,2008-05-31,12:58:54
39.988358,116.309663,0,148,39599.5409259259,2008-05-31,12:58:56
39.988342,116.309646,0,149,39599.5409490741,2008-05-31,12:58:58
39.98834,116.309663,0,147,39599.5409722222,2008-05-31,12:59:00
39.988336,116.309666,0,143,39599.5409953704,2008-05-31,12:59:02
39.988336,116.309665,0,143,39599.5410185185,2008-05-31,12:59:04
39.988336,116.309664,0,143,39599.5410416667,2008-05-31,12:59:06
39.988336,116.309661,0,144,39599.5410648148,2008-05-31,12:59:08
39.988336,116.309662,0,144,39599.541087963,2008-05-31,12:59:10
39.988335,116.309663,0,144,39599.5411111111,2008-05-31,12:59:12
39.988334,116.309665,0,144,39599.5411342593,2008-05-31,12:59:14
39.988334,116.309666,0,144,39599.5411574074,2008-05-31,12:59:16
39.988334,116.309665,0,144,39599.5411805556,2008-05-31,12:59:18
39.988334,116.309665,0,144,39599.5412037037,2008-05-31,12:59:20
39.988334,116.309664,0,144,39599.5412268518,2008-05-31,12:59:22
39.988333,116.309664,0,144,39599.54125,2008-05-31,12:59:24
39.988332,116.309664,0,144,39599.5412731481,2008-05-31,12:59:26
39.988332,116.309663,0,144,39599.5412962963,2008-05-31,12:59:28
39.988332,116.309662,0,144,39599.5413194444,2008-05-31,12:59:30
39.988331,116.309664,0,144,39599.5413425926,2008-05-31,12:59:32
39.988331,116.309664,0,144,39599.5413657407,2008-05-31,12:59:34
39.988331,116.309666,0,144,39599.5413888889,2008-05-31,12:59:36
39.988331,116.309665,0,144,39599.541412037,2008-05-31,12:59:38
39.98833,116.309665,0,144,39599.5414351852,2008-05-31,12:59:40
39.98833,116.309665,0,144,39599.5414583333,2008-05-31,12:59:42
39.98833,116.309667,0,144,39599.5414814815,2008-05-31,12:59:44
39.988329,116.30967,0,144,39599.5415046296,2008-05-31,12:59:46
39.988328,116.309674,0,144,39599.5415277778,2008-05-31,12:59:48
39.988327,116.309678,0,143,39599.5415509259,2008-05-31,12:59:50
39.988325,116.309682,0,143,39599.5415740741,2008-05-31,12:59:52
39.988323,116.309686,0,143,39599.5415972222,2008-05-31,12:59:54
39.988321,116.30969,0,143,39599.5416203704,2008-05-31,12:59:56
39.988318,116.309694,0,143,39599.5416435185,2008-05-31,12:59:58
39.988315,116.3097,0,143,39599.5416666667,2008-05-31,13:00:00
39.98831,116.309711,0,142,39599.5416898148,2008-05-31,13:00:02
39.988295,116.309715,0,142,39599.541712963,2008-05-31,13:00:04
39.988292,116.309719,0,141,39599.5417361111,2008-05-31,13:00:06
39.988288,116.309723,0,141,39599.5417592593,2008-05-31,13:00:08
39.988285,116.309725,0,141,39599.5417824074,2008-05-31,13:00:10
39.988282,116.309727,0,141,39599.5418055556,2008-05-31,13:00:12
39.988281,116.309729,0,141,39599.5418287037,2008-05-31,13:00:14
39.988279,116.30973,0,140,39599.5418518518,2008-05-31,13:00:16
39.988278,116.309731,0,140,39599.541875,2008-05-31,13:00:18
39.988276,116.309731,0,140,39599.5418981481,2008-05-31,13:00:20
39.988274,116.309732,0,139,39599.5419212963,2008-05-31,13:00:22
39.988266,116.309743,0,140,39599.5419444444,2008-05-31,13:00:24
39.988255,116.309751,0,138,39599.5419675926,2008-05-31,13:00:26
39.988242,116.309743,0,136,39599.5419907407,2008-05-31,13:00:28
39.98824,116.309743,0,137,39599.5420138889,2008-05-31,13:00:30
39.988238,116.309742,0,137,39599.542037037,2008-05-31,13:00:32
39.988238,116.309739,0,137,39599.5420601852,2008-05-31,13:00:34
39.988238,116.309737,0,137,39599.5420833333,2008-05-31,13:00:36
39.988239,116.309738,0,137,39599.5421064815,2008-05-31,13:00:38
39.988242,116.309742,0,136,39599.5421296296,2008-05-31,13:00:40
39.988254,116.30973,0,136,39599.5421527778,2008-05-31,13:00:42
39.988255,116.309727,0,136,39599.5421759259,2008-05-31,13:00:44
39.988255,116.309725,0,136,39599.5421990741,2008-05-31,13:00:46
39.988254,116.309728,0,136,39599.5422222222,2008-05-31,13:00:48
39.988254,116.30973,0,136,39599.5422453704,2008-05-31,13:00:50
39.988253,116.309728,0,136,39599.5422685185,2008-05-31,13:00:52
39.988251,116.30973,0,136,39599.5422916667,2008-05-31,13:00:54
39.988249,116.309733,0,136,39599.5423148148,2008-05-31,13:00:56
39.988249,116.309731,0,136,39599.542337963,2008-05-31,13:00:58
39.988219,116.309698,0,136,39599.5423611111,2008-05-31,13:01:00
39.988177,116.309639,0,136,39599.5423842593,2008-05-31,13:01:02
39.988111,116.309552,0,136,39599.5424074074,2008-05-31,13:01:04
39.988037,116.309437,0,136,39599.5424305556,2008-05-31,13:01:06
39.987979,116.30935,0,136,39599.5424537037,2008-05-31,13:01:08
39.98785,116.309247,0,136,39599.5424768519,2008-05-31,13:01:10
39.987756,116.309168,0,136,39599.5425,2008-05-31,13:01:12
39.987297,116.309076,0,136,39599.5425231481,2008-05-31,13:01:14
39.986984,116.309047,0,135,39599.5425462963,2008-05-31,13:01:16
39.986722,116.309134,0,135,39599.5425694444,2008-05-31,13:01:18
39.98632,116.309179,0,135,39599.5425925926,2008-05-31,13:01:20
39.985994,116.309385,0,134,39599.5426157407,2008-05-31,13:01:22
39.98581,116.309446,0,133,39599.5426388889,2008-05-31,13:01:24
39.985447,116.309737,0,132,39599.542662037,2008-05-31,13:01:26
39.985187,116.309929,0,131,39599.5426851852,2008-05-31,13:01:28
39.984996,116.310021,0,130,39599.5427083333,2008-05-31,13:01:30
39.984839,116.310061,0,128,39599.5427314815,2008-05-31,13:01:32
39.98468,116.310108,0,126,39599.5427546296,2008-05-31,13:01:34
39.984566,116.310119,0,125,39599.5427777778,2008-05-31,13:01:36
39.984439,116.310118,0,123,39599.5428009259,2008-05-31,13:01:38
39.984344,116.310179,0,122,39599.5428240741,2008-05-31,13:01:40
39.984262,116.310205,0,121,39599.5428472222,2008-05-31,13:01:42
39.98415,116.310249,0,121,39599.5428703704,2008-05-31,13:01:44
39.984054,116.310322,0,121,39599.5428935185,2008-05-31,13:01:46
39.984001,116.310375,0,120,39599.5429166667,2008-05-31,13:01:48
39.983985,116.310435,0,119,39599.5429398148,2008-05-31,13:01:50
39.983966,116.31055,0,118,39599.542962963,2008-05-31,13:01:52
39.983992,116.310708,0,117,39599.5429861111,2008-05-31,13:01:54
39.984021,116.310892,0,116,39599.5430092593,2008-05-31,13:01:56
39.984047,116.311098,0,115,39599.5430324074,2008-05-31,13:01:58
39.98407,116.311321,0,114,39599.5430555556,2008-05-31,13:02:00
39.984086,116.311569,0,113,39599.5430787037,2008-05-31,13:02:02
39.984083,116.311822,0,112,39599.5431018519,2008-05-31,13:02:04
39.984088,116.312047,0,111,39599.543125,2008-05-31,13:02:06
39.984063,116.312281,0,111,39599.5431481482,2008-05-31,13:02:08
39.984006,116.31249,0,110,39599.5431712963,2008-05-31,13:02:10
39.983974,116.312624,0,109,39599.5431944444,2008-05-31,13:02:12
39.983983,116.312673,0,108,39599.5432175926,2008-05-31,13:02:14
39.983956,116.312714,0,108,39599.5432407407,2008-05-31,13:02:16
39.983941,116.312724,0,107,39599.5432638889,2008-05-31,13:02:18
39.983934,116.312715,0,106,39599.543287037,2008-05-31,13:02:20
39.983933,116.3127,0,105,39599.5433101852,2008-05-31,13:02:22
39.983934,116.312687,0,103,39599.5433333333,2008-05-31,13:02:24
39.983935,116.312677,0,103,39599.5433564815,2008-05-31,13:02:26
39.983961,116.312642,0,102,39599.5433796296,2008-05-31,13:02:28
39.983969,116.312638,0,101,39599.5434027778,2008-05-31,13:02:30
39.983967,116.312646,0,99,39599.5434259259,2008-05-31,13:02:32
39.983981,116.312659,0,98,39599.5434490741,2008-05-31,13:02:34
39.983987,116.312701,0,97,39599.5434722222,2008-05-31,13:02:36
39.984011,116.312783,0,95,39599.5434953704,2008-05-31,13:02:38
39.983973,116.312962,0,95,39599.5435185185,2008-05-31,13:02:40
39.983967,116.313089,0,94,39599.5435416667,2008-05-31,13:02:42
39.983969,116.313231,0,93,39599.5435648148,2008-05-31,13:02:44
39.98397,116.313361,0,93,39599.543587963,2008-05-31,13:02:46
39.983969,116.313487,0,92,39599.5436111111,2008-05-31,13:02:48
39.983968,116.313594,0,92,39599.5436342593,2008-05-31,13:02:50
39.983968,116.313655,0,91,39599.5436574074,2008-05-31,13:02:52
39.983946,116.313667,0,92,39599.5436805556,2008-05-31,13:02:54
39.983947,116.313663,0,92,39599.5437037037,2008-05-31,13:02:56
39.98395,116.313664,0,91,39599.5437268519,2008-05-31,13:02:58
39.98395,116.313663,0,91,39599.54375,2008-05-31,13:03:00
39.98395,116.313666,0,91,39599.5437731481,2008-05-31,13:03:02
39.983951,116.313668,0,91,39599.5437962963,2008-05-31,13:03:04
39.983951,116.313672,0,91,39599.5438194444,2008-05-31,13:03:06
39.983951,116.313676,0,91,39599.5438425926,2008-05-31,13:03:08
39.983952,116.313678,0,91,39599.5438657407,2008-05-31,13:03:10
39.983952,116.313678,0,91,39599.5438888889,2008-05-31,13:03:12
39.983952,116.31368,0,91,39599.543912037,2008-05-31,13:03:14
39.983952,116.313687,0,91,39599.5439351852,2008-05-31,13:03:16
39.983937,116.313744,0,92,39599.5439583333,2008-05-31,13:03:18
39.983921,116.313875,0,93,39599.5439814815,2008-05-31,13:03:20
39.983928,116.314046,0,93,39599.5440046296,2008-05-31,13:03:22
39.98393,116.314248,0,92,39599.5440277778,2008-05-31,13:03:24
39.983921,116.314489,0,92,39599.5440509259,2008-05-31,13:03:26
39.98392,116.314764,0,92,39599.5440740741,2008-05-31,13:03:28
39.983929,116.31505,0,92,39599.5440972222,2008-05-31,13:03:30
39.983942,116.315336,0,92,39599.5441203704,2008-05-31,13:03:32
39.983961,116.315618,0,91,39599.5441435185,2008-05-31,13:03:34
39.983971,116.315896,0,92,39599.5441666667,2008-05-31,13:03:36
39.983979,116.316194,0,92,39599.5441898148,2008-05-31,13:03:38
39.984004,116.316526,0,92,39599.544212963,2008-05-31,13:03:40
39.984058,116.316941,0,90,39599.5442361111,2008-05-31,13:03:42
39.984074,116.317281,0,91,39599.5442592593,2008-05-31,13:03:44
39.984079,116.317609,0,91,39599.5442824074,2008-05-31,13:03:46
39.984101,116.317945,0,90,39599.5443055556,2008-05-31,13:03:48
39.984115,116.318277,0,90,39599.5443287037,2008-05-31,13:03:50
39.984121,116.318606,0,91,39599.5443518519,2008-05-31,13:03:52
39.984135,116.318936,0,93,39599.544375,2008-05-31,13:03:54
39.984152,116.319256,0,94,39599.5443981481,2008-05-31,13:03:56
39.984157,116.31958,0,95,39599.5444212963,2008-05-31,13:03:58
39.984174,116.319892,0,95,39599.5444444444,2008-05-31,13:04:00
39.984187,116.320184,0,94,39599.5444675926,2008-05-31,13:04:02
39.98421,116.320469,0,91,39599.5444907407,2008-05-31,13:04:04
39.984244,116.32074,0,88,39599.5445138889,2008-05-31,13:04:06
39.984265,116.321023,0,86,39599.544537037,2008-05-31,13:04:08
39.984276,116.321319,0,85,39599.5445601852,2008-05-31,13:04:10
39.984284,116.321598,0,87,39599.5445833333,2008-05-31,13:04:12
39.984307,116.321867,0,90,39599.5446064815,2008-05-31,13:04:14
39.984309,116.322132,0,91,39599.5446296296,2008-05-31,13:04:16
39.984312,116.322398,0,91,39599.5446527778,2008-05-31,13:04:18
39.984321,116.322667,0,93,39599.5446759259,2008-05-31,13:04:20
39.98433,116.322928,0,94,39599.5446990741,2008-05-31,13:04:22
39.984341,116.323164,0,96,39599.5447222222,2008-05-31,13:04:24
39.984355,116.32337,0,96,39599.5447453704,2008-05-31,13:04:26
39.984373,116.323538,0,97,39599.5447685185,2008-05-31,13:04:28
39.984373,116.323682,0,99,39599.5447916667,2008-05-31,13:04:30
39.984371,116.323766,0,102,39599.5448148148,2008-05-31,13:04:32
39.984354,116.323847,0,106,39599.544837963,2008-05-31,13:04:34
39.984336,116.323947,0,109,39599.5448611111,2008-05-31,13:04:36
39.984329,116.324035,0,109,39599.5448842593,2008-05-31,13:04:38
39.984304,116.324105,0,107,39599.5449074074,2008-05-31,13:04:40
39.984284,116.324129,0,107,39599.5449305556,2008-05-31,13:04:42
39.984265,116.324134,0,109,39599.5449537037,2008-05-31,13:04:44
39.984264,116.324141,0,110,39599.5449768519,2008-05-31,13:04:46
39.984263,116.32415,0,111,39599.545,2008-05-31,13:04:48
39.984262,116.324168,0,112,39599.5450231481,2008-05-31,13:04:50
39.984265,116.324218,0,112,39599.5450462963,2008-05-31,13:04:52
39.984274,116.32428,0,112,39599.5450694444,2008-05-31,13:04:54
39.984281,116.324373,0,112,39599.5450925926,2008-05-31,13:04:56
39.984329,116.324512,0,114,39599.5451157407,2008-05-31,13:04:58
39.984372,116.324701,0,114,39599.5451388889,2008-05-31,13:05:00
39.984407,116.32492,0,115,39599.545162037,2008-05-31,13:05:02
39.984422,116.325136,0,115,39599.5451851852,2008-05-31,13:05:04
39.984433,116.32534,0,115,39599.5452083333,2008-05-31,13:05:06
39.984437,116.32554,0,115,39599.5452314815,2008-05-31,13:05:08
39.984436,116.325721,0,116,39599.5452546296,2008-05-31,13:05:10
39.984434,116.325875,0,117,39599.5452777778,2008-05-31,13:05:12
39.984414,116.325983,0,118,39599.5453009259,2008-05-31,13:05:14
39.984391,116.326065,0,119,39599.5453240741,2008-05-31,13:05:16
39.984388,116.326149,0,119,39599.5453472222,2008-05-31,13:05:18
39.984397,116.326235,0,120,39599.5453703704,2008-05-31,13:05:20
39.984404,116.326313,0,121,39599.5453935185,2008-05-31,13:05:22
39.984396,116.326398,0,121,39599.5454166667,2008-05-31,13:05:24
39.984395,116.326482,0,121,39599.5454398148,2008-05-31,13:05:26
39.984382,116.326525,0,121,39599.545462963,2008-05-31,13:05:28
39.984372,116.326601,0,121,39599.5454861111,2008-05-31,13:05:30
39.984347,116.326697,0,121,39599.5455092593,2008-05-31,13:05:32
39.984341,116.326777,0,122,39599.5455324074,2008-05-31,13:05:34
39.98433,116.326831,0,124,39599.5455555556,2008-05-31,13:05:36
39.984392,116.326895,0,129,39599.5455787037,2008-05-31,13:05:38
39.984427,116.326977,0,131,39599.5456018519,2008-05-31,13:05:40
39.984449,116.327091,0,133,39599.545625,2008-05-31,13:05:42
39.984457,116.327235,0,130,39599.5456481481,2008-05-31,13:05:44
39.984475,116.327436,0,123,39599.5456712963,2008-05-31,13:05:46
39.984461,116.327598,0,120,39599.5456944444,2008-05-31,13:05:48
39.984457,116.327712,0,120,39599.5457175926,2008-05-31,13:05:50
39.984467,116.327809,0,120,39599.5457407407,2008-05-31,13:05:52
39.984485,116.327905,0,118,39599.5457638889,2008-05-31,13:05:54
39.984492,116.328003,0,117,39599.545787037,2008-05-31,13:05:56
39.984498,116.328097,0,115,39599.5458101852,2008-05-31,13:05:58
39.984495,116.328173,0,113,39599.5458333333,2008-05-31,13:06:00
39.984489,116.328244,0,111,39599.5458564815,2008-05-31,13:06:02
39.984475,116.328308,0,108,39599.5458796296,2008-05-31,13:06:04
39.984455,116.328405,0,105,39599.5459027778,2008-05-31,13:06:06
39.98446,116.328466,0,102,39599.5459259259,2008-05-31,13:06:08
39.984454,116.328537,0,101,39599.5459490741,2008-05-31,13:06:10
39.984426,116.328631,0,99,39599.5459722222,2008-05-31,13:06:12
39.984405,116.328701,0,98,39599.5459953704,2008-05-31,13:06:14
39.984401,116.328782,0,95,39599.5460185185,2008-05-31,13:06:16
39.984397,116.328883,0,90,39599.5460416667,2008-05-31,13:06:18
39.98438,116.329019,0,87,39599.5460648148,2008-05-31,13:06:20
39.98437,116.329132,0,86,39599.546087963,2008-05-31,13:06:22
39.984361,116.329234,0,84,39599.5461111111,2008-05-31,13:06:24
39.984365,116.329346,0,81,39599.5461342593,2008-05-31,13:06:26
39.984391,116.329474,0,81,39599.5461574074,2008-05-31,13:06:28
39.984438,116.329624,0,79,39599.5461805556,2008-05-31,13:06:30
39.984494,116.329803,0,75,39599.5462037037,2008-05-31,13:06:32
39.984526,116.330012,0,72,39599.5462268519,2008-05-31,13:06:34
39.984541,116.33026,0,70,39599.54625,2008-05-31,13:06:36
39.984564,116.330519,0,66,39599.5462731481,2008-05-31,13:06:38
39.984587,116.330785,0,63,39599.5462962963,2008-05-31,13:06:40
39.98459,116.331062,0,61,39599.5463194444,2008-05-31,13:06:42
39.984612,116.331329,0,58,39599.5463425926,2008-05-31,13:06:44
39.98463,116.331614,0,54,39599.5463657407,2008-05-31,13:06:46
39.984662,116.331916,0,46,39599.5463888889,2008-05-31,13:06:48
39.98467,116.332206,0,42,39599.546412037,2008-05-31,13:06:50
39.984674,116.332504,0,38,39599.5464351852,2008-05-31,13:06:52
39.984664,116.332806,0,35,39599.5464583333,2008-05-31,13:06:54
39.984661,116.333109,0,34,39599.5464814815,2008-05-31,13:06:56
39.984656,116.33342,0,32,39599.5465046296,2008-05-31,13:06:58
39.984657,116.333731,0,31,39599.5465277778,2008-05-31,13:07:00
39.98468,116.334043,0,30,39599.5465509259,2008-05-31,13:07:02
39.984709,116.334343,0,29,39599.5465740741,2008-05-31,13:07:04
39.984746,116.334632,0,27,39599.5465972222,2008-05-31,13:07:06
39.984792,116.334901,0,26,39599.5466203704,2008-05-31,13:07:08
39.98477,116.335234,0,24,39599.5466435185,2008-05-31,13:07:10
39.984773,116.335551,0,22,39599.5466666667,2008-05-31,13:07:12
39.984806,116.335854,0,20,39599.5466898148,2008-05-31,13:07:14
39.984832,116.336186,0,17,39599.546712963,2008-05-31,13:07:16
39.984869,116.336509,0,15,39599.5467361111,2008-05-31,13:07:18
39.984904,116.336806,0,13,39599.5467592593,2008-05-31,13:07:20
39.984883,116.337054,0,12,39599.5467824074,2008-05-31,13:07:22
39.98486,116.337271,0,11,39599.5468055556,2008-05-31,13:07:24
39.984826,116.337499,0,8,39599.5468287037,2008-05-31,13:07:26
39.984803,116.337687,0,6,39599.5468518519,2008-05-31,13:07:28
39.984754,116.337785,0,5,39599.546875,2008-05-31,13:07:30
39.984768,116.337948,0,1,39599.5468981481,2008-05-31,13:07:32
39.984759,116.338143,0,-2,39599.5469212963,2008-05-31,13:07:34
39.984723,116.338359,0,-7,39599.5469444444,2008-05-31,13:07:36
39.984706,116.338551,0,-13,39599.5469675926,2008-05-31,13:07:38
39.984708,116.338712,0,-18,39599.5469907407,2008-05-31,13:07:40
39.984719,116.33885,0,-25,39599.5470138889,2008-05-31,13:07:42
39.984736,116.338966,0,-32,39599.547037037,2008-05-31,13:07:44
39.984758,116.339064,0,-40,39599.5470601852,2008-05-31,13:07:46
39.984773,116.339144,0,-47,39599.5470833333,2008-05-31,13:07:48
39.984763,116.339196,0,-55,39599.5471064815,2008-05-31,13:07:50
39.984766,116.339233,0,-62,39599.5471296296,2008-05-31,13:07:52
39.984797,116.339255,0,-61,39599.5471527778,2008-05-31,13:07:54
39.984847,116.33927,0,-62,39599.5471759259,2008-05-31,13:07:56
39.984872,116.339287,0,-65,39599.5471990741,2008-05-31,13:07:58
39.984911,116.339321,0,-66,39599.5472222222,2008-05-31,13:08:00
39.984954,116.339369,0,-66,39599.5472453704,2008-05-31,13:08:02
39.984971,116.339432,0,-69,39599.5472685185,2008-05-31,13:08:04
39.984985,116.339474,0,-70,39599.5472916667,2008-05-31,13:08:06
39.984993,116.33948,0,-71,39599.5473148148,2008-05-31,13:08:08
39.984997,116.339464,0,-66,39599.547337963,2008-05-31,13:08:10
39.984997,116.339455,0,-60,39599.5473611111,2008-05-31,13:08:12
39.985001,116.339436,0,-52,39599.5473842593,2008-05-31,13:08:14
39.985001,116.339433,0,-53,39599.5474074074,2008-05-31,13:08:16
39.985001,116.339432,0,-53,39599.5474305556,2008-05-31,13:08:18
39.985001,116.339437,0,-53,39599.5474537037,2008-05-31,13:08:20
39.985004,116.33948,0,-45,39599.5474768518,2008-05-31,13:08:22
39.985019,116.33955,0,-40,39599.5475,2008-05-31,13:08:24
39.985042,116.339655,0,-37,39599.5475231481,2008-05-31,13:08:26
39.985077,116.339786,0,-33,39599.5475462963,2008-05-31,13:08:28
39.985121,116.339947,0,-27,39599.5475694444,2008-05-31,13:08:30
39.985148,116.340183,0,-20,39599.5475925926,2008-05-31,13:08:32
39.985152,116.340479,0,-12,39599.5476157407,2008-05-31,13:08:34
39.985156,116.34078,0,-4,39599.5476388889,2008-05-31,13:08:36
39.985166,116.34106,0,2,39599.547662037,2008-05-31,13:08:38
39.985169,116.341336,0,10,39599.5476851852,2008-05-31,13:08:40
39.985168,116.341608,0,15,39599.5477083333,2008-05-31,13:08:42
39.985195,116.34188,0,22,39599.5477314815,2008-05-31,13:08:44
39.985189,116.342165,0,27,39599.5477546296,2008-05-31,13:08:46
39.985203,116.342433,0,33,39599.5477777778,2008-05-31,13:08:48
39.98524,116.342686,0,37,39599.5478009259,2008-05-31,13:08:50
39.985264,116.342945,0,39,39599.5478240741,2008-05-31,13:08:52
39.985259,116.343219,0,41,39599.5478472222,2008-05-31,13:08:54
39.985201,116.343526,0,42,39599.5478703704,2008-05-31,13:08:56
39.985173,116.343801,0,43,39599.5478935185,2008-05-31,13:08:58
39.985148,116.344081,0,43,39599.5479166667,2008-05-31,13:09:00
39.985166,116.344361,0,45,39599.5479398148,2008-05-31,13:09:02
39.985156,116.344621,0,45,39599.547962963,2008-05-31,13:09:04
39.985156,116.344882,0,44,39599.5479861111,2008-05-31,13:09:06
39.985157,116.345141,0,44,39599.5480092593,2008-05-31,13:09:08
39.985192,116.345374,0,46,39599.5480324074,2008-05-31,13:09:10
39.985197,116.345614,0,47,39599.5480555556,2008-05-31,13:09:12
39.985198,116.345861,0,49,39599.5480787037,2008-05-31,13:09:14
39.985202,116.346093,0,49,39599.5481018518,2008-05-31,13:09:16
39.985204,116.34628,0,51,39599.548125,2008-05-31,13:09:18
39.985204,116.346449,0,52,39599.5481481481,2008-05-31,13:09:20
39.9852,116.346607,0,53,39599.5481712963,2008-05-31,13:09:22
39.985187,116.346754,0,54,39599.5481944444,2008-05-31,13:09:24
39.985192,116.346854,0,54,39599.5482175926,2008-05-31,13:09:26
39.985176,116.346845,0,56,39599.5482407407,2008-05-31,13:09:28
39.98515,116.346845,0,55,39599.5482638889,2008-05-31,13:09:30
39.985129,116.346846,0,53,39599.548287037,2008-05-31,13:09:32
39.985113,116.346834,0,52,39599.5483101852,2008-05-31,13:09:34
39.985103,116.346828,0,50,39599.5483333333,2008-05-31,13:09:36
39.985103,116.346821,0,49,39599.5483564815,2008-05-31,13:09:38
39.985104,116.346811,0,47,39599.5483796296,2008-05-31,13:09:40
39.985097,116.346808,0,45,39599.5484027778,2008-05-31,13:09:42
39.985082,116.346814,0,44,39599.5484259259,2008-05-31,13:09:44
39.98507,116.346821,0,41,39599.5484490741,2008-05-31,13:09:46
39.98507,116.346821,0,39,39599.5484722222,2008-05-31,13:09:48
39.985071,116.346815,0,38,39599.5484953704,2008-05-31,13:09:50
39.985071,116.346808,0,36,39599.5485185185,2008-05-31,13:09:52
39.98507,116.346806,0,35,39599.5485416667,2008-05-31,13:09:54
39.98507,116.346807,0,34,39599.5485648148,2008-05-31,13:09:56
39.985065,116.34681,0,34,39599.548587963,2008-05-31,13:09:58
39.985058,116.346813,0,33,39599.5486111111,2008-05-31,13:10:00
39.985058,116.346816,0,32,39599.5486342593,2008-05-31,13:10:02
39.985059,116.346814,0,32,39599.5486574074,2008-05-31,13:10:04
39.985058,116.346813,0,32,39599.5486805556,2008-05-31,13:10:06
39.985057,116.346814,0,32,39599.5487037037,2008-05-31,13:10:08
39.985044,116.346817,0,32,39599.5487268518,2008-05-31,13:10:10
39.985028,116.34682,0,32,39599.54875,2008-05-31,13:10:12
39.984984,116.346815,0,33,39599.5487731481,2008-05-31,13:10:14
39.98494,116.346818,0,34,39599.5487962963,2008-05-31,13:10:16
39.984903,116.346823,0,35,39599.5488194444,2008-05-31,13:10:18
39.984877,116.34683,0,36,39599.5488425926,2008-05-31,13:10:20
39.984879,116.346819,0,37,39599.5488657407,2008-05-31,13:10:22
39.9849,116.346804,0,36,39599.5488888889,2008-05-31,13:10:24
39.98494,116.346782,0,36,39599.548912037,2008-05-31,13:10:26
39.98496,116.346767,0,36,39599.5489351852,2008-05-31,13:10:28
39.984971,116.346763,0,36,39599.5489583333,2008-05-31,13:10:30
39.984973,116.346766,0,36,39599.5489814815,2008-05-31,13:10:32
39.984987,116.346746,0,35,39599.5490046296,2008-05-31,13:10:34
39.984974,116.34674,0,35,39599.5490277778,2008-05-31,13:10:36
39.984936,116.346748,0,36,39599.5490509259,2008-05-31,13:10:38
39.984924,116.34675,0,38,39599.5490740741,2008-05-31,13:10:40
39.984898,116.346754,0,40,39599.5490972222,2008-05-31,13:10:42
39.984884,116.346761,0,41,39599.5491203704,2008-05-31,13:10:44
39.984883,116.346763,0,41,39599.5491435185,2008-05-31,13:10:46
39.984883,116.346763,0,41,39599.5491666667,2008-05-31,13:10:48
39.984883,116.346766,0,40,39599.5491898148,2008-05-31,13:10:50
39.984893,116.346763,0,40,39599.549212963,2008-05-31,13:10:52
39.984907,116.346755,0,39,39599.5492361111,2008-05-31,13:10:54
39.984916,116.346745,0,38,39599.5492592593,2008-05-31,13:10:56
39.98493,116.346733,0,38,39599.5492824074,2008-05-31,13:10:58
39.984958,116.346714,0,38,39599.5493055556,2008-05-31,13:11:00
39.985012,116.346707,0,38,39599.5493287037,2008-05-31,13:11:02
39.98506,116.34672,0,38,39599.5493518518,2008-05-31,13:11:04
39.985061,116.34672,0,38,39599.549375,2008-05-31,13:11:06
39.985075,116.346735,0,40,39599.5493981481,2008-05-31,13:11:08
39.985088,116.346739,0,42,39599.5494212963,2008-05-31,13:11:10
39.985108,116.346737,0,44,39599.5494444444,2008-05-31,13:11:12
39.985106,116.346742,0,47,39599.5494675926,2008-05-31,13:11:14
39.985089,116.346745,0,48,39599.5494907407,2008-05-31,13:11:16
39.985087,116.346729,0,51,39599.5495138889,2008-05-31,13:11:18
39.98512,116.346707,0,52,39599.549537037,2008-05-31,13:11:20
39.985149,116.346695,0,52,39599.5495601852,2008-05-31,13:11:22
39.985148,116.346691,0,52,39599.5495833333,2008-05-31,13:11:24
39.985134,116.346681,0,51,39599.5496064815,2008-05-31,13:11:26
39.985133,116.346676,0,51,39599.5496296296,2008-05-31,13:11:28
39.985125,116.34668,0,51,39599.5496527778,2008-05-31,13:11:30
39.985107,116.346696,0,51,39599.5496759259,2008-05-31,13:11:32
39.985083,116.346706,0,52,39599.5496990741,2008-05-31,13:11:34
39.985061,116.346705,0,53,39599.5497222222,2008-05-31,13:11:36
39.985047,116.346697,0,54,39599.5497453704,2008-05-31,13:11:38
39.985038,116.346695,0,55,39599.5497685185,2008-05-31,13:11:40
39.985054,116.346693,0,56,39599.5497916667,2008-05-31,13:11:42
39.985068,116.346698,0,59,39599.5498148148,2008-05-31,13:11:44
39.985088,116.346709,0,61,39599.549837963,2008-05-31,13:11:46
39.985102,116.346708,0,63,39599.5498611111,2008-05-31,13:11:48
39.985126,116.346701,0,68,39599.5498842593,2008-05-31,13:11:50
39.98513,116.346696,0,71,39599.5499074074,2008-05-31,13:11:52
39.985134,116.346714,0,72,39599.5499305556,2008-05-31,13:11:54
39.985141,116.346754,0,73,39599.5499537037,2008-05-31,13:11:56
39.98514,116.346808,0,73,39599.5499768518,2008-05-31,13:11:58
39.985137,116.346884,0,74,39599.55,2008-05-31,13:12:00
39.985165,116.346999,0,74,39599.5500231481,2008-05-31,13:12:02
39.985238,116.347146,0,76,39599.5500462963,2008-05-31,13:12:04
39.985355,116.347361,0,80,39599.5500694444,2008-05-31,13:12:06
39.985376,116.347584,0,86,39599.5500925926,2008-05-31,13:12:08
39.985383,116.347813,0,86,39599.5501157407,2008-05-31,13:12:10
39.985422,116.348067,0,94,39599.5501388889,2008-05-31,13:12:12
39.985452,116.348352,0,97,39599.550162037,2008-05-31,13:12:14
39.985447,116.348623,0,96,39599.5501851852,2008-05-31,13:12:16
39.985449,116.348902,0,96,39599.5502083333,2008-05-31,13:12:18
39.985453,116.349177,0,96,39599.5502314815,2008-05-31,13:12:20
39.985467,116.349462,0,97,39599.5502546296,2008-05-31,13:12:22
39.985444,116.349754,0,95,39599.5502777778,2008-05-31,13:12:24
39.985412,116.35001,0,92,39599.5503009259,2008-05-31,13:12:26
39.985381,116.350252,0,90,39599.5503240741,2008-05-31,13:12:28
39.985364,116.350421,0,90,39599.5503472222,2008-05-31,13:12:30
39.985345,116.350558,0,90,39599.5503703704,2008-05-31,13:12:32
39.98534,116.350661,0,90,39599.5503935185,2008-05-31,13:12:34
39.985334,116.350729,0,90,39599.5504166667,2008-05-31,13:12:36
39.985337,116.350748,0,90,39599.5504398148,2008-05-31,13:12:38
39.985348,116.350744,0,91,39599.550462963,2008-05-31,13:12:40
39.985318,116.350677,0,102,39599.5504861111,2008-05-31,13:12:42
39.985282,116.350673,0,105,39599.5505092593,2008-05-31,13:12:44
39.98527,116.350704,0,102,39599.5505324074,2008-05-31,13:12:46
39.985266,116.350718,0,106,39599.5505555556,2008-05-31,13:12:48
39.985252,116.350753,0,104,39599.5505787037,2008-05-31,13:12:50
39.985242,116.350776,0,105,39599.5506018519,2008-05-31,13:12:52
39.985246,116.350803,0,103,39599.550625,2008-05-31,13:12:54
39.985247,116.350827,0,103,39599.5506481482,2008-05-31,13:12:56
39.985248,116.350861,0,102,39599.5506712963,2008-05-31,13:12:58
39.985252,116.350889,0,103,39599.5506944444,2008-05-31,13:13:00
39.985246,116.350917,0,105,39599.5507175926,2008-05-31,13:13:02
39.985255,116.350942,0,108,39599.5507407407,2008-05-31,13:13:04
39.985238,116.350994,0,113,39599.5507638889,2008-05-31,13:13:06
39.985232,116.351025,0,112,39599.550787037,2008-05-31,13:13:08
39.985239,116.351066,0,112,39599.5508101852,2008-05-31,13:13:10
39.985249,116.351095,0,111,39599.5508333333,2008-05-31,13:13:12
39.985249,116.35112,0,109,39599.5508564815,2008-05-31,13:13:14
39.985255,116.351153,0,109,39599.5508796296,2008-05-31,13:13:16
39.985263,116.351183,0,108,39599.5509027778,2008-05-31,13:13:18
39.985277,116.351206,0,108,39599.5509259259,2008-05-31,13:13:20
39.985285,116.351233,0,109,39599.5509490741,2008-05-31,13:13:22
39.985286,116.351255,0,110,39599.5509722222,2008-05-31,13:13:24
39.985291,116.351282,0,108,39599.5509953704,2008-05-31,13:13:26
39.985286,116.351308,0,107,39599.5510185185,2008-05-31,13:13:28
39.985282,116.351335,0,109,39599.5510416667,2008-05-31,13:13:30
39.985288,116.351349,0,114,39599.5510648148,2008-05-31,13:13:32
39.985282,116.351376,0,114,39599.551087963,2008-05-31,13:13:34
39.985267,116.35141,0,112,39599.5511111111,2008-05-31,13:13:36
39.985258,116.351446,0,108,39599.5511342593,2008-05-31,13:13:38
39.985267,116.351485,0,108,39599.5511574074,2008-05-31,13:13:40
39.985276,116.351514,0,110,39599.5511805556,2008-05-31,13:13:42
39.985289,116.351546,0,111,39599.5512037037,2008-05-31,13:13:44
39.985321,116.351575,0,116,39599.5512268519,2008-05-31,13:13:46
39.985327,116.351603,0,119,39599.55125,2008-05-31,13:13:48
39.985326,116.351635,0,123,39599.5512731481,2008-05-31,13:13:50
39.985339,116.35166,0,128,39599.5512962963,2008-05-31,13:13:52
39.98533,116.351691,0,127,39599.5513194444,2008-05-31,13:13:54
39.985324,116.351721,0,126,39599.5513425926,2008-05-31,13:13:56
39.985318,116.351759,0,124,39599.5513657407,2008-05-31,13:13:58
39.985325,116.351792,0,123,39599.5513888889,2008-05-31,13:14:00
39.985318,116.351835,0,123,39599.551412037,2008-05-31,13:14:02
39.985319,116.351862,0,125,39599.5514351852,2008-05-31,13:14:04
39.985325,116.351894,0,126,39599.5514583333,2008-05-31,13:14:06
39.985325,116.351928,0,129,39599.5514814815,2008-05-31,13:14:08
39.985323,116.351964,0,130,39599.5515046296,2008-05-31,13:14:10
39.985325,116.351999,0,130,39599.5515277778,2008-05-31,13:14:12
39.98532,116.352037,0,130,39599.5515509259,2008-05-31,13:14:14
39.985325,116.352065,0,129,39599.5515740741,2008-05-31,13:14:16
39.985323,116.352091,0,129,39599.5515972222,2008-05-31,13:14:18
39.985325,116.352122,0,131,39599.5516203704,2008-05-31,13:14:20
39.985324,116.352152,0,131,39599.5516435185,2008-05-31,13:14:22
39.985323,116.352189,0,131,39599.5516666667,2008-05-31,13:14:24
39.985325,116.352218,0,132,39599.5516898148,2008-05-31,13:14:26
39.985318,116.352249,0,135,39599.551712963,2008-05-31,13:14:28
39.985324,116.352281,0,133,39599.5517361111,2008-05-31,13:14:30
39.985329,116.3523,0,135,39599.5517592593,2008-05-31,13:14:32
39.985337,116.352317,0,135,39599.5517824074,2008-05-31,13:14:34
39.985341,116.352344,0,136,39599.5518055556,2008-05-31,13:14:36
39.985335,116.352368,0,138,39599.5518287037,2008-05-31,13:14:38
39.985335,116.352384,0,139,39599.5518518519,2008-05-31,13:14:40
39.985339,116.352407,0,139,39599.551875,2008-05-31,13:14:42
39.985336,116.352426,0,142,39599.5518981481,2008-05-31,13:14:44
39.985333,116.352471,0,138,39599.5519212963,2008-05-31,13:14:46
39.985337,116.352489,0,140,39599.5519444444,2008-05-31,13:14:48
39.985342,116.352509,0,139,39599.5519675926,2008-05-31,13:14:50
39.985341,116.352531,0,138,39599.5519907407,2008-05-31,13:14:52
39.98535,116.352558,0,139,39599.5520138889,2008-05-31,13:14:54
39.985351,116.352577,0,140,39599.552037037,2008-05-31,13:14:56
39.985349,116.352598,0,140,39599.5520601852,2008-05-31,13:14:58
39.985346,116.35262,0,141,39599.5520833333,2008-05-31,13:15:00
39.985342,116.352608,0,144,39599.5521064815,2008-05-31,13:15:02
39.985343,116.352585,0,141,39599.5521296296,2008-05-31,13:15:04
39.985351,116.352566,0,139,39599.5521527778,2008-05-31,13:15:06
39.98535,116.352536,0,137,39599.5521759259,2008-05-31,13:15:08
39.985358,116.352516,0,135,39599.5521990741,2008-05-31,13:15:10
39.985364,116.352497,0,131,39599.5522222222,2008-05-31,13:15:12
39.98535,116.352461,0,129,39599.5522453704,2008-05-31,13:15:14
39.985345,116.352436,0,128,39599.5522685185,2008-05-31,13:15:16
39.985343,116.352405,0,126,39599.5522916667,2008-05-31,13:15:18
39.985339,116.352375,0,123,39599.5523148148,2008-05-31,13:15:20
39.985337,116.352339,0,123,39599.552337963,2008-05-31,13:15:22
39.985333,116.352314,0,122,39599.5523611111,2008-05-31,13:15:24
39.98533,116.352293,0,122,39599.5523842593,2008-05-31,13:15:26
39.985342,116.352262,0,124,39599.5524074074,2008-05-31,13:15:28
39.985351,116.35224,0,123,39599.5524305556,2008-05-31,13:15:30
39.985354,116.352213,0,122,39599.5524537037,2008-05-31,13:15:32
39.985363,116.352181,0,123,39599.5524768519,2008-05-31,13:15:34
39.985355,116.352151,0,123,39599.5525,2008-05-31,13:15:36
39.98535,116.352128,0,127,39599.5525231481,2008-05-31,13:15:38
39.985359,116.352103,0,129,39599.5525462963,2008-05-31,13:15:40
39.98535,116.352073,0,125,39599.5525694444,2008-05-31,13:15:42
39.985348,116.352043,0,126,39599.5525925926,2008-05-31,13:15:44
39.985344,116.352013,0,125,39599.5526157407,2008-05-31,13:15:46
39.985348,116.351987,0,126,39599.5526388889,2008-05-31,13:15:48
39.985348,116.351957,0,125,39599.552662037,2008-05-31,13:15:50
39.985349,116.351924,0,124,39599.5526851852,2008-05-31,13:15:52
39.985343,116.351889,0,126,39599.5527083333,2008-05-31,13:15:54
39.985332,116.35186,0,126,39599.5527314815,2008-05-31,13:15:56
39.985316,116.351833,0,126,39599.5527546296,2008-05-31,13:15:58
39.985292,116.351813,0,127,39599.5527777778,2008-05-31,13:16:00
39.985272,116.351806,0,127,39599.5528009259,2008-05-31,13:16:02
39.985251,116.351819,0,130,39599.5528240741,2008-05-31,13:16:04
39.985236,116.351834,0,127,39599.5528472222,2008-05-31,13:16:06
39.985203,116.351856,0,127,39599.5528703704,2008-05-31,13:16:08
39.985172,116.351859,0,129,39599.5528935185,2008-05-31,13:16:10
39.985142,116.35186,0,130,39599.5529166667,2008-05-31,13:16:12
39.98511,116.351868,0,132,39599.5529398148,2008-05-31,13:16:14
39.985089,116.351868,0,133,39599.552962963,2008-05-31,13:16:16
39.98507,116.351874,0,134,39599.5529861111,2008-05-31,13:16:18
39.985051,116.351879,0,137,39599.5530092593,2008-05-31,13:16:20
39.985027,116.351888,0,142,39599.5530324074,2008-05-31,13:16:22
39.985015,116.351887,0,139,39599.5530555556,2008-05-31,13:16:24
39.984989,116.351901,0,142,39599.5530787037,2008-05-31,13:16:26
39.984964,116.35192,0,144,39599.5531018519,2008-05-31,13:16:28
39.984948,116.351945,0,142,39599.553125,2008-05-31,13:16:30
39.984934,116.351976,0,137,39599.5531481481,2008-05-31,13:16:32
39.984925,116.35202,0,132,39599.5531712963,2008-05-31,13:16:34
39.984926,116.352052,0,131,39599.5531944444,2008-05-31,13:16:36
39.984928,116.352088,0,126,39599.5532175926,2008-05-31,13:16:38
39.984923,116.352125,0,125,39599.5532407407,2008-05-31,13:16:40
39.984921,116.352169,0,125,39599.5532638889,2008-05-31,13:16:42
39.984923,116.352203,0,123,39599.553287037,2008-05-31,13:16:44
39.984927,116.352238,0,123,39599.5533101852,2008-05-31,13:16:46
39.984934,116.352273,0,122,39599.5533333333,2008-05-31,13:16:48
39.984933,116.352305,0,124,39599.5533564815,2008-05-31,13:16:50
39.984938,116.352334,0,126,39599.5533796296,2008-05-31,13:16:52
39.984947,116.352361,0,128,39599.5534027778,2008-05-31,13:16:54
39.984958,116.352396,0,131,39599.5534259259,2008-05-31,13:16:56
39.984966,116.352424,0,134,39599.5534490741,2008-05-31,13:16:58
39.984968,116.352451,0,138,39599.5534722222,2008-05-31,13:17:00
39.984978,116.352482,0,141,39599.5534953704,2008-05-31,13:17:02
39.984988,116.352518,0,144,39599.5535185185,2008-05-31,13:17:04
39.984979,116.352551,0,146,39599.5535416667,2008-05-31,13:17:06
39.984945,116.352581,0,147,39599.5535648148,2008-05-31,13:17:08
39.984905,116.352608,0,153,39599.553587963,2008-05-31,13:17:10
39.984894,116.352637,0,155,39599.5536111111,2008-05-31,13:17:12
39.9849,116.352685,0,153,39599.5536342593,2008-05-31,13:17:14
39.984911,116.352715,0,155,39599.5536574074,2008-05-31,13:17:16
39.984903,116.352738,0,160,39599.5536805556,2008-05-31,13:17:18
39.984903,116.352758,0,159,39599.5537037037,2008-05-31,13:17:20
39.9849,116.352789,0,160,39599.5537268519,2008-05-31,13:17:22
39.984893,116.352822,0,163,39599.55375,2008-05-31,13:17:24
39.984879,116.352846,0,165,39599.5537731481,2008-05-31,13:17:26
39.984868,116.352882,0,165,39599.5537962963,2008-05-31,13:17:28
39.984849,116.352915,0,161,39599.5538194444,2008-05-31,13:17:30
39.984853,116.352989,0,153,39599.5538425926,2008-05-31,13:17:32
39.98484,116.353025,0,150,39599.5538657407,2008-05-31,13:17:34
39.984835,116.353055,0,148,39599.5538888889,2008-05-31,13:17:36
39.984833,116.353093,0,148,39599.553912037,2008-05-31,13:17:38
39.984844,116.353153,0,149,39599.5539351852,2008-05-31,13:17:40
39.984858,116.353205,0,147,39599.5539583333,2008-05-31,13:17:42
39.984886,116.353251,0,154,39599.5539814815,2008-05-31,13:17:44
39.984953,116.353299,0,159,39599.5540046296,2008-05-31,13:17:46
39.984966,116.35332,0,164,39599.5540277778,2008-05-31,13:17:48
39.984978,116.353321,0,166,39599.5540509259,2008-05-31,13:17:50
39.985002,116.35332,0,169,39599.5540740741,2008-05-31,13:17:52
39.985006,116.353309,0,170,39599.5540972222,2008-05-31,13:17:54
39.985008,116.353293,0,171,39599.5541203704,2008-05-31,13:17:56
39.985018,116.353275,0,172,39599.5541435185,2008-05-31,13:17:58
39.985025,116.353259,0,174,39599.5541666667,2008-05-31,13:18:00
39.985029,116.353272,0,176,39599.5541898148,2008-05-31,13:18:02
39.985028,116.35328,0,177,39599.554212963,2008-05-31,13:18:04
39.985026,116.353272,0,177,39599.5542361111,2008-05-31,13:18:06
39.985026,116.353276,0,178,39599.5542592593,2008-05-31,13:18:08
39.985026,116.353279,0,178,39599.5542824074,2008-05-31,13:18:10
39.985026,116.353276,0,178,39599.5543055556,2008-05-31,13:18:12
39.985028,116.353277,0,180,39599.5543287037,2008-05-31,13:18:14
39.985034,116.35325,0,181,39599.5543518519,2008-05-31,13:18:16
39.985037,116.353241,0,183,39599.554375,2008-05-31,13:18:18
39.985036,116.353227,0,183,39599.5543981481,2008-05-31,13:18:20
39.985031,116.3532,0,184,39599.5544212963,2008-05-31,13:18:22
39.985025,116.353207,0,184,39599.5544444444,2008-05-31,13:18:24
39.985026,116.353219,0,185,39599.5544675926,2008-05-31,13:18:26
39.985021,116.353216,0,186,39599.5544907407,2008-05-31,13:18:28
39.98502,116.353227,0,186,39599.5545138889,2008-05-31,13:18:30
39.98502,116.353231,0,186,39599.554537037,2008-05-31,13:18:32
39.98502,116.353232,0,186,39599.5545601852,2008-05-31,13:18:34
39.98502,116.35323,0,186,39599.5545833333,2008-05-31,13:18:36
39.98502,116.353225,0,186,39599.5546064815,2008-05-31,13:18:38
39.985018,116.353204,0,187,39599.5546296296,2008-05-31,13:18:40
39.985019,116.3532,0,187,39599.5546527778,2008-05-31,13:18:42
39.98502,116.353194,0,187,39599.5546759259,2008-05-31,13:18:44
39.98502,116.353184,0,187,39599.5546990741,2008-05-31,13:18:46
39.985019,116.353172,0,187,39599.5547222222,2008-05-31,13:18:48
39.985018,116.353161,0,187,39599.5547453704,2008-05-31,13:18:50
39.985017,116.353153,0,187,39599.5547685185,2008-05-31,13:18:52
39.985277,116.351369,0,188,39599.555,2008-05-31,13:19:12
39.985694,116.352138,0,189,39599.5550231481,2008-05-31,13:19:14
39.98556,116.352288,0,185,39599.5550462963,2008-05-31,13:19:16
39.985414,116.352434,0,189,39599.5550694444,2008-05-31,13:19:18
39.985099,116.352788,0,188,39599.5550925926,2008-05-31,13:19:20
39.985166,116.352829,0,186,39599.5551157407,2008-05-31,13:19:22
39.985213,116.35286,0,186,39599.5551388889,2008-05-31,13:19:24
39.985582,116.352804,0,182,39599.555162037,2008-05-31,13:19:26
39.985733,116.352677,0,181,39599.5551851852,2008-05-31,13:19:28
39.985688,116.352622,0,181,39599.5552083333,2008-05-31,13:19:30
39.985671,116.3526,0,181,39599.5552314815,2008-05-31,13:19:32
39.985464,116.352776,0,182,39599.5552546296,2008-05-31,13:19:34
39.98539,116.352866,0,182,39599.5552777778,2008-05-31,13:19:36
39.985328,116.352939,0,182,39599.5553009259,2008-05-31,13:19:38
39.985296,116.352924,0,182,39599.5553240741,2008-05-31,13:19:40
39.985272,116.352909,0,182,39599.5553472222,2008-05-31,13:19:42
39.98525,116.352909,0,182,39599.5553703704,2008-05-31,13:19:44
39.985211,116.352891,0,182,39599.5553935185,2008-05-31,13:19:46
39.985162,116.352883,0,182,39599.5554166667,2008-05-31,13:19:48
39.985122,116.352874,0,182,39599.5554398148,2008-05-31,13:19:50
39.985111,116.352864,0,182,39599.555462963,2008-05-31,13:19:52
39.985092,116.35286,0,182,39599.5554861111,2008-05-31,13:19:54
39.985073,116.352868,0,182,39599.5555092593,2008-05-31,13:19:56
39.985078,116.352873,0,181,39599.5555324074,2008-05-31,13:19:58
39.985097,116.352874,0,181,39599.5555555556,2008-05-31,13:20:00
39.985109,116.352865,0,181,39599.5555787037,2008-05-31,13:20:02
39.985108,116.352864,0,180,39599.5556018518,2008-05-31,13:20:04
39.985116,116.352856,0,180,39599.555625,2008-05-31,13:20:06
39.985115,116.352841,0,181,39599.5556481481,2008-05-31,13:20:08
39.98511,116.352837,0,181,39599.5556712963,2008-05-31,13:20:10
39.985126,116.352839,0,182,39599.5556944444,2008-05-31,13:20:12
39.985124,116.352825,0,183,39599.5557175926,2008-05-31,13:20:14
39.985105,116.352802,0,183,39599.5557407407,2008-05-31,13:20:16
39.985158,116.352778,0,183,39599.5557638889,2008-05-31,13:20:18
39.985075,116.352787,0,185,39599.555787037,2008-05-31,13:20:20
39.984987,116.352788,0,187,39599.5558101852,2008-05-31,13:20:22
39.984919,116.352786,0,189,39599.5558333333,2008-05-31,13:20:24
39.98489,116.35279,0,190,39599.5558564815,2008-05-31,13:20:26
39.984826,116.352779,0,191,39599.5558796296,2008-05-31,13:20:28
39.984754,116.352765,0,193,39599.5559027778,2008-05-31,13:20:30
39.984706,116.352744,0,196,39599.5559259259,2008-05-31,13:20:32
39.984699,116.352734,0,197,39599.5559490741,2008-05-31,13:20:34
39.984698,116.352733,0,197,39599.5559722222,2008-05-31,13:20:36
39.984697,116.352732,0,197,39599.5559953704,2008-05-31,13:20:38
39.984697,116.352731,0,197,39599.5560185185,2008-05-31,13:20:40
39.984698,116.35273,0,197,39599.5560416667,2008-05-31,13:20:42
39.984698,116.352728,0,197,39599.5560648148,2008-05-31,13:20:44
39.984698,116.352729,0,197,39599.556087963,2008-05-31,13:20:46
39.984697,116.352733,0,197,39599.5561111111,2008-05-31,13:20:48
39.984697,116.352734,0,198,39599.5561342593,2008-05-31,13:20:50
39.984699,116.35273,0,198,39599.5561574074,2008-05-31,13:20:52
39.984699,116.352733,0,201,39599.5561805556,2008-05-31,13:20:54
39.984726,116.352737,0,203,39599.5562037037,2008-05-31,13:20:56
39.984733,116.352734,0,204,39599.5562268518,2008-05-31,13:20:58
39.984733,116.35273,0,204,39599.55625,2008-05-31,13:21:00
39.984747,116.35273,0,205,39599.5562731481,2008-05-31,13:21:02
39.984743,116.352723,0,206,39599.5562962963,2008-05-31,13:21:04
39.984756,116.352716,0,206,39599.5563194444,2008-05-31,13:21:06
39.984756,116.352714,0,207,39599.5563425926,2008-05-31,13:21:08
39.984756,116.352711,0,207,39599.5563657407,2008-05-31,13:21:10
39.984755,116.352709,0,207,39599.5563888889,2008-05-31,13:21:12
39.984755,116.352708,0,208,39599.556412037,2008-05-31,13:21:14
39.984755,116.352708,0,208,39599.5564351852,2008-05-31,13:21:16
39.984755,116.352709,0,208,39599.5564583333,2008-05-31,13:21:18
39.984755,116.35271,0,208,39599.5564814815,2008-05-31,13:21:20
39.984755,116.35271,0,208,39599.5565046296,2008-05-31,13:21:22
39.984755,116.352711,0,207,39599.5565277778,2008-05-31,13:21:24
39.984755,116.352714,0,207,39599.5565509259,2008-05-31,13:21:26
39.984756,116.352713,0,207,39599.5565740741,2008-05-31,13:21:28
39.984784,116.35271,0,208,39599.5565972222,2008-05-31,13:21:30
39.984844,116.352709,0,209,39599.5566203704,2008-05-31,13:21:32
39.984897,116.352706,0,210,39599.5566435185,2008-05-31,13:21:34
39.984969,116.352705,0,210,39599.5566666667,2008-05-31,13:21:36
39.985038,116.352705,0,209,39599.5566898148,2008-05-31,13:21:38
39.985086,116.352713,0,210,39599.556712963,2008-05-31,13:21:40
39.985118,116.352714,0,210,39599.5567361111,2008-05-31,13:21:42
39.985155,116.352718,0,209,39599.5567592593,2008-05-31,13:21:44
39.985174,116.352723,0,209,39599.5567824074,2008-05-31,13:21:46
39.98517,116.352727,0,209,39599.5568055556,2008-05-31,13:21:48
39.985185,116.352724,0,207,39599.5568287037,2008-05-31,13:21:50
39.985185,116.352722,0,207,39599.5568518518,2008-05-31,13:21:52
39.985186,116.35272,0,208,39599.556875,2008-05-31,13:21:54
39.985186,116.352719,0,208,39599.5568981481,2008-05-31,13:21:56
39.985185,116.352718,0,208,39599.5569212963,2008-05-31,13:21:58
39.985185,116.352717,0,208,39599.5569444444,2008-05-31,13:22:00
39.985184,116.352718,0,208,39599.5569675926,2008-05-31,13:22:02
39.985183,116.352721,0,208,39599.5569907407,2008-05-31,13:22:04
39.98517,116.352736,0,211,39599.5570138889,2008-05-31,13:22:06
39.98515,116.352743,0,214,39599.557037037,2008-05-31,13:22:08
39.985137,116.352745,0,218,39599.5570601852,2008-05-31,13:22:10
39.985138,116.352741,0,218,39599.5570833333,2008-05-31,13:22:12
39.985138,116.352737,0,218,39599.5571064815,2008-05-31,13:22:14
39.985137,116.352738,0,218,39599.5571296296,2008-05-31,13:22:16
39.985136,116.352744,0,219,39599.5571527778,2008-05-31,13:22:18
39.985136,116.352748,0,219,39599.5571759259,2008-05-31,13:22:20
39.985136,116.352748,0,219,39599.5571990741,2008-05-31,13:22:22
39.985136,116.352746,0,219,39599.5572222222,2008-05-31,13:22:24
39.985136,116.352746,0,219,39599.5572453704,2008-05-31,13:22:26
39.985136,116.352747,0,219,39599.5572685185,2008-05-31,13:22:28
39.985135,116.35275,0,220,39599.5572916667,2008-05-31,13:22:30
39.985134,116.352754,0,220,39599.5573148148,2008-05-31,13:22:32
39.985133,116.352758,0,220,39599.557337963,2008-05-31,13:22:34
39.985132,116.352762,0,220,39599.5573611111,2008-05-31,13:22:36
39.985132,116.352765,0,220,39599.5573842593,2008-05-31,13:22:38
39.98513,116.352767,0,220,39599.5574074074,2008-05-31,13:22:40
39.985129,116.352769,0,220,39599.5574305556,2008-05-31,13:22:42
39.985128,116.352772,0,220,39599.5574537037,2008-05-31,13:22:44
39.985126,116.352776,0,220,39599.5574768518,2008-05-31,13:22:46
39.985125,116.352779,0,220,39599.5575,2008-05-31,13:22:48
39.985124,116.35278,0,220,39599.5575231481,2008-05-31,13:22:50
39.985123,116.352779,0,220,39599.5575462963,2008-05-31,13:22:52
39.985122,116.352778,0,220,39599.5575694444,2008-05-31,13:22:54
39.985121,116.352779,0,220,39599.5575925926,2008-05-31,13:22:56
39.98512,116.35278,0,220,39599.5576157407,2008-05-31,13:22:58
39.985119,116.352783,0,220,39599.5576388889,2008-05-31,13:23:00
39.985117,116.352785,0,220,39599.557662037,2008-05-31,13:23:02
39.985116,116.352786,0,220,39599.5576851852,2008-05-31,13:23:04
39.985115,116.352788,0,220,39599.5577083333,2008-05-31,13:23:06
39.985114,116.352788,0,220,39599.5577314815,2008-05-31,13:23:08
39.985114,116.352788,0,220,39599.5577546296,2008-05-31,13:23:10
39.985113,116.352787,0,220,39599.5577777778,2008-05-31,13:23:12
39.985113,116.352787,0,220,39599.5578009259,2008-05-31,13:23:14
39.985113,116.352787,0,220,39599.5578240741,2008-05-31,13:23:16
39.985113,116.352786,0,220,39599.5578472222,2008-05-31,13:23:18
39.985112,116.352784,0,220,39599.5578703704,2008-05-31,13:23:20
39.985112,116.352783,0,220,39599.5578935185,2008-05-31,13:23:22
39.985111,116.352781,0,220,39599.5579166667,2008-05-31,13:23:24
39.98511,116.352781,0,219,39599.5579398148,2008-05-31,13:23:26
39.98511,116.352779,0,219,39599.557962963,2008-05-31,13:23:28
39.98511,116.352776,0,219,39599.5579861111,2008-05-31,13:23:30
39.98511,116.352772,0,220,39599.5580092593,2008-05-31,13:23:32
39.98511,116.35277,0,220,39599.5580324074,2008-05-31,13:23:34
39.98511,116.35277,0,220,39599.5580555556,2008-05-31,13:23:36
39.985109,116.352771,0,220,39599.5580787037,2008-05-31,13:23:38
39.985109,116.35277,0,220,39599.5581018519,2008-05-31,13:23:40
39.985108,116.352769,0,220,39599.558125,2008-05-31,13:23:42
39.985107,116.352768,0,221,39599.5581481481,2008-05-31,13:23:44
39.985106,116.352768,0,221,39599.5581712963,2008-05-31,13:23:46
39.985105,116.352769,0,221,39599.5581944444,2008-05-31,13:23:48
39.985104,116.352771,0,221,39599.5582175926,2008-05-31,13:23:50
39.985102,116.352773,0,221,39599.5582407407,2008-05-31,13:23:52
39.985101,116.352775,0,221,39599.5582638889,2008-05-31,13:23:54
39.985101,116.352776,0,221,39599.558287037,2008-05-31,13:23:56
39.9851,116.352775,0,221,39599.5583101852,2008-05-31,13:23:58
39.985098,116.352775,0,221,39599.5583333333,2008-05-31,13:24:00
39.985096,116.352777,0,221,39599.5583564815,2008-05-31,13:24:02
39.985094,116.35278,0,221,39599.5583796296,2008-05-31,13:24:04
39.985093,116.352782,0,221,39599.5584027778,2008-05-31,13:24:06
39.985092,116.352782,0,221,39599.5584259259,2008-05-31,13:24:08
39.985092,116.352782,0,221,39599.5584490741,2008-05-31,13:24:10
39.985092,116.352781,0,222,39599.5584722222,2008-05-31,13:24:12
39.985093,116.35278,0,222,39599.5584953704,2008-05-31,13:24:14
39.985093,116.352781,0,222,39599.5585185185,2008-05-31,13:24:16
39.985093,116.352782,0,222,39599.5585416667,2008-05-31,13:24:18
39.985093,116.352784,0,222,39599.5585648148,2008-05-31,13:24:20
39.985094,116.352785,0,222,39599.558587963,2008-05-31,13:24:22
39.985095,116.352786,0,223,39599.5586111111,2008-05-31,13:24:24
39.985095,116.352785,0,223,39599.5586342593,2008-05-31,13:24:26
39.985096,116.352786,0,223,39599.5586574074,2008-05-31,13:24:28
39.985096,116.352785,0,223,39599.5586805556,2008-05-31,13:24:30
39.985096,116.352786,0,223,39599.5587037037,2008-05-31,13:24:32
39.985097,116.352787,0,223,39599.5587268519,2008-05-31,13:24:34
39.985097,116.352787,0,223,39599.55875,2008-05-31,13:24:36
39.985098,116.352787,0,223,39599.5587731482,2008-05-31,13:24:38
39.985099,116.352788,0,223,39599.5587962963,2008-05-31,13:24:40
39.9851,116.352791,0,223,39599.5588194444,2008-05-31,13:24:42
39.9851,116.352793,0,223,39599.5588425926,2008-05-31,13:24:44
39.985101,116.352795,0,223,39599.5588657407,2008-05-31,13:24:46
39.985102,116.352793,0,223,39599.5588888889,2008-05-31,13:24:48
39.985109,116.35279,0,225,39599.558912037,2008-05-31,13:24:50
39.985118,116.352789,0,228,39599.5589351852,2008-05-31,13:24:52
39.985122,116.352786,0,231,39599.5589583333,2008-05-31,13:24:54
39.985123,116.352782,0,232,39599.5589814815,2008-05-31,13:24:56
39.985124,116.352783,0,233,39599.5590046296,2008-05-31,13:24:58
39.985127,116.352784,0,233,39599.5590277778,2008-05-31,13:25:00
39.985137,116.352788,0,235,39599.5590509259,2008-05-31,13:25:02
39.985144,116.352791,0,237,39599.5590740741,2008-05-31,13:25:04
39.985151,116.352786,0,239,39599.5590972222,2008-05-31,13:25:06
39.985152,116.352801,0,241,39599.5591203704,2008-05-31,13:25:08
39.985149,116.3528,0,244,39599.5591435185,2008-05-31,13:25:10
39.98515,116.352801,0,244,39599.5591666667,2008-05-31,13:25:12
39.985152,116.352803,0,245,39599.5591898148,2008-05-31,13:25:14
39.985153,116.352805,0,246,39599.559212963,2008-05-31,13:25:16
39.985154,116.352807,0,247,39599.5592361111,2008-05-31,13:25:18
39.985154,116.352808,0,247,39599.5592592593,2008-05-31,13:25:20
39.985154,116.352807,0,248,39599.5592824074,2008-05-31,13:25:22
39.985152,116.352807,0,249,39599.5593055556,2008-05-31,13:25:24
39.985149,116.352806,0,250,39599.5593287037,2008-05-31,13:25:26
39.985146,116.352804,0,251,39599.5593518519,2008-05-31,13:25:28
39.985145,116.352801,0,251,39599.559375,2008-05-31,13:25:30
39.985144,116.352798,0,252,39599.5593981481,2008-05-31,13:25:32
39.985143,116.352796,0,253,39599.5594212963,2008-05-31,13:25:34
39.985141,116.352795,0,254,39599.5594444444,2008-05-31,13:25:36
39.98514,116.352795,0,255,39599.5594675926,2008-05-31,13:25:38
39.985136,116.352794,0,256,39599.5594907407,2008-05-31,13:25:40
39.985127,116.352797,0,256,39599.5595138889,2008-05-31,13:25:42
39.985111,116.35281,0,253,39599.559537037,2008-05-31,13:25:44
39.985098,116.352809,0,252,39599.5595601852,2008-05-31,13:25:46
39.985094,116.352815,0,252,39599.5595833333,2008-05-31,13:25:48
39.985087,116.352817,0,253,39599.5596064815,2008-05-31,13:25:50
39.985074,116.352819,0,251,39599.5596296296,2008-05-31,13:25:52
39.985068,116.352832,0,250,39599.5596527778,2008-05-31,13:25:54
39.985067,116.352834,0,249,39599.5596759259,2008-05-31,13:25:56
39.985071,116.352848,0,247,39599.5596990741,2008-05-31,13:25:58
39.985079,116.352853,0,244,39599.5597222222,2008-05-31,13:26:00
39.985077,116.352853,0,244,39599.5597453704,2008-05-31,13:26:02
39.985077,116.352854,0,244,39599.5597685185,2008-05-31,13:26:04
39.985075,116.352855,0,244,39599.5597916667,2008-05-31,13:26:06
39.985073,116.352856,0,244,39599.5598148148,2008-05-31,13:26:08
39.985071,116.352856,0,244,39599.559837963,2008-05-31,13:26:10
39.985071,116.352855,0,244,39599.5598611111,2008-05-31,13:26:12
39.985072,116.352854,0,245,39599.5598842593,2008-05-31,13:26:14
39.985073,116.352854,0,245,39599.5599074074,2008-05-31,13:26:16
39.98507,116.352853,0,245,39599.5599305556,2008-05-31,13:26:18
39.985067,116.352853,0,246,39599.5599537037,2008-05-31,13:26:20
39.985062,116.352853,0,246,39599.5599768519,2008-05-31,13:26:22
39.985059,116.352852,0,247,39599.56,2008-05-31,13:26:24
39.985056,116.35285,0,247,39599.5600231481,2008-05-31,13:26:26
39.985051,116.352849,0,248,39599.5600462963,2008-05-31,13:26:28
39.985028,116.352857,0,248,39599.5600694444,2008-05-31,13:26:30
39.984991,116.352857,0,253,39599.5600925926,2008-05-31,13:26:32
39.98498,116.352855,0,254,39599.5601157407,2008-05-31,13:26:34
39.984972,116.352856,0,256,39599.5601388889,2008-05-31,13:26:36
39.984953,116.352861,0,261,39599.560162037,2008-05-31,13:26:38
39.984946,116.352868,0,265,39599.5601851852,2008-05-31,13:26:40
39.98496,116.352872,0,269,39599.5602083333,2008-05-31,13:26:42
39.984968,116.352886,0,275,39599.5602314815,2008-05-31,13:26:44
39.984975,116.352899,0,279,39599.5602546296,2008-05-31,13:26:46
39.984984,116.352914,0,282,39599.5602777778,2008-05-31,13:26:48
39.984982,116.352925,0,284,39599.5603009259,2008-05-31,13:26:50
39.984977,116.35293,0,286,39599.5603240741,2008-05-31,13:26:52
39.984974,116.352942,0,288,39599.5603472222,2008-05-31,13:26:54
39.984972,116.352946,0,290,39599.5603703704,2008-05-31,13:26:56
39.984969,116.352949,0,291,39599.5603935185,2008-05-31,13:26:58
39.984966,116.352951,0,293,39599.5604166667,2008-05-31,13:27:00
39.984961,116.352952,0,294,39599.5604398148,2008-05-31,13:27:02
39.984937,116.352948,0,295,39599.560462963,2008-05-31,13:27:04
39.984911,116.352934,0,295,39599.5604861111,2008-05-31,13:27:06
39.98489,116.352928,0,295,39599.5605092593,2008-05-31,13:27:08
39.984871,116.352907,0,295,39599.5605324074,2008-05-31,13:27:10
39.984853,116.352901,0,295,39599.5605555556,2008-05-31,13:27:12
39.984817,116.352862,0,293,39599.5605787037,2008-05-31,13:27:14
39.984771,116.352829,0,292,39599.5606018519,2008-05-31,13:27:16
39.984736,116.352801,0,293,39599.560625,2008-05-31,13:27:18
39.984689,116.352777,0,293,39599.5606481481,2008-05-31,13:27:20
39.984659,116.352757,0,293,39599.5606712963,2008-05-31,13:27:22
39.984636,116.352754,0,291,39599.5606944444,2008-05-31,13:27:24
39.984635,116.352746,0,292,39599.5607175926,2008-05-31,13:27:26
39.984629,116.352742,0,291,39599.5607407407,2008-05-31,13:27:28
39.984638,116.352732,0,290,39599.5607638889,2008-05-31,13:27:30
39.984652,116.352728,0,293,39599.560787037,2008-05-31,13:27:32
39.984648,116.352722,0,293,39599.5608101852,2008-05-31,13:27:34
39.984644,116.35272,0,294,39599.5608333333,2008-05-31,13:27:36
39.984654,116.352717,0,295,39599.5608564815,2008-05-31,13:27:38
39.984652,116.352712,0,294,39599.5608796296,2008-05-31,13:27:40
39.98465,116.352703,0,295,39599.5609027778,2008-05-31,13:27:42
39.984646,116.352702,0,296,39599.5609259259,2008-05-31,13:27:44
39.984645,116.352701,0,297,39599.5609490741,2008-05-31,13:27:46
39.984644,116.352701,0,298,39599.5609722222,2008-05-31,13:27:48
39.984647,116.352703,0,298,39599.5609953704,2008-05-31,13:27:50
39.98465,116.352706,0,299,39599.5610185185,2008-05-31,13:27:52
39.984681,116.352713,0,299,39599.5610416667,2008-05-31,13:27:54
39.984708,116.352728,0,300,39599.5610648148,2008-05-31,13:27:56
39.984739,116.352738,0,299,39599.561087963,2008-05-31,13:27:58
39.984776,116.352743,0,300,39599.5611111111,2008-05-31,13:28:00
39.984829,116.352747,0,299,39599.5611342593,2008-05-31,13:28:02
39.984855,116.352759,0,301,39599.5611574074,2008-05-31,13:28:04
39.984879,116.352765,0,300,39599.5611805556,2008-05-31,13:28:06
39.984909,116.352781,0,303,39599.5612037037,2008-05-31,13:28:08
39.984944,116.352801,0,304,39599.5612268519,2008-05-31,13:28:10
39.984969,116.352812,0,305,39599.56125,2008-05-31,13:28:12
39.984996,116.352825,0,309,39599.5612731481,2008-05-31,13:28:14
39.985022,116.352829,0,307,39599.5612962963,2008-05-31,13:28:16
39.985047,116.352835,0,309,39599.5613194444,2008-05-31,13:28:18
39.985063,116.352841,0,309,39599.5613425926,2008-05-31,13:28:20
39.98507,116.352841,0,309,39599.5613657407,2008-05-31,13:28:22
39.98507,116.35284,0,309,39599.5613888889,2008-05-31,13:28:24
39.985071,116.35284,0,310,39599.561412037,2008-05-31,13:28:26
39.985071,116.35284,0,310,39599.5614351852,2008-05-31,13:28:28
39.985071,116.352839,0,310,39599.5614583333,2008-05-31,13:28:30
39.985071,116.352836,0,310,39599.5614814815,2008-05-31,13:28:32
39.98507,116.352833,0,310,39599.5615046296,2008-05-31,13:28:34
39.985069,116.352831,0,310,39599.5615277778,2008-05-31,13:28:36
39.985068,116.35283,0,311,39599.5615509259,2008-05-31,13:28:38
39.985068,116.352829,0,311,39599.5615740741,2008-05-31,13:28:40
39.985067,116.35283,0,311,39599.5615972222,2008-05-31,13:28:42
39.985065,116.352832,0,311,39599.5616203704,2008-05-31,13:28:44
39.985013,116.352808,0,312,39599.5616435185,2008-05-31,13:28:46
39.984973,116.352789,0,312,39599.5616666667,2008-05-31,13:28:48
39.984927,116.352768,0,313,39599.5616898148,2008-05-31,13:28:50
39.984881,116.352758,0,314,39599.561712963,2008-05-31,13:28:52
39.984833,116.352751,0,316,39599.5617361111,2008-05-31,13:28:54
39.984795,116.35274,0,316,39599.5617592593,2008-05-31,13:28:56
39.984794,116.352739,0,316,39599.5617824074,2008-05-31,13:28:58
39.984792,116.35274,0,317,39599.5618055556,2008-05-31,13:29:00
39.984791,116.352738,0,317,39599.5618287037,2008-05-31,13:29:02
39.984789,116.352737,0,317,39599.5618518519,2008-05-31,13:29:04
39.984788,116.352736,0,317,39599.561875,2008-05-31,13:29:06
39.984786,116.352737,0,316,39599.5618981481,2008-05-31,13:29:08
39.984785,116.352735,0,316,39599.5619212963,2008-05-31,13:29:10
39.984784,116.352731,0,316,39599.5619444444,2008-05-31,13:29:12
39.984783,116.35273,0,316,39599.5619675926,2008-05-31,13:29:14
39.984781,116.352731,0,316,39599.5619907407,2008-05-31,13:29:16
39.98478,116.352732,0,316,39599.5620138889,2008-05-31,13:29:18
39.98478,116.352732,0,316,39599.562037037,2008-05-31,13:29:20
39.98478,116.352731,0,316,39599.5620601852,2008-05-31,13:29:22
39.98478,116.35273,0,315,39599.5620833333,2008-05-31,13:29:24
39.984785,116.352727,0,315,39599.5621064815,2008-05-31,13:29:26
39.984762,116.352724,0,314,39599.5621296296,2008-05-31,13:29:28
39.98475,116.352715,0,314,39599.5621527778,2008-05-31,13:29:30
39.984763,116.352717,0,312,39599.5621759259,2008-05-31,13:29:32
39.98478,116.352712,0,311,39599.5621990741,2008-05-31,13:29:34
39.984781,116.352709,0,311,39599.5622222222,2008-05-31,13:29:36
39.984782,116.352707,0,311,39599.5622453704,2008-05-31,13:29:38
39.984783,116.352706,0,311,39599.5622685185,2008-05-31,13:29:40
39.984784,116.352705,0,311,39599.5622916667,2008-05-31,13:29:42
39.984785,116.352706,0,311,39599.5623148148,2008-05-31,13:29:44
39.984786,116.352707,0,311,39599.562337963,2008-05-31,13:29:46
39.984787,116.352709,0,311,39599.5623611111,2008-05-31,13:29:48
39.984789,116.352711,0,311,39599.5623842593,2008-05-31,13:29:50
39.984791,116.352712,0,311,39599.5624074074,2008-05-31,13:29:52
39.984792,116.352712,0,311,39599.5624305556,2008-05-31,13:29:54
39.984794,116.352713,0,311,39599.5624537037,2008-05-31,13:29:56
39.984796,116.352714,0,311,39599.5624768519,2008-05-31,13:29:58
39.984797,116.352715,0,311,39599.5625,2008-05-31,13:30:00
39.984799,116.352717,0,311,39599.5625231481,2008-05-31,13:30:02
39.9848,116.35272,0,311,39599.5625462963,2008-05-31,13:30:04
39.984801,116.35272,0,311,39599.5625694444,2008-05-31,13:30:06
39.984802,116.352722,0,310,39599.5625925926,2008-05-31,13:30:08
39.984803,116.352723,0,310,39599.5626157407,2008-05-31,13:30:10
39.98483,116.352731,0,308,39599.5626388889,2008-05-31,13:30:12
39.984896,116.352745,0,306,39599.562662037,2008-05-31,13:30:14
39.984929,116.352756,0,304,39599.5626851852,2008-05-31,13:30:16
39.984942,116.352766,0,300,39599.5627083333,2008-05-31,13:30:18
39.984958,116.352771,0,298,39599.5627314815,2008-05-31,13:30:20
39.984963,116.352773,0,296,39599.5627546296,2008-05-31,13:30:22
39.984964,116.352775,0,296,39599.5627777778,2008-05-31,13:30:24
39.984965,116.352777,0,296,39599.5628009259,2008-05-31,13:30:26
39.984965,116.352778,0,296,39599.5628240741,2008-05-31,13:30:28
39.984965,116.352778,0,296,39599.5628472222,2008-05-31,13:30:30
39.984965,116.352778,0,296,39599.5628703704,2008-05-31,13:30:32
39.984965,116.352777,0,295,39599.5628935185,2008-05-31,13:30:34
39.984966,116.352774,0,295,39599.5629166667,2008-05-31,13:30:36
39.984966,116.352771,0,295,39599.5629398148,2008-05-31,13:30:38
39.984965,116.352769,0,295,39599.562962963,2008-05-31,13:30:40
39.984966,116.352768,0,295,39599.5629861111,2008-05-31,13:30:42
39.984965,116.352767,0,295,39599.5630092593,2008-05-31,13:30:44
39.984964,116.352767,0,295,39599.5630324074,2008-05-31,13:30:46
39.984963,116.352767,0,295,39599.5630555556,2008-05-31,13:30:48
39.984962,116.352768,0,294,39599.5630787037,2008-05-31,13:30:50
39.98496,116.352769,0,294,39599.5631018518,2008-05-31,13:30:52
39.984959,116.35277,0,294,39599.563125,2008-05-31,13:30:54
39.984959,116.352771,0,294,39599.5631481481,2008-05-31,13:30:56
39.984958,116.352772,0,294,39599.5631712963,2008-05-31,13:30:58
39.984957,116.352773,0,294,39599.5631944444,2008-05-31,13:31:00
39.984956,116.352776,0,294,39599.5632175926,2008-05-31,13:31:02
39.984955,116.352776,0,294,39599.5632407407,2008-05-31,13:31:04
39.984955,116.352776,0,294,39599.5632638889,2008-05-31,13:31:06
39.984954,116.352776,0,294,39599.563287037,2008-05-31,13:31:08
39.984954,116.352776,0,294,39599.5633101852,2008-05-31,13:31:10
39.984955,116.352775,0,294,39599.5633333333,2008-05-31,13:31:12
39.984955,116.352772,0,294,39599.5633564815,2008-05-31,13:31:14
39.984956,116.35277,0,293,39599.5633796296,2008-05-31,13:31:16
39.984956,116.35277,0,293,39599.5634027778,2008-05-31,13:31:18
39.984955,116.352768,0,293,39599.5634259259,2008-05-31,13:31:20
39.984955,116.352765,0,293,39599.5634490741,2008-05-31,13:31:22
39.984956,116.352764,0,293,39599.5634722222,2008-05-31,13:31:24
39.984955,116.352765,0,293,39599.5634953704,2008-05-31,13:31:26
39.984955,116.352766,0,293,39599.5635185185,2008-05-31,13:31:28
39.984955,116.352766,0,293,39599.5635416667,2008-05-31,13:31:30
39.984955,116.352766,0,293,39599.5635648148,2008-05-31,13:31:32
39.984955,116.352765,0,293,39599.563587963,2008-05-31,13:31:34
39.984956,116.352765,0,293,39599.5636111111,2008-05-31,13:31:36
39.984956,116.352765,0,292,39599.5636342593,2008-05-31,13:31:38
39.984957,116.352764,0,292,39599.5636574074,2008-05-31,13:31:40
39.984958,116.352764,0,293,39599.5636805556,2008-05-31,13:31:42
39.984958,116.352763,0,293,39599.5637037037,2008-05-31,13:31:44
39.984958,116.352762,0,293,39599.5637268518,2008-05-31,13:31:46
39.984959,116.352761,0,293,39599.56375,2008-05-31,13:31:48
39.984959,116.35276,0,293,39599.5637731481,2008-05-31,13:31:50
39.98496,116.35276,0,293,39599.5637962963,2008-05-31,13:31:52
39.98496,116.352761,0,293,39599.5638194444,2008-05-31,13:31:54
39.984961,116.352761,0,293,39599.5638425926,2008-05-31,13:31:56
39.984961,116.352761,0,292,39599.5638657407,2008-05-31,13:31:58
39.984961,116.352762,0,292,39599.5638888889,2008-05-31,13:32:00
39.984961,116.352762,0,292,39599.563912037,2008-05-31,13:32:02
39.98496,116.352762,0,292,39599.5639351852,2008-05-31,13:32:04
39.98496,116.352763,0,292,39599.5639583333,2008-05-31,13:32:06
39.98496,116.352765,0,291,39599.5639814815,2008-05-31,13:32:08
39.98496,116.352765,0,291,39599.5640046296,2008-05-31,13:32:10
39.984959,116.352765,0,291,39599.5640277778,2008-05-31,13:32:12
39.984958,116.352766,0,291,39599.5640509259,2008-05-31,13:32:14
39.984958,116.352766,0,291,39599.5640740741,2008-05-31,13:32:16
39.984956,116.352767,0,291,39599.5640972222,2008-05-31,13:32:18
39.984954,116.352769,0,291,39599.5641203704,2008-05-31,13:32:20
39.984952,116.352772,0,291,39599.5641435185,2008-05-31,13:32:22
39.984951,116.352774,0,291,39599.5641666667,2008-05-31,13:32:24
39.984949,116.352774,0,291,39599.5641898148,2008-05-31,13:32:26
39.984948,116.352776,0,290,39599.564212963,2008-05-31,13:32:28
39.984947,116.352776,0,290,39599.5642361111,2008-05-31,13:32:30
39.984946,116.352777,0,290,39599.5642592593,2008-05-31,13:32:32
39.984944,116.352778,0,290,39599.5642824074,2008-05-31,13:32:34
39.984942,116.35278,0,290,39599.5643055556,2008-05-31,13:32:36
39.984941,116.352781,0,290,39599.5643287037,2008-05-31,13:32:38
39.984938,116.352783,0,290,39599.5643518518,2008-05-31,13:32:40
39.984937,116.352784,0,290,39599.564375,2008-05-31,13:32:42
39.984935,116.352784,0,290,39599.5643981481,2008-05-31,13:32:44
39.984934,116.352783,0,290,39599.5644212963,2008-05-31,13:32:46
39.984934,116.352783,0,290,39599.5644444444,2008-05-31,13:32:48
39.984933,116.352784,0,290,39599.5644675926,2008-05-31,13:32:50
39.984933,116.352786,0,290,39599.5644907407,2008-05-31,13:32:52
39.984932,116.352787,0,289,39599.5645138889,2008-05-31,13:32:54
39.984932,116.352787,0,289,39599.564537037,2008-05-31,13:32:56
39.984932,116.352785,0,289,39599.5645601852,2008-05-31,13:32:58
39.984931,116.352782,0,289,39599.5645833333,2008-05-31,13:33:00
39.984931,116.352779,0,289,39599.5646064815,2008-05-31,13:33:02
39.984931,116.352775,0,289,39599.5646296296,2008-05-31,13:33:04
39.98493,116.352771,0,289,39599.5646527778,2008-05-31,13:33:06
39.98493,116.352767,0,289,39599.5646759259,2008-05-31,13:33:08
39.98493,116.352765,0,289,39599.5646990741,2008-05-31,13:33:10
39.984929,116.352764,0,289,39599.5647222222,2008-05-31,13:33:12
39.984929,116.352763,0,289,39599.5647453704,2008-05-31,13:33:14
39.984928,116.352763,0,289,39599.5647685185,2008-05-31,13:33:16
39.984928,116.352763,0,289,39599.5647916667,2008-05-31,13:33:18
39.984927,116.352762,0,289,39599.5648148148,2008-05-31,13:33:20
39.984927,116.352761,0,289,39599.564837963,2008-05-31,13:33:22
39.984927,116.352762,0,289,39599.5648611111,2008-05-31,13:33:24
39.984926,116.352765,0,289,39599.5648842593,2008-05-31,13:33:26
39.984927,116.352766,0,289,39599.5649074074,2008-05-31,13:33:28
39.984927,116.352767,0,289,39599.5649305556,2008-05-31,13:33:30
39.984927,116.352769,0,289,39599.5649537037,2008-05-31,13:33:32
39.984926,116.35277,0,289,39599.5649768518,2008-05-31,13:33:34
39.984926,116.35277,0,289,39599.565,2008-05-31,13:33:36
39.984925,116.352769,0,289,39599.5650231481,2008-05-31,13:33:38
39.984923,116.352767,0,289,39599.5650462963,2008-05-31,13:33:40
39.984921,116.352767,0,289,39599.5650694444,2008-05-31,13:33:42
39.984921,116.352765,0,289,39599.5650925926,2008-05-31,13:33:44
39.984921,116.352765,0,289,39599.5651157407,2008-05-31,13:33:46
39.984921,116.352764,0,289,39599.5651388889,2008-05-31,13:33:48
39.98492,116.352764,0,289,39599.565162037,2008-05-31,13:33:50
39.984919,116.352765,0,289,39599.5651851852,2008-05-31,13:33:52
39.984919,116.352764,0,289,39599.5652083333,2008-05-31,13:33:54
39.984918,116.352763,0,289,39599.5652314815,2008-05-31,13:33:56
39.984917,116.352763,0,289,39599.5652546296,2008-05-31,13:33:58
39.984917,116.352762,0,289,39599.5652777778,2008-05-31,13:34:00
39.984916,116.352762,0,289,39599.5653009259,2008-05-31,13:34:02
39.984915,116.352763,0,289,39599.5653240741,2008-05-31,13:34:04
39.984915,116.352763,0,289,39599.5653472222,2008-05-31,13:34:06
39.984914,116.352762,0,289,39599.5653703704,2008-05-31,13:34:08
39.984913,116.352762,0,289,39599.5653935185,2008-05-31,13:34:10
39.984914,116.352762,0,289,39599.5654166667,2008-05-31,13:34:12
39.984914,116.352761,0,289,39599.5654398148,2008-05-31,13:34:14
39.984913,116.352761,0,289,39599.565462963,2008-05-31,13:34:16
39.984913,116.352761,0,289,39599.5654861111,2008-05-31,13:34:18
39.984912,116.352762,0,289,39599.5655092593,2008-05-31,13:34:20
39.98491,116.352761,0,289,39599.5655324074,2008-05-31,13:34:22
39.984909,116.35276,0,289,39599.5655555556,2008-05-31,13:34:24
39.984908,116.35276,0,289,39599.5655787037,2008-05-31,13:34:26
39.984907,116.352759,0,289,39599.5656018518,2008-05-31,13:34:28
39.984905,116.35276,0,289,39599.565625,2008-05-31,13:34:30
39.984904,116.352761,0,289,39599.5656481481,2008-05-31,13:34:32
39.984903,116.35276,0,289,39599.5656712963,2008-05-31,13:34:34
39.984902,116.352758,0,289,39599.5656944444,2008-05-31,13:34:36
39.984901,116.352757,0,289,39599.5657175926,2008-05-31,13:34:38
39.9849,116.352755,0,289,39599.5657407407,2008-05-31,13:34:40
39.9849,116.352755,0,289,39599.5657638889,2008-05-31,13:34:42
39.984898,116.352753,0,289,39599.565787037,2008-05-31,13:34:44
39.984898,116.352749,0,289,39599.5658101852,2008-05-31,13:34:46
39.984898,116.352747,0,289,39599.5658333333,2008-05-31,13:34:48
39.984897,116.352746,0,289,39599.5658564815,2008-05-31,13:34:50
39.984896,116.352745,0,290,39599.5658796296,2008-05-31,13:34:52
39.984896,116.352743,0,290,39599.5659027778,2008-05-31,13:34:54
39.984896,116.352742,0,290,39599.5659259259,2008-05-31,13:34:56
39.984895,116.35274,0,290,39599.5659490741,2008-05-31,13:34:58
39.984894,116.352737,0,290,39599.5659722222,2008-05-31,13:35:00
39.984894,116.352735,0,290,39599.5659953704,2008-05-31,13:35:02
39.984895,116.352733,0,290,39599.5660185185,2008-05-31,13:35:04
39.984895,116.352731,0,290,39599.5660416667,2008-05-31,13:35:06
39.984895,116.35273,0,290,39599.5660648148,2008-05-31,13:35:08
39.984896,116.35273,0,290,39599.566087963,2008-05-31,13:35:10
39.984896,116.352729,0,290,39599.5661111111,2008-05-31,13:35:12
39.984897,116.352727,0,290,39599.5661342593,2008-05-31,13:35:14
39.984897,116.352724,0,290,39599.5661574074,2008-05-31,13:35:16
39.984897,116.352722,0,290,39599.5661805556,2008-05-31,13:35:18
39.984897,116.352719,0,291,39599.5662037037,2008-05-31,13:35:20
39.984897,116.352718,0,291,39599.5662268519,2008-05-31,13:35:22
39.984897,116.352718,0,291,39599.56625,2008-05-31,13:35:24
39.984897,116.352719,0,291,39599.5662731482,2008-05-31,13:35:26
39.984896,116.35272,0,291,39599.5662962963,2008-05-31,13:35:28
39.984896,116.352719,0,291,39599.5663194444,2008-05-31,13:35:30
39.984897,116.352717,0,292,39599.5663425926,2008-05-31,13:35:32
39.984897,116.352715,0,292,39599.5663657407,2008-05-31,13:35:34
39.984897,116.352715,0,292,39599.5663888889,2008-05-31,13:35:36
39.984897,116.352715,0,292,39599.566412037,2008-05-31,13:35:38
39.984897,116.352714,0,292,39599.5664351852,2008-05-31,13:35:40
39.984898,116.352712,0,292,39599.5664583333,2008-05-31,13:35:42
39.984898,116.352711,0,292,39599.5664814815,2008-05-31,13:35:44
39.984898,116.352713,0,292,39599.5665046296,2008-05-31,13:35:46
39.984899,116.352714,0,292,39599.5665277778,2008-05-31,13:35:48
39.984899,116.352715,0,292,39599.5665509259,2008-05-31,13:35:50
39.984899,116.352717,0,292,39599.5665740741,2008-05-31,13:35:52
39.9849,116.352717,0,292,39599.5665972222,2008-05-31,13:35:54
39.984901,116.352717,0,292,39599.5666203704,2008-05-31,13:35:56
39.984901,116.352719,0,293,39599.5666435185,2008-05-31,13:35:58
39.9849,116.352719,0,293,39599.5666666667,2008-05-31,13:36:00
39.9849,116.35272,0,293,39599.5666898148,2008-05-31,13:36:02
39.9849,116.352722,0,293,39599.566712963,2008-05-31,13:36:04
39.9849,116.352725,0,293,39599.5667361111,2008-05-31,13:36:06
39.9849,116.352728,0,293,39599.5667592593,2008-05-31,13:36:08
39.9849,116.35273,0,293,39599.5667824074,2008-05-31,13:36:10
39.984899,116.352734,0,293,39599.5668055556,2008-05-31,13:36:12
39.984899,116.352735,0,293,39599.5668287037,2008-05-31,13:36:14
39.984899,116.352735,0,293,39599.5668518519,2008-05-31,13:36:16
39.9849,116.352736,0,293,39599.566875,2008-05-31,13:36:18
39.9849,116.352737,0,293,39599.5668981481,2008-05-31,13:36:20
39.984901,116.352738,0,293,39599.5669212963,2008-05-31,13:36:22
39.9849,116.35274,0,293,39599.5669444444,2008-05-31,13:36:24
39.9849,116.352742,0,293,39599.5669675926,2008-05-31,13:36:26
39.9849,116.352744,0,293,39599.5669907407,2008-05-31,13:36:28
39.984901,116.352745,0,293,39599.5670138889,2008-05-31,13:36:30
39.984902,116.352746,0,293,39599.567037037,2008-05-31,13:36:32
39.984902,116.352749,0,293,39599.5670601852,2008-05-31,13:36:34
39.984903,116.352754,0,293,39599.5670833333,2008-05-31,13:36:36
39.984902,116.352758,0,293,39599.5671064815,2008-05-31,13:36:38
39.984901,116.352761,0,293,39599.5671296296,2008-05-31,13:36:40
39.9849,116.352766,0,293,39599.5671527778,2008-05-31,13:36:42
39.984899,116.352771,0,293,39599.5671759259,2008-05-31,13:36:44
39.984898,116.352777,0,293,39599.5671990741,2008-05-31,13:36:46
39.984858,116.352784,0,294,39599.5672222222,2008-05-31,13:36:48
39.984832,116.352791,0,295,39599.5672453704,2008-05-31,13:36:50
39.984827,116.3528,0,295,39599.5672685185,2008-05-31,13:36:52
39.984808,116.352804,0,296,39599.5672916667,2008-05-31,13:36:54
39.984807,116.352809,0,296,39599.5673148148,2008-05-31,13:36:56
39.984807,116.352813,0,296,39599.567337963,2008-05-31,13:36:58
39.984806,116.352815,0,296,39599.5673611111,2008-05-31,13:37:00
39.984805,116.352816,0,296,39599.5673842593,2008-05-31,13:37:02
39.984804,116.352817,0,296,39599.5674074074,2008-05-31,13:37:04
39.984803,116.352816,0,296,39599.5674305556,2008-05-31,13:37:06
39.984803,116.352817,0,296,39599.5674537037,2008-05-31,13:37:08
39.984803,116.352815,0,296,39599.5674768519,2008-05-31,13:37:10
39.984803,116.352812,0,296,39599.5675,2008-05-31,13:37:12
39.984803,116.352806,0,296,39599.5675231481,2008-05-31,13:37:14
39.984802,116.35278,0,298,39599.5675462963,2008-05-31,13:37:16
39.984806,116.35276,0,300,39599.5675694444,2008-05-31,13:37:18
39.984794,116.352743,0,301,39599.5675925926,2008-05-31,13:37:20
39.984794,116.352739,0,301,39599.5676157407,2008-05-31,13:37:22
39.984795,116.352736,0,302,39599.5676388889,2008-05-31,13:37:24
39.984795,116.352734,0,302,39599.567662037,2008-05-31,13:37:26
39.984795,116.352731,0,302,39599.5676851852,2008-05-31,13:37:28
39.984796,116.35273,0,302,39599.5677083333,2008-05-31,13:37:30
39.984796,116.352729,0,302,39599.5677314815,2008-05-31,13:37:32
39.984795,116.352727,0,302,39599.5677546296,2008-05-31,13:37:34
39.984795,116.352725,0,302,39599.5677777778,2008-05-31,13:37:36
39.984795,116.352724,0,302,39599.5678009259,2008-05-31,13:37:38
39.984795,116.352726,0,302,39599.5678240741,2008-05-31,13:37:40
39.984795,116.352724,0,302,39599.5678472222,2008-05-31,13:37:42
39.984796,116.352723,0,302,39599.5678703704,2008-05-31,13:37:44
39.984795,116.352724,0,302,39599.5678935185,2008-05-31,13:37:46
39.984795,116.352723,0,302,39599.5679166667,2008-05-31,13:37:48
39.984795,116.352723,0,302,39599.5679398148,2008-05-31,13:37:50
39.984795,116.352723,0,302,39599.567962963,2008-05-31,13:37:52
39.984795,116.352723,0,302,39599.5679861111,2008-05-31,13:37:54
39.984795,116.352723,0,302,39599.5680092593,2008-05-31,13:37:56
39.984795,116.352722,0,301,39599.5680324074,2008-05-31,13:37:58
39.984795,116.352722,0,301,39599.5680555556,2008-05-31,13:38:00
39.984796,116.352723,0,301,39599.5680787037,2008-05-31,13:38:02
39.984797,116.352721,0,301,39599.5681018519,2008-05-31,13:38:04
39.984798,116.35272,0,301,39599.568125,2008-05-31,13:38:06
39.984799,116.352718,0,302,39599.5681481481,2008-05-31,13:38:08
39.9848,116.352717,0,302,39599.5681712963,2008-05-31,13:38:10
39.984799,116.352717,0,302,39599.5681944444,2008-05-31,13:38:12
39.984799,116.352716,0,302,39599.5682175926,2008-05-31,13:38:14
39.984799,116.352716,0,302,39599.5682407407,2008-05-31,13:38:16
39.984798,116.352716,0,302,39599.5682638889,2008-05-31,13:38:18
39.984798,116.352716,0,302,39599.568287037,2008-05-31,13:38:20
39.984797,116.352717,0,302,39599.5683101852,2008-05-31,13:38:22
39.984796,116.352718,0,302,39599.5683333333,2008-05-31,13:38:24
39.984795,116.352719,0,302,39599.5683564815,2008-05-31,13:38:26
39.984795,116.352721,0,303,39599.5683796296,2008-05-31,13:38:28
39.984794,116.352721,0,303,39599.5684027778,2008-05-31,13:38:30
39.984795,116.35272,0,303,39599.5684259259,2008-05-31,13:38:32
39.984795,116.35272,0,303,39599.5684490741,2008-05-31,13:38:34
39.984795,116.35272,0,303,39599.5684722222,2008-05-31,13:38:36
39.984796,116.35272,0,304,39599.5684953704,2008-05-31,13:38:38
39.984797,116.35272,0,304,39599.5685185185,2008-05-31,13:38:40
39.984797,116.35272,0,304,39599.5685416667,2008-05-31,13:38:42
39.984798,116.35272,0,304,39599.5685648148,2008-05-31,13:38:44
39.984799,116.35272,0,304,39599.568587963,2008-05-31,13:38:46
39.984799,116.35272,0,305,39599.5686111111,2008-05-31,13:38:48
39.9848,116.352721,0,305,39599.5686342593,2008-05-31,13:38:50
39.9848,116.352722,0,305,39599.5686574074,2008-05-31,13:38:52
39.9848,116.352723,0,305,39599.5686805556,2008-05-31,13:38:54
39.984801,116.352723,0,305,39599.5687037037,2008-05-31,13:38:56
39.984801,116.352724,0,306,39599.5687268519,2008-05-31,13:38:58
39.984801,116.352725,0,306,39599.56875,2008-05-31,13:39:00
39.984801,116.352727,0,306,39599.5687731481,2008-05-31,13:39:02
39.984801,116.352728,0,306,39599.5687962963,2008-05-31,13:39:04
39.984802,116.352728,0,306,39599.5688194444,2008-05-31,13:39:06
39.984803,116.352726,0,306,39599.5688425926,2008-05-31,13:39:08
39.984804,116.352722,0,306,39599.5688657407,2008-05-31,13:39:10
39.984804,116.352722,0,306,39599.5688888889,2008-05-31,13:39:12
39.984805,116.352721,0,306,39599.568912037,2008-05-31,13:39:14
39.984806,116.352719,0,306,39599.5689351852,2008-05-31,13:39:16
39.984806,116.352716,0,306,39599.5689583333,2008-05-31,13:39:18
39.984807,116.35271,0,306,39599.5689814815,2008-05-31,13:39:20
39.984819,116.352699,0,306,39599.5690046296,2008-05-31,13:39:22
39.984837,116.352678,0,308,39599.5690277778,2008-05-31,13:39:24
39.98485,116.352677,0,308,39599.5690509259,2008-05-31,13:39:26
39.984853,116.35268,0,309,39599.5690740741,2008-05-31,13:39:28
39.984854,116.352677,0,309,39599.5690972222,2008-05-31,13:39:30
39.984855,116.352672,0,309,39599.5691203704,2008-05-31,13:39:32
39.984855,116.352666,0,309,39599.5691435185,2008-05-31,13:39:34
39.984856,116.352661,0,309,39599.5691666667,2008-05-31,13:39:36
39.984858,116.352657,0,309,39599.5691898148,2008-05-31,13:39:38
39.984859,116.352651,0,309,39599.569212963,2008-05-31,13:39:40
39.98486,116.352647,0,309,39599.5692361111,2008-05-31,13:39:42
39.98486,116.352644,0,310,39599.5692592593,2008-05-31,13:39:44
39.984861,116.352642,0,310,39599.5692824074,2008-05-31,13:39:46
39.984862,116.352641,0,310,39599.5693055556,2008-05-31,13:39:48
39.984862,116.35264,0,310,39599.5693287037,2008-05-31,13:39:50
39.984863,116.352639,0,310,39599.5693518519,2008-05-31,13:39:52
39.984864,116.352638,0,310,39599.569375,2008-05-31,13:39:54
39.984864,116.352636,0,310,39599.5693981481,2008-05-31,13:39:56
39.984865,116.352633,0,310,39599.5694212963,2008-05-31,13:39:58
39.984865,116.352633,0,310,39599.5694444444,2008-05-31,13:40:00
39.984865,116.352635,0,310,39599.5694675926,2008-05-31,13:40:02
39.984866,116.352633,0,310,39599.5694907407,2008-05-31,13:40:04
39.984866,116.352634,0,311,39599.5695138889,2008-05-31,13:40:06
39.984866,116.352632,0,311,39599.569537037,2008-05-31,13:40:08
39.984866,116.35263,0,311,39599.5695601852,2008-05-31,13:40:10
39.984866,116.35263,0,311,39599.5695833333,2008-05-31,13:40:12
39.984867,116.352631,0,311,39599.5696064815,2008-05-31,13:40:14
39.984867,116.35263,0,311,39599.5696296296,2008-05-31,13:40:16
39.984868,116.352627,0,311,39599.5696527778,2008-05-31,13:40:18
39.984868,116.352627,0,311,39599.5696759259,2008-05-31,13:40:20
39.984868,116.352627,0,311,39599.5696990741,2008-05-31,13:40:22
39.984868,116.352629,0,311,39599.5697222222,2008-05-31,13:40:24
39.984867,116.35263,0,311,39599.5697453704,2008-05-31,13:40:26
39.984866,116.352632,0,311,39599.5697685185,2008-05-31,13:40:28
39.984864,116.352636,0,311,39599.5697916667,2008-05-31,13:40:30
39.984863,116.352639,0,311,39599.5698148148,2008-05-31,13:40:32
39.984861,116.352641,0,311,39599.569837963,2008-05-31,13:40:34
39.98486,116.352643,0,311,39599.5698611111,2008-05-31,13:40:36
39.984858,116.352645,0,311,39599.5698842593,2008-05-31,13:40:38
39.984857,116.352646,0,311,39599.5699074074,2008-05-31,13:40:40
39.984856,116.352648,0,311,39599.5699305556,2008-05-31,13:40:42
39.984856,116.352649,0,311,39599.5699537037,2008-05-31,13:40:44
39.984856,116.35265,0,311,39599.5699768519,2008-05-31,13:40:46
39.984856,116.352652,0,311,39599.57,2008-05-31,13:40:48
39.984856,116.352655,0,311,39599.5700231481,2008-05-31,13:40:50
39.984856,116.352658,0,311,39599.5700462963,2008-05-31,13:40:52
39.984856,116.352659,0,311,39599.5700694444,2008-05-31,13:40:54
39.984856,116.352661,0,311,39599.5700925926,2008-05-31,13:40:56
39.984856,116.352663,0,311,39599.5701157407,2008-05-31,13:40:58
39.984855,116.352663,0,311,39599.5701388889,2008-05-31,13:41:00
39.984855,116.352663,0,311,39599.570162037,2008-05-31,13:41:02
39.984855,116.352663,0,311,39599.5701851852,2008-05-31,13:41:04
39.984855,116.352664,0,311,39599.5702083333,2008-05-31,13:41:06
39.984853,116.352667,0,311,39599.5702314815,2008-05-31,13:41:08
39.98485,116.352669,0,311,39599.5702546296,2008-05-31,13:41:10
39.984849,116.352669,0,310,39599.5702777778,2008-05-31,13:41:12
39.984848,116.352667,0,310,39599.5703009259,2008-05-31,13:41:14
39.984848,116.352666,0,310,39599.5703240741,2008-05-31,13:41:16
39.984848,116.352666,0,310,39599.5703472222,2008-05-31,13:41:18
39.984847,116.352665,0,310,39599.5703703704,2008-05-31,13:41:20
39.984846,116.352664,0,309,39599.5703935185,2008-05-31,13:41:22
39.984846,116.352663,0,309,39599.5704166667,2008-05-31,13:41:24
39.984846,116.352662,0,310,39599.5704398148,2008-05-31,13:41:26
39.984846,116.352661,0,310,39599.570462963,2008-05-31,13:41:28
39.984847,116.352659,0,310,39599.5704861111,2008-05-31,13:41:30
39.984847,116.352656,0,310,39599.5705092593,2008-05-31,13:41:32
39.984847,116.352655,0,310,39599.5705324074,2008-05-31,13:41:34
39.984846,116.352657,0,310,39599.5705555556,2008-05-31,13:41:36
39.984845,116.35266,0,310,39599.5705787037,2008-05-31,13:41:38
39.984845,116.352663,0,310,39599.5706018518,2008-05-31,13:41:40
39.984845,116.352663,0,310,39599.570625,2008-05-31,13:41:42
39.984847,116.352661,0,311,39599.5706481481,2008-05-31,13:41:44
39.984848,116.35266,0,311,39599.5706712963,2008-05-31,13:41:46
39.98485,116.352659,0,312,39599.5706944444,2008-05-31,13:41:48
39.984851,116.35266,0,312,39599.5707175926,2008-05-31,13:41:50
39.984851,116.352663,0,312,39599.5707407407,2008-05-31,13:41:52
39.984852,116.352665,0,312,39599.5707638889,2008-05-31,13:41:54
39.984852,116.352668,0,313,39599.570787037,2008-05-31,13:41:56
39.984852,116.352671,0,313,39599.5708101852,2008-05-31,13:41:58
39.984853,116.352673,0,313,39599.5708333333,2008-05-31,13:42:00
39.984854,116.352675,0,313,39599.5708564815,2008-05-31,13:42:02
39.984854,116.352678,0,313,39599.5708796296,2008-05-31,13:42:04
39.984854,116.35268,0,313,39599.5709027778,2008-05-31,13:42:06
39.984854,116.352681,0,313,39599.5709259259,2008-05-31,13:42:08
39.984855,116.352682,0,313,39599.5709490741,2008-05-31,13:42:10
39.984855,116.352683,0,313,39599.5709722222,2008-05-31,13:42:12
39.984855,116.352684,0,313,39599.5709953704,2008-05-31,13:42:14
39.984855,116.352685,0,313,39599.5710185185,2008-05-31,13:42:16
39.984856,116.352684,0,313,39599.5710416667,2008-05-31,13:42:18
39.984856,116.352683,0,313,39599.5710648148,2008-05-31,13:42:20
39.984857,116.352681,0,313,39599.571087963,2008-05-31,13:42:22
39.984858,116.35268,0,313,39599.5711111111,2008-05-31,13:42:24
39.984859,116.352679,0,314,39599.5711342593,2008-05-31,13:42:26
39.984859,116.352679,0,314,39599.5711574074,2008-05-31,13:42:28
39.984859,116.352677,0,314,39599.5711805556,2008-05-31,13:42:30
39.98486,116.352675,0,314,39599.5712037037,2008-05-31,13:42:32
39.98486,116.352677,0,315,39599.5712268518,2008-05-31,13:42:34
39.98486,116.352679,0,315,39599.57125,2008-05-31,13:42:36
39.98486,116.352678,0,315,39599.5712731481,2008-05-31,13:42:38
39.98486,116.352679,0,315,39599.5712962963,2008-05-31,13:42:40
39.98486,116.352681,0,315,39599.5713194444,2008-05-31,13:42:42
39.984859,116.352684,0,315,39599.5713425926,2008-05-31,13:42:44
39.984859,116.352686,0,315,39599.5713657407,2008-05-31,13:42:46
39.984859,116.352687,0,315,39599.5713888889,2008-05-31,13:42:48
39.984859,116.352688,0,315,39599.571412037,2008-05-31,13:42:50
39.984859,116.35269,0,315,39599.5714351852,2008-05-31,13:42:52
39.984859,116.352693,0,315,39599.5714583333,2008-05-31,13:42:54
39.984859,116.352694,0,315,39599.5714814815,2008-05-31,13:42:56
39.984859,116.352694,0,315,39599.5715046296,2008-05-31,13:42:58
39.984858,116.352695,0,315,39599.5715277778,2008-05-31,13:43:00
39.984858,116.352696,0,315,39599.5715509259,2008-05-31,13:43:02
39.984858,116.352696,0,315,39599.5715740741,2008-05-31,13:43:04
39.984857,116.352697,0,315,39599.5715972222,2008-05-31,13:43:06
39.984857,116.352698,0,315,39599.5716203704,2008-05-31,13:43:08
39.984858,116.352699,0,315,39599.5716435185,2008-05-31,13:43:10
39.984858,116.3527,0,315,39599.5716666667,2008-05-31,13:43:12
39.984858,116.352701,0,315,39599.5716898148,2008-05-31,13:43:14
39.984859,116.352702,0,315,39599.571712963,2008-05-31,13:43:16
39.984859,116.352703,0,315,39599.5717361111,2008-05-31,13:43:18
39.984861,116.352702,0,315,39599.5717592593,2008-05-31,13:43:20
39.984861,116.352704,0,315,39599.5717824074,2008-05-31,13:43:22
39.984862,116.352705,0,315,39599.5718055556,2008-05-31,13:43:24
39.984863,116.352706,0,315,39599.5718287037,2008-05-31,13:43:26
39.984863,116.352706,0,315,39599.5718518518,2008-05-31,13:43:28
39.984864,116.352706,0,315,39599.571875,2008-05-31,13:43:30
39.984864,116.352707,0,315,39599.5718981481,2008-05-31,13:43:32
39.984864,116.352707,0,315,39599.5719212963,2008-05-31,13:43:34
39.984865,116.352707,0,315,39599.5719444444,2008-05-31,13:43:36
39.984865,116.352708,0,315,39599.5719675926,2008-05-31,13:43:38
39.984866,116.352707,0,315,39599.5719907407,2008-05-31,13:43:40
39.984866,116.352707,0,315,39599.5720138889,2008-05-31,13:43:42
39.984867,116.352706,0,315,39599.572037037,2008-05-31,13:43:44
39.984869,116.352704,0,315,39599.5720601852,2008-05-31,13:43:46
39.98487,116.352703,0,315,39599.5720833333,2008-05-31,13:43:48
39.984871,116.352701,0,316,39599.5721064815,2008-05-31,13:43:50
39.984871,116.352699,0,316,39599.5721296296,2008-05-31,13:43:52
39.984872,116.352698,0,316,39599.5721527778,2008-05-31,13:43:54
39.984873,116.352698,0,316,39599.5721759259,2008-05-31,13:43:56
39.984874,116.352698,0,316,39599.5721990741,2008-05-31,13:43:58
39.984875,116.352698,0,317,39599.5722222222,2008-05-31,13:44:00
39.984876,116.352697,0,317,39599.5722453704,2008-05-31,13:44:02
39.984882,116.352696,0,317,39599.5722685185,2008-05-31,13:44:04
39.984887,116.352695,0,317,39599.5722916667,2008-05-31,13:44:06
39.98489,116.352693,0,318,39599.5723148148,2008-05-31,13:44:08
39.984894,116.352692,0,318,39599.572337963,2008-05-31,13:44:10
39.984894,116.35269,0,318,39599.5723611111,2008-05-31,13:44:12
39.984896,116.352688,0,319,39599.5723842593,2008-05-31,13:44:14
39.9849,116.352685,0,319,39599.5724074074,2008-05-31,13:44:16
39.984902,116.352686,0,319,39599.5724305556,2008-05-31,13:44:18
39.984903,116.352688,0,319,39599.5724537037,2008-05-31,13:44:20
39.984903,116.35269,0,319,39599.5724768518,2008-05-31,13:44:22
39.984903,116.352692,0,319,39599.5725,2008-05-31,13:44:24
39.984904,116.352694,0,319,39599.5725231481,2008-05-31,13:44:26
39.984904,116.352695,0,319,39599.5725462963,2008-05-31,13:44:28
39.984904,116.352696,0,319,39599.5725694444,2008-05-31,13:44:30
39.984904,116.352696,0,319,39599.5725925926,2008-05-31,13:44:32
39.984904,116.352697,0,319,39599.5726157407,2008-05-31,13:44:34
39.984904,116.352698,0,319,39599.5726388889,2008-05-31,13:44:36
39.984904,116.352699,0,319,39599.572662037,2008-05-31,13:44:38
39.984904,116.352699,0,319,39599.5726851852,2008-05-31,13:44:40
39.984904,116.352701,0,319,39599.5727083333,2008-05-31,13:44:42
39.984904,116.352702,0,319,39599.5727314815,2008-05-31,13:44:44
39.984904,116.352702,0,318,39599.5727546296,2008-05-31,13:44:46
39.984904,116.352703,0,318,39599.5727777778,2008-05-31,13:44:48
39.984904,116.352704,0,318,39599.5728009259,2008-05-31,13:44:50
39.984904,116.352705,0,318,39599.5728240741,2008-05-31,13:44:52
39.984904,116.352707,0,318,39599.5728472222,2008-05-31,13:44:54
39.984903,116.352708,0,318,39599.5728703704,2008-05-31,13:44:56
39.984903,116.352708,0,318,39599.5728935185,2008-05-31,13:44:58
39.984903,116.352708,0,318,39599.5729166667,2008-05-31,13:45:00
39.984903,116.352709,0,318,39599.5729398148,2008-05-31,13:45:02
39.984903,116.352709,0,318,39599.572962963,2008-05-31,13:45:04
39.984903,116.352709,0,317,39599.5729861111,2008-05-31,13:45:06
39.984903,116.352709,0,317,39599.5730092593,2008-05-31,13:45:08
39.984903,116.35271,0,317,39599.5730324074,2008-05-31,13:45:10
39.984903,116.352711,0,317,39599.5730555556,2008-05-31,13:45:12
39.984903,116.352712,0,317,39599.5730787037,2008-05-31,13:45:14
39.984903,116.352712,0,317,39599.5731018518,2008-05-31,13:45:16
39.984903,116.352712,0,317,39599.573125,2008-05-31,13:45:18
39.984904,116.352713,0,317,39599.5731481481,2008-05-31,13:45:20
39.984904,116.352714,0,317,39599.5731712963,2008-05-31,13:45:22
39.984904,116.352712,0,317,39599.5731944444,2008-05-31,13:45:24
39.984904,116.35271,0,317,39599.5732175926,2008-05-31,13:45:26
39.984905,116.352708,0,317,39599.5732407407,2008-05-31,13:45:28
39.984905,116.352708,0,317,39599.5732638889,2008-05-31,13:45:30
39.984906,116.352708,0,317,39599.573287037,2008-05-31,13:45:32
39.984907,116.352709,0,317,39599.5733101852,2008-05-31,13:45:34
39.984908,116.352708,0,317,39599.5733333333,2008-05-31,13:45:36
39.984908,116.352708,0,317,39599.5733564815,2008-05-31,13:45:38
39.98491,116.352707,0,317,39599.5733796296,2008-05-31,13:45:40
39.984953,116.352709,0,318,39599.5734027778,2008-05-31,13:45:42
39.984985,116.352716,0,318,39599.5734259259,2008-05-31,13:45:44
39.985012,116.352717,0,318,39599.5734490741,2008-05-31,13:45:46
39.985012,116.352718,0,318,39599.5734722222,2008-05-31,13:45:48
39.985012,116.35272,0,318,39599.5734953704,2008-05-31,13:45:50
39.985013,116.352723,0,318,39599.5735185185,2008-05-31,13:45:52
39.985013,116.352725,0,318,39599.5735416667,2008-05-31,13:45:54
39.985013,116.352726,0,318,39599.5735648148,2008-05-31,13:45:56
39.985013,116.352727,0,318,39599.573587963,2008-05-31,13:45:58
39.985014,116.352728,0,318,39599.5736111111,2008-05-31,13:46:00
39.985014,116.352728,0,318,39599.5736342593,2008-05-31,13:46:02
39.985015,116.352727,0,318,39599.5736574074,2008-05-31,13:46:04
39.985015,116.35273,0,318,39599.5736805556,2008-05-31,13:46:06
39.985015,116.352732,0,318,39599.5737037037,2008-05-31,13:46:08
39.985016,116.352733,0,318,39599.5737268519,2008-05-31,13:46:10
39.985016,116.352732,0,318,39599.57375,2008-05-31,13:46:12
39.985016,116.352733,0,318,39599.5737731481,2008-05-31,13:46:14
39.985016,116.352733,0,318,39599.5737962963,2008-05-31,13:46:16
39.985016,116.352735,0,318,39599.5738194444,2008-05-31,13:46:18
39.985016,116.352737,0,318,39599.5738425926,2008-05-31,13:46:20
39.985016,116.352738,0,318,39599.5738657407,2008-05-31,13:46:22
39.985016,116.352738,0,318,39599.5738888889,2008-05-31,13:46:24
39.985016,116.352738,0,318,39599.573912037,2008-05-31,13:46:26
39.985016,116.35274,0,318,39599.5739351852,2008-05-31,13:46:28
39.985016,116.35274,0,318,39599.5739583333,2008-05-31,13:46:30
39.985017,116.352738,0,318,39599.5739814815,2008-05-31,13:46:32
39.985017,116.352737,0,318,39599.5740046296,2008-05-31,13:46:34
39.985017,116.352739,0,318,39599.5740277778,2008-05-31,13:46:36
39.985017,116.352739,0,318,39599.5740509259,2008-05-31,13:46:38
39.985017,116.352739,0,318,39599.5740740741,2008-05-31,13:46:40
39.985017,116.35274,0,318,39599.5740972222,2008-05-31,13:46:42
39.985018,116.352739,0,318,39599.5741203704,2008-05-31,13:46:44
39.985018,116.352739,0,318,39599.5741435185,2008-05-31,13:46:46
39.985018,116.352739,0,318,39599.5741666667,2008-05-31,13:46:48
39.985018,116.35274,0,318,39599.5741898148,2008-05-31,13:46:50
39.985018,116.35274,0,318,39599.574212963,2008-05-31,13:46:52
39.985018,116.35274,0,318,39599.5742361111,2008-05-31,13:46:54
39.985017,116.35274,0,318,39599.5742592593,2008-05-31,13:46:56
39.985017,116.352741,0,318,39599.5742824074,2008-05-31,13:46:58
39.985017,116.352741,0,318,39599.5743055556,2008-05-31,13:47:00
39.985017,116.352741,0,318,39599.5743287037,2008-05-31,13:47:02
39.985017,116.352741,0,318,39599.5743518519,2008-05-31,13:47:04
39.985017,116.352741,0,318,39599.574375,2008-05-31,13:47:06
39.985017,116.352741,0,318,39599.5743981482,2008-05-31,13:47:08
39.985017,116.352741,0,318,39599.5744212963,2008-05-31,13:47:10
39.985017,116.352741,0,318,39599.5744444444,2008-05-31,13:47:12
39.985017,116.352741,0,318,39599.5744675926,2008-05-31,13:47:14
39.985017,116.352741,0,318,39599.5744907407,2008-05-31,13:47:16
39.985017,116.35274,0,318,39599.5745138889,2008-05-31,13:47:18
39.985017,116.35274,0,318,39599.574537037,2008-05-31,13:47:20
39.985017,116.35274,0,318,39599.5745601852,2008-05-31,13:47:22
39.985017,116.35274,0,318,39599.5745833333,2008-05-31,13:47:24
39.985017,116.35274,0,318,39599.5746064815,2008-05-31,13:47:26
39.985017,116.35274,0,318,39599.5746296296,2008-05-31,13:47:28
39.985017,116.35274,0,318,39599.5746527778,2008-05-31,13:47:30
39.985017,116.35274,0,318,39599.5746759259,2008-05-31,13:47:32
39.985017,116.35274,0,318,39599.5746990741,2008-05-31,13:47:34
39.985017,116.35274,0,318,39599.5747222222,2008-05-31,13:47:36
39.985017,116.35274,0,318,39599.5747453704,2008-05-31,13:47:38
39.985017,116.35274,0,319,39599.5747685185,2008-05-31,13:47:40
39.985018,116.35274,0,319,39599.5747916667,2008-05-31,13:47:42
39.985018,116.35274,0,319,39599.5748148148,2008-05-31,13:47:44
39.985018,116.35274,0,319,39599.574837963,2008-05-31,13:47:46
39.985018,116.35274,0,319,39599.5748611111,2008-05-31,13:47:48
39.985018,116.35274,0,319,39599.5748842593,2008-05-31,13:47:50
39.985019,116.352741,0,319,39599.5749074074,2008-05-31,13:47:52
39.985019,116.352741,0,319,39599.5749305556,2008-05-31,13:47:54
39.985019,116.352741,0,319,39599.5749537037,2008-05-31,13:47:56
39.98502,116.352741,0,320,39599.5749768519,2008-05-31,13:47:58
39.98502,116.352742,0,320,39599.575,2008-05-31,13:48:00
39.98502,116.352742,0,320,39599.5750231481,2008-05-31,13:48:02
39.98502,116.352742,0,320,39599.5750462963,2008-05-31,13:48:04
39.98502,116.352742,0,320,39599.5750694444,2008-05-31,13:48:06
39.985019,116.352741,0,320,39599.5750925926,2008-05-31,13:48:08
39.98502,116.352741,0,320,39599.5751157407,2008-05-31,13:48:10
39.985021,116.352742,0,321,39599.5751388889,2008-05-31,13:48:12
39.985022,116.352742,0,321,39599.575162037,2008-05-31,13:48:14
39.985023,116.352743,0,322,39599.5751851852,2008-05-31,13:48:16
39.985025,116.352743,0,323,39599.5752083333,2008-05-31,13:48:18
39.985026,116.352742,0,324,39599.5752314815,2008-05-31,13:48:20
39.985027,116.352741,0,324,39599.5752546296,2008-05-31,13:48:22
39.985027,116.35274,0,325,39599.5752777778,2008-05-31,13:48:24
39.985027,116.35274,0,327,39599.5753009259,2008-05-31,13:48:26
39.985027,116.352739,0,328,39599.5753240741,2008-05-31,13:48:28
39.985026,116.352739,0,329,39599.5753472222,2008-05-31,13:48:30
39.985026,116.352738,0,330,39599.5753703704,2008-05-31,13:48:32
39.985026,116.352737,0,332,39599.5753935185,2008-05-31,13:48:34
39.985027,116.352736,0,333,39599.5754166667,2008-05-31,13:48:36
39.985027,116.352735,0,335,39599.5754398148,2008-05-31,13:48:38
39.985028,116.352735,0,337,39599.575462963,2008-05-31,13:48:40
39.98503,116.352735,0,339,39599.5754861111,2008-05-31,13:48:42
39.985031,116.352735,0,341,39599.5755092593,2008-05-31,13:48:44
39.985033,116.352736,0,343,39599.5755324074,2008-05-31,13:48:46
39.985035,116.352737,0,345,39599.5755555556,2008-05-31,13:48:48
39.985037,116.352738,0,347,39599.5755787037,2008-05-31,13:48:50
39.985037,116.352739,0,349,39599.5756018519,2008-05-31,13:48:52
39.985037,116.352742,0,351,39599.575625,2008-05-31,13:48:54
39.985037,116.352744,0,353,39599.5756481481,2008-05-31,13:48:56
39.985039,116.352747,0,355,39599.5756712963,2008-05-31,13:48:58
39.985041,116.35275,0,357,39599.5756944444,2008-05-31,13:49:00
39.985043,116.352752,0,359,39599.5757175926,2008-05-31,13:49:02
39.985045,116.352755,0,361,39599.5757407407,2008-05-31,13:49:04
39.985047,116.352758,0,363,39599.5757638889,2008-05-31,13:49:06
39.985049,116.352761,0,365,39599.575787037,2008-05-31,13:49:08
39.985051,116.352764,0,367,39599.5758101852,2008-05-31,13:49:10
39.985052,116.352766,0,368,39599.5758333333,2008-05-31,13:49:12
39.985054,116.352769,0,370,39599.5758564815,2008-05-31,13:49:14
39.985055,116.352771,0,372,39599.5758796296,2008-05-31,13:49:16
39.985056,116.352772,0,374,39599.5759027778,2008-05-31,13:49:18
39.985056,116.352774,0,376,39599.5759259259,2008-05-31,13:49:20
39.985056,116.352776,0,378,39599.5759490741,2008-05-31,13:49:22
39.985055,116.352778,0,380,39599.5759722222,2008-05-31,13:49:24
39.985055,116.35278,0,381,39599.5759953704,2008-05-31,13:49:26
39.985055,116.352782,0,383,39599.5760185185,2008-05-31,13:49:28
39.985054,116.352785,0,385,39599.5760416667,2008-05-31,13:49:30
39.985053,116.352788,0,387,39599.5760648148,2008-05-31,13:49:32
39.985051,116.352792,0,389,39599.576087963,2008-05-31,13:49:34
39.985048,116.352796,0,391,39599.5761111111,2008-05-31,13:49:36
39.985045,116.3528,0,393,39599.5761342593,2008-05-31,13:49:38
39.985043,116.352805,0,395,39599.5761574074,2008-05-31,13:49:40
39.985039,116.352809,0,397,39599.5761805556,2008-05-31,13:49:42
39.985036,116.352813,0,399,39599.5762037037,2008-05-31,13:49:44
39.985017,116.352826,0,398,39599.5762268519,2008-05-31,13:49:46
39.985003,116.352825,0,395,39599.57625,2008-05-31,13:49:48
39.984991,116.35282,0,395,39599.5762731481,2008-05-31,13:49:50
39.984982,116.352823,0,390,39599.5762962963,2008-05-31,13:49:52
39.984974,116.35282,0,389,39599.5763194444,2008-05-31,13:49:54
39.98496,116.352823,0,385,39599.5763425926,2008-05-31,13:49:56
39.984956,116.352822,0,386,39599.5763657407,2008-05-31,13:49:58
39.984954,116.352821,0,387,39599.5763888889,2008-05-31,13:50:00
39.984952,116.352821,0,387,39599.576412037,2008-05-31,13:50:02
39.98495,116.35282,0,388,39599.5764351852,2008-05-31,13:50:04
39.984949,116.35282,0,388,39599.5764583333,2008-05-31,13:50:06
39.984948,116.35282,0,388,39599.5764814815,2008-05-31,13:50:08
39.984949,116.35282,0,388,39599.5765046296,2008-05-31,13:50:10
39.984951,116.352819,0,387,39599.5765277778,2008-05-31,13:50:12
39.984954,116.352818,0,386,39599.5765509259,2008-05-31,13:50:14
39.984958,116.352819,0,385,39599.5765740741,2008-05-31,13:50:16
39.984962,116.352819,0,384,39599.5765972222,2008-05-31,13:50:18
39.984977,116.352817,0,382,39599.5766203704,2008-05-31,13:50:20
39.985,116.352808,0,379,39599.5766435185,2008-05-31,13:50:22
39.98502,116.352808,0,375,39599.5766666667,2008-05-31,13:50:24
39.985013,116.352807,0,371,39599.5766898148,2008-05-31,13:50:26
39.985023,116.352812,0,367,39599.576712963,2008-05-31,13:50:28
39.985035,116.352812,0,368,39599.5767361111,2008-05-31,13:50:30
39.985046,116.352817,0,369,39599.5767592593,2008-05-31,13:50:32
39.985056,116.352827,0,372,39599.5767824074,2008-05-31,13:50:34
39.985058,116.352824,0,370,39599.5768055556,2008-05-31,13:50:36
39.985056,116.352824,0,371,39599.5768287037,2008-05-31,13:50:38
39.985055,116.352822,0,371,39599.5768518519,2008-05-31,13:50:40
39.985058,116.352821,0,370,39599.576875,2008-05-31,13:50:42
39.98506,116.352819,0,369,39599.5768981481,2008-05-31,13:50:44
39.985061,116.352819,0,368,39599.5769212963,2008-05-31,13:50:46
39.98506,116.352818,0,367,39599.5769444444,2008-05-31,13:50:48
39.985058,116.352818,0,366,39599.5769675926,2008-05-31,13:50:50
39.985056,116.352819,0,365,39599.5769907407,2008-05-31,13:50:52
39.985053,116.352821,0,364,39599.5770138889,2008-05-31,13:50:54
39.985049,116.352822,0,363,39599.577037037,2008-05-31,13:50:56
39.985045,116.352823,0,363,39599.5770601852,2008-05-31,13:50:58
39.98504,116.352824,0,361,39599.5770833333,2008-05-31,13:51:00
39.985036,116.352825,0,360,39599.5771064815,2008-05-31,13:51:02
39.985033,116.352827,0,359,39599.5771296296,2008-05-31,13:51:04
39.985031,116.352827,0,358,39599.5771527778,2008-05-31,13:51:06
39.985029,116.352826,0,357,39599.5771759259,2008-05-31,13:51:08
39.985027,116.352825,0,356,39599.5771990741,2008-05-31,13:51:10
39.985025,116.352823,0,354,39599.5772222222,2008-05-31,13:51:12
39.985023,116.352821,0,353,39599.5772453704,2008-05-31,13:51:14
39.985021,116.352819,0,352,39599.5772685185,2008-05-31,13:51:16
39.985019,116.352816,0,351,39599.5772916667,2008-05-31,13:51:18
39.985018,116.352813,0,350,39599.5773148148,2008-05-31,13:51:20
39.985018,116.352811,0,349,39599.577337963,2008-05-31,13:51:22
39.985019,116.352809,0,348,39599.5773611111,2008-05-31,13:51:24
39.985022,116.352806,0,347,39599.5773842593,2008-05-31,13:51:26
39.985026,116.352803,0,346,39599.5774074074,2008-05-31,13:51:28
39.98503,116.3528,0,345,39599.5774305556,2008-05-31,13:51:30
39.985034,116.352798,0,344,39599.5774537037,2008-05-31,13:51:32
39.985046,116.35279,0,343,39599.5774768519,2008-05-31,13:51:34
39.985067,116.352789,0,344,39599.5775,2008-05-31,13:51:36
39.985091,116.352787,0,346,39599.5775231481,2008-05-31,13:51:38
39.985107,116.352783,0,347,39599.5775462963,2008-05-31,13:51:40
39.98513,116.352792,0,347,39599.5775694444,2008-05-31,13:51:42
39.985139,116.352797,0,347,39599.5775925926,2008-05-31,13:51:44
39.985131,116.352798,0,347,39599.5776157407,2008-05-31,13:51:46
39.985124,116.352803,0,348,39599.5776388889,2008-05-31,13:51:48
39.985112,116.352813,0,353,39599.577662037,2008-05-31,13:51:50
39.985124,116.352807,0,355,39599.5776851852,2008-05-31,13:51:52
39.985156,116.352806,0,358,39599.5777083333,2008-05-31,13:51:54
39.98517,116.352808,0,361,39599.5777314815,2008-05-31,13:51:56
39.985173,116.352814,0,365,39599.5777546296,2008-05-31,13:51:58
39.985165,116.35282,0,366,39599.5777777778,2008-05-31,13:52:00
39.98517,116.352832,0,370,39599.5778009259,2008-05-31,13:52:02
39.985171,116.35283,0,371,39599.5778240741,2008-05-31,13:52:04
39.985175,116.352832,0,371,39599.5778472222,2008-05-31,13:52:06
39.985179,116.352833,0,371,39599.5778703704,2008-05-31,13:52:08
39.985182,116.352834,0,372,39599.5778935185,2008-05-31,13:52:10
39.985184,116.352835,0,372,39599.5779166667,2008-05-31,13:52:12
39.985187,116.352835,0,373,39599.5779398148,2008-05-31,13:52:14
39.98519,116.352835,0,374,39599.577962963,2008-05-31,13:52:16
39.985191,116.352835,0,374,39599.5779861111,2008-05-31,13:52:18
39.985193,116.352834,0,375,39599.5780092593,2008-05-31,13:52:20
39.985194,116.352832,0,375,39599.5780324074,2008-05-31,13:52:22
39.985194,116.352832,0,376,39599.5780555556,2008-05-31,13:52:24
39.985194,116.352832,0,377,39599.5780787037,2008-05-31,13:52:26
39.985193,116.352831,0,377,39599.5781018519,2008-05-31,13:52:28
39.985191,116.352831,0,378,39599.578125,2008-05-31,13:52:30
39.985188,116.352829,0,379,39599.5781481481,2008-05-31,13:52:32
39.985184,116.352827,0,379,39599.5781712963,2008-05-31,13:52:34
39.98518,116.352825,0,380,39599.5781944444,2008-05-31,13:52:36
39.985175,116.352824,0,380,39599.5782175926,2008-05-31,13:52:38
39.98517,116.352822,0,380,39599.5782407407,2008-05-31,13:52:40
39.985158,116.352821,0,378,39599.5782638889,2008-05-31,13:52:42
39.985127,116.352815,0,377,39599.578287037,2008-05-31,13:52:44
39.98512,116.35281,0,376,39599.5783101852,2008-05-31,13:52:46
39.985111,116.352806,0,376,39599.5783333333,2008-05-31,13:52:48
39.985094,116.352805,0,376,39599.5783564815,2008-05-31,13:52:50
39.985091,116.352803,0,376,39599.5783796296,2008-05-31,13:52:52
39.985086,116.352803,0,376,39599.5784027778,2008-05-31,13:52:54
39.98507,116.352804,0,373,39599.5784259259,2008-05-31,13:52:56
39.985054,116.352806,0,372,39599.5784490741,2008-05-31,13:52:58
39.98503,116.352807,0,367,39599.5784722222,2008-05-31,13:53:00
39.985016,116.352809,0,364,39599.5784953704,2008-05-31,13:53:02
39.985009,116.352806,0,363,39599.5785185185,2008-05-31,13:53:04
39.985005,116.352806,0,363,39599.5785416667,2008-05-31,13:53:06
39.985003,116.352804,0,362,39599.5785648148,2008-05-31,13:53:08
39.985,116.352803,0,362,39599.578587963,2008-05-31,13:53:10
39.984999,116.352801,0,361,39599.5786111111,2008-05-31,13:53:12
39.984997,116.352799,0,361,39599.5786342593,2008-05-31,13:53:14
39.984996,116.352798,0,360,39599.5786574074,2008-05-31,13:53:16
39.984994,116.352795,0,360,39599.5786805556,2008-05-31,13:53:18
39.984993,116.352792,0,360,39599.5787037037,2008-05-31,13:53:20
39.984991,116.35279,0,359,39599.5787268518,2008-05-31,13:53:22
39.984988,116.352787,0,359,39599.57875,2008-05-31,13:53:24
39.984985,116.352784,0,358,39599.5787731481,2008-05-31,13:53:26
39.984983,116.352781,0,358,39599.5787962963,2008-05-31,13:53:28
39.98498,116.352778,0,357,39599.5788194444,2008-05-31,13:53:30
39.984978,116.352775,0,356,39599.5788425926,2008-05-31,13:53:32
39.984975,116.352772,0,355,39599.5788657407,2008-05-31,13:53:34
39.984971,116.352768,0,354,39599.5788888889,2008-05-31,13:53:36
39.984968,116.352765,0,353,39599.578912037,2008-05-31,13:53:38
39.984966,116.352762,0,352,39599.5789351852,2008-05-31,13:53:40
39.984965,116.352761,0,351,39599.5789583333,2008-05-31,13:53:42
39.984963,116.35276,0,349,39599.5789814815,2008-05-31,13:53:44
39.984961,116.352758,0,348,39599.5790046296,2008-05-31,13:53:46
39.98496,116.352756,0,346,39599.5790277778,2008-05-31,13:53:48
39.98496,116.352753,0,345,39599.5790509259,2008-05-31,13:53:50
39.984962,116.35275,0,343,39599.5790740741,2008-05-31,13:53:52
39.984966,116.352748,0,341,39599.5790972222,2008-05-31,13:53:54
39.984981,116.352749,0,340,39599.5791203704,2008-05-31,13:53:56
39.984997,116.352746,0,338,39599.5791435185,2008-05-31,13:53:58
39.985019,116.352746,0,336,39599.5791666667,2008-05-31,13:54:00
39.985035,116.35275,0,334,39599.5791898148,2008-05-31,13:54:02
39.985052,116.352743,0,332,39599.579212963,2008-05-31,13:54:04
39.985062,116.352748,0,329,39599.5792361111,2008-05-31,13:54:06
39.985065,116.352758,0,329,39599.5792592593,2008-05-31,13:54:08
39.985067,116.352759,0,329,39599.5792824074,2008-05-31,13:54:10
39.985034,116.352773,0,330,39599.5793055556,2008-05-31,13:54:12
39.984982,116.352794,0,335,39599.5793287037,2008-05-31,13:54:14
39.984968,116.352797,0,335,39599.5793518518,2008-05-31,13:54:16
39.984967,116.352797,0,334,39599.579375,2008-05-31,13:54:18
39.984965,116.352797,0,333,39599.5793981481,2008-05-31,13:54:20
39.984961,116.352797,0,332,39599.5794212963,2008-05-31,13:54:22
39.98495,116.352797,0,334,39599.5794444444,2008-05-31,13:54:24
39.984928,116.352803,0,340,39599.5794675926,2008-05-31,13:54:26
39.984902,116.352812,0,342,39599.5794907407,2008-05-31,13:54:28
39.984865,116.352818,0,346,39599.5795138889,2008-05-31,13:54:30
39.984851,116.35283,0,347,39599.579537037,2008-05-31,13:54:32
39.98484,116.352839,0,348,39599.5795601852,2008-05-31,13:54:34
39.984827,116.352836,0,349,39599.5795833333,2008-05-31,13:54:36
39.984827,116.352831,0,349,39599.5796064815,2008-05-31,13:54:38
39.984835,116.352829,0,348,39599.5796296296,2008-05-31,13:54:40
39.984847,116.352825,0,350,39599.5796527778,2008-05-31,13:54:42
39.984852,116.352825,0,350,39599.5796759259,2008-05-31,13:54:44
39.984849,116.352824,0,350,39599.5796990741,2008-05-31,13:54:46
39.984849,116.352822,0,350,39599.5797222222,2008-05-31,13:54:48
39.984851,116.352821,0,350,39599.5797453704,2008-05-31,13:54:50
39.984854,116.352819,0,350,39599.5797685185,2008-05-31,13:54:52
39.984857,116.352818,0,350,39599.5797916667,2008-05-31,13:54:54
39.98486,116.352816,0,349,39599.5798148148,2008-05-31,13:54:56
39.984863,116.352814,0,349,39599.579837963,2008-05-31,13:54:58
39.984866,116.352811,0,349,39599.5798611111,2008-05-31,13:55:00
39.984869,116.352808,0,348,39599.5798842593,2008-05-31,13:55:02
39.984873,116.352805,0,347,39599.5799074074,2008-05-31,13:55:04
39.984878,116.352802,0,346,39599.5799305556,2008-05-31,13:55:06
39.984888,116.352792,0,344,39599.5799537037,2008-05-31,13:55:08
39.9849,116.352776,0,341,39599.5799768518,2008-05-31,13:55:10
39.984914,116.352771,0,337,39599.58,2008-05-31,13:55:12
39.984923,116.352767,0,334,39599.5800231481,2008-05-31,13:55:14
39.984931,116.352767,0,332,39599.5800462963,2008-05-31,13:55:16
39.984942,116.352762,0,330,39599.5800694444,2008-05-31,13:55:18
39.98495,116.352761,0,328,39599.5800925926,2008-05-31,13:55:20
39.984953,116.352761,0,327,39599.5801157407,2008-05-31,13:55:22
39.984957,116.352761,0,326,39599.5801388889,2008-05-31,13:55:24
39.984962,116.352761,0,325,39599.580162037,2008-05-31,13:55:26
39.984966,116.352762,0,323,39599.5801851852,2008-05-31,13:55:28
39.98498,116.352762,0,319,39599.5802083333,2008-05-31,13:55:30
39.984995,116.352758,0,317,39599.5802314815,2008-05-31,13:55:32
39.984999,116.352758,0,315,39599.5802546296,2008-05-31,13:55:34
39.985007,116.352759,0,314,39599.5802777778,2008-05-31,13:55:36
39.985015,116.352761,0,311,39599.5803009259,2008-05-31,13:55:38
39.985025,116.352764,0,311,39599.5803240741,2008-05-31,13:55:40
39.985026,116.35276,0,309,39599.5803472222,2008-05-31,13:55:42
39.985031,116.35276,0,308,39599.5803703704,2008-05-31,13:55:44
39.985034,116.35276,0,306,39599.5803935185,2008-05-31,13:55:46
39.985047,116.352767,0,308,39599.5804166667,2008-05-31,13:55:48
39.985064,116.35277,0,308,39599.5804398148,2008-05-31,13:55:50
39.985072,116.352775,0,308,39599.580462963,2008-05-31,13:55:52
39.985066,116.352785,0,307,39599.5804861111,2008-05-31,13:55:54
39.985058,116.352791,0,306,39599.5805092593,2008-05-31,13:55:56
39.985057,116.352797,0,303,39599.5805324074,2008-05-31,13:55:58
39.985066,116.352803,0,299,39599.5805555556,2008-05-31,13:56:00
39.985071,116.352804,0,298,39599.5805787037,2008-05-31,13:56:02
39.985075,116.352804,0,297,39599.5806018518,2008-05-31,13:56:04
39.985078,116.352804,0,295,39599.580625,2008-05-31,13:56:06
39.985083,116.352803,0,294,39599.5806481481,2008-05-31,13:56:08
39.985092,116.352805,0,291,39599.5806712963,2008-05-31,13:56:10
39.985102,116.35281,0,289,39599.5806944444,2008-05-31,13:56:12
39.985107,116.352812,0,287,39599.5807175926,2008-05-31,13:56:14
39.985112,116.352812,0,286,39599.5807407407,2008-05-31,13:56:16
39.985116,116.352813,0,284,39599.5807638889,2008-05-31,13:56:18
39.98512,116.352814,0,283,39599.580787037,2008-05-31,13:56:20
39.985124,116.352815,0,282,39599.5808101852,2008-05-31,13:56:22
39.985126,116.352815,0,280,39599.5808333333,2008-05-31,13:56:24
39.985129,116.352815,0,279,39599.5808564815,2008-05-31,13:56:26
39.985132,116.352815,0,278,39599.5808796296,2008-05-31,13:56:28
39.985135,116.352815,0,277,39599.5809027778,2008-05-31,13:56:30
39.985137,116.352815,0,276,39599.5809259259,2008-05-31,13:56:32
39.985139,116.352815,0,275,39599.5809490741,2008-05-31,13:56:34
39.98514,116.352815,0,275,39599.5809722222,2008-05-31,13:56:36
39.985142,116.352815,0,274,39599.5809953704,2008-05-31,13:56:38
39.985143,116.352814,0,273,39599.5810185185,2008-05-31,13:56:40
39.985144,116.352814,0,272,39599.5810416667,2008-05-31,13:56:42
39.985144,116.352813,0,271,39599.5810648148,2008-05-31,13:56:44
39.985142,116.352812,0,270,39599.581087963,2008-05-31,13:56:46
39.98514,116.352811,0,270,39599.5811111111,2008-05-31,13:56:48
39.985137,116.352809,0,269,39599.5811342593,2008-05-31,13:56:50
39.985135,116.352806,0,268,39599.5811574074,2008-05-31,13:56:52
39.985134,116.352804,0,267,39599.5811805556,2008-05-31,13:56:54
39.985132,116.352801,0,266,39599.5812037037,2008-05-31,13:56:56
39.985131,116.352799,0,266,39599.5812268518,2008-05-31,13:56:58
39.985128,116.352796,0,265,39599.58125,2008-05-31,13:57:00
39.985125,116.352794,0,264,39599.5812731481,2008-05-31,13:57:02
39.985123,116.352792,0,263,39599.5812962963,2008-05-31,13:57:04
39.985122,116.352791,0,263,39599.5813194444,2008-05-31,13:57:06
39.98512,116.35279,0,262,39599.5813425926,2008-05-31,13:57:08
39.985118,116.352789,0,262,39599.5813657407,2008-05-31,13:57:10
39.985117,116.352789,0,261,39599.5813888889,2008-05-31,13:57:12
39.985116,116.352788,0,261,39599.581412037,2008-05-31,13:57:14
39.985114,116.352787,0,260,39599.5814351852,2008-05-31,13:57:16
39.985116,116.352787,0,260,39599.5814583333,2008-05-31,13:57:18
39.985119,116.352786,0,260,39599.5814814815,2008-05-31,13:57:20
39.985123,116.352785,0,260,39599.5815046296,2008-05-31,13:57:22
39.985126,116.352784,0,260,39599.5815277778,2008-05-31,13:57:24
39.985125,116.352784,0,260,39599.5815509259,2008-05-31,13:57:26
[truncated: 124,424 more chars]
