# Supplementary material for: Research on differential privacy protection method based on user tendency
Source: PLoS One. 2023 Oct 26;18(10):e0288823. doi: 10.1371/journal.pone.0288823 (PMC10602288; doi:10.1371/journal.pone.0288823)
Supplement: S3 Data — (ZIP) [file pone.0288823.s003.zip › Data 5-3/052/Trajectory/20080601094724.plt]

Geolife trajectory
WGS 84
Altitude is in Feet
Reserved 3
0,2,255,My Track,0,0,2,8421376
0
39.983792,116.35276,0,492,39600.4079166667,2008-06-01,09:47:24
39.983909,116.352791,0,492,39600.4079398148,2008-06-01,09:47:26
39.983911,116.352779,0,492,39600.407962963,2008-06-01,09:47:28
39.983838,116.352763,0,492,39600.4079861111,2008-06-01,09:47:30
39.983772,116.352767,0,492,39600.4080092593,2008-06-01,09:47:32
39.983638,116.352743,0,492,39600.4080324074,2008-06-01,09:47:34
39.983579,116.352735,0,492,39600.4080555556,2008-06-01,09:47:36
39.983517,116.352712,0,492,39600.4080787037,2008-06-01,09:47:38
39.983422,116.352664,0,492,39600.4081018518,2008-06-01,09:47:40
39.983344,116.352627,0,493,39600.408125,2008-06-01,09:47:42
39.983241,116.352554,0,494,39600.4081481481,2008-06-01,09:47:44
39.98318,116.352523,0,496,39600.4081712963,2008-06-01,09:47:46
39.98313,116.352495,0,497,39600.4081944444,2008-06-01,09:47:48
39.983089,116.352479,0,500,39600.4082175926,2008-06-01,09:47:50
39.983011,116.352433,0,502,39600.4082407407,2008-06-01,09:47:52
39.982962,116.352428,0,499,39600.4082638889,2008-06-01,09:47:54
39.982937,116.352393,0,501,39600.408287037,2008-06-01,09:47:56
39.982977,116.352322,0,504,39600.4083101852,2008-06-01,09:47:58
39.982967,116.352302,0,507,39600.4083333333,2008-06-01,09:48:00
39.982957,116.352281,0,509,39600.4083564815,2008-06-01,09:48:02
39.98306,116.352215,0,512,39600.4083796296,2008-06-01,09:48:04
39.983113,116.352165,0,515,39600.4084027778,2008-06-01,09:48:06
39.983109,116.352136,0,518,39600.4084259259,2008-06-01,09:48:08
39.983386,116.35205,0,521,39600.4084490741,2008-06-01,09:48:10
39.983371,116.351996,0,524,39600.4084722222,2008-06-01,09:48:12
39.984028,116.351805,0,528,39600.4084953704,2008-06-01,09:48:14
39.984126,116.351732,0,531,39600.4085185185,2008-06-01,09:48:16
39.984161,116.351683,0,535,39600.4085416667,2008-06-01,09:48:18
39.984176,116.351627,0,539,39600.4085648148,2008-06-01,09:48:20
39.984158,116.351596,0,543,39600.408587963,2008-06-01,09:48:22
39.984151,116.351561,0,549,39600.4086111111,2008-06-01,09:48:24
39.984139,116.351542,0,554,39600.4086342593,2008-06-01,09:48:26
39.984166,116.351528,0,559,39600.4086574074,2008-06-01,09:48:28
39.984196,116.351527,0,560,39600.4086805556,2008-06-01,09:48:30
39.98422,116.351519,0,563,39600.4087037037,2008-06-01,09:48:32
39.984217,116.351506,0,565,39600.4087268518,2008-06-01,09:48:34
39.984207,116.351504,0,565,39600.40875,2008-06-01,09:48:36
39.984207,116.351501,0,567,39600.4087731481,2008-06-01,09:48:38
39.98418,116.351527,0,569,39600.4087962963,2008-06-01,09:48:40
39.984194,116.351537,0,572,39600.4088194444,2008-06-01,09:48:42
39.984159,116.351537,0,571,39600.4088425926,2008-06-01,09:48:44
39.984035,116.351459,0,572,39600.4088657407,2008-06-01,09:48:46
39.984017,116.35144,0,573,39600.4088888889,2008-06-01,09:48:48
39.983953,116.351424,0,574,39600.408912037,2008-06-01,09:48:50
39.983983,116.351381,0,576,39600.4089351852,2008-06-01,09:48:52
39.984069,116.35132,0,578,39600.4089583333,2008-06-01,09:48:54
39.984033,116.351267,0,580,39600.4089814815,2008-06-01,09:48:56
39.98395,116.351199,0,582,39600.4090046296,2008-06-01,09:48:58
39.98393,116.351178,0,583,39600.4090277778,2008-06-01,09:49:00
39.983905,116.351133,0,585,39600.4090509259,2008-06-01,09:49:02
39.983904,116.351061,0,588,39600.4090740741,2008-06-01,09:49:04
39.983867,116.351004,0,590,39600.4090972222,2008-06-01,09:49:06
39.983802,116.350967,0,592,39600.4091203704,2008-06-01,09:49:08
39.983753,116.350948,0,593,39600.4091435185,2008-06-01,09:49:10
39.983685,116.350924,0,596,39600.4091666667,2008-06-01,09:49:12
39.983663,116.350891,0,598,39600.4091898148,2008-06-01,09:49:14
39.983668,116.350862,0,600,39600.409212963,2008-06-01,09:49:16
39.983687,116.350828,0,601,39600.4092361111,2008-06-01,09:49:18
39.983775,116.350793,0,603,39600.4092592593,2008-06-01,09:49:20
39.98384,116.350759,0,605,39600.4092824074,2008-06-01,09:49:22
39.983853,116.350708,0,608,39600.4093055556,2008-06-01,09:49:24
39.983852,116.350663,0,610,39600.4093287037,2008-06-01,09:49:26
39.983872,116.350633,0,612,39600.4093518518,2008-06-01,09:49:28
39.983868,116.350574,0,614,39600.409375,2008-06-01,09:49:30
39.983853,116.35053,0,616,39600.4093981481,2008-06-01,09:49:32
39.983831,116.350488,0,618,39600.4094212963,2008-06-01,09:49:34
39.98378,116.350441,0,620,39600.4094444444,2008-06-01,09:49:36
39.983738,116.350389,0,624,39600.4094675926,2008-06-01,09:49:38
39.983737,116.350355,0,627,39600.4094907407,2008-06-01,09:49:40
39.983717,116.350314,0,629,39600.4095138889,2008-06-01,09:49:42
39.983678,116.350287,0,632,39600.409537037,2008-06-01,09:49:44
39.983672,116.350259,0,634,39600.4095601852,2008-06-01,09:49:46
39.983667,116.350239,0,637,39600.4095833333,2008-06-01,09:49:48
39.983709,116.350196,0,639,39600.4096064815,2008-06-01,09:49:50
39.983705,116.350152,0,641,39600.4096296296,2008-06-01,09:49:52
39.983703,116.350147,0,642,39600.4096527778,2008-06-01,09:49:54
39.983785,116.350108,0,643,39600.4096759259,2008-06-01,09:49:56
39.983827,116.35007,0,644,39600.4096990741,2008-06-01,09:49:58
39.983784,116.350012,0,644,39600.4097222222,2008-06-01,09:50:00
39.983806,116.34996,0,646,39600.4097453704,2008-06-01,09:50:02
39.983835,116.34993,0,647,39600.4097685185,2008-06-01,09:50:04
39.983836,116.349916,0,648,39600.4097916667,2008-06-01,09:50:06
39.983831,116.349895,0,649,39600.4098148148,2008-06-01,09:50:08
39.983825,116.34988,0,650,39600.409837963,2008-06-01,09:50:10
39.983806,116.349868,0,651,39600.4098611111,2008-06-01,09:50:12
39.983695,116.349814,0,652,39600.4098842593,2008-06-01,09:50:14
39.983642,116.349786,0,653,39600.4099074074,2008-06-01,09:50:16
39.983643,116.349762,0,654,39600.4099305556,2008-06-01,09:50:18
39.983616,116.349735,0,655,39600.4099537037,2008-06-01,09:50:20
39.983602,116.349695,0,657,39600.4099768519,2008-06-01,09:50:22
39.983586,116.349642,0,658,39600.41,2008-06-01,09:50:24
39.98355,116.349594,0,659,39600.4100231482,2008-06-01,09:50:26
39.983506,116.349554,0,659,39600.4100462963,2008-06-01,09:50:28
39.983482,116.34953,0,660,39600.4100694444,2008-06-01,09:50:30
39.983441,116.349502,0,661,39600.4100925926,2008-06-01,09:50:32
39.983426,116.349481,0,663,39600.4101157407,2008-06-01,09:50:34
39.983435,116.349462,0,664,39600.4101388889,2008-06-01,09:50:36
39.983455,116.349418,0,664,39600.410162037,2008-06-01,09:50:38
39.983438,116.349391,0,665,39600.4101851852,2008-06-01,09:50:40
39.983468,116.349359,0,666,39600.4102083333,2008-06-01,09:50:42
39.983558,116.349309,0,666,39600.4102314815,2008-06-01,09:50:44
39.983618,116.349266,0,666,39600.4102546296,2008-06-01,09:50:46
39.98358,116.349214,0,666,39600.4102777778,2008-06-01,09:50:48
39.983566,116.349171,0,667,39600.4103009259,2008-06-01,09:50:50
39.983558,116.349153,0,667,39600.4103240741,2008-06-01,09:50:52
39.983512,116.349118,0,667,39600.4103472222,2008-06-01,09:50:54
39.983483,116.349101,0,667,39600.4103703704,2008-06-01,09:50:56
39.983463,116.349075,0,667,39600.4103935185,2008-06-01,09:50:58
39.983457,116.349059,0,667,39600.4104166667,2008-06-01,09:51:00
39.98344,116.34904,0,668,39600.4104398148,2008-06-01,09:51:02
39.983339,116.348964,0,668,39600.410462963,2008-06-01,09:51:04
39.983354,116.348919,0,668,39600.4104861111,2008-06-01,09:51:06
39.983384,116.348876,0,668,39600.4105092593,2008-06-01,09:51:08
39.983387,116.348839,0,668,39600.4105324074,2008-06-01,09:51:10
39.983452,116.348804,0,668,39600.4105555556,2008-06-01,09:51:12
39.983565,116.348746,0,668,39600.4105787037,2008-06-01,09:51:14
39.983594,116.348709,0,667,39600.4106018519,2008-06-01,09:51:16
39.983593,116.348691,0,667,39600.410625,2008-06-01,09:51:18
39.983653,116.348657,0,666,39600.4106481481,2008-06-01,09:51:20
39.983696,116.348639,0,665,39600.4106712963,2008-06-01,09:51:22
39.983791,116.348617,0,664,39600.4106944444,2008-06-01,09:51:24
39.983818,116.348625,0,662,39600.4107175926,2008-06-01,09:51:26
39.983842,116.348629,0,660,39600.4107407407,2008-06-01,09:51:28
39.983875,116.348631,0,659,39600.4107638889,2008-06-01,09:51:30
39.983898,116.348638,0,657,39600.410787037,2008-06-01,09:51:32
39.983919,116.348645,0,655,39600.4108101852,2008-06-01,09:51:34
39.983923,116.348643,0,653,39600.4108333333,2008-06-01,09:51:36
39.98393,116.348653,0,651,39600.4108564815,2008-06-01,09:51:38
39.983936,116.348661,0,649,39600.4108796296,2008-06-01,09:51:40
39.983919,116.348674,0,647,39600.4109027778,2008-06-01,09:51:42
39.983879,116.348677,0,645,39600.4109259259,2008-06-01,09:51:44
39.983832,116.348665,0,646,39600.4109490741,2008-06-01,09:51:46
39.98381,116.348666,0,645,39600.4109722222,2008-06-01,09:51:48
39.983669,116.34862,0,644,39600.4109953704,2008-06-01,09:51:50
39.983576,116.348597,0,642,39600.4110185185,2008-06-01,09:51:52
39.983539,116.348623,0,641,39600.4110416667,2008-06-01,09:51:54
39.983497,116.348623,0,640,39600.4110648148,2008-06-01,09:51:56
39.983372,116.348599,0,639,39600.411087963,2008-06-01,09:51:58
39.983304,116.348556,0,637,39600.4111111111,2008-06-01,09:52:00
39.983321,116.34854,0,636,39600.4111342593,2008-06-01,09:52:02
39.983443,116.348511,0,635,39600.4111574074,2008-06-01,09:52:04
39.983443,116.348497,0,634,39600.4111805556,2008-06-01,09:52:06
39.983437,116.348497,0,632,39600.4112037037,2008-06-01,09:52:08
39.983277,116.348404,0,632,39600.4112268519,2008-06-01,09:52:10
39.983226,116.34837,0,630,39600.41125,2008-06-01,09:52:12
39.983289,116.348374,0,627,39600.4112731481,2008-06-01,09:52:14
39.983301,116.348356,0,624,39600.4112962963,2008-06-01,09:52:16
39.983327,116.34833,0,623,39600.4113194444,2008-06-01,09:52:18
39.983315,116.348299,0,621,39600.4113425926,2008-06-01,09:52:20
39.983284,116.348266,0,619,39600.4113657407,2008-06-01,09:52:22
39.983235,116.348204,0,617,39600.4113888889,2008-06-01,09:52:24
39.983228,116.348103,0,615,39600.411412037,2008-06-01,09:52:26
39.983176,116.348022,0,614,39600.4114351852,2008-06-01,09:52:28
39.983141,116.347977,0,613,39600.4114583333,2008-06-01,09:52:30
39.983126,116.347931,0,612,39600.4114814815,2008-06-01,09:52:32
39.983162,116.347895,0,610,39600.4115046296,2008-06-01,09:52:34
39.983139,116.347856,0,608,39600.4115277778,2008-06-01,09:52:36
39.98311,116.347821,0,607,39600.4115509259,2008-06-01,09:52:38
39.983118,116.347788,0,606,39600.4115740741,2008-06-01,09:52:40
39.983109,116.347748,0,605,39600.4115972222,2008-06-01,09:52:42
39.983097,116.34771,0,604,39600.4116203704,2008-06-01,09:52:44
39.983143,116.347653,0,603,39600.4116435185,2008-06-01,09:52:46
39.983146,116.347615,0,601,39600.4116666667,2008-06-01,09:52:48
39.983126,116.347571,0,600,39600.4116898148,2008-06-01,09:52:50
39.983105,116.347553,0,599,39600.411712963,2008-06-01,09:52:52
39.98307,116.347523,0,598,39600.4117361111,2008-06-01,09:52:54
39.98304,116.3475,0,597,39600.4117592593,2008-06-01,09:52:56
39.983041,116.347475,0,597,39600.4117824074,2008-06-01,09:52:58
39.983025,116.347457,0,596,39600.4118055556,2008-06-01,09:53:00
39.983015,116.347441,0,594,39600.4118287037,2008-06-01,09:53:02
39.982998,116.347425,0,593,39600.4118518519,2008-06-01,09:53:04
39.982962,116.347418,0,592,39600.411875,2008-06-01,09:53:06
39.982943,116.3474,0,591,39600.4118981481,2008-06-01,09:53:08
39.982945,116.347396,0,590,39600.4119212963,2008-06-01,09:53:10
39.982932,116.347394,0,589,39600.4119444444,2008-06-01,09:53:12
39.982904,116.347385,0,588,39600.4119675926,2008-06-01,09:53:14
39.982885,116.347358,0,586,39600.4119907407,2008-06-01,09:53:16
39.982867,116.347337,0,584,39600.4120138889,2008-06-01,09:53:18
39.982811,116.347307,0,582,39600.412037037,2008-06-01,09:53:20
39.982803,116.347279,0,579,39600.4120601852,2008-06-01,09:53:22
39.982795,116.347254,0,577,39600.4120833333,2008-06-01,09:53:24
39.982794,116.347245,0,575,39600.4121064815,2008-06-01,09:53:26
39.982778,116.34723,0,572,39600.4121296296,2008-06-01,09:53:28
39.982796,116.347208,0,571,39600.4121527778,2008-06-01,09:53:30
39.982775,116.347209,0,568,39600.4121759259,2008-06-01,09:53:32
39.982744,116.347204,0,566,39600.4121990741,2008-06-01,09:53:34
39.98296,116.347754,0,151,39600.4122222222,2008-06-01,09:53:36
39.982914,116.347728,0,147,39600.4122453704,2008-06-01,09:53:38
39.982829,116.347708,0,142,39600.4122685185,2008-06-01,09:53:40
39.982779,116.347703,0,135,39600.4122916667,2008-06-01,09:53:42
39.982746,116.347702,0,125,39600.4123148148,2008-06-01,09:53:44
39.982701,116.347702,0,118,39600.412337963,2008-06-01,09:53:46
39.982679,116.34772,0,112,39600.4123611111,2008-06-01,09:53:48
39.982648,116.347728,0,105,39600.4123842593,2008-06-01,09:53:50
39.982625,116.347737,0,102,39600.4124074074,2008-06-01,09:53:52
39.982589,116.347752,0,98,39600.4124305556,2008-06-01,09:53:54
39.982547,116.347752,0,96,39600.4124537037,2008-06-01,09:53:56
39.982531,116.347751,0,95,39600.4124768519,2008-06-01,09:53:58
39.982513,116.34776,0,94,39600.4125,2008-06-01,09:54:00
39.982492,116.347767,0,95,39600.4125231481,2008-06-01,09:54:02
39.982463,116.347763,0,96,39600.4125462963,2008-06-01,09:54:04
39.982433,116.347786,0,106,39600.4125694444,2008-06-01,09:54:06
39.982381,116.34782,0,121,39600.4125925926,2008-06-01,09:54:08
39.982349,116.347829,0,132,39600.4126157407,2008-06-01,09:54:10
39.982327,116.347839,0,135,39600.4126388889,2008-06-01,09:54:12
39.982308,116.347853,0,136,39600.412662037,2008-06-01,09:54:14
39.982282,116.347849,0,136,39600.4126851852,2008-06-01,09:54:16
39.982235,116.347776,0,137,39600.4127083333,2008-06-01,09:54:18
39.982216,116.347725,0,146,39600.4127314815,2008-06-01,09:54:20
39.982209,116.347676,0,151,39600.4127546296,2008-06-01,09:54:22
39.982199,116.347628,0,153,39600.4127777778,2008-06-01,09:54:24
39.982193,116.347588,0,156,39600.4128009259,2008-06-01,09:54:26
39.982199,116.347542,0,157,39600.4128240741,2008-06-01,09:54:28
39.982204,116.347507,0,159,39600.4128472222,2008-06-01,09:54:30
39.982206,116.347471,0,160,39600.4128703704,2008-06-01,09:54:32
39.982202,116.347443,0,160,39600.4128935185,2008-06-01,09:54:34
39.9822,116.347408,0,162,39600.4129166667,2008-06-01,09:54:36
39.9822,116.347371,0,163,39600.4129398148,2008-06-01,09:54:38
39.982187,116.347327,0,158,39600.412962963,2008-06-01,09:54:40
39.982179,116.347273,0,159,39600.4129861111,2008-06-01,09:54:42
39.982176,116.347199,0,160,39600.4130092593,2008-06-01,09:54:44
39.982161,116.347141,0,160,39600.4130324074,2008-06-01,09:54:46
39.982148,116.347122,0,160,39600.4130555556,2008-06-01,09:54:48
39.982124,116.347125,0,158,39600.4130787037,2008-06-01,09:54:50
39.982109,116.347125,0,156,39600.4131018519,2008-06-01,09:54:52
39.982093,116.347122,0,155,39600.413125,2008-06-01,09:54:54
39.982085,116.347125,0,152,39600.4131481481,2008-06-01,09:54:56
39.982068,116.34713,0,153,39600.4131712963,2008-06-01,09:54:58
39.98206,116.347137,0,152,39600.4131944444,2008-06-01,09:55:00
39.982051,116.347134,0,153,39600.4132175926,2008-06-01,09:55:02
39.982044,116.347133,0,152,39600.4132407407,2008-06-01,09:55:04
39.982043,116.347133,0,152,39600.4132638889,2008-06-01,09:55:06
39.98201,116.347152,0,152,39600.413287037,2008-06-01,09:55:08
39.98197,116.347177,0,151,39600.4133101852,2008-06-01,09:55:10
39.98194,116.347193,0,151,39600.4133333333,2008-06-01,09:55:12
39.981911,116.347199,0,153,39600.4133564815,2008-06-01,09:55:14
39.981875,116.347218,0,155,39600.4133796296,2008-06-01,09:55:16
39.981611,116.347282,0,154,39600.4148148148,2008-06-01,09:57:20
39.98161,116.347295,0,152,39600.414837963,2008-06-01,09:57:22
39.981602,116.347286,0,151,39600.4148611111,2008-06-01,09:57:24
39.981605,116.347317,0,149,39600.4148842593,2008-06-01,09:57:26
39.981609,116.347333,0,146,39600.4149074074,2008-06-01,09:57:28
39.981614,116.347361,0,142,39600.4149305556,2008-06-01,09:57:30
39.981618,116.347391,0,139,39600.4149537037,2008-06-01,09:57:32
39.981625,116.347393,0,140,39600.4149768518,2008-06-01,09:57:34
39.981625,116.347381,0,142,39600.415,2008-06-01,09:57:36
39.981627,116.347372,0,142,39600.4150231481,2008-06-01,09:57:38
39.981616,116.347364,0,144,39600.4150462963,2008-06-01,09:57:40
39.981609,116.347356,0,144,39600.4150694444,2008-06-01,09:57:42
39.981595,116.347358,0,145,39600.4150925926,2008-06-01,09:57:44
39.981593,116.347361,0,144,39600.4151157407,2008-06-01,09:57:46
39.981589,116.347353,0,145,39600.4151388889,2008-06-01,09:57:48
39.981587,116.347352,0,147,39600.415162037,2008-06-01,09:57:50
39.981585,116.347349,0,148,39600.4151851852,2008-06-01,09:57:52
39.981585,116.347349,0,148,39600.4152083333,2008-06-01,09:57:54
39.981584,116.347349,0,148,39600.4152314815,2008-06-01,09:57:56
39.981584,116.347349,0,148,39600.4152546296,2008-06-01,09:57:58
39.981584,116.347349,0,148,39600.4152777778,2008-06-01,09:58:00
39.981583,116.347349,0,148,39600.4153009259,2008-06-01,09:58:02
39.981583,116.347349,0,148,39600.4153240741,2008-06-01,09:58:04
39.981583,116.347349,0,148,39600.4153472222,2008-06-01,09:58:06
39.981583,116.347348,0,148,39600.4153703704,2008-06-01,09:58:08
39.981582,116.347347,0,148,39600.4153935185,2008-06-01,09:58:10
39.98158,116.347345,0,148,39600.4154166667,2008-06-01,09:58:12
39.981578,116.347343,0,148,39600.4154398148,2008-06-01,09:58:14
39.981575,116.347342,0,148,39600.415462963,2008-06-01,09:58:16
39.981574,116.347342,0,148,39600.4154861111,2008-06-01,09:58:18
39.981572,116.347342,0,148,39600.4155092593,2008-06-01,09:58:20
39.98157,116.347341,0,148,39600.4155324074,2008-06-01,09:58:22
39.981568,116.34734,0,148,39600.4155555556,2008-06-01,09:58:24
39.981565,116.347338,0,148,39600.4155787037,2008-06-01,09:58:26
39.981563,116.347335,0,148,39600.4156018518,2008-06-01,09:58:28
39.981561,116.347332,0,148,39600.415625,2008-06-01,09:58:30
39.981559,116.347329,0,148,39600.4156481481,2008-06-01,09:58:32
39.981556,116.347326,0,148,39600.4156712963,2008-06-01,09:58:34
39.981554,116.347322,0,148,39600.4156944444,2008-06-01,09:58:36
39.981551,116.347318,0,147,39600.4157175926,2008-06-01,09:58:38
39.981548,116.347312,0,147,39600.4157407407,2008-06-01,09:58:40
39.981546,116.347307,0,147,39600.4157638889,2008-06-01,09:58:42
39.981544,116.347301,0,147,39600.415787037,2008-06-01,09:58:44
39.981542,116.347296,0,147,39600.4158101852,2008-06-01,09:58:46
39.98154,116.34729,0,146,39600.4158333333,2008-06-01,09:58:48
39.981543,116.34728,0,146,39600.4158564815,2008-06-01,09:58:50
39.981545,116.347281,0,144,39600.4158796296,2008-06-01,09:58:52
39.981552,116.34728,0,143,39600.4159027778,2008-06-01,09:58:54
39.981553,116.347278,0,143,39600.4159259259,2008-06-01,09:58:56
39.981553,116.347278,0,143,39600.4159490741,2008-06-01,09:58:58
39.981553,116.34728,0,142,39600.4159722222,2008-06-01,09:59:00
39.981552,116.347281,0,142,39600.4159953704,2008-06-01,09:59:02
39.981552,116.347282,0,142,39600.4160185185,2008-06-01,09:59:04
39.981553,116.347283,0,141,39600.4160416667,2008-06-01,09:59:06
39.981553,116.347284,0,141,39600.4160648148,2008-06-01,09:59:08
39.981553,116.347285,0,141,39600.416087963,2008-06-01,09:59:10
39.981552,116.347284,0,141,39600.4161111111,2008-06-01,09:59:12
39.981552,116.347284,0,141,39600.4161342593,2008-06-01,09:59:14
39.981552,116.347284,0,141,39600.4161574074,2008-06-01,09:59:16
39.981552,116.347284,0,141,39600.4161805556,2008-06-01,09:59:18
39.981552,116.347284,0,141,39600.4162037037,2008-06-01,09:59:20
39.981552,116.347284,0,141,39600.4162268518,2008-06-01,09:59:22
39.981552,116.347284,0,141,39600.41625,2008-06-01,09:59:24
39.981368,116.34739,0,142,39600.4190509259,2008-06-01,10:03:26
39.981281,116.347389,0,142,39600.4190740741,2008-06-01,10:03:28
39.981147,116.3474,0,141,39600.4190972222,2008-06-01,10:03:30
39.980981,116.347389,0,141,39600.4191203704,2008-06-01,10:03:32
39.980804,116.347374,0,140,39600.4191435185,2008-06-01,10:03:34
39.980619,116.347392,0,139,39600.4191666667,2008-06-01,10:03:36
39.980424,116.347398,0,138,39600.4191898148,2008-06-01,10:03:38
39.9802,116.347404,0,137,39600.419212963,2008-06-01,10:03:40
39.979955,116.347417,0,136,39600.4192361111,2008-06-01,10:03:42
39.979676,116.347439,0,135,39600.4192592593,2008-06-01,10:03:44
39.979346,116.34745,0,135,39600.4192824074,2008-06-01,10:03:46
39.979085,116.347473,0,134,39600.4193055556,2008-06-01,10:03:48
39.978767,116.347434,0,134,39600.4193287037,2008-06-01,10:03:50
39.978468,116.347419,0,134,39600.4193518519,2008-06-01,10:03:52
39.978169,116.347441,0,134,39600.419375,2008-06-01,10:03:54
39.977895,116.34746,0,134,39600.4193981481,2008-06-01,10:03:56
39.977643,116.347464,0,134,39600.4194212963,2008-06-01,10:03:58
39.977378,116.347464,0,134,39600.4194444444,2008-06-01,10:04:00
39.977106,116.347475,0,134,39600.4194675926,2008-06-01,10:04:02
39.976823,116.347488,0,134,39600.4194907407,2008-06-01,10:04:04
39.976499,116.347501,0,134,39600.4195138889,2008-06-01,10:04:06
39.976128,116.347515,0,135,39600.419537037,2008-06-01,10:04:08
39.975746,116.347548,0,135,39600.4195601852,2008-06-01,10:04:10
39.975451,116.347558,0,136,39600.4195833333,2008-06-01,10:04:12
39.975262,116.347534,0,136,39600.4196064815,2008-06-01,10:04:14
39.975075,116.347353,0,136,39600.4196296296,2008-06-01,10:04:16
39.974879,116.347179,0,137,39600.4196527778,2008-06-01,10:04:18
39.974665,116.347062,0,137,39600.4196759259,2008-06-01,10:04:20
39.974429,116.34696,0,137,39600.4196990741,2008-06-01,10:04:22
39.974184,116.346819,0,138,39600.4197222222,2008-06-01,10:04:24
39.973939,116.346784,0,138,39600.4197453704,2008-06-01,10:04:26
39.973683,116.346764,0,138,39600.4197685185,2008-06-01,10:04:28
39.97344,116.346814,0,138,39600.4197916667,2008-06-01,10:04:30
39.973183,116.346837,0,138,39600.4198148148,2008-06-01,10:04:32
39.972924,116.346868,0,137,39600.419837963,2008-06-01,10:04:34
39.972662,116.346887,0,137,39600.4198611111,2008-06-01,10:04:36
39.972406,116.346898,0,136,39600.4198842593,2008-06-01,10:04:38
39.972158,116.346914,0,136,39600.4199074074,2008-06-01,10:04:40
39.971907,116.346923,0,137,39600.4199305556,2008-06-01,10:04:42
39.971654,116.346923,0,137,39600.4199537037,2008-06-01,10:04:44
39.971401,116.346932,0,137,39600.4199768519,2008-06-01,10:04:46
39.971151,116.346946,0,137,39600.42,2008-06-01,10:04:48
39.970904,116.346945,0,136,39600.4200231481,2008-06-01,10:04:50
39.970649,116.346952,0,136,39600.4200462963,2008-06-01,10:04:52
39.970372,116.346968,0,135,39600.4200694444,2008-06-01,10:04:54
39.970081,116.346998,0,134,39600.4200925926,2008-06-01,10:04:56
39.969813,116.347018,0,134,39600.4201157407,2008-06-01,10:04:58
39.969545,116.347037,0,133,39600.4201388889,2008-06-01,10:05:00
39.96934,116.347021,0,133,39600.420162037,2008-06-01,10:05:02
39.969101,116.347023,0,132,39600.4201851852,2008-06-01,10:05:04
39.968855,116.347039,0,132,39600.4202083333,2008-06-01,10:05:06
39.968628,116.347055,0,132,39600.4202314815,2008-06-01,10:05:08
39.968406,116.34708,0,131,39600.4202546296,2008-06-01,10:05:10
39.968206,116.34711,0,131,39600.4202777778,2008-06-01,10:05:12
39.968007,116.347155,0,131,39600.4203009259,2008-06-01,10:05:14
39.967811,116.347199,0,130,39600.4203240741,2008-06-01,10:05:16
39.967609,116.347261,0,130,39600.4203472222,2008-06-01,10:05:18
39.967434,116.347266,0,130,39600.4203703704,2008-06-01,10:05:20
39.967311,116.347264,0,129,39600.4203935185,2008-06-01,10:05:22
39.967139,116.347275,0,129,39600.4204166667,2008-06-01,10:05:24
39.966933,116.347288,0,129,39600.4204398148,2008-06-01,10:05:26
39.966761,116.347284,0,128,39600.420462963,2008-06-01,10:05:28
39.966594,116.347297,0,128,39600.4204861111,2008-06-01,10:05:30
39.966432,116.347293,0,127,39600.4205092593,2008-06-01,10:05:32
39.966275,116.347287,0,127,39600.4205324074,2008-06-01,10:05:34
39.966114,116.347282,0,126,39600.4205555556,2008-06-01,10:05:36
39.965127,116.347316,0,140,39600.4208333333,2008-06-01,10:06:00
39.964978,116.347296,0,136,39600.4208564815,2008-06-01,10:06:02
39.96483,116.347236,0,136,39600.4208796296,2008-06-01,10:06:04
39.964676,116.347208,0,135,39600.4209027778,2008-06-01,10:06:06
39.964545,116.347161,0,133,39600.4209259259,2008-06-01,10:06:08
39.96443,116.347077,0,131,39600.4209490741,2008-06-01,10:06:10
39.964349,116.347024,0,130,39600.4209722222,2008-06-01,10:06:12
39.964281,116.346977,0,129,39600.4209953704,2008-06-01,10:06:14
39.964193,116.346945,0,136,39600.4210185185,2008-06-01,10:06:16
39.964044,116.346896,0,157,39600.4210416667,2008-06-01,10:06:18
39.96388,116.346845,0,149,39600.4210648148,2008-06-01,10:06:20
39.963715,116.346845,0,159,39600.421087963,2008-06-01,10:06:22
39.963559,116.346849,0,151,39600.4211111111,2008-06-01,10:06:24
39.963403,116.346859,0,153,39600.4211342593,2008-06-01,10:06:26
39.963258,116.346862,0,150,39600.4211574074,2008-06-01,10:06:28
39.963133,116.346861,0,151,39600.4211805556,2008-06-01,10:06:30
39.963058,116.346867,0,149,39600.4212037037,2008-06-01,10:06:32
39.963001,116.346872,0,149,39600.4212268519,2008-06-01,10:06:34
39.962958,116.34688,0,149,39600.42125,2008-06-01,10:06:36
39.962923,116.346887,0,146,39600.4212731481,2008-06-01,10:06:38
39.962921,116.3469,0,144,39600.4212962963,2008-06-01,10:06:40
39.962911,116.346907,0,143,39600.4213194444,2008-06-01,10:06:42
39.96291,116.346904,0,143,39600.4213425926,2008-06-01,10:06:44
39.962904,116.346895,0,143,39600.4213657407,2008-06-01,10:06:46
39.962859,116.346874,0,145,39600.4213888889,2008-06-01,10:06:48
39.962807,116.346835,0,145,39600.421412037,2008-06-01,10:06:50
39.962695,116.346842,0,145,39600.4214351852,2008-06-01,10:06:52
39.962546,116.346867,0,145,39600.4214583333,2008-06-01,10:06:54
39.962393,116.346865,0,146,39600.4214814815,2008-06-01,10:06:56
39.962233,116.346866,0,146,39600.4215046296,2008-06-01,10:06:58
39.962082,116.346868,0,146,39600.4215277778,2008-06-01,10:07:00
39.96193,116.346866,0,147,39600.4215509259,2008-06-01,10:07:02
39.961819,116.346811,0,147,39600.4215740741,2008-06-01,10:07:04
39.961697,116.346789,0,147,39600.4215972222,2008-06-01,10:07:06
39.961568,116.3468,0,147,39600.4216203704,2008-06-01,10:07:08
39.96144,116.346803,0,147,39600.4216435185,2008-06-01,10:07:10
39.961302,116.346813,0,147,39600.4216666667,2008-06-01,10:07:12
39.961173,116.346824,0,147,39600.4216898148,2008-06-01,10:07:14
39.961041,116.346842,0,147,39600.421712963,2008-06-01,10:07:16
39.960918,116.346854,0,147,39600.4217361111,2008-06-01,10:07:18
39.960793,116.346862,0,147,39600.4217592593,2008-06-01,10:07:20
39.96065,116.346872,0,148,39600.4217824074,2008-06-01,10:07:22
39.960474,116.34689,0,148,39600.4218055556,2008-06-01,10:07:24
39.960297,116.346904,0,148,39600.4218287037,2008-06-01,10:07:26
39.960279,116.346839,0,150,39600.4218518519,2008-06-01,10:07:28
39.960131,116.346841,0,150,39600.421875,2008-06-01,10:07:30
39.959838,116.346872,0,151,39600.4218981481,2008-06-01,10:07:32
39.959449,116.346913,0,153,39600.4219212963,2008-06-01,10:07:34
39.959173,116.346943,0,154,39600.4219444444,2008-06-01,10:07:36
39.958984,116.34698,0,154,39600.4219675926,2008-06-01,10:07:38
39.958778,116.347032,0,155,39600.4219907407,2008-06-01,10:07:40
39.95863,116.347082,0,155,39600.4220138889,2008-06-01,10:07:42
39.958482,116.347127,0,155,39600.422037037,2008-06-01,10:07:44
39.958358,116.347172,0,155,39600.4220601852,2008-06-01,10:07:46
39.958224,116.347229,0,156,39600.4220833333,2008-06-01,10:07:48
39.958084,116.347301,0,157,39600.4221064815,2008-06-01,10:07:50
39.957114,116.347664,0,166,39600.4221527778,2008-06-01,10:07:54
39.957046,116.347725,0,158,39600.4221759259,2008-06-01,10:07:56
39.956998,116.347769,0,155,39600.4221990741,2008-06-01,10:07:58
39.956929,116.347828,0,155,39600.4222222222,2008-06-01,10:08:00
39.95693,116.347858,0,155,39600.4222453704,2008-06-01,10:08:02
39.957218,116.347894,0,186,39600.4222685185,2008-06-01,10:08:04
39.957237,116.347899,0,181,39600.4222916667,2008-06-01,10:08:06
39.957366,116.347922,0,181,39600.4223148148,2008-06-01,10:08:08
39.957366,116.347938,0,170,39600.422337963,2008-06-01,10:08:10
39.9574,116.347929,0,169,39600.4223611111,2008-06-01,10:08:12
39.957423,116.347927,0,167,39600.4223842593,2008-06-01,10:08:14
39.957417,116.347937,0,164,39600.4224074074,2008-06-01,10:08:16
39.957411,116.347954,0,162,39600.4224305556,2008-06-01,10:08:18
39.957402,116.347981,0,162,39600.4224537037,2008-06-01,10:08:20
39.95739,116.348002,0,162,39600.4224768518,2008-06-01,10:08:22
39.957373,116.348019,0,161,39600.4225,2008-06-01,10:08:24
39.957357,116.348033,0,160,39600.4225231481,2008-06-01,10:08:26
39.957361,116.348044,0,161,39600.4225462963,2008-06-01,10:08:28
39.957379,116.348047,0,162,39600.4225694444,2008-06-01,10:08:30
39.957391,116.348054,0,162,39600.4225925926,2008-06-01,10:08:32
39.9574,116.34806,0,163,39600.4226157407,2008-06-01,10:08:34
39.957047,116.347621,0,374,39600.422962963,2008-06-01,10:09:04
39.956855,116.348064,0,353,39600.4229861111,2008-06-01,10:09:06
39.956765,116.348216,0,355,39600.4230092593,2008-06-01,10:09:08
39.956715,116.348254,0,282,39600.4230324074,2008-06-01,10:09:10
39.95666,116.348261,0,290,39600.4230555556,2008-06-01,10:09:12
39.956606,116.348262,0,291,39600.4230787037,2008-06-01,10:09:14
39.956553,116.348294,0,291,39600.4231018518,2008-06-01,10:09:16
39.956496,116.348337,0,290,39600.423125,2008-06-01,10:09:18
39.956442,116.348376,0,289,39600.4231481481,2008-06-01,10:09:20
39.956386,116.348422,0,288,39600.4231712963,2008-06-01,10:09:22
39.956331,116.348458,0,286,39600.4231944444,2008-06-01,10:09:24
39.956281,116.348483,0,284,39600.4232175926,2008-06-01,10:09:26
39.956224,116.348508,0,283,39600.4232407407,2008-06-01,10:09:28
39.956154,116.348547,0,283,39600.4232638889,2008-06-01,10:09:30
39.956076,116.348589,0,283,39600.423287037,2008-06-01,10:09:32
39.955969,116.348657,0,282,39600.4233101852,2008-06-01,10:09:34
39.955821,116.348701,0,279,39600.4233333333,2008-06-01,10:09:36
39.955735,116.348763,0,278,39600.4233564815,2008-06-01,10:09:38
39.955666,116.348783,0,277,39600.4233796296,2008-06-01,10:09:40
39.955497,116.348835,0,275,39600.4234027778,2008-06-01,10:09:42
39.955473,116.3488,0,275,39600.4234259259,2008-06-01,10:09:44
39.955162,116.348763,0,261,39600.4234490741,2008-06-01,10:09:46
39.955099,116.348629,0,254,39600.4234722222,2008-06-01,10:09:48
39.955071,116.34864,0,253,39600.4234953704,2008-06-01,10:09:50
39.955024,116.348644,0,250,39600.4235185185,2008-06-01,10:09:52
39.954948,116.348603,0,249,39600.4235416667,2008-06-01,10:09:54
39.954873,116.34855,0,248,39600.4235648148,2008-06-01,10:09:56
39.954752,116.348492,0,247,39600.423587963,2008-06-01,10:09:58
39.954562,116.348458,0,247,39600.4236111111,2008-06-01,10:10:00
39.954375,116.3484,0,247,39600.4236342593,2008-06-01,10:10:02
39.954178,116.348363,0,246,39600.4236574074,2008-06-01,10:10:04
39.953952,116.34835,0,245,39600.4236805556,2008-06-01,10:10:06
39.953668,116.348403,0,244,39600.4237037037,2008-06-01,10:10:08
39.953369,116.34844,0,243,39600.4237268518,2008-06-01,10:10:10
39.953091,116.348462,0,242,39600.42375,2008-06-01,10:10:12
39.952868,116.348426,0,242,39600.4237731481,2008-06-01,10:10:14
39.952508,116.348585,0,239,39600.4237962963,2008-06-01,10:10:16
39.952207,116.348628,0,238,39600.4238194444,2008-06-01,10:10:18
39.951866,116.348813,0,238,39600.4238425926,2008-06-01,10:10:20
39.951575,116.348859,0,236,39600.4238657407,2008-06-01,10:10:22
39.951335,116.348869,0,235,39600.4238888889,2008-06-01,10:10:24
39.951125,116.348884,0,234,39600.423912037,2008-06-01,10:10:26
39.950947,116.348905,0,233,39600.4239351852,2008-06-01,10:10:28
39.950805,116.348922,0,232,39600.4239583333,2008-06-01,10:10:30
39.950699,116.348912,0,231,39600.4239814815,2008-06-01,10:10:32
39.950602,116.348906,0,230,39600.4240046296,2008-06-01,10:10:34
39.950534,116.348879,0,229,39600.4240277778,2008-06-01,10:10:36
39.950496,116.348847,0,228,39600.4240509259,2008-06-01,10:10:38
39.950473,116.348809,0,228,39600.4240740741,2008-06-01,10:10:40
39.951168,116.349047,0,230,39600.4244907407,2008-06-01,10:11:16
39.951087,116.349025,0,230,39600.4245138889,2008-06-01,10:11:18
39.950987,116.348988,0,230,39600.424537037,2008-06-01,10:11:20
39.950911,116.348999,0,230,39600.4245601852,2008-06-01,10:11:22
39.950627,116.348939,0,228,39600.4245833333,2008-06-01,10:11:24
39.950519,116.34899,0,228,39600.4246064815,2008-06-01,10:11:26
39.950375,116.349026,0,227,39600.4246296296,2008-06-01,10:11:28
39.950177,116.34907,0,226,39600.4246527778,2008-06-01,10:11:30
39.950023,116.34912,0,225,39600.4246759259,2008-06-01,10:11:32
39.949876,116.349162,0,224,39600.4246990741,2008-06-01,10:11:34
39.949777,116.349199,0,222,39600.4247222222,2008-06-01,10:11:36
39.949721,116.34921,0,220,39600.4247453704,2008-06-01,10:11:38
39.949701,116.349233,0,218,39600.4247685185,2008-06-01,10:11:40
39.949709,116.349246,0,216,39600.4247916667,2008-06-01,10:11:42
39.94974,116.349259,0,214,39600.4248148148,2008-06-01,10:11:44
39.949747,116.349258,0,213,39600.424837963,2008-06-01,10:11:46
39.949742,116.349249,0,213,39600.4248611111,2008-06-01,10:11:48
39.949751,116.349253,0,212,39600.4248842593,2008-06-01,10:11:50
39.949759,116.34926,0,212,39600.4249074074,2008-06-01,10:11:52
39.949754,116.349261,0,211,39600.4249305556,2008-06-01,10:11:54
39.949741,116.349262,0,211,39600.4249537037,2008-06-01,10:11:56
39.949788,116.349251,0,211,39600.4249768518,2008-06-01,10:11:58
39.949787,116.349249,0,210,39600.425,2008-06-01,10:12:00
39.949777,116.349232,0,209,39600.4250231481,2008-06-01,10:12:02
39.949731,116.349227,0,208,39600.4250462963,2008-06-01,10:12:04
39.949642,116.349226,0,209,39600.4250694444,2008-06-01,10:12:06
39.949525,116.349222,0,210,39600.4250925926,2008-06-01,10:12:08
39.949377,116.349233,0,209,39600.4251157407,2008-06-01,10:12:10
39.949212,116.349279,0,209,39600.4251388889,2008-06-01,10:12:12
39.949037,116.349337,0,209,39600.425162037,2008-06-01,10:12:14
39.948861,116.349411,0,209,39600.4251851852,2008-06-01,10:12:16
39.948645,116.349473,0,208,39600.4252083333,2008-06-01,10:12:18
39.948421,116.349494,0,205,39600.4252314815,2008-06-01,10:12:20
39.948204,116.34953,0,206,39600.4252546296,2008-06-01,10:12:22
39.947986,116.349578,0,206,39600.4252777778,2008-06-01,10:12:24
39.947773,116.349629,0,208,39600.4253009259,2008-06-01,10:12:26
39.947565,116.349667,0,208,39600.4253240741,2008-06-01,10:12:28
39.947342,116.349732,0,208,39600.4253472222,2008-06-01,10:12:30
39.947146,116.349796,0,209,39600.4253703704,2008-06-01,10:12:32
39.946939,116.349833,0,208,39600.4253935185,2008-06-01,10:12:34
39.94677,116.34985,0,208,39600.4254166667,2008-06-01,10:12:36
39.946575,116.349886,0,208,39600.4254398148,2008-06-01,10:12:38
39.946364,116.3499,0,206,39600.425462963,2008-06-01,10:12:40
39.946195,116.3499,0,205,39600.4254861111,2008-06-01,10:12:42
39.946082,116.349905,0,204,39600.4255092593,2008-06-01,10:12:44
39.945998,116.349905,0,204,39600.4255324074,2008-06-01,10:12:46
39.945928,116.34991,0,203,39600.4255555556,2008-06-01,10:12:48
39.945867,116.349931,0,201,39600.4255787037,2008-06-01,10:12:50
39.94581,116.349939,0,200,39600.4256018519,2008-06-01,10:12:52
39.945739,116.349943,0,198,39600.425625,2008-06-01,10:12:54
39.945658,116.349941,0,196,39600.4256481482,2008-06-01,10:12:56
39.945544,116.349959,0,194,39600.4256712963,2008-06-01,10:12:58
39.945393,116.349948,0,190,39600.4256944444,2008-06-01,10:13:00
39.945226,116.349943,0,187,39600.4257175926,2008-06-01,10:13:02
39.945053,116.349928,0,184,39600.4257407407,2008-06-01,10:13:04
39.94487,116.349924,0,181,39600.4257638889,2008-06-01,10:13:06
39.944668,116.349936,0,178,39600.425787037,2008-06-01,10:13:08
39.944478,116.349964,0,176,39600.4258101852,2008-06-01,10:13:10
39.944297,116.349987,0,175,39600.4258333333,2008-06-01,10:13:12
39.944144,116.350004,0,175,39600.4258564815,2008-06-01,10:13:14
39.944009,116.349965,0,166,39600.4258796296,2008-06-01,10:13:16
39.943887,116.349953,0,162,39600.4259027778,2008-06-01,10:13:18
39.943753,116.34994,0,157,39600.4259259259,2008-06-01,10:13:20
39.943642,116.349944,0,152,39600.4259490741,2008-06-01,10:13:22
39.943542,116.349968,0,148,39600.4259722222,2008-06-01,10:13:24
39.943438,116.349984,0,145,39600.4259953704,2008-06-01,10:13:26
39.943316,116.349991,0,141,39600.4260185185,2008-06-01,10:13:28
39.943168,116.349986,0,135,39600.4260416667,2008-06-01,10:13:30
39.942973,116.349978,0,131,39600.4260648148,2008-06-01,10:13:32
39.942789,116.349959,0,128,39600.426087963,2008-06-01,10:13:34
39.942599,116.349936,0,123,39600.4261111111,2008-06-01,10:13:36
39.942404,116.34991,0,118,39600.4261342593,2008-06-01,10:13:38
39.942204,116.349861,0,114,39600.4261574074,2008-06-01,10:13:40
39.942016,116.349729,0,108,39600.4261805556,2008-06-01,10:13:42
39.94183,116.349596,0,104,39600.4262037037,2008-06-01,10:13:44
39.941661,116.349468,0,99,39600.4262268519,2008-06-01,10:13:46
39.941506,116.349356,0,95,39600.42625,2008-06-01,10:13:48
39.941342,116.349248,0,90,39600.4262731481,2008-06-01,10:13:50
39.941161,116.349182,0,86,39600.4262962963,2008-06-01,10:13:52
39.940944,116.349164,0,81,39600.4263194444,2008-06-01,10:13:54
39.940726,116.349158,0,76,39600.4263425926,2008-06-01,10:13:56
39.940529,116.349147,0,73,39600.4263657407,2008-06-01,10:13:58
39.940306,116.349139,0,70,39600.4263888889,2008-06-01,10:14:00
39.940046,116.349138,0,67,39600.426412037,2008-06-01,10:14:02
39.939777,116.349136,0,64,39600.4264351852,2008-06-01,10:14:04
39.939509,116.34914,0,60,39600.4264583333,2008-06-01,10:14:06
39.939238,116.349149,0,56,39600.4264814815,2008-06-01,10:14:08
39.938965,116.349153,0,52,39600.4265046296,2008-06-01,10:14:10
39.938696,116.349159,0,48,39600.4265277778,2008-06-01,10:14:12
39.938437,116.34916,0,45,39600.4265509259,2008-06-01,10:14:14
39.938204,116.349156,0,42,39600.4265740741,2008-06-01,10:14:16
39.937989,116.34915,0,39,39600.4265972222,2008-06-01,10:14:18
39.937779,116.34915,0,36,39600.4266203704,2008-06-01,10:14:20
39.937556,116.349154,0,33,39600.4266435185,2008-06-01,10:14:22
39.937337,116.34916,0,29,39600.4266666667,2008-06-01,10:14:24
39.937118,116.349171,0,25,39600.4266898148,2008-06-01,10:14:26
39.936914,116.349176,0,22,39600.426712963,2008-06-01,10:14:28
39.936733,116.349202,0,18,39600.4267361111,2008-06-01,10:14:30
39.936575,116.349235,0,15,39600.4267592593,2008-06-01,10:14:32
39.936407,116.349246,0,13,39600.4267824074,2008-06-01,10:14:34
39.936235,116.349255,0,10,39600.4268055556,2008-06-01,10:14:36
39.936066,116.349262,0,7,39600.4268287037,2008-06-01,10:14:38
39.935906,116.349269,0,5,39600.4268518519,2008-06-01,10:14:40
39.935748,116.349285,0,3,39600.426875,2008-06-01,10:14:42
39.935583,116.349293,0,1,39600.4268981481,2008-06-01,10:14:44
39.935426,116.349298,0,0,39600.4269212963,2008-06-01,10:14:46
39.935325,116.349294,0,-2,39600.4269444444,2008-06-01,10:14:48
39.935246,116.34929,0,-5,39600.4269675926,2008-06-01,10:14:50
39.93517,116.349286,0,-8,39600.4269907407,2008-06-01,10:14:52
39.93512,116.349298,0,-10,39600.4270138889,2008-06-01,10:14:54
39.935069,116.349316,0,-12,39600.427037037,2008-06-01,10:14:56
39.935028,116.349326,0,-13,39600.4270601852,2008-06-01,10:14:58
39.934982,116.349337,0,-13,39600.4270833333,2008-06-01,10:15:00
39.934914,116.349367,0,-15,39600.4271064815,2008-06-01,10:15:02
39.934854,116.349393,0,-16,39600.4271296296,2008-06-01,10:15:04
39.934827,116.349412,0,-18,39600.4271527778,2008-06-01,10:15:06
39.934821,116.3494,0,-20,39600.4271759259,2008-06-01,10:15:08
39.93481,116.349407,0,-23,39600.4271990741,2008-06-01,10:15:10
39.934809,116.349394,0,-25,39600.4272222222,2008-06-01,10:15:12
39.934758,116.349363,0,-24,39600.4272453704,2008-06-01,10:15:14
39.934726,116.349363,0,-24,39600.4272685185,2008-06-01,10:15:16
39.934692,116.349367,0,-25,39600.4272916667,2008-06-01,10:15:18
39.934685,116.349369,0,-28,39600.4273148148,2008-06-01,10:15:20
39.934689,116.349369,0,-31,39600.427337963,2008-06-01,10:15:22
39.93468,116.349365,0,-33,39600.4273611111,2008-06-01,10:15:24
39.934668,116.349367,0,-35,39600.4273842593,2008-06-01,10:15:26
39.934636,116.349374,0,-36,39600.4274074074,2008-06-01,10:15:28
39.934605,116.34938,0,-36,39600.4274305556,2008-06-01,10:15:30
39.93455,116.349378,0,-37,39600.4274537037,2008-06-01,10:15:32
39.934506,116.349375,0,-38,39600.4274768519,2008-06-01,10:15:34
39.934486,116.349357,0,-39,39600.4275,2008-06-01,10:15:36
39.93445,116.349339,0,-41,39600.4275231481,2008-06-01,10:15:38
39.934372,116.349314,0,-43,39600.4275462963,2008-06-01,10:15:40
39.934288,116.349295,0,-45,39600.4275694444,2008-06-01,10:15:42
39.934208,116.349273,0,-46,39600.4275925926,2008-06-01,10:15:44
39.934123,116.34924,0,-48,39600.4276157407,2008-06-01,10:15:46
39.934032,116.349241,0,-50,39600.4276388889,2008-06-01,10:15:48
39.933895,116.349418,0,-47,39600.427662037,2008-06-01,10:15:50
39.933795,116.349432,0,-48,39600.4276851852,2008-06-01,10:15:52
39.933704,116.349431,0,-50,39600.4277083333,2008-06-01,10:15:54
39.933598,116.349445,0,-52,39600.4277314815,2008-06-01,10:15:56
39.933501,116.349449,0,-55,39600.4277546296,2008-06-01,10:15:58
39.933367,116.349476,0,-56,39600.4277777778,2008-06-01,10:16:00
39.933209,116.349535,0,-57,39600.4278009259,2008-06-01,10:16:02
39.933069,116.349548,0,-59,39600.4278240741,2008-06-01,10:16:04
39.932924,116.349547,0,-61,39600.4278472222,2008-06-01,10:16:06
39.932812,116.349553,0,-64,39600.4278703704,2008-06-01,10:16:08
39.932594,116.349535,0,-65,39600.4278935185,2008-06-01,10:16:10
39.93247,116.349532,0,-67,39600.4279166667,2008-06-01,10:16:12
39.932272,116.349511,0,-68,39600.4279398148,2008-06-01,10:16:14
39.932157,116.349502,0,-70,39600.427962963,2008-06-01,10:16:16
39.93202,116.349506,0,-72,39600.4279861111,2008-06-01,10:16:18
39.93191,116.349497,0,-75,39600.4280092593,2008-06-01,10:16:20
39.931793,116.349503,0,-77,39600.4280324074,2008-06-01,10:16:22
39.931636,116.349487,0,-79,39600.4280555556,2008-06-01,10:16:24
39.931493,116.349469,0,-81,39600.4280787037,2008-06-01,10:16:26
39.931458,116.349488,0,-80,39600.4281018519,2008-06-01,10:16:28
39.931336,116.349434,0,-71,39600.428125,2008-06-01,10:16:30
39.931324,116.349429,0,-72,39600.4281481481,2008-06-01,10:16:32
39.931258,116.349384,0,-69,39600.4281712963,2008-06-01,10:16:34
39.931141,116.34927,0,-62,39600.4281944444,2008-06-01,10:16:36
39.931156,116.349163,0,-60,39600.4282175926,2008-06-01,10:16:38
39.931182,116.349023,0,-58,39600.4282407407,2008-06-01,10:16:40
39.931182,116.348896,0,-54,39600.4282638889,2008-06-01,10:16:42
39.931169,116.348799,0,-51,39600.428287037,2008-06-01,10:16:44
39.931171,116.348719,0,-49,39600.4283101852,2008-06-01,10:16:46
39.931204,116.348655,0,-47,39600.4283333333,2008-06-01,10:16:48
39.931235,116.348613,0,-44,39600.4283564815,2008-06-01,10:16:50
39.931268,116.348584,0,-40,39600.4283796296,2008-06-01,10:16:52
39.931276,116.348558,0,-36,39600.4284027778,2008-06-01,10:16:54
39.931281,116.34854,0,-32,39600.4284259259,2008-06-01,10:16:56
39.931279,116.348534,0,-28,39600.4284490741,2008-06-01,10:16:58
39.931265,116.348571,0,-23,39600.4284722222,2008-06-01,10:17:00
39.931229,116.348711,0,-14,39600.4284953704,2008-06-01,10:17:02
39.931216,116.34874,0,-6,39600.4285185185,2008-06-01,10:17:04
39.93121,116.348752,0,-5,39600.4285416667,2008-06-01,10:17:06
39.931206,116.348766,0,-5,39600.4285648148,2008-06-01,10:17:08
39.931204,116.348783,0,-4,39600.428587963,2008-06-01,10:17:10
39.931202,116.348792,0,-4,39600.4286111111,2008-06-01,10:17:12
39.9312,116.348777,0,-4,39600.4286342593,2008-06-01,10:17:14
39.931209,116.348726,0,-2,39600.4286574074,2008-06-01,10:17:16
39.931237,116.348634,0,0,39600.4286805556,2008-06-01,10:17:18
39.931279,116.34841,0,3,39600.4287037037,2008-06-01,10:17:20
39.931287,116.348264,0,5,39600.4287268519,2008-06-01,10:17:22
39.931331,116.347976,0,10,39600.42875,2008-06-01,10:17:24
39.931389,116.347627,0,16,39600.4287731481,2008-06-01,10:17:26
39.931407,116.347361,0,20,39600.4287962963,2008-06-01,10:17:28
39.931431,116.347074,0,23,39600.4288194444,2008-06-01,10:17:30
39.931447,116.34679,0,26,39600.4288425926,2008-06-01,10:17:32
39.931449,116.346556,0,27,39600.4288657407,2008-06-01,10:17:34
39.931453,116.346287,0,30,39600.4288888889,2008-06-01,10:17:36
39.93144,116.346007,0,32,39600.428912037,2008-06-01,10:17:38
39.931438,116.345756,0,32,39600.4289351852,2008-06-01,10:17:40
39.931473,116.345487,0,35,39600.4289583333,2008-06-01,10:17:42
39.931492,116.345214,0,35,39600.4289814815,2008-06-01,10:17:44
39.931488,116.34497,0,34,39600.4290046296,2008-06-01,10:17:46
39.931473,116.344769,0,32,39600.4290277778,2008-06-01,10:17:48
39.931456,116.344616,0,30,39600.4290509259,2008-06-01,10:17:50
39.931456,116.344564,0,28,39600.4290740741,2008-06-01,10:17:52
39.931458,116.344532,0,26,39600.4290972222,2008-06-01,10:17:54
39.931449,116.344514,0,24,39600.4291203704,2008-06-01,10:17:56
39.931447,116.344511,0,22,39600.4291435185,2008-06-01,10:17:58
39.931412,116.344473,0,19,39600.4291666667,2008-06-01,10:18:00
39.931392,116.344443,0,17,39600.4291898148,2008-06-01,10:18:02
39.931391,116.3444,0,15,39600.429212963,2008-06-01,10:18:04
39.9314,116.344332,0,12,39600.4292361111,2008-06-01,10:18:06
39.931403,116.344245,0,10,39600.4292592593,2008-06-01,10:18:08
39.931429,116.34414,0,10,39600.4292824074,2008-06-01,10:18:10
39.931443,116.343995,0,11,39600.4293055556,2008-06-01,10:18:12
39.931448,116.343837,0,12,39600.4293287037,2008-06-01,10:18:14
39.931425,116.343634,0,11,39600.4293518519,2008-06-01,10:18:16
39.931401,116.343441,0,12,39600.429375,2008-06-01,10:18:18
39.931412,116.343274,0,15,39600.4293981481,2008-06-01,10:18:20
39.93144,116.343134,0,17,39600.4294212963,2008-06-01,10:18:22
39.931462,116.342959,0,19,39600.4294444444,2008-06-01,10:18:24
39.931492,116.342773,0,21,39600.4294675926,2008-06-01,10:18:26
39.931511,116.342632,0,23,39600.4294907407,2008-06-01,10:18:28
39.931527,116.34245,0,27,39600.4295138889,2008-06-01,10:18:30
39.931532,116.342268,0,31,39600.429537037,2008-06-01,10:18:32
39.931546,116.342087,0,34,39600.4295601852,2008-06-01,10:18:34
39.931561,116.341867,0,34,39600.4295833333,2008-06-01,10:18:36
39.931577,116.341613,0,34,39600.4296064815,2008-06-01,10:18:38
39.931592,116.341335,0,32,39600.4296296296,2008-06-01,10:18:40
39.931592,116.341077,0,31,39600.4296527778,2008-06-01,10:18:42
39.931583,116.340864,0,31,39600.4296759259,2008-06-01,10:18:44
39.931569,116.340625,0,31,39600.4296990741,2008-06-01,10:18:46
39.931559,116.340426,0,32,39600.4297222222,2008-06-01,10:18:48
39.931551,116.34025,0,32,39600.4297453704,2008-06-01,10:18:50
39.931544,116.340098,0,32,39600.4297685185,2008-06-01,10:18:52
39.93153,116.339975,0,33,39600.4297916667,2008-06-01,10:18:54
39.931517,116.339876,0,34,39600.4298148148,2008-06-01,10:18:56
39.931522,116.339827,0,37,39600.429837963,2008-06-01,10:18:58
39.931537,116.339797,0,40,39600.4298611111,2008-06-01,10:19:00
39.931544,116.339778,0,45,39600.4298842593,2008-06-01,10:19:02
39.931537,116.339761,0,49,39600.4299074074,2008-06-01,10:19:04
39.931532,116.339758,0,52,39600.4299305556,2008-06-01,10:19:06
39.93152,116.339737,0,54,39600.4299537037,2008-06-01,10:19:08
39.931506,116.33972,0,56,39600.4299768518,2008-06-01,10:19:10
39.931492,116.339706,0,57,39600.43,2008-06-01,10:19:12
39.931482,116.339713,0,58,39600.4300231481,2008-06-01,10:19:14
39.931471,116.339717,0,58,39600.4300462963,2008-06-01,10:19:16
39.931467,116.339697,0,59,39600.4300694444,2008-06-01,10:19:18
39.931477,116.339631,0,59,39600.4300925926,2008-06-01,10:19:20
39.93148,116.339582,0,60,39600.4301157407,2008-06-01,10:19:22
39.931478,116.339534,0,60,39600.4301388889,2008-06-01,10:19:24
39.931489,116.339476,0,61,39600.430162037,2008-06-01,10:19:26
39.931518,116.339357,0,81,39600.4301851852,2008-06-01,10:19:28
39.931542,116.339205,0,93,39600.4302083333,2008-06-01,10:19:30
39.9315,116.339033,0,118,39600.4302314815,2008-06-01,10:19:32
39.931494,116.338911,0,127,39600.4302546296,2008-06-01,10:19:34
39.931512,116.338853,0,131,39600.4302777778,2008-06-01,10:19:36
39.931511,116.338845,0,134,39600.4303009259,2008-06-01,10:19:38
39.931507,116.338848,0,132,39600.4303240741,2008-06-01,10:19:40
39.931492,116.338839,0,129,39600.4303472222,2008-06-01,10:19:42
39.931474,116.338837,0,124,39600.4303703704,2008-06-01,10:19:44
39.931473,116.338836,0,124,39600.4303935185,2008-06-01,10:19:46
39.931473,116.338838,0,124,39600.4304166667,2008-06-01,10:19:48
39.931474,116.33884,0,124,39600.4304398148,2008-06-01,10:19:50
39.931474,116.338835,0,124,39600.430462963,2008-06-01,10:19:52
39.93149,116.338745,0,126,39600.4304861111,2008-06-01,10:19:54
39.931508,116.338621,0,128,39600.4305092593,2008-06-01,10:19:56
39.931524,116.338495,0,128,39600.4305324074,2008-06-01,10:19:58
39.931531,116.338391,0,129,39600.4305555556,2008-06-01,10:20:00
39.931526,116.338313,0,128,39600.4305787037,2008-06-01,10:20:02
39.931522,116.338251,0,128,39600.4306018518,2008-06-01,10:20:04
39.931473,116.338016,0,121,39600.4317361111,2008-06-01,10:21:42
39.931475,116.337869,0,122,39600.4317592593,2008-06-01,10:21:44
39.931441,116.337553,0,124,39600.4317824074,2008-06-01,10:21:46
39.931422,116.337318,0,125,39600.4318055556,2008-06-01,10:21:48
39.931406,116.336984,0,126,39600.4318287037,2008-06-01,10:21:50
39.931419,116.336661,0,126,39600.4318518518,2008-06-01,10:21:52
39.93144,116.336359,0,126,39600.431875,2008-06-01,10:21:54
39.931457,116.336063,0,123,39600.4318981481,2008-06-01,10:21:56
39.931477,116.335762,0,120,39600.4319212963,2008-06-01,10:21:58
39.931505,116.335442,0,118,39600.4319444444,2008-06-01,10:22:00
39.931514,116.335134,0,116,39600.4319675926,2008-06-01,10:22:02
39.931517,116.334859,0,115,39600.4319907407,2008-06-01,10:22:04
39.931495,116.33459,0,113,39600.4320138889,2008-06-01,10:22:06
39.931483,116.33432,0,110,39600.432037037,2008-06-01,10:22:08
39.931473,116.334015,0,107,39600.4320601852,2008-06-01,10:22:10
39.931442,116.333691,0,104,39600.4320833333,2008-06-01,10:22:12
39.931423,116.333502,0,102,39600.4321064815,2008-06-01,10:22:14
39.931425,116.33343,0,101,39600.4321296296,2008-06-01,10:22:16
39.931418,116.333373,0,97,39600.4321527778,2008-06-01,10:22:18
39.931356,116.333344,0,92,39600.4321759259,2008-06-01,10:22:20
39.931331,116.333296,0,88,39600.4321990741,2008-06-01,10:22:22
39.931325,116.33329,0,89,39600.4322222222,2008-06-01,10:22:24
39.931288,116.333279,0,91,39600.4322453704,2008-06-01,10:22:26
39.931279,116.333273,0,92,39600.4322685185,2008-06-01,10:22:28
39.931279,116.333303,0,93,39600.4322916667,2008-06-01,10:22:30
39.93128,116.333318,0,93,39600.4323148148,2008-06-01,10:22:32
39.931276,116.333326,0,92,39600.432337963,2008-06-01,10:22:34
39.931292,116.333333,0,92,39600.4323611111,2008-06-01,10:22:36
39.931292,116.333342,0,92,39600.4323842593,2008-06-01,10:22:38
39.931273,116.333353,0,91,39600.4324074074,2008-06-01,10:22:40
39.931271,116.333353,0,92,39600.4324305556,2008-06-01,10:22:42
39.931273,116.333342,0,92,39600.4324537037,2008-06-01,10:22:44
39.931257,116.333337,0,92,39600.4324768518,2008-06-01,10:22:46
39.931251,116.333312,0,85,39600.4325,2008-06-01,10:22:48
39.931258,116.333269,0,75,39600.4325231481,2008-06-01,10:22:50
39.931274,116.333257,0,73,39600.4325462963,2008-06-01,10:22:52
39.931295,116.333217,0,75,39600.4325694444,2008-06-01,10:22:54
39.931315,116.333147,0,76,39600.4325925926,2008-06-01,10:22:56
39.931332,116.333042,0,78,39600.4326157407,2008-06-01,10:22:58
39.931358,116.332908,0,81,39600.4326388889,2008-06-01,10:23:00
39.931402,116.332706,0,86,39600.432662037,2008-06-01,10:23:02
39.931449,116.332481,0,89,39600.4326851852,2008-06-01,10:23:04
39.931476,116.332231,0,92,39600.4327083333,2008-06-01,10:23:06
39.931501,116.331988,0,92,39600.4327314815,2008-06-01,10:23:08
39.931541,116.331738,0,92,39600.4327546296,2008-06-01,10:23:10
39.931516,116.331478,0,94,39600.4327777778,2008-06-01,10:23:12
39.931474,116.331221,0,95,39600.4328009259,2008-06-01,10:23:14
39.93148,116.330969,0,95,39600.4328240741,2008-06-01,10:23:16
39.931485,116.330719,0,94,39600.4328472222,2008-06-01,10:23:18
39.931494,116.330459,0,92,39600.4328703704,2008-06-01,10:23:20
39.931486,116.330185,0,90,39600.4328935185,2008-06-01,10:23:22
39.931476,116.329908,0,88,39600.4329166667,2008-06-01,10:23:24
39.931449,116.329649,0,87,39600.4329398148,2008-06-01,10:23:26
39.931446,116.329406,0,85,39600.432962963,2008-06-01,10:23:28
39.931454,116.329176,0,83,39600.4329861111,2008-06-01,10:23:30
39.931457,116.328977,0,81,39600.4330092593,2008-06-01,10:23:32
39.93146,116.32878,0,80,39600.4330324074,2008-06-01,10:23:34
39.931462,116.328607,0,78,39600.4330555556,2008-06-01,10:23:36
39.931451,116.328392,0,76,39600.4330787037,2008-06-01,10:23:38
39.931405,116.328273,0,75,39600.4331018519,2008-06-01,10:23:40
39.931369,116.32817,0,73,39600.433125,2008-06-01,10:23:42
39.931354,116.328148,0,73,39600.4331481481,2008-06-01,10:23:44
39.931322,116.328124,0,73,39600.4331712963,2008-06-01,10:23:46
39.931307,116.328119,0,72,39600.4331944444,2008-06-01,10:23:48
39.931298,116.328119,0,72,39600.4332175926,2008-06-01,10:23:50
39.931305,116.328121,0,72,39600.4332407407,2008-06-01,10:23:52
39.931302,116.328115,0,72,39600.4332638889,2008-06-01,10:23:54
39.931305,116.328117,0,73,39600.433287037,2008-06-01,10:23:56
39.931305,116.328043,0,70,39600.4333101852,2008-06-01,10:23:58
39.931307,116.32804,0,70,39600.4333333333,2008-06-01,10:24:00
39.931309,116.328039,0,71,39600.4333564815,2008-06-01,10:24:02
39.931315,116.32803,0,71,39600.4333796296,2008-06-01,10:24:04
39.93131,116.32802,0,71,39600.4334027778,2008-06-01,10:24:06
39.931323,116.327996,0,71,39600.4334259259,2008-06-01,10:24:08
39.931325,116.327956,0,71,39600.4334490741,2008-06-01,10:24:10
39.931338,116.327864,0,75,39600.4334722222,2008-06-01,10:24:12
39.931336,116.327723,0,86,39600.4334953704,2008-06-01,10:24:14
39.931342,116.327583,0,93,39600.4335185185,2008-06-01,10:24:16
39.931332,116.327378,0,102,39600.4335416667,2008-06-01,10:24:18
39.931342,116.327207,0,108,39600.4335648148,2008-06-01,10:24:20
39.931368,116.327035,0,114,39600.433587963,2008-06-01,10:24:22
39.931359,116.326817,0,125,39600.4336111111,2008-06-01,10:24:24
39.931356,116.326627,0,133,39600.4336342593,2008-06-01,10:24:26
39.931335,116.326515,0,140,39600.4336574074,2008-06-01,10:24:28
39.93132,116.326458,0,144,39600.4336805556,2008-06-01,10:24:30
39.931295,116.326397,0,157,39600.4337037037,2008-06-01,10:24:32
39.931278,116.326386,0,163,39600.4337268519,2008-06-01,10:24:34
39.931254,116.326412,0,172,39600.43375,2008-06-01,10:24:36
39.931254,116.326457,0,175,39600.4337731482,2008-06-01,10:24:38
39.931234,116.326477,0,184,39600.4337962963,2008-06-01,10:24:40
39.931233,116.326512,0,187,39600.4338194444,2008-06-01,10:24:42
39.931231,116.326551,0,195,39600.4338425926,2008-06-01,10:24:44
39.931233,116.326581,0,196,39600.4338657407,2008-06-01,10:24:46
39.931235,116.326625,0,197,39600.4338888889,2008-06-01,10:24:48
39.931235,116.32667,0,197,39600.433912037,2008-06-01,10:24:50
39.931222,116.326684,0,195,39600.4339351852,2008-06-01,10:24:52
39.931242,116.326706,0,200,39600.4339583333,2008-06-01,10:24:54
39.931246,116.326724,0,202,39600.4339814815,2008-06-01,10:24:56
39.931248,116.326729,0,204,39600.4340046296,2008-06-01,10:24:58
39.931248,116.326733,0,205,39600.4340277778,2008-06-01,10:25:00
39.931249,116.326735,0,207,39600.4340509259,2008-06-01,10:25:02
39.93089,116.326753,0,235,39600.4341898148,2008-06-01,10:25:14
39.930981,116.326876,0,168,39600.434212963,2008-06-01,10:25:16
39.930994,116.326871,0,172,39600.4342361111,2008-06-01,10:25:18
39.931002,116.326912,0,170,39600.4342592593,2008-06-01,10:25:20
39.930983,116.326904,0,174,39600.4342824074,2008-06-01,10:25:22
39.930975,116.326906,0,176,39600.4343055556,2008-06-01,10:25:24
39.930979,116.326928,0,175,39600.4343287037,2008-06-01,10:25:26
39.931008,116.326934,0,176,39600.4343518519,2008-06-01,10:25:28
39.930956,116.32698,0,179,39600.434375,2008-06-01,10:25:30
39.930927,116.327033,0,177,39600.4343981481,2008-06-01,10:25:32
39.930926,116.327076,0,176,39600.4344212963,2008-06-01,10:25:34
39.930894,116.327101,0,178,39600.4344444444,2008-06-01,10:25:36
39.930856,116.327163,0,175,39600.4344675926,2008-06-01,10:25:38
39.930831,116.327212,0,170,39600.4344907407,2008-06-01,10:25:40
39.93081,116.327239,0,167,39600.4345138889,2008-06-01,10:25:42
39.930775,116.327259,0,165,39600.434537037,2008-06-01,10:25:44
39.930744,116.327247,0,167,39600.4345601852,2008-06-01,10:25:46
39.930712,116.327251,0,167,39600.4345833333,2008-06-01,10:25:48
39.930686,116.327257,0,168,39600.4346064815,2008-06-01,10:25:50
39.930664,116.327254,0,171,39600.4346296296,2008-06-01,10:25:52
39.930636,116.327269,0,174,39600.4346527778,2008-06-01,10:25:54
39.93061,116.327274,0,177,39600.4346759259,2008-06-01,10:25:56
39.930597,116.327258,0,179,39600.4346990741,2008-06-01,10:25:58
39.930566,116.327262,0,182,39600.4347222222,2008-06-01,10:26:00
39.930539,116.327266,0,184,39600.4347453704,2008-06-01,10:26:02
39.930506,116.327275,0,186,39600.4347685185,2008-06-01,10:26:04
39.930477,116.327279,0,186,39600.4347916667,2008-06-01,10:26:06
39.930446,116.327266,0,185,39600.4348148148,2008-06-01,10:26:08
39.930413,116.327264,0,185,39600.434837963,2008-06-01,10:26:10
39.930389,116.327262,0,184,39600.4348611111,2008-06-01,10:26:12
39.930358,116.327288,0,185,39600.4348842593,2008-06-01,10:26:14
39.930331,116.327287,0,187,39600.4349074074,2008-06-01,10:26:16
39.930303,116.327274,0,184,39600.4349305556,2008-06-01,10:26:18
39.930276,116.327278,0,183,39600.4349537037,2008-06-01,10:26:20
39.930249,116.327287,0,183,39600.4349768519,2008-06-01,10:26:22
39.930227,116.327288,0,182,39600.435,2008-06-01,10:26:24
39.930202,116.327289,0,184,39600.4350231481,2008-06-01,10:26:26
39.930175,116.327307,0,184,39600.4350462963,2008-06-01,10:26:28
39.930145,116.327324,0,185,39600.4350694444,2008-06-01,10:26:30
39.930119,116.32733,0,186,39600.4350925926,2008-06-01,10:26:32
39.930085,116.327322,0,187,39600.4351157407,2008-06-01,10:26:34
39.930064,116.327324,0,188,39600.4351388889,2008-06-01,10:26:36
39.930035,116.327304,0,190,39600.435162037,2008-06-01,10:26:38
39.930011,116.327309,0,191,39600.4351851852,2008-06-01,10:26:40
39.92998,116.327297,0,193,39600.4352083333,2008-06-01,10:26:42
39.92996,116.327301,0,195,39600.4352314815,2008-06-01,10:26:44
39.929912,116.327296,0,196,39600.4352546296,2008-06-01,10:26:46
39.929873,116.327285,0,198,39600.4352777778,2008-06-01,10:26:48
39.929838,116.327295,0,201,39600.4353009259,2008-06-01,10:26:50
39.929802,116.327293,0,204,39600.4353240741,2008-06-01,10:26:52
39.929768,116.327278,0,208,39600.4353472222,2008-06-01,10:26:54
39.929737,116.327293,0,210,39600.4353703704,2008-06-01,10:26:56
39.929703,116.327285,0,213,39600.4353935185,2008-06-01,10:26:58
39.929672,116.327293,0,216,39600.4354166667,2008-06-01,10:27:00
39.929644,116.327285,0,218,39600.4354398148,2008-06-01,10:27:02
39.929618,116.327296,0,220,39600.435462963,2008-06-01,10:27:04
39.92958,116.327284,0,224,39600.4354861111,2008-06-01,10:27:06
39.929564,116.327307,0,227,39600.4355092593,2008-06-01,10:27:08
39.929535,116.327311,0,230,39600.4355324074,2008-06-01,10:27:10
39.929505,116.327303,0,233,39600.4355555556,2008-06-01,10:27:12
39.929478,116.327323,0,235,39600.4355787037,2008-06-01,10:27:14
39.929451,116.327343,0,238,39600.4356018519,2008-06-01,10:27:16
39.929422,116.327359,0,240,39600.435625,2008-06-01,10:27:18
39.929394,116.327376,0,242,39600.4356481481,2008-06-01,10:27:20
39.92937,116.327359,0,244,39600.4356712963,2008-06-01,10:27:22
39.929343,116.327349,0,247,39600.4356944444,2008-06-01,10:27:24
39.929306,116.327349,0,250,39600.4357175926,2008-06-01,10:27:26
39.929273,116.32735,0,254,39600.4357407407,2008-06-01,10:27:28
39.929241,116.327358,0,257,39600.4357638889,2008-06-01,10:27:30
39.929219,116.32738,0,259,39600.435787037,2008-06-01,10:27:32
39.929192,116.327399,0,261,39600.4358101852,2008-06-01,10:27:34
39.929169,116.3274,0,262,39600.4358333333,2008-06-01,10:27:36
39.929146,116.3274,0,263,39600.4358564815,2008-06-01,10:27:38
39.929128,116.327398,0,264,39600.4358796296,2008-06-01,10:27:40
39.92911,116.327386,0,270,39600.4359027778,2008-06-01,10:27:42
39.929077,116.327372,0,272,39600.4359259259,2008-06-01,10:27:44
39.92902,116.327377,0,271,39600.4359490741,2008-06-01,10:27:46
39.929,116.327389,0,266,39600.4359722222,2008-06-01,10:27:48
39.928972,116.327398,0,263,39600.4359953704,2008-06-01,10:27:50
39.928946,116.327395,0,259,39600.4360185185,2008-06-01,10:27:52
39.928926,116.327386,0,258,39600.4360416667,2008-06-01,10:27:54
39.928907,116.327382,0,259,39600.4360648148,2008-06-01,10:27:56
39.928865,116.327385,0,260,39600.436087963,2008-06-01,10:27:58
39.928828,116.32738,0,263,39600.4361111111,2008-06-01,10:28:00
39.928798,116.327401,0,262,39600.4361342593,2008-06-01,10:28:02
39.928767,116.327426,0,263,39600.4361574074,2008-06-01,10:28:04
39.928748,116.327437,0,263,39600.4361805556,2008-06-01,10:28:06
39.92873,116.327445,0,265,39600.4362037037,2008-06-01,10:28:08
39.928719,116.327461,0,266,39600.4362268519,2008-06-01,10:28:10
39.928704,116.327473,0,267,39600.43625,2008-06-01,10:28:12
39.92869,116.327474,0,268,39600.4362731481,2008-06-01,10:28:14
39.928672,116.327488,0,269,39600.4362962963,2008-06-01,10:28:16
39.928614,116.3275,0,269,39600.4363194444,2008-06-01,10:28:18
39.928602,116.327505,0,271,39600.4363425926,2008-06-01,10:28:20
39.92858,116.3275,0,271,39600.4363657407,2008-06-01,10:28:22
39.92855,116.327508,0,272,39600.4363888889,2008-06-01,10:28:24
39.928498,116.327513,0,271,39600.436412037,2008-06-01,10:28:26
39.92846,116.327522,0,271,39600.4364351852,2008-06-01,10:28:28
39.928427,116.327513,0,271,39600.4364583333,2008-06-01,10:28:30
39.928412,116.327539,0,272,39600.4364814815,2008-06-01,10:28:32
39.9284,116.327549,0,270,39600.4365046296,2008-06-01,10:28:34
39.92839,116.327527,0,269,39600.4365277778,2008-06-01,10:28:36
39.928383,116.327482,0,261,39600.4365509259,2008-06-01,10:28:38
39.928374,116.327453,0,261,39600.4365740741,2008-06-01,10:28:40
39.928363,116.327439,0,257,39600.4365972222,2008-06-01,10:28:42
39.92836,116.32742,0,256,39600.4366203704,2008-06-01,10:28:44
39.928356,116.327406,0,255,39600.4366435185,2008-06-01,10:28:46
39.928352,116.327388,0,255,39600.4366666667,2008-06-01,10:28:48
39.928332,116.327346,0,254,39600.4366898148,2008-06-01,10:28:50
39.928307,116.327294,0,252,39600.436712963,2008-06-01,10:28:52
39.928294,116.327255,0,248,39600.4367361111,2008-06-01,10:28:54
39.92829,116.327225,0,246,39600.4367592593,2008-06-01,10:28:56
39.928298,116.327197,0,241,39600.4367824074,2008-06-01,10:28:58
39.928308,116.327171,0,240,39600.4368055556,2008-06-01,10:29:00
39.928314,116.327135,0,241,39600.4368287037,2008-06-01,10:29:02
39.928312,116.327103,0,243,39600.4368518519,2008-06-01,10:29:04
39.928317,116.32706,0,244,39600.436875,2008-06-01,10:29:06
39.928309,116.327027,0,250,39600.4368981481,2008-06-01,10:29:08
39.92832,116.326988,0,254,39600.4369212963,2008-06-01,10:29:10
39.928327,116.326941,0,258,39600.4369444444,2008-06-01,10:29:12
39.928323,116.3269,0,263,39600.4369675926,2008-06-01,10:29:14
39.92832,116.326872,0,268,39600.4369907407,2008-06-01,10:29:16
39.92831,116.326836,0,272,39600.4370138889,2008-06-01,10:29:18
39.92831,116.326808,0,276,39600.437037037,2008-06-01,10:29:20
39.928309,116.326785,0,281,39600.4370601852,2008-06-01,10:29:22
39.928323,116.32676,0,282,39600.4370833333,2008-06-01,10:29:24
39.928324,116.326739,0,286,39600.4371064815,2008-06-01,10:29:26
39.928316,116.326717,0,290,39600.4371296296,2008-06-01,10:29:28
39.928313,116.326694,0,293,39600.4371527778,2008-06-01,10:29:30
39.928255,116.326632,0,283,39600.4371759259,2008-06-01,10:29:32
39.928245,116.326608,0,282,39600.4371990741,2008-06-01,10:29:34
39.928236,116.32659,0,281,39600.4372222222,2008-06-01,10:29:36
39.928217,116.32657,0,278,39600.4372453704,2008-06-01,10:29:38
39.928198,116.326527,0,267,39600.4372685185,2008-06-01,10:29:40
39.928192,116.326513,0,264,39600.4372916667,2008-06-01,10:29:42
39.928192,116.326508,0,264,39600.4373148148,2008-06-01,10:29:44
39.928191,116.326507,0,264,39600.437337963,2008-06-01,10:29:46
39.92819,116.326493,0,265,39600.4373611111,2008-06-01,10:29:48
39.928194,116.326475,0,265,39600.4373842593,2008-06-01,10:29:50
39.928199,116.326458,0,266,39600.4374074074,2008-06-01,10:29:52
39.928207,116.326441,0,266,39600.4374305556,2008-06-01,10:29:54
39.9282,116.326438,0,266,39600.4374537037,2008-06-01,10:29:56
39.928193,116.326439,0,266,39600.4374768519,2008-06-01,10:29:58
39.928188,116.326439,0,266,39600.4375,2008-06-01,10:30:00
39.928181,116.326442,0,266,39600.4375231481,2008-06-01,10:30:02
39.928179,116.326436,0,266,39600.4375462963,2008-06-01,10:30:04
39.928178,116.32643,0,267,39600.4375694444,2008-06-01,10:30:06
39.928177,116.326425,0,267,39600.4375925926,2008-06-01,10:30:08
39.928176,116.326419,0,267,39600.4376157407,2008-06-01,10:30:10
39.931202,116.326713,0,171,39600.5521527778,2008-06-01,13:15:06
39.931017,116.326764,0,128,39600.5521759259,2008-06-01,13:15:08
39.931008,116.326758,0,90,39600.5521990741,2008-06-01,13:15:10
39.930918,116.326789,0,71,39600.5522222222,2008-06-01,13:15:12
39.930913,116.326796,0,80,39600.5522453704,2008-06-01,13:15:14
39.93089,116.326818,0,97,39600.5522685185,2008-06-01,13:15:16
39.930863,116.326822,0,105,39600.5522916667,2008-06-01,13:15:18
39.930861,116.32683,0,107,39600.5523148148,2008-06-01,13:15:20
39.930833,116.326842,0,114,39600.552337963,2008-06-01,13:15:22
39.930816,116.326827,0,113,39600.5523611111,2008-06-01,13:15:24
39.930861,116.326802,0,125,39600.5523842593,2008-06-01,13:15:26
39.930864,116.326786,0,124,39600.5524074074,2008-06-01,13:15:28
39.930863,116.326764,0,124,39600.5524305556,2008-06-01,13:15:30
39.930859,116.326745,0,123,39600.5524537037,2008-06-01,13:15:32
39.93086,116.326733,0,123,39600.5524768519,2008-06-01,13:15:34
39.93085,116.326734,0,124,39600.5525,2008-06-01,13:15:36
39.930837,116.326751,0,126,39600.5525231481,2008-06-01,13:15:38
39.930856,116.326753,0,128,39600.5525462963,2008-06-01,13:15:40
39.930869,116.326759,0,129,39600.5525694444,2008-06-01,13:15:42
39.93089,116.326751,0,128,39600.5525925926,2008-06-01,13:15:44
39.930901,116.326751,0,128,39600.5526157407,2008-06-01,13:15:46
39.930927,116.326755,0,129,39600.5526388889,2008-06-01,13:15:48
39.930962,116.32676,0,129,39600.552662037,2008-06-01,13:15:50
39.931062,116.326764,0,143,39600.5526851852,2008-06-01,13:15:52
39.931128,116.326781,0,143,39600.5527083333,2008-06-01,13:15:54
39.931168,116.32679,0,143,39600.5527314815,2008-06-01,13:15:56
39.931376,116.326817,0,153,39600.5527546296,2008-06-01,13:15:58
39.931444,116.326779,0,161,39600.5527777778,2008-06-01,13:16:00
39.931439,116.326768,0,163,39600.5528009259,2008-06-01,13:16:02
39.931426,116.326776,0,164,39600.5528240741,2008-06-01,13:16:04
39.931416,116.326776,0,164,39600.5528472222,2008-06-01,13:16:06
39.931359,116.326815,0,166,39600.5528703704,2008-06-01,13:16:08
39.931345,116.326815,0,166,39600.5528935185,2008-06-01,13:16:10
39.931329,116.326812,0,166,39600.5529166667,2008-06-01,13:16:12
39.931367,116.326799,0,175,39600.5529398148,2008-06-01,13:16:14
39.931453,116.326757,0,180,39600.552962963,2008-06-01,13:16:16
39.931478,116.326728,0,184,39600.5529861111,2008-06-01,13:16:18
39.93145,116.326721,0,183,39600.5530092593,2008-06-01,13:16:20
39.93144,116.326716,0,184,39600.5530324074,2008-06-01,13:16:22
39.931429,116.32671,0,184,39600.5530555556,2008-06-01,13:16:24
39.931428,116.326703,0,185,39600.5530787037,2008-06-01,13:16:26
39.931429,116.326695,0,185,39600.5531018519,2008-06-01,13:16:28
39.931419,116.326685,0,187,39600.553125,2008-06-01,13:16:30
39.931412,116.32668,0,188,39600.5531481481,2008-06-01,13:16:32
39.931398,116.326692,0,190,39600.5531712963,2008-06-01,13:16:34
39.931305,116.326716,0,192,39600.5531944444,2008-06-01,13:16:36
39.931239,116.32672,0,191,39600.5532175926,2008-06-01,13:16:38
39.931196,116.326717,0,190,39600.5532407407,2008-06-01,13:16:40
39.931107,116.326696,0,186,39600.5532638889,2008-06-01,13:16:42
39.930971,116.326969,0,154,39600.5651851852,2008-06-01,13:33:52
39.930971,116.327041,0,154,39600.5652083333,2008-06-01,13:33:54
39.930956,116.32714,0,154,39600.5652314815,2008-06-01,13:33:56
39.930936,116.327258,0,154,39600.5652546296,2008-06-01,13:33:58
39.930935,116.327374,0,154,39600.5652777778,2008-06-01,13:34:00
39.930931,116.327479,0,154,39600.5653009259,2008-06-01,13:34:02
39.930928,116.327595,0,154,39600.5653240741,2008-06-01,13:34:04
39.930941,116.327738,0,153,39600.5653472222,2008-06-01,13:34:06
39.93095,116.327908,0,152,39600.5653703704,2008-06-01,13:34:08
39.930946,116.328093,0,151,39600.5653935185,2008-06-01,13:34:10
39.930943,116.328306,0,150,39600.5654166667,2008-06-01,13:34:12
39.930936,116.328549,0,149,39600.5654398148,2008-06-01,13:34:14
39.930936,116.3288,0,147,39600.565462963,2008-06-01,13:34:16
39.93094,116.329074,0,147,39600.5654861111,2008-06-01,13:34:18
39.930948,116.329372,0,146,39600.5655092593,2008-06-01,13:34:20
39.930945,116.329664,0,145,39600.5655324074,2008-06-01,13:34:22
39.930951,116.329948,0,144,39600.5655555556,2008-06-01,13:34:24
39.930959,116.330231,0,143,39600.5655787037,2008-06-01,13:34:26
39.930968,116.330511,0,143,39600.5656018518,2008-06-01,13:34:28
39.930974,116.330778,0,142,39600.565625,2008-06-01,13:34:30
39.930975,116.331034,0,141,39600.5656481481,2008-06-01,13:34:32
39.93097,116.331278,0,139,39600.5656712963,2008-06-01,13:34:34
39.930962,116.331496,0,139,39600.5656944444,2008-06-01,13:34:36
39.930967,116.331654,0,138,39600.5657175926,2008-06-01,13:34:38
39.930982,116.331749,0,136,39600.5657407407,2008-06-01,13:34:40
39.930984,116.331792,0,135,39600.5657638889,2008-06-01,13:34:42
39.930982,116.331826,0,133,39600.565787037,2008-06-01,13:34:44
39.930982,116.331843,0,132,39600.5658101852,2008-06-01,13:34:46
39.930985,116.33185,0,131,39600.5658333333,2008-06-01,13:34:48
39.930984,116.331876,0,130,39600.5658564815,2008-06-01,13:34:50
39.93098,116.331943,0,129,39600.5658796296,2008-06-01,13:34:52
39.930978,116.332044,0,128,39600.5659027778,2008-06-01,13:34:54
39.930976,116.332163,0,127,39600.5659259259,2008-06-01,13:34:56
39.930964,116.332315,0,127,39600.5659490741,2008-06-01,13:34:58
39.930963,116.332479,0,126,39600.5659722222,2008-06-01,13:35:00
39.930938,116.332674,0,126,39600.5659953704,2008-06-01,13:35:02
39.930914,116.332891,0,125,39600.5660185185,2008-06-01,13:35:04
39.930888,116.333112,0,125,39600.5660416667,2008-06-01,13:35:06
39.930864,116.333341,0,125,39600.5660648148,2008-06-01,13:35:08
39.930856,116.333572,0,125,39600.566087963,2008-06-01,13:35:10
39.930845,116.333818,0,124,39600.5661111111,2008-06-01,13:35:12
39.93084,116.334074,0,124,39600.5661342593,2008-06-01,13:35:14
39.930842,116.334329,0,123,39600.5661574074,2008-06-01,13:35:16
39.930848,116.334592,0,123,39600.5661805556,2008-06-01,13:35:18
39.930858,116.33486,0,123,39600.5662037037,2008-06-01,13:35:20
39.930869,116.335137,0,122,39600.5662268519,2008-06-01,13:35:22
39.930875,116.335413,0,122,39600.56625,2008-06-01,13:35:24
39.93088,116.33568,0,121,39600.5662731482,2008-06-01,13:35:26
39.930882,116.335929,0,121,39600.5662962963,2008-06-01,13:35:28
39.930891,116.336166,0,120,39600.5663194444,2008-06-01,13:35:30
39.930905,116.336349,0,120,39600.5663425926,2008-06-01,13:35:32
39.9309,116.336472,0,120,39600.5663657407,2008-06-01,13:35:34
39.93091,116.336518,0,119,39600.5663888889,2008-06-01,13:35:36
39.930913,116.33652,0,119,39600.566412037,2008-06-01,13:35:38
39.930919,116.336526,0,119,39600.5664351852,2008-06-01,13:35:40
39.930912,116.336559,0,119,39600.5664583333,2008-06-01,13:35:42
39.930903,116.33661,0,119,39600.5664814815,2008-06-01,13:35:44
39.930893,116.336688,0,118,39600.5665046296,2008-06-01,13:35:46
39.930882,116.336782,0,117,39600.5665277778,2008-06-01,13:35:48
39.930875,116.336886,0,117,39600.5665509259,2008-06-01,13:35:50
39.930883,116.336981,0,117,39600.5665740741,2008-06-01,13:35:52
39.930896,116.337073,0,117,39600.5665972222,2008-06-01,13:35:54
39.93091,116.337153,0,117,39600.5666203704,2008-06-01,13:35:56
39.930935,116.33722,0,117,39600.5666435185,2008-06-01,13:35:58
39.930964,116.337265,0,117,39600.5666666667,2008-06-01,13:36:00
39.930989,116.337284,0,117,39600.5666898148,2008-06-01,13:36:02
39.931005,116.337293,0,118,39600.566712963,2008-06-01,13:36:04
39.930997,116.337303,0,117,39600.5667361111,2008-06-01,13:36:06
39.930997,116.337303,0,116,39600.5667592593,2008-06-01,13:36:08
39.930997,116.337304,0,116,39600.5667824074,2008-06-01,13:36:10
39.930997,116.337307,0,116,39600.5668055556,2008-06-01,13:36:12
39.930997,116.337306,0,116,39600.5668287037,2008-06-01,13:36:14
39.930998,116.33731,0,116,39600.5668518519,2008-06-01,13:36:16
39.931009,116.337344,0,117,39600.566875,2008-06-01,13:36:18
39.931015,116.337408,0,117,39600.5668981481,2008-06-01,13:36:20
39.931019,116.337506,0,118,39600.5669212963,2008-06-01,13:36:22
39.931025,116.337632,0,118,39600.5669444444,2008-06-01,13:36:24
39.931031,116.337775,0,118,39600.5669675926,2008-06-01,13:36:26
39.931039,116.337935,0,118,39600.5669907407,2008-06-01,13:36:28
39.931022,116.338114,0,117,39600.5670138889,2008-06-01,13:36:30
39.931016,116.338304,0,118,39600.567037037,2008-06-01,13:36:32
39.931009,116.3385,0,119,39600.5670601852,2008-06-01,13:36:34
39.931001,116.338706,0,119,39600.5670833333,2008-06-01,13:36:36
39.930987,116.338918,0,121,39600.5671064815,2008-06-01,13:36:38
39.930978,116.339141,0,123,39600.5671296296,2008-06-01,13:36:40
39.930991,116.33935,0,121,39600.5671527778,2008-06-01,13:36:42
39.931014,116.339549,0,122,39600.5671759259,2008-06-01,13:36:44
39.931021,116.339758,0,122,39600.5671990741,2008-06-01,13:36:46
39.931025,116.339983,0,123,39600.5672222222,2008-06-01,13:36:48
39.931019,116.340216,0,123,39600.5672453704,2008-06-01,13:36:50
39.931013,116.340431,0,125,39600.5672685185,2008-06-01,13:36:52
39.931003,116.340618,0,125,39600.5672916667,2008-06-01,13:36:54
39.931001,116.340761,0,121,39600.5673148148,2008-06-01,13:36:56
39.930993,116.34085,0,114,39600.567337963,2008-06-01,13:36:58
39.930974,116.340891,0,111,39600.5673611111,2008-06-01,13:37:00
39.930953,116.340901,0,109,39600.5673842593,2008-06-01,13:37:02
39.93094,116.340893,0,110,39600.5674074074,2008-06-01,13:37:04
39.930941,116.340896,0,107,39600.5674305556,2008-06-01,13:37:06
39.930941,116.340899,0,106,39600.5674537037,2008-06-01,13:37:08
39.930941,116.340899,0,106,39600.5674768519,2008-06-01,13:37:10
39.930941,116.340898,0,105,39600.5675,2008-06-01,13:37:12
39.930941,116.340896,0,105,39600.5675231481,2008-06-01,13:37:14
39.930941,116.340893,0,105,39600.5675462963,2008-06-01,13:37:16
39.93094,116.340889,0,106,39600.5675694444,2008-06-01,13:37:18
39.93094,116.340885,0,106,39600.5675925926,2008-06-01,13:37:20
39.930939,116.340883,0,106,39600.5676157407,2008-06-01,13:37:22
39.930939,116.340883,0,106,39600.5676388889,2008-06-01,13:37:24
39.930939,116.340882,0,106,39600.567662037,2008-06-01,13:37:26
39.930939,116.340883,0,107,39600.5676851852,2008-06-01,13:37:28
39.93094,116.34089,0,107,39600.5677083333,2008-06-01,13:37:30
39.930943,116.34093,0,107,39600.5677314815,2008-06-01,13:37:32
39.930945,116.341001,0,108,39600.5677546296,2008-06-01,13:37:34
39.930958,116.341094,0,108,39600.5677777778,2008-06-01,13:37:36
39.930975,116.341215,0,108,39600.5678009259,2008-06-01,13:37:38
39.930983,116.341369,0,107,39600.5678240741,2008-06-01,13:37:40
39.930976,116.341553,0,109,39600.5678472222,2008-06-01,13:37:42
39.93097,116.34175,0,111,39600.5678703704,2008-06-01,13:37:44
39.930966,116.341937,0,113,39600.5678935185,2008-06-01,13:37:46
39.930961,116.342121,0,114,39600.5679166667,2008-06-01,13:37:48
39.93095,116.342301,0,115,39600.5679398148,2008-06-01,13:37:50
39.930933,116.342462,0,117,39600.567962963,2008-06-01,13:37:52
39.93092,116.342616,0,130,39600.5679861111,2008-06-01,13:37:54
39.930917,116.342709,0,138,39600.5680092593,2008-06-01,13:37:56
39.930932,116.342713,0,144,39600.5680324074,2008-06-01,13:37:58
39.930958,116.342708,0,139,39600.5680555556,2008-06-01,13:38:00
39.930958,116.342707,0,140,39600.5680787037,2008-06-01,13:38:02
39.930959,116.342706,0,141,39600.5681018519,2008-06-01,13:38:04
39.930961,116.342714,0,141,39600.568125,2008-06-01,13:38:06
39.93097,116.342754,0,141,39600.5681481481,2008-06-01,13:38:08
39.930968,116.342846,0,141,39600.5681712963,2008-06-01,13:38:10
39.930971,116.342962,0,142,39600.5681944444,2008-06-01,13:38:12
39.930979,116.343098,0,143,39600.5682175926,2008-06-01,13:38:14
39.930986,116.343244,0,144,39600.5682407407,2008-06-01,13:38:16
39.931023,116.343429,0,144,39600.5682638889,2008-06-01,13:38:18
39.93103,116.34362,0,143,39600.568287037,2008-06-01,13:38:20
39.93103,116.343825,0,142,39600.5683101852,2008-06-01,13:38:22
39.931043,116.344044,0,142,39600.5683333333,2008-06-01,13:38:24
39.931062,116.344267,0,138,39600.5683564815,2008-06-01,13:38:26
39.931078,116.344487,0,132,39600.5683796296,2008-06-01,13:38:28
39.931098,116.344711,0,127,39600.5684027778,2008-06-01,13:38:30
39.931118,116.344938,0,121,39600.5684259259,2008-06-01,13:38:32
39.931132,116.345173,0,116,39600.5684490741,2008-06-01,13:38:34
39.931133,116.345408,0,111,39600.5684722222,2008-06-01,13:38:36
39.931124,116.345651,0,106,39600.5684953704,2008-06-01,13:38:38
39.931137,116.345882,0,99,39600.5685185185,2008-06-01,13:38:40
39.931143,116.346116,0,95,39600.5685416667,2008-06-01,13:38:42
39.931163,116.346335,0,83,39600.5685648148,2008-06-01,13:38:44
39.931176,116.346562,0,77,39600.568587963,2008-06-01,13:38:46
39.93114,116.34681,0,82,39600.5686111111,2008-06-01,13:38:48
39.93106,116.347095,0,99,39600.5686342593,2008-06-01,13:38:50
39.931021,116.347355,0,110,39600.5686574074,2008-06-01,13:38:52
39.931016,116.347589,0,115,39600.5686805556,2008-06-01,13:38:54
39.931015,116.34781,0,115,39600.5687037037,2008-06-01,13:38:56
39.931016,116.348022,0,120,39600.5687268519,2008-06-01,13:38:58
39.931023,116.348218,0,123,39600.56875,2008-06-01,13:39:00
39.931013,116.348389,0,125,39600.5687731481,2008-06-01,13:39:02
39.930993,116.348538,0,123,39600.5687962963,2008-06-01,13:39:04
39.931007,116.348682,0,124,39600.5688194444,2008-06-01,13:39:06
39.931008,116.348788,0,124,39600.5688425926,2008-06-01,13:39:08
39.930979,116.348874,0,127,39600.5688657407,2008-06-01,13:39:10
39.930979,116.348922,0,128,39600.5688888889,2008-06-01,13:39:12
39.93097,116.348929,0,133,39600.568912037,2008-06-01,13:39:14
39.930948,116.348922,0,135,39600.5689351852,2008-06-01,13:39:16
39.930942,116.348924,0,136,39600.5689583333,2008-06-01,13:39:18
39.930941,116.348925,0,137,39600.5689814815,2008-06-01,13:39:20
39.930941,116.348923,0,138,39600.5690046296,2008-06-01,13:39:22
39.930941,116.348922,0,138,39600.5690277778,2008-06-01,13:39:24
39.93094,116.348922,0,138,39600.5690509259,2008-06-01,13:39:26
39.930941,116.348922,0,139,39600.5690740741,2008-06-01,13:39:28
39.930939,116.348919,0,139,39600.5690972222,2008-06-01,13:39:30
39.930939,116.348916,0,138,39600.5691203704,2008-06-01,13:39:32
39.930938,116.348915,0,138,39600.5691435185,2008-06-01,13:39:34
39.930938,116.348914,0,138,39600.5691666667,2008-06-01,13:39:36
39.930937,116.34891,0,138,39600.5691898148,2008-06-01,13:39:38
39.930937,116.348909,0,138,39600.569212963,2008-06-01,13:39:40
39.930937,116.348911,0,138,39600.5692361111,2008-06-01,13:39:42
39.930937,116.348913,0,138,39600.5692592593,2008-06-01,13:39:44
39.930937,116.348913,0,138,39600.5692824074,2008-06-01,13:39:46
39.930937,116.348911,0,138,39600.5693055556,2008-06-01,13:39:48
39.930937,116.348908,0,138,39600.5693287037,2008-06-01,13:39:50
39.930936,116.348903,0,138,39600.5693518519,2008-06-01,13:39:52
39.930935,116.348897,0,138,39600.569375,2008-06-01,13:39:54
39.930934,116.348893,0,138,39600.5693981481,2008-06-01,13:39:56
39.930934,116.348891,0,138,39600.5694212963,2008-06-01,13:39:58
39.930934,116.348892,0,138,39600.5694444444,2008-06-01,13:40:00
39.930935,116.348894,0,138,39600.5694675926,2008-06-01,13:40:02
39.930936,116.348899,0,138,39600.5694907407,2008-06-01,13:40:04
39.930937,116.348901,0,138,39600.5695138889,2008-06-01,13:40:06
39.930938,116.348904,0,138,39600.569537037,2008-06-01,13:40:08
39.930938,116.348906,0,138,39600.5695601852,2008-06-01,13:40:10
39.930938,116.348906,0,138,39600.5695833333,2008-06-01,13:40:12
39.930938,116.348905,0,138,39600.5696064815,2008-06-01,13:40:14
39.930938,116.348903,0,138,39600.5696296296,2008-06-01,13:40:16
39.930938,116.348901,0,138,39600.5696527778,2008-06-01,13:40:18
39.93094,116.348911,0,138,39600.5696759259,2008-06-01,13:40:20
39.930958,116.34899,0,139,39600.5696990741,2008-06-01,13:40:22
39.930955,116.349076,0,141,39600.5697222222,2008-06-01,13:40:24
39.930937,116.349154,0,145,39600.5697453704,2008-06-01,13:40:26
39.930932,116.349234,0,149,39600.5697685185,2008-06-01,13:40:28
39.930957,116.349308,0,155,39600.5697916667,2008-06-01,13:40:30
39.930958,116.349428,0,169,39600.5698148148,2008-06-01,13:40:32
39.930959,116.34953,0,179,39600.569837963,2008-06-01,13:40:34
39.930965,116.34962,0,187,39600.5698611111,2008-06-01,13:40:36
39.930947,116.349723,0,191,39600.5698842593,2008-06-01,13:40:38
39.930953,116.349867,0,193,39600.5699074074,2008-06-01,13:40:40
39.931011,116.34994,0,193,39600.5699305556,2008-06-01,13:40:42
39.931115,116.349975,0,194,39600.5699537037,2008-06-01,13:40:44
39.931226,116.349967,0,198,39600.5699768519,2008-06-01,13:40:46
39.931328,116.349954,0,199,39600.57,2008-06-01,13:40:48
39.931461,116.349994,0,195,39600.5700231481,2008-06-01,13:40:50
39.931623,116.349979,0,192,39600.5700462963,2008-06-01,13:40:52
39.931773,116.349967,0,188,39600.5700694444,2008-06-01,13:40:54
39.931926,116.34995,0,189,39600.5700925926,2008-06-01,13:40:56
39.932086,116.349944,0,187,39600.5701157407,2008-06-01,13:40:58
39.932252,116.349927,0,185,39600.5701388889,2008-06-01,13:41:00
39.932412,116.349884,0,186,39600.570162037,2008-06-01,13:41:02
39.932559,116.349887,0,181,39600.5701851852,2008-06-01,13:41:04
39.932677,116.349884,0,176,39600.5702083333,2008-06-01,13:41:06
39.932777,116.34988,0,171,39600.5702314815,2008-06-01,13:41:08
39.932847,116.349868,0,167,39600.5702546296,2008-06-01,13:41:10
39.932858,116.349891,0,167,39600.5702777778,2008-06-01,13:41:12
39.932833,116.349926,0,175,39600.5703009259,2008-06-01,13:41:14
39.93282,116.349929,0,178,39600.5703240741,2008-06-01,13:41:16
39.93282,116.34993,0,177,39600.5703472222,2008-06-01,13:41:18
39.93282,116.349932,0,177,39600.5703703704,2008-06-01,13:41:20
39.932821,116.349937,0,178,39600.5703935185,2008-06-01,13:41:22
39.932822,116.349944,0,178,39600.5704166667,2008-06-01,13:41:24
39.932822,116.349945,0,178,39600.5704398148,2008-06-01,13:41:26
39.932822,116.349941,0,178,39600.570462963,2008-06-01,13:41:28
39.932821,116.349937,0,178,39600.5704861111,2008-06-01,13:41:30
39.932821,116.349935,0,178,39600.5705092593,2008-06-01,13:41:32
39.932821,116.349933,0,178,39600.5705324074,2008-06-01,13:41:34
39.932821,116.34993,0,178,39600.5705555556,2008-06-01,13:41:36
39.932819,116.349922,0,179,39600.5705787037,2008-06-01,13:41:38
39.932818,116.349914,0,179,39600.5706018518,2008-06-01,13:41:40
39.932816,116.349906,0,179,39600.570625,2008-06-01,13:41:42
39.932816,116.349904,0,179,39600.5706481481,2008-06-01,13:41:44
39.932824,116.349901,0,179,39600.5706712963,2008-06-01,13:41:46
39.932872,116.349869,0,182,39600.5706944444,2008-06-01,13:41:48
39.932948,116.349877,0,181,39600.5707175926,2008-06-01,13:41:50
39.93304,116.349891,0,181,39600.5707407407,2008-06-01,13:41:52
39.93314,116.349876,0,183,39600.5707638889,2008-06-01,13:41:54
39.933247,116.349879,0,183,39600.570787037,2008-06-01,13:41:56
39.933382,116.349837,0,186,39600.5708101852,2008-06-01,13:41:58
39.933522,116.349803,0,187,39600.5708333333,2008-06-01,13:42:00
39.93367,116.349784,0,187,39600.5708564815,2008-06-01,13:42:02
39.933829,116.34976,0,191,39600.5708796296,2008-06-01,13:42:04
39.933976,116.349745,0,200,39600.5709027778,2008-06-01,13:42:06
39.934138,116.349745,0,206,39600.5709259259,2008-06-01,13:42:08
39.934304,116.349749,0,213,39600.5709490741,2008-06-01,13:42:10
39.934476,116.349753,0,217,39600.5709722222,2008-06-01,13:42:12
39.934625,116.349762,0,224,39600.5709953704,2008-06-01,13:42:14
39.93477,116.349782,0,228,39600.5710185185,2008-06-01,13:42:16
39.93489,116.349786,0,233,39600.5710416667,2008-06-01,13:42:18
39.934976,116.349787,0,236,39600.5710648148,2008-06-01,13:42:20
39.935048,116.349752,0,243,39600.571087963,2008-06-01,13:42:22
39.93513,116.349734,0,247,39600.5711111111,2008-06-01,13:42:24
39.935206,116.349676,0,247,39600.5711342593,2008-06-01,13:42:26
39.935321,116.349617,0,229,39600.5711574074,2008-06-01,13:42:28
39.93546,116.349652,0,227,39600.5711805556,2008-06-01,13:42:30
39.935629,116.349611,0,207,39600.5712037037,2008-06-01,13:42:32
39.935786,116.349595,0,197,39600.5712268518,2008-06-01,13:42:34
39.935938,116.349581,0,192,39600.57125,2008-06-01,13:42:36
39.936093,116.349554,0,194,39600.5712731481,2008-06-01,13:42:38
39.936262,116.349565,0,189,39600.5712962963,2008-06-01,13:42:40
39.93644,116.349571,0,188,39600.5713194444,2008-06-01,13:42:42
39.936621,116.349576,0,182,39600.5713425926,2008-06-01,13:42:44
39.936811,116.349555,0,180,39600.5713657407,2008-06-01,13:42:46
39.93701,116.349561,0,172,39600.5713888889,2008-06-01,13:42:48
39.937207,116.34955,0,169,39600.571412037,2008-06-01,13:42:50
39.937411,116.349532,0,169,39600.5714351852,2008-06-01,13:42:52
39.93762,116.349517,0,170,39600.5714583333,2008-06-01,13:42:54
39.937832,116.349507,0,171,39600.5714814815,2008-06-01,13:42:56
39.938045,116.349505,0,169,39600.5715046296,2008-06-01,13:42:58
39.938268,116.349499,0,165,39600.5715277778,2008-06-01,13:43:00
39.938495,116.349504,0,161,39600.5715509259,2008-06-01,13:43:02
39.938727,116.349504,0,156,39600.5715740741,2008-06-01,13:43:04
39.938962,116.349508,0,153,39600.5715972222,2008-06-01,13:43:06
39.939205,116.349503,0,150,39600.5716203704,2008-06-01,13:43:08
39.939458,116.3495,0,145,39600.5716435185,2008-06-01,13:43:10
39.939703,116.349493,0,145,39600.5716666667,2008-06-01,13:43:12
39.939962,116.349473,0,144,39600.5716898148,2008-06-01,13:43:14
39.940185,116.349404,0,161,39600.571712963,2008-06-01,13:43:16
39.940417,116.349393,0,166,39600.5717361111,2008-06-01,13:43:18
39.940631,116.349374,0,172,39600.5717592593,2008-06-01,13:43:20
39.940834,116.349388,0,168,39600.5717824074,2008-06-01,13:43:22
39.941047,116.349409,0,174,39600.5718055556,2008-06-01,13:43:24
39.941246,116.349465,0,180,39600.5718287037,2008-06-01,13:43:26
39.941433,116.349577,0,184,39600.5718518518,2008-06-01,13:43:28
39.941626,116.349702,0,182,39600.571875,2008-06-01,13:43:30
39.941822,116.349836,0,177,39600.5718981481,2008-06-01,13:43:32
39.942026,116.349958,0,174,39600.5719212963,2008-06-01,13:43:34
39.94224,116.350064,0,172,39600.5719444444,2008-06-01,13:43:36
39.942469,116.350133,0,171,39600.5719675926,2008-06-01,13:43:38
39.942689,116.350197,0,171,39600.5719907407,2008-06-01,13:43:40
39.94292,116.350227,0,168,39600.5720138889,2008-06-01,13:43:42
39.943137,116.350252,0,169,39600.572037037,2008-06-01,13:43:44
39.943329,116.350248,0,169,39600.5720601852,2008-06-01,13:43:46
39.943523,116.350273,0,167,39600.5720833333,2008-06-01,13:43:48
39.943689,116.350311,0,165,39600.5721064815,2008-06-01,13:43:50
39.943846,116.350353,0,168,39600.5721296296,2008-06-01,13:43:52
39.944022,116.350373,0,165,39600.5721527778,2008-06-01,13:43:54
39.944193,116.350386,0,167,39600.5721759259,2008-06-01,13:43:56
39.944371,116.350391,0,167,39600.5721990741,2008-06-01,13:43:58
39.944542,116.350413,0,171,39600.5722222222,2008-06-01,13:44:00
39.944704,116.350438,0,179,39600.5722453704,2008-06-01,13:44:02
39.944861,116.35047,0,184,39600.5722685185,2008-06-01,13:44:04
39.945035,116.350472,0,185,39600.5722916667,2008-06-01,13:44:06
39.945185,116.350457,0,186,39600.5723148148,2008-06-01,13:44:08
39.945325,116.350488,0,186,39600.572337963,2008-06-01,13:44:10
39.945456,116.350494,0,180,39600.5723611111,2008-06-01,13:44:12
39.945572,116.35049,0,177,39600.5723842593,2008-06-01,13:44:14
39.945663,116.350488,0,174,39600.5724074074,2008-06-01,13:44:16
39.945727,116.350496,0,175,39600.5724305556,2008-06-01,13:44:18
39.945759,116.3505,0,176,39600.5724537037,2008-06-01,13:44:20
39.945765,116.350503,0,172,39600.5724768518,2008-06-01,13:44:22
39.945764,116.350496,0,172,39600.5725,2008-06-01,13:44:24
39.945763,116.350492,0,172,39600.5725231481,2008-06-01,13:44:26
39.945763,116.350488,0,172,39600.5725462963,2008-06-01,13:44:28
39.945762,116.350486,0,172,39600.5725694444,2008-06-01,13:44:30
39.945762,116.350486,0,172,39600.5725925926,2008-06-01,13:44:32
39.945762,116.350489,0,172,39600.5726157407,2008-06-01,13:44:34
39.945762,116.35049,0,172,39600.5726388889,2008-06-01,13:44:36
39.945763,116.350495,0,172,39600.572662037,2008-06-01,13:44:38
39.945765,116.350501,0,172,39600.5726851852,2008-06-01,13:44:40
39.945771,116.350507,0,172,39600.5727083333,2008-06-01,13:44:42
39.945847,116.350504,0,175,39600.5727314815,2008-06-01,13:44:44
39.945916,116.350506,0,174,39600.5727546296,2008-06-01,13:44:46
39.94596,116.350512,0,172,39600.5727777778,2008-06-01,13:44:48
39.945987,116.350504,0,168,39600.5728009259,2008-06-01,13:44:50
39.946012,116.350498,0,165,39600.5728240741,2008-06-01,13:44:52
39.946018,116.350505,0,164,39600.5728472222,2008-06-01,13:44:54
39.94602,116.350511,0,164,39600.5728703704,2008-06-01,13:44:56
39.946021,116.350516,0,164,39600.5728935185,2008-06-01,13:44:58
39.94602,116.350518,0,164,39600.5729166667,2008-06-01,13:45:00
39.946021,116.35052,0,164,39600.5729398148,2008-06-01,13:45:02
39.946022,116.350525,0,164,39600.572962963,2008-06-01,13:45:04
39.946023,116.35053,0,164,39600.5729861111,2008-06-01,13:45:06
39.946032,116.350527,0,164,39600.5730092593,2008-06-01,13:45:08
39.946065,116.35051,0,164,39600.5730324074,2008-06-01,13:45:10
39.946122,116.350502,0,165,39600.5730555556,2008-06-01,13:45:12
39.9462,116.350477,0,170,39600.5730787037,2008-06-01,13:45:14
39.946282,116.350465,0,171,39600.5731018518,2008-06-01,13:45:16
39.946387,116.350466,0,171,39600.573125,2008-06-01,13:45:18
39.9465,116.350476,0,173,39600.5731481481,2008-06-01,13:45:20
39.946614,116.350475,0,174,39600.5731712963,2008-06-01,13:45:22
39.946737,116.350465,0,175,39600.5731944444,2008-06-01,13:45:24
39.946865,116.350453,0,176,39600.5732175926,2008-06-01,13:45:26
39.947002,116.350472,0,175,39600.5732407407,2008-06-01,13:45:28
39.947149,116.350481,0,176,39600.5732638889,2008-06-01,13:45:30
39.947308,116.350484,0,184,39600.573287037,2008-06-01,13:45:32
39.947478,116.350473,0,191,39600.5733101852,2008-06-01,13:45:34
39.947679,116.350423,0,192,39600.5733333333,2008-06-01,13:45:36
39.947911,116.350332,0,175,39600.5733564815,2008-06-01,13:45:38
39.948121,116.350276,0,168,39600.5733796296,2008-06-01,13:45:40
39.948313,116.350237,0,162,39600.5734027778,2008-06-01,13:45:42
39.948489,116.350204,0,162,39600.5734259259,2008-06-01,13:45:44
39.948658,116.350169,0,162,39600.5734490741,2008-06-01,13:45:46
39.948816,116.350126,0,161,39600.5734722222,2008-06-01,13:45:48
39.948962,116.350077,0,163,39600.5734953704,2008-06-01,13:45:50
39.949096,116.350014,0,166,39600.5735185185,2008-06-01,13:45:52
39.949225,116.349954,0,165,39600.5735416667,2008-06-01,13:45:54
39.949355,116.349901,0,164,39600.5735648148,2008-06-01,13:45:56
39.949501,116.349854,0,160,39600.573587963,2008-06-01,13:45:58
39.949645,116.34982,0,156,39600.5736111111,2008-06-01,13:46:00
39.949781,116.349802,0,155,39600.5736342593,2008-06-01,13:46:02
39.949903,116.349774,0,151,39600.5736574074,2008-06-01,13:46:04
39.950023,116.349738,0,145,39600.5736805556,2008-06-01,13:46:06
39.950149,116.349711,0,144,39600.5737037037,2008-06-01,13:46:08
39.950274,116.349675,0,142,39600.5737268519,2008-06-01,13:46:10
39.950394,116.349653,0,141,39600.57375,2008-06-01,13:46:12
39.950497,116.349632,0,139,39600.5737731481,2008-06-01,13:46:14
39.950599,116.349604,0,138,39600.5737962963,2008-06-01,13:46:16
39.950688,116.34957,0,135,39600.5738194444,2008-06-01,13:46:18
39.95079,116.34954,0,136,39600.5738425926,2008-06-01,13:46:20
39.950886,116.349508,0,145,39600.5738657407,2008-06-01,13:46:22
39.950976,116.349486,0,147,39600.5738888889,2008-06-01,13:46:24
39.951054,116.349469,0,149,39600.573912037,2008-06-01,13:46:26
39.951125,116.349451,0,151,39600.5739351852,2008-06-01,13:46:28
39.951173,116.349438,0,155,39600.5739583333,2008-06-01,13:46:30
39.951159,116.349457,0,168,39600.5739814815,2008-06-01,13:46:32
39.951133,116.349481,0,183,39600.5740046296,2008-06-01,13:46:34
39.95112,116.349488,0,188,39600.5740277778,2008-06-01,13:46:36
39.951117,116.349477,0,189,39600.5740509259,2008-06-01,13:46:38
39.951113,116.349465,0,190,39600.5740740741,2008-06-01,13:46:40
39.95111,116.349454,0,190,39600.5740972222,2008-06-01,13:46:42
39.951107,116.349444,0,191,39600.5741203704,2008-06-01,13:46:44
39.951105,116.349432,0,192,39600.5741435185,2008-06-01,13:46:46
39.951107,116.349418,0,193,39600.5741666667,2008-06-01,13:46:48
39.951105,116.349449,0,193,39600.5741898148,2008-06-01,13:46:50
39.951093,116.349525,0,194,39600.574212963,2008-06-01,13:46:52
39.951088,116.349575,0,194,39600.5742361111,2008-06-01,13:46:54
39.951076,116.349626,0,194,39600.5742592593,2008-06-01,13:46:56
39.951066,116.34966,0,192,39600.5742824074,2008-06-01,13:46:58
39.951066,116.349665,0,190,39600.5743055556,2008-06-01,13:47:00
39.951073,116.349667,0,185,39600.5743287037,2008-06-01,13:47:02
39.951107,116.349652,0,180,39600.5743518519,2008-06-01,13:47:04
39.95114,116.349622,0,173,39600.574375,2008-06-01,13:47:06
39.951187,116.349605,0,168,39600.5743981482,2008-06-01,13:47:08
39.951243,116.349588,0,163,39600.5744212963,2008-06-01,13:47:10
39.951307,116.349604,0,156,39600.5744444444,2008-06-01,13:47:12
39.951347,116.349584,0,153,39600.5744675926,2008-06-01,13:47:14
39.951359,116.34958,0,150,39600.5744907407,2008-06-01,13:47:16
39.951365,116.349578,0,151,39600.5745138889,2008-06-01,13:47:18
39.951366,116.349581,0,152,39600.574537037,2008-06-01,13:47:20
39.951367,116.349583,0,151,39600.5745601852,2008-06-01,13:47:22
39.951367,116.349585,0,151,39600.5745833333,2008-06-01,13:47:24
39.951367,116.349585,0,150,39600.5746064815,2008-06-01,13:47:26
39.951366,116.349582,0,150,39600.5746296296,2008-06-01,13:47:28
39.951377,116.349566,0,149,39600.5746527778,2008-06-01,13:47:30
39.951378,116.349555,0,149,39600.5746759259,2008-06-01,13:47:32
39.951375,116.349544,0,150,39600.5746990741,2008-06-01,13:47:34
39.951376,116.349523,0,151,39600.5747222222,2008-06-01,13:47:36
39.951409,116.349499,0,155,39600.5747453704,2008-06-01,13:47:38
39.951427,116.349474,0,158,39600.5747685185,2008-06-01,13:47:40
39.951463,116.349467,0,160,39600.5747916667,2008-06-01,13:47:42
39.951517,116.349466,0,163,39600.5748148148,2008-06-01,13:47:44
39.951599,116.349456,0,164,39600.574837963,2008-06-01,13:47:46
39.951688,116.349427,0,165,39600.5748611111,2008-06-01,13:47:48
39.951795,116.34944,0,172,39600.5748842593,2008-06-01,13:47:50
39.951928,116.349432,0,174,39600.5749074074,2008-06-01,13:47:52
39.952068,116.34942,0,173,39600.5749305556,2008-06-01,13:47:54
39.952229,116.349411,0,173,39600.5749537037,2008-06-01,13:47:56
39.952397,116.349401,0,172,39600.5749768519,2008-06-01,13:47:58
39.952579,116.349393,0,169,39600.575,2008-06-01,13:48:00
39.952778,116.349366,0,169,39600.5750231481,2008-06-01,13:48:02
39.952972,116.349325,0,169,39600.5750462963,2008-06-01,13:48:04
39.953164,116.349283,0,168,39600.5750694444,2008-06-01,13:48:06
39.953379,116.349236,0,171,39600.5750925926,2008-06-01,13:48:08
39.95359,116.34923,0,172,39600.5751157407,2008-06-01,13:48:10
39.953803,116.349216,0,173,39600.5751388889,2008-06-01,13:48:12
39.95401,116.349208,0,178,39600.575162037,2008-06-01,13:48:14
39.954204,116.349179,0,189,39600.5751851852,2008-06-01,13:48:16
39.954416,116.349137,0,199,39600.5752083333,2008-06-01,13:48:18
39.954606,116.349137,0,204,39600.5752314815,2008-06-01,13:48:20
39.954808,116.349141,0,206,39600.5752546296,2008-06-01,13:48:22
39.955008,116.349139,0,209,39600.5752777778,2008-06-01,13:48:24
39.955227,116.349125,0,213,39600.5753009259,2008-06-01,13:48:26
39.955444,116.34911,0,208,39600.5753240741,2008-06-01,13:48:28
39.95566,116.349091,0,205,39600.5753472222,2008-06-01,13:48:30
39.95588,116.349075,0,206,39600.5753703704,2008-06-01,13:48:32
39.956084,116.349072,0,205,39600.5753935185,2008-06-01,13:48:34
39.956287,116.349069,0,201,39600.5754166667,2008-06-01,13:48:36
39.956474,116.349068,0,199,39600.5754398148,2008-06-01,13:48:38
39.956633,116.349066,0,196,39600.575462963,2008-06-01,13:48:40
39.956752,116.349069,0,192,39600.5754861111,2008-06-01,13:48:42
39.95684,116.349081,0,190,39600.5755092593,2008-06-01,13:48:44
39.9569,116.349095,0,187,39600.5755324074,2008-06-01,13:48:46
39.956953,116.349096,0,183,39600.5755555556,2008-06-01,13:48:48
39.957005,116.349111,0,178,39600.5755787037,2008-06-01,13:48:50
39.957057,116.349114,0,177,39600.5756018519,2008-06-01,13:48:52
39.95709,116.34911,0,179,39600.575625,2008-06-01,13:48:54
39.957096,116.349101,0,181,39600.5756481481,2008-06-01,13:48:56
39.957093,116.349108,0,181,39600.5756712963,2008-06-01,13:48:58
39.957095,116.349115,0,180,39600.5756944444,2008-06-01,13:49:00
39.957095,116.349115,0,180,39600.5757175926,2008-06-01,13:49:02
39.957095,116.34912,0,181,39600.5757407407,2008-06-01,13:49:04
39.957097,116.349128,0,181,39600.5757638889,2008-06-01,13:49:06
39.957099,116.349139,0,181,39600.575787037,2008-06-01,13:49:08
39.957102,116.349149,0,181,39600.5758101852,2008-06-01,13:49:10
39.957103,116.349158,0,181,39600.5758333333,2008-06-01,13:49:12
39.957104,116.349166,0,181,39600.5758564815,2008-06-01,13:49:14
39.957105,116.349177,0,181,39600.5758796296,2008-06-01,13:49:16
39.957106,116.349192,0,180,39600.5759027778,2008-06-01,13:49:18
39.957107,116.34921,0,180,39600.5759259259,2008-06-01,13:49:20
39.957105,116.349225,0,180,39600.5759490741,2008-06-01,13:49:22
39.957104,116.349235,0,180,39600.5759722222,2008-06-01,13:49:24
39.957105,116.34924,0,179,39600.5759953704,2008-06-01,13:49:26
39.957106,116.349245,0,179,39600.5760185185,2008-06-01,13:49:28
39.957108,116.34925,0,179,39600.5760416667,2008-06-01,13:49:30
39.957141,116.349237,0,179,39600.5760648148,2008-06-01,13:49:32
39.957203,116.349196,0,181,39600.576087963,2008-06-01,13:49:34
39.957285,116.349163,0,181,39600.5761111111,2008-06-01,13:49:36
39.957377,116.349126,0,180,39600.5761342593,2008-06-01,13:49:38
39.957473,116.349095,0,179,39600.5761574074,2008-06-01,13:49:40
39.957598,116.349078,0,179,39600.5761805556,2008-06-01,13:49:42
39.957717,116.349068,0,179,39600.5762037037,2008-06-01,13:49:44
39.957838,116.349064,0,181,39600.5762268519,2008-06-01,13:49:46
39.957967,116.349063,0,181,39600.57625,2008-06-01,13:49:48
39.958118,116.349063,0,181,39600.5762731481,2008-06-01,13:49:50
39.958282,116.34905,0,182,39600.5762962963,2008-06-01,13:49:52
39.958457,116.349047,0,184,39600.5763194444,2008-06-01,13:49:54
39.958637,116.349031,0,184,39600.5763425926,2008-06-01,13:49:56
39.958828,116.349011,0,181,39600.5763657407,2008-06-01,13:49:58
39.959043,116.349013,0,181,39600.5763888889,2008-06-01,13:50:00
39.959263,116.349004,0,184,39600.576412037,2008-06-01,13:50:02
39.959489,116.348976,0,180,39600.5764351852,2008-06-01,13:50:04
39.959702,116.34895,0,181,39600.5764583333,2008-06-01,13:50:06
39.959917,116.348921,0,182,39600.5764814815,2008-06-01,13:50:08
39.960134,116.34888,0,180,39600.5765046296,2008-06-01,13:50:10
39.960349,116.348851,0,183,39600.5765277778,2008-06-01,13:50:12
39.96057,116.348821,0,192,39600.5765509259,2008-06-01,13:50:14
39.960795,116.3488,0,194,39600.5765740741,2008-06-01,13:50:16
39.961016,116.348781,0,193,39600.5765972222,2008-06-01,13:50:18
39.961226,116.348774,0,189,39600.5766203704,2008-06-01,13:50:20
39.961439,116.348758,0,194,39600.5766435185,2008-06-01,13:50:22
39.961646,116.348745,0,190,39600.5766666667,2008-06-01,13:50:24
39.96184,116.348736,0,190,39600.5766898148,2008-06-01,13:50:26
39.962035,116.34873,0,191,39600.576712963,2008-06-01,13:50:28
39.962225,116.348725,0,191,39600.5767361111,2008-06-01,13:50:30
39.962396,116.348723,0,187,39600.5767592593,2008-06-01,13:50:32
39.96256,116.348713,0,187,39600.5767824074,2008-06-01,13:50:34
39.962719,116.348698,0,191,39600.5768055556,2008-06-01,13:50:36
39.962846,116.348708,0,198,39600.5768287037,2008-06-01,13:50:38
39.962963,116.348702,0,207,39600.5768518519,2008-06-01,13:50:40
39.963075,116.348688,0,208,39600.576875,2008-06-01,13:50:42
39.963195,116.348664,0,211,39600.5768981481,2008-06-01,13:50:44
39.963319,116.348651,0,207,39600.5769212963,2008-06-01,13:50:46
39.963429,116.348639,0,205,39600.5769444444,2008-06-01,13:50:48
39.96352,116.348633,0,202,39600.5769675926,2008-06-01,13:50:50
39.96362,116.348622,0,198,39600.5769907407,2008-06-01,13:50:52
39.963731,116.348605,0,189,39600.5770138889,2008-06-01,13:50:54
39.963827,116.348601,0,193,39600.577037037,2008-06-01,13:50:56
39.963934,116.348622,0,194,39600.5770601852,2008-06-01,13:50:58
39.964039,116.348641,0,196,39600.5770833333,2008-06-01,13:51:00
39.964119,116.348663,0,211,39600.5771064815,2008-06-01,13:51:02
39.964232,116.348672,0,218,39600.5771296296,2008-06-01,13:51:04
39.964368,116.348696,0,212,39600.5771527778,2008-06-01,13:51:06
39.964523,116.348737,0,199,39600.5771759259,2008-06-01,13:51:08
39.964661,116.348725,0,192,39600.5771990741,2008-06-01,13:51:10
39.964802,116.348729,0,187,39600.5772222222,2008-06-01,13:51:12
39.964922,116.348729,0,186,39600.5772453704,2008-06-01,13:51:14
39.965016,116.348734,0,189,39600.5772685185,2008-06-01,13:51:16
39.965094,116.348727,0,194,39600.5772916667,2008-06-01,13:51:18
39.96517,116.348724,0,196,39600.5773148148,2008-06-01,13:51:20
39.965252,116.348722,0,198,39600.577337963,2008-06-01,13:51:22
39.965336,116.348702,0,195,39600.5773611111,2008-06-01,13:51:24
39.965425,116.348683,0,196,39600.5773842593,2008-06-01,13:51:26
39.965532,116.348669,0,192,39600.5774074074,2008-06-01,13:51:28
39.965659,116.348654,0,190,39600.5774305556,2008-06-01,13:51:30
39.965792,116.348633,0,190,39600.5774537037,2008-06-01,13:51:32
39.965948,116.348618,0,187,39600.5774768519,2008-06-01,13:51:34
39.966107,116.348611,0,184,39600.5775,2008-06-01,13:51:36
39.966266,116.348604,0,183,39600.5775231481,2008-06-01,13:51:38
39.966426,116.348598,0,183,39600.5775462963,2008-06-01,13:51:40
39.966586,116.348593,0,182,39600.5775694444,2008-06-01,13:51:42
39.966736,116.348567,0,181,39600.5775925926,2008-06-01,13:51:44
39.966782,116.348555,0,178,39600.5776157407,2008-06-01,13:51:46
39.966731,116.348559,0,176,39600.5776388889,2008-06-01,13:51:48
39.966708,116.348547,0,175,39600.577662037,2008-06-01,13:51:50
39.966685,116.348543,0,172,39600.5776851852,2008-06-01,13:51:52
39.966676,116.348535,0,169,39600.5777083333,2008-06-01,13:51:54
39.966674,116.348528,0,165,39600.5777314815,2008-06-01,13:51:56
39.966672,116.348524,0,163,39600.5777546296,2008-06-01,13:51:58
39.966671,116.348517,0,162,39600.5777777778,2008-06-01,13:52:00
39.96667,116.348512,0,161,39600.5778009259,2008-06-01,13:52:02
39.966672,116.348516,0,160,39600.5778240741,2008-06-01,13:52:04
39.966674,116.348522,0,160,39600.5778472222,2008-06-01,13:52:06
39.966675,116.348523,0,160,39600.5778703704,2008-06-01,13:52:08
39.966677,116.348523,0,160,39600.5778935185,2008-06-01,13:52:10
39.966714,116.348557,0,158,39600.5779166667,2008-06-01,13:52:12
39.966796,116.348587,0,156,39600.5779398148,2008-06-01,13:52:14
39.966883,116.348586,0,155,39600.577962963,2008-06-01,13:52:16
39.966972,116.348583,0,154,39600.5779861111,2008-06-01,13:52:18
39.967052,116.348583,0,152,39600.5780092593,2008-06-01,13:52:20
39.967158,116.348577,0,150,39600.5780324074,2008-06-01,13:52:22
39.967283,116.348583,0,149,39600.5780555556,2008-06-01,13:52:24
39.967416,116.34859,0,149,39600.5780787037,2008-06-01,13:52:26
39.967551,116.348582,0,148,39600.5781018519,2008-06-01,13:52:28
39.96768,116.348586,0,148,39600.578125,2008-06-01,13:52:30
39.967808,116.348597,0,150,39600.5781481481,2008-06-01,13:52:32
39.967945,116.348616,0,153,39600.5781712963,2008-06-01,13:52:34
39.968097,116.348619,0,149,39600.5781944444,2008-06-01,13:52:36
39.968255,116.348613,0,146,39600.5782175926,2008-06-01,13:52:38
39.96842,116.348611,0,141,39600.5782407407,2008-06-01,13:52:40
39.968591,116.348632,0,138,39600.5782638889,2008-06-01,13:52:42
39.968759,116.348664,0,138,39600.578287037,2008-06-01,13:52:44
39.96893,116.348687,0,141,39600.5783101852,2008-06-01,13:52:46
39.969104,116.348705,0,145,39600.5783333333,2008-06-01,13:52:48
39.96929,116.348696,0,149,39600.5783564815,2008-06-01,13:52:50
39.969475,116.348665,0,156,39600.5783796296,2008-06-01,13:52:52
39.96966,116.34864,0,152,39600.5784027778,2008-06-01,13:52:54
39.969849,116.348611,0,150,39600.5784259259,2008-06-01,13:52:56
39.970034,116.348585,0,151,39600.5784490741,2008-06-01,13:52:58
39.970234,116.348557,0,150,39600.5784722222,2008-06-01,13:53:00
39.970423,116.348525,0,147,39600.5784953704,2008-06-01,13:53:02
39.970587,116.348484,0,149,39600.5785185185,2008-06-01,13:53:04
39.970725,116.348464,0,147,39600.5785416667,2008-06-01,13:53:06
39.970852,116.348451,0,146,39600.5785648148,2008-06-01,13:53:08
39.970964,116.348439,0,147,39600.578587963,2008-06-01,13:53:10
39.971049,116.348422,0,151,39600.5786111111,2008-06-01,13:53:12
39.971089,116.348413,0,156,39600.5786342593,2008-06-01,13:53:14
39.971116,116.34841,0,168,39600.5786574074,2008-06-01,13:53:16
39.971133,116.348407,0,174,39600.5786805556,2008-06-01,13:53:18
39.97115,116.348405,0,176,39600.5787037037,2008-06-01,13:53:20
39.971165,116.348407,0,180,39600.5787268518,2008-06-01,13:53:22
39.971187,116.348414,0,185,39600.57875,2008-06-01,13:53:24
39.971198,116.348414,0,189,39600.5787731481,2008-06-01,13:53:26
39.971212,116.348425,0,191,39600.5787962963,2008-06-01,13:53:28
39.971241,116.348423,0,195,39600.5788194444,2008-06-01,13:53:30
39.971296,116.348407,0,194,39600.5788425926,2008-06-01,13:53:32
39.971368,116.348402,0,188,39600.5788657407,2008-06-01,13:53:34
39.971448,116.348391,0,185,39600.5788888889,2008-06-01,13:53:36
39.971543,116.348377,0,186,39600.578912037,2008-06-01,13:53:38
39.971654,116.348369,0,187,39600.5789351852,2008-06-01,13:53:40
39.971777,116.348358,0,185,39600.5789583333,2008-06-01,13:53:42
39.971902,116.348349,0,184,39600.5789814815,2008-06-01,13:53:44
39.972033,116.348339,0,183,39600.5790046296,2008-06-01,13:53:46
39.972174,116.348335,0,184,39600.5790277778,2008-06-01,13:53:48
39.972327,116.348338,0,184,39600.5790509259,2008-06-01,13:53:50
39.972487,116.348343,0,183,39600.5790740741,2008-06-01,13:53:52
39.972659,116.348343,0,181,39600.5790972222,2008-06-01,13:53:54
39.972845,116.348334,0,178,39600.5791203704,2008-06-01,13:53:56
39.973027,116.348345,0,175,39600.5791435185,2008-06-01,13:53:58
39.973205,116.34835,0,176,39600.5791666667,2008-06-01,13:54:00
39.973357,116.348358,0,169,39600.5791898148,2008-06-01,13:54:02
39.973499,116.348343,0,159,39600.579212963,2008-06-01,13:54:04
39.973625,116.348309,0,157,39600.5792361111,2008-06-01,13:54:06
39.973747,116.348274,0,156,39600.5792592593,2008-06-01,13:54:08
39.973868,116.348253,0,157,39600.5792824074,2008-06-01,13:54:10
39.973983,116.348236,0,155,39600.5793055556,2008-06-01,13:54:12
39.974089,116.348226,0,157,39600.5793287037,2008-06-01,13:54:14
39.974169,116.348223,0,159,39600.5793518518,2008-06-01,13:54:16
39.974249,116.348213,0,159,39600.579375,2008-06-01,13:54:18
39.974324,116.348213,0,157,39600.5793981481,2008-06-01,13:54:20
39.974384,116.348204,0,153,39600.5794212963,2008-06-01,13:54:22
39.974445,116.348206,0,157,39600.5794444444,2008-06-01,13:54:24
39.974501,116.348207,0,159,39600.5794675926,2008-06-01,13:54:26
39.974554,116.348213,0,158,39600.5794907407,2008-06-01,13:54:28
39.974603,116.348203,0,160,39600.5795138889,2008-06-01,13:54:30
39.974652,116.348189,0,163,39600.579537037,2008-06-01,13:54:32
39.974697,116.348175,0,163,39600.5795601852,2008-06-01,13:54:34
39.974743,116.348167,0,168,39600.5795833333,2008-06-01,13:54:36
39.974779,116.348167,0,171,39600.5796064815,2008-06-01,13:54:38
39.974803,116.348161,0,171,39600.5796296296,2008-06-01,13:54:40
39.97481,116.348156,0,173,39600.5796527778,2008-06-01,13:54:42
39.974808,116.348161,0,174,39600.5796759259,2008-06-01,13:54:44
39.974807,116.348158,0,174,39600.5796990741,2008-06-01,13:54:46
39.974806,116.348154,0,174,39600.5797222222,2008-06-01,13:54:48
39.974805,116.348152,0,174,39600.5797453704,2008-06-01,13:54:50
39.974805,116.348151,0,174,39600.5797685185,2008-06-01,13:54:52
39.974805,116.34815,0,174,39600.5797916667,2008-06-01,13:54:54
39.974804,116.348149,0,174,39600.5798148148,2008-06-01,13:54:56
39.974804,116.348151,0,174,39600.579837963,2008-06-01,13:54:58
39.974806,116.348158,0,174,39600.5798611111,2008-06-01,13:55:00
39.974806,116.348161,0,174,39600.5798842593,2008-06-01,13:55:02
39.974806,116.348161,0,173,39600.5799074074,2008-06-01,13:55:04
39.974806,116.348161,0,173,39600.5799305556,2008-06-01,13:55:06
39.974806,116.348162,0,173,39600.5799537037,2008-06-01,13:55:08
39.974806,116.348161,0,173,39600.5799768518,2008-06-01,13:55:10
39.974805,116.34816,0,173,39600.58,2008-06-01,13:55:12
39.974805,116.34816,0,173,39600.5800231481,2008-06-01,13:55:14
39.974806,116.348161,0,173,39600.5800462963,2008-06-01,13:55:16
39.974808,116.348165,0,173,39600.5800694444,2008-06-01,13:55:18
39.974836,116.348175,0,173,39600.5800925926,2008-06-01,13:55:20
39.974917,116.348172,0,172,39600.5801157407,2008-06-01,13:55:22
39.975031,116.34816,0,170,39600.5801388889,2008-06-01,13:55:24
39.975159,116.348151,0,168,39600.580162037,2008-06-01,13:55:26
39.9753,116.348135,0,167,39600.5801851852,2008-06-01,13:55:28
39.97544,116.348134,0,167,39600.5802083333,2008-06-01,13:55:30
39.975585,116.348129,0,166,39600.5802314815,2008-06-01,13:55:32
39.975748,116.348109,0,165,39600.5802546296,2008-06-01,13:55:34
39.975914,116.348089,0,163,39600.5802777778,2008-06-01,13:55:36
39.976084,116.348066,0,160,39600.5803009259,2008-06-01,13:55:38
39.976245,116.34805,0,157,39600.5803240741,2008-06-01,13:55:40
39.976406,116.348032,0,150,39600.5803472222,2008-06-01,13:55:42
39.97657,116.348024,0,146,39600.5803703704,2008-06-01,13:55:44
39.976698,116.34801,0,142,39600.5803935185,2008-06-01,13:55:46
39.976794,116.34801,0,136,39600.5804166667,2008-06-01,13:55:48
39.976838,116.348001,0,135,39600.5804398148,2008-06-01,13:55:50
39.976863,116.347991,0,134,39600.580462963,2008-06-01,13:55:52
39.97686,116.34799,0,132,39600.5804861111,2008-06-01,13:55:54
39.976852,116.347985,0,131,39600.5805092593,2008-06-01,13:55:56
39.97685,116.347979,0,131,39600.5805324074,2008-06-01,13:55:58
39.976849,116.347973,0,131,39600.5805555556,2008-06-01,13:56:00
39.976848,116.347966,0,131,39600.5805787037,2008-06-01,13:56:02
39.976847,116.347959,0,131,39600.5806018518,2008-06-01,13:56:04
39.976846,116.347954,0,131,39600.580625,2008-06-01,13:56:06
39.976844,116.347948,0,131,39600.5806481481,2008-06-01,13:56:08
39.976844,116.347947,0,131,39600.5806712963,2008-06-01,13:56:10
39.976844,116.347935,0,131,39600.5806944444,2008-06-01,13:56:12
39.976871,116.347927,0,134,39600.5807175926,2008-06-01,13:56:14
39.976925,116.347944,0,134,39600.5807407407,2008-06-01,13:56:16
39.976985,116.347978,0,144,39600.5807638889,2008-06-01,13:56:18
39.977068,116.347996,0,145,39600.580787037,2008-06-01,13:56:20
39.977185,116.347982,0,145,39600.5808101852,2008-06-01,13:56:22
39.977312,116.34799,0,144,39600.5808333333,2008-06-01,13:56:24
39.977433,116.347978,0,145,39600.5808564815,2008-06-01,13:56:26
39.977564,116.347961,0,147,39600.5808796296,2008-06-01,13:56:28
39.977713,116.347922,0,153,39600.5809027778,2008-06-01,13:56:30
39.977864,116.347877,0,155,39600.5809259259,2008-06-01,13:56:32
39.978029,116.347819,0,158,39600.5809490741,2008-06-01,13:56:34
39.978177,116.347767,0,172,39600.5809722222,2008-06-01,13:56:36
39.978314,116.347772,0,196,39600.5809953704,2008-06-01,13:56:38
39.978464,116.347742,0,203,39600.5810185185,2008-06-01,13:56:40
39.97866,116.347804,0,209,39600.5810416667,2008-06-01,13:56:42
39.978879,116.347819,0,225,39600.5810648148,2008-06-01,13:56:44
39.979095,116.347784,0,213,39600.581087963,2008-06-01,13:56:46
39.979301,116.347797,0,211,39600.5811111111,2008-06-01,13:56:48
39.979537,116.347796,0,201,39600.5811342593,2008-06-01,13:56:50
39.979756,116.347802,0,199,39600.5811574074,2008-06-01,13:56:52
39.979971,116.347796,0,201,39600.5811805556,2008-06-01,13:56:54
39.980192,116.347781,0,203,39600.5812037037,2008-06-01,13:56:56
39.980417,116.347774,0,203,39600.5812268518,2008-06-01,13:56:58
39.98064,116.347782,0,198,39600.58125,2008-06-01,13:57:00
39.980841,116.347776,0,194,39600.5812731481,2008-06-01,13:57:02
39.98102,116.347784,0,194,39600.5812962963,2008-06-01,13:57:04
39.981174,116.347781,0,188,39600.5813194444,2008-06-01,13:57:06
39.981281,116.347787,0,181,39600.5813425926,2008-06-01,13:57:08
39.981325,116.34777,0,172,39600.5813657407,2008-06-01,13:57:10
39.981322,116.347755,0,168,39600.5813888889,2008-06-01,13:57:12
39.981321,116.347754,0,163,39600.581412037,2008-06-01,13:57:14
39.981321,116.347754,0,163,39600.5814351852,2008-06-01,13:57:16
39.981321,116.347757,0,163,39600.5814583333,2008-06-01,13:57:18
39.981323,116.347766,0,163,39600.5814814815,2008-06-01,13:57:20
39.981333,116.347775,0,163,39600.5815046296,2008-06-01,13:57:22
39.981344,116.347784,0,162,39600.5815277778,2008-06-01,13:57:24
39.981354,116.347789,0,162,39600.5815509259,2008-06-01,13:57:26
39.981367,116.34779,0,162,39600.5815740741,2008-06-01,13:57:28
39.981379,116.347791,0,162,39600.5815972222,2008-06-01,13:57:30
39.981389,116.3478,0,161,39600.5816203704,2008-06-01,13:57:32
39.981404,116.347811,0,161,39600.5816435185,2008-06-01,13:57:34
39.981426,116.347822,0,157,39600.5816666667,2008-06-01,13:57:36
39.981446,116.347822,0,156,39600.5816898148,2008-06-01,13:57:38
39.981464,116.34781,0,155,39600.581712963,2008-06-01,13:57:40
39.981484,116.347815,0,154,39600.5817361111,2008-06-01,13:57:42
39.981505,116.347824,0,154,39600.5817592593,2008-06-01,13:57:44
39.981528,116.347823,0,154,39600.5817824074,2008-06-01,13:57:46
39.981554,116.34782,0,153,39600.5818055556,2008-06-01,13:57:48
39.981576,116.347817,0,152,39600.5818287037,2008-06-01,13:57:50
39.981593,116.347823,0,152,39600.5818518519,2008-06-01,13:57:52
39.981616,116.347824,0,152,39600.581875,2008-06-01,13:57:54
39.981642,116.347816,0,150,39600.5818981482,2008-06-01,13:57:56
39.981671,116.347812,0,150,39600.5819212963,2008-06-01,13:57:58
39.981694,116.347813,0,152,39600.5819444444,2008-06-01,13:58:00
39.981725,116.347811,0,150,39600.5819675926,2008-06-01,13:58:02
39.98176,116.347804,0,151,39600.5819907407,2008-06-01,13:58:04
39.981779,116.3478,0,151,39600.5820138889,2008-06-01,13:58:06
39.981803,116.347795,0,151,39600.582037037,2008-06-01,13:58:08
39.981823,116.347793,0,152,39600.5820601852,2008-06-01,13:58:10
39.981846,116.347786,0,152,39600.5820833333,2008-06-01,13:58:12
39.981867,116.347788,0,152,39600.5821064815,2008-06-01,13:58:14
39.981889,116.347779,0,153,39600.5821296296,2008-06-01,13:58:16
39.981913,116.34777,0,155,39600.5821527778,2008-06-01,13:58:18
39.98194,116.347761,0,154,39600.5821759259,2008-06-01,13:58:20
39.981965,116.347747,0,146,39600.5821990741,2008-06-01,13:58:22
39.981981,116.347738,0,146,39600.5822222222,2008-06-01,13:58:24
39.981989,116.347701,0,152,39600.5822453704,2008-06-01,13:58:26
39.981998,116.347716,0,149,39600.5822685185,2008-06-01,13:58:28
39.982029,116.347718,0,148,39600.5822916667,2008-06-01,13:58:30
39.982046,116.347708,0,148,39600.5823148148,2008-06-01,13:58:32
39.982076,116.347701,0,148,39600.582337963,2008-06-01,13:58:34
39.982105,116.347683,0,148,39600.5823611111,2008-06-01,13:58:36
39.982127,116.34766,0,149,39600.5823842593,2008-06-01,13:58:38
39.982139,116.347647,0,151,39600.5824074074,2008-06-01,13:58:40
39.982144,116.347656,0,154,39600.5824305556,2008-06-01,13:58:42
39.982163,116.347689,0,157,39600.5824537037,2008-06-01,13:58:44
39.9822,116.347711,0,159,39600.5824768519,2008-06-01,13:58:46
39.982224,116.347721,0,160,39600.5825,2008-06-01,13:58:48
39.982255,116.347737,0,161,39600.5825231481,2008-06-01,13:58:50
39.982287,116.347737,0,160,39600.5825462963,2008-06-01,13:58:52
39.982321,116.347774,0,164,39600.5825694444,2008-06-01,13:58:54
39.982366,116.347766,0,166,39600.5825925926,2008-06-01,13:58:56
39.982399,116.347763,0,164,39600.5826157407,2008-06-01,13:58:58
39.982423,116.347763,0,163,39600.5826388889,2008-06-01,13:59:00
39.982452,116.347759,0,163,39600.582662037,2008-06-01,13:59:02
39.982479,116.347758,0,165,39600.5826851852,2008-06-01,13:59:04
39.982509,116.347736,0,163,39600.5827083333,2008-06-01,13:59:06
39.982543,116.347704,0,163,39600.5827314815,2008-06-01,13:59:08
39.982562,116.347704,0,160,39600.5827546296,2008-06-01,13:59:10
39.982583,116.347719,0,157,39600.5827777778,2008-06-01,13:59:12
39.982624,116.347742,0,154,39600.5828009259,2008-06-01,13:59:14
39.982656,116.347741,0,153,39600.5828240741,2008-06-01,13:59:16
39.982687,116.347733,0,151,39600.5828472222,2008-06-01,13:59:18
39.982709,116.347734,0,148,39600.5828703704,2008-06-01,13:59:20
39.982736,116.347738,0,144,39600.5828935185,2008-06-01,13:59:22
39.982753,116.34777,0,145,39600.5829166667,2008-06-01,13:59:24
39.982763,116.347789,0,144,39600.5829398148,2008-06-01,13:59:26
39.982765,116.347826,0,143,39600.582962963,2008-06-01,13:59:28
39.982758,116.34787,0,137,39600.5829861111,2008-06-01,13:59:30
39.982757,116.347899,0,134,39600.5830092593,2008-06-01,13:59:32
39.98276,116.347925,0,132,39600.5830324074,2008-06-01,13:59:34
39.982778,116.347954,0,132,39600.5830555556,2008-06-01,13:59:36
39.982812,116.347963,0,132,39600.5830787037,2008-06-01,13:59:38
39.98284,116.34797,0,133,39600.5831018519,2008-06-01,13:59:40
39.982859,116.347982,0,135,39600.583125,2008-06-01,13:59:42
39.982884,116.347985,0,135,39600.5831481481,2008-06-01,13:59:44
39.982913,116.347986,0,137,39600.5831712963,2008-06-01,13:59:46
39.982932,116.347993,0,139,39600.5831944444,2008-06-01,13:59:48
39.982952,116.348001,0,139,39600.5832175926,2008-06-01,13:59:50
39.98297,116.348021,0,138,39600.5832407407,2008-06-01,13:59:52
39.982987,116.348052,0,133,39600.5832638889,2008-06-01,13:59:54
39.983003,116.348069,0,126,39600.583287037,2008-06-01,13:59:56
39.983014,116.348099,0,128,39600.5833101852,2008-06-01,13:59:58
39.983032,116.348119,0,126,39600.5833333333,2008-06-01,14:00:00
39.983055,116.348134,0,123,39600.5833564815,2008-06-01,14:00:02
39.983066,116.348173,0,121,39600.5833796296,2008-06-01,14:00:04
39.983071,116.348211,0,119,39600.5834027778,2008-06-01,14:00:06
39.983082,116.348252,0,117,39600.5834259259,2008-06-01,14:00:08
39.983091,116.348284,0,117,39600.5834490741,2008-06-01,14:00:10
39.983095,116.348318,0,117,39600.5834722222,2008-06-01,14:00:12
39.9831,116.348351,0,118,39600.5834953704,2008-06-01,14:00:14
39.983099,116.348381,0,117,39600.5835185185,2008-06-01,14:00:16
39.983109,116.348413,0,116,39600.5835416667,2008-06-01,14:00:18
39.983109,116.348446,0,116,39600.5835648148,2008-06-01,14:00:20
39.983113,116.34848,0,116,39600.583587963,2008-06-01,14:00:22
39.983113,116.348512,0,115,39600.5836111111,2008-06-01,14:00:24
39.98312,116.348544,0,115,39600.5836342593,2008-06-01,14:00:26
39.983118,116.348574,0,116,39600.5836574074,2008-06-01,14:00:28
39.983104,116.34861,0,118,39600.5836805556,2008-06-01,14:00:30
39.983108,116.348644,0,121,39600.5837037037,2008-06-01,14:00:32
39.983108,116.348672,0,120,39600.5837268519,2008-06-01,14:00:34
39.983118,116.348713,0,121,39600.58375,2008-06-01,14:00:36
39.983129,116.348743,0,121,39600.5837731481,2008-06-01,14:00:38
39.983137,116.348786,0,122,39600.5837962963,2008-06-01,14:00:40
39.983147,116.348809,0,122,39600.5838194444,2008-06-01,14:00:42
39.983161,116.348828,0,120,39600.5838425926,2008-06-01,14:00:44
39.983178,116.348852,0,118,39600.5838657407,2008-06-01,14:00:46
39.9832,116.348881,0,119,39600.5838888889,2008-06-01,14:00:48
39.983221,116.348902,0,120,39600.583912037,2008-06-01,14:00:50
39.983235,116.348939,0,120,39600.5839351852,2008-06-01,14:00:52
39.983252,116.348976,0,120,39600.5839583333,2008-06-01,14:00:54
39.983278,116.349007,0,121,39600.5839814815,2008-06-01,14:00:56
39.983288,116.349035,0,122,39600.5840046296,2008-06-01,14:00:58
39.983315,116.349051,0,124,39600.5840277778,2008-06-01,14:01:00
39.983341,116.349066,0,123,39600.5840509259,2008-06-01,14:01:02
39.983368,116.349075,0,122,39600.5840740741,2008-06-01,14:01:04
39.983389,116.34909,0,122,39600.5840972222,2008-06-01,14:01:06
39.983406,116.349086,0,122,39600.5841203704,2008-06-01,14:01:08
39.983419,116.34909,0,123,39600.5841435185,2008-06-01,14:01:10
39.983446,116.349109,0,122,39600.5841666667,2008-06-01,14:01:12
39.983467,116.349116,0,123,39600.5841898148,2008-06-01,14:01:14
39.983493,116.349122,0,124,39600.584212963,2008-06-01,14:01:16
39.983514,116.349126,0,124,39600.5842361111,2008-06-01,14:01:18
39.983539,116.349117,0,128,39600.5842592593,2008-06-01,14:01:20
39.983551,116.349121,0,132,39600.5842824074,2008-06-01,14:01:22
39.983564,116.349109,0,135,39600.5843055556,2008-06-01,14:01:24
39.983596,116.349097,0,137,39600.5843287037,2008-06-01,14:01:26
39.983614,116.349106,0,140,39600.5843518519,2008-06-01,14:01:28
39.983628,116.349161,0,138,39600.584375,2008-06-01,14:01:30
39.983649,116.349169,0,135,39600.5843981481,2008-06-01,14:01:32
39.983654,116.349169,0,135,39600.5844212963,2008-06-01,14:01:34
39.983655,116.349155,0,140,39600.5844444444,2008-06-01,14:01:36
39.983659,116.349163,0,143,39600.5844675926,2008-06-01,14:01:38
39.983676,116.349186,0,142,39600.5844907407,2008-06-01,14:01:40
39.983686,116.349195,0,144,39600.5845138889,2008-06-01,14:01:42
39.983705,116.349169,0,148,39600.584537037,2008-06-01,14:01:44
39.983725,116.349197,0,152,39600.5845601852,2008-06-01,14:01:46
39.983727,116.349252,0,151,39600.5845833333,2008-06-01,14:01:48
39.983727,116.349321,0,149,39600.5846064815,2008-06-01,14:01:50
39.98373,116.349389,0,149,39600.5846296296,2008-06-01,14:01:52
39.983731,116.349436,0,149,39600.5846527778,2008-06-01,14:01:54
39.983744,116.349473,0,150,39600.5846759259,2008-06-01,14:01:56
39.983769,116.349504,0,152,39600.5846990741,2008-06-01,14:01:58
39.983777,116.349545,0,153,39600.5847222222,2008-06-01,14:02:00
39.983797,116.34958,0,154,39600.5847453704,2008-06-01,14:02:02
39.983811,116.349619,0,154,39600.5847685185,2008-06-01,14:02:04
39.98379,116.349679,0,157,39600.5847916667,2008-06-01,14:02:06
39.983813,116.349701,0,158,39600.5848148148,2008-06-01,14:02:08
39.983807,116.349728,0,159,39600.584837963,2008-06-01,14:02:10
39.983803,116.349747,0,157,39600.5848611111,2008-06-01,14:02:12
39.983815,116.349755,0,158,39600.5848842593,2008-06-01,14:02:14
39.983809,116.349783,0,160,39600.5849074074,2008-06-01,14:02:16
39.983804,116.349823,0,161,39600.5849305556,2008-06-01,14:02:18
39.983803,116.349864,0,163,39600.5849537037,2008-06-01,14:02:20
39.983801,116.34991,0,162,39600.5849768519,2008-06-01,14:02:22
39.983781,116.349947,0,165,39600.585,2008-06-01,14:02:24
39.983778,116.349981,0,167,39600.5850231481,2008-06-01,14:02:26
39.983767,116.35003,0,167,39600.5850462963,2008-06-01,14:02:28
39.98375,116.350071,0,169,39600.5850694444,2008-06-01,14:02:30
39.98374,116.350097,0,171,39600.5850925926,2008-06-01,14:02:32
39.983734,116.350129,0,172,39600.5851157407,2008-06-01,14:02:34
39.983736,116.350167,0,175,39600.5851388889,2008-06-01,14:02:36
39.983728,116.35021,0,176,39600.585162037,2008-06-01,14:02:38
39.983734,116.350242,0,177,39600.5851851852,2008-06-01,14:02:40
39.983728,116.350299,0,178,39600.5852083333,2008-06-01,14:02:42
39.983716,116.350348,0,178,39600.5852314815,2008-06-01,14:02:44
39.983722,116.350379,0,180,39600.5852546296,2008-06-01,14:02:46
39.983722,116.350427,0,183,39600.5852777778,2008-06-01,14:02:48
39.983721,116.350489,0,183,39600.5853009259,2008-06-01,14:02:50
39.983717,116.350526,0,185,39600.5853240741,2008-06-01,14:02:52
39.98372,116.350554,0,183,39600.5853472222,2008-06-01,14:02:54
39.983707,116.350582,0,181,39600.5853703704,2008-06-01,14:02:56
39.983691,116.350611,0,181,39600.5853935185,2008-06-01,14:02:58
39.98369,116.350636,0,183,39600.5854166667,2008-06-01,14:03:00
39.983692,116.350659,0,183,39600.5854398148,2008-06-01,14:03:02
39.983695,116.350677,0,183,39600.585462963,2008-06-01,14:03:04
39.983694,116.350714,0,184,39600.5854861111,2008-06-01,14:03:06
39.983699,116.350751,0,181,39600.5855092593,2008-06-01,14:03:08
39.983708,116.350781,0,180,39600.5855324074,2008-06-01,14:03:10
39.983707,116.35081,0,178,39600.5855555556,2008-06-01,14:03:12
39.983698,116.350836,0,176,39600.5855787037,2008-06-01,14:03:14
39.983691,116.350859,0,175,39600.5856018519,2008-06-01,14:03:16
39.983701,116.350897,0,170,39600.585625,2008-06-01,14:03:18
39.983707,116.35094,0,168,39600.5856481481,2008-06-01,14:03:20
39.983705,116.350963,0,166,39600.5856712963,2008-06-01,14:03:22
39.983702,116.351012,0,164,39600.5856944444,2008-06-01,14:03:24
39.983703,116.351059,0,162,39600.5857175926,2008-06-01,14:03:26
39.983719,116.351099,0,158,39600.5857407407,2008-06-01,14:03:28
39.983723,116.351132,0,156,39600.5857638889,2008-06-01,14:03:30
39.983723,116.351169,0,157,39600.585787037,2008-06-01,14:03:32
39.98373,116.351192,0,156,39600.5858101852,2008-06-01,14:03:34
39.983717,116.351223,0,158,39600.5858333333,2008-06-01,14:03:36
39.983713,116.351232,0,158,39600.5858564815,2008-06-01,14:03:38
39.983717,116.351254,0,159,39600.5858796296,2008-06-01,14:03:40
39.983708,116.35128,0,160,39600.5859027778,2008-06-01,14:03:42
39.983713,116.351313,0,163,39600.5859259259,2008-06-01,14:03:44
39.983715,116.35136,0,166,39600.5859490741,2008-06-01,14:03:46
39.983709,116.351387,0,169,39600.5859722222,2008-06-01,14:03:48
39.983731,116.3514,0,169,39600.5859953704,2008-06-01,14:03:50
39.983738,116.351447,0,172,39600.5860185185,2008-06-01,14:03:52
39.983741,116.351475,0,173,39600.5860416667,2008-06-01,14:03:54
39.983745,116.351505,0,174,39600.5860648148,2008-06-01,14:03:56
39.983752,116.351524,0,174,39600.586087963,2008-06-01,14:03:58
39.983766,116.351572,0,176,39600.5861111111,2008-06-01,14:04:00
39.983762,116.351604,0,178,39600.5861342593,2008-06-01,14:04:02
39.98377,116.351631,0,180,39600.5861574074,2008-06-01,14:04:04
39.983763,116.351655,0,182,39600.5861805556,2008-06-01,14:04:06
39.98377,116.351669,0,185,39600.5862037037,2008-06-01,14:04:08
39.983774,116.351691,0,186,39600.5862268518,2008-06-01,14:04:10
39.983772,116.351732,0,185,39600.58625,2008-06-01,14:04:12
39.98377,116.351759,0,183,39600.5862731481,2008-06-01,14:04:14
39.983788,116.351818,0,183,39600.5862962963,2008-06-01,14:04:16
39.983796,116.351826,0,183,39600.5863194444,2008-06-01,14:04:18
39.983814,116.351834,0,184,39600.5863425926,2008-06-01,14:04:20
39.983842,116.351807,0,182,39600.5863657407,2008-06-01,14:04:22
39.983876,116.351817,0,179,39600.5863888889,2008-06-01,14:04:24
39.983891,116.351822,0,178,39600.586412037,2008-06-01,14:04:26
39.983907,116.351839,0,177,39600.5864351852,2008-06-01,14:04:28
39.983896,116.351866,0,179,39600.5864583333,2008-06-01,14:04:30
39.983896,116.35188,0,179,39600.5864814815,2008-06-01,14:04:32
39.983897,116.351911,0,179,39600.5865046296,2008-06-01,14:04:34
39.983904,116.351929,0,178,39600.5865277778,2008-06-01,14:04:36
39.983905,116.351945,0,179,39600.5865509259,2008-06-01,14:04:38
39.98391,116.351988,0,180,39600.5865740741,2008-06-01,14:04:40
39.983918,116.352031,0,180,39600.5865972222,2008-06-01,14:04:42
39.983939,116.352099,0,180,39600.5866203704,2008-06-01,14:04:44
39.983988,116.352266,0,177,39600.5866435185,2008-06-01,14:04:46
39.984002,116.352355,0,175,39600.5866666667,2008-06-01,14:04:48
39.984022,116.352424,0,174,39600.5866898148,2008-06-01,14:04:50
39.984012,116.352478,0,174,39600.586712963,2008-06-01,14:04:52
39.984024,116.352534,0,174,39600.5867361111,2008-06-01,14:04:54
39.984026,116.352575,0,174,39600.5867592593,2008-06-01,14:04:56
39.984028,116.352612,0,174,39600.5867824074,2008-06-01,14:04:58
39.984038,116.352652,0,174,39600.5868055556,2008-06-01,14:05:00
39.984031,116.352696,0,175,39600.5868287037,2008-06-01,14:05:02
39.984043,116.352713,0,176,39600.5868518518,2008-06-01,14:05:04
39.984047,116.352725,0,178,39600.586875,2008-06-01,14:05:06
39.984094,116.352731,0,179,39600.5868981481,2008-06-01,14:05:08
39.984117,116.352727,0,181,39600.5869212963,2008-06-01,14:05:10
39.984171,116.352716,0,182,39600.5869444444,2008-06-01,14:05:12
39.984183,116.352705,0,184,39600.5869675926,2008-06-01,14:05:14
39.984183,116.352701,0,185,39600.5869907407,2008-06-01,14:05:16
39.984185,116.352709,0,188,39600.5870138889,2008-06-01,14:05:18
39.984206,116.3527,0,189,39600.587037037,2008-06-01,14:05:20
39.984216,116.352702,0,191,39600.5870601852,2008-06-01,14:05:22
39.984258,116.352726,0,191,39600.5870833333,2008-06-01,14:05:24
39.984281,116.352731,0,192,39600.5871064815,2008-06-01,14:05:26
39.984295,116.352729,0,194,39600.5871296296,2008-06-01,14:05:28
39.984325,116.35271,0,199,39600.5871527778,2008-06-01,14:05:30
39.984362,116.352691,0,203,39600.5871759259,2008-06-01,14:05:32
39.984397,116.352698,0,201,39600.5871990741,2008-06-01,14:05:34
39.984429,116.35269,0,202,39600.5872222222,2008-06-01,14:05:36
39.984444,116.352683,0,201,39600.5872453704,2008-06-01,14:05:38
39.984462,116.352657,0,202,39600.5872685185,2008-06-01,14:05:40
39.984475,116.352687,0,205,39600.5872916667,2008-06-01,14:05:42
39.984498,116.352665,0,207,39600.5873148148,2008-06-01,14:05:44
39.98452,116.352654,0,218,39600.587337963,2008-06-01,14:05:46
39.984531,116.352661,0,226,39600.5873611111,2008-06-01,14:05:48
39.984528,116.352717,0,233,39600.5873842593,2008-06-01,14:05:50
39.984536,116.352727,0,233,39600.5874074074,2008-06-01,14:05:52
39.984541,116.352726,0,232,39600.5874305556,2008-06-01,14:05:54
39.984558,116.352713,0,229,39600.5874537037,2008-06-01,14:05:56
39.984568,116.3527,0,230,39600.5874768518,2008-06-01,14:05:58
39.984592,116.352689,0,231,39600.5875,2008-06-01,14:06:00
39.984681,116.352575,0,216,39600.5875231481,2008-06-01,14:06:02
39.984736,116.352524,0,209,39600.5875462963,2008-06-01,14:06:04
39.984772,116.352497,0,208,39600.5875694444,2008-06-01,14:06:06
39.984796,116.352507,0,210,39600.5875925926,2008-06-01,14:06:08
39.984814,116.352492,0,210,39600.5876157407,2008-06-01,14:06:10
39.984824,116.35252,0,207,39600.5876388889,2008-06-01,14:06:12
39.984825,116.352559,0,206,39600.587662037,2008-06-01,14:06:14
39.984824,116.352604,0,206,39600.5876851852,2008-06-01,14:06:16
39.984829,116.352665,0,206,39600.5877083333,2008-06-01,14:06:18
39.984829,116.352689,0,207,39600.5877314815,2008-06-01,14:06:20
39.98484,116.352706,0,207,39600.5877546296,2008-06-01,14:06:22
39.984845,116.352736,0,206,39600.5877777778,2008-06-01,14:06:24
39.984849,116.352758,0,205,39600.5878009259,2008-06-01,14:06:26
39.98485,116.352776,0,205,39600.5878240741,2008-06-01,14:06:28
39.98484,116.352802,0,208,39600.5878472222,2008-06-01,14:06:30
39.984853,116.352829,0,211,39600.5878703704,2008-06-01,14:06:32
39.984895,116.352887,0,217,39600.5878935185,2008-06-01,14:06:34
39.984895,116.35291,0,221,39600.5879166667,2008-06-01,14:06:36
39.984897,116.352929,0,224,39600.5879398148,2008-06-01,14:06:38
39.984897,116.35295,0,226,39600.587962963,2008-06-01,14:06:40
39.984906,116.352964,0,229,39600.5879861111,2008-06-01,14:06:42
39.984926,116.353008,0,236,39600.5880092593,2008-06-01,14:06:44
39.984934,116.353014,0,242,39600.5880324074,2008-06-01,14:06:46
39.984947,116.353018,0,243,39600.5880555556,2008-06-01,14:06:48
39.984952,116.353021,0,244,39600.5880787037,2008-06-01,14:06:50
39.984953,116.353028,0,244,39600.5881018518,2008-06-01,14:06:52
39.984954,116.353041,0,245,39600.588125,2008-06-01,14:06:54
39.984948,116.353053,0,245,39600.5881481481,2008-06-01,14:06:56
39.98493,116.35306,0,245,39600.5881712963,2008-06-01,14:06:58
39.98492,116.353064,0,245,39600.5881944444,2008-06-01,14:07:00
39.98492,116.353067,0,245,39600.5882175926,2008-06-01,14:07:02
39.984921,116.353069,0,245,39600.5882407407,2008-06-01,14:07:04
39.984921,116.353071,0,245,39600.5882638889,2008-06-01,14:07:06
39.984918,116.35307,0,245,39600.588287037,2008-06-01,14:07:08
39.984962,116.352962,0,247,39600.5883564815,2008-06-01,14:07:14
39.985012,116.352827,0,252,39600.5883796296,2008-06-01,14:07:16
39.985025,116.352856,0,249,39600.5884027778,2008-06-01,14:07:18
39.985025,116.352854,0,249,39600.5884259259,2008-06-01,14:07:20
39.985024,116.352852,0,249,39600.5884490741,2008-06-01,14:07:22
39.985024,116.352849,0,249,39600.5884722222,2008-06-01,14:07:24
39.985023,116.352846,0,249,39600.5884953704,2008-06-01,14:07:26
39.985023,116.352843,0,249,39600.5885185185,2008-06-01,14:07:28
39.985022,116.35284,0,249,39600.5885416667,2008-06-01,14:07:30
39.985022,116.35284,0,249,39600.5885648148,2008-06-01,14:07:32
39.985022,116.35284,0,249,39600.588587963,2008-06-01,14:07:34
39.985023,116.352857,0,249,39600.5886111111,2008-06-01,14:07:36
39.985024,116.352952,0,254,39600.5886342593,2008-06-01,14:07:38
39.984951,116.352957,0,257,39600.5886574074,2008-06-01,14:07:40
39.984973,116.353049,0,249,39600.5886805556,2008-06-01,14:07:42
39.985069,116.35316,0,245,39600.5887037037,2008-06-01,14:07:44
39.985884,116.354464,0,234,39600.5887268518,2008-06-01,14:07:46
39.985391,116.354336,0,235,39600.58875,2008-06-01,14:07:48
39.985379,116.354277,0,237,39600.5887731481,2008-06-01,14:07:50
39.985261,116.354208,0,238,39600.5887962963,2008-06-01,14:07:52
39.985248,116.354175,0,239,39600.5888194444,2008-06-01,14:07:54
39.984782,116.352774,0,142,39600.589375,2008-06-01,14:08:42
39.984965,116.352996,0,203,39600.5939814815,2008-06-01,14:15:20
39.984995,116.353012,0,202,39600.5940046296,2008-06-01,14:15:22
39.985011,116.353022,0,200,39600.5940277778,2008-06-01,14:15:24
39.985016,116.353026,0,200,39600.5940509259,2008-06-01,14:15:26
39.985029,116.353024,0,199,39600.5940740741,2008-06-01,14:15:28
39.985034,116.353017,0,199,39600.5940972222,2008-06-01,14:15:30
39.985033,116.353014,0,199,39600.5941203704,2008-06-01,14:15:32
39.985033,116.353011,0,199,39600.5941435185,2008-06-01,14:15:34
39.985032,116.353009,0,199,39600.5941666667,2008-06-01,14:15:36
39.985032,116.353006,0,199,39600.5941898148,2008-06-01,14:15:38
39.985031,116.353002,0,199,39600.594212963,2008-06-01,14:15:40
39.985031,116.353,0,199,39600.5942361111,2008-06-01,14:15:42
39.985031,116.352999,0,199,39600.5942592593,2008-06-01,14:15:44
39.985031,116.352997,0,199,39600.5942824074,2008-06-01,14:15:46
39.985032,116.352998,0,199,39600.5943055556,2008-06-01,14:15:48
39.98503,116.352994,0,199,39600.5943287037,2008-06-01,14:15:50
39.985018,116.35294,0,199,39600.5943518518,2008-06-01,14:15:52
39.984986,116.352895,0,199,39600.594375,2008-06-01,14:15:54
39.984967,116.352845,0,200,39600.5943981481,2008-06-01,14:15:56
39.984962,116.352799,0,200,39600.5944212963,2008-06-01,14:15:58
39.984952,116.352761,0,201,39600.5944444444,2008-06-01,14:16:00
39.98494,116.352733,0,201,39600.5944675926,2008-06-01,14:16:02
39.984925,116.352701,0,201,39600.5944907407,2008-06-01,14:16:04
39.984929,116.352679,0,201,39600.5945138889,2008-06-01,14:16:06
39.984963,116.352683,0,201,39600.594537037,2008-06-01,14:16:08
39.984986,116.352668,0,201,39600.5945601852,2008-06-01,14:16:10
39.985001,116.352663,0,200,39600.5945833333,2008-06-01,14:16:12
39.985018,116.352668,0,199,39600.5946064815,2008-06-01,14:16:14
39.985035,116.352685,0,197,39600.5946296296,2008-06-01,14:16:16
39.985034,116.352692,0,197,39600.5946527778,2008-06-01,14:16:18
39.985033,116.352691,0,197,39600.5946759259,2008-06-01,14:16:20
39.985032,116.352687,0,197,39600.5946990741,2008-06-01,14:16:22
39.985029,116.352683,0,197,39600.5947222222,2008-06-01,14:16:24
39.985028,116.35268,0,197,39600.5947453704,2008-06-01,14:16:26
39.985027,116.352683,0,197,39600.5947685185,2008-06-01,14:16:28
39.985027,116.352685,0,197,39600.5947916667,2008-06-01,14:16:30
39.985026,116.352684,0,197,39600.5948148148,2008-06-01,14:16:32
39.985025,116.352688,0,197,39600.594837963,2008-06-01,14:16:34
39.985025,116.352692,0,197,39600.5948611111,2008-06-01,14:16:36
39.985025,116.352695,0,197,39600.5948842593,2008-06-01,14:16:38
39.985024,116.352698,0,197,39600.5949074074,2008-06-01,14:16:40
39.985023,116.352697,0,197,39600.5949305556,2008-06-01,14:16:42
39.985021,116.352692,0,197,39600.5949537037,2008-06-01,14:16:44
39.98502,116.352687,0,197,39600.5949768518,2008-06-01,14:16:46
39.985019,116.352681,0,197,39600.595,2008-06-01,14:16:48
39.985018,116.352678,0,197,39600.5950231481,2008-06-01,14:16:50
39.985018,116.352677,0,197,39600.5950462963,2008-06-01,14:16:52
39.985018,116.352677,0,197,39600.5950694444,2008-06-01,14:16:54
39.985017,116.352676,0,197,39600.5950925926,2008-06-01,14:16:56
39.985017,116.352671,0,197,39600.5951157407,2008-06-01,14:16:58
39.985016,116.352667,0,197,39600.5951388889,2008-06-01,14:17:00
39.985015,116.352665,0,197,39600.595162037,2008-06-01,14:17:02
39.985015,116.352663,0,197,39600.5951851852,2008-06-01,14:17:04
39.985014,116.352661,0,197,39600.5952083333,2008-06-01,14:17:06
39.985014,116.35266,0,197,39600.5952314815,2008-06-01,14:17:08
39.985013,116.35266,0,197,39600.5952546296,2008-06-01,14:17:10
39.985012,116.352658,0,197,39600.5952777778,2008-06-01,14:17:12
39.985011,116.352657,0,197,39600.5953009259,2008-06-01,14:17:14
39.98501,116.352654,0,197,39600.5953240741,2008-06-01,14:17:16
39.984997,116.352641,0,197,39600.5953472222,2008-06-01,14:17:18
39.984977,116.35261,0,197,39600.5953703704,2008-06-01,14:17:20
39.98496,116.352588,0,197,39600.5953935185,2008-06-01,14:17:22
39.984938,116.352588,0,198,39600.5954166667,2008-06-01,14:17:24
39.984922,116.352587,0,199,39600.5954398148,2008-06-01,14:17:26
39.984921,116.352592,0,199,39600.595462963,2008-06-01,14:17:28
39.984924,116.35259,0,199,39600.5954861111,2008-06-01,14:17:30
39.984914,116.352581,0,199,39600.5955092593,2008-06-01,14:17:32
39.984913,116.35258,0,199,39600.5955324074,2008-06-01,14:17:34
39.984911,116.352577,0,199,39600.5955555556,2008-06-01,14:17:36
39.98491,116.352576,0,199,39600.5955787037,2008-06-01,14:17:38
39.98491,116.352576,0,199,39600.5956018518,2008-06-01,14:17:40
39.98491,116.352578,0,199,39600.595625,2008-06-01,14:17:42
39.984909,116.352578,0,199,39600.5956481481,2008-06-01,14:17:44
39.984908,116.352577,0,199,39600.5956712963,2008-06-01,14:17:46
39.984906,116.352573,0,199,39600.5956944444,2008-06-01,14:17:48
39.984862,116.352565,0,199,39600.5957175926,2008-06-01,14:17:50
39.984843,116.352568,0,200,39600.5957407407,2008-06-01,14:17:52
39.984827,116.352571,0,200,39600.5957638889,2008-06-01,14:17:54
39.984804,116.352581,0,201,39600.595787037,2008-06-01,14:17:56
39.984786,116.352587,0,201,39600.5958101852,2008-06-01,14:17:58
39.98479,116.352584,0,201,39600.5958333333,2008-06-01,14:18:00
39.984797,116.352573,0,201,39600.5958564815,2008-06-01,14:18:02
39.984807,116.352571,0,201,39600.5958796296,2008-06-01,14:18:04
39.984815,116.352585,0,201,39600.5959027778,2008-06-01,14:18:06
39.984821,116.352595,0,201,39600.5959259259,2008-06-01,14:18:08
39.984823,116.352606,0,201,39600.5959490741,2008-06-01,14:18:10
39.984823,116.352606,0,201,39600.5959722222,2008-06-01,14:18:12
39.984824,116.352607,0,201,39600.5959953704,2008-06-01,14:18:14
39.984824,116.352609,0,201,39600.5960185185,2008-06-01,14:18:16
39.984824,116.35261,0,201,39600.5960416667,2008-06-01,14:18:18
39.984823,116.352611,0,201,39600.5960648148,2008-06-01,14:18:20
39.984823,116.35261,0,201,39600.596087963,2008-06-01,14:18:22
39.984822,116.352608,0,201,39600.5961111111,2008-06-01,14:18:24
39.984821,116.352608,0,201,39600.5961342593,2008-06-01,14:18:26
39.98482,116.35261,0,201,39600.5961574074,2008-06-01,14:18:28
39.98482,116.352609,0,201,39600.5961805556,2008-06-01,14:18:30
39.984819,116.352607,0,201,39600.5962037037,2008-06-01,14:18:32
39.984818,116.352607,0,201,39600.5962268518,2008-06-01,14:18:34
39.984819,116.352611,0,201,39600.59625,2008-06-01,14:18:36
39.98482,116.352616,0,201,39600.5962731481,2008-06-01,14:18:38
39.984821,116.352621,0,201,39600.5962962963,2008-06-01,14:18:40
39.984817,116.352648,0,201,39600.5963194444,2008-06-01,14:18:42
39.984822,116.352665,0,201,39600.5963425926,2008-06-01,14:18:44
39.984819,116.352677,0,201,39600.5963657407,2008-06-01,14:18:46
39.984809,116.352677,0,201,39600.5963888889,2008-06-01,14:18:48
39.984815,116.352673,0,201,39600.596412037,2008-06-01,14:18:50
39.984816,116.352682,0,202,39600.5964351852,2008-06-01,14:18:52
39.984817,116.352687,0,202,39600.5964583333,2008-06-01,14:18:54
39.984817,116.352688,0,202,39600.5964814815,2008-06-01,14:18:56
39.984817,116.352686,0,202,39600.5965046296,2008-06-01,14:18:58
39.984816,116.352683,0,202,39600.5965277778,2008-06-01,14:19:00
39.984815,116.352682,0,202,39600.5965509259,2008-06-01,14:19:02
39.984815,116.35268,0,202,39600.5965740741,2008-06-01,14:19:04
39.984815,116.352679,0,202,39600.5965972222,2008-06-01,14:19:06
39.984815,116.352676,0,202,39600.5966203704,2008-06-01,14:19:08
39.984814,116.352674,0,202,39600.5966435185,2008-06-01,14:19:10
39.984815,116.352673,0,202,39600.5966666667,2008-06-01,14:19:12
39.984815,116.352673,0,202,39600.5966898148,2008-06-01,14:19:14
39.984815,116.352673,0,202,39600.596712963,2008-06-01,14:19:16
39.984815,116.352672,0,202,39600.5967361111,2008-06-01,14:19:18
39.984816,116.352673,0,202,39600.5967592593,2008-06-01,14:19:20
39.984817,116.352674,0,202,39600.5967824074,2008-06-01,14:19:22
39.984817,116.352674,0,202,39600.5968055556,2008-06-01,14:19:24
39.984818,116.35267,0,202,39600.5968287037,2008-06-01,14:19:26
39.984817,116.352667,0,202,39600.5968518518,2008-06-01,14:19:28
39.984818,116.352668,0,202,39600.596875,2008-06-01,14:19:30
39.984819,116.35267,0,202,39600.5968981481,2008-06-01,14:19:32
39.98482,116.35267,0,202,39600.5969212963,2008-06-01,14:19:34
39.98482,116.352669,0,202,39600.5969444444,2008-06-01,14:19:36
39.98482,116.352664,0,202,39600.5969675926,2008-06-01,14:19:38
39.984844,116.352649,0,203,39600.5969907407,2008-06-01,14:19:40
39.984871,116.352626,0,205,39600.5970138889,2008-06-01,14:19:42
39.98487,116.352622,0,205,39600.597037037,2008-06-01,14:19:44
39.98487,116.352622,0,205,39600.5970601852,2008-06-01,14:19:46
39.98487,116.35262,0,205,39600.5970833333,2008-06-01,14:19:48
39.98487,116.352616,0,205,39600.5971064815,2008-06-01,14:19:50
39.984869,116.35261,0,205,39600.5971296296,2008-06-01,14:19:52
39.984872,116.352595,0,206,39600.5971527778,2008-06-01,14:19:54
39.984878,116.352585,0,207,39600.5971759259,2008-06-01,14:19:56
39.984881,116.35258,0,208,39600.5971990741,2008-06-01,14:19:58
39.984881,116.35258,0,208,39600.5972222222,2008-06-01,14:20:00
39.984882,116.352581,0,208,39600.5972453704,2008-06-01,14:20:02
39.984883,116.352585,0,208,39600.5972685185,2008-06-01,14:20:04
39.984884,116.352589,0,208,39600.5972916667,2008-06-01,14:20:06
39.984885,116.352591,0,208,39600.5973148148,2008-06-01,14:20:08
39.984886,116.352591,0,208,39600.597337963,2008-06-01,14:20:10
39.984886,116.352587,0,208,39600.5973611111,2008-06-01,14:20:12
39.984885,116.352583,0,208,39600.5973842593,2008-06-01,14:20:14
39.984885,116.35258,0,208,39600.5974074074,2008-06-01,14:20:16
39.984884,116.352578,0,208,39600.5974305556,2008-06-01,14:20:18
39.984884,116.352576,0,208,39600.5974537037,2008-06-01,14:20:20
39.984883,116.352572,0,208,39600.5974768519,2008-06-01,14:20:22
39.984884,116.352574,0,208,39600.5975,2008-06-01,14:20:24
39.984884,116.352576,0,208,39600.5975231482,2008-06-01,14:20:26
39.984885,116.35258,0,208,39600.5975462963,2008-06-01,14:20:28
39.984886,116.352585,0,208,39600.5975694444,2008-06-01,14:20:30
39.984876,116.352594,0,209,39600.5975925926,2008-06-01,14:20:32
39.984869,116.352601,0,210,39600.5976157407,2008-06-01,14:20:34
39.984867,116.352613,0,211,39600.5976388889,2008-06-01,14:20:36
39.984874,116.352631,0,211,39600.597662037,2008-06-01,14:20:38
39.984879,116.352677,0,213,39600.5976851852,2008-06-01,14:20:40
39.98489,116.352714,0,214,39600.5977083333,2008-06-01,14:20:42
39.984899,116.352742,0,214,39600.5977314815,2008-06-01,14:20:44
39.984898,116.352762,0,215,39600.5977546296,2008-06-01,14:20:46
39.98489,116.352791,0,215,39600.5977777778,2008-06-01,14:20:48
39.984896,116.352811,0,215,39600.5978009259,2008-06-01,14:20:50
39.9849,116.352825,0,216,39600.5978240741,2008-06-01,14:20:52
39.984889,116.352832,0,217,39600.5978472222,2008-06-01,14:20:54
39.984876,116.352832,0,217,39600.5978703704,2008-06-01,14:20:56
39.984867,116.352834,0,217,39600.5978935185,2008-06-01,14:20:58
39.984866,116.352833,0,217,39600.5979166667,2008-06-01,14:21:00
39.984865,116.352833,0,217,39600.5979398148,2008-06-01,14:21:02
39.984864,116.352831,0,217,39600.597962963,2008-06-01,14:21:04
39.984863,116.352825,0,217,39600.5979861111,2008-06-01,14:21:06
39.984862,116.352823,0,218,39600.5980092593,2008-06-01,14:21:08
39.984862,116.352823,0,218,39600.5980324074,2008-06-01,14:21:10
39.984862,116.352822,0,218,39600.5980555556,2008-06-01,14:21:12
39.984862,116.35282,0,218,39600.5980787037,2008-06-01,14:21:14
39.984862,116.352821,0,218,39600.5981018519,2008-06-01,14:21:16
39.984862,116.352823,0,218,39600.598125,2008-06-01,14:21:18
39.984862,116.352824,0,218,39600.5981481481,2008-06-01,14:21:20
39.984862,116.352826,0,218,39600.5981712963,2008-06-01,14:21:22
39.984862,116.352828,0,218,39600.5981944444,2008-06-01,14:21:24
39.984863,116.352831,0,218,39600.5982175926,2008-06-01,14:21:26
39.984864,116.352837,0,218,39600.5982407407,2008-06-01,14:21:28
39.984869,116.352839,0,218,39600.5982638889,2008-06-01,14:21:30
39.98487,116.352833,0,219,39600.598287037,2008-06-01,14:21:32
39.984872,116.352824,0,219,39600.5983101852,2008-06-01,14:21:34
39.984872,116.35282,0,219,39600.5983333333,2008-06-01,14:21:36
39.984875,116.352818,0,220,39600.5983564815,2008-06-01,14:21:38
39.984873,116.352821,0,220,39600.5983796296,2008-06-01,14:21:40
39.984873,116.352823,0,220,39600.5984027778,2008-06-01,14:21:42
39.984875,116.352827,0,220,39600.5984259259,2008-06-01,14:21:44
39.984876,116.352831,0,220,39600.5984490741,2008-06-01,14:21:46
39.984876,116.352834,0,220,39600.5984722222,2008-06-01,14:21:48
39.984883,116.352839,0,221,39600.5984953704,2008-06-01,14:21:50
39.984889,116.352851,0,221,39600.5985185185,2008-06-01,14:21:52
39.984906,116.352874,0,221,39600.5985416667,2008-06-01,14:21:54
39.984922,116.352902,0,221,39600.5985648148,2008-06-01,14:21:56
39.984936,116.352915,0,222,39600.598587963,2008-06-01,14:21:58
39.984955,116.352934,0,222,39600.5986111111,2008-06-01,14:22:00
39.984969,116.352946,0,222,39600.5986342593,2008-06-01,14:22:02
39.984973,116.352923,0,223,39600.5986574074,2008-06-01,14:22:04
39.984959,116.352773,0,211,39600.5986805556,2008-06-01,14:22:06
39.984944,116.352671,0,204,39600.5987037037,2008-06-01,14:22:08
39.984942,116.352669,0,203,39600.5987268519,2008-06-01,14:22:10
39.984935,116.352666,0,202,39600.59875,2008-06-01,14:22:12
39.984921,116.352641,0,200,39600.5987731481,2008-06-01,14:22:14
39.984919,116.352635,0,199,39600.5987962963,2008-06-01,14:22:16
39.984911,116.352603,0,197,39600.5988194444,2008-06-01,14:22:18
39.984901,116.352578,0,197,39600.5988425926,2008-06-01,14:22:20
39.984895,116.352546,0,195,39600.5988657407,2008-06-01,14:22:22
39.984961,116.352872,0,228,39600.6244907407,2008-06-01,14:59:16
39.984976,116.352894,0,229,39600.6245138889,2008-06-01,14:59:18
39.984977,116.352898,0,230,39600.624537037,2008-06-01,14:59:20
39.98497,116.35291,0,231,39600.6245601852,2008-06-01,14:59:22
39.984961,116.352921,0,231,39600.6245833333,2008-06-01,14:59:24
39.984958,116.352924,0,232,39600.6246064815,2008-06-01,14:59:26
39.984944,116.352942,0,234,39600.6246296296,2008-06-01,14:59:28
39.984936,116.352956,0,236,39600.6246527778,2008-06-01,14:59:30
39.984929,116.352973,0,238,39600.6246759259,2008-06-01,14:59:32
39.984929,116.352976,0,241,39600.6246990741,2008-06-01,14:59:34
39.984919,116.352978,0,243,39600.6247222222,2008-06-01,14:59:36
39.984915,116.352991,0,245,39600.6247453704,2008-06-01,14:59:38
39.984916,116.352997,0,245,39600.6247685185,2008-06-01,14:59:40
39.984918,116.353002,0,245,39600.6247916667,2008-06-01,14:59:42
39.984919,116.353007,0,245,39600.6248148148,2008-06-01,14:59:44
39.98492,116.353009,0,245,39600.624837963,2008-06-01,14:59:46
39.98492,116.353008,0,245,39600.6248611111,2008-06-01,14:59:48
39.98492,116.353006,0,245,39600.6248842593,2008-06-01,14:59:50
39.98492,116.353001,0,245,39600.6249074074,2008-06-01,14:59:52
39.984919,116.352998,0,245,39600.6249305556,2008-06-01,14:59:54
39.984919,116.352994,0,245,39600.6249537037,2008-06-01,14:59:56
39.984918,116.352992,0,245,39600.6249768519,2008-06-01,14:59:58
39.984918,116.352988,0,245,39600.625,2008-06-01,15:00:00
39.984917,116.352984,0,245,39600.6250231481,2008-06-01,15:00:02
39.984917,116.352979,0,245,39600.6250462963,2008-06-01,15:00:04
39.984916,116.352975,0,245,39600.6250694444,2008-06-01,15:00:06
39.984917,116.352975,0,245,39600.6250925926,2008-06-01,15:00:08
39.984917,116.352976,0,245,39600.6251157407,2008-06-01,15:00:10
39.984917,116.352976,0,245,39600.6251388889,2008-06-01,15:00:12
39.984917,116.352973,0,245,39600.625162037,2008-06-01,15:00:14
39.984916,116.352973,0,245,39600.6251851852,2008-06-01,15:00:16
39.984916,116.352972,0,245,39600.6252083333,2008-06-01,15:00:18
39.984916,116.352972,0,245,39600.6252314815,2008-06-01,15:00:20
39.984915,116.352973,0,245,39600.6252546296,2008-06-01,15:00:22
39.984915,116.352973,0,245,39600.6252777778,2008-06-01,15:00:24
39.984915,116.352973,0,245,39600.6253009259,2008-06-01,15:00:26
39.984915,116.352972,0,245,39600.6253240741,2008-06-01,15:00:28
39.984911,116.352958,0,245,39600.6253472222,2008-06-01,15:00:30
39.984906,116.352935,0,244,39600.6253703704,2008-06-01,15:00:32
39.984918,116.352894,0,244,39600.6253935185,2008-06-01,15:00:34
39.984928,116.352866,0,241,39600.6254166667,2008-06-01,15:00:36
39.984933,116.352843,0,240,39600.6254398148,2008-06-01,15:00:38
39.984932,116.35284,0,240,39600.625462963,2008-06-01,15:00:40
39.984932,116.352836,0,240,39600.6254861111,2008-06-01,15:00:42
39.984931,116.352833,0,240,39600.6255092593,2008-06-01,15:00:44
39.984931,116.352833,0,239,39600.6255324074,2008-06-01,15:00:46
39.984931,116.35283,0,239,39600.6255555556,2008-06-01,15:00:48
39.98493,116.352826,0,239,39600.6255787037,2008-06-01,15:00:50
39.98493,116.352821,0,239,39600.6256018518,2008-06-01,15:00:52
39.984929,116.352817,0,239,39600.625625,2008-06-01,15:00:54
39.984929,116.352817,0,239,39600.6256481481,2008-06-01,15:00:56
39.984929,116.352819,0,239,39600.6256712963,2008-06-01,15:00:58
39.98493,116.352824,0,239,39600.6256944444,2008-06-01,15:01:00
39.984936,116.352807,0,239,39600.6257175926,2008-06-01,15:01:02
39.984943,116.352777,0,238,39600.6257407407,2008-06-01,15:01:04
39.98494,116.35277,0,238,39600.6257638889,2008-06-01,15:01:06
39.984941,116.352771,0,238,39600.625787037,2008-06-01,15:01:08
39.984941,116.352771,0,238,39600.6258101852,2008-06-01,15:01:10
39.98494,116.352769,0,238,39600.6258333333,2008-06-01,15:01:12
39.98494,116.352769,0,239,39600.6258564815,2008-06-01,15:01:14
39.984941,116.352772,0,239,39600.6258796296,2008-06-01,15:01:16
39.984941,116.352777,0,239,39600.6259027778,2008-06-01,15:01:18
39.984942,116.352778,0,239,39600.6259259259,2008-06-01,15:01:20
39.984941,116.352775,0,239,39600.6259490741,2008-06-01,15:01:22
39.98494,116.352771,0,239,39600.6259722222,2008-06-01,15:01:24
39.984939,116.352769,0,239,39600.6259953704,2008-06-01,15:01:26
39.984938,116.352764,0,239,39600.6260185185,2008-06-01,15:01:28
39.984937,116.352759,0,239,39600.6260416667,2008-06-01,15:01:30
39.984935,116.352754,0,239,39600.6260648148,2008-06-01,15:01:32
39.984934,116.352749,0,239,39600.626087963,2008-06-01,15:01:34
39.984932,116.352743,0,239,39600.6261111111,2008-06-01,15:01:36
39.984931,116.352738,0,239,39600.6261342593,2008-06-01,15:01:38
39.984931,116.352735,0,239,39600.6261574074,2008-06-01,15:01:40
39.98493,116.352732,0,239,39600.6261805556,2008-06-01,15:01:42
39.98493,116.352728,0,238,39600.6262037037,2008-06-01,15:01:44
39.98493,116.352726,0,238,39600.6262268518,2008-06-01,15:01:46
39.98493,116.352727,0,238,39600.62625,2008-06-01,15:01:48
39.98493,116.35273,0,238,39600.6262731481,2008-06-01,15:01:50
39.984931,116.352733,0,238,39600.6262962963,2008-06-01,15:01:52
39.984932,116.352735,0,238,39600.6263194444,2008-06-01,15:01:54
39.984932,116.352736,0,238,39600.6263425926,2008-06-01,15:01:56
39.984932,116.352739,0,238,39600.6263657407,2008-06-01,15:01:58
39.984933,116.352742,0,238,39600.6263888889,2008-06-01,15:02:00
39.984933,116.352743,0,238,39600.626412037,2008-06-01,15:02:02
39.984933,116.352742,0,238,39600.6264351852,2008-06-01,15:02:04
39.984932,116.35274,0,238,39600.6264583333,2008-06-01,15:02:06
39.984932,116.35274,0,238,39600.6264814815,2008-06-01,15:02:08
39.984932,116.352741,0,238,39600.6265046296,2008-06-01,15:02:10
39.984931,116.352743,0,238,39600.6265277778,2008-06-01,15:02:12
39.984932,116.352746,0,238,39600.6265509259,2008-06-01,15:02:14
39.984932,116.352748,0,238,39600.6265740741,2008-06-01,15:02:16
39.984933,116.352752,0,239,39600.6265972222,2008-06-01,15:02:18
39.984934,116.352757,0,239,39600.6266203704,2008-06-01,15:02:20
39.984935,116.352759,0,238,39600.6266435185,2008-06-01,15:02:22
39.984936,116.352763,0,238,39600.6266666667,2008-06-01,15:02:24
39.984937,116.352769,0,239,39600.6266898148,2008-06-01,15:02:26
39.984938,116.352775,0,239,39600.626712963,2008-06-01,15:02:28
39.984945,116.352778,0,239,39600.6267361111,2008-06-01,15:02:30
39.984957,116.352787,0,239,39600.6267592593,2008-06-01,15:02:32
39.984972,116.352807,0,240,39600.6267824074,2008-06-01,15:02:34
39.984983,116.352839,0,242,39600.6268055556,2008-06-01,15:02:36
39.984994,116.352866,0,242,39600.6268287037,2008-06-01,15:02:38
39.984997,116.352896,0,243,39600.6268518518,2008-06-01,15:02:40
39.984993,116.352924,0,244,39600.626875,2008-06-01,15:02:42
39.984993,116.352959,0,245,39600.6268981481,2008-06-01,15:02:44
39.984991,116.352977,0,245,39600.6269212963,2008-06-01,15:02:46
39.984985,116.352991,0,246,39600.6269444444,2008-06-01,15:02:48
39.984981,116.353013,0,246,39600.6269675926,2008-06-01,15:02:50
39.984984,116.353044,0,247,39600.6269907407,2008-06-01,15:02:52
39.98499,116.35305,0,247,39600.6270138889,2008-06-01,15:02:54
39.985006,116.353062,0,248,39600.627037037,2008-06-01,15:02:56
39.985032,116.353078,0,248,39600.6270601852,2008-06-01,15:02:58
39.985057,116.353112,0,249,39600.6270833333,2008-06-01,15:03:00
39.985051,116.353119,0,251,39600.6271064815,2008-06-01,15:03:02
39.98497,116.352969,0,254,39600.6271296296,2008-06-01,15:03:04
39.984943,116.3529,0,255,39600.6271527778,2008-06-01,15:03:06
39.984933,116.352871,0,256,39600.6271759259,2008-06-01,15:03:08
39.984933,116.352868,0,256,39600.6271990741,2008-06-01,15:03:10
39.984932,116.352862,0,256,39600.6272222222,2008-06-01,15:03:12
39.984931,116.352856,0,256,39600.6272453704,2008-06-01,15:03:14
39.984931,116.352852,0,256,39600.6272685185,2008-06-01,15:03:16
39.98493,116.352848,0,256,39600.6272916667,2008-06-01,15:03:18
39.98493,116.352844,0,256,39600.6273148148,2008-06-01,15:03:20
39.984932,116.352828,0,256,39600.627337963,2008-06-01,15:03:22
39.984941,116.352796,0,256,39600.6273611111,2008-06-01,15:03:24
39.984945,116.352784,0,256,39600.6273842593,2008-06-01,15:03:26
39.984944,116.352778,0,256,39600.6274074074,2008-06-01,15:03:28
39.984944,116.352773,0,255,39600.6274305556,2008-06-01,15:03:30
39.984944,116.352768,0,255,39600.6274537037,2008-06-01,15:03:32
39.984943,116.352762,0,255,39600.6274768518,2008-06-01,15:03:34
39.984942,116.352757,0,255,39600.6275,2008-06-01,15:03:36
39.984941,116.352753,0,255,39600.6275231481,2008-06-01,15:03:38
39.98494,116.352749,0,255,39600.6275462963,2008-06-01,15:03:40
39.98494,116.352749,0,255,39600.6275694444,2008-06-01,15:03:42
39.98494,116.352751,0,255,39600.6275925926,2008-06-01,15:03:44
39.98494,116.352748,0,255,39600.6276157407,2008-06-01,15:03:46
39.984939,116.352744,0,255,39600.6276388889,2008-06-01,15:03:48
39.984939,116.352739,0,255,39600.627662037,2008-06-01,15:03:50
39.984939,116.352737,0,255,39600.6276851852,2008-06-01,15:03:52
39.98494,116.352741,0,255,39600.6277083333,2008-06-01,15:03:54
39.98494,116.352744,0,255,39600.6277314815,2008-06-01,15:03:56
39.98494,116.352744,0,255,39600.6277546296,2008-06-01,15:03:58
39.984939,116.352743,0,255,39600.6277777778,2008-06-01,15:04:00
39.984938,116.352739,0,255,39600.6278009259,2008-06-01,15:04:02
39.984937,116.352734,0,255,39600.6278240741,2008-06-01,15:04:04
39.984936,116.352729,0,255,39600.6278472222,2008-06-01,15:04:06
39.984936,116.352724,0,255,39600.6278703704,2008-06-01,15:04:08
39.984935,116.352718,0,255,39600.6278935185,2008-06-01,15:04:10
39.984934,116.352712,0,254,39600.6279166667,2008-06-01,15:04:12
39.984933,116.352707,0,254,39600.6279398148,2008-06-01,15:04:14
39.984932,116.352703,0,254,39600.627962963,2008-06-01,15:04:16
39.984931,116.3527,0,254,39600.6279861111,2008-06-01,15:04:18
39.984933,116.352673,0,254,39600.6280092593,2008-06-01,15:04:20
39.984935,116.352647,0,253,39600.6280324074,2008-06-01,15:04:22
39.984942,116.352625,0,252,39600.6280555556,2008-06-01,15:04:24
39.984943,116.352606,0,252,39600.6280787037,2008-06-01,15:04:26
39.984955,116.352583,0,252,39600.6281018518,2008-06-01,15:04:28
39.984957,116.352567,0,251,39600.628125,2008-06-01,15:04:30
39.984961,116.352567,0,251,39600.6281481481,2008-06-01,15:04:32
39.984962,116.35257,0,250,39600.6281712963,2008-06-01,15:04:34
39.984962,116.352568,0,250,39600.6281944444,2008-06-01,15:04:36
39.984962,116.352569,0,250,39600.6282175926,2008-06-01,15:04:38
39.984962,116.352571,0,250,39600.6282407407,2008-06-01,15:04:40
39.984963,116.35257,0,250,39600.6282638889,2008-06-01,15:04:42
39.984962,116.352568,0,250,39600.628287037,2008-06-01,15:04:44
39.984962,116.352565,0,250,39600.6283101852,2008-06-01,15:04:46
39.984961,116.35256,0,250,39600.6283333333,2008-06-01,15:04:48
39.984945,116.352555,0,251,39600.6283564815,2008-06-01,15:04:50
39.984935,116.352593,0,252,39600.6283796296,2008-06-01,15:04:52
39.984928,116.352599,0,253,39600.6284027778,2008-06-01,15:04:54
39.984927,116.352598,0,253,39600.6284259259,2008-06-01,15:04:56
39.984917,116.352586,0,253,39600.6284490741,2008-06-01,15:04:58
39.984904,116.352583,0,254,39600.6284722222,2008-06-01,15:05:00
39.984896,116.352553,0,254,39600.6284953704,2008-06-01,15:05:02
39.9849,116.352567,0,254,39600.6285185185,2008-06-01,15:05:04
39.984904,116.352574,0,254,39600.6285416667,2008-06-01,15:05:06
39.984907,116.352586,0,254,39600.6285648148,2008-06-01,15:05:08
39.984902,116.352588,0,254,39600.628587963,2008-06-01,15:05:10
39.984905,116.352577,0,254,39600.6286111111,2008-06-01,15:05:12
39.984906,116.352574,0,254,39600.6286342593,2008-06-01,15:05:14
39.984911,116.352568,0,253,39600.6286574074,2008-06-01,15:05:16
39.984923,116.352561,0,253,39600.6286805556,2008-06-01,15:05:18
39.98493,116.352565,0,252,39600.6287037037,2008-06-01,15:05:20
39.98493,116.352565,0,252,39600.6287268519,2008-06-01,15:05:22
39.984931,116.352568,0,252,39600.62875,2008-06-01,15:05:24
39.984933,116.352573,0,252,39600.6287731482,2008-06-01,15:05:26
39.984933,116.352578,0,252,39600.6287962963,2008-06-01,15:05:28
39.984933,116.352579,0,252,39600.6288194444,2008-06-01,15:05:30
39.984933,116.35258,0,252,39600.6288425926,2008-06-01,15:05:32
39.984932,116.352583,0,252,39600.6288657407,2008-06-01,15:05:34
39.984932,116.352586,0,252,39600.6288888889,2008-06-01,15:05:36
39.984931,116.352586,0,252,39600.628912037,2008-06-01,15:05:38
39.98493,116.352588,0,252,39600.6289351852,2008-06-01,15:05:40
39.984931,116.352592,0,252,39600.6289583333,2008-06-01,15:05:42
39.98493,116.352596,0,252,39600.6289814815,2008-06-01,15:05:44
39.98493,116.352601,0,252,39600.6290046296,2008-06-01,15:05:46
39.984918,116.352619,0,252,39600.6290277778,2008-06-01,15:05:48
39.984897,116.352654,0,252,39600.6290509259,2008-06-01,15:05:50
39.984882,116.352678,0,251,39600.6290740741,2008-06-01,15:05:52
39.984873,116.352696,0,251,39600.6290972222,2008-06-01,15:05:54
39.984862,116.352718,0,250,39600.6291203704,2008-06-01,15:05:56
39.984855,116.352736,0,250,39600.6291435185,2008-06-01,15:05:58
39.984846,116.352746,0,250,39600.6291666667,2008-06-01,15:06:00
39.984859,116.352731,0,250,39600.6291898148,2008-06-01,15:06:02
39.984873,116.352727,0,249,39600.629212963,2008-06-01,15:06:04
39.984885,116.352722,0,249,39600.6292361111,2008-06-01,15:06:06
39.984909,116.352719,0,248,39600.6292592593,2008-06-01,15:06:08
39.984931,116.352716,0,247,39600.6292824074,2008-06-01,15:06:10
39.984961,116.35271,0,246,39600.6293055556,2008-06-01,15:06:12
39.984991,116.352701,0,245,39600.6293287037,2008-06-01,15:06:14
39.984992,116.352704,0,244,39600.6293518519,2008-06-01,15:06:16
39.984993,116.352705,0,244,39600.629375,2008-06-01,15:06:18
39.984994,116.352707,0,244,39600.6293981481,2008-06-01,15:06:20
39.984994,116.352706,0,244,39600.6294212963,2008-06-01,15:06:22
39.985006,116.352674,0,243,39600.6294444444,2008-06-01,15:06:24
39.985016,116.352656,0,242,39600.6294675926,2008-06-01,15:06:26
39.985012,116.352648,0,241,39600.6294907407,2008-06-01,15:06:28
39.985011,116.352645,0,241,39600.6295138889,2008-06-01,15:06:30
39.98501,116.352642,0,241,39600.629537037,2008-06-01,15:06:32
39.985009,116.352639,0,241,39600.6295601852,2008-06-01,15:06:34
39.985008,116.352636,0,241,39600.6295833333,2008-06-01,15:06:36
39.985008,116.352636,0,241,39600.6296064815,2008-06-01,15:06:38
39.985007,116.352635,0,241,39600.6296296296,2008-06-01,15:06:40
39.985007,116.352633,0,241,39600.6296527778,2008-06-01,15:06:42
39.985006,116.352633,0,241,39600.6296759259,2008-06-01,15:06:44
39.985006,116.352632,0,241,39600.6296990741,2008-06-01,15:06:46
39.985006,116.35263,0,241,39600.6297222222,2008-06-01,15:06:48
39.985005,116.352627,0,241,39600.6297453704,2008-06-01,15:06:50
39.985005,116.352626,0,241,39600.6297685185,2008-06-01,15:06:52
39.985005,116.352627,0,241,39600.6297916667,2008-06-01,15:06:54
39.985006,116.352628,0,241,39600.6298148148,2008-06-01,15:06:56
39.985006,116.35263,0,241,39600.629837963,2008-06-01,15:06:58
39.985008,116.352634,0,241,39600.6298611111,2008-06-01,15:07:00
39.985009,116.35264,0,241,39600.6298842593,2008-06-01,15:07:02
39.98501,116.352646,0,241,39600.6299074074,2008-06-01,15:07:04
39.985012,116.352648,0,241,39600.6299305556,2008-06-01,15:07:06
39.985012,116.35265,0,241,39600.6299537037,2008-06-01,15:07:08
39.985013,116.352654,0,241,39600.6299768519,2008-06-01,15:07:10
39.985014,116.352657,0,241,39600.63,2008-06-01,15:07:12
39.985015,116.352661,0,241,39600.6300231481,2008-06-01,15:07:14
39.985015,116.352662,0,240,39600.6300462963,2008-06-01,15:07:16
39.985015,116.352659,0,240,39600.6300694444,2008-06-01,15:07:18
39.985015,116.352658,0,240,39600.6300925926,2008-06-01,15:07:20
39.985015,116.352657,0,240,39600.6301157407,2008-06-01,15:07:22
39.985015,116.352655,0,240,39600.6301388889,2008-06-01,15:07:24
39.985014,116.352654,0,240,39600.630162037,2008-06-01,15:07:26
39.985014,116.352653,0,240,39600.6301851852,2008-06-01,15:07:28
39.985014,116.352655,0,240,39600.6302083333,2008-06-01,15:07:30
39.985019,116.352689,0,239,39600.6302314815,2008-06-01,15:07:32
39.985024,116.352732,0,237,39600.6302546296,2008-06-01,15:07:34
39.98503,116.352756,0,236,39600.6302777778,2008-06-01,15:07:36
39.985031,116.35278,0,234,39600.6303009259,2008-06-01,15:07:38
39.985032,116.352793,0,233,39600.6303240741,2008-06-01,15:07:40
39.985033,116.352797,0,233,39600.6303472222,2008-06-01,15:07:42
39.985033,116.3528,0,233,39600.6303703704,2008-06-01,15:07:44
39.985034,116.352801,0,233,39600.6303935185,2008-06-01,15:07:46
39.985034,116.352802,0,233,39600.6304166667,2008-06-01,15:07:48
39.985034,116.352803,0,233,39600.6304398148,2008-06-01,15:07:50
39.985033,116.352802,0,233,39600.630462963,2008-06-01,15:07:52
39.985031,116.352797,0,233,39600.6304861111,2008-06-01,15:07:54
39.98503,116.352791,0,233,39600.6305092593,2008-06-01,15:07:56
39.985028,116.352786,0,233,39600.6305324074,2008-06-01,15:07:58
39.98502,116.352758,0,233,39600.6305555556,2008-06-01,15:08:00
39.985023,116.352729,0,232,39600.6305787037,2008-06-01,15:08:02
39.985033,116.352697,0,232,39600.6306018519,2008-06-01,15:08:04
39.985039,116.352675,0,231,39600.630625,2008-06-01,15:08:06
39.985038,116.352663,0,230,39600.6306481481,2008-06-01,15:08:08
39.985039,116.352646,0,229,39600.6306712963,2008-06-01,15:08:10
39.985032,116.352637,0,228,39600.6306944444,2008-06-01,15:08:12
39.98502,116.352644,0,227,39600.6307175926,2008-06-01,15:08:14
39.98502,116.352644,0,227,39600.6307407407,2008-06-01,15:08:16
39.98502,116.352645,0,227,39600.6307638889,2008-06-01,15:08:18
39.98502,116.352648,0,227,39600.630787037,2008-06-01,15:08:20
39.98502,116.352651,0,227,39600.6308101852,2008-06-01,15:08:22
39.98502,116.352653,0,227,39600.6308333333,2008-06-01,15:08:24
39.985021,116.352658,0,227,39600.6308564815,2008-06-01,15:08:26
39.985018,116.352671,0,227,39600.6308796296,2008-06-01,15:08:28
39.985027,116.352694,0,227,39600.6309027778,2008-06-01,15:08:30
39.985041,116.352706,0,226,39600.6309259259,2008-06-01,15:08:32
39.985062,116.352709,0,226,39600.6309490741,2008-06-01,15:08:34
39.985063,116.35271,0,226,39600.6309722222,2008-06-01,15:08:36
39.985064,116.352713,0,226,39600.6309953704,2008-06-01,15:08:38
39.985078,116.352724,0,226,39600.6310185185,2008-06-01,15:08:40
39.985115,116.352734,0,222,39600.6310416667,2008-06-01,15:08:42
39.985121,116.352742,0,222,39600.6310648148,2008-06-01,15:08:44
39.985123,116.352747,0,222,39600.631087963,2008-06-01,15:08:46
39.985124,116.35275,0,221,39600.6311111111,2008-06-01,15:08:48
39.985124,116.352752,0,221,39600.6311342593,2008-06-01,15:08:50
39.985124,116.352752,0,221,39600.6311574074,2008-06-01,15:08:52
39.985124,116.352754,0,221,39600.6311805556,2008-06-01,15:08:54
39.985124,116.352756,0,221,39600.6312037037,2008-06-01,15:08:56
39.985125,116.352759,0,221,39600.6312268519,2008-06-01,15:08:58
39.985125,116.352762,0,221,39600.63125,2008-06-01,15:09:00
39.985125,116.352761,0,221,39600.6312731481,2008-06-01,15:09:02
39.985124,116.352756,0,221,39600.6312962963,2008-06-01,15:09:04
39.985124,116.352754,0,221,39600.6313194444,2008-06-01,15:09:06
39.985124,116.352753,0,221,39600.6313425926,2008-06-01,15:09:08
39.985124,116.352748,0,221,39600.6313657407,2008-06-01,15:09:10
39.985129,116.352737,0,220,39600.6313888889,2008-06-01,15:09:12
39.98512,116.352728,0,220,39600.631412037,2008-06-01,15:09:14
39.985106,116.352728,0,221,39600.6314351852,2008-06-01,15:09:16
39.985105,116.352723,0,221,39600.6314583333,2008-06-01,15:09:18
39.985104,116.352719,0,221,39600.6314814815,2008-06-01,15:09:20
39.985103,116.352715,0,221,39600.6315046296,2008-06-01,15:09:22
39.985101,116.352709,0,221,39600.6315277778,2008-06-01,15:09:24
39.9851,116.352706,0,221,39600.6315509259,2008-06-01,15:09:26
39.9851,116.352707,0,221,39600.6315740741,2008-06-01,15:09:28
39.985101,116.35271,0,221,39600.6315972222,2008-06-01,15:09:30
39.985101,116.352714,0,221,39600.6316203704,2008-06-01,15:09:32
39.985102,116.352717,0,221,39600.6316435185,2008-06-01,15:09:34
39.985102,116.35272,0,221,39600.6316666667,2008-06-01,15:09:36
39.985102,116.35272,0,221,39600.6316898148,2008-06-01,15:09:38
39.985101,116.352717,0,221,39600.631712963,2008-06-01,15:09:40
39.985101,116.352714,0,221,39600.6317361111,2008-06-01,15:09:42
39.9851,116.352713,0,221,39600.6317592593,2008-06-01,15:09:44
39.9851,116.352711,0,221,39600.6317824074,2008-06-01,15:09:46
39.985099,116.352707,0,221,39600.6318055556,2008-06-01,15:09:48
39.985098,116.352704,0,221,39600.6318287037,2008-06-01,15:09:50
39.985097,116.3527,0,221,39600.6318518519,2008-06-01,15:09:52
39.985084,116.352691,0,221,39600.631875,2008-06-01,15:09:54
39.98506,116.352687,0,221,39600.6318981481,2008-06-01,15:09:56
39.985048,116.352685,0,221,39600.6319212963,2008-06-01,15:09:58
39.985044,116.352686,0,221,39600.6319444444,2008-06-01,15:10:00
39.985046,116.352683,0,222,39600.6319675926,2008-06-01,15:10:02
39.985045,116.352678,0,222,39600.6319907407,2008-06-01,15:10:04
39.985045,116.352677,0,222,39600.6320138889,2008-06-01,15:10:06
39.985044,116.352677,0,222,39600.632037037,2008-06-01,15:10:08
39.985044,116.352676,0,222,39600.6320601852,2008-06-01,15:10:10
39.985043,116.352676,0,222,39600.6320833333,2008-06-01,15:10:12
39.985043,116.352677,0,222,39600.6321064815,2008-06-01,15:10:14
39.985042,116.352675,0,222,39600.6321296296,2008-06-01,15:10:16
39.985041,116.352673,0,222,39600.6321527778,2008-06-01,15:10:18
39.98504,116.352671,0,222,39600.6321759259,2008-06-01,15:10:20
39.985038,116.352668,0,222,39600.6321990741,2008-06-01,15:10:22
39.985037,116.352667,0,222,39600.6322222222,2008-06-01,15:10:24
39.985036,116.352667,0,221,39600.6322453704,2008-06-01,15:10:26
39.985037,116.35267,0,221,39600.6322685185,2008-06-01,15:10:28
39.985037,116.352671,0,221,39600.6322916667,2008-06-01,15:10:30
39.985036,116.352669,0,221,39600.6323148148,2008-06-01,15:10:32
39.985036,116.352668,0,221,39600.632337963,2008-06-01,15:10:34
39.985035,116.352668,0,221,39600.6323611111,2008-06-01,15:10:36
39.985035,116.352667,0,221,39600.6323842593,2008-06-01,15:10:38
39.985034,116.352664,0,221,39600.6324074074,2008-06-01,15:10:40
39.985034,116.352665,0,221,39600.6324305556,2008-06-01,15:10:42
39.985033,116.352665,0,221,39600.6324537037,2008-06-01,15:10:44
39.985033,116.352665,0,221,39600.6324768519,2008-06-01,15:10:46
39.985032,116.352666,0,221,39600.6325,2008-06-01,15:10:48
39.985032,116.352667,0,221,39600.6325231481,2008-06-01,15:10:50
39.985032,116.352669,0,221,39600.6325462963,2008-06-01,15:10:52
39.985033,116.352672,0,221,39600.6325694444,2008-06-01,15:10:54
39.985032,116.352671,0,221,39600.6325925926,2008-06-01,15:10:56
39.985031,116.35267,0,221,39600.6326157407,2008-06-01,15:10:58
39.985031,116.352669,0,221,39600.6326388889,2008-06-01,15:11:00
39.98503,116.352667,0,221,39600.632662037,2008-06-01,15:11:02
39.98502,116.35266,0,221,39600.6326851852,2008-06-01,15:11:04
39.985005,116.352655,0,220,39600.6327083333,2008-06-01,15:11:06
39.985002,116.352647,0,220,39600.6327314815,2008-06-01,15:11:08
39.985003,116.35264,0,220,39600.6327546296,2008-06-01,15:11:10
39.985006,116.352639,0,220,39600.6327777778,2008-06-01,15:11:12
39.985009,116.352628,0,219,39600.6328009259,2008-06-01,15:11:14
39.985015,116.352621,0,219,39600.6328240741,2008-06-01,15:11:16
39.985023,116.3526,0,219,39600.6328472222,2008-06-01,15:11:18
39.985014,116.35259,0,219,39600.6328703704,2008-06-01,15:11:20
39.985012,116.352594,0,220,39600.6328935185,2008-06-01,15:11:22
39.985012,116.352596,0,219,39600.6329166667,2008-06-01,15:11:24
39.985012,116.352599,0,219,39600.6329398148,2008-06-01,15:11:26
39.985011,116.352598,0,219,39600.632962963,2008-06-01,15:11:28
39.985011,116.352597,0,219,39600.6329861111,2008-06-01,15:11:30
39.985009,116.352594,0,219,39600.6330092593,2008-06-01,15:11:32
39.985,116.352584,0,219,39600.6330324074,2008-06-01,15:11:34
39.984973,116.352587,0,220,39600.6330555556,2008-06-01,15:11:36
39.984954,116.352578,0,220,39600.6330787037,2008-06-01,15:11:38
39.984943,116.352569,0,221,39600.6331018518,2008-06-01,15:11:40
39.984938,116.35257,0,221,39600.633125,2008-06-01,15:11:42
39.984921,116.352594,0,221,39600.6331481481,2008-06-01,15:11:44
39.984906,116.352607,0,221,39600.6331712963,2008-06-01,15:11:46
39.984897,116.352612,0,221,39600.6331944444,2008-06-01,15:11:48
39.984891,116.352643,0,220,39600.6332175926,2008-06-01,15:11:50
39.984893,116.352673,0,220,39600.6332407407,2008-06-01,15:11:52
39.984895,116.352699,0,220,39600.6332638889,2008-06-01,15:11:54
39.984893,116.352711,0,220,39600.633287037,2008-06-01,15:11:56
39.984889,116.352718,0,221,39600.6333101852,2008-06-01,15:11:58
39.984874,116.352732,0,221,39600.6333333333,2008-06-01,15:12:00
39.98487,116.352731,0,222,39600.6333564815,2008-06-01,15:12:02
39.984868,116.352728,0,222,39600.6333796296,2008-06-01,15:12:04
39.984868,116.352726,0,222,39600.6334027778,2008-06-01,15:12:06
39.984868,116.352728,0,222,39600.6334259259,2008-06-01,15:12:08
39.984868,116.352731,0,222,39600.6334490741,2008-06-01,15:12:10
39.984868,116.352733,0,222,39600.6334722222,2008-06-01,15:12:12
39.984868,116.352738,0,222,39600.6334953704,2008-06-01,15:12:14
39.984868,116.352743,0,222,39600.6335185185,2008-06-01,15:12:16
39.984869,116.352749,0,222,39600.6335416667,2008-06-01,15:12:18
39.984871,116.352753,0,223,39600.6335648148,2008-06-01,15:12:20
39.984859,116.352783,0,224,39600.633587963,2008-06-01,15:12:22
39.984853,116.352795,0,225,39600.6336111111,2008-06-01,15:12:24
39.984854,116.352802,0,225,39600.6336342593,2008-06-01,15:12:26
39.984845,116.352837,0,226,39600.6336574074,2008-06-01,15:12:28
39.984836,116.35287,0,227,39600.6336805556,2008-06-01,15:12:30
39.984824,116.352914,0,228,39600.6337037037,2008-06-01,15:12:32
39.984816,116.352933,0,229,39600.6337268518,2008-06-01,15:12:34
39.984812,116.352942,0,229,39600.63375,2008-06-01,15:12:36
39.984802,116.352948,0,230,39600.6337731481,2008-06-01,15:12:38
39.984796,116.352945,0,230,39600.6337962963,2008-06-01,15:12:40
39.984798,116.35292,0,229,39600.6338194444,2008-06-01,15:12:42
39.984802,116.352903,0,228,39600.6338425926,2008-06-01,15:12:44
39.984807,116.352888,0,226,39600.6338657407,2008-06-01,15:12:46
39.984811,116.352884,0,225,39600.6338888889,2008-06-01,15:12:48
39.984815,116.352883,0,225,39600.633912037,2008-06-01,15:12:50
39.984816,116.352889,0,225,39600.6339351852,2008-06-01,15:12:52
39.984818,116.352895,0,225,39600.6339583333,2008-06-01,15:12:54
39.984819,116.352901,0,225,39600.6339814815,2008-06-01,15:12:56
39.98482,116.352905,0,225,39600.6340046296,2008-06-01,15:12:58
39.984821,116.352908,0,225,39600.6340277778,2008-06-01,15:13:00
39.984822,116.352911,0,224,39600.6340509259,2008-06-01,15:13:02
39.984822,116.352912,0,224,39600.6340740741,2008-06-01,15:13:04
39.984822,116.35291,0,224,39600.6340972222,2008-06-01,15:13:06
39.984822,116.352907,0,224,39600.6341203704,2008-06-01,15:13:08
39.984822,116.352902,0,224,39600.6341435185,2008-06-01,15:13:10
39.984846,116.352868,0,224,39600.6341666667,2008-06-01,15:13:12
39.984868,116.352836,0,224,39600.6341898148,2008-06-01,15:13:14
39.984884,116.352812,0,223,39600.634212963,2008-06-01,15:13:16
39.984904,116.352783,0,222,39600.6342361111,2008-06-01,15:13:18
39.984914,116.35277,0,221,39600.6342592593,2008-06-01,15:13:20
39.984928,116.352757,0,220,39600.6342824074,2008-06-01,15:13:22
39.984937,116.352753,0,219,39600.6343055556,2008-06-01,15:13:24
39.984936,116.352752,0,219,39600.6343287037,2008-06-01,15:13:26
39.984935,116.352746,0,219,39600.6343518518,2008-06-01,15:13:28
39.984934,116.352744,0,219,39600.634375,2008-06-01,15:13:30
39.984933,116.352741,0,219,39600.6343981481,2008-06-01,15:13:32
39.984932,116.352738,0,219,39600.6344212963,2008-06-01,15:13:34
39.984932,116.35274,0,219,39600.6344444444,2008-06-01,15:13:36
39.984933,116.352743,0,219,39600.6344675926,2008-06-01,15:13:38
39.984934,116.352749,0,219,39600.6344907407,2008-06-01,15:13:40
39.984936,116.352755,0,219,39600.6345138889,2008-06-01,15:13:42
39.984944,116.352763,0,219,39600.634537037,2008-06-01,15:13:44
39.984958,116.352766,0,219,39600.6345601852,2008-06-01,15:13:46
39.984959,116.352769,0,219,39600.6345833333,2008-06-01,15:13:48
39.984959,116.352769,0,219,39600.6346064815,2008-06-01,15:13:50
39.984958,116.352767,0,219,39600.6346296296,2008-06-01,15:13:52
39.984958,116.352766,0,220,39600.6346527778,2008-06-01,15:13:54
39.984958,116.352766,0,220,39600.6346759259,2008-06-01,15:13:56
39.984959,116.352768,0,220,39600.6346990741,2008-06-01,15:13:58
39.984959,116.352769,0,220,39600.6347222222,2008-06-01,15:14:00
39.98496,116.35277,0,219,39600.6347453704,2008-06-01,15:14:02
39.984959,116.352766,0,219,39600.6347685185,2008-06-01,15:14:04
39.984958,116.352762,0,219,39600.6347916667,2008-06-01,15:14:06
39.984956,116.352757,0,219,39600.6348148148,2008-06-01,15:14:08
39.984955,116.352753,0,219,39600.634837963,2008-06-01,15:14:10
39.984954,116.352748,0,219,39600.6348611111,2008-06-01,15:14:12
39.984953,116.352744,0,219,39600.6348842593,2008-06-01,15:14:14
39.984952,116.35274,0,219,39600.6349074074,2008-06-01,15:14:16
39.984951,116.352737,0,219,39600.6349305556,2008-06-01,15:14:18
39.984951,116.352735,0,219,39600.6349537037,2008-06-01,15:14:20
39.98495,116.352735,0,219,39600.6349768518,2008-06-01,15:14:22
39.984951,116.352739,0,219,39600.635,2008-06-01,15:14:24
39.984953,116.352746,0,219,39600.6350231481,2008-06-01,15:14:26
39.984954,116.352751,0,219,39600.6350462963,2008-06-01,15:14:28
39.984955,116.352754,0,219,39600.6350694444,2008-06-01,15:14:30
39.984955,116.352756,0,219,39600.6350925926,2008-06-01,15:14:32
39.984955,116.352754,0,220,39600.6351157407,2008-06-01,15:14:34
39.984954,116.35275,0,220,39600.6351388889,2008-06-01,15:14:36
39.984953,116.352748,0,220,39600.635162037,2008-06-01,15:14:38
39.984954,116.352749,0,220,39600.6351851852,2008-06-01,15:14:40
39.984954,116.352749,0,220,39600.6352083333,2008-06-01,15:14:42
39.984955,116.352748,0,220,39600.6352314815,2008-06-01,15:14:44
39.984955,116.352747,0,220,39600.6352546296,2008-06-01,15:14:46
39.984955,116.352749,0,220,39600.6352777778,2008-06-01,15:14:48
39.984957,116.352754,0,220,39600.6353009259,2008-06-01,15:14:50
39.984958,116.352758,0,220,39600.6353240741,2008-06-01,15:14:52
39.98496,116.352761,0,220,39600.6353472222,2008-06-01,15:14:54
39.98496,116.35276,0,220,39600.6353703704,2008-06-01,15:14:56
39.98496,116.352754,0,220,39600.6353935185,2008-06-01,15:14:58
39.984959,116.352751,0,220,39600.6354166667,2008-06-01,15:15:00
39.984959,116.352747,0,220,39600.6354398148,2008-06-01,15:15:02
39.984959,116.352747,0,220,39600.635462963,2008-06-01,15:15:04
39.984959,116.352749,0,220,39600.6354861111,2008-06-01,15:15:06
39.98496,116.352753,0,220,39600.6355092593,2008-06-01,15:15:08
39.984962,116.352759,0,220,39600.6355324074,2008-06-01,15:15:10
39.984989,116.352773,0,220,39600.6355555556,2008-06-01,15:15:12
39.985004,116.352799,0,220,39600.6355787037,2008-06-01,15:15:14
39.985012,116.352809,0,221,39600.6356018518,2008-06-01,15:15:16
39.985014,116.352823,0,221,39600.635625,2008-06-01,15:15:18
39.985023,116.352827,0,221,39600.6356481481,2008-06-01,15:15:20
39.985036,116.352826,0,220,39600.6356712963,2008-06-01,15:15:22
39.985048,116.352825,0,220,39600.6356944444,2008-06-01,15:15:24
39.985058,116.352812,0,218,39600.6357175926,2008-06-01,15:15:26
39.985059,116.352815,0,218,39600.6357407407,2008-06-01,15:15:28
39.985059,116.352816,0,218,39600.6357638889,2008-06-01,15:15:30
39.98506,116.352815,0,218,39600.635787037,2008-06-01,15:15:32
39.985059,116.352812,0,218,39600.6358101852,2008-06-01,15:15:34
39.985058,116.352807,0,218,39600.6358333333,2008-06-01,15:15:36
39.985057,116.352803,0,218,39600.6358564815,2008-06-01,15:15:38
39.985056,116.3528,0,218,39600.6358796296,2008-06-01,15:15:40
39.985055,116.352798,0,218,39600.6359027778,2008-06-01,15:15:42
39.985055,116.352797,0,218,39600.6359259259,2008-06-01,15:15:44
39.985054,116.352797,0,218,39600.6359490741,2008-06-01,15:15:46
39.985054,116.352797,0,218,39600.6359722222,2008-06-01,15:15:48
39.985053,116.352795,0,218,39600.6359953704,2008-06-01,15:15:50
39.985053,116.352794,0,218,39600.6360185185,2008-06-01,15:15:52
39.985052,116.352793,0,218,39600.6360416667,2008-06-01,15:15:54
39.985052,116.352793,0,218,39600.6360648148,2008-06-01,15:15:56
39.985051,116.35279,0,218,39600.636087963,2008-06-01,15:15:58
39.985049,116.352785,0,218,39600.6361111111,2008-06-01,15:16:00
39.985027,116.352772,0,218,39600.6361342593,2008-06-01,15:16:02
39.98501,116.352764,0,217,39600.6361574074,2008-06-01,15:16:04
39.984996,116.352762,0,216,39600.6361805556,2008-06-01,15:16:06
39.984986,116.352756,0,216,39600.6362037037,2008-06-01,15:16:08
39.984985,116.352756,0,216,39600.6362268519,2008-06-01,15:16:10
39.984984,116.352758,0,216,39600.63625,2008-06-01,15:16:12
39.984984,116.35276,0,216,39600.6362731481,2008-06-01,15:16:14
39.984983,116.35276,0,215,39600.6362962963,2008-06-01,15:16:16
39.984982,116.352757,0,215,39600.6363194444,2008-06-01,15:16:18
39.984981,116.352754,0,215,39600.6363425926,2008-06-01,15:16:20
39.98498,116.352751,0,215,39600.6363657407,2008-06-01,15:16:22
39.984979,116.352745,0,215,39600.6363888889,2008-06-01,15:16:24
39.98498,116.35272,0,215,39600.636412037,2008-06-01,15:16:26
39.984981,116.352711,0,215,39600.6364351852,2008-06-01,15:16:28
39.984995,116.352713,0,215,39600.6364583333,2008-06-01,15:16:30
39.985003,116.352712,0,215,39600.6364814815,2008-06-01,15:16:32
39.985003,116.352709,0,215,39600.6365046296,2008-06-01,15:16:34
39.985003,116.352708,0,215,39600.6365277778,2008-06-01,15:16:36
39.985003,116.352707,0,215,39600.6365509259,2008-06-01,15:16:38
39.985003,116.352702,0,215,39600.6365740741,2008-06-01,15:16:40
39.985003,116.352699,0,215,39600.6365972222,2008-06-01,15:16:42
39.985004,116.352702,0,215,39600.6366203704,2008-06-01,15:16:44
39.985018,116.35271,0,215,39600.6366435185,2008-06-01,15:16:46
39.98505,116.352713,0,215,39600.6366666667,2008-06-01,15:16:48
39.985069,116.352713,0,215,39600.6366898148,2008-06-01,15:16:50
39.985084,116.352701,0,215,39600.636712963,2008-06-01,15:16:52
39.985094,116.352701,0,215,39600.6367361111,2008-06-01,15:16:54
39.985105,116.352692,0,215,39600.6367592593,2008-06-01,15:16:56
39.985116,116.352675,0,215,39600.6367824074,2008-06-01,15:16:58
39.985117,116.352676,0,215,39600.6368055556,2008-06-01,15:17:00
39.985117,116.352677,0,215,39600.6368287037,2008-06-01,15:17:02
39.985116,116.352678,0,215,39600.6368518519,2008-06-01,15:17:04
39.985115,116.352678,0,215,39600.636875,2008-06-01,15:17:06
39.985114,116.352678,0,215,39600.6368981482,2008-06-01,15:17:08
39.985112,116.352677,0,215,39600.6369212963,2008-06-01,15:17:10
39.98511,116.352673,0,215,39600.6369444444,2008-06-01,15:17:12
39.985091,116.352668,0,215,39600.6369675926,2008-06-01,15:17:14
39.985061,116.35267,0,215,39600.6369907407,2008-06-01,15:17:16
39.985048,116.352662,0,215,39600.6370138889,2008-06-01,15:17:18
39.985046,116.352652,0,215,39600.637037037,2008-06-01,15:17:20
39.985044,116.352648,0,215,39600.6370601852,2008-06-01,15:17:22
39.985044,116.352647,0,215,39600.6370833333,2008-06-01,15:17:24
39.985044,116.35265,0,215,39600.6371064815,2008-06-01,15:17:26
39.985044,116.352657,0,215,39600.6371296296,2008-06-01,15:17:28
39.985038,116.352668,0,214,39600.6371527778,2008-06-01,15:17:30
39.985022,116.352684,0,214,39600.6371759259,2008-06-01,15:17:32
39.985022,116.352689,0,214,39600.6371990741,2008-06-01,15:17:34
39.985023,116.352693,0,214,39600.6372222222,2008-06-01,15:17:36
39.985022,116.352693,0,214,39600.6372453704,2008-06-01,15:17:38
39.985021,116.35269,0,214,39600.6372685185,2008-06-01,15:17:40
39.98502,116.352686,0,214,39600.6372916667,2008-06-01,15:17:42
39.985019,116.352683,0,214,39600.6373148148,2008-06-01,15:17:44
39.985018,116.352682,0,214,39600.637337963,2008-06-01,15:17:46
39.985018,116.352685,0,214,39600.6373611111,2008-06-01,15:17:48
39.985018,116.352689,0,214,39600.6373842593,2008-06-01,15:17:50
39.985019,116.352695,0,214,39600.6374074074,2008-06-01,15:17:52
39.985002,116.352705,0,215,39600.6374305556,2008-06-01,15:17:54
39.98499,116.352715,0,215,39600.6374537037,2008-06-01,15:17:56
39.984979,116.35272,0,216,39600.6374768519,2008-06-01,15:17:58
39.984979,116.352719,0,216,39600.6375,2008-06-01,15:18:00
39.984979,116.352721,0,216,39600.6375231481,2008-06-01,15:18:02
39.984979,116.352724,0,216,39600.6375462963,2008-06-01,15:18:04
39.98498,116.352728,0,216,39600.6375694444,2008-06-01,15:18:06
39.98498,116.35273,0,216,39600.6375925926,2008-06-01,15:18:08
39.98498,116.352728,0,216,39600.6376157407,2008-06-01,15:18:10
39.984979,116.352725,0,216,39600.6376388889,2008-06-01,15:18:12
39.984978,116.352722,0,216,39600.637662037,2008-06-01,15:18:14
39.984978,116.352722,0,216,39600.6376851852,2008-06-01,15:18:16
39.984978,116.352721,0,216,39600.6377083333,2008-06-01,15:18:18
39.984978,116.352722,0,216,39600.6377314815,2008-06-01,15:18:20
39.984979,116.352726,0,216,39600.6377546296,2008-06-01,15:18:22
39.98498,116.35273,0,216,39600.6377777778,2008-06-01,15:18:24
39.984981,116.352734,0,216,39600.6378009259,2008-06-01,15:18:26
39.984982,116.352739,0,216,39600.6378240741,2008-06-01,15:18:28
39.984994,116.352757,0,216,39600.6378472222,2008-06-01,15:18:30
39.985002,116.352781,0,216,39600.6378703704,2008-06-01,15:18:32
39.985006,116.352807,0,215,39600.6378935185,2008-06-01,15:18:34
39.985002,116.352819,0,214,39600.6379166667,2008-06-01,15:18:36
39.985001,116.352815,0,213,39600.6379398148,2008-06-01,15:18:38
39.985,116.352815,0,213,39600.637962963,2008-06-01,15:18:40
39.985,116.352817,0,213,39600.6379861111,2008-06-01,15:18:42
39.985,116.352818,0,213,39600.6380092593,2008-06-01,15:18:44
39.985,116.352818,0,213,39600.6380324074,2008-06-01,15:18:46
39.985,116.352815,0,213,39600.6380555556,2008-06-01,15:18:48
39.985,116.352814,0,213,39600.6380787037,2008-06-01,15:18:50
39.985,116.352812,0,213,39600.6381018519,2008-06-01,15:18:52
39.984999,116.352811,0,212,39600.638125,2008-06-01,15:18:54
39.984999,116.35281,0,212,39600.6381481481,2008-06-01,15:18:56
39.984999,116.352805,0,212,39600.6381712963,2008-06-01,15:18:58
39.984997,116.352778,0,212,39600.6381944444,2008-06-01,15:19:00
39.984996,116.352751,0,211,39600.6382175926,2008-06-01,15:19:02
39.984995,116.352719,0,210,39600.6382407407,2008-06-01,15:19:04
39.98499,116.352698,0,209,39600.6382638889,2008-06-01,15:19:06
39.984984,116.352685,0,209,39600.638287037,2008-06-01,15:19:08
39.984982,116.352679,0,209,39600.6383101852,2008-06-01,15:19:10
39.984967,116.352652,0,208,39600.6383333333,2008-06-01,15:19:12
39.984949,116.352642,0,208,39600.6383564815,2008-06-01,15:19:14
39.984937,116.35263,0,208,39600.6383796296,2008-06-01,15:19:16
39.984917,116.352631,0,208,39600.6384027778,2008-06-01,15:19:18
39.984916,116.352627,0,208,39600.6384259259,2008-06-01,15:19:20
39.984915,116.352622,0,208,39600.6384490741,2008-06-01,15:19:22
39.984909,116.352609,0,208,39600.6384722222,2008-06-01,15:19:24
39.984884,116.352607,0,208,39600.6384953704,2008-06-01,15:19:26
39.984881,116.352595,0,208,39600.6385185185,2008-06-01,15:19:28
39.984884,116.35259,0,208,39600.6385416667,2008-06-01,15:19:30
39.984884,116.35259,0,208,39600.6385648148,2008-06-01,15:19:32
39.984885,116.352592,0,208,39600.638587963,2008-06-01,15:19:34
39.984886,116.352599,0,208,39600.6386111111,2008-06-01,15:19:36
39.984888,116.352603,0,208,39600.6386342593,2008-06-01,15:19:38
39.984889,116.352608,0,208,39600.6386574074,2008-06-01,15:19:40
39.984889,116.35261,0,208,39600.6386805556,2008-06-01,15:19:42
39.984889,116.352609,0,208,39600.6387037037,2008-06-01,15:19:44
39.984889,116.352608,0,208,39600.6387268519,2008-06-01,15:19:46
39.98489,116.352612,0,208,39600.63875,2008-06-01,15:19:48
39.984892,116.352617,0,208,39600.6387731481,2008-06-01,15:19:50
39.984893,116.352621,0,208,39600.6387962963,2008-06-01,15:19:52
39.984893,116.352624,0,208,39600.6388194444,2008-06-01,15:19:54
39.984894,116.35263,0,208,39600.6388425926,2008-06-01,15:19:56
39.984903,116.352644,0,209,39600.6388657407,2008-06-01,15:19:58
39.984907,116.352655,0,210,39600.6388888889,2008-06-01,15:20:00
39.984909,116.35265,0,210,39600.638912037,2008-06-01,15:20:02
39.984903,116.352645,0,210,39600.6389351852,2008-06-01,15:20:04
39.984902,116.352643,0,211,39600.6389583333,2008-06-01,15:20:06
39.984901,116.352641,0,211,39600.6389814815,2008-06-01,15:20:08
39.984901,116.352641,0,211,39600.6390046296,2008-06-01,15:20:10
39.984901,116.352641,0,211,39600.6390277778,2008-06-01,15:20:12
39.984901,116.352639,0,211,39600.6390509259,2008-06-01,15:20:14
39.984901,116.352636,0,211,39600.6390740741,2008-06-01,15:20:16
39.984901,116.352635,0,211,39600.6390972222,2008-06-01,15:20:18
39.984901,116.352635,0,211,39600.6391203704,2008-06-01,15:20:20
39.984901,116.352634,0,211,39600.6391435185,2008-06-01,15:20:22
39.984902,116.352635,0,211,39600.6391666667,2008-06-01,15:20:24
39.984903,116.352638,0,211,39600.6391898148,2008-06-01,15:20:26
39.984904,116.352642,0,211,39600.639212963,2008-06-01,15:20:28
39.984904,116.352644,0,211,39600.6392361111,2008-06-01,15:20:30
39.984904,116.352641,0,211,39600.6392592593,2008-06-01,15:20:32
39.984907,116.352617,0,211,39600.6392824074,2008-06-01,15:20:34
39.984907,116.352599,0,212,39600.6393055556,2008-06-01,15:20:36
39.984908,116.352594,0,213,39600.6393287037,2008-06-01,15:20:38
39.984911,116.352587,0,213,39600.6393518519,2008-06-01,15:20:40
39.984911,116.352585,0,213,39600.639375,2008-06-01,15:20:42
39.984911,116.352582,0,213,39600.6393981481,2008-06-01,15:20:44
39.98491,116.35258,0,213,39600.6394212963,2008-06-01,15:20:46
39.984909,116.352579,0,213,39600.6394444444,2008-06-01,15:20:48
39.984909,116.352579,0,213,39600.6394675926,2008-06-01,15:20:50
39.984908,116.352578,0,213,39600.6394907407,2008-06-01,15:20:52
39.984908,116.352577,0,213,39600.6395138889,2008-06-01,15:20:54
39.984907,116.352573,0,214,39600.639537037,2008-06-01,15:20:56
39.984891,116.352562,0,214,39600.6395601852,2008-06-01,15:20:58
39.984877,116.352557,0,215,39600.6395833333,2008-06-01,15:21:00
39.98487,116.352548,0,215,39600.6396064815,2008-06-01,15:21:02
39.984865,116.352533,0,215,39600.6396296296,2008-06-01,15:21:04
39.984853,116.352519,0,214,39600.6396527778,2008-06-01,15:21:06
39.984843,116.352516,0,214,39600.6396759259,2008-06-01,15:21:08
39.984836,116.352524,0,214,39600.6396990741,2008-06-01,15:21:10
39.984835,116.352525,0,214,39600.6397222222,2008-06-01,15:21:12
39.984836,116.352537,0,214,39600.6397453704,2008-06-01,15:21:14
39.98483,116.352533,0,214,39600.6397685185,2008-06-01,15:21:16
39.984819,116.352525,0,214,39600.6397916667,2008-06-01,15:21:18
39.984805,116.352505,0,214,39600.6398148148,2008-06-01,15:21:20
39.98481,116.352519,0,214,39600.639837963,2008-06-01,15:21:22
39.984812,116.352533,0,214,39600.6398611111,2008-06-01,15:21:24
39.984809,116.352523,0,215,39600.6398842593,2008-06-01,15:21:26
39.984827,116.352529,0,215,39600.6399074074,2008-06-01,15:21:28
39.984855,116.352541,0,215,39600.6399305556,2008-06-01,15:21:30
39.984878,116.352544,0,215,39600.6399537037,2008-06-01,15:21:32
39.9849,116.35254,0,215,39600.6399768519,2008-06-01,15:21:34
39.984917,116.352535,0,215,39600.64,2008-06-01,15:21:36
39.984917,116.352533,0,215,39600.6400231481,2008-06-01,15:21:38
39.984917,116.352534,0,215,39600.6400462963,2008-06-01,15:21:40
39.984917,116.352536,0,215,39600.6400694444,2008-06-01,15:21:42
39.984918,116.352536,0,215,39600.6400925926,2008-06-01,15:21:44
39.984918,116.352539,0,215,39600.6401157407,2008-06-01,15:21:46
39.984933,116.352579,0,214,39600.6401388889,2008-06-01,15:21:48
39.984939,116.352604,0,214,39600.640162037,2008-06-01,15:21:50
39.984947,116.352622,0,213,39600.6401851852,2008-06-01,15:21:52
39.984958,116.352629,0,213,39600.6402083333,2008-06-01,15:21:54
39.984972,116.35262,0,212,39600.6402314815,2008-06-01,15:21:56
39.984978,116.352628,0,212,39600.6402546296,2008-06-01,15:21:58
39.984979,116.352634,0,212,39600.6402777778,2008-06-01,15:22:00
39.984979,116.352637,0,212,39600.6403009259,2008-06-01,15:22:02
39.984978,116.352634,0,212,39600.6403240741,2008-06-01,15:22:04
39.984968,116.352638,0,212,39600.6403472222,2008-06-01,15:22:06
39.98496,116.352633,0,212,39600.6403703704,2008-06-01,15:22:08
39.984955,116.352633,0,212,39600.6403935185,2008-06-01,15:22:10
39.984951,116.352618,0,212,39600.6404166667,2008-06-01,15:22:12
39.984944,116.352616,0,211,39600.6404398148,2008-06-01,15:22:14
39.984948,116.352615,0,211,39600.640462963,2008-06-01,15:22:16
39.984948,116.352618,0,211,39600.6404861111,2008-06-01,15:22:18
39.984949,116.352624,0,211,39600.6405092593,2008-06-01,15:22:20
39.98495,116.352629,0,211,39600.6405324074,2008-06-01,15:22:22
39.98495,116.352633,0,211,39600.6405555556,2008-06-01,15:22:24
39.984951,116.352636,0,211,39600.6405787037,2008-06-01,15:22:26
39.984951,116.352639,0,211,39600.6406018519,2008-06-01,15:22:28
39.984951,116.352643,0,211,39600.640625,2008-06-01,15:22:30
39.984951,116.352647,0,211,39600.6406481481,2008-06-01,15:22:32
39.984951,116.352651,0,212,39600.6406712963,2008-06-01,15:22:34
39.984952,116.352652,0,212,39600.6406944444,2008-06-01,15:22:36
39.984952,116.352653,0,212,39600.6407175926,2008-06-01,15:22:38
39.984952,116.352657,0,212,39600.6407407407,2008-06-01,15:22:40
39.984945,116.352672,0,211,39600.6407638889,2008-06-01,15:22:42
39.984939,116.352709,0,211,39600.640787037,2008-06-01,15:22:44
39.984942,116.35273,0,211,39600.6408101852,2008-06-01,15:22:46
39.984943,116.352746,0,211,39600.6408333333,2008-06-01,15:22:48
39.984942,116.352759,0,212,39600.6408564815,2008-06-01,15:22:50
39.984942,116.35276,0,212,39600.6408796296,2008-06-01,15:22:52
39.984939,116.352763,0,212,39600.6409027778,2008-06-01,15:22:54
39.984936,116.352761,0,212,39600.6409259259,2008-06-01,15:22:56
39.984935,116.352761,0,212,39600.6409490741,2008-06-01,15:22:58
39.984935,116.35276,0,212,39600.6409722222,2008-06-01,15:23:00
39.984935,116.35276,0,212,39600.6409953704,2008-06-01,15:23:02
39.984935,116.352762,0,212,39600.6410185185,2008-06-01,15:23:04
39.984937,116.352766,0,212,39600.6410416667,2008-06-01,15:23:06
39.984936,116.352768,0,212,39600.6410648148,2008-06-01,15:23:08
39.984934,116.352749,0,212,39600.641087963,2008-06-01,15:23:10
39.984931,116.352733,0,212,39600.6411111111,2008-06-01,15:23:12
39.984932,116.352737,0,212,39600.6411342593,2008-06-01,15:23:14
39.984933,116.352742,0,212,39600.6411574074,2008-06-01,15:23:16
39.984937,116.352746,0,213,39600.6411805556,2008-06-01,15:23:18
39.98494,116.352748,0,213,39600.6412037037,2008-06-01,15:23:20
39.984934,116.352755,0,213,39600.6412268518,2008-06-01,15:23:22
39.984934,116.352758,0,213,39600.64125,2008-06-01,15:23:24
39.984931,116.352763,0,213,39600.6412731481,2008-06-01,15:23:26
39.984932,116.352754,0,212,39600.6412962963,2008-06-01,15:23:28
39.984933,116.35276,0,212,39600.6413194444,2008-06-01,15:23:30
39.984934,116.352761,0,212,39600.6413425926,2008-06-01,15:23:32
39.984928,116.352771,0,212,39600.6413657407,2008-06-01,15:23:34
39.984924,116.352764,0,212,39600.6413888889,2008-06-01,15:23:36
39.984922,116.352756,0,211,39600.641412037,2008-06-01,15:23:38
39.984925,116.352732,0,211,39600.6414351852,2008-06-01,15:23:40
39.984927,116.352698,0,211,39600.6414583333,2008-06-01,15:23:42
39.984925,116.35269,0,211,39600.6414814815,2008-06-01,15:23:44
39.984925,116.352692,0,211,39600.6415046296,2008-06-01,15:23:46
39.984925,116.352693,0,211,39600.6415277778,2008-06-01,15:23:48
39.984925,116.352691,0,211,39600.6415509259,2008-06-01,15:23:50
39.984924,116.352687,0,211,39600.6415740741,2008-06-01,15:23:52
39.984921,116.352674,0,211,39600.6415972222,2008-06-01,15:23:54
39.984913,116.352651,0,211,39600.6416203704,2008-06-01,15:23:56
39.984921,116.35265,0,211,39600.6416435185,2008-06-01,15:23:58
39.98493,116.352646,0,211,39600.6416666667,2008-06-01,15:24:00
39.984942,116.352663,0,211,39600.6416898148,2008-06-01,15:24:02
39.984954,116.352689,0,211,39600.641712963,2008-06-01,15:24:04
39.984973,116.352719,0,211,39600.6417361111,2008-06-01,15:24:06
39.984973,116.352717,0,211,39600.6417592593,2008-06-01,15:24:08
39.984973,116.352715,0,211,39600.6417824074,2008-06-01,15:24:10
39.984973,116.352714,0,211,39600.6418055556,2008-06-01,15:24:12
39.984973,116.352715,0,211,39600.6418287037,2008-06-01,15:24:14
39.984973,116.352718,0,211,39600.6418518518,2008-06-01,15:24:16
39.984973,116.352716,0,211,39600.641875,2008-06-01,15:24:18
39.984972,116.352714,0,211,39600.6418981481,2008-06-01,15:24:20
39.984962,116.352676,0,211,39600.6419212963,2008-06-01,15:24:22
39.984937,116.352592,0,211,39600.6419444444,2008-06-01,15:24:24
39.984928,116.352551,0,210,39600.6419675926,2008-06-01,15:24:26
39.98493,116.352522,0,210,39600.6419907407,2008-06-01,15:24:28
39.984947,116.35251,0,210,39600.6420138889,2008-06-01,15:24:30
39.984952,116.352501,0,210,39600.642037037,2008-06-01,15:24:32
39.984948,116.352492,0,210,39600.6420601852,2008-06-01,15:24:34
39.984948,116.35249,0,210,39600.6420833333,2008-06-01,15:24:36
39.984948,116.352487,0,210,39600.6421064815,2008-06-01,15:24:38
39.984948,116.352483,0,210,39600.6421296296,2008-06-01,15:24:40
39.984947,116.352478,0,210,39600.6421527778,2008-06-01,15:24:42
39.984947,116.352475,0,210,39600.6421759259,2008-06-01,15:24:44
39.984946,116.352469,0,210,39600.6421990741,2008-06-01,15:24:46
39.984939,116.352462,0,210,39600.6422222222,2008-06-01,15:24:48
39.984935,116.352466,0,210,39600.6422453704,2008-06-01,15:24:50
39.984922,116.352473,0,210,39600.6422685185,2008-06-01,15:24:52
39.984921,116.352471,0,210,39600.6422916667,2008-06-01,15:24:54
39.984921,116.352473,0,210,39600.6423148148,2008-06-01,15:24:56
39.984921,116.352476,0,210,39600.642337963,2008-06-01,15:24:58
39.984921,116.352475,0,210,39600.6423611111,2008-06-01,15:25:00
39.98492,116.352475,0,210,39600.6423842593,2008-06-01,15:25:02
39.98492,116.352475,0,210,39600.6424074074,2008-06-01,15:25:04
39.984919,116.352474,0,210,39600.6424305556,2008-06-01,15:25:06
39.984918,116.352472,0,210,39600.6424537037,2008-06-01,15:25:08
39.984916,116.352469,0,210,39600.6424768518,2008-06-01,15:25:10
39.984916,116.352473,0,210,39600.6425,2008-06-01,15:25:12
39.984917,116.352479,0,210,39600.6425231481,2008-06-01,15:25:14
39.984918,116.352483,0,210,39600.6425462963,2008-06-01,15:25:16
39.984918,116.352486,0,210,39600.6425694444,2008-06-01,15:25:18
39.984918,116.35249,0,210,39600.6425925926,2008-06-01,15:25:20
39.984918,116.352494,0,210,39600.6426157407,2008-06-01,15:25:22
39.984919,116.352499,0,210,39600.6426388889,2008-06-01,15:25:24
39.984922,116.352528,0,210,39600.642662037,2008-06-01,15:25:26
39.984918,116.352555,0,211,39600.6426851852,2008-06-01,15:25:28
39.984917,116.352568,0,211,39600.6427083333,2008-06-01,15:25:30
39.984916,116.352577,0,211,39600.6427314815,2008-06-01,15:25:32
39.984917,116.352582,0,211,39600.6427546296,2008-06-01,15:25:34
39.984917,116.352585,0,211,39600.6427777778,2008-06-01,15:25:36
39.984918,116.352587,0,211,39600.6428009259,2008-06-01,15:25:38
39.984918,116.352587,0,211,39600.6428240741,2008-06-01,15:25:40
39.984918,116.352585,0,211,39600.6428472222,2008-06-01,15:25:42
39.984918,116.35258,0,211,39600.6428703704,2008-06-01,15:25:44
39.984917,116.352574,0,211,39600.6428935185,2008-06-01,15:25:46
39.984917,116.352571,0,211,39600.6429166667,2008-06-01,15:25:48
39.984918,116.352572,0,211,39600.6429398148,2008-06-01,15:25:50
39.984922,116.352581,0,211,39600.642962963,2008-06-01,15:25:52
39.984924,116.352603,0,210,39600.6429861111,2008-06-01,15:25:54
39.984918,116.352594,0,209,39600.6430092593,2008-06-01,15:25:56
39.984904,116.352573,0,208,39600.6430324074,2008-06-01,15:25:58
39.984886,116.352544,0,208,39600.6430555556,2008-06-01,15:26:00
39.984866,116.352507,0,207,39600.6430787037,2008-06-01,15:26:02
39.984845,116.352485,0,207,39600.6431018518,2008-06-01,15:26:04
39.984829,116.352474,0,206,39600.643125,2008-06-01,15:26:06
39.984823,116.352461,0,206,39600.6431481481,2008-06-01,15:26:08
39.984816,116.352449,0,205,39600.6431712963,2008-06-01,15:26:10
39.984822,116.352458,0,205,39600.6431944444,2008-06-01,15:26:12
39.98484,116.352475,0,205,39600.6432175926,2008-06-01,15:26:14
39.984861,116.352489,0,205,39600.6432407407,2008-06-01,15:26:16
39.984876,116.3525,0,205,39600.6432638889,2008-06-01,15:26:18
39.984876,116.3525,0,205,39600.643287037,2008-06-01,15:26:20
39.984876,116.352499,0,205,39600.6433101852,2008-06-01,15:26:22
39.984875,116.352494,0,205,39600.6433333333,2008-06-01,15:26:24
39.984882,116.352471,0,205,39600.6433564815,2008-06-01,15:26:26
39.984889,116.352458,0,205,39600.6433796296,2008-06-01,15:26:28
39.984901,116.352456,0,204,39600.6434027778,2008-06-01,15:26:30
39.984911,116.352459,0,204,39600.6434259259,2008-06-01,15:26:32
39.984911,116.352456,0,204,39600.6434490741,2008-06-01,15:26:34
39.98491,116.352453,0,204,39600.6434722222,2008-06-01,15:26:36
39.984911,116.352453,0,204,39600.6434953704,2008-06-01,15:26:38
39.984911,116.352457,0,204,39600.6435185185,2008-06-01,15:26:40
39.984912,116.352462,0,204,39600.6435416667,2008-06-01,15:26:42
39.984912,116.352467,0,204,39600.6435648148,2008-06-01,15:26:44
39.984913,116.352471,0,204,39600.643587963,2008-06-01,15:26:46
39.984914,116.352474,0,204,39600.6436111111,2008-06-01,15:26:48
39.984915,116.35248,0,204,39600.6436342593,2008-06-01,15:26:50
39.984917,116.352496,0,204,39600.6436574074,2008-06-01,15:26:52
39.984924,116.352508,0,204,39600.6436805556,2008-06-01,15:26:54
39.984923,116.352515,0,205,39600.6437037037,2008-06-01,15:26:56
39.984915,116.352532,0,205,39600.6437268518,2008-06-01,15:26:58
39.984908,116.352541,0,205,39600.64375,2008-06-01,15:27:00
39.984895,116.352555,0,205,39600.6437731481,2008-06-01,15:27:02
39.984887,116.352567,0,205,39600.6437962963,2008-06-01,15:27:04
39.984883,116.352572,0,205,39600.6438194444,2008-06-01,15:27:06
39.984877,116.352578,0,205,39600.6438425926,2008-06-01,15:27:08
39.984868,116.352584,0,205,39600.6438657407,2008-06-01,15:27:10
39.984868,116.352587,0,205,39600.6438888889,2008-06-01,15:27:12
39.984868,116.35259,0,205,39600.643912037,2008-06-01,15:27:14
39.984868,116.352591,0,205,39600.6439351852,2008-06-01,15:27:16
39.984867,116.352585,0,205,39600.6439583333,2008-06-01,15:27:18
39.984853,116.352567,0,205,39600.6439814815,2008-06-01,15:27:20
39.984832,116.352547,0,205,39600.6440046296,2008-06-01,15:27:22
39.984801,116.352542,0,205,39600.6440277778,2008-06-01,15:27:24
39.98477,116.352543,0,205,39600.6440509259,2008-06-01,15:27:26
39.984755,116.352534,0,205,39600.6440740741,2008-06-01,15:27:28
39.984748,116.352532,0,205,39600.6440972222,2008-06-01,15:27:30
39.98475,116.352539,0,205,39600.6441203704,2008-06-01,15:27:32
39.984669,116.352396,0,197,39600.6441666667,2008-06-01,15:27:36
39.984728,116.352408,0,203,39600.6441898148,2008-06-01,15:27:38
39.984764,116.352432,0,202,39600.644212963,2008-06-01,15:27:40
39.984785,116.352458,0,201,39600.6442361111,2008-06-01,15:27:42
39.984786,116.352459,0,201,39600.6442592593,2008-06-01,15:27:44
39.984786,116.352464,0,200,39600.6442824074,2008-06-01,15:27:46
39.984804,116.352472,0,199,39600.6443055556,2008-06-01,15:27:48
39.984829,116.352477,0,193,39600.6443287037,2008-06-01,15:27:50
39.984834,116.352485,0,172,39600.6443518519,2008-06-01,15:27:52
39.984837,116.352505,0,145,39600.644375,2008-06-01,15:27:54
39.984837,116.352534,0,112,39600.6443981482,2008-06-01,15:27:56
39.984837,116.352554,0,81,39600.6444212963,2008-06-01,15:27:58
39.984862,116.352564,0,80,39600.6444444444,2008-06-01,15:28:00
39.984884,116.352582,0,83,39600.6444675926,2008-06-01,15:28:02
39.984902,116.352583,0,87,39600.6444907407,2008-06-01,15:28:04
39.984905,116.352578,0,83,39600.6445138889,2008-06-01,15:28:06
39.984903,116.352575,0,78,39600.644537037,2008-06-01,15:28:08
39.984903,116.352574,0,78,39600.6445601852,2008-06-01,15:28:10
39.984902,116.352572,0,78,39600.6445833333,2008-06-01,15:28:12
39.984883,116.352573,0,72,39600.6446064815,2008-06-01,15:28:14
39.984886,116.352575,0,81,39600.6446296296,2008-06-01,15:28:16
39.984886,116.352577,0,83,39600.6446527778,2008-06-01,15:28:18
39.984883,116.35258,0,86,39600.6446759259,2008-06-01,15:28:20
39.984882,116.352578,0,86,39600.6446990741,2008-06-01,15:28:22
39.984882,116.352577,0,86,39600.6447222222,2008-06-01,15:28:24
39.984882,116.352577,0,87,39600.6447453704,2008-06-01,15:28:26
39.984882,116.352577,0,87,39600.6447685185,2008-06-01,15:28:28
39.984882,116.352575,0,87,39600.6447916667,2008-06-01,15:28:30
39.984881,116.352573,0,87,39600.6448148148,2008-06-01,15:28:32
39.984881,116.352572,0,87,39600.644837963,2008-06-01,15:28:34
39.98488,116.35257,0,88,39600.6448611111,2008-06-01,15:28:36
39.98488,116.35257,0,88,39600.6448842593,2008-06-01,15:28:38
39.98488,116.352573,0,88,39600.6449074074,2008-06-01,15:28:40
39.98489,116.352576,0,89,39600.6449305556,2008-06-01,15:28:42
39.984899,116.352577,0,95,39600.6449537037,2008-06-01,15:28:44
39.984897,116.352575,0,101,39600.6449768519,2008-06-01,15:28:46
39.984894,116.352565,0,110,39600.645,2008-06-01,15:28:48
39.984896,116.352565,0,119,39600.6450231481,2008-06-01,15:28:50
39.984909,116.35257,0,129,39600.6450462963,2008-06-01,15:28:52
39.984921,116.352577,0,135,39600.6450694444,2008-06-01,15:28:54
39.984937,116.352597,0,139,39600.6450925926,2008-06-01,15:28:56
39.984951,116.352608,0,144,39600.6451157407,2008-06-01,15:28:58
39.98496,116.352618,0,149,39600.6451388889,2008-06-01,15:29:00
39.984961,116.352622,0,155,39600.645162037,2008-06-01,15:29:02
39.984968,116.352615,0,163,39600.6451851852,2008-06-01,15:29:04
39.984967,116.352599,0,168,39600.6452083333,2008-06-01,15:29:06
39.984967,116.352576,0,177,39600.6452314815,2008-06-01,15:29:08
39.984964,116.352554,0,183,39600.6452546296,2008-06-01,15:29:10
39.98496,116.352537,0,187,39600.6452777778,2008-06-01,15:29:12
39.984958,116.35253,0,188,39600.6453009259,2008-06-01,15:29:14
39.984958,116.352516,0,189,39600.6453240741,2008-06-01,15:29:16
39.984957,116.352509,0,190,39600.6453472222,2008-06-01,15:29:18
39.984949,116.352494,0,192,39600.6453703704,2008-06-01,15:29:20
39.984953,116.352482,0,193,39600.6453935185,2008-06-01,15:29:22
39.984957,116.352469,0,194,39600.6454166667,2008-06-01,15:29:24
39.984973,116.35246,0,194,39600.6454398148,2008-06-01,15:29:26
39.984984,116.352449,0,195,39600.645462963,2008-06-01,15:29:28
39.984986,116.352451,0,195,39600.6454861111,2008-06-01,15:29:30
39.984987,116.352455,0,195,39600.6455092593,2008-06-01,15:29:32
39.984988,116.352455,0,195,39600.6455324074,2008-06-01,15:29:34
39.984987,116.352452,0,195,39600.6455555556,2008-06-01,15:29:36
39.984987,116.352452,0,195,39600.6455787037,2008-06-01,15:29:38
39.984987,116.352454,0,195,39600.6456018519,2008-06-01,15:29:40
39.984987,116.352453,0,195,39600.645625,2008-06-01,15:29:42
39.984986,116.35245,0,195,39600.6456481481,2008-06-01,15:29:44
39.984985,116.352447,0,195,39600.6456712963,2008-06-01,15:29:46
39.984985,116.352447,0,195,39600.6456944444,2008-06-01,15:29:48
39.984983,116.352461,0,196,39600.6457175926,2008-06-01,15:29:50
39.984983,116.352463,0,196,39600.6457407407,2008-06-01,15:29:52
39.984983,116.352465,0,196,39600.6457638889,2008-06-01,15:29:54
39.984978,116.352484,0,197,39600.645787037,2008-06-01,15:29:56
39.984971,116.352515,0,198,39600.6458101852,2008-06-01,15:29:58
39.984961,116.35254,0,199,39600.6458333333,2008-06-01,15:30:00
39.984946,116.352573,0,200,39600.6458564815,2008-06-01,15:30:02
39.984934,116.352608,0,199,39600.6458796296,2008-06-01,15:30:04
39.984929,116.352629,0,200,39600.6459027778,2008-06-01,15:30:06
39.984927,116.35264,0,200,39600.6459259259,2008-06-01,15:30:08
39.984927,116.35265,0,201,39600.6459490741,2008-06-01,15:30:10
39.984919,116.352661,0,203,39600.6459722222,2008-06-01,15:30:12
39.984916,116.352668,0,204,39600.6459953704,2008-06-01,15:30:14
39.984917,116.352674,0,204,39600.6460185185,2008-06-01,15:30:16
39.984918,116.352679,0,204,39600.6460416667,2008-06-01,15:30:18
39.98492,116.352684,0,204,39600.6460648148,2008-06-01,15:30:20
39.984921,116.352691,0,204,39600.646087963,2008-06-01,15:30:22
39.984922,116.352697,0,204,39600.6461111111,2008-06-01,15:30:24
39.984924,116.352703,0,204,39600.6461342593,2008-06-01,15:30:26
39.984925,116.352709,0,204,39600.6461574074,2008-06-01,15:30:28
39.984931,116.352706,0,204,39600.6461805556,2008-06-01,15:30:30
39.984935,116.352703,0,204,39600.6462037037,2008-06-01,15:30:32
39.984936,116.352706,0,204,39600.6462268519,2008-06-01,15:30:34
39.984938,116.352709,0,204,39600.64625,2008-06-01,15:30:36
39.984939,116.352711,0,204,39600.6462731481,2008-06-01,15:30:38
39.98494,116.352711,0,204,39600.6462962963,2008-06-01,15:30:40
39.984939,116.352709,0,204,39600.6463194444,2008-06-01,15:30:42
39.984938,116.352703,0,204,39600.6463425926,2008-06-01,15:30:44
39.984915,116.352651,0,204,39600.6463657407,2008-06-01,15:30:46
39.984876,116.352574,0,204,39600.6463888889,2008-06-01,15:30:48
39.984841,116.352487,0,203,39600.646412037,2008-06-01,15:30:50
39.984805,116.352378,0,203,39600.6464351852,2008-06-01,15:30:52
39.984774,116.3523,0,202,39600.6464583333,2008-06-01,15:30:54
39.984746,116.352242,0,202,39600.6464814815,2008-06-01,15:30:56
39.984726,116.352205,0,202,39600.6465046296,2008-06-01,15:30:58
39.984706,116.352178,0,202,39600.6465277778,2008-06-01,15:31:00
39.984723,116.352224,0,201,39600.6465509259,2008-06-01,15:31:02
39.984758,116.352309,0,201,39600.6465740741,2008-06-01,15:31:04
39.984789,116.352354,0,201,39600.6465972222,2008-06-01,15:31:06
39.984813,116.352374,0,201,39600.6466203704,2008-06-01,15:31:08
39.984835,116.352389,0,202,39600.6466435185,2008-06-01,15:31:10
39.984853,116.352389,0,202,39600.6466666667,2008-06-01,15:31:12
39.984869,116.35238,0,203,39600.6466898148,2008-06-01,15:31:14
39.984882,116.352394,0,203,39600.646712963,2008-06-01,15:31:16
39.984887,116.352417,0,203,39600.6467361111,2008-06-01,15:31:18
39.984896,116.352457,0,203,39600.6467592593,2008-06-01,15:31:20
39.984902,116.352479,0,203,39600.6467824074,2008-06-01,15:31:22
39.9849,116.352527,0,203,39600.6468055556,2008-06-01,15:31:24
39.984894,116.352584,0,203,39600.6468287037,2008-06-01,15:31:26
39.984891,116.352636,0,203,39600.6468518519,2008-06-01,15:31:28
39.984898,116.35268,0,204,39600.646875,2008-06-01,15:31:30
39.984899,116.352725,0,204,39600.6468981481,2008-06-01,15:31:32
39.9849,116.35275,0,204,39600.6469212963,2008-06-01,15:31:34
39.984906,116.35276,0,204,39600.6469444444,2008-06-01,15:31:36
39.984909,116.35278,0,204,39600.6469675926,2008-06-01,15:31:38
39.984912,116.352786,0,203,39600.6469907407,2008-06-01,15:31:40
39.984907,116.352789,0,203,39600.6470138889,2008-06-01,15:31:42
39.984895,116.352774,0,203,39600.647037037,2008-06-01,15:31:44
39.984894,116.35277,0,203,39600.6470601852,2008-06-01,15:31:46
39.984874,116.352739,0,203,39600.6470833333,2008-06-01,15:31:48
39.984872,116.352721,0,203,39600.6471064815,2008-06-01,15:31:50
39.984874,116.352716,0,203,39600.6471296296,2008-06-01,15:31:52
39.984875,116.352718,0,203,39600.6471527778,2008-06-01,15:31:54
39.984874,116.352716,0,203,39600.6471759259,2008-06-01,15:31:56
39.984874,116.352712,0,203,39600.6471990741,2008-06-01,15:31:58
39.984874,116.352709,0,203,39600.6472222222,2008-06-01,15:32:00
39.984874,116.352707,0,203,39600.6472453704,2008-06-01,15:32:02
39.984874,116.352707,0,203,39600.6472685185,2008-06-01,15:32:04
39.984874,116.352706,0,203,39600.6472916667,2008-06-01,15:32:06
39.984875,116.352707,0,203,39600.6473148148,2008-06-01,15:32:08
39.984875,116.352706,0,203,39600.647337963,2008-06-01,15:32:10
39.984876,116.352708,0,203,39600.6473611111,2008-06-01,15:32:12
39.984877,116.352712,0,203,39600.6473842593,2008-06-01,15:32:14
39.984878,116.352715,0,203,39600.6474074074,2008-06-01,15:32:16
39.984878,116.352717,0,203,39600.6474305556,2008-06-01,15:32:18
39.984878,116.352718,0,203,39600.6474537037,2008-06-01,15:32:20
39.984879,116.352722,0,203,39600.6474768519,2008-06-01,15:32:22
39.98488,116.352728,0,203,39600.6475,2008-06-01,15:32:24
39.984881,116.352733,0,203,39600.6475231481,2008-06-01,15:32:26
39.984882,116.352734,0,203,39600.6475462963,2008-06-01,15:32:28
39.984881,116.352732,0,203,39600.6475694444,2008-06-01,15:32:30
39.984876,116.3527,0,203,39600.6475925926,2008-06-01,15:32:32
39.984874,116.352666,0,203,39600.6476157407,2008-06-01,15:32:34
39.984878,116.352651,0,203,39600.6476388889,2008-06-01,15:32:36
39.984896,116.352622,0,203,39600.647662037,2008-06-01,15:32:38
39.984896,116.352618,0,203,39600.6476851852,2008-06-01,15:32:40
39.984895,116.352613,0,203,39600.6477083333,2008-06-01,15:32:42
39.984905,116.352592,0,203,39600.6477314815,2008-06-01,15:32:44
39.984912,116.352577,0,202,39600.6477546296,2008-06-01,15:32:46
39.984929,116.352561,0,202,39600.6477777778,2008-06-01,15:32:48
39.98494,116.352552,0,202,39600.6478009259,2008-06-01,15:32:50
39.98494,116.35255,0,202,39600.6478240741,2008-06-01,15:32:52
39.98494,116.352549,0,202,39600.6478472222,2008-06-01,15:32:54
39.98494,116.352548,0,202,39600.6478703704,2008-06-01,15:32:56
39.98494,116.352547,0,202,39600.6478935185,2008-06-01,15:32:58
39.98494,116.352544,0,202,39600.6479166667,2008-06-01,15:33:00
39.984939,116.35254,0,202,39600.6479398148,2008-06-01,15:33:02
39.984938,116.35254,0,202,39600.647962963,2008-06-01,15:33:04
39.984939,116.352544,0,202,39600.6479861111,2008-06-01,15:33:06
39.984943,116.352545,0,202,39600.6480092593,2008-06-01,15:33:08
39.984944,116.352531,0,202,39600.6480324074,2008-06-01,15:33:10
39.984941,116.352524,0,202,39600.6480555556,2008-06-01,15:33:12
39.984941,116.352525,0,202,39600.6480787037,2008-06-01,15:33:14
39.984941,116.352527,0,202,39600.6481018519,2008-06-01,15:33:16
39.984941,116.352526,0,202,39600.648125,2008-06-01,15:33:18
39.98494,116.352525,0,202,39600.6481481481,2008-06-01,15:33:20
39.984939,116.352521,0,202,39600.6481712963,2008-06-01,15:33:22
39.984928,116.352505,0,202,39600.6481944444,2008-06-01,15:33:24
39.984917,116.352459,0,202,39600.6482175926,2008-06-01,15:33:26
39.984913,116.352438,0,201,39600.6482407407,2008-06-01,15:33:28
39.984917,116.352417,0,200,39600.6482638889,2008-06-01,15:33:30
39.98492,116.352405,0,200,39600.648287037,2008-06-01,15:33:32
39.984919,116.3524,0,200,39600.6483101852,2008-06-01,15:33:34
39.984918,116.352397,0,200,39600.6483333333,2008-06-01,15:33:36
39.984918,116.352397,0,200,39600.6483564815,2008-06-01,15:33:38
39.98492,116.352401,0,200,39600.6483796296,2008-06-01,15:33:40
39.98492,116.352403,0,200,39600.6484027778,2008-06-01,15:33:42
39.98492,116.352403,0,200,39600.6484259259,2008-06-01,15:33:44
39.98492,116.352401,0,200,39600.6484490741,2008-06-01,15:33:46
39.984919,116.352397,0,200,39600.6484722222,2008-06-01,15:33:48
39.984918,116.352395,0,200,39600.6484953704,2008-06-01,15:33:50
39.984918,116.352395,0,200,39600.6485185185,2008-06-01,15:33:52
39.984918,116.352394,0,200,39600.6485416667,2008-06-01,15:33:54
39.984917,116.35239,0,200,39600.6485648148,2008-06-01,15:33:56
39.984914,116.352367,0,200,39600.648587963,2008-06-01,15:33:58
39.98491,116.352345,0,200,39600.6486111111,2008-06-01,15:34:00
39.984912,116.352319,0,200,39600.6486342593,2008-06-01,15:34:02
39.984906,116.352291,0,200,39600.6486574074,2008-06-01,15:34:04
39.984914,116.352286,0,199,39600.6486805556,2008-06-01,15:34:06
39.984919,116.352278,0,199,39600.6487037037,2008-06-01,15:34:08
39.984922,116.35227,0,199,39600.6487268518,2008-06-01,15:34:10
39.984925,116.352258,0,199,39600.64875,2008-06-01,15:34:12
39.984932,116.352254,0,200,39600.6487731481,2008-06-01,15:34:14
39.984947,116.352249,0,200,39600.6487962963,2008-06-01,15:34:16
39.984948,116.352252,0,199,39600.6488194444,2008-06-01,15:34:18
39.984943,116.352257,0,199,39600.6488425926,2008-06-01,15:34:20
39.98494,116.352259,0,199,39600.6488657407,2008-06-01,15:34:22
39.984934,116.352265,0,200,39600.6488888889,2008-06-01,15:34:24
39.984922,116.352267,0,200,39600.648912037,2008-06-01,15:34:26
39.984915,116.352269,0,200,39600.6489351852,2008-06-01,15:34:28
39.984915,116.352267,0,200,39600.6489583333,2008-06-01,15:34:30
39.984914,116.352266,0,200,39600.6489814815,2008-06-01,15:34:32
39.984914,116.352264,0,200,39600.6490046296,2008-06-01,15:34:34
39.984913,116.35226,0,200,39600.6490277778,2008-06-01,15:34:36
39.984912,116.352256,0,200,39600.6490509259,2008-06-01,15:34:38
39.984912,116.352255,0,200,39600.6490740741,2008-06-01,15:34:40
39.984913,116.352258,0,200,39600.6490972222,2008-06-01,15:34:42
39.98492,116.352257,0,200,39600.6491203704,2008-06-01,15:34:44
39.984926,116.352257,0,200,39600.6491435185,2008-06-01,15:34:46
39.984927,116.352261,0,200,39600.6491666667,2008-06-01,15:34:48
39.984935,116.35227,0,200,39600.6491898148,2008-06-01,15:34:50
39.984947,116.352283,0,200,39600.649212963,2008-06-01,15:34:52
39.984949,116.352293,0,200,39600.6492361111,2008-06-01,15:34:54
39.984953,116.352296,0,200,39600.6492592593,2008-06-01,15:34:56
39.984957,116.352299,0,200,39600.6492824074,2008-06-01,15:34:58
39.984956,116.352314,0,200,39600.6493055556,2008-06-01,15:35:00
39.984957,116.352317,0,201,39600.6493287037,2008-06-01,15:35:02
39.984957,116.352317,0,201,39600.6493518518,2008-06-01,15:35:04
39.984957,116.352317,0,201,39600.649375,2008-06-01,15:35:06
39.984957,116.352316,0,201,39600.6493981481,2008-06-01,15:35:08
39.984956,116.352314,0,201,39600.6494212963,2008-06-01,15:35:10
39.984954,116.35231,0,201,39600.6494444444,2008-06-01,15:35:12
39.984953,116.352307,0,201,39600.6494675926,2008-06-01,15:35:14
39.984951,116.352302,0,201,39600.6494907407,2008-06-01,15:35:16
39.98495,116.352298,0,201,39600.6495138889,2008-06-01,15:35:18
39.984949,116.352295,0,201,39600.649537037,2008-06-01,15:35:20
39.984948,116.352294,0,201,39600.6495601852,2008-06-01,15:35:22
39.984948,116.352295,0,201,39600.6495833333,2008-06-01,15:35:24
39.984948,116.352298,0,201,39600.6496064815,2008-06-01,15:35:26
39.984948,116.3523,0,201,39600.6496296296,2008-06-01,15:35:28
39.984948,116.352301,0,201,39600.6496527778,2008-06-01,15:35:30
39.984948,116.352302,0,201,39600.6496759259,2008-06-01,15:35:32
39.984947,116.3523,0,201,39600.6496990741,2008-06-01,15:35:34
39.984941,116.352286,0,201,39600.6497222222,2008-06-01,15:35:36
39.984929,116.352257,0,202,39600.6497453704,2008-06-01,15:35:38
39.984915,116.352245,0,203,39600.6497685185,2008-06-01,15:35:40
39.984912,116.352235,0,203,39600.6497916667,2008-06-01,15:35:42
39.984908,116.352237,0,204,39600.6498148148,2008-06-01,15:35:44
39.984909,116.352245,0,204,39600.649837963,2008-06-01,15:35:46
39.98491,116.352249,0,204,39600.6498611111,2008-06-01,15:35:48
39.984911,116.352253,0,204,39600.6498842593,2008-06-01,15:35:50
39.984911,116.352255,0,204,39600.6499074074,2008-06-01,15:35:52
39.984911,116.352257,0,204,39600.6499305556,2008-06-01,15:35:54
39.984912,116.352262,0,204,39600.6499537037,2008-06-01,15:35:56
39.984913,116.352266,0,204,39600.6499768518,2008-06-01,15:35:58
39.984913,116.352269,0,204,39600.65,2008-06-01,15:36:00
39.984914,116.352275,0,204,39600.6500231481,2008-06-01,15:36:02
39.984915,116.352278,0,204,39600.6500462963,2008-06-01,15:36:04
39.984913,116.352278,0,204,39600.6500694444,2008-06-01,15:36:06
39.984913,116.352278,0,204,39600.6500925926,2008-06-01,15:36:08
39.984913,116.352279,0,204,39600.6501157407,2008-06-01,15:36:10
39.984914,116.352284,0,204,39600.6501388889,2008-06-01,15:36:12
39.984845,116.35261,0,185,39600.6510648148,2008-06-01,15:37:32
39.984839,116.352623,0,184,39600.651087963,2008-06-01,15:37:34
39.98484,116.352627,0,184,39600.6511111111,2008-06-01,15:37:36
39.98484,116.352631,0,184,39600.6511342593,2008-06-01,15:37:38
39.984841,116.352636,0,184,39600.6511574074,2008-06-01,15:37:40
39.984842,116.352639,0,184,39600.6511805556,2008-06-01,15:37:42
39.984841,116.35264,0,184,39600.6512037037,2008-06-01,15:37:44
39.984841,116.352639,0,184,39600.6512268518,2008-06-01,15:37:46
39.984841,116.352639,0,184,39600.65125,2008-06-01,15:37:48
39.98484,116.352636,0,184,39600.6512731481,2008-06-01,15:37:50
39.984839,116.352631,0,184,39600.6512962963,2008-06-01,15:37:52
39.984841,116.35263,0,184,39600.6513194444,2008-06-01,15:37:54
39.984847,116.352633,0,185,39600.6513425926,2008-06-01,15:37:56
39.98485,116.352642,0,186,39600.6513657407,2008-06-01,15:37:58
39.984852,116.352649,0,187,39600.6513888889,2008-06-01,15:38:00
39.984852,116.352645,0,187,39600.651412037,2008-06-01,15:38:02
39.984852,116.352645,0,187,39600.6514351852,2008-06-01,15:38:04
39.984852,116.352646,0,187,39600.6514583333,2008-06-01,15:38:06
39.984853,116.352649,0,187,39600.6514814815,2008-06-01,15:38:08
39.984854,116.352652,0,187,39600.6515046296,2008-06-01,15:38:10
39.984855,116.352654,0,187,39600.6515277778,2008-06-01,15:38:12
39.984856,116.352653,0,187,39600.6515509259,2008-06-01,15:38:14
39.984856,116.352652,0,187,39600.6515740741,2008-06-01,15:38:16
39.984857,116.352652,0,187,39600.6515972222,2008-06-01,15:38:18
39.984857,116.352651,0,187,39600.6516203704,2008-06-01,15:38:20
39.984858,116.35265,0,187,39600.6516435185,2008-06-01,15:38:22
39.984858,116.352651,0,187,39600.6516666667,2008-06-01,15:38:24
39.98486,116.352654,0,187,39600.6516898148,2008-06-01,15:38:26
39.984893,116.352665,0,187,39600.651712963,2008-06-01,15:38:28
39.984917,116.352684,0,187,39600.6517361111,2008-06-01,15:38:30
39.984938,116.352695,0,187,39600.6517592593,2008-06-01,15:38:32
39.984959,116.352721,0,187,39600.6517824074,2008-06-01,15:38:34
39.984978,116.352742,0,187,39600.6518055556,2008-06-01,15:38:36
39.984995,116.352754,0,186,39600.6518287037,2008-06-01,15:38:38
39.985001,116.352761,0,187,39600.6518518519,2008-06-01,15:38:40
39.985008,116.352772,0,187,39600.651875,2008-06-01,15:38:42
39.985013,116.352781,0,186,39600.6518981481,2008-06-01,15:38:44
39.985021,116.352779,0,186,39600.6519212963,2008-06-01,15:38:46
39.985025,116.352777,0,186,39600.6519444444,2008-06-01,15:38:48
39.985029,116.352768,0,185,39600.6519675926,2008-06-01,15:38:50
39.985029,116.352767,0,185,39600.6519907407,2008-06-01,15:38:52
39.984876,116.35262,0,162,39600.6531018519,2008-06-01,15:40:28
39.98486,116.352623,0,162,39600.653125,2008-06-01,15:40:30
