# Supplementary material for: Research on differential privacy protection method based on user tendency
Source: PLoS One. 2023 Oct 26;18(10):e0288823. doi: 10.1371/journal.pone.0288823 (PMC10602288; doi:10.1371/journal.pone.0288823)
Supplement: S3 Data — (ZIP) [file pone.0288823.s003.zip › Data 5-3/052/Trajectory/20080602034606.plt]

Geolife trajectory
WGS 84
Altitude is in Feet
Reserved 3
0,2,255,My Track,0,0,2,8421376
0
39.984749,116.350782,0,492,39601.1570138889,2008-06-02,03:46:06
39.984682,116.351211,0,491,39601.157037037,2008-06-02,03:46:08
39.984698,116.351194,0,492,39601.1570601852,2008-06-02,03:46:10
39.984721,116.351149,0,492,39601.1570833333,2008-06-02,03:46:12
39.984729,116.351181,0,492,39601.1571064815,2008-06-02,03:46:14
39.98473,116.351153,0,493,39601.1571296296,2008-06-02,03:46:16
39.984707,116.351177,0,494,39601.1571527778,2008-06-02,03:46:18
39.984663,116.351216,0,493,39601.1571759259,2008-06-02,03:46:20
39.98464,116.351297,0,493,39601.1571990741,2008-06-02,03:46:22
39.984618,116.351387,0,493,39601.1572222222,2008-06-02,03:46:24
39.984516,116.351647,0,491,39601.1572453704,2008-06-02,03:46:26
39.984587,116.351549,0,491,39601.1572685185,2008-06-02,03:46:28
39.984608,116.351571,0,491,39601.1572916667,2008-06-02,03:46:30
39.984593,116.351652,0,491,39601.1573148148,2008-06-02,03:46:32
39.984596,116.351683,0,492,39601.157337963,2008-06-02,03:46:34
39.984592,116.351658,0,492,39601.1573611111,2008-06-02,03:46:36
39.984577,116.351669,0,492,39601.1573842593,2008-06-02,03:46:38
39.984565,116.351676,0,492,39601.1574074074,2008-06-02,03:46:40
39.984542,116.351647,0,492,39601.1574305556,2008-06-02,03:46:42
39.984524,116.35154,0,492,39601.1574537037,2008-06-02,03:46:44
39.984522,116.351486,0,492,39601.1574768518,2008-06-02,03:46:46
39.984522,116.351413,0,492,39601.1575,2008-06-02,03:46:48
39.984532,116.351309,0,492,39601.1575231481,2008-06-02,03:46:50
39.983691,116.345872,0,594,39601.1581944444,2008-06-02,03:47:48
39.984829,116.3275,0,135,39601.1605092593,2008-06-02,03:51:08
39.984855,116.327452,0,152,39601.1605324074,2008-06-02,03:51:10
39.984752,116.327432,0,119,39601.1605555556,2008-06-02,03:51:12
39.984768,116.32732,0,116,39601.1605787037,2008-06-02,03:51:14
39.984781,116.327186,0,117,39601.1606018519,2008-06-02,03:51:16
39.984809,116.327023,0,121,39601.160625,2008-06-02,03:51:18
39.984898,116.326797,0,145,39601.1606481481,2008-06-02,03:51:20
39.984896,116.326604,0,141,39601.1606712963,2008-06-02,03:51:22
39.98489,116.326413,0,138,39601.1606944444,2008-06-02,03:51:24
39.984888,116.326223,0,136,39601.1607175926,2008-06-02,03:51:26
39.984879,116.326033,0,137,39601.1607407407,2008-06-02,03:51:28
39.984856,116.325872,0,137,39601.1607638889,2008-06-02,03:51:30
39.984849,116.325727,0,134,39601.160787037,2008-06-02,03:51:32
39.98485,116.325586,0,134,39601.1608101852,2008-06-02,03:51:34
39.984823,116.32547,0,133,39601.1608333333,2008-06-02,03:51:36
39.984864,116.325372,0,130,39601.1608564815,2008-06-02,03:51:38
39.984875,116.325262,0,127,39601.1608796296,2008-06-02,03:51:40
39.984885,116.325168,0,122,39601.1609027778,2008-06-02,03:51:42
39.984885,116.325094,0,120,39601.1609259259,2008-06-02,03:51:44
39.984892,116.325043,0,130,39601.1609490741,2008-06-02,03:51:46
39.984901,116.325012,0,134,39601.1609722222,2008-06-02,03:51:48
39.984902,116.325005,0,137,39601.1609953704,2008-06-02,03:51:50
39.984899,116.324999,0,136,39601.1610185185,2008-06-02,03:51:52
39.984896,116.324996,0,136,39601.1610416667,2008-06-02,03:51:54
39.984889,116.324988,0,136,39601.1610648148,2008-06-02,03:51:56
39.984885,116.324972,0,135,39601.161087963,2008-06-02,03:51:58
39.984901,116.324955,0,136,39601.1611111111,2008-06-02,03:52:00
39.984912,116.324916,0,135,39601.1611342593,2008-06-02,03:52:02
39.984915,116.324862,0,134,39601.1611574074,2008-06-02,03:52:04
39.984902,116.324792,0,138,39601.1611805556,2008-06-02,03:52:06
39.98491,116.324748,0,138,39601.1612037037,2008-06-02,03:52:08
39.984918,116.324728,0,135,39601.1612268519,2008-06-02,03:52:10
39.984946,116.324717,0,133,39601.16125,2008-06-02,03:52:12
39.984954,116.32471,0,132,39601.1612731481,2008-06-02,03:52:14
39.984952,116.324714,0,132,39601.1612962963,2008-06-02,03:52:16
39.984954,116.324726,0,133,39601.1613194444,2008-06-02,03:52:18
39.984957,116.324735,0,134,39601.1613425926,2008-06-02,03:52:20
39.984956,116.324734,0,133,39601.1613657407,2008-06-02,03:52:22
39.984956,116.324735,0,133,39601.1613888889,2008-06-02,03:52:24
39.984957,116.324731,0,133,39601.161412037,2008-06-02,03:52:26
39.984939,116.324679,0,136,39601.1614351852,2008-06-02,03:52:28
39.984925,116.324602,0,135,39601.1614583333,2008-06-02,03:52:30
39.984904,116.324497,0,137,39601.1614814815,2008-06-02,03:52:32
39.984875,116.324371,0,136,39601.1615046296,2008-06-02,03:52:34
39.984833,116.32419,0,143,39601.1615277778,2008-06-02,03:52:36
39.984825,116.324013,0,146,39601.1615509259,2008-06-02,03:52:38
39.984826,116.323788,0,145,39601.1615740741,2008-06-02,03:52:40
39.984842,116.323548,0,141,39601.1615972222,2008-06-02,03:52:42
39.984854,116.323312,0,138,39601.1616203704,2008-06-02,03:52:44
39.984861,116.323102,0,137,39601.1616435185,2008-06-02,03:52:46
39.984862,116.322903,0,137,39601.1616666667,2008-06-02,03:52:48
39.984867,116.322702,0,136,39601.1616898148,2008-06-02,03:52:50
39.984871,116.322531,0,136,39601.161712963,2008-06-02,03:52:52
39.984863,116.322393,0,137,39601.1617361111,2008-06-02,03:52:54
39.984876,116.322309,0,138,39601.1617592593,2008-06-02,03:52:56
39.984886,116.322204,0,141,39601.1617824074,2008-06-02,03:52:58
39.984871,116.322106,0,140,39601.1618055556,2008-06-02,03:53:00
39.98486,116.321983,0,141,39601.1618287037,2008-06-02,03:53:02
39.98484,116.321857,0,142,39601.1618518519,2008-06-02,03:53:04
39.984814,116.321729,0,143,39601.161875,2008-06-02,03:53:06
39.984787,116.321587,0,142,39601.1618981481,2008-06-02,03:53:08
39.98477,116.321403,0,142,39601.1619212963,2008-06-02,03:53:10
39.984768,116.321201,0,142,39601.1619444444,2008-06-02,03:53:12
39.984762,116.321004,0,143,39601.1619675926,2008-06-02,03:53:14
39.984752,116.320807,0,145,39601.1619907407,2008-06-02,03:53:16
39.984745,116.3206,0,143,39601.1620138889,2008-06-02,03:53:18
39.984735,116.320373,0,140,39601.162037037,2008-06-02,03:53:20
39.984726,116.320137,0,138,39601.1620601852,2008-06-02,03:53:22
39.984709,116.319912,0,135,39601.1620833333,2008-06-02,03:53:24
39.984701,116.31967,0,133,39601.1621064815,2008-06-02,03:53:26
39.984696,116.319421,0,132,39601.1621296296,2008-06-02,03:53:28
39.984689,116.319169,0,130,39601.1621527778,2008-06-02,03:53:30
39.98469,116.318932,0,129,39601.1621759259,2008-06-02,03:53:32
39.984691,116.318708,0,129,39601.1621990741,2008-06-02,03:53:34
39.984682,116.318476,0,131,39601.1622222222,2008-06-02,03:53:36
39.984662,116.318244,0,131,39601.1622453704,2008-06-02,03:53:38
39.984653,116.318014,0,130,39601.1622685185,2008-06-02,03:53:40
39.984659,116.317791,0,131,39601.1622916667,2008-06-02,03:53:42
39.984675,116.317575,0,130,39601.1623148148,2008-06-02,03:53:44
39.984697,116.317379,0,130,39601.162337963,2008-06-02,03:53:46
39.984699,116.317209,0,131,39601.1623611111,2008-06-02,03:53:48
39.984706,116.317056,0,134,39601.1623842593,2008-06-02,03:53:50
39.984717,116.316911,0,138,39601.1624074074,2008-06-02,03:53:52
39.984715,116.316774,0,146,39601.1624305556,2008-06-02,03:53:54
39.984709,116.316644,0,149,39601.1624537037,2008-06-02,03:53:56
39.984701,116.316547,0,152,39601.1624768519,2008-06-02,03:53:58
39.984704,116.316521,0,155,39601.1625,2008-06-02,03:54:00
39.984687,116.316503,0,161,39601.1625231481,2008-06-02,03:54:02
39.984661,116.316485,0,166,39601.1625462963,2008-06-02,03:54:04
39.984669,116.316503,0,169,39601.1625694444,2008-06-02,03:54:06
39.984679,116.316516,0,170,39601.1625925926,2008-06-02,03:54:08
39.984683,116.316515,0,170,39601.1626157407,2008-06-02,03:54:10
39.984687,116.316516,0,171,39601.1626388889,2008-06-02,03:54:12
39.984691,116.316504,0,171,39601.162662037,2008-06-02,03:54:14
39.98469,116.316475,0,171,39601.1626851852,2008-06-02,03:54:16
39.984682,116.316433,0,169,39601.1627083333,2008-06-02,03:54:18
39.984659,116.316365,0,169,39601.1627314815,2008-06-02,03:54:20
39.98464,116.316271,0,171,39601.1627546296,2008-06-02,03:54:22
39.98462,116.316164,0,172,39601.1627777778,2008-06-02,03:54:24
39.984599,116.31603,0,173,39601.1628009259,2008-06-02,03:54:26
39.984586,116.315873,0,174,39601.1628240741,2008-06-02,03:54:28
39.984569,116.315689,0,176,39601.1628472222,2008-06-02,03:54:30
39.984571,116.315495,0,177,39601.1628703704,2008-06-02,03:54:32
39.984565,116.315292,0,177,39601.1628935185,2008-06-02,03:54:34
39.984575,116.315086,0,174,39601.1629166667,2008-06-02,03:54:36
39.984584,116.314893,0,174,39601.1629398148,2008-06-02,03:54:38
39.98459,116.314704,0,175,39601.162962963,2008-06-02,03:54:40
39.984591,116.314564,0,174,39601.1629861111,2008-06-02,03:54:42
39.984594,116.314467,0,175,39601.1630092593,2008-06-02,03:54:44
39.984597,116.314417,0,176,39601.1630324074,2008-06-02,03:54:46
39.984614,116.314414,0,179,39601.1630555556,2008-06-02,03:54:48
39.984616,116.314418,0,178,39601.1630787037,2008-06-02,03:54:50
39.984619,116.314418,0,179,39601.1631018519,2008-06-02,03:54:52
39.984619,116.314416,0,180,39601.163125,2008-06-02,03:54:54
39.98462,116.314413,0,180,39601.1631481481,2008-06-02,03:54:56
39.98462,116.31441,0,181,39601.1631712963,2008-06-02,03:54:58
39.984622,116.3144,0,181,39601.1631944444,2008-06-02,03:55:00
39.984626,116.314354,0,179,39601.1632175926,2008-06-02,03:55:02
39.984629,116.314269,0,178,39601.1632407407,2008-06-02,03:55:04
39.984627,116.314172,0,173,39601.1632638889,2008-06-02,03:55:06
39.984602,116.314054,0,168,39601.163287037,2008-06-02,03:55:08
39.984599,116.313912,0,167,39601.1633101852,2008-06-02,03:55:10
39.98458,116.313772,0,165,39601.1633333333,2008-06-02,03:55:12
39.984571,116.313628,0,162,39601.1633564815,2008-06-02,03:55:14
39.984563,116.313454,0,160,39601.1633796296,2008-06-02,03:55:16
39.984561,116.31326,0,159,39601.1634027778,2008-06-02,03:55:18
39.984561,116.313075,0,158,39601.1634259259,2008-06-02,03:55:20
39.984558,116.312893,0,156,39601.1634490741,2008-06-02,03:55:22
39.984571,116.312696,0,155,39601.1634722222,2008-06-02,03:55:24
39.984573,116.312504,0,154,39601.1634953704,2008-06-02,03:55:26
39.984562,116.3123,0,155,39601.1635185185,2008-06-02,03:55:28
39.984554,116.312092,0,152,39601.1635416667,2008-06-02,03:55:30
39.984546,116.311879,0,152,39601.1635648148,2008-06-02,03:55:32
39.984547,116.311664,0,151,39601.163587963,2008-06-02,03:55:34
39.984541,116.311457,0,152,39601.1636111111,2008-06-02,03:55:36
39.984539,116.311263,0,151,39601.1636342593,2008-06-02,03:55:38
39.98454,116.311091,0,151,39601.1636574074,2008-06-02,03:55:40
39.984541,116.310923,0,151,39601.1636805556,2008-06-02,03:55:42
39.984545,116.310762,0,150,39601.1637037037,2008-06-02,03:55:44
39.984502,116.310428,0,160,39601.165625,2008-06-02,03:58:30
39.984491,116.310297,0,160,39601.1656481481,2008-06-02,03:58:32
39.984474,116.310141,0,159,39601.1656712963,2008-06-02,03:58:34
39.984463,116.31,0,157,39601.1656944444,2008-06-02,03:58:36
39.984443,116.30988,0,157,39601.1657175926,2008-06-02,03:58:38
39.984452,116.3098,0,157,39601.1657407407,2008-06-02,03:58:40
39.984453,116.309713,0,157,39601.1657638889,2008-06-02,03:58:42
39.984437,116.309603,0,156,39601.165787037,2008-06-02,03:58:44
39.984435,116.309481,0,156,39601.1658101852,2008-06-02,03:58:46
39.984415,116.309371,0,157,39601.1658333333,2008-06-02,03:58:48
39.98439,116.309233,0,163,39601.1658564815,2008-06-02,03:58:50
39.984367,116.309071,0,164,39601.1658796296,2008-06-02,03:58:52
39.984352,116.308911,0,166,39601.1659027778,2008-06-02,03:58:54
39.984348,116.308733,0,167,39601.1659259259,2008-06-02,03:58:56
39.984349,116.308513,0,164,39601.1659490741,2008-06-02,03:58:58
39.984338,116.308343,0,164,39601.1659722222,2008-06-02,03:59:00
39.984321,116.308224,0,164,39601.1659953704,2008-06-02,03:59:02
39.984335,116.308162,0,161,39601.1660185185,2008-06-02,03:59:04
39.984351,116.308126,0,162,39601.1660416667,2008-06-02,03:59:06
39.984365,116.308103,0,162,39601.1660648148,2008-06-02,03:59:08
39.984358,116.308087,0,163,39601.166087963,2008-06-02,03:59:10
39.984365,116.308078,0,156,39601.1661111111,2008-06-02,03:59:12
39.984353,116.308063,0,153,39601.1661342593,2008-06-02,03:59:14
39.984398,116.308035,0,147,39601.1661574074,2008-06-02,03:59:16
39.984424,116.308012,0,155,39601.1661805556,2008-06-02,03:59:18
39.984444,116.307992,0,155,39601.1662037037,2008-06-02,03:59:20
39.984478,116.307982,0,156,39601.1662268518,2008-06-02,03:59:22
39.984488,116.307971,0,157,39601.16625,2008-06-02,03:59:24
39.984507,116.307958,0,155,39601.1662731481,2008-06-02,03:59:26
39.984518,116.307929,0,149,39601.1662962963,2008-06-02,03:59:28
39.984502,116.307882,0,149,39601.1663194444,2008-06-02,03:59:30
39.984526,116.307859,0,151,39601.1663425926,2008-06-02,03:59:32
39.984538,116.307831,0,151,39601.1663657407,2008-06-02,03:59:34
39.984553,116.307795,0,153,39601.1663888889,2008-06-02,03:59:36
39.984586,116.307783,0,154,39601.166412037,2008-06-02,03:59:38
39.9846,116.307756,0,151,39601.1664351852,2008-06-02,03:59:40
39.984624,116.307695,0,153,39601.1664583333,2008-06-02,03:59:42
39.984629,116.307654,0,150,39601.1664814815,2008-06-02,03:59:44
39.984626,116.307632,0,149,39601.1665046296,2008-06-02,03:59:46
39.984593,116.307601,0,149,39601.1665277778,2008-06-02,03:59:48
39.984597,116.30757,0,148,39601.1665509259,2008-06-02,03:59:50
39.984601,116.307547,0,147,39601.1665740741,2008-06-02,03:59:52
39.984611,116.307519,0,146,39601.1665972222,2008-06-02,03:59:54
39.984609,116.307504,0,146,39601.1666203704,2008-06-02,03:59:56
39.984608,116.307488,0,146,39601.1666435185,2008-06-02,03:59:58
39.984612,116.307467,0,146,39601.1666666667,2008-06-02,04:00:00
39.984614,116.307456,0,144,39601.1666898148,2008-06-02,04:00:02
39.984615,116.307428,0,140,39601.166712963,2008-06-02,04:00:04
39.984609,116.307403,0,138,39601.1667361111,2008-06-02,04:00:06
39.984611,116.307393,0,138,39601.1667592593,2008-06-02,04:00:08
39.984631,116.307379,0,135,39601.1667824074,2008-06-02,04:00:10
39.984624,116.307354,0,135,39601.1668055556,2008-06-02,04:00:12
39.984631,116.307323,0,134,39601.1668287037,2008-06-02,04:00:14
39.984653,116.307289,0,132,39601.1668518518,2008-06-02,04:00:16
39.984669,116.307255,0,131,39601.166875,2008-06-02,04:00:18
39.984668,116.307233,0,130,39601.1668981481,2008-06-02,04:00:20
39.984664,116.307207,0,130,39601.1669212963,2008-06-02,04:00:22
39.984677,116.307188,0,129,39601.1669444444,2008-06-02,04:00:24
39.98469,116.307171,0,129,39601.1669675926,2008-06-02,04:00:26
39.984696,116.30715,0,129,39601.1669907407,2008-06-02,04:00:28
39.984706,116.307123,0,130,39601.1670138889,2008-06-02,04:00:30
39.984711,116.307113,0,130,39601.167037037,2008-06-02,04:00:32
39.984727,116.307091,0,130,39601.1670601852,2008-06-02,04:00:34
39.984737,116.307075,0,130,39601.1670833333,2008-06-02,04:00:36
39.984734,116.307031,0,128,39601.1671064815,2008-06-02,04:00:38
39.984749,116.306993,0,127,39601.1671296296,2008-06-02,04:00:40
39.984775,116.306972,0,126,39601.1671527778,2008-06-02,04:00:42
39.984814,116.306955,0,125,39601.1671759259,2008-06-02,04:00:44
39.984699,116.30675,0,125,39601.1671990741,2008-06-02,04:00:46
39.984613,116.306565,0,125,39601.1672222222,2008-06-02,04:00:48
39.984629,116.306598,0,126,39601.1672453704,2008-06-02,04:00:50
39.984646,116.306603,0,127,39601.1672685185,2008-06-02,04:00:52
39.984678,116.306596,0,127,39601.1672916667,2008-06-02,04:00:54
39.984728,116.30658,0,128,39601.1673148148,2008-06-02,04:00:56
39.984748,116.306589,0,128,39601.167337963,2008-06-02,04:00:58
39.984752,116.306603,0,127,39601.1673611111,2008-06-02,04:01:00
39.98476,116.306605,0,127,39601.1673842593,2008-06-02,04:01:02
39.98476,116.306608,0,127,39601.1674074074,2008-06-02,04:01:04
39.984766,116.306614,0,127,39601.1674305556,2008-06-02,04:01:06
39.984774,116.306621,0,127,39601.1674537037,2008-06-02,04:01:08
39.9848,116.306618,0,128,39601.1674768519,2008-06-02,04:01:10
39.984825,116.306605,0,128,39601.1675,2008-06-02,04:01:12
39.984849,116.306593,0,128,39601.1675231481,2008-06-02,04:01:14
39.98485,116.306594,0,128,39601.1675462963,2008-06-02,04:01:16
39.984852,116.306596,0,128,39601.1675694444,2008-06-02,04:01:18
39.984853,116.306597,0,128,39601.1675925926,2008-06-02,04:01:20
39.984856,116.306595,0,128,39601.1676157407,2008-06-02,04:01:22
39.984858,116.306592,0,128,39601.1676388889,2008-06-02,04:01:24
39.984859,116.306588,0,128,39601.167662037,2008-06-02,04:01:26
39.98486,116.306582,0,128,39601.1676851852,2008-06-02,04:01:28
39.984897,116.30657,0,127,39601.1677083333,2008-06-02,04:01:30
39.984918,116.306541,0,127,39601.1677314815,2008-06-02,04:01:32
39.984944,116.306492,0,126,39601.1677546296,2008-06-02,04:01:34
39.984981,116.306461,0,126,39601.1677777778,2008-06-02,04:01:36
39.985002,116.30642,0,126,39601.1678009259,2008-06-02,04:01:38
39.985021,116.306397,0,126,39601.1678240741,2008-06-02,04:01:40
39.985046,116.306362,0,126,39601.1678472222,2008-06-02,04:01:42
39.985042,116.306332,0,126,39601.1678703704,2008-06-02,04:01:44
39.985072,116.306293,0,126,39601.1678935185,2008-06-02,04:01:46
39.985109,116.306257,0,126,39601.1679166667,2008-06-02,04:01:48
39.985147,116.306221,0,126,39601.1679398148,2008-06-02,04:01:50
39.985173,116.306187,0,126,39601.167962963,2008-06-02,04:01:52
39.985198,116.306159,0,126,39601.1679861111,2008-06-02,04:01:54
39.985238,116.306112,0,127,39601.1680092593,2008-06-02,04:01:56
39.985267,116.306052,0,128,39601.1680324074,2008-06-02,04:01:58
39.98528,116.305988,0,128,39601.1680555556,2008-06-02,04:02:00
39.985291,116.305967,0,130,39601.1680787037,2008-06-02,04:02:02
39.985296,116.305927,0,131,39601.1681018519,2008-06-02,04:02:04
39.985293,116.305898,0,132,39601.168125,2008-06-02,04:02:06
39.98528,116.305871,0,134,39601.1681481482,2008-06-02,04:02:08
39.985282,116.305839,0,135,39601.1681712963,2008-06-02,04:02:10
39.985283,116.305815,0,137,39601.1681944444,2008-06-02,04:02:12
39.985286,116.305777,0,138,39601.1682175926,2008-06-02,04:02:14
39.985274,116.305733,0,139,39601.1682407407,2008-06-02,04:02:16
39.985277,116.305694,0,141,39601.1682638889,2008-06-02,04:02:18
39.985262,116.305665,0,141,39601.168287037,2008-06-02,04:02:20
39.985284,116.305654,0,141,39601.1683101852,2008-06-02,04:02:22
39.985281,116.305619,0,142,39601.1683333333,2008-06-02,04:02:24
39.985279,116.30557,0,144,39601.1683564815,2008-06-02,04:02:26
39.985281,116.305525,0,145,39601.1683796296,2008-06-02,04:02:28
39.985257,116.305461,0,148,39601.1684027778,2008-06-02,04:02:30
39.985235,116.305398,0,150,39601.1684259259,2008-06-02,04:02:32
39.985248,116.30538,0,151,39601.1684490741,2008-06-02,04:02:34
39.985264,116.305356,0,154,39601.1684722222,2008-06-02,04:02:36
39.985277,116.30532,0,156,39601.1684953704,2008-06-02,04:02:38
39.985275,116.305282,0,158,39601.1685185185,2008-06-02,04:02:40
39.985275,116.305241,0,158,39601.1685416667,2008-06-02,04:02:42
39.985266,116.305207,0,159,39601.1685648148,2008-06-02,04:02:44
39.985254,116.30517,0,160,39601.168587963,2008-06-02,04:02:46
39.98525,116.305134,0,161,39601.1686111111,2008-06-02,04:02:48
39.985258,116.305093,0,161,39601.1686342593,2008-06-02,04:02:50
39.985268,116.30506,0,160,39601.1686574074,2008-06-02,04:02:52
39.985283,116.30502,0,162,39601.1686805556,2008-06-02,04:02:54
39.985278,116.304986,0,162,39601.1687037037,2008-06-02,04:02:56
39.985265,116.304929,0,163,39601.1687268519,2008-06-02,04:02:58
39.985257,116.304895,0,163,39601.16875,2008-06-02,04:03:00
39.985248,116.304847,0,164,39601.1687731481,2008-06-02,04:03:02
39.985262,116.304812,0,164,39601.1687962963,2008-06-02,04:03:04
39.985269,116.304784,0,165,39601.1688194444,2008-06-02,04:03:06
39.985279,116.304748,0,165,39601.1688425926,2008-06-02,04:03:08
39.985303,116.304717,0,165,39601.1688657407,2008-06-02,04:03:10
39.985305,116.304678,0,166,39601.1688888889,2008-06-02,04:03:12
39.985317,116.304642,0,166,39601.168912037,2008-06-02,04:03:14
39.985325,116.304616,0,166,39601.1689351852,2008-06-02,04:03:16
39.985336,116.304588,0,167,39601.1689583333,2008-06-02,04:03:18
39.985339,116.304553,0,167,39601.1689814815,2008-06-02,04:03:20
39.985335,116.304521,0,168,39601.1690046296,2008-06-02,04:03:22
39.985338,116.304488,0,168,39601.1690277778,2008-06-02,04:03:24
39.985337,116.304462,0,169,39601.1690509259,2008-06-02,04:03:26
39.985314,116.304445,0,169,39601.1690740741,2008-06-02,04:03:28
39.985257,116.304432,0,171,39601.1690972222,2008-06-02,04:03:30
39.985299,116.304398,0,170,39601.1691203704,2008-06-02,04:03:32
39.985293,116.30437,0,171,39601.1691435185,2008-06-02,04:03:34
39.985273,116.304345,0,173,39601.1691666667,2008-06-02,04:03:36
39.985273,116.304307,0,174,39601.1691898148,2008-06-02,04:03:38
39.985249,116.30428,0,173,39601.169212963,2008-06-02,04:03:40
39.985241,116.304237,0,171,39601.1692361111,2008-06-02,04:03:42
39.985244,116.304201,0,170,39601.1692592593,2008-06-02,04:03:44
39.985243,116.304177,0,169,39601.1692824074,2008-06-02,04:03:46
39.985236,116.304145,0,169,39601.1693055556,2008-06-02,04:03:48
39.985223,116.304112,0,170,39601.1693287037,2008-06-02,04:03:50
39.985236,116.304088,0,170,39601.1693518519,2008-06-02,04:03:52
39.985215,116.30403,0,171,39601.169375,2008-06-02,04:03:54
39.985212,116.304001,0,171,39601.1693981481,2008-06-02,04:03:56
39.985213,116.303953,0,172,39601.1694212963,2008-06-02,04:03:58
39.985209,116.303924,0,173,39601.1694444444,2008-06-02,04:04:00
39.985212,116.303842,0,173,39601.1694675926,2008-06-02,04:04:02
39.985191,116.303775,0,175,39601.1694907407,2008-06-02,04:04:04
39.985194,116.303751,0,175,39601.1695138889,2008-06-02,04:04:06
39.985211,116.303718,0,175,39601.169537037,2008-06-02,04:04:08
39.985216,116.303701,0,175,39601.1695601852,2008-06-02,04:04:10
39.985231,116.303671,0,176,39601.1695833333,2008-06-02,04:04:12
39.985239,116.303648,0,178,39601.1696064815,2008-06-02,04:04:14
39.985244,116.303615,0,180,39601.1696296296,2008-06-02,04:04:16
39.985239,116.303586,0,183,39601.1696527778,2008-06-02,04:04:18
39.985249,116.303546,0,185,39601.1696759259,2008-06-02,04:04:20
39.985263,116.303484,0,193,39601.1696990741,2008-06-02,04:04:22
39.98526,116.303445,0,197,39601.1697222222,2008-06-02,04:04:24
39.985252,116.303406,0,201,39601.1697453704,2008-06-02,04:04:26
39.985248,116.303371,0,203,39601.1697685185,2008-06-02,04:04:28
39.985254,116.30334,0,205,39601.1697916667,2008-06-02,04:04:30
39.985225,116.303286,0,207,39601.1698148148,2008-06-02,04:04:32
39.985238,116.303258,0,208,39601.169837963,2008-06-02,04:04:34
39.985238,116.303238,0,211,39601.1698611111,2008-06-02,04:04:36
39.985242,116.303212,0,213,39601.1698842593,2008-06-02,04:04:38
39.985252,116.303171,0,215,39601.1699074074,2008-06-02,04:04:40
39.98526,116.303141,0,218,39601.1699305556,2008-06-02,04:04:42
39.985272,116.303111,0,220,39601.1699537037,2008-06-02,04:04:44
39.985278,116.303086,0,223,39601.1699768519,2008-06-02,04:04:46
39.985294,116.303061,0,226,39601.17,2008-06-02,04:04:48
39.985295,116.303031,0,226,39601.1700231481,2008-06-02,04:04:50
39.985282,116.302988,0,227,39601.1700462963,2008-06-02,04:04:52
39.985276,116.302963,0,227,39601.1700694444,2008-06-02,04:04:54
39.985263,116.302946,0,226,39601.1700925926,2008-06-02,04:04:56
39.985256,116.302927,0,225,39601.1701157407,2008-06-02,04:04:58
39.985263,116.302903,0,226,39601.1701388889,2008-06-02,04:05:00
39.985276,116.302868,0,225,39601.170162037,2008-06-02,04:05:02
39.985278,116.302827,0,225,39601.1701851852,2008-06-02,04:05:04
39.985277,116.302779,0,225,39601.1702083333,2008-06-02,04:05:06
39.985278,116.302754,0,226,39601.1702314815,2008-06-02,04:05:08
39.985273,116.302721,0,225,39601.1702546296,2008-06-02,04:05:10
39.985271,116.302688,0,224,39601.1702777778,2008-06-02,04:05:12
39.985261,116.302651,0,224,39601.1703009259,2008-06-02,04:05:14
39.985262,116.302631,0,221,39601.1703240741,2008-06-02,04:05:16
39.985263,116.302611,0,221,39601.1703472222,2008-06-02,04:05:18
39.985283,116.302598,0,221,39601.1703703704,2008-06-02,04:05:20
39.985297,116.302573,0,223,39601.1703935185,2008-06-02,04:05:22
39.985301,116.302562,0,223,39601.1704166667,2008-06-02,04:05:24
39.985319,116.302531,0,223,39601.1704398148,2008-06-02,04:05:26
39.985328,116.302507,0,225,39601.170462963,2008-06-02,04:05:28
39.985353,116.302464,0,228,39601.1704861111,2008-06-02,04:05:30
39.985363,116.302429,0,229,39601.1705092593,2008-06-02,04:05:32
39.985391,116.302389,0,231,39601.1705324074,2008-06-02,04:05:34
39.985402,116.302369,0,232,39601.1705555556,2008-06-02,04:05:36
39.985433,116.30234,0,235,39601.1705787037,2008-06-02,04:05:38
39.985455,116.302332,0,238,39601.1706018519,2008-06-02,04:05:40
39.985462,116.302323,0,239,39601.170625,2008-06-02,04:05:42
39.985473,116.302307,0,240,39601.1706481481,2008-06-02,04:05:44
39.985473,116.302292,0,242,39601.1706712963,2008-06-02,04:05:46
39.985483,116.302294,0,242,39601.1706944444,2008-06-02,04:05:48
39.985486,116.302269,0,244,39601.1707175926,2008-06-02,04:05:50
39.985501,116.302243,0,246,39601.1707407407,2008-06-02,04:05:52
39.985508,116.302226,0,246,39601.1707638889,2008-06-02,04:05:54
39.985511,116.30221,0,246,39601.170787037,2008-06-02,04:05:56
39.985519,116.302191,0,246,39601.1708101852,2008-06-02,04:05:58
39.985541,116.302172,0,246,39601.1708333333,2008-06-02,04:06:00
39.985556,116.302153,0,246,39601.1708564815,2008-06-02,04:06:02
39.985556,116.302124,0,247,39601.1708796296,2008-06-02,04:06:04
39.985569,116.302101,0,248,39601.1709027778,2008-06-02,04:06:06
39.98559,116.302088,0,248,39601.1709259259,2008-06-02,04:06:08
39.985598,116.302077,0,246,39601.1709490741,2008-06-02,04:06:10
39.985612,116.302054,0,245,39601.1709722222,2008-06-02,04:06:12
39.985614,116.302046,0,245,39601.1709953704,2008-06-02,04:06:14
39.985622,116.302023,0,245,39601.1710185185,2008-06-02,04:06:16
39.985643,116.302009,0,244,39601.1710416667,2008-06-02,04:06:18
39.985646,116.301996,0,245,39601.1710648148,2008-06-02,04:06:20
39.985663,116.30198,0,245,39601.171087963,2008-06-02,04:06:22
39.985676,116.301967,0,244,39601.1711111111,2008-06-02,04:06:24
39.985677,116.301959,0,245,39601.1711342593,2008-06-02,04:06:26
39.985687,116.301948,0,245,39601.1711574074,2008-06-02,04:06:28
39.985693,116.30193,0,245,39601.1711805556,2008-06-02,04:06:30
39.985707,116.301912,0,244,39601.1712037037,2008-06-02,04:06:32
39.985725,116.3019,0,245,39601.1712268519,2008-06-02,04:06:34
39.985738,116.301882,0,245,39601.17125,2008-06-02,04:06:36
39.985749,116.301874,0,245,39601.1712731481,2008-06-02,04:06:38
39.985777,116.301856,0,245,39601.1712962963,2008-06-02,04:06:40
39.985793,116.301839,0,245,39601.1713194444,2008-06-02,04:06:42
39.985822,116.301825,0,245,39601.1713425926,2008-06-02,04:06:44
39.985816,116.30181,0,245,39601.1713657407,2008-06-02,04:06:46
39.985818,116.301791,0,246,39601.1713888889,2008-06-02,04:06:48
39.985824,116.301777,0,246,39601.171412037,2008-06-02,04:06:50
39.985842,116.301746,0,250,39601.1714351852,2008-06-02,04:06:52
39.985846,116.301711,0,251,39601.1714583333,2008-06-02,04:06:54
39.985859,116.301681,0,252,39601.1714814815,2008-06-02,04:06:56
39.985869,116.30166,0,253,39601.1715046296,2008-06-02,04:06:58
39.985887,116.301633,0,256,39601.1715277778,2008-06-02,04:07:00
39.98589,116.301602,0,259,39601.1715509259,2008-06-02,04:07:02
39.985901,116.301582,0,260,39601.1715740741,2008-06-02,04:07:04
39.985908,116.301568,0,261,39601.1715972222,2008-06-02,04:07:06
39.985914,116.301554,0,262,39601.1716203704,2008-06-02,04:07:08
39.985936,116.301539,0,263,39601.1716435185,2008-06-02,04:07:10
39.985958,116.301492,0,265,39601.1716666667,2008-06-02,04:07:12
39.985998,116.301451,0,266,39601.1716898148,2008-06-02,04:07:14
39.986016,116.301429,0,267,39601.171712963,2008-06-02,04:07:16
39.986025,116.30142,0,269,39601.1717361111,2008-06-02,04:07:18
39.986036,116.301409,0,271,39601.1717592593,2008-06-02,04:07:20
39.986052,116.301389,0,272,39601.1717824074,2008-06-02,04:07:22
39.986052,116.301384,0,272,39601.1718055556,2008-06-02,04:07:24
39.986052,116.30138,0,272,39601.1718287037,2008-06-02,04:07:26
39.986051,116.301376,0,272,39601.1718518519,2008-06-02,04:07:28
39.986052,116.301371,0,272,39601.171875,2008-06-02,04:07:30
39.986054,116.301353,0,272,39601.1718981481,2008-06-02,04:07:32
39.986055,116.301348,0,272,39601.1719212963,2008-06-02,04:07:34
39.986055,116.30134,0,272,39601.1719444444,2008-06-02,04:07:36
39.986055,116.301337,0,272,39601.1719675926,2008-06-02,04:07:38
39.986055,116.301335,0,272,39601.1719907407,2008-06-02,04:07:40
39.986055,116.301331,0,272,39601.1720138889,2008-06-02,04:07:42
39.984878,116.299294,0,266,39601.1721064815,2008-06-02,04:07:50
39.984978,116.299349,0,264,39601.1721296296,2008-06-02,04:07:52
39.984987,116.299419,0,260,39601.1721527778,2008-06-02,04:07:54
39.985068,116.299382,0,256,39601.1721759259,2008-06-02,04:07:56
39.985074,116.299407,0,253,39601.1721990741,2008-06-02,04:07:58
39.985076,116.299468,0,246,39601.1722222222,2008-06-02,04:08:00
39.985077,116.299483,0,243,39601.1722453704,2008-06-02,04:08:02
39.985088,116.299469,0,243,39601.1722685185,2008-06-02,04:08:04
39.985088,116.299464,0,243,39601.1722916667,2008-06-02,04:08:06
39.985088,116.299458,0,243,39601.1723148148,2008-06-02,04:08:08
39.985088,116.299453,0,243,39601.172337963,2008-06-02,04:08:10
39.985088,116.299452,0,243,39601.1723611111,2008-06-02,04:08:12
39.985088,116.299454,0,243,39601.1723842593,2008-06-02,04:08:14
39.985089,116.299453,0,243,39601.1724074074,2008-06-02,04:08:16
39.98509,116.299455,0,243,39601.1724305556,2008-06-02,04:08:18
39.985091,116.299458,0,243,39601.1724537037,2008-06-02,04:08:20
39.985092,116.29946,0,243,39601.1724768518,2008-06-02,04:08:22
39.985094,116.299458,0,243,39601.1725,2008-06-02,04:08:24
39.985137,116.299412,0,242,39601.1725231481,2008-06-02,04:08:26
39.985163,116.299394,0,241,39601.1725462963,2008-06-02,04:08:28
39.985169,116.299382,0,242,39601.1725694444,2008-06-02,04:08:30
39.985162,116.299361,0,242,39601.1725925926,2008-06-02,04:08:32
39.985177,116.299358,0,243,39601.1726157407,2008-06-02,04:08:34
39.985171,116.299336,0,243,39601.1726388889,2008-06-02,04:08:36
39.985173,116.299336,0,243,39601.172662037,2008-06-02,04:08:38
39.985175,116.299339,0,243,39601.1726851852,2008-06-02,04:08:40
39.985176,116.299342,0,243,39601.1727083333,2008-06-02,04:08:42
39.985175,116.299339,0,243,39601.1727314815,2008-06-02,04:08:44
39.985175,116.299337,0,243,39601.1727546296,2008-06-02,04:08:46
39.985176,116.299332,0,243,39601.1727777778,2008-06-02,04:08:48
39.985187,116.299309,0,244,39601.1728009259,2008-06-02,04:08:50
39.985199,116.299296,0,244,39601.1728240741,2008-06-02,04:08:52
39.985206,116.299272,0,245,39601.1728472222,2008-06-02,04:08:54
39.985206,116.299265,0,245,39601.1728703704,2008-06-02,04:08:56
39.985206,116.29926,0,246,39601.1728935185,2008-06-02,04:08:58
39.985206,116.299258,0,246,39601.1729166667,2008-06-02,04:09:00
39.985206,116.299254,0,246,39601.1729398148,2008-06-02,04:09:02
39.985219,116.299237,0,245,39601.172962963,2008-06-02,04:09:04
39.985243,116.299224,0,244,39601.1729861111,2008-06-02,04:09:06
39.985246,116.299174,0,245,39601.1730092593,2008-06-02,04:09:08
39.985279,116.29915,0,246,39601.1730324074,2008-06-02,04:09:10
39.985347,116.299117,0,246,39601.1730555556,2008-06-02,04:09:12
39.985499,116.299331,0,239,39601.1745601852,2008-06-02,04:11:22
39.985561,116.299372,0,237,39601.1745833333,2008-06-02,04:11:24
39.98558,116.29938,0,236,39601.1746064815,2008-06-02,04:11:26
39.985594,116.299375,0,235,39601.1746296296,2008-06-02,04:11:28
39.985594,116.299377,0,235,39601.1746527778,2008-06-02,04:11:30
39.985608,116.299371,0,234,39601.1746759259,2008-06-02,04:11:32
39.985606,116.29938,0,233,39601.1746990741,2008-06-02,04:11:34
39.985613,116.299384,0,233,39601.1747222222,2008-06-02,04:11:36
39.985613,116.299385,0,233,39601.1747453704,2008-06-02,04:11:38
39.985613,116.299384,0,233,39601.1747685185,2008-06-02,04:11:40
39.985614,116.299386,0,233,39601.1747916667,2008-06-02,04:11:42
39.985614,116.299382,0,233,39601.1748148148,2008-06-02,04:11:44
39.985614,116.29938,0,233,39601.174837963,2008-06-02,04:11:46
39.985613,116.299381,0,233,39601.1748611111,2008-06-02,04:11:48
39.985613,116.299384,0,233,39601.1748842593,2008-06-02,04:11:50
39.985613,116.299387,0,233,39601.1749074074,2008-06-02,04:11:52
39.985613,116.299386,0,233,39601.1749305556,2008-06-02,04:11:54
39.985613,116.299381,0,233,39601.1749537037,2008-06-02,04:11:56
39.985613,116.299379,0,233,39601.1749768518,2008-06-02,04:11:58
39.985612,116.299387,0,233,39601.175,2008-06-02,04:12:00
39.985646,116.299376,0,229,39601.1750231481,2008-06-02,04:12:02
39.985663,116.299391,0,229,39601.1750462963,2008-06-02,04:12:04
39.985681,116.299407,0,228,39601.1750694444,2008-06-02,04:12:06
39.985707,116.299411,0,226,39601.1750925926,2008-06-02,04:12:08
39.985708,116.299412,0,226,39601.1751157407,2008-06-02,04:12:10
39.985708,116.299415,0,226,39601.1751388889,2008-06-02,04:12:12
39.985708,116.299418,0,226,39601.175162037,2008-06-02,04:12:14
39.985708,116.29942,0,226,39601.1751851852,2008-06-02,04:12:16
39.985708,116.299415,0,226,39601.1752083333,2008-06-02,04:12:18
39.985708,116.299414,0,226,39601.1752314815,2008-06-02,04:12:20
39.985708,116.299415,0,226,39601.1752546296,2008-06-02,04:12:22
39.985708,116.299415,0,226,39601.1752777778,2008-06-02,04:12:24
39.985709,116.299418,0,226,39601.1753009259,2008-06-02,04:12:26
39.985709,116.299423,0,226,39601.1753240741,2008-06-02,04:12:28
39.98571,116.299427,0,226,39601.1753472222,2008-06-02,04:12:30
39.98571,116.29943,0,226,39601.1753703704,2008-06-02,04:12:32
39.98571,116.299431,0,226,39601.1753935185,2008-06-02,04:12:34
39.98571,116.29943,0,226,39601.1754166667,2008-06-02,04:12:36
39.985712,116.299434,0,226,39601.1754398148,2008-06-02,04:12:38
39.985722,116.299425,0,224,39601.175462963,2008-06-02,04:12:40
39.985751,116.299412,0,222,39601.1754861111,2008-06-02,04:12:42
39.985753,116.299411,0,221,39601.1755092593,2008-06-02,04:12:44
39.985754,116.299414,0,221,39601.1755324074,2008-06-02,04:12:46
39.985756,116.299415,0,221,39601.1755555556,2008-06-02,04:12:48
39.985765,116.299419,0,221,39601.1755787037,2008-06-02,04:12:50
39.985773,116.299422,0,221,39601.1756018519,2008-06-02,04:12:52
39.985777,116.299423,0,221,39601.175625,2008-06-02,04:12:54
39.985778,116.299423,0,221,39601.1756481482,2008-06-02,04:12:56
39.985778,116.29942,0,221,39601.1756712963,2008-06-02,04:12:58
39.98586,116.299418,0,221,39601.1756944444,2008-06-02,04:13:00
39.985861,116.299422,0,221,39601.1757175926,2008-06-02,04:13:02
39.985864,116.299423,0,221,39601.1757407407,2008-06-02,04:13:04
39.985868,116.299423,0,222,39601.1757638889,2008-06-02,04:13:06
39.985869,116.299424,0,222,39601.175787037,2008-06-02,04:13:08
39.985877,116.299426,0,222,39601.1758101852,2008-06-02,04:13:10
39.985885,116.299429,0,222,39601.1758333333,2008-06-02,04:13:12
39.985886,116.299429,0,222,39601.1758564815,2008-06-02,04:13:14
39.985886,116.299431,0,222,39601.1758796296,2008-06-02,04:13:16
39.985885,116.299434,0,222,39601.1759027778,2008-06-02,04:13:18
39.985885,116.299437,0,222,39601.1759259259,2008-06-02,04:13:20
39.985899,116.299441,0,222,39601.1759490741,2008-06-02,04:13:22
39.98607,116.299439,0,219,39601.1759722222,2008-06-02,04:13:24
39.986151,116.299426,0,215,39601.1759953704,2008-06-02,04:13:26
39.986151,116.299432,0,215,39601.1760185185,2008-06-02,04:13:28
39.986144,116.299442,0,215,39601.1760416667,2008-06-02,04:13:30
39.986145,116.299445,0,215,39601.1760648148,2008-06-02,04:13:32
39.986148,116.299449,0,215,39601.176087963,2008-06-02,04:13:34
39.98615,116.299452,0,215,39601.1761111111,2008-06-02,04:13:36
39.986153,116.299455,0,215,39601.1761342593,2008-06-02,04:13:38
39.986155,116.299459,0,215,39601.1761574074,2008-06-02,04:13:40
39.986157,116.299463,0,215,39601.1761805556,2008-06-02,04:13:42
39.986159,116.299465,0,215,39601.1762037037,2008-06-02,04:13:44
39.98616,116.299464,0,215,39601.1762268519,2008-06-02,04:13:46
39.986164,116.299463,0,215,39601.17625,2008-06-02,04:13:48
39.986165,116.299464,0,215,39601.1762731481,2008-06-02,04:13:50
39.986167,116.299467,0,215,39601.1762962963,2008-06-02,04:13:52
39.986168,116.299469,0,215,39601.1763194444,2008-06-02,04:13:54
39.986169,116.299474,0,215,39601.1763425926,2008-06-02,04:13:56
39.986226,116.299462,0,212,39601.1763657407,2008-06-02,04:13:58
39.986255,116.299453,0,210,39601.1763888889,2008-06-02,04:14:00
39.986256,116.299453,0,210,39601.176412037,2008-06-02,04:14:02
39.986258,116.299456,0,209,39601.1764351852,2008-06-02,04:14:04
39.98626,116.29946,0,209,39601.1764583333,2008-06-02,04:14:06
39.986261,116.299462,0,209,39601.1764814815,2008-06-02,04:14:08
39.986261,116.299464,0,209,39601.1765046296,2008-06-02,04:14:10
39.986262,116.29946,0,209,39601.1765277778,2008-06-02,04:14:12
39.986263,116.299458,0,209,39601.1765509259,2008-06-02,04:14:14
39.986264,116.299458,0,209,39601.1765740741,2008-06-02,04:14:16
39.986265,116.29946,0,209,39601.1765972222,2008-06-02,04:14:18
39.986266,116.299465,0,209,39601.1766203704,2008-06-02,04:14:20
39.986291,116.299464,0,208,39601.1766435185,2008-06-02,04:14:22
39.986342,116.299454,0,206,39601.1766666667,2008-06-02,04:14:24
39.986382,116.299447,0,203,39601.1766898148,2008-06-02,04:14:26
39.986412,116.299439,0,201,39601.176712963,2008-06-02,04:14:28
39.986413,116.29944,0,201,39601.1767361111,2008-06-02,04:14:30
39.986414,116.299443,0,201,39601.1767592593,2008-06-02,04:14:32
39.986416,116.299446,0,201,39601.1767824074,2008-06-02,04:14:34
39.986417,116.29945,0,201,39601.1768055556,2008-06-02,04:14:36
39.986418,116.299453,0,201,39601.1768287037,2008-06-02,04:14:38
39.98642,116.299455,0,200,39601.1768518519,2008-06-02,04:14:40
39.986421,116.299458,0,200,39601.176875,2008-06-02,04:14:42
39.986423,116.29946,0,200,39601.1768981481,2008-06-02,04:14:44
39.986453,116.299453,0,198,39601.1769212963,2008-06-02,04:14:46
39.986483,116.299447,0,196,39601.1769444444,2008-06-02,04:14:48
39.986483,116.29945,0,196,39601.1769675926,2008-06-02,04:14:50
39.986484,116.299453,0,196,39601.1769907407,2008-06-02,04:14:52
39.986484,116.299454,0,196,39601.1770138889,2008-06-02,04:14:54
39.986484,116.299453,0,196,39601.177037037,2008-06-02,04:14:56
39.986485,116.29945,0,196,39601.1770601852,2008-06-02,04:14:58
39.986486,116.299447,0,196,39601.1770833333,2008-06-02,04:15:00
39.986486,116.299446,0,196,39601.1771064815,2008-06-02,04:15:02
39.986488,116.299445,0,196,39601.1771296296,2008-06-02,04:15:04
39.986504,116.29944,0,194,39601.1771527778,2008-06-02,04:15:06
39.986505,116.299443,0,194,39601.1771759259,2008-06-02,04:15:08
39.986521,116.299438,0,193,39601.1771990741,2008-06-02,04:15:10
39.986529,116.299432,0,193,39601.1772222222,2008-06-02,04:15:12
39.986541,116.29943,0,193,39601.1772453704,2008-06-02,04:15:14
39.986544,116.299427,0,193,39601.1772685185,2008-06-02,04:15:16
39.986547,116.299422,0,193,39601.1772916667,2008-06-02,04:15:18
39.986548,116.29942,0,193,39601.1773148148,2008-06-02,04:15:20
39.986549,116.299419,0,193,39601.177337963,2008-06-02,04:15:22
39.986554,116.299419,0,193,39601.1773611111,2008-06-02,04:15:24
39.986557,116.299418,0,193,39601.1773842593,2008-06-02,04:15:26
39.986558,116.299414,0,193,39601.1774074074,2008-06-02,04:15:28
39.986563,116.299409,0,193,39601.1774305556,2008-06-02,04:15:30
39.986569,116.299407,0,193,39601.1774537037,2008-06-02,04:15:32
39.98667,116.299399,0,193,39601.1775,2008-06-02,04:15:36
39.986688,116.299401,0,193,39601.1775231481,2008-06-02,04:15:38
39.986713,116.299407,0,193,39601.1775462963,2008-06-02,04:15:40
39.98674,116.299412,0,193,39601.1775694444,2008-06-02,04:15:42
39.986746,116.29941,0,193,39601.1775925926,2008-06-02,04:15:44
39.986786,116.29941,0,193,39601.1776157407,2008-06-02,04:15:46
39.986803,116.299414,0,193,39601.1776388889,2008-06-02,04:15:48
39.986808,116.299413,0,193,39601.177662037,2008-06-02,04:15:50
39.986834,116.299416,0,193,39601.1776851852,2008-06-02,04:15:52
39.990438,116.298988,0,195,39601.1777314815,2008-06-02,04:15:56
39.990437,116.298992,0,195,39601.1777546296,2008-06-02,04:15:58
39.990437,116.298992,0,195,39601.1777777778,2008-06-02,04:16:00
39.990438,116.298996,0,195,39601.1778009259,2008-06-02,04:16:02
39.990439,116.298997,0,195,39601.1778240741,2008-06-02,04:16:04
39.990442,116.298992,0,195,39601.1778472222,2008-06-02,04:16:06
39.99054,116.298987,0,194,39601.1778703704,2008-06-02,04:16:08
39.990641,116.298968,0,201,39601.1778935185,2008-06-02,04:16:10
39.990872,116.299095,0,174,39601.1779166667,2008-06-02,04:16:12
39.990945,116.299035,0,178,39601.1779398148,2008-06-02,04:16:14
39.990983,116.299016,0,178,39601.177962963,2008-06-02,04:16:16
39.991267,116.298821,0,175,39601.1779861111,2008-06-02,04:16:18
39.991465,116.298766,0,191,39601.1780092593,2008-06-02,04:16:20
39.991546,116.298729,0,199,39601.1780324074,2008-06-02,04:16:22
39.99159,116.298717,0,201,39601.1780555556,2008-06-02,04:16:24
39.991638,116.298713,0,204,39601.1780787037,2008-06-02,04:16:26
39.991692,116.298699,0,210,39601.1781018519,2008-06-02,04:16:28
39.991788,116.298688,0,221,39601.178125,2008-06-02,04:16:30
39.991845,116.298657,0,228,39601.1781481481,2008-06-02,04:16:32
39.991883,116.298634,0,234,39601.1781712963,2008-06-02,04:16:34
39.991908,116.298611,0,236,39601.1781944444,2008-06-02,04:16:36
39.991927,116.298594,0,234,39601.1782175926,2008-06-02,04:16:38
39.991928,116.298589,0,235,39601.1782407407,2008-06-02,04:16:40
39.991928,116.29859,0,235,39601.1782638889,2008-06-02,04:16:42
39.991929,116.298589,0,236,39601.178287037,2008-06-02,04:16:44
39.991929,116.298588,0,236,39601.1783101852,2008-06-02,04:16:46
39.991929,116.298585,0,236,39601.1783333333,2008-06-02,04:16:48
39.99198,116.298513,0,234,39601.1783564815,2008-06-02,04:16:50
39.991991,116.298403,0,234,39601.1783796296,2008-06-02,04:16:52
39.992073,116.298348,0,228,39601.1784027778,2008-06-02,04:16:54
39.992098,116.298308,0,229,39601.1784259259,2008-06-02,04:16:56
39.992136,116.298276,0,228,39601.1784490741,2008-06-02,04:16:58
39.992195,116.298246,0,222,39601.1784722222,2008-06-02,04:17:00
39.992264,116.298201,0,223,39601.1784953704,2008-06-02,04:17:02
39.992264,116.298188,0,220,39601.1785185185,2008-06-02,04:17:04
39.992295,116.298134,0,238,39601.1785416667,2008-06-02,04:17:06
39.992321,116.298117,0,237,39601.1785648148,2008-06-02,04:17:08
39.992328,116.298107,0,230,39601.178587963,2008-06-02,04:17:10
39.992328,116.298107,0,230,39601.1786111111,2008-06-02,04:17:12
39.992328,116.298107,0,231,39601.1786342593,2008-06-02,04:17:14
39.992328,116.298106,0,231,39601.1786574074,2008-06-02,04:17:16
39.992328,116.29811,0,231,39601.1786805556,2008-06-02,04:17:18
39.992333,116.298114,0,231,39601.1787037037,2008-06-02,04:17:20
39.992335,116.298103,0,231,39601.1787268519,2008-06-02,04:17:22
39.992354,116.298094,0,231,39601.17875,2008-06-02,04:17:24
39.992354,116.298092,0,231,39601.1787731481,2008-06-02,04:17:26
39.992354,116.298089,0,231,39601.1787962963,2008-06-02,04:17:28
39.992367,116.298094,0,231,39601.1788194444,2008-06-02,04:17:30
39.992385,116.298099,0,230,39601.1788425926,2008-06-02,04:17:32
39.992397,116.298106,0,231,39601.1788657407,2008-06-02,04:17:34
39.992404,116.298099,0,230,39601.1788888889,2008-06-02,04:17:36
39.992435,116.298097,0,232,39601.178912037,2008-06-02,04:17:38
39.992445,116.298064,0,234,39601.1789351852,2008-06-02,04:17:40
39.992453,116.298054,0,233,39601.1789583333,2008-06-02,04:17:42
39.992467,116.298043,0,233,39601.1789814815,2008-06-02,04:17:44
39.992488,116.298027,0,233,39601.1790046296,2008-06-02,04:17:46
39.99251,116.298012,0,233,39601.1790277778,2008-06-02,04:17:48
39.992535,116.298002,0,233,39601.1790509259,2008-06-02,04:17:50
39.992561,116.297995,0,232,39601.1790740741,2008-06-02,04:17:52
39.992589,116.297987,0,232,39601.1790972222,2008-06-02,04:17:54
39.992617,116.297976,0,232,39601.1791203704,2008-06-02,04:17:56
39.99264,116.297957,0,232,39601.1791435185,2008-06-02,04:17:58
39.992655,116.297937,0,231,39601.1791666667,2008-06-02,04:18:00
39.992665,116.297911,0,231,39601.1791898148,2008-06-02,04:18:02
39.992677,116.297884,0,231,39601.179212963,2008-06-02,04:18:04
39.992693,116.297858,0,231,39601.1792361111,2008-06-02,04:18:06
39.992709,116.297835,0,231,39601.1792592593,2008-06-02,04:18:08
39.982713,116.298564,0,-145,39601.2527777778,2008-06-02,06:04:00
39.982635,116.298545,0,-71,39601.2528009259,2008-06-02,06:04:02
39.982711,116.298462,0,-91,39601.2528240741,2008-06-02,06:04:04
39.982732,116.298424,0,-87,39601.2528472222,2008-06-02,06:04:06
39.982739,116.298385,0,-79,39601.2528703704,2008-06-02,06:04:08
39.982713,116.298387,0,-66,39601.2528935185,2008-06-02,06:04:10
39.982716,116.298358,0,-58,39601.2529166667,2008-06-02,06:04:12
39.982691,116.298355,0,-44,39601.2529398148,2008-06-02,06:04:14
39.982676,116.298335,0,-38,39601.252962963,2008-06-02,06:04:16
39.98268,116.298306,0,-40,39601.2529861111,2008-06-02,06:04:18
39.982675,116.298286,0,-34,39601.2530092593,2008-06-02,06:04:20
39.98267,116.298257,0,-28,39601.2530324074,2008-06-02,06:04:22
39.982667,116.298234,0,-22,39601.2530555556,2008-06-02,06:04:24
39.982669,116.29821,0,-15,39601.2530787037,2008-06-02,06:04:26
39.982653,116.298174,0,33,39601.2531018518,2008-06-02,06:04:28
39.98263,116.298125,0,64,39601.253125,2008-06-02,06:04:30
39.982603,116.298105,0,90,39601.2531481481,2008-06-02,06:04:32
39.982592,116.298089,0,108,39601.2531712963,2008-06-02,06:04:34
39.982587,116.29806,0,120,39601.2531944444,2008-06-02,06:04:36
39.982585,116.298041,0,129,39601.2532175926,2008-06-02,06:04:38
39.982583,116.298027,0,135,39601.2532407407,2008-06-02,06:04:40
39.982587,116.298019,0,141,39601.2532638889,2008-06-02,06:04:42
39.982588,116.298014,0,141,39601.253287037,2008-06-02,06:04:44
39.982588,116.29801,0,141,39601.2533101852,2008-06-02,06:04:46
39.982588,116.298007,0,141,39601.2533333333,2008-06-02,06:04:48
39.988085,116.294148,0,320,39601.2561342593,2008-06-02,06:08:50
39.98244,116.302313,0,439,39601.2613194444,2008-06-02,06:16:18
39.982433,116.302323,0,439,39601.2613425926,2008-06-02,06:16:20
39.982631,116.302273,0,408,39601.2613657407,2008-06-02,06:16:22
39.982618,116.3023,0,426,39601.2613888889,2008-06-02,06:16:24
39.982604,116.302326,0,428,39601.261412037,2008-06-02,06:16:26
39.982613,116.302344,0,435,39601.2614351852,2008-06-02,06:16:28
39.982613,116.302343,0,435,39601.2614583333,2008-06-02,06:16:30
39.982613,116.302344,0,435,39601.2614814815,2008-06-02,06:16:32
39.982614,116.302339,0,435,39601.2615046296,2008-06-02,06:16:34
39.982622,116.30234,0,435,39601.2615277778,2008-06-02,06:16:36
39.982626,116.302342,0,435,39601.2615509259,2008-06-02,06:16:38
39.982641,116.302353,0,435,39601.2615740741,2008-06-02,06:16:40
39.983125,116.302649,0,433,39601.2615972222,2008-06-02,06:16:42
39.983203,116.302599,0,430,39601.2616203704,2008-06-02,06:16:44
39.983329,116.302492,0,424,39601.2616435185,2008-06-02,06:16:46
39.983393,116.30245,0,420,39601.2616666667,2008-06-02,06:16:48
39.983449,116.3024,0,417,39601.2616898148,2008-06-02,06:16:50
39.983522,116.302341,0,419,39601.261712963,2008-06-02,06:16:52
39.983574,116.302291,0,418,39601.2617361111,2008-06-02,06:16:54
39.983616,116.302247,0,416,39601.2617592593,2008-06-02,06:16:56
39.983639,116.302224,0,410,39601.2617824074,2008-06-02,06:16:58
39.983665,116.30222,0,406,39601.2618055556,2008-06-02,06:17:00
39.983665,116.302211,0,398,39601.2618287037,2008-06-02,06:17:02
39.983687,116.302227,0,393,39601.2618518519,2008-06-02,06:17:04
39.983761,116.30227,0,386,39601.261875,2008-06-02,06:17:06
39.983824,116.302292,0,380,39601.2618981482,2008-06-02,06:17:08
39.983852,116.302312,0,373,39601.2619212963,2008-06-02,06:17:10
39.983853,116.302314,0,371,39601.2619444444,2008-06-02,06:17:12
39.983858,116.302313,0,365,39601.2619675926,2008-06-02,06:17:14
39.983865,116.30232,0,361,39601.2619907407,2008-06-02,06:17:16
39.983865,116.302323,0,361,39601.2620138889,2008-06-02,06:17:18
39.983875,116.302346,0,358,39601.262037037,2008-06-02,06:17:20
39.983883,116.302366,0,352,39601.2620601852,2008-06-02,06:17:22
39.983898,116.302388,0,345,39601.2620833333,2008-06-02,06:17:24
39.983909,116.302393,0,340,39601.2621064815,2008-06-02,06:17:26
39.983894,116.302386,0,340,39601.2621296296,2008-06-02,06:17:28
39.9839,116.302386,0,339,39601.2621527778,2008-06-02,06:17:30
39.983913,116.30238,0,336,39601.2621759259,2008-06-02,06:17:32
39.983925,116.302371,0,333,39601.2621990741,2008-06-02,06:17:34
39.983911,116.302357,0,327,39601.2622222222,2008-06-02,06:17:36
39.983898,116.302347,0,324,39601.2622453704,2008-06-02,06:17:38
39.983878,116.30235,0,323,39601.2622685185,2008-06-02,06:17:40
39.983872,116.302352,0,323,39601.2622916667,2008-06-02,06:17:42
39.983871,116.302351,0,322,39601.2623148148,2008-06-02,06:17:44
39.983868,116.30235,0,322,39601.262337963,2008-06-02,06:17:46
39.983866,116.302349,0,322,39601.2623611111,2008-06-02,06:17:48
39.983865,116.302347,0,322,39601.2623842593,2008-06-02,06:17:50
39.983866,116.302346,0,322,39601.2624074074,2008-06-02,06:17:52
39.983866,116.302347,0,322,39601.2624305556,2008-06-02,06:17:54
39.983866,116.302353,0,322,39601.2624537037,2008-06-02,06:17:56
39.983877,116.302371,0,320,39601.2624768519,2008-06-02,06:17:58
39.98389,116.302404,0,316,39601.2625,2008-06-02,06:18:00
39.983911,116.302448,0,315,39601.2625231481,2008-06-02,06:18:02
39.983914,116.302469,0,315,39601.2625462963,2008-06-02,06:18:04
39.983942,116.302518,0,316,39601.2625694444,2008-06-02,06:18:06
39.983968,116.302557,0,315,39601.2625925926,2008-06-02,06:18:08
39.983993,116.302587,0,314,39601.2626157407,2008-06-02,06:18:10
39.984002,116.30261,0,313,39601.2626388889,2008-06-02,06:18:12
39.984014,116.302629,0,311,39601.262662037,2008-06-02,06:18:14
39.984016,116.302644,0,310,39601.2626851852,2008-06-02,06:18:16
39.984023,116.302672,0,309,39601.2627083333,2008-06-02,06:18:18
39.983994,116.302687,0,309,39601.2627314815,2008-06-02,06:18:20
39.984019,116.302721,0,307,39601.2627546296,2008-06-02,06:18:22
39.983776,116.302588,0,309,39601.2627777778,2008-06-02,06:18:24
39.983888,116.302696,0,309,39601.2628009259,2008-06-02,06:18:26
39.983904,116.302734,0,309,39601.2628240741,2008-06-02,06:18:28
39.983897,116.302759,0,309,39601.2628472222,2008-06-02,06:18:30
39.98391,116.302792,0,309,39601.2628703704,2008-06-02,06:18:32
39.98359,116.3026,0,311,39601.2628935185,2008-06-02,06:18:34
39.983658,116.3027,0,312,39601.2629166667,2008-06-02,06:18:36
39.983668,116.302749,0,312,39601.2629398148,2008-06-02,06:18:38
39.983672,116.302768,0,312,39601.262962963,2008-06-02,06:18:40
39.983623,116.302779,0,311,39601.2629861111,2008-06-02,06:18:42
39.983601,116.30281,0,311,39601.2630092593,2008-06-02,06:18:44
39.983608,116.302846,0,310,39601.2630324074,2008-06-02,06:18:46
39.983644,116.302896,0,308,39601.2630555556,2008-06-02,06:18:48
39.983723,116.303003,0,307,39601.2630787037,2008-06-02,06:18:50
39.983686,116.303031,0,307,39601.2631018519,2008-06-02,06:18:52
39.983733,116.303093,0,305,39601.263125,2008-06-02,06:18:54
39.983741,116.303097,0,304,39601.2631481481,2008-06-02,06:18:56
39.983717,116.303101,0,304,39601.2631712963,2008-06-02,06:18:58
39.983731,116.303172,0,303,39601.2631944444,2008-06-02,06:19:00
39.983759,116.303224,0,301,39601.2632175926,2008-06-02,06:19:02
39.983744,116.303256,0,302,39601.2632407407,2008-06-02,06:19:04
39.983753,116.303297,0,302,39601.2632638889,2008-06-02,06:19:06
39.98378,116.303314,0,302,39601.263287037,2008-06-02,06:19:08
39.983791,116.303336,0,302,39601.2633101852,2008-06-02,06:19:10
39.983801,116.30338,0,300,39601.2633333333,2008-06-02,06:19:12
39.98383,116.303417,0,300,39601.2633564815,2008-06-02,06:19:14
39.983844,116.303457,0,301,39601.2633796296,2008-06-02,06:19:16
39.983877,116.303529,0,304,39601.2634027778,2008-06-02,06:19:18
39.983926,116.303627,0,308,39601.2634259259,2008-06-02,06:19:20
39.98394,116.303712,0,309,39601.2634490741,2008-06-02,06:19:22
39.983974,116.303813,0,312,39601.2634722222,2008-06-02,06:19:24
39.983973,116.303833,0,311,39601.2634953704,2008-06-02,06:19:26
39.983975,116.303854,0,310,39601.2635185185,2008-06-02,06:19:28
39.983997,116.303872,0,309,39601.2635416667,2008-06-02,06:19:30
39.984015,116.303922,0,310,39601.2635648148,2008-06-02,06:19:32
39.984026,116.303943,0,309,39601.263587963,2008-06-02,06:19:34
39.984042,116.303953,0,309,39601.2636111111,2008-06-02,06:19:36
39.984054,116.303951,0,309,39601.2636342593,2008-06-02,06:19:38
39.984059,116.30396,0,309,39601.2636574074,2008-06-02,06:19:40
39.984059,116.303964,0,309,39601.2636805556,2008-06-02,06:19:42
39.984059,116.303964,0,309,39601.2637037037,2008-06-02,06:19:44
39.984059,116.303966,0,309,39601.2637268519,2008-06-02,06:19:46
39.984059,116.303972,0,309,39601.26375,2008-06-02,06:19:48
39.984057,116.303993,0,308,39601.2637731481,2008-06-02,06:19:50
39.984073,116.304012,0,307,39601.2637962963,2008-06-02,06:19:52
39.984093,116.304049,0,307,39601.2638194444,2008-06-02,06:19:54
39.983893,116.304283,0,269,39601.266412037,2008-06-02,06:23:38
39.983892,116.304287,0,269,39601.2664351852,2008-06-02,06:23:40
39.983892,116.304289,0,269,39601.2664583333,2008-06-02,06:23:42
39.983892,116.304288,0,269,39601.2664814815,2008-06-02,06:23:44
39.983891,116.304288,0,268,39601.2665046296,2008-06-02,06:23:46
39.983891,116.304291,0,268,39601.2665277778,2008-06-02,06:23:48
39.983891,116.304293,0,268,39601.2665509259,2008-06-02,06:23:50
39.983891,116.304294,0,268,39601.2665740741,2008-06-02,06:23:52
39.983891,116.304293,0,268,39601.2665972222,2008-06-02,06:23:54
39.98389,116.304293,0,268,39601.2666203704,2008-06-02,06:23:56
39.98389,116.304296,0,268,39601.2666435185,2008-06-02,06:23:58
39.983888,116.304295,0,268,39601.2666666667,2008-06-02,06:24:00
39.983887,116.304296,0,268,39601.2666898148,2008-06-02,06:24:02
39.983886,116.304294,0,267,39601.266712963,2008-06-02,06:24:04
39.983885,116.304294,0,267,39601.2667361111,2008-06-02,06:24:06
39.983885,116.304295,0,267,39601.2667592593,2008-06-02,06:24:08
39.983884,116.304295,0,267,39601.2667824074,2008-06-02,06:24:10
39.983882,116.304293,0,267,39601.2668055556,2008-06-02,06:24:12
39.983881,116.304291,0,267,39601.2668287037,2008-06-02,06:24:14
39.98388,116.304287,0,267,39601.2668518518,2008-06-02,06:24:16
39.98388,116.304283,0,267,39601.266875,2008-06-02,06:24:18
39.983879,116.30428,0,267,39601.2668981481,2008-06-02,06:24:20
39.983879,116.304279,0,267,39601.2669212963,2008-06-02,06:24:22
39.983879,116.30428,0,267,39601.2669444444,2008-06-02,06:24:24
39.983878,116.304283,0,267,39601.2669675926,2008-06-02,06:24:26
39.983878,116.304285,0,267,39601.2669907407,2008-06-02,06:24:28
39.983877,116.304286,0,267,39601.2670138889,2008-06-02,06:24:30
39.983877,116.304289,0,267,39601.267037037,2008-06-02,06:24:32
39.983877,116.304293,0,267,39601.2670601852,2008-06-02,06:24:34
39.983877,116.304295,0,267,39601.2670833333,2008-06-02,06:24:36
39.983877,116.304298,0,267,39601.2671064815,2008-06-02,06:24:38
39.983877,116.304302,0,267,39601.2671296296,2008-06-02,06:24:40
39.983878,116.304305,0,267,39601.2671527778,2008-06-02,06:24:42
39.983892,116.304336,0,265,39601.2671759259,2008-06-02,06:24:44
39.983895,116.304341,0,263,39601.2671990741,2008-06-02,06:24:46
39.983886,116.304342,0,262,39601.2672222222,2008-06-02,06:24:48
39.983886,116.304343,0,262,39601.2672453704,2008-06-02,06:24:50
39.983886,116.304344,0,262,39601.2672685185,2008-06-02,06:24:52
39.983885,116.304345,0,262,39601.2672916667,2008-06-02,06:24:54
39.983884,116.304342,0,262,39601.2673148148,2008-06-02,06:24:56
39.983884,116.30434,0,262,39601.267337963,2008-06-02,06:24:58
39.983883,116.304339,0,262,39601.2673611111,2008-06-02,06:25:00
39.983882,116.304339,0,262,39601.2673842593,2008-06-02,06:25:02
39.983882,116.30434,0,262,39601.2674074074,2008-06-02,06:25:04
39.983882,116.304341,0,262,39601.2674305556,2008-06-02,06:25:06
39.983881,116.304342,0,262,39601.2674537037,2008-06-02,06:25:08
39.983881,116.30434,0,261,39601.2674768518,2008-06-02,06:25:10
39.98388,116.304338,0,261,39601.2675,2008-06-02,06:25:12
39.98388,116.304338,0,261,39601.2675231481,2008-06-02,06:25:14
39.983879,116.304336,0,261,39601.2675462963,2008-06-02,06:25:16
39.983879,116.304335,0,261,39601.2675694444,2008-06-02,06:25:18
39.983878,116.30434,0,261,39601.2675925926,2008-06-02,06:25:20
39.983878,116.304347,0,261,39601.2676157407,2008-06-02,06:25:22
39.983877,116.30435,0,261,39601.2676388889,2008-06-02,06:25:24
39.983877,116.304351,0,261,39601.267662037,2008-06-02,06:25:26
39.983876,116.304351,0,261,39601.2676851852,2008-06-02,06:25:28
39.983876,116.304352,0,261,39601.2677083333,2008-06-02,06:25:30
39.983875,116.304353,0,261,39601.2677314815,2008-06-02,06:25:32
39.983857,116.304356,0,259,39601.2677546296,2008-06-02,06:25:34
39.983822,116.304372,0,255,39601.2677777778,2008-06-02,06:25:36
39.983805,116.304375,0,251,39601.2678009259,2008-06-02,06:25:38
39.983793,116.304387,0,250,39601.2678240741,2008-06-02,06:25:40
39.98378,116.304397,0,250,39601.2678472222,2008-06-02,06:25:42
39.98378,116.304398,0,250,39601.2678703704,2008-06-02,06:25:44
39.983779,116.304399,0,250,39601.2678935185,2008-06-02,06:25:46
39.983785,116.30441,0,249,39601.2679166667,2008-06-02,06:25:48
39.983783,116.304419,0,249,39601.2679398148,2008-06-02,06:25:50
39.983775,116.304416,0,250,39601.267962963,2008-06-02,06:25:52
39.983763,116.304426,0,250,39601.2679861111,2008-06-02,06:25:54
39.983763,116.304426,0,250,39601.2680092593,2008-06-02,06:25:56
39.983763,116.304429,0,250,39601.2680324074,2008-06-02,06:25:58
39.983738,116.304492,0,250,39601.2680555556,2008-06-02,06:26:00
39.983742,116.304527,0,250,39601.2680787037,2008-06-02,06:26:02
39.983738,116.304601,0,250,39601.2681018518,2008-06-02,06:26:04
39.983725,116.304666,0,250,39601.268125,2008-06-02,06:26:06
39.983729,116.304739,0,251,39601.2681481481,2008-06-02,06:26:08
39.983753,116.304822,0,252,39601.2681712963,2008-06-02,06:26:10
39.983765,116.304924,0,253,39601.2681944444,2008-06-02,06:26:12
39.983783,116.305073,0,253,39601.2682175926,2008-06-02,06:26:14
39.983802,116.305206,0,255,39601.2682407407,2008-06-02,06:26:16
39.983803,116.305349,0,256,39601.2682638889,2008-06-02,06:26:18
39.9838,116.305491,0,257,39601.268287037,2008-06-02,06:26:20
39.983746,116.305643,0,257,39601.2683101852,2008-06-02,06:26:22
39.983766,116.305687,0,258,39601.2683333333,2008-06-02,06:26:24
39.98378,116.30579,0,257,39601.2683564815,2008-06-02,06:26:26
39.983788,116.305873,0,258,39601.2683796296,2008-06-02,06:26:28
39.983769,116.306032,0,259,39601.2684027778,2008-06-02,06:26:30
39.983762,116.306165,0,260,39601.2684259259,2008-06-02,06:26:32
39.983764,116.30631,0,260,39601.2684490741,2008-06-02,06:26:34
39.983771,116.306441,0,262,39601.2684722222,2008-06-02,06:26:36
39.983762,116.30664,0,262,39601.2684953704,2008-06-02,06:26:38
39.98376,116.306819,0,262,39601.2685185185,2008-06-02,06:26:40
39.983785,116.307015,0,261,39601.2685416667,2008-06-02,06:26:42
39.983822,116.307206,0,261,39601.2685648148,2008-06-02,06:26:44
39.983837,116.307419,0,260,39601.268587963,2008-06-02,06:26:46
39.983873,116.307664,0,258,39601.2686111111,2008-06-02,06:26:48
39.983895,116.307912,0,257,39601.2686342593,2008-06-02,06:26:50
39.983928,116.308171,0,255,39601.2686574074,2008-06-02,06:26:52
39.983924,116.308405,0,254,39601.2686805556,2008-06-02,06:26:54
39.983882,116.308641,0,254,39601.2687037037,2008-06-02,06:26:56
39.98385,116.308808,0,251,39601.2687268518,2008-06-02,06:26:58
39.983813,116.308904,0,248,39601.26875,2008-06-02,06:27:00
39.983804,116.308929,0,246,39601.2687731481,2008-06-02,06:27:02
39.983812,116.308927,0,243,39601.2687962963,2008-06-02,06:27:04
39.983812,116.308932,0,243,39601.2688194444,2008-06-02,06:27:06
39.983811,116.308938,0,242,39601.2688425926,2008-06-02,06:27:08
39.983811,116.308941,0,242,39601.2688657407,2008-06-02,06:27:10
39.983811,116.308939,0,242,39601.2688888889,2008-06-02,06:27:12
39.98381,116.308939,0,242,39601.268912037,2008-06-02,06:27:14
39.98381,116.308938,0,242,39601.2689351852,2008-06-02,06:27:16
39.98381,116.308936,0,242,39601.2689583333,2008-06-02,06:27:18
39.98381,116.308934,0,241,39601.2689814815,2008-06-02,06:27:20
39.98381,116.308932,0,241,39601.2690046296,2008-06-02,06:27:22
39.983785,116.309265,0,231,39601.2700231481,2008-06-02,06:28:50
39.983783,116.309377,0,229,39601.2700462963,2008-06-02,06:28:52
39.983793,116.309512,0,227,39601.2700694444,2008-06-02,06:28:54
39.983816,116.309668,0,224,39601.2700925926,2008-06-02,06:28:56
39.983829,116.30979,0,221,39601.2701157407,2008-06-02,06:28:58
39.983829,116.309885,0,219,39601.2701388889,2008-06-02,06:29:00
39.983833,116.309945,0,216,39601.270162037,2008-06-02,06:29:02
39.983832,116.309986,0,213,39601.2701851852,2008-06-02,06:29:04
39.983834,116.310026,0,211,39601.2702083333,2008-06-02,06:29:06
39.983835,116.310063,0,209,39601.2702314815,2008-06-02,06:29:08
39.983846,116.310133,0,206,39601.2702546296,2008-06-02,06:29:10
39.983861,116.310204,0,203,39601.2702777778,2008-06-02,06:29:12
39.983878,116.310256,0,201,39601.2703009259,2008-06-02,06:29:14
39.983889,116.310299,0,201,39601.2703240741,2008-06-02,06:29:16
39.983916,116.310398,0,201,39601.2703472222,2008-06-02,06:29:18
39.983886,116.310534,0,201,39601.2703703704,2008-06-02,06:29:20
39.98391,116.310597,0,201,39601.2703935185,2008-06-02,06:29:22
39.983953,116.310655,0,200,39601.2704166667,2008-06-02,06:29:24
39.983967,116.310723,0,200,39601.2704398148,2008-06-02,06:29:26
39.983969,116.310807,0,200,39601.270462963,2008-06-02,06:29:28
39.983978,116.310907,0,200,39601.2704861111,2008-06-02,06:29:30
39.983981,116.311047,0,199,39601.2705092593,2008-06-02,06:29:32
39.983988,116.311207,0,199,39601.2705324074,2008-06-02,06:29:34
39.983998,116.311364,0,197,39601.2705555556,2008-06-02,06:29:36
39.98401,116.311521,0,193,39601.2705787037,2008-06-02,06:29:38
39.984003,116.311685,0,191,39601.2706018519,2008-06-02,06:29:40
39.983995,116.31185,0,189,39601.270625,2008-06-02,06:29:42
39.983985,116.312017,0,187,39601.2706481481,2008-06-02,06:29:44
39.983988,116.3122,0,184,39601.2706712963,2008-06-02,06:29:46
39.984,116.312385,0,180,39601.2706944444,2008-06-02,06:29:48
39.984025,116.312544,0,179,39601.2707175926,2008-06-02,06:29:50
39.984025,116.312663,0,178,39601.2707407407,2008-06-02,06:29:52
39.98402,116.312782,0,177,39601.2707638889,2008-06-02,06:29:54
39.984008,116.312886,0,174,39601.270787037,2008-06-02,06:29:56
39.983989,116.31294,0,171,39601.2708101852,2008-06-02,06:29:58
39.983982,116.312944,0,168,39601.2708333333,2008-06-02,06:30:00
39.983972,116.312949,0,167,39601.2708564815,2008-06-02,06:30:02
39.983972,116.31295,0,166,39601.2708796296,2008-06-02,06:30:04
39.983972,116.312949,0,166,39601.2709027778,2008-06-02,06:30:06
39.983972,116.312946,0,166,39601.2709259259,2008-06-02,06:30:08
39.983972,116.312943,0,166,39601.2709490741,2008-06-02,06:30:10
39.983971,116.312938,0,166,39601.2709722222,2008-06-02,06:30:12
39.983971,116.312931,0,166,39601.2709953704,2008-06-02,06:30:14
39.983972,116.312926,0,166,39601.2710185185,2008-06-02,06:30:16
39.983972,116.312924,0,166,39601.2710416667,2008-06-02,06:30:18
39.983972,116.312925,0,166,39601.2710648148,2008-06-02,06:30:20
39.983971,116.312939,0,166,39601.271087963,2008-06-02,06:30:22
39.983965,116.312996,0,158,39601.2711111111,2008-06-02,06:30:24
39.983976,116.313099,0,157,39601.2711342593,2008-06-02,06:30:26
39.983988,116.313184,0,156,39601.2711574074,2008-06-02,06:30:28
39.983979,116.313273,0,157,39601.2711805556,2008-06-02,06:30:30
39.983982,116.313368,0,157,39601.2712037037,2008-06-02,06:30:32
39.983981,116.313441,0,157,39601.2712268519,2008-06-02,06:30:34
39.983971,116.313453,0,159,39601.27125,2008-06-02,06:30:36
39.983967,116.313449,0,159,39601.2712731481,2008-06-02,06:30:38
39.983967,116.313442,0,159,39601.2712962963,2008-06-02,06:30:40
39.983971,116.313433,0,158,39601.2713194444,2008-06-02,06:30:42
39.983974,116.313416,0,158,39601.2713425926,2008-06-02,06:30:44
39.98398,116.313408,0,159,39601.2713657407,2008-06-02,06:30:46
39.983995,116.313409,0,160,39601.2713888889,2008-06-02,06:30:48
39.984012,116.313417,0,159,39601.271412037,2008-06-02,06:30:50
39.984028,116.313425,0,158,39601.2714351852,2008-06-02,06:30:52
39.984034,116.313422,0,157,39601.2714583333,2008-06-02,06:30:54
39.984046,116.313399,0,157,39601.2714814815,2008-06-02,06:30:56
39.984077,116.313411,0,154,39601.2715046296,2008-06-02,06:30:58
39.984061,116.31343,0,152,39601.2715277778,2008-06-02,06:31:00
39.984048,116.313472,0,151,39601.2715509259,2008-06-02,06:31:02
39.984038,116.313521,0,151,39601.2715740741,2008-06-02,06:31:04
39.984036,116.313598,0,149,39601.2715972222,2008-06-02,06:31:06
39.984024,116.313695,0,150,39601.2716203704,2008-06-02,06:31:08
39.984037,116.313823,0,148,39601.2716435185,2008-06-02,06:31:10
39.984015,116.313983,0,137,39601.2716666667,2008-06-02,06:31:12
39.984025,116.314149,0,130,39601.2716898148,2008-06-02,06:31:14
39.984018,116.31431,0,131,39601.271712963,2008-06-02,06:31:16
39.984018,116.31448,0,131,39601.2717361111,2008-06-02,06:31:18
39.984021,116.314658,0,125,39601.2717592593,2008-06-02,06:31:20
39.984029,116.314834,0,128,39601.2717824074,2008-06-02,06:31:22
39.984034,116.315009,0,129,39601.2718055556,2008-06-02,06:31:24
39.98404,116.315176,0,129,39601.2718287037,2008-06-02,06:31:26
39.984036,116.315328,0,127,39601.2718518519,2008-06-02,06:31:28
39.984041,116.315429,0,126,39601.271875,2008-06-02,06:31:30
39.984034,116.315455,0,124,39601.2718981481,2008-06-02,06:31:32
39.984032,116.315452,0,122,39601.2719212963,2008-06-02,06:31:34
39.984029,116.315456,0,123,39601.2719444444,2008-06-02,06:31:36
39.984029,116.315456,0,123,39601.2719675926,2008-06-02,06:31:38
39.984028,116.315456,0,123,39601.2719907407,2008-06-02,06:31:40
39.984028,116.315453,0,123,39601.2720138889,2008-06-02,06:31:42
39.984027,116.31546,0,122,39601.272037037,2008-06-02,06:31:44
39.984049,116.31552,0,124,39601.2720601852,2008-06-02,06:31:46
39.984058,116.31558,0,123,39601.2720833333,2008-06-02,06:31:48
39.984066,116.315668,0,122,39601.2721064815,2008-06-02,06:31:50
39.98407,116.315802,0,124,39601.2721296296,2008-06-02,06:31:52
39.984079,116.315935,0,124,39601.2721527778,2008-06-02,06:31:54
39.984075,116.316082,0,124,39601.2721759259,2008-06-02,06:31:56
39.984103,116.316265,0,129,39601.2721990741,2008-06-02,06:31:58
39.984122,116.31643,0,129,39601.2722222222,2008-06-02,06:32:00
39.984121,116.316618,0,127,39601.2722453704,2008-06-02,06:32:02
39.984122,116.316816,0,124,39601.2722685185,2008-06-02,06:32:04
39.984128,116.317043,0,120,39601.2722916667,2008-06-02,06:32:06
39.984147,116.31727,0,119,39601.2723148148,2008-06-02,06:32:08
39.984173,116.3175,0,122,39601.272337963,2008-06-02,06:32:10
39.984187,116.31775,0,125,39601.2723611111,2008-06-02,06:32:12
39.984194,116.317984,0,128,39601.2723842593,2008-06-02,06:32:14
39.98417,116.318232,0,120,39601.2724074074,2008-06-02,06:32:16
39.984172,116.318472,0,119,39601.2724305556,2008-06-02,06:32:18
39.984193,116.318716,0,131,39601.2724537037,2008-06-02,06:32:20
39.984209,116.318923,0,141,39601.2724768519,2008-06-02,06:32:22
39.984213,116.319147,0,144,39601.2725,2008-06-02,06:32:24
39.984225,116.319389,0,150,39601.2725231481,2008-06-02,06:32:26
39.984225,116.319629,0,151,39601.2725462963,2008-06-02,06:32:28
39.984231,116.319853,0,155,39601.2725694444,2008-06-02,06:32:30
39.984244,116.320079,0,156,39601.2725925926,2008-06-02,06:32:32
39.984249,116.320271,0,155,39601.2726157407,2008-06-02,06:32:34
39.984256,116.320411,0,155,39601.2726388889,2008-06-02,06:32:36
39.984265,116.320529,0,138,39601.272662037,2008-06-02,06:32:38
39.98427,116.320585,0,128,39601.2726851852,2008-06-02,06:32:40
39.984281,116.320611,0,134,39601.2727083333,2008-06-02,06:32:42
39.984291,116.320629,0,133,39601.2727314815,2008-06-02,06:32:44
39.98429,116.320643,0,133,39601.2727546296,2008-06-02,06:32:46
39.984291,116.32065,0,134,39601.2727777778,2008-06-02,06:32:48
39.984291,116.320653,0,135,39601.2728009259,2008-06-02,06:32:50
39.984291,116.320657,0,135,39601.2728240741,2008-06-02,06:32:52
39.984291,116.320661,0,135,39601.2728472222,2008-06-02,06:32:54
39.984291,116.320665,0,135,39601.2728703704,2008-06-02,06:32:56
39.984292,116.320666,0,135,39601.2728935185,2008-06-02,06:32:58
39.984291,116.320666,0,135,39601.2729166667,2008-06-02,06:33:00
39.984291,116.320666,0,135,39601.2729398148,2008-06-02,06:33:02
39.984291,116.320667,0,135,39601.272962963,2008-06-02,06:33:04
39.984291,116.320678,0,135,39601.2729861111,2008-06-02,06:33:06
39.984288,116.320736,0,134,39601.2730092593,2008-06-02,06:33:08
39.984287,116.320823,0,133,39601.2730324074,2008-06-02,06:33:10
39.984284,116.320929,0,134,39601.2730555556,2008-06-02,06:33:12
39.984283,116.321053,0,134,39601.2730787037,2008-06-02,06:33:14
39.984288,116.321206,0,134,39601.2731018519,2008-06-02,06:33:16
39.984292,116.321365,0,134,39601.273125,2008-06-02,06:33:18
39.984296,116.321528,0,131,39601.2731481481,2008-06-02,06:33:20
39.984305,116.321713,0,131,39601.2731712963,2008-06-02,06:33:22
39.984306,116.321904,0,131,39601.2731944444,2008-06-02,06:33:24
39.984309,116.322098,0,133,39601.2732175926,2008-06-02,06:33:26
39.984311,116.322301,0,134,39601.2732407407,2008-06-02,06:33:28
39.984314,116.322493,0,134,39601.2732638889,2008-06-02,06:33:30
39.984281,116.322649,0,137,39601.273287037,2008-06-02,06:33:32
39.984274,116.32281,0,138,39601.2733101852,2008-06-02,06:33:34
39.984295,116.322952,0,140,39601.2733333333,2008-06-02,06:33:36
39.984313,116.323109,0,142,39601.2733564815,2008-06-02,06:33:38
39.984333,116.323269,0,142,39601.2733796296,2008-06-02,06:33:40
39.98432,116.323393,0,151,39601.2734027778,2008-06-02,06:33:42
39.984309,116.323499,0,155,39601.2734259259,2008-06-02,06:33:44
39.984317,116.323642,0,158,39601.2734490741,2008-06-02,06:33:46
39.984323,116.323796,0,161,39601.2734722222,2008-06-02,06:33:48
39.984331,116.323942,0,163,39601.2734953704,2008-06-02,06:33:50
39.984344,116.324092,0,166,39601.2735185185,2008-06-02,06:33:52
39.98435,116.324219,0,170,39601.2735416667,2008-06-02,06:33:54
39.984324,116.324294,0,168,39601.2735648148,2008-06-02,06:33:56
39.984317,116.324322,0,169,39601.273587963,2008-06-02,06:33:58
39.984319,116.324332,0,169,39601.2736111111,2008-06-02,06:34:00
39.984318,116.324335,0,170,39601.2736342593,2008-06-02,06:34:02
39.984318,116.324337,0,170,39601.2736574074,2008-06-02,06:34:04
39.984318,116.32434,0,170,39601.2736805556,2008-06-02,06:34:06
39.984318,116.324343,0,170,39601.2737037037,2008-06-02,06:34:08
39.984317,116.324344,0,170,39601.2737268518,2008-06-02,06:34:10
39.984317,116.324343,0,171,39601.27375,2008-06-02,06:34:12
39.984317,116.324342,0,171,39601.2737731481,2008-06-02,06:34:14
39.984317,116.324343,0,170,39601.2737962963,2008-06-02,06:34:16
39.984317,116.324344,0,170,39601.2738194444,2008-06-02,06:34:18
39.984318,116.324349,0,170,39601.2738425926,2008-06-02,06:34:20
39.984316,116.324368,0,170,39601.2738657407,2008-06-02,06:34:22
39.98431,116.324417,0,168,39601.2738888889,2008-06-02,06:34:24
39.984307,116.324478,0,168,39601.273912037,2008-06-02,06:34:26
39.984301,116.324539,0,170,39601.2739351852,2008-06-02,06:34:28
39.984312,116.324642,0,169,39601.2739583333,2008-06-02,06:34:30
39.984323,116.324762,0,170,39601.2739814815,2008-06-02,06:34:32
39.984344,116.324885,0,170,39601.2740046296,2008-06-02,06:34:34
39.984355,116.325,0,172,39601.2740277778,2008-06-02,06:34:36
39.984365,116.325103,0,172,39601.2740509259,2008-06-02,06:34:38
39.984368,116.32521,0,174,39601.2740740741,2008-06-02,06:34:40
39.984358,116.32531,0,175,39601.2740972222,2008-06-02,06:34:42
39.984357,116.325408,0,177,39601.2741203704,2008-06-02,06:34:44
39.984377,116.325493,0,178,39601.2741435185,2008-06-02,06:34:46
39.984345,116.325596,0,184,39601.2741666667,2008-06-02,06:34:48
39.984326,116.325667,0,185,39601.2741898148,2008-06-02,06:34:50
39.984307,116.325682,0,186,39601.274212963,2008-06-02,06:34:52
39.984269,116.325696,0,189,39601.2742361111,2008-06-02,06:34:54
39.984251,116.325691,0,191,39601.2742592593,2008-06-02,06:34:56
39.984251,116.325693,0,192,39601.2742824074,2008-06-02,06:34:58
39.984251,116.325697,0,192,39601.2743055556,2008-06-02,06:35:00
39.98425,116.325698,0,192,39601.2743287037,2008-06-02,06:35:02
39.98425,116.325696,0,192,39601.2743518518,2008-06-02,06:35:04
39.984249,116.325695,0,192,39601.274375,2008-06-02,06:35:06
39.984249,116.325693,0,192,39601.2743981481,2008-06-02,06:35:08
39.984248,116.325691,0,193,39601.2744212963,2008-06-02,06:35:10
39.984248,116.32569,0,193,39601.2744444444,2008-06-02,06:35:12
39.984248,116.32569,0,193,39601.2744675926,2008-06-02,06:35:14
39.984247,116.325691,0,193,39601.2744907407,2008-06-02,06:35:16
39.984247,116.325692,0,193,39601.2745138889,2008-06-02,06:35:18
39.984247,116.325693,0,193,39601.274537037,2008-06-02,06:35:20
39.984247,116.325694,0,193,39601.2745601852,2008-06-02,06:35:22
39.984248,116.325692,0,193,39601.2745833333,2008-06-02,06:35:24
39.984247,116.325687,0,194,39601.2746064815,2008-06-02,06:35:26
39.984247,116.325683,0,194,39601.2746296296,2008-06-02,06:35:28
39.984247,116.325681,0,194,39601.2746527778,2008-06-02,06:35:30
39.984246,116.32568,0,194,39601.2746759259,2008-06-02,06:35:32
39.984246,116.325678,0,194,39601.2746990741,2008-06-02,06:35:34
39.984245,116.325678,0,194,39601.2747222222,2008-06-02,06:35:36
39.984245,116.325675,0,194,39601.2747453704,2008-06-02,06:35:38
39.984245,116.325675,0,194,39601.2747685185,2008-06-02,06:35:40
39.984245,116.325674,0,194,39601.2747916667,2008-06-02,06:35:42
39.984246,116.325676,0,194,39601.2748148148,2008-06-02,06:35:44
39.984251,116.325691,0,194,39601.274837963,2008-06-02,06:35:46
39.98429,116.325734,0,199,39601.2748611111,2008-06-02,06:35:48
39.984314,116.325785,0,203,39601.2748842593,2008-06-02,06:35:50
39.984321,116.325853,0,204,39601.2749074074,2008-06-02,06:35:52
39.984352,116.325957,0,207,39601.2749305556,2008-06-02,06:35:54
39.984349,116.326057,0,209,39601.2749537037,2008-06-02,06:35:56
39.984352,116.326178,0,209,39601.2749768518,2008-06-02,06:35:58
39.984318,116.326318,0,199,39601.275,2008-06-02,06:36:00
39.9843,116.326445,0,194,39601.2750231481,2008-06-02,06:36:02
39.98425,116.326745,0,192,39601.2763888889,2008-06-02,06:38:00
39.984255,116.326817,0,191,39601.276412037,2008-06-02,06:38:02
39.984276,116.326861,0,190,39601.2764351852,2008-06-02,06:38:04
39.984291,116.326933,0,190,39601.2764583333,2008-06-02,06:38:06
39.984316,116.327019,0,192,39601.2764814815,2008-06-02,06:38:08
39.984326,116.327115,0,194,39601.2765046296,2008-06-02,06:38:10
39.9844,116.327309,0,195,39601.2765277778,2008-06-02,06:38:12
39.98444,116.327427,0,198,39601.2765509259,2008-06-02,06:38:14
39.984468,116.327577,0,203,39601.2765740741,2008-06-02,06:38:16
39.984478,116.327771,0,206,39601.2765972222,2008-06-02,06:38:18
39.984502,116.327996,0,202,39601.2766203704,2008-06-02,06:38:20
39.984507,116.328227,0,204,39601.2766435185,2008-06-02,06:38:22
39.984534,116.328457,0,210,39601.2766666667,2008-06-02,06:38:24
39.984523,116.3287,0,212,39601.2766898148,2008-06-02,06:38:26
39.98453,116.328913,0,215,39601.276712963,2008-06-02,06:38:28
39.984529,116.329129,0,219,39601.2767361111,2008-06-02,06:38:30
39.984552,116.329382,0,220,39601.2767592593,2008-06-02,06:38:32
39.984532,116.329619,0,228,39601.2767824074,2008-06-02,06:38:34
39.98456,116.329867,0,225,39601.2768055556,2008-06-02,06:38:36
39.984585,116.330127,0,222,39601.2768287037,2008-06-02,06:38:38
39.984603,116.330389,0,219,39601.2768518519,2008-06-02,06:38:40
39.984624,116.330653,0,214,39601.276875,2008-06-02,06:38:42
39.984651,116.330933,0,212,39601.2768981481,2008-06-02,06:38:44
39.984692,116.331203,0,214,39601.2769212963,2008-06-02,06:38:46
39.984707,116.331483,0,213,39601.2769444444,2008-06-02,06:38:48
39.984735,116.331761,0,208,39601.2769675926,2008-06-02,06:38:50
39.984766,116.332037,0,200,39601.2769907407,2008-06-02,06:38:52
39.984776,116.332307,0,198,39601.2770138889,2008-06-02,06:38:54
39.984791,116.332552,0,198,39601.277037037,2008-06-02,06:38:56
39.98481,116.332811,0,197,39601.2770601852,2008-06-02,06:38:58
39.98483,116.333089,0,198,39601.2770833333,2008-06-02,06:39:00
39.984837,116.333377,0,198,39601.2771064815,2008-06-02,06:39:02
39.984834,116.333672,0,196,39601.2771296296,2008-06-02,06:39:04
39.984834,116.333949,0,192,39601.2771527778,2008-06-02,06:39:06
39.984831,116.334216,0,192,39601.2771759259,2008-06-02,06:39:08
39.984829,116.334484,0,193,39601.2771990741,2008-06-02,06:39:10
39.984833,116.334728,0,193,39601.2772222222,2008-06-02,06:39:12
39.984842,116.334976,0,191,39601.2772453704,2008-06-02,06:39:14
39.98486,116.335203,0,191,39601.2772685185,2008-06-02,06:39:16
39.98486,116.335438,0,190,39601.2772916667,2008-06-02,06:39:18
39.984859,116.335656,0,187,39601.2773148148,2008-06-02,06:39:20
39.984865,116.335889,0,184,39601.277337963,2008-06-02,06:39:22
39.984871,116.33612,0,183,39601.2773611111,2008-06-02,06:39:24
39.984876,116.336358,0,184,39601.2773842593,2008-06-02,06:39:26
39.984869,116.336595,0,186,39601.2774074074,2008-06-02,06:39:28
39.984881,116.336829,0,190,39601.2774305556,2008-06-02,06:39:30
39.984872,116.337058,0,190,39601.2774537037,2008-06-02,06:39:32
39.984874,116.337292,0,191,39601.2774768519,2008-06-02,06:39:34
39.984885,116.33751,0,191,39601.2775,2008-06-02,06:39:36
39.984884,116.337723,0,194,39601.2775231482,2008-06-02,06:39:38
39.9849,116.337895,0,198,39601.2775462963,2008-06-02,06:39:40
39.984914,116.338041,0,201,39601.2775694444,2008-06-02,06:39:42
39.984945,116.338181,0,203,39601.2775925926,2008-06-02,06:39:44
39.984981,116.338314,0,209,39601.2776157407,2008-06-02,06:39:46
39.985012,116.338487,0,215,39601.2776388889,2008-06-02,06:39:48
39.985037,116.338668,0,224,39601.277662037,2008-06-02,06:39:50
39.985059,116.338858,0,233,39601.2776851852,2008-06-02,06:39:52
39.985046,116.339061,0,233,39601.2777083333,2008-06-02,06:39:54
39.985049,116.339228,0,231,39601.2777314815,2008-06-02,06:39:56
39.985064,116.339316,0,221,39601.2777546296,2008-06-02,06:39:58
39.985073,116.33934,0,213,39601.2777777778,2008-06-02,06:40:00
39.985046,116.339373,0,209,39601.2778009259,2008-06-02,06:40:02
39.985045,116.339377,0,210,39601.2778240741,2008-06-02,06:40:04
39.985045,116.339377,0,210,39601.2778472222,2008-06-02,06:40:06
39.985044,116.339375,0,210,39601.2778703704,2008-06-02,06:40:08
39.985044,116.339374,0,210,39601.2778935185,2008-06-02,06:40:10
39.985043,116.339379,0,210,39601.2779166667,2008-06-02,06:40:12
39.985043,116.339385,0,210,39601.2779398148,2008-06-02,06:40:14
39.985043,116.339391,0,210,39601.277962963,2008-06-02,06:40:16
39.985043,116.339395,0,210,39601.2779861111,2008-06-02,06:40:18
39.985042,116.339402,0,210,39601.2780092593,2008-06-02,06:40:20
39.985036,116.339433,0,209,39601.2780324074,2008-06-02,06:40:22
39.985035,116.339484,0,208,39601.2780555556,2008-06-02,06:40:24
39.985038,116.339557,0,209,39601.2780787037,2008-06-02,06:40:26
39.985061,116.339647,0,211,39601.2781018519,2008-06-02,06:40:28
39.985081,116.339772,0,213,39601.278125,2008-06-02,06:40:30
39.985133,116.339915,0,215,39601.2781481481,2008-06-02,06:40:32
39.985176,116.340061,0,218,39601.2781712963,2008-06-02,06:40:34
39.985164,116.340254,0,215,39601.2781944444,2008-06-02,06:40:36
39.985133,116.340458,0,207,39601.2782175926,2008-06-02,06:40:38
39.985137,116.340673,0,204,39601.2782407407,2008-06-02,06:40:40
39.985108,116.340872,0,194,39601.2782638889,2008-06-02,06:40:42
39.985097,116.341047,0,190,39601.278287037,2008-06-02,06:40:44
39.985094,116.341219,0,183,39601.2783101852,2008-06-02,06:40:46
39.985097,116.34136,0,174,39601.2783333333,2008-06-02,06:40:48
39.98509,116.34149,0,171,39601.2783564815,2008-06-02,06:40:50
39.985078,116.341608,0,168,39601.2783796296,2008-06-02,06:40:52
39.985061,116.341712,0,164,39601.2784027778,2008-06-02,06:40:54
39.985061,116.341819,0,152,39601.2784259259,2008-06-02,06:40:56
39.985071,116.341919,0,143,39601.2784490741,2008-06-02,06:40:58
39.985094,116.341995,0,140,39601.2784722222,2008-06-02,06:41:00
39.985105,116.342117,0,139,39601.2784953704,2008-06-02,06:41:02
39.985123,116.342245,0,143,39601.2785185185,2008-06-02,06:41:04
39.985145,116.34237,0,149,39601.2785416667,2008-06-02,06:41:06
39.985156,116.342496,0,155,39601.2785648148,2008-06-02,06:41:08
39.985167,116.342614,0,161,39601.278587963,2008-06-02,06:41:10
39.985156,116.34271,0,162,39601.2786111111,2008-06-02,06:41:12
39.985146,116.342826,0,160,39601.2786342593,2008-06-02,06:41:14
39.98515,116.342977,0,157,39601.2786574074,2008-06-02,06:41:16
39.985028,116.343168,0,153,39601.2786805556,2008-06-02,06:41:18
39.985042,116.34325,0,157,39601.2787037037,2008-06-02,06:41:20
39.985002,116.343432,0,170,39601.2787268519,2008-06-02,06:41:22
39.985008,116.343531,0,173,39601.27875,2008-06-02,06:41:24
39.985021,116.343591,0,180,39601.2787731481,2008-06-02,06:41:26
39.985044,116.343603,0,181,39601.2787962963,2008-06-02,06:41:28
39.98506,116.343607,0,174,39601.2788194444,2008-06-02,06:41:30
39.985061,116.343606,0,175,39601.2788425926,2008-06-02,06:41:32
39.985061,116.343608,0,176,39601.2788657407,2008-06-02,06:41:34
39.985062,116.343613,0,176,39601.2788888889,2008-06-02,06:41:36
39.985063,116.343625,0,176,39601.278912037,2008-06-02,06:41:38
39.98509,116.343666,0,180,39601.2789351852,2008-06-02,06:41:40
39.985121,116.343739,0,181,39601.2789583333,2008-06-02,06:41:42
39.985148,116.343784,0,183,39601.2789814815,2008-06-02,06:41:44
39.985162,116.343799,0,184,39601.2790046296,2008-06-02,06:41:46
39.985176,116.343793,0,182,39601.2790277778,2008-06-02,06:41:48
39.985178,116.343781,0,182,39601.2790509259,2008-06-02,06:41:50
39.985174,116.343774,0,180,39601.2790740741,2008-06-02,06:41:52
39.985155,116.343778,0,178,39601.2790972222,2008-06-02,06:41:54
39.985152,116.343829,0,177,39601.2791203704,2008-06-02,06:41:56
39.985156,116.34389,0,177,39601.2791435185,2008-06-02,06:41:58
39.985174,116.343956,0,177,39601.2791666667,2008-06-02,06:42:00
39.985183,116.344038,0,180,39601.2791898148,2008-06-02,06:42:02
39.985181,116.344108,0,184,39601.279212963,2008-06-02,06:42:04
39.985178,116.344181,0,188,39601.2792361111,2008-06-02,06:42:06
39.985191,116.344275,0,193,39601.2792592593,2008-06-02,06:42:08
39.985189,116.344393,0,198,39601.2792824074,2008-06-02,06:42:10
39.985206,116.344531,0,205,39601.2793055556,2008-06-02,06:42:12
39.985235,116.344655,0,211,39601.2793287037,2008-06-02,06:42:14
39.985245,116.344796,0,220,39601.2793518519,2008-06-02,06:42:16
39.985254,116.344946,0,234,39601.279375,2008-06-02,06:42:18
39.985233,116.345106,0,238,39601.2793981481,2008-06-02,06:42:20
39.985229,116.345226,0,251,39601.2794212963,2008-06-02,06:42:22
39.985233,116.345329,0,269,39601.2794444444,2008-06-02,06:42:24
39.985082,116.345604,0,290,39601.280625,2008-06-02,06:44:06
39.985095,116.34574,0,293,39601.2806481481,2008-06-02,06:44:08
39.985062,116.345885,0,291,39601.2806712963,2008-06-02,06:44:10
39.985005,116.346089,0,289,39601.2806944444,2008-06-02,06:44:12
39.98493,116.346332,0,288,39601.2807175926,2008-06-02,06:44:14
39.984937,116.346505,0,289,39601.2807407407,2008-06-02,06:44:16
39.984914,116.346694,0,287,39601.2807638889,2008-06-02,06:44:18
39.984943,116.346947,0,289,39601.280787037,2008-06-02,06:44:20
39.984969,116.34718,0,291,39601.2808101852,2008-06-02,06:44:22
39.98498,116.34739,0,293,39601.2808333333,2008-06-02,06:44:24
39.984995,116.347607,0,294,39601.2808564815,2008-06-02,06:44:26
39.98504,116.347836,0,296,39601.2808796296,2008-06-02,06:44:28
39.985071,116.348045,0,297,39601.2809027778,2008-06-02,06:44:30
39.985092,116.348244,0,298,39601.2809259259,2008-06-02,06:44:32
39.98511,116.348448,0,299,39601.2809490741,2008-06-02,06:44:34
39.985123,116.348654,0,300,39601.2809722222,2008-06-02,06:44:36
39.985146,116.348842,0,301,39601.2809953704,2008-06-02,06:44:38
39.98515,116.349022,0,302,39601.2810185185,2008-06-02,06:44:40
39.985172,116.349233,0,303,39601.2810416667,2008-06-02,06:44:42
39.985215,116.349436,0,304,39601.2810648148,2008-06-02,06:44:44
39.985244,116.349633,0,304,39601.281087963,2008-06-02,06:44:46
39.985266,116.349818,0,304,39601.2811111111,2008-06-02,06:44:48
39.985303,116.349973,0,304,39601.2811342593,2008-06-02,06:44:50
39.985282,116.350089,0,301,39601.2811574074,2008-06-02,06:44:52
39.985272,116.350183,0,297,39601.2811805556,2008-06-02,06:44:54
39.985279,116.350243,0,294,39601.2812037037,2008-06-02,06:44:56
39.985287,116.350283,0,291,39601.2812268519,2008-06-02,06:44:58
39.98529,116.350295,0,288,39601.28125,2008-06-02,06:45:00
39.985283,116.3503,0,287,39601.2812731481,2008-06-02,06:45:02
39.985283,116.350308,0,286,39601.2812962963,2008-06-02,06:45:04
39.985284,116.350322,0,285,39601.2813194444,2008-06-02,06:45:06
39.985308,116.350392,0,280,39601.2813425926,2008-06-02,06:45:08
39.985334,116.350473,0,276,39601.2813657407,2008-06-02,06:45:10
39.985358,116.350578,0,272,39601.2813888889,2008-06-02,06:45:12
39.985375,116.350692,0,264,39601.281412037,2008-06-02,06:45:14
39.985364,116.35074,0,260,39601.2814351852,2008-06-02,06:45:16
39.985358,116.350758,0,250,39601.2814583333,2008-06-02,06:45:18
39.985351,116.350782,0,237,39601.2814814815,2008-06-02,06:45:20
39.985346,116.350794,0,231,39601.2815046296,2008-06-02,06:45:22
39.98535,116.350824,0,223,39601.2815277778,2008-06-02,06:45:24
39.985347,116.35086,0,219,39601.2815509259,2008-06-02,06:45:26
39.985359,116.350899,0,213,39601.2815740741,2008-06-02,06:45:28
39.985364,116.350928,0,209,39601.2815972222,2008-06-02,06:45:30
39.985376,116.350947,0,207,39601.2816203704,2008-06-02,06:45:32
39.985382,116.350971,0,205,39601.2816435185,2008-06-02,06:45:34
39.985399,116.350987,0,202,39601.2816666667,2008-06-02,06:45:36
39.985403,116.351029,0,201,39601.2816898148,2008-06-02,06:45:38
39.985392,116.35107,0,195,39601.281712963,2008-06-02,06:45:40
39.985401,116.351097,0,193,39601.2817361111,2008-06-02,06:45:42
39.985407,116.35115,0,190,39601.2817592593,2008-06-02,06:45:44
39.985418,116.351194,0,187,39601.2817824074,2008-06-02,06:45:46
39.985424,116.351218,0,186,39601.2818055556,2008-06-02,06:45:48
39.985439,116.351242,0,183,39601.2818287037,2008-06-02,06:45:50
39.985473,116.351287,0,187,39601.2818518518,2008-06-02,06:45:52
39.98546,116.351317,0,180,39601.281875,2008-06-02,06:45:54
39.985445,116.351363,0,178,39601.2818981481,2008-06-02,06:45:56
39.985434,116.351399,0,177,39601.2819212963,2008-06-02,06:45:58
39.985435,116.351434,0,176,39601.2819444444,2008-06-02,06:46:00
39.98543,116.351455,0,174,39601.2819675926,2008-06-02,06:46:02
39.98544,116.351483,0,172,39601.2819907407,2008-06-02,06:46:04
39.985445,116.351522,0,169,39601.2820138889,2008-06-02,06:46:06
39.985448,116.351557,0,167,39601.282037037,2008-06-02,06:46:08
39.985456,116.351574,0,166,39601.2820601852,2008-06-02,06:46:10
39.985449,116.35163,0,166,39601.2820833333,2008-06-02,06:46:12
39.985449,116.35166,0,165,39601.2821064815,2008-06-02,06:46:14
39.985448,116.351695,0,163,39601.2821296296,2008-06-02,06:46:16
39.985445,116.351725,0,165,39601.2821527778,2008-06-02,06:46:18
39.985392,116.351775,0,165,39601.2821759259,2008-06-02,06:46:20
39.985375,116.351797,0,165,39601.2821990741,2008-06-02,06:46:22
39.985358,116.351813,0,164,39601.2822222222,2008-06-02,06:46:24
39.985331,116.351807,0,162,39601.2822453704,2008-06-02,06:46:26
39.985308,116.351797,0,160,39601.2822685185,2008-06-02,06:46:28
39.985261,116.35184,0,159,39601.2822916667,2008-06-02,06:46:30
39.985205,116.351877,0,160,39601.2823148148,2008-06-02,06:46:32
39.985176,116.351879,0,159,39601.282337963,2008-06-02,06:46:34
39.985135,116.351895,0,158,39601.2823611111,2008-06-02,06:46:36
39.985124,116.351906,0,157,39601.2823842593,2008-06-02,06:46:38
39.985101,116.35193,0,157,39601.2824074074,2008-06-02,06:46:40
39.985087,116.351942,0,157,39601.2824305556,2008-06-02,06:46:42
39.985077,116.351964,0,157,39601.2824537037,2008-06-02,06:46:44
39.985075,116.351983,0,158,39601.2824768518,2008-06-02,06:46:46
39.985071,116.352015,0,158,39601.2825,2008-06-02,06:46:48
39.985066,116.352048,0,158,39601.2825231481,2008-06-02,06:46:50
39.985072,116.352069,0,158,39601.2825462963,2008-06-02,06:46:52
39.98508,116.352093,0,159,39601.2825694444,2008-06-02,06:46:54
39.985079,116.352122,0,159,39601.2825925926,2008-06-02,06:46:56
39.985089,116.352172,0,160,39601.2826157407,2008-06-02,06:46:58
39.985096,116.352211,0,161,39601.2826388889,2008-06-02,06:47:00
39.985086,116.352268,0,162,39601.282662037,2008-06-02,06:47:02
39.985133,116.352298,0,165,39601.2826851852,2008-06-02,06:47:04
39.985146,116.352343,0,166,39601.2827083333,2008-06-02,06:47:06
39.985146,116.352376,0,167,39601.2827314815,2008-06-02,06:47:08
39.985154,116.352398,0,169,39601.2827546296,2008-06-02,06:47:10
39.985137,116.35242,0,168,39601.2827777778,2008-06-02,06:47:12
39.985076,116.35246,0,167,39601.2828009259,2008-06-02,06:47:14
39.985046,116.352489,0,167,39601.2828240741,2008-06-02,06:47:16
39.985032,116.352513,0,168,39601.2828472222,2008-06-02,06:47:18
39.985022,116.35253,0,168,39601.2828703704,2008-06-02,06:47:20
39.985012,116.352544,0,169,39601.2828935185,2008-06-02,06:47:22
39.985004,116.352567,0,170,39601.2829166667,2008-06-02,06:47:24
39.984992,116.352627,0,172,39601.2829398148,2008-06-02,06:47:26
39.984968,116.35268,0,175,39601.282962963,2008-06-02,06:47:28
39.984968,116.352694,0,176,39601.2829861111,2008-06-02,06:47:30
39.984973,116.352703,0,177,39601.2830092593,2008-06-02,06:47:32
39.984971,116.352755,0,179,39601.2830324074,2008-06-02,06:47:34
39.984964,116.352798,0,182,39601.2830555556,2008-06-02,06:47:36
39.984979,116.352825,0,184,39601.2830787037,2008-06-02,06:47:38
39.985,116.352847,0,185,39601.2831018518,2008-06-02,06:47:40
39.985019,116.352873,0,186,39601.283125,2008-06-02,06:47:42
39.985045,116.352908,0,188,39601.2831481481,2008-06-02,06:47:44
39.985066,116.35294,0,189,39601.2831712963,2008-06-02,06:47:46
39.985072,116.352976,0,189,39601.2831944444,2008-06-02,06:47:48
39.985083,116.353008,0,189,39601.2832175926,2008-06-02,06:47:50
39.985088,116.353052,0,190,39601.2832407407,2008-06-02,06:47:52
39.985091,116.353102,0,190,39601.2832638889,2008-06-02,06:47:54
39.985098,116.35313,0,190,39601.283287037,2008-06-02,06:47:56
39.985106,116.353141,0,191,39601.2833101852,2008-06-02,06:47:58
39.985109,116.35314,0,192,39601.2833333333,2008-06-02,06:48:00
39.985109,116.353137,0,193,39601.2833564815,2008-06-02,06:48:02
39.985108,116.353134,0,193,39601.2833796296,2008-06-02,06:48:04
39.985107,116.35313,0,194,39601.2834027778,2008-06-02,06:48:06
39.985105,116.353127,0,195,39601.2834259259,2008-06-02,06:48:08
39.985102,116.353123,0,195,39601.2834490741,2008-06-02,06:48:10
39.985098,116.353119,0,196,39601.2834722222,2008-06-02,06:48:12
39.985094,116.353115,0,197,39601.2834953704,2008-06-02,06:48:14
39.984619,116.352158,0,195,39601.284212963,2008-06-02,06:49:16
39.984613,116.352189,0,195,39601.2842361111,2008-06-02,06:49:18
39.984698,116.352338,0,195,39601.2842592593,2008-06-02,06:49:20
39.984719,116.352336,0,195,39601.2842824074,2008-06-02,06:49:22
39.984736,116.352322,0,195,39601.2843055556,2008-06-02,06:49:24
39.984734,116.352312,0,195,39601.2843287037,2008-06-02,06:49:26
39.984731,116.352309,0,195,39601.2843518518,2008-06-02,06:49:28
39.984728,116.352285,0,195,39601.284375,2008-06-02,06:49:30
39.984736,116.35228,0,195,39601.2843981481,2008-06-02,06:49:32
39.984721,116.352292,0,195,39601.2844212963,2008-06-02,06:49:34
39.984715,116.352294,0,195,39601.2844444444,2008-06-02,06:49:36
39.984709,116.352303,0,195,39601.2844675926,2008-06-02,06:49:38
39.984729,116.352283,0,195,39601.2844907407,2008-06-02,06:49:40
39.98476,116.35234,0,195,39601.2845138889,2008-06-02,06:49:42
39.984819,116.352418,0,195,39601.284537037,2008-06-02,06:49:44
39.98488,116.352497,0,195,39601.2845601852,2008-06-02,06:49:46
39.984906,116.352561,0,196,39601.2845833333,2008-06-02,06:49:48
39.984936,116.352589,0,196,39601.2846064815,2008-06-02,06:49:50
39.98496,116.352607,0,196,39601.2846296296,2008-06-02,06:49:52
39.984969,116.352612,0,196,39601.2846527778,2008-06-02,06:49:54
39.984971,116.35262,0,196,39601.2846759259,2008-06-02,06:49:56
39.984971,116.352624,0,196,39601.2846990741,2008-06-02,06:49:58
39.984971,116.352632,0,196,39601.2847222222,2008-06-02,06:50:00
39.984961,116.352714,0,198,39601.2847453704,2008-06-02,06:50:02
39.984952,116.352763,0,199,39601.2847685185,2008-06-02,06:50:04
39.984931,116.35279,0,205,39601.2857175926,2008-06-02,06:51:26
39.985287,116.352536,0,204,39601.2859027778,2008-06-02,06:51:42
39.985288,116.352535,0,204,39601.2859259259,2008-06-02,06:51:44
39.985286,116.352536,0,203,39601.2859490741,2008-06-02,06:51:46
39.985284,116.35254,0,203,39601.2859722222,2008-06-02,06:51:48
39.985283,116.352545,0,203,39601.2859953704,2008-06-02,06:51:50
39.985281,116.352547,0,203,39601.2860185185,2008-06-02,06:51:52
39.985281,116.35255,0,203,39601.2860416667,2008-06-02,06:51:54
39.98528,116.352552,0,203,39601.2860648148,2008-06-02,06:51:56
39.98528,116.352553,0,203,39601.286087963,2008-06-02,06:51:58
39.985279,116.352552,0,203,39601.2861111111,2008-06-02,06:52:00
39.985279,116.35255,0,203,39601.2861342593,2008-06-02,06:52:02
39.985278,116.352549,0,203,39601.2861574074,2008-06-02,06:52:04
39.985276,116.352552,0,203,39601.2861805556,2008-06-02,06:52:06
39.985274,116.35256,0,203,39601.2862037037,2008-06-02,06:52:08
39.985246,116.352567,0,203,39601.2862268519,2008-06-02,06:52:10
39.98523,116.352569,0,203,39601.28625,2008-06-02,06:52:12
39.985232,116.352564,0,204,39601.2862731481,2008-06-02,06:52:14
39.985232,116.352565,0,204,39601.2862962963,2008-06-02,06:52:16
39.985232,116.352565,0,204,39601.2863194444,2008-06-02,06:52:18
39.985231,116.352565,0,204,39601.2863425926,2008-06-02,06:52:20
39.985231,116.352566,0,204,39601.2863657407,2008-06-02,06:52:22
39.985229,116.35257,0,204,39601.2863888889,2008-06-02,06:52:24
39.985228,116.352567,0,204,39601.286412037,2008-06-02,06:52:26
39.985226,116.352564,0,204,39601.2864351852,2008-06-02,06:52:28
39.985224,116.352564,0,204,39601.2864583333,2008-06-02,06:52:30
39.985222,116.352565,0,204,39601.2864814815,2008-06-02,06:52:32
39.985221,116.352569,0,204,39601.2865046296,2008-06-02,06:52:34
39.98522,116.352575,0,204,39601.2865277778,2008-06-02,06:52:36
39.985186,116.352614,0,204,39601.2865509259,2008-06-02,06:52:38
39.985155,116.352644,0,205,39601.2865740741,2008-06-02,06:52:40
39.985117,116.35266,0,205,39601.2865972222,2008-06-02,06:52:42
39.985085,116.352677,0,205,39601.2866203704,2008-06-02,06:52:44
39.985062,116.352693,0,205,39601.2866435185,2008-06-02,06:52:46
39.985047,116.352708,0,205,39601.2866666667,2008-06-02,06:52:48
39.98504,116.352713,0,205,39601.2866898148,2008-06-02,06:52:50
39.985046,116.352723,0,204,39601.286712963,2008-06-02,06:52:52
39.985056,116.352733,0,204,39601.2867361111,2008-06-02,06:52:54
39.98506,116.352743,0,204,39601.2867592593,2008-06-02,06:52:56
39.985073,116.352754,0,204,39601.2867824074,2008-06-02,06:52:58
39.985087,116.352771,0,203,39601.2868055556,2008-06-02,06:53:00
39.9851,116.35277,0,203,39601.2868287037,2008-06-02,06:53:02
39.985071,116.352779,0,203,39601.2868518519,2008-06-02,06:53:04
39.984994,116.35279,0,203,39601.286875,2008-06-02,06:53:06
39.984935,116.352807,0,203,39601.2868981481,2008-06-02,06:53:08
39.984898,116.352813,0,202,39601.2869212963,2008-06-02,06:53:10
39.984855,116.352812,0,202,39601.2869444444,2008-06-02,06:53:12
39.98478,116.352801,0,202,39601.2869675926,2008-06-02,06:53:14
39.984702,116.35277,0,202,39601.2869907407,2008-06-02,06:53:16
39.984636,116.352736,0,202,39601.2870138889,2008-06-02,06:53:18
39.984552,116.352694,0,202,39601.287037037,2008-06-02,06:53:20
39.984498,116.352656,0,202,39601.2870601852,2008-06-02,06:53:22
39.984429,116.35261,0,201,39601.2870833333,2008-06-02,06:53:24
39.984378,116.352587,0,201,39601.2871064815,2008-06-02,06:53:26
39.984312,116.352561,0,201,39601.2871296296,2008-06-02,06:53:28
39.984243,116.352539,0,201,39601.2871527778,2008-06-02,06:53:30
39.984147,116.352495,0,200,39601.2871759259,2008-06-02,06:53:32
39.984049,116.352459,0,200,39601.2871990741,2008-06-02,06:53:34
39.983954,116.352408,0,200,39601.2872222222,2008-06-02,06:53:36
39.983876,116.352371,0,200,39601.2872453704,2008-06-02,06:53:38
39.98379,116.352321,0,200,39601.2872685185,2008-06-02,06:53:40
39.983723,116.352281,0,199,39601.2872916667,2008-06-02,06:53:42
39.983695,116.352276,0,199,39601.2873148148,2008-06-02,06:53:44
39.984122,116.352426,0,200,39601.287337963,2008-06-02,06:53:46
39.984406,116.352537,0,200,39601.2873611111,2008-06-02,06:53:48
39.984381,116.352536,0,200,39601.2873842593,2008-06-02,06:53:50
39.984351,116.352535,0,199,39601.2874074074,2008-06-02,06:53:52
39.984301,116.352524,0,199,39601.2874305556,2008-06-02,06:53:54
39.98425,116.352514,0,199,39601.2874537037,2008-06-02,06:53:56
39.984201,116.352506,0,198,39601.2874768519,2008-06-02,06:53:58
39.984666,116.352693,0,178,39601.2877546296,2008-06-02,06:54:22
39.98462,116.352656,0,177,39601.2877777778,2008-06-02,06:54:24
39.984618,116.352634,0,174,39601.2878009259,2008-06-02,06:54:26
39.984562,116.352624,0,172,39601.2878240741,2008-06-02,06:54:28
39.984485,116.352622,0,170,39601.2878472222,2008-06-02,06:54:30
39.984379,116.35263,0,168,39601.2878703704,2008-06-02,06:54:32
39.984291,116.352634,0,167,39601.2878935185,2008-06-02,06:54:34
39.984225,116.352629,0,165,39601.2879166667,2008-06-02,06:54:36
39.984177,116.352616,0,164,39601.2879398148,2008-06-02,06:54:38
39.984109,116.352613,0,164,39601.287962963,2008-06-02,06:54:40
39.984024,116.352609,0,164,39601.2879861111,2008-06-02,06:54:42
39.984688,116.352582,0,89,39601.2968287037,2008-06-02,07:07:26
39.984705,116.352603,0,45,39601.2968518519,2008-06-02,07:07:28
39.984606,116.352622,0,-46,39601.296875,2008-06-02,07:07:30
39.984661,116.352611,0,9,39601.2968981481,2008-06-02,07:07:32
39.984639,116.352615,0,-33,39601.2969212963,2008-06-02,07:07:34
39.984639,116.352612,0,-34,39601.2969444444,2008-06-02,07:07:36
39.984639,116.352607,0,-34,39601.2969675926,2008-06-02,07:07:38
39.984628,116.352618,0,-45,39601.2969907407,2008-06-02,07:07:40
39.984616,116.352609,0,-52,39601.2970138889,2008-06-02,07:07:42
39.984613,116.352597,0,-50,39601.297037037,2008-06-02,07:07:44
39.984618,116.352594,0,-36,39601.2970601852,2008-06-02,07:07:46
39.98462,116.352603,0,-30,39601.2970833333,2008-06-02,07:07:48
39.984642,116.352612,0,40,39601.2971064815,2008-06-02,07:07:50
39.984642,116.352615,0,42,39601.2971296296,2008-06-02,07:07:52
39.98465,116.352623,0,64,39601.2971527778,2008-06-02,07:07:54
39.984666,116.352633,0,94,39601.2971759259,2008-06-02,07:07:56
39.984671,116.352647,0,112,39601.2971990741,2008-06-02,07:07:58
39.984679,116.352647,0,127,39601.2972222222,2008-06-02,07:08:00
39.984679,116.352647,0,139,39601.2972453704,2008-06-02,07:08:02
39.984681,116.352638,0,148,39601.2972685185,2008-06-02,07:08:04
39.984678,116.352634,0,152,39601.2972916667,2008-06-02,07:08:06
39.984678,116.352634,0,152,39601.2973148148,2008-06-02,07:08:08
39.984678,116.352635,0,152,39601.297337963,2008-06-02,07:08:10
39.98468,116.352652,0,155,39601.2973611111,2008-06-02,07:08:12
39.984682,116.352675,0,159,39601.2973842593,2008-06-02,07:08:14
39.984673,116.352678,0,162,39601.2974074074,2008-06-02,07:08:16
39.984664,116.352685,0,167,39601.2974305556,2008-06-02,07:08:18
39.984657,116.352685,0,169,39601.2974537037,2008-06-02,07:08:20
39.984656,116.352687,0,169,39601.2974768518,2008-06-02,07:08:22
39.984655,116.352687,0,169,39601.2975,2008-06-02,07:08:24
39.984655,116.352688,0,169,39601.2975231481,2008-06-02,07:08:26
39.984654,116.352689,0,169,39601.2975462963,2008-06-02,07:08:28
39.984642,116.352711,0,169,39601.2975694444,2008-06-02,07:08:30
39.984613,116.352747,0,169,39601.2975925926,2008-06-02,07:08:32
39.984586,116.352771,0,169,39601.2976157407,2008-06-02,07:08:34
39.984547,116.352795,0,170,39601.2976388889,2008-06-02,07:08:36
39.984508,116.352811,0,170,39601.297662037,2008-06-02,07:08:38
39.984468,116.352809,0,170,39601.2976851852,2008-06-02,07:08:40
39.984424,116.352803,0,170,39601.2977083333,2008-06-02,07:08:42
39.984367,116.352812,0,171,39601.2977314815,2008-06-02,07:08:44
39.984302,116.352815,0,173,39601.2977546296,2008-06-02,07:08:46
39.984231,116.352824,0,174,39601.2977777778,2008-06-02,07:08:48
39.984172,116.352829,0,175,39601.2978009259,2008-06-02,07:08:50
39.984128,116.352826,0,176,39601.2978240741,2008-06-02,07:08:52
39.984094,116.352819,0,178,39601.2978472222,2008-06-02,07:08:54
39.984061,116.352819,0,180,39601.2978703704,2008-06-02,07:08:56
39.984036,116.352816,0,183,39601.2978935185,2008-06-02,07:08:58
39.984016,116.352815,0,185,39601.2979166667,2008-06-02,07:09:00
39.984011,116.352837,0,187,39601.2979398148,2008-06-02,07:09:02
39.984035,116.352877,0,188,39601.297962963,2008-06-02,07:09:04
39.984067,116.352919,0,189,39601.2979861111,2008-06-02,07:09:06
39.984968,116.352848,0,184,39601.2985416667,2008-06-02,07:09:54
39.984904,116.352792,0,184,39601.2985648148,2008-06-02,07:09:56
39.984906,116.352787,0,183,39601.298587963,2008-06-02,07:09:58
39.9849,116.352783,0,182,39601.2986111111,2008-06-02,07:10:00
39.984899,116.352777,0,181,39601.2986342593,2008-06-02,07:10:02
39.984905,116.352764,0,180,39601.2986574074,2008-06-02,07:10:04
39.9849,116.352752,0,179,39601.2986805556,2008-06-02,07:10:06
39.984896,116.35273,0,177,39601.2987037037,2008-06-02,07:10:08
39.984901,116.352705,0,177,39601.2987268518,2008-06-02,07:10:10
39.984917,116.352692,0,177,39601.29875,2008-06-02,07:10:12
39.984921,116.352696,0,177,39601.2987731481,2008-06-02,07:10:14
39.984921,116.352703,0,177,39601.2987962963,2008-06-02,07:10:16
39.984921,116.352701,0,177,39601.2988194444,2008-06-02,07:10:18
39.984919,116.352693,0,177,39601.2988425926,2008-06-02,07:10:20
39.984916,116.352677,0,178,39601.2988657407,2008-06-02,07:10:22
39.984913,116.352666,0,179,39601.2988888889,2008-06-02,07:10:24
39.9849,116.352664,0,180,39601.298912037,2008-06-02,07:10:26
39.984886,116.352643,0,181,39601.2989351852,2008-06-02,07:10:28
39.984869,116.352595,0,183,39601.2989583333,2008-06-02,07:10:30
39.984839,116.352543,0,184,39601.2989814815,2008-06-02,07:10:32
39.984561,116.352792,0,203,39601.3137731481,2008-06-02,07:31:50
39.984443,116.35267,0,211,39601.3137962963,2008-06-02,07:31:52
39.984458,116.352627,0,215,39601.3138194444,2008-06-02,07:31:54
39.984531,116.352585,0,215,39601.3138425926,2008-06-02,07:31:56
39.984558,116.352566,0,216,39601.3138657407,2008-06-02,07:31:58
39.984548,116.352552,0,216,39601.3138888889,2008-06-02,07:32:00
39.984593,116.352545,0,216,39601.313912037,2008-06-02,07:32:02
39.984609,116.352569,0,216,39601.3139351852,2008-06-02,07:32:04
39.984633,116.352612,0,218,39601.3139583333,2008-06-02,07:32:06
39.984617,116.352649,0,219,39601.3139814815,2008-06-02,07:32:08
39.984658,116.352689,0,221,39601.3140046296,2008-06-02,07:32:10
39.984675,116.352713,0,223,39601.3140277778,2008-06-02,07:32:12
39.984686,116.352729,0,226,39601.3140509259,2008-06-02,07:32:14
39.984689,116.352752,0,229,39601.3140740741,2008-06-02,07:32:16
39.984713,116.352469,0,200,39601.3155787037,2008-06-02,07:34:26
39.984599,116.352481,0,202,39601.3156018518,2008-06-02,07:34:28
39.984537,116.352481,0,202,39601.315625,2008-06-02,07:34:30
39.984586,116.352485,0,199,39601.3156481481,2008-06-02,07:34:32
39.984713,116.352471,0,198,39601.3156712963,2008-06-02,07:34:34
39.984729,116.352459,0,197,39601.3156944444,2008-06-02,07:34:36
39.98476,116.352451,0,197,39601.3157175926,2008-06-02,07:34:38
39.984748,116.352426,0,196,39601.3157407407,2008-06-02,07:34:40
39.98477,116.35241,0,195,39601.3157638889,2008-06-02,07:34:42
39.984792,116.3524,0,194,39601.315787037,2008-06-02,07:34:44
39.984755,116.352387,0,194,39601.3158101852,2008-06-02,07:34:46
39.984784,116.352386,0,194,39601.3158333333,2008-06-02,07:34:48
39.984798,116.352387,0,195,39601.3158564815,2008-06-02,07:34:50
39.98482,116.352385,0,197,39601.3158796296,2008-06-02,07:34:52
39.984834,116.352379,0,198,39601.3159027778,2008-06-02,07:34:54
39.984805,116.352373,0,201,39601.3159259259,2008-06-02,07:34:56
39.984724,116.352355,0,206,39601.3159490741,2008-06-02,07:34:58
39.984647,116.352345,0,209,39601.3159722222,2008-06-02,07:35:00
39.98462,116.352345,0,210,39601.3159953704,2008-06-02,07:35:02
39.984564,116.352351,0,212,39601.3160185185,2008-06-02,07:35:04
39.984559,116.352357,0,215,39601.3160416667,2008-06-02,07:35:06
39.984527,116.35235,0,219,39601.3160648148,2008-06-02,07:35:08
39.98448,116.352352,0,222,39601.316087963,2008-06-02,07:35:10
39.984487,116.352357,0,225,39601.3161111111,2008-06-02,07:35:12
39.984533,116.35236,0,229,39601.3161342593,2008-06-02,07:35:14
39.984621,116.352367,0,231,39601.3161574074,2008-06-02,07:35:16
39.984629,116.352364,0,235,39601.3161805556,2008-06-02,07:35:18
39.984574,116.352354,0,238,39601.3162037037,2008-06-02,07:35:20
39.984593,116.352875,0,180,39601.3166203704,2008-06-02,07:35:56
39.984558,116.352833,0,178,39601.3166435185,2008-06-02,07:35:58
39.984504,116.352801,0,177,39601.3166666667,2008-06-02,07:36:00
39.984606,116.352791,0,175,39601.3166898148,2008-06-02,07:36:02
39.984642,116.352797,0,174,39601.316712963,2008-06-02,07:36:04
39.984602,116.352778,0,173,39601.3167361111,2008-06-02,07:36:06
39.984591,116.352755,0,174,39601.3167592593,2008-06-02,07:36:08
39.984626,116.352748,0,174,39601.3167824074,2008-06-02,07:36:10
39.984642,116.352743,0,175,39601.3168055556,2008-06-02,07:36:12
39.984644,116.352741,0,175,39601.3168287037,2008-06-02,07:36:14
39.984644,116.35274,0,175,39601.3168518519,2008-06-02,07:36:16
39.984644,116.352738,0,175,39601.316875,2008-06-02,07:36:18
39.984643,116.352739,0,175,39601.3168981481,2008-06-02,07:36:20
39.984598,116.352735,0,176,39601.3169212963,2008-06-02,07:36:22
39.984561,116.352743,0,176,39601.3169444444,2008-06-02,07:36:24
39.984515,116.352728,0,177,39601.3169675926,2008-06-02,07:36:26
39.984518,116.352726,0,177,39601.3169907407,2008-06-02,07:36:28
39.984371,116.353088,0,191,39601.3184953704,2008-06-02,07:38:38
39.984296,116.352721,0,194,39601.3185185185,2008-06-02,07:38:40
39.984145,116.352736,0,196,39601.3185416667,2008-06-02,07:38:42
39.984155,116.352732,0,196,39601.3185648148,2008-06-02,07:38:44
39.984268,116.352698,0,196,39601.318587963,2008-06-02,07:38:46
39.984357,116.352678,0,196,39601.3186111111,2008-06-02,07:38:48
39.984358,116.352678,0,194,39601.3186342593,2008-06-02,07:38:50
39.984358,116.352687,0,192,39601.3186574074,2008-06-02,07:38:52
39.98438,116.352673,0,191,39601.3186805556,2008-06-02,07:38:54
39.984424,116.352652,0,191,39601.3187037037,2008-06-02,07:38:56
39.984469,116.352626,0,191,39601.3187268519,2008-06-02,07:38:58
39.984467,116.352608,0,191,39601.31875,2008-06-02,07:39:00
39.984471,116.352603,0,192,39601.3187731481,2008-06-02,07:39:02
39.984507,116.352603,0,193,39601.3187962963,2008-06-02,07:39:04
39.984535,116.352601,0,194,39601.3188194444,2008-06-02,07:39:06
39.984536,116.352595,0,195,39601.3188425926,2008-06-02,07:39:08
39.984522,116.352607,0,197,39601.3188657407,2008-06-02,07:39:10
39.984525,116.352623,0,199,39601.3188888889,2008-06-02,07:39:12
39.984562,116.352635,0,202,39601.318912037,2008-06-02,07:39:14
39.984599,116.352632,0,204,39601.3189351852,2008-06-02,07:39:16
39.984628,116.352625,0,208,39601.3189583333,2008-06-02,07:39:18
39.984678,116.352637,0,209,39601.3189814815,2008-06-02,07:39:20
39.984772,116.352672,0,211,39601.3190046296,2008-06-02,07:39:22
39.984832,116.352692,0,212,39601.3190277778,2008-06-02,07:39:24
39.984889,116.35269,0,214,39601.3190509259,2008-06-02,07:39:26
39.984938,116.352668,0,215,39601.3190740741,2008-06-02,07:39:28
39.984964,116.352641,0,216,39601.3190972222,2008-06-02,07:39:30
39.984972,116.352604,0,216,39601.3191203704,2008-06-02,07:39:32
39.984997,116.352575,0,217,39601.3191435185,2008-06-02,07:39:34
39.985011,116.352532,0,217,39601.3191666667,2008-06-02,07:39:36
39.985008,116.352473,0,218,39601.3191898148,2008-06-02,07:39:38
39.985012,116.352419,0,218,39601.319212963,2008-06-02,07:39:40
39.985016,116.35237,0,218,39601.3192361111,2008-06-02,07:39:42
39.985015,116.352346,0,218,39601.3192592593,2008-06-02,07:39:44
39.985009,116.352325,0,218,39601.3192824074,2008-06-02,07:39:46
39.985006,116.352302,0,219,39601.3193055556,2008-06-02,07:39:48
39.984921,116.352219,0,219,39601.3193518519,2008-06-02,07:39:52
39.984882,116.352166,0,219,39601.319375,2008-06-02,07:39:54
39.984855,116.352124,0,218,39601.3193981481,2008-06-02,07:39:56
39.984816,116.352063,0,218,39601.3194212963,2008-06-02,07:39:58
39.984772,116.351957,0,216,39601.3196990741,2008-06-02,07:40:22
39.984767,116.351999,0,215,39601.3197222222,2008-06-02,07:40:24
39.984762,116.352029,0,216,39601.3197453704,2008-06-02,07:40:26
39.984761,116.352042,0,216,39601.3197685185,2008-06-02,07:40:28
39.984762,116.352052,0,216,39601.3197916667,2008-06-02,07:40:30
39.984766,116.352092,0,216,39601.3198148148,2008-06-02,07:40:32
39.984739,116.35215,0,217,39601.319837963,2008-06-02,07:40:34
39.9847,116.352205,0,218,39601.3198611111,2008-06-02,07:40:36
39.984683,116.352228,0,218,39601.3198842593,2008-06-02,07:40:38
39.984746,116.352426,0,217,39601.3199074074,2008-06-02,07:40:40
39.984773,116.352479,0,218,39601.3199305556,2008-06-02,07:40:42
39.984794,116.352505,0,218,39601.3199537037,2008-06-02,07:40:44
39.984804,116.352519,0,218,39601.3199768519,2008-06-02,07:40:46
39.984807,116.352537,0,218,39601.32,2008-06-02,07:40:48
39.984807,116.352549,0,218,39601.3200231481,2008-06-02,07:40:50
39.984803,116.35256,0,218,39601.3200462963,2008-06-02,07:40:52
39.9848,116.352562,0,219,39601.3200694444,2008-06-02,07:40:54
39.984801,116.352567,0,219,39601.3200925926,2008-06-02,07:40:56
40.004007,116.349063,0,188,39601.3299537037,2008-06-02,07:55:08
40.003803,116.349004,0,198,39601.3299768518,2008-06-02,07:55:10
40.003677,116.348972,0,207,39601.33,2008-06-02,07:55:12
40.003596,116.348946,0,215,39601.3300231481,2008-06-02,07:55:14
40.003545,116.348925,0,221,39601.3300462963,2008-06-02,07:55:16
40.003537,116.348907,0,223,39601.3300694444,2008-06-02,07:55:18
40.003545,116.348885,0,225,39601.3300925926,2008-06-02,07:55:20
40.003587,116.348881,0,227,39601.3301157407,2008-06-02,07:55:22
40.003609,116.348866,0,228,39601.3301388889,2008-06-02,07:55:24
40.003632,116.34884,0,228,39601.330162037,2008-06-02,07:55:26
40.003679,116.348836,0,230,39601.3301851852,2008-06-02,07:55:28
40.003719,116.348818,0,231,39601.3302083333,2008-06-02,07:55:30
40.004276,116.348642,0,221,39601.3305787037,2008-06-02,07:56:02
40.004271,116.348633,0,221,39601.3306018518,2008-06-02,07:56:04
40.004097,116.348653,0,221,39601.330625,2008-06-02,07:56:06
40.003854,116.3487,0,220,39601.3306481481,2008-06-02,07:56:08
40.00362,116.348756,0,219,39601.3306712963,2008-06-02,07:56:10
40.003421,116.348803,0,221,39601.3306944444,2008-06-02,07:56:12
40.003317,116.348844,0,223,39601.3307175926,2008-06-02,07:56:14
40.003125,116.34887,0,224,39601.3307407407,2008-06-02,07:56:16
40.003012,116.348886,0,225,39601.3307638889,2008-06-02,07:56:18
40.002791,116.348902,0,225,39601.330787037,2008-06-02,07:56:20
40.00256,116.348933,0,224,39601.3308101852,2008-06-02,07:56:22
40.002351,116.348961,0,223,39601.3308333333,2008-06-02,07:56:24
40.002166,116.348989,0,224,39601.3308564815,2008-06-02,07:56:26
40.001995,116.349023,0,223,39601.3308796296,2008-06-02,07:56:28
40.001839,116.349044,0,224,39601.3309027778,2008-06-02,07:56:30
40.001687,116.349063,0,225,39601.3309259259,2008-06-02,07:56:32
40.001531,116.349095,0,222,39601.3309490741,2008-06-02,07:56:34
40.001356,116.349121,0,218,39601.3309722222,2008-06-02,07:56:36
40.001183,116.349144,0,217,39601.3309953704,2008-06-02,07:56:38
40.001039,116.349175,0,216,39601.3310185185,2008-06-02,07:56:40
40.000904,116.349211,0,215,39601.3310416667,2008-06-02,07:56:42
40.000788,116.349242,0,213,39601.3310648148,2008-06-02,07:56:44
40.000592,116.349265,0,211,39601.331087963,2008-06-02,07:56:46
40.000451,116.349281,0,210,39601.3311111111,2008-06-02,07:56:48
40.00038,116.349285,0,210,39601.3311342593,2008-06-02,07:56:50
40.000255,116.3493,0,210,39601.3311574074,2008-06-02,07:56:52
40.000121,116.349322,0,210,39601.3311805556,2008-06-02,07:56:54
39.99999,116.349349,0,210,39601.3312037037,2008-06-02,07:56:56
39.999837,116.349374,0,210,39601.3312268518,2008-06-02,07:56:58
39.999696,116.349392,0,211,39601.33125,2008-06-02,07:57:00
39.999566,116.3494,0,211,39601.3312731481,2008-06-02,07:57:02
39.999496,116.349391,0,212,39601.3312962963,2008-06-02,07:57:04
39.999375,116.349394,0,212,39601.3313194444,2008-06-02,07:57:06
39.999271,116.349399,0,212,39601.3313425926,2008-06-02,07:57:08
39.999151,116.349405,0,212,39601.3313657407,2008-06-02,07:57:10
39.999041,116.349414,0,212,39601.3313888889,2008-06-02,07:57:12
39.99891,116.34944,0,212,39601.331412037,2008-06-02,07:57:14
39.998736,116.349458,0,210,39601.3314351852,2008-06-02,07:57:16
39.998663,116.349461,0,210,39601.3314583333,2008-06-02,07:57:18
39.99856,116.349474,0,209,39601.3314814815,2008-06-02,07:57:20
39.998448,116.349488,0,207,39601.3315046296,2008-06-02,07:57:22
39.998397,116.349507,0,207,39601.3315277778,2008-06-02,07:57:24
39.998335,116.349524,0,207,39601.3315509259,2008-06-02,07:57:26
39.998247,116.349531,0,207,39601.3315740741,2008-06-02,07:57:28
39.998183,116.349543,0,207,39601.3315972222,2008-06-02,07:57:30
39.998124,116.349558,0,207,39601.3316203704,2008-06-02,07:57:32
39.998062,116.349566,0,207,39601.3316435185,2008-06-02,07:57:34
39.997998,116.349568,0,207,39601.3316666667,2008-06-02,07:57:36
39.997915,116.349554,0,207,39601.3316898148,2008-06-02,07:57:38
39.997849,116.349542,0,208,39601.331712963,2008-06-02,07:57:40
39.997809,116.34954,0,208,39601.3317361111,2008-06-02,07:57:42
39.997794,116.34955,0,208,39601.3317592593,2008-06-02,07:57:44
39.997753,116.34955,0,208,39601.3317824074,2008-06-02,07:57:46
39.997726,116.349554,0,209,39601.3318055556,2008-06-02,07:57:48
39.997703,116.349555,0,210,39601.3318287037,2008-06-02,07:57:50
39.997672,116.349563,0,210,39601.3318518519,2008-06-02,07:57:52
39.99763,116.349571,0,209,39601.331875,2008-06-02,07:57:54
39.997628,116.349571,0,210,39601.3318981482,2008-06-02,07:57:56
39.997628,116.349571,0,210,39601.3319212963,2008-06-02,07:57:58
39.997558,116.349584,0,209,39601.3319444444,2008-06-02,07:58:00
39.997519,116.349603,0,208,39601.3319675926,2008-06-02,07:58:02
39.997396,116.34964,0,207,39601.3319907407,2008-06-02,07:58:04
39.997311,116.349642,0,205,39601.3320138889,2008-06-02,07:58:06
39.997235,116.349655,0,203,39601.332037037,2008-06-02,07:58:08
39.997166,116.349679,0,201,39601.3320601852,2008-06-02,07:58:10
39.997164,116.349682,0,201,39601.3320833333,2008-06-02,07:58:12
39.997163,116.349686,0,201,39601.3321064815,2008-06-02,07:58:14
39.997162,116.349689,0,200,39601.3321296296,2008-06-02,07:58:16
39.997161,116.349691,0,200,39601.3321527778,2008-06-02,07:58:18
39.997161,116.349688,0,200,39601.3321759259,2008-06-02,07:58:20
39.99716,116.349688,0,200,39601.3321990741,2008-06-02,07:58:22
39.997159,116.349692,0,199,39601.3322222222,2008-06-02,07:58:24
39.997133,116.349703,0,198,39601.3322453704,2008-06-02,07:58:26
39.997077,116.349732,0,196,39601.3322685185,2008-06-02,07:58:28
39.997059,116.349748,0,195,39601.3322916667,2008-06-02,07:58:30
39.997085,116.349745,0,194,39601.3323148148,2008-06-02,07:58:32
39.997096,116.349734,0,193,39601.332337963,2008-06-02,07:58:34
39.997013,116.349744,0,190,39601.3323611111,2008-06-02,07:58:36
39.996982,116.349754,0,189,39601.3323842593,2008-06-02,07:58:38
39.996975,116.349749,0,190,39601.3324074074,2008-06-02,07:58:40
39.996948,116.349739,0,189,39601.3324305556,2008-06-02,07:58:42
39.996942,116.349735,0,189,39601.3324537037,2008-06-02,07:58:44
39.996942,116.349733,0,190,39601.3324768519,2008-06-02,07:58:46
39.996942,116.349727,0,190,39601.3325,2008-06-02,07:58:48
39.996942,116.349726,0,191,39601.3325231481,2008-06-02,07:58:50
39.99694,116.349724,0,191,39601.3325462963,2008-06-02,07:58:52
39.99693,116.34972,0,191,39601.3325694444,2008-06-02,07:58:54
39.996903,116.349717,0,191,39601.3325925926,2008-06-02,07:58:56
39.996775,116.349735,0,189,39601.3326157407,2008-06-02,07:58:58
39.996605,116.349758,0,188,39601.3326388889,2008-06-02,07:59:00
39.996502,116.349778,0,188,39601.332662037,2008-06-02,07:59:02
39.996414,116.349793,0,188,39601.3326851852,2008-06-02,07:59:04
39.99637,116.349794,0,189,39601.3327083333,2008-06-02,07:59:06
39.996222,116.349823,0,190,39601.3327314815,2008-06-02,07:59:08
39.996075,116.349859,0,190,39601.3327546296,2008-06-02,07:59:10
39.99596,116.349893,0,191,39601.3327777778,2008-06-02,07:59:12
39.995821,116.349937,0,192,39601.3328009259,2008-06-02,07:59:14
39.995698,116.349986,0,194,39601.3328240741,2008-06-02,07:59:16
39.995523,116.350053,0,195,39601.3328472222,2008-06-02,07:59:18
39.995276,116.350117,0,195,39601.3328703704,2008-06-02,07:59:20
39.995098,116.350176,0,196,39601.3328935185,2008-06-02,07:59:22
39.994937,116.35022,0,197,39601.3329166667,2008-06-02,07:59:24
39.994759,116.350259,0,197,39601.3329398148,2008-06-02,07:59:26
39.9946,116.350293,0,198,39601.332962963,2008-06-02,07:59:28
39.994404,116.350343,0,199,39601.3329861111,2008-06-02,07:59:30
39.994249,116.350357,0,201,39601.3330092593,2008-06-02,07:59:32
39.994147,116.35036,0,203,39601.3330324074,2008-06-02,07:59:34
39.994005,116.350388,0,205,39601.3330555556,2008-06-02,07:59:36
39.993864,116.350412,0,207,39601.3330787037,2008-06-02,07:59:38
39.993718,116.350438,0,208,39601.3331018519,2008-06-02,07:59:40
39.993564,116.350451,0,209,39601.333125,2008-06-02,07:59:42
39.993445,116.350457,0,211,39601.3331481481,2008-06-02,07:59:44
39.993366,116.350477,0,211,39601.3331712963,2008-06-02,07:59:46
39.99329,116.3505,0,212,39601.3331944444,2008-06-02,07:59:48
39.993213,116.350518,0,215,39601.3332175926,2008-06-02,07:59:50
39.993127,116.350531,0,217,39601.3332407407,2008-06-02,07:59:52
39.993033,116.350555,0,220,39601.3332638889,2008-06-02,07:59:54
39.992914,116.350592,0,221,39601.333287037,2008-06-02,07:59:56
39.992802,116.350635,0,223,39601.3333101852,2008-06-02,07:59:58
39.99269,116.350676,0,225,39601.3333333333,2008-06-02,08:00:00
39.992541,116.350737,0,227,39601.3333564815,2008-06-02,08:00:02
39.992326,116.350791,0,229,39601.3333796296,2008-06-02,08:00:04
39.992212,116.350825,0,227,39601.3334027778,2008-06-02,08:00:06
39.992122,116.350871,0,225,39601.3334259259,2008-06-02,08:00:08
39.991873,116.350939,0,226,39601.3334490741,2008-06-02,08:00:10
39.991691,116.350981,0,228,39601.3334722222,2008-06-02,08:00:12
39.991486,116.351012,0,230,39601.3334953704,2008-06-02,08:00:14
39.991303,116.351047,0,232,39601.3335185185,2008-06-02,08:00:16
39.991143,116.351093,0,233,39601.3335416667,2008-06-02,08:00:18
39.990953,116.351147,0,235,39601.3335648148,2008-06-02,08:00:20
39.990752,116.3512,0,236,39601.333587963,2008-06-02,08:00:22
39.99055,116.351235,0,238,39601.3336111111,2008-06-02,08:00:24
39.990379,116.351262,0,240,39601.3336342593,2008-06-02,08:00:26
39.99016,116.351298,0,241,39601.3336574074,2008-06-02,08:00:28
39.989984,116.351336,0,236,39601.3336805556,2008-06-02,08:00:30
39.989767,116.351384,0,236,39601.3337037037,2008-06-02,08:00:32
39.989566,116.351438,0,237,39601.3337268519,2008-06-02,08:00:34
39.989261,116.35152,0,239,39601.33375,2008-06-02,08:00:36
39.988991,116.351574,0,240,39601.3337731481,2008-06-02,08:00:38
39.988751,116.351627,0,241,39601.3337962963,2008-06-02,08:00:40
39.988532,116.351686,0,242,39601.3338194444,2008-06-02,08:00:42
39.988331,116.351749,0,242,39601.3338425926,2008-06-02,08:00:44
39.988129,116.351834,0,243,39601.3338657407,2008-06-02,08:00:46
39.987868,116.351928,0,245,39601.3338888889,2008-06-02,08:00:48
39.98755,116.352039,0,246,39601.333912037,2008-06-02,08:00:50
39.987248,116.352121,0,243,39601.3339351852,2008-06-02,08:00:52
39.986972,116.352206,0,240,39601.3339583333,2008-06-02,08:00:54
39.986682,116.35229,0,238,39601.3339814815,2008-06-02,08:00:56
39.986385,116.352367,0,239,39601.3340046296,2008-06-02,08:00:58
39.98613,116.352439,0,240,39601.3340277778,2008-06-02,08:01:00
39.985856,116.352513,0,241,39601.3340509259,2008-06-02,08:01:02
39.985579,116.352591,0,242,39601.3340740741,2008-06-02,08:01:04
39.985341,116.352661,0,240,39601.3340972222,2008-06-02,08:01:06
39.985125,116.352725,0,239,39601.3341203704,2008-06-02,08:01:08
39.984881,116.35279,0,238,39601.3341435185,2008-06-02,08:01:10
39.984655,116.352848,0,239,39601.3341666667,2008-06-02,08:01:12
39.984469,116.352901,0,241,39601.3341898148,2008-06-02,08:01:14
39.984364,116.352951,0,241,39601.334212963,2008-06-02,08:01:16
39.984275,116.352994,0,242,39601.3342361111,2008-06-02,08:01:18
39.9842,116.353022,0,242,39601.3342592593,2008-06-02,08:01:20
39.98413,116.35304,0,243,39601.3342824074,2008-06-02,08:01:22
39.984078,116.353048,0,244,39601.3343055556,2008-06-02,08:01:24
39.98397,116.353068,0,245,39601.3343287037,2008-06-02,08:01:26
39.983876,116.353088,0,243,39601.3343518519,2008-06-02,08:01:28
39.983819,116.353103,0,242,39601.334375,2008-06-02,08:01:30
39.983752,116.353114,0,243,39601.3343981481,2008-06-02,08:01:32
39.983661,116.353127,0,244,39601.3344212963,2008-06-02,08:01:34
39.983606,116.35314,0,245,39601.3344444444,2008-06-02,08:01:36
39.983612,116.353132,0,243,39601.3344675926,2008-06-02,08:01:38
39.983639,116.353113,0,240,39601.3344907407,2008-06-02,08:01:40
39.983697,116.35305,0,238,39601.3345138889,2008-06-02,08:01:42
39.983812,116.352976,0,237,39601.334537037,2008-06-02,08:01:44
39.983944,116.352903,0,238,39601.3345601852,2008-06-02,08:01:46
39.984031,116.352837,0,239,39601.3345833333,2008-06-02,08:01:48
39.984158,116.352771,0,239,39601.3346064815,2008-06-02,08:01:50
39.984608,116.352628,0,240,39601.3346296296,2008-06-02,08:01:52
39.985253,116.352449,0,239,39601.3346527778,2008-06-02,08:01:54
39.98582,116.352287,0,239,39601.3346759259,2008-06-02,08:01:56
39.986211,116.352167,0,239,39601.3346990741,2008-06-02,08:01:58
39.986528,116.352066,0,240,39601.3347222222,2008-06-02,08:02:00
39.986665,116.352015,0,241,39601.3347453704,2008-06-02,08:02:02
39.986673,116.352,0,242,39601.3347685185,2008-06-02,08:02:04
39.986678,116.351994,0,244,39601.3347916667,2008-06-02,08:02:06
39.986682,116.351994,0,245,39601.3348148148,2008-06-02,08:02:08
39.986687,116.35199,0,246,39601.334837963,2008-06-02,08:02:10
39.986691,116.351984,0,246,39601.3348611111,2008-06-02,08:02:12
39.986697,116.351978,0,247,39601.3348842593,2008-06-02,08:02:14
39.986705,116.351987,0,247,39601.3349074074,2008-06-02,08:02:16
39.986891,116.35195,0,247,39601.3349305556,2008-06-02,08:02:18
39.98715,116.351899,0,247,39601.3349537037,2008-06-02,08:02:20
39.987378,116.351848,0,247,39601.3349768519,2008-06-02,08:02:22
39.987585,116.351801,0,246,39601.335,2008-06-02,08:02:24
39.987799,116.35174,0,246,39601.3350231481,2008-06-02,08:02:26
39.987976,116.351715,0,246,39601.3350462963,2008-06-02,08:02:28
39.988071,116.351705,0,246,39601.3350694444,2008-06-02,08:02:30
39.988133,116.351695,0,245,39601.3350925926,2008-06-02,08:02:32
39.98819,116.351696,0,245,39601.3351157407,2008-06-02,08:02:34
39.988227,116.351689,0,243,39601.3351388889,2008-06-02,08:02:36
39.988255,116.351687,0,241,39601.335162037,2008-06-02,08:02:38
39.988269,116.351685,0,240,39601.3351851852,2008-06-02,08:02:40
39.988248,116.351682,0,239,39601.3352083333,2008-06-02,08:02:42
39.988246,116.35167,0,238,39601.3352314815,2008-06-02,08:02:44
39.988235,116.351659,0,237,39601.3352546296,2008-06-02,08:02:46
39.988215,116.35165,0,236,39601.3352777778,2008-06-02,08:02:48
39.988213,116.351645,0,235,39601.3353009259,2008-06-02,08:02:50
39.988213,116.351651,0,234,39601.3353240741,2008-06-02,08:02:52
39.988219,116.351658,0,234,39601.3353472222,2008-06-02,08:02:54
39.98822,116.35166,0,233,39601.3353703704,2008-06-02,08:02:56
39.988209,116.351653,0,231,39601.3353935185,2008-06-02,08:02:58
39.9882,116.351652,0,230,39601.3354166667,2008-06-02,08:03:00
39.98818,116.351655,0,230,39601.3354398148,2008-06-02,08:03:02
39.988164,116.351655,0,229,39601.335462963,2008-06-02,08:03:04
39.988153,116.351662,0,229,39601.3354861111,2008-06-02,08:03:06
39.988141,116.351671,0,228,39601.3355092593,2008-06-02,08:03:08
39.988094,116.351684,0,228,39601.3355324074,2008-06-02,08:03:10
39.988049,116.351688,0,227,39601.3355555556,2008-06-02,08:03:12
39.988048,116.351685,0,227,39601.3355787037,2008-06-02,08:03:14
39.987974,116.351679,0,225,39601.3356018519,2008-06-02,08:03:16
39.987927,116.351673,0,225,39601.335625,2008-06-02,08:03:18
39.987863,116.351684,0,224,39601.3356481481,2008-06-02,08:03:20
39.987806,116.351694,0,223,39601.3356712963,2008-06-02,08:03:22
39.987805,116.351689,0,223,39601.3356944444,2008-06-02,08:03:24
39.987804,116.351686,0,223,39601.3357175926,2008-06-02,08:03:26
39.987803,116.351683,0,223,39601.3357407407,2008-06-02,08:03:28
39.987801,116.351683,0,224,39601.3357638889,2008-06-02,08:03:30
39.987733,116.351735,0,223,39601.335787037,2008-06-02,08:03:32
39.987689,116.351777,0,222,39601.3358101852,2008-06-02,08:03:34
39.987649,116.351803,0,221,39601.3358333333,2008-06-02,08:03:36
39.987561,116.351839,0,219,39601.3358564815,2008-06-02,08:03:38
39.987559,116.351843,0,219,39601.3358796296,2008-06-02,08:03:40
39.987538,116.351872,0,218,39601.3359027778,2008-06-02,08:03:42
39.98745,116.351918,0,217,39601.3359259259,2008-06-02,08:03:44
39.987372,116.351952,0,216,39601.3359490741,2008-06-02,08:03:46
39.987282,116.351979,0,215,39601.3359722222,2008-06-02,08:03:48
39.987205,116.351993,0,214,39601.3359953704,2008-06-02,08:03:50
39.987148,116.352005,0,212,39601.3360185185,2008-06-02,08:03:52
39.987105,116.352022,0,212,39601.3360416667,2008-06-02,08:03:54
39.987053,116.352031,0,211,39601.3360648148,2008-06-02,08:03:56
39.987001,116.352035,0,210,39601.336087963,2008-06-02,08:03:58
39.986925,116.352049,0,210,39601.3361111111,2008-06-02,08:04:00
39.98687,116.352066,0,209,39601.3361342593,2008-06-02,08:04:02
39.986821,116.352071,0,209,39601.3361574074,2008-06-02,08:04:04
39.986794,116.352067,0,208,39601.3361805556,2008-06-02,08:04:06
39.986772,116.352056,0,208,39601.3362037037,2008-06-02,08:04:08
39.986734,116.352051,0,207,39601.3362268518,2008-06-02,08:04:10
39.986707,116.352047,0,207,39601.33625,2008-06-02,08:04:12
39.986671,116.352061,0,206,39601.3362731481,2008-06-02,08:04:14
39.98663,116.352093,0,206,39601.3362962963,2008-06-02,08:04:16
39.986629,116.352094,0,206,39601.3363194444,2008-06-02,08:04:18
39.986555,116.352115,0,205,39601.3363425926,2008-06-02,08:04:20
39.986505,116.352131,0,205,39601.3363657407,2008-06-02,08:04:22
39.986497,116.352132,0,205,39601.3363888889,2008-06-02,08:04:24
39.986525,116.352112,0,204,39601.336412037,2008-06-02,08:04:26
39.986553,116.352089,0,204,39601.3364351852,2008-06-02,08:04:28
39.986642,116.352014,0,202,39601.3365046296,2008-06-02,08:04:34
39.986643,116.352011,0,202,39601.3365277778,2008-06-02,08:04:36
39.986643,116.352011,0,202,39601.3365509259,2008-06-02,08:04:38
39.986644,116.352013,0,202,39601.3365740741,2008-06-02,08:04:40
39.986645,116.352014,0,202,39601.3365972222,2008-06-02,08:04:42
39.986652,116.352029,0,201,39601.3366203704,2008-06-02,08:04:44
39.986609,116.352054,0,199,39601.3366435185,2008-06-02,08:04:46
39.986587,116.352071,0,199,39601.3366666667,2008-06-02,08:04:48
39.986551,116.352082,0,199,39601.3366898148,2008-06-02,08:04:50
39.986501,116.352091,0,198,39601.336712963,2008-06-02,08:04:52
39.986455,116.352102,0,198,39601.3367361111,2008-06-02,08:04:54
39.98646,116.352117,0,197,39601.3367592593,2008-06-02,08:04:56
39.986452,116.352118,0,197,39601.3367824074,2008-06-02,08:04:58
39.986453,116.352118,0,196,39601.3368055556,2008-06-02,08:05:00
39.986473,116.352118,0,196,39601.3368287037,2008-06-02,08:05:02
39.986475,116.352128,0,196,39601.3368518518,2008-06-02,08:05:04
39.986461,116.352145,0,196,39601.336875,2008-06-02,08:05:06
39.986449,116.352157,0,196,39601.3368981481,2008-06-02,08:05:08
39.986408,116.352181,0,196,39601.3369212963,2008-06-02,08:05:10
39.986334,116.3522,0,196,39601.3369444444,2008-06-02,08:05:12
39.986266,116.352212,0,196,39601.3369675926,2008-06-02,08:05:14
39.986234,116.352223,0,196,39601.3369907407,2008-06-02,08:05:16
39.986227,116.352227,0,196,39601.3370138889,2008-06-02,08:05:18
39.986236,116.352215,0,196,39601.337037037,2008-06-02,08:05:20
39.986208,116.352201,0,196,39601.3370601852,2008-06-02,08:05:22
39.986187,116.352197,0,196,39601.3370833333,2008-06-02,08:05:24
39.986185,116.352205,0,195,39601.3371064815,2008-06-02,08:05:26
39.986188,116.352211,0,195,39601.3371296296,2008-06-02,08:05:28
39.986194,116.352222,0,195,39601.3371527778,2008-06-02,08:05:30
39.986198,116.352241,0,195,39601.3371759259,2008-06-02,08:05:32
39.986205,116.352262,0,195,39601.3371990741,2008-06-02,08:05:34
39.986203,116.352286,0,195,39601.3372222222,2008-06-02,08:05:36
39.986186,116.352311,0,195,39601.3372453704,2008-06-02,08:05:38
39.98617,116.352335,0,195,39601.3372685185,2008-06-02,08:05:40
39.986142,116.35235,0,196,39601.3372916667,2008-06-02,08:05:42
39.986113,116.352351,0,196,39601.3373148148,2008-06-02,08:05:44
39.986091,116.352343,0,196,39601.337337963,2008-06-02,08:05:46
39.98609,116.35234,0,196,39601.3373611111,2008-06-02,08:05:48
39.98609,116.352338,0,196,39601.3373842593,2008-06-02,08:05:50
39.986091,116.352337,0,197,39601.3374074074,2008-06-02,08:05:52
39.986088,116.35233,0,197,39601.3374305556,2008-06-02,08:05:54
39.986072,116.352319,0,198,39601.3374537037,2008-06-02,08:05:56
39.986051,116.352303,0,198,39601.3374768518,2008-06-02,08:05:58
39.986021,116.352286,0,199,39601.3375,2008-06-02,08:06:00
39.985999,116.352276,0,200,39601.3375231481,2008-06-02,08:06:02
39.986004,116.35227,0,199,39601.3375462963,2008-06-02,08:06:04
39.986017,116.352271,0,198,39601.3375694444,2008-06-02,08:06:06
39.986017,116.352268,0,198,39601.3375925926,2008-06-02,08:06:08
39.985993,116.352268,0,198,39601.3376157407,2008-06-02,08:06:10
39.985966,116.352273,0,198,39601.3376388889,2008-06-02,08:06:12
39.985933,116.352287,0,198,39601.337662037,2008-06-02,08:06:14
39.985867,116.352297,0,197,39601.3376851852,2008-06-02,08:06:16
39.985808,116.352315,0,197,39601.3377083333,2008-06-02,08:06:18
39.985755,116.352334,0,197,39601.3377314815,2008-06-02,08:06:20
39.985702,116.352363,0,197,39601.3377546296,2008-06-02,08:06:22
39.98565,116.352383,0,197,39601.3377777778,2008-06-02,08:06:24
39.985568,116.35241,0,197,39601.3378009259,2008-06-02,08:06:26
39.985473,116.352442,0,197,39601.3378240741,2008-06-02,08:06:28
39.985378,116.352465,0,198,39601.3378472222,2008-06-02,08:06:30
39.985278,116.35249,0,198,39601.3378703704,2008-06-02,08:06:32
39.985156,116.352531,0,198,39601.3378935185,2008-06-02,08:06:34
39.985069,116.352578,0,199,39601.3379166667,2008-06-02,08:06:36
39.984963,116.352629,0,200,39601.3379398148,2008-06-02,08:06:38
39.984837,116.352682,0,200,39601.337962963,2008-06-02,08:06:40
39.984727,116.352722,0,201,39601.3379861111,2008-06-02,08:06:42
39.984621,116.352766,0,202,39601.3380092593,2008-06-02,08:06:44
39.984507,116.352817,0,202,39601.3380324074,2008-06-02,08:06:46
39.98439,116.352881,0,203,39601.3380555556,2008-06-02,08:06:48
39.984258,116.352921,0,202,39601.3380787037,2008-06-02,08:06:50
39.984125,116.352961,0,202,39601.3381018518,2008-06-02,08:06:52
39.983987,116.352999,0,202,39601.338125,2008-06-02,08:06:54
39.983836,116.35304,0,203,39601.3381481481,2008-06-02,08:06:56
39.983664,116.353086,0,203,39601.3381712963,2008-06-02,08:06:58
39.983514,116.353118,0,204,39601.3381944444,2008-06-02,08:07:00
39.983343,116.353159,0,205,39601.3382175926,2008-06-02,08:07:02
39.983207,116.353205,0,205,39601.3382407407,2008-06-02,08:07:04
39.98309,116.353244,0,206,39601.3382638889,2008-06-02,08:07:06
39.982981,116.353279,0,206,39601.338287037,2008-06-02,08:07:08
39.98288,116.353322,0,207,39601.3383101852,2008-06-02,08:07:10
39.982803,116.353358,0,207,39601.3383333333,2008-06-02,08:07:12
39.982749,116.353375,0,206,39601.3383564815,2008-06-02,08:07:14
39.982702,116.353383,0,206,39601.3383796296,2008-06-02,08:07:16
39.982711,116.353399,0,207,39601.3384027778,2008-06-02,08:07:18
39.982716,116.353428,0,208,39601.3384259259,2008-06-02,08:07:20
39.982699,116.353462,0,209,39601.3384490741,2008-06-02,08:07:22
39.982704,116.353472,0,208,39601.3384722222,2008-06-02,08:07:24
39.982768,116.353463,0,207,39601.3384953704,2008-06-02,08:07:26
39.982808,116.353458,0,206,39601.3385185185,2008-06-02,08:07:28
39.982856,116.353446,0,206,39601.3385416667,2008-06-02,08:07:30
39.982856,116.353431,0,206,39601.3385648148,2008-06-02,08:07:32
39.982862,116.353436,0,206,39601.338587963,2008-06-02,08:07:34
39.982891,116.35343,0,206,39601.3386111111,2008-06-02,08:07:36
39.982927,116.35341,0,207,39601.3386342593,2008-06-02,08:07:38
39.982961,116.35338,0,207,39601.3386574074,2008-06-02,08:07:40
39.98302,116.353344,0,208,39601.3386805556,2008-06-02,08:07:42
39.983127,116.353288,0,208,39601.3387037037,2008-06-02,08:07:44
39.983221,116.353243,0,208,39601.3387268518,2008-06-02,08:07:46
39.983296,116.353213,0,207,39601.33875,2008-06-02,08:07:48
39.983401,116.353181,0,207,39601.3387731481,2008-06-02,08:07:50
39.983508,116.353145,0,208,39601.3387962963,2008-06-02,08:07:52
39.983553,116.353134,0,208,39601.3388194444,2008-06-02,08:07:54
39.983551,116.35314,0,209,39601.3388425926,2008-06-02,08:07:56
39.983551,116.353139,0,209,39601.3388657407,2008-06-02,08:07:58
39.98355,116.353136,0,209,39601.3388888889,2008-06-02,08:08:00
39.98355,116.353137,0,209,39601.338912037,2008-06-02,08:08:02
39.983549,116.35314,0,209,39601.3389351852,2008-06-02,08:08:04
39.983547,116.353147,0,209,39601.3389583333,2008-06-02,08:08:06
39.983544,116.353155,0,209,39601.3389814815,2008-06-02,08:08:08
39.98354,116.353163,0,209,39601.3390046296,2008-06-02,08:08:10
39.983535,116.353166,0,210,39601.3390277778,2008-06-02,08:08:12
39.983521,116.353179,0,210,39601.3390509259,2008-06-02,08:08:14
39.983411,116.353263,0,209,39601.3390740741,2008-06-02,08:08:16
39.98373,116.353206,0,209,39601.3390972222,2008-06-02,08:08:18
39.983869,116.35322,0,208,39601.3391203704,2008-06-02,08:08:20
39.983985,116.353251,0,206,39601.3391435185,2008-06-02,08:08:22
39.984051,116.353287,0,204,39601.3391666667,2008-06-02,08:08:24
39.98406,116.353308,0,202,39601.3391898148,2008-06-02,08:08:26
39.984046,116.353325,0,201,39601.339212963,2008-06-02,08:08:28
39.984049,116.353346,0,200,39601.3392361111,2008-06-02,08:08:30
39.983998,116.353374,0,199,39601.3392592593,2008-06-02,08:08:32
39.983957,116.353405,0,199,39601.3392824074,2008-06-02,08:08:34
39.983944,116.353413,0,200,39601.3393055556,2008-06-02,08:08:36
39.983931,116.353424,0,200,39601.3393287037,2008-06-02,08:08:38
39.983912,116.353398,0,200,39601.3393518519,2008-06-02,08:08:40
39.983851,116.353389,0,200,39601.339375,2008-06-02,08:08:42
39.983794,116.353358,0,200,39601.3393981481,2008-06-02,08:08:44
39.983753,116.353332,0,200,39601.3394212963,2008-06-02,08:08:46
39.983731,116.353302,0,201,39601.3394444444,2008-06-02,08:08:48
39.983725,116.353281,0,201,39601.3394675926,2008-06-02,08:08:50
39.983727,116.353276,0,200,39601.3394907407,2008-06-02,08:08:52
39.983722,116.353278,0,200,39601.3395138889,2008-06-02,08:08:54
39.983713,116.35327,0,200,39601.339537037,2008-06-02,08:08:56
39.983694,116.353248,0,199,39601.3395601852,2008-06-02,08:08:58
39.983683,116.353227,0,198,39601.3395833333,2008-06-02,08:09:00
39.983684,116.353229,0,199,39601.3396064815,2008-06-02,08:09:02
39.983684,116.353223,0,199,39601.3396296296,2008-06-02,08:09:04
39.983697,116.353195,0,200,39601.3396527778,2008-06-02,08:09:06
39.983682,116.353153,0,201,39601.3396759259,2008-06-02,08:09:08
39.98369,116.35311,0,202,39601.3396990741,2008-06-02,08:09:10
39.98369,116.353076,0,203,39601.3397222222,2008-06-02,08:09:12
39.983756,116.353018,0,202,39601.3397916667,2008-06-02,08:09:18
39.983788,116.353009,0,202,39601.3398148148,2008-06-02,08:09:20
39.98382,116.352995,0,200,39601.3398611111,2008-06-02,08:09:24
39.983832,116.353002,0,198,39601.3399074074,2008-06-02,08:09:28
39.983823,116.353014,0,198,39601.3399537037,2008-06-02,08:09:32
39.983805,116.353033,0,198,39601.3399768519,2008-06-02,08:09:34
39.983784,116.353047,0,198,39601.34,2008-06-02,08:09:36
39.983771,116.353058,0,199,39601.3400231482,2008-06-02,08:09:38
39.984662,116.352854,0,199,39601.3400462963,2008-06-02,08:09:40
39.984666,116.352857,0,200,39601.3400694444,2008-06-02,08:09:42
39.98467,116.352864,0,202,39601.3400925926,2008-06-02,08:09:44
39.98468,116.352868,0,203,39601.3401157407,2008-06-02,08:09:46
39.984697,116.352862,0,203,39601.3401851852,2008-06-02,08:09:52
39.9847,116.352856,0,203,39601.3402083333,2008-06-02,08:09:54
39.98477,116.352844,0,203,39601.3402314815,2008-06-02,08:09:56
39.984857,116.352833,0,203,39601.3402546296,2008-06-02,08:09:58
39.984914,116.352821,0,203,39601.3402777778,2008-06-02,08:10:00
39.984958,116.35281,0,203,39601.3403009259,2008-06-02,08:10:02
39.984894,116.352478,0,198,39601.3477083333,2008-06-02,08:20:42
39.984884,116.35246,0,197,39601.3477314815,2008-06-02,08:20:44
39.984883,116.35246,0,197,39601.3477546296,2008-06-02,08:20:46
39.984883,116.352458,0,197,39601.3477777778,2008-06-02,08:20:48
39.984883,116.352455,0,197,39601.3478009259,2008-06-02,08:20:50
39.984883,116.352452,0,197,39601.3478240741,2008-06-02,08:20:52
39.984883,116.352454,0,197,39601.3478472222,2008-06-02,08:20:54
39.984883,116.352455,0,197,39601.3478703704,2008-06-02,08:20:56
39.984884,116.352452,0,197,39601.3478935185,2008-06-02,08:20:58
39.984884,116.352449,0,197,39601.3479166667,2008-06-02,08:21:00
39.984884,116.352447,0,197,39601.3479398148,2008-06-02,08:21:02
39.984885,116.352448,0,197,39601.347962963,2008-06-02,08:21:04
39.984885,116.352447,0,197,39601.3479861111,2008-06-02,08:21:06
39.984885,116.352448,0,197,39601.3480092593,2008-06-02,08:21:08
39.984885,116.352448,0,197,39601.3480324074,2008-06-02,08:21:10
39.984885,116.352449,0,197,39601.3480555556,2008-06-02,08:21:12
39.984885,116.352451,0,197,39601.3480787037,2008-06-02,08:21:14
39.984885,116.352453,0,197,39601.3481018519,2008-06-02,08:21:16
39.984885,116.352456,0,197,39601.348125,2008-06-02,08:21:18
39.984885,116.352458,0,197,39601.3481481481,2008-06-02,08:21:20
39.984884,116.352456,0,197,39601.3481712963,2008-06-02,08:21:22
39.984883,116.35245,0,197,39601.3481944444,2008-06-02,08:21:24
39.984881,116.352444,0,197,39601.3482175926,2008-06-02,08:21:26
39.98488,116.352441,0,196,39601.3482407407,2008-06-02,08:21:28
39.984879,116.35244,0,196,39601.3482638889,2008-06-02,08:21:30
39.984878,116.352437,0,196,39601.348287037,2008-06-02,08:21:32
39.984876,116.352436,0,196,39601.3483101852,2008-06-02,08:21:34
39.984875,116.352436,0,196,39601.3483333333,2008-06-02,08:21:36
39.984874,116.352433,0,196,39601.3483564815,2008-06-02,08:21:38
39.984872,116.352429,0,196,39601.3483796296,2008-06-02,08:21:40
39.984871,116.352428,0,196,39601.3484027778,2008-06-02,08:21:42
39.984871,116.352426,0,196,39601.3484259259,2008-06-02,08:21:44
39.984871,116.352424,0,197,39601.3484490741,2008-06-02,08:21:46
39.984871,116.352425,0,197,39601.3484722222,2008-06-02,08:21:48
39.984871,116.352428,0,197,39601.3484953704,2008-06-02,08:21:50
39.98487,116.352429,0,197,39601.3485185185,2008-06-02,08:21:52
39.98487,116.352425,0,197,39601.3485416667,2008-06-02,08:21:54
39.98487,116.352422,0,197,39601.3485648148,2008-06-02,08:21:56
39.98487,116.352421,0,197,39601.348587963,2008-06-02,08:21:58
39.98487,116.352421,0,197,39601.3486111111,2008-06-02,08:22:00
39.984869,116.352418,0,197,39601.3486342593,2008-06-02,08:22:02
39.984868,116.352413,0,197,39601.3486574074,2008-06-02,08:22:04
39.984868,116.352408,0,197,39601.3486805556,2008-06-02,08:22:06
39.984868,116.352406,0,197,39601.3487037037,2008-06-02,08:22:08
39.984868,116.352411,0,197,39601.3487268519,2008-06-02,08:22:10
39.984863,116.352416,0,196,39601.34875,2008-06-02,08:22:12
39.984852,116.352412,0,195,39601.3487731481,2008-06-02,08:22:14
39.984852,116.352415,0,195,39601.3487962963,2008-06-02,08:22:16
39.984852,116.352416,0,195,39601.3488194444,2008-06-02,08:22:18
39.984851,116.352418,0,195,39601.3488425926,2008-06-02,08:22:20
39.98485,116.352417,0,195,39601.3488657407,2008-06-02,08:22:22
39.984849,116.352415,0,195,39601.3488888889,2008-06-02,08:22:24
39.984849,116.352414,0,195,39601.348912037,2008-06-02,08:22:26
39.984849,116.352414,0,195,39601.3489351852,2008-06-02,08:22:28
39.984848,116.352416,0,195,39601.3489583333,2008-06-02,08:22:30
39.984847,116.352418,0,195,39601.3489814815,2008-06-02,08:22:32
39.984847,116.35242,0,195,39601.3490046296,2008-06-02,08:22:34
39.984845,116.352423,0,195,39601.3490277778,2008-06-02,08:22:36
39.984844,116.352424,0,195,39601.3490509259,2008-06-02,08:22:38
39.984843,116.352426,0,195,39601.3490740741,2008-06-02,08:22:40
39.984842,116.352432,0,195,39601.3490972222,2008-06-02,08:22:42
39.984843,116.352438,0,195,39601.3491203704,2008-06-02,08:22:44
39.984867,116.352474,0,195,39601.3491435185,2008-06-02,08:22:46
39.9849,116.352501,0,196,39601.3491666667,2008-06-02,08:22:48
39.984929,116.352521,0,197,39601.3491898148,2008-06-02,08:22:50
39.984955,116.352535,0,198,39601.349212963,2008-06-02,08:22:52
39.984963,116.352538,0,199,39601.3492361111,2008-06-02,08:22:54
39.984964,116.352545,0,199,39601.3492592593,2008-06-02,08:22:56
39.984964,116.352551,0,199,39601.3492824074,2008-06-02,08:22:58
39.984964,116.352556,0,199,39601.3493055556,2008-06-02,08:23:00
39.984964,116.352559,0,199,39601.3493287037,2008-06-02,08:23:02
39.984964,116.352562,0,199,39601.3493518519,2008-06-02,08:23:04
39.984964,116.352566,0,199,39601.349375,2008-06-02,08:23:06
39.984964,116.35257,0,199,39601.3493981481,2008-06-02,08:23:08
39.984964,116.352575,0,199,39601.3494212963,2008-06-02,08:23:10
39.984964,116.352578,0,199,39601.3494444444,2008-06-02,08:23:12
39.984964,116.35258,0,199,39601.3494675926,2008-06-02,08:23:14
39.984964,116.352577,0,199,39601.3494907407,2008-06-02,08:23:16
39.984964,116.352574,0,199,39601.3495138889,2008-06-02,08:23:18
39.984964,116.352571,0,199,39601.349537037,2008-06-02,08:23:20
39.984964,116.352566,0,199,39601.3495601852,2008-06-02,08:23:22
39.984969,116.35255,0,199,39601.3495833333,2008-06-02,08:23:24
39.984982,116.35253,0,199,39601.3496064815,2008-06-02,08:23:26
39.985002,116.352512,0,199,39601.3496296296,2008-06-02,08:23:28
39.985003,116.352513,0,199,39601.3496527778,2008-06-02,08:23:30
39.985003,116.352515,0,199,39601.3496759259,2008-06-02,08:23:32
39.985003,116.352516,0,199,39601.3496990741,2008-06-02,08:23:34
39.985003,116.352517,0,199,39601.3497222222,2008-06-02,08:23:36
39.985003,116.352517,0,199,39601.3497453704,2008-06-02,08:23:38
39.985004,116.352517,0,199,39601.3497685185,2008-06-02,08:23:40
39.985004,116.352519,0,199,39601.3497916667,2008-06-02,08:23:42
39.985004,116.352521,0,199,39601.3498148148,2008-06-02,08:23:44
39.985003,116.352525,0,199,39601.349837963,2008-06-02,08:23:46
39.985003,116.352525,0,199,39601.3498611111,2008-06-02,08:23:48
39.985003,116.352528,0,199,39601.3498842593,2008-06-02,08:23:50
39.985003,116.352532,0,199,39601.3499074074,2008-06-02,08:23:52
39.985003,116.352535,0,199,39601.3499305556,2008-06-02,08:23:54
39.985002,116.352536,0,199,39601.3499537037,2008-06-02,08:23:56
39.985002,116.352538,0,199,39601.3499768519,2008-06-02,08:23:58
39.985002,116.35254,0,199,39601.35,2008-06-02,08:24:00
39.985002,116.352542,0,199,39601.3500231481,2008-06-02,08:24:02
39.985002,116.352543,0,199,39601.3500462963,2008-06-02,08:24:04
39.985001,116.352546,0,199,39601.3500694444,2008-06-02,08:24:06
39.985001,116.352548,0,199,39601.3500925926,2008-06-02,08:24:08
39.985001,116.352551,0,199,39601.3501157407,2008-06-02,08:24:10
39.985001,116.352553,0,199,39601.3501388889,2008-06-02,08:24:12
39.985001,116.352556,0,199,39601.350162037,2008-06-02,08:24:14
39.985001,116.35256,0,199,39601.3501851852,2008-06-02,08:24:16
39.985001,116.352565,0,199,39601.3502083333,2008-06-02,08:24:18
39.985,116.352571,0,199,39601.3502314815,2008-06-02,08:24:20
39.985,116.352577,0,199,39601.3502546296,2008-06-02,08:24:22
39.985,116.352579,0,199,39601.3502777778,2008-06-02,08:24:24
39.984999,116.352581,0,199,39601.3503009259,2008-06-02,08:24:26
39.984999,116.352583,0,199,39601.3503240741,2008-06-02,08:24:28
39.984998,116.352584,0,199,39601.3503472222,2008-06-02,08:24:30
39.984997,116.352583,0,199,39601.3503703704,2008-06-02,08:24:32
39.984997,116.352584,0,199,39601.3503935185,2008-06-02,08:24:34
39.984996,116.352588,0,199,39601.3504166667,2008-06-02,08:24:36
39.984996,116.352593,0,199,39601.3504398148,2008-06-02,08:24:38
39.984996,116.352598,0,199,39601.350462963,2008-06-02,08:24:40
39.984996,116.352602,0,199,39601.3504861111,2008-06-02,08:24:42
39.984995,116.352606,0,199,39601.3505092593,2008-06-02,08:24:44
39.984995,116.352611,0,199,39601.3505324074,2008-06-02,08:24:46
39.984995,116.352615,0,199,39601.3505555556,2008-06-02,08:24:48
39.984994,116.352618,0,199,39601.3505787037,2008-06-02,08:24:50
39.984994,116.352621,0,199,39601.3506018519,2008-06-02,08:24:52
39.984994,116.352625,0,199,39601.350625,2008-06-02,08:24:54
39.984994,116.352628,0,199,39601.3506481481,2008-06-02,08:24:56
39.984994,116.352635,0,199,39601.3506712963,2008-06-02,08:24:58
39.984994,116.352636,0,199,39601.3506944444,2008-06-02,08:25:00
39.984994,116.352636,0,199,39601.3507175926,2008-06-02,08:25:02
39.984994,116.352634,0,199,39601.3507407407,2008-06-02,08:25:04
39.984993,116.352633,0,199,39601.3507638889,2008-06-02,08:25:06
39.984993,116.35263,0,199,39601.350787037,2008-06-02,08:25:08
39.984993,116.352633,0,199,39601.3508101852,2008-06-02,08:25:10
39.984993,116.352638,0,199,39601.3508333333,2008-06-02,08:25:12
39.984993,116.352644,0,199,39601.3508564815,2008-06-02,08:25:14
39.984993,116.352649,0,199,39601.3508796296,2008-06-02,08:25:16
39.984993,116.352652,0,199,39601.3509027778,2008-06-02,08:25:18
39.984993,116.352654,0,199,39601.3509259259,2008-06-02,08:25:20
39.984993,116.352657,0,199,39601.3509490741,2008-06-02,08:25:22
39.984993,116.352661,0,199,39601.3509722222,2008-06-02,08:25:24
39.984993,116.352664,0,200,39601.3509953704,2008-06-02,08:25:26
39.984993,116.352665,0,200,39601.3510185185,2008-06-02,08:25:28
39.984993,116.352664,0,200,39601.3510416667,2008-06-02,08:25:30
39.984992,116.352664,0,200,39601.3510648148,2008-06-02,08:25:32
39.984992,116.352665,0,200,39601.351087963,2008-06-02,08:25:34
39.984991,116.352667,0,200,39601.3511111111,2008-06-02,08:25:36
39.984991,116.35267,0,200,39601.3511342593,2008-06-02,08:25:38
39.98499,116.352672,0,200,39601.3511574074,2008-06-02,08:25:40
39.98499,116.352674,0,200,39601.3511805556,2008-06-02,08:25:42
39.98499,116.352673,0,200,39601.3512037037,2008-06-02,08:25:44
39.98499,116.35267,0,200,39601.3512268519,2008-06-02,08:25:46
39.984991,116.352667,0,200,39601.35125,2008-06-02,08:25:48
39.984991,116.352668,0,200,39601.3512731481,2008-06-02,08:25:50
39.984992,116.35267,0,200,39601.3512962963,2008-06-02,08:25:52
39.984993,116.352668,0,200,39601.3513194444,2008-06-02,08:25:54
39.984993,116.352664,0,200,39601.3513425926,2008-06-02,08:25:56
39.984994,116.35266,0,200,39601.3513657407,2008-06-02,08:25:58
39.984994,116.352658,0,200,39601.3513888889,2008-06-02,08:26:00
39.984994,116.352657,0,200,39601.351412037,2008-06-02,08:26:02
39.984994,116.352657,0,201,39601.3514351852,2008-06-02,08:26:04
39.984993,116.352653,0,201,39601.3514583333,2008-06-02,08:26:06
39.984992,116.352647,0,201,39601.3514814815,2008-06-02,08:26:08
39.984991,116.352644,0,201,39601.3515046296,2008-06-02,08:26:10
39.984991,116.352641,0,201,39601.3515277778,2008-06-02,08:26:12
39.984991,116.352636,0,201,39601.3515509259,2008-06-02,08:26:14
39.984979,116.352615,0,201,39601.3515740741,2008-06-02,08:26:16
39.984971,116.352607,0,201,39601.3515972222,2008-06-02,08:26:18
39.984959,116.352597,0,202,39601.3516203704,2008-06-02,08:26:20
39.984959,116.352596,0,202,39601.3516435185,2008-06-02,08:26:22
39.984959,116.352596,0,202,39601.3516666667,2008-06-02,08:26:24
39.984958,116.352593,0,202,39601.3516898148,2008-06-02,08:26:26
39.984958,116.352593,0,202,39601.351712963,2008-06-02,08:26:28
39.984957,116.352596,0,202,39601.3517361111,2008-06-02,08:26:30
39.984957,116.3526,0,202,39601.3517592593,2008-06-02,08:26:32
39.984957,116.352603,0,202,39601.3517824074,2008-06-02,08:26:34
39.984956,116.352606,0,202,39601.3518055556,2008-06-02,08:26:36
39.984955,116.352608,0,202,39601.3518287037,2008-06-02,08:26:38
39.984955,116.352608,0,202,39601.3518518518,2008-06-02,08:26:40
39.984955,116.352607,0,202,39601.351875,2008-06-02,08:26:42
39.984955,116.352605,0,202,39601.3518981481,2008-06-02,08:26:44
39.984954,116.352605,0,202,39601.3519212963,2008-06-02,08:26:46
39.984954,116.352604,0,202,39601.3519444444,2008-06-02,08:26:48
39.984954,116.352603,0,202,39601.3519675926,2008-06-02,08:26:50
39.984953,116.352599,0,202,39601.3519907407,2008-06-02,08:26:52
39.984953,116.352596,0,202,39601.3520138889,2008-06-02,08:26:54
39.984953,116.352592,0,202,39601.352037037,2008-06-02,08:26:56
39.984952,116.352586,0,202,39601.3520601852,2008-06-02,08:26:58
39.984941,116.352582,0,202,39601.3520833333,2008-06-02,08:27:00
39.984923,116.352573,0,202,39601.3521064815,2008-06-02,08:27:02
39.984923,116.35257,0,202,39601.3521296296,2008-06-02,08:27:04
39.984923,116.352572,0,202,39601.3521527778,2008-06-02,08:27:06
39.984923,116.35257,0,202,39601.3521759259,2008-06-02,08:27:08
39.984923,116.352567,0,202,39601.3521990741,2008-06-02,08:27:10
39.984923,116.352567,0,202,39601.3522222222,2008-06-02,08:27:12
39.984922,116.352566,0,202,39601.3522453704,2008-06-02,08:27:14
39.984921,116.352564,0,202,39601.3522685185,2008-06-02,08:27:16
39.984921,116.352561,0,202,39601.3522916667,2008-06-02,08:27:18
39.98492,116.352557,0,202,39601.3523148148,2008-06-02,08:27:20
39.98492,116.352553,0,202,39601.352337963,2008-06-02,08:27:22
39.984919,116.352549,0,202,39601.3523611111,2008-06-02,08:27:24
39.984919,116.352547,0,202,39601.3523842593,2008-06-02,08:27:26
39.984919,116.352547,0,202,39601.3524074074,2008-06-02,08:27:28
39.984919,116.352545,0,202,39601.3524305556,2008-06-02,08:27:30
39.984918,116.352544,0,202,39601.3524537037,2008-06-02,08:27:32
39.984918,116.35254,0,202,39601.3524768518,2008-06-02,08:27:34
39.984918,116.352537,0,202,39601.3525,2008-06-02,08:27:36
39.984917,116.352532,0,202,39601.3525231481,2008-06-02,08:27:38
39.984917,116.352531,0,202,39601.3525462963,2008-06-02,08:27:40
39.984917,116.352531,0,202,39601.3525694444,2008-06-02,08:27:42
39.984917,116.35253,0,202,39601.3525925926,2008-06-02,08:27:44
39.984916,116.352527,0,201,39601.3526157407,2008-06-02,08:27:46
39.984916,116.352522,0,201,39601.3526388889,2008-06-02,08:27:48
39.984915,116.352519,0,201,39601.352662037,2008-06-02,08:27:50
39.984907,116.352518,0,200,39601.3526851852,2008-06-02,08:27:52
39.984902,116.352518,0,199,39601.3527083333,2008-06-02,08:27:54
39.984903,116.352508,0,198,39601.3527314815,2008-06-02,08:27:56
39.984903,116.352506,0,198,39601.3527546296,2008-06-02,08:27:58
39.984903,116.352503,0,198,39601.3527777778,2008-06-02,08:28:00
39.984903,116.352501,0,198,39601.3528009259,2008-06-02,08:28:02
39.984904,116.352502,0,198,39601.3528240741,2008-06-02,08:28:04
39.984904,116.3525,0,198,39601.3528472222,2008-06-02,08:28:06
39.984904,116.352495,0,198,39601.3528703704,2008-06-02,08:28:08
39.984904,116.352492,0,198,39601.3528935185,2008-06-02,08:28:10
39.984904,116.352489,0,198,39601.3529166667,2008-06-02,08:28:12
39.984905,116.352487,0,198,39601.3529398148,2008-06-02,08:28:14
39.984905,116.352486,0,198,39601.352962963,2008-06-02,08:28:16
39.984905,116.352488,0,198,39601.3529861111,2008-06-02,08:28:18
39.984905,116.352487,0,198,39601.3530092593,2008-06-02,08:28:20
39.984905,116.352487,0,198,39601.3530324074,2008-06-02,08:28:22
39.984905,116.352488,0,198,39601.3530555556,2008-06-02,08:28:24
39.984905,116.352488,0,198,39601.3530787037,2008-06-02,08:28:26
39.984905,116.352486,0,198,39601.3531018518,2008-06-02,08:28:28
39.984905,116.352482,0,198,39601.353125,2008-06-02,08:28:30
39.984904,116.352479,0,198,39601.3531481481,2008-06-02,08:28:32
39.984905,116.352477,0,198,39601.3531712963,2008-06-02,08:28:34
39.984904,116.352476,0,198,39601.3531944444,2008-06-02,08:28:36
39.984903,116.352473,0,198,39601.3532175926,2008-06-02,08:28:38
39.984902,116.35247,0,198,39601.3532407407,2008-06-02,08:28:40
39.984902,116.352468,0,198,39601.3532638889,2008-06-02,08:28:42
39.984902,116.352468,0,198,39601.353287037,2008-06-02,08:28:44
39.984902,116.352468,0,198,39601.3533101852,2008-06-02,08:28:46
39.984902,116.352466,0,198,39601.3533333333,2008-06-02,08:28:48
39.984902,116.352466,0,198,39601.3533564815,2008-06-02,08:28:50
39.984903,116.352467,0,198,39601.3533796296,2008-06-02,08:28:52
39.984904,116.352465,0,198,39601.3534027778,2008-06-02,08:28:54
39.984904,116.35246,0,198,39601.3534259259,2008-06-02,08:28:56
39.984927,116.352447,0,198,39601.3534490741,2008-06-02,08:28:58
39.984941,116.352437,0,197,39601.3534722222,2008-06-02,08:29:00
39.984955,116.352435,0,197,39601.3534953704,2008-06-02,08:29:02
39.984955,116.352429,0,197,39601.3535185185,2008-06-02,08:29:04
39.984955,116.352425,0,197,39601.3535416667,2008-06-02,08:29:06
39.984956,116.352421,0,197,39601.3535648148,2008-06-02,08:29:08
39.984956,116.35242,0,197,39601.353587963,2008-06-02,08:29:10
39.984956,116.352421,0,197,39601.3536111111,2008-06-02,08:29:12
39.984956,116.352422,0,197,39601.3536342593,2008-06-02,08:29:14
39.984956,116.352423,0,197,39601.3536574074,2008-06-02,08:29:16
39.984956,116.352426,0,197,39601.3536805556,2008-06-02,08:29:18
39.984956,116.352432,0,197,39601.3537037037,2008-06-02,08:29:20
39.984956,116.352436,0,197,39601.3537268518,2008-06-02,08:29:22
39.984957,116.352438,0,197,39601.35375,2008-06-02,08:29:24
39.984957,116.352435,0,197,39601.3537731481,2008-06-02,08:29:26
39.984957,116.352433,0,197,39601.3537962963,2008-06-02,08:29:28
39.984957,116.352436,0,197,39601.3538194444,2008-06-02,08:29:30
39.984957,116.35244,0,197,39601.3538425926,2008-06-02,08:29:32
39.984938,116.352425,0,197,39601.3559490741,2008-06-02,08:32:34
39.984937,116.352423,0,197,39601.3559837963,2008-06-02,08:32:37
