# Supplementary material for: Research on differential privacy protection method based on user tendency
Source: PLoS One. 2023 Oct 26;18(10):e0288823. doi: 10.1371/journal.pone.0288823 (PMC10602288; doi:10.1371/journal.pone.0288823)
Supplement: S3 Data — (ZIP) [file pone.0288823.s003.zip › Data 5-3/052/Trajectory/20080603002235.plt]

Geolife trajectory
WGS 84
Altitude is in Feet
Reserved 3
0,2,255,My Track,0,0,2,8421376
0
39.986131,116.348157,0,492,39602.0156828704,2008-06-03,00:22:35
39.986171,116.348189,0,492,39602.0157060185,2008-06-03,00:22:37
39.986248,116.34824,0,492,39602.0157291667,2008-06-03,00:22:39
39.986229,116.348274,0,492,39602.0157523148,2008-06-03,00:22:41
39.986213,116.348307,0,492,39602.015775463,2008-06-03,00:22:43
39.98621,116.348353,0,491,39602.0157986111,2008-06-03,00:22:45
39.986195,116.348397,0,490,39602.0158217593,2008-06-03,00:22:47
39.986188,116.348434,0,490,39602.0158449074,2008-06-03,00:22:49
39.986179,116.348474,0,491,39602.0158680556,2008-06-03,00:22:51
39.986198,116.348522,0,492,39602.0158912037,2008-06-03,00:22:53
39.986208,116.348565,0,495,39602.0159143518,2008-06-03,00:22:55
39.986195,116.348611,0,497,39602.0159375,2008-06-03,00:22:57
39.986211,116.348615,0,500,39602.0159606481,2008-06-03,00:22:59
39.986229,116.348642,0,504,39602.0159837963,2008-06-03,00:23:01
39.986232,116.34868,0,507,39602.0160069444,2008-06-03,00:23:03
39.985846,116.349167,0,-63,39602.0160300926,2008-06-03,00:23:05
39.985854,116.349192,0,-60,39602.0160532407,2008-06-03,00:23:07
39.985865,116.349215,0,-55,39602.0160763889,2008-06-03,00:23:09
39.985872,116.349278,0,-48,39602.016099537,2008-06-03,00:23:11
39.985884,116.349314,0,-40,39602.0161226852,2008-06-03,00:23:13
39.98589,116.349349,0,-33,39602.0161458333,2008-06-03,00:23:15
39.985897,116.349383,0,-31,39602.0161689815,2008-06-03,00:23:17
39.985904,116.349419,0,-29,39602.0161921296,2008-06-03,00:23:19
39.985901,116.349451,0,-26,39602.0162152778,2008-06-03,00:23:21
39.985908,116.349487,0,-23,39602.0162384259,2008-06-03,00:23:23
39.985905,116.349524,0,-21,39602.0162615741,2008-06-03,00:23:25
39.985906,116.349562,0,-17,39602.0162847222,2008-06-03,00:23:27
39.985902,116.349602,0,-13,39602.0163078704,2008-06-03,00:23:29
39.985895,116.349651,0,-5,39602.0163310185,2008-06-03,00:23:31
39.985877,116.349705,0,-1,39602.0163541667,2008-06-03,00:23:33
39.985855,116.349762,0,0,39602.0163773148,2008-06-03,00:23:35
39.985849,116.349814,0,2,39602.016400463,2008-06-03,00:23:37
39.985853,116.349855,0,7,39602.0164236111,2008-06-03,00:23:39
39.985849,116.349889,0,8,39602.0164467593,2008-06-03,00:23:41
39.985834,116.349917,0,14,39602.0164699074,2008-06-03,00:23:43
39.985814,116.349953,0,21,39602.0164930556,2008-06-03,00:23:45
39.985799,116.349997,0,27,39602.0165162037,2008-06-03,00:23:47
39.98579,116.350049,0,33,39602.0165393518,2008-06-03,00:23:49
39.985793,116.350092,0,38,39602.0165625,2008-06-03,00:23:51
39.985824,116.350163,0,36,39602.0165856481,2008-06-03,00:23:53
39.98585,116.350214,0,39,39602.0166087963,2008-06-03,00:23:55
39.985869,116.350276,0,40,39602.0166319444,2008-06-03,00:23:57
39.985791,116.349967,0,110,39602.0187847222,2008-06-03,00:27:03
39.985783,116.349823,0,111,39602.0188078704,2008-06-03,00:27:05
39.985767,116.349658,0,113,39602.0188310185,2008-06-03,00:27:07
39.985765,116.349487,0,114,39602.0188541667,2008-06-03,00:27:09
39.98577,116.349288,0,116,39602.0188773148,2008-06-03,00:27:11
39.985769,116.349106,0,117,39602.018900463,2008-06-03,00:27:13
39.985784,116.348945,0,118,39602.0189236111,2008-06-03,00:27:15
39.985788,116.348815,0,119,39602.0189467593,2008-06-03,00:27:17
39.985782,116.348708,0,119,39602.0189699074,2008-06-03,00:27:19
39.985794,116.348612,0,120,39602.0189930556,2008-06-03,00:27:21
39.985798,116.348535,0,120,39602.0190162037,2008-06-03,00:27:23
39.985801,116.348464,0,122,39602.0190393519,2008-06-03,00:27:25
39.985797,116.348404,0,123,39602.0190625,2008-06-03,00:27:27
39.9858,116.348367,0,125,39602.0190856481,2008-06-03,00:27:29
39.985801,116.348335,0,127,39602.0191087963,2008-06-03,00:27:31
39.985799,116.348326,0,128,39602.0191319444,2008-06-03,00:27:33
39.98579,116.348334,0,128,39602.0191550926,2008-06-03,00:27:35
39.985791,116.348335,0,129,39602.0191782407,2008-06-03,00:27:37
39.985791,116.348338,0,129,39602.0192013889,2008-06-03,00:27:39
39.985789,116.348339,0,129,39602.019224537,2008-06-03,00:27:41
39.985788,116.348342,0,129,39602.0192476852,2008-06-03,00:27:43
39.985787,116.348346,0,129,39602.0192708333,2008-06-03,00:27:45
39.985786,116.348348,0,129,39602.0192939815,2008-06-03,00:27:47
39.985786,116.348347,0,129,39602.0193171296,2008-06-03,00:27:49
39.985783,116.348344,0,129,39602.0193402778,2008-06-03,00:27:51
39.985782,116.348344,0,129,39602.0193634259,2008-06-03,00:27:53
39.985785,116.348339,0,128,39602.0193865741,2008-06-03,00:27:55
39.985785,116.348338,0,128,39602.0194097222,2008-06-03,00:27:57
39.985783,116.348338,0,128,39602.0194328704,2008-06-03,00:27:59
39.985782,116.348341,0,128,39602.0194560185,2008-06-03,00:28:01
39.985779,116.348344,0,128,39602.0194791667,2008-06-03,00:28:03
39.985777,116.348346,0,128,39602.0195023148,2008-06-03,00:28:05
39.985776,116.34835,0,128,39602.019525463,2008-06-03,00:28:07
39.985776,116.348351,0,128,39602.0195486111,2008-06-03,00:28:09
39.985775,116.348352,0,129,39602.0195717593,2008-06-03,00:28:11
39.985775,116.348351,0,129,39602.0195949074,2008-06-03,00:28:13
39.985777,116.348348,0,129,39602.0196180556,2008-06-03,00:28:15
39.985778,116.348343,0,129,39602.0196412037,2008-06-03,00:28:17
39.985779,116.348338,0,129,39602.0196643519,2008-06-03,00:28:19
39.985781,116.348335,0,129,39602.0196875,2008-06-03,00:28:21
39.985783,116.348331,0,129,39602.0197106482,2008-06-03,00:28:23
39.985787,116.348327,0,129,39602.0197337963,2008-06-03,00:28:25
39.985791,116.348324,0,129,39602.0197569444,2008-06-03,00:28:27
39.985793,116.34832,0,129,39602.0197800926,2008-06-03,00:28:29
39.985795,116.348317,0,129,39602.0198032407,2008-06-03,00:28:31
39.985796,116.348315,0,129,39602.0198263889,2008-06-03,00:28:33
39.985794,116.348317,0,129,39602.019849537,2008-06-03,00:28:35
39.985794,116.348317,0,129,39602.0198726852,2008-06-03,00:28:37
39.985794,116.348314,0,129,39602.0198958333,2008-06-03,00:28:39
39.985796,116.348315,0,129,39602.0199189815,2008-06-03,00:28:41
39.985795,116.348314,0,129,39602.0199421296,2008-06-03,00:28:43
39.985793,116.348315,0,129,39602.0199652778,2008-06-03,00:28:45
39.985786,116.348319,0,129,39602.0199884259,2008-06-03,00:28:47
39.985776,116.348324,0,129,39602.0200115741,2008-06-03,00:28:49
39.985765,116.34833,0,129,39602.0200347222,2008-06-03,00:28:51
39.985752,116.348329,0,128,39602.0200578704,2008-06-03,00:28:53
39.98574,116.348323,0,128,39602.0200810185,2008-06-03,00:28:55
39.985734,116.348314,0,127,39602.0201041667,2008-06-03,00:28:57
39.98573,116.34831,0,127,39602.0201273148,2008-06-03,00:28:59
39.985728,116.348309,0,126,39602.020150463,2008-06-03,00:29:01
39.985727,116.348307,0,126,39602.0201736111,2008-06-03,00:29:03
39.985726,116.348304,0,126,39602.0201967593,2008-06-03,00:29:05
39.985729,116.3483,0,126,39602.0202199074,2008-06-03,00:29:07
39.985734,116.348296,0,126,39602.0202430556,2008-06-03,00:29:09
39.985738,116.348292,0,126,39602.0202662037,2008-06-03,00:29:11
39.985742,116.348288,0,126,39602.0202893519,2008-06-03,00:29:13
39.985744,116.348284,0,126,39602.0203125,2008-06-03,00:29:15
39.985746,116.34828,0,126,39602.0203356481,2008-06-03,00:29:17
39.985753,116.348281,0,127,39602.0203587963,2008-06-03,00:29:19
39.985755,116.348278,0,127,39602.0203819444,2008-06-03,00:29:21
39.985757,116.348277,0,128,39602.0204050926,2008-06-03,00:29:23
39.985758,116.34828,0,128,39602.0204282407,2008-06-03,00:29:25
39.98576,116.34828,0,128,39602.0204513889,2008-06-03,00:29:27
39.985759,116.34828,0,128,39602.020474537,2008-06-03,00:29:29
39.985757,116.348279,0,128,39602.0204976852,2008-06-03,00:29:31
39.985756,116.348277,0,128,39602.0205208333,2008-06-03,00:29:33
39.985756,116.348275,0,128,39602.0205439815,2008-06-03,00:29:35
39.985757,116.348273,0,128,39602.0205671296,2008-06-03,00:29:37
39.98576,116.348276,0,128,39602.0205902778,2008-06-03,00:29:39
39.98576,116.348281,0,128,39602.0206134259,2008-06-03,00:29:41
39.985758,116.348283,0,128,39602.0206365741,2008-06-03,00:29:43
39.985756,116.348282,0,128,39602.0206597222,2008-06-03,00:29:45
39.985757,116.348286,0,128,39602.0206828704,2008-06-03,00:29:47
39.985754,116.348291,0,129,39602.0207060185,2008-06-03,00:29:49
39.985751,116.348293,0,129,39602.0207291667,2008-06-03,00:29:51
39.985749,116.34828,0,129,39602.0207523148,2008-06-03,00:29:53
39.98574,116.348226,0,128,39602.020775463,2008-06-03,00:29:55
39.985728,116.348142,0,126,39602.0207986111,2008-06-03,00:29:57
39.985739,116.348032,0,125,39602.0208217593,2008-06-03,00:29:59
39.985774,116.347884,0,124,39602.0208449074,2008-06-03,00:30:01
39.98577,116.347748,0,123,39602.0208680556,2008-06-03,00:30:03
39.985773,116.34757,0,122,39602.0208912037,2008-06-03,00:30:05
39.98575,116.347387,0,124,39602.0209143519,2008-06-03,00:30:07
39.985716,116.347236,0,125,39602.0209375,2008-06-03,00:30:09
39.985704,116.347093,0,126,39602.0209606481,2008-06-03,00:30:11
39.9857,116.346952,0,126,39602.0209837963,2008-06-03,00:30:13
39.985696,116.346808,0,128,39602.0210069444,2008-06-03,00:30:15
39.985696,116.346644,0,130,39602.0210300926,2008-06-03,00:30:17
39.985699,116.346484,0,129,39602.0210532407,2008-06-03,00:30:19
39.985697,116.346318,0,131,39602.0210763889,2008-06-03,00:30:21
39.985692,116.346149,0,132,39602.021099537,2008-06-03,00:30:23
39.985703,116.345966,0,133,39602.0211226852,2008-06-03,00:30:25
39.985699,116.345811,0,133,39602.0211458333,2008-06-03,00:30:27
39.985701,116.345693,0,133,39602.0211689815,2008-06-03,00:30:29
39.985703,116.3456,0,132,39602.0211921296,2008-06-03,00:30:31
39.985716,116.345486,0,133,39602.0212152778,2008-06-03,00:30:33
39.985712,116.345388,0,132,39602.0212384259,2008-06-03,00:30:35
39.985702,116.345294,0,138,39602.0212615741,2008-06-03,00:30:37
39.985702,116.345199,0,141,39602.0212847222,2008-06-03,00:30:39
39.985708,116.345093,0,144,39602.0213078704,2008-06-03,00:30:41
39.985715,116.344978,0,146,39602.0213310185,2008-06-03,00:30:43
39.985716,116.344852,0,148,39602.0213541667,2008-06-03,00:30:45
39.985709,116.344745,0,150,39602.0213773148,2008-06-03,00:30:47
39.985702,116.344654,0,147,39602.021400463,2008-06-03,00:30:49
39.985719,116.344557,0,146,39602.0214236111,2008-06-03,00:30:51
39.985707,116.344501,0,149,39602.0214467593,2008-06-03,00:30:53
39.985701,116.344458,0,150,39602.0214699074,2008-06-03,00:30:55
39.985724,116.344404,0,152,39602.0214930556,2008-06-03,00:30:57
39.98574,116.344343,0,153,39602.0215162037,2008-06-03,00:30:59
39.98571,116.344256,0,145,39602.0215393519,2008-06-03,00:31:01
39.985708,116.344117,0,143,39602.0215625,2008-06-03,00:31:03
39.985705,116.344007,0,143,39602.0215856481,2008-06-03,00:31:05
39.985684,116.343901,0,139,39602.0216087963,2008-06-03,00:31:07
39.985712,116.343755,0,138,39602.0216319444,2008-06-03,00:31:09
39.985698,116.343654,0,135,39602.0216550926,2008-06-03,00:31:11
39.985685,116.343539,0,135,39602.0216782407,2008-06-03,00:31:13
39.985673,116.343418,0,136,39602.0217013889,2008-06-03,00:31:15
39.985657,116.343281,0,139,39602.021724537,2008-06-03,00:31:17
39.985644,116.34313,0,144,39602.0217476852,2008-06-03,00:31:19
39.985623,116.342979,0,152,39602.0217708333,2008-06-03,00:31:21
39.985629,116.342795,0,158,39602.0217939815,2008-06-03,00:31:23
39.98562,116.34264,0,165,39602.0218171296,2008-06-03,00:31:25
39.985642,116.342447,0,165,39602.0218402778,2008-06-03,00:31:27
39.985669,116.34227,0,166,39602.0218634259,2008-06-03,00:31:29
39.985676,116.342073,0,165,39602.0218865741,2008-06-03,00:31:31
39.985672,116.341861,0,168,39602.0219097222,2008-06-03,00:31:33
39.985659,116.341642,0,170,39602.0219328704,2008-06-03,00:31:35
39.985644,116.341431,0,169,39602.0219560185,2008-06-03,00:31:37
39.98565,116.341223,0,169,39602.0219791667,2008-06-03,00:31:39
39.985636,116.340994,0,161,39602.0220023148,2008-06-03,00:31:41
39.985647,116.34081,0,161,39602.022025463,2008-06-03,00:31:43
39.985648,116.340661,0,158,39602.0220486111,2008-06-03,00:31:45
39.985652,116.34053,0,157,39602.0220717593,2008-06-03,00:31:47
39.985614,116.340424,0,152,39602.0220949074,2008-06-03,00:31:49
39.985618,116.34035,0,150,39602.0221180556,2008-06-03,00:31:51
39.985605,116.340293,0,148,39602.0221412037,2008-06-03,00:31:53
39.985583,116.340224,0,147,39602.0221643519,2008-06-03,00:31:55
39.98558,116.340151,0,147,39602.0221875,2008-06-03,00:31:57
39.985578,116.340111,0,146,39602.0222106481,2008-06-03,00:31:59
39.985562,116.340077,0,147,39602.0222337963,2008-06-03,00:32:01
39.985569,116.340071,0,148,39602.0222569444,2008-06-03,00:32:03
39.985587,116.340086,0,151,39602.0222800926,2008-06-03,00:32:05
39.985592,116.340078,0,153,39602.0223032407,2008-06-03,00:32:07
39.985594,116.340073,0,154,39602.0223263889,2008-06-03,00:32:09
39.985594,116.340074,0,155,39602.022349537,2008-06-03,00:32:11
39.985595,116.340077,0,156,39602.0223726852,2008-06-03,00:32:13
39.985597,116.340078,0,156,39602.0223958333,2008-06-03,00:32:15
39.9856,116.340077,0,156,39602.0224189815,2008-06-03,00:32:17
39.985602,116.340077,0,156,39602.0224421296,2008-06-03,00:32:19
39.985605,116.340078,0,156,39602.0224652778,2008-06-03,00:32:21
39.98561,116.34008,0,156,39602.0224884259,2008-06-03,00:32:23
39.985612,116.340077,0,156,39602.0225115741,2008-06-03,00:32:25
39.985613,116.340073,0,156,39602.0225347222,2008-06-03,00:32:27
39.985615,116.340068,0,156,39602.0225578704,2008-06-03,00:32:29
39.985618,116.340065,0,156,39602.0225810185,2008-06-03,00:32:31
39.985619,116.340064,0,156,39602.0226041667,2008-06-03,00:32:33
39.985616,116.340061,0,156,39602.0226273148,2008-06-03,00:32:35
39.98561,116.34005,0,156,39602.022650463,2008-06-03,00:32:37
39.985573,116.339966,0,159,39602.0226736111,2008-06-03,00:32:39
39.985552,116.339831,0,158,39602.0226967593,2008-06-03,00:32:41
39.985522,116.339696,0,156,39602.0227199074,2008-06-03,00:32:43
39.985501,116.339558,0,156,39602.0227430556,2008-06-03,00:32:45
39.98549,116.339412,0,155,39602.0227662037,2008-06-03,00:32:47
39.985483,116.339262,0,153,39602.0227893519,2008-06-03,00:32:49
39.985462,116.339122,0,152,39602.0228125,2008-06-03,00:32:51
39.985457,116.338962,0,150,39602.0228356481,2008-06-03,00:32:53
39.985451,116.338832,0,151,39602.0228587963,2008-06-03,00:32:55
39.985488,116.338679,0,151,39602.0228819444,2008-06-03,00:32:57
39.985496,116.338624,0,152,39602.0229050926,2008-06-03,00:32:59
39.985515,116.338552,0,151,39602.0229282407,2008-06-03,00:33:01
39.985508,116.338505,0,151,39602.0229513889,2008-06-03,00:33:03
39.985512,116.338415,0,151,39602.022974537,2008-06-03,00:33:05
39.985513,116.338276,0,153,39602.0229976852,2008-06-03,00:33:07
39.98554,116.338088,0,155,39602.0230208333,2008-06-03,00:33:09
39.985557,116.337883,0,157,39602.0230439815,2008-06-03,00:33:11
39.985546,116.337701,0,158,39602.0230671296,2008-06-03,00:33:13
39.985514,116.337499,0,159,39602.0230902778,2008-06-03,00:33:15
39.985517,116.337316,0,162,39602.0231134259,2008-06-03,00:33:17
39.985519,116.33714,0,164,39602.0231365741,2008-06-03,00:33:19
39.985521,116.336995,0,165,39602.0231597222,2008-06-03,00:33:21
39.985529,116.336864,0,164,39602.0231828704,2008-06-03,00:33:23
39.985518,116.336745,0,162,39602.0232060185,2008-06-03,00:33:25
39.985506,116.336672,0,162,39602.0232291667,2008-06-03,00:33:27
39.98552,116.336582,0,162,39602.0232523148,2008-06-03,00:33:29
39.985531,116.336504,0,159,39602.023275463,2008-06-03,00:33:31
39.985535,116.336411,0,157,39602.0232986111,2008-06-03,00:33:33
39.985533,116.336324,0,155,39602.0233217593,2008-06-03,00:33:35
39.985546,116.336243,0,154,39602.0233449074,2008-06-03,00:33:37
39.985539,116.336162,0,153,39602.0233680556,2008-06-03,00:33:39
39.98553,116.33606,0,153,39602.0233912037,2008-06-03,00:33:41
39.985523,116.33594,0,153,39602.0234143519,2008-06-03,00:33:43
39.98551,116.335812,0,154,39602.0234375,2008-06-03,00:33:45
39.985502,116.33569,0,154,39602.0234606481,2008-06-03,00:33:47
39.985502,116.335607,0,154,39602.0234837963,2008-06-03,00:33:49
39.985496,116.335562,0,154,39602.0235069444,2008-06-03,00:33:51
39.985466,116.335552,0,155,39602.0235300926,2008-06-03,00:33:53
39.985442,116.335556,0,156,39602.0235532407,2008-06-03,00:33:55
39.985418,116.335564,0,157,39602.0235763889,2008-06-03,00:33:57
39.98542,116.335562,0,158,39602.023599537,2008-06-03,00:33:59
39.985422,116.33556,0,159,39602.0236226852,2008-06-03,00:34:01
39.985422,116.33556,0,159,39602.0236458333,2008-06-03,00:34:03
39.985421,116.335558,0,160,39602.0236689815,2008-06-03,00:34:05
39.985417,116.335552,0,160,39602.0236921296,2008-06-03,00:34:07
39.985413,116.335553,0,160,39602.0237152778,2008-06-03,00:34:09
39.985409,116.335554,0,161,39602.0237384259,2008-06-03,00:34:11
39.985405,116.335548,0,161,39602.0237615741,2008-06-03,00:34:13
39.985399,116.335536,0,161,39602.0237847222,2008-06-03,00:34:15
39.985397,116.335526,0,161,39602.0238078704,2008-06-03,00:34:17
39.985394,116.335518,0,161,39602.0238310185,2008-06-03,00:34:19
39.985389,116.335509,0,161,39602.0238541667,2008-06-03,00:34:21
39.98538,116.335501,0,161,39602.0238773148,2008-06-03,00:34:23
39.985372,116.335495,0,161,39602.023900463,2008-06-03,00:34:25
39.98536,116.335491,0,161,39602.0239236111,2008-06-03,00:34:27
39.985301,116.33549,0,160,39602.0239467593,2008-06-03,00:34:29
39.985267,116.335456,0,159,39602.0239699074,2008-06-03,00:34:31
39.985218,116.335414,0,157,39602.0239930556,2008-06-03,00:34:33
39.985161,116.335356,0,156,39602.0240162037,2008-06-03,00:34:35
39.985116,116.335276,0,154,39602.0240393518,2008-06-03,00:34:37
39.985108,116.335166,0,152,39602.0240625,2008-06-03,00:34:39
39.985133,116.335046,0,150,39602.0240856481,2008-06-03,00:34:41
39.985107,116.334948,0,148,39602.0241087963,2008-06-03,00:34:43
39.985019,116.334896,0,150,39602.0241319444,2008-06-03,00:34:45
39.984859,116.334839,0,150,39602.0241550926,2008-06-03,00:34:47
39.984572,116.334781,0,152,39602.0241782407,2008-06-03,00:34:49
39.98437,116.334733,0,152,39602.0242013889,2008-06-03,00:34:51
39.984226,116.334703,0,152,39602.024224537,2008-06-03,00:34:53
39.984233,116.334646,0,150,39602.0242476852,2008-06-03,00:34:55
39.984239,116.334588,0,149,39602.0242708333,2008-06-03,00:34:57
39.98421,116.334531,0,148,39602.0242939815,2008-06-03,00:34:59
39.984182,116.33445,0,147,39602.0243171296,2008-06-03,00:35:01
39.984769,116.334257,0,147,39602.0243402778,2008-06-03,00:35:03
39.984844,116.334178,0,145,39602.0243634259,2008-06-03,00:35:05
39.984877,116.334121,0,144,39602.0243865741,2008-06-03,00:35:07
39.984957,116.33391,0,144,39602.0244097222,2008-06-03,00:35:09
39.984999,116.333755,0,142,39602.0244328704,2008-06-03,00:35:11
39.985107,116.333604,0,140,39602.0244560185,2008-06-03,00:35:13
39.985139,116.333543,0,138,39602.0244791667,2008-06-03,00:35:15
39.985174,116.333469,0,137,39602.0245023148,2008-06-03,00:35:17
39.98518,116.333453,0,135,39602.024525463,2008-06-03,00:35:19
39.985243,116.333401,0,131,39602.0245486111,2008-06-03,00:35:21
39.985252,116.333391,0,130,39602.0245717593,2008-06-03,00:35:23
39.985252,116.33338,0,128,39602.0245949074,2008-06-03,00:35:25
39.985265,116.333338,0,127,39602.0246180556,2008-06-03,00:35:27
39.985259,116.333305,0,125,39602.0246412037,2008-06-03,00:35:29
39.985283,116.333259,0,124,39602.0246643518,2008-06-03,00:35:31
39.98528,116.33323,0,122,39602.0246875,2008-06-03,00:35:33
39.985291,116.333194,0,120,39602.0247106481,2008-06-03,00:35:35
39.985299,116.333171,0,118,39602.0247337963,2008-06-03,00:35:37
39.985295,116.333135,0,117,39602.0247569444,2008-06-03,00:35:39
39.98529,116.333096,0,120,39602.0247800926,2008-06-03,00:35:41
39.985256,116.333083,0,119,39602.0248032407,2008-06-03,00:35:43
39.985245,116.33307,0,118,39602.0248263889,2008-06-03,00:35:45
39.985233,116.333077,0,118,39602.024849537,2008-06-03,00:35:47
39.985212,116.333092,0,118,39602.0248726852,2008-06-03,00:35:49
39.985208,116.333095,0,118,39602.0248958333,2008-06-03,00:35:51
39.985189,116.333104,0,116,39602.0249189815,2008-06-03,00:35:53
39.985173,116.333119,0,116,39602.0249421296,2008-06-03,00:35:55
39.985171,116.333129,0,115,39602.0249652778,2008-06-03,00:35:57
39.985166,116.333136,0,114,39602.0249884259,2008-06-03,00:35:59
39.985163,116.333143,0,113,39602.0250115741,2008-06-03,00:36:01
39.985163,116.333149,0,113,39602.0250347222,2008-06-03,00:36:03
39.985161,116.333151,0,113,39602.0250578704,2008-06-03,00:36:05
39.985156,116.333152,0,113,39602.0250810185,2008-06-03,00:36:07
39.985143,116.333164,0,113,39602.0251041667,2008-06-03,00:36:09
39.985129,116.333161,0,112,39602.0251273148,2008-06-03,00:36:11
39.985128,116.333156,0,111,39602.025150463,2008-06-03,00:36:13
39.985123,116.33314,0,111,39602.0251736111,2008-06-03,00:36:15
39.985165,116.333068,0,110,39602.0251967593,2008-06-03,00:36:17
39.985169,116.332987,0,112,39602.0252199074,2008-06-03,00:36:19
39.985172,116.332886,0,111,39602.0252430556,2008-06-03,00:36:21
39.985178,116.332769,0,110,39602.0252662037,2008-06-03,00:36:23
39.985188,116.332654,0,110,39602.0252893518,2008-06-03,00:36:25
39.985194,116.332564,0,109,39602.0253125,2008-06-03,00:36:27
39.985198,116.332477,0,108,39602.0253356481,2008-06-03,00:36:29
39.985196,116.33239,0,108,39602.0253587963,2008-06-03,00:36:31
39.98519,116.332308,0,107,39602.0253819444,2008-06-03,00:36:33
39.98519,116.332266,0,107,39602.0254050926,2008-06-03,00:36:35
39.985144,116.332187,0,106,39602.0254282407,2008-06-03,00:36:37
39.985098,116.332084,0,104,39602.0254513889,2008-06-03,00:36:39
39.98509,116.331972,0,102,39602.025474537,2008-06-03,00:36:41
39.985069,116.331857,0,100,39602.0254976852,2008-06-03,00:36:43
39.985058,116.331764,0,98,39602.0255208333,2008-06-03,00:36:45
39.985033,116.331685,0,97,39602.0255439815,2008-06-03,00:36:47
39.985001,116.331581,0,96,39602.0255671296,2008-06-03,00:36:49
39.984965,116.331463,0,94,39602.0255902778,2008-06-03,00:36:51
39.984951,116.331308,0,96,39602.0256134259,2008-06-03,00:36:53
39.984962,116.33112,0,101,39602.0256365741,2008-06-03,00:36:55
39.984968,116.33101,0,100,39602.0256597222,2008-06-03,00:36:57
39.98497,116.330934,0,101,39602.0256828704,2008-06-03,00:36:59
39.984987,116.330871,0,101,39602.0257060185,2008-06-03,00:37:01
39.984994,116.330839,0,101,39602.0257291667,2008-06-03,00:37:03
39.985001,116.33082,0,102,39602.0257523148,2008-06-03,00:37:05
39.985021,116.330797,0,103,39602.025775463,2008-06-03,00:37:07
39.985027,116.33075,0,103,39602.0257986111,2008-06-03,00:37:09
39.985082,116.330646,0,104,39602.0258217593,2008-06-03,00:37:11
39.985106,116.330599,0,106,39602.0258449074,2008-06-03,00:37:13
39.985124,116.330561,0,107,39602.0258680556,2008-06-03,00:37:15
39.985148,116.330508,0,108,39602.0258912037,2008-06-03,00:37:17
39.985164,116.330456,0,109,39602.0259143518,2008-06-03,00:37:19
39.985199,116.330378,0,110,39602.0259375,2008-06-03,00:37:21
39.985188,116.330329,0,112,39602.0259606481,2008-06-03,00:37:23
39.985165,116.3303,0,114,39602.0259837963,2008-06-03,00:37:25
39.985147,116.330262,0,119,39602.0260069444,2008-06-03,00:37:27
39.985131,116.330239,0,118,39602.0260300926,2008-06-03,00:37:29
39.985128,116.330219,0,118,39602.0260532407,2008-06-03,00:37:31
39.985117,116.330216,0,116,39602.0260763889,2008-06-03,00:37:33
39.985111,116.330225,0,112,39602.026099537,2008-06-03,00:37:35
39.985103,116.330227,0,111,39602.0261226852,2008-06-03,00:37:37
39.985095,116.330227,0,110,39602.0261458333,2008-06-03,00:37:39
39.985091,116.33023,0,109,39602.0261689815,2008-06-03,00:37:41
39.985093,116.330234,0,108,39602.0261921296,2008-06-03,00:37:43
39.985096,116.330234,0,107,39602.0262152778,2008-06-03,00:37:45
39.985096,116.330232,0,107,39602.0262384259,2008-06-03,00:37:47
39.985095,116.330232,0,107,39602.0262615741,2008-06-03,00:37:49
39.985094,116.330232,0,106,39602.0262847222,2008-06-03,00:37:51
39.985095,116.330232,0,106,39602.0263078704,2008-06-03,00:37:53
39.985098,116.330236,0,106,39602.0263310185,2008-06-03,00:37:55
39.9851,116.330241,0,107,39602.0263541667,2008-06-03,00:37:57
39.985101,116.330248,0,107,39602.0263773148,2008-06-03,00:37:59
39.985106,116.330252,0,107,39602.026400463,2008-06-03,00:38:01
39.985114,116.330256,0,107,39602.0264236111,2008-06-03,00:38:03
39.985119,116.330259,0,107,39602.0264467593,2008-06-03,00:38:05
39.985122,116.330259,0,107,39602.0264699074,2008-06-03,00:38:07
39.98512,116.330245,0,108,39602.0264930556,2008-06-03,00:38:09
39.985106,116.330199,0,107,39602.0265162037,2008-06-03,00:38:11
39.985107,116.330113,0,107,39602.0265393518,2008-06-03,00:38:13
39.985095,116.330029,0,105,39602.0265625,2008-06-03,00:38:15
39.985102,116.329922,0,105,39602.0265856481,2008-06-03,00:38:17
39.985094,116.329801,0,104,39602.0266087963,2008-06-03,00:38:19
39.985076,116.329675,0,103,39602.0266319444,2008-06-03,00:38:21
39.985052,116.329534,0,105,39602.0266550926,2008-06-03,00:38:23
39.98504,116.329395,0,104,39602.0266782407,2008-06-03,00:38:25
39.985026,116.329255,0,102,39602.0267013889,2008-06-03,00:38:27
39.985011,116.329112,0,101,39602.026724537,2008-06-03,00:38:29
39.985005,116.328973,0,101,39602.0267476852,2008-06-03,00:38:31
39.98501,116.328825,0,102,39602.0267708333,2008-06-03,00:38:33
39.984996,116.328686,0,103,39602.0267939815,2008-06-03,00:38:35
39.984971,116.32854,0,103,39602.0268171296,2008-06-03,00:38:37
39.984951,116.328397,0,106,39602.0268402778,2008-06-03,00:38:39
39.984917,116.328272,0,106,39602.0268634259,2008-06-03,00:38:41
39.984898,116.328156,0,105,39602.0268865741,2008-06-03,00:38:43
39.984888,116.328057,0,105,39602.0269097222,2008-06-03,00:38:45
39.984873,116.327976,0,105,39602.0269328704,2008-06-03,00:38:47
39.984855,116.327906,0,107,39602.0269560185,2008-06-03,00:38:49
39.984862,116.327869,0,105,39602.0269791667,2008-06-03,00:38:51
39.984864,116.327853,0,103,39602.0270023148,2008-06-03,00:38:53
39.984872,116.327843,0,103,39602.027025463,2008-06-03,00:38:55
39.984878,116.327844,0,102,39602.0270486111,2008-06-03,00:38:57
39.984881,116.327849,0,102,39602.0270717593,2008-06-03,00:38:59
39.984884,116.327852,0,102,39602.0270949074,2008-06-03,00:39:01
39.984889,116.327855,0,103,39602.0271180556,2008-06-03,00:39:03
39.984898,116.32786,0,103,39602.0271412037,2008-06-03,00:39:05
39.984903,116.327861,0,103,39602.0271643519,2008-06-03,00:39:07
39.984906,116.32786,0,104,39602.0271875,2008-06-03,00:39:09
39.984907,116.32786,0,104,39602.0272106482,2008-06-03,00:39:11
39.984909,116.327865,0,104,39602.0272337963,2008-06-03,00:39:13
39.984907,116.32787,0,104,39602.0272569444,2008-06-03,00:39:15
39.984906,116.327874,0,105,39602.0272800926,2008-06-03,00:39:17
39.984902,116.327878,0,105,39602.0273032407,2008-06-03,00:39:19
39.984899,116.327879,0,105,39602.0273263889,2008-06-03,00:39:21
39.984894,116.327879,0,105,39602.027349537,2008-06-03,00:39:23
39.984891,116.327884,0,105,39602.0273726852,2008-06-03,00:39:25
39.984888,116.327888,0,105,39602.0273958333,2008-06-03,00:39:27
39.984883,116.327891,0,105,39602.0274189815,2008-06-03,00:39:29
39.984878,116.327894,0,105,39602.0274421296,2008-06-03,00:39:31
39.984875,116.327898,0,105,39602.0274652778,2008-06-03,00:39:33
39.984874,116.327905,0,105,39602.0274884259,2008-06-03,00:39:35
39.984877,116.327912,0,105,39602.0275115741,2008-06-03,00:39:37
39.984885,116.327915,0,105,39602.0275347222,2008-06-03,00:39:39
39.984892,116.327914,0,105,39602.0275578704,2008-06-03,00:39:41
39.984894,116.327906,0,106,39602.0275810185,2008-06-03,00:39:43
39.984897,116.3279,0,106,39602.0276041667,2008-06-03,00:39:45
39.9849,116.327894,0,106,39602.0276273148,2008-06-03,00:39:47
39.984901,116.327885,0,106,39602.027650463,2008-06-03,00:39:49
39.984904,116.327879,0,106,39602.0276736111,2008-06-03,00:39:51
39.984908,116.327874,0,106,39602.0276967593,2008-06-03,00:39:53
39.984909,116.327868,0,105,39602.0277199074,2008-06-03,00:39:55
39.984919,116.32785,0,106,39602.0277430556,2008-06-03,00:39:57
39.984929,116.327805,0,106,39602.0277662037,2008-06-03,00:39:59
39.98493,116.327736,0,106,39602.0277893519,2008-06-03,00:40:01
39.984911,116.327656,0,105,39602.0278125,2008-06-03,00:40:03
39.984898,116.327568,0,103,39602.0278356481,2008-06-03,00:40:05
39.9849,116.327461,0,105,39602.0278587963,2008-06-03,00:40:07
39.984888,116.327387,0,104,39602.0278819444,2008-06-03,00:40:09
39.984866,116.327336,0,104,39602.0279050926,2008-06-03,00:40:11
39.98486,116.327311,0,102,39602.0279282407,2008-06-03,00:40:13
39.984873,116.327301,0,102,39602.0279513889,2008-06-03,00:40:15
39.984881,116.327278,0,103,39602.027974537,2008-06-03,00:40:17
39.984857,116.327264,0,101,39602.0279976852,2008-06-03,00:40:19
39.984852,116.327254,0,101,39602.0280208333,2008-06-03,00:40:21
39.984851,116.327239,0,102,39602.0280439815,2008-06-03,00:40:23
39.984848,116.327233,0,102,39602.0280671296,2008-06-03,00:40:25
39.984844,116.327228,0,102,39602.0280902778,2008-06-03,00:40:27
39.984838,116.327226,0,102,39602.0281134259,2008-06-03,00:40:29
39.984837,116.327229,0,103,39602.0281365741,2008-06-03,00:40:31
39.984839,116.327228,0,103,39602.0281597222,2008-06-03,00:40:33
39.984837,116.327221,0,103,39602.0281828704,2008-06-03,00:40:35
39.984812,116.327192,0,106,39602.0282060185,2008-06-03,00:40:37
39.984772,116.32715,0,110,39602.0282291667,2008-06-03,00:40:39
39.984708,116.327104,0,110,39602.0282523148,2008-06-03,00:40:41
39.984596,116.327055,0,107,39602.028275463,2008-06-03,00:40:43
39.984472,116.327006,0,105,39602.0282986111,2008-06-03,00:40:45
39.984308,116.326981,0,102,39602.0283217593,2008-06-03,00:40:47
39.984138,116.32698,0,100,39602.0283449074,2008-06-03,00:40:49
39.98395,116.326989,0,96,39602.0283680556,2008-06-03,00:40:51
39.983754,116.327,0,92,39602.0283912037,2008-06-03,00:40:53
39.983581,116.327028,0,89,39602.0284143519,2008-06-03,00:40:55
39.98338,116.32704,0,85,39602.0284375,2008-06-03,00:40:57
39.983171,116.327044,0,82,39602.0284606481,2008-06-03,00:40:59
39.982943,116.32706,0,79,39602.0284837963,2008-06-03,00:41:01
39.982677,116.327109,0,76,39602.0285069444,2008-06-03,00:41:03
39.982314,116.327234,0,72,39602.0285300926,2008-06-03,00:41:05
39.982119,116.327248,0,69,39602.0285532407,2008-06-03,00:41:07
39.981853,116.32728,0,64,39602.0285763889,2008-06-03,00:41:09
39.98174,116.327256,0,61,39602.028599537,2008-06-03,00:41:11
39.981612,116.327248,0,58,39602.0286226852,2008-06-03,00:41:13
39.981511,116.327237,0,55,39602.0286458333,2008-06-03,00:41:15
39.981437,116.32723,0,51,39602.0286689815,2008-06-03,00:41:17
39.981442,116.327207,0,48,39602.0286921296,2008-06-03,00:41:19
39.981441,116.3272,0,45,39602.0287152778,2008-06-03,00:41:21
39.981461,116.327183,0,41,39602.0287384259,2008-06-03,00:41:23
39.981494,116.327175,0,39,39602.0287615741,2008-06-03,00:41:25
39.981543,116.327156,0,37,39602.0287847222,2008-06-03,00:41:27
39.981622,116.327108,0,57,39602.0288078704,2008-06-03,00:41:29
39.981568,116.327031,0,81,39602.0288310185,2008-06-03,00:41:31
39.981537,116.327009,0,97,39602.0288541667,2008-06-03,00:41:33
39.9815,116.327009,0,107,39602.0288773148,2008-06-03,00:41:35
39.981456,116.327018,0,115,39602.028900463,2008-06-03,00:41:37
39.98141,116.327034,0,124,39602.0289236111,2008-06-03,00:41:39
39.981385,116.327057,0,126,39602.0289467593,2008-06-03,00:41:41
39.981345,116.327043,0,115,39602.0289699074,2008-06-03,00:41:43
39.981299,116.327044,0,111,39602.0289930556,2008-06-03,00:41:45
39.981237,116.327058,0,110,39602.0290162037,2008-06-03,00:41:47
39.981205,116.327063,0,110,39602.0290393519,2008-06-03,00:41:49
39.981207,116.327025,0,110,39602.0290625,2008-06-03,00:41:51
39.981187,116.326993,0,109,39602.0290856481,2008-06-03,00:41:53
39.981154,116.326979,0,105,39602.0291087963,2008-06-03,00:41:55
39.981146,116.32694,0,100,39602.0291319444,2008-06-03,00:41:57
39.981131,116.326895,0,96,39602.0291550926,2008-06-03,00:41:59
39.98111,116.326864,0,93,39602.0291782407,2008-06-03,00:42:01
39.981088,116.326833,0,92,39602.0292013889,2008-06-03,00:42:03
39.98109,116.326787,0,91,39602.029224537,2008-06-03,00:42:05
39.98109,116.326736,0,89,39602.0292476852,2008-06-03,00:42:07
39.981086,116.326693,0,88,39602.0292708333,2008-06-03,00:42:09
39.981096,116.32665,0,87,39602.0292939815,2008-06-03,00:42:11
39.981096,116.326596,0,84,39602.0293171296,2008-06-03,00:42:13
39.981078,116.32655,0,81,39602.0293402778,2008-06-03,00:42:15
39.981061,116.326517,0,78,39602.0293634259,2008-06-03,00:42:17
39.981042,116.326474,0,75,39602.0293865741,2008-06-03,00:42:19
39.981049,116.326416,0,71,39602.0294097222,2008-06-03,00:42:21
39.981035,116.326365,0,69,39602.0294328704,2008-06-03,00:42:23
39.981012,116.326329,0,67,39602.0294560185,2008-06-03,00:42:25
39.980951,116.326278,0,63,39602.0294791667,2008-06-03,00:42:27
39.980871,116.326244,0,58,39602.0295023148,2008-06-03,00:42:29
39.980805,116.326202,0,54,39602.029525463,2008-06-03,00:42:31
39.98077,116.32616,0,51,39602.0295486111,2008-06-03,00:42:33
39.980746,116.32611,0,48,39602.0295717593,2008-06-03,00:42:35
39.980738,116.326061,0,46,39602.0295949074,2008-06-03,00:42:37
39.980727,116.32603,0,45,39602.0296180556,2008-06-03,00:42:39
39.980729,116.326002,0,44,39602.0296412037,2008-06-03,00:42:41
39.980726,116.325953,0,44,39602.0296643519,2008-06-03,00:42:43
39.980728,116.325886,0,44,39602.0296875,2008-06-03,00:42:45
39.980735,116.325841,0,44,39602.0297106481,2008-06-03,00:42:47
39.980745,116.325806,0,45,39602.0297337963,2008-06-03,00:42:49
39.980754,116.325761,0,46,39602.0297569444,2008-06-03,00:42:51
39.980775,116.32573,0,47,39602.0297800926,2008-06-03,00:42:53
39.980792,116.325703,0,47,39602.0298032407,2008-06-03,00:42:55
39.980831,116.325678,0,46,39602.0298263889,2008-06-03,00:42:57
39.980848,116.325665,0,42,39602.029849537,2008-06-03,00:42:59
39.980842,116.32564,0,38,39602.0298726852,2008-06-03,00:43:01
39.980829,116.325603,0,35,39602.0298958333,2008-06-03,00:43:03
39.980798,116.325574,0,32,39602.0299189815,2008-06-03,00:43:05
39.980775,116.325566,0,30,39602.0299421296,2008-06-03,00:43:07
39.980744,116.325552,0,28,39602.0299652778,2008-06-03,00:43:09
39.980713,116.325526,0,26,39602.0299884259,2008-06-03,00:43:11
39.9807,116.325499,0,25,39602.0300115741,2008-06-03,00:43:13
39.980748,116.325427,0,22,39602.0300347222,2008-06-03,00:43:15
39.980757,116.325373,0,20,39602.0300578704,2008-06-03,00:43:17
39.980746,116.325347,0,18,39602.0300810185,2008-06-03,00:43:19
39.980725,116.325322,0,17,39602.0301041667,2008-06-03,00:43:21
39.980742,116.325298,0,15,39602.0301273148,2008-06-03,00:43:23
39.980729,116.325255,0,14,39602.030150463,2008-06-03,00:43:25
39.98072,116.325201,0,15,39602.0301736111,2008-06-03,00:43:27
39.980815,116.325107,0,14,39602.0301967593,2008-06-03,00:43:29
39.980816,116.325068,0,14,39602.0302199074,2008-06-03,00:43:31
39.981007,116.324902,0,58,39602.0318634259,2008-06-03,00:45:53
39.981091,116.324775,0,61,39602.0318865741,2008-06-03,00:45:55
39.981057,116.32476,0,73,39602.0319097222,2008-06-03,00:45:57
39.981094,116.32472,0,78,39602.0319328704,2008-06-03,00:45:59
39.98109,116.324691,0,82,39602.0319560185,2008-06-03,00:46:01
39.981112,116.324619,0,92,39602.0319791667,2008-06-03,00:46:03
39.981111,116.324576,0,97,39602.0320023148,2008-06-03,00:46:05
39.981092,116.324576,0,100,39602.032025463,2008-06-03,00:46:07
39.981067,116.324547,0,107,39602.0320486111,2008-06-03,00:46:09
39.981039,116.324571,0,106,39602.0320717593,2008-06-03,00:46:11
39.981024,116.324578,0,105,39602.0320949074,2008-06-03,00:46:13
39.980998,116.324559,0,112,39602.0321180556,2008-06-03,00:46:15
39.980943,116.32455,0,114,39602.0321412037,2008-06-03,00:46:17
39.98089,116.324556,0,112,39602.0321643518,2008-06-03,00:46:19
39.980848,116.324551,0,113,39602.0321875,2008-06-03,00:46:21
39.980791,116.324548,0,112,39602.0322106481,2008-06-03,00:46:23
39.980721,116.324545,0,114,39602.0322337963,2008-06-03,00:46:25
39.980669,116.3245,0,110,39602.0322569444,2008-06-03,00:46:27
39.980607,116.32449,0,112,39602.0322800926,2008-06-03,00:46:29
39.98053,116.324468,0,114,39602.0323032407,2008-06-03,00:46:31
39.980458,116.324459,0,116,39602.0323263889,2008-06-03,00:46:33
39.980404,116.324477,0,114,39602.032349537,2008-06-03,00:46:35
39.980376,116.324483,0,115,39602.0323726852,2008-06-03,00:46:37
39.98036,116.32448,0,118,39602.0323958333,2008-06-03,00:46:39
39.980328,116.32449,0,119,39602.0324189815,2008-06-03,00:46:41
39.980282,116.32449,0,117,39602.0324421296,2008-06-03,00:46:43
39.980241,116.324495,0,119,39602.0324652778,2008-06-03,00:46:45
39.980186,116.324494,0,118,39602.0324884259,2008-06-03,00:46:47
39.980139,116.3245,0,119,39602.0325115741,2008-06-03,00:46:49
39.980088,116.324522,0,119,39602.0325347222,2008-06-03,00:46:51
39.980071,116.324525,0,120,39602.0325578704,2008-06-03,00:46:53
39.980024,116.324516,0,120,39602.0325810185,2008-06-03,00:46:55
39.979986,116.324496,0,121,39602.0326041667,2008-06-03,00:46:57
39.979896,116.324372,0,121,39602.0326273148,2008-06-03,00:46:59
39.979842,116.324304,0,121,39602.032650463,2008-06-03,00:47:01
39.979866,116.32421,0,125,39602.0326736111,2008-06-03,00:47:03
39.979906,116.324147,0,128,39602.0326967593,2008-06-03,00:47:05
39.979891,116.32411,0,128,39602.0327199074,2008-06-03,00:47:07
39.979867,116.324089,0,126,39602.0327430556,2008-06-03,00:47:09
39.979862,116.324059,0,125,39602.0327662037,2008-06-03,00:47:11
39.979872,116.324031,0,126,39602.0327893518,2008-06-03,00:47:13
39.97985,116.324029,0,123,39602.0328125,2008-06-03,00:47:15
39.979833,116.324013,0,125,39602.0328356481,2008-06-03,00:47:17
39.979794,116.32402,0,125,39602.0328587963,2008-06-03,00:47:19
39.979712,116.324079,0,122,39602.0328819444,2008-06-03,00:47:21
39.979704,116.324089,0,123,39602.0329050926,2008-06-03,00:47:23
39.97975,116.324085,0,124,39602.0329282407,2008-06-03,00:47:25
39.979764,116.324086,0,126,39602.0329513889,2008-06-03,00:47:27
39.979753,116.324088,0,127,39602.032974537,2008-06-03,00:47:29
39.979743,116.324088,0,127,39602.0329976852,2008-06-03,00:47:31
39.979733,116.324082,0,128,39602.0330208333,2008-06-03,00:47:33
39.979726,116.324079,0,128,39602.0330439815,2008-06-03,00:47:35
39.979719,116.324063,0,129,39602.0330671296,2008-06-03,00:47:37
39.979713,116.324045,0,130,39602.0330902778,2008-06-03,00:47:39
39.979709,116.324024,0,130,39602.0331134259,2008-06-03,00:47:41
39.979723,116.323991,0,131,39602.0331365741,2008-06-03,00:47:43
39.979738,116.323966,0,132,39602.0331597222,2008-06-03,00:47:45
39.979746,116.323949,0,133,39602.0331828704,2008-06-03,00:47:47
39.979758,116.323939,0,135,39602.0332060185,2008-06-03,00:47:49
39.979774,116.32392,0,136,39602.0332291667,2008-06-03,00:47:51
39.979789,116.323911,0,138,39602.0332523148,2008-06-03,00:47:53
39.979797,116.323911,0,140,39602.033275463,2008-06-03,00:47:55
39.9798,116.323903,0,140,39602.0332986111,2008-06-03,00:47:57
39.979805,116.323902,0,140,39602.0333217593,2008-06-03,00:47:59
39.979793,116.323917,0,141,39602.0333449074,2008-06-03,00:48:01
39.979781,116.323929,0,141,39602.0333680556,2008-06-03,00:48:03
39.979784,116.323932,0,140,39602.0333912037,2008-06-03,00:48:05
39.979792,116.32394,0,140,39602.0334143518,2008-06-03,00:48:07
39.979806,116.323943,0,140,39602.0334375,2008-06-03,00:48:09
39.97981,116.323948,0,140,39602.0334606481,2008-06-03,00:48:11
39.979825,116.323955,0,139,39602.0334837963,2008-06-03,00:48:13
39.979834,116.323968,0,139,39602.0335069444,2008-06-03,00:48:15
39.979579,116.324008,0,166,39602.0360532407,2008-06-03,00:51:55
39.979556,116.324019,0,166,39602.0360763889,2008-06-03,00:51:57
39.979534,116.324026,0,167,39602.036099537,2008-06-03,00:51:59
39.979508,116.324043,0,168,39602.0361226852,2008-06-03,00:52:01
39.979491,116.324054,0,168,39602.0361458333,2008-06-03,00:52:03
39.979481,116.324068,0,168,39602.0361689815,2008-06-03,00:52:05
39.979488,116.324074,0,168,39602.0361921296,2008-06-03,00:52:07
39.979427,116.324116,0,167,39602.0362152778,2008-06-03,00:52:09
39.979389,116.324156,0,167,39602.0362384259,2008-06-03,00:52:11
39.979389,116.324157,0,166,39602.0362615741,2008-06-03,00:52:13
39.979388,116.324157,0,166,39602.0362847222,2008-06-03,00:52:15
39.97939,116.324157,0,166,39602.0363078704,2008-06-03,00:52:17
39.979394,116.324156,0,167,39602.0363310185,2008-06-03,00:52:19
39.979432,116.324136,0,166,39602.0363541667,2008-06-03,00:52:21
39.979461,116.324119,0,166,39602.0363773148,2008-06-03,00:52:23
39.979483,116.324099,0,166,39602.036400463,2008-06-03,00:52:25
39.979494,116.324087,0,166,39602.0364236111,2008-06-03,00:52:27
39.979498,116.324086,0,166,39602.0364467593,2008-06-03,00:52:29
39.979498,116.324085,0,166,39602.0364699074,2008-06-03,00:52:31
39.979489,116.324082,0,166,39602.0364930556,2008-06-03,00:52:33
39.979483,116.324076,0,166,39602.0365162037,2008-06-03,00:52:35
39.979472,116.324069,0,166,39602.0365393519,2008-06-03,00:52:37
39.979457,116.324056,0,167,39602.0365625,2008-06-03,00:52:39
39.979453,116.324044,0,167,39602.0365856481,2008-06-03,00:52:41
39.979455,116.324041,0,167,39602.0366087963,2008-06-03,00:52:43
39.979465,116.324045,0,167,39602.0366319444,2008-06-03,00:52:45
39.979472,116.324045,0,167,39602.0366550926,2008-06-03,00:52:47
39.979475,116.324045,0,167,39602.0366782407,2008-06-03,00:52:49
39.979477,116.324045,0,167,39602.0367013889,2008-06-03,00:52:51
39.979491,116.324051,0,167,39602.036724537,2008-06-03,00:52:53
39.979485,116.324061,0,166,39602.0367476852,2008-06-03,00:52:55
39.97949,116.324068,0,165,39602.0367708333,2008-06-03,00:52:57
39.979486,116.324092,0,164,39602.0367939815,2008-06-03,00:52:59
39.97947,116.324109,0,163,39602.0368171296,2008-06-03,00:53:01
39.979455,116.324115,0,163,39602.0368402778,2008-06-03,00:53:03
39.979446,116.324123,0,162,39602.0368634259,2008-06-03,00:53:05
39.979416,116.324155,0,160,39602.0368865741,2008-06-03,00:53:07
39.979375,116.324198,0,158,39602.0369097222,2008-06-03,00:53:09
39.979325,116.32423,0,156,39602.0369328704,2008-06-03,00:53:11
39.979297,116.324235,0,154,39602.0369560185,2008-06-03,00:53:13
39.979281,116.324232,0,152,39602.0369791667,2008-06-03,00:53:15
39.979289,116.324219,0,150,39602.0370023148,2008-06-03,00:53:17
39.979303,116.324204,0,148,39602.037025463,2008-06-03,00:53:19
39.979329,116.324196,0,147,39602.0370486111,2008-06-03,00:53:21
39.979351,116.32419,0,144,39602.0370717593,2008-06-03,00:53:23
39.979368,116.324187,0,142,39602.0370949074,2008-06-03,00:53:25
39.979373,116.324179,0,139,39602.0371180556,2008-06-03,00:53:27
39.979364,116.32418,0,137,39602.0371412037,2008-06-03,00:53:29
39.979353,116.324189,0,135,39602.0371643519,2008-06-03,00:53:31
39.979339,116.324201,0,132,39602.0371875,2008-06-03,00:53:33
39.979341,116.324201,0,130,39602.0372106481,2008-06-03,00:53:35
39.97935,116.324203,0,128,39602.0372337963,2008-06-03,00:53:37
39.979346,116.32421,0,126,39602.0372569444,2008-06-03,00:53:39
39.979343,116.324217,0,124,39602.0372800926,2008-06-03,00:53:41
39.97934,116.32422,0,122,39602.0373032407,2008-06-03,00:53:43
39.979339,116.324223,0,119,39602.0373263889,2008-06-03,00:53:45
39.979346,116.324223,0,116,39602.037349537,2008-06-03,00:53:47
39.979363,116.324213,0,114,39602.0373726852,2008-06-03,00:53:49
39.979385,116.324196,0,111,39602.0373958333,2008-06-03,00:53:51
39.979404,116.32418,0,108,39602.0374189815,2008-06-03,00:53:53
39.979411,116.324181,0,105,39602.0374421296,2008-06-03,00:53:55
39.9794,116.324181,0,101,39602.0374652778,2008-06-03,00:53:57
39.979399,116.324169,0,101,39602.0374884259,2008-06-03,00:53:59
39.979435,116.324143,0,99,39602.0375115741,2008-06-03,00:54:01
39.979504,116.3241,0,99,39602.0375347222,2008-06-03,00:54:03
39.97946,116.324153,0,103,39602.0375578704,2008-06-03,00:54:05
39.979424,116.324175,0,107,39602.0375810185,2008-06-03,00:54:07
39.979411,116.324263,0,104,39602.0376041667,2008-06-03,00:54:09
39.979522,116.324221,0,109,39602.0376273148,2008-06-03,00:54:11
39.979595,116.324193,0,125,39602.037650463,2008-06-03,00:54:13
39.979644,116.324214,0,130,39602.0376736111,2008-06-03,00:54:15
39.979652,116.324241,0,132,39602.0376967593,2008-06-03,00:54:17
39.979655,116.324264,0,132,39602.0377199074,2008-06-03,00:54:19
39.979656,116.324274,0,133,39602.0377430556,2008-06-03,00:54:21
39.979653,116.324297,0,138,39602.0377662037,2008-06-03,00:54:23
39.97964,116.324307,0,143,39602.0377893519,2008-06-03,00:54:25
39.979627,116.324328,0,144,39602.0378125,2008-06-03,00:54:27
39.979618,116.324342,0,145,39602.0378356481,2008-06-03,00:54:29
39.979605,116.324344,0,146,39602.0378587963,2008-06-03,00:54:31
39.979603,116.324334,0,146,39602.0378819444,2008-06-03,00:54:33
39.979624,116.324304,0,147,39602.0379050926,2008-06-03,00:54:35
39.979676,116.324256,0,150,39602.0379282407,2008-06-03,00:54:37
39.979685,116.324233,0,150,39602.0379513889,2008-06-03,00:54:39
39.979735,116.324182,0,154,39602.037974537,2008-06-03,00:54:41
39.979745,116.324156,0,159,39602.0379976852,2008-06-03,00:54:43
39.979741,116.324169,0,162,39602.0380208333,2008-06-03,00:54:45
39.979737,116.324196,0,166,39602.0380439815,2008-06-03,00:54:47
39.979742,116.324228,0,166,39602.0380671296,2008-06-03,00:54:49
39.979744,116.324259,0,167,39602.0380902778,2008-06-03,00:54:51
39.979736,116.3243,0,166,39602.0381134259,2008-06-03,00:54:53
39.97972,116.324297,0,167,39602.0381365741,2008-06-03,00:54:55
39.979715,116.324299,0,165,39602.0381597222,2008-06-03,00:54:57
39.979654,116.324325,0,160,39602.0381828704,2008-06-03,00:54:59
39.979709,116.324277,0,162,39602.0382060185,2008-06-03,00:55:01
39.979754,116.324217,0,163,39602.0382291667,2008-06-03,00:55:03
39.979761,116.324184,0,161,39602.0382523148,2008-06-03,00:55:05
39.97978,116.324149,0,159,39602.038275463,2008-06-03,00:55:07
39.979805,116.324119,0,158,39602.0382986111,2008-06-03,00:55:09
39.979829,116.324106,0,157,39602.0383217593,2008-06-03,00:55:11
39.979844,116.324093,0,155,39602.0383449074,2008-06-03,00:55:13
39.979859,116.324097,0,156,39602.0383680556,2008-06-03,00:55:15
39.979847,116.324068,0,160,39602.0383912037,2008-06-03,00:55:17
39.979837,116.324047,0,164,39602.0384143519,2008-06-03,00:55:19
39.979835,116.324047,0,163,39602.0384375,2008-06-03,00:55:21
39.979831,116.324047,0,163,39602.0384606481,2008-06-03,00:55:23
39.979826,116.324048,0,163,39602.0384837963,2008-06-03,00:55:25
39.979809,116.324051,0,162,39602.0385069444,2008-06-03,00:55:27
39.979805,116.324052,0,162,39602.0385300926,2008-06-03,00:55:29
39.979798,116.324048,0,162,39602.0385532407,2008-06-03,00:55:31
39.979795,116.324049,0,162,39602.0385763889,2008-06-03,00:55:33
39.979793,116.324049,0,162,39602.038599537,2008-06-03,00:55:35
39.979679,116.323766,0,219,39602.0426967593,2008-06-03,01:01:29
39.979644,116.323718,0,220,39602.0427199074,2008-06-03,01:01:31
39.979601,116.323673,0,218,39602.0427430556,2008-06-03,01:01:33
39.979583,116.323612,0,219,39602.0427662037,2008-06-03,01:01:35
39.979561,116.32355,0,218,39602.0427893519,2008-06-03,01:01:37
39.979551,116.32345,0,219,39602.0428125,2008-06-03,01:01:39
39.979574,116.323317,0,216,39602.0428356482,2008-06-03,01:01:41
39.979576,116.32319,0,216,39602.0428587963,2008-06-03,01:01:43
39.979563,116.323052,0,212,39602.0428819444,2008-06-03,01:01:45
39.979573,116.32289,0,214,39602.0429050926,2008-06-03,01:01:47
39.97958,116.322745,0,211,39602.0429282407,2008-06-03,01:01:49
39.979574,116.322646,0,208,39602.0429513889,2008-06-03,01:01:51
39.979576,116.322559,0,200,39602.042974537,2008-06-03,01:01:53
39.979578,116.322523,0,196,39602.0429976852,2008-06-03,01:01:55
39.97959,116.322497,0,191,39602.0430208333,2008-06-03,01:01:57
39.979583,116.322491,0,188,39602.0430439815,2008-06-03,01:01:59
39.979572,116.322495,0,185,39602.0430671296,2008-06-03,01:02:01
39.979568,116.322497,0,182,39602.0430902778,2008-06-03,01:02:03
39.979568,116.322496,0,180,39602.0431134259,2008-06-03,01:02:05
39.979569,116.322495,0,179,39602.0431365741,2008-06-03,01:02:07
39.979569,116.322492,0,178,39602.0431597222,2008-06-03,01:02:09
39.97957,116.32249,0,178,39602.0431828704,2008-06-03,01:02:11
39.979571,116.322489,0,177,39602.0432060185,2008-06-03,01:02:13
39.979571,116.322483,0,177,39602.0432291667,2008-06-03,01:02:15
39.979577,116.322444,0,175,39602.0432523148,2008-06-03,01:02:17
39.979603,116.322377,0,177,39602.043275463,2008-06-03,01:02:19
39.979605,116.322304,0,180,39602.0432986111,2008-06-03,01:02:21
39.979613,116.322217,0,184,39602.0433217593,2008-06-03,01:02:23
39.979612,116.322145,0,186,39602.0433449074,2008-06-03,01:02:25
39.979608,116.322069,0,185,39602.0433680556,2008-06-03,01:02:27
39.979609,116.32199,0,181,39602.0433912037,2008-06-03,01:02:29
39.979621,116.321922,0,178,39602.0434143519,2008-06-03,01:02:31
39.979607,116.321864,0,179,39602.0434375,2008-06-03,01:02:33
39.979597,116.321792,0,167,39602.0434606481,2008-06-03,01:02:35
39.979603,116.321729,0,161,39602.0434837963,2008-06-03,01:02:37
39.979606,116.32169,0,154,39602.0435069444,2008-06-03,01:02:39
39.979613,116.321672,0,148,39602.0435300926,2008-06-03,01:02:41
39.979615,116.321656,0,147,39602.0435532407,2008-06-03,01:02:43
39.979614,116.321647,0,145,39602.0435763889,2008-06-03,01:02:45
39.979614,116.321643,0,144,39602.043599537,2008-06-03,01:02:47
39.979613,116.32164,0,143,39602.0436226852,2008-06-03,01:02:49
39.979613,116.321638,0,143,39602.0436458333,2008-06-03,01:02:51
39.979613,116.321637,0,142,39602.0436689815,2008-06-03,01:02:53
39.979612,116.321636,0,142,39602.0436921296,2008-06-03,01:02:55
39.979612,116.321633,0,142,39602.0437152778,2008-06-03,01:02:57
39.979612,116.321631,0,142,39602.0437384259,2008-06-03,01:02:59
39.979611,116.32163,0,142,39602.0437615741,2008-06-03,01:03:01
39.979611,116.32163,0,141,39602.0437847222,2008-06-03,01:03:03
39.97961,116.321631,0,141,39602.0438078704,2008-06-03,01:03:05
39.97961,116.321634,0,141,39602.0438310185,2008-06-03,01:03:07
39.97961,116.321623,0,141,39602.0438541667,2008-06-03,01:03:09
39.979612,116.321577,0,139,39602.0438773148,2008-06-03,01:03:11
39.979627,116.321512,0,139,39602.043900463,2008-06-03,01:03:13
39.979654,116.321452,0,139,39602.0439236111,2008-06-03,01:03:15
39.979666,116.321426,0,137,39602.0439467593,2008-06-03,01:03:17
39.979694,116.321411,0,131,39602.0439699074,2008-06-03,01:03:19
39.979714,116.321412,0,126,39602.0439930556,2008-06-03,01:03:21
39.979744,116.321431,0,125,39602.0440162037,2008-06-03,01:03:23
39.979755,116.321468,0,124,39602.0440393519,2008-06-03,01:03:25
39.979767,116.321524,0,123,39602.0440625,2008-06-03,01:03:27
39.979903,116.321464,0,120,39602.0440856481,2008-06-03,01:03:29
39.979967,116.32146,0,120,39602.0441087963,2008-06-03,01:03:31
39.980002,116.321484,0,117,39602.0441319444,2008-06-03,01:03:33
39.980174,116.321452,0,125,39602.0441550926,2008-06-03,01:03:35
39.980292,116.321433,0,122,39602.0441782407,2008-06-03,01:03:37
39.980426,116.321393,0,117,39602.0442013889,2008-06-03,01:03:39
39.980455,116.321376,0,117,39602.044224537,2008-06-03,01:03:41
39.980506,116.321368,0,113,39602.0442476852,2008-06-03,01:03:43
39.980457,116.321389,0,104,39602.0442708333,2008-06-03,01:03:45
39.98065,116.321376,0,107,39602.0442939815,2008-06-03,01:03:47
39.980837,116.321388,0,102,39602.0443171296,2008-06-03,01:03:49
39.980933,116.321426,0,97,39602.0443402778,2008-06-03,01:03:51
39.981017,116.321451,0,94,39602.0443634259,2008-06-03,01:03:53
39.981102,116.321421,0,95,39602.0443865741,2008-06-03,01:03:55
39.981187,116.321407,0,106,39602.0444097222,2008-06-03,01:03:57
39.981184,116.321426,0,104,39602.0444328704,2008-06-03,01:03:59
39.981082,116.321531,0,106,39602.0444560185,2008-06-03,01:04:01
39.981126,116.32158,0,108,39602.0444791667,2008-06-03,01:04:03
39.981211,116.321571,0,110,39602.0445023148,2008-06-03,01:04:05
39.981355,116.321548,0,109,39602.044525463,2008-06-03,01:04:07
39.98154,116.321506,0,106,39602.0445486111,2008-06-03,01:04:09
39.981769,116.321509,0,103,39602.0445717593,2008-06-03,01:04:11
39.981973,116.321502,0,100,39602.0445949074,2008-06-03,01:04:13
39.982199,116.3215,0,96,39602.0446180556,2008-06-03,01:04:15
39.982516,116.32137,0,91,39602.0446412037,2008-06-03,01:04:17
39.982918,116.32125,0,108,39602.0446643519,2008-06-03,01:04:19
39.983132,116.321207,0,124,39602.0446875,2008-06-03,01:04:21
39.983294,116.321179,0,132,39602.0447106481,2008-06-03,01:04:23
39.983433,116.32116,0,137,39602.0447337963,2008-06-03,01:04:25
39.983554,116.321145,0,140,39602.0447569444,2008-06-03,01:04:27
39.983663,116.321135,0,144,39602.0447800926,2008-06-03,01:04:29
39.983739,116.321123,0,148,39602.0448032407,2008-06-03,01:04:31
39.983784,116.321116,0,145,39602.0448263889,2008-06-03,01:04:33
39.983818,116.321127,0,139,39602.044849537,2008-06-03,01:04:35
39.983845,116.321136,0,131,39602.0448726852,2008-06-03,01:04:37
39.983845,116.321136,0,131,39602.0448958333,2008-06-03,01:04:39
39.983845,116.321136,0,131,39602.0449189815,2008-06-03,01:04:41
39.983847,116.321136,0,131,39602.0449421296,2008-06-03,01:04:43
39.983847,116.321136,0,131,39602.0449652778,2008-06-03,01:04:45
39.983846,116.321136,0,131,39602.0449884259,2008-06-03,01:04:47
39.983845,116.321137,0,130,39602.0450115741,2008-06-03,01:04:49
39.983841,116.321137,0,130,39602.0450347222,2008-06-03,01:04:51
39.983841,116.321137,0,130,39602.0450578704,2008-06-03,01:04:53
39.983844,116.321136,0,130,39602.0450810185,2008-06-03,01:04:55
39.98385,116.321135,0,130,39602.0451041667,2008-06-03,01:04:57
39.983856,116.321135,0,130,39602.0451273148,2008-06-03,01:04:59
39.98386,116.321135,0,129,39602.045150463,2008-06-03,01:05:01
39.983866,116.321134,0,129,39602.0451736111,2008-06-03,01:05:03
39.983871,116.321133,0,129,39602.0451967593,2008-06-03,01:05:05
39.983876,116.321133,0,129,39602.0452199074,2008-06-03,01:05:07
39.983906,116.32113,0,131,39602.0452430556,2008-06-03,01:05:09
39.983944,116.321124,0,131,39602.0452662037,2008-06-03,01:05:11
39.983986,116.321116,0,130,39602.0452893519,2008-06-03,01:05:13
39.984055,116.321118,0,127,39602.0453125,2008-06-03,01:05:15
39.984124,116.321108,0,128,39602.0453356481,2008-06-03,01:05:17
39.984189,116.321099,0,128,39602.0453587963,2008-06-03,01:05:19
39.984272,116.321085,0,128,39602.0453819444,2008-06-03,01:05:21
39.984377,116.321058,0,132,39602.0454050926,2008-06-03,01:05:23
39.984444,116.321039,0,135,39602.0454282407,2008-06-03,01:05:25
39.984533,116.321012,0,135,39602.0454513889,2008-06-03,01:05:27
39.984604,116.320973,0,130,39602.045474537,2008-06-03,01:05:29
39.984685,116.320893,0,129,39602.0454976852,2008-06-03,01:05:31
39.984722,116.320784,0,127,39602.0455208333,2008-06-03,01:05:33
39.984726,116.320629,0,123,39602.0455439815,2008-06-03,01:05:35
39.984722,116.320454,0,123,39602.0455671296,2008-06-03,01:05:37
39.984734,116.320258,0,128,39602.0455902778,2008-06-03,01:05:39
39.984735,116.320061,0,128,39602.0456134259,2008-06-03,01:05:41
39.984743,116.319833,0,129,39602.0456365741,2008-06-03,01:05:43
39.984745,116.319592,0,132,39602.0456597222,2008-06-03,01:05:45
39.984739,116.31933,0,133,39602.0456828704,2008-06-03,01:05:47
39.984733,116.319052,0,133,39602.0457060185,2008-06-03,01:05:49
39.984733,116.31876,0,134,39602.0457291667,2008-06-03,01:05:51
39.984735,116.318469,0,140,39602.0457523148,2008-06-03,01:05:53
39.98473,116.318171,0,143,39602.045775463,2008-06-03,01:05:55
39.984724,116.317873,0,146,39602.0457986111,2008-06-03,01:05:57
39.984716,116.31757,0,149,39602.0458217593,2008-06-03,01:05:59
39.984716,116.31726,0,152,39602.0458449074,2008-06-03,01:06:01
39.984713,116.316961,0,153,39602.0458680556,2008-06-03,01:06:03
39.9847,116.316659,0,153,39602.0458912037,2008-06-03,01:06:05
39.984689,116.31636,0,155,39602.0459143519,2008-06-03,01:06:07
39.984682,116.316056,0,156,39602.0459375,2008-06-03,01:06:09
39.984656,116.315767,0,156,39602.0459606481,2008-06-03,01:06:11
39.984654,116.315469,0,155,39602.0459837963,2008-06-03,01:06:13
39.984649,116.315178,0,158,39602.0460069444,2008-06-03,01:06:15
39.984649,116.314889,0,160,39602.0460300926,2008-06-03,01:06:17
39.984643,116.314593,0,159,39602.0460532407,2008-06-03,01:06:19
39.984625,116.314323,0,152,39602.0460763889,2008-06-03,01:06:21
39.984616,116.314044,0,156,39602.046099537,2008-06-03,01:06:23
39.984603,116.313767,0,159,39602.0461226852,2008-06-03,01:06:25
39.984595,116.313512,0,160,39602.0461458333,2008-06-03,01:06:27
39.984584,116.313273,0,159,39602.0461689815,2008-06-03,01:06:29
39.984589,116.313041,0,157,39602.0461921296,2008-06-03,01:06:31
39.984605,116.312823,0,154,39602.0462152778,2008-06-03,01:06:33
39.984606,116.312629,0,155,39602.0462384259,2008-06-03,01:06:35
39.9846,116.31244,0,156,39602.0462615741,2008-06-03,01:06:37
39.984594,116.312237,0,158,39602.0462847222,2008-06-03,01:06:39
39.984592,116.312039,0,159,39602.0463078704,2008-06-03,01:06:41
39.984593,116.311854,0,160,39602.0463310185,2008-06-03,01:06:43
39.984585,116.311684,0,158,39602.0463541667,2008-06-03,01:06:45
39.984587,116.31155,0,159,39602.0463773148,2008-06-03,01:06:47
39.984598,116.311456,0,161,39602.046400463,2008-06-03,01:06:49
39.984605,116.311388,0,163,39602.0464236111,2008-06-03,01:06:51
39.984587,116.311373,0,162,39602.0464467593,2008-06-03,01:06:53
39.98459,116.311358,0,158,39602.0464699074,2008-06-03,01:06:55
39.984587,116.31136,0,158,39602.0464930556,2008-06-03,01:06:57
39.984587,116.311353,0,159,39602.0465162037,2008-06-03,01:06:59
39.984587,116.311344,0,160,39602.0465393519,2008-06-03,01:07:01
39.984588,116.311333,0,160,39602.0465625,2008-06-03,01:07:03
39.984588,116.311329,0,161,39602.0465856481,2008-06-03,01:07:05
39.984587,116.311329,0,161,39602.0466087963,2008-06-03,01:07:07
39.984587,116.311328,0,161,39602.0466319444,2008-06-03,01:07:09
39.984587,116.311329,0,161,39602.0466550926,2008-06-03,01:07:11
39.984587,116.311334,0,161,39602.0466782407,2008-06-03,01:07:13
39.984586,116.311307,0,161,39602.0467013889,2008-06-03,01:07:15
39.984582,116.311232,0,163,39602.046724537,2008-06-03,01:07:17
39.984584,116.311122,0,161,39602.0467476852,2008-06-03,01:07:19
39.984566,116.310998,0,159,39602.0467708333,2008-06-03,01:07:21
39.984551,116.310851,0,159,39602.0467939815,2008-06-03,01:07:23
39.984542,116.310705,0,159,39602.0468171296,2008-06-03,01:07:25
39.984531,116.310561,0,156,39602.0468402778,2008-06-03,01:07:27
39.984523,116.310422,0,154,39602.0468634259,2008-06-03,01:07:29
39.984515,116.310288,0,150,39602.0468865741,2008-06-03,01:07:31
39.98451,116.310157,0,150,39602.0469097222,2008-06-03,01:07:33
39.984496,116.310053,0,148,39602.0469328704,2008-06-03,01:07:35
39.984483,116.309946,0,144,39602.0469560185,2008-06-03,01:07:37
39.984466,116.309827,0,143,39602.0469791667,2008-06-03,01:07:39
39.98445,116.309699,0,140,39602.0470023148,2008-06-03,01:07:41
39.984442,116.309556,0,139,39602.047025463,2008-06-03,01:07:43
39.984434,116.309396,0,139,39602.0470486111,2008-06-03,01:07:45
39.984431,116.30923,0,140,39602.0470717593,2008-06-03,01:07:47
39.984428,116.309059,0,137,39602.0470949074,2008-06-03,01:07:49
39.984416,116.308891,0,136,39602.0471180556,2008-06-03,01:07:51
39.984397,116.308742,0,134,39602.0471412037,2008-06-03,01:07:53
39.984388,116.30855,0,131,39602.0471643518,2008-06-03,01:07:55
39.984391,116.30833,0,132,39602.0471875,2008-06-03,01:07:57
39.984379,116.30811,0,130,39602.0472106481,2008-06-03,01:07:59
39.984376,116.307894,0,132,39602.0472337963,2008-06-03,01:08:01
39.984368,116.307679,0,131,39602.0472569444,2008-06-03,01:08:03
39.984365,116.307461,0,130,39602.0472800926,2008-06-03,01:08:05
39.984358,116.307268,0,129,39602.0473032407,2008-06-03,01:08:07
39.984354,116.307098,0,126,39602.0473263889,2008-06-03,01:08:09
39.984351,116.306942,0,124,39602.047349537,2008-06-03,01:08:11
39.984353,116.306818,0,123,39602.0473726852,2008-06-03,01:08:13
39.98434,116.306707,0,121,39602.0473958333,2008-06-03,01:08:15
39.984309,116.306602,0,118,39602.0474189815,2008-06-03,01:08:17
39.984319,116.306505,0,119,39602.0474421296,2008-06-03,01:08:19
39.984324,116.306427,0,120,39602.0474652778,2008-06-03,01:08:21
39.984312,116.306327,0,122,39602.0474884259,2008-06-03,01:08:23
39.984312,116.306176,0,123,39602.0475115741,2008-06-03,01:08:25
39.984311,116.306011,0,121,39602.0475347222,2008-06-03,01:08:27
39.984295,116.305844,0,118,39602.0475578704,2008-06-03,01:08:29
39.984282,116.305684,0,117,39602.0475810185,2008-06-03,01:08:31
39.984278,116.305541,0,118,39602.0476041667,2008-06-03,01:08:33
39.984259,116.305408,0,118,39602.0476273148,2008-06-03,01:08:35
39.984249,116.305237,0,119,39602.047650463,2008-06-03,01:08:37
39.98423,116.305119,0,119,39602.0476736111,2008-06-03,01:08:39
39.984205,116.304971,0,117,39602.0476967593,2008-06-03,01:08:41
39.984189,116.304779,0,116,39602.0477199074,2008-06-03,01:08:43
39.984178,116.30457,0,116,39602.0477430556,2008-06-03,01:08:45
39.984169,116.304386,0,115,39602.0477662037,2008-06-03,01:08:47
39.984158,116.30422,0,118,39602.0477893518,2008-06-03,01:08:49
39.984151,116.304054,0,118,39602.0478125,2008-06-03,01:08:51
39.984148,116.303846,0,118,39602.0478356481,2008-06-03,01:08:53
39.984133,116.303607,0,116,39602.0478587963,2008-06-03,01:08:55
39.984122,116.303355,0,115,39602.0478819444,2008-06-03,01:08:57
39.98413,116.303072,0,123,39602.0479050926,2008-06-03,01:08:59
39.984136,116.302839,0,114,39602.0479282407,2008-06-03,01:09:01
39.984126,116.302552,0,118,39602.0479513889,2008-06-03,01:09:03
39.984112,116.302235,0,122,39602.047974537,2008-06-03,01:09:05
39.984103,116.301904,0,126,39602.0479976852,2008-06-03,01:09:07
39.984098,116.301553,0,128,39602.0480208333,2008-06-03,01:09:09
39.984079,116.301194,0,128,39602.0480439815,2008-06-03,01:09:11
39.984058,116.30082,0,128,39602.0480671296,2008-06-03,01:09:13
39.984043,116.300419,0,135,39602.0480902778,2008-06-03,01:09:15
39.984031,116.300019,0,139,39602.0481134259,2008-06-03,01:09:17
39.984039,116.299637,0,144,39602.0481365741,2008-06-03,01:09:19
39.984025,116.29925,0,145,39602.0481597222,2008-06-03,01:09:21
39.984001,116.298848,0,143,39602.0481828704,2008-06-03,01:09:23
39.983983,116.298421,0,142,39602.0482060185,2008-06-03,01:09:25
39.98397,116.297986,0,144,39602.0482291667,2008-06-03,01:09:27
39.983959,116.297539,0,146,39602.0482523148,2008-06-03,01:09:29
39.983944,116.297081,0,146,39602.048275463,2008-06-03,01:09:31
39.983926,116.296634,0,146,39602.0482986111,2008-06-03,01:09:33
39.983902,116.296205,0,146,39602.0483217593,2008-06-03,01:09:35
39.983884,116.295781,0,145,39602.0483449074,2008-06-03,01:09:37
39.983876,116.295367,0,144,39602.0483680556,2008-06-03,01:09:39
39.983859,116.294953,0,139,39602.0483912037,2008-06-03,01:09:41
39.983843,116.294547,0,133,39602.0484143518,2008-06-03,01:09:43
39.983824,116.294155,0,128,39602.0484375,2008-06-03,01:09:45
39.983802,116.293757,0,124,39602.0484606481,2008-06-03,01:09:47
39.983765,116.293363,0,125,39602.0484837963,2008-06-03,01:09:49
39.983716,116.292947,0,126,39602.0485069444,2008-06-03,01:09:51
39.983648,116.292511,0,125,39602.0485300926,2008-06-03,01:09:53
39.983565,116.292056,0,118,39602.0485532407,2008-06-03,01:09:55
39.983464,116.291605,0,117,39602.0485763889,2008-06-03,01:09:57
39.983347,116.291166,0,117,39602.048599537,2008-06-03,01:09:59
39.983221,116.290719,0,115,39602.0486226852,2008-06-03,01:10:01
39.983066,116.290271,0,113,39602.0486458333,2008-06-03,01:10:03
39.982904,116.289847,0,110,39602.0486689815,2008-06-03,01:10:05
39.982738,116.289426,0,108,39602.0486921296,2008-06-03,01:10:07
39.982559,116.289016,0,110,39602.0487152778,2008-06-03,01:10:09
39.982373,116.288631,0,110,39602.0487384259,2008-06-03,01:10:11
39.982182,116.288254,0,113,39602.0487615741,2008-06-03,01:10:13
39.981978,116.287905,0,119,39602.0487847222,2008-06-03,01:10:15
39.981772,116.287573,0,121,39602.0488078704,2008-06-03,01:10:17
39.981571,116.28725,0,124,39602.0488310185,2008-06-03,01:10:19
39.98136,116.286951,0,132,39602.0488541667,2008-06-03,01:10:21
39.981141,116.286656,0,139,39602.0488773148,2008-06-03,01:10:23
39.980905,116.286363,0,143,39602.048900463,2008-06-03,01:10:25
39.980659,116.286061,0,147,39602.0489236111,2008-06-03,01:10:27
39.980399,116.285775,0,149,39602.0489467593,2008-06-03,01:10:29
39.980125,116.285493,0,151,39602.0489699074,2008-06-03,01:10:31
39.979842,116.285208,0,154,39602.0489930556,2008-06-03,01:10:33
39.97956,116.284913,0,154,39602.0490162037,2008-06-03,01:10:35
39.979279,116.284609,0,153,39602.0490393518,2008-06-03,01:10:37
39.978983,116.284306,0,151,39602.0490625,2008-06-03,01:10:39
39.978694,116.284016,0,150,39602.0490856481,2008-06-03,01:10:41
39.978404,116.283716,0,153,39602.0491087963,2008-06-03,01:10:43
39.978113,116.283436,0,154,39602.0491319444,2008-06-03,01:10:45
39.97784,116.28317,0,155,39602.0491550926,2008-06-03,01:10:47
39.977572,116.282923,0,157,39602.0491782407,2008-06-03,01:10:49
39.977316,116.282676,0,156,39602.0492013889,2008-06-03,01:10:51
39.977064,116.282426,0,155,39602.049224537,2008-06-03,01:10:53
39.976813,116.282177,0,157,39602.0492476852,2008-06-03,01:10:55
39.976558,116.281925,0,159,39602.0492708333,2008-06-03,01:10:57
39.9763,116.281664,0,160,39602.0492939815,2008-06-03,01:10:59
39.976045,116.281394,0,162,39602.0493171296,2008-06-03,01:11:01
39.975794,116.281119,0,162,39602.0493402778,2008-06-03,01:11:03
39.975546,116.280829,0,165,39602.0493634259,2008-06-03,01:11:05
39.975297,116.280543,0,166,39602.0493865741,2008-06-03,01:11:07
39.975068,116.280248,0,171,39602.0494097222,2008-06-03,01:11:09
39.974838,116.279929,0,174,39602.0494328704,2008-06-03,01:11:11
39.974615,116.279619,0,178,39602.0494560185,2008-06-03,01:11:13
39.97439,116.279306,0,182,39602.0494791667,2008-06-03,01:11:15
39.974161,116.278978,0,183,39602.0495023148,2008-06-03,01:11:17
39.973943,116.278651,0,183,39602.049525463,2008-06-03,01:11:19
39.973723,116.2783,0,179,39602.0495486111,2008-06-03,01:11:21
39.973504,116.277937,0,173,39602.0495717593,2008-06-03,01:11:23
39.973299,116.277575,0,168,39602.0495949074,2008-06-03,01:11:25
39.973092,116.277208,0,167,39602.0496180556,2008-06-03,01:11:27
39.972888,116.276821,0,165,39602.0496412037,2008-06-03,01:11:29
39.972684,116.27642,0,165,39602.0496643518,2008-06-03,01:11:31
39.972478,116.276013,0,163,39602.0496875,2008-06-03,01:11:33
39.972274,116.275604,0,162,39602.0497106481,2008-06-03,01:11:35
39.972071,116.275187,0,158,39602.0497337963,2008-06-03,01:11:37
39.971878,116.274778,0,147,39602.0497569444,2008-06-03,01:11:39
39.971685,116.274368,0,141,39602.0497800926,2008-06-03,01:11:41
39.971494,116.273968,0,137,39602.0498032407,2008-06-03,01:11:43
39.971314,116.273579,0,136,39602.0498263889,2008-06-03,01:11:45
39.971134,116.273208,0,132,39602.049849537,2008-06-03,01:11:47
39.970956,116.272835,0,136,39602.0498726852,2008-06-03,01:11:49
39.970791,116.272479,0,136,39602.0498958333,2008-06-03,01:11:51
39.970635,116.272136,0,136,39602.0499189815,2008-06-03,01:11:53
39.970481,116.271812,0,138,39602.0499421296,2008-06-03,01:11:55
39.970323,116.27149,0,139,39602.0499652778,2008-06-03,01:11:57
39.970161,116.271188,0,143,39602.0499884259,2008-06-03,01:11:59
39.969986,116.270906,0,147,39602.0500115741,2008-06-03,01:12:01
39.969795,116.270634,0,149,39602.0500347222,2008-06-03,01:12:03
39.969618,116.27039,0,151,39602.0500578704,2008-06-03,01:12:05
39.969425,116.270163,0,154,39602.0500810185,2008-06-03,01:12:07
39.969238,116.269946,0,154,39602.0501041667,2008-06-03,01:12:09
39.969048,116.269745,0,154,39602.0501273148,2008-06-03,01:12:11
39.968839,116.26955,0,156,39602.050150463,2008-06-03,01:12:13
39.96862,116.269355,0,158,39602.0501736111,2008-06-03,01:12:15
39.96839,116.269184,0,162,39602.0501967593,2008-06-03,01:12:17
39.968156,116.269026,0,161,39602.0502199074,2008-06-03,01:12:19
39.967913,116.268894,0,160,39602.0502430556,2008-06-03,01:12:21
39.967664,116.268787,0,158,39602.0502662037,2008-06-03,01:12:23
39.967399,116.268694,0,159,39602.0502893519,2008-06-03,01:12:25
39.967125,116.268591,0,161,39602.0503125,2008-06-03,01:12:27
39.966834,116.268505,0,159,39602.0503356481,2008-06-03,01:12:29
39.96652,116.268434,0,155,39602.0503587963,2008-06-03,01:12:31
39.966193,116.268393,0,152,39602.0503819444,2008-06-03,01:12:33
39.965856,116.268373,0,149,39602.0504050926,2008-06-03,01:12:35
39.965515,116.268384,0,150,39602.0504282407,2008-06-03,01:12:37
39.965174,116.268411,0,152,39602.0504513889,2008-06-03,01:12:39
39.964836,116.268445,0,156,39602.050474537,2008-06-03,01:12:41
39.964493,116.268488,0,159,39602.0504976852,2008-06-03,01:12:43
39.964144,116.268533,0,159,39602.0505208333,2008-06-03,01:12:45
39.963801,116.268576,0,162,39602.0505439815,2008-06-03,01:12:47
39.96346,116.268611,0,162,39602.0505671296,2008-06-03,01:12:49
39.963108,116.268656,0,159,39602.0505902778,2008-06-03,01:12:51
39.962743,116.268702,0,153,39602.0506134259,2008-06-03,01:12:53
39.962374,116.268746,0,147,39602.0506365741,2008-06-03,01:12:55
39.962,116.268792,0,140,39602.0506597222,2008-06-03,01:12:57
39.961629,116.268838,0,137,39602.0506828704,2008-06-03,01:12:59
39.961247,116.268879,0,128,39602.0507060185,2008-06-03,01:13:01
39.960859,116.268927,0,124,39602.0507291667,2008-06-03,01:13:03
39.960471,116.268968,0,118,39602.0507523148,2008-06-03,01:13:05
39.96009,116.269009,0,116,39602.050775463,2008-06-03,01:13:07
39.959707,116.269055,0,114,39602.0507986111,2008-06-03,01:13:09
39.959334,116.269095,0,114,39602.0508217593,2008-06-03,01:13:11
39.95895,116.269148,0,110,39602.0508449074,2008-06-03,01:13:13
39.958572,116.2692,0,108,39602.0508680556,2008-06-03,01:13:15
39.958205,116.269242,0,104,39602.0508912037,2008-06-03,01:13:17
39.957845,116.269284,0,104,39602.0509143519,2008-06-03,01:13:19
39.957481,116.26933,0,105,39602.0509375,2008-06-03,01:13:21
39.95712,116.269368,0,104,39602.0509606482,2008-06-03,01:13:23
39.956767,116.269397,0,105,39602.0509837963,2008-06-03,01:13:25
39.956418,116.269421,0,105,39602.0510069444,2008-06-03,01:13:27
39.956072,116.269449,0,105,39602.0510300926,2008-06-03,01:13:29
39.955732,116.269479,0,105,39602.0510532407,2008-06-03,01:13:31
39.955389,116.269522,0,104,39602.0510763889,2008-06-03,01:13:33
39.955044,116.269567,0,103,39602.051099537,2008-06-03,01:13:35
39.954699,116.269613,0,103,39602.0511226852,2008-06-03,01:13:37
39.954355,116.26965,0,105,39602.0511458333,2008-06-03,01:13:39
39.954009,116.269674,0,106,39602.0511689815,2008-06-03,01:13:41
39.953657,116.269668,0,104,39602.0511921296,2008-06-03,01:13:43
39.953316,116.269629,0,106,39602.0512152778,2008-06-03,01:13:45
39.952964,116.269584,0,106,39602.0512384259,2008-06-03,01:13:47
39.952623,116.269521,0,107,39602.0512615741,2008-06-03,01:13:49
39.952276,116.269463,0,108,39602.0512847222,2008-06-03,01:13:51
39.951935,116.269407,0,116,39602.0513078704,2008-06-03,01:13:53
39.951591,116.269355,0,116,39602.0513310185,2008-06-03,01:13:55
39.951257,116.269303,0,124,39602.0513541667,2008-06-03,01:13:57
39.950927,116.269249,0,125,39602.0513773148,2008-06-03,01:13:59
39.950588,116.269195,0,127,39602.051400463,2008-06-03,01:14:01
39.950251,116.269146,0,133,39602.0514236111,2008-06-03,01:14:03
39.949906,116.269097,0,130,39602.0514467593,2008-06-03,01:14:05
39.949546,116.269047,0,126,39602.0514699074,2008-06-03,01:14:07
39.949197,116.268996,0,123,39602.0514930556,2008-06-03,01:14:09
39.948849,116.268947,0,122,39602.0515162037,2008-06-03,01:14:11
39.94851,116.268902,0,124,39602.0515393519,2008-06-03,01:14:13
39.948179,116.26885,0,124,39602.0515625,2008-06-03,01:14:15
39.947853,116.268802,0,128,39602.0515856481,2008-06-03,01:14:17
39.94755,116.268747,0,128,39602.0516087963,2008-06-03,01:14:19
39.947265,116.268696,0,127,39602.0516319444,2008-06-03,01:14:21
39.946998,116.268656,0,126,39602.0516550926,2008-06-03,01:14:23
39.946742,116.268621,0,126,39602.0516782407,2008-06-03,01:14:25
39.946485,116.268584,0,125,39602.0517013889,2008-06-03,01:14:27
39.946224,116.268547,0,129,39602.051724537,2008-06-03,01:14:29
39.945964,116.268499,0,128,39602.0517476852,2008-06-03,01:14:31
39.945716,116.26846,0,131,39602.0517708333,2008-06-03,01:14:33
39.94547,116.268429,0,129,39602.0517939815,2008-06-03,01:14:35
39.945229,116.268398,0,127,39602.0518171296,2008-06-03,01:14:37
39.944987,116.268361,0,127,39602.0518402778,2008-06-03,01:14:39
39.944744,116.268323,0,126,39602.0518634259,2008-06-03,01:14:41
39.944487,116.268289,0,124,39602.0518865741,2008-06-03,01:14:43
39.944213,116.268251,0,120,39602.0519097222,2008-06-03,01:14:45
39.94393,116.268218,0,116,39602.0519328704,2008-06-03,01:14:47
39.94364,116.268184,0,115,39602.0519560185,2008-06-03,01:14:49
39.943339,116.268158,0,113,39602.0519791667,2008-06-03,01:14:51
39.94303,116.26813,0,109,39602.0520023148,2008-06-03,01:14:53
39.942726,116.268104,0,106,39602.052025463,2008-06-03,01:14:55
39.942419,116.268087,0,104,39602.0520486111,2008-06-03,01:14:57
39.942118,116.268062,0,106,39602.0520717593,2008-06-03,01:14:59
39.941822,116.268044,0,108,39602.0520949074,2008-06-03,01:15:01
39.941536,116.268027,0,107,39602.0521180556,2008-06-03,01:15:03
39.94125,116.268014,0,109,39602.0521412037,2008-06-03,01:15:05
39.940982,116.268001,0,107,39602.0521643519,2008-06-03,01:15:07
39.940715,116.26799,0,109,39602.0521875,2008-06-03,01:15:09
39.940445,116.267984,0,107,39602.0522106481,2008-06-03,01:15:11
39.94017,116.267981,0,109,39602.0522337963,2008-06-03,01:15:13
39.939887,116.267973,0,107,39602.0522569444,2008-06-03,01:15:15
39.939598,116.267961,0,105,39602.0522800926,2008-06-03,01:15:17
39.939302,116.267957,0,106,39602.0523032407,2008-06-03,01:15:19
39.939003,116.267961,0,106,39602.0523263889,2008-06-03,01:15:21
39.938713,116.267964,0,107,39602.052349537,2008-06-03,01:15:23
39.938423,116.267969,0,106,39602.0523726852,2008-06-03,01:15:25
39.938128,116.267978,0,110,39602.0523958333,2008-06-03,01:15:27
39.937831,116.267983,0,113,39602.0524189815,2008-06-03,01:15:29
39.937522,116.26799,0,111,39602.0524421296,2008-06-03,01:15:31
39.937209,116.268006,0,114,39602.0524652778,2008-06-03,01:15:33
39.936893,116.268026,0,118,39602.0524884259,2008-06-03,01:15:35
39.936579,116.26805,0,123,39602.0525115741,2008-06-03,01:15:37
39.936269,116.268071,0,127,39602.0525347222,2008-06-03,01:15:39
39.935955,116.268094,0,129,39602.0525578704,2008-06-03,01:15:41
39.935644,116.268118,0,128,39602.0525810185,2008-06-03,01:15:43
39.935329,116.268143,0,122,39602.0526041667,2008-06-03,01:15:45
39.93501,116.268172,0,124,39602.0526273148,2008-06-03,01:15:47
39.934684,116.268207,0,123,39602.052650463,2008-06-03,01:15:49
39.93434,116.268234,0,124,39602.0526736111,2008-06-03,01:15:51
39.933996,116.268276,0,124,39602.0526967593,2008-06-03,01:15:53
39.93366,116.268312,0,121,39602.0527199074,2008-06-03,01:15:55
39.933309,116.268366,0,121,39602.0527430556,2008-06-03,01:15:57
39.932963,116.268414,0,122,39602.0527662037,2008-06-03,01:15:59
39.932614,116.26847,0,119,39602.0527893519,2008-06-03,01:16:01
39.932283,116.268504,0,121,39602.0528125,2008-06-03,01:16:03
39.93197,116.268555,0,128,39602.0528356481,2008-06-03,01:16:05
39.931664,116.268583,0,128,39602.0528587963,2008-06-03,01:16:07
39.93137,116.268614,0,127,39602.0528819444,2008-06-03,01:16:09
39.931084,116.26865,0,127,39602.0529050926,2008-06-03,01:16:11
39.930811,116.268687,0,127,39602.0529282407,2008-06-03,01:16:13
39.930545,116.268721,0,126,39602.0529513889,2008-06-03,01:16:15
39.930281,116.268763,0,126,39602.052974537,2008-06-03,01:16:17
39.930018,116.268805,0,124,39602.0529976852,2008-06-03,01:16:19
39.929742,116.268846,0,123,39602.0530208333,2008-06-03,01:16:21
39.92945,116.268884,0,127,39602.0530439815,2008-06-03,01:16:23
39.929141,116.268916,0,132,39602.0530671296,2008-06-03,01:16:25
39.928824,116.26894,0,134,39602.0530902778,2008-06-03,01:16:27
39.92851,116.268944,0,133,39602.0531134259,2008-06-03,01:16:29
39.928183,116.268963,0,136,39602.0531365741,2008-06-03,01:16:31
39.927854,116.268982,0,139,39602.0531597222,2008-06-03,01:16:33
39.927519,116.268998,0,141,39602.0531828704,2008-06-03,01:16:35
39.927181,116.269015,0,148,39602.0532060185,2008-06-03,01:16:37
39.926836,116.269032,0,149,39602.0532291667,2008-06-03,01:16:39
39.926491,116.269046,0,145,39602.0532523148,2008-06-03,01:16:41
39.92615,116.26906,0,142,39602.053275463,2008-06-03,01:16:43
39.925802,116.26907,0,137,39602.0532986111,2008-06-03,01:16:45
39.925453,116.269077,0,136,39602.0533217593,2008-06-03,01:16:47
39.925088,116.26908,0,132,39602.0533449074,2008-06-03,01:16:49
39.924718,116.269074,0,124,39602.0533680556,2008-06-03,01:16:51
39.924345,116.269066,0,122,39602.0533912037,2008-06-03,01:16:53
39.923968,116.269054,0,116,39602.0534143519,2008-06-03,01:16:55
39.923594,116.269034,0,111,39602.0534375,2008-06-03,01:16:57
39.923224,116.269022,0,111,39602.0534606481,2008-06-03,01:16:59
39.922844,116.269034,0,115,39602.0534837963,2008-06-03,01:17:01
39.922467,116.269028,0,114,39602.0535069444,2008-06-03,01:17:03
39.922093,116.269026,0,119,39602.0535300926,2008-06-03,01:17:05
39.921723,116.269017,0,119,39602.0535532407,2008-06-03,01:17:07
39.92136,116.269007,0,122,39602.0535763889,2008-06-03,01:17:09
39.921002,116.269001,0,126,39602.053599537,2008-06-03,01:17:11
39.92065,116.268985,0,129,39602.0536226852,2008-06-03,01:17:13
39.920305,116.268976,0,132,39602.0536458333,2008-06-03,01:17:15
39.919972,116.26897,0,133,39602.0536689815,2008-06-03,01:17:17
39.91964,116.268972,0,138,39602.0536921296,2008-06-03,01:17:19
39.91932,116.268962,0,140,39602.0537152778,2008-06-03,01:17:21
39.919011,116.268954,0,141,39602.0537384259,2008-06-03,01:17:23
39.918718,116.268943,0,140,39602.0537615741,2008-06-03,01:17:25
39.918455,116.268929,0,139,39602.0537847222,2008-06-03,01:17:27
39.918193,116.268912,0,137,39602.0538078704,2008-06-03,01:17:29
39.917943,116.268882,0,133,39602.0538310185,2008-06-03,01:17:31
39.917695,116.268858,0,138,39602.0538541667,2008-06-03,01:17:33
39.917436,116.268838,0,136,39602.0538773148,2008-06-03,01:17:35
39.917164,116.268805,0,135,39602.053900463,2008-06-03,01:17:37
39.916889,116.268767,0,139,39602.0539236111,2008-06-03,01:17:39
39.916606,116.268724,0,143,39602.0539467593,2008-06-03,01:17:41
39.91632,116.268678,0,143,39602.0539699074,2008-06-03,01:17:43
39.916034,116.268633,0,144,39602.0539930556,2008-06-03,01:17:45
39.915769,116.268598,0,146,39602.0540162037,2008-06-03,01:17:47
39.915527,116.268554,0,146,39602.0540393519,2008-06-03,01:17:49
39.915293,116.268513,0,143,39602.0540625,2008-06-03,01:17:51
39.915058,116.268475,0,136,39602.0540856481,2008-06-03,01:17:53
39.91483,116.268434,0,133,39602.0541087963,2008-06-03,01:17:55
39.914616,116.268389,0,136,39602.0541319444,2008-06-03,01:17:57
39.914402,116.268325,0,134,39602.0541550926,2008-06-03,01:17:59
39.914206,116.268276,0,132,39602.0541782407,2008-06-03,01:18:01
39.914016,116.268226,0,130,39602.0542013889,2008-06-03,01:18:03
39.913832,116.26818,0,124,39602.054224537,2008-06-03,01:18:05
39.913646,116.268145,0,120,39602.0542476852,2008-06-03,01:18:07
39.913467,116.268109,0,120,39602.0542708333,2008-06-03,01:18:09
39.913308,116.268075,0,119,39602.0542939815,2008-06-03,01:18:11
39.913177,116.268029,0,120,39602.0543171296,2008-06-03,01:18:13
39.913048,116.267972,0,125,39602.0543402778,2008-06-03,01:18:15
39.912909,116.267925,0,120,39602.0543634259,2008-06-03,01:18:17
39.912767,116.267902,0,118,39602.0543865741,2008-06-03,01:18:19
39.912629,116.267875,0,112,39602.0544097222,2008-06-03,01:18:21
39.912478,116.267846,0,109,39602.0544328704,2008-06-03,01:18:23
39.912303,116.267833,0,114,39602.0544560185,2008-06-03,01:18:25
39.912108,116.267821,0,114,39602.0544791667,2008-06-03,01:18:27
39.911888,116.267795,0,113,39602.0545023148,2008-06-03,01:18:29
39.911671,116.267768,0,111,39602.054525463,2008-06-03,01:18:31
39.911454,116.267747,0,112,39602.0545486111,2008-06-03,01:18:33
39.911245,116.267729,0,113,39602.0545717593,2008-06-03,01:18:35
39.911049,116.267702,0,112,39602.0545949074,2008-06-03,01:18:37
39.910855,116.267679,0,113,39602.0546180556,2008-06-03,01:18:39
39.910652,116.267652,0,113,39602.0546412037,2008-06-03,01:18:41
39.910426,116.267642,0,115,39602.0546643519,2008-06-03,01:18:43
39.910187,116.267635,0,116,39602.0546875,2008-06-03,01:18:45
39.909947,116.267627,0,117,39602.0547106481,2008-06-03,01:18:47
39.909713,116.267621,0,117,39602.0547337963,2008-06-03,01:18:49
39.909482,116.267603,0,120,39602.0547569444,2008-06-03,01:18:51
39.909246,116.267612,0,122,39602.0547800926,2008-06-03,01:18:53
39.909016,116.267606,0,123,39602.0548032407,2008-06-03,01:18:55
39.908776,116.267604,0,122,39602.0548263889,2008-06-03,01:18:57
39.908529,116.267606,0,125,39602.054849537,2008-06-03,01:18:59
39.908281,116.267606,0,128,39602.0548726852,2008-06-03,01:19:01
39.908045,116.26761,0,129,39602.0548958333,2008-06-03,01:19:03
39.907827,116.267609,0,131,39602.0549189815,2008-06-03,01:19:05
39.907619,116.267611,0,134,39602.0549421296,2008-06-03,01:19:07
39.907435,116.267605,0,135,39602.0549652778,2008-06-03,01:19:09
39.907261,116.267603,0,136,39602.0549884259,2008-06-03,01:19:11
39.907104,116.267599,0,139,39602.0550115741,2008-06-03,01:19:13
39.906977,116.267595,0,143,39602.0550347222,2008-06-03,01:19:15
39.906873,116.267598,0,142,39602.0550578704,2008-06-03,01:19:17
39.906803,116.267583,0,143,39602.0550810185,2008-06-03,01:19:19
39.906781,116.267588,0,147,39602.0551041667,2008-06-03,01:19:21
39.90679,116.267596,0,147,39602.0551273148,2008-06-03,01:19:23
39.9068,116.2676,0,144,39602.055150463,2008-06-03,01:19:25
39.906802,116.2676,0,144,39602.0551736111,2008-06-03,01:19:27
39.906796,116.2676,0,143,39602.0551967593,2008-06-03,01:19:29
39.906733,116.267618,0,147,39602.0552199074,2008-06-03,01:19:31
39.906668,116.267613,0,146,39602.0552430556,2008-06-03,01:19:33
39.906621,116.267621,0,146,39602.0552662037,2008-06-03,01:19:35
39.906551,116.267619,0,148,39602.0552893518,2008-06-03,01:19:37
39.906485,116.267626,0,149,39602.0553125,2008-06-03,01:19:39
39.90642,116.26763,0,153,39602.0553356481,2008-06-03,01:19:41
39.906372,116.267604,0,155,39602.0553587963,2008-06-03,01:19:43
39.906356,116.267592,0,156,39602.0553819444,2008-06-03,01:19:45
39.90635,116.267578,0,158,39602.0554050926,2008-06-03,01:19:47
39.906333,116.26755,0,159,39602.0554282407,2008-06-03,01:19:49
39.906323,116.267491,0,159,39602.0554513889,2008-06-03,01:19:51
39.906318,116.267401,0,161,39602.055474537,2008-06-03,01:19:53
39.906316,116.267302,0,161,39602.0554976852,2008-06-03,01:19:55
39.906312,116.267194,0,162,39602.0555208333,2008-06-03,01:19:57
39.906297,116.267073,0,163,39602.0555439815,2008-06-03,01:19:59
39.906287,116.26692,0,165,39602.0555671296,2008-06-03,01:20:01
39.90628,116.266754,0,166,39602.0555902778,2008-06-03,01:20:03
39.906266,116.266581,0,167,39602.0556134259,2008-06-03,01:20:05
39.906245,116.266379,0,171,39602.0556365741,2008-06-03,01:20:07
39.906229,116.266191,0,172,39602.0556597222,2008-06-03,01:20:09
39.906217,116.266001,0,173,39602.0556828704,2008-06-03,01:20:11
39.906208,116.265797,0,174,39602.0557060185,2008-06-03,01:20:13
39.906164,116.26561,0,175,39602.0557291667,2008-06-03,01:20:15
39.906119,116.265401,0,176,39602.0557523148,2008-06-03,01:20:17
39.906097,116.265166,0,177,39602.055775463,2008-06-03,01:20:19
39.90607,116.26493,0,179,39602.0557986111,2008-06-03,01:20:21
39.906093,116.264674,0,181,39602.0558217593,2008-06-03,01:20:23
39.906098,116.26444,0,182,39602.0558449074,2008-06-03,01:20:25
39.906101,116.264214,0,184,39602.0558680556,2008-06-03,01:20:27
39.906114,116.263976,0,186,39602.0558912037,2008-06-03,01:20:29
39.906147,116.263713,0,188,39602.0559143518,2008-06-03,01:20:31
39.90617,116.263436,0,193,39602.0559375,2008-06-03,01:20:33
39.9062,116.26318,0,193,39602.0559606481,2008-06-03,01:20:35
39.906225,116.262938,0,194,39602.0559837963,2008-06-03,01:20:37
39.906278,116.262684,0,199,39602.0560069444,2008-06-03,01:20:39
39.906352,116.262522,0,200,39602.0560300926,2008-06-03,01:20:41
39.906346,116.262403,0,201,39602.0560532407,2008-06-03,01:20:43
39.906338,116.262302,0,203,39602.0560763889,2008-06-03,01:20:45
39.906337,116.262225,0,203,39602.056099537,2008-06-03,01:20:47
39.906345,116.262162,0,204,39602.0561226852,2008-06-03,01:20:49
39.90634,116.262133,0,203,39602.0561458333,2008-06-03,01:20:51
39.906343,116.262101,0,202,39602.0561689815,2008-06-03,01:20:53
39.906338,116.262095,0,203,39602.0561921296,2008-06-03,01:20:55
39.906338,116.262093,0,203,39602.0562152778,2008-06-03,01:20:57
39.906337,116.262089,0,204,39602.0562384259,2008-06-03,01:20:59
39.906337,116.262081,0,204,39602.0562615741,2008-06-03,01:21:01
39.906331,116.262052,0,205,39602.0562847222,2008-06-03,01:21:03
39.906332,116.26197,0,204,39602.0563078704,2008-06-03,01:21:05
39.906336,116.261878,0,204,39602.0563310185,2008-06-03,01:21:07
39.906321,116.261793,0,205,39602.0563541667,2008-06-03,01:21:09
39.906326,116.261664,0,210,39602.0563773148,2008-06-03,01:21:11
39.906321,116.261531,0,213,39602.056400463,2008-06-03,01:21:13
39.906318,116.261387,0,216,39602.0564236111,2008-06-03,01:21:15
39.906307,116.261242,0,218,39602.0564467593,2008-06-03,01:21:17
39.906295,116.261106,0,217,39602.0564699074,2008-06-03,01:21:19
39.906285,116.260979,0,217,39602.0564930556,2008-06-03,01:21:21
39.906278,116.260852,0,217,39602.0565162037,2008-06-03,01:21:23
39.906287,116.26072,0,216,39602.0565393518,2008-06-03,01:21:25
39.906287,116.260593,0,214,39602.0565625,2008-06-03,01:21:27
39.906267,116.260502,0,215,39602.0565856481,2008-06-03,01:21:29
39.906258,116.260428,0,216,39602.0566087963,2008-06-03,01:21:31
39.906243,116.260352,0,218,39602.0566319444,2008-06-03,01:21:33
39.906229,116.260273,0,220,39602.0566550926,2008-06-03,01:21:35
39.906229,116.260175,0,220,39602.0566782407,2008-06-03,01:21:37
39.90623,116.260102,0,225,39602.0567013889,2008-06-03,01:21:39
39.90622,116.260044,0,229,39602.056724537,2008-06-03,01:21:41
39.906218,116.259989,0,227,39602.0567476852,2008-06-03,01:21:43
39.906175,116.259923,0,228,39602.0567708333,2008-06-03,01:21:45
39.906132,116.25983,0,229,39602.0567939815,2008-06-03,01:21:47
39.906145,116.259685,0,233,39602.0568171296,2008-06-03,01:21:49
39.906188,116.259474,0,233,39602.0568402778,2008-06-03,01:21:51
39.906233,116.259215,0,235,39602.0568634259,2008-06-03,01:21:53
39.906259,116.25905,0,231,39602.0568865741,2008-06-03,01:21:55
39.906195,116.258716,0,199,39602.0581597222,2008-06-03,01:23:45
39.9062,116.258679,0,196,39602.0581828704,2008-06-03,01:23:47
39.90621,116.2586,0,197,39602.0582060185,2008-06-03,01:23:49
39.906209,116.258533,0,197,39602.0582291667,2008-06-03,01:23:51
39.906203,116.258443,0,199,39602.0582523148,2008-06-03,01:23:53
39.906207,116.258308,0,199,39602.058275463,2008-06-03,01:23:55
39.906203,116.258152,0,202,39602.0582986111,2008-06-03,01:23:57
39.906193,116.257993,0,203,39602.0583217593,2008-06-03,01:23:59
39.906163,116.257837,0,200,39602.0583449074,2008-06-03,01:24:01
39.906113,116.257674,0,198,39602.0583680556,2008-06-03,01:24:03
39.906114,116.257419,0,189,39602.0583912037,2008-06-03,01:24:05
39.906092,116.257167,0,185,39602.0584143519,2008-06-03,01:24:07
39.906104,116.256858,0,183,39602.0584375,2008-06-03,01:24:09
39.906076,116.256551,0,193,39602.0584606482,2008-06-03,01:24:11
39.906108,116.256226,0,189,39602.0584837963,2008-06-03,01:24:13
39.90613,116.255913,0,193,39602.0585069444,2008-06-03,01:24:15
39.906136,116.255642,0,196,39602.0585300926,2008-06-03,01:24:17
39.90611,116.255411,0,194,39602.0585532407,2008-06-03,01:24:19
39.906097,116.255186,0,191,39602.0585763889,2008-06-03,01:24:21
39.906106,116.25496,0,189,39602.058599537,2008-06-03,01:24:23
39.906111,116.25476,0,186,39602.0586226852,2008-06-03,01:24:25
39.906106,116.254587,0,183,39602.0586458333,2008-06-03,01:24:27
39.9061,116.254433,0,184,39602.0586689815,2008-06-03,01:24:29
39.906099,116.254245,0,187,39602.0586921296,2008-06-03,01:24:31
39.906114,116.254027,0,188,39602.0587152778,2008-06-03,01:24:33
39.906142,116.253795,0,186,39602.0587384259,2008-06-03,01:24:35
39.906149,116.25355,0,184,39602.0587615741,2008-06-03,01:24:37
39.906139,116.253284,0,178,39602.0587847222,2008-06-03,01:24:39
39.90613,116.253024,0,172,39602.0588078704,2008-06-03,01:24:41
39.906114,116.252769,0,172,39602.0588310185,2008-06-03,01:24:43
39.906129,116.252455,0,179,39602.0588541667,2008-06-03,01:24:45
39.906139,116.252138,0,184,39602.0588773148,2008-06-03,01:24:47
39.906136,116.251829,0,188,39602.058900463,2008-06-03,01:24:49
39.906132,116.251516,0,186,39602.0589236111,2008-06-03,01:24:51
39.906152,116.251217,0,183,39602.0589467593,2008-06-03,01:24:53
39.906162,116.25092,0,184,39602.0589699074,2008-06-03,01:24:55
39.906187,116.250624,0,195,39602.0589930556,2008-06-03,01:24:57
39.906223,116.250317,0,195,39602.0590162037,2008-06-03,01:24:59
39.906222,116.250036,0,188,39602.0590393519,2008-06-03,01:25:01
39.906229,116.249765,0,185,39602.0590625,2008-06-03,01:25:03
39.90623,116.249528,0,180,39602.0590856481,2008-06-03,01:25:05
39.906222,116.24932,0,183,39602.0591087963,2008-06-03,01:25:07
39.906201,116.24912,0,187,39602.0591319444,2008-06-03,01:25:09
39.906219,116.248878,0,187,39602.0591550926,2008-06-03,01:25:11
39.906223,116.2486,0,182,39602.0591782407,2008-06-03,01:25:13
39.90623,116.248278,0,181,39602.0592013889,2008-06-03,01:25:15
39.906248,116.247937,0,168,39602.059224537,2008-06-03,01:25:17
39.906262,116.247583,0,167,39602.0592476852,2008-06-03,01:25:19
39.906265,116.247258,0,171,39602.0592708333,2008-06-03,01:25:21
39.906266,116.247002,0,177,39602.0592939815,2008-06-03,01:25:23
39.906262,116.246806,0,175,39602.0593171296,2008-06-03,01:25:25
39.906256,116.246625,0,174,39602.0593402778,2008-06-03,01:25:27
39.906268,116.24644,0,172,39602.0593634259,2008-06-03,01:25:29
39.906266,116.246264,0,171,39602.0593865741,2008-06-03,01:25:31
39.906263,116.246077,0,168,39602.0594097222,2008-06-03,01:25:33
39.906267,116.24587,0,166,39602.0594328704,2008-06-03,01:25:35
39.906259,116.245654,0,165,39602.0594560185,2008-06-03,01:25:37
39.906249,116.24545,0,161,39602.0594791667,2008-06-03,01:25:39
39.906247,116.245257,0,163,39602.0595023148,2008-06-03,01:25:41
39.906254,116.24507,0,164,39602.059525463,2008-06-03,01:25:43
39.906254,116.24491,0,162,39602.0595486111,2008-06-03,01:25:45
39.906249,116.244801,0,164,39602.0595717593,2008-06-03,01:25:47
39.906255,116.244717,0,167,39602.0595949074,2008-06-03,01:25:49
39.906265,116.244676,0,164,39602.0596180556,2008-06-03,01:25:51
39.906276,116.244648,0,167,39602.0596412037,2008-06-03,01:25:53
39.906303,116.244614,0,167,39602.0596643519,2008-06-03,01:25:55
39.906377,116.244597,0,167,39602.0596875,2008-06-03,01:25:57
39.906453,116.244602,0,167,39602.0597106481,2008-06-03,01:25:59
39.906516,116.244601,0,170,39602.0597337963,2008-06-03,01:26:01
39.906573,116.244605,0,171,39602.0597569444,2008-06-03,01:26:03
39.906635,116.2446,0,164,39602.0597800926,2008-06-03,01:26:05
39.906677,116.244583,0,164,39602.0598032407,2008-06-03,01:26:07
39.906691,116.244567,0,163,39602.0598263889,2008-06-03,01:26:09
39.906689,116.244572,0,162,39602.059849537,2008-06-03,01:26:11
39.90669,116.244572,0,164,39602.0598726852,2008-06-03,01:26:13
39.906691,116.244571,0,164,39602.0598958333,2008-06-03,01:26:15
39.906693,116.24457,0,164,39602.0599189815,2008-06-03,01:26:17
39.906696,116.244568,0,164,39602.0599421296,2008-06-03,01:26:19
39.906698,116.244566,0,164,39602.0599652778,2008-06-03,01:26:21
39.906704,116.244563,0,164,39602.0599884259,2008-06-03,01:26:23
39.906745,116.244572,0,163,39602.0600115741,2008-06-03,01:26:25
39.906769,116.244589,0,161,39602.0600347222,2008-06-03,01:26:27
39.906776,116.244607,0,164,39602.0600578704,2008-06-03,01:26:29
39.906783,116.244629,0,164,39602.0600810185,2008-06-03,01:26:31
39.906797,116.244658,0,166,39602.0601041667,2008-06-03,01:26:33
39.906793,116.244698,0,166,39602.0601273148,2008-06-03,01:26:35
39.906784,116.244741,0,167,39602.060150463,2008-06-03,01:26:37
39.906781,116.244772,0,167,39602.0601736111,2008-06-03,01:26:39
39.906773,116.244804,0,167,39602.0601967593,2008-06-03,01:26:41
39.90677,116.244836,0,170,39602.0602199074,2008-06-03,01:26:43
39.906762,116.24486,0,171,39602.0602430556,2008-06-03,01:26:45
39.906748,116.244897,0,171,39602.0602662037,2008-06-03,01:26:47
39.906751,116.244932,0,172,39602.0602893519,2008-06-03,01:26:49
39.906763,116.244968,0,172,39602.0603125,2008-06-03,01:26:51
39.906779,116.24498,0,174,39602.0603356481,2008-06-03,01:26:53
39.906787,116.244998,0,176,39602.0603587963,2008-06-03,01:26:55
39.906801,116.245014,0,178,39602.0603819444,2008-06-03,01:26:57
39.906823,116.245014,0,181,39602.0604050926,2008-06-03,01:26:59
39.906854,116.245021,0,184,39602.0604282407,2008-06-03,01:27:01
39.906875,116.245019,0,184,39602.0604513889,2008-06-03,01:27:03
39.906895,116.24502,0,185,39602.060474537,2008-06-03,01:27:05
39.906914,116.245013,0,187,39602.0604976852,2008-06-03,01:27:07
39.90694,116.245012,0,188,39602.0605208333,2008-06-03,01:27:09
39.907002,116.24512,0,184,39602.0605439815,2008-06-03,01:27:11
39.907029,116.245148,0,182,39602.0605671296,2008-06-03,01:27:13
39.907059,116.245164,0,178,39602.0605902778,2008-06-03,01:27:15
39.907072,116.245186,0,179,39602.0606134259,2008-06-03,01:27:17
39.907093,116.2452,0,179,39602.0606365741,2008-06-03,01:27:19
39.90712,116.245198,0,179,39602.0606597222,2008-06-03,01:27:21
39.907151,116.245206,0,177,39602.0606828704,2008-06-03,01:27:23
39.907176,116.245212,0,178,39602.0607060185,2008-06-03,01:27:25
39.907178,116.245246,0,181,39602.0607291667,2008-06-03,01:27:27
39.907197,116.245257,0,181,39602.0607523148,2008-06-03,01:27:29
39.907218,116.245255,0,180,39602.060775463,2008-06-03,01:27:31
39.907244,116.245254,0,181,39602.0607986111,2008-06-03,01:27:33
39.907252,116.245254,0,183,39602.0608217593,2008-06-03,01:27:35
39.907264,116.245251,0,183,39602.0608449074,2008-06-03,01:27:37
39.907283,116.245246,0,183,39602.0608680556,2008-06-03,01:27:39
39.907319,116.245251,0,184,39602.0608912037,2008-06-03,01:27:41
39.907333,116.245257,0,185,39602.0609143519,2008-06-03,01:27:43
39.907349,116.245267,0,185,39602.0609375,2008-06-03,01:27:45
39.90738,116.245268,0,187,39602.0609606481,2008-06-03,01:27:47
39.907415,116.245268,0,188,39602.0609837963,2008-06-03,01:27:49
39.907445,116.245263,0,192,39602.0610069444,2008-06-03,01:27:51
39.907457,116.245263,0,193,39602.0610300926,2008-06-03,01:27:53
39.907476,116.245267,0,194,39602.0610532407,2008-06-03,01:27:55
39.907493,116.245275,0,195,39602.0610763889,2008-06-03,01:27:57
39.907512,116.245274,0,196,39602.061099537,2008-06-03,01:27:59
39.907524,116.245275,0,196,39602.0611226852,2008-06-03,01:28:01
39.907534,116.245283,0,197,39602.0611458333,2008-06-03,01:28:03
39.907608,116.245272,0,197,39602.0611689815,2008-06-03,01:28:05
39.907618,116.245271,0,198,39602.0611921296,2008-06-03,01:28:07
39.907619,116.245274,0,198,39602.0612152778,2008-06-03,01:28:09
39.907621,116.245275,0,198,39602.0612384259,2008-06-03,01:28:11
39.907622,116.245274,0,198,39602.0612615741,2008-06-03,01:28:13
39.907623,116.245268,0,198,39602.0612847222,2008-06-03,01:28:15
39.907651,116.245249,0,198,39602.0613078704,2008-06-03,01:28:17
39.907721,116.245225,0,199,39602.0613310185,2008-06-03,01:28:19
39.907797,116.245196,0,200,39602.0613541667,2008-06-03,01:28:21
39.907824,116.245193,0,201,39602.0613773148,2008-06-03,01:28:23
39.907879,116.245219,0,202,39602.061400463,2008-06-03,01:28:25
39.90791,116.245247,0,204,39602.0614236111,2008-06-03,01:28:27
39.907928,116.245279,0,204,39602.0614467593,2008-06-03,01:28:29
39.90796,116.245302,0,205,39602.0614699074,2008-06-03,01:28:31
39.907988,116.245322,0,206,39602.0614930556,2008-06-03,01:28:33
39.908018,116.245348,0,206,39602.0615162037,2008-06-03,01:28:35
39.908029,116.245365,0,206,39602.0615393519,2008-06-03,01:28:37
39.908029,116.245373,0,207,39602.0615625,2008-06-03,01:28:39
39.908025,116.245384,0,206,39602.0615856481,2008-06-03,01:28:41
39.908022,116.245391,0,206,39602.0616087963,2008-06-03,01:28:43
39.908021,116.24539,0,206,39602.0616319444,2008-06-03,01:28:45
39.908022,116.245387,0,206,39602.0616550926,2008-06-03,01:28:47
39.908022,116.245386,0,206,39602.0616782407,2008-06-03,01:28:49
39.908029,116.245371,0,206,39602.0617013889,2008-06-03,01:28:51
39.908039,116.245354,0,206,39602.061724537,2008-06-03,01:28:53
39.908082,116.245298,0,206,39602.0617476852,2008-06-03,01:28:55
39.908099,116.245269,0,206,39602.0617708333,2008-06-03,01:28:57
39.908117,116.245261,0,206,39602.0617939815,2008-06-03,01:28:59
39.908129,116.245262,0,206,39602.0618171296,2008-06-03,01:29:01
39.908137,116.245269,0,206,39602.0618402778,2008-06-03,01:29:03
39.908147,116.245284,0,206,39602.0618634259,2008-06-03,01:29:05
39.908148,116.245284,0,206,39602.0618865741,2008-06-03,01:29:07
39.908157,116.245292,0,205,39602.0619097222,2008-06-03,01:29:09
39.908175,116.245309,0,205,39602.0619328704,2008-06-03,01:29:11
39.908198,116.245323,0,205,39602.0619560185,2008-06-03,01:29:13
39.908203,116.245324,0,205,39602.0619791667,2008-06-03,01:29:15
39.908205,116.245322,0,204,39602.0620023148,2008-06-03,01:29:17
39.908216,116.245327,0,204,39602.062025463,2008-06-03,01:29:19
39.908233,116.245328,0,204,39602.0620486111,2008-06-03,01:29:21
39.908245,116.245322,0,203,39602.0620717593,2008-06-03,01:29:23
39.908273,116.245339,0,203,39602.0620949074,2008-06-03,01:29:25
39.908287,116.245334,0,203,39602.0621180556,2008-06-03,01:29:27
39.908314,116.245321,0,202,39602.0621412037,2008-06-03,01:29:29
39.908326,116.245274,0,202,39602.0621643519,2008-06-03,01:29:31
39.90833,116.245231,0,202,39602.0621875,2008-06-03,01:29:33
39.908328,116.245209,0,201,39602.0622106481,2008-06-03,01:29:35
39.908336,116.245211,0,201,39602.0622337963,2008-06-03,01:29:37
39.908339,116.245215,0,200,39602.0622569444,2008-06-03,01:29:39
39.908337,116.245232,0,200,39602.0622800926,2008-06-03,01:29:41
39.908341,116.245266,0,200,39602.0623032407,2008-06-03,01:29:43
39.908345,116.245307,0,199,39602.0623263889,2008-06-03,01:29:45
39.908342,116.245349,0,199,39602.062349537,2008-06-03,01:29:47
39.908337,116.245396,0,199,39602.0623726852,2008-06-03,01:29:49
39.908303,116.245388,0,198,39602.0623958333,2008-06-03,01:29:51
39.908292,116.245224,0,198,39602.0624189815,2008-06-03,01:29:53
39.90825,116.245106,0,197,39602.0624421296,2008-06-03,01:29:55
39.908214,116.24513,0,196,39602.0624652778,2008-06-03,01:29:57
39.908185,116.245126,0,195,39602.0624884259,2008-06-03,01:29:59
39.90816,116.245115,0,192,39602.0625115741,2008-06-03,01:30:01
39.908143,116.245103,0,189,39602.0625347222,2008-06-03,01:30:03
39.908125,116.245086,0,186,39602.0625578704,2008-06-03,01:30:05
39.908113,116.24507,0,182,39602.0625810185,2008-06-03,01:30:07
39.908102,116.245054,0,179,39602.0626041667,2008-06-03,01:30:09
39.908081,116.245036,0,177,39602.0626273148,2008-06-03,01:30:11
39.908069,116.245016,0,174,39602.062650463,2008-06-03,01:30:13
39.908032,116.244992,0,175,39602.0626736111,2008-06-03,01:30:15
39.908018,116.24497,0,176,39602.0626967593,2008-06-03,01:30:17
39.90799,116.244971,0,178,39602.0627199074,2008-06-03,01:30:19
39.907974,116.244962,0,181,39602.0627430556,2008-06-03,01:30:21
39.90796,116.244941,0,182,39602.0627662037,2008-06-03,01:30:23
39.907956,116.244913,0,183,39602.0627893518,2008-06-03,01:30:25
39.90796,116.24487,0,183,39602.0628125,2008-06-03,01:30:27
39.907951,116.244865,0,186,39602.0628356481,2008-06-03,01:30:29
39.907956,116.244839,0,187,39602.0628587963,2008-06-03,01:30:31
39.90797,116.2448,0,190,39602.0628819444,2008-06-03,01:30:33
39.907985,116.244775,0,193,39602.0629050926,2008-06-03,01:30:35
39.908,116.244746,0,195,39602.0629282407,2008-06-03,01:30:37
39.908015,116.244709,0,197,39602.0629513889,2008-06-03,01:30:39
39.908012,116.244688,0,202,39602.062974537,2008-06-03,01:30:41
39.908009,116.244649,0,204,39602.0629976852,2008-06-03,01:30:43
39.908007,116.24461,0,206,39602.0630208333,2008-06-03,01:30:45
39.908022,116.244588,0,207,39602.0630439815,2008-06-03,01:30:47
39.90803,116.244544,0,205,39602.0630671296,2008-06-03,01:30:49
39.90801,116.2445,0,209,39602.0630902778,2008-06-03,01:30:51
39.907996,116.244443,0,204,39602.0631134259,2008-06-03,01:30:53
39.907996,116.244398,0,205,39602.0631365741,2008-06-03,01:30:55
39.907976,116.244353,0,202,39602.0631597222,2008-06-03,01:30:57
39.907962,116.244306,0,203,39602.0631828704,2008-06-03,01:30:59
39.907943,116.24427,0,205,39602.0632060185,2008-06-03,01:31:01
39.907951,116.244216,0,213,39602.0632291667,2008-06-03,01:31:03
39.907924,116.244167,0,216,39602.0632523148,2008-06-03,01:31:05
39.907895,116.244129,0,220,39602.063275463,2008-06-03,01:31:07
39.907883,116.244152,0,222,39602.0632986111,2008-06-03,01:31:09
39.907886,116.244156,0,219,39602.0633217593,2008-06-03,01:31:11
39.907886,116.244143,0,218,39602.0633449074,2008-06-03,01:31:13
39.907884,116.244123,0,223,39602.0633680556,2008-06-03,01:31:15
39.907888,116.244095,0,224,39602.0633912037,2008-06-03,01:31:17
39.907885,116.244063,0,226,39602.0634143518,2008-06-03,01:31:19
39.907847,116.244035,0,224,39602.0634375,2008-06-03,01:31:21
39.907795,116.244019,0,220,39602.0634606481,2008-06-03,01:31:23
39.90776,116.243996,0,218,39602.0634837963,2008-06-03,01:31:25
39.907718,116.243976,0,217,39602.0635069444,2008-06-03,01:31:27
39.90769,116.243953,0,217,39602.0635300926,2008-06-03,01:31:29
39.90764,116.243945,0,215,39602.0635532407,2008-06-03,01:31:31
39.907601,116.243932,0,213,39602.0635763889,2008-06-03,01:31:33
39.907564,116.243919,0,215,39602.063599537,2008-06-03,01:31:35
39.907524,116.243914,0,215,39602.0636226852,2008-06-03,01:31:37
39.907495,116.24391,0,216,39602.0636458333,2008-06-03,01:31:39
39.907454,116.243914,0,215,39602.0636689815,2008-06-03,01:31:41
39.907425,116.243919,0,216,39602.0636921296,2008-06-03,01:31:43
39.907404,116.243915,0,216,39602.0637152778,2008-06-03,01:31:45
39.907373,116.243914,0,215,39602.0637384259,2008-06-03,01:31:47
39.907366,116.243911,0,211,39602.0637615741,2008-06-03,01:31:49
39.907368,116.24388,0,211,39602.0637847222,2008-06-03,01:31:51
39.907356,116.243845,0,205,39602.0638078704,2008-06-03,01:31:53
39.907349,116.243815,0,203,39602.0638310185,2008-06-03,01:31:55
39.907353,116.243789,0,202,39602.0638541667,2008-06-03,01:31:57
39.907361,116.243763,0,199,39602.0638773148,2008-06-03,01:31:59
39.907362,116.243736,0,194,39602.063900463,2008-06-03,01:32:01
39.907363,116.243702,0,190,39602.0639236111,2008-06-03,01:32:03
39.907359,116.243671,0,190,39602.0639467593,2008-06-03,01:32:05
39.907366,116.243642,0,189,39602.0639699074,2008-06-03,01:32:07
39.907368,116.243611,0,188,39602.0639930556,2008-06-03,01:32:09
39.907366,116.243578,0,186,39602.0640162037,2008-06-03,01:32:11
39.907363,116.243548,0,185,39602.0640393518,2008-06-03,01:32:13
39.907362,116.243521,0,185,39602.0640625,2008-06-03,01:32:15
39.907366,116.243497,0,183,39602.0640856481,2008-06-03,01:32:17
39.907368,116.243467,0,183,39602.0641087963,2008-06-03,01:32:19
39.907369,116.243433,0,182,39602.0641319444,2008-06-03,01:32:21
39.90736,116.243398,0,181,39602.0641550926,2008-06-03,01:32:23
39.907359,116.243374,0,181,39602.0641782407,2008-06-03,01:32:25
39.907362,116.243344,0,180,39602.0642013889,2008-06-03,01:32:27
39.907358,116.243309,0,178,39602.064224537,2008-06-03,01:32:29
39.907359,116.243291,0,178,39602.0642476852,2008-06-03,01:32:31
39.907369,116.243278,0,178,39602.0642708333,2008-06-03,01:32:33
39.907379,116.243273,0,180,39602.0642939815,2008-06-03,01:32:35
39.907385,116.243273,0,180,39602.0643171296,2008-06-03,01:32:37
39.907394,116.243273,0,180,39602.0643402778,2008-06-03,01:32:39
39.9074,116.243277,0,181,39602.0643634259,2008-06-03,01:32:41
39.907406,116.243281,0,181,39602.0643865741,2008-06-03,01:32:43
39.907411,116.243286,0,181,39602.0644097222,2008-06-03,01:32:45
39.907418,116.243296,0,182,39602.0644328704,2008-06-03,01:32:47
39.907431,116.243296,0,182,39602.0644560185,2008-06-03,01:32:49
39.907454,116.243337,0,182,39602.0644791667,2008-06-03,01:32:51
39.907464,116.243331,0,183,39602.0645023148,2008-06-03,01:32:53
39.907474,116.243342,0,183,39602.064525463,2008-06-03,01:32:55
39.907485,116.243342,0,183,39602.0645486111,2008-06-03,01:32:57
39.9075,116.243346,0,184,39602.0645717593,2008-06-03,01:32:59
39.907524,116.243352,0,185,39602.0645949074,2008-06-03,01:33:01
39.907549,116.243366,0,185,39602.0646180556,2008-06-03,01:33:03
39.907558,116.243384,0,186,39602.0646412037,2008-06-03,01:33:05
39.907581,116.243409,0,186,39602.0646643518,2008-06-03,01:33:07
39.907587,116.243425,0,187,39602.0646875,2008-06-03,01:33:09
39.907585,116.243442,0,188,39602.0647106481,2008-06-03,01:33:11
39.907573,116.24347,0,189,39602.0647337963,2008-06-03,01:33:13
39.907538,116.243488,0,190,39602.0647569444,2008-06-03,01:33:15
39.907538,116.243486,0,191,39602.0647800926,2008-06-03,01:33:17
39.907543,116.243486,0,192,39602.0648032407,2008-06-03,01:33:19
39.90756,116.243488,0,192,39602.0648263889,2008-06-03,01:33:21
39.90763,116.243527,0,188,39602.064849537,2008-06-03,01:33:23
39.907664,116.243545,0,188,39602.0648726852,2008-06-03,01:33:25
39.907704,116.243572,0,187,39602.0648958333,2008-06-03,01:33:27
39.907737,116.243583,0,186,39602.0649189815,2008-06-03,01:33:29
39.907752,116.243581,0,187,39602.0649421296,2008-06-03,01:33:31
39.907764,116.243577,0,187,39602.0649652778,2008-06-03,01:33:33
39.907773,116.243575,0,188,39602.0649884259,2008-06-03,01:33:35
39.907778,116.243572,0,188,39602.0650115741,2008-06-03,01:33:37
39.907776,116.243566,0,188,39602.0650347222,2008-06-03,01:33:39
39.907778,116.243556,0,188,39602.0650578704,2008-06-03,01:33:41
39.90778,116.243556,0,188,39602.0650810185,2008-06-03,01:33:43
39.907781,116.243556,0,189,39602.0651041667,2008-06-03,01:33:45
39.907783,116.243556,0,189,39602.0651273148,2008-06-03,01:33:47
39.907784,116.243555,0,189,39602.065150463,2008-06-03,01:33:49
39.907786,116.243555,0,189,39602.0651736111,2008-06-03,01:33:51
39.907789,116.243554,0,189,39602.0651967593,2008-06-03,01:33:53
39.90779,116.243554,0,189,39602.0652199074,2008-06-03,01:33:55
39.907793,116.243553,0,189,39602.0652430556,2008-06-03,01:33:57
39.907797,116.243552,0,188,39602.0652662037,2008-06-03,01:33:59
39.9078,116.243551,0,188,39602.0652893518,2008-06-03,01:34:01
39.907801,116.243551,0,188,39602.0653125,2008-06-03,01:34:03
39.907801,116.243551,0,188,39602.0653356481,2008-06-03,01:34:05
39.907801,116.243551,0,188,39602.0653587963,2008-06-03,01:34:07
39.907806,116.24355,0,188,39602.0653819444,2008-06-03,01:34:09
39.907844,116.243554,0,188,39602.0654050926,2008-06-03,01:34:11
39.907879,116.243546,0,189,39602.0654282407,2008-06-03,01:34:13
39.907934,116.243546,0,189,39602.0654513889,2008-06-03,01:34:15
39.907965,116.243538,0,190,39602.065474537,2008-06-03,01:34:17
39.907982,116.243526,0,191,39602.0654976852,2008-06-03,01:34:19
39.907991,116.243517,0,192,39602.0655208333,2008-06-03,01:34:21
39.907992,116.243523,0,193,39602.0655439815,2008-06-03,01:34:23
39.907984,116.243534,0,194,39602.0655671296,2008-06-03,01:34:25
39.907986,116.243536,0,195,39602.0655902778,2008-06-03,01:34:27
39.907991,116.243535,0,196,39602.0656134259,2008-06-03,01:34:29
39.907988,116.243539,0,197,39602.0656365741,2008-06-03,01:34:31
39.907984,116.243545,0,197,39602.0656597222,2008-06-03,01:34:33
39.907987,116.243545,0,198,39602.0656828704,2008-06-03,01:34:35
39.90799,116.243544,0,198,39602.0657060185,2008-06-03,01:34:37
39.907992,116.243544,0,199,39602.0657291667,2008-06-03,01:34:39
39.907992,116.243544,0,199,39602.0657523148,2008-06-03,01:34:41
39.907989,116.243544,0,199,39602.065775463,2008-06-03,01:34:43
39.90799,116.243544,0,199,39602.0657986111,2008-06-03,01:34:45
39.907994,116.243543,0,199,39602.0658217593,2008-06-03,01:34:47
39.907999,116.243547,0,200,39602.0658449074,2008-06-03,01:34:49
39.907997,116.243554,0,200,39602.0658680556,2008-06-03,01:34:51
39.907996,116.243554,0,200,39602.0658912037,2008-06-03,01:34:53
39.907988,116.243553,0,200,39602.0659143519,2008-06-03,01:34:55
39.907973,116.24356,0,200,39602.0659375,2008-06-03,01:34:57
39.907973,116.24356,0,200,39602.0659606481,2008-06-03,01:34:59
39.907968,116.243561,0,200,39602.0659837963,2008-06-03,01:35:01
39.907941,116.243562,0,201,39602.0660069444,2008-06-03,01:35:03
39.90791,116.243523,0,201,39602.0660300926,2008-06-03,01:35:05
39.908401,116.243773,0,373,39602.1530555556,2008-06-03,03:40:24
39.908574,116.243839,0,412,39602.1530787037,2008-06-03,03:40:26
39.908469,116.243807,0,371,39602.1531018519,2008-06-03,03:40:28
39.908258,116.243752,0,297,39602.153125,2008-06-03,03:40:30
39.908218,116.243756,0,283,39602.1531481481,2008-06-03,03:40:32
39.908109,116.243718,0,231,39602.1531712963,2008-06-03,03:40:34
39.908042,116.243697,0,200,39602.1531944444,2008-06-03,03:40:36
39.907985,116.243679,0,175,39602.1532175926,2008-06-03,03:40:38
39.908022,116.243673,0,197,39602.1532407407,2008-06-03,03:40:40
39.908014,116.243668,0,198,39602.1532638889,2008-06-03,03:40:42
39.908021,116.243668,0,204,39602.153287037,2008-06-03,03:40:44
39.908055,116.243671,0,217,39602.1533101852,2008-06-03,03:40:46
39.908099,116.243669,0,235,39602.1533333333,2008-06-03,03:40:48
39.908046,116.243653,0,231,39602.1533564815,2008-06-03,03:40:50
39.907965,116.243632,0,216,39602.1533796296,2008-06-03,03:40:52
39.9079,116.243626,0,206,39602.1534027778,2008-06-03,03:40:54
39.907895,116.243621,0,207,39602.1534259259,2008-06-03,03:40:56
39.907895,116.243626,0,211,39602.1534490741,2008-06-03,03:40:58
39.907892,116.243625,0,211,39602.1534722222,2008-06-03,03:41:00
39.907889,116.243623,0,211,39602.1534953704,2008-06-03,03:41:02
39.907888,116.243618,0,211,39602.1535185185,2008-06-03,03:41:04
39.907887,116.243614,0,211,39602.1535416667,2008-06-03,03:41:06
39.907885,116.24361,0,211,39602.1535648148,2008-06-03,03:41:08
39.907882,116.243608,0,211,39602.153587963,2008-06-03,03:41:10
39.907878,116.243605,0,211,39602.1536111111,2008-06-03,03:41:12
39.907866,116.243591,0,204,39602.1536342593,2008-06-03,03:41:14
39.90785,116.24358,0,197,39602.1536574074,2008-06-03,03:41:16
39.907698,116.243373,0,176,39602.1598611111,2008-06-03,03:50:12
39.907536,116.243301,0,188,39602.1598842593,2008-06-03,03:50:14
39.907422,116.243296,0,189,39602.1599074074,2008-06-03,03:50:16
39.907353,116.243429,0,192,39602.1599305556,2008-06-03,03:50:18
39.907328,116.243558,0,192,39602.1599537037,2008-06-03,03:50:20
39.907321,116.243706,0,185,39602.1599768519,2008-06-03,03:50:22
39.907337,116.243814,0,184,39602.16,2008-06-03,03:50:24
39.907343,116.243914,0,187,39602.1600231482,2008-06-03,03:50:26
39.907354,116.243993,0,185,39602.1600462963,2008-06-03,03:50:28
39.907415,116.244055,0,182,39602.1600694444,2008-06-03,03:50:30
39.907498,116.24408,0,184,39602.1600925926,2008-06-03,03:50:32
39.907545,116.244092,0,187,39602.1601157407,2008-06-03,03:50:34
39.907558,116.24413,0,187,39602.1601388889,2008-06-03,03:50:36
39.907565,116.244131,0,185,39602.160162037,2008-06-03,03:50:38
39.907573,116.244126,0,187,39602.1601851852,2008-06-03,03:50:40
39.907576,116.244126,0,190,39602.1602083333,2008-06-03,03:50:42
39.907575,116.244126,0,192,39602.1602314815,2008-06-03,03:50:44
39.907584,116.244132,0,193,39602.1602546296,2008-06-03,03:50:46
39.907643,116.244131,0,192,39602.1602777778,2008-06-03,03:50:48
39.907708,116.244131,0,193,39602.1603009259,2008-06-03,03:50:50
39.907785,116.24413,0,192,39602.1603240741,2008-06-03,03:50:52
39.907891,116.244143,0,187,39602.1603472222,2008-06-03,03:50:54
39.908011,116.244149,0,184,39602.1603703704,2008-06-03,03:50:56
39.908161,116.244146,0,182,39602.1603935185,2008-06-03,03:50:58
39.908324,116.244137,0,180,39602.1604166667,2008-06-03,03:51:00
39.908476,116.244134,0,178,39602.1604398148,2008-06-03,03:51:02
39.908629,116.244123,0,174,39602.160462963,2008-06-03,03:51:04
39.908753,116.2441,0,165,39602.1604861111,2008-06-03,03:51:06
39.90886,116.244089,0,165,39602.1605092593,2008-06-03,03:51:08
39.908976,116.244059,0,174,39602.1605324074,2008-06-03,03:51:10
39.909066,116.244057,0,177,39602.1605555556,2008-06-03,03:51:12
39.909151,116.244097,0,184,39602.1605787037,2008-06-03,03:51:14
39.909184,116.244179,0,191,39602.1606018519,2008-06-03,03:51:16
39.909201,116.244283,0,197,39602.160625,2008-06-03,03:51:18
39.909219,116.24442,0,197,39602.1606481481,2008-06-03,03:51:20
39.909251,116.244569,0,200,39602.1606712963,2008-06-03,03:51:22
39.909249,116.244751,0,204,39602.1606944444,2008-06-03,03:51:24
39.909262,116.24492,0,208,39602.1607175926,2008-06-03,03:51:26
39.909232,116.2451,0,203,39602.1607407407,2008-06-03,03:51:28
39.909216,116.24524,0,203,39602.1607638889,2008-06-03,03:51:30
39.909215,116.24537,0,207,39602.160787037,2008-06-03,03:51:32
39.909215,116.245485,0,209,39602.1608101852,2008-06-03,03:51:34
39.909216,116.245638,0,210,39602.1608333333,2008-06-03,03:51:36
39.909223,116.245753,0,211,39602.1608564815,2008-06-03,03:51:38
39.909216,116.245869,0,218,39602.1608796296,2008-06-03,03:51:40
39.909242,116.245979,0,228,39602.1609027778,2008-06-03,03:51:42
39.909252,116.24608,0,230,39602.1609259259,2008-06-03,03:51:44
39.909266,116.246193,0,231,39602.1609490741,2008-06-03,03:51:46
39.909263,116.246294,0,224,39602.1609722222,2008-06-03,03:51:48
39.909264,116.246397,0,219,39602.1609953704,2008-06-03,03:51:50
39.909267,116.246506,0,211,39602.1610185185,2008-06-03,03:51:52
39.909229,116.246592,0,201,39602.1610416667,2008-06-03,03:51:54
39.909208,116.246637,0,199,39602.1610648148,2008-06-03,03:51:56
39.909183,116.246682,0,183,39602.161087963,2008-06-03,03:51:58
39.909148,116.246735,0,188,39602.1611111111,2008-06-03,03:52:00
39.909065,116.246772,0,198,39602.1611342593,2008-06-03,03:52:02
39.90897,116.246794,0,198,39602.1611574074,2008-06-03,03:52:04
39.908845,116.246787,0,184,39602.1611805556,2008-06-03,03:52:06
39.908715,116.246785,0,176,39602.1612037037,2008-06-03,03:52:08
39.908583,116.246786,0,169,39602.1612268519,2008-06-03,03:52:10
39.90843,116.246792,0,165,39602.16125,2008-06-03,03:52:12
39.908262,116.246789,0,162,39602.1612731481,2008-06-03,03:52:14
39.908076,116.246792,0,163,39602.1612962963,2008-06-03,03:52:16
39.907878,116.246828,0,171,39602.1613194444,2008-06-03,03:52:18
39.907692,116.246827,0,172,39602.1613425926,2008-06-03,03:52:20
39.907517,116.246814,0,172,39602.1613657407,2008-06-03,03:52:22
39.907355,116.246817,0,174,39602.1613888889,2008-06-03,03:52:24
39.907217,116.246825,0,175,39602.161412037,2008-06-03,03:52:26
39.907104,116.246832,0,176,39602.1614351852,2008-06-03,03:52:28
39.907001,116.246826,0,175,39602.1614583333,2008-06-03,03:52:30
39.906906,116.24683,0,176,39602.1614814815,2008-06-03,03:52:32
39.906834,116.246839,0,177,39602.1615046296,2008-06-03,03:52:34
39.906779,116.246832,0,173,39602.1615277778,2008-06-03,03:52:36
39.906744,116.24682,0,170,39602.1615509259,2008-06-03,03:52:38
39.906735,116.246811,0,171,39602.1615740741,2008-06-03,03:52:40
39.906724,116.246807,0,175,39602.1615972222,2008-06-03,03:52:42
39.906723,116.246807,0,175,39602.1616203704,2008-06-03,03:52:44
39.906723,116.246807,0,175,39602.1616435185,2008-06-03,03:52:46
39.906723,116.246807,0,175,39602.1616666667,2008-06-03,03:52:48
39.906723,116.246807,0,175,39602.1616898148,2008-06-03,03:52:50
39.906722,116.246808,0,176,39602.161712963,2008-06-03,03:52:52
39.906722,116.246808,0,176,39602.1617361111,2008-06-03,03:52:54
39.906722,116.246808,0,176,39602.1617592593,2008-06-03,03:52:56
39.906722,116.246808,0,176,39602.1617824074,2008-06-03,03:52:58
39.906721,116.246808,0,176,39602.1618055556,2008-06-03,03:53:00
39.906721,116.246808,0,176,39602.1618287037,2008-06-03,03:53:02
39.90672,116.246809,0,175,39602.1618518519,2008-06-03,03:53:04
39.906719,116.246809,0,175,39602.161875,2008-06-03,03:53:06
39.906719,116.246809,0,175,39602.1618981481,2008-06-03,03:53:08
39.906718,116.246809,0,175,39602.1619212963,2008-06-03,03:53:10
39.906718,116.24681,0,175,39602.1619444444,2008-06-03,03:53:12
39.906718,116.24681,0,175,39602.1619675926,2008-06-03,03:53:14
39.906718,116.24681,0,175,39602.1619907407,2008-06-03,03:53:16
39.906718,116.24681,0,175,39602.1620138889,2008-06-03,03:53:18
39.906718,116.24681,0,175,39602.162037037,2008-06-03,03:53:20
39.906718,116.24681,0,175,39602.1620601852,2008-06-03,03:53:22
39.906718,116.24681,0,175,39602.1620833333,2008-06-03,03:53:24
39.906718,116.24681,0,174,39602.1621064815,2008-06-03,03:53:26
39.906718,116.24681,0,174,39602.1621296296,2008-06-03,03:53:28
39.906718,116.24681,0,174,39602.1621527778,2008-06-03,03:53:30
39.906718,116.246809,0,174,39602.1621759259,2008-06-03,03:53:32
39.906718,116.246809,0,174,39602.1621990741,2008-06-03,03:53:34
39.906717,116.246808,0,174,39602.1622222222,2008-06-03,03:53:36
39.906717,116.246805,0,174,39602.1622453704,2008-06-03,03:53:38
39.906717,116.246804,0,174,39602.1622685185,2008-06-03,03:53:40
39.906706,116.2468,0,174,39602.1622916667,2008-06-03,03:53:42
39.906618,116.246814,0,176,39602.1623148148,2008-06-03,03:53:44
39.906535,116.246811,0,174,39602.162337963,2008-06-03,03:53:46
39.906457,116.246817,0,176,39602.1623611111,2008-06-03,03:53:48
39.906385,116.246846,0,178,39602.1623842593,2008-06-03,03:53:50
39.906306,116.24691,0,183,39602.1624074074,2008-06-03,03:53:52
39.906272,116.246944,0,184,39602.1624305556,2008-06-03,03:53:54
39.906244,116.246993,0,186,39602.1624537037,2008-06-03,03:53:56
39.906215,116.247047,0,186,39602.1624768519,2008-06-03,03:53:58
39.906187,116.24715,0,184,39602.1625,2008-06-03,03:54:00
39.906166,116.247272,0,179,39602.1625231481,2008-06-03,03:54:02
39.906164,116.247424,0,178,39602.1625462963,2008-06-03,03:54:04
39.906177,116.247614,0,177,39602.1625694444,2008-06-03,03:54:06
39.906177,116.247827,0,174,39602.1625925926,2008-06-03,03:54:08
39.906181,116.24806,0,170,39602.1626157407,2008-06-03,03:54:10
39.906184,116.248307,0,170,39602.1626388889,2008-06-03,03:54:12
39.906207,116.248564,0,171,39602.162662037,2008-06-03,03:54:14
39.906212,116.248862,0,168,39602.1626851852,2008-06-03,03:54:16
39.906205,116.24917,0,166,39602.1627083333,2008-06-03,03:54:18
39.906209,116.249482,0,163,39602.1627314815,2008-06-03,03:54:20
39.906212,116.249809,0,161,39602.1627546296,2008-06-03,03:54:22
39.906216,116.250119,0,157,39602.1627777778,2008-06-03,03:54:24
39.906243,116.250427,0,157,39602.1628009259,2008-06-03,03:54:26
39.906231,116.250742,0,156,39602.1628240741,2008-06-03,03:54:28
39.906233,116.251036,0,154,39602.1628472222,2008-06-03,03:54:30
39.906229,116.251325,0,153,39602.1628703704,2008-06-03,03:54:32
39.906231,116.251614,0,149,39602.1628935185,2008-06-03,03:54:34
39.906229,116.251893,0,147,39602.1629166667,2008-06-03,03:54:36
39.90623,116.252169,0,145,39602.1629398148,2008-06-03,03:54:38
39.906235,116.252441,0,144,39602.162962963,2008-06-03,03:54:40
39.906245,116.252706,0,142,39602.1629861111,2008-06-03,03:54:42
39.906256,116.252969,0,141,39602.1630092593,2008-06-03,03:54:44
39.906275,116.253232,0,136,39602.1630324074,2008-06-03,03:54:46
39.90628,116.253493,0,135,39602.1630555556,2008-06-03,03:54:48
39.906256,116.253734,0,137,39602.1630787037,2008-06-03,03:54:50
39.906225,116.253988,0,136,39602.1631018519,2008-06-03,03:54:52
39.90624,116.254246,0,134,39602.163125,2008-06-03,03:54:54
39.906243,116.25452,0,135,39602.1631481481,2008-06-03,03:54:56
39.906256,116.254791,0,136,39602.1631712963,2008-06-03,03:54:58
39.906264,116.255073,0,137,39602.1631944444,2008-06-03,03:55:00
39.906263,116.255347,0,137,39602.1632175926,2008-06-03,03:55:02
39.90626,116.255608,0,137,39602.1632407407,2008-06-03,03:55:04
39.906253,116.255845,0,137,39602.1632638889,2008-06-03,03:55:06
39.906249,116.256055,0,134,39602.163287037,2008-06-03,03:55:08
39.906254,116.256235,0,135,39602.1633101852,2008-06-03,03:55:10
39.906232,116.256363,0,136,39602.1633333333,2008-06-03,03:55:12
39.906207,116.25646,0,136,39602.1633564815,2008-06-03,03:55:14
39.906195,116.256497,0,138,39602.1633796296,2008-06-03,03:55:16
39.90619,116.256504,0,138,39602.1634027778,2008-06-03,03:55:18
39.906191,116.25651,0,142,39602.1634259259,2008-06-03,03:55:20
39.90619,116.256509,0,142,39602.1634490741,2008-06-03,03:55:22
39.90619,116.256508,0,142,39602.1634722222,2008-06-03,03:55:24
39.906191,116.256506,0,142,39602.1634953704,2008-06-03,03:55:26
39.906191,116.256504,0,142,39602.1635185185,2008-06-03,03:55:28
39.906191,116.256502,0,142,39602.1635416667,2008-06-03,03:55:30
39.906191,116.256501,0,142,39602.1635648148,2008-06-03,03:55:32
39.906191,116.256503,0,142,39602.163587963,2008-06-03,03:55:34
39.906192,116.256504,0,142,39602.1636111111,2008-06-03,03:55:36
39.906192,116.256505,0,142,39602.1636342593,2008-06-03,03:55:38
39.906192,116.256505,0,142,39602.1636574074,2008-06-03,03:55:40
39.906193,116.256507,0,142,39602.1636805556,2008-06-03,03:55:42
39.906194,116.256507,0,142,39602.1637037037,2008-06-03,03:55:44
39.906194,116.256508,0,143,39602.1637268519,2008-06-03,03:55:46
39.906194,116.256513,0,143,39602.16375,2008-06-03,03:55:48
39.906196,116.256534,0,146,39602.1637731481,2008-06-03,03:55:50
39.906198,116.256566,0,147,39602.1637962963,2008-06-03,03:55:52
39.906193,116.256585,0,147,39602.1638194444,2008-06-03,03:55:54
39.906177,116.256589,0,147,39602.1638425926,2008-06-03,03:55:56
39.906167,116.256592,0,146,39602.1638657407,2008-06-03,03:55:58
39.906167,116.256593,0,145,39602.1638888889,2008-06-03,03:56:00
39.906167,116.256593,0,145,39602.163912037,2008-06-03,03:56:02
39.906167,116.256592,0,145,39602.1639351852,2008-06-03,03:56:04
39.906166,116.256591,0,145,39602.1639583333,2008-06-03,03:56:06
39.906166,116.256591,0,145,39602.1639814815,2008-06-03,03:56:08
39.906165,116.256591,0,145,39602.1640046296,2008-06-03,03:56:10
39.906165,116.256591,0,145,39602.1640277778,2008-06-03,03:56:12
39.906165,116.256591,0,145,39602.1640509259,2008-06-03,03:56:14
39.906164,116.256591,0,145,39602.1640740741,2008-06-03,03:56:16
39.906164,116.256592,0,145,39602.1640972222,2008-06-03,03:56:18
39.906164,116.256593,0,145,39602.1641203704,2008-06-03,03:56:20
39.906163,116.256594,0,145,39602.1641435185,2008-06-03,03:56:22
39.906163,116.256596,0,145,39602.1641666667,2008-06-03,03:56:24
39.906163,116.256596,0,145,39602.1641898148,2008-06-03,03:56:26
39.906163,116.256597,0,145,39602.164212963,2008-06-03,03:56:28
39.906163,116.256598,0,145,39602.1642361111,2008-06-03,03:56:30
39.906164,116.256599,0,146,39602.1642592593,2008-06-03,03:56:32
39.906164,116.2566,0,146,39602.1642824074,2008-06-03,03:56:34
39.906164,116.256602,0,146,39602.1643055556,2008-06-03,03:56:36
39.906164,116.256601,0,146,39602.1643287037,2008-06-03,03:56:38
39.906164,116.256599,0,146,39602.1643518518,2008-06-03,03:56:40
39.906164,116.256598,0,146,39602.164375,2008-06-03,03:56:42
39.906164,116.256599,0,146,39602.1643981481,2008-06-03,03:56:44
39.906164,116.256597,0,147,39602.1644212963,2008-06-03,03:56:46
39.906164,116.256597,0,147,39602.1644444444,2008-06-03,03:56:48
39.906164,116.256597,0,147,39602.1644675926,2008-06-03,03:56:50
39.906164,116.256596,0,147,39602.1644907407,2008-06-03,03:56:52
39.906163,116.256594,0,147,39602.1645138889,2008-06-03,03:56:54
39.906162,116.256594,0,147,39602.164537037,2008-06-03,03:56:56
39.906162,116.256593,0,147,39602.1645601852,2008-06-03,03:56:58
39.906162,116.256593,0,147,39602.1645833333,2008-06-03,03:57:00
39.906161,116.256593,0,147,39602.1646064815,2008-06-03,03:57:02
39.906161,116.256593,0,147,39602.1646296296,2008-06-03,03:57:04
39.90616,116.256593,0,147,39602.1646527778,2008-06-03,03:57:06
39.90616,116.256592,0,147,39602.1646759259,2008-06-03,03:57:08
39.90616,116.256592,0,147,39602.1646990741,2008-06-03,03:57:10
39.90616,116.256592,0,148,39602.1647222222,2008-06-03,03:57:12
39.90616,116.256592,0,148,39602.1647453704,2008-06-03,03:57:14
39.906159,116.256592,0,148,39602.1647685185,2008-06-03,03:57:16
39.906159,116.256592,0,148,39602.1647916667,2008-06-03,03:57:18
39.906159,116.256592,0,148,39602.1648148148,2008-06-03,03:57:20
39.906159,116.256592,0,148,39602.164837963,2008-06-03,03:57:22
39.906159,116.256592,0,148,39602.1648611111,2008-06-03,03:57:24
39.906159,116.256592,0,148,39602.1648842593,2008-06-03,03:57:26
39.906159,116.256592,0,148,39602.1649074074,2008-06-03,03:57:28
39.906159,116.256591,0,148,39602.1649305556,2008-06-03,03:57:30
39.906159,116.256591,0,148,39602.1649537037,2008-06-03,03:57:32
39.906159,116.256591,0,148,39602.1649768518,2008-06-03,03:57:34
39.906158,116.256591,0,148,39602.165,2008-06-03,03:57:36
39.906158,116.256591,0,148,39602.1650231481,2008-06-03,03:57:38
39.906158,116.256591,0,148,39602.1650462963,2008-06-03,03:57:40
39.906158,116.256591,0,148,39602.1650694444,2008-06-03,03:57:42
39.906158,116.256591,0,148,39602.1650925926,2008-06-03,03:57:44
39.906158,116.256592,0,148,39602.1651157407,2008-06-03,03:57:46
39.906158,116.256592,0,148,39602.1651388889,2008-06-03,03:57:48
39.906158,116.256592,0,149,39602.165162037,2008-06-03,03:57:50
39.906158,116.256592,0,149,39602.1651851852,2008-06-03,03:57:52
39.906158,116.256592,0,149,39602.1652083333,2008-06-03,03:57:54
39.906157,116.256592,0,149,39602.1652314815,2008-06-03,03:57:56
39.906157,116.256592,0,149,39602.1652546296,2008-06-03,03:57:58
39.906157,116.256592,0,149,39602.1652777778,2008-06-03,03:58:00
39.906156,116.256592,0,149,39602.1653009259,2008-06-03,03:58:02
39.906156,116.256592,0,150,39602.1653240741,2008-06-03,03:58:04
39.906156,116.256592,0,150,39602.1653472222,2008-06-03,03:58:06
39.906156,116.256591,0,150,39602.1653703704,2008-06-03,03:58:08
39.906156,116.256591,0,150,39602.1653935185,2008-06-03,03:58:10
39.906156,116.25659,0,150,39602.1654166667,2008-06-03,03:58:12
39.906156,116.25659,0,150,39602.1654398148,2008-06-03,03:58:14
39.906157,116.25659,0,150,39602.165462963,2008-06-03,03:58:16
39.906157,116.25659,0,150,39602.1654861111,2008-06-03,03:58:18
39.906157,116.256589,0,150,39602.1655092593,2008-06-03,03:58:20
39.906157,116.256589,0,150,39602.1655324074,2008-06-03,03:58:22
39.906158,116.256589,0,150,39602.1655555556,2008-06-03,03:58:24
39.906158,116.256589,0,150,39602.1655787037,2008-06-03,03:58:26
39.906158,116.256589,0,150,39602.1656018518,2008-06-03,03:58:28
39.906158,116.256589,0,150,39602.165625,2008-06-03,03:58:30
39.906159,116.256589,0,150,39602.1656481481,2008-06-03,03:58:32
39.906159,116.256589,0,150,39602.1656712963,2008-06-03,03:58:34
39.906159,116.256589,0,150,39602.1656944444,2008-06-03,03:58:36
39.906159,116.256589,0,150,39602.1657175926,2008-06-03,03:58:38
39.906158,116.256589,0,150,39602.1657407407,2008-06-03,03:58:40
39.906158,116.256589,0,150,39602.1657638889,2008-06-03,03:58:42
39.906158,116.256588,0,150,39602.165787037,2008-06-03,03:58:44
39.906158,116.256588,0,150,39602.1658101852,2008-06-03,03:58:46
39.906163,116.256601,0,151,39602.1658333333,2008-06-03,03:58:48
39.906172,116.256631,0,154,39602.1658564815,2008-06-03,03:58:50
39.906177,116.256661,0,156,39602.1658796296,2008-06-03,03:58:52
39.906185,116.256673,0,156,39602.1659027778,2008-06-03,03:58:54
39.90619,116.256681,0,155,39602.1659259259,2008-06-03,03:58:56
39.906191,116.256684,0,156,39602.1659490741,2008-06-03,03:58:58
39.906191,116.256685,0,156,39602.1659722222,2008-06-03,03:59:00
39.906191,116.256686,0,156,39602.1659953704,2008-06-03,03:59:02
39.906191,116.256689,0,156,39602.1660185185,2008-06-03,03:59:04
39.906196,116.256707,0,156,39602.1660416667,2008-06-03,03:59:06
39.906203,116.256731,0,156,39602.1660648148,2008-06-03,03:59:08
39.906192,116.256792,0,157,39602.166087963,2008-06-03,03:59:10
39.906203,116.256862,0,159,39602.1661111111,2008-06-03,03:59:12
39.906208,116.256923,0,161,39602.1661342593,2008-06-03,03:59:14
39.906211,116.256952,0,162,39602.1661574074,2008-06-03,03:59:16
39.906216,116.256962,0,162,39602.1661805556,2008-06-03,03:59:18
39.906215,116.256988,0,164,39602.1662037037,2008-06-03,03:59:20
39.90621,116.257026,0,165,39602.1662268518,2008-06-03,03:59:22
39.906212,116.257085,0,167,39602.16625,2008-06-03,03:59:24
39.906222,116.257127,0,168,39602.1662731481,2008-06-03,03:59:26
39.90623,116.257166,0,171,39602.1662962963,2008-06-03,03:59:28
39.906227,116.257217,0,172,39602.1663194444,2008-06-03,03:59:30
39.906233,116.257275,0,171,39602.1663425926,2008-06-03,03:59:32
39.906246,116.257321,0,168,39602.1663657407,2008-06-03,03:59:34
39.90623,116.257351,0,166,39602.1663888889,2008-06-03,03:59:36
39.906205,116.257391,0,166,39602.166412037,2008-06-03,03:59:38
39.906206,116.257424,0,168,39602.1664351852,2008-06-03,03:59:40
39.906204,116.257441,0,168,39602.1664583333,2008-06-03,03:59:42
39.906261,116.257717,0,169,39602.1676851852,2008-06-03,04:01:28
39.906275,116.257785,0,170,39602.1677083333,2008-06-03,04:01:30
39.906281,116.257822,0,171,39602.1677314815,2008-06-03,04:01:32
39.906289,116.257848,0,170,39602.1677546296,2008-06-03,04:01:34
39.906293,116.257859,0,170,39602.1677777778,2008-06-03,04:01:36
39.906293,116.257861,0,170,39602.1678009259,2008-06-03,04:01:38
39.906293,116.257862,0,170,39602.1678240741,2008-06-03,04:01:40
39.906293,116.257863,0,170,39602.1678472222,2008-06-03,04:01:42
39.906294,116.257864,0,170,39602.1678703704,2008-06-03,04:01:44
39.906294,116.257864,0,170,39602.1678935185,2008-06-03,04:01:46
39.906294,116.257863,0,170,39602.1679166667,2008-06-03,04:01:48
39.906294,116.257864,0,170,39602.1679398148,2008-06-03,04:01:50
39.906294,116.257864,0,170,39602.167962963,2008-06-03,04:01:52
39.906294,116.257865,0,170,39602.1679861111,2008-06-03,04:01:54
39.906293,116.257865,0,170,39602.1680092593,2008-06-03,04:01:56
39.906293,116.257868,0,170,39602.1680324074,2008-06-03,04:01:58
39.906294,116.257869,0,170,39602.1680555556,2008-06-03,04:02:00
39.906294,116.25787,0,171,39602.1680787037,2008-06-03,04:02:02
39.906294,116.257872,0,171,39602.1681018519,2008-06-03,04:02:04
39.906295,116.257873,0,171,39602.168125,2008-06-03,04:02:06
39.906295,116.257875,0,171,39602.1681481482,2008-06-03,04:02:08
39.906295,116.257876,0,172,39602.1681712963,2008-06-03,04:02:10
39.906296,116.257877,0,172,39602.1681944444,2008-06-03,04:02:12
39.906296,116.25788,0,172,39602.1682175926,2008-06-03,04:02:14
39.906296,116.25788,0,172,39602.1682407407,2008-06-03,04:02:16
39.906296,116.257881,0,173,39602.1682638889,2008-06-03,04:02:18
39.906296,116.257882,0,173,39602.168287037,2008-06-03,04:02:20
39.906296,116.257883,0,173,39602.1683101852,2008-06-03,04:02:22
39.906295,116.257882,0,173,39602.1683333333,2008-06-03,04:02:24
39.906295,116.257882,0,173,39602.1683564815,2008-06-03,04:02:26
39.906296,116.257883,0,173,39602.1683796296,2008-06-03,04:02:28
39.906296,116.257883,0,173,39602.1684027778,2008-06-03,04:02:30
39.906296,116.257885,0,173,39602.1684259259,2008-06-03,04:02:32
39.906297,116.257886,0,174,39602.1684490741,2008-06-03,04:02:34
39.906298,116.257887,0,174,39602.1684722222,2008-06-03,04:02:36
39.906299,116.257888,0,174,39602.1684953704,2008-06-03,04:02:38
39.906299,116.257891,0,174,39602.1685185185,2008-06-03,04:02:40
39.9063,116.257893,0,174,39602.1685416667,2008-06-03,04:02:42
39.906299,116.257894,0,174,39602.1685648148,2008-06-03,04:02:44
39.906299,116.257894,0,174,39602.168587963,2008-06-03,04:02:46
39.906299,116.257895,0,174,39602.1686111111,2008-06-03,04:02:48
39.906299,116.257894,0,174,39602.1686342593,2008-06-03,04:02:50
39.9063,116.257894,0,175,39602.1686574074,2008-06-03,04:02:52
39.9063,116.257893,0,174,39602.1686805556,2008-06-03,04:02:54
39.906299,116.257893,0,174,39602.1687037037,2008-06-03,04:02:56
39.906299,116.257893,0,174,39602.1687268519,2008-06-03,04:02:58
39.9063,116.257893,0,174,39602.16875,2008-06-03,04:03:00
39.906302,116.257894,0,174,39602.1687731481,2008-06-03,04:03:02
39.906303,116.257896,0,174,39602.1687962963,2008-06-03,04:03:04
39.906304,116.257898,0,174,39602.1688194444,2008-06-03,04:03:06
39.906305,116.257899,0,174,39602.1688425926,2008-06-03,04:03:08
39.906305,116.257901,0,174,39602.1688657407,2008-06-03,04:03:10
39.906305,116.257901,0,174,39602.1688888889,2008-06-03,04:03:12
39.906286,116.257909,0,174,39602.168912037,2008-06-03,04:03:14
39.90626,116.257913,0,172,39602.1689351852,2008-06-03,04:03:16
39.906248,116.257913,0,172,39602.1689583333,2008-06-03,04:03:18
39.906241,116.257906,0,172,39602.1689814815,2008-06-03,04:03:20
39.90623,116.257897,0,171,39602.1690046296,2008-06-03,04:03:22
39.906224,116.257889,0,171,39602.1690277778,2008-06-03,04:03:24
39.906219,116.257896,0,172,39602.1690509259,2008-06-03,04:03:26
39.906221,116.257903,0,172,39602.1690740741,2008-06-03,04:03:28
39.906226,116.257904,0,173,39602.1690972222,2008-06-03,04:03:30
39.90621,116.2579,0,173,39602.1691203704,2008-06-03,04:03:32
39.90621,116.257891,0,175,39602.1691435185,2008-06-03,04:03:34
39.90623,116.257883,0,178,39602.1691666667,2008-06-03,04:03:36
39.906242,116.25788,0,179,39602.1691898148,2008-06-03,04:03:38
39.90626,116.257889,0,181,39602.169212963,2008-06-03,04:03:40
39.906275,116.257907,0,181,39602.1692361111,2008-06-03,04:03:42
39.906276,116.257947,0,182,39602.1692592593,2008-06-03,04:03:44
39.906255,116.257995,0,185,39602.1692824074,2008-06-03,04:03:46
39.906251,116.258047,0,187,39602.1693055556,2008-06-03,04:03:48
39.906263,116.258091,0,187,39602.1693287037,2008-06-03,04:03:50
39.906278,116.258137,0,190,39602.1693518519,2008-06-03,04:03:52
39.906279,116.258189,0,193,39602.169375,2008-06-03,04:03:54
39.906283,116.258237,0,194,39602.1693981481,2008-06-03,04:03:56
39.906287,116.258316,0,194,39602.1694212963,2008-06-03,04:03:58
39.906285,116.258387,0,194,39602.1694444444,2008-06-03,04:04:00
39.90628,116.258415,0,193,39602.1694675926,2008-06-03,04:04:02
39.906276,116.258469,0,191,39602.1694907407,2008-06-03,04:04:04
39.906263,116.258549,0,191,39602.1695138889,2008-06-03,04:04:06
39.906234,116.258668,0,196,39602.169537037,2008-06-03,04:04:08
39.906219,116.2588,0,196,39602.1695601852,2008-06-03,04:04:10
39.906207,116.258917,0,194,39602.1695833333,2008-06-03,04:04:12
39.906216,116.259027,0,198,39602.1696064815,2008-06-03,04:04:14
39.90624,116.259141,0,204,39602.1696296296,2008-06-03,04:04:16
39.906244,116.259254,0,208,39602.1696527778,2008-06-03,04:04:18
39.906237,116.259321,0,208,39602.1696759259,2008-06-03,04:04:20
39.906238,116.259357,0,208,39602.1696990741,2008-06-03,04:04:22
39.90625,116.259382,0,190,39602.1697222222,2008-06-03,04:04:24
39.906244,116.259395,0,186,39602.1697453704,2008-06-03,04:04:26
39.906244,116.259441,0,188,39602.1697685185,2008-06-03,04:04:28
39.906271,116.259543,0,185,39602.1697916667,2008-06-03,04:04:30
39.906301,116.259652,0,188,39602.1698148148,2008-06-03,04:04:32
39.906309,116.259776,0,189,39602.169837963,2008-06-03,04:04:34
39.906339,116.25989,0,194,39602.1698611111,2008-06-03,04:04:36
39.906335,116.260026,0,195,39602.1698842593,2008-06-03,04:04:38
39.90633,116.26019,0,193,39602.1699074074,2008-06-03,04:04:40
39.906335,116.26039,0,189,39602.1699305556,2008-06-03,04:04:42
39.90634,116.260576,0,191,39602.1699537037,2008-06-03,04:04:44
39.906371,116.260751,0,191,39602.1699768519,2008-06-03,04:04:46
39.906392,116.26093,0,185,39602.17,2008-06-03,04:04:48
39.906393,116.261055,0,179,39602.1700231481,2008-06-03,04:04:50
39.906412,116.261151,0,183,39602.1700462963,2008-06-03,04:04:52
39.906449,116.261226,0,183,39602.1700694444,2008-06-03,04:04:54
39.906471,116.261282,0,182,39602.1700925926,2008-06-03,04:04:56
39.906465,116.261328,0,193,39602.1701157407,2008-06-03,04:04:58
39.90646,116.261355,0,200,39602.1701388889,2008-06-03,04:05:00
39.906426,116.261352,0,208,39602.170162037,2008-06-03,04:05:02
39.906426,116.26136,0,209,39602.1701851852,2008-06-03,04:05:04
39.906427,116.261373,0,210,39602.1702083333,2008-06-03,04:05:06
39.906429,116.261385,0,212,39602.1702314815,2008-06-03,04:05:08
39.906431,116.261404,0,212,39602.1702546296,2008-06-03,04:05:10
39.906433,116.261414,0,213,39602.1702777778,2008-06-03,04:05:12
39.906433,116.261425,0,214,39602.1703009259,2008-06-03,04:05:14
39.906429,116.261463,0,214,39602.1703240741,2008-06-03,04:05:16
39.906425,116.261538,0,212,39602.1703472222,2008-06-03,04:05:18
39.906413,116.26161,0,213,39602.1703703704,2008-06-03,04:05:20
39.906426,116.261698,0,215,39602.1703935185,2008-06-03,04:05:22
39.906424,116.261759,0,217,39602.1704166667,2008-06-03,04:05:24
39.906441,116.261823,0,222,39602.1704398148,2008-06-03,04:05:26
39.906458,116.261908,0,231,39602.170462963,2008-06-03,04:05:28
39.906485,116.26201,0,235,39602.1704861111,2008-06-03,04:05:30
39.906508,116.262105,0,239,39602.1705092593,2008-06-03,04:05:32
39.906513,116.262218,0,240,39602.1705324074,2008-06-03,04:05:34
39.906507,116.262316,0,248,39602.1705555556,2008-06-03,04:05:36
39.906512,116.262406,0,253,39602.1705787037,2008-06-03,04:05:38
39.906508,116.2625,0,255,39602.1706018519,2008-06-03,04:05:40
39.906519,116.262613,0,256,39602.170625,2008-06-03,04:05:42
39.906507,116.262754,0,256,39602.1706481481,2008-06-03,04:05:44
39.906447,116.262909,0,256,39602.1706712963,2008-06-03,04:05:46
39.906423,116.26307,0,265,39602.1706944444,2008-06-03,04:05:48
39.906386,116.263257,0,256,39602.1707175926,2008-06-03,04:05:50
39.906363,116.263432,0,258,39602.1707407407,2008-06-03,04:05:52
39.906359,116.26358,0,262,39602.1707638889,2008-06-03,04:05:54
39.906374,116.263682,0,270,39602.170787037,2008-06-03,04:05:56
39.90639,116.26375,0,276,39602.1708101852,2008-06-03,04:05:58
39.906401,116.263817,0,279,39602.1708333333,2008-06-03,04:06:00
39.906401,116.26387,0,280,39602.1708564815,2008-06-03,04:06:02
39.906427,116.263945,0,278,39602.1708796296,2008-06-03,04:06:04
39.906447,116.264045,0,287,39602.1709027778,2008-06-03,04:06:06
39.90645,116.264194,0,291,39602.1709259259,2008-06-03,04:06:08
39.90645,116.264333,0,280,39602.1709490741,2008-06-03,04:06:10
39.906445,116.264465,0,282,39602.1709722222,2008-06-03,04:06:12
39.906461,116.264557,0,282,39602.1709953704,2008-06-03,04:06:14
39.906483,116.264607,0,285,39602.1710185185,2008-06-03,04:06:16
39.906447,116.264679,0,288,39602.1710416667,2008-06-03,04:06:18
39.906414,116.264703,0,258,39602.1710648148,2008-06-03,04:06:20
39.906402,116.264721,0,244,39602.171087963,2008-06-03,04:06:22
39.906402,116.264724,0,244,39602.1711111111,2008-06-03,04:06:24
39.906403,116.264725,0,244,39602.1711342593,2008-06-03,04:06:26
39.906405,116.264725,0,244,39602.1711574074,2008-06-03,04:06:28
39.906406,116.264724,0,245,39602.1711805556,2008-06-03,04:06:30
39.906407,116.264721,0,245,39602.1712037037,2008-06-03,04:06:32
39.906407,116.264718,0,245,39602.1712268519,2008-06-03,04:06:34
39.906407,116.264712,0,245,39602.17125,2008-06-03,04:06:36
39.906407,116.264709,0,245,39602.1712731481,2008-06-03,04:06:38
39.906408,116.26471,0,245,39602.1712962963,2008-06-03,04:06:40
39.906408,116.264711,0,245,39602.1713194444,2008-06-03,04:06:42
39.906409,116.264714,0,245,39602.1713425926,2008-06-03,04:06:44
39.90641,116.264716,0,245,39602.1713657407,2008-06-03,04:06:46
39.906411,116.264719,0,245,39602.1713888889,2008-06-03,04:06:48
39.906414,116.264733,0,245,39602.171412037,2008-06-03,04:06:50
39.906428,116.264781,0,243,39602.1714351852,2008-06-03,04:06:52
39.906441,116.264818,0,241,39602.1714583333,2008-06-03,04:06:54
39.906568,116.265086,0,215,39602.1728009259,2008-06-03,04:08:50
39.906594,116.265138,0,216,39602.1728240741,2008-06-03,04:08:52
39.906641,116.265253,0,217,39602.1728472222,2008-06-03,04:08:54
39.906718,116.265405,0,219,39602.1728703704,2008-06-03,04:08:56
39.906723,116.265589,0,222,39602.1728935185,2008-06-03,04:08:58
39.906687,116.265813,0,225,39602.1729166667,2008-06-03,04:09:00
39.906675,116.266083,0,228,39602.1729398148,2008-06-03,04:09:02
39.906674,116.26633,0,232,39602.172962963,2008-06-03,04:09:04
39.9067,116.266541,0,236,39602.1729861111,2008-06-03,04:09:06
39.90673,116.266757,0,243,39602.1730092593,2008-06-03,04:09:08
39.906772,116.266945,0,245,39602.1730324074,2008-06-03,04:09:10
39.906796,116.267065,0,247,39602.1730555556,2008-06-03,04:09:12
39.906795,116.267103,0,249,39602.1730787037,2008-06-03,04:09:14
39.906789,116.26708,0,250,39602.1731018518,2008-06-03,04:09:16
39.906787,116.267081,0,249,39602.173125,2008-06-03,04:09:18
39.906787,116.267084,0,250,39602.1731481481,2008-06-03,04:09:20
39.906787,116.267086,0,250,39602.1731712963,2008-06-03,04:09:22
39.906786,116.267085,0,250,39602.1731944444,2008-06-03,04:09:24
39.906786,116.267085,0,250,39602.1732175926,2008-06-03,04:09:26
39.906787,116.267087,0,250,39602.1732407407,2008-06-03,04:09:28
39.906787,116.26709,0,251,39602.1732638889,2008-06-03,04:09:30
39.906788,116.267092,0,251,39602.173287037,2008-06-03,04:09:32
39.906788,116.267094,0,251,39602.1733101852,2008-06-03,04:09:34
39.906789,116.267096,0,251,39602.1733333333,2008-06-03,04:09:36
39.906789,116.267097,0,251,39602.1733564815,2008-06-03,04:09:38
39.906789,116.267099,0,252,39602.1733796296,2008-06-03,04:09:40
39.90679,116.267101,0,252,39602.1734027778,2008-06-03,04:09:42
39.90679,116.267103,0,252,39602.1734259259,2008-06-03,04:09:44
39.906791,116.267105,0,252,39602.1734490741,2008-06-03,04:09:46
39.906793,116.267107,0,252,39602.1734722222,2008-06-03,04:09:48
39.906794,116.267108,0,252,39602.1734953704,2008-06-03,04:09:50
39.906795,116.26711,0,252,39602.1735185185,2008-06-03,04:09:52
39.906796,116.267113,0,252,39602.1735416667,2008-06-03,04:09:54
39.906798,116.267115,0,253,39602.1735648148,2008-06-03,04:09:56
39.9068,116.267118,0,253,39602.173587963,2008-06-03,04:09:58
39.906801,116.26712,0,253,39602.1736111111,2008-06-03,04:10:00
39.906801,116.267122,0,253,39602.1736342593,2008-06-03,04:10:02
39.906801,116.267122,0,253,39602.1736574074,2008-06-03,04:10:04
39.906802,116.267126,0,253,39602.1736805556,2008-06-03,04:10:06
39.906805,116.267144,0,253,39602.1737037037,2008-06-03,04:10:08
39.906786,116.26722,0,252,39602.1737268518,2008-06-03,04:10:10
39.906786,116.267324,0,258,39602.17375,2008-06-03,04:10:12
39.906751,116.267446,0,255,39602.1737731481,2008-06-03,04:10:14
39.906519,116.267626,0,297,39602.1737962963,2008-06-03,04:10:16
39.906377,116.267747,0,317,39602.1738194444,2008-06-03,04:10:18
39.906314,116.267804,0,325,39602.1738425926,2008-06-03,04:10:20
39.906331,116.267882,0,322,39602.1738657407,2008-06-03,04:10:22
39.906383,116.268012,0,325,39602.1738888889,2008-06-03,04:10:24
39.906431,116.268111,0,324,39602.173912037,2008-06-03,04:10:26
39.906457,116.268194,0,322,39602.1739351852,2008-06-03,04:10:28
39.906451,116.268274,0,314,39602.1739583333,2008-06-03,04:10:30
39.906479,116.268341,0,303,39602.1739814815,2008-06-03,04:10:32
39.90655,116.268356,0,292,39602.1740046296,2008-06-03,04:10:34
39.906634,116.268375,0,277,39602.1740277778,2008-06-03,04:10:36
39.906761,116.268383,0,268,39602.1740509259,2008-06-03,04:10:38
39.906925,116.268384,0,262,39602.1740740741,2008-06-03,04:10:40
39.907095,116.268377,0,255,39602.1740972222,2008-06-03,04:10:42
39.907275,116.268367,0,250,39602.1741203704,2008-06-03,04:10:44
39.907463,116.268363,0,245,39602.1741435185,2008-06-03,04:10:46
39.907687,116.268343,0,223,39602.1741666667,2008-06-03,04:10:48
39.90792,116.268335,0,217,39602.1741898148,2008-06-03,04:10:50
39.908148,116.268327,0,213,39602.174212963,2008-06-03,04:10:52
39.908376,116.268323,0,207,39602.1742361111,2008-06-03,04:10:54
39.908603,116.268318,0,203,39602.1742592593,2008-06-03,04:10:56
39.908814,116.268316,0,200,39602.1742824074,2008-06-03,04:10:58
39.90904,116.268336,0,195,39602.1743055556,2008-06-03,04:11:00
39.909251,116.268335,0,192,39602.1743287037,2008-06-03,04:11:02
39.909468,116.26834,0,189,39602.1743518518,2008-06-03,04:11:04
39.909674,116.268349,0,188,39602.174375,2008-06-03,04:11:06
39.909874,116.268364,0,189,39602.1743981481,2008-06-03,04:11:08
39.910081,116.268374,0,188,39602.1744212963,2008-06-03,04:11:10
39.910293,116.268369,0,186,39602.1744444444,2008-06-03,04:11:12
39.910511,116.268378,0,184,39602.1744675926,2008-06-03,04:11:14
39.910724,116.26838,0,184,39602.1744907407,2008-06-03,04:11:16
39.910967,116.268392,0,180,39602.1745138889,2008-06-03,04:11:18
39.91119,116.268401,0,176,39602.174537037,2008-06-03,04:11:20
39.911415,116.268418,0,171,39602.1745601852,2008-06-03,04:11:22
39.911643,116.26845,0,168,39602.1745833333,2008-06-03,04:11:24
39.911861,116.268465,0,162,39602.1746064815,2008-06-03,04:11:26
39.912056,116.268462,0,163,39602.1746296296,2008-06-03,04:11:28
39.912249,116.26847,0,163,39602.1746527778,2008-06-03,04:11:30
39.91245,116.268492,0,159,39602.1746759259,2008-06-03,04:11:32
39.912652,116.268522,0,159,39602.1746990741,2008-06-03,04:11:34
39.912849,116.268553,0,160,39602.1747222222,2008-06-03,04:11:36
39.913009,116.268559,0,164,39602.1747453704,2008-06-03,04:11:38
39.913167,116.268533,0,164,39602.1747685185,2008-06-03,04:11:40
39.913321,116.268523,0,165,39602.1747916667,2008-06-03,04:11:42
39.913468,116.268538,0,165,39602.1748148148,2008-06-03,04:11:44
39.91364,116.268547,0,167,39602.174837963,2008-06-03,04:11:46
39.913836,116.268577,0,167,39602.1748611111,2008-06-03,04:11:48
39.914033,116.268612,0,171,39602.1748842593,2008-06-03,04:11:50
39.914242,116.268642,0,179,39602.1749074074,2008-06-03,04:11:52
39.914499,116.268702,0,175,39602.1749305556,2008-06-03,04:11:54
39.914753,116.268753,0,178,39602.1749537037,2008-06-03,04:11:56
39.91502,116.268805,0,180,39602.1749768518,2008-06-03,04:11:58
39.91529,116.268859,0,176,39602.175,2008-06-03,04:12:00
39.915547,116.268891,0,179,39602.1750231481,2008-06-03,04:12:02
39.915796,116.268929,0,178,39602.1750462963,2008-06-03,04:12:04
39.916069,116.268963,0,181,39602.1750694444,2008-06-03,04:12:06
39.916351,116.269008,0,180,39602.1750925926,2008-06-03,04:12:08
39.916652,116.269055,0,176,39602.1751157407,2008-06-03,04:12:10
39.91697,116.269092,0,166,39602.1751388889,2008-06-03,04:12:12
39.9173,116.269127,0,164,39602.175162037,2008-06-03,04:12:14
39.917622,116.269139,0,176,39602.1751851852,2008-06-03,04:12:16
39.917939,116.269144,0,184,39602.1752083333,2008-06-03,04:12:18
39.918263,116.269163,0,190,39602.1752314815,2008-06-03,04:12:20
39.918591,116.269172,0,192,39602.1752546296,2008-06-03,04:12:22
39.918912,116.269179,0,193,39602.1752777778,2008-06-03,04:12:24
39.919248,116.269186,0,190,39602.1753009259,2008-06-03,04:12:26
39.919594,116.269197,0,190,39602.1753240741,2008-06-03,04:12:28
39.919954,116.269217,0,192,39602.1753472222,2008-06-03,04:12:30
39.920308,116.26923,0,196,39602.1753703704,2008-06-03,04:12:32
39.920663,116.269233,0,194,39602.1753935185,2008-06-03,04:12:34
39.921028,116.269243,0,194,39602.1754166667,2008-06-03,04:12:36
39.921392,116.269249,0,191,39602.1754398148,2008-06-03,04:12:38
39.921764,116.269263,0,188,39602.175462963,2008-06-03,04:12:40
39.922129,116.269272,0,182,39602.1754861111,2008-06-03,04:12:42
39.922475,116.269281,0,174,39602.1755092593,2008-06-03,04:12:44
39.92281,116.269293,0,168,39602.1755324074,2008-06-03,04:12:46
39.923134,116.269293,0,165,39602.1755555556,2008-06-03,04:12:48
39.923456,116.269295,0,163,39602.1755787037,2008-06-03,04:12:50
39.923775,116.269309,0,163,39602.1756018519,2008-06-03,04:12:52
39.924108,116.269322,0,164,39602.175625,2008-06-03,04:12:54
39.924436,116.269324,0,167,39602.1756481482,2008-06-03,04:12:56
39.924763,116.269322,0,166,39602.1756712963,2008-06-03,04:12:58
39.925091,116.269314,0,162,39602.1756944444,2008-06-03,04:13:00
39.925416,116.269319,0,163,39602.1757175926,2008-06-03,04:13:02
39.92573,116.269308,0,158,39602.1757407407,2008-06-03,04:13:04
39.926032,116.269293,0,162,39602.1757638889,2008-06-03,04:13:06
39.926337,116.26927,0,159,39602.175787037,2008-06-03,04:13:08
39.926641,116.269256,0,160,39602.1758101852,2008-06-03,04:13:10
39.926946,116.269246,0,165,39602.1758333333,2008-06-03,04:13:12
39.927265,116.269241,0,162,39602.1758564815,2008-06-03,04:13:14
39.927603,116.269234,0,158,39602.1758796296,2008-06-03,04:13:16
39.927953,116.269234,0,150,39602.1759027778,2008-06-03,04:13:18
39.928315,116.269223,0,145,39602.1759259259,2008-06-03,04:13:20
39.928688,116.26921,0,139,39602.1759490741,2008-06-03,04:13:22
39.929055,116.269191,0,135,39602.1759722222,2008-06-03,04:13:24
39.929417,116.269182,0,137,39602.1759953704,2008-06-03,04:13:26
39.929798,116.269152,0,133,39602.1760185185,2008-06-03,04:13:28
39.930176,116.26911,0,127,39602.1760416667,2008-06-03,04:13:30
39.930552,116.269055,0,127,39602.1760648148,2008-06-03,04:13:32
39.930916,116.268996,0,127,39602.176087963,2008-06-03,04:13:34
39.931279,116.268938,0,127,39602.1761111111,2008-06-03,04:13:36
39.93164,116.268885,0,125,39602.1761342593,2008-06-03,04:13:38
39.932001,116.268839,0,124,39602.1761574074,2008-06-03,04:13:40
39.932356,116.268784,0,125,39602.1761805556,2008-06-03,04:13:42
39.932731,116.268732,0,124,39602.1762037037,2008-06-03,04:13:44
39.933101,116.268665,0,121,39602.1762268519,2008-06-03,04:13:46
39.933471,116.268608,0,124,39602.17625,2008-06-03,04:13:48
39.933832,116.268556,0,124,39602.1762731481,2008-06-03,04:13:50
39.934208,116.268533,0,124,39602.1762962963,2008-06-03,04:13:52
39.934583,116.268496,0,127,39602.1763194444,2008-06-03,04:13:54
39.934936,116.268453,0,134,39602.1763425926,2008-06-03,04:13:56
39.935298,116.268422,0,140,39602.1763657407,2008-06-03,04:13:58
39.935656,116.268393,0,142,39602.1763888889,2008-06-03,04:14:00
39.936015,116.26836,0,143,39602.176412037,2008-06-03,04:14:02
39.936371,116.268343,0,139,39602.1764351852,2008-06-03,04:14:04
39.936733,116.268333,0,134,39602.1764583333,2008-06-03,04:14:06
39.937087,116.268308,0,134,39602.1764814815,2008-06-03,04:14:08
39.937464,116.268281,0,123,39602.1765046296,2008-06-03,04:14:10
39.937824,116.26825,0,130,39602.1765277778,2008-06-03,04:14:12
39.938205,116.268246,0,126,39602.1765509259,2008-06-03,04:14:14
39.938587,116.268225,0,123,39602.1765740741,2008-06-03,04:14:16
39.938952,116.268199,0,128,39602.1765972222,2008-06-03,04:14:18
39.939292,116.268188,0,134,39602.1766203704,2008-06-03,04:14:20
39.939626,116.268191,0,138,39602.1766435185,2008-06-03,04:14:22
39.939953,116.268215,0,141,39602.1766666667,2008-06-03,04:14:24
39.940289,116.268223,0,137,39602.1766898148,2008-06-03,04:14:26
39.940633,116.268234,0,136,39602.176712963,2008-06-03,04:14:28
39.940988,116.268255,0,138,39602.1767361111,2008-06-03,04:14:30
39.941339,116.268281,0,137,39602.1767592593,2008-06-03,04:14:32
39.941692,116.268306,0,142,39602.1767824074,2008-06-03,04:14:34
39.942045,116.268331,0,144,39602.1768055556,2008-06-03,04:14:36
39.942403,116.268359,0,144,39602.1768287037,2008-06-03,04:14:38
39.942764,116.268395,0,149,39602.1768518519,2008-06-03,04:14:40
39.943123,116.268432,0,138,39602.176875,2008-06-03,04:14:42
39.943476,116.268466,0,140,39602.1768981481,2008-06-03,04:14:44
39.943809,116.268506,0,146,39602.1769212963,2008-06-03,04:14:46
39.944153,116.268546,0,146,39602.1769444444,2008-06-03,04:14:48
39.944491,116.268588,0,149,39602.1769675926,2008-06-03,04:14:50
39.944823,116.268631,0,151,39602.1769907407,2008-06-03,04:14:52
39.94516,116.268671,0,156,39602.1770138889,2008-06-03,04:14:54
39.945501,116.268717,0,156,39602.177037037,2008-06-03,04:14:56
39.945842,116.268764,0,157,39602.1770601852,2008-06-03,04:14:58
39.946189,116.268811,0,154,39602.1770833333,2008-06-03,04:15:00
39.94654,116.268863,0,152,39602.1771064815,2008-06-03,04:15:02
39.946906,116.268922,0,147,39602.1771296296,2008-06-03,04:15:04
39.947278,116.268979,0,142,39602.1771527778,2008-06-03,04:15:06
39.947664,116.269035,0,139,39602.1771759259,2008-06-03,04:15:08
39.948046,116.269083,0,132,39602.1771990741,2008-06-03,04:15:10
39.94842,116.269132,0,128,39602.1772222222,2008-06-03,04:15:12
39.948796,116.269188,0,122,39602.1772453704,2008-06-03,04:15:14
39.94917,116.269241,0,122,39602.1772685185,2008-06-03,04:15:16
39.949514,116.269288,0,126,39602.1772916667,2008-06-03,04:15:18
39.949862,116.269341,0,127,39602.1773148148,2008-06-03,04:15:20
39.950211,116.269388,0,128,39602.177337963,2008-06-03,04:15:22
39.950549,116.269439,0,129,39602.1773611111,2008-06-03,04:15:24
39.950881,116.269495,0,129,39602.1773842593,2008-06-03,04:15:26
39.951206,116.269545,0,132,39602.1774074074,2008-06-03,04:15:28
39.951522,116.269581,0,134,39602.1774305556,2008-06-03,04:15:30
39.951842,116.269623,0,130,39602.1774537037,2008-06-03,04:15:32
39.952156,116.269668,0,131,39602.1774768519,2008-06-03,04:15:34
39.952472,116.269713,0,133,39602.1775,2008-06-03,04:15:36
39.952772,116.269757,0,130,39602.1775231481,2008-06-03,04:15:38
39.953082,116.269808,0,132,39602.1775462963,2008-06-03,04:15:40
39.953394,116.269835,0,134,39602.1775694444,2008-06-03,04:15:42
39.953728,116.269866,0,137,39602.1775925926,2008-06-03,04:15:44
39.95407,116.269874,0,142,39602.1776157407,2008-06-03,04:15:46
39.954421,116.269861,0,147,39602.1776388889,2008-06-03,04:15:48
39.954782,116.269832,0,141,39602.177662037,2008-06-03,04:15:50
39.955157,116.269769,0,133,39602.1776851852,2008-06-03,04:15:52
39.955532,116.269712,0,135,39602.1777083333,2008-06-03,04:15:54
39.955908,116.269671,0,140,39602.1777314815,2008-06-03,04:15:56
39.956289,116.269623,0,144,39602.1777546296,2008-06-03,04:15:58
39.956684,116.269573,0,143,39602.1777777778,2008-06-03,04:16:00
39.957081,116.269519,0,144,39602.1778009259,2008-06-03,04:16:02
39.957495,116.269471,0,146,39602.1778240741,2008-06-03,04:16:04
39.957902,116.269422,0,153,39602.1778472222,2008-06-03,04:16:06
39.958312,116.269374,0,153,39602.1778703704,2008-06-03,04:16:08
39.958721,116.269323,0,157,39602.1778935185,2008-06-03,04:16:10
39.959132,116.269269,0,157,39602.1779166667,2008-06-03,04:16:12
39.959534,116.269243,0,153,39602.1779398148,2008-06-03,04:16:14
39.959923,116.269184,0,154,39602.177962963,2008-06-03,04:16:16
39.960306,116.269145,0,155,39602.1779861111,2008-06-03,04:16:18
39.960677,116.269109,0,155,39602.1780092593,2008-06-03,04:16:20
39.96103,116.269073,0,154,39602.1780324074,2008-06-03,04:16:22
39.9614,116.269039,0,156,39602.1780555556,2008-06-03,04:16:24
39.96177,116.269016,0,153,39602.1780787037,2008-06-03,04:16:26
39.962128,116.268984,0,149,39602.1781018519,2008-06-03,04:16:28
39.962481,116.268944,0,149,39602.178125,2008-06-03,04:16:30
39.962843,116.268921,0,143,39602.1781481481,2008-06-03,04:16:32
39.963184,116.268891,0,145,39602.1781712963,2008-06-03,04:16:34
39.963509,116.268849,0,147,39602.1781944444,2008-06-03,04:16:36
39.963839,116.268846,0,148,39602.1782175926,2008-06-03,04:16:38
39.964156,116.268805,0,154,39602.1782407407,2008-06-03,04:16:40
39.964488,116.268759,0,153,39602.1782638889,2008-06-03,04:16:42
39.964823,116.268719,0,154,39602.178287037,2008-06-03,04:16:44
39.965157,116.268682,0,159,39602.1783101852,2008-06-03,04:16:46
39.965519,116.268673,0,154,39602.1783333333,2008-06-03,04:16:48
39.965873,116.268669,0,156,39602.1783564815,2008-06-03,04:16:50
39.966235,116.268694,0,157,39602.1783796296,2008-06-03,04:16:52
39.966601,116.268757,0,160,39602.1784027778,2008-06-03,04:16:54
39.966966,116.268863,0,162,39602.1784259259,2008-06-03,04:16:56
39.967325,116.268998,0,160,39602.1784490741,2008-06-03,04:16:58
39.967677,116.269157,0,159,39602.1784722222,2008-06-03,04:17:00
39.968034,116.269352,0,162,39602.1784953704,2008-06-03,04:17:02
39.968364,116.269591,0,162,39602.1785185185,2008-06-03,04:17:04
39.968674,116.269846,0,168,39602.1785416667,2008-06-03,04:17:06
39.96898,116.270138,0,169,39602.1785648148,2008-06-03,04:17:08
39.96928,116.270451,0,166,39602.178587963,2008-06-03,04:17:10
39.96954,116.270775,0,167,39602.1786111111,2008-06-03,04:17:12
39.969775,116.271129,0,167,39602.1786342593,2008-06-03,04:17:14
39.969979,116.271508,0,171,39602.1786574074,2008-06-03,04:17:16
39.970191,116.271904,0,169,39602.1786805556,2008-06-03,04:17:18
39.970398,116.272333,0,167,39602.1787037037,2008-06-03,04:17:20
39.970603,116.272772,0,166,39602.1787268519,2008-06-03,04:17:22
39.970821,116.273217,0,165,39602.17875,2008-06-03,04:17:24
39.971037,116.27367,0,163,39602.1787731481,2008-06-03,04:17:26
39.971261,116.274128,0,163,39602.1787962963,2008-06-03,04:17:28
39.971484,116.274596,0,166,39602.1788194444,2008-06-03,04:17:30
39.971701,116.275063,0,168,39602.1788425926,2008-06-03,04:17:32
39.971902,116.275529,0,175,39602.1788657407,2008-06-03,04:17:34
39.972115,116.275979,0,182,39602.1788888889,2008-06-03,04:17:36
39.972345,116.276428,0,183,39602.178912037,2008-06-03,04:17:38
39.97257,116.276862,0,186,39602.1789351852,2008-06-03,04:17:40
39.972785,116.277287,0,191,39602.1789583333,2008-06-03,04:17:42
39.973012,116.277705,0,191,39602.1789814815,2008-06-03,04:17:44
39.973239,116.278086,0,194,39602.1790046296,2008-06-03,04:17:46
39.973471,116.27844,0,202,39602.1790277778,2008-06-03,04:17:48
39.973709,116.278796,0,207,39602.1790509259,2008-06-03,04:17:50
39.973953,116.279154,0,198,39602.1790740741,2008-06-03,04:17:52
39.974201,116.279522,0,189,39602.1790972222,2008-06-03,04:17:54
39.974467,116.279886,0,183,39602.1791203704,2008-06-03,04:17:56
39.974744,116.280246,0,173,39602.1791435185,2008-06-03,04:17:58
39.975034,116.280606,0,160,39602.1791666667,2008-06-03,04:18:00
39.975333,116.280965,0,151,39602.1791898148,2008-06-03,04:18:02
39.975622,116.281291,0,147,39602.179212963,2008-06-03,04:18:04
39.975916,116.281608,0,141,39602.1792361111,2008-06-03,04:18:06
39.976208,116.281928,0,141,39602.1792592593,2008-06-03,04:18:08
39.976511,116.282244,0,134,39602.1792824074,2008-06-03,04:18:10
39.976821,116.282547,0,132,39602.1793055556,2008-06-03,04:18:12
39.977126,116.282846,0,125,39602.1793287037,2008-06-03,04:18:14
39.977427,116.283136,0,119,39602.1793518519,2008-06-03,04:18:16
39.977723,116.283427,0,115,39602.179375,2008-06-03,04:18:18
39.978015,116.283721,0,115,39602.1793981481,2008-06-03,04:18:20
39.978296,116.284008,0,116,39602.1794212963,2008-06-03,04:18:22
39.978568,116.284294,0,121,39602.1794444444,2008-06-03,04:18:24
39.97884,116.284575,0,125,39602.1794675926,2008-06-03,04:18:26
39.97911,116.284844,0,125,39602.1794907407,2008-06-03,04:18:28
39.979378,116.285109,0,128,39602.1795138889,2008-06-03,04:18:30
39.97965,116.285384,0,133,39602.179537037,2008-06-03,04:18:32
39.979926,116.285674,0,132,39602.1795601852,2008-06-03,04:18:34
39.980199,116.285972,0,135,39602.1795833333,2008-06-03,04:18:36
39.980475,116.286284,0,134,39602.1796064815,2008-06-03,04:18:38
39.98075,116.286607,0,132,39602.1796296296,2008-06-03,04:18:40
39.981013,116.28694,0,129,39602.1796527778,2008-06-03,04:18:42
39.981281,116.287302,0,125,39602.1796759259,2008-06-03,04:18:44
39.981555,116.287673,0,126,39602.1796990741,2008-06-03,04:18:46
39.981795,116.288085,0,139,39602.1797222222,2008-06-03,04:18:48
39.982032,116.288518,0,145,39602.1797453704,2008-06-03,04:18:50
39.982248,116.288956,0,150,39602.1797685185,2008-06-03,04:18:52
39.982453,116.289405,0,150,39602.1797916667,2008-06-03,04:18:54
39.982641,116.289863,0,148,39602.1798148148,2008-06-03,04:18:56
39.982812,116.290328,0,153,39602.179837963,2008-06-03,04:18:58
39.982965,116.290783,0,155,39602.1798611111,2008-06-03,04:19:00
39.983096,116.291246,0,156,39602.1798842593,2008-06-03,04:19:02
39.983213,116.291692,0,159,39602.1799074074,2008-06-03,04:19:04
39.9833,116.292136,0,158,39602.1799305556,2008-06-03,04:19:06
39.983389,116.292575,0,163,39602.1799537037,2008-06-03,04:19:08
39.983467,116.293015,0,173,39602.1799768518,2008-06-03,04:19:10
39.983523,116.293461,0,187,39602.18,2008-06-03,04:19:12
39.983566,116.293908,0,194,39602.1800231481,2008-06-03,04:19:14
39.983611,116.29435,0,197,39602.1800462963,2008-06-03,04:19:16
39.983648,116.294822,0,197,39602.1800694444,2008-06-03,04:19:18
39.983673,116.295285,0,190,39602.1800925926,2008-06-03,04:19:20
39.983697,116.295749,0,187,39602.1801157407,2008-06-03,04:19:22
39.983708,116.296239,0,186,39602.1801388889,2008-06-03,04:19:24
39.983726,116.296718,0,184,39602.180162037,2008-06-03,04:19:26
39.983751,116.297198,0,184,39602.1801851852,2008-06-03,04:19:28
39.983777,116.297654,0,180,39602.1802083333,2008-06-03,04:19:30
39.983809,116.298089,0,177,39602.1802314815,2008-06-03,04:19:32
39.983822,116.298498,0,178,39602.1802546296,2008-06-03,04:19:34
39.983823,116.298896,0,178,39602.1802777778,2008-06-03,04:19:36
39.983828,116.2993,0,171,39602.1803009259,2008-06-03,04:19:38
39.983835,116.299686,0,162,39602.1803240741,2008-06-03,04:19:40
39.983848,116.30007,0,155,39602.1803472222,2008-06-03,04:19:42
39.983859,116.300449,0,149,39602.1803703704,2008-06-03,04:19:44
39.983874,116.30083,0,147,39602.1803935185,2008-06-03,04:19:46
39.983878,116.301195,0,146,39602.1804166667,2008-06-03,04:19:48
39.98389,116.301542,0,143,39602.1804398148,2008-06-03,04:19:50
39.983898,116.301857,0,140,39602.180462963,2008-06-03,04:19:52
39.983906,116.302169,0,141,39602.1804861111,2008-06-03,04:19:54
39.983924,116.302472,0,137,39602.1805092593,2008-06-03,04:19:56
39.983948,116.302771,0,138,39602.1805324074,2008-06-03,04:19:58
39.983962,116.303074,0,124,39602.1805555556,2008-06-03,04:20:00
39.984004,116.303376,0,130,39602.1805787037,2008-06-03,04:20:02
39.984054,116.303666,0,131,39602.1806018518,2008-06-03,04:20:04
39.984052,116.303913,0,122,39602.180625,2008-06-03,04:20:06
39.984051,116.304177,0,119,39602.1806481481,2008-06-03,04:20:08
39.984061,116.304442,0,122,39602.1806712963,2008-06-03,04:20:10
39.984066,116.304692,0,119,39602.1806944444,2008-06-03,04:20:12
39.984226,116.304869,0,121,39602.1807175926,2008-06-03,04:20:14
39.984298,116.30502,0,121,39602.1807407407,2008-06-03,04:20:16
39.984348,116.30518,0,121,39602.1807638889,2008-06-03,04:20:18
39.984405,116.305327,0,123,39602.180787037,2008-06-03,04:20:20
39.984441,116.305494,0,127,39602.1808101852,2008-06-03,04:20:22
39.984506,116.305658,0,129,39602.1808333333,2008-06-03,04:20:24
39.98454,116.305806,0,134,39602.1808564815,2008-06-03,04:20:26
39.984537,116.305926,0,142,39602.1808796296,2008-06-03,04:20:28
39.984471,116.306078,0,141,39602.1809027778,2008-06-03,04:20:30
39.984426,116.306207,0,143,39602.1809259259,2008-06-03,04:20:32
39.984205,116.306358,0,147,39602.1809490741,2008-06-03,04:20:34
39.984099,116.306539,0,149,39602.1809722222,2008-06-03,04:20:36
39.984054,116.306711,0,151,39602.1809953704,2008-06-03,04:20:38
39.984034,116.306891,0,146,39602.1810185185,2008-06-03,04:20:40
39.984024,116.307075,0,141,39602.1810416667,2008-06-03,04:20:42
39.984047,116.307269,0,137,39602.1810648148,2008-06-03,04:20:44
39.984039,116.307474,0,128,39602.181087963,2008-06-03,04:20:46
39.983958,116.307653,0,120,39602.1811111111,2008-06-03,04:20:48
39.983951,116.307817,0,110,39602.1811342593,2008-06-03,04:20:50
39.983959,116.307933,0,103,39602.1811574074,2008-06-03,04:20:52
39.983983,116.308047,0,100,39602.1811805556,2008-06-03,04:20:54
39.98399,116.30817,0,102,39602.1812037037,2008-06-03,04:20:56
39.983954,116.308319,0,106,39602.1812268518,2008-06-03,04:20:58
39.98393,116.308472,0,111,39602.18125,2008-06-03,04:21:00
39.983899,116.308624,0,114,39602.1812731481,2008-06-03,04:21:02
39.983906,116.308737,0,115,39602.1812962963,2008-06-03,04:21:04
39.983888,116.308785,0,118,39602.1813194444,2008-06-03,04:21:06
39.983862,116.308778,0,124,39602.1813425926,2008-06-03,04:21:08
39.983856,116.308774,0,125,39602.1813657407,2008-06-03,04:21:10
39.983856,116.308774,0,125,39602.1813888889,2008-06-03,04:21:12
39.983856,116.308774,0,125,39602.181412037,2008-06-03,04:21:14
39.983855,116.308773,0,126,39602.1814351852,2008-06-03,04:21:16
39.983855,116.308774,0,126,39602.1814583333,2008-06-03,04:21:18
39.983855,116.308773,0,126,39602.1814814815,2008-06-03,04:21:20
39.983855,116.308774,0,125,39602.1815046296,2008-06-03,04:21:22
39.983855,116.308775,0,125,39602.1815277778,2008-06-03,04:21:24
39.983855,116.308778,0,125,39602.1815509259,2008-06-03,04:21:26
39.983856,116.308779,0,125,39602.1815740741,2008-06-03,04:21:28
39.983856,116.308779,0,125,39602.1815972222,2008-06-03,04:21:30
39.983855,116.308779,0,125,39602.1816203704,2008-06-03,04:21:32
39.983855,116.308778,0,125,39602.1816435185,2008-06-03,04:21:34
39.983855,116.308777,0,125,39602.1816666667,2008-06-03,04:21:36
39.983855,116.308776,0,125,39602.1816898148,2008-06-03,04:21:38
39.983855,116.308775,0,125,39602.181712963,2008-06-03,04:21:40
39.983855,116.308774,0,125,39602.1817361111,2008-06-03,04:21:42
39.983855,116.308774,0,125,39602.1817592593,2008-06-03,04:21:44
39.983855,116.308774,0,125,39602.1817824074,2008-06-03,04:21:46
39.983856,116.308775,0,125,39602.1818055556,2008-06-03,04:21:48
39.983856,116.308775,0,125,39602.1818287037,2008-06-03,04:21:50
39.983856,116.308776,0,125,39602.1818518518,2008-06-03,04:21:52
39.983856,116.308776,0,125,39602.181875,2008-06-03,04:21:54
39.983856,116.308776,0,125,39602.1818981481,2008-06-03,04:21:56
39.983856,116.308776,0,125,39602.1819212963,2008-06-03,04:21:58
39.983856,116.308777,0,125,39602.1819444444,2008-06-03,04:22:00
39.983856,116.308777,0,125,39602.1819675926,2008-06-03,04:22:02
39.983856,116.308778,0,125,39602.1819907407,2008-06-03,04:22:04
39.983856,116.308778,0,125,39602.1820138889,2008-06-03,04:22:06
39.983856,116.308779,0,125,39602.182037037,2008-06-03,04:22:08
39.983845,116.308812,0,124,39602.1820601852,2008-06-03,04:22:10
39.983824,116.308871,0,126,39602.1820833333,2008-06-03,04:22:12
39.983821,116.308972,0,132,39602.1821064815,2008-06-03,04:22:14
39.983828,116.309108,0,131,39602.1821296296,2008-06-03,04:22:16
39.983844,116.309279,0,130,39602.1821527778,2008-06-03,04:22:18
39.983864,116.309443,0,132,39602.1821759259,2008-06-03,04:22:20
39.983894,116.30959,0,133,39602.1821990741,2008-06-03,04:22:22
39.983915,116.309753,0,133,39602.1822222222,2008-06-03,04:22:24
39.983933,116.309935,0,132,39602.1822453704,2008-06-03,04:22:26
39.98395,116.310137,0,133,39602.1822685185,2008-06-03,04:22:28
39.98399,116.310326,0,135,39602.1822916667,2008-06-03,04:22:30
39.984016,116.31053,0,137,39602.1823148148,2008-06-03,04:22:32
39.984034,116.310759,0,136,39602.182337963,2008-06-03,04:22:34
39.984047,116.310975,0,139,39602.1823611111,2008-06-03,04:22:36
39.984062,116.311186,0,133,39602.1823842593,2008-06-03,04:22:38
39.984061,116.311403,0,129,39602.1824074074,2008-06-03,04:22:40
39.984072,116.311614,0,126,39602.1824305556,2008-06-03,04:22:42
39.984061,116.311817,0,125,39602.1824537037,2008-06-03,04:22:44
39.984025,116.311992,0,125,39602.1824768518,2008-06-03,04:22:46
39.984021,116.3121,0,123,39602.1825,2008-06-03,04:22:48
39.984035,116.312155,0,124,39602.1825231481,2008-06-03,04:22:50
39.984041,116.312171,0,131,39602.1825462963,2008-06-03,04:22:52
39.984041,116.312185,0,130,39602.1825694444,2008-06-03,04:22:54
39.984041,116.312185,0,129,39602.1825925926,2008-06-03,04:22:56
39.984041,116.312189,0,128,39602.1826157407,2008-06-03,04:22:58
39.98402,116.312214,0,125,39602.1826388889,2008-06-03,04:23:00
39.984031,116.312274,0,125,39602.182662037,2008-06-03,04:23:02
39.984038,116.312325,0,123,39602.1826851852,2008-06-03,04:23:04
39.984041,116.312359,0,124,39602.1827083333,2008-06-03,04:23:06
39.984042,116.312394,0,126,39602.1827314815,2008-06-03,04:23:08
39.984055,116.312442,0,123,39602.1827546296,2008-06-03,04:23:10
39.984068,116.312491,0,123,39602.1827777778,2008-06-03,04:23:12
39.984071,116.312534,0,122,39602.1828009259,2008-06-03,04:23:14
39.984088,116.312579,0,120,39602.1828240741,2008-06-03,04:23:16
39.984093,116.312615,0,117,39602.1828472222,2008-06-03,04:23:18
39.984098,116.312632,0,115,39602.1828703704,2008-06-03,04:23:20
39.98411,116.312643,0,115,39602.1828935185,2008-06-03,04:23:22
39.984108,116.312674,0,115,39602.1829166667,2008-06-03,04:23:24
39.984117,116.312691,0,115,39602.1829398148,2008-06-03,04:23:26
39.984125,116.312697,0,114,39602.182962963,2008-06-03,04:23:28
39.984295,116.312929,0,110,39602.1851157407,2008-06-03,04:26:34
39.984269,116.313022,0,111,39602.1851388889,2008-06-03,04:26:36
39.98425,116.313087,0,112,39602.185162037,2008-06-03,04:26:38
39.984229,116.31312,0,113,39602.1851851852,2008-06-03,04:26:40
39.984214,116.31313,0,113,39602.1852083333,2008-06-03,04:26:42
39.984201,116.313123,0,114,39602.1852314815,2008-06-03,04:26:44
39.984172,116.31309,0,115,39602.1852546296,2008-06-03,04:26:46
39.984172,116.313093,0,116,39602.1852777778,2008-06-03,04:26:48
39.984171,116.313097,0,116,39602.1853009259,2008-06-03,04:26:50
39.98417,116.313101,0,116,39602.1853240741,2008-06-03,04:26:52
39.98417,116.3131,0,116,39602.1853472222,2008-06-03,04:26:54
39.984153,116.31314,0,116,39602.1853703704,2008-06-03,04:26:56
39.984142,116.313203,0,116,39602.1853935185,2008-06-03,04:26:58
39.984136,116.313301,0,116,39602.1854166667,2008-06-03,04:27:00
39.984141,116.313427,0,116,39602.1854398148,2008-06-03,04:27:02
39.984138,116.313574,0,116,39602.185462963,2008-06-03,04:27:04
39.984142,116.313745,0,116,39602.1854861111,2008-06-03,04:27:06
39.984151,116.313936,0,116,39602.1855092593,2008-06-03,04:27:08
39.984162,116.314163,0,115,39602.1855324074,2008-06-03,04:27:10
39.984179,116.314429,0,115,39602.1855555556,2008-06-03,04:27:12
39.984192,116.314694,0,114,39602.1855787037,2008-06-03,04:27:14
39.984193,116.314936,0,113,39602.1856018519,2008-06-03,04:27:16
39.984192,116.31516,0,113,39602.185625,2008-06-03,04:27:18
39.984183,116.31538,0,113,39602.1856481481,2008-06-03,04:27:20
39.984183,116.315623,0,113,39602.1856712963,2008-06-03,04:27:22
39.984149,116.315867,0,114,39602.1856944444,2008-06-03,04:27:24
39.984152,116.31614,0,114,39602.1857175926,2008-06-03,04:27:26
39.984179,116.316417,0,114,39602.1857407407,2008-06-03,04:27:28
39.984231,116.316707,0,114,39602.1857638889,2008-06-03,04:27:30
39.984259,116.317017,0,114,39602.185787037,2008-06-03,04:27:32
39.984295,116.31732,0,114,39602.1858101852,2008-06-03,04:27:34
39.984325,116.317611,0,112,39602.1858333333,2008-06-03,04:27:36
39.98434,116.3179,0,111,39602.1858564815,2008-06-03,04:27:38
39.984364,116.318186,0,111,39602.1858796296,2008-06-03,04:27:40
39.984341,116.318464,0,111,39602.1859027778,2008-06-03,04:27:42
39.984299,116.318748,0,111,39602.1859259259,2008-06-03,04:27:44
39.984315,116.319025,0,112,39602.1859490741,2008-06-03,04:27:46
39.98432,116.319282,0,113,39602.1859722222,2008-06-03,04:27:48
39.984332,116.319547,0,113,39602.1859953704,2008-06-03,04:27:50
39.984335,116.319788,0,114,39602.1860185185,2008-06-03,04:27:52
39.984335,116.320008,0,114,39602.1860416667,2008-06-03,04:27:54
39.984343,116.320185,0,115,39602.1860648148,2008-06-03,04:27:56
39.984328,116.320323,0,115,39602.186087963,2008-06-03,04:27:58
39.98433,116.320423,0,115,39602.1861111111,2008-06-03,04:28:00
39.984332,116.320508,0,115,39602.1861342593,2008-06-03,04:28:02
39.984335,116.320558,0,115,39602.1861574074,2008-06-03,04:28:04
39.984352,116.320547,0,117,39602.1861805556,2008-06-03,04:28:06
39.984355,116.320545,0,118,39602.1862037037,2008-06-03,04:28:08
39.984355,116.320543,0,118,39602.1862268519,2008-06-03,04:28:10
39.984355,116.320541,0,118,39602.18625,2008-06-03,04:28:12
39.984356,116.320537,0,117,39602.1862731481,2008-06-03,04:28:14
39.984356,116.320532,0,117,39602.1862962963,2008-06-03,04:28:16
39.984356,116.32053,0,117,39602.1863194444,2008-06-03,04:28:18
39.984357,116.32053,0,117,39602.1863425926,2008-06-03,04:28:20
39.984357,116.32053,0,117,39602.1863657407,2008-06-03,04:28:22
39.984356,116.320529,0,117,39602.1863888889,2008-06-03,04:28:24
39.984357,116.320528,0,117,39602.186412037,2008-06-03,04:28:26
39.984357,116.320527,0,117,39602.1864351852,2008-06-03,04:28:28
39.984358,116.320527,0,117,39602.1864583333,2008-06-03,04:28:30
39.984358,116.320525,0,118,39602.1864814815,2008-06-03,04:28:32
39.984358,116.320525,0,118,39602.1865046296,2008-06-03,04:28:34
39.984358,116.320532,0,118,39602.1865277778,2008-06-03,04:28:36
39.984359,116.320551,0,118,39602.1865509259,2008-06-03,04:28:38
39.984364,116.32063,0,118,39602.1865740741,2008-06-03,04:28:40
39.984378,116.32075,0,118,39602.1865972222,2008-06-03,04:28:42
39.984391,116.320907,0,116,39602.1866203704,2008-06-03,04:28:44
39.9844,116.321072,0,116,39602.1866435185,2008-06-03,04:28:46
39.984405,116.321258,0,115,39602.1866666667,2008-06-03,04:28:48
39.984401,116.321448,0,114,39602.1866898148,2008-06-03,04:28:50
39.984403,116.321644,0,108,39602.186712963,2008-06-03,04:28:52
39.984412,116.321847,0,108,39602.1867361111,2008-06-03,04:28:54
39.984425,116.322066,0,107,39602.1867592593,2008-06-03,04:28:56
39.984433,116.322251,0,106,39602.1867824074,2008-06-03,04:28:58
39.984447,116.322449,0,102,39602.1868055556,2008-06-03,04:29:00
39.984454,116.322617,0,100,39602.1868287037,2008-06-03,04:29:02
39.984463,116.322781,0,100,39602.1868518519,2008-06-03,04:29:04
39.984477,116.322925,0,101,39602.186875,2008-06-03,04:29:06
39.984492,116.323066,0,100,39602.1868981481,2008-06-03,04:29:08
39.984509,116.323212,0,100,39602.1869212963,2008-06-03,04:29:10
39.984534,116.323349,0,97,39602.1869444444,2008-06-03,04:29:12
39.984547,116.323524,0,96,39602.1869675926,2008-06-03,04:29:14
39.984543,116.323693,0,98,39602.1869907407,2008-06-03,04:29:16
39.984558,116.323867,0,98,39602.1870138889,2008-06-03,04:29:18
39.984553,116.324021,0,101,39602.187037037,2008-06-03,04:29:20
39.984528,116.324131,0,104,39602.1870601852,2008-06-03,04:29:22
39.984496,116.32419,0,106,39602.1870833333,2008-06-03,04:29:24
39.98449,116.324189,0,105,39602.1871064815,2008-06-03,04:29:26
39.984492,116.324186,0,105,39602.1871296296,2008-06-03,04:29:28
39.984492,116.324189,0,105,39602.1871527778,2008-06-03,04:29:30
39.984492,116.324191,0,106,39602.1871759259,2008-06-03,04:29:32
39.984492,116.324193,0,106,39602.1871990741,2008-06-03,04:29:34
39.9845,116.324253,0,108,39602.1872222222,2008-06-03,04:29:36
39.984476,116.324344,0,109,39602.1872453704,2008-06-03,04:29:38
39.984488,116.324489,0,112,39602.1872685185,2008-06-03,04:29:40
39.984521,116.324671,0,113,39602.1872916667,2008-06-03,04:29:42
39.984549,116.324885,0,112,39602.1873148148,2008-06-03,04:29:44
39.984569,116.325123,0,111,39602.187337963,2008-06-03,04:29:46
39.984575,116.325367,0,110,39602.1873611111,2008-06-03,04:29:48
39.984585,116.325597,0,106,39602.1873842593,2008-06-03,04:29:50
39.984596,116.325823,0,108,39602.1874074074,2008-06-03,04:29:52
39.9846,116.326036,0,109,39602.1874305556,2008-06-03,04:29:54
39.984611,116.326225,0,107,39602.1874537037,2008-06-03,04:29:56
39.984511,116.326358,0,106,39602.1874768519,2008-06-03,04:29:58
39.984511,116.326389,0,110,39602.1875,2008-06-03,04:30:00
39.984485,116.326363,0,117,39602.1875231481,2008-06-03,04:30:02
39.984484,116.326357,0,121,39602.1875462963,2008-06-03,04:30:04
39.984484,116.326357,0,121,39602.1875694444,2008-06-03,04:30:06
39.984484,116.326358,0,121,39602.1875925926,2008-06-03,04:30:08
39.984484,116.326357,0,121,39602.1876157407,2008-06-03,04:30:10
39.984484,116.326356,0,121,39602.1876388889,2008-06-03,04:30:12
39.984484,116.326355,0,121,39602.187662037,2008-06-03,04:30:14
39.984485,116.326352,0,121,39602.1876851852,2008-06-03,04:30:16
39.984485,116.32635,0,121,39602.1877083333,2008-06-03,04:30:18
39.984485,116.32635,0,121,39602.1877314815,2008-06-03,04:30:20
39.984484,116.326354,0,121,39602.1877546296,2008-06-03,04:30:22
39.984484,116.326361,0,121,39602.1877777778,2008-06-03,04:30:24
39.984478,116.326412,0,123,39602.1878009259,2008-06-03,04:30:26
39.984484,116.326516,0,124,39602.1878240741,2008-06-03,04:30:28
39.984503,116.326665,0,125,39602.1878472222,2008-06-03,04:30:30
39.984541,116.326846,0,121,39602.1878703704,2008-06-03,04:30:32
39.984596,116.327061,0,118,39602.1878935185,2008-06-03,04:30:34
39.984651,116.327286,0,116,39602.1879166667,2008-06-03,04:30:36
39.984669,116.327521,0,112,39602.1879398148,2008-06-03,04:30:38
39.984676,116.327757,0,112,39602.187962963,2008-06-03,04:30:40
39.984699,116.328003,0,108,39602.1879861111,2008-06-03,04:30:42
39.984714,116.328263,0,106,39602.1880092593,2008-06-03,04:30:44
39.984705,116.328507,0,103,39602.1880324074,2008-06-03,04:30:46
39.984697,116.32873,0,105,39602.1880555556,2008-06-03,04:30:48
39.984691,116.328917,0,106,39602.1880787037,2008-06-03,04:30:50
39.984697,116.329073,0,107,39602.1881018518,2008-06-03,04:30:52
39.984714,116.329213,0,108,39602.188125,2008-06-03,04:30:54
39.984728,116.32936,0,110,39602.1881481481,2008-06-03,04:30:56
39.984719,116.329516,0,111,39602.1881712963,2008-06-03,04:30:58
39.98472,116.329724,0,113,39602.1881944444,2008-06-03,04:31:00
39.984721,116.329968,0,112,39602.1882175926,2008-06-03,04:31:02
39.984727,116.330231,0,114,39602.1882407407,2008-06-03,04:31:04
39.984741,116.330507,0,114,39602.1882638889,2008-06-03,04:31:06
39.98476,116.330789,0,114,39602.188287037,2008-06-03,04:31:08
39.984796,116.331072,0,112,39602.1883101852,2008-06-03,04:31:10
39.984833,116.331378,0,107,39602.1883333333,2008-06-03,04:31:12
39.984866,116.331681,0,102,39602.1883564815,2008-06-03,04:31:14
39.984893,116.332002,0,105,39602.1883796296,2008-06-03,04:31:16
39.984898,116.332321,0,103,39602.1884027778,2008-06-03,04:31:18
39.984911,116.33264,0,100,39602.1884259259,2008-06-03,04:31:20
39.984922,116.332957,0,94,39602.1884490741,2008-06-03,04:31:22
39.984925,116.333262,0,93,39602.1884722222,2008-06-03,04:31:24
39.984912,116.333571,0,94,39602.1884953704,2008-06-03,04:31:26
39.984911,116.333881,0,93,39602.1885185185,2008-06-03,04:31:28
39.984907,116.334186,0,94,39602.1885416667,2008-06-03,04:31:30
39.984894,116.334481,0,93,39602.1885648148,2008-06-03,04:31:32
39.98488,116.334788,0,95,39602.188587963,2008-06-03,04:31:34
39.984878,116.335096,0,95,39602.1886111111,2008-06-03,04:31:36
39.984884,116.335399,0,97,39602.1886342593,2008-06-03,04:31:38
39.984894,116.335709,0,101,39602.1886574074,2008-06-03,04:31:40
39.984894,116.336007,0,102,39602.1886805556,2008-06-03,04:31:42
39.98495,116.336324,0,105,39602.1887037037,2008-06-03,04:31:44
39.984972,116.336619,0,107,39602.1887268518,2008-06-03,04:31:46
39.985088,116.336912,0,107,39602.18875,2008-06-03,04:31:48
39.985165,116.337169,0,113,39602.1887731481,2008-06-03,04:31:50
39.985121,116.337439,0,116,39602.1887962963,2008-06-03,04:31:52
39.98509,116.337645,0,115,39602.1888194444,2008-06-03,04:31:54
39.985037,116.337854,0,115,39602.1888425926,2008-06-03,04:31:56
39.985049,116.337995,0,111,39602.1888657407,2008-06-03,04:31:58
39.985053,116.338173,0,115,39602.1888888889,2008-06-03,04:32:00
39.985068,116.338308,0,112,39602.188912037,2008-06-03,04:32:02
39.985096,116.338454,0,108,39602.1889351852,2008-06-03,04:32:04
39.985116,116.338583,0,106,39602.1889583333,2008-06-03,04:32:06
39.985137,116.33869,0,104,39602.1889814815,2008-06-03,04:32:08
39.985151,116.338809,0,106,39602.1890046296,2008-06-03,04:32:10
39.985184,116.338935,0,106,39602.1890277778,2008-06-03,04:32:12
39.985176,116.339054,0,106,39602.1890509259,2008-06-03,04:32:14
39.985168,116.33914,0,105,39602.1890740741,2008-06-03,04:32:16
39.985146,116.339175,0,107,39602.1890972222,2008-06-03,04:32:18
39.985122,116.339173,0,108,39602.1891203704,2008-06-03,04:32:20
39.985101,116.339166,0,110,39602.1891435185,2008-06-03,04:32:22
39.985101,116.339168,0,111,39602.1891666667,2008-06-03,04:32:24
39.985102,116.339167,0,112,39602.1891898148,2008-06-03,04:32:26
39.985103,116.339164,0,112,39602.189212963,2008-06-03,04:32:28
39.985104,116.339161,0,113,39602.1892361111,2008-06-03,04:32:30
39.985105,116.339156,0,113,39602.1892592593,2008-06-03,04:32:32
39.985106,116.339152,0,113,39602.1892824074,2008-06-03,04:32:34
39.985107,116.33915,0,113,39602.1893055556,2008-06-03,04:32:36
39.985107,116.33915,0,113,39602.1893287037,2008-06-03,04:32:38
39.985107,116.339153,0,113,39602.1893518518,2008-06-03,04:32:40
39.985098,116.339164,0,113,39602.189375,2008-06-03,04:32:42
39.985093,116.339206,0,114,39602.1893981481,2008-06-03,04:32:44
39.98509,116.339254,0,112,39602.1894212963,2008-06-03,04:32:46
39.985083,116.339289,0,112,39602.1894444444,2008-06-03,04:32:48
39.985093,116.339312,0,112,39602.1894675926,2008-06-03,04:32:50
39.985105,116.339337,0,112,39602.1894907407,2008-06-03,04:32:52
39.985115,116.339345,0,112,39602.1895138889,2008-06-03,04:32:54
39.98513,116.339389,0,112,39602.189537037,2008-06-03,04:32:56
39.98515,116.339464,0,113,39602.1895601852,2008-06-03,04:32:58
39.985171,116.339598,0,115,39602.1895833333,2008-06-03,04:33:00
39.985185,116.339768,0,115,39602.1896064815,2008-06-03,04:33:02
39.985201,116.339979,0,118,39602.1896296296,2008-06-03,04:33:04
39.985211,116.340209,0,122,39602.1896527778,2008-06-03,04:33:06
39.985207,116.340451,0,125,39602.1896759259,2008-06-03,04:33:08
39.985192,116.340719,0,125,39602.1896990741,2008-06-03,04:33:10
39.985202,116.341006,0,126,39602.1897222222,2008-06-03,04:33:12
39.985205,116.341281,0,125,39602.1897453704,2008-06-03,04:33:14
39.98519,116.341561,0,128,39602.1897685185,2008-06-03,04:33:16
39.985194,116.341819,0,128,39602.1897916667,2008-06-03,04:33:18
39.985201,116.342065,0,129,39602.1898148148,2008-06-03,04:33:20
39.985219,116.342272,0,128,39602.189837963,2008-06-03,04:33:22
39.985237,116.342457,0,127,39602.1898611111,2008-06-03,04:33:24
39.98526,116.342609,0,126,39602.1898842593,2008-06-03,04:33:26
39.985274,116.342765,0,127,39602.1899074074,2008-06-03,04:33:28
39.985296,116.342935,0,133,39602.1899305556,2008-06-03,04:33:30
39.985303,116.343137,0,128,39602.1899537037,2008-06-03,04:33:32
39.985331,116.343375,0,125,39602.1899768518,2008-06-03,04:33:34
39.985339,116.343621,0,127,39602.19,2008-06-03,04:33:36
39.985353,116.343889,0,122,39602.1900231481,2008-06-03,04:33:38
39.985364,116.344157,0,121,39602.1900462963,2008-06-03,04:33:40
39.985374,116.344433,0,124,39602.1900694444,2008-06-03,04:33:42
39.985375,116.344718,0,126,39602.1900925926,2008-06-03,04:33:44
39.985372,116.344998,0,123,39602.1901157407,2008-06-03,04:33:46
39.985341,116.345253,0,124,39602.1901388889,2008-06-03,04:33:48
39.985296,116.345502,0,125,39602.190162037,2008-06-03,04:33:50
39.985284,116.345751,0,126,39602.1901851852,2008-06-03,04:33:52
39.985282,116.345943,0,132,39602.1902083333,2008-06-03,04:33:54
39.985275,116.346089,0,138,39602.1902314815,2008-06-03,04:33:56
39.985283,116.346169,0,138,39602.1902546296,2008-06-03,04:33:58
39.985294,116.346233,0,139,39602.1902777778,2008-06-03,04:34:00
39.985275,116.346334,0,136,39602.1903009259,2008-06-03,04:34:02
39.985261,116.346469,0,141,39602.1903240741,2008-06-03,04:34:04
39.985257,116.346627,0,153,39602.1903472222,2008-06-03,04:34:06
39.985247,116.346822,0,162,39602.1903703704,2008-06-03,04:34:08
39.985259,116.347025,0,161,39602.1903935185,2008-06-03,04:34:10
39.985288,116.347205,0,159,39602.1904166667,2008-06-03,04:34:12
39.98533,116.347421,0,150,39602.1904398148,2008-06-03,04:34:14
39.985349,116.347617,0,136,39602.190462963,2008-06-03,04:34:16
39.985345,116.347827,0,137,39602.1904861111,2008-06-03,04:34:18
39.985346,116.348048,0,136,39602.1905092593,2008-06-03,04:34:20
39.985346,116.348276,0,138,39602.1905324074,2008-06-03,04:34:22
39.985352,116.348522,0,140,39602.1905555556,2008-06-03,04:34:24
39.985355,116.348763,0,141,39602.1905787037,2008-06-03,04:34:26
39.985337,116.349007,0,144,39602.1906018518,2008-06-03,04:34:28
39.985338,116.349249,0,145,39602.190625,2008-06-03,04:34:30
39.985344,116.349485,0,145,39602.1906481481,2008-06-03,04:34:32
39.985334,116.349727,0,144,39602.1906712963,2008-06-03,04:34:34
39.98534,116.34995,0,140,39602.1906944444,2008-06-03,04:34:36
39.985344,116.350127,0,137,39602.1907175926,2008-06-03,04:34:38
39.985354,116.350267,0,132,39602.1907407407,2008-06-03,04:34:40
39.985338,116.350391,0,130,39602.1907638889,2008-06-03,04:34:42
39.985328,116.350508,0,126,39602.190787037,2008-06-03,04:34:44
39.985318,116.350607,0,125,39602.1908101852,2008-06-03,04:34:46
39.985312,116.350696,0,123,39602.1908333333,2008-06-03,04:34:48
39.985303,116.350745,0,123,39602.1908564815,2008-06-03,04:34:50
39.985289,116.35075,0,124,39602.1908796296,2008-06-03,04:34:52
39.985311,116.350716,0,118,39602.1909027778,2008-06-03,04:34:54
39.985312,116.350737,0,118,39602.1909259259,2008-06-03,04:34:56
39.985326,116.350753,0,120,39602.1909490741,2008-06-03,04:34:58
39.98534,116.350782,0,124,39602.1909722222,2008-06-03,04:35:00
39.985344,116.350805,0,124,39602.1909953704,2008-06-03,04:35:02
39.985357,116.350828,0,123,39602.1910185185,2008-06-03,04:35:04
39.985348,116.350831,0,129,39602.1910416667,2008-06-03,04:35:06
39.985357,116.350846,0,129,39602.1910648148,2008-06-03,04:35:08
39.98536,116.350863,0,129,39602.191087963,2008-06-03,04:35:10
39.985368,116.350887,0,128,39602.1911111111,2008-06-03,04:35:12
39.985377,116.350912,0,126,39602.1911342593,2008-06-03,04:35:14
39.985334,116.350989,0,132,39602.1911574074,2008-06-03,04:35:16
39.985256,116.351061,0,136,39602.1911805556,2008-06-03,04:35:18
39.985243,116.351128,0,134,39602.1912037037,2008-06-03,04:35:20
39.985224,116.351161,0,134,39602.1912268519,2008-06-03,04:35:22
39.985229,116.35121,0,135,39602.19125,2008-06-03,04:35:24
39.985253,116.35125,0,134,39602.1912731482,2008-06-03,04:35:26
39.985253,116.351284,0,132,39602.1912962963,2008-06-03,04:35:28
39.98526,116.35131,0,130,39602.1913194444,2008-06-03,04:35:30
39.98527,116.351351,0,129,39602.1913425926,2008-06-03,04:35:32
39.985277,116.351383,0,127,39602.1913657407,2008-06-03,04:35:34
39.985288,116.351439,0,128,39602.1913888889,2008-06-03,04:35:36
39.985311,116.351489,0,127,39602.191412037,2008-06-03,04:35:38
39.985316,116.351515,0,125,39602.1914351852,2008-06-03,04:35:40
39.985339,116.351542,0,123,39602.1914583333,2008-06-03,04:35:42
39.985351,116.351582,0,120,39602.1914814815,2008-06-03,04:35:44
39.98535,116.351623,0,119,39602.1915046296,2008-06-03,04:35:46
39.985363,116.351681,0,117,39602.1915277778,2008-06-03,04:35:48
39.985367,116.351736,0,117,39602.1915509259,2008-06-03,04:35:50
39.985373,116.351773,0,120,39602.1915740741,2008-06-03,04:35:52
39.985362,116.351796,0,120,39602.1915972222,2008-06-03,04:35:54
39.985336,116.351797,0,120,39602.1916203704,2008-06-03,04:35:56
39.985309,116.351803,0,121,39602.1916435185,2008-06-03,04:35:58
39.985275,116.351795,0,122,39602.1916666667,2008-06-03,04:36:00
39.98523,116.351811,0,124,39602.1916898148,2008-06-03,04:36:02
39.985194,116.351827,0,127,39602.191712963,2008-06-03,04:36:04
39.985163,116.351832,0,129,39602.1917361111,2008-06-03,04:36:06
39.985129,116.351836,0,131,39602.1917592593,2008-06-03,04:36:08
39.985093,116.351846,0,134,39602.1917824074,2008-06-03,04:36:10
39.985062,116.351858,0,137,39602.1918055556,2008-06-03,04:36:12
39.985032,116.351872,0,139,39602.1918287037,2008-06-03,04:36:14
39.984992,116.351879,0,142,39602.1918518519,2008-06-03,04:36:16
39.984966,116.351925,0,144,39602.191875,2008-06-03,04:36:18
39.98497,116.351968,0,147,39602.1918981481,2008-06-03,04:36:20
39.984964,116.35198,0,151,39602.1919212963,2008-06-03,04:36:22
39.984986,116.35203,0,155,39602.1919444444,2008-06-03,04:36:24
39.984999,116.352052,0,157,39602.1919675926,2008-06-03,04:36:26
39.985001,116.352081,0,162,39602.1919907407,2008-06-03,04:36:28
39.984992,116.352095,0,165,39602.1920138889,2008-06-03,04:36:30
39.985001,116.352108,0,168,39602.192037037,2008-06-03,04:36:32
39.985019,116.35214,0,172,39602.1920601852,2008-06-03,04:36:34
39.985042,116.352183,0,176,39602.1920833333,2008-06-03,04:36:36
39.985047,116.352215,0,180,39602.1921064815,2008-06-03,04:36:38
39.985054,116.352262,0,185,39602.1921296296,2008-06-03,04:36:40
39.985025,116.352312,0,189,39602.1921527778,2008-06-03,04:36:42
39.985004,116.352357,0,192,39602.1921759259,2008-06-03,04:36:44
39.984999,116.352409,0,195,39602.1921990741,2008-06-03,04:36:46
39.984968,116.35246,0,198,39602.1922222222,2008-06-03,04:36:48
39.984933,116.352512,0,201,39602.1922453704,2008-06-03,04:36:50
39.984936,116.352545,0,201,39602.1922685185,2008-06-03,04:36:52
39.984951,116.352576,0,202,39602.1922916667,2008-06-03,04:36:54
39.984957,116.352617,0,203,39602.1923148148,2008-06-03,04:36:56
39.984983,116.352657,0,203,39602.192337963,2008-06-03,04:36:58
39.984993,116.352698,0,204,39602.1923611111,2008-06-03,04:37:00
39.984993,116.352766,0,204,39602.1923842593,2008-06-03,04:37:02
39.985004,116.35281,0,205,39602.1924074074,2008-06-03,04:37:04
39.984992,116.352839,0,209,39602.1924305556,2008-06-03,04:37:06
39.985001,116.352878,0,212,39602.1924537037,2008-06-03,04:37:08
39.984981,116.352916,0,218,39602.1924768519,2008-06-03,04:37:10
39.984997,116.352973,0,223,39602.1925,2008-06-03,04:37:12
39.984996,116.352993,0,228,39602.1925231481,2008-06-03,04:37:14
39.984997,116.353002,0,233,39602.1925462963,2008-06-03,04:37:16
39.984986,116.353026,0,239,39602.1925694444,2008-06-03,04:37:18
39.984992,116.353056,0,243,39602.1925925926,2008-06-03,04:37:20
39.985,116.353083,0,249,39602.1926157407,2008-06-03,04:37:22
39.984986,116.35308,0,252,39602.1926388889,2008-06-03,04:37:24
39.984994,116.35308,0,255,39602.192662037,2008-06-03,04:37:26
39.984997,116.353075,0,255,39602.1926851852,2008-06-03,04:37:28
39.984998,116.353073,0,256,39602.1927083333,2008-06-03,04:37:30
39.984998,116.353072,0,257,39602.1927314815,2008-06-03,04:37:32
39.984998,116.353071,0,258,39602.1927546296,2008-06-03,04:37:34
39.984997,116.353071,0,258,39602.1927777778,2008-06-03,04:37:36
39.984997,116.353072,0,258,39602.1928009259,2008-06-03,04:37:38
39.984997,116.353072,0,258,39602.1928240741,2008-06-03,04:37:40
39.984997,116.353074,0,259,39602.1928472222,2008-06-03,04:37:42
39.984996,116.353077,0,259,39602.1928703704,2008-06-03,04:37:44
39.984995,116.353081,0,259,39602.1928935185,2008-06-03,04:37:46
39.984995,116.353086,0,259,39602.1929166667,2008-06-03,04:37:48
39.984993,116.35309,0,259,39602.1929398148,2008-06-03,04:37:50
39.984992,116.353097,0,259,39602.192962963,2008-06-03,04:37:52
39.984976,116.353134,0,259,39602.1929861111,2008-06-03,04:37:54
39.984958,116.353157,0,259,39602.1930092593,2008-06-03,04:37:56
39.984944,116.353166,0,259,39602.1930324074,2008-06-03,04:37:58
39.984935,116.353155,0,259,39602.1930555556,2008-06-03,04:38:00
39.984924,116.353141,0,259,39602.1930787037,2008-06-03,04:38:02
39.984908,116.353124,0,259,39602.1931018519,2008-06-03,04:38:04
39.984899,116.35311,0,259,39602.193125,2008-06-03,04:38:06
39.984852,116.353038,0,259,39602.1931481481,2008-06-03,04:38:08
39.984823,116.352983,0,259,39602.1931712963,2008-06-03,04:38:10
39.984814,116.352957,0,259,39602.1931944444,2008-06-03,04:38:12
39.984806,116.35293,0,259,39602.1932175926,2008-06-03,04:38:14
39.984837,116.352968,0,259,39602.1932407407,2008-06-03,04:38:16
39.984832,116.352952,0,259,39602.1932638889,2008-06-03,04:38:18
39.984827,116.352949,0,259,39602.193287037,2008-06-03,04:38:20
39.984827,116.35295,0,259,39602.1933101852,2008-06-03,04:38:22
39.984826,116.352949,0,258,39602.1933333333,2008-06-03,04:38:24
39.984846,116.352949,0,258,39602.1933564815,2008-06-03,04:38:26
39.984872,116.352934,0,258,39602.1933796296,2008-06-03,04:38:28
39.984896,116.352911,0,258,39602.1934027778,2008-06-03,04:38:30
39.984909,116.352906,0,258,39602.1934259259,2008-06-03,04:38:32
39.984925,116.352892,0,258,39602.1934490741,2008-06-03,04:38:34
39.984948,116.352872,0,258,39602.1934722222,2008-06-03,04:38:36
39.984966,116.352866,0,258,39602.1934953704,2008-06-03,04:38:38
39.985,116.352854,0,258,39602.1935185185,2008-06-03,04:38:40
39.985023,116.352846,0,257,39602.1935416667,2008-06-03,04:38:42
39.985035,116.352844,0,257,39602.1935648148,2008-06-03,04:38:44
39.985042,116.352838,0,257,39602.193587963,2008-06-03,04:38:46
39.985055,116.352829,0,257,39602.1936111111,2008-06-03,04:38:48
39.985076,116.35284,0,257,39602.1936342593,2008-06-03,04:38:50
39.985089,116.352818,0,257,39602.1936574074,2008-06-03,04:38:52
39.985082,116.352797,0,256,39602.1936805556,2008-06-03,04:38:54
39.985087,116.352786,0,256,39602.1937037037,2008-06-03,04:38:56
39.985087,116.352781,0,256,39602.1937268519,2008-06-03,04:38:58
39.985088,116.352777,0,256,39602.19375,2008-06-03,04:39:00
39.985088,116.352772,0,256,39602.1937731481,2008-06-03,04:39:02
39.985088,116.352767,0,256,39602.1937962963,2008-06-03,04:39:04
39.985088,116.352765,0,256,39602.1938194444,2008-06-03,04:39:06
39.985087,116.352763,0,256,39602.1938425926,2008-06-03,04:39:08
39.985087,116.352759,0,256,39602.1938657407,2008-06-03,04:39:10
39.985087,116.352755,0,256,39602.1938888889,2008-06-03,04:39:12
39.985087,116.352752,0,256,39602.193912037,2008-06-03,04:39:14
39.985086,116.35275,0,256,39602.1939351852,2008-06-03,04:39:16
39.985085,116.35275,0,256,39602.1939583333,2008-06-03,04:39:18
39.985085,116.352749,0,256,39602.1939814815,2008-06-03,04:39:20
39.985084,116.352747,0,256,39602.1940046296,2008-06-03,04:39:22
39.985083,116.352741,0,256,39602.1940277778,2008-06-03,04:39:24
39.985072,116.352721,0,256,39602.1940509259,2008-06-03,04:39:26
39.985047,116.352691,0,256,39602.1940740741,2008-06-03,04:39:28
39.985021,116.352667,0,255,39602.1940972222,2008-06-03,04:39:30
39.984995,116.352642,0,255,39602.1941203704,2008-06-03,04:39:32
39.98497,116.352625,0,255,39602.1941435185,2008-06-03,04:39:34
39.984946,116.352616,0,255,39602.1941666667,2008-06-03,04:39:36
39.98492,116.352613,0,255,39602.1941898148,2008-06-03,04:39:38
39.984919,116.35261,0,255,39602.194212963,2008-06-03,04:39:40
39.984919,116.35261,0,255,39602.1942361111,2008-06-03,04:39:42
39.984918,116.352611,0,255,39602.1942592593,2008-06-03,04:39:44
39.984918,116.352613,0,255,39602.1942824074,2008-06-03,04:39:46
39.984917,116.352614,0,255,39602.1943055556,2008-06-03,04:39:48
39.984917,116.352615,0,255,39602.1943287037,2008-06-03,04:39:50
39.984916,116.352618,0,255,39602.1943518519,2008-06-03,04:39:52
39.984915,116.352622,0,255,39602.194375,2008-06-03,04:39:54
39.984905,116.352633,0,255,39602.1943981481,2008-06-03,04:39:56
39.984881,116.35263,0,255,39602.1944212963,2008-06-03,04:39:58
39.984868,116.352634,0,255,39602.1944444444,2008-06-03,04:40:00
39.98485,116.352629,0,255,39602.1944675926,2008-06-03,04:40:02
39.985106,116.352692,0,254,39602.1964583333,2008-06-03,04:42:54
39.98514,116.352736,0,253,39602.1964814815,2008-06-03,04:42:56
39.985155,116.35276,0,252,39602.1965046296,2008-06-03,04:42:58
39.985153,116.352772,0,252,39602.1965277778,2008-06-03,04:43:00
39.985153,116.35277,0,252,39602.1965509259,2008-06-03,04:43:02
39.98515,116.352759,0,252,39602.1965740741,2008-06-03,04:43:04
39.985147,116.352743,0,252,39602.1965972222,2008-06-03,04:43:06
39.985147,116.35273,0,251,39602.1966203704,2008-06-03,04:43:08
39.985136,116.352714,0,251,39602.1966435185,2008-06-03,04:43:10
39.985134,116.352705,0,251,39602.1966666667,2008-06-03,04:43:12
39.985157,116.352696,0,251,39602.1966898148,2008-06-03,04:43:14
39.985165,116.35269,0,251,39602.196712963,2008-06-03,04:43:16
39.985177,116.352694,0,251,39602.1967361111,2008-06-03,04:43:18
39.985163,116.352695,0,251,39602.1967592593,2008-06-03,04:43:20
39.985127,116.352694,0,252,39602.1967824074,2008-06-03,04:43:22
39.985085,116.352688,0,252,39602.1968055556,2008-06-03,04:43:24
39.985049,116.352678,0,252,39602.1968287037,2008-06-03,04:43:26
39.985005,116.352665,0,253,39602.1968518518,2008-06-03,04:43:28
39.984974,116.352647,0,253,39602.196875,2008-06-03,04:43:30
39.984942,116.352624,0,253,39602.1968981481,2008-06-03,04:43:32
39.984898,116.352597,0,254,39602.1969212963,2008-06-03,04:43:34
39.984841,116.352566,0,254,39602.1969444444,2008-06-03,04:43:36
39.984771,116.352529,0,254,39602.1969675926,2008-06-03,04:43:38
39.984695,116.352482,0,255,39602.1969907407,2008-06-03,04:43:40
39.984627,116.352445,0,255,39602.1970138889,2008-06-03,04:43:42
39.984563,116.352417,0,256,39602.197037037,2008-06-03,04:43:44
39.984501,116.35237,0,256,39602.1970601852,2008-06-03,04:43:46
39.984459,116.352329,0,257,39602.1970833333,2008-06-03,04:43:48
39.984431,116.352288,0,258,39602.1971064815,2008-06-03,04:43:50
39.98608,116.352516,0,253,39602.1978009259,2008-06-03,04:44:50
39.986135,116.352485,0,253,39602.1978240741,2008-06-03,04:44:52
39.986166,116.352472,0,253,39602.1978472222,2008-06-03,04:44:54
39.984344,116.352546,0,280,39602.1982638889,2008-06-03,04:45:30
39.98436,116.352552,0,276,39602.198287037,2008-06-03,04:45:32
39.984362,116.352557,0,272,39602.1983101852,2008-06-03,04:45:34
39.984364,116.352558,0,269,39602.1983333333,2008-06-03,04:45:36
39.984381,116.352554,0,266,39602.1983564815,2008-06-03,04:45:38
39.98441,116.352568,0,265,39602.1983796296,2008-06-03,04:45:40
39.984416,116.352558,0,263,39602.1984027778,2008-06-03,04:45:42
39.984432,116.352552,0,262,39602.1984259259,2008-06-03,04:45:44
39.984892,116.352481,0,256,39602.1984490741,2008-06-03,04:45:46
39.984917,116.352449,0,254,39602.1984722222,2008-06-03,04:45:48
39.984917,116.352432,0,253,39602.1984953704,2008-06-03,04:45:50
39.984908,116.352418,0,252,39602.1985185185,2008-06-03,04:45:52
39.98489,116.35241,0,251,39602.1985416667,2008-06-03,04:45:54
39.984919,116.352421,0,251,39602.1985648148,2008-06-03,04:45:56
39.984989,116.352459,0,251,39602.198587963,2008-06-03,04:45:58
39.985073,116.352485,0,251,39602.1986111111,2008-06-03,04:46:00
39.985142,116.352512,0,251,39602.1986342593,2008-06-03,04:46:02
39.985529,116.352564,0,254,39602.1987962963,2008-06-03,04:46:16
39.985526,116.352579,0,254,39602.1988194444,2008-06-03,04:46:18
39.98552,116.352594,0,253,39602.1988425926,2008-06-03,04:46:20
39.985461,116.352622,0,253,39602.1988657407,2008-06-03,04:46:22
39.985388,116.352651,0,252,39602.1988888889,2008-06-03,04:46:24
39.985289,116.352677,0,252,39602.198912037,2008-06-03,04:46:26
39.985152,116.352691,0,251,39602.1989351852,2008-06-03,04:46:28
39.98507,116.352693,0,251,39602.1989583333,2008-06-03,04:46:30
39.985038,116.352683,0,251,39602.1989814815,2008-06-03,04:46:32
39.985009,116.352672,0,251,39602.1990046296,2008-06-03,04:46:34
39.985009,116.352676,0,251,39602.1990277778,2008-06-03,04:46:36
39.985077,116.352668,0,251,39602.1990509259,2008-06-03,04:46:38
39.985125,116.352642,0,251,39602.1990740741,2008-06-03,04:46:40
39.985103,116.352639,0,252,39602.1990972222,2008-06-03,04:46:42
39.985089,116.352623,0,252,39602.1991203704,2008-06-03,04:46:44
39.985083,116.352611,0,252,39602.1991435185,2008-06-03,04:46:46
39.984873,116.352633,0,255,39602.1991666667,2008-06-03,04:46:48
39.984902,116.352621,0,255,39602.1991898148,2008-06-03,04:46:50
39.984923,116.352606,0,255,39602.199212963,2008-06-03,04:46:52
39.984948,116.352595,0,255,39602.1992361111,2008-06-03,04:46:54
39.984973,116.352582,0,255,39602.1992592593,2008-06-03,04:46:56
39.985006,116.352572,0,255,39602.1992824074,2008-06-03,04:46:58
39.985035,116.352562,0,255,39602.1993055556,2008-06-03,04:47:00
39.985064,116.352567,0,254,39602.1993287037,2008-06-03,04:47:02
39.985111,116.352566,0,253,39602.1993518519,2008-06-03,04:47:04
39.985177,116.352563,0,251,39602.199375,2008-06-03,04:47:06
39.985178,116.352572,0,249,39602.1993981482,2008-06-03,04:47:08
39.985139,116.352588,0,246,39602.1994212963,2008-06-03,04:47:10
39.985144,116.352598,0,244,39602.1994444444,2008-06-03,04:47:12
39.985149,116.352601,0,241,39602.1994675926,2008-06-03,04:47:14
39.985132,116.352607,0,240,39602.1994907407,2008-06-03,04:47:16
39.985119,116.352591,0,238,39602.1995138889,2008-06-03,04:47:18
39.985099,116.352576,0,236,39602.199537037,2008-06-03,04:47:20
39.985077,116.352566,0,235,39602.1995601852,2008-06-03,04:47:22
39.985054,116.352561,0,235,39602.1995833333,2008-06-03,04:47:24
39.985031,116.352558,0,234,39602.1996064815,2008-06-03,04:47:26
39.985002,116.352562,0,234,39602.1996296296,2008-06-03,04:47:28
39.98495,116.352543,0,233,39602.1996527778,2008-06-03,04:47:30
39.98491,116.352556,0,233,39602.1996759259,2008-06-03,04:47:32
39.984867,116.352572,0,233,39602.1996990741,2008-06-03,04:47:34
39.984826,116.352585,0,235,39602.1997222222,2008-06-03,04:47:36
39.984778,116.352595,0,236,39602.1997453704,2008-06-03,04:47:38
39.984737,116.352609,0,237,39602.1997685185,2008-06-03,04:47:40
39.984697,116.352631,0,237,39602.1997916667,2008-06-03,04:47:42
39.984644,116.352658,0,239,39602.1998148148,2008-06-03,04:47:44
39.984587,116.352671,0,239,39602.199837963,2008-06-03,04:47:46
39.984538,116.352666,0,239,39602.1998611111,2008-06-03,04:47:48
39.9845,116.352678,0,239,39602.1998842593,2008-06-03,04:47:50
39.984481,116.352692,0,239,39602.1999074074,2008-06-03,04:47:52
39.984458,116.352702,0,239,39602.1999305556,2008-06-03,04:47:54
39.984441,116.352704,0,238,39602.1999537037,2008-06-03,04:47:56
39.984426,116.352705,0,238,39602.1999768519,2008-06-03,04:47:58
39.984426,116.352711,0,238,39602.2,2008-06-03,04:48:00
39.984433,116.352724,0,237,39602.2000231481,2008-06-03,04:48:02
39.984418,116.352733,0,237,39602.2000462963,2008-06-03,04:48:04
39.98441,116.352744,0,237,39602.2000694444,2008-06-03,04:48:06
39.984377,116.352754,0,237,39602.2000925926,2008-06-03,04:48:08
39.98433,116.352747,0,237,39602.2001157407,2008-06-03,04:48:10
39.984282,116.352751,0,238,39602.2001388889,2008-06-03,04:48:12
39.984224,116.352749,0,239,39602.200162037,2008-06-03,04:48:14
39.984159,116.352753,0,241,39602.2001851852,2008-06-03,04:48:16
39.984103,116.352763,0,243,39602.2002083333,2008-06-03,04:48:18
39.984055,116.352782,0,245,39602.2002314815,2008-06-03,04:48:20
39.984019,116.352777,0,247,39602.2002546296,2008-06-03,04:48:22
39.983987,116.352783,0,249,39602.2002777778,2008-06-03,04:48:24
39.983953,116.352801,0,252,39602.2003009259,2008-06-03,04:48:26
39.983905,116.352791,0,256,39602.2003240741,2008-06-03,04:48:28
39.983883,116.35279,0,262,39602.2003472222,2008-06-03,04:48:30
39.983857,116.352773,0,267,39602.2003703704,2008-06-03,04:48:32
39.983822,116.352761,0,271,39602.2003935185,2008-06-03,04:48:34
39.983759,116.352751,0,274,39602.2004166667,2008-06-03,04:48:36
39.983721,116.352745,0,277,39602.2004398148,2008-06-03,04:48:38
39.983688,116.352738,0,279,39602.200462963,2008-06-03,04:48:40
39.983635,116.352737,0,281,39602.2004861111,2008-06-03,04:48:42
39.98358,116.352745,0,282,39602.2005092593,2008-06-03,04:48:44
39.983535,116.352755,0,284,39602.2005324074,2008-06-03,04:48:46
39.983519,116.352768,0,286,39602.2005555556,2008-06-03,04:48:48
39.983488,116.352766,0,288,39602.2005787037,2008-06-03,04:48:50
39.983471,116.35277,0,290,39602.2006018519,2008-06-03,04:48:52
39.98346,116.35276,0,291,39602.200625,2008-06-03,04:48:54
39.983417,116.352761,0,293,39602.2006481481,2008-06-03,04:48:56
39.983384,116.352779,0,294,39602.2006712963,2008-06-03,04:48:58
39.983343,116.352784,0,296,39602.2006944444,2008-06-03,04:49:00
39.983334,116.35278,0,297,39602.2007175926,2008-06-03,04:49:02
39.98335,116.352773,0,298,39602.2007407407,2008-06-03,04:49:04
39.983403,116.352771,0,299,39602.2007638889,2008-06-03,04:49:06
39.983463,116.352758,0,300,39602.200787037,2008-06-03,04:49:08
39.983543,116.352752,0,300,39602.2008101852,2008-06-03,04:49:10
39.983648,116.352746,0,301,39602.2008333333,2008-06-03,04:49:12
39.983758,116.352747,0,302,39602.2008564815,2008-06-03,04:49:14
39.983841,116.352749,0,302,39602.2008796296,2008-06-03,04:49:16
39.984059,116.352758,0,301,39602.2009027778,2008-06-03,04:49:18
39.984443,116.352766,0,297,39602.2009259259,2008-06-03,04:49:20
39.984584,116.352794,0,297,39602.2009490741,2008-06-03,04:49:22
39.984689,116.352815,0,296,39602.2009722222,2008-06-03,04:49:24
39.984686,116.352849,0,297,39602.2009953704,2008-06-03,04:49:26
39.98467,116.352887,0,297,39602.2010185185,2008-06-03,04:49:28
39.984676,116.352916,0,297,39602.2010416667,2008-06-03,04:49:30
39.98463,116.352937,0,297,39602.2010648148,2008-06-03,04:49:32
39.984601,116.352963,0,296,39602.201087963,2008-06-03,04:49:34
39.984583,116.352989,0,296,39602.2011111111,2008-06-03,04:49:36
39.98455,116.352986,0,297,39602.2011342593,2008-06-03,04:49:38
39.984524,116.352971,0,298,39602.2011574074,2008-06-03,04:49:40
39.98524,116.352433,0,296,39602.2013657407,2008-06-03,04:49:58
39.985195,116.352446,0,296,39602.2013888889,2008-06-03,04:50:00
39.985188,116.35247,0,296,39602.201412037,2008-06-03,04:50:02
39.985182,116.352489,0,296,39602.2014351852,2008-06-03,04:50:04
39.985181,116.352495,0,296,39602.2014583333,2008-06-03,04:50:06
39.985162,116.3525,0,296,39602.2014814815,2008-06-03,04:50:08
39.985153,116.352513,0,296,39602.2015046296,2008-06-03,04:50:10
39.985146,116.352519,0,296,39602.2015277778,2008-06-03,04:50:12
39.985153,116.35254,0,296,39602.2015509259,2008-06-03,04:50:14
39.985172,116.352565,0,295,39602.2015740741,2008-06-03,04:50:16
39.985161,116.352597,0,295,39602.2015972222,2008-06-03,04:50:18
39.985129,116.352624,0,294,39602.2016203704,2008-06-03,04:50:20
39.98511,116.352639,0,293,39602.2016435185,2008-06-03,04:50:22
39.98511,116.352642,0,293,39602.2016666667,2008-06-03,04:50:24
39.98511,116.352645,0,293,39602.2016898148,2008-06-03,04:50:26
39.985099,116.352662,0,293,39602.201712963,2008-06-03,04:50:28
39.98508,116.352686,0,293,39602.2017361111,2008-06-03,04:50:30
39.985066,116.352704,0,292,39602.2017592593,2008-06-03,04:50:32
39.985053,116.352707,0,291,39602.2017824074,2008-06-03,04:50:34
39.985044,116.352699,0,291,39602.2018055556,2008-06-03,04:50:36
39.985043,116.352696,0,291,39602.2018287037,2008-06-03,04:50:38
39.985024,116.352696,0,291,39602.2018518519,2008-06-03,04:50:40
39.984991,116.352679,0,291,39602.201875,2008-06-03,04:50:42
39.984967,116.352657,0,291,39602.2018981481,2008-06-03,04:50:44
39.984952,116.352651,0,291,39602.2019212963,2008-06-03,04:50:46
39.984944,116.352654,0,291,39602.2019444444,2008-06-03,04:50:48
39.984944,116.352661,0,291,39602.2019675926,2008-06-03,04:50:50
39.984935,116.352672,0,291,39602.2019907407,2008-06-03,04:50:52
39.984931,116.352681,0,289,39602.2020138889,2008-06-03,04:50:54
39.984934,116.352694,0,288,39602.202037037,2008-06-03,04:50:56
39.984944,116.352698,0,287,39602.2020601852,2008-06-03,04:50:58
39.984951,116.35271,0,286,39602.2020833333,2008-06-03,04:51:00
39.984947,116.352715,0,285,39602.2021064815,2008-06-03,04:51:02
39.98495,116.352713,0,283,39602.2021296296,2008-06-03,04:51:04
39.984941,116.352706,0,281,39602.2021527778,2008-06-03,04:51:06
39.98494,116.352709,0,281,39602.2021759259,2008-06-03,04:51:08
39.984923,116.352712,0,278,39602.2021990741,2008-06-03,04:51:10
39.984901,116.352704,0,275,39602.2022222222,2008-06-03,04:51:12
39.984894,116.352711,0,273,39602.2022453704,2008-06-03,04:51:14
39.984889,116.352713,0,270,39602.2022685185,2008-06-03,04:51:16
39.984906,116.352724,0,266,39602.2022916667,2008-06-03,04:51:18
39.984935,116.352729,0,262,39602.2023148148,2008-06-03,04:51:20
39.984951,116.352719,0,258,39602.202337963,2008-06-03,04:51:22
39.984957,116.352711,0,256,39602.2023611111,2008-06-03,04:51:24
39.984957,116.352714,0,256,39602.2023842593,2008-06-03,04:51:26
39.984957,116.352716,0,256,39602.2024074074,2008-06-03,04:51:28
39.984957,116.352716,0,256,39602.2024305556,2008-06-03,04:51:30
39.984946,116.352706,0,252,39602.2024537037,2008-06-03,04:51:32
39.984927,116.352688,0,249,39602.2024768519,2008-06-03,04:51:34
39.984924,116.352691,0,246,39602.2025,2008-06-03,04:51:36
39.984908,116.352693,0,243,39602.2025231481,2008-06-03,04:51:38
39.984878,116.352693,0,240,39602.2025462963,2008-06-03,04:51:40
39.98486,116.352691,0,238,39602.2025694444,2008-06-03,04:51:42
39.984842,116.352676,0,238,39602.2025925926,2008-06-03,04:51:44
39.984826,116.352658,0,237,39602.2026157407,2008-06-03,04:51:46
39.984807,116.352627,0,237,39602.2026388889,2008-06-03,04:51:48
39.984787,116.3526,0,234,39602.202662037,2008-06-03,04:51:50
39.985043,116.352619,0,184,39602.2039583333,2008-06-03,04:53:42
39.985069,116.352622,0,182,39602.2039814815,2008-06-03,04:53:44
39.985083,116.352621,0,181,39602.2040046296,2008-06-03,04:53:46
39.985084,116.352617,0,181,39602.2040277778,2008-06-03,04:53:48
39.9851,116.352626,0,177,39602.2040509259,2008-06-03,04:53:50
39.985122,116.35263,0,174,39602.2040740741,2008-06-03,04:53:52
39.985128,116.352631,0,173,39602.2040972222,2008-06-03,04:53:54
39.985128,116.352631,0,173,39602.2041203704,2008-06-03,04:53:56
39.985128,116.352633,0,174,39602.2041435185,2008-06-03,04:53:58
39.985122,116.352639,0,172,39602.2041666667,2008-06-03,04:54:00
39.98511,116.352639,0,172,39602.2041898148,2008-06-03,04:54:02
39.98511,116.35264,0,172,39602.204212963,2008-06-03,04:54:04
39.985104,116.352637,0,173,39602.2042361111,2008-06-03,04:54:06
39.985096,116.352626,0,173,39602.2042592593,2008-06-03,04:54:08
39.985089,116.352614,0,174,39602.2042824074,2008-06-03,04:54:10
39.985084,116.352601,0,175,39602.2043055556,2008-06-03,04:54:12
39.985084,116.352602,0,176,39602.2043287037,2008-06-03,04:54:14
39.98506,116.3526,0,178,39602.2043518518,2008-06-03,04:54:16
39.985037,116.3526,0,179,39602.204375,2008-06-03,04:54:18
39.98503,116.352603,0,180,39602.2043981481,2008-06-03,04:54:20
39.985029,116.35261,0,180,39602.2044212963,2008-06-03,04:54:22
39.985019,116.352604,0,181,39602.2044444444,2008-06-03,04:54:24
39.985006,116.352591,0,181,39602.2044675926,2008-06-03,04:54:26
39.985006,116.352591,0,182,39602.2044907407,2008-06-03,04:54:28
39.985003,116.352587,0,182,39602.2045138889,2008-06-03,04:54:30
39.985003,116.352588,0,183,39602.204537037,2008-06-03,04:54:32
39.985003,116.352584,0,183,39602.2045601852,2008-06-03,04:54:34
39.985003,116.352581,0,183,39602.2045833333,2008-06-03,04:54:36
39.985002,116.352585,0,183,39602.2046064815,2008-06-03,04:54:38
39.985002,116.352581,0,182,39602.2046296296,2008-06-03,04:54:40
39.984992,116.352581,0,182,39602.2046527778,2008-06-03,04:54:42
39.984993,116.352586,0,181,39602.2046759259,2008-06-03,04:54:44
39.984989,116.352598,0,181,39602.2046990741,2008-06-03,04:54:46
39.98497,116.352611,0,181,39602.2047222222,2008-06-03,04:54:48
39.984942,116.35263,0,181,39602.2047453704,2008-06-03,04:54:50
39.984896,116.352652,0,181,39602.2047685185,2008-06-03,04:54:52
39.984854,116.352655,0,181,39602.2047916667,2008-06-03,04:54:54
39.984819,116.352662,0,180,39602.2048148148,2008-06-03,04:54:56
39.984828,116.352677,0,180,39602.204837963,2008-06-03,04:54:58
39.984902,116.352674,0,179,39602.2048611111,2008-06-03,04:55:00
39.984973,116.352663,0,179,39602.2048842593,2008-06-03,04:55:02
39.985013,116.352651,0,179,39602.2049074074,2008-06-03,04:55:04
39.985044,116.352628,0,179,39602.2049305556,2008-06-03,04:55:06
39.985061,116.352618,0,180,39602.2049537037,2008-06-03,04:55:08
39.98507,116.352614,0,180,39602.2049768518,2008-06-03,04:55:10
39.985068,116.352601,0,180,39602.205,2008-06-03,04:55:12
39.985053,116.352588,0,181,39602.2050231481,2008-06-03,04:55:14
39.985042,116.352573,0,182,39602.2050462963,2008-06-03,04:55:16
39.985042,116.352579,0,183,39602.2050694444,2008-06-03,04:55:18
39.985049,116.3526,0,183,39602.2050925926,2008-06-03,04:55:20
39.985043,116.352622,0,184,39602.2051157407,2008-06-03,04:55:22
39.985047,116.352641,0,184,39602.2051388889,2008-06-03,04:55:24
39.985048,116.352646,0,184,39602.205162037,2008-06-03,04:55:26
39.985048,116.352649,0,184,39602.2051851852,2008-06-03,04:55:28
39.985057,116.352667,0,184,39602.2052083333,2008-06-03,04:55:30
39.985069,116.352685,0,184,39602.2052314815,2008-06-03,04:55:32
39.985069,116.352689,0,184,39602.2052546296,2008-06-03,04:55:34
39.985096,116.352697,0,183,39602.2052777778,2008-06-03,04:55:36
39.985116,116.352704,0,181,39602.2053009259,2008-06-03,04:55:38
39.98513,116.352719,0,180,39602.2053240741,2008-06-03,04:55:40
39.985147,116.352727,0,177,39602.2053472222,2008-06-03,04:55:42
39.985159,116.35274,0,174,39602.2053703704,2008-06-03,04:55:44
39.985189,116.352762,0,171,39602.2053935185,2008-06-03,04:55:46
39.985227,116.352788,0,168,39602.2054166667,2008-06-03,04:55:48
39.985259,116.352817,0,166,39602.2054398148,2008-06-03,04:55:50
39.985277,116.352823,0,164,39602.205462963,2008-06-03,04:55:52
39.985284,116.352822,0,162,39602.2054861111,2008-06-03,04:55:54
39.985287,116.352824,0,160,39602.2055092593,2008-06-03,04:55:56
39.985299,116.352818,0,158,39602.2055324074,2008-06-03,04:55:58
39.985316,116.35281,0,156,39602.2055555556,2008-06-03,04:56:00
39.98532,116.352798,0,155,39602.2055787037,2008-06-03,04:56:02
39.98533,116.352796,0,155,39602.2056018518,2008-06-03,04:56:04
39.985066,116.352761,0,172,39602.2066203704,2008-06-03,04:57:32
39.985041,116.352759,0,176,39602.2066435185,2008-06-03,04:57:34
39.985024,116.352756,0,178,39602.2066666667,2008-06-03,04:57:36
39.985023,116.352754,0,178,39602.2066898148,2008-06-03,04:57:38
39.984992,116.352742,0,181,39602.206712963,2008-06-03,04:57:40
39.984955,116.352725,0,182,39602.2067361111,2008-06-03,04:57:42
39.984937,116.352718,0,182,39602.2067592593,2008-06-03,04:57:44
39.984937,116.352717,0,181,39602.2067824074,2008-06-03,04:57:46
39.984934,116.352716,0,179,39602.2068055556,2008-06-03,04:57:48
39.984934,116.352719,0,179,39602.2068287037,2008-06-03,04:57:50
39.984934,116.352715,0,178,39602.2068518519,2008-06-03,04:57:52
39.984934,116.352709,0,178,39602.206875,2008-06-03,04:57:54
39.984928,116.352703,0,178,39602.2068981482,2008-06-03,04:57:56
39.984922,116.352703,0,180,39602.2069212963,2008-06-03,04:57:58
39.984918,116.352699,0,181,39602.2069444444,2008-06-03,04:58:00
39.984914,116.352696,0,184,39602.2069675926,2008-06-03,04:58:02
39.984892,116.352687,0,186,39602.2069907407,2008-06-03,04:58:04
39.984861,116.352675,0,190,39602.2070138889,2008-06-03,04:58:06
39.984795,116.352645,0,192,39602.207037037,2008-06-03,04:58:08
39.98472,116.352607,0,194,39602.2070601852,2008-06-03,04:58:10
39.984672,116.352567,0,197,39602.2070833333,2008-06-03,04:58:12
39.984654,116.352539,0,198,39602.2071064815,2008-06-03,04:58:14
39.984685,116.352546,0,200,39602.2071296296,2008-06-03,04:58:16
39.98471,116.352566,0,202,39602.2071527778,2008-06-03,04:58:18
39.984736,116.352572,0,201,39602.2071759259,2008-06-03,04:58:20
39.984739,116.352575,0,202,39602.2071990741,2008-06-03,04:58:22
39.984754,116.35258,0,203,39602.2072222222,2008-06-03,04:58:24
39.984798,116.352607,0,203,39602.2072453704,2008-06-03,04:58:26
39.984863,116.352641,0,203,39602.2072685185,2008-06-03,04:58:28
39.984831,116.352627,0,203,39602.2072916667,2008-06-03,04:58:30
39.984802,116.352607,0,203,39602.2073148148,2008-06-03,04:58:32
39.984842,116.352606,0,203,39602.207337963,2008-06-03,04:58:34
39.98498,116.352672,0,204,39602.2073611111,2008-06-03,04:58:36
39.984975,116.352646,0,205,39602.2073842593,2008-06-03,04:58:38
39.984931,116.352616,0,206,39602.2074074074,2008-06-03,04:58:40
39.984927,116.352612,0,206,39602.2074305556,2008-06-03,04:58:42
39.984964,116.352629,0,206,39602.2074537037,2008-06-03,04:58:44
39.985002,116.352662,0,205,39602.2074768519,2008-06-03,04:58:46
39.985003,116.352668,0,206,39602.2075,2008-06-03,04:58:48
39.984992,116.352671,0,206,39602.2075231481,2008-06-03,04:58:50
39.985033,116.352687,0,206,39602.2075462963,2008-06-03,04:58:52
39.985011,116.352659,0,206,39602.2075694444,2008-06-03,04:58:54
39.985063,116.352681,0,205,39602.2075925926,2008-06-03,04:58:56
39.985122,116.352701,0,204,39602.2076157407,2008-06-03,04:58:58
39.985052,116.352634,0,203,39602.2076388889,2008-06-03,04:59:00
39.984981,116.352597,0,204,39602.207662037,2008-06-03,04:59:02
39.984893,116.352534,0,204,39602.2076851852,2008-06-03,04:59:04
39.984821,116.352482,0,206,39602.2077083333,2008-06-03,04:59:06
39.984774,116.352432,0,207,39602.2077314815,2008-06-03,04:59:08
39.984758,116.352413,0,209,39602.2077546296,2008-06-03,04:59:10
39.984708,116.352385,0,210,39602.2077777778,2008-06-03,04:59:12
39.98474,116.352419,0,211,39602.2078009259,2008-06-03,04:59:14
39.984806,116.352477,0,212,39602.2078240741,2008-06-03,04:59:16
39.984838,116.352518,0,214,39602.2078472222,2008-06-03,04:59:18
39.984904,116.352581,0,216,39602.2078703704,2008-06-03,04:59:20
39.984935,116.35261,0,218,39602.2078935185,2008-06-03,04:59:22
39.984921,116.35261,0,220,39602.2079166667,2008-06-03,04:59:24
39.984922,116.352607,0,222,39602.2079398148,2008-06-03,04:59:26
39.984922,116.352605,0,223,39602.207962963,2008-06-03,04:59:28
39.984922,116.352613,0,224,39602.2079861111,2008-06-03,04:59:30
39.984921,116.352618,0,225,39602.2080092593,2008-06-03,04:59:32
39.984927,116.352626,0,225,39602.2080324074,2008-06-03,04:59:34
39.984928,116.35266,0,226,39602.2080555556,2008-06-03,04:59:36
39.98491,116.35268,0,226,39602.2080787037,2008-06-03,04:59:38
39.984879,116.352686,0,227,39602.2081018519,2008-06-03,04:59:40
39.984849,116.352688,0,228,39602.208125,2008-06-03,04:59:42
39.984829,116.352693,0,228,39602.2081481481,2008-06-03,04:59:44
39.984825,116.352698,0,229,39602.2081712963,2008-06-03,04:59:46
39.984821,116.35271,0,230,39602.2081944444,2008-06-03,04:59:48
39.984812,116.352725,0,229,39602.2082175926,2008-06-03,04:59:50
39.984806,116.35274,0,228,39602.2082407407,2008-06-03,04:59:52
39.984801,116.352749,0,228,39602.2082638889,2008-06-03,04:59:54
39.984804,116.352762,0,228,39602.208287037,2008-06-03,04:59:56
39.984813,116.352774,0,228,39602.2083101852,2008-06-03,04:59:58
39.984846,116.352782,0,226,39602.2083333333,2008-06-03,05:00:00
39.984863,116.352778,0,225,39602.2083564815,2008-06-03,05:00:02
39.984894,116.352762,0,224,39602.2083796296,2008-06-03,05:00:04
39.984904,116.35276,0,224,39602.2084027778,2008-06-03,05:00:06
39.984905,116.352758,0,223,39602.2084259259,2008-06-03,05:00:08
39.984943,116.35273,0,222,39602.2084490741,2008-06-03,05:00:10
39.984976,116.352701,0,221,39602.2084722222,2008-06-03,05:00:12
39.984997,116.352683,0,220,39602.2084953704,2008-06-03,05:00:14
39.985016,116.352678,0,218,39602.2085185185,2008-06-03,05:00:16
39.985031,116.352683,0,217,39602.2085416667,2008-06-03,05:00:18
39.985062,116.352688,0,216,39602.2085648148,2008-06-03,05:00:20
39.985079,116.352679,0,215,39602.208587963,2008-06-03,05:00:22
39.98508,116.352663,0,214,39602.2086111111,2008-06-03,05:00:24
39.985092,116.35266,0,215,39602.2086342593,2008-06-03,05:00:26
39.985049,116.352602,0,215,39602.2086574074,2008-06-03,05:00:28
39.984978,116.352539,0,215,39602.2086805556,2008-06-03,05:00:30
39.984951,116.35253,0,216,39602.2087037037,2008-06-03,05:00:32
39.984919,116.352506,0,216,39602.2087268519,2008-06-03,05:00:34
39.984882,116.35249,0,217,39602.20875,2008-06-03,05:00:36
39.984863,116.35249,0,218,39602.2087731481,2008-06-03,05:00:38
39.984862,116.3525,0,220,39602.2087962963,2008-06-03,05:00:40
39.984873,116.352517,0,221,39602.2088194444,2008-06-03,05:00:42
39.984858,116.352507,0,222,39602.2088425926,2008-06-03,05:00:44
39.98485,116.352515,0,223,39602.2088657407,2008-06-03,05:00:46
39.984856,116.352533,0,223,39602.2088888889,2008-06-03,05:00:48
39.984882,116.352563,0,223,39602.208912037,2008-06-03,05:00:50
39.984928,116.352616,0,224,39602.2089351852,2008-06-03,05:00:52
39.984984,116.352677,0,224,39602.2089583333,2008-06-03,05:00:54
39.985049,116.352748,0,225,39602.2089814815,2008-06-03,05:00:56
39.985107,116.352798,0,226,39602.2090046296,2008-06-03,05:00:58
39.985181,116.352867,0,227,39602.2090277778,2008-06-03,05:01:00
39.985251,116.352931,0,229,39602.2090509259,2008-06-03,05:01:02
39.985292,116.352968,0,232,39602.2090740741,2008-06-03,05:01:04
39.985349,116.353001,0,234,39602.2090972222,2008-06-03,05:01:06
39.98539,116.353018,0,235,39602.2091203704,2008-06-03,05:01:08
39.98542,116.353024,0,238,39602.2091435185,2008-06-03,05:01:10
39.985488,116.353061,0,239,39602.2091666667,2008-06-03,05:01:12
39.985522,116.353068,0,241,39602.2091898148,2008-06-03,05:01:14
39.985562,116.353075,0,241,39602.209212963,2008-06-03,05:01:16
39.985622,116.353098,0,242,39602.2092361111,2008-06-03,05:01:18
39.985636,116.353089,0,241,39602.2092592593,2008-06-03,05:01:20
39.985647,116.353075,0,240,39602.2092824074,2008-06-03,05:01:22
39.985667,116.353084,0,240,39602.2093055556,2008-06-03,05:01:24
39.985652,116.35307,0,239,39602.2093287037,2008-06-03,05:01:26
39.985673,116.353075,0,240,39602.2093518519,2008-06-03,05:01:28
39.98571,116.353093,0,241,39602.209375,2008-06-03,05:01:30
39.98572,116.353098,0,241,39602.2093981481,2008-06-03,05:01:32
39.985627,116.353033,0,239,39602.2094212963,2008-06-03,05:01:34
39.985568,116.352986,0,238,39602.2094444444,2008-06-03,05:01:36
39.985537,116.352967,0,237,39602.2094675926,2008-06-03,05:01:38
39.985446,116.352912,0,235,39602.2094907407,2008-06-03,05:01:40
39.985397,116.352878,0,235,39602.2095138889,2008-06-03,05:01:42
39.9853,116.352811,0,234,39602.209537037,2008-06-03,05:01:44
39.985223,116.352751,0,234,39602.2095601852,2008-06-03,05:01:46
39.984535,116.35198,0,66,39602.2097916667,2008-06-03,05:02:06
39.984806,116.352291,0,91,39602.2098148148,2008-06-03,05:02:08
39.985144,116.352754,0,75,39602.209837963,2008-06-03,05:02:10
39.985056,116.352684,0,185,39602.2098611111,2008-06-03,05:02:12
39.985018,116.352653,0,216,39602.2098842593,2008-06-03,05:02:14
39.985034,116.352655,0,225,39602.2099074074,2008-06-03,05:02:16
39.985029,116.352647,0,231,39602.2099305556,2008-06-03,05:02:18
39.985036,116.352643,0,235,39602.2099537037,2008-06-03,05:02:20
39.985047,116.352653,0,235,39602.2099768519,2008-06-03,05:02:22
39.985048,116.352654,0,235,39602.21,2008-06-03,05:02:24
39.985038,116.35263,0,236,39602.2100231481,2008-06-03,05:02:26
39.985031,116.352617,0,236,39602.2100462963,2008-06-03,05:02:28
39.985008,116.352598,0,236,39602.2100694444,2008-06-03,05:02:30
39.984988,116.352576,0,236,39602.2100925926,2008-06-03,05:02:32
39.984964,116.352549,0,236,39602.2101157407,2008-06-03,05:02:34
39.984947,116.352543,0,236,39602.2101388889,2008-06-03,05:02:36
39.984929,116.352545,0,235,39602.210162037,2008-06-03,05:02:38
39.984913,116.352546,0,235,39602.2101851852,2008-06-03,05:02:40
39.984905,116.352562,0,234,39602.2102083333,2008-06-03,05:02:42
39.984902,116.352583,0,234,39602.2102314815,2008-06-03,05:02:44
39.984904,116.352604,0,234,39602.2102546296,2008-06-03,05:02:46
39.984911,116.352631,0,235,39602.2102777778,2008-06-03,05:02:48
39.984916,116.352639,0,235,39602.2103009259,2008-06-03,05:02:50
39.984912,116.352637,0,236,39602.2103240741,2008-06-03,05:02:52
39.984911,116.352629,0,236,39602.2103472222,2008-06-03,05:02:54
39.984916,116.352634,0,236,39602.2103703704,2008-06-03,05:02:56
39.984948,116.352657,0,237,39602.2103935185,2008-06-03,05:02:58
39.984978,116.352675,0,237,39602.2104166667,2008-06-03,05:03:00
39.984974,116.352675,0,237,39602.2104398148,2008-06-03,05:03:02
39.984981,116.352678,0,237,39602.210462963,2008-06-03,05:03:04
39.984991,116.352674,0,237,39602.2104861111,2008-06-03,05:03:06
39.985023,116.352678,0,236,39602.2105092593,2008-06-03,05:03:08
39.985071,116.352691,0,236,39602.2105324074,2008-06-03,05:03:10
39.985119,116.352714,0,236,39602.2105555556,2008-06-03,05:03:12
39.985148,116.352724,0,235,39602.2105787037,2008-06-03,05:03:14
39.985168,116.352728,0,235,39602.2106018519,2008-06-03,05:03:16
39.985184,116.352736,0,235,39602.210625,2008-06-03,05:03:18
39.985208,116.352752,0,235,39602.2106481481,2008-06-03,05:03:20
39.985225,116.352763,0,236,39602.2106712963,2008-06-03,05:03:22
39.985236,116.352783,0,236,39602.2106944444,2008-06-03,05:03:24
39.985238,116.352796,0,236,39602.2107175926,2008-06-03,05:03:26
39.985244,116.352807,0,236,39602.2107407407,2008-06-03,05:03:28
39.985259,116.352815,0,237,39602.2107638889,2008-06-03,05:03:30
39.985277,116.352829,0,237,39602.210787037,2008-06-03,05:03:32
39.985289,116.352837,0,238,39602.2108101852,2008-06-03,05:03:34
39.985297,116.352847,0,238,39602.2108333333,2008-06-03,05:03:36
39.985306,116.352851,0,239,39602.2108564815,2008-06-03,05:03:38
39.985321,116.352856,0,240,39602.2108796296,2008-06-03,05:03:40
39.985332,116.352874,0,240,39602.2109027778,2008-06-03,05:03:42
39.985342,116.352894,0,241,39602.2109259259,2008-06-03,05:03:44
39.985352,116.352919,0,242,39602.2109490741,2008-06-03,05:03:46
39.985358,116.352935,0,242,39602.2109722222,2008-06-03,05:03:48
39.985385,116.352963,0,243,39602.2109953704,2008-06-03,05:03:50
39.985411,116.352978,0,244,39602.2110185185,2008-06-03,05:03:52
39.985447,116.353015,0,245,39602.2110416667,2008-06-03,05:03:54
39.985472,116.353048,0,246,39602.2110648148,2008-06-03,05:03:56
39.985465,116.353054,0,247,39602.211087963,2008-06-03,05:03:58
39.985434,116.353038,0,248,39602.2111111111,2008-06-03,05:04:00
39.985408,116.353013,0,248,39602.2111342593,2008-06-03,05:04:02
39.985402,116.35299,0,248,39602.2111574074,2008-06-03,05:04:04
39.985385,116.352941,0,248,39602.2111805556,2008-06-03,05:04:06
39.98538,116.352921,0,249,39602.2112037037,2008-06-03,05:04:08
39.985368,116.352889,0,249,39602.2112268518,2008-06-03,05:04:10
39.985355,116.352872,0,249,39602.21125,2008-06-03,05:04:12
39.985351,116.352874,0,249,39602.2112731481,2008-06-03,05:04:14
39.985384,116.352902,0,249,39602.2112962963,2008-06-03,05:04:16
39.985422,116.352942,0,250,39602.2113194444,2008-06-03,05:04:18
39.985465,116.352982,0,250,39602.2113425926,2008-06-03,05:04:20
39.985492,116.353032,0,251,39602.2113657407,2008-06-03,05:04:22
39.985522,116.353076,0,252,39602.2113888889,2008-06-03,05:04:24
39.985701,116.352874,0,-205,39602.2121296296,2008-06-03,05:05:28
39.985658,116.35293,0,-186,39602.2121527778,2008-06-03,05:05:30
39.985134,116.352374,0,4,39602.2121759259,2008-06-03,05:05:32
39.984735,116.351996,0,151,39602.2121990741,2008-06-03,05:05:34
39.984614,116.351933,0,195,39602.2122222222,2008-06-03,05:05:36
39.984529,116.351873,0,213,39602.2122453704,2008-06-03,05:05:38
39.984497,116.351877,0,221,39602.2122685185,2008-06-03,05:05:40
39.984459,116.35184,0,225,39602.2122916667,2008-06-03,05:05:42
39.984668,116.352135,0,213,39602.2123148148,2008-06-03,05:05:44
39.984876,116.352423,0,199,39602.212337963,2008-06-03,05:05:46
39.984965,116.352527,0,189,39602.2123611111,2008-06-03,05:05:48
39.985058,116.352644,0,178,39602.2123842593,2008-06-03,05:05:50
39.985101,116.352691,0,171,39602.2124074074,2008-06-03,05:05:52
39.98512,116.352721,0,164,39602.2124305556,2008-06-03,05:05:54
39.985119,116.352735,0,159,39602.2124537037,2008-06-03,05:05:56
39.985109,116.352741,0,153,39602.2124768518,2008-06-03,05:05:58
39.985111,116.352754,0,148,39602.2125,2008-06-03,05:06:00
39.985119,116.352761,0,142,39602.2125231481,2008-06-03,05:06:02
39.985133,116.352794,0,138,39602.2125462963,2008-06-03,05:06:04
39.985152,116.352828,0,134,39602.2125694444,2008-06-03,05:06:06
39.985153,116.352828,0,131,39602.2125925926,2008-06-03,05:06:08
39.985141,116.352817,0,129,39602.2126157407,2008-06-03,05:06:10
39.985116,116.352793,0,127,39602.2126388889,2008-06-03,05:06:12
39.985084,116.352759,0,124,39602.212662037,2008-06-03,05:06:14
39.985048,116.352727,0,122,39602.2126851852,2008-06-03,05:06:16
39.984997,116.352664,0,123,39602.2127083333,2008-06-03,05:06:18
39.984947,116.35262,0,123,39602.2127314815,2008-06-03,05:06:20
39.98487,116.352567,0,123,39602.2127546296,2008-06-03,05:06:22
39.984771,116.352501,0,120,39602.2127777778,2008-06-03,05:06:24
39.984674,116.352454,0,119,39602.2128009259,2008-06-03,05:06:26
39.984555,116.352394,0,118,39602.2128240741,2008-06-03,05:06:28
39.984473,116.352354,0,116,39602.2128472222,2008-06-03,05:06:30
39.984407,116.352322,0,112,39602.2128703704,2008-06-03,05:06:32
39.984437,116.352333,0,109,39602.2128935185,2008-06-03,05:06:34
39.984511,116.352372,0,106,39602.2129166667,2008-06-03,05:06:36
39.984528,116.352376,0,102,39602.2129398148,2008-06-03,05:06:38
39.984541,116.35239,0,97,39602.212962963,2008-06-03,05:06:40
39.984546,116.352386,0,93,39602.2129861111,2008-06-03,05:06:42
39.984542,116.352379,0,93,39602.2130092593,2008-06-03,05:06:44
39.984546,116.352389,0,93,39602.2130324074,2008-06-03,05:06:46
39.984561,116.352399,0,93,39602.2130555556,2008-06-03,05:06:48
39.984576,116.352408,0,92,39602.2130787037,2008-06-03,05:06:50
39.984588,116.352416,0,91,39602.2131018518,2008-06-03,05:06:52
39.984597,116.352427,0,89,39602.213125,2008-06-03,05:06:54
39.984612,116.352429,0,88,39602.2131481481,2008-06-03,05:06:56
39.984625,116.352432,0,87,39602.2131712963,2008-06-03,05:06:58
39.984638,116.352446,0,86,39602.2131944444,2008-06-03,05:07:00
39.984653,116.352461,0,85,39602.2132175926,2008-06-03,05:07:02
39.984657,116.352464,0,84,39602.2132407407,2008-06-03,05:07:04
39.984657,116.352475,0,83,39602.2132638889,2008-06-03,05:07:06
39.984657,116.352465,0,81,39602.213287037,2008-06-03,05:07:08
39.984656,116.352455,0,81,39602.2133101852,2008-06-03,05:07:10
39.984653,116.352464,0,82,39602.2133333333,2008-06-03,05:07:12
39.984654,116.352468,0,82,39602.2133564815,2008-06-03,05:07:14
39.984666,116.352473,0,82,39602.2133796296,2008-06-03,05:07:16
39.984654,116.352469,0,83,39602.2134027778,2008-06-03,05:07:18
39.984642,116.352467,0,84,39602.2134259259,2008-06-03,05:07:20
39.984648,116.352465,0,85,39602.2134490741,2008-06-03,05:07:22
39.984653,116.352472,0,86,39602.2134722222,2008-06-03,05:07:24
39.984655,116.352482,0,87,39602.2134953704,2008-06-03,05:07:26
39.984658,116.352482,0,88,39602.2135185185,2008-06-03,05:07:28
39.984672,116.352482,0,88,39602.2135416667,2008-06-03,05:07:30
39.984697,116.352491,0,89,39602.2135648148,2008-06-03,05:07:32
39.984728,116.352506,0,90,39602.213587963,2008-06-03,05:07:34
39.984823,116.352546,0,90,39602.2136111111,2008-06-03,05:07:36
39.984884,116.352569,0,90,39602.2136342593,2008-06-03,05:07:38
39.98492,116.352577,0,90,39602.2136574074,2008-06-03,05:07:40
39.984933,116.352582,0,90,39602.2136805556,2008-06-03,05:07:42
39.984924,116.352581,0,91,39602.2137037037,2008-06-03,05:07:44
39.984907,116.352578,0,91,39602.2137268518,2008-06-03,05:07:46
39.984894,116.352578,0,91,39602.21375,2008-06-03,05:07:48
39.984893,116.35258,0,90,39602.2137731481,2008-06-03,05:07:50
39.984893,116.352577,0,90,39602.2137962963,2008-06-03,05:07:52
39.984893,116.35258,0,90,39602.2138194444,2008-06-03,05:07:54
39.984891,116.352584,0,89,39602.2138425926,2008-06-03,05:07:56
39.984891,116.352584,0,89,39602.2138657407,2008-06-03,05:07:58
39.984885,116.352581,0,88,39602.2138888889,2008-06-03,05:08:00
39.984882,116.352587,0,88,39602.213912037,2008-06-03,05:08:02
39.984876,116.352592,0,88,39602.2139351852,2008-06-03,05:08:04
39.984881,116.352603,0,88,39602.2139583333,2008-06-03,05:08:06
39.984894,116.35261,0,87,39602.2139814815,2008-06-03,05:08:08
39.984915,116.352615,0,86,39602.2140046296,2008-06-03,05:08:10
39.984967,116.352634,0,84,39602.2140277778,2008-06-03,05:08:12
39.984995,116.352641,0,83,39602.2140509259,2008-06-03,05:08:14
39.985011,116.352647,0,82,39602.2140740741,2008-06-03,05:08:16
39.98503,116.352657,0,82,39602.2140972222,2008-06-03,05:08:18
39.985044,116.352671,0,81,39602.2141203704,2008-06-03,05:08:20
39.985056,116.352671,0,80,39602.2141435185,2008-06-03,05:08:22
39.985044,116.352666,0,80,39602.2141666667,2008-06-03,05:08:24
39.985008,116.35264,0,81,39602.2141898148,2008-06-03,05:08:26
39.984963,116.352622,0,82,39602.214212963,2008-06-03,05:08:28
39.984935,116.352618,0,84,39602.2142361111,2008-06-03,05:08:30
39.984924,116.352616,0,85,39602.2142592593,2008-06-03,05:08:32
39.984922,116.352616,0,86,39602.2142824074,2008-06-03,05:08:34
39.98492,116.352619,0,86,39602.2143055556,2008-06-03,05:08:36
39.98492,116.352623,0,87,39602.2143287037,2008-06-03,05:08:38
39.9849,116.352617,0,87,39602.2143518519,2008-06-03,05:08:40
39.984866,116.352598,0,87,39602.214375,2008-06-03,05:08:42
39.984827,116.352574,0,87,39602.2143981481,2008-06-03,05:08:44
39.984799,116.352554,0,87,39602.2144212963,2008-06-03,05:08:46
39.98477,116.352534,0,88,39602.2144444444,2008-06-03,05:08:48
39.984733,116.352509,0,89,39602.2144675926,2008-06-03,05:08:50
39.984707,116.352487,0,89,39602.2144907407,2008-06-03,05:08:52
39.984683,116.35247,0,90,39602.2145138889,2008-06-03,05:08:54
39.984672,116.352461,0,91,39602.214537037,2008-06-03,05:08:56
39.984661,116.35244,0,92,39602.2145601852,2008-06-03,05:08:58
39.984624,116.352407,0,93,39602.2145833333,2008-06-03,05:09:00
39.984579,116.352389,0,95,39602.2146064815,2008-06-03,05:09:02
39.984544,116.35237,0,97,39602.2146296296,2008-06-03,05:09:04
39.984507,116.352349,0,100,39602.2146527778,2008-06-03,05:09:06
39.984488,116.352338,0,104,39602.2146759259,2008-06-03,05:09:08
39.984452,116.352313,0,108,39602.2146990741,2008-06-03,05:09:10
39.984463,116.352299,0,112,39602.2147222222,2008-06-03,05:09:12
39.98446,116.352285,0,115,39602.2147453704,2008-06-03,05:09:14
39.984466,116.352281,0,119,39602.2147685185,2008-06-03,05:09:16
39.98457,116.352326,0,120,39602.2147916667,2008-06-03,05:09:18
39.984669,116.352369,0,121,39602.2148148148,2008-06-03,05:09:20
39.984678,116.352375,0,123,39602.214837963,2008-06-03,05:09:22
39.984691,116.352386,0,125,39602.2148611111,2008-06-03,05:09:24
39.984789,116.352459,0,127,39602.2148842593,2008-06-03,05:09:26
39.984909,116.352543,0,130,39602.2149074074,2008-06-03,05:09:28
39.984968,116.352587,0,132,39602.2149305556,2008-06-03,05:09:30
39.985022,116.352626,0,133,39602.2149537037,2008-06-03,05:09:32
39.985055,116.352647,0,135,39602.2149768519,2008-06-03,05:09:34
39.985102,116.352683,0,137,39602.215,2008-06-03,05:09:36
39.985107,116.352686,0,141,39602.2150231482,2008-06-03,05:09:38
39.985129,116.352701,0,144,39602.2150462963,2008-06-03,05:09:40
39.985138,116.352703,0,148,39602.2150694444,2008-06-03,05:09:42
39.98513,116.352699,0,152,39602.2150925926,2008-06-03,05:09:44
39.98511,116.352688,0,153,39602.2151157407,2008-06-03,05:09:46
39.985099,116.352685,0,155,39602.2151388889,2008-06-03,05:09:48
39.985098,116.352687,0,155,39602.215162037,2008-06-03,05:09:50
39.985076,116.352685,0,157,39602.2151851852,2008-06-03,05:09:52
39.98506,116.352688,0,159,39602.2152083333,2008-06-03,05:09:54
39.985037,116.352695,0,162,39602.2152314815,2008-06-03,05:09:56
39.985014,116.352703,0,164,39602.2152546296,2008-06-03,05:09:58
39.985,116.352708,0,166,39602.2152777778,2008-06-03,05:10:00
39.984986,116.352688,0,168,39602.2153009259,2008-06-03,05:10:02
39.984981,116.352674,0,170,39602.2153240741,2008-06-03,05:10:04
39.984975,116.352673,0,172,39602.2153472222,2008-06-03,05:10:06
39.984977,116.352685,0,173,39602.2153703704,2008-06-03,05:10:08
39.984987,116.352694,0,175,39602.2153935185,2008-06-03,05:10:10
39.985004,116.352696,0,176,39602.2154166667,2008-06-03,05:10:12
39.98502,116.352703,0,177,39602.2154398148,2008-06-03,05:10:14
39.985036,116.35272,0,179,39602.215462963,2008-06-03,05:10:16
39.985054,116.352746,0,180,39602.2154861111,2008-06-03,05:10:18
39.985068,116.352772,0,181,39602.2155092593,2008-06-03,05:10:20
39.985088,116.352799,0,183,39602.2155324074,2008-06-03,05:10:22
39.985116,116.352827,0,185,39602.2155555556,2008-06-03,05:10:24
39.985148,116.35286,0,187,39602.2155787037,2008-06-03,05:10:26
39.985179,116.35289,0,190,39602.2156018519,2008-06-03,05:10:28
39.985211,116.35292,0,194,39602.215625,2008-06-03,05:10:30
39.985245,116.352944,0,198,39602.2156481481,2008-06-03,05:10:32
39.985266,116.352955,0,201,39602.2156712963,2008-06-03,05:10:34
39.985297,116.352957,0,205,39602.2156944444,2008-06-03,05:10:36
39.985328,116.352968,0,208,39602.2157175926,2008-06-03,05:10:38
39.98534,116.352973,0,210,39602.2157407407,2008-06-03,05:10:40
39.985341,116.352966,0,213,39602.2157638889,2008-06-03,05:10:42
39.985346,116.352957,0,215,39602.215787037,2008-06-03,05:10:44
39.98534,116.352952,0,215,39602.2158101852,2008-06-03,05:10:46
39.985338,116.352947,0,217,39602.2158333333,2008-06-03,05:10:48
39.985342,116.352933,0,218,39602.2158564815,2008-06-03,05:10:50
39.985349,116.352923,0,220,39602.2158796296,2008-06-03,05:10:52
39.98534,116.352904,0,221,39602.2159027778,2008-06-03,05:10:54
39.985318,116.352891,0,221,39602.2159259259,2008-06-03,05:10:56
39.985317,116.352889,0,221,39602.2159490741,2008-06-03,05:10:58
39.985318,116.352889,0,222,39602.2159722222,2008-06-03,05:11:00
39.985312,116.352882,0,222,39602.2159953704,2008-06-03,05:11:02
39.985303,116.352867,0,222,39602.2160185185,2008-06-03,05:11:04
39.985305,116.352854,0,222,39602.2160416667,2008-06-03,05:11:06
39.985304,116.352847,0,223,39602.2160648148,2008-06-03,05:11:08
39.985292,116.352831,0,224,39602.216087963,2008-06-03,05:11:10
39.985285,116.352821,0,224,39602.2161111111,2008-06-03,05:11:12
39.985272,116.352811,0,225,39602.2161342593,2008-06-03,05:11:14
39.985262,116.352795,0,225,39602.2161574074,2008-06-03,05:11:16
39.985253,116.352773,0,224,39602.2161805556,2008-06-03,05:11:18
39.985249,116.352753,0,224,39602.2162037037,2008-06-03,05:11:20
39.985244,116.352732,0,223,39602.2162268519,2008-06-03,05:11:22
39.985236,116.352711,0,222,39602.21625,2008-06-03,05:11:24
39.985238,116.352708,0,219,39602.2162731481,2008-06-03,05:11:26
39.985254,116.352698,0,218,39602.2162962963,2008-06-03,05:11:28
39.985278,116.3527,0,216,39602.2163194444,2008-06-03,05:11:30
39.9853,116.352705,0,215,39602.2163425926,2008-06-03,05:11:32
39.985331,116.352726,0,212,39602.2163657407,2008-06-03,05:11:34
39.985374,116.352738,0,209,39602.2163888889,2008-06-03,05:11:36
39.985417,116.352754,0,207,39602.216412037,2008-06-03,05:11:38
39.985456,116.352769,0,206,39602.2164351852,2008-06-03,05:11:40
39.985482,116.352776,0,207,39602.2164583333,2008-06-03,05:11:42
39.9855,116.352785,0,208,39602.2164814815,2008-06-03,05:11:44
39.9855,116.352786,0,209,39602.2165046296,2008-06-03,05:11:46
39.985495,116.352776,0,209,39602.2165277778,2008-06-03,05:11:48
39.985494,116.352773,0,209,39602.2165509259,2008-06-03,05:11:50
39.985493,116.352769,0,210,39602.2165740741,2008-06-03,05:11:52
39.985412,116.352719,0,206,39602.2165972222,2008-06-03,05:11:54
39.985337,116.352678,0,202,39602.2166203704,2008-06-03,05:11:56
39.98528,116.35265,0,199,39602.2166435185,2008-06-03,05:11:58
39.985237,116.352629,0,196,39602.2166666667,2008-06-03,05:12:00
39.985205,116.352613,0,194,39602.2166898148,2008-06-03,05:12:02
39.985184,116.352604,0,195,39602.216712963,2008-06-03,05:12:04
39.985186,116.352621,0,197,39602.2167361111,2008-06-03,05:12:06
39.985201,116.352657,0,200,39602.2167592593,2008-06-03,05:12:08
39.985222,116.352688,0,202,39602.2167824074,2008-06-03,05:12:10
39.985245,116.352718,0,204,39602.2168055556,2008-06-03,05:12:12
39.985262,116.352754,0,206,39602.2168287037,2008-06-03,05:12:14
39.98527,116.352802,0,208,39602.2168518519,2008-06-03,05:12:16
39.985265,116.35284,0,210,39602.216875,2008-06-03,05:12:18
39.985257,116.352874,0,212,39602.2168981481,2008-06-03,05:12:20
39.985249,116.352892,0,213,39602.2169212963,2008-06-03,05:12:22
39.985244,116.352904,0,215,39602.2169444444,2008-06-03,05:12:24
39.985253,116.352921,0,218,39602.2169675926,2008-06-03,05:12:26
39.985263,116.352925,0,223,39602.2169907407,2008-06-03,05:12:28
39.985284,116.352939,0,227,39602.2170138889,2008-06-03,05:12:30
39.985313,116.352954,0,232,39602.217037037,2008-06-03,05:12:32
39.985328,116.352928,0,237,39602.2170601852,2008-06-03,05:12:34
39.985335,116.352903,0,240,39602.2170833333,2008-06-03,05:12:36
39.98534,116.352882,0,244,39602.2171064815,2008-06-03,05:12:38
39.985338,116.352853,0,246,39602.2171296296,2008-06-03,05:12:40
39.985323,116.352917,0,250,39602.2171527778,2008-06-03,05:12:42
39.985311,116.352955,0,253,39602.2171759259,2008-06-03,05:12:44
39.985307,116.352967,0,256,39602.2171990741,2008-06-03,05:12:46
39.98531,116.352956,0,259,39602.2172222222,2008-06-03,05:12:48
39.985317,116.352937,0,261,39602.2172453704,2008-06-03,05:12:50
39.985321,116.352915,0,262,39602.2172685185,2008-06-03,05:12:52
39.985323,116.352901,0,263,39602.2172916667,2008-06-03,05:12:54
39.985329,116.352894,0,262,39602.2173148148,2008-06-03,05:12:56
39.985335,116.3529,0,260,39602.217337963,2008-06-03,05:12:58
39.985345,116.35291,0,259,39602.2173611111,2008-06-03,05:13:00
39.98535,116.35294,0,258,39602.2173842593,2008-06-03,05:13:02
39.985357,116.352974,0,257,39602.2174074074,2008-06-03,05:13:04
39.985361,116.353013,0,257,39602.2174305556,2008-06-03,05:13:06
39.985357,116.353041,0,257,39602.2174537037,2008-06-03,05:13:08
39.985347,116.353059,0,258,39602.2174768519,2008-06-03,05:13:10
39.985342,116.353085,0,259,39602.2175,2008-06-03,05:13:12
39.985342,116.353103,0,257,39602.2175231481,2008-06-03,05:13:14
39.985348,116.353133,0,257,39602.2175462963,2008-06-03,05:13:16
39.985353,116.353152,0,259,39602.2175694444,2008-06-03,05:13:18
39.985344,116.353156,0,262,39602.2175925926,2008-06-03,05:13:20
39.985319,116.35314,0,266,39602.2176157407,2008-06-03,05:13:22
39.985273,116.353095,0,271,39602.2176388889,2008-06-03,05:13:24
39.985204,116.353025,0,278,39602.217662037,2008-06-03,05:13:26
39.985112,116.352923,0,285,39602.2176851852,2008-06-03,05:13:28
39.985049,116.352863,0,291,39602.2177083333,2008-06-03,05:13:30
39.984988,116.352806,0,298,39602.2177314815,2008-06-03,05:13:32
39.984928,116.352742,0,303,39602.2177546296,2008-06-03,05:13:34
39.984865,116.352675,0,308,39602.2177777778,2008-06-03,05:13:36
39.984814,116.352632,0,313,39602.2178009259,2008-06-03,05:13:38
39.984782,116.352606,0,318,39602.2178240741,2008-06-03,05:13:40
39.984737,116.352574,0,324,39602.2178472222,2008-06-03,05:13:42
39.984677,116.352534,0,330,39602.2178703704,2008-06-03,05:13:44
39.984626,116.352509,0,337,39602.2178935185,2008-06-03,05:13:46
39.984589,116.352484,0,343,39602.2179166667,2008-06-03,05:13:48
39.984585,116.352497,0,350,39602.2179398148,2008-06-03,05:13:50
39.984579,116.352509,0,355,39602.217962963,2008-06-03,05:13:52
39.984607,116.352534,0,361,39602.2179861111,2008-06-03,05:13:54
39.984654,116.352572,0,366,39602.2180092593,2008-06-03,05:13:56
39.984683,116.352596,0,371,39602.2180324074,2008-06-03,05:13:58
39.984701,116.352622,0,377,39602.2180555556,2008-06-03,05:14:00
39.984691,116.352627,0,383,39602.2180787037,2008-06-03,05:14:02
39.984672,116.352629,0,392,39602.2181018519,2008-06-03,05:14:04
39.98465,116.352624,0,402,39602.218125,2008-06-03,05:14:06
39.984632,116.352615,0,409,39602.2181481481,2008-06-03,05:14:08
39.984633,116.352618,0,415,39602.2181712963,2008-06-03,05:14:10
39.984652,116.352634,0,418,39602.2181944444,2008-06-03,05:14:12
39.984649,116.352637,0,422,39602.2182175926,2008-06-03,05:14:14
39.984649,116.352627,0,426,39602.2182407407,2008-06-03,05:14:16
39.984659,116.352636,0,429,39602.2182638889,2008-06-03,05:14:18
39.984668,116.352643,0,432,39602.218287037,2008-06-03,05:14:20
39.984662,116.35264,0,435,39602.2183101852,2008-06-03,05:14:22
39.984632,116.352622,0,438,39602.2183333333,2008-06-03,05:14:24
39.984605,116.352614,0,441,39602.2183564815,2008-06-03,05:14:26
39.984588,116.352601,0,442,39602.2183796296,2008-06-03,05:14:28
39.984569,116.352594,0,443,39602.2184027778,2008-06-03,05:14:30
39.984558,116.352585,0,445,39602.2184259259,2008-06-03,05:14:32
39.98455,116.35257,0,444,39602.2184490741,2008-06-03,05:14:34
39.984558,116.352581,0,446,39602.2184722222,2008-06-03,05:14:36
39.984558,116.352578,0,448,39602.2184953704,2008-06-03,05:14:38
39.984559,116.352576,0,449,39602.2185185185,2008-06-03,05:14:40
39.984556,116.35258,0,452,39602.2185416667,2008-06-03,05:14:42
39.984561,116.35258,0,454,39602.2185648148,2008-06-03,05:14:44
39.984605,116.352587,0,453,39602.218587963,2008-06-03,05:14:46
39.984663,116.352618,0,453,39602.2186111111,2008-06-03,05:14:48
39.984738,116.352656,0,454,39602.2186342593,2008-06-03,05:14:50
39.984821,116.352706,0,454,39602.2186574074,2008-06-03,05:14:52
39.984908,116.352752,0,456,39602.2186805556,2008-06-03,05:14:54
39.984594,116.352576,0,457,39602.2187037037,2008-06-03,05:14:56
39.984407,116.352462,0,457,39602.2187268519,2008-06-03,05:14:58
39.984338,116.352407,0,456,39602.21875,2008-06-03,05:15:00
39.984322,116.352391,0,457,39602.2187731481,2008-06-03,05:15:02
39.984365,116.352432,0,459,39602.2187962963,2008-06-03,05:15:04
39.984445,116.35249,0,461,39602.2188194444,2008-06-03,05:15:06
39.984513,116.352541,0,464,39602.2188425926,2008-06-03,05:15:08
39.984599,116.352594,0,467,39602.2188657407,2008-06-03,05:15:10
39.984671,116.352648,0,470,39602.2188888889,2008-06-03,05:15:12
39.984716,116.352684,0,474,39602.218912037,2008-06-03,05:15:14
39.984757,116.352714,0,477,39602.2189351852,2008-06-03,05:15:16
39.984793,116.35275,0,481,39602.2189583333,2008-06-03,05:15:18
39.984828,116.352785,0,484,39602.2189814815,2008-06-03,05:15:20
39.984868,116.35282,0,487,39602.2190046296,2008-06-03,05:15:22
39.984902,116.352839,0,490,39602.2190277778,2008-06-03,05:15:24
39.984925,116.352852,0,494,39602.2190509259,2008-06-03,05:15:26
39.984949,116.352885,0,499,39602.2190740741,2008-06-03,05:15:28
39.984968,116.352929,0,504,39602.2190972222,2008-06-03,05:15:30
39.984984,116.352956,0,508,39602.2191203704,2008-06-03,05:15:32
39.985001,116.352981,0,513,39602.2191435185,2008-06-03,05:15:34
39.98501,116.352999,0,517,39602.2191666667,2008-06-03,05:15:36
39.985037,116.353049,0,522,39602.2191898148,2008-06-03,05:15:38
39.985088,116.353117,0,529,39602.219212963,2008-06-03,05:15:40
39.985148,116.353181,0,536,39602.2192361111,2008-06-03,05:15:42
39.985231,116.353278,0,544,39602.2192592593,2008-06-03,05:15:44
39.985292,116.353328,0,551,39602.2192824074,2008-06-03,05:15:46
39.985392,116.353438,0,558,39602.2193055556,2008-06-03,05:15:48
39.98547,116.353486,0,563,39602.2193287037,2008-06-03,05:15:50
39.985575,116.35357,0,569,39602.2193518518,2008-06-03,05:15:52
39.985603,116.353553,0,574,39602.219375,2008-06-03,05:15:54
39.985561,116.353447,0,580,39602.2193981481,2008-06-03,05:15:56
39.98561,116.353468,0,584,39602.2194212963,2008-06-03,05:15:58
39.985591,116.353382,0,589,39602.2194444444,2008-06-03,05:16:00
39.985533,116.353249,0,594,39602.2194675926,2008-06-03,05:16:02
39.985573,116.353262,0,599,39602.2194907407,2008-06-03,05:16:04
39.98554,116.353173,0,604,39602.2195138889,2008-06-03,05:16:06
39.985538,116.353144,0,605,39602.219537037,2008-06-03,05:16:08
39.985567,116.353146,0,606,39602.2195601852,2008-06-03,05:16:10
39.985915,116.353514,0,536,39602.2201157407,2008-06-03,05:16:58
39.985725,116.353409,0,527,39602.2201388889,2008-06-03,05:17:00
39.985708,116.353391,0,521,39602.220162037,2008-06-03,05:17:02
39.985739,116.353387,0,512,39602.2201851852,2008-06-03,05:17:04
39.985693,116.353343,0,504,39602.2202083333,2008-06-03,05:17:06
39.985692,116.35336,0,497,39602.2202314815,2008-06-03,05:17:08
39.985721,116.353401,0,490,39602.2202546296,2008-06-03,05:17:10
39.985717,116.353418,0,484,39602.2202777778,2008-06-03,05:17:12
39.985745,116.353443,0,479,39602.2203009259,2008-06-03,05:17:14
39.985722,116.353391,0,474,39602.2203240741,2008-06-03,05:17:16
39.985629,116.353261,0,468,39602.2203472222,2008-06-03,05:17:18
39.985537,116.353147,0,464,39602.2203703704,2008-06-03,05:17:20
39.985452,116.353036,0,459,39602.2203935185,2008-06-03,05:17:22
39.9854,116.352967,0,455,39602.2204166667,2008-06-03,05:17:24
39.985356,116.352928,0,452,39602.2204398148,2008-06-03,05:17:26
39.985328,116.352925,0,449,39602.220462963,2008-06-03,05:17:28
39.985288,116.352921,0,446,39602.2204861111,2008-06-03,05:17:30
39.985304,116.352952,0,441,39602.2205092593,2008-06-03,05:17:32
39.985301,116.352962,0,435,39602.2205324074,2008-06-03,05:17:34
39.985288,116.352954,0,425,39602.2205555556,2008-06-03,05:17:36
39.985244,116.352929,0,415,39602.2205787037,2008-06-03,05:17:38
39.985228,116.352931,0,406,39602.2206018518,2008-06-03,05:17:40
39.985218,116.352943,0,398,39602.220625,2008-06-03,05:17:42
39.98517,116.35292,0,392,39602.2206481481,2008-06-03,05:17:44
39.985104,116.352865,0,388,39602.2206712963,2008-06-03,05:17:46
39.985073,116.352844,0,383,39602.2206944444,2008-06-03,05:17:48
39.985039,116.352828,0,376,39602.2207175926,2008-06-03,05:17:50
39.984976,116.352784,0,369,39602.2207407407,2008-06-03,05:17:52
39.984921,116.352749,0,360,39602.2207638889,2008-06-03,05:17:54
39.984875,116.352724,0,352,39602.220787037,2008-06-03,05:17:56
39.984931,116.352766,0,353,39602.2208101852,2008-06-03,05:17:58
39.984901,116.352744,0,349,39602.2208333333,2008-06-03,05:18:00
39.984866,116.35272,0,346,39602.2208564815,2008-06-03,05:18:02
39.984862,116.352716,0,345,39602.2208796296,2008-06-03,05:18:04
39.984873,116.352718,0,346,39602.2209027778,2008-06-03,05:18:06
39.984883,116.352719,0,348,39602.2209259259,2008-06-03,05:18:08
39.984884,116.352716,0,348,39602.2209490741,2008-06-03,05:18:10
39.984884,116.352719,0,348,39602.2209722222,2008-06-03,05:18:12
39.984884,116.352719,0,348,39602.2209953704,2008-06-03,05:18:14
39.984885,116.352706,0,348,39602.2210185185,2008-06-03,05:18:16
39.984957,116.352744,0,356,39602.2210416667,2008-06-03,05:18:18
39.985012,116.352791,0,361,39602.2210648148,2008-06-03,05:18:20
39.985038,116.352822,0,362,39602.221087963,2008-06-03,05:18:22
39.98505,116.352849,0,363,39602.2211111111,2008-06-03,05:18:24
39.985028,116.352849,0,363,39602.2211342593,2008-06-03,05:18:26
39.984993,116.352823,0,360,39602.2211574074,2008-06-03,05:18:28
39.984951,116.352795,0,358,39602.2211805556,2008-06-03,05:18:30
39.984916,116.352774,0,357,39602.2212037037,2008-06-03,05:18:32
39.984887,116.35276,0,356,39602.2212268518,2008-06-03,05:18:34
39.984857,116.352729,0,354,39602.22125,2008-06-03,05:18:36
39.984837,116.352704,0,354,39602.2212731481,2008-06-03,05:18:38
39.984815,116.352675,0,353,39602.2212962963,2008-06-03,05:18:40
39.984819,116.35266,0,353,39602.2213194444,2008-06-03,05:18:42
39.984814,116.352646,0,353,39602.2213425926,2008-06-03,05:18:44
39.984797,116.352625,0,352,39602.2213657407,2008-06-03,05:18:46
39.98477,116.352594,0,352,39602.2213888889,2008-06-03,05:18:48
39.984748,116.352572,0,353,39602.221412037,2008-06-03,05:18:50
39.984729,116.352571,0,354,39602.2214351852,2008-06-03,05:18:52
39.984708,116.35256,0,355,39602.2214583333,2008-06-03,05:18:54
39.984684,116.352538,0,356,39602.2214814815,2008-06-03,05:18:56
39.984665,116.352521,0,358,39602.2215046296,2008-06-03,05:18:58
39.984644,116.352487,0,360,39602.2215277778,2008-06-03,05:19:00
39.984604,116.352451,0,362,39602.2215509259,2008-06-03,05:19:02
39.984556,116.352407,0,364,39602.2215740741,2008-06-03,05:19:04
39.984501,116.352369,0,365,39602.2215972222,2008-06-03,05:19:06
39.984447,116.352344,0,366,39602.2216203704,2008-06-03,05:19:08
39.984409,116.352355,0,367,39602.2216435185,2008-06-03,05:19:10
39.98454,116.352441,0,366,39602.2216666667,2008-06-03,05:19:12
39.984558,116.352465,0,367,39602.2216898148,2008-06-03,05:19:14
39.984615,116.352512,0,368,39602.221712963,2008-06-03,05:19:16
39.984705,116.352569,0,368,39602.2217361111,2008-06-03,05:19:18
39.98477,116.352612,0,369,39602.2217592593,2008-06-03,05:19:20
39.984804,116.352635,0,369,39602.2217824074,2008-06-03,05:19:22
39.984832,116.352636,0,369,39602.2218055556,2008-06-03,05:19:24
39.984868,116.35261,0,369,39602.2218287037,2008-06-03,05:19:26
39.984887,116.352607,0,369,39602.2218518518,2008-06-03,05:19:28
39.984903,116.352611,0,369,39602.221875,2008-06-03,05:19:30
39.984913,116.352613,0,369,39602.2218981481,2008-06-03,05:19:32
39.984917,116.352613,0,370,39602.2219212963,2008-06-03,05:19:34
39.984914,116.352618,0,370,39602.2219444444,2008-06-03,05:19:36
39.984908,116.352627,0,370,39602.2219675926,2008-06-03,05:19:38
39.984907,116.352633,0,371,39602.2219907407,2008-06-03,05:19:40
39.984897,116.352651,0,371,39602.2220138889,2008-06-03,05:19:42
39.984885,116.352663,0,371,39602.222037037,2008-06-03,05:19:44
39.984885,116.352664,0,371,39602.2220601852,2008-06-03,05:19:46
39.98488,116.352672,0,372,39602.2220833333,2008-06-03,05:19:48
39.984876,116.352682,0,372,39602.2221064815,2008-06-03,05:19:50
39.984882,116.352679,0,372,39602.2221296296,2008-06-03,05:19:52
39.984882,116.352677,0,372,39602.2221527778,2008-06-03,05:19:54
39.984881,116.352677,0,373,39602.2221759259,2008-06-03,05:19:56
39.984887,116.352654,0,373,39602.2221990741,2008-06-03,05:19:58
39.9849,116.352631,0,373,39602.2222222222,2008-06-03,05:20:00
39.984904,116.352619,0,372,39602.2222453704,2008-06-03,05:20:02
39.98491,116.352608,0,371,39602.2222685185,2008-06-03,05:20:04
39.984933,116.352603,0,370,39602.2222916667,2008-06-03,05:20:06
39.984947,116.352604,0,370,39602.2223148148,2008-06-03,05:20:08
39.984979,116.352609,0,368,39602.222337963,2008-06-03,05:20:10
39.985011,116.352631,0,366,39602.2223611111,2008-06-03,05:20:12
39.985057,116.352658,0,364,39602.2223842593,2008-06-03,05:20:14
39.98514,116.352736,0,362,39602.2224074074,2008-06-03,05:20:16
39.985231,116.352822,0,361,39602.2224305556,2008-06-03,05:20:18
39.985308,116.352906,0,360,39602.2224537037,2008-06-03,05:20:20
39.985384,116.353,0,359,39602.2224768519,2008-06-03,05:20:22
39.985462,116.353107,0,359,39602.2225,2008-06-03,05:20:24
39.985511,116.353196,0,359,39602.2225231482,2008-06-03,05:20:26
39.985524,116.353248,0,358,39602.2225462963,2008-06-03,05:20:28
39.985525,116.353287,0,358,39602.2225694444,2008-06-03,05:20:30
39.985495,116.353302,0,357,39602.2225925926,2008-06-03,05:20:32
39.985486,116.353321,0,355,39602.2226157407,2008-06-03,05:20:34
39.985479,116.35334,0,353,39602.2226388889,2008-06-03,05:20:36
39.98548,116.353351,0,350,39602.222662037,2008-06-03,05:20:38
39.985463,116.353345,0,348,39602.2226851852,2008-06-03,05:20:40
39.985437,116.353331,0,348,39602.2227083333,2008-06-03,05:20:42
39.985424,116.35332,0,347,39602.2227314815,2008-06-03,05:20:44
39.98543,116.353291,0,347,39602.2227546296,2008-06-03,05:20:46
39.985413,116.353275,0,347,39602.2227777778,2008-06-03,05:20:48
39.985377,116.353232,0,346,39602.2228009259,2008-06-03,05:20:50
39.985316,116.353147,0,345,39602.2228240741,2008-06-03,05:20:52
39.985237,116.353035,0,345,39602.2228472222,2008-06-03,05:20:54
39.985135,116.352914,0,344,39602.2228703704,2008-06-03,05:20:56
39.985009,116.352792,0,343,39602.2228935185,2008-06-03,05:20:58
39.98486,116.352642,0,342,39602.2229166667,2008-06-03,05:21:00
39.984676,116.352461,0,341,39602.2229398148,2008-06-03,05:21:02
39.984449,116.352237,0,340,39602.222962963,2008-06-03,05:21:04
39.984188,116.351985,0,339,39602.2229861111,2008-06-03,05:21:06
39.983875,116.35168,0,338,39602.2230092593,2008-06-03,05:21:08
39.983594,116.351394,0,337,39602.2230324074,2008-06-03,05:21:10
39.983381,116.351159,0,336,39602.2230555556,2008-06-03,05:21:12
39.983185,116.350965,0,335,39602.2230787037,2008-06-03,05:21:14
39.986102,116.353332,0,342,39602.2231944444,2008-06-03,05:21:24
39.98616,116.35339,0,346,39602.2232175926,2008-06-03,05:21:26
39.98621,116.35342,0,353,39602.2232407407,2008-06-03,05:21:28
39.986305,116.353521,0,358,39602.2232638889,2008-06-03,05:21:30
39.986391,116.353642,0,360,39602.223287037,2008-06-03,05:21:32
39.986444,116.353734,0,364,39602.2233101852,2008-06-03,05:21:34
39.986466,116.3538,0,367,39602.2233333333,2008-06-03,05:21:36
39.986418,116.353783,0,370,39602.2233564815,2008-06-03,05:21:38
39.98633,116.353734,0,373,39602.2233796296,2008-06-03,05:21:40
39.98626,116.353693,0,371,39602.2234027778,2008-06-03,05:21:42
39.986219,116.35362,0,279,39602.2234259259,2008-06-03,05:21:44
39.986152,116.353582,0,324,39602.2234490741,2008-06-03,05:21:46
39.986111,116.353559,0,330,39602.2234722222,2008-06-03,05:21:48
39.986134,116.35357,0,331,39602.2234953704,2008-06-03,05:21:50
39.986195,116.353597,0,334,39602.2235185185,2008-06-03,05:21:52
39.986209,116.353599,0,337,39602.2235416667,2008-06-03,05:21:54
39.986226,116.353556,0,339,39602.2235648148,2008-06-03,05:21:56
39.985887,116.353331,0,350,39602.223587963,2008-06-03,05:21:58
39.985534,116.353111,0,346,39602.2236111111,2008-06-03,05:22:00
39.985494,116.353079,0,348,39602.2236342593,2008-06-03,05:22:02
39.985384,116.352994,0,347,39602.2236574074,2008-06-03,05:22:04
39.985351,116.352955,0,349,39602.2236805556,2008-06-03,05:22:06
39.985344,116.352932,0,351,39602.2237037037,2008-06-03,05:22:08
39.985355,116.352915,0,354,39602.2237268519,2008-06-03,05:22:10
39.985361,116.35292,0,357,39602.22375,2008-06-03,05:22:12
39.985373,116.352945,0,359,39602.2237731481,2008-06-03,05:22:14
39.985371,116.352962,0,363,39602.2237962963,2008-06-03,05:22:16
39.98538,116.352971,0,366,39602.2238194444,2008-06-03,05:22:18
39.985324,116.35293,0,367,39602.2238425926,2008-06-03,05:22:20
39.985291,116.352912,0,368,39602.2238657407,2008-06-03,05:22:22
39.985327,116.352948,0,370,39602.2238888889,2008-06-03,05:22:24
39.985357,116.352976,0,371,39602.223912037,2008-06-03,05:22:26
39.985361,116.352992,0,372,39602.2239351852,2008-06-03,05:22:28
39.98537,116.353015,0,372,39602.2239583333,2008-06-03,05:22:30
39.985389,116.353039,0,373,39602.2239814815,2008-06-03,05:22:32
39.985417,116.353066,0,373,39602.2240046296,2008-06-03,05:22:34
39.985438,116.353081,0,373,39602.2240277778,2008-06-03,05:22:36
39.985457,116.353087,0,373,39602.2240509259,2008-06-03,05:22:38
39.985494,116.353097,0,373,39602.2240740741,2008-06-03,05:22:40
39.985527,116.353104,0,372,39602.2240972222,2008-06-03,05:22:42
39.985538,116.35311,0,371,39602.2241203704,2008-06-03,05:22:44
39.985569,116.353129,0,370,39602.2241435185,2008-06-03,05:22:46
39.985616,116.353158,0,368,39602.2241666667,2008-06-03,05:22:48
39.985658,116.353192,0,366,39602.2241898148,2008-06-03,05:22:50
39.98567,116.353212,0,364,39602.224212963,2008-06-03,05:22:52
39.985662,116.353209,0,362,39602.2242361111,2008-06-03,05:22:54
39.985655,116.353203,0,360,39602.2242592593,2008-06-03,05:22:56
39.985658,116.353216,0,358,39602.2242824074,2008-06-03,05:22:58
39.985652,116.353237,0,357,39602.2243055556,2008-06-03,05:23:00
39.985628,116.353236,0,355,39602.2243287037,2008-06-03,05:23:02
39.9856,116.353218,0,353,39602.2243518519,2008-06-03,05:23:04
39.985568,116.353204,0,351,39602.224375,2008-06-03,05:23:06
39.985532,116.353179,0,350,39602.2243981481,2008-06-03,05:23:08
39.985482,116.353142,0,349,39602.2244212963,2008-06-03,05:23:10
39.985463,116.35312,0,348,39602.2244444444,2008-06-03,05:23:12
39.985451,116.353113,0,346,39602.2244675926,2008-06-03,05:23:14
39.985436,116.353105,0,343,39602.2244907407,2008-06-03,05:23:16
39.985409,116.353093,0,342,39602.2245138889,2008-06-03,05:23:18
39.985398,116.353105,0,341,39602.224537037,2008-06-03,05:23:20
39.985414,116.353139,0,340,39602.2245601852,2008-06-03,05:23:22
39.985416,116.353161,0,339,39602.2245833333,2008-06-03,05:23:24
39.985396,116.353158,0,338,39602.2246064815,2008-06-03,05:23:26
39.985365,116.35314,0,337,39602.2246296296,2008-06-03,05:23:28
39.985333,116.353118,0,336,39602.2246527778,2008-06-03,05:23:30
39.98531,116.353103,0,335,39602.2246759259,2008-06-03,05:23:32
39.985284,116.353084,0,334,39602.2246990741,2008-06-03,05:23:34
39.985254,116.353058,0,334,39602.2247222222,2008-06-03,05:23:36
39.985236,116.353043,0,334,39602.2247453704,2008-06-03,05:23:38
39.985203,116.353013,0,334,39602.2247685185,2008-06-03,05:23:40
39.985206,116.353012,0,335,39602.2247916667,2008-06-03,05:23:42
39.985229,116.353025,0,334,39602.2248148148,2008-06-03,05:23:44
39.985226,116.353023,0,334,39602.224837963,2008-06-03,05:23:46
39.985183,116.352983,0,333,39602.2248611111,2008-06-03,05:23:48
39.985157,116.352958,0,332,39602.2248842593,2008-06-03,05:23:50
39.985157,116.352954,0,332,39602.2249074074,2008-06-03,05:23:52
39.985192,116.352964,0,330,39602.2249305556,2008-06-03,05:23:54
39.985223,116.352979,0,329,39602.2249537037,2008-06-03,05:23:56
39.985234,116.35298,0,328,39602.2249768519,2008-06-03,05:23:58
39.985249,116.352995,0,327,39602.225,2008-06-03,05:24:00
39.985259,116.35301,0,326,39602.2250231481,2008-06-03,05:24:02
39.985224,116.352998,0,325,39602.2250462963,2008-06-03,05:24:04
39.985231,116.35302,0,324,39602.2250694444,2008-06-03,05:24:06
39.985242,116.353045,0,324,39602.2250925926,2008-06-03,05:24:08
39.985232,116.35306,0,323,39602.2251157407,2008-06-03,05:24:10
39.985225,116.353075,0,324,39602.2251388889,2008-06-03,05:24:12
39.98521,116.353068,0,325,39602.225162037,2008-06-03,05:24:14
39.985204,116.353051,0,326,39602.2251851852,2008-06-03,05:24:16
39.985216,116.353036,0,325,39602.2252083333,2008-06-03,05:24:18
39.985198,116.353019,0,326,39602.2252314815,2008-06-03,05:24:20
39.985201,116.352954,0,324,39602.2252546296,2008-06-03,05:24:22
39.985203,116.352914,0,323,39602.2252777778,2008-06-03,05:24:24
39.985206,116.352891,0,321,39602.2253009259,2008-06-03,05:24:26
39.98521,116.35288,0,320,39602.2253240741,2008-06-03,05:24:28
39.985207,116.352853,0,319,39602.2253472222,2008-06-03,05:24:30
39.985204,116.35284,0,318,39602.2253703704,2008-06-03,05:24:32
39.985205,116.35284,0,318,39602.2253935185,2008-06-03,05:24:34
39.985204,116.352842,0,319,39602.2254166667,2008-06-03,05:24:36
39.985186,116.352819,0,320,39602.2254398148,2008-06-03,05:24:38
39.985165,116.352806,0,321,39602.225462963,2008-06-03,05:24:40
39.985137,116.352778,0,323,39602.2254861111,2008-06-03,05:24:42
39.985108,116.352753,0,326,39602.2255092593,2008-06-03,05:24:44
39.985344,116.352888,0,271,39602.2268055556,2008-06-03,05:26:36
39.985385,116.352927,0,271,39602.2268287037,2008-06-03,05:26:38
39.985425,116.35296,0,271,39602.2268518518,2008-06-03,05:26:40
39.985452,116.352984,0,270,39602.226875,2008-06-03,05:26:42
39.985487,116.353018,0,270,39602.2268981481,2008-06-03,05:26:44
39.985539,116.35305,0,270,39602.2269212963,2008-06-03,05:26:46
39.985585,116.353091,0,270,39602.2269444444,2008-06-03,05:26:48
39.985633,116.353132,0,270,39602.2269675926,2008-06-03,05:26:50
39.98565,116.353149,0,270,39602.2269907407,2008-06-03,05:26:52
39.985599,116.353106,0,270,39602.2270138889,2008-06-03,05:26:54
39.985541,116.353061,0,270,39602.227037037,2008-06-03,05:26:56
39.985507,116.353014,0,270,39602.2270601852,2008-06-03,05:26:58
39.985464,116.352971,0,270,39602.2270833333,2008-06-03,05:27:00
39.985403,116.352916,0,269,39602.2271064815,2008-06-03,05:27:02
39.985364,116.352894,0,269,39602.2271296296,2008-06-03,05:27:04
39.985356,116.352896,0,269,39602.2271527778,2008-06-03,05:27:06
39.985342,116.352893,0,269,39602.2271759259,2008-06-03,05:27:08
39.985304,116.352872,0,270,39602.2271990741,2008-06-03,05:27:10
39.985237,116.352827,0,270,39602.2272222222,2008-06-03,05:27:12
39.985146,116.352771,0,271,39602.2272453704,2008-06-03,05:27:14
39.985057,116.352718,0,273,39602.2272685185,2008-06-03,05:27:16
39.984955,116.352657,0,276,39602.2272916667,2008-06-03,05:27:18
39.984834,116.352585,0,279,39602.2273148148,2008-06-03,05:27:20
39.984731,116.352535,0,282,39602.227337963,2008-06-03,05:27:22
39.984642,116.352485,0,284,39602.2273611111,2008-06-03,05:27:24
39.984511,116.352389,0,286,39602.2273842593,2008-06-03,05:27:26
39.984681,116.352235,0,294,39602.2274074074,2008-06-03,05:27:28
39.985326,116.352578,0,266,39602.2274305556,2008-06-03,05:27:30
39.985464,116.35268,0,265,39602.2274537037,2008-06-03,05:27:32
39.985463,116.352716,0,264,39602.2274768518,2008-06-03,05:27:34
39.98539,116.35269,0,266,39602.2275,2008-06-03,05:27:36
39.98533,116.352661,0,262,39602.2275231481,2008-06-03,05:27:38
39.985289,116.352656,0,265,39602.2275462963,2008-06-03,05:27:40
39.985249,116.352635,0,266,39602.2275694444,2008-06-03,05:27:42
39.985205,116.352615,0,264,39602.2275925926,2008-06-03,05:27:44
39.985152,116.352587,0,258,39602.2276157407,2008-06-03,05:27:46
39.985103,116.352563,0,250,39602.2276388889,2008-06-03,05:27:48
39.985057,116.35252,0,242,39602.227662037,2008-06-03,05:27:50
39.985028,116.3525,0,235,39602.2276851852,2008-06-03,05:27:52
39.985004,116.352489,0,229,39602.2277083333,2008-06-03,05:27:54
39.985002,116.352472,0,227,39602.2277314815,2008-06-03,05:27:56
39.984993,116.352464,0,221,39602.2277546296,2008-06-03,05:27:58
39.984987,116.352455,0,214,39602.2277777778,2008-06-03,05:28:00
39.984985,116.352455,0,207,39602.2278009259,2008-06-03,05:28:02
39.984979,116.352472,0,201,39602.2278240741,2008-06-03,05:28:04
39.984977,116.352481,0,197,39602.2278472222,2008-06-03,05:28:06
39.984984,116.352498,0,194,39602.2278703704,2008-06-03,05:28:08
39.984961,116.352511,0,189,39602.2278935185,2008-06-03,05:28:10
39.984925,116.352527,0,190,39602.2279166667,2008-06-03,05:28:12
39.984889,116.35253,0,189,39602.2279398148,2008-06-03,05:28:14
39.984831,116.352505,0,190,39602.227962963,2008-06-03,05:28:16
39.984741,116.352449,0,195,39602.2279861111,2008-06-03,05:28:18
39.984644,116.352375,0,200,39602.2280092593,2008-06-03,05:28:20
39.984624,116.352348,0,206,39602.2280324074,2008-06-03,05:28:22
39.984612,116.352325,0,211,39602.2280555556,2008-06-03,05:28:24
39.984606,116.352298,0,218,39602.2280787037,2008-06-03,05:28:26
39.984646,116.352305,0,225,39602.2281018518,2008-06-03,05:28:28
39.984671,116.352314,0,230,39602.228125,2008-06-03,05:28:30
39.984672,116.35231,0,234,39602.2281481481,2008-06-03,05:28:32
39.984677,116.352317,0,238,39602.2281712963,2008-06-03,05:28:34
39.984699,116.352339,0,242,39602.2281944444,2008-06-03,05:28:36
39.9847,116.352337,0,246,39602.2282175926,2008-06-03,05:28:38
39.984691,116.35234,0,251,39602.2282407407,2008-06-03,05:28:40
39.98467,116.352334,0,258,39602.2282638889,2008-06-03,05:28:42
39.98466,116.352331,0,264,39602.228287037,2008-06-03,05:28:44
39.98467,116.352327,0,267,39602.2283101852,2008-06-03,05:28:46
39.984676,116.352344,0,272,39602.2283333333,2008-06-03,05:28:48
39.984681,116.352366,0,277,39602.2283564815,2008-06-03,05:28:50
39.98468,116.352386,0,283,39602.2283796296,2008-06-03,05:28:52
39.984678,116.35241,0,288,39602.2284027778,2008-06-03,05:28:54
39.984689,116.35244,0,294,39602.2284259259,2008-06-03,05:28:56
39.984703,116.352456,0,299,39602.2284490741,2008-06-03,05:28:58
39.984716,116.352455,0,302,39602.2284722222,2008-06-03,05:29:00
39.984742,116.35247,0,308,39602.2284953704,2008-06-03,05:29:02
39.984777,116.352498,0,313,39602.2285185185,2008-06-03,05:29:04
39.984813,116.352534,0,318,39602.2285416667,2008-06-03,05:29:06
39.984847,116.352568,0,323,39602.2285648148,2008-06-03,05:29:08
39.984876,116.352607,0,328,39602.228587963,2008-06-03,05:29:10
39.984908,116.352619,0,331,39602.2286111111,2008-06-03,05:29:12
39.984948,116.352645,0,332,39602.2286342593,2008-06-03,05:29:14
39.984976,116.352671,0,331,39602.2286574074,2008-06-03,05:29:16
39.984984,116.352671,0,331,39602.2286805556,2008-06-03,05:29:18
39.984986,116.352659,0,330,39602.2287037037,2008-06-03,05:29:20
39.984986,116.35265,0,327,39602.2287268518,2008-06-03,05:29:22
39.984982,116.352662,0,325,39602.22875,2008-06-03,05:29:24
39.984987,116.352677,0,324,39602.2287731481,2008-06-03,05:29:26
39.984993,116.352717,0,322,39602.2287962963,2008-06-03,05:29:28
39.984995,116.352754,0,321,39602.2288194444,2008-06-03,05:29:30
39.985009,116.352778,0,320,39602.2288425926,2008-06-03,05:29:32
39.985016,116.352791,0,317,39602.2288657407,2008-06-03,05:29:34
39.985028,116.352812,0,316,39602.2288888889,2008-06-03,05:29:36
39.98504,116.352846,0,317,39602.228912037,2008-06-03,05:29:38
39.985062,116.352875,0,317,39602.2289351852,2008-06-03,05:29:40
39.985084,116.352898,0,316,39602.2289583333,2008-06-03,05:29:42
39.985119,116.352941,0,316,39602.2289814815,2008-06-03,05:29:44
39.985152,116.353003,0,317,39602.2290046296,2008-06-03,05:29:46
39.985181,116.353048,0,319,39602.2290277778,2008-06-03,05:29:48
39.985212,116.353081,0,320,39602.2290509259,2008-06-03,05:29:50
39.985234,116.353104,0,321,39602.2290740741,2008-06-03,05:29:52
39.985117,116.352788,0,388,39602.23,2008-06-03,05:31:12
39.985114,116.352787,0,389,39602.2300231481,2008-06-03,05:31:14
39.985101,116.352792,0,390,39602.2300462963,2008-06-03,05:31:16
39.985091,116.352792,0,392,39602.2300694444,2008-06-03,05:31:18
39.98507,116.352782,0,393,39602.2300925926,2008-06-03,05:31:20
39.985059,116.352788,0,393,39602.2301157407,2008-06-03,05:31:22
39.985058,116.35279,0,393,39602.2301388889,2008-06-03,05:31:24
39.985058,116.352792,0,394,39602.230162037,2008-06-03,05:31:26
39.98505,116.352782,0,394,39602.2301851852,2008-06-03,05:31:28
39.985043,116.352744,0,393,39602.2302083333,2008-06-03,05:31:30
39.985037,116.35273,0,393,39602.2302314815,2008-06-03,05:31:32
39.985035,116.352735,0,394,39602.2302546296,2008-06-03,05:31:34
39.985033,116.352737,0,394,39602.2302777778,2008-06-03,05:31:36
39.985,116.352707,0,394,39602.2303009259,2008-06-03,05:31:38
39.984982,116.352693,0,394,39602.2303240741,2008-06-03,05:31:40
39.984957,116.352687,0,395,39602.2303472222,2008-06-03,05:31:42
39.984927,116.352682,0,395,39602.2303703704,2008-06-03,05:31:44
39.984911,116.352678,0,396,39602.2303935185,2008-06-03,05:31:46
39.984896,116.35266,0,396,39602.2304166667,2008-06-03,05:31:48
39.98488,116.35266,0,396,39602.2304398148,2008-06-03,05:31:50
39.984875,116.352654,0,395,39602.230462963,2008-06-03,05:31:52
39.984875,116.352655,0,394,39602.2304861111,2008-06-03,05:31:54
39.984876,116.352663,0,393,39602.2305092593,2008-06-03,05:31:56
39.984884,116.352667,0,393,39602.2305324074,2008-06-03,05:31:58
39.984884,116.352667,0,392,39602.2305555556,2008-06-03,05:32:00
39.984884,116.352665,0,392,39602.2305787037,2008-06-03,05:32:02
39.984503,116.35252,0,489,39602.2315740741,2008-06-03,05:33:28
39.984556,116.352561,0,488,39602.2315972222,2008-06-03,05:33:30
39.984587,116.352575,0,488,39602.2316203704,2008-06-03,05:33:32
39.984586,116.352589,0,487,39602.2316435185,2008-06-03,05:33:34
39.984586,116.352618,0,490,39602.2316666667,2008-06-03,05:33:36
39.984785,116.352228,0,314,39602.2328240741,2008-06-03,05:35:16
39.985428,116.352625,0,-414,39602.2328472222,2008-06-03,05:35:18
39.985706,116.352901,0,-44,39602.2328703704,2008-06-03,05:35:20
39.985651,116.35293,0,184,39602.2328935185,2008-06-03,05:35:22
39.985596,116.352893,0,218,39602.2329166667,2008-06-03,05:35:24
39.985513,116.352858,0,268,39602.2329398148,2008-06-03,05:35:26
39.985469,116.352842,0,295,39602.232962963,2008-06-03,05:35:28
39.985299,116.352745,0,261,39602.2329861111,2008-06-03,05:35:30
39.985228,116.352687,0,261,39602.2330092593,2008-06-03,05:35:32
39.985228,116.352699,0,292,39602.2330324074,2008-06-03,05:35:34
39.985016,116.352486,0,155,39602.2351388889,2008-06-03,05:38:36
39.985016,116.35248,0,155,39602.235162037,2008-06-03,05:38:38
39.985016,116.352476,0,155,39602.2351851852,2008-06-03,05:38:40
39.985016,116.352472,0,155,39602.2352083333,2008-06-03,05:38:42
39.985016,116.352467,0,155,39602.2352314815,2008-06-03,05:38:44
39.985016,116.352462,0,155,39602.2352546296,2008-06-03,05:38:46
39.985016,116.352457,0,155,39602.2352777778,2008-06-03,05:38:48
39.985016,116.352452,0,155,39602.2353009259,2008-06-03,05:38:50
39.985013,116.352444,0,155,39602.2353240741,2008-06-03,05:38:52
39.98501,116.352426,0,156,39602.2353472222,2008-06-03,05:38:54
39.98501,116.35241,0,156,39602.2353703704,2008-06-03,05:38:56
39.985007,116.352405,0,155,39602.2353935185,2008-06-03,05:38:58
39.985007,116.352401,0,155,39602.2354166667,2008-06-03,05:39:00
39.985008,116.352399,0,155,39602.2354398148,2008-06-03,05:39:02
39.985008,116.3524,0,155,39602.235462963,2008-06-03,05:39:04
39.985009,116.352402,0,155,39602.2354861111,2008-06-03,05:39:06
39.985009,116.352403,0,155,39602.2355092593,2008-06-03,05:39:08
39.985009,116.352406,0,155,39602.2355324074,2008-06-03,05:39:10
39.985009,116.352411,0,155,39602.2355555556,2008-06-03,05:39:12
39.985008,116.352413,0,155,39602.2355787037,2008-06-03,05:39:14
39.985009,116.352414,0,155,39602.2356018518,2008-06-03,05:39:16
39.985009,116.352416,0,155,39602.235625,2008-06-03,05:39:18
39.985009,116.352417,0,155,39602.2356481481,2008-06-03,05:39:20
39.985009,116.352421,0,155,39602.2356712963,2008-06-03,05:39:22
39.985009,116.352427,0,155,39602.2356944444,2008-06-03,05:39:24
39.985009,116.352432,0,155,39602.2357175926,2008-06-03,05:39:26
39.985008,116.352439,0,155,39602.2357407407,2008-06-03,05:39:28
39.985008,116.352444,0,155,39602.2357638889,2008-06-03,05:39:30
39.985008,116.352447,0,156,39602.235787037,2008-06-03,05:39:32
39.985008,116.352452,0,156,39602.2358101852,2008-06-03,05:39:34
39.985008,116.352457,0,156,39602.2358333333,2008-06-03,05:39:36
39.985009,116.352459,0,156,39602.2358564815,2008-06-03,05:39:38
39.985008,116.352462,0,156,39602.2358796296,2008-06-03,05:39:40
39.985008,116.352466,0,156,39602.2359027778,2008-06-03,05:39:42
39.985008,116.35247,0,156,39602.2359259259,2008-06-03,05:39:44
39.985008,116.352472,0,156,39602.2359490741,2008-06-03,05:39:46
39.985008,116.352473,0,157,39602.2359722222,2008-06-03,05:39:48
39.985008,116.352474,0,157,39602.2359953704,2008-06-03,05:39:50
39.985008,116.352476,0,157,39602.2360185185,2008-06-03,05:39:52
39.985008,116.352478,0,157,39602.2360416667,2008-06-03,05:39:54
39.985008,116.352479,0,157,39602.2360648148,2008-06-03,05:39:56
39.985007,116.352481,0,157,39602.236087963,2008-06-03,05:39:58
39.985007,116.352482,0,157,39602.2361111111,2008-06-03,05:40:00
39.985007,116.352482,0,156,39602.2361342593,2008-06-03,05:40:02
39.985006,116.352481,0,156,39602.2361574074,2008-06-03,05:40:04
39.985006,116.352481,0,156,39602.2361805556,2008-06-03,05:40:06
39.985006,116.352481,0,156,39602.2362037037,2008-06-03,05:40:08
39.985006,116.352481,0,156,39602.2362268518,2008-06-03,05:40:10
39.985006,116.35248,0,156,39602.23625,2008-06-03,05:40:12
39.985007,116.352476,0,156,39602.2362731481,2008-06-03,05:40:14
39.985007,116.352472,0,156,39602.2362962963,2008-06-03,05:40:16
39.985008,116.352468,0,156,39602.2363194444,2008-06-03,05:40:18
39.985009,116.352463,0,156,39602.2363425926,2008-06-03,05:40:20
39.985009,116.352458,0,156,39602.2363657407,2008-06-03,05:40:22
39.985009,116.352455,0,156,39602.2363888889,2008-06-03,05:40:24
39.985009,116.352453,0,156,39602.236412037,2008-06-03,05:40:26
39.98501,116.352451,0,156,39602.2364351852,2008-06-03,05:40:28
39.98501,116.352452,0,156,39602.2364583333,2008-06-03,05:40:30
39.98501,116.352456,0,156,39602.2364814815,2008-06-03,05:40:32
39.98501,116.352462,0,156,39602.2365046296,2008-06-03,05:40:34
39.985009,116.352465,0,156,39602.2365277778,2008-06-03,05:40:36
39.985009,116.352467,0,155,39602.2365509259,2008-06-03,05:40:38
39.985009,116.352472,0,155,39602.2365740741,2008-06-03,05:40:40
39.985016,116.352485,0,156,39602.2365972222,2008-06-03,05:40:42
39.985029,116.352513,0,156,39602.2366203704,2008-06-03,05:40:44
39.985046,116.352524,0,157,39602.2366435185,2008-06-03,05:40:46
39.985046,116.352529,0,157,39602.2366666667,2008-06-03,05:40:48
39.985046,116.352532,0,157,39602.2366898148,2008-06-03,05:40:50
39.985046,116.352532,0,157,39602.236712963,2008-06-03,05:40:52
39.985046,116.35253,0,157,39602.2367361111,2008-06-03,05:40:54
39.985046,116.352528,0,157,39602.2367592593,2008-06-03,05:40:56
39.985045,116.352528,0,157,39602.2367824074,2008-06-03,05:40:58
39.985045,116.352529,0,157,39602.2368055556,2008-06-03,05:41:00
39.985045,116.35253,0,157,39602.2368287037,2008-06-03,05:41:02
39.985044,116.352532,0,157,39602.2368518518,2008-06-03,05:41:04
39.985044,116.352532,0,157,39602.236875,2008-06-03,05:41:06
39.985043,116.352533,0,157,39602.2368981481,2008-06-03,05:41:08
39.985042,116.352535,0,157,39602.2369212963,2008-06-03,05:41:10
39.985042,116.352538,0,157,39602.2369444444,2008-06-03,05:41:12
39.985041,116.352538,0,157,39602.2369675926,2008-06-03,05:41:14
39.985042,116.352534,0,157,39602.2369907407,2008-06-03,05:41:16
39.985031,116.352513,0,157,39602.2370138889,2008-06-03,05:41:18
39.985009,116.352508,0,158,39602.237037037,2008-06-03,05:41:20
39.984994,116.352498,0,158,39602.2370601852,2008-06-03,05:41:22
39.984994,116.352496,0,159,39602.2370833333,2008-06-03,05:41:24
39.984995,116.352493,0,159,39602.2371064815,2008-06-03,05:41:26
39.984995,116.352491,0,159,39602.2371296296,2008-06-03,05:41:28
39.984995,116.352488,0,159,39602.2371527778,2008-06-03,05:41:30
39.984996,116.352486,0,159,39602.2371759259,2008-06-03,05:41:32
39.984996,116.352484,0,159,39602.2371990741,2008-06-03,05:41:34
39.984995,116.352484,0,159,39602.2372222222,2008-06-03,05:41:36
39.984995,116.352484,0,159,39602.2372453704,2008-06-03,05:41:38
39.985124,116.352779,0,206,39602.2558101852,2008-06-03,06:08:22
39.985135,116.352803,0,206,39602.2558333333,2008-06-03,06:08:24
39.985132,116.352802,0,206,39602.2558564815,2008-06-03,06:08:26
39.985131,116.352798,0,206,39602.2558796296,2008-06-03,06:08:28
39.98514,116.352808,0,206,39602.2559027778,2008-06-03,06:08:30
39.985149,116.3528,0,206,39602.2559259259,2008-06-03,06:08:32
39.985148,116.352803,0,206,39602.2559490741,2008-06-03,06:08:34
39.98515,116.352818,0,206,39602.2559722222,2008-06-03,06:08:36
39.985155,116.352825,0,205,39602.2559953704,2008-06-03,06:08:38
39.985168,116.352849,0,205,39602.2560185185,2008-06-03,06:08:40
39.985184,116.352874,0,204,39602.2560416667,2008-06-03,06:08:42
39.985201,116.352898,0,203,39602.2560648148,2008-06-03,06:08:44
39.985217,116.352933,0,202,39602.256087963,2008-06-03,06:08:46
39.985224,116.352948,0,201,39602.2561111111,2008-06-03,06:08:48
39.985217,116.352955,0,200,39602.2561342593,2008-06-03,06:08:50
39.985212,116.352948,0,199,39602.2561574074,2008-06-03,06:08:52
39.985218,116.352937,0,198,39602.2561805556,2008-06-03,06:08:54
39.985205,116.352904,0,197,39602.2562037037,2008-06-03,06:08:56
39.985176,116.352857,0,197,39602.2562268519,2008-06-03,06:08:58
39.98515,116.352815,0,196,39602.25625,2008-06-03,06:09:00
39.985149,116.352819,0,196,39602.2562731481,2008-06-03,06:09:02
39.985147,116.352823,0,196,39602.2562962963,2008-06-03,06:09:04
39.98511,116.352772,0,196,39602.2563194444,2008-06-03,06:09:06
39.985068,116.3527,0,196,39602.2563425926,2008-06-03,06:09:08
39.985047,116.352674,0,196,39602.2563657407,2008-06-03,06:09:10
39.985045,116.352675,0,196,39602.2563888889,2008-06-03,06:09:12
39.985044,116.352673,0,196,39602.256412037,2008-06-03,06:09:14
39.985043,116.35267,0,196,39602.2564351852,2008-06-03,06:09:16
39.985042,116.352668,0,196,39602.2564583333,2008-06-03,06:09:18
39.985041,116.352666,0,196,39602.2564814815,2008-06-03,06:09:20
39.98504,116.352665,0,196,39602.2565046296,2008-06-03,06:09:22
39.98502,116.35266,0,196,39602.2565277778,2008-06-03,06:09:24
39.984989,116.352652,0,196,39602.2565509259,2008-06-03,06:09:26
39.984978,116.352651,0,194,39602.2565740741,2008-06-03,06:09:28
39.984983,116.352671,0,193,39602.2565972222,2008-06-03,06:09:30
39.98496,116.352681,0,192,39602.2566203704,2008-06-03,06:09:32
39.984946,116.352703,0,191,39602.2566435185,2008-06-03,06:09:34
39.984958,116.352739,0,191,39602.2566666667,2008-06-03,06:09:36
39.984973,116.35278,0,190,39602.2566898148,2008-06-03,06:09:38
39.98498,116.35281,0,189,39602.256712963,2008-06-03,06:09:40
39.98498,116.352822,0,187,39602.2567361111,2008-06-03,06:09:42
39.984956,116.352804,0,185,39602.2567592593,2008-06-03,06:09:44
39.984928,116.352775,0,183,39602.2567824074,2008-06-03,06:09:46
39.984903,116.352743,0,182,39602.2568055556,2008-06-03,06:09:48
39.984893,116.352718,0,182,39602.2568287037,2008-06-03,06:09:50
39.984891,116.352693,0,182,39602.2568518519,2008-06-03,06:09:52
39.984891,116.352693,0,182,39602.256875,2008-06-03,06:09:54
39.984891,116.352692,0,182,39602.2568981481,2008-06-03,06:09:56
39.984891,116.352691,0,182,39602.2569212963,2008-06-03,06:09:58
39.98489,116.352691,0,182,39602.2569444444,2008-06-03,06:10:00
39.98489,116.352689,0,182,39602.2569675926,2008-06-03,06:10:02
39.984889,116.352688,0,182,39602.2569907407,2008-06-03,06:10:04
39.984889,116.352692,0,182,39602.2570138889,2008-06-03,06:10:06
39.984888,116.352693,0,182,39602.257037037,2008-06-03,06:10:08
39.984888,116.352695,0,182,39602.2570601852,2008-06-03,06:10:10
39.984887,116.352699,0,182,39602.2570833333,2008-06-03,06:10:12
39.984887,116.352702,0,182,39602.2571064815,2008-06-03,06:10:14
39.984889,116.352705,0,182,39602.2571296296,2008-06-03,06:10:16
39.984898,116.352703,0,184,39602.2571527778,2008-06-03,06:10:18
39.984906,116.352695,0,185,39602.2571759259,2008-06-03,06:10:20
39.98491,116.35268,0,186,39602.2571990741,2008-06-03,06:10:22
39.984911,116.352681,0,186,39602.2572222222,2008-06-03,06:10:24
39.984912,116.352678,0,186,39602.2572453704,2008-06-03,06:10:26
39.984913,116.352674,0,186,39602.2572685185,2008-06-03,06:10:28
39.984913,116.352674,0,186,39602.2572916667,2008-06-03,06:10:30
39.984913,116.352674,0,186,39602.2573148148,2008-06-03,06:10:32
39.984913,116.352673,0,186,39602.257337963,2008-06-03,06:10:34
39.984913,116.352671,0,187,39602.2573611111,2008-06-03,06:10:36
39.984913,116.352671,0,187,39602.2573842593,2008-06-03,06:10:38
39.984913,116.352671,0,187,39602.2574074074,2008-06-03,06:10:40
39.984914,116.35267,0,187,39602.2574305556,2008-06-03,06:10:42
39.984915,116.352669,0,187,39602.2574537037,2008-06-03,06:10:44
39.984916,116.352669,0,187,39602.2574768519,2008-06-03,06:10:46
39.984916,116.352673,0,187,39602.2575,2008-06-03,06:10:48
39.984916,116.352675,0,187,39602.2575231481,2008-06-03,06:10:50
39.984917,116.352675,0,187,39602.2575462963,2008-06-03,06:10:52
39.984918,116.352674,0,187,39602.2575694444,2008-06-03,06:10:54
39.984918,116.352674,0,187,39602.2575925926,2008-06-03,06:10:56
39.984919,116.352673,0,187,39602.2576157407,2008-06-03,06:10:58
39.98492,116.352672,0,187,39602.2576388889,2008-06-03,06:11:00
39.98492,116.352671,0,187,39602.257662037,2008-06-03,06:11:02
39.98492,116.352671,0,187,39602.2576851852,2008-06-03,06:11:04
39.984919,116.352676,0,188,39602.2577083333,2008-06-03,06:11:06
39.984919,116.352679,0,188,39602.2577314815,2008-06-03,06:11:08
39.984919,116.352679,0,188,39602.2577546296,2008-06-03,06:11:10
39.98492,116.352677,0,188,39602.2577777778,2008-06-03,06:11:12
39.98492,116.352675,0,188,39602.2578009259,2008-06-03,06:11:14
39.984921,116.352674,0,188,39602.2578240741,2008-06-03,06:11:16
39.984921,116.352674,0,188,39602.2578472222,2008-06-03,06:11:18
39.984921,116.352677,0,188,39602.2578703704,2008-06-03,06:11:20
39.984921,116.35268,0,188,39602.2578935185,2008-06-03,06:11:22
39.984921,116.352684,0,189,39602.2579166667,2008-06-03,06:11:24
39.98492,116.352689,0,189,39602.2579398148,2008-06-03,06:11:26
39.98492,116.352688,0,189,39602.257962963,2008-06-03,06:11:28
39.984921,116.352684,0,189,39602.2579861111,2008-06-03,06:11:30
39.984922,116.352681,0,189,39602.2580092593,2008-06-03,06:11:32
39.984922,116.352676,0,189,39602.2580324074,2008-06-03,06:11:34
39.984922,116.352671,0,189,39602.2580555556,2008-06-03,06:11:36
39.984922,116.352665,0,190,39602.2580787037,2008-06-03,06:11:38
39.984921,116.352667,0,190,39602.2581018518,2008-06-03,06:11:40
39.984903,116.352652,0,193,39602.258125,2008-06-03,06:11:42
39.98489,116.352641,0,196,39602.2581481481,2008-06-03,06:11:44
39.984882,116.352636,0,197,39602.2581712963,2008-06-03,06:11:46
39.984881,116.352638,0,197,39602.2581944444,2008-06-03,06:11:48
39.984882,116.352635,0,197,39602.2582175926,2008-06-03,06:11:50
39.984882,116.352619,0,198,39602.2582407407,2008-06-03,06:11:52
39.984881,116.352599,0,199,39602.2582638889,2008-06-03,06:11:54
39.984871,116.352579,0,200,39602.258287037,2008-06-03,06:11:56
39.984869,116.352576,0,200,39602.2583101852,2008-06-03,06:11:58
39.98487,116.352573,0,200,39602.2583333333,2008-06-03,06:12:00
39.984863,116.352528,0,200,39602.2583564815,2008-06-03,06:12:02
39.984863,116.352508,0,200,39602.2583796296,2008-06-03,06:12:04
39.984869,116.352509,0,200,39602.2584027778,2008-06-03,06:12:06
39.984885,116.352517,0,200,39602.2584259259,2008-06-03,06:12:08
39.984886,116.352512,0,200,39602.2584490741,2008-06-03,06:12:10
39.984883,116.3525,0,199,39602.2584722222,2008-06-03,06:12:12
39.984882,116.352488,0,199,39602.2584953704,2008-06-03,06:12:14
39.984889,116.35248,0,199,39602.2585185185,2008-06-03,06:12:16
39.984893,116.352487,0,199,39602.2585416667,2008-06-03,06:12:18
39.984894,116.352494,0,200,39602.2585648148,2008-06-03,06:12:20
39.984893,116.352498,0,200,39602.258587963,2008-06-03,06:12:22
39.984893,116.352498,0,200,39602.2586111111,2008-06-03,06:12:24
39.984893,116.352499,0,200,39602.2586342593,2008-06-03,06:12:26
39.984893,116.352505,0,200,39602.2586574074,2008-06-03,06:12:28
39.984893,116.352508,0,200,39602.2586805556,2008-06-03,06:12:30
39.984893,116.352508,0,200,39602.2587037037,2008-06-03,06:12:32
39.984894,116.352504,0,200,39602.2587268518,2008-06-03,06:12:34
39.984895,116.352499,0,200,39602.25875,2008-06-03,06:12:36
39.984895,116.352498,0,200,39602.2587731481,2008-06-03,06:12:38
39.984895,116.352498,0,200,39602.2587962963,2008-06-03,06:12:40
39.984895,116.352499,0,200,39602.2588194444,2008-06-03,06:12:42
39.984895,116.352498,0,200,39602.2588425926,2008-06-03,06:12:44
39.984896,116.352494,0,200,39602.2588657407,2008-06-03,06:12:46
39.984907,116.352477,0,200,39602.2588888889,2008-06-03,06:12:48
39.98492,116.352464,0,200,39602.258912037,2008-06-03,06:12:50
39.98493,116.352466,0,200,39602.2589351852,2008-06-03,06:12:52
39.984936,116.352474,0,200,39602.2589583333,2008-06-03,06:12:54
39.984937,116.35249,0,200,39602.2589814815,2008-06-03,06:12:56
39.984937,116.3525,0,200,39602.2590046296,2008-06-03,06:12:58
39.984937,116.352504,0,200,39602.2590277778,2008-06-03,06:13:00
39.984937,116.352507,0,200,39602.2590509259,2008-06-03,06:13:02
39.984937,116.352508,0,200,39602.2590740741,2008-06-03,06:13:04
39.984937,116.35251,0,200,39602.2590972222,2008-06-03,06:13:06
39.984937,116.352512,0,200,39602.2591203704,2008-06-03,06:13:08
39.984937,116.352517,0,200,39602.2591435185,2008-06-03,06:13:10
39.984936,116.352519,0,200,39602.2591666667,2008-06-03,06:13:12
39.984936,116.352521,0,200,39602.2591898148,2008-06-03,06:13:14
39.984935,116.352523,0,200,39602.259212963,2008-06-03,06:13:16
39.984935,116.352525,0,200,39602.2592361111,2008-06-03,06:13:18
39.984934,116.352527,0,201,39602.2592592593,2008-06-03,06:13:20
39.984933,116.352529,0,201,39602.2592824074,2008-06-03,06:13:22
39.984934,116.352526,0,201,39602.2593055556,2008-06-03,06:13:24
39.984934,116.352523,0,201,39602.2593287037,2008-06-03,06:13:26
39.984933,116.352523,0,201,39602.2593518518,2008-06-03,06:13:28
39.984933,116.352523,0,201,39602.259375,2008-06-03,06:13:30
39.984933,116.352522,0,201,39602.2593981481,2008-06-03,06:13:32
39.984932,116.352522,0,201,39602.2594212963,2008-06-03,06:13:34
39.984932,116.352519,0,201,39602.2594444444,2008-06-03,06:13:36
39.984932,116.352515,0,201,39602.2594675926,2008-06-03,06:13:38
39.984932,116.352515,0,201,39602.2594907407,2008-06-03,06:13:40
39.984932,116.352521,0,201,39602.2595138889,2008-06-03,06:13:42
39.984931,116.352524,0,201,39602.259537037,2008-06-03,06:13:44
39.984931,116.352526,0,201,39602.2595601852,2008-06-03,06:13:46
39.984931,116.35253,0,201,39602.2595833333,2008-06-03,06:13:48
39.984931,116.352534,0,200,39602.2596064815,2008-06-03,06:13:50
39.984931,116.352533,0,200,39602.2596296296,2008-06-03,06:13:52
39.984931,116.352531,0,200,39602.2596527778,2008-06-03,06:13:54
39.984931,116.352528,0,200,39602.2596759259,2008-06-03,06:13:56
39.984931,116.352527,0,200,39602.2596990741,2008-06-03,06:13:58
39.98493,116.35253,0,200,39602.2597222222,2008-06-03,06:14:00
39.984935,116.352535,0,201,39602.2597453704,2008-06-03,06:14:02
39.984936,116.352536,0,199,39602.2597685185,2008-06-03,06:14:04
39.984941,116.352534,0,199,39602.2597916667,2008-06-03,06:14:06
39.984941,116.352535,0,199,39602.2598148148,2008-06-03,06:14:08
39.984941,116.352536,0,199,39602.259837963,2008-06-03,06:14:10
39.984942,116.352534,0,199,39602.2598611111,2008-06-03,06:14:12
39.984942,116.352531,0,199,39602.2598842593,2008-06-03,06:14:14
39.984942,116.352528,0,199,39602.2599074074,2008-06-03,06:14:16
39.984942,116.352526,0,199,39602.2599305556,2008-06-03,06:14:18
39.984954,116.352527,0,201,39602.2599537037,2008-06-03,06:14:20
39.984965,116.352533,0,202,39602.2599768518,2008-06-03,06:14:22
39.984965,116.352534,0,202,39602.26,2008-06-03,06:14:24
39.984965,116.352536,0,202,39602.2600231481,2008-06-03,06:14:26
39.984965,116.35254,0,202,39602.2600462963,2008-06-03,06:14:28
39.984971,116.352561,0,203,39602.2600694444,2008-06-03,06:14:30
39.984986,116.35259,0,205,39602.2600925926,2008-06-03,06:14:32
39.985007,116.352615,0,207,39602.2601157407,2008-06-03,06:14:34
39.98501,116.352625,0,209,39602.2601388889,2008-06-03,06:14:36
39.985013,116.352627,0,209,39602.260162037,2008-06-03,06:14:38
39.985003,116.352615,0,211,39602.2601851852,2008-06-03,06:14:40
39.985002,116.352601,0,211,39602.2602083333,2008-06-03,06:14:42
39.984993,116.352587,0,212,39602.2602314815,2008-06-03,06:14:44
39.984988,116.352577,0,213,39602.2602546296,2008-06-03,06:14:46
39.984988,116.352571,0,213,39602.2602777778,2008-06-03,06:14:48
39.984988,116.352567,0,213,39602.2603009259,2008-06-03,06:14:50
39.984989,116.352563,0,213,39602.2603240741,2008-06-03,06:14:52
39.984989,116.352557,0,213,39602.2603472222,2008-06-03,06:14:54
39.98499,116.352554,0,213,39602.2603703704,2008-06-03,06:14:56
39.984991,116.352554,0,213,39602.2603935185,2008-06-03,06:14:58
39.984991,116.352555,0,213,39602.2604166667,2008-06-03,06:15:00
39.984992,116.352553,0,213,39602.2604398148,2008-06-03,06:15:02
39.984992,116.352553,0,213,39602.260462963,2008-06-03,06:15:04
39.984992,116.352554,0,213,39602.2604861111,2008-06-03,06:15:06
39.984992,116.352556,0,213,39602.2605092593,2008-06-03,06:15:08
39.984992,116.352557,0,213,39602.2605324074,2008-06-03,06:15:10
39.984992,116.35256,0,213,39602.2605555556,2008-06-03,06:15:12
39.984992,116.352564,0,212,39602.2605787037,2008-06-03,06:15:14
39.984992,116.352568,0,212,39602.2606018518,2008-06-03,06:15:16
39.984993,116.352579,0,212,39602.260625,2008-06-03,06:15:18
39.984991,116.352582,0,211,39602.2606481481,2008-06-03,06:15:20
39.98499,116.352577,0,211,39602.2606712963,2008-06-03,06:15:22
39.98499,116.352574,0,211,39602.2606944444,2008-06-03,06:15:24
39.98499,116.352572,0,211,39602.2607175926,2008-06-03,06:15:26
39.98499,116.352573,0,211,39602.2607407407,2008-06-03,06:15:28
39.984991,116.352574,0,211,39602.2607638889,2008-06-03,06:15:30
39.984991,116.352574,0,211,39602.260787037,2008-06-03,06:15:32
39.984992,116.352572,0,211,39602.2608101852,2008-06-03,06:15:34
39.984992,116.352573,0,210,39602.2608333333,2008-06-03,06:15:36
39.984999,116.352581,0,207,39602.2608564815,2008-06-03,06:15:38
39.985009,116.35261,0,205,39602.2608796296,2008-06-03,06:15:40
39.985021,116.352636,0,203,39602.2609027778,2008-06-03,06:15:42
39.985042,116.352669,0,202,39602.2609259259,2008-06-03,06:15:44
39.985053,116.352688,0,200,39602.2609490741,2008-06-03,06:15:46
39.985063,116.352702,0,197,39602.2609722222,2008-06-03,06:15:48
39.985073,116.352709,0,196,39602.2609953704,2008-06-03,06:15:50
39.985073,116.352709,0,195,39602.2610185185,2008-06-03,06:15:52
39.985073,116.352709,0,195,39602.2610416667,2008-06-03,06:15:54
39.985073,116.352712,0,195,39602.2610648148,2008-06-03,06:15:56
39.985085,116.352731,0,192,39602.261087963,2008-06-03,06:15:58
39.985087,116.352726,0,191,39602.2611111111,2008-06-03,06:16:00
39.98509,116.352717,0,189,39602.2611342593,2008-06-03,06:16:02
39.985094,116.352712,0,189,39602.2611574074,2008-06-03,06:16:04
39.985094,116.352709,0,189,39602.2611805556,2008-06-03,06:16:06
39.985094,116.352706,0,189,39602.2612037037,2008-06-03,06:16:08
39.985094,116.352704,0,189,39602.2612268519,2008-06-03,06:16:10
39.985094,116.352701,0,188,39602.26125,2008-06-03,06:16:12
39.985093,116.3527,0,188,39602.2612731481,2008-06-03,06:16:14
39.985093,116.352702,0,188,39602.2612962963,2008-06-03,06:16:16
39.985092,116.352704,0,188,39602.2613194444,2008-06-03,06:16:18
39.985092,116.3527,0,188,39602.2613425926,2008-06-03,06:16:20
39.985092,116.352695,0,188,39602.2613657407,2008-06-03,06:16:22
39.985092,116.352693,0,188,39602.2613888889,2008-06-03,06:16:24
39.985092,116.352692,0,188,39602.261412037,2008-06-03,06:16:26
39.985092,116.352688,0,188,39602.2614351852,2008-06-03,06:16:28
39.985092,116.352676,0,186,39602.2614583333,2008-06-03,06:16:30
39.98509,116.35266,0,185,39602.2614814815,2008-06-03,06:16:32
39.98508,116.352642,0,186,39602.2615046296,2008-06-03,06:16:34
39.985077,116.352631,0,185,39602.2615277778,2008-06-03,06:16:36
39.985065,116.352624,0,185,39602.2615509259,2008-06-03,06:16:38
39.985065,116.352623,0,185,39602.2615740741,2008-06-03,06:16:40
39.985064,116.35262,0,185,39602.2615972222,2008-06-03,06:16:42
39.985064,116.352615,0,185,39602.2616203704,2008-06-03,06:16:44
39.98505,116.352591,0,186,39602.2616435185,2008-06-03,06:16:46
39.985046,116.352566,0,187,39602.2616666667,2008-06-03,06:16:48
39.985046,116.352559,0,187,39602.2616898148,2008-06-03,06:16:50
39.985046,116.352556,0,187,39602.261712963,2008-06-03,06:16:52
39.985046,116.35256,0,187,39602.2617361111,2008-06-03,06:16:54
39.985045,116.352564,0,187,39602.2617592593,2008-06-03,06:16:56
39.985045,116.35257,0,187,39602.2617824074,2008-06-03,06:16:58
39.985044,116.352577,0,187,39602.2618055556,2008-06-03,06:17:00
39.985032,116.352587,0,188,39602.2618287037,2008-06-03,06:17:02
39.985023,116.35259,0,188,39602.2618518519,2008-06-03,06:17:04
39.985014,116.352577,0,187,39602.261875,2008-06-03,06:17:06
39.985003,116.352574,0,187,39602.2618981482,2008-06-03,06:17:08
39.985003,116.352572,0,187,39602.2619212963,2008-06-03,06:17:10
39.985003,116.352568,0,187,39602.2619444444,2008-06-03,06:17:12
39.985003,116.352564,0,187,39602.2619675926,2008-06-03,06:17:14
39.985003,116.352564,0,187,39602.2619907407,2008-06-03,06:17:16
39.985003,116.352566,0,186,39602.2620138889,2008-06-03,06:17:18
39.985003,116.352567,0,186,39602.262037037,2008-06-03,06:17:20
39.985003,116.352567,0,186,39602.2620601852,2008-06-03,06:17:22
39.985004,116.352566,0,186,39602.2620833333,2008-06-03,06:17:24
39.985003,116.35257,0,186,39602.2621064815,2008-06-03,06:17:26
39.985003,116.352574,0,186,39602.2621296296,2008-06-03,06:17:28
39.985003,116.352577,0,186,39602.2621527778,2008-06-03,06:17:30
39.985003,116.352577,0,186,39602.2621759259,2008-06-03,06:17:32
39.985003,116.352576,0,186,39602.2621990741,2008-06-03,06:17:34
39.985003,116.352577,0,186,39602.2622222222,2008-06-03,06:17:36
39.985003,116.352575,0,186,39602.2622453704,2008-06-03,06:17:38
39.985003,116.352573,0,186,39602.2622685185,2008-06-03,06:17:40
39.985003,116.352572,0,186,39602.2622916667,2008-06-03,06:17:42
39.985003,116.352571,0,186,39602.2623148148,2008-06-03,06:17:44
39.985003,116.35257,0,186,39602.262337963,2008-06-03,06:17:46
39.985004,116.352571,0,186,39602.2623611111,2008-06-03,06:17:48
39.985004,116.352575,0,186,39602.2623842593,2008-06-03,06:17:50
39.985004,116.352582,0,186,39602.2624074074,2008-06-03,06:17:52
39.985017,116.3526,0,186,39602.2624305556,2008-06-03,06:17:54
39.985027,116.352616,0,187,39602.2624537037,2008-06-03,06:17:56
39.985039,116.352634,0,187,39602.2624768519,2008-06-03,06:17:58
39.98504,116.352637,0,187,39602.2625,2008-06-03,06:18:00
39.98504,116.35264,0,187,39602.2625231481,2008-06-03,06:18:02
39.98504,116.352641,0,187,39602.2625462963,2008-06-03,06:18:04
39.98504,116.352641,0,187,39602.2625694444,2008-06-03,06:18:06
39.98504,116.35264,0,187,39602.2625925926,2008-06-03,06:18:08
39.98504,116.352639,0,187,39602.2626157407,2008-06-03,06:18:10
39.985041,116.352638,0,187,39602.2626388889,2008-06-03,06:18:12
39.985041,116.352635,0,188,39602.262662037,2008-06-03,06:18:14
39.985041,116.352635,0,188,39602.2626851852,2008-06-03,06:18:16
39.985041,116.352634,0,188,39602.2627083333,2008-06-03,06:18:18
39.985041,116.352634,0,188,39602.2627314815,2008-06-03,06:18:20
39.985041,116.35263,0,188,39602.2627546296,2008-06-03,06:18:22
39.985042,116.352625,0,188,39602.2627777778,2008-06-03,06:18:24
39.985042,116.352619,0,188,39602.2628009259,2008-06-03,06:18:26
39.985042,116.352613,0,188,39602.2628240741,2008-06-03,06:18:28
39.985042,116.352609,0,188,39602.2628472222,2008-06-03,06:18:30
39.985042,116.352606,0,187,39602.2628703704,2008-06-03,06:18:32
39.985042,116.352604,0,187,39602.2628935185,2008-06-03,06:18:34
39.985042,116.352603,0,187,39602.2629166667,2008-06-03,06:18:36
39.985042,116.352602,0,187,39602.2629398148,2008-06-03,06:18:38
39.985042,116.3526,0,187,39602.262962963,2008-06-03,06:18:40
39.985043,116.352598,0,187,39602.2629861111,2008-06-03,06:18:42
39.985043,116.352597,0,187,39602.2630092593,2008-06-03,06:18:44
39.985043,116.352597,0,187,39602.2630324074,2008-06-03,06:18:46
39.985043,116.352599,0,187,39602.2630555556,2008-06-03,06:18:48
39.985043,116.352599,0,187,39602.2630787037,2008-06-03,06:18:50
39.985043,116.352601,0,187,39602.2631018519,2008-06-03,06:18:52
39.985043,116.352604,0,187,39602.263125,2008-06-03,06:18:54
39.985042,116.352609,0,187,39602.2631481481,2008-06-03,06:18:56
39.985042,116.352611,0,187,39602.2631712963,2008-06-03,06:18:58
39.985042,116.352612,0,186,39602.2631944444,2008-06-03,06:19:00
39.985042,116.35261,0,186,39602.2632175926,2008-06-03,06:19:02
39.985039,116.352595,0,186,39602.2632407407,2008-06-03,06:19:04
39.985027,116.352569,0,186,39602.2632638889,2008-06-03,06:19:06
39.98502,116.35256,0,186,39602.263287037,2008-06-03,06:19:08
39.98502,116.35256,0,185,39602.2633101852,2008-06-03,06:19:10
39.985019,116.352563,0,185,39602.2633333333,2008-06-03,06:19:12
39.985019,116.352566,0,185,39602.2633564815,2008-06-03,06:19:14
39.985019,116.35257,0,185,39602.2633796296,2008-06-03,06:19:16
39.985017,116.352591,0,184,39602.2634027778,2008-06-03,06:19:18
39.985024,116.352609,0,183,39602.2634259259,2008-06-03,06:19:20
39.985019,116.352623,0,180,39602.2634490741,2008-06-03,06:19:22
39.98502,116.352629,0,178,39602.2634722222,2008-06-03,06:19:24
39.985007,116.352621,0,178,39602.2634953704,2008-06-03,06:19:26
39.984994,116.352613,0,178,39602.2635185185,2008-06-03,06:19:28
39.984976,116.352594,0,178,39602.2635416667,2008-06-03,06:19:30
39.984968,116.352568,0,178,39602.2635648148,2008-06-03,06:19:32
39.984956,116.352547,0,178,39602.263587963,2008-06-03,06:19:34
39.984955,116.35255,0,178,39602.2636111111,2008-06-03,06:19:36
39.984955,116.352552,0,178,39602.2636342593,2008-06-03,06:19:38
39.984955,116.352556,0,178,39602.2636574074,2008-06-03,06:19:40
39.984945,116.352534,0,179,39602.2636805556,2008-06-03,06:19:42
39.984952,116.352509,0,180,39602.2637037037,2008-06-03,06:19:44
39.984971,116.35249,0,181,39602.2637268519,2008-06-03,06:19:46
39.984983,116.352472,0,181,39602.26375,2008-06-03,06:19:48
39.984983,116.352467,0,181,39602.2637731481,2008-06-03,06:19:50
39.984984,116.352461,0,181,39602.2637962963,2008-06-03,06:19:52
39.984984,116.352454,0,181,39602.2638194444,2008-06-03,06:19:54
39.984984,116.35245,0,181,39602.2638425926,2008-06-03,06:19:56
39.984984,116.352453,0,181,39602.2638657407,2008-06-03,06:19:58
39.984988,116.352462,0,182,39602.2638888889,2008-06-03,06:20:00
39.984991,116.352466,0,183,39602.263912037,2008-06-03,06:20:02
39.984998,116.352465,0,184,39602.2639351852,2008-06-03,06:20:04
39.984998,116.352467,0,184,39602.2639583333,2008-06-03,06:20:06
39.984998,116.352469,0,184,39602.2639814815,2008-06-03,06:20:08
39.984998,116.352472,0,185,39602.2640046296,2008-06-03,06:20:10
39.984997,116.352475,0,185,39602.2640277778,2008-06-03,06:20:12
39.984997,116.352476,0,185,39602.2640509259,2008-06-03,06:20:14
39.984996,116.352477,0,185,39602.2640740741,2008-06-03,06:20:16
39.984996,116.352478,0,185,39602.2640972222,2008-06-03,06:20:18
39.984996,116.352479,0,185,39602.2641203704,2008-06-03,06:20:20
39.984996,116.352481,0,185,39602.2641435185,2008-06-03,06:20:22
39.984995,116.352483,0,185,39602.2641666667,2008-06-03,06:20:24
39.984994,116.352487,0,185,39602.2641898148,2008-06-03,06:20:26
39.984994,116.352488,0,185,39602.264212963,2008-06-03,06:20:28
39.984993,116.35249,0,185,39602.2642361111,2008-06-03,06:20:30
39.984993,116.352489,0,185,39602.2642592593,2008-06-03,06:20:32
39.984993,116.352488,0,186,39602.2642824074,2008-06-03,06:20:34
39.984993,116.352488,0,186,39602.2643055556,2008-06-03,06:20:36
39.984992,116.352491,0,186,39602.2643287037,2008-06-03,06:20:38
39.984991,116.352493,0,186,39602.2643518519,2008-06-03,06:20:40
39.98499,116.352496,0,186,39602.264375,2008-06-03,06:20:42
39.98499,116.352495,0,186,39602.2643981481,2008-06-03,06:20:44
39.98499,116.352491,0,186,39602.2644212963,2008-06-03,06:20:46
39.984989,116.35249,0,186,39602.2644444444,2008-06-03,06:20:48
39.984987,116.352497,0,186,39602.2644675926,2008-06-03,06:20:50
39.984975,116.352494,0,186,39602.2644907407,2008-06-03,06:20:52
39.984979,116.352508,0,187,39602.2645138889,2008-06-03,06:20:54
39.984979,116.352515,0,188,39602.264537037,2008-06-03,06:20:56
39.984973,116.352513,0,188,39602.2645601852,2008-06-03,06:20:58
39.984963,116.352519,0,189,39602.2645833333,2008-06-03,06:21:00
39.984963,116.352524,0,188,39602.2646064815,2008-06-03,06:21:02
39.984956,116.352544,0,189,39602.2646296296,2008-06-03,06:21:04
39.984958,116.35254,0,187,39602.2646527778,2008-06-03,06:21:06
39.98495,116.352538,0,187,39602.2646759259,2008-06-03,06:21:08
39.984949,116.352543,0,187,39602.2646990741,2008-06-03,06:21:10
39.984949,116.35255,0,187,39602.2647222222,2008-06-03,06:21:12
39.984949,116.352554,0,187,39602.2647453704,2008-06-03,06:21:14
39.984949,116.352556,0,187,39602.2647685185,2008-06-03,06:21:16
39.984949,116.352554,0,187,39602.2647916667,2008-06-03,06:21:18
39.984949,116.352553,0,187,39602.2648148148,2008-06-03,06:21:20
39.984949,116.352558,0,187,39602.264837963,2008-06-03,06:21:22
39.98495,116.352577,0,187,39602.2648611111,2008-06-03,06:21:24
39.984953,116.35258,0,186,39602.2648842593,2008-06-03,06:21:26
39.984956,116.352589,0,187,39602.2649074074,2008-06-03,06:21:28
39.984956,116.352589,0,187,39602.2649305556,2008-06-03,06:21:30
39.984955,116.35259,0,187,39602.2649537037,2008-06-03,06:21:32
39.984959,116.352607,0,186,39602.2649768519,2008-06-03,06:21:34
39.984981,116.352641,0,186,39602.265,2008-06-03,06:21:36
39.985001,116.35268,0,186,39602.2650231481,2008-06-03,06:21:38
39.98502,116.352722,0,186,39602.2650462963,2008-06-03,06:21:40
39.98503,116.352739,0,186,39602.2650694444,2008-06-03,06:21:42
39.98503,116.352747,0,186,39602.2650925926,2008-06-03,06:21:44
39.985036,116.352743,0,185,39602.2651157407,2008-06-03,06:21:46
39.985042,116.352771,0,186,39602.2651388889,2008-06-03,06:21:48
39.985044,116.352772,0,186,39602.265162037,2008-06-03,06:21:50
39.985043,116.352783,0,186,39602.2651851852,2008-06-03,06:21:52
39.985044,116.352784,0,186,39602.2652083333,2008-06-03,06:21:54
39.985049,116.352811,0,187,39602.2652314815,2008-06-03,06:21:56
39.985058,116.352823,0,187,39602.2652546296,2008-06-03,06:21:58
39.985069,116.352844,0,187,39602.2652777778,2008-06-03,06:22:00
39.985085,116.352853,0,187,39602.2653009259,2008-06-03,06:22:02
39.985093,116.352851,0,188,39602.2653240741,2008-06-03,06:22:04
39.985092,116.352838,0,189,39602.2653472222,2008-06-03,06:22:06
39.985094,116.352841,0,189,39602.2653703704,2008-06-03,06:22:08
39.985081,116.352807,0,190,39602.2653935185,2008-06-03,06:22:10
39.985057,116.352761,0,191,39602.2654166667,2008-06-03,06:22:12
39.98505,116.352744,0,192,39602.2654398148,2008-06-03,06:22:14
39.98505,116.352745,0,192,39602.265462963,2008-06-03,06:22:16
39.98505,116.352746,0,192,39602.2654861111,2008-06-03,06:22:18
39.98505,116.352747,0,192,39602.2655092593,2008-06-03,06:22:20
39.985049,116.352744,0,192,39602.2655324074,2008-06-03,06:22:22
39.985049,116.352742,0,192,39602.2655555556,2008-06-03,06:22:24
39.985048,116.352741,0,192,39602.2655787037,2008-06-03,06:22:26
39.985048,116.352736,0,192,39602.2656018519,2008-06-03,06:22:28
39.985041,116.352719,0,193,39602.265625,2008-06-03,06:22:30
39.985022,116.352712,0,194,39602.2656481481,2008-06-03,06:22:32
39.985015,116.352711,0,195,39602.2656712963,2008-06-03,06:22:34
39.985014,116.352714,0,195,39602.2656944444,2008-06-03,06:22:36
39.985014,116.352716,0,195,39602.2657175926,2008-06-03,06:22:38
39.985013,116.352716,0,195,39602.2657407407,2008-06-03,06:22:40
39.985012,116.352718,0,195,39602.2657638889,2008-06-03,06:22:42
39.985011,116.352722,0,195,39602.265787037,2008-06-03,06:22:44
39.98501,116.352724,0,195,39602.2658101852,2008-06-03,06:22:46
39.98501,116.352723,0,195,39602.2658333333,2008-06-03,06:22:48
39.985009,116.352724,0,195,39602.2658564815,2008-06-03,06:22:50
39.985008,116.352727,0,195,39602.2658796296,2008-06-03,06:22:52
39.985,116.352725,0,196,39602.2659027778,2008-06-03,06:22:54
39.985003,116.35273,0,197,39602.2659259259,2008-06-03,06:22:56
39.985007,116.352741,0,198,39602.2659490741,2008-06-03,06:22:58
39.985017,116.352746,0,199,39602.2659722222,2008-06-03,06:23:00
39.985028,116.352744,0,199,39602.2659953704,2008-06-03,06:23:02
39.985009,116.35272,0,201,39602.2660185185,2008-06-03,06:23:04
39.985004,116.352689,0,202,39602.2660416667,2008-06-03,06:23:06
39.984999,116.352656,0,203,39602.2660648148,2008-06-03,06:23:08
39.984994,116.352641,0,203,39602.266087963,2008-06-03,06:23:10
39.984994,116.352636,0,204,39602.2661111111,2008-06-03,06:23:12
39.984994,116.352633,0,204,39602.2661342593,2008-06-03,06:23:14
39.984994,116.352637,0,204,39602.2661574074,2008-06-03,06:23:16
39.98498,116.352645,0,205,39602.2661805556,2008-06-03,06:23:18
39.984973,116.352644,0,207,39602.2662037037,2008-06-03,06:23:20
39.98496,116.352642,0,208,39602.2662268518,2008-06-03,06:23:22
39.984942,116.352625,0,210,39602.26625,2008-06-03,06:23:24
39.984929,116.3526,0,213,39602.2662731481,2008-06-03,06:23:26
39.984924,116.352595,0,214,39602.2662962963,2008-06-03,06:23:28
39.984923,116.3526,0,214,39602.2663194444,2008-06-03,06:23:30
39.984922,116.352606,0,214,39602.2663425926,2008-06-03,06:23:32
39.984923,116.352611,0,215,39602.2663657407,2008-06-03,06:23:34
39.984922,116.352618,0,217,39602.2663888889,2008-06-03,06:23:36
39.984917,116.352622,0,218,39602.266412037,2008-06-03,06:23:38
39.984906,116.352613,0,219,39602.2664351852,2008-06-03,06:23:40
39.984896,116.352604,0,219,39602.2664583333,2008-06-03,06:23:42
39.984897,116.352605,0,220,39602.2664814815,2008-06-03,06:23:44
39.984908,116.352613,0,221,39602.2665046296,2008-06-03,06:23:46
39.984921,116.352617,0,221,39602.2665277778,2008-06-03,06:23:48
39.984939,116.352627,0,222,39602.2665509259,2008-06-03,06:23:50
39.984948,116.352635,0,222,39602.2665740741,2008-06-03,06:23:52
39.984948,116.35264,0,223,39602.2665972222,2008-06-03,06:23:54
39.984944,116.352644,0,223,39602.2666203704,2008-06-03,06:23:56
39.984963,116.352661,0,224,39602.2666435185,2008-06-03,06:23:58
39.984985,116.352689,0,224,39602.2666666667,2008-06-03,06:24:00
39.984991,116.352693,0,225,39602.2666898148,2008-06-03,06:24:02
39.984977,116.352685,0,225,39602.266712963,2008-06-03,06:24:04
39.984976,116.352686,0,225,39602.2667361111,2008-06-03,06:24:06
39.984976,116.352687,0,225,39602.2667592593,2008-06-03,06:24:08
39.984976,116.352687,0,225,39602.2667824074,2008-06-03,06:24:10
39.984976,116.352685,0,225,39602.2668055556,2008-06-03,06:24:12
39.984976,116.352681,0,225,39602.2668287037,2008-06-03,06:24:14
39.984977,116.352676,0,225,39602.2668518518,2008-06-03,06:24:16
39.984977,116.35267,0,225,39602.266875,2008-06-03,06:24:18
39.984977,116.352663,0,225,39602.2668981481,2008-06-03,06:24:20
39.984978,116.352657,0,226,39602.2669212963,2008-06-03,06:24:22
39.984978,116.352651,0,226,39602.2669444444,2008-06-03,06:24:24
39.984978,116.352649,0,226,39602.2669675926,2008-06-03,06:24:26
39.984977,116.352651,0,226,39602.2669907407,2008-06-03,06:24:28
39.984977,116.352655,0,226,39602.2670138889,2008-06-03,06:24:30
39.984976,116.352659,0,226,39602.267037037,2008-06-03,06:24:32
39.984976,116.352661,0,226,39602.2670601852,2008-06-03,06:24:34
39.984977,116.352658,0,226,39602.2670833333,2008-06-03,06:24:36
39.984974,116.352646,0,227,39602.2671064815,2008-06-03,06:24:38
39.984995,116.352649,0,229,39602.2671296296,2008-06-03,06:24:40
39.985006,116.352655,0,230,39602.2671527778,2008-06-03,06:24:42
39.985006,116.352657,0,230,39602.2671759259,2008-06-03,06:24:44
39.985006,116.352657,0,230,39602.2671990741,2008-06-03,06:24:46
39.985007,116.352653,0,229,39602.2672222222,2008-06-03,06:24:48
39.985008,116.352646,0,229,39602.2672453704,2008-06-03,06:24:50
39.985009,116.35264,0,229,39602.2672685185,2008-06-03,06:24:52
39.98501,116.352635,0,229,39602.2672916667,2008-06-03,06:24:54
39.98501,116.352634,0,229,39602.2673148148,2008-06-03,06:24:56
39.985011,116.35263,0,229,39602.267337963,2008-06-03,06:24:58
39.985012,116.352626,0,229,39602.2673611111,2008-06-03,06:25:00
39.985012,116.352624,0,229,39602.2673842593,2008-06-03,06:25:02
39.985012,116.352622,0,229,39602.2674074074,2008-06-03,06:25:04
39.985012,116.352619,0,229,39602.2674305556,2008-06-03,06:25:06
39.985012,116.352617,0,229,39602.2674537037,2008-06-03,06:25:08
39.985004,116.35259,0,229,39602.2674768518,2008-06-03,06:25:10
39.985002,116.352549,0,229,39602.2675,2008-06-03,06:25:12
39.98501,116.352524,0,229,39602.2675231481,2008-06-03,06:25:14
39.98502,116.352503,0,229,39602.2675462963,2008-06-03,06:25:16
39.985024,116.352472,0,229,39602.2675694444,2008-06-03,06:25:18
39.985027,116.352438,0,229,39602.2675925926,2008-06-03,06:25:20
39.98503,116.352418,0,229,39602.2676157407,2008-06-03,06:25:22
39.985036,116.352421,0,230,39602.2676388889,2008-06-03,06:25:24
39.985038,116.352425,0,230,39602.267662037,2008-06-03,06:25:26
39.985031,116.352424,0,230,39602.2676851852,2008-06-03,06:25:28
39.985023,116.352431,0,230,39602.2677083333,2008-06-03,06:25:30
39.985019,116.35244,0,230,39602.2677314815,2008-06-03,06:25:32
39.985019,116.352445,0,230,39602.2677546296,2008-06-03,06:25:34
39.985008,116.35244,0,230,39602.2677777778,2008-06-03,06:25:36
39.984957,116.352482,0,231,39602.2678009259,2008-06-03,06:25:38
39.984952,116.352454,0,232,39602.2678240741,2008-06-03,06:25:40
39.984954,116.352414,0,233,39602.2678472222,2008-06-03,06:25:42
39.984934,116.35241,0,235,39602.2678703704,2008-06-03,06:25:44
39.984934,116.352406,0,235,39602.2678935185,2008-06-03,06:25:46
39.984922,116.352358,0,236,39602.2679166667,2008-06-03,06:25:48
39.984941,116.35235,0,238,39602.2679398148,2008-06-03,06:25:50
39.984933,116.352365,0,239,39602.267962963,2008-06-03,06:25:52
39.984933,116.352365,0,239,39602.2679861111,2008-06-03,06:25:54
39.984932,116.352366,0,239,39602.2680092593,2008-06-03,06:25:56
39.984932,116.352365,0,239,39602.2680324074,2008-06-03,06:25:58
39.984932,116.352361,0,239,39602.2680555556,2008-06-03,06:26:00
39.984932,116.352357,0,239,39602.2680787037,2008-06-03,06:26:02
39.984932,116.352351,0,239,39602.2681018518,2008-06-03,06:26:04
39.984932,116.352348,0,239,39602.268125,2008-06-03,06:26:06
39.984931,116.352349,0,239,39602.2681481481,2008-06-03,06:26:08
39.98493,116.352353,0,239,39602.2681712963,2008-06-03,06:26:10
39.984929,116.352359,0,239,39602.2681944444,2008-06-03,06:26:12
39.984928,116.352363,0,239,39602.2682175926,2008-06-03,06:26:14
39.984928,116.352366,0,239,39602.2682407407,2008-06-03,06:26:16
39.984927,116.352368,0,239,39602.2682638889,2008-06-03,06:26:18
39.984927,116.352369,0,239,39602.268287037,2008-06-03,06:26:20
39.984928,116.352368,0,239,39602.2683101852,2008-06-03,06:26:22
39.984928,116.352371,0,239,39602.2683333333,2008-06-03,06:26:24
39.984929,116.352374,0,239,39602.2683564815,2008-06-03,06:26:26
39.984929,116.352379,0,239,39602.2683796296,2008-06-03,06:26:28
39.98493,116.352384,0,239,39602.2684027778,2008-06-03,06:26:30
39.98493,116.352389,0,239,39602.2684259259,2008-06-03,06:26:32
39.98493,116.352393,0,238,39602.2684490741,2008-06-03,06:26:34
39.984931,116.352395,0,238,39602.2684722222,2008-06-03,06:26:36
39.984931,116.352399,0,238,39602.2684953704,2008-06-03,06:26:38
39.984932,116.352403,0,238,39602.2685185185,2008-06-03,06:26:40
39.984932,116.352406,0,238,39602.2685416667,2008-06-03,06:26:42
39.984933,116.352412,0,238,39602.2685648148,2008-06-03,06:26:44
39.984933,116.352418,0,238,39602.268587963,2008-06-03,06:26:46
39.984933,116.352424,0,238,39602.2686111111,2008-06-03,06:26:48
39.984933,116.352429,0,238,39602.2686342593,2008-06-03,06:26:50
39.984933,116.352434,0,238,39602.2686574074,2008-06-03,06:26:52
39.984934,116.352435,0,238,39602.2686805556,2008-06-03,06:26:54
39.984934,116.352436,0,238,39602.2687037037,2008-06-03,06:26:56
39.984935,116.352434,0,238,39602.2687268518,2008-06-03,06:26:58
39.984935,116.352434,0,237,39602.26875,2008-06-03,06:27:00
39.984934,116.352435,0,237,39602.2687731481,2008-06-03,06:27:02
39.984935,116.352434,0,237,39602.2687962963,2008-06-03,06:27:04
39.984935,116.352435,0,238,39602.2688194444,2008-06-03,06:27:06
39.984935,116.352438,0,238,39602.2688425926,2008-06-03,06:27:08
39.984935,116.352444,0,238,39602.2688657407,2008-06-03,06:27:10
39.984934,116.352449,0,238,39602.2688888889,2008-06-03,06:27:12
39.98494,116.352462,0,238,39602.268912037,2008-06-03,06:27:14
39.984948,116.352475,0,238,39602.2689351852,2008-06-03,06:27:16
39.98495,116.352491,0,238,39602.2689583333,2008-06-03,06:27:18
39.98495,116.352493,0,238,39602.2689814815,2008-06-03,06:27:20
39.98495,116.352491,0,238,39602.2690046296,2008-06-03,06:27:22
39.98495,116.352486,0,238,39602.2690277778,2008-06-03,06:27:24
39.984951,116.352482,0,238,39602.2690509259,2008-06-03,06:27:26
39.984951,116.352482,0,238,39602.2690740741,2008-06-03,06:27:28
39.984951,116.352487,0,238,39602.2690972222,2008-06-03,06:27:30
39.984958,116.352499,0,238,39602.2691203704,2008-06-03,06:27:32
39.98497,116.352515,0,239,39602.2691435185,2008-06-03,06:27:34
39.984976,116.352512,0,239,39602.2691666667,2008-06-03,06:27:36
39.984974,116.352516,0,239,39602.2691898148,2008-06-03,06:27:38
39.984974,116.352519,0,239,39602.269212963,2008-06-03,06:27:40
39.984973,116.352522,0,239,39602.2692361111,2008-06-03,06:27:42
39.984973,116.352524,0,239,39602.2692592593,2008-06-03,06:27:44
39.984972,116.352524,0,239,39602.2692824074,2008-06-03,06:27:46
39.984971,116.352526,0,239,39602.2693055556,2008-06-03,06:27:48
39.98497,116.352528,0,239,39602.2693287037,2008-06-03,06:27:50
39.984969,116.352532,0,239,39602.2693518519,2008-06-03,06:27:52
39.984968,116.352534,0,239,39602.269375,2008-06-03,06:27:54
39.984967,116.352535,0,239,39602.2693981482,2008-06-03,06:27:56
39.984967,116.352536,0,239,39602.2694212963,2008-06-03,06:27:58
39.984966,116.352537,0,239,39602.2694444444,2008-06-03,06:28:00
39.984965,116.352539,0,239,39602.2694675926,2008-06-03,06:28:02
39.984964,116.352545,0,239,39602.2694907407,2008-06-03,06:28:04
39.984962,116.35255,0,239,39602.2695138889,2008-06-03,06:28:06
39.984961,116.352553,0,239,39602.269537037,2008-06-03,06:28:08
39.984961,116.352553,0,239,39602.2695601852,2008-06-03,06:28:10
39.98496,116.352556,0,239,39602.2695833333,2008-06-03,06:28:12
39.98496,116.352559,0,239,39602.2696064815,2008-06-03,06:28:14
39.98496,116.352561,0,239,39602.2696296296,2008-06-03,06:28:16
39.984959,116.352561,0,239,39602.2696527778,2008-06-03,06:28:18
39.984959,116.35256,0,239,39602.2696759259,2008-06-03,06:28:20
39.984959,116.352563,0,239,39602.2696990741,2008-06-03,06:28:22
39.984959,116.352568,0,239,39602.2697222222,2008-06-03,06:28:24
39.984959,116.352574,0,239,39602.2697453704,2008-06-03,06:28:26
39.984958,116.35258,0,239,39602.2697685185,2008-06-03,06:28:28
39.984958,116.352584,0,239,39602.2697916667,2008-06-03,06:28:30
39.984958,116.352584,0,239,39602.2698148148,2008-06-03,06:28:32
39.984958,116.352585,0,239,39602.269837963,2008-06-03,06:28:34
39.984958,116.352587,0,239,39602.2698611111,2008-06-03,06:28:36
39.984958,116.352591,0,239,39602.2698842593,2008-06-03,06:28:38
39.984958,116.352595,0,239,39602.2699074074,2008-06-03,06:28:40
39.984958,116.352595,0,239,39602.2699305556,2008-06-03,06:28:42
39.984957,116.352591,0,239,39602.2699537037,2008-06-03,06:28:44
39.984958,116.352587,0,239,39602.2699768519,2008-06-03,06:28:46
39.984958,116.352582,0,239,39602.27,2008-06-03,06:28:48
39.984958,116.352577,0,239,39602.2700231481,2008-06-03,06:28:50
39.984958,116.352574,0,239,39602.2700462963,2008-06-03,06:28:52
39.984958,116.35257,0,239,39602.2700694444,2008-06-03,06:28:54
39.984957,116.352569,0,239,39602.2700925926,2008-06-03,06:28:56
39.984957,116.352569,0,239,39602.2701157407,2008-06-03,06:28:58
39.984956,116.35257,0,239,39602.2701388889,2008-06-03,06:29:00
39.984956,116.352568,0,239,39602.270162037,2008-06-03,06:29:02
39.984956,116.35257,0,239,39602.2701851852,2008-06-03,06:29:04
39.984956,116.352576,0,238,39602.2702083333,2008-06-03,06:29:06
39.984956,116.352579,0,238,39602.2702314815,2008-06-03,06:29:08
39.984956,116.352581,0,238,39602.2702546296,2008-06-03,06:29:10
39.984956,116.352581,0,239,39602.2702777778,2008-06-03,06:29:12
39.984956,116.35258,0,239,39602.2703009259,2008-06-03,06:29:14
39.984956,116.35258,0,239,39602.2703240741,2008-06-03,06:29:16
39.984956,116.352582,0,239,39602.2703472222,2008-06-03,06:29:18
39.984955,116.352587,0,239,39602.2703703704,2008-06-03,06:29:20
39.984954,116.352592,0,239,39602.2703935185,2008-06-03,06:29:22
39.984954,116.352594,0,238,39602.2704166667,2008-06-03,06:29:24
39.984954,116.352595,0,238,39602.2704398148,2008-06-03,06:29:26
39.984954,116.352596,0,238,39602.270462963,2008-06-03,06:29:28
39.984953,116.352597,0,238,39602.2704861111,2008-06-03,06:29:30
39.984953,116.352602,0,238,39602.2705092593,2008-06-03,06:29:32
39.984952,116.352607,0,238,39602.2705324074,2008-06-03,06:29:34
39.984952,116.352611,0,238,39602.2705555556,2008-06-03,06:29:36
39.984952,116.352614,0,238,39602.2705787037,2008-06-03,06:29:38
39.984956,116.352638,0,238,39602.2706018519,2008-06-03,06:29:40
39.984954,116.35266,0,238,39602.270625,2008-06-03,06:29:42
39.984949,116.352676,0,238,39602.2706481481,2008-06-03,06:29:44
39.984935,116.352679,0,238,39602.2706712963,2008-06-03,06:29:46
39.984919,116.352683,0,238,39602.2706944444,2008-06-03,06:29:48
39.984907,116.352686,0,239,39602.2707175926,2008-06-03,06:29:50
39.984893,116.352695,0,240,39602.2707407407,2008-06-03,06:29:52
39.98488,116.352706,0,240,39602.2707638889,2008-06-03,06:29:54
39.984883,116.352713,0,241,39602.270787037,2008-06-03,06:29:56
39.984885,116.352729,0,242,39602.2708101852,2008-06-03,06:29:58
39.984886,116.352741,0,243,39602.2708333333,2008-06-03,06:30:00
39.984879,116.352726,0,244,39602.2708564815,2008-06-03,06:30:02
39.984873,116.352714,0,245,39602.2708796296,2008-06-03,06:30:04
39.984872,116.352713,0,245,39602.2709027778,2008-06-03,06:30:06
39.984873,116.35271,0,245,39602.2709259259,2008-06-03,06:30:08
39.984872,116.352709,0,245,39602.2709490741,2008-06-03,06:30:10
39.984872,116.352705,0,245,39602.2709722222,2008-06-03,06:30:12
39.98486,116.352685,0,245,39602.2709953704,2008-06-03,06:30:14
39.984844,116.352679,0,245,39602.2710185185,2008-06-03,06:30:16
39.984843,116.352677,0,245,39602.2710416667,2008-06-03,06:30:18
39.984839,116.352667,0,245,39602.2710648148,2008-06-03,06:30:20
39.984839,116.352664,0,245,39602.271087963,2008-06-03,06:30:22
39.984839,116.352664,0,245,39602.2711111111,2008-06-03,06:30:24
39.984838,116.352667,0,245,39602.2711342593,2008-06-03,06:30:26
39.984838,116.352671,0,245,39602.2711574074,2008-06-03,06:30:28
39.984837,116.352673,0,245,39602.2711805556,2008-06-03,06:30:30
39.984837,116.35267,0,245,39602.2712037037,2008-06-03,06:30:32
39.984837,116.352665,0,245,39602.2712268519,2008-06-03,06:30:34
39.984836,116.352667,0,245,39602.27125,2008-06-03,06:30:36
39.984835,116.352668,0,245,39602.2712731481,2008-06-03,06:30:38
39.984835,116.352669,0,245,39602.2712962963,2008-06-03,06:30:40
39.984834,116.352673,0,245,39602.2713194444,2008-06-03,06:30:42
39.984843,116.352696,0,245,39602.2713425926,2008-06-03,06:30:44
39.984853,116.352719,0,246,39602.2713657407,2008-06-03,06:30:46
39.984865,116.352733,0,247,39602.2713888889,2008-06-03,06:30:48
39.984892,116.352752,0,248,39602.271412037,2008-06-03,06:30:50
39.984914,116.352764,0,249,39602.2714351852,2008-06-03,06:30:52
39.984924,116.352764,0,249,39602.2714583333,2008-06-03,06:30:54
39.984923,116.352779,0,249,39602.2714814815,2008-06-03,06:30:56
39.984934,116.352777,0,249,39602.2715046296,2008-06-03,06:30:58
39.984937,116.352768,0,249,39602.2715277778,2008-06-03,06:31:00
39.984917,116.352735,0,249,39602.2715509259,2008-06-03,06:31:02
39.984909,116.352702,0,249,39602.2715740741,2008-06-03,06:31:04
39.984909,116.352691,0,249,39602.2715972222,2008-06-03,06:31:06
39.984909,116.352693,0,249,39602.2716203704,2008-06-03,06:31:08
39.984908,116.352698,0,249,39602.2716435185,2008-06-03,06:31:10
39.984907,116.352702,0,249,39602.2716666667,2008-06-03,06:31:12
39.984907,116.352701,0,249,39602.2716898148,2008-06-03,06:31:14
39.984908,116.352698,0,249,39602.271712963,2008-06-03,06:31:16
39.984908,116.352696,0,249,39602.2717361111,2008-06-03,06:31:18
39.984909,116.352691,0,249,39602.2717592593,2008-06-03,06:31:20
39.984909,116.352687,0,249,39602.2717824074,2008-06-03,06:31:22
39.984909,116.352686,0,250,39602.2718055556,2008-06-03,06:31:24
39.984909,116.352687,0,250,39602.2718287037,2008-06-03,06:31:26
39.984909,116.352688,0,250,39602.2718518519,2008-06-03,06:31:28
39.984909,116.352689,0,250,39602.271875,2008-06-03,06:31:30
39.98491,116.352686,0,250,39602.2718981481,2008-06-03,06:31:32
39.98491,116.352683,0,250,39602.2719212963,2008-06-03,06:31:34
39.98491,116.35268,0,250,39602.2719444444,2008-06-03,06:31:36
39.98491,116.352676,0,250,39602.2719675926,2008-06-03,06:31:38
39.984909,116.352671,0,250,39602.2719907407,2008-06-03,06:31:40
39.984908,116.35267,0,250,39602.2720138889,2008-06-03,06:31:42
39.984908,116.352673,0,250,39602.272037037,2008-06-03,06:31:44
39.984908,116.352678,0,250,39602.2720601852,2008-06-03,06:31:46
39.984907,116.352683,0,250,39602.2720833333,2008-06-03,06:31:48
39.984907,116.352688,0,249,39602.2721064815,2008-06-03,06:31:50
39.984906,116.352693,0,249,39602.2721296296,2008-06-03,06:31:52
39.984905,116.352701,0,249,39602.2721527778,2008-06-03,06:31:54
39.9849,116.352699,0,249,39602.2721759259,2008-06-03,06:31:56
39.984905,116.352707,0,249,39602.2721990741,2008-06-03,06:31:58
39.984905,116.352709,0,249,39602.2722222222,2008-06-03,06:32:00
39.984906,116.352705,0,249,39602.2722453704,2008-06-03,06:32:02
39.984907,116.352702,0,249,39602.2722685185,2008-06-03,06:32:04
39.984907,116.3527,0,249,39602.2722916667,2008-06-03,06:32:06
39.984909,116.352695,0,249,39602.2723148148,2008-06-03,06:32:08
39.984946,116.352684,0,249,39602.272337963,2008-06-03,06:32:10
39.984988,116.352714,0,252,39602.2723611111,2008-06-03,06:32:12
39.985,116.352697,0,253,39602.2723842593,2008-06-03,06:32:14
39.985001,116.352694,0,253,39602.2724074074,2008-06-03,06:32:16
39.985001,116.352692,0,253,39602.2724305556,2008-06-03,06:32:18
39.985002,116.35269,0,253,39602.2724537037,2008-06-03,06:32:20
39.985003,116.352685,0,253,39602.2724768519,2008-06-03,06:32:22
39.985003,116.35268,0,253,39602.2725,2008-06-03,06:32:24
39.985003,116.352675,0,253,39602.2725231481,2008-06-03,06:32:26
39.985004,116.35267,0,253,39602.2725462963,2008-06-03,06:32:28
39.985004,116.352665,0,253,39602.2725694444,2008-06-03,06:32:30
39.985005,116.352662,0,253,39602.2725925926,2008-06-03,06:32:32
39.985005,116.352663,0,253,39602.2726157407,2008-06-03,06:32:34
39.985004,116.352666,0,253,39602.2726388889,2008-06-03,06:32:36
39.985004,116.35267,0,253,39602.272662037,2008-06-03,06:32:38
39.985004,116.352671,0,252,39602.2726851852,2008-06-03,06:32:40
39.985003,116.352673,0,252,39602.2727083333,2008-06-03,06:32:42
39.985003,116.352676,0,252,39602.2727314815,2008-06-03,06:32:44
39.985003,116.352678,0,252,39602.2727546296,2008-06-03,06:32:46
39.985003,116.352681,0,252,39602.2727777778,2008-06-03,06:32:48
39.985003,116.352681,0,252,39602.2728009259,2008-06-03,06:32:50
39.985004,116.352677,0,252,39602.2728240741,2008-06-03,06:32:52
39.985004,116.352671,0,252,39602.2728472222,2008-06-03,06:32:54
39.985005,116.352666,0,252,39602.2728703704,2008-06-03,06:32:56
39.985005,116.352661,0,252,39602.2728935185,2008-06-03,06:32:58
39.985006,116.352655,0,252,39602.2729166667,2008-06-03,06:33:00
39.985007,116.35265,0,252,39602.2729398148,2008-06-03,06:33:02
39.985007,116.352645,0,252,39602.272962963,2008-06-03,06:33:04
39.985008,116.352643,0,252,39602.2729861111,2008-06-03,06:33:06
39.985008,116.352644,0,252,39602.2730092593,2008-06-03,06:33:08
39.985008,116.352644,0,252,39602.2730324074,2008-06-03,06:33:10
39.985009,116.352643,0,252,39602.2730555556,2008-06-03,06:33:12
39.985009,116.352642,0,251,39602.2730787037,2008-06-03,06:33:14
39.98501,116.352637,0,251,39602.2731018519,2008-06-03,06:33:16
39.985001,116.352626,0,251,39602.273125,2008-06-03,06:33:18
39.984995,116.352617,0,250,39602.2731481481,2008-06-03,06:33:20
39.98499,116.352613,0,249,39602.2731712963,2008-06-03,06:33:22
39.984995,116.352612,0,248,39602.2731944444,2008-06-03,06:33:24
39.984994,116.352613,0,248,39602.2732175926,2008-06-03,06:33:26
39.984994,116.352619,0,248,39602.2732407407,2008-06-03,06:33:28
39.984993,116.352624,0,248,39602.2732638889,2008-06-03,06:33:30
39.984993,116.352625,0,248,39602.273287037,2008-06-03,06:33:32
39.984993,116.352623,0,248,39602.2733101852,2008-06-03,06:33:34
39.984992,116.35262,0,248,39602.2733333333,2008-06-03,06:33:36
39.984992,116.35262,0,248,39602.2733564815,2008-06-03,06:33:38
39.984992,116.352621,0,248,39602.2733796296,2008-06-03,06:33:40
39.984992,116.352626,0,248,39602.2734027778,2008-06-03,06:33:42
39.984992,116.352631,0,248,39602.2734259259,2008-06-03,06:33:44
39.984992,116.352632,0,248,39602.2734490741,2008-06-03,06:33:46
39.984992,116.352631,0,248,39602.2734722222,2008-06-03,06:33:48
39.984991,116.352634,0,248,39602.2734953704,2008-06-03,06:33:50
39.98499,116.352638,0,248,39602.2735185185,2008-06-03,06:33:52
39.98499,116.352641,0,248,39602.2735416667,2008-06-03,06:33:54
39.98499,116.35264,0,248,39602.2735648148,2008-06-03,06:33:56
39.98499,116.352635,0,248,39602.273587963,2008-06-03,06:33:58
39.984991,116.35263,0,248,39602.2736111111,2008-06-03,06:34:00
39.98499,116.352626,0,248,39602.2736342593,2008-06-03,06:34:02
39.98499,116.352624,0,248,39602.2736574074,2008-06-03,06:34:04
39.984989,116.352622,0,248,39602.2736805556,2008-06-03,06:34:06
39.984989,116.352619,0,248,39602.2737037037,2008-06-03,06:34:08
39.984989,116.352617,0,248,39602.2737268518,2008-06-03,06:34:10
39.984989,116.352616,0,248,39602.27375,2008-06-03,06:34:12
39.984988,116.352614,0,248,39602.2737731481,2008-06-03,06:34:14
39.984988,116.352613,0,248,39602.2737962963,2008-06-03,06:34:16
39.984986,116.352612,0,248,39602.2738194444,2008-06-03,06:34:18
39.984986,116.352609,0,248,39602.2738425926,2008-06-03,06:34:20
39.984985,116.352604,0,248,39602.2738657407,2008-06-03,06:34:22
39.984984,116.352598,0,248,39602.2738888889,2008-06-03,06:34:24
39.984984,116.352592,0,248,39602.273912037,2008-06-03,06:34:26
39.984982,116.352591,0,248,39602.2739351852,2008-06-03,06:34:28
39.984981,116.352594,0,247,39602.2739583333,2008-06-03,06:34:30
39.98498,116.352594,0,247,39602.2739814815,2008-06-03,06:34:32
39.984979,116.352596,0,247,39602.2740046296,2008-06-03,06:34:34
39.984979,116.352597,0,247,39602.2740277778,2008-06-03,06:34:36
39.984978,116.352596,0,247,39602.2740509259,2008-06-03,06:34:38
39.984978,116.35259,0,247,39602.2740740741,2008-06-03,06:34:40
39.984977,116.352585,0,247,39602.2740972222,2008-06-03,06:34:42
39.984977,116.352582,0,247,39602.2741203704,2008-06-03,06:34:44
39.984977,116.35258,0,247,39602.2741435185,2008-06-03,06:34:46
39.984976,116.352578,0,247,39602.2741666667,2008-06-03,06:34:48
39.984976,116.352576,0,247,39602.2741898148,2008-06-03,06:34:50
39.984976,116.352573,0,247,39602.274212963,2008-06-03,06:34:52
39.984976,116.352568,0,247,39602.2742361111,2008-06-03,06:34:54
39.984976,116.352563,0,247,39602.2742592593,2008-06-03,06:34:56
39.984976,116.352558,0,247,39602.2742824074,2008-06-03,06:34:58
39.984965,116.352525,0,245,39602.2743055556,2008-06-03,06:35:00
39.98496,116.352487,0,242,39602.2743287037,2008-06-03,06:35:02
39.984937,116.352443,0,241,39602.2743518518,2008-06-03,06:35:04
39.984917,116.352416,0,242,39602.274375,2008-06-03,06:35:06
39.985091,116.352682,0,232,39602.2763425926,2008-06-03,06:37:56
39.985089,116.352689,0,232,39602.2763657407,2008-06-03,06:37:58
39.985076,116.352702,0,232,39602.2763888889,2008-06-03,06:38:00
39.985063,116.35271,0,232,39602.276412037,2008-06-03,06:38:02
39.985048,116.352707,0,232,39602.2764351852,2008-06-03,06:38:04
39.985026,116.352695,0,232,39602.2764583333,2008-06-03,06:38:06
39.985014,116.352688,0,232,39602.2764814815,2008-06-03,06:38:08
39.985013,116.352689,0,232,39602.2765046296,2008-06-03,06:38:10
39.985013,116.352691,0,232,39602.2765277778,2008-06-03,06:38:12
39.985004,116.35269,0,232,39602.2765509259,2008-06-03,06:38:14
39.984986,116.352672,0,232,39602.2765740741,2008-06-03,06:38:16
39.984969,116.35266,0,232,39602.2765972222,2008-06-03,06:38:18
39.984957,116.352644,0,232,39602.2766203704,2008-06-03,06:38:20
39.984956,116.352647,0,232,39602.2766435185,2008-06-03,06:38:22
39.984956,116.352649,0,232,39602.2766666667,2008-06-03,06:38:24
39.984955,116.352652,0,232,39602.2766898148,2008-06-03,06:38:26
39.984945,116.352663,0,232,39602.276712963,2008-06-03,06:38:28
39.984921,116.352661,0,231,39602.2767361111,2008-06-03,06:38:30
39.984895,116.352656,0,231,39602.2767592593,2008-06-03,06:38:32
39.984873,116.35266,0,230,39602.2767824074,2008-06-03,06:38:34
39.984863,116.352651,0,229,39602.2768055556,2008-06-03,06:38:36
39.984863,116.352646,0,229,39602.2768287037,2008-06-03,06:38:38
39.984864,116.352668,0,228,39602.2768518519,2008-06-03,06:38:40
39.984898,116.352702,0,228,39602.276875,2008-06-03,06:38:42
39.984917,116.352712,0,226,39602.2768981481,2008-06-03,06:38:44
39.984941,116.352751,0,224,39602.2769212963,2008-06-03,06:38:46
39.984967,116.352793,0,223,39602.2769444444,2008-06-03,06:38:48
39.984974,116.352811,0,223,39602.2769675926,2008-06-03,06:38:50
39.984976,116.352829,0,222,39602.2769907407,2008-06-03,06:38:52
39.984983,116.352849,0,222,39602.2770138889,2008-06-03,06:38:54
39.984979,116.352852,0,222,39602.277037037,2008-06-03,06:38:56
39.984958,116.352813,0,222,39602.2770601852,2008-06-03,06:38:58
39.984934,116.352776,0,221,39602.2770833333,2008-06-03,06:39:00
39.984906,116.352729,0,221,39602.2771064815,2008-06-03,06:39:02
39.984887,116.352697,0,221,39602.2771296296,2008-06-03,06:39:04
39.984876,116.352666,0,220,39602.2771527778,2008-06-03,06:39:06
39.984869,116.352612,0,220,39602.2771759259,2008-06-03,06:39:08
39.984861,116.352582,0,219,39602.2771990741,2008-06-03,06:39:10
39.984844,116.352559,0,219,39602.2772222222,2008-06-03,06:39:12
39.984839,116.352546,0,219,39602.2772453704,2008-06-03,06:39:14
39.984839,116.352543,0,219,39602.2772685185,2008-06-03,06:39:16
39.984839,116.35254,0,219,39602.2772916667,2008-06-03,06:39:18
39.984839,116.352538,0,219,39602.2773148148,2008-06-03,06:39:20
39.984839,116.352535,0,219,39602.277337963,2008-06-03,06:39:22
39.98484,116.35253,0,219,39602.2773611111,2008-06-03,06:39:24
39.98484,116.352527,0,219,39602.2773842593,2008-06-03,06:39:26
39.984841,116.352523,0,219,39602.2774074074,2008-06-03,06:39:28
39.984842,116.352518,0,219,39602.2774305556,2008-06-03,06:39:30
39.984843,116.352511,0,219,39602.2774537037,2008-06-03,06:39:32
39.98485,116.352494,0,220,39602.2774768519,2008-06-03,06:39:34
39.984847,116.352474,0,222,39602.2775,2008-06-03,06:39:36
39.984845,116.352458,0,222,39602.2775231482,2008-06-03,06:39:38
39.984845,116.352453,0,222,39602.2775462963,2008-06-03,06:39:40
39.984839,116.352423,0,223,39602.2775694444,2008-06-03,06:39:42
39.984844,116.3524,0,224,39602.2775925926,2008-06-03,06:39:44
39.984856,116.352402,0,224,39602.2776157407,2008-06-03,06:39:46
39.984865,116.352398,0,225,39602.2776388889,2008-06-03,06:39:48
39.984852,116.35239,0,225,39602.277662037,2008-06-03,06:39:50
39.984836,116.35239,0,225,39602.2776851852,2008-06-03,06:39:52
39.984825,116.352384,0,225,39602.2777083333,2008-06-03,06:39:54
39.984825,116.352384,0,225,39602.2777314815,2008-06-03,06:39:56
39.984825,116.352381,0,225,39602.2777546296,2008-06-03,06:39:58
39.984825,116.352376,0,225,39602.2777777778,2008-06-03,06:40:00
39.984838,116.352376,0,226,39602.2778009259,2008-06-03,06:40:02
39.984859,116.352378,0,228,39602.2778240741,2008-06-03,06:40:04
39.984889,116.352383,0,230,39602.2778472222,2008-06-03,06:40:06
39.984903,116.352387,0,232,39602.2778703704,2008-06-03,06:40:08
39.984916,116.352388,0,233,39602.2778935185,2008-06-03,06:40:10
39.984917,116.352381,0,233,39602.2779166667,2008-06-03,06:40:12
39.984916,116.352376,0,233,39602.2779398148,2008-06-03,06:40:14
39.984916,116.352364,0,234,39602.277962963,2008-06-03,06:40:16
39.984919,116.352369,0,235,39602.2779861111,2008-06-03,06:40:18
39.984937,116.352408,0,235,39602.2780092593,2008-06-03,06:40:20
39.98496,116.352452,0,236,39602.2780324074,2008-06-03,06:40:22
39.984971,116.352472,0,236,39602.2780555556,2008-06-03,06:40:24
39.984983,116.352495,0,236,39602.2780787037,2008-06-03,06:40:26
39.985008,116.352529,0,237,39602.2781018519,2008-06-03,06:40:28
39.985029,116.35255,0,237,39602.278125,2008-06-03,06:40:30
39.985045,116.352562,0,237,39602.2781481481,2008-06-03,06:40:32
39.985063,116.352574,0,237,39602.2781712963,2008-06-03,06:40:34
39.985078,116.352586,0,238,39602.2781944444,2008-06-03,06:40:36
39.985078,116.352584,0,238,39602.2782175926,2008-06-03,06:40:38
39.985079,116.352579,0,238,39602.2782407407,2008-06-03,06:40:40
39.98508,116.352573,0,238,39602.2782638889,2008-06-03,06:40:42
39.985081,116.352571,0,238,39602.278287037,2008-06-03,06:40:44
39.985081,116.352572,0,238,39602.2783101852,2008-06-03,06:40:46
39.984863,116.35275,0,242,39602.3061805556,2008-06-03,07:20:54
39.984844,116.352743,0,242,39602.3062037037,2008-06-03,07:20:56
39.984838,116.352724,0,242,39602.3062268518,2008-06-03,07:20:58
39.984836,116.352712,0,242,39602.30625,2008-06-03,07:21:00
39.984837,116.352695,0,242,39602.3062731481,2008-06-03,07:21:02
39.984816,116.352699,0,242,39602.3062962963,2008-06-03,07:21:04
39.984781,116.352715,0,241,39602.3063194444,2008-06-03,07:21:06
39.984757,116.352717,0,241,39602.3063425926,2008-06-03,07:21:08
39.984743,116.352723,0,242,39602.3063657407,2008-06-03,07:21:10
39.984742,116.352718,0,242,39602.3063888889,2008-06-03,07:21:12
39.984773,116.35274,0,243,39602.306412037,2008-06-03,07:21:14
39.984792,116.352764,0,244,39602.3064351852,2008-06-03,07:21:16
39.984793,116.352767,0,244,39602.3064583333,2008-06-03,07:21:18
39.984793,116.352766,0,244,39602.3064814815,2008-06-03,07:21:20
39.984794,116.352763,0,244,39602.3065046296,2008-06-03,07:21:22
39.984794,116.352762,0,244,39602.3065277778,2008-06-03,07:21:24
39.984794,116.352763,0,244,39602.3065509259,2008-06-03,07:21:26
39.984794,116.352763,0,244,39602.3065740741,2008-06-03,07:21:28
39.984794,116.352764,0,244,39602.3065972222,2008-06-03,07:21:30
39.984794,116.352768,0,244,39602.3066203704,2008-06-03,07:21:32
39.984794,116.35277,0,244,39602.3066435185,2008-06-03,07:21:34
39.984794,116.352774,0,244,39602.3066666667,2008-06-03,07:21:36
39.984812,116.352784,0,244,39602.3066898148,2008-06-03,07:21:38
39.984855,116.352799,0,244,39602.306712963,2008-06-03,07:21:40
39.984888,116.352803,0,244,39602.3067361111,2008-06-03,07:21:42
39.984916,116.352801,0,244,39602.3067592593,2008-06-03,07:21:44
39.984922,116.352809,0,245,39602.3067824074,2008-06-03,07:21:46
39.984916,116.35282,0,245,39602.3068055556,2008-06-03,07:21:48
39.984911,116.352829,0,245,39602.3068287037,2008-06-03,07:21:50
39.984917,116.352818,0,245,39602.3068518518,2008-06-03,07:21:52
39.984922,116.352815,0,245,39602.306875,2008-06-03,07:21:54
39.984922,116.352815,0,245,39602.3068981481,2008-06-03,07:21:56
39.984932,116.352812,0,245,39602.3069212963,2008-06-03,07:21:58
39.984932,116.352813,0,245,39602.3069444444,2008-06-03,07:22:00
39.984931,116.352814,0,245,39602.3069675926,2008-06-03,07:22:02
39.984931,116.352816,0,245,39602.3069907407,2008-06-03,07:22:04
39.984931,116.35282,0,245,39602.3070138889,2008-06-03,07:22:06
39.98493,116.352822,0,245,39602.307037037,2008-06-03,07:22:08
39.98493,116.352823,0,245,39602.3070601852,2008-06-03,07:22:10
39.984929,116.352822,0,245,39602.3070833333,2008-06-03,07:22:12
39.984928,116.352821,0,245,39602.3071064815,2008-06-03,07:22:14
39.984927,116.352821,0,245,39602.3071296296,2008-06-03,07:22:16
39.984927,116.352821,0,245,39602.3071527778,2008-06-03,07:22:18
39.984926,116.352824,0,245,39602.3071759259,2008-06-03,07:22:20
39.984926,116.352825,0,245,39602.3071990741,2008-06-03,07:22:22
39.984925,116.352828,0,245,39602.3072222222,2008-06-03,07:22:24
39.984924,116.352833,0,245,39602.3072453704,2008-06-03,07:22:26
39.984904,116.352836,0,245,39602.3072685185,2008-06-03,07:22:28
39.984855,116.352823,0,245,39602.3072916667,2008-06-03,07:22:30
39.984817,116.352821,0,246,39602.3073148148,2008-06-03,07:22:32
39.984788,116.352817,0,246,39602.307337963,2008-06-03,07:22:34
39.98475,116.352805,0,246,39602.3073611111,2008-06-03,07:22:36
39.984686,116.352795,0,246,39602.3073842593,2008-06-03,07:22:38
39.984651,116.352783,0,245,39602.3074074074,2008-06-03,07:22:40
39.984629,116.352788,0,245,39602.3074305556,2008-06-03,07:22:42
39.984605,116.352796,0,244,39602.3074537037,2008-06-03,07:22:44
39.984626,116.352792,0,245,39602.3074768518,2008-06-03,07:22:46
39.984673,116.352797,0,247,39602.3075,2008-06-03,07:22:48
39.984745,116.352804,0,250,39602.3075231481,2008-06-03,07:22:50
39.984773,116.352807,0,252,39602.3075462963,2008-06-03,07:22:52
39.984802,116.352815,0,254,39602.3075694444,2008-06-03,07:22:54
39.984829,116.352816,0,255,39602.3075925926,2008-06-03,07:22:56
39.98485,116.352828,0,256,39602.3076157407,2008-06-03,07:22:58
39.984868,116.352844,0,257,39602.3076388889,2008-06-03,07:23:00
39.984875,116.35286,0,258,39602.307662037,2008-06-03,07:23:02
39.984884,116.352884,0,259,39602.3076851852,2008-06-03,07:23:04
39.984888,116.35291,0,260,39602.3077083333,2008-06-03,07:23:06
39.984895,116.352921,0,261,39602.3077314815,2008-06-03,07:23:08
39.984898,116.352924,0,261,39602.3077546296,2008-06-03,07:23:10
39.984897,116.352916,0,262,39602.3077777778,2008-06-03,07:23:12
39.9849,116.352912,0,262,39602.3078009259,2008-06-03,07:23:14
39.984903,116.35291,0,263,39602.3078240741,2008-06-03,07:23:16
39.984904,116.352908,0,263,39602.3078472222,2008-06-03,07:23:18
39.984904,116.352905,0,263,39602.3078703704,2008-06-03,07:23:20
39.984903,116.352902,0,263,39602.3078935185,2008-06-03,07:23:22
39.984903,116.352899,0,263,39602.3079166667,2008-06-03,07:23:24
39.984904,116.352894,0,263,39602.3079398148,2008-06-03,07:23:26
39.984904,116.352888,0,263,39602.307962963,2008-06-03,07:23:28
39.984905,116.352884,0,263,39602.3079861111,2008-06-03,07:23:30
39.984905,116.352877,0,263,39602.3080092593,2008-06-03,07:23:32
39.984906,116.352874,0,263,39602.3080324074,2008-06-03,07:23:34
39.984906,116.352875,0,263,39602.3080555556,2008-06-03,07:23:36
39.984906,116.352876,0,263,39602.3080787037,2008-06-03,07:23:38
39.984906,116.352877,0,263,39602.3081018519,2008-06-03,07:23:40
39.984905,116.352878,0,263,39602.308125,2008-06-03,07:23:42
39.984905,116.352878,0,263,39602.3081481481,2008-06-03,07:23:44
39.984904,116.352879,0,263,39602.3081712963,2008-06-03,07:23:46
39.984894,116.352873,0,264,39602.3081944444,2008-06-03,07:23:48
39.984892,116.352867,0,264,39602.3082175926,2008-06-03,07:23:50
39.984894,116.352868,0,264,39602.3082407407,2008-06-03,07:23:52
39.984886,116.35286,0,265,39602.3082638889,2008-06-03,07:23:54
39.984886,116.35286,0,265,39602.308287037,2008-06-03,07:23:56
39.984886,116.35286,0,265,39602.3083101852,2008-06-03,07:23:58
39.984886,116.35286,0,264,39602.3083333333,2008-06-03,07:24:00
39.984885,116.352859,0,264,39602.3083564815,2008-06-03,07:24:02
39.984885,116.352857,0,264,39602.3083796296,2008-06-03,07:24:04
39.984885,116.352855,0,264,39602.3084027778,2008-06-03,07:24:06
39.984885,116.352856,0,264,39602.3084259259,2008-06-03,07:24:08
39.984884,116.352858,0,264,39602.3084490741,2008-06-03,07:24:10
39.984884,116.352857,0,264,39602.3084722222,2008-06-03,07:24:12
39.984884,116.352853,0,264,39602.3084953704,2008-06-03,07:24:14
39.984885,116.352848,0,264,39602.3085185185,2008-06-03,07:24:16
39.984885,116.352841,0,264,39602.3085416667,2008-06-03,07:24:18
39.984886,116.352835,0,264,39602.3085648148,2008-06-03,07:24:20
39.984887,116.352829,0,264,39602.308587963,2008-06-03,07:24:22
39.984887,116.352822,0,264,39602.3086111111,2008-06-03,07:24:24
39.984884,116.352795,0,263,39602.3086342593,2008-06-03,07:24:26
39.984869,116.352756,0,263,39602.3086574074,2008-06-03,07:24:28
39.984869,116.352712,0,263,39602.3086805556,2008-06-03,07:24:30
39.984869,116.352711,0,263,39602.3087037037,2008-06-03,07:24:32
39.98487,116.352707,0,263,39602.3087268519,2008-06-03,07:24:34
39.98487,116.352703,0,263,39602.30875,2008-06-03,07:24:36
39.984871,116.352699,0,264,39602.3087731482,2008-06-03,07:24:38
39.984871,116.352697,0,264,39602.3087962963,2008-06-03,07:24:40
39.98487,116.352697,0,264,39602.3088194444,2008-06-03,07:24:42
39.98487,116.352694,0,264,39602.3088425926,2008-06-03,07:24:44
39.984871,116.352689,0,264,39602.3088657407,2008-06-03,07:24:46
39.984871,116.352685,0,264,39602.3088888889,2008-06-03,07:24:48
39.984872,116.352683,0,264,39602.308912037,2008-06-03,07:24:50
39.984872,116.352679,0,264,39602.3089351852,2008-06-03,07:24:52
39.984873,116.352676,0,264,39602.3089583333,2008-06-03,07:24:54
39.984873,116.352676,0,264,39602.3089814815,2008-06-03,07:24:56
39.984873,116.352678,0,264,39602.3090046296,2008-06-03,07:24:58
39.984872,116.352682,0,264,39602.3090277778,2008-06-03,07:25:00
39.984872,116.352685,0,264,39602.3090509259,2008-06-03,07:25:02
39.984871,116.352686,0,264,39602.3090740741,2008-06-03,07:25:04
39.984871,116.352685,0,264,39602.3090972222,2008-06-03,07:25:06
39.984871,116.352682,0,264,39602.3091203704,2008-06-03,07:25:08
39.984871,116.352679,0,264,39602.3091435185,2008-06-03,07:25:10
39.98487,116.352676,0,264,39602.3091666667,2008-06-03,07:25:12
39.98487,116.352675,0,264,39602.3091898148,2008-06-03,07:25:14
39.98487,116.352676,0,264,39602.309212963,2008-06-03,07:25:16
39.984869,116.352678,0,264,39602.3092361111,2008-06-03,07:25:18
39.984869,116.352682,0,264,39602.3092592593,2008-06-03,07:25:20
39.984869,116.352686,0,264,39602.3092824074,2008-06-03,07:25:22
39.984869,116.352686,0,264,39602.3093055556,2008-06-03,07:25:24
39.984869,116.352683,0,264,39602.3093287037,2008-06-03,07:25:26
39.98487,116.352678,0,264,39602.3093518519,2008-06-03,07:25:28
39.98487,116.352673,0,264,39602.309375,2008-06-03,07:25:30
39.98487,116.352667,0,264,39602.3093981481,2008-06-03,07:25:32
39.984869,116.352666,0,264,39602.3094212963,2008-06-03,07:25:34
39.984869,116.352669,0,264,39602.3094444444,2008-06-03,07:25:36
39.984869,116.352669,0,264,39602.3094675926,2008-06-03,07:25:38
39.984869,116.352669,0,264,39602.3094907407,2008-06-03,07:25:40
39.98487,116.352668,0,264,39602.3095138889,2008-06-03,07:25:42
39.98487,116.352669,0,264,39602.309537037,2008-06-03,07:25:44
39.984869,116.352674,0,264,39602.3095601852,2008-06-03,07:25:46
39.98487,116.352677,0,264,39602.3095833333,2008-06-03,07:25:48
39.98487,116.352676,0,264,39602.3096064815,2008-06-03,07:25:50
39.98487,116.352675,0,264,39602.3096296296,2008-06-03,07:25:52
39.98487,116.352675,0,265,39602.3096527778,2008-06-03,07:25:54
39.984871,116.352674,0,265,39602.3096759259,2008-06-03,07:25:56
39.984872,116.352671,0,265,39602.3096990741,2008-06-03,07:25:58
39.984872,116.352669,0,265,39602.3097222222,2008-06-03,07:26:00
39.984873,116.352665,0,265,39602.3097453704,2008-06-03,07:26:02
39.984874,116.352664,0,265,39602.3097685185,2008-06-03,07:26:04
39.984874,116.352665,0,265,39602.3097916667,2008-06-03,07:26:06
39.984874,116.352668,0,265,39602.3098148148,2008-06-03,07:26:08
39.984874,116.352668,0,265,39602.309837963,2008-06-03,07:26:10
39.984875,116.352667,0,265,39602.3098611111,2008-06-03,07:26:12
39.984876,116.352665,0,265,39602.3098842593,2008-06-03,07:26:14
39.984877,116.352661,0,265,39602.3099074074,2008-06-03,07:26:16
39.984878,116.352655,0,265,39602.3099305556,2008-06-03,07:26:18
39.984879,116.352649,0,265,39602.3099537037,2008-06-03,07:26:20
39.984879,116.352645,0,265,39602.3099768519,2008-06-03,07:26:22
39.984879,116.352644,0,265,39602.31,2008-06-03,07:26:24
39.984879,116.35264,0,265,39602.3100231481,2008-06-03,07:26:26
39.984879,116.352637,0,265,39602.3100462963,2008-06-03,07:26:28
39.984879,116.352637,0,265,39602.3100694444,2008-06-03,07:26:30
39.984879,116.352636,0,265,39602.3100925926,2008-06-03,07:26:32
39.984879,116.352634,0,264,39602.3101157407,2008-06-03,07:26:34
39.984879,116.352635,0,264,39602.3101388889,2008-06-03,07:26:36
39.984878,116.352636,0,264,39602.310162037,2008-06-03,07:26:38
39.984877,116.352638,0,264,39602.3101851852,2008-06-03,07:26:40
39.984876,116.352642,0,264,39602.3102083333,2008-06-03,07:26:42
39.984876,116.352643,0,264,39602.3102314815,2008-06-03,07:26:44
39.984876,116.352645,0,264,39602.3102546296,2008-06-03,07:26:46
39.984875,116.352647,0,264,39602.3102777778,2008-06-03,07:26:48
39.984874,116.352652,0,264,39602.3103009259,2008-06-03,07:26:50
39.984874,116.352656,0,264,39602.3103240741,2008-06-03,07:26:52
39.984873,116.35266,0,264,39602.3103472222,2008-06-03,07:26:54
39.984873,116.352662,0,264,39602.3103703704,2008-06-03,07:26:56
39.984873,116.352666,0,264,39602.3103935185,2008-06-03,07:26:58
39.984872,116.352666,0,264,39602.3104166667,2008-06-03,07:27:00
39.984872,116.352662,0,264,39602.3104398148,2008-06-03,07:27:02
39.984872,116.35266,0,264,39602.310462963,2008-06-03,07:27:04
39.984872,116.352661,0,264,39602.3104861111,2008-06-03,07:27:06
39.984872,116.35266,0,264,39602.3105092593,2008-06-03,07:27:08
39.984872,116.35266,0,264,39602.3105324074,2008-06-03,07:27:10
39.984872,116.352658,0,264,39602.3105555556,2008-06-03,07:27:12
39.984872,116.35266,0,264,39602.3105787037,2008-06-03,07:27:14
39.984871,116.352662,0,264,39602.3106018519,2008-06-03,07:27:16
39.984871,116.352662,0,264,39602.310625,2008-06-03,07:27:18
39.984871,116.352658,0,264,39602.3106481481,2008-06-03,07:27:20
39.984872,116.352653,0,264,39602.3106712963,2008-06-03,07:27:22
39.984872,116.352648,0,265,39602.3106944444,2008-06-03,07:27:24
39.984872,116.352643,0,265,39602.3107175926,2008-06-03,07:27:26
39.984873,116.35264,0,265,39602.3107407407,2008-06-03,07:27:28
39.984873,116.352636,0,265,39602.3107638889,2008-06-03,07:27:30
39.984874,116.352632,0,265,39602.310787037,2008-06-03,07:27:32
39.984874,116.352629,0,265,39602.3108101852,2008-06-03,07:27:34
39.984874,116.352627,0,265,39602.3108333333,2008-06-03,07:27:36
39.984875,116.352623,0,265,39602.3108564815,2008-06-03,07:27:38
39.984875,116.35262,0,265,39602.3108796296,2008-06-03,07:27:40
39.984876,116.352619,0,265,39602.3109027778,2008-06-03,07:27:42
39.984876,116.352619,0,265,39602.3109259259,2008-06-03,07:27:44
39.984876,116.352616,0,265,39602.3109490741,2008-06-03,07:27:46
39.984876,116.352611,0,265,39602.3109722222,2008-06-03,07:27:48
39.984876,116.352607,0,265,39602.3109953704,2008-06-03,07:27:50
39.984876,116.352607,0,265,39602.3110185185,2008-06-03,07:27:52
39.984876,116.352606,0,265,39602.3110416667,2008-06-03,07:27:54
39.984876,116.352605,0,265,39602.3110648148,2008-06-03,07:27:56
39.984876,116.352604,0,265,39602.311087963,2008-06-03,07:27:58
39.984875,116.352603,0,265,39602.3111111111,2008-06-03,07:28:00
39.984875,116.3526,0,265,39602.3111342593,2008-06-03,07:28:02
39.984876,116.352595,0,265,39602.3111574074,2008-06-03,07:28:04
39.984872,116.352582,0,263,39602.3111805556,2008-06-03,07:28:06
39.984864,116.352584,0,261,39602.3112037037,2008-06-03,07:28:08
39.984858,116.35258,0,261,39602.3112268519,2008-06-03,07:28:10
39.984858,116.352577,0,261,39602.31125,2008-06-03,07:28:12
39.984858,116.352573,0,261,39602.3112731481,2008-06-03,07:28:14
39.984859,116.352567,0,261,39602.3112962963,2008-06-03,07:28:16
39.984866,116.352561,0,261,39602.3113194444,2008-06-03,07:28:18
39.984882,116.35256,0,261,39602.3113425926,2008-06-03,07:28:20
39.984898,116.352569,0,261,39602.3113657407,2008-06-03,07:28:22
39.98492,116.352582,0,261,39602.3113888889,2008-06-03,07:28:24
39.98492,116.352583,0,261,39602.311412037,2008-06-03,07:28:26
39.984919,116.352588,0,261,39602.3114351852,2008-06-03,07:28:28
39.984919,116.352591,0,261,39602.3114583333,2008-06-03,07:28:30
39.984919,116.352589,0,261,39602.3114814815,2008-06-03,07:28:32
39.984919,116.352589,0,261,39602.3115046296,2008-06-03,07:28:34
39.984919,116.352589,0,261,39602.3115277778,2008-06-03,07:28:36
39.98492,116.35259,0,261,39602.3115509259,2008-06-03,07:28:38
39.98492,116.352592,0,261,39602.3115740741,2008-06-03,07:28:40
39.984919,116.352597,0,261,39602.3115972222,2008-06-03,07:28:42
39.984925,116.352605,0,261,39602.3116203704,2008-06-03,07:28:44
39.98494,116.35262,0,260,39602.3116435185,2008-06-03,07:28:46
39.984947,116.352625,0,260,39602.3116666667,2008-06-03,07:28:48
39.984947,116.352629,0,260,39602.3116898148,2008-06-03,07:28:50
39.984953,116.352645,0,259,39602.311712963,2008-06-03,07:28:52
39.984972,116.352661,0,259,39602.3117361111,2008-06-03,07:28:54
39.984996,116.352672,0,260,39602.3117592593,2008-06-03,07:28:56
39.985011,116.352682,0,261,39602.3117824074,2008-06-03,07:28:58
39.985026,116.352691,0,261,39602.3118055556,2008-06-03,07:29:00
39.985034,116.352694,0,261,39602.3118287037,2008-06-03,07:29:02
39.985036,116.3527,0,261,39602.3118518519,2008-06-03,07:29:04
39.985043,116.352696,0,260,39602.311875,2008-06-03,07:29:06
39.98505,116.352692,0,259,39602.3118981481,2008-06-03,07:29:08
39.98505,116.352693,0,260,39602.3119212963,2008-06-03,07:29:10
39.985051,116.352692,0,259,39602.3119444444,2008-06-03,07:29:12
39.985051,116.352691,0,259,39602.3119675926,2008-06-03,07:29:14
39.985052,116.352691,0,259,39602.3119907407,2008-06-03,07:29:16
39.985052,116.352693,0,259,39602.3120138889,2008-06-03,07:29:18
39.985052,116.352696,0,259,39602.312037037,2008-06-03,07:29:20
39.985052,116.352694,0,259,39602.3120601852,2008-06-03,07:29:22
39.985049,116.35268,0,259,39602.3120833333,2008-06-03,07:29:24
39.985032,116.352657,0,260,39602.3121064815,2008-06-03,07:29:26
39.985033,116.352631,0,260,39602.3121296296,2008-06-03,07:29:28
39.985034,116.352627,0,260,39602.3121527778,2008-06-03,07:29:30
39.985034,116.352623,0,260,39602.3121759259,2008-06-03,07:29:32
39.985035,116.352618,0,260,39602.3121990741,2008-06-03,07:29:34
39.985035,116.352618,0,260,39602.3122222222,2008-06-03,07:29:36
39.985034,116.352623,0,260,39602.3122453704,2008-06-03,07:29:38
39.985034,116.352626,0,260,39602.3122685185,2008-06-03,07:29:40
39.985035,116.352622,0,260,39602.3122916667,2008-06-03,07:29:42
39.985035,116.352592,0,261,39602.3123148148,2008-06-03,07:29:44
39.985025,116.35257,0,262,39602.312337963,2008-06-03,07:29:46
39.985014,116.352561,0,263,39602.3123611111,2008-06-03,07:29:48
39.985003,116.35257,0,263,39602.3123842593,2008-06-03,07:29:50
39.984995,116.35258,0,263,39602.3124074074,2008-06-03,07:29:52
39.984995,116.35258,0,263,39602.3124305556,2008-06-03,07:29:54
39.984995,116.352581,0,263,39602.3124537037,2008-06-03,07:29:56
39.984995,116.352581,0,263,39602.3124768519,2008-06-03,07:29:58
39.984995,116.352581,0,263,39602.3125,2008-06-03,07:30:00
39.984995,116.352584,0,262,39602.3125231481,2008-06-03,07:30:02
39.984995,116.352587,0,262,39602.3125462963,2008-06-03,07:30:04
39.984995,116.352588,0,262,39602.3125694444,2008-06-03,07:30:06
39.984995,116.352588,0,262,39602.3125925926,2008-06-03,07:30:08
39.984994,116.352588,0,262,39602.3126157407,2008-06-03,07:30:10
39.984994,116.35259,0,262,39602.3126388889,2008-06-03,07:30:12
39.984993,116.352594,0,262,39602.312662037,2008-06-03,07:30:14
39.984993,116.352599,0,262,39602.3126851852,2008-06-03,07:30:16
39.984992,116.352604,0,262,39602.3127083333,2008-06-03,07:30:18
39.984991,116.352609,0,262,39602.3127314815,2008-06-03,07:30:20
39.98499,116.352614,0,262,39602.3127546296,2008-06-03,07:30:22
39.98499,116.352617,0,262,39602.3127777778,2008-06-03,07:30:24
39.98499,116.352621,0,262,39602.3128009259,2008-06-03,07:30:26
39.98499,116.352623,0,261,39602.3128240741,2008-06-03,07:30:28
39.98499,116.352623,0,261,39602.3128472222,2008-06-03,07:30:30
39.98499,116.352622,0,261,39602.3128703704,2008-06-03,07:30:32
39.984991,116.35262,0,261,39602.3128935185,2008-06-03,07:30:34
39.984991,116.352617,0,261,39602.3129166667,2008-06-03,07:30:36
39.984991,116.352614,0,261,39602.3129398148,2008-06-03,07:30:38
39.984991,116.352614,0,261,39602.312962963,2008-06-03,07:30:40
39.984991,116.352617,0,261,39602.3129861111,2008-06-03,07:30:42
39.984991,116.352618,0,261,39602.3130092593,2008-06-03,07:30:44
39.98499,116.352609,0,260,39602.3130324074,2008-06-03,07:30:46
39.984987,116.352603,0,257,39602.3130555556,2008-06-03,07:30:48
39.984986,116.352593,0,254,39602.3130787037,2008-06-03,07:30:50
39.984987,116.35259,0,254,39602.3131018518,2008-06-03,07:30:52
39.984988,116.352587,0,253,39602.313125,2008-06-03,07:30:54
39.984989,116.352585,0,253,39602.3131481481,2008-06-03,07:30:56
39.984989,116.352585,0,253,39602.3131712963,2008-06-03,07:30:58
39.984989,116.352586,0,253,39602.3131944444,2008-06-03,07:31:00
39.984989,116.352588,0,253,39602.3132175926,2008-06-03,07:31:02
39.98499,116.35259,0,253,39602.3132407407,2008-06-03,07:31:04
39.98499,116.35259,0,253,39602.3132638889,2008-06-03,07:31:06
39.98499,116.352593,0,253,39602.313287037,2008-06-03,07:31:08
39.98499,116.352598,0,253,39602.3133101852,2008-06-03,07:31:10
39.98499,116.352601,0,252,39602.3133333333,2008-06-03,07:31:12
39.98499,116.352605,0,252,39602.3133564815,2008-06-03,07:31:14
39.984987,116.352619,0,250,39602.3133796296,2008-06-03,07:31:16
39.984991,116.352636,0,248,39602.3134027778,2008-06-03,07:31:18
39.985004,116.352642,0,247,39602.3134259259,2008-06-03,07:31:20
39.985013,116.352651,0,245,39602.3134490741,2008-06-03,07:31:22
39.985014,116.352651,0,245,39602.3134722222,2008-06-03,07:31:24
39.985014,116.352655,0,245,39602.3134953704,2008-06-03,07:31:26
39.985014,116.352659,0,245,39602.3135185185,2008-06-03,07:31:28
39.985013,116.352661,0,245,39602.3135416667,2008-06-03,07:31:30
39.985014,116.35266,0,245,39602.3135648148,2008-06-03,07:31:32
39.985014,116.352658,0,245,39602.313587963,2008-06-03,07:31:34
39.985014,116.352658,0,245,39602.3136111111,2008-06-03,07:31:36
39.985014,116.352659,0,244,39602.3136342593,2008-06-03,07:31:38
39.985013,116.352661,0,244,39602.3136574074,2008-06-03,07:31:40
39.985013,116.352661,0,244,39602.3136805556,2008-06-03,07:31:42
39.985014,116.35266,0,244,39602.3137037037,2008-06-03,07:31:44
39.985014,116.352661,0,244,39602.3137268518,2008-06-03,07:31:46
39.985014,116.352663,0,244,39602.31375,2008-06-03,07:31:48
39.985014,116.352665,0,244,39602.3137731481,2008-06-03,07:31:50
39.985014,116.352664,0,243,39602.3137962963,2008-06-03,07:31:52
39.985015,116.352661,0,243,39602.3138194444,2008-06-03,07:31:54
39.985016,116.352659,0,243,39602.3138425926,2008-06-03,07:31:56
39.985016,116.352658,0,243,39602.3138657407,2008-06-03,07:31:58
39.985017,116.352654,0,243,39602.3138888889,2008-06-03,07:32:00
39.985018,116.352648,0,243,39602.313912037,2008-06-03,07:32:02
39.985018,116.352642,0,243,39602.3139351852,2008-06-03,07:32:04
39.985019,116.352636,0,243,39602.3139583333,2008-06-03,07:32:06
39.985019,116.352634,0,242,39602.3139814815,2008-06-03,07:32:08
39.985019,116.352636,0,242,39602.3140046296,2008-06-03,07:32:10
39.985018,116.352639,0,242,39602.3140277778,2008-06-03,07:32:12
39.985018,116.352644,0,242,39602.3140509259,2008-06-03,07:32:14
39.985018,116.352645,0,242,39602.3140740741,2008-06-03,07:32:16
39.985019,116.352642,0,242,39602.3140972222,2008-06-03,07:32:18
39.985019,116.352639,0,242,39602.3141203704,2008-06-03,07:32:20
39.985019,116.35264,0,242,39602.3141435185,2008-06-03,07:32:22
39.98502,116.352641,0,242,39602.3141666667,2008-06-03,07:32:24
39.985021,116.352639,0,242,39602.3141898148,2008-06-03,07:32:26
39.985021,116.352636,0,242,39602.314212963,2008-06-03,07:32:28
39.985021,116.352636,0,242,39602.3142361111,2008-06-03,07:32:30
39.985022,116.352637,0,242,39602.3142592593,2008-06-03,07:32:32
39.985023,116.352638,0,242,39602.3142824074,2008-06-03,07:32:34
39.985023,116.35264,0,241,39602.3143055556,2008-06-03,07:32:36
39.985024,116.352643,0,241,39602.3143287037,2008-06-03,07:32:38
39.985024,116.352644,0,241,39602.3143518518,2008-06-03,07:32:40
39.985024,116.352644,0,241,39602.314375,2008-06-03,07:32:42
39.985024,116.352646,0,241,39602.3143981481,2008-06-03,07:32:44
39.985023,116.352649,0,241,39602.3144212963,2008-06-03,07:32:46
39.985023,116.352648,0,241,39602.3144444444,2008-06-03,07:32:48
39.985024,116.352644,0,241,39602.3144675926,2008-06-03,07:32:50
39.985024,116.352639,0,241,39602.3144907407,2008-06-03,07:32:52
39.985024,116.352634,0,241,39602.3145138889,2008-06-03,07:32:54
39.985024,116.352632,0,241,39602.314537037,2008-06-03,07:32:56
39.985024,116.352629,0,240,39602.3145601852,2008-06-03,07:32:58
39.985024,116.352624,0,240,39602.3145833333,2008-06-03,07:33:00
39.985024,116.352619,0,240,39602.3146064815,2008-06-03,07:33:02
39.985024,116.352616,0,240,39602.3146296296,2008-06-03,07:33:04
39.985024,116.352613,0,240,39602.3146527778,2008-06-03,07:33:06
39.985023,116.352612,0,240,39602.3146759259,2008-06-03,07:33:08
39.985022,116.352614,0,240,39602.3146990741,2008-06-03,07:33:10
39.985022,116.352618,0,240,39602.3147222222,2008-06-03,07:33:12
39.985022,116.352622,0,240,39602.3147453704,2008-06-03,07:33:14
39.985021,116.352625,0,240,39602.3147685185,2008-06-03,07:33:16
39.985021,116.352631,0,240,39602.3147916667,2008-06-03,07:33:18
39.985021,116.352628,0,240,39602.3148148148,2008-06-03,07:33:20
39.985023,116.352627,0,240,39602.314837963,2008-06-03,07:33:22
39.985023,116.352622,0,240,39602.3148611111,2008-06-03,07:33:24
39.985027,116.352613,0,239,39602.3148842593,2008-06-03,07:33:26
39.985021,116.352603,0,238,39602.3149074074,2008-06-03,07:33:28
39.985021,116.352603,0,238,39602.3149305556,2008-06-03,07:33:30
39.985021,116.352602,0,238,39602.3149537037,2008-06-03,07:33:32
39.985024,116.352591,0,238,39602.3149768518,2008-06-03,07:33:34
39.985026,116.35258,0,238,39602.315,2008-06-03,07:33:36
39.985033,116.352573,0,238,39602.3150231481,2008-06-03,07:33:38
39.985033,116.35257,0,238,39602.3150462963,2008-06-03,07:33:40
39.985034,116.352571,0,238,39602.3150694444,2008-06-03,07:33:42
39.985034,116.352575,0,238,39602.3150925926,2008-06-03,07:33:44
39.985034,116.35258,0,238,39602.3151157407,2008-06-03,07:33:46
39.985033,116.352583,0,238,39602.3151388889,2008-06-03,07:33:48
39.985033,116.352583,0,238,39602.315162037,2008-06-03,07:33:50
39.985033,116.352584,0,238,39602.3151851852,2008-06-03,07:33:52
39.985033,116.352587,0,238,39602.3152083333,2008-06-03,07:33:54
39.985033,116.352592,0,237,39602.3152314815,2008-06-03,07:33:56
39.985033,116.352596,0,237,39602.3152546296,2008-06-03,07:33:58
39.985033,116.352603,0,237,39602.3152777778,2008-06-03,07:34:00
39.985032,116.352609,0,237,39602.3153009259,2008-06-03,07:34:02
39.985032,116.352612,0,237,39602.3153240741,2008-06-03,07:34:04
39.985032,116.352613,0,237,39602.3153472222,2008-06-03,07:34:06
39.985033,116.352613,0,237,39602.3153703704,2008-06-03,07:34:08
39.985032,116.352617,0,237,39602.3153935185,2008-06-03,07:34:10
39.985032,116.35262,0,236,39602.3154166667,2008-06-03,07:34:12
39.985033,116.352618,0,236,39602.3154398148,2008-06-03,07:34:14
39.985033,116.352618,0,236,39602.315462963,2008-06-03,07:34:16
39.985033,116.352618,0,236,39602.3154861111,2008-06-03,07:34:18
39.985034,116.352619,0,236,39602.3155092593,2008-06-03,07:34:20
39.985034,116.35262,0,236,39602.3155324074,2008-06-03,07:34:22
39.985033,116.35262,0,236,39602.3155555556,2008-06-03,07:34:24
39.985033,116.352624,0,236,39602.3155787037,2008-06-03,07:34:26
39.985028,116.35263,0,235,39602.3156018518,2008-06-03,07:34:28
39.985022,116.352638,0,230,39602.315625,2008-06-03,07:34:30
39.985012,116.352646,0,227,39602.3156481481,2008-06-03,07:34:32
39.985008,116.352653,0,225,39602.3156712963,2008-06-03,07:34:34
39.985001,116.352652,0,224,39602.3156944444,2008-06-03,07:34:36
39.985,116.352653,0,224,39602.3157175926,2008-06-03,07:34:38
39.985,116.352655,0,224,39602.3157407407,2008-06-03,07:34:40
39.984999,116.352657,0,224,39602.3157638889,2008-06-03,07:34:42
39.984999,116.352657,0,224,39602.315787037,2008-06-03,07:34:44
39.984998,116.352658,0,224,39602.3158101852,2008-06-03,07:34:46
39.984998,116.35266,0,223,39602.3158333333,2008-06-03,07:34:48
39.984997,116.352661,0,223,39602.3158564815,2008-06-03,07:34:50
39.984997,116.352659,0,223,39602.3158796296,2008-06-03,07:34:52
39.984997,116.352655,0,223,39602.3159027778,2008-06-03,07:34:54
39.984997,116.352655,0,223,39602.3159259259,2008-06-03,07:34:56
39.984997,116.352657,0,223,39602.3159490741,2008-06-03,07:34:58
39.984997,116.352655,0,223,39602.3159722222,2008-06-03,07:35:00
39.984997,116.352654,0,223,39602.3159953704,2008-06-03,07:35:02
39.984998,116.352654,0,223,39602.3160185185,2008-06-03,07:35:04
39.984998,116.352659,0,223,39602.3160416667,2008-06-03,07:35:06
39.985002,116.352672,0,221,39602.3160648148,2008-06-03,07:35:08
39.985009,116.35267,0,220,39602.316087963,2008-06-03,07:35:10
39.985014,116.352667,0,219,39602.3161111111,2008-06-03,07:35:12
39.985016,116.352667,0,219,39602.3161342593,2008-06-03,07:35:14
39.985016,116.352669,0,219,39602.3161574074,2008-06-03,07:35:16
39.985016,116.352667,0,219,39602.3161805556,2008-06-03,07:35:18
39.985016,116.352664,0,219,39602.3162037037,2008-06-03,07:35:20
39.985017,116.352661,0,220,39602.3162268519,2008-06-03,07:35:22
39.985017,116.352657,0,220,39602.31625,2008-06-03,07:35:24
39.985017,116.352656,0,220,39602.3162731482,2008-06-03,07:35:26
39.985017,116.352653,0,220,39602.3162962963,2008-06-03,07:35:28
39.985017,116.352652,0,220,39602.3163194444,2008-06-03,07:35:30
39.985016,116.35265,0,220,39602.3163425926,2008-06-03,07:35:32
39.985016,116.352649,0,220,39602.3163657407,2008-06-03,07:35:34
39.985016,116.352648,0,220,39602.3163888889,2008-06-03,07:35:36
39.985015,116.352649,0,220,39602.316412037,2008-06-03,07:35:38
39.985015,116.352651,0,220,39602.3164351852,2008-06-03,07:35:40
39.985015,116.352654,0,220,39602.3164583333,2008-06-03,07:35:42
39.985015,116.352653,0,220,39602.3164814815,2008-06-03,07:35:44
39.985015,116.352652,0,220,39602.3165046296,2008-06-03,07:35:46
39.985015,116.352652,0,220,39602.3165277778,2008-06-03,07:35:48
39.985015,116.352656,0,220,39602.3165509259,2008-06-03,07:35:50
39.985014,116.352662,0,220,39602.3165740741,2008-06-03,07:35:52
39.985014,116.352667,0,220,39602.3165972222,2008-06-03,07:35:54
39.985013,116.352668,0,220,39602.3166203704,2008-06-03,07:35:56
39.985013,116.352666,0,220,39602.3166435185,2008-06-03,07:35:58
39.985013,116.352665,0,220,39602.3166666667,2008-06-03,07:36:00
39.985013,116.352665,0,220,39602.3166898148,2008-06-03,07:36:02
39.985013,116.352663,0,220,39602.316712963,2008-06-03,07:36:04
39.985013,116.352662,0,220,39602.3167361111,2008-06-03,07:36:06
39.985013,116.352662,0,220,39602.3167592593,2008-06-03,07:36:08
39.985013,116.352662,0,220,39602.3167824074,2008-06-03,07:36:10
39.985013,116.352664,0,220,39602.3168055556,2008-06-03,07:36:12
39.985012,116.352669,0,220,39602.3168287037,2008-06-03,07:36:14
39.985008,116.352679,0,220,39602.3168518519,2008-06-03,07:36:16
39.985005,116.352698,0,220,39602.316875,2008-06-03,07:36:18
39.985004,116.352711,0,219,39602.3168981481,2008-06-03,07:36:20
39.985009,116.35273,0,219,39602.3169212963,2008-06-03,07:36:22
39.985013,116.352748,0,220,39602.3169444444,2008-06-03,07:36:24
39.985018,116.352755,0,219,39602.3169675926,2008-06-03,07:36:26
39.985028,116.352759,0,218,39602.3169907407,2008-06-03,07:36:28
39.985028,116.352762,0,218,39602.3170138889,2008-06-03,07:36:30
39.985027,116.352767,0,218,39602.317037037,2008-06-03,07:36:32
39.985027,116.352773,0,218,39602.3170601852,2008-06-03,07:36:34
39.985026,116.352776,0,218,39602.3170833333,2008-06-03,07:36:36
39.985026,116.352779,0,218,39602.3171064815,2008-06-03,07:36:38
39.985026,116.352782,0,218,39602.3171296296,2008-06-03,07:36:40
39.985027,116.352784,0,218,39602.3171527778,2008-06-03,07:36:42
39.985027,116.352786,0,218,39602.3171759259,2008-06-03,07:36:44
39.985028,116.352783,0,218,39602.3171990741,2008-06-03,07:36:46
39.985029,116.35278,0,217,39602.3172222222,2008-06-03,07:36:48
39.985029,116.352776,0,217,39602.3172453704,2008-06-03,07:36:50
39.98503,116.352775,0,217,39602.3172685185,2008-06-03,07:36:52
39.98503,116.352778,0,217,39602.3172916667,2008-06-03,07:36:54
39.98503,116.35278,0,217,39602.3173148148,2008-06-03,07:36:56
39.98503,116.352779,0,218,39602.317337963,2008-06-03,07:36:58
39.98503,116.352773,0,218,39602.3173611111,2008-06-03,07:37:00
39.985031,116.352767,0,218,39602.3173842593,2008-06-03,07:37:02
39.985044,116.35276,0,218,39602.3174074074,2008-06-03,07:37:04
39.985052,116.352755,0,220,39602.3174305556,2008-06-03,07:37:06
39.985053,116.352752,0,220,39602.3174537037,2008-06-03,07:37:08
39.985052,116.352753,0,220,39602.3174768519,2008-06-03,07:37:10
39.985052,116.352755,0,220,39602.3175,2008-06-03,07:37:12
39.985052,116.352756,0,220,39602.3175231481,2008-06-03,07:37:14
39.985052,116.352753,0,220,39602.3175462963,2008-06-03,07:37:16
39.985052,116.352752,0,220,39602.3175694444,2008-06-03,07:37:18
39.985052,116.352753,0,220,39602.3175925926,2008-06-03,07:37:20
39.985052,116.352752,0,220,39602.3176157407,2008-06-03,07:37:22
39.985053,116.352747,0,221,39602.3176388889,2008-06-03,07:37:24
39.985053,116.352743,0,221,39602.317662037,2008-06-03,07:37:26
39.985054,116.352738,0,221,39602.3176851852,2008-06-03,07:37:28
39.98504,116.3527,0,225,39602.3177083333,2008-06-03,07:37:30
39.985035,116.35268,0,228,39602.3177314815,2008-06-03,07:37:32
39.985052,116.35267,0,232,39602.3177546296,2008-06-03,07:37:34
39.985054,116.352656,0,236,39602.3177777778,2008-06-03,07:37:36
39.985073,116.352659,0,238,39602.3178009259,2008-06-03,07:37:38
39.985072,116.35269,0,239,39602.3178240741,2008-06-03,07:37:40
39.98507,116.352717,0,239,39602.3178472222,2008-06-03,07:37:42
39.985067,116.352745,0,239,39602.3178703704,2008-06-03,07:37:44
39.985051,116.352771,0,238,39602.3178935185,2008-06-03,07:37:46
39.985033,116.352795,0,238,39602.3179166667,2008-06-03,07:37:48
39.985023,116.352811,0,237,39602.3179398148,2008-06-03,07:37:50
39.985015,116.352821,0,236,39602.317962963,2008-06-03,07:37:52
39.98501,116.352817,0,236,39602.3179861111,2008-06-03,07:37:54
39.98501,116.352817,0,236,39602.3180092593,2008-06-03,07:37:56
39.98501,116.352816,0,236,39602.3180324074,2008-06-03,07:37:58
39.98501,116.352815,0,235,39602.3180555556,2008-06-03,07:38:00
39.985009,116.352813,0,235,39602.3180787037,2008-06-03,07:38:02
39.985008,116.352814,0,235,39602.3181018519,2008-06-03,07:38:04
39.985008,116.352813,0,235,39602.318125,2008-06-03,07:38:06
39.985007,116.352807,0,235,39602.3181481481,2008-06-03,07:38:08
39.985007,116.352803,0,235,39602.3181712963,2008-06-03,07:38:10
39.985007,116.3528,0,235,39602.3181944444,2008-06-03,07:38:12
39.985007,116.352797,0,235,39602.3182175926,2008-06-03,07:38:14
39.985006,116.352794,0,235,39602.3182407407,2008-06-03,07:38:16
39.985006,116.352794,0,235,39602.3182638889,2008-06-03,07:38:18
39.985006,116.352792,0,235,39602.318287037,2008-06-03,07:38:20
39.985006,116.352786,0,235,39602.3183101852,2008-06-03,07:38:22
39.985006,116.352779,0,235,39602.3183333333,2008-06-03,07:38:24
39.985005,116.352777,0,236,39602.3183564815,2008-06-03,07:38:26
39.985005,116.352778,0,235,39602.3183796296,2008-06-03,07:38:28
39.985004,116.352777,0,235,39602.3184027778,2008-06-03,07:38:30
39.985004,116.352778,0,235,39602.3184259259,2008-06-03,07:38:32
39.985004,116.352781,0,235,39602.3184490741,2008-06-03,07:38:34
39.985004,116.352786,0,235,39602.3184722222,2008-06-03,07:38:36
39.985004,116.35279,0,235,39602.3184953704,2008-06-03,07:38:38
39.985003,116.352791,0,235,39602.3185185185,2008-06-03,07:38:40
39.985003,116.35279,0,235,39602.3185416667,2008-06-03,07:38:42
39.985003,116.352787,0,235,39602.3185648148,2008-06-03,07:38:44
39.985003,116.352783,0,235,39602.318587963,2008-06-03,07:38:46
39.985002,116.352781,0,234,39602.3186111111,2008-06-03,07:38:48
39.985002,116.352784,0,234,39602.3186342593,2008-06-03,07:38:50
39.985001,116.352787,0,234,39602.3186574074,2008-06-03,07:38:52
39.985001,116.352786,0,234,39602.3186805556,2008-06-03,07:38:54
39.985,116.352786,0,234,39602.3187037037,2008-06-03,07:38:56
39.984999,116.352786,0,234,39602.3187268519,2008-06-03,07:38:58
39.984998,116.352787,0,234,39602.31875,2008-06-03,07:39:00
39.984998,116.352787,0,234,39602.3187731481,2008-06-03,07:39:02
39.984997,116.352789,0,234,39602.3187962963,2008-06-03,07:39:04
39.984997,116.352789,0,234,39602.3188194444,2008-06-03,07:39:06
39.984998,116.352785,0,234,39602.3188425926,2008-06-03,07:39:08
39.984998,116.352783,0,234,39602.3188657407,2008-06-03,07:39:10
39.984998,116.352783,0,234,39602.3188888889,2008-06-03,07:39:12
39.984999,116.352784,0,234,39602.318912037,2008-06-03,07:39:14
39.984999,116.352787,0,234,39602.3189351852,2008-06-03,07:39:16
39.984998,116.352789,0,234,39602.3189583333,2008-06-03,07:39:18
39.984999,116.352787,0,234,39602.3189814815,2008-06-03,07:39:20
39.98501,116.352765,0,235,39602.3190046296,2008-06-03,07:39:22
39.985023,116.352743,0,236,39602.3190277778,2008-06-03,07:39:24
39.985031,116.352719,0,237,39602.3190509259,2008-06-03,07:39:26
39.985049,116.352721,0,238,39602.3190740741,2008-06-03,07:39:28
39.985049,116.352724,0,238,39602.3190972222,2008-06-03,07:39:30
39.985049,116.352725,0,238,39602.3191203704,2008-06-03,07:39:32
39.985048,116.352725,0,238,39602.3191435185,2008-06-03,07:39:34
39.985048,116.352723,0,238,39602.3191666667,2008-06-03,07:39:36
39.985048,116.352719,0,239,39602.3191898148,2008-06-03,07:39:38
39.985049,116.352714,0,239,39602.319212963,2008-06-03,07:39:40
39.985035,116.352685,0,239,39602.3192361111,2008-06-03,07:39:42
39.98504,116.352682,0,239,39602.3192592593,2008-06-03,07:39:44
39.985039,116.35268,0,239,39602.3192824074,2008-06-03,07:39:46
39.985039,116.352682,0,239,39602.3193055556,2008-06-03,07:39:48
39.985038,116.352686,0,239,39602.3193287037,2008-06-03,07:39:50
39.985038,116.352688,0,239,39602.3193518519,2008-06-03,07:39:52
39.984975,116.352612,0,239,39602.319375,2008-06-03,07:39:54
39.984952,116.352588,0,239,39602.3193981481,2008-06-03,07:39:56
39.984951,116.352587,0,239,39602.3194212963,2008-06-03,07:39:58
39.984951,116.352584,0,238,39602.3194444444,2008-06-03,07:40:00
39.984949,116.352581,0,238,39602.3194675926,2008-06-03,07:40:02
39.984948,116.352583,0,238,39602.3194907407,2008-06-03,07:40:04
39.984947,116.352585,0,238,39602.3195138889,2008-06-03,07:40:06
39.984946,116.352589,0,238,39602.319537037,2008-06-03,07:40:08
39.984945,116.352591,0,238,39602.3195601852,2008-06-03,07:40:10
39.984944,116.352592,0,238,39602.3195833333,2008-06-03,07:40:12
39.984944,116.352592,0,238,39602.3196064815,2008-06-03,07:40:14
39.984943,116.352592,0,238,39602.3196296296,2008-06-03,07:40:16
39.984943,116.352589,0,238,39602.3196527778,2008-06-03,07:40:18
39.984942,116.352587,0,238,39602.3196759259,2008-06-03,07:40:20
39.984941,116.352585,0,237,39602.3196990741,2008-06-03,07:40:22
39.98494,116.352586,0,237,39602.3197222222,2008-06-03,07:40:24
39.984939,116.352585,0,237,39602.3197453704,2008-06-03,07:40:26
39.984938,116.352585,0,237,39602.3197685185,2008-06-03,07:40:28
39.984938,116.352585,0,237,39602.3197916667,2008-06-03,07:40:30
39.984937,116.352586,0,237,39602.3198148148,2008-06-03,07:40:32
39.984937,116.352585,0,237,39602.319837963,2008-06-03,07:40:34
39.984937,116.352582,0,237,39602.3198611111,2008-06-03,07:40:36
39.984937,116.35258,0,237,39602.3198842593,2008-06-03,07:40:38
39.984936,116.352582,0,237,39602.3199074074,2008-06-03,07:40:40
39.984936,116.352587,0,237,39602.3199305556,2008-06-03,07:40:42
39.984935,116.352592,0,237,39602.3199537037,2008-06-03,07:40:44
39.984934,116.352594,0,237,39602.3199768519,2008-06-03,07:40:46
39.984934,116.352596,0,238,39602.32,2008-06-03,07:40:48
39.984934,116.352598,0,238,39602.3200231481,2008-06-03,07:40:50
39.984934,116.352599,0,238,39602.3200462963,2008-06-03,07:40:52
39.984934,116.352599,0,238,39602.3200694444,2008-06-03,07:40:54
39.984934,116.3526,0,238,39602.3200925926,2008-06-03,07:40:56
39.984934,116.352601,0,238,39602.3201157407,2008-06-03,07:40:58
39.984934,116.352604,0,238,39602.3201388889,2008-06-03,07:41:00
39.984933,116.352609,0,238,39602.320162037,2008-06-03,07:41:02
39.984933,116.352611,0,238,39602.3201851852,2008-06-03,07:41:04
39.984933,116.352609,0,238,39602.3202083333,2008-06-03,07:41:06
39.984933,116.35261,0,238,39602.3202314815,2008-06-03,07:41:08
39.984933,116.352612,0,238,39602.3202546296,2008-06-03,07:41:10
39.984933,116.352616,0,238,39602.3202777778,2008-06-03,07:41:12
39.984933,116.35262,0,238,39602.3203009259,2008-06-03,07:41:14
39.984932,116.352623,0,238,39602.3203240741,2008-06-03,07:41:16
39.984932,116.352626,0,238,39602.3203472222,2008-06-03,07:41:18
39.984931,116.352629,0,238,39602.3203703704,2008-06-03,07:41:20
39.984931,116.352631,0,238,39602.3203935185,2008-06-03,07:41:22
39.984931,116.352636,0,238,39602.3204166667,2008-06-03,07:41:24
39.984932,116.352651,0,237,39602.3204398148,2008-06-03,07:41:26
39.984941,116.352666,0,236,39602.320462963,2008-06-03,07:41:28
39.98496,116.352683,0,235,39602.3204861111,2008-06-03,07:41:30
39.98496,116.352689,0,235,39602.3205092593,2008-06-03,07:41:32
39.98496,116.35269,0,235,39602.3205324074,2008-06-03,07:41:34
39.98496,116.352691,0,235,39602.3205555556,2008-06-03,07:41:36
39.984961,116.352691,0,235,39602.3205787037,2008-06-03,07:41:38
39.984961,116.352691,0,235,39602.3206018518,2008-06-03,07:41:40
39.984961,116.352691,0,235,39602.320625,2008-06-03,07:41:42
39.984961,116.352696,0,235,39602.3206481481,2008-06-03,07:41:44
39.984961,116.352701,0,235,39602.3206712963,2008-06-03,07:41:46
39.984961,116.352704,0,235,39602.3206944444,2008-06-03,07:41:48
39.98496,116.352707,0,235,39602.3207175926,2008-06-03,07:41:50
39.98496,116.352706,0,235,39602.3207407407,2008-06-03,07:41:52
39.984961,116.352704,0,235,39602.3207638889,2008-06-03,07:41:54
39.98496,116.352703,0,235,39602.320787037,2008-06-03,07:41:56
39.98496,116.352703,0,235,39602.3208101852,2008-06-03,07:41:58
39.98496,116.352702,0,235,39602.3208333333,2008-06-03,07:42:00
39.984961,116.352701,0,235,39602.3208564815,2008-06-03,07:42:02
39.984961,116.352702,0,235,39602.3208796296,2008-06-03,07:42:04
39.984961,116.352704,0,235,39602.3209027778,2008-06-03,07:42:06
39.984961,116.352705,0,235,39602.3209259259,2008-06-03,07:42:08
39.984961,116.352708,0,235,39602.3209490741,2008-06-03,07:42:10
39.984961,116.352704,0,235,39602.3209722222,2008-06-03,07:42:12
39.984962,116.352698,0,235,39602.3209953704,2008-06-03,07:42:14
39.985356,116.351496,0,121,39602.3893171296,2008-06-03,09:20:37
39.985317,116.351474,0,149,39602.3893402778,2008-06-03,09:20:39
39.985299,116.351429,0,147,39602.3893634259,2008-06-03,09:20:41
39.985311,116.351395,0,145,39602.3893865741,2008-06-03,09:20:43
39.985305,116.351353,0,142,39602.3894097222,2008-06-03,09:20:45
39.985299,116.351322,0,135,39602.3894328704,2008-06-03,09:20:47
39.985305,116.351298,0,139,39602.3894560185,2008-06-03,09:20:49
39.985307,116.351258,0,138,39602.3894791667,2008-06-03,09:20:51
39.985309,116.351218,0,135,39602.3895023148,2008-06-03,09:20:53
39.985308,116.351195,0,137,39602.389525463,2008-06-03,09:20:55
39.985314,116.35115,0,137,39602.3895486111,2008-06-03,09:20:57
39.985324,116.351116,0,142,39602.3895717593,2008-06-03,09:20:59
39.985336,116.351089,0,146,39602.3895949074,2008-06-03,09:21:01
39.985338,116.351056,0,150,39602.3896180556,2008-06-03,09:21:03
39.98535,116.351028,0,154,39602.3896412037,2008-06-03,09:21:05
39.985356,116.350994,0,157,39602.3896643519,2008-06-03,09:21:07
39.985358,116.35097,0,165,39602.3896875,2008-06-03,09:21:09
39.985356,116.350948,0,165,39602.3897106481,2008-06-03,09:21:11
39.985339,116.350926,0,164,39602.3897337963,2008-06-03,09:21:13
39.985342,116.350864,0,166,39602.3897569444,2008-06-03,09:21:15
39.985356,116.350815,0,162,39602.3897800926,2008-06-03,09:21:17
39.985367,116.350778,0,163,39602.3898032407,2008-06-03,09:21:19
39.985385,116.350725,0,165,39602.3898263889,2008-06-03,09:21:21
39.985379,116.350686,0,168,39602.389849537,2008-06-03,09:21:23
39.985384,116.350633,0,172,39602.3898726852,2008-06-03,09:21:25
39.985359,116.350592,0,171,39602.3898958333,2008-06-03,09:21:27
39.985341,116.350553,0,173,39602.3899189815,2008-06-03,09:21:29
39.985344,116.350513,0,175,39602.3899421296,2008-06-03,09:21:31
39.98535,116.350474,0,177,39602.3899652778,2008-06-03,09:21:33
39.985337,116.350429,0,177,39602.3899884259,2008-06-03,09:21:35
39.985328,116.35038,0,182,39602.3900115741,2008-06-03,09:21:37
39.985327,116.35034,0,184,39602.3900347222,2008-06-03,09:21:39
39.985342,116.350293,0,181,39602.3900578704,2008-06-03,09:21:41
39.985345,116.350254,0,182,39602.3900810185,2008-06-03,09:21:43
39.98534,116.350219,0,183,39602.3901041667,2008-06-03,09:21:45
39.985333,116.350187,0,188,39602.3901273148,2008-06-03,09:21:47
39.985336,116.350153,0,185,39602.390150463,2008-06-03,09:21:49
39.985326,116.350112,0,189,39602.3901736111,2008-06-03,09:21:51
39.985324,116.350077,0,189,39602.3901967593,2008-06-03,09:21:53
39.985323,116.350043,0,193,39602.3902199074,2008-06-03,09:21:55
39.98532,116.350008,0,193,39602.3902430556,2008-06-03,09:21:57
39.985321,116.349971,0,194,39602.3902662037,2008-06-03,09:21:59
39.985324,116.349929,0,193,39602.3902893519,2008-06-03,09:22:01
39.985313,116.349896,0,194,39602.3903125,2008-06-03,09:22:03
39.985328,116.349848,0,193,39602.3903356481,2008-06-03,09:22:05
39.985325,116.34981,0,194,39602.3903587963,2008-06-03,09:22:07
39.985323,116.349776,0,195,39602.3903819444,2008-06-03,09:22:09
39.985324,116.349738,0,193,39602.3904050926,2008-06-03,09:22:11
39.985322,116.349702,0,191,39602.3904282407,2008-06-03,09:22:13
39.985323,116.349663,0,190,39602.3904513889,2008-06-03,09:22:15
39.985321,116.349623,0,192,39602.390474537,2008-06-03,09:22:17
39.985317,116.349584,0,191,39602.3904976852,2008-06-03,09:22:19
39.985325,116.349543,0,189,39602.3905208333,2008-06-03,09:22:21
39.985312,116.349507,0,188,39602.3905439815,2008-06-03,09:22:23
39.985314,116.349468,0,188,39602.3905671296,2008-06-03,09:22:25
39.985315,116.349438,0,186,39602.3905902778,2008-06-03,09:22:27
39.985316,116.349394,0,184,39602.3906134259,2008-06-03,09:22:29
39.985308,116.349357,0,181,39602.3906365741,2008-06-03,09:22:31
39.985302,116.349315,0,180,39602.3906597222,2008-06-03,09:22:33
39.985299,116.349281,0,179,39602.3906828704,2008-06-03,09:22:35
39.9853,116.349238,0,178,39602.3907060185,2008-06-03,09:22:37
39.985301,116.349201,0,178,39602.3907291667,2008-06-03,09:22:39
39.985301,116.349156,0,181,39602.3907523148,2008-06-03,09:22:41
39.985303,116.349114,0,180,39602.390775463,2008-06-03,09:22:43
39.985303,116.349075,0,179,39602.3907986111,2008-06-03,09:22:45
39.985308,116.349039,0,178,39602.3908217593,2008-06-03,09:22:47
39.985307,116.349003,0,177,39602.3908449074,2008-06-03,09:22:49
39.985302,116.348967,0,176,39602.3908680556,2008-06-03,09:22:51
39.985306,116.348929,0,174,39602.3908912037,2008-06-03,09:22:53
39.985308,116.348895,0,173,39602.3909143518,2008-06-03,09:22:55
39.985305,116.348857,0,170,39602.3909375,2008-06-03,09:22:57
39.985298,116.348829,0,166,39602.3909606481,2008-06-03,09:22:59
39.985298,116.348784,0,162,39602.3909837963,2008-06-03,09:23:01
39.985298,116.348744,0,158,39602.3910069444,2008-06-03,09:23:03
39.985315,116.348698,0,157,39602.3910300926,2008-06-03,09:23:05
39.985314,116.348664,0,154,39602.3910532407,2008-06-03,09:23:07
39.985309,116.348622,0,152,39602.3910763889,2008-06-03,09:23:09
39.985304,116.348583,0,150,39602.391099537,2008-06-03,09:23:11
39.985298,116.348548,0,148,39602.3911226852,2008-06-03,09:23:13
39.985291,116.348515,0,145,39602.3911458333,2008-06-03,09:23:15
39.985284,116.348479,0,142,39602.3911689815,2008-06-03,09:23:17
39.98528,116.348444,0,139,39602.3911921296,2008-06-03,09:23:19
39.985273,116.348405,0,136,39602.3912152778,2008-06-03,09:23:21
39.985259,116.348369,0,133,39602.3912384259,2008-06-03,09:23:23
39.98526,116.348337,0,131,39602.3912615741,2008-06-03,09:23:25
39.985265,116.3483,0,130,39602.3912847222,2008-06-03,09:23:27
39.985265,116.348266,0,129,39602.3913078704,2008-06-03,09:23:29
39.985258,116.348235,0,126,39602.3913310185,2008-06-03,09:23:31
39.985254,116.348199,0,125,39602.3913541667,2008-06-03,09:23:33
39.985254,116.348169,0,123,39602.3913773148,2008-06-03,09:23:35
39.985251,116.348131,0,121,39602.391400463,2008-06-03,09:23:37
39.985255,116.3481,0,118,39602.3914236111,2008-06-03,09:23:39
39.985269,116.34806,0,117,39602.3914467593,2008-06-03,09:23:41
39.985278,116.348029,0,114,39602.3914699074,2008-06-03,09:23:43
39.98529,116.347992,0,111,39602.3914930556,2008-06-03,09:23:45
39.985299,116.347964,0,109,39602.3915162037,2008-06-03,09:23:47
39.985299,116.347938,0,107,39602.3915393518,2008-06-03,09:23:49
39.985314,116.347922,0,106,39602.3915625,2008-06-03,09:23:51
39.985334,116.347922,0,105,39602.3915856481,2008-06-03,09:23:53
39.985366,116.34793,0,104,39602.3916087963,2008-06-03,09:23:55
39.985397,116.347939,0,102,39602.3916319444,2008-06-03,09:23:57
39.985416,116.347932,0,100,39602.3916550926,2008-06-03,09:23:59
39.985431,116.347929,0,98,39602.3916782407,2008-06-03,09:24:01
39.985452,116.34792,0,95,39602.3917013889,2008-06-03,09:24:03
39.985471,116.347905,0,93,39602.391724537,2008-06-03,09:24:05
39.985489,116.347875,0,90,39602.3917476852,2008-06-03,09:24:07
39.985505,116.347839,0,87,39602.3917708333,2008-06-03,09:24:09
39.985517,116.347809,0,85,39602.3917939815,2008-06-03,09:24:11
39.985528,116.34779,0,83,39602.3918171296,2008-06-03,09:24:13
39.985543,116.347779,0,81,39602.3918402778,2008-06-03,09:24:15
39.985559,116.347779,0,79,39602.3918634259,2008-06-03,09:24:17
39.985565,116.347775,0,78,39602.3918865741,2008-06-03,09:24:19
39.985567,116.347758,0,78,39602.3919097222,2008-06-03,09:24:21
39.985574,116.347736,0,77,39602.3919328704,2008-06-03,09:24:23
39.985582,116.347711,0,76,39602.3919560185,2008-06-03,09:24:25
39.985588,116.347683,0,76,39602.3919791667,2008-06-03,09:24:27
39.985592,116.347656,0,76,39602.3920023148,2008-06-03,09:24:29
39.985626,116.347671,0,74,39602.392025463,2008-06-03,09:24:31
39.985685,116.347862,0,87,39602.3920486111,2008-06-03,09:24:33
39.985799,116.347936,0,90,39602.3920717593,2008-06-03,09:24:35
39.985821,116.347971,0,91,39602.3920949074,2008-06-03,09:24:37
39.985851,116.347998,0,90,39602.3921180556,2008-06-03,09:24:39
39.985885,116.348046,0,89,39602.3921412037,2008-06-03,09:24:41
39.985912,116.348077,0,91,39602.3921643518,2008-06-03,09:24:43
39.985946,116.348097,0,92,39602.3921875,2008-06-03,09:24:45
39.985957,116.348118,0,93,39602.3922106481,2008-06-03,09:24:47
39.98596,116.34815,0,92,39602.3922337963,2008-06-03,09:24:49
39.985948,116.348179,0,92,39602.3922569444,2008-06-03,09:24:51
39.985938,116.348224,0,95,39602.3922800926,2008-06-03,09:24:53
39.985944,116.34826,0,99,39602.3923032407,2008-06-03,09:24:55
39.985944,116.348297,0,103,39602.3923263889,2008-06-03,09:24:57
39.985951,116.348341,0,103,39602.392349537,2008-06-03,09:24:59
39.985946,116.348378,0,104,39602.3923726852,2008-06-03,09:25:01
39.985941,116.348416,0,106,39602.3923958333,2008-06-03,09:25:03
39.985946,116.348437,0,108,39602.3924189815,2008-06-03,09:25:05
39.985951,116.348478,0,110,39602.3924421296,2008-06-03,09:25:07
39.98595,116.348514,0,114,39602.3924652778,2008-06-03,09:25:09
39.98596,116.348551,0,116,39602.3924884259,2008-06-03,09:25:11
39.98596,116.348577,0,116,39602.3925115741,2008-06-03,09:25:13
39.985966,116.348608,0,128,39602.3925347222,2008-06-03,09:25:15
39.985965,116.348648,0,127,39602.3925578704,2008-06-03,09:25:17
39.985973,116.34868,0,130,39602.3925810185,2008-06-03,09:25:19
39.985987,116.348715,0,133,39602.3926041667,2008-06-03,09:25:21
39.985991,116.348736,0,137,39602.3926273148,2008-06-03,09:25:23
39.985994,116.348777,0,140,39602.392650463,2008-06-03,09:25:25
39.985997,116.348817,0,142,39602.3926736111,2008-06-03,09:25:27
39.985995,116.348854,0,145,39602.3926967593,2008-06-03,09:25:29
39.985996,116.348888,0,148,39602.3927199074,2008-06-03,09:25:31
39.985987,116.348926,0,152,39602.3927430556,2008-06-03,09:25:33
39.985982,116.34896,0,155,39602.3927662037,2008-06-03,09:25:35
39.985982,116.349003,0,158,39602.3927893518,2008-06-03,09:25:37
39.985985,116.349039,0,162,39602.3928125,2008-06-03,09:25:39
39.985971,116.349079,0,164,39602.3928356481,2008-06-03,09:25:41
39.98597,116.349117,0,167,39602.3928587963,2008-06-03,09:25:43
39.985967,116.349157,0,168,39602.3928819444,2008-06-03,09:25:45
39.985975,116.349211,0,168,39602.3929050926,2008-06-03,09:25:47
39.985974,116.349251,0,171,39602.3929282407,2008-06-03,09:25:49
39.98597,116.349299,0,172,39602.3929513889,2008-06-03,09:25:51
39.985971,116.349334,0,174,39602.392974537,2008-06-03,09:25:53
39.985982,116.349371,0,176,39602.3929976852,2008-06-03,09:25:55
39.985979,116.349411,0,178,39602.3930208333,2008-06-03,09:25:57
39.985977,116.349449,0,179,39602.3930439815,2008-06-03,09:25:59
39.985975,116.349486,0,178,39602.3930671296,2008-06-03,09:26:01
39.985963,116.349539,0,180,39602.3930902778,2008-06-03,09:26:03
39.985971,116.349579,0,182,39602.3931134259,2008-06-03,09:26:05
39.985976,116.349618,0,183,39602.3931365741,2008-06-03,09:26:07
39.985971,116.349656,0,184,39602.3931597222,2008-06-03,09:26:09
39.985953,116.349703,0,184,39602.3931828704,2008-06-03,09:26:11
39.985946,116.349734,0,184,39602.3932060185,2008-06-03,09:26:13
39.985924,116.349757,0,187,39602.3932291667,2008-06-03,09:26:15
39.98591,116.349779,0,189,39602.3932523148,2008-06-03,09:26:17
39.985913,116.349807,0,189,39602.393275463,2008-06-03,09:26:19
39.985911,116.349834,0,191,39602.3932986111,2008-06-03,09:26:21
39.985923,116.349875,0,192,39602.3933217593,2008-06-03,09:26:23
39.985923,116.34991,0,193,39602.3933449074,2008-06-03,09:26:25
39.985923,116.349939,0,196,39602.3933680556,2008-06-03,09:26:27
39.985928,116.349977,0,197,39602.3933912037,2008-06-03,09:26:29
39.985931,116.350008,0,197,39602.3934143518,2008-06-03,09:26:31
39.985954,116.350048,0,197,39602.3934375,2008-06-03,09:26:33
39.985947,116.350093,0,197,39602.3934606481,2008-06-03,09:26:35
39.985959,116.350128,0,197,39602.3934837963,2008-06-03,09:26:37
39.98595,116.350156,0,198,39602.3935069444,2008-06-03,09:26:39
39.985964,116.350182,0,195,39602.3935300926,2008-06-03,09:26:41
39.985956,116.350201,0,194,39602.3935532407,2008-06-03,09:26:43
39.98594,116.350222,0,185,39602.3935763889,2008-06-03,09:26:45
39.985933,116.350248,0,183,39602.393599537,2008-06-03,09:26:47
39.985939,116.350276,0,180,39602.3936226852,2008-06-03,09:26:49
39.985942,116.350295,0,178,39602.3936458333,2008-06-03,09:26:51
39.985941,116.350313,0,176,39602.3936689815,2008-06-03,09:26:53
39.985941,116.350334,0,175,39602.3936921296,2008-06-03,09:26:55
39.98595,116.35036,0,173,39602.3937152778,2008-06-03,09:26:57
39.985951,116.350381,0,173,39602.3937384259,2008-06-03,09:26:59
39.985955,116.350401,0,172,39602.3937615741,2008-06-03,09:27:01
39.985958,116.350417,0,171,39602.3937847222,2008-06-03,09:27:03
39.985963,116.350431,0,169,39602.3938078704,2008-06-03,09:27:05
39.985955,116.350429,0,169,39602.3938310185,2008-06-03,09:27:07
39.985962,116.350425,0,168,39602.3938541667,2008-06-03,09:27:09
39.985957,116.350418,0,168,39602.3938773148,2008-06-03,09:27:11
39.98596,116.35041,0,169,39602.393900463,2008-06-03,09:27:13
39.985959,116.350421,0,168,39602.3939236111,2008-06-03,09:27:15
39.985943,116.350419,0,168,39602.3939467593,2008-06-03,09:27:17
39.985945,116.350413,0,167,39602.3939699074,2008-06-03,09:27:19
39.985959,116.350436,0,166,39602.3939930556,2008-06-03,09:27:21
39.985943,116.350445,0,166,39602.3940162037,2008-06-03,09:27:23
39.985942,116.350448,0,165,39602.3940393519,2008-06-03,09:27:25
39.98593,116.350445,0,165,39602.3940625,2008-06-03,09:27:27
39.985922,116.35044,0,165,39602.3940856481,2008-06-03,09:27:29
39.985921,116.350438,0,163,39602.3941087963,2008-06-03,09:27:31
39.985921,116.350437,0,163,39602.3941319444,2008-06-03,09:27:33
39.985926,116.350438,0,163,39602.3941550926,2008-06-03,09:27:35
39.985928,116.350437,0,163,39602.3941782407,2008-06-03,09:27:37
39.98593,116.350435,0,163,39602.3942013889,2008-06-03,09:27:39
39.985933,116.350434,0,163,39602.394224537,2008-06-03,09:27:41
39.985935,116.350432,0,163,39602.3942476852,2008-06-03,09:27:43
39.985939,116.350432,0,163,39602.3942708333,2008-06-03,09:27:45
39.985939,116.350429,0,163,39602.3942939815,2008-06-03,09:27:47
39.985946,116.350428,0,162,39602.3943171296,2008-06-03,09:27:49
39.985949,116.350427,0,162,39602.3943402778,2008-06-03,09:27:51
39.985949,116.350425,0,162,39602.3943634259,2008-06-03,09:27:53
39.985946,116.350423,0,162,39602.3943865741,2008-06-03,09:27:55
39.985943,116.350421,0,162,39602.3944097222,2008-06-03,09:27:57
39.98594,116.35042,0,162,39602.3944328704,2008-06-03,09:27:59
39.985938,116.350418,0,162,39602.3944560185,2008-06-03,09:28:01
39.985934,116.350415,0,162,39602.3944791667,2008-06-03,09:28:03
39.985932,116.350413,0,162,39602.3945023148,2008-06-03,09:28:05
39.985929,116.350412,0,162,39602.394525463,2008-06-03,09:28:07
39.985928,116.350412,0,162,39602.3945486111,2008-06-03,09:28:09
39.985926,116.35041,0,162,39602.3945717593,2008-06-03,09:28:11
39.985923,116.350407,0,161,39602.3945949074,2008-06-03,09:28:13
39.98592,116.350406,0,161,39602.3946180556,2008-06-03,09:28:15
39.985918,116.350404,0,161,39602.3946412037,2008-06-03,09:28:17
39.985915,116.350403,0,161,39602.3946643519,2008-06-03,09:28:19
39.985912,116.350402,0,161,39602.3946875,2008-06-03,09:28:21
39.985909,116.350402,0,160,39602.3947106482,2008-06-03,09:28:23
39.985909,116.350402,0,160,39602.3947337963,2008-06-03,09:28:25
39.985909,116.350401,0,160,39602.3947569444,2008-06-03,09:28:27
39.985907,116.3504,0,160,39602.3947800926,2008-06-03,09:28:29
39.985904,116.350398,0,160,39602.3948032407,2008-06-03,09:28:31
39.985901,116.350396,0,160,39602.3948263889,2008-06-03,09:28:33
39.985899,116.350396,0,160,39602.394849537,2008-06-03,09:28:35
39.985897,116.350395,0,160,39602.3948726852,2008-06-03,09:28:37
39.985896,116.350395,0,160,39602.3948958333,2008-06-03,09:28:39
39.985895,116.350395,0,160,39602.3949189815,2008-06-03,09:28:41
39.985895,116.350395,0,160,39602.3949421296,2008-06-03,09:28:43
39.985896,116.350395,0,160,39602.3949652778,2008-06-03,09:28:45
39.985897,116.350395,0,160,39602.3949884259,2008-06-03,09:28:47
39.985898,116.350396,0,160,39602.3950115741,2008-06-03,09:28:49
39.9859,116.350395,0,160,39602.3950347222,2008-06-03,09:28:51
39.9859,116.350393,0,160,39602.3950578704,2008-06-03,09:28:53
39.985899,116.350392,0,160,39602.3950810185,2008-06-03,09:28:55
39.985897,116.350389,0,160,39602.3951041667,2008-06-03,09:28:57
39.985899,116.350384,0,160,39602.3951273148,2008-06-03,09:28:59
39.9859,116.35038,0,160,39602.395150463,2008-06-03,09:29:01
39.9859,116.350375,0,160,39602.3951736111,2008-06-03,09:29:03
39.985904,116.35038,0,160,39602.3951967593,2008-06-03,09:29:05
39.985889,116.350386,0,159,39602.3952199074,2008-06-03,09:29:07
39.985889,116.350392,0,159,39602.3952430556,2008-06-03,09:29:09
39.985891,116.350395,0,159,39602.3952662037,2008-06-03,09:29:11
39.985889,116.350398,0,159,39602.3952893519,2008-06-03,09:29:13
39.985887,116.3504,0,159,39602.3953125,2008-06-03,09:29:15
39.985887,116.3504,0,159,39602.3953356481,2008-06-03,09:29:17
39.985887,116.350397,0,159,39602.3953587963,2008-06-03,09:29:19
39.985885,116.350396,0,159,39602.3953819444,2008-06-03,09:29:21
39.985883,116.350396,0,159,39602.3954050926,2008-06-03,09:29:23
39.985882,116.350395,0,159,39602.3954282407,2008-06-03,09:29:25
39.985881,116.350393,0,159,39602.3954513889,2008-06-03,09:29:27
39.985881,116.350392,0,159,39602.395474537,2008-06-03,09:29:29
39.985879,116.35039,0,159,39602.3954976852,2008-06-03,09:29:31
39.985878,116.350387,0,159,39602.3955208333,2008-06-03,09:29:33
39.985876,116.350383,0,159,39602.3955439815,2008-06-03,09:29:35
39.985874,116.350378,0,159,39602.3955671296,2008-06-03,09:29:37
39.985873,116.350376,0,159,39602.3955902778,2008-06-03,09:29:39
39.985872,116.350376,0,159,39602.3956134259,2008-06-03,09:29:41
39.985872,116.350371,0,159,39602.3956365741,2008-06-03,09:29:43
39.985869,116.350369,0,159,39602.3956597222,2008-06-03,09:29:45
39.985869,116.350369,0,159,39602.3956828704,2008-06-03,09:29:47
39.985867,116.350367,0,159,39602.3957060185,2008-06-03,09:29:49
39.985863,116.350366,0,159,39602.3957291667,2008-06-03,09:29:51
39.985859,116.350364,0,159,39602.3957523148,2008-06-03,09:29:53
39.985856,116.350365,0,159,39602.395775463,2008-06-03,09:29:55
39.985855,116.350365,0,160,39602.3957986111,2008-06-03,09:29:57
39.985855,116.350366,0,160,39602.3958217593,2008-06-03,09:29:59
39.985855,116.350367,0,160,39602.3958449074,2008-06-03,09:30:01
39.985853,116.350368,0,160,39602.3958680556,2008-06-03,09:30:03
39.985854,116.35037,0,160,39602.3958912037,2008-06-03,09:30:05
39.985855,116.350372,0,160,39602.3959143519,2008-06-03,09:30:07
39.985856,116.350373,0,160,39602.3959375,2008-06-03,09:30:09
39.985857,116.350376,0,160,39602.3959606481,2008-06-03,09:30:11
39.985858,116.350376,0,160,39602.3959837963,2008-06-03,09:30:13
39.985858,116.350376,0,159,39602.3960069444,2008-06-03,09:30:15
39.98586,116.350376,0,159,39602.3960300926,2008-06-03,09:30:17
39.985862,116.350376,0,159,39602.3960532407,2008-06-03,09:30:19
39.985865,116.350378,0,159,39602.3960763889,2008-06-03,09:30:21
39.985866,116.350378,0,159,39602.396099537,2008-06-03,09:30:23
39.985868,116.350377,0,159,39602.3961226852,2008-06-03,09:30:25
39.985869,116.350375,0,159,39602.3961458333,2008-06-03,09:30:27
39.985871,116.350376,0,159,39602.3961689815,2008-06-03,09:30:29
39.985873,116.350377,0,159,39602.3961921296,2008-06-03,09:30:31
39.985874,116.350379,0,159,39602.3962152778,2008-06-03,09:30:33
39.985875,116.35038,0,159,39602.3962384259,2008-06-03,09:30:35
39.985877,116.350379,0,159,39602.3962615741,2008-06-03,09:30:37
39.985877,116.350379,0,159,39602.3962847222,2008-06-03,09:30:39
39.985878,116.350379,0,159,39602.3963078704,2008-06-03,09:30:41
39.98588,116.35038,0,159,39602.3963310185,2008-06-03,09:30:43
39.985882,116.35038,0,159,39602.3963541667,2008-06-03,09:30:45
39.985879,116.350382,0,159,39602.3963773148,2008-06-03,09:30:47
39.98588,116.35038,0,159,39602.396400463,2008-06-03,09:30:49
39.98588,116.350378,0,159,39602.3964236111,2008-06-03,09:30:51
39.98588,116.350375,0,159,39602.3964467593,2008-06-03,09:30:53
39.985879,116.350379,0,159,39602.3964699074,2008-06-03,09:30:55
39.985879,116.35038,0,159,39602.3964930556,2008-06-03,09:30:57
39.985879,116.350378,0,159,39602.3965162037,2008-06-03,09:30:59
39.985881,116.350379,0,159,39602.3965393519,2008-06-03,09:31:01
39.985881,116.350378,0,159,39602.3965625,2008-06-03,09:31:03
39.98588,116.35038,0,159,39602.3965856481,2008-06-03,09:31:05
39.985882,116.350378,0,159,39602.3966087963,2008-06-03,09:31:07
39.985884,116.350376,0,158,39602.3966319444,2008-06-03,09:31:09
39.985886,116.350378,0,158,39602.3966550926,2008-06-03,09:31:11
39.985888,116.350379,0,158,39602.3966782407,2008-06-03,09:31:13
39.985889,116.350378,0,158,39602.3967013889,2008-06-03,09:31:15
39.985891,116.350375,0,158,39602.396724537,2008-06-03,09:31:17
39.985892,116.35037,0,158,39602.3967476852,2008-06-03,09:31:19
39.985899,116.350365,0,158,39602.3967708333,2008-06-03,09:31:21
39.985925,116.350361,0,158,39602.3967939815,2008-06-03,09:31:23
39.985932,116.350371,0,158,39602.3968171296,2008-06-03,09:31:25
39.985935,116.350373,0,159,39602.3968402778,2008-06-03,09:31:27
39.985937,116.350376,0,159,39602.3968634259,2008-06-03,09:31:29
39.985938,116.350379,0,159,39602.3968865741,2008-06-03,09:31:31
39.98594,116.350382,0,159,39602.3969097222,2008-06-03,09:31:33
39.985943,116.350385,0,159,39602.3969328704,2008-06-03,09:31:35
39.985948,116.350386,0,159,39602.3969560185,2008-06-03,09:31:37
39.985974,116.35041,0,158,39602.3969791667,2008-06-03,09:31:39
39.985984,116.350423,0,158,39602.3970023148,2008-06-03,09:31:41
39.985985,116.350437,0,158,39602.397025463,2008-06-03,09:31:43
39.985986,116.350435,0,158,39602.3970486111,2008-06-03,09:31:45
39.98599,116.350436,0,158,39602.3970717593,2008-06-03,09:31:47
39.985993,116.350437,0,158,39602.3970949074,2008-06-03,09:31:49
39.985996,116.350439,0,158,39602.3971180556,2008-06-03,09:31:51
39.985998,116.350439,0,158,39602.3971412037,2008-06-03,09:31:53
39.986,116.350439,0,158,39602.3971643519,2008-06-03,09:31:55
39.986001,116.350442,0,158,39602.3971875,2008-06-03,09:31:57
39.986002,116.350445,0,158,39602.3972106481,2008-06-03,09:31:59
39.986003,116.350448,0,158,39602.3972337963,2008-06-03,09:32:01
39.986003,116.350449,0,157,39602.3972569444,2008-06-03,09:32:03
39.986001,116.350447,0,157,39602.3972800926,2008-06-03,09:32:05
39.985998,116.350442,0,157,39602.3973032407,2008-06-03,09:32:07
39.985995,116.350438,0,157,39602.3973263889,2008-06-03,09:32:09
39.985992,116.350437,0,157,39602.397349537,2008-06-03,09:32:11
39.98599,116.350435,0,157,39602.3973726852,2008-06-03,09:32:13
39.985987,116.350434,0,157,39602.3973958333,2008-06-03,09:32:15
39.985985,116.350431,0,157,39602.3974189815,2008-06-03,09:32:17
39.98598,116.350447,0,153,39602.3974421296,2008-06-03,09:32:19
39.985975,116.35046,0,149,39602.3974652778,2008-06-03,09:32:21
39.985963,116.350473,0,149,39602.3974884259,2008-06-03,09:32:23
39.985969,116.350496,0,149,39602.3975115741,2008-06-03,09:32:25
39.985978,116.350498,0,147,39602.3975347222,2008-06-03,09:32:27
39.985981,116.350499,0,147,39602.3975578704,2008-06-03,09:32:29
39.985982,116.350494,0,147,39602.3975810185,2008-06-03,09:32:31
39.985981,116.350489,0,147,39602.3976041667,2008-06-03,09:32:33
39.985978,116.350484,0,147,39602.3976273148,2008-06-03,09:32:35
39.985976,116.350481,0,147,39602.397650463,2008-06-03,09:32:37
39.985959,116.350481,0,147,39602.3976736111,2008-06-03,09:32:39
39.985952,116.350486,0,147,39602.3976967593,2008-06-03,09:32:41
39.985939,116.350541,0,148,39602.3977199074,2008-06-03,09:32:43
39.985928,116.350554,0,147,39602.3977430556,2008-06-03,09:32:45
39.985926,116.350557,0,147,39602.3977662037,2008-06-03,09:32:47
39.985929,116.350538,0,147,39602.3977893519,2008-06-03,09:32:49
39.985931,116.350491,0,147,39602.3978125,2008-06-03,09:32:51
39.985922,116.350405,0,147,39602.3978356481,2008-06-03,09:32:53
39.985897,116.350266,0,147,39602.3978587963,2008-06-03,09:32:55
39.9859,116.35009,0,147,39602.3978819444,2008-06-03,09:32:57
39.985904,116.349927,0,146,39602.3979050926,2008-06-03,09:32:59
39.985921,116.349789,0,147,39602.3979282407,2008-06-03,09:33:01
39.985898,116.349696,0,146,39602.3979513889,2008-06-03,09:33:03
39.985886,116.349654,0,146,39602.397974537,2008-06-03,09:33:05
39.985875,116.349635,0,145,39602.3979976852,2008-06-03,09:33:07
39.985871,116.349626,0,146,39602.3980208333,2008-06-03,09:33:09
39.985868,116.349599,0,145,39602.3980439815,2008-06-03,09:33:11
39.985872,116.349529,0,144,39602.3980671296,2008-06-03,09:33:13
39.985875,116.349444,0,143,39602.3980902778,2008-06-03,09:33:15
39.985899,116.349296,0,141,39602.3981134259,2008-06-03,09:33:17
39.985897,116.349162,0,139,39602.3981365741,2008-06-03,09:33:19
39.985884,116.348996,0,137,39602.3981597222,2008-06-03,09:33:21
39.985875,116.348805,0,136,39602.3981828704,2008-06-03,09:33:23
39.985876,116.348626,0,134,39602.3982060185,2008-06-03,09:33:25
39.985878,116.348449,0,132,39602.3982291667,2008-06-03,09:33:27
39.985868,116.348265,0,132,39602.3982523148,2008-06-03,09:33:29
39.985862,116.348082,0,130,39602.398275463,2008-06-03,09:33:31
39.985858,116.347896,0,130,39602.3982986111,2008-06-03,09:33:33
39.985853,116.347706,0,130,39602.3983217593,2008-06-03,09:33:35
39.985819,116.347511,0,129,39602.3983449074,2008-06-03,09:33:37
39.985808,116.347349,0,127,39602.3983680556,2008-06-03,09:33:39
39.985795,116.347196,0,126,39602.3983912037,2008-06-03,09:33:41
39.985792,116.347029,0,125,39602.3984143519,2008-06-03,09:33:43
39.985791,116.346855,0,125,39602.3984375,2008-06-03,09:33:45
39.985785,116.34669,0,128,39602.3984606481,2008-06-03,09:33:47
39.985783,116.346517,0,130,39602.3984837963,2008-06-03,09:33:49
39.985776,116.346336,0,131,39602.3985069444,2008-06-03,09:33:51
39.985773,116.346138,0,133,39602.3985300926,2008-06-03,09:33:53
39.98577,116.345918,0,134,39602.3985532407,2008-06-03,09:33:55
39.985762,116.345709,0,136,39602.3985763889,2008-06-03,09:33:57
39.985761,116.345479,0,138,39602.398599537,2008-06-03,09:33:59
39.985762,116.345259,0,140,39602.3986226852,2008-06-03,09:34:01
39.985761,116.345048,0,142,39602.3986458333,2008-06-03,09:34:03
39.985736,116.344862,0,145,39602.3986689815,2008-06-03,09:34:05
39.985736,116.344682,0,148,39602.3986921296,2008-06-03,09:34:07
39.985717,116.344541,0,150,39602.3987152778,2008-06-03,09:34:09
39.985705,116.344424,0,152,39602.3987384259,2008-06-03,09:34:11
39.985683,116.344319,0,154,39602.3987615741,2008-06-03,09:34:13
39.985695,116.344269,0,156,39602.3987847222,2008-06-03,09:34:15
39.985716,116.344213,0,161,39602.3988078704,2008-06-03,09:34:17
39.985722,116.344184,0,167,39602.3988310185,2008-06-03,09:34:19
39.985719,116.344135,0,170,39602.3988541667,2008-06-03,09:34:21
39.985731,116.344071,0,174,39602.3988773148,2008-06-03,09:34:23
39.985763,116.344088,0,168,39602.398900463,2008-06-03,09:34:25
39.985809,116.344056,0,165,39602.3989236111,2008-06-03,09:34:27
39.985802,116.343975,0,165,39602.3989467593,2008-06-03,09:34:29
39.985783,116.343846,0,167,39602.3989699074,2008-06-03,09:34:31
39.985786,116.343722,0,166,39602.3989930556,2008-06-03,09:34:33
39.985797,116.343601,0,166,39602.3990162037,2008-06-03,09:34:35
39.985796,116.343489,0,163,39602.3990393518,2008-06-03,09:34:37
39.985798,116.34338,0,160,39602.3990625,2008-06-03,09:34:39
39.985802,116.343299,0,157,39602.3990856481,2008-06-03,09:34:41
39.985784,116.343216,0,157,39602.3991087963,2008-06-03,09:34:43
39.985778,116.343123,0,154,39602.3991319444,2008-06-03,09:34:45
39.985755,116.34301,0,154,39602.3991550926,2008-06-03,09:34:47
39.985749,116.342906,0,153,39602.3991782407,2008-06-03,09:34:49
39.98574,116.342814,0,151,39602.3992013889,2008-06-03,09:34:51
39.985739,116.342757,0,150,39602.399224537,2008-06-03,09:34:53
39.98573,116.342665,0,153,39602.3992476852,2008-06-03,09:34:55
39.985735,116.342534,0,159,39602.3992708333,2008-06-03,09:34:57
39.985732,116.342391,0,163,39602.3992939815,2008-06-03,09:34:59
39.985745,116.34223,0,170,39602.3993171296,2008-06-03,09:35:01
39.985741,116.342062,0,171,39602.3993402778,2008-06-03,09:35:03
39.985731,116.34186,0,171,39602.3993634259,2008-06-03,09:35:05
39.98571,116.341658,0,173,39602.3993865741,2008-06-03,09:35:07
39.985676,116.341459,0,175,39602.3994097222,2008-06-03,09:35:09
39.985655,116.341256,0,175,39602.3994328704,2008-06-03,09:35:11
39.985646,116.341058,0,172,39602.3994560185,2008-06-03,09:35:13
39.985624,116.340882,0,172,39602.3994791667,2008-06-03,09:35:15
39.985616,116.34072,0,170,39602.3995023148,2008-06-03,09:35:17
39.985607,116.340596,0,171,39602.399525463,2008-06-03,09:35:19
39.985595,116.340493,0,170,39602.3995486111,2008-06-03,09:35:21
39.985569,116.340429,0,171,39602.3995717593,2008-06-03,09:35:23
39.985582,116.340389,0,165,39602.3995949074,2008-06-03,09:35:25
39.985583,116.340392,0,167,39602.3996180556,2008-06-03,09:35:27
39.98559,116.340407,0,170,39602.3996412037,2008-06-03,09:35:29
39.98559,116.340406,0,170,39602.3996643518,2008-06-03,09:35:31
39.985589,116.340407,0,170,39602.3996875,2008-06-03,09:35:33
39.985589,116.340406,0,170,39602.3997106481,2008-06-03,09:35:35
39.985589,116.340406,0,170,39602.3997337963,2008-06-03,09:35:37
39.985589,116.340408,0,170,39602.3997569444,2008-06-03,09:35:39
39.98559,116.340408,0,170,39602.3997800926,2008-06-03,09:35:41
39.985592,116.340401,0,170,39602.3998032407,2008-06-03,09:35:43
39.985597,116.340391,0,170,39602.3998263889,2008-06-03,09:35:45
39.985607,116.340364,0,169,39602.399849537,2008-06-03,09:35:47
39.985596,116.340297,0,165,39602.3998726852,2008-06-03,09:35:49
39.985605,116.340215,0,165,39602.3998958333,2008-06-03,09:35:51
39.985609,116.340128,0,163,39602.3999189815,2008-06-03,09:35:53
39.98561,116.340103,0,161,39602.3999421296,2008-06-03,09:35:55
39.985601,116.340094,0,163,39602.3999652778,2008-06-03,09:35:57
39.985597,116.340093,0,163,39602.3999884259,2008-06-03,09:35:59
39.985597,116.340092,0,162,39602.4000115741,2008-06-03,09:36:01
39.985597,116.34009,0,162,39602.4000347222,2008-06-03,09:36:03
39.985597,116.340088,0,162,39602.4000578704,2008-06-03,09:36:05
39.985597,116.340086,0,162,39602.4000810185,2008-06-03,09:36:07
39.985596,116.340081,0,162,39602.4001041667,2008-06-03,09:36:09
39.985596,116.340075,0,162,39602.4001273148,2008-06-03,09:36:11
39.985593,116.340072,0,162,39602.400150463,2008-06-03,09:36:13
39.985595,116.340098,0,158,39602.4001736111,2008-06-03,09:36:15
39.985605,116.340065,0,158,39602.4001967593,2008-06-03,09:36:17
39.985614,116.340019,0,158,39602.4002199074,2008-06-03,09:36:19
39.985634,116.339917,0,158,39602.4002430556,2008-06-03,09:36:21
39.98564,116.339809,0,159,39602.4002662037,2008-06-03,09:36:23
39.985631,116.339669,0,166,39602.4002893518,2008-06-03,09:36:25
39.985599,116.339515,0,170,39602.4003125,2008-06-03,09:36:27
39.985571,116.339354,0,170,39602.4003356481,2008-06-03,09:36:29
39.985551,116.339196,0,169,39602.4003587963,2008-06-03,09:36:31
39.98554,116.338997,0,168,39602.4003819444,2008-06-03,09:36:33
39.985534,116.338788,0,168,39602.4004050926,2008-06-03,09:36:35
39.985519,116.338564,0,166,39602.4004282407,2008-06-03,09:36:37
39.985505,116.33835,0,171,39602.4004513889,2008-06-03,09:36:39
39.985512,116.338119,0,175,39602.400474537,2008-06-03,09:36:41
39.9855,116.33788,0,176,39602.4004976852,2008-06-03,09:36:43
39.985493,116.337637,0,176,39602.4005208333,2008-06-03,09:36:45
39.985483,116.337383,0,175,39602.4005439815,2008-06-03,09:36:47
39.985473,116.337095,0,173,39602.4005671296,2008-06-03,09:36:49
39.985448,116.33678,0,167,39602.4005902778,2008-06-03,09:36:51
39.985443,116.336451,0,152,39602.4006134259,2008-06-03,09:36:53
39.985433,116.336082,0,150,39602.4006365741,2008-06-03,09:36:55
39.98542,116.335703,0,142,39602.4006597222,2008-06-03,09:36:57
39.985396,116.33532,0,140,39602.4006828704,2008-06-03,09:36:59
39.985383,116.334908,0,136,39602.4007060185,2008-06-03,09:37:01
39.985364,116.334496,0,133,39602.4007291667,2008-06-03,09:37:03
39.985349,116.334072,0,131,39602.4007523148,2008-06-03,09:37:05
39.985313,116.333645,0,130,39602.400775463,2008-06-03,09:37:07
39.985288,116.333203,0,130,39602.4007986111,2008-06-03,09:37:09
39.985274,116.332737,0,130,39602.4008217593,2008-06-03,09:37:11
39.98527,116.332288,0,130,39602.4008449074,2008-06-03,09:37:13
39.985258,116.331809,0,129,39602.4008680556,2008-06-03,09:37:15
39.985251,116.331345,0,126,39602.4008912037,2008-06-03,09:37:17
39.985223,116.330866,0,121,39602.4009143518,2008-06-03,09:37:19
39.98519,116.330418,0,120,39602.4009375,2008-06-03,09:37:21
39.985169,116.32999,0,119,39602.4009606481,2008-06-03,09:37:23
39.985137,116.329614,0,120,39602.4009837963,2008-06-03,09:37:25
39.985114,116.329271,0,122,39602.4010069444,2008-06-03,09:37:27
39.9851,116.328941,0,127,39602.4010300926,2008-06-03,09:37:29
[truncated: 212,522 more chars]
