# Supplementary material for: Research on differential privacy protection method based on user tendency
Source: PLoS One. 2023 Oct 26;18(10):e0288823. doi: 10.1371/journal.pone.0288823 (PMC10602288; doi:10.1371/journal.pone.0288823)
Supplement: S3 Data — (ZIP) [file pone.0288823.s003.zip › Data 5-3/052/Trajectory/20080604105705.plt]

Geolife trajectory
WGS 84
Altitude is in Feet
Reserved 3
0,2,255,My Track,0,0,2,8421376
0
39.984725,116.351328,0,492,39603.4563078704,2008-06-04,10:57:05
39.984688,116.351322,0,492,39603.4563310185,2008-06-04,10:57:07
39.984634,116.351122,0,493,39603.4563541667,2008-06-04,10:57:09
39.984634,116.351154,0,492,39603.4563773148,2008-06-04,10:57:11
39.984631,116.351154,0,493,39603.456400463,2008-06-04,10:57:13
39.984639,116.351177,0,493,39603.4564236111,2008-06-04,10:57:15
39.984664,116.351263,0,493,39603.4564467593,2008-06-04,10:57:17
39.984702,116.351377,0,494,39603.4564699074,2008-06-04,10:57:19
39.984744,116.351515,0,494,39603.4564930556,2008-06-04,10:57:21
39.984774,116.351573,0,494,39603.4565162037,2008-06-04,10:57:23
39.984815,116.351701,0,495,39603.4565393519,2008-06-04,10:57:25
39.984846,116.351817,0,495,39603.4565625,2008-06-04,10:57:27
39.984865,116.351889,0,496,39603.4565856481,2008-06-04,10:57:29
39.984813,116.351682,0,496,39603.4566087963,2008-06-04,10:57:31
39.984798,116.351588,0,496,39603.4566319444,2008-06-04,10:57:33
39.984752,116.35149,0,494,39603.4566550926,2008-06-04,10:57:35
39.984734,116.351467,0,495,39603.4566782407,2008-06-04,10:57:37
39.984708,116.35147,0,495,39603.4567013889,2008-06-04,10:57:39
39.984725,116.351522,0,495,39603.456724537,2008-06-04,10:57:41
39.984756,116.351515,0,496,39603.4567476852,2008-06-04,10:57:43
39.984816,116.35164,0,496,39603.4567708333,2008-06-04,10:57:45
39.98486,116.351728,0,497,39603.4567939815,2008-06-04,10:57:47
39.984878,116.351709,0,498,39603.4568171296,2008-06-04,10:57:49
39.984914,116.351733,0,498,39603.4568402778,2008-06-04,10:57:51
39.984937,116.351773,0,499,39603.4568634259,2008-06-04,10:57:53
39.984961,116.351794,0,499,39603.4568865741,2008-06-04,10:57:55
39.984975,116.351838,0,500,39603.4569097222,2008-06-04,10:57:57
39.984983,116.351902,0,500,39603.4569328704,2008-06-04,10:57:59
39.985,116.351941,0,501,39603.4569560185,2008-06-04,10:58:01
39.985016,116.35198,0,501,39603.4569791667,2008-06-04,10:58:03
39.985159,116.352212,0,503,39603.4571180556,2008-06-04,10:58:15
39.985172,116.352252,0,503,39603.4571412037,2008-06-04,10:58:17
39.985187,116.352265,0,503,39603.4571643519,2008-06-04,10:58:19
39.9852,116.352294,0,503,39603.4571875,2008-06-04,10:58:21
39.985262,116.352312,0,503,39603.4573032407,2008-06-04,10:58:31
39.985275,116.352324,0,503,39603.4573263889,2008-06-04,10:58:33
39.985305,116.352444,0,489,39603.457349537,2008-06-04,10:58:35
39.985311,116.352438,0,488,39603.4573726852,2008-06-04,10:58:37
39.985139,116.352479,0,139,39603.4573958333,2008-06-04,10:58:39
39.985092,116.352432,0,135,39603.4574189815,2008-06-04,10:58:41
39.985089,116.352392,0,133,39603.4574421296,2008-06-04,10:58:43
39.985043,116.352199,0,127,39603.4574652778,2008-06-04,10:58:45
39.985035,116.352144,0,122,39603.4574884259,2008-06-04,10:58:47
39.985055,116.352075,0,118,39603.4575115741,2008-06-04,10:58:49
39.985072,116.352043,0,119,39603.4575347222,2008-06-04,10:58:51
39.985088,116.35204,0,113,39603.4575578704,2008-06-04,10:58:53
39.985124,116.352034,0,109,39603.4575810185,2008-06-04,10:58:55
39.985167,116.352028,0,104,39603.4576041667,2008-06-04,10:58:57
39.985209,116.352018,0,106,39603.4576273148,2008-06-04,10:58:59
39.98524,116.352005,0,104,39603.457650463,2008-06-04,10:59:01
39.98526,116.351919,0,101,39603.4576736111,2008-06-04,10:59:03
39.985283,116.351895,0,101,39603.4576967593,2008-06-04,10:59:05
39.985308,116.351885,0,105,39603.4577199074,2008-06-04,10:59:07
39.98534,116.351867,0,104,39603.4577430556,2008-06-04,10:59:09
39.985367,116.351845,0,105,39603.4577662037,2008-06-04,10:59:11
39.98538,116.351812,0,103,39603.4577893519,2008-06-04,10:59:13
39.985388,116.351785,0,101,39603.4578125,2008-06-04,10:59:15
39.985399,116.351755,0,99,39603.4578356481,2008-06-04,10:59:17
39.985409,116.351724,0,97,39603.4578587963,2008-06-04,10:59:19
39.98543,116.351697,0,96,39603.4578819444,2008-06-04,10:59:21
39.985447,116.351669,0,95,39603.4579050926,2008-06-04,10:59:23
39.985456,116.351651,0,93,39603.4579282407,2008-06-04,10:59:25
39.985461,116.351626,0,91,39603.4579513889,2008-06-04,10:59:27
39.985453,116.351594,0,88,39603.457974537,2008-06-04,10:59:29
39.985467,116.351557,0,85,39603.4579976852,2008-06-04,10:59:31
39.985445,116.351548,0,82,39603.4580208333,2008-06-04,10:59:33
39.985451,116.35151,0,81,39603.4580439815,2008-06-04,10:59:35
39.985456,116.351493,0,80,39603.4580671296,2008-06-04,10:59:37
39.985491,116.351464,0,79,39603.4580902778,2008-06-04,10:59:39
39.985498,116.351443,0,78,39603.4581134259,2008-06-04,10:59:41
39.98552,116.351417,0,78,39603.4581365741,2008-06-04,10:59:43
39.985538,116.351393,0,78,39603.4581597222,2008-06-04,10:59:45
39.985564,116.351376,0,78,39603.4581828704,2008-06-04,10:59:47
39.985574,116.351353,0,77,39603.4582060185,2008-06-04,10:59:49
39.985597,116.351339,0,75,39603.4582291667,2008-06-04,10:59:51
39.985608,116.351322,0,73,39603.4582523148,2008-06-04,10:59:53
39.985638,116.351304,0,71,39603.458275463,2008-06-04,10:59:55
39.985648,116.351279,0,69,39603.4582986111,2008-06-04,10:59:57
39.985668,116.351243,0,68,39603.4583217593,2008-06-04,10:59:59
39.98567,116.351238,0,66,39603.4583449074,2008-06-04,11:00:01
39.985671,116.351209,0,64,39603.4583680556,2008-06-04,11:00:03
39.985662,116.35117,0,64,39603.4583912037,2008-06-04,11:00:05
39.985683,116.35114,0,63,39603.4584143519,2008-06-04,11:00:07
39.985685,116.351113,0,61,39603.4584375,2008-06-04,11:00:09
39.985654,116.351056,0,59,39603.4584606481,2008-06-04,11:00:11
39.985605,116.350974,0,56,39603.4584837963,2008-06-04,11:00:13
39.98555,116.3509,0,52,39603.4585069444,2008-06-04,11:00:15
39.985496,116.350816,0,48,39603.4585300926,2008-06-04,11:00:17
39.985463,116.350759,0,45,39603.4585532407,2008-06-04,11:00:19
39.985459,116.350723,0,43,39603.4585763889,2008-06-04,11:00:21
39.985458,116.350694,0,41,39603.458599537,2008-06-04,11:00:23
39.985464,116.350661,0,40,39603.4586226852,2008-06-04,11:00:25
39.985462,116.350628,0,37,39603.4586458333,2008-06-04,11:00:27
39.985452,116.350581,0,33,39603.4586689815,2008-06-04,11:00:29
39.985456,116.350554,0,30,39603.4586921296,2008-06-04,11:00:31
39.985453,116.350521,0,33,39603.4587152778,2008-06-04,11:00:33
39.985445,116.350482,0,32,39603.4587384259,2008-06-04,11:00:35
39.985451,116.35046,0,31,39603.4587615741,2008-06-04,11:00:37
39.985456,116.35044,0,30,39603.4587847222,2008-06-04,11:00:39
39.985467,116.350429,0,30,39603.4588078704,2008-06-04,11:00:41
39.985499,116.350382,0,29,39603.4588310185,2008-06-04,11:00:43
39.985503,116.350342,0,30,39603.4588541667,2008-06-04,11:00:45
39.985502,116.350304,0,29,39603.4588773148,2008-06-04,11:00:47
39.985502,116.35026,0,28,39603.458900463,2008-06-04,11:00:49
39.9855,116.350234,0,26,39603.4589236111,2008-06-04,11:00:51
39.985496,116.350192,0,23,39603.4589467593,2008-06-04,11:00:53
39.985507,116.350162,0,20,39603.4589699074,2008-06-04,11:00:55
39.985522,116.350146,0,17,39603.4589930556,2008-06-04,11:00:57
39.985533,116.350118,0,16,39603.4590162037,2008-06-04,11:00:59
39.985536,116.350088,0,17,39603.4590393519,2008-06-04,11:01:01
39.985533,116.350052,0,17,39603.4590625,2008-06-04,11:01:03
39.985452,116.349921,0,64,39603.4590856481,2008-06-04,11:01:05
39.985407,116.349801,0,84,39603.4591087963,2008-06-04,11:01:07
39.985375,116.349743,0,88,39603.4591319444,2008-06-04,11:01:09
39.985325,116.349717,0,102,39603.4591550926,2008-06-04,11:01:11
39.985322,116.349689,0,109,39603.4591782407,2008-06-04,11:01:13
39.98532,116.349666,0,111,39603.4592013889,2008-06-04,11:01:15
39.985309,116.349614,0,115,39603.459224537,2008-06-04,11:01:17
39.985293,116.349576,0,119,39603.4592476852,2008-06-04,11:01:19
39.985296,116.349536,0,122,39603.4592708333,2008-06-04,11:01:21
39.9853,116.349502,0,124,39603.4592939815,2008-06-04,11:01:23
39.985305,116.349475,0,126,39603.4593171296,2008-06-04,11:01:25
39.985312,116.349438,0,129,39603.4593402778,2008-06-04,11:01:27
39.985323,116.349401,0,130,39603.4593634259,2008-06-04,11:01:29
39.985329,116.349365,0,131,39603.4593865741,2008-06-04,11:01:31
39.985341,116.349321,0,132,39603.4594097222,2008-06-04,11:01:33
39.985345,116.349288,0,136,39603.4594328704,2008-06-04,11:01:35
39.985361,116.349255,0,138,39603.4594560185,2008-06-04,11:01:37
39.985364,116.349222,0,142,39603.4594791667,2008-06-04,11:01:39
39.985368,116.349192,0,143,39603.4595023148,2008-06-04,11:01:41
39.985391,116.349175,0,155,39603.459525463,2008-06-04,11:01:43
39.985389,116.349149,0,162,39603.4595486111,2008-06-04,11:01:45
39.98539,116.349118,0,166,39603.4595717593,2008-06-04,11:01:47
39.985385,116.349092,0,172,39603.4595949074,2008-06-04,11:01:49
39.985377,116.349073,0,177,39603.4596180556,2008-06-04,11:01:51
39.985384,116.34904,0,182,39603.4596412037,2008-06-04,11:01:53
39.985387,116.349011,0,187,39603.4596643519,2008-06-04,11:01:55
39.985392,116.348976,0,192,39603.4596875,2008-06-04,11:01:57
39.985401,116.348951,0,195,39603.4597106481,2008-06-04,11:01:59
39.985406,116.348914,0,198,39603.4597337963,2008-06-04,11:02:01
39.985406,116.348884,0,200,39603.4597569444,2008-06-04,11:02:03
39.985378,116.348825,0,201,39603.4597800926,2008-06-04,11:02:05
39.985372,116.348787,0,205,39603.4598032407,2008-06-04,11:02:07
39.985382,116.34876,0,212,39603.4598263889,2008-06-04,11:02:09
39.985375,116.348717,0,215,39603.459849537,2008-06-04,11:02:11
39.985389,116.348695,0,224,39603.4598726852,2008-06-04,11:02:13
39.985388,116.348667,0,226,39603.4598958333,2008-06-04,11:02:15
39.985398,116.34864,0,229,39603.4599189815,2008-06-04,11:02:17
39.9854,116.348598,0,229,39603.4599421296,2008-06-04,11:02:19
39.9854,116.34856,0,231,39603.4599652778,2008-06-04,11:02:21
39.985395,116.348524,0,234,39603.4599884259,2008-06-04,11:02:23
39.985398,116.348495,0,237,39603.4600115741,2008-06-04,11:02:25
39.985392,116.34846,0,238,39603.4600347222,2008-06-04,11:02:27
39.985389,116.348421,0,241,39603.4600578704,2008-06-04,11:02:29
39.985366,116.348378,0,235,39603.4600810185,2008-06-04,11:02:31
39.985336,116.348306,0,230,39603.4601041667,2008-06-04,11:02:33
39.985305,116.348252,0,221,39603.4601273148,2008-06-04,11:02:35
39.985308,116.348199,0,219,39603.460150463,2008-06-04,11:02:37
39.985288,116.348148,0,212,39603.4601736111,2008-06-04,11:02:39
39.985299,116.348105,0,207,39603.4601967593,2008-06-04,11:02:41
39.98532,116.34807,0,203,39603.4602199074,2008-06-04,11:02:43
39.985343,116.348038,0,198,39603.4602430556,2008-06-04,11:02:45
39.985338,116.348002,0,192,39603.4602662037,2008-06-04,11:02:47
39.985343,116.347968,0,185,39603.4602893519,2008-06-04,11:02:49
39.985336,116.347938,0,175,39603.4603125,2008-06-04,11:02:51
39.985345,116.347963,0,170,39603.4603356481,2008-06-04,11:02:53
39.985364,116.347988,0,166,39603.4603587963,2008-06-04,11:02:55
39.985376,116.347996,0,163,39603.4603819444,2008-06-04,11:02:57
39.985389,116.347995,0,158,39603.4604050926,2008-06-04,11:02:59
39.98539,116.347981,0,153,39603.4604282407,2008-06-04,11:03:01
39.985412,116.347995,0,149,39603.4604513889,2008-06-04,11:03:03
39.985422,116.34801,0,144,39603.460474537,2008-06-04,11:03:05
39.985449,116.348026,0,140,39603.4604976852,2008-06-04,11:03:07
39.985477,116.348032,0,135,39603.4605208333,2008-06-04,11:03:09
39.985488,116.347967,0,131,39603.4605439815,2008-06-04,11:03:11
39.985569,116.347814,0,129,39603.4605671296,2008-06-04,11:03:13
39.985606,116.347728,0,125,39603.4605902778,2008-06-04,11:03:15
39.98564,116.347722,0,121,39603.4606134259,2008-06-04,11:03:17
39.985668,116.347727,0,117,39603.4606365741,2008-06-04,11:03:19
39.985692,116.34772,0,112,39603.4606597222,2008-06-04,11:03:21
39.985711,116.347693,0,108,39603.4606828704,2008-06-04,11:03:23
39.985733,116.347672,0,103,39603.4607060185,2008-06-04,11:03:25
39.985747,116.347627,0,99,39603.4607291667,2008-06-04,11:03:27
39.985771,116.347599,0,96,39603.4607523148,2008-06-04,11:03:29
39.985801,116.347593,0,92,39603.460775463,2008-06-04,11:03:31
39.985818,116.34759,0,89,39603.4607986111,2008-06-04,11:03:33
39.985866,116.347699,0,85,39603.4608217593,2008-06-04,11:03:35
39.985924,116.347802,0,82,39603.4608449074,2008-06-04,11:03:37
39.985924,116.347865,0,85,39603.4608680556,2008-06-04,11:03:39
39.985933,116.347936,0,86,39603.4608912037,2008-06-04,11:03:41
39.985919,116.347961,0,85,39603.4609143519,2008-06-04,11:03:43
39.985911,116.347992,0,83,39603.4609375,2008-06-04,11:03:45
39.985932,116.348027,0,82,39603.4609606481,2008-06-04,11:03:47
39.985966,116.348139,0,84,39603.4609837963,2008-06-04,11:03:49
39.985973,116.34819,0,82,39603.4610069444,2008-06-04,11:03:51
39.985978,116.348218,0,86,39603.4610300926,2008-06-04,11:03:53
39.985981,116.348279,0,88,39603.4610532407,2008-06-04,11:03:55
39.985974,116.348275,0,88,39603.4610763889,2008-06-04,11:03:57
39.985955,116.348272,0,90,39603.461099537,2008-06-04,11:03:59
39.985942,116.348272,0,93,39603.4611226852,2008-06-04,11:04:01
39.985932,116.348288,0,93,39603.4611458333,2008-06-04,11:04:03
39.985941,116.348363,0,101,39603.4611689815,2008-06-04,11:04:05
39.985948,116.348428,0,106,39603.4611921296,2008-06-04,11:04:07
39.985948,116.348451,0,110,39603.4612152778,2008-06-04,11:04:09
39.98594,116.348469,0,114,39603.4612384259,2008-06-04,11:04:11
39.985943,116.348495,0,118,39603.4612615741,2008-06-04,11:04:13
39.985929,116.348525,0,119,39603.4612847222,2008-06-04,11:04:15
39.985939,116.348603,0,127,39603.4613078704,2008-06-04,11:04:17
39.985943,116.348668,0,132,39603.4613310185,2008-06-04,11:04:19
39.985947,116.348697,0,134,39603.4613541667,2008-06-04,11:04:21
39.985946,116.348723,0,136,39603.4613773148,2008-06-04,11:04:23
39.985949,116.348749,0,138,39603.461400463,2008-06-04,11:04:25
39.985947,116.348801,0,140,39603.4614236111,2008-06-04,11:04:27
39.985956,116.348846,0,143,39603.4614467593,2008-06-04,11:04:29
39.985961,116.348899,0,146,39603.4614699074,2008-06-04,11:04:31
39.985961,116.348948,0,147,39603.4614930556,2008-06-04,11:04:33
39.985953,116.348982,0,147,39603.4615162037,2008-06-04,11:04:35
39.985947,116.348991,0,149,39603.4615393518,2008-06-04,11:04:37
39.985941,116.348996,0,141,39603.4615625,2008-06-04,11:04:39
39.985936,116.349003,0,134,39603.4615856481,2008-06-04,11:04:41
39.985933,116.349009,0,131,39603.4616087963,2008-06-04,11:04:43
39.985931,116.349012,0,131,39603.4616319444,2008-06-04,11:04:45
39.985929,116.349015,0,131,39603.4616550926,2008-06-04,11:04:47
39.985924,116.349017,0,131,39603.4616782407,2008-06-04,11:04:49
39.985921,116.349019,0,131,39603.4617013889,2008-06-04,11:04:51
39.985917,116.349022,0,131,39603.461724537,2008-06-04,11:04:53
39.985913,116.349025,0,131,39603.4617476852,2008-06-04,11:04:55
39.985908,116.349039,0,132,39603.4617708333,2008-06-04,11:04:57
39.985903,116.349079,0,133,39603.4617939815,2008-06-04,11:04:59
39.985919,116.349114,0,129,39603.4618171296,2008-06-04,11:05:01
39.985935,116.349137,0,129,39603.4618402778,2008-06-04,11:05:03
39.985926,116.349176,0,132,39603.4618634259,2008-06-04,11:05:05
39.98593,116.349213,0,133,39603.4618865741,2008-06-04,11:05:07
39.985923,116.349245,0,133,39603.4619097222,2008-06-04,11:05:09
39.985923,116.349301,0,130,39603.4619328704,2008-06-04,11:05:11
39.985936,116.349348,0,131,39603.4619560185,2008-06-04,11:05:13
39.985946,116.349385,0,130,39603.4619791667,2008-06-04,11:05:15
39.985948,116.349409,0,132,39603.4620023148,2008-06-04,11:05:17
39.98593,116.349436,0,135,39603.462025463,2008-06-04,11:05:19
39.98593,116.349461,0,136,39603.4620486111,2008-06-04,11:05:21
39.985928,116.349502,0,139,39603.4620717593,2008-06-04,11:05:23
39.985925,116.349528,0,137,39603.4620949074,2008-06-04,11:05:25
39.985937,116.349576,0,137,39603.4621180556,2008-06-04,11:05:27
39.985934,116.349608,0,139,39603.4621412037,2008-06-04,11:05:29
39.985931,116.349644,0,141,39603.4621643518,2008-06-04,11:05:31
39.985919,116.349678,0,142,39603.4621875,2008-06-04,11:05:33
39.985908,116.349703,0,141,39603.4622106481,2008-06-04,11:05:35
39.985912,116.349739,0,141,39603.4622337963,2008-06-04,11:05:37
39.985923,116.349774,0,141,39603.4622569444,2008-06-04,11:05:39
39.985934,116.349822,0,142,39603.4622800926,2008-06-04,11:05:41
39.985937,116.349858,0,142,39603.4623032407,2008-06-04,11:05:43
39.985948,116.349894,0,136,39603.4623263889,2008-06-04,11:05:45
39.985944,116.349934,0,135,39603.462349537,2008-06-04,11:05:47
39.985944,116.349964,0,134,39603.4623726852,2008-06-04,11:05:49
39.985954,116.35003,0,133,39603.4623958333,2008-06-04,11:05:51
39.98596,116.350085,0,132,39603.4624189815,2008-06-04,11:05:53
39.985959,116.350124,0,130,39603.4624421296,2008-06-04,11:05:55
39.98595,116.350166,0,128,39603.4624652778,2008-06-04,11:05:57
39.985946,116.350204,0,126,39603.4624884259,2008-06-04,11:05:59
39.985937,116.350271,0,126,39603.4625115741,2008-06-04,11:06:01
39.985951,116.350299,0,125,39603.4625347222,2008-06-04,11:06:03
39.985949,116.350322,0,124,39603.4625578704,2008-06-04,11:06:05
39.985968,116.350351,0,119,39603.4625810185,2008-06-04,11:06:07
39.985967,116.350372,0,117,39603.4626041667,2008-06-04,11:06:09
39.985972,116.350408,0,115,39603.4626273148,2008-06-04,11:06:11
39.985971,116.35045,0,114,39603.462650463,2008-06-04,11:06:13
39.985972,116.350461,0,112,39603.4626736111,2008-06-04,11:06:15
39.985968,116.350484,0,111,39603.4626967593,2008-06-04,11:06:17
39.985969,116.350493,0,110,39603.4627199074,2008-06-04,11:06:19
39.985964,116.350492,0,110,39603.4627430556,2008-06-04,11:06:21
39.985965,116.350498,0,109,39603.4627662037,2008-06-04,11:06:23
39.985963,116.350505,0,110,39603.4627893518,2008-06-04,11:06:25
39.98595,116.350507,0,110,39603.4628125,2008-06-04,11:06:27
39.985935,116.350513,0,110,39603.4628356481,2008-06-04,11:06:29
39.985936,116.350515,0,110,39603.4628587963,2008-06-04,11:06:31
39.985941,116.350518,0,110,39603.4628819444,2008-06-04,11:06:33
39.985939,116.350519,0,110,39603.4629050926,2008-06-04,11:06:35
39.985938,116.350519,0,110,39603.4629282407,2008-06-04,11:06:37
39.985937,116.35052,0,110,39603.4629513889,2008-06-04,11:06:39
39.985936,116.350524,0,110,39603.462974537,2008-06-04,11:06:41
39.985934,116.350526,0,110,39603.4629976852,2008-06-04,11:06:43
39.985933,116.350531,0,110,39603.4630208333,2008-06-04,11:06:45
39.985929,116.350535,0,110,39603.4630439815,2008-06-04,11:06:47
39.985927,116.350539,0,110,39603.4630671296,2008-06-04,11:06:49
39.985927,116.350543,0,110,39603.4630902778,2008-06-04,11:06:51
39.985929,116.350548,0,110,39603.4631134259,2008-06-04,11:06:53
39.985929,116.350553,0,110,39603.4631365741,2008-06-04,11:06:55
39.985925,116.350557,0,111,39603.4631597222,2008-06-04,11:06:57
39.985921,116.350557,0,111,39603.4631828704,2008-06-04,11:06:59
39.985919,116.35056,0,111,39603.4632060185,2008-06-04,11:07:01
39.985971,116.350523,0,116,39603.4632291667,2008-06-04,11:07:03
39.985981,116.35053,0,117,39603.4632523148,2008-06-04,11:07:05
39.985982,116.350533,0,117,39603.463275463,2008-06-04,11:07:07
39.985982,116.350536,0,117,39603.4632986111,2008-06-04,11:07:09
39.985984,116.350537,0,117,39603.4633217593,2008-06-04,11:07:11
39.985982,116.350538,0,117,39603.4633449074,2008-06-04,11:07:13
39.985983,116.350539,0,117,39603.4633680556,2008-06-04,11:07:15
39.985986,116.35054,0,117,39603.4633912037,2008-06-04,11:07:17
39.985987,116.350536,0,117,39603.4634143518,2008-06-04,11:07:19
39.985963,116.350487,0,117,39603.4634375,2008-06-04,11:07:21
39.985934,116.350404,0,117,39603.4634606481,2008-06-04,11:07:23
39.985917,116.350283,0,117,39603.4634837963,2008-06-04,11:07:25
39.985897,116.350117,0,117,39603.4635069444,2008-06-04,11:07:27
39.985892,116.34992,0,117,39603.4635300926,2008-06-04,11:07:29
39.985884,116.349688,0,118,39603.4635532407,2008-06-04,11:07:31
39.985858,116.34939,0,119,39603.4635763889,2008-06-04,11:07:33
39.985856,116.349084,0,119,39603.463599537,2008-06-04,11:07:35
39.98586,116.348806,0,119,39603.4636226852,2008-06-04,11:07:37
39.985861,116.348579,0,119,39603.4636458333,2008-06-04,11:07:39
39.985835,116.348266,0,118,39603.4636689815,2008-06-04,11:07:41
39.98583,116.348031,0,118,39603.4636921296,2008-06-04,11:07:43
39.985827,116.347833,0,117,39603.4637152778,2008-06-04,11:07:45
39.985823,116.347713,0,116,39603.4637384259,2008-06-04,11:07:47
39.985805,116.347635,0,115,39603.4637615741,2008-06-04,11:07:49
39.985791,116.347325,0,114,39603.4655902778,2008-06-04,11:10:27
39.985769,116.347172,0,116,39603.4656134259,2008-06-04,11:10:29
39.985751,116.346992,0,116,39603.4656365741,2008-06-04,11:10:31
39.985738,116.346775,0,118,39603.4656597222,2008-06-04,11:10:33
39.985718,116.346545,0,118,39603.4656828704,2008-06-04,11:10:35
39.985703,116.346303,0,118,39603.4657060185,2008-06-04,11:10:37
39.985693,116.346049,0,118,39603.4657291667,2008-06-04,11:10:39
39.98569,116.345776,0,120,39603.4657523148,2008-06-04,11:10:41
39.985696,116.345488,0,123,39603.465775463,2008-06-04,11:10:43
39.985705,116.345187,0,127,39603.4657986111,2008-06-04,11:10:45
39.985712,116.344892,0,130,39603.4658217593,2008-06-04,11:10:47
39.985733,116.34461,0,134,39603.4658449074,2008-06-04,11:10:49
39.985693,116.344332,0,134,39603.4658680556,2008-06-04,11:10:51
39.985681,116.344103,0,134,39603.4658912037,2008-06-04,11:10:53
39.985721,116.343911,0,141,39603.4659143519,2008-06-04,11:10:55
39.985731,116.343726,0,143,39603.4659375,2008-06-04,11:10:57
39.9857,116.343532,0,138,39603.4659606481,2008-06-04,11:10:59
39.985691,116.343347,0,139,39603.4659837963,2008-06-04,11:11:01
39.985685,116.343137,0,143,39603.4660069444,2008-06-04,11:11:03
39.985644,116.342943,0,146,39603.4660300926,2008-06-04,11:11:05
39.985698,116.342696,0,153,39603.4660532407,2008-06-04,11:11:07
39.985685,116.342415,0,152,39603.4660763889,2008-06-04,11:11:09
39.985668,116.342154,0,152,39603.466099537,2008-06-04,11:11:11
39.985637,116.341872,0,151,39603.4661226852,2008-06-04,11:11:13
39.985592,116.34156,0,149,39603.4661458333,2008-06-04,11:11:15
39.985577,116.341256,0,150,39603.4661689815,2008-06-04,11:11:17
39.985591,116.34097,0,152,39603.4661921296,2008-06-04,11:11:19
39.98559,116.340681,0,147,39603.4662152778,2008-06-04,11:11:21
39.985604,116.340408,0,148,39603.4662384259,2008-06-04,11:11:23
39.985608,116.340188,0,148,39603.4662615741,2008-06-04,11:11:25
39.98559,116.340075,0,146,39603.4662847222,2008-06-04,11:11:27
39.985565,116.339995,0,145,39603.4663078704,2008-06-04,11:11:29
39.985553,116.339997,0,145,39603.4663310185,2008-06-04,11:11:31
39.985544,116.340027,0,145,39603.4663541667,2008-06-04,11:11:33
39.985534,116.340045,0,145,39603.4663773148,2008-06-04,11:11:35
39.985537,116.340051,0,146,39603.466400463,2008-06-04,11:11:37
39.985541,116.340052,0,146,39603.4664236111,2008-06-04,11:11:39
39.985547,116.340054,0,146,39603.4664467593,2008-06-04,11:11:41
39.985551,116.340056,0,147,39603.4664699074,2008-06-04,11:11:43
39.985553,116.340056,0,147,39603.4664930556,2008-06-04,11:11:45
39.985556,116.340049,0,147,39603.4665162037,2008-06-04,11:11:47
39.985568,116.34002,0,145,39603.4665393519,2008-06-04,11:11:49
39.985587,116.339961,0,144,39603.4665625,2008-06-04,11:11:51
39.985598,116.339885,0,146,39603.4665856481,2008-06-04,11:11:53
39.985616,116.339811,0,149,39603.4666087963,2008-06-04,11:11:55
39.985581,116.339625,0,148,39603.4666319444,2008-06-04,11:11:57
39.985557,116.339434,0,146,39603.4666550926,2008-06-04,11:11:59
39.985546,116.339219,0,149,39603.4666782407,2008-06-04,11:12:01
39.985525,116.338966,0,151,39603.4667013889,2008-06-04,11:12:03
39.985515,116.33871,0,150,39603.466724537,2008-06-04,11:12:05
39.985522,116.338455,0,150,39603.4667476852,2008-06-04,11:12:07
39.985505,116.33816,0,150,39603.4667708333,2008-06-04,11:12:09
39.985497,116.337855,0,149,39603.4667939815,2008-06-04,11:12:11
39.985461,116.337486,0,150,39603.4668171296,2008-06-04,11:12:13
39.985445,116.337134,0,150,39603.4668402778,2008-06-04,11:12:15
39.985434,116.336755,0,151,39603.4668634259,2008-06-04,11:12:17
39.985426,116.336393,0,148,39603.4668865741,2008-06-04,11:12:19
39.985402,116.336032,0,142,39603.4669097222,2008-06-04,11:12:21
39.985393,116.33568,0,136,39603.4669328704,2008-06-04,11:12:23
39.985381,116.335329,0,131,39603.4669560185,2008-06-04,11:12:25
39.985358,116.334968,0,127,39603.4669791667,2008-06-04,11:12:27
39.985341,116.334623,0,123,39603.4670023148,2008-06-04,11:12:29
39.985329,116.334274,0,120,39603.467025463,2008-06-04,11:12:31
39.985299,116.333911,0,118,39603.4670486111,2008-06-04,11:12:33
39.985275,116.333566,0,117,39603.4670717593,2008-06-04,11:12:35
39.985255,116.333247,0,118,39603.4670949074,2008-06-04,11:12:37
39.98528,116.332927,0,119,39603.4671180556,2008-06-04,11:12:39
39.985322,116.332638,0,121,39603.4671412037,2008-06-04,11:12:41
39.985325,116.332276,0,122,39603.4671643519,2008-06-04,11:12:43
39.985318,116.331927,0,121,39603.4671875,2008-06-04,11:12:45
39.985313,116.331565,0,121,39603.4672106481,2008-06-04,11:12:47
39.985291,116.331203,0,120,39603.4672337963,2008-06-04,11:12:49
39.985256,116.33082,0,118,39603.4672569444,2008-06-04,11:12:51
39.985208,116.330459,0,117,39603.4672800926,2008-06-04,11:12:53
39.98517,116.330104,0,115,39603.4673032407,2008-06-04,11:12:55
39.985135,116.32976,0,110,39603.4673263889,2008-06-04,11:12:57
39.985114,116.329424,0,106,39603.467349537,2008-06-04,11:12:59
39.985108,116.32913,0,105,39603.4673726852,2008-06-04,11:13:01
39.9851,116.328848,0,99,39603.4673958333,2008-06-04,11:13:03
39.985103,116.32859,0,96,39603.4674189815,2008-06-04,11:13:05
39.985072,116.328321,0,93,39603.4674421296,2008-06-04,11:13:07
39.985047,116.328046,0,91,39603.4674652778,2008-06-04,11:13:09
39.985034,116.327776,0,90,39603.4674884259,2008-06-04,11:13:11
39.985017,116.327549,0,88,39603.4675115741,2008-06-04,11:13:13
39.985012,116.327389,0,87,39603.4675347222,2008-06-04,11:13:15
39.985002,116.327271,0,82,39603.4675578704,2008-06-04,11:13:17
39.984982,116.327211,0,86,39603.4675810185,2008-06-04,11:13:19
39.984907,116.327177,0,95,39603.4676041667,2008-06-04,11:13:21
39.984776,116.327108,0,107,39603.4676273148,2008-06-04,11:13:23
39.984646,116.327068,0,110,39603.467650463,2008-06-04,11:13:25
39.984475,116.327026,0,117,39603.4676736111,2008-06-04,11:13:27
39.98431,116.327022,0,117,39603.4676967593,2008-06-04,11:13:29
39.984108,116.327023,0,116,39603.4677199074,2008-06-04,11:13:31
39.983905,116.327017,0,116,39603.4677430556,2008-06-04,11:13:33
39.983682,116.32701,0,117,39603.4677662037,2008-06-04,11:13:35
39.983459,116.327013,0,119,39603.4677893519,2008-06-04,11:13:37
39.983235,116.327012,0,120,39603.4678125,2008-06-04,11:13:39
39.983007,116.327015,0,123,39603.4678356481,2008-06-04,11:13:41
39.982779,116.327016,0,126,39603.4678587963,2008-06-04,11:13:43
39.982546,116.327104,0,135,39603.4678819444,2008-06-04,11:13:45
39.982253,116.327051,0,143,39603.4679050926,2008-06-04,11:13:47
39.982028,116.327033,0,150,39603.4679282407,2008-06-04,11:13:49
39.981892,116.327034,0,152,39603.4679513889,2008-06-04,11:13:51
39.981676,116.327191,0,161,39603.4743634259,2008-06-04,11:23:05
39.981519,116.327157,0,160,39603.4743865741,2008-06-04,11:23:07
39.981358,116.327134,0,159,39603.4744097222,2008-06-04,11:23:09
39.981193,116.327124,0,158,39603.4744328704,2008-06-04,11:23:11
39.981041,116.327122,0,158,39603.4744560185,2008-06-04,11:23:13
39.980891,116.327144,0,157,39603.4744791667,2008-06-04,11:23:15
39.980658,116.327104,0,158,39603.4745023148,2008-06-04,11:23:17
39.980422,116.327029,0,159,39603.474525463,2008-06-04,11:23:19
39.980247,116.327014,0,160,39603.4745486111,2008-06-04,11:23:21
39.980078,116.327014,0,161,39603.4745717593,2008-06-04,11:23:23
39.979877,116.326998,0,163,39603.4745949074,2008-06-04,11:23:25
39.979693,116.327006,0,166,39603.4746180556,2008-06-04,11:23:27
39.979513,116.327025,0,169,39603.4746412037,2008-06-04,11:23:29
39.97933,116.32703,0,171,39603.4746643519,2008-06-04,11:23:31
39.979145,116.327049,0,175,39603.4746875,2008-06-04,11:23:33
39.978945,116.327119,0,176,39603.4747106481,2008-06-04,11:23:35
39.978753,116.327133,0,179,39603.4747337963,2008-06-04,11:23:37
39.978551,116.327133,0,181,39603.4747569444,2008-06-04,11:23:39
39.978361,116.327142,0,184,39603.4747800926,2008-06-04,11:23:41
39.978192,116.32715,0,187,39603.4748032407,2008-06-04,11:23:43
39.978066,116.327201,0,190,39603.4748263889,2008-06-04,11:23:45
39.97791,116.327146,0,194,39603.474849537,2008-06-04,11:23:47
39.977773,116.327141,0,199,39603.4748726852,2008-06-04,11:23:49
39.977643,116.32715,0,205,39603.4748958333,2008-06-04,11:23:51
39.977612,116.32716,0,210,39603.4749189815,2008-06-04,11:23:53
39.977598,116.327199,0,219,39603.4749421296,2008-06-04,11:23:55
39.977593,116.327208,0,222,39603.4749652778,2008-06-04,11:23:57
39.977593,116.327205,0,222,39603.4749884259,2008-06-04,11:23:59
39.977593,116.327203,0,223,39603.4750115741,2008-06-04,11:24:01
39.977593,116.327208,0,223,39603.4750347222,2008-06-04,11:24:03
39.977592,116.327209,0,224,39603.4750578704,2008-06-04,11:24:05
39.977587,116.327216,0,224,39603.4750810185,2008-06-04,11:24:07
39.977586,116.327216,0,225,39603.4751041667,2008-06-04,11:24:09
39.977585,116.327218,0,225,39603.4751273148,2008-06-04,11:24:11
39.977584,116.327221,0,225,39603.475150463,2008-06-04,11:24:13
39.977583,116.327224,0,226,39603.4751736111,2008-06-04,11:24:15
39.977582,116.327223,0,226,39603.4751967593,2008-06-04,11:24:17
39.977544,116.327229,0,227,39603.4752199074,2008-06-04,11:24:19
39.977429,116.327225,0,230,39603.4752430556,2008-06-04,11:24:21
39.977304,116.327229,0,232,39603.4752662037,2008-06-04,11:24:23
39.977142,116.327184,0,238,39603.4752893519,2008-06-04,11:24:25
39.976992,116.327156,0,244,39603.4753125,2008-06-04,11:24:27
39.976882,116.327143,0,251,39603.4753356481,2008-06-04,11:24:29
39.976824,116.32713,0,259,39603.4753587963,2008-06-04,11:24:31
39.976827,116.327204,0,265,39603.4753819444,2008-06-04,11:24:33
39.976788,116.327187,0,266,39603.4754050926,2008-06-04,11:24:35
39.976672,116.327191,0,264,39603.4754282407,2008-06-04,11:24:37
39.976508,116.327201,0,262,39603.4754513889,2008-06-04,11:24:39
39.976368,116.327235,0,262,39603.475474537,2008-06-04,11:24:41
39.976233,116.327251,0,263,39603.4754976852,2008-06-04,11:24:43
39.976063,116.327295,0,267,39603.4755208333,2008-06-04,11:24:45
39.975974,116.327258,0,270,39603.4755439815,2008-06-04,11:24:47
39.975894,116.327197,0,274,39603.4755671296,2008-06-04,11:24:49
39.975886,116.327166,0,285,39603.4755902778,2008-06-04,11:24:51
39.975825,116.327145,0,289,39603.4756134259,2008-06-04,11:24:53
39.975802,116.327139,0,292,39603.4756365741,2008-06-04,11:24:55
39.975801,116.327139,0,293,39603.4756597222,2008-06-04,11:24:57
39.9758,116.327139,0,293,39603.4756828704,2008-06-04,11:24:59
39.975797,116.327139,0,294,39603.4757060185,2008-06-04,11:25:01
39.975795,116.327139,0,294,39603.4757291667,2008-06-04,11:25:03
39.975793,116.327139,0,295,39603.4757523148,2008-06-04,11:25:05
39.975792,116.327141,0,295,39603.475775463,2008-06-04,11:25:07
39.97579,116.327143,0,296,39603.4757986111,2008-06-04,11:25:09
39.975789,116.327144,0,296,39603.4758217593,2008-06-04,11:25:11
39.975788,116.327145,0,296,39603.4758449074,2008-06-04,11:25:13
39.975786,116.327144,0,296,39603.4758680556,2008-06-04,11:25:15
39.975785,116.327145,0,297,39603.4758912037,2008-06-04,11:25:17
39.975784,116.327143,0,297,39603.4759143519,2008-06-04,11:25:19
39.975784,116.327143,0,297,39603.4759375,2008-06-04,11:25:21
39.975784,116.327143,0,297,39603.4759606481,2008-06-04,11:25:23
39.975784,116.327143,0,298,39603.4759837963,2008-06-04,11:25:25
39.975783,116.327142,0,298,39603.4760069444,2008-06-04,11:25:27
39.975783,116.327143,0,298,39603.4760300926,2008-06-04,11:25:29
39.975781,116.327145,0,298,39603.4760532407,2008-06-04,11:25:31
39.97578,116.327143,0,298,39603.4760763889,2008-06-04,11:25:33
39.975778,116.327139,0,298,39603.476099537,2008-06-04,11:25:35
39.975776,116.327136,0,298,39603.4761226852,2008-06-04,11:25:37
39.975774,116.327134,0,298,39603.4761458333,2008-06-04,11:25:39
39.975774,116.327132,0,298,39603.4761689815,2008-06-04,11:25:41
39.975774,116.327133,0,298,39603.4761921296,2008-06-04,11:25:43
39.975774,116.327134,0,298,39603.4762152778,2008-06-04,11:25:45
39.975773,116.327136,0,298,39603.4762384259,2008-06-04,11:25:47
39.975772,116.327136,0,298,39603.4762615741,2008-06-04,11:25:49
39.975771,116.327138,0,298,39603.4762847222,2008-06-04,11:25:51
39.975772,116.327151,0,297,39603.4763078704,2008-06-04,11:25:53
39.975774,116.327161,0,297,39603.4763310185,2008-06-04,11:25:55
39.975773,116.327161,0,297,39603.4763541667,2008-06-04,11:25:57
39.975771,116.327157,0,297,39603.4763773148,2008-06-04,11:25:59
39.975769,116.327149,0,297,39603.476400463,2008-06-04,11:26:01
39.975765,116.327138,0,297,39603.4764236111,2008-06-04,11:26:03
39.975762,116.327128,0,297,39603.4764467593,2008-06-04,11:26:05
39.97576,116.327127,0,298,39603.4764699074,2008-06-04,11:26:07
39.975758,116.327128,0,298,39603.4764930556,2008-06-04,11:26:09
39.975756,116.327118,0,299,39603.4765162037,2008-06-04,11:26:11
39.975749,116.327103,0,300,39603.4765393519,2008-06-04,11:26:13
39.975746,116.327097,0,301,39603.4765625,2008-06-04,11:26:15
39.975745,116.327101,0,303,39603.4765856481,2008-06-04,11:26:17
39.975745,116.327108,0,304,39603.4766087963,2008-06-04,11:26:19
39.975743,116.32711,0,304,39603.4766319444,2008-06-04,11:26:21
39.975742,116.327112,0,305,39603.4766550926,2008-06-04,11:26:23
39.975742,116.327113,0,305,39603.4766782407,2008-06-04,11:26:25
39.975742,116.327117,0,305,39603.4767013889,2008-06-04,11:26:27
39.975741,116.327122,0,306,39603.476724537,2008-06-04,11:26:29
39.975741,116.327126,0,306,39603.4767476852,2008-06-04,11:26:31
39.975741,116.327129,0,307,39603.4767708333,2008-06-04,11:26:33
39.97574,116.327131,0,308,39603.4767939815,2008-06-04,11:26:35
39.975738,116.327132,0,309,39603.4768171296,2008-06-04,11:26:37
39.975736,116.327133,0,309,39603.4768402778,2008-06-04,11:26:39
39.975733,116.327133,0,310,39603.4768634259,2008-06-04,11:26:41
39.975731,116.327132,0,311,39603.4768865741,2008-06-04,11:26:43
39.975729,116.327133,0,311,39603.4769097222,2008-06-04,11:26:45
39.975729,116.327129,0,312,39603.4769328704,2008-06-04,11:26:47
39.975729,116.327123,0,312,39603.4769560185,2008-06-04,11:26:49
39.975729,116.327124,0,313,39603.4769791667,2008-06-04,11:26:51
39.975724,116.327133,0,313,39603.4770023148,2008-06-04,11:26:53
39.975724,116.327139,0,313,39603.477025463,2008-06-04,11:26:55
39.975725,116.327142,0,313,39603.4770486111,2008-06-04,11:26:57
39.975725,116.327147,0,313,39603.4770717593,2008-06-04,11:26:59
39.975724,116.327155,0,313,39603.4770949074,2008-06-04,11:27:01
39.975724,116.32716,0,312,39603.4771180556,2008-06-04,11:27:03
39.975723,116.32716,0,312,39603.4771412037,2008-06-04,11:27:05
39.97572,116.32716,0,312,39603.4771643518,2008-06-04,11:27:07
39.975715,116.327153,0,312,39603.4771875,2008-06-04,11:27:09
39.97568,116.327104,0,317,39603.4772106481,2008-06-04,11:27:11
39.975622,116.327046,0,331,39603.4772337963,2008-06-04,11:27:13
39.975598,116.32707,0,342,39603.4772569444,2008-06-04,11:27:15
39.975504,116.327051,0,347,39603.4772800926,2008-06-04,11:27:17
39.975449,116.327052,0,352,39603.4773032407,2008-06-04,11:27:19
39.975313,116.32707,0,352,39603.4773263889,2008-06-04,11:27:21
39.975136,116.327121,0,352,39603.477349537,2008-06-04,11:27:23
39.97494,116.327104,0,354,39603.4773726852,2008-06-04,11:27:25
39.974797,116.327156,0,358,39603.4773958333,2008-06-04,11:27:27
39.974733,116.327199,0,362,39603.4774189815,2008-06-04,11:27:29
39.974718,116.327251,0,365,39603.4774421296,2008-06-04,11:27:31
39.974698,116.327265,0,364,39603.4774652778,2008-06-04,11:27:33
39.974692,116.327267,0,362,39603.4774884259,2008-06-04,11:27:35
39.974681,116.327262,0,357,39603.4775115741,2008-06-04,11:27:37
39.974686,116.327261,0,351,39603.4775347222,2008-06-04,11:27:39
39.974686,116.327264,0,348,39603.4775578704,2008-06-04,11:27:41
39.974686,116.327267,0,347,39603.4775810185,2008-06-04,11:27:43
39.974685,116.327271,0,346,39603.4776041667,2008-06-04,11:27:45
39.974588,116.327325,0,346,39603.4776273148,2008-06-04,11:27:47
39.97442,116.327374,0,346,39603.477650463,2008-06-04,11:27:49
39.974265,116.32739,0,345,39603.4776736111,2008-06-04,11:27:51
39.973975,116.327487,0,344,39603.4776967593,2008-06-04,11:27:53
39.97378,116.327483,0,342,39603.4777199074,2008-06-04,11:27:55
39.97361,116.3275,0,341,39603.4777430556,2008-06-04,11:27:57
39.973416,116.327521,0,340,39603.4777662037,2008-06-04,11:27:59
39.973233,116.327532,0,338,39603.4777893518,2008-06-04,11:28:01
39.97307,116.327538,0,337,39603.4778125,2008-06-04,11:28:03
39.972892,116.327535,0,335,39603.4778356481,2008-06-04,11:28:05
39.972715,116.327532,0,332,39603.4778587963,2008-06-04,11:28:07
39.972544,116.327516,0,331,39603.4778819444,2008-06-04,11:28:09
39.972352,116.327519,0,329,39603.4779050926,2008-06-04,11:28:11
39.972152,116.327516,0,328,39603.4779282407,2008-06-04,11:28:13
39.971949,116.327523,0,326,39603.4779513889,2008-06-04,11:28:15
39.971706,116.327544,0,324,39603.477974537,2008-06-04,11:28:17
39.971448,116.327571,0,319,39603.4779976852,2008-06-04,11:28:19
39.971226,116.327556,0,313,39603.4780208333,2008-06-04,11:28:21
39.971058,116.327585,0,308,39603.4780439815,2008-06-04,11:28:23
39.970991,116.327612,0,299,39603.4780671296,2008-06-04,11:28:25
39.970973,116.327632,0,291,39603.4780902778,2008-06-04,11:28:27
39.970971,116.327631,0,283,39603.4781134259,2008-06-04,11:28:29
39.970972,116.327633,0,283,39603.4781365741,2008-06-04,11:28:31
39.970972,116.327629,0,281,39603.4781597222,2008-06-04,11:28:33
39.970972,116.327627,0,280,39603.4781828704,2008-06-04,11:28:35
39.970972,116.327626,0,279,39603.4782060185,2008-06-04,11:28:37
39.970971,116.327621,0,279,39603.4782291667,2008-06-04,11:28:39
39.970971,116.327616,0,279,39603.4782523148,2008-06-04,11:28:41
39.970963,116.327618,0,278,39603.478275463,2008-06-04,11:28:43
39.970914,116.327614,0,271,39603.4782986111,2008-06-04,11:28:45
39.970824,116.327614,0,266,39603.4783217593,2008-06-04,11:28:47
39.970689,116.327622,0,263,39603.4783449074,2008-06-04,11:28:49
39.97054,116.327639,0,263,39603.4783680556,2008-06-04,11:28:51
39.970376,116.327654,0,264,39603.4783912037,2008-06-04,11:28:53
39.97019,116.327664,0,266,39603.4784143518,2008-06-04,11:28:55
39.970003,116.327669,0,267,39603.4784375,2008-06-04,11:28:57
39.969815,116.327683,0,265,39603.4784606481,2008-06-04,11:28:59
39.969636,116.32769,0,265,39603.4784837963,2008-06-04,11:29:01
39.969464,116.327689,0,266,39603.4785069444,2008-06-04,11:29:03
39.969274,116.327664,0,266,39603.4785300926,2008-06-04,11:29:05
39.969084,116.327665,0,266,39603.4785532407,2008-06-04,11:29:07
39.968891,116.327681,0,267,39603.4785763889,2008-06-04,11:29:09
39.968659,116.327679,0,265,39603.478599537,2008-06-04,11:29:11
39.968462,116.327666,0,267,39603.4786226852,2008-06-04,11:29:13
39.968275,116.327673,0,267,39603.4786458333,2008-06-04,11:29:15
39.968089,116.327688,0,268,39603.4786689815,2008-06-04,11:29:17
39.9679,116.32769,0,268,39603.4786921296,2008-06-04,11:29:19
39.967709,116.327679,0,267,39603.4787152778,2008-06-04,11:29:21
39.967534,116.327682,0,268,39603.4787384259,2008-06-04,11:29:23
39.967339,116.327682,0,270,39603.4787615741,2008-06-04,11:29:25
39.967174,116.327681,0,272,39603.4787847222,2008-06-04,11:29:27
39.967015,116.327681,0,274,39603.4788078704,2008-06-04,11:29:29
39.966884,116.327698,0,277,39603.4788310185,2008-06-04,11:29:31
39.966804,116.327729,0,279,39603.4788541667,2008-06-04,11:29:33
39.966741,116.327762,0,279,39603.4788773148,2008-06-04,11:29:35
39.966695,116.32779,0,279,39603.478900463,2008-06-04,11:29:37
39.966683,116.3278,0,281,39603.4789236111,2008-06-04,11:29:39
39.966663,116.327809,0,283,39603.4789467593,2008-06-04,11:29:41
39.966634,116.327808,0,285,39603.4789699074,2008-06-04,11:29:43
39.966593,116.327825,0,283,39603.4789930556,2008-06-04,11:29:45
39.966569,116.327802,0,279,39603.4790162037,2008-06-04,11:29:47
39.96655,116.327756,0,278,39603.4790393518,2008-06-04,11:29:49
39.966547,116.327698,0,279,39603.4790625,2008-06-04,11:29:51
39.966543,116.32761,0,280,39603.4790856481,2008-06-04,11:29:53
39.966548,116.327517,0,281,39603.4791087963,2008-06-04,11:29:55
39.96655,116.327434,0,282,39603.4791319444,2008-06-04,11:29:57
39.966549,116.327346,0,282,39603.4791550926,2008-06-04,11:29:59
39.966546,116.327235,0,281,39603.4791782407,2008-06-04,11:30:01
39.966656,116.327122,0,295,39603.4792013889,2008-06-04,11:30:03
39.966642,116.32698,0,296,39603.479224537,2008-06-04,11:30:05
39.966615,116.326855,0,293,39603.4792476852,2008-06-04,11:30:07
39.966602,116.326753,0,292,39603.4792708333,2008-06-04,11:30:09
39.966615,116.326655,0,291,39603.4792939815,2008-06-04,11:30:11
39.96662,116.326577,0,290,39603.4793171296,2008-06-04,11:30:13
39.966639,116.326508,0,292,39603.4793402778,2008-06-04,11:30:15
39.966652,116.326488,0,292,39603.4793634259,2008-06-04,11:30:17
39.966652,116.326487,0,293,39603.4793865741,2008-06-04,11:30:19
39.966653,116.326486,0,293,39603.4794097222,2008-06-04,11:30:21
39.966654,116.326485,0,294,39603.4794328704,2008-06-04,11:30:23
39.966655,116.326484,0,293,39603.4794560185,2008-06-04,11:30:25
39.966655,116.326482,0,293,39603.4794791667,2008-06-04,11:30:27
39.966648,116.326477,0,293,39603.4795023148,2008-06-04,11:30:29
39.96664,116.326464,0,293,39603.479525463,2008-06-04,11:30:31
39.966624,116.326385,0,291,39603.4795486111,2008-06-04,11:30:33
39.966614,116.326295,0,288,39603.4795717593,2008-06-04,11:30:35
39.966532,116.326156,0,279,39603.4795949074,2008-06-04,11:30:37
39.966455,116.325968,0,272,39603.4796180556,2008-06-04,11:30:39
39.966431,116.325819,0,268,39603.4796412037,2008-06-04,11:30:41
39.966446,116.325574,0,264,39603.4796643518,2008-06-04,11:30:43
39.966436,116.325233,0,257,39603.4796875,2008-06-04,11:30:45
39.966423,116.325021,0,253,39603.4797106481,2008-06-04,11:30:47
39.966397,116.324798,0,249,39603.4797337963,2008-06-04,11:30:49
39.966351,116.324576,0,245,39603.4797569444,2008-06-04,11:30:51
39.966307,116.324346,0,241,39603.4797800926,2008-06-04,11:30:53
39.966268,116.324103,0,237,39603.4798032407,2008-06-04,11:30:55
39.96624,116.323849,0,233,39603.4798263889,2008-06-04,11:30:57
39.96625,116.323626,0,233,39603.479849537,2008-06-04,11:30:59
39.966253,116.323452,0,234,39603.4798726852,2008-06-04,11:31:01
39.966242,116.3233,0,235,39603.4798958333,2008-06-04,11:31:03
39.966222,116.323158,0,236,39603.4799189815,2008-06-04,11:31:05
39.966225,116.322989,0,237,39603.4799421296,2008-06-04,11:31:07
39.966221,116.32281,0,244,39603.4799652778,2008-06-04,11:31:09
39.966244,116.322669,0,249,39603.4799884259,2008-06-04,11:31:11
39.966252,116.322631,0,254,39603.4800115741,2008-06-04,11:31:13
39.966268,116.322626,0,253,39603.4800347222,2008-06-04,11:31:15
39.966271,116.322625,0,253,39603.4800578704,2008-06-04,11:31:17
39.966275,116.322624,0,253,39603.4800810185,2008-06-04,11:31:19
39.966277,116.322624,0,254,39603.4801041667,2008-06-04,11:31:21
39.966276,116.322623,0,254,39603.4801273148,2008-06-04,11:31:23
39.966276,116.322623,0,255,39603.480150463,2008-06-04,11:31:25
39.966276,116.322624,0,255,39603.4801736111,2008-06-04,11:31:27
39.966278,116.322623,0,256,39603.4801967593,2008-06-04,11:31:29
39.966282,116.322615,0,256,39603.4802199074,2008-06-04,11:31:31
39.966258,116.322538,0,262,39603.4802430556,2008-06-04,11:31:33
39.966218,116.322419,0,271,39603.4802662037,2008-06-04,11:31:35
39.966157,116.322254,0,280,39603.4802893519,2008-06-04,11:31:37
39.966087,116.322103,0,287,39603.4803125,2008-06-04,11:31:39
39.966017,116.32197,0,298,39603.4803356482,2008-06-04,11:31:41
39.965945,116.321773,0,311,39603.4803587963,2008-06-04,11:31:43
39.965835,116.321587,0,312,39603.4803819444,2008-06-04,11:31:45
39.965819,116.32146,0,325,39603.4804050926,2008-06-04,11:31:47
39.965745,116.321313,0,338,39603.4804282407,2008-06-04,11:31:49
39.965653,116.321031,0,359,39603.4804513889,2008-06-04,11:31:51
39.965583,116.320781,0,385,39603.480474537,2008-06-04,11:31:53
39.965522,116.320562,0,407,39603.4804976852,2008-06-04,11:31:55
39.965464,116.32036,0,424,39603.4805208333,2008-06-04,11:31:57
39.965422,116.320163,0,423,39603.4805439815,2008-06-04,11:31:59
39.965418,116.319914,0,442,39603.4805671296,2008-06-04,11:32:01
39.965441,116.319663,0,448,39603.4805902778,2008-06-04,11:32:03
39.965429,116.319475,0,461,39603.4806134259,2008-06-04,11:32:05
39.965523,116.319346,0,484,39603.4806365741,2008-06-04,11:32:07
39.965533,116.31923,0,481,39603.4806597222,2008-06-04,11:32:09
39.965533,116.319106,0,490,39603.4806828704,2008-06-04,11:32:11
39.965576,116.318986,0,495,39603.4807060185,2008-06-04,11:32:13
39.965621,116.318826,0,494,39603.4807291667,2008-06-04,11:32:15
39.965644,116.318714,0,500,39603.4807523148,2008-06-04,11:32:17
39.965658,116.318682,0,502,39603.480775463,2008-06-04,11:32:19
39.965679,116.31867,0,502,39603.4807986111,2008-06-04,11:32:21
39.965687,116.318678,0,503,39603.4808217593,2008-06-04,11:32:23
39.965682,116.318679,0,507,39603.4808449074,2008-06-04,11:32:25
39.965678,116.318679,0,510,39603.4808680556,2008-06-04,11:32:27
39.965673,116.318678,0,512,39603.4808912037,2008-06-04,11:32:29
39.965673,116.318676,0,515,39603.4809143519,2008-06-04,11:32:31
39.965674,116.318674,0,517,39603.4809375,2008-06-04,11:32:33
39.965676,116.318672,0,518,39603.4809606481,2008-06-04,11:32:35
39.965679,116.318671,0,520,39603.4809837963,2008-06-04,11:32:37
39.965687,116.318667,0,521,39603.4810069444,2008-06-04,11:32:39
39.965738,116.318635,0,523,39603.4810300926,2008-06-04,11:32:41
39.965769,116.318558,0,522,39603.4810532407,2008-06-04,11:32:43
39.965776,116.318445,0,521,39603.4810763889,2008-06-04,11:32:45
39.965773,116.318316,0,521,39603.481099537,2008-06-04,11:32:47
39.965757,116.318154,0,519,39603.4811226852,2008-06-04,11:32:49
39.965755,116.317976,0,517,39603.4811458333,2008-06-04,11:32:51
39.965773,116.317778,0,511,39603.4811689815,2008-06-04,11:32:53
39.965724,116.317566,0,500,39603.4811921296,2008-06-04,11:32:55
39.965719,116.317382,0,495,39603.4812152778,2008-06-04,11:32:57
39.96579,116.316926,0,487,39603.4812384259,2008-06-04,11:32:59
39.965818,116.316738,0,483,39603.4812615741,2008-06-04,11:33:01
39.965895,116.316514,0,468,39603.4812847222,2008-06-04,11:33:03
39.965946,116.316233,0,445,39603.4824884259,2008-06-04,11:34:47
39.965965,116.316163,0,447,39603.4825115741,2008-06-04,11:34:49
39.965983,116.316054,0,448,39603.4825347222,2008-06-04,11:34:51
39.965986,116.3159,0,447,39603.4825578704,2008-06-04,11:34:53
39.965939,116.3157,0,441,39603.4825810185,2008-06-04,11:34:55
39.965911,116.315485,0,436,39603.4826041667,2008-06-04,11:34:57
39.965897,116.31528,0,434,39603.4826273148,2008-06-04,11:34:59
39.965886,116.315086,0,430,39603.482650463,2008-06-04,11:35:01
39.96587,116.314926,0,431,39603.4826736111,2008-06-04,11:35:03
39.965852,116.314764,0,432,39603.4826967593,2008-06-04,11:35:05
39.965825,116.314609,0,433,39603.4827199074,2008-06-04,11:35:07
39.965798,116.314477,0,435,39603.4827430556,2008-06-04,11:35:09
39.965772,116.314356,0,436,39603.4827662037,2008-06-04,11:35:11
39.965743,116.31422,0,438,39603.4827893519,2008-06-04,11:35:13
39.965718,116.31411,0,438,39603.4828125,2008-06-04,11:35:15
39.965683,116.313987,0,437,39603.4828356481,2008-06-04,11:35:17
39.965634,116.313847,0,436,39603.4828587963,2008-06-04,11:35:19
39.965578,116.313718,0,436,39603.4828819444,2008-06-04,11:35:21
39.96552,116.313561,0,434,39603.4829050926,2008-06-04,11:35:23
39.965461,116.313403,0,432,39603.4829282407,2008-06-04,11:35:25
39.965421,116.313282,0,430,39603.4829513889,2008-06-04,11:35:27
39.965401,116.313185,0,430,39603.482974537,2008-06-04,11:35:29
39.965385,116.313136,0,430,39603.4829976852,2008-06-04,11:35:31
39.965376,116.313111,0,430,39603.4830208333,2008-06-04,11:35:33
39.965376,116.313098,0,428,39603.4830439815,2008-06-04,11:35:35
39.965375,116.313087,0,426,39603.4830671296,2008-06-04,11:35:37
39.965376,116.313085,0,426,39603.4830902778,2008-06-04,11:35:39
39.965376,116.313084,0,426,39603.4831134259,2008-06-04,11:35:41
39.965376,116.313083,0,426,39603.4831365741,2008-06-04,11:35:43
39.965376,116.313084,0,426,39603.4831597222,2008-06-04,11:35:45
39.965376,116.313085,0,426,39603.4831828704,2008-06-04,11:35:47
39.965377,116.313086,0,426,39603.4832060185,2008-06-04,11:35:49
39.965376,116.31308,0,426,39603.4832291667,2008-06-04,11:35:51
39.965373,116.313063,0,426,39603.4832523148,2008-06-04,11:35:53
39.965337,116.312995,0,422,39603.483275463,2008-06-04,11:35:55
39.965278,116.312884,0,417,39603.4832986111,2008-06-04,11:35:57
39.965236,116.312757,0,411,39603.4833217593,2008-06-04,11:35:59
39.965166,116.31261,0,396,39603.4833449074,2008-06-04,11:36:01
39.965126,116.312468,0,388,39603.4833680556,2008-06-04,11:36:03
39.965064,116.312326,0,379,39603.4833912037,2008-06-04,11:36:05
39.965002,116.312186,0,370,39603.4834143519,2008-06-04,11:36:07
39.964985,116.311948,0,360,39603.4834375,2008-06-04,11:36:09
39.964931,116.311694,0,341,39603.4834606481,2008-06-04,11:36:11
39.964856,116.31147,0,328,39603.4834837963,2008-06-04,11:36:13
39.964757,116.31126,0,319,39603.4835069444,2008-06-04,11:36:15
39.964641,116.311032,0,308,39603.4835300926,2008-06-04,11:36:17
39.964579,116.310873,0,300,39603.4835532407,2008-06-04,11:36:19
39.964521,116.310726,0,293,39603.4835763889,2008-06-04,11:36:21
39.964472,116.31057,0,284,39603.483599537,2008-06-04,11:36:23
39.964398,116.310387,0,275,39603.4836226852,2008-06-04,11:36:25
39.964347,116.310221,0,267,39603.4836458333,2008-06-04,11:36:27
39.964301,116.310038,0,255,39603.4836689815,2008-06-04,11:36:29
39.964229,116.309846,0,238,39603.4836921296,2008-06-04,11:36:31
39.964158,116.309654,0,223,39603.4837152778,2008-06-04,11:36:33
39.96409,116.30946,0,217,39603.4837384259,2008-06-04,11:36:35
39.964012,116.309269,0,211,39603.4837615741,2008-06-04,11:36:37
39.963933,116.309059,0,205,39603.4837847222,2008-06-04,11:36:39
39.963831,116.308839,0,194,39603.4838078704,2008-06-04,11:36:41
39.963753,116.308623,0,194,39603.4838310185,2008-06-04,11:36:43
39.963692,116.308448,0,197,39603.4838541667,2008-06-04,11:36:45
39.963644,116.308313,0,201,39603.4838773148,2008-06-04,11:36:47
39.963595,116.308212,0,202,39603.483900463,2008-06-04,11:36:49
39.963525,116.308131,0,209,39603.4839236111,2008-06-04,11:36:51
39.963498,116.308098,0,220,39603.4839467593,2008-06-04,11:36:53
39.963492,116.308089,0,227,39603.4839699074,2008-06-04,11:36:55
39.963497,116.308079,0,230,39603.4839930556,2008-06-04,11:36:57
39.963497,116.308071,0,229,39603.4840162037,2008-06-04,11:36:59
39.963499,116.308061,0,229,39603.4840393519,2008-06-04,11:37:01
39.963493,116.308026,0,233,39603.4840625,2008-06-04,11:37:03
39.963484,116.307958,0,248,39603.4840856481,2008-06-04,11:37:05
39.963421,116.307901,0,251,39603.4841087963,2008-06-04,11:37:07
39.963393,116.30786,0,249,39603.4841319444,2008-06-04,11:37:09
39.9634,116.307835,0,246,39603.4841550926,2008-06-04,11:37:11
39.963407,116.307828,0,244,39603.4841782407,2008-06-04,11:37:13
39.96341,116.307827,0,242,39603.4842013889,2008-06-04,11:37:15
39.96341,116.307829,0,241,39603.484224537,2008-06-04,11:37:17
39.963411,116.307831,0,241,39603.4842476852,2008-06-04,11:37:19
39.96341,116.307833,0,241,39603.4842708333,2008-06-04,11:37:21
39.96339,116.307777,0,239,39603.4842939815,2008-06-04,11:37:23
39.963371,116.30769,0,237,39603.4843171296,2008-06-04,11:37:25
39.963344,116.307576,0,240,39603.4843402778,2008-06-04,11:37:27
39.963303,116.307449,0,254,39603.4843634259,2008-06-04,11:37:29
39.963268,116.307319,0,258,39603.4843865741,2008-06-04,11:37:31
39.963202,116.307153,0,264,39603.4844097222,2008-06-04,11:37:33
39.963082,116.30696,0,267,39603.4844328704,2008-06-04,11:37:35
39.962956,116.306758,0,266,39603.4844560185,2008-06-04,11:37:37
39.962846,116.306584,0,268,39603.4844791667,2008-06-04,11:37:39
39.962755,116.306397,0,273,39603.4845023148,2008-06-04,11:37:41
39.962677,116.306203,0,286,39603.484525463,2008-06-04,11:37:43
39.962586,116.306001,0,302,39603.4845486111,2008-06-04,11:37:45
39.962497,116.305784,0,311,39603.4845717593,2008-06-04,11:37:47
39.962424,116.305553,0,315,39603.4845949074,2008-06-04,11:37:49
39.96236,116.305299,0,315,39603.4846180556,2008-06-04,11:37:51
39.96232,116.304975,0,321,39603.4846412037,2008-06-04,11:37:53
39.962271,116.304715,0,312,39603.4846643518,2008-06-04,11:37:55
39.962229,116.304503,0,311,39603.4846875,2008-06-04,11:37:57
39.962173,116.304323,0,308,39603.4847106481,2008-06-04,11:37:59
39.962109,116.304142,0,302,39603.4847337963,2008-06-04,11:38:01
39.962051,116.303953,0,300,39603.4847569444,2008-06-04,11:38:03
39.962012,116.303775,0,301,39603.4847800926,2008-06-04,11:38:05
39.962004,116.303598,0,300,39603.4848032407,2008-06-04,11:38:07
39.962011,116.303467,0,300,39603.4848263889,2008-06-04,11:38:09
39.962024,116.303369,0,291,39603.484849537,2008-06-04,11:38:11
39.962037,116.303282,0,265,39603.4848726852,2008-06-04,11:38:13
39.962072,116.303258,0,259,39603.4848958333,2008-06-04,11:38:15
39.962081,116.303234,0,253,39603.4849189815,2008-06-04,11:38:17
39.962031,116.302912,0,254,39603.4863541667,2008-06-04,11:40:21
39.961981,116.302797,0,254,39603.4863773148,2008-06-04,11:40:23
39.961855,116.302681,0,252,39603.486400463,2008-06-04,11:40:25
39.96172,116.302551,0,247,39603.4864236111,2008-06-04,11:40:27
39.96162,116.302419,0,245,39603.4864467593,2008-06-04,11:40:29
39.961538,116.302307,0,242,39603.4864699074,2008-06-04,11:40:31
39.961482,116.302194,0,241,39603.4864930556,2008-06-04,11:40:33
39.961389,116.302043,0,242,39603.4865162037,2008-06-04,11:40:35
39.961295,116.301852,0,243,39603.4865393518,2008-06-04,11:40:37
39.961195,116.301645,0,244,39603.4865625,2008-06-04,11:40:39
39.961076,116.301418,0,244,39603.4865856481,2008-06-04,11:40:41
39.960923,116.301148,0,244,39603.4866087963,2008-06-04,11:40:43
39.960669,116.300766,0,243,39603.4866319444,2008-06-04,11:40:45
39.960525,116.300502,0,241,39603.4866550926,2008-06-04,11:40:47
39.960387,116.300252,0,240,39603.4866782407,2008-06-04,11:40:49
39.960265,116.300014,0,238,39603.4867013889,2008-06-04,11:40:51
39.960138,116.29977,0,236,39603.486724537,2008-06-04,11:40:53
39.960034,116.299545,0,234,39603.4867476852,2008-06-04,11:40:55
39.959936,116.299329,0,231,39603.4867708333,2008-06-04,11:40:57
39.959861,116.299132,0,230,39603.4867939815,2008-06-04,11:40:59
39.959854,116.298965,0,232,39603.4868171296,2008-06-04,11:41:01
39.959837,116.298806,0,231,39603.4868402778,2008-06-04,11:41:03
39.95977,116.29869,0,226,39603.4868634259,2008-06-04,11:41:05
39.959734,116.298618,0,224,39603.4868865741,2008-06-04,11:41:07
39.959718,116.298621,0,220,39603.4869097222,2008-06-04,11:41:09
39.959705,116.298647,0,217,39603.4869328704,2008-06-04,11:41:11
39.959704,116.298654,0,216,39603.4869560185,2008-06-04,11:41:13
39.959704,116.298659,0,216,39603.4869791667,2008-06-04,11:41:15
39.9597,116.298647,0,216,39603.4870023148,2008-06-04,11:41:17
39.95967,116.29861,0,218,39603.487025463,2008-06-04,11:41:19
39.959606,116.298555,0,217,39603.4870486111,2008-06-04,11:41:21
39.959516,116.298498,0,215,39603.4870717593,2008-06-04,11:41:23
39.959454,116.298385,0,214,39603.4870949074,2008-06-04,11:41:25
39.959381,116.298234,0,214,39603.4871180556,2008-06-04,11:41:27
39.959331,116.298029,0,213,39603.4871412037,2008-06-04,11:41:29
39.959329,116.297847,0,213,39603.4871643518,2008-06-04,11:41:31
39.959309,116.297689,0,212,39603.4871875,2008-06-04,11:41:33
39.9593,116.297641,0,211,39603.4872106481,2008-06-04,11:41:35
39.959279,116.297614,0,213,39603.4872337963,2008-06-04,11:41:37
39.959253,116.297623,0,213,39603.4872569444,2008-06-04,11:41:39
39.959254,116.297636,0,215,39603.4872800926,2008-06-04,11:41:41
39.959251,116.297642,0,217,39603.4873032407,2008-06-04,11:41:43
39.959261,116.29765,0,219,39603.4873263889,2008-06-04,11:41:45
39.959263,116.297653,0,220,39603.487349537,2008-06-04,11:41:47
39.959264,116.297658,0,221,39603.4873726852,2008-06-04,11:41:49
39.959263,116.297656,0,222,39603.4873958333,2008-06-04,11:41:51
39.959261,116.297653,0,222,39603.4874189815,2008-06-04,11:41:53
39.959259,116.297646,0,222,39603.4874421296,2008-06-04,11:41:55
39.959256,116.297641,0,223,39603.4874652778,2008-06-04,11:41:57
39.959254,116.297635,0,223,39603.4874884259,2008-06-04,11:41:59
39.959253,116.29763,0,223,39603.4875115741,2008-06-04,11:42:01
39.959251,116.297626,0,223,39603.4875347222,2008-06-04,11:42:03
39.959248,116.297623,0,224,39603.4875578704,2008-06-04,11:42:05
39.959247,116.29762,0,224,39603.4875810185,2008-06-04,11:42:07
39.959247,116.297617,0,224,39603.4876041667,2008-06-04,11:42:09
39.959247,116.297617,0,224,39603.4876273148,2008-06-04,11:42:11
39.959247,116.29762,0,224,39603.487650463,2008-06-04,11:42:13
39.959247,116.297625,0,224,39603.4876736111,2008-06-04,11:42:15
39.959247,116.29763,0,224,39603.4876967593,2008-06-04,11:42:17
39.959246,116.297635,0,224,39603.4877199074,2008-06-04,11:42:19
39.959246,116.297635,0,224,39603.4877430556,2008-06-04,11:42:21
39.959245,116.297635,0,224,39603.4877662037,2008-06-04,11:42:23
39.959244,116.297636,0,224,39603.4877893519,2008-06-04,11:42:25
39.959244,116.297636,0,224,39603.4878125,2008-06-04,11:42:27
39.959243,116.297633,0,224,39603.4878356481,2008-06-04,11:42:29
39.959242,116.29763,0,224,39603.4878587963,2008-06-04,11:42:31
39.959242,116.297627,0,224,39603.4878819444,2008-06-04,11:42:33
39.959241,116.297622,0,224,39603.4879050926,2008-06-04,11:42:35
39.95924,116.297616,0,224,39603.4879282407,2008-06-04,11:42:37
39.959239,116.29761,0,224,39603.4879513889,2008-06-04,11:42:39
39.959238,116.297604,0,224,39603.487974537,2008-06-04,11:42:41
39.959238,116.297601,0,224,39603.4879976852,2008-06-04,11:42:43
39.959238,116.297596,0,224,39603.4880208333,2008-06-04,11:42:45
39.959243,116.297592,0,224,39603.4880439815,2008-06-04,11:42:47
39.959249,116.297588,0,223,39603.4880671296,2008-06-04,11:42:49
39.959253,116.297579,0,223,39603.4880902778,2008-06-04,11:42:51
39.959163,116.297525,0,225,39603.4881134259,2008-06-04,11:42:53
39.95904,116.297479,0,224,39603.4881365741,2008-06-04,11:42:55
39.958936,116.297288,0,225,39603.4881597222,2008-06-04,11:42:57
39.958837,116.29709,0,225,39603.4881828704,2008-06-04,11:42:59
39.958738,116.296964,0,224,39603.4882060185,2008-06-04,11:43:01
39.958614,116.296877,0,224,39603.4882291667,2008-06-04,11:43:03
39.95854,116.29673,0,225,39603.4882523148,2008-06-04,11:43:05
39.958516,116.296498,0,222,39603.488275463,2008-06-04,11:43:07
39.958493,116.296289,0,222,39603.4882986111,2008-06-04,11:43:09
39.958463,116.296101,0,222,39603.4883217593,2008-06-04,11:43:11
39.958443,116.295881,0,223,39603.4883449074,2008-06-04,11:43:13
39.958409,116.295651,0,226,39603.4883680556,2008-06-04,11:43:15
39.958419,116.295491,0,227,39603.4883912037,2008-06-04,11:43:17
39.958452,116.295331,0,228,39603.4884143519,2008-06-04,11:43:19
39.958521,116.295137,0,227,39603.4884375,2008-06-04,11:43:21
39.958532,116.295031,0,226,39603.4884606482,2008-06-04,11:43:23
39.958508,116.294988,0,225,39603.4884837963,2008-06-04,11:43:25
39.958522,116.294978,0,223,39603.4885069444,2008-06-04,11:43:27
39.958524,116.29498,0,223,39603.4885300926,2008-06-04,11:43:29
39.958525,116.294982,0,223,39603.4885532407,2008-06-04,11:43:31
39.958522,116.294976,0,223,39603.4885763889,2008-06-04,11:43:33
39.958516,116.294965,0,224,39603.488599537,2008-06-04,11:43:35
39.958512,116.29494,0,224,39603.4886226852,2008-06-04,11:43:37
39.958419,116.294731,0,269,39603.4886458333,2008-06-04,11:43:39
39.958648,116.293721,0,276,39603.4886689815,2008-06-04,11:43:41
39.958359,116.293315,0,306,39603.4886921296,2008-06-04,11:43:43
39.95827,116.293113,0,328,39603.4887152778,2008-06-04,11:43:45
39.958253,116.29299,0,363,39603.4887384259,2008-06-04,11:43:47
39.958259,116.292858,0,369,39603.4887615741,2008-06-04,11:43:49
39.958291,116.292885,0,370,39603.4887847222,2008-06-04,11:43:51
39.958307,116.292905,0,372,39603.4888078704,2008-06-04,11:43:53
39.958315,116.29292,0,373,39603.4888310185,2008-06-04,11:43:55
39.958317,116.292924,0,373,39603.4888541667,2008-06-04,11:43:57
39.958319,116.29293,0,373,39603.4888773148,2008-06-04,11:43:59
39.958322,116.292934,0,373,39603.488900463,2008-06-04,11:44:01
39.95832,116.292929,0,372,39603.4889236111,2008-06-04,11:44:03
39.958297,116.292839,0,360,39603.4889467593,2008-06-04,11:44:05
39.958228,116.292685,0,345,39603.4889699074,2008-06-04,11:44:07
39.958184,116.292528,0,334,39603.4889930556,2008-06-04,11:44:09
39.958163,116.292354,0,334,39603.4890162037,2008-06-04,11:44:11
39.958156,116.292127,0,334,39603.4890393519,2008-06-04,11:44:13
39.958174,116.291917,0,334,39603.4890625,2008-06-04,11:44:15
39.958179,116.291699,0,336,39603.4890856481,2008-06-04,11:44:17
39.958117,116.291448,0,341,39603.4891087963,2008-06-04,11:44:19
39.958051,116.291198,0,340,39603.4891319444,2008-06-04,11:44:21
39.957981,116.29096,0,341,39603.4891550926,2008-06-04,11:44:23
39.957921,116.290739,0,341,39603.4891782407,2008-06-04,11:44:25
39.957818,116.290506,0,349,39603.4892013889,2008-06-04,11:44:27
39.957713,116.290258,0,354,39603.489224537,2008-06-04,11:44:29
39.957641,116.290022,0,349,39603.4892476852,2008-06-04,11:44:31
39.957583,116.289784,0,345,39603.4892708333,2008-06-04,11:44:33
39.957536,116.289546,0,344,39603.4892939815,2008-06-04,11:44:35
39.957486,116.289301,0,339,39603.4893171296,2008-06-04,11:44:37
39.957443,116.289053,0,332,39603.4893402778,2008-06-04,11:44:39
39.957407,116.288793,0,324,39603.4893634259,2008-06-04,11:44:41
39.95736,116.288531,0,314,39603.4893865741,2008-06-04,11:44:43
39.957307,116.288277,0,303,39603.4894097222,2008-06-04,11:44:45
39.957256,116.28803,0,292,39603.4894328704,2008-06-04,11:44:47
39.957197,116.287765,0,286,39603.4894560185,2008-06-04,11:44:49
39.957147,116.287497,0,275,39603.4894791667,2008-06-04,11:44:51
39.957102,116.287238,0,264,39603.4895023148,2008-06-04,11:44:53
39.95705,116.286992,0,256,39603.489525463,2008-06-04,11:44:55
39.957001,116.286746,0,248,39603.4895486111,2008-06-04,11:44:57
39.956932,116.286489,0,233,39603.4895717593,2008-06-04,11:44:59
39.95688,116.286241,0,225,39603.4895949074,2008-06-04,11:45:01
39.956831,116.285996,0,219,39603.4896180556,2008-06-04,11:45:03
39.956791,116.285749,0,217,39603.4896412037,2008-06-04,11:45:05
39.956851,116.285567,0,236,39603.4896643519,2008-06-04,11:45:07
39.956867,116.285363,0,243,39603.4896875,2008-06-04,11:45:09
39.956911,116.285205,0,256,39603.4897106481,2008-06-04,11:45:11
39.956934,116.285085,0,265,39603.4897337963,2008-06-04,11:45:13
39.956926,116.284971,0,262,39603.4897569444,2008-06-04,11:45:15
39.956872,116.284826,0,254,39603.4897800926,2008-06-04,11:45:17
39.956831,116.284661,0,253,39603.4898032407,2008-06-04,11:45:19
39.956782,116.284484,0,253,39603.4898263889,2008-06-04,11:45:21
39.956728,116.284302,0,256,39603.489849537,2008-06-04,11:45:23
39.9567,116.284149,0,266,39603.4898726852,2008-06-04,11:45:25
39.956682,116.284021,0,274,39603.4898958333,2008-06-04,11:45:27
39.956624,116.283913,0,276,39603.4899189815,2008-06-04,11:45:29
39.956598,116.283863,0,276,39603.4899421296,2008-06-04,11:45:31
39.956598,116.283838,0,278,39603.4899652778,2008-06-04,11:45:33
39.956595,116.283827,0,277,39603.4899884259,2008-06-04,11:45:35
39.956594,116.283824,0,278,39603.4900115741,2008-06-04,11:45:37
39.956593,116.283818,0,279,39603.4900347222,2008-06-04,11:45:39
39.956591,116.283813,0,280,39603.4900578704,2008-06-04,11:45:41
39.95659,116.283808,0,281,39603.4900810185,2008-06-04,11:45:43
39.95659,116.283807,0,281,39603.4901041667,2008-06-04,11:45:45
39.956589,116.283805,0,281,39603.4901273148,2008-06-04,11:45:47
39.956589,116.283804,0,281,39603.490150463,2008-06-04,11:45:49
39.956589,116.283801,0,281,39603.4901736111,2008-06-04,11:45:51
39.956588,116.283795,0,281,39603.4901967593,2008-06-04,11:45:53
39.956586,116.283786,0,281,39603.4902199074,2008-06-04,11:45:55
39.956584,116.283775,0,281,39603.4902430556,2008-06-04,11:45:57
39.956579,116.283714,0,284,39603.4902662037,2008-06-04,11:45:59
39.956575,116.283625,0,288,39603.4902893519,2008-06-04,11:46:01
39.956551,116.283481,0,295,39603.4903125,2008-06-04,11:46:03
39.95651,116.283376,0,302,39603.4903356481,2008-06-04,11:46:05
39.956484,116.283305,0,304,39603.4903587963,2008-06-04,11:46:07
39.95647,116.283199,0,310,39603.4903819444,2008-06-04,11:46:09
39.956473,116.283106,0,312,39603.4904050926,2008-06-04,11:46:11
39.956465,116.283061,0,313,39603.4904282407,2008-06-04,11:46:13
39.956458,116.283046,0,309,39603.4904513889,2008-06-04,11:46:15
39.956462,116.283026,0,311,39603.490474537,2008-06-04,11:46:17
39.956462,116.283023,0,311,39603.4904976852,2008-06-04,11:46:19
39.956463,116.283018,0,311,39603.4905208333,2008-06-04,11:46:21
39.95646,116.282985,0,310,39603.4905439815,2008-06-04,11:46:23
39.956442,116.282894,0,308,39603.4905671296,2008-06-04,11:46:25
39.956443,116.282751,0,309,39603.4905902778,2008-06-04,11:46:27
39.956461,116.282553,0,309,39603.4906134259,2008-06-04,11:46:29
39.956465,116.282355,0,309,39603.4906365741,2008-06-04,11:46:31
39.956461,116.282128,0,307,39603.4906597222,2008-06-04,11:46:33
39.95644,116.281873,0,308,39603.4906828704,2008-06-04,11:46:35
39.956428,116.281599,0,306,39603.4907060185,2008-06-04,11:46:37
39.956423,116.281319,0,300,39603.4907291667,2008-06-04,11:46:39
39.956416,116.281028,0,298,39603.4907523148,2008-06-04,11:46:41
39.956407,116.280739,0,297,39603.490775463,2008-06-04,11:46:43
39.956401,116.280465,0,299,39603.4907986111,2008-06-04,11:46:45
39.956404,116.28019,0,292,39603.4908217593,2008-06-04,11:46:47
39.956413,116.279917,0,289,39603.4908449074,2008-06-04,11:46:49
39.956404,116.27966,0,287,39603.4908680556,2008-06-04,11:46:51
39.956395,116.279426,0,286,39603.4908912037,2008-06-04,11:46:53
39.956349,116.279191,0,278,39603.4909143519,2008-06-04,11:46:55
39.956309,116.27895,0,267,39603.4909375,2008-06-04,11:46:57
39.956287,116.278715,0,261,39603.4909606481,2008-06-04,11:46:59
39.956264,116.278472,0,255,39603.4909837963,2008-06-04,11:47:01
39.956249,116.27822,0,250,39603.4910069444,2008-06-04,11:47:03
39.956228,116.277973,0,249,39603.4910300926,2008-06-04,11:47:05
39.956209,116.277727,0,249,39603.4910532407,2008-06-04,11:47:07
39.956197,116.277466,0,250,39603.4910763889,2008-06-04,11:47:09
39.956196,116.277224,0,258,39603.491099537,2008-06-04,11:47:11
39.956201,116.276977,0,260,39603.4911226852,2008-06-04,11:47:13
39.956223,116.276749,0,262,39603.4911458333,2008-06-04,11:47:15
39.95625,116.276561,0,255,39603.4911689815,2008-06-04,11:47:17
39.956265,116.276445,0,254,39603.4911921296,2008-06-04,11:47:19
39.956254,116.276378,0,247,39603.4912152778,2008-06-04,11:47:21
39.956243,116.276362,0,251,39603.4912384259,2008-06-04,11:47:23
39.956244,116.276359,0,259,39603.4912615741,2008-06-04,11:47:25
39.956243,116.276354,0,259,39603.4912847222,2008-06-04,11:47:27
39.956244,116.276353,0,260,39603.4913078704,2008-06-04,11:47:29
39.956244,116.276354,0,260,39603.4913310185,2008-06-04,11:47:31
39.956243,116.276354,0,260,39603.4913541667,2008-06-04,11:47:33
39.956242,116.276349,0,260,39603.4913773148,2008-06-04,11:47:35
39.956204,116.276284,0,258,39603.491400463,2008-06-04,11:47:37
39.956116,116.27617,0,253,39603.4914236111,2008-06-04,11:47:39
39.956032,116.276084,0,252,39603.4914467593,2008-06-04,11:47:41
39.955926,116.275995,0,249,39603.4914699074,2008-06-04,11:47:43
39.955857,116.275925,0,248,39603.4914930556,2008-06-04,11:47:45
39.955793,116.27586,0,247,39603.4915162037,2008-06-04,11:47:47
39.955684,116.275796,0,236,39603.4915393519,2008-06-04,11:47:49
39.955617,116.275722,0,231,39603.4915625,2008-06-04,11:47:51
39.955532,116.275656,0,234,39603.4915856481,2008-06-04,11:47:53
39.955452,116.275615,0,231,39603.4916087963,2008-06-04,11:47:55
39.955338,116.275539,0,227,39603.4916319444,2008-06-04,11:47:57
39.955244,116.275495,0,222,39603.4916550926,2008-06-04,11:47:59
39.955141,116.275429,0,218,39603.4916782407,2008-06-04,11:48:01
39.955058,116.275187,0,214,39603.4917013889,2008-06-04,11:48:03
39.954999,116.274985,0,209,39603.491724537,2008-06-04,11:48:05
39.954883,116.274848,0,207,39603.4917476852,2008-06-04,11:48:07
39.954797,116.274686,0,204,39603.4917708333,2008-06-04,11:48:09
39.954696,116.274544,0,203,39603.4917939815,2008-06-04,11:48:11
39.95457,116.274448,0,201,39603.4918171296,2008-06-04,11:48:13
39.954447,116.274389,0,199,39603.4918402778,2008-06-04,11:48:15
39.954332,116.274301,0,197,39603.4918634259,2008-06-04,11:48:17
39.954292,116.274227,0,195,39603.4918865741,2008-06-04,11:48:19
39.954264,116.274164,0,195,39603.4919097222,2008-06-04,11:48:21
39.954247,116.27413,0,196,39603.4919328704,2008-06-04,11:48:23
39.954259,116.27405,0,196,39603.4919560185,2008-06-04,11:48:25
39.954233,116.274026,0,199,39603.4919791667,2008-06-04,11:48:27
39.954184,116.27383,0,216,39603.4920023148,2008-06-04,11:48:29
39.954164,116.273794,0,219,39603.492025463,2008-06-04,11:48:31
39.954163,116.273739,0,221,39603.4920486111,2008-06-04,11:48:33
39.954203,116.273533,0,223,39603.4920717593,2008-06-04,11:48:35
39.954206,116.273327,0,226,39603.4920949074,2008-06-04,11:48:37
39.954193,116.273067,0,228,39603.4921180556,2008-06-04,11:48:39
39.95421,116.272935,0,230,39603.4921412037,2008-06-04,11:48:41
39.954215,116.272865,0,231,39603.4921643519,2008-06-04,11:48:43
39.954306,116.27282,0,231,39603.4921875,2008-06-04,11:48:45
39.954448,116.272746,0,231,39603.4922106481,2008-06-04,11:48:47
39.954631,116.272609,0,231,39603.4922337963,2008-06-04,11:48:49
39.955079,116.271259,0,243,39603.4922569444,2008-06-04,11:48:51
39.955418,116.270985,0,245,39603.4922800926,2008-06-04,11:48:53
39.955973,116.270709,0,245,39603.4923032407,2008-06-04,11:48:55
39.956401,116.270444,0,248,39603.4923263889,2008-06-04,11:48:57
39.956762,116.270196,0,229,39603.492349537,2008-06-04,11:48:59
39.956971,116.270143,0,229,39603.4923726852,2008-06-04,11:49:01
39.957181,116.270091,0,228,39603.4923958333,2008-06-04,11:49:03
39.957467,116.270037,0,216,39603.4924189815,2008-06-04,11:49:05
39.957745,116.270024,0,208,39603.4924421296,2008-06-04,11:49:07
39.957973,116.269928,0,195,39603.4924652778,2008-06-04,11:49:09
39.958151,116.269859,0,186,39603.4924884259,2008-06-04,11:49:11
39.958332,116.269817,0,192,39603.4925115741,2008-06-04,11:49:13
39.958531,116.269779,0,194,39603.4925347222,2008-06-04,11:49:15
39.958734,116.269703,0,179,39603.4925578704,2008-06-04,11:49:17
39.958926,116.269651,0,173,39603.4925810185,2008-06-04,11:49:19
39.959117,116.269585,0,166,39603.4926041667,2008-06-04,11:49:21
39.959308,116.269555,0,169,39603.4926273148,2008-06-04,11:49:23
39.959516,116.269528,0,161,39603.492650463,2008-06-04,11:49:25
39.959756,116.26952,0,153,39603.4926736111,2008-06-04,11:49:27
39.95997,116.269496,0,146,39603.4926967593,2008-06-04,11:49:29
39.960165,116.269465,0,148,39603.4927199074,2008-06-04,11:49:31
39.96037,116.269447,0,147,39603.4927430556,2008-06-04,11:49:33
39.960575,116.269423,0,145,39603.4927662037,2008-06-04,11:49:35
39.960764,116.269391,0,145,39603.4927893518,2008-06-04,11:49:37
39.960963,116.269366,0,145,39603.4928125,2008-06-04,11:49:39
39.961141,116.269341,0,144,39603.4928356481,2008-06-04,11:49:41
39.961329,116.269319,0,149,39603.4928587963,2008-06-04,11:49:43
39.961506,116.2693,0,145,39603.4928819444,2008-06-04,11:49:45
39.9617,116.269283,0,153,39603.4929050926,2008-06-04,11:49:47
39.961894,116.26927,0,156,39603.4929282407,2008-06-04,11:49:49
39.962085,116.269257,0,163,39603.4929513889,2008-06-04,11:49:51
39.962257,116.26925,0,166,39603.492974537,2008-06-04,11:49:53
39.962441,116.269248,0,174,39603.4929976852,2008-06-04,11:49:55
39.962623,116.26926,0,178,39603.4930208333,2008-06-04,11:49:57
39.962808,116.269263,0,187,39603.4930439815,2008-06-04,11:49:59
39.962977,116.269279,0,199,39603.4930671296,2008-06-04,11:50:01
39.96313,116.269303,0,214,39603.4930902778,2008-06-04,11:50:03
39.963266,116.269333,0,227,39603.4931134259,2008-06-04,11:50:05
39.963382,116.269358,0,222,39603.4931365741,2008-06-04,11:50:07
39.963427,116.269343,0,229,39603.4931597222,2008-06-04,11:50:09
39.963424,116.269295,0,238,39603.4931828704,2008-06-04,11:50:11
39.963414,116.269235,0,245,39603.4932060185,2008-06-04,11:50:13
39.963425,116.269051,0,230,39603.4932291667,2008-06-04,11:50:15
39.963399,116.268984,0,234,39603.4932523148,2008-06-04,11:50:17
39.963315,116.268933,0,238,39603.493275463,2008-06-04,11:50:19
39.963157,116.268512,0,264,39603.4932986111,2008-06-04,11:50:21
39.962963,116.268427,0,262,39603.4933217593,2008-06-04,11:50:23
39.96275,116.268346,0,267,39603.4933449074,2008-06-04,11:50:25
39.96256,116.26833,0,268,39603.4933680556,2008-06-04,11:50:27
39.962375,116.26834,0,262,39603.4933912037,2008-06-04,11:50:29
39.96218,116.268365,0,248,39603.4934143518,2008-06-04,11:50:31
39.96198,116.26841,0,230,39603.4934375,2008-06-04,11:50:33
39.961786,116.268451,0,223,39603.4934606481,2008-06-04,11:50:35
39.961591,116.268476,0,218,39603.4934837963,2008-06-04,11:50:37
39.961403,116.2685,0,214,39603.4935069444,2008-06-04,11:50:39
39.9612,116.268544,0,211,39603.4935300926,2008-06-04,11:50:41
39.960989,116.268595,0,201,39603.4935532407,2008-06-04,11:50:43
39.960781,116.268638,0,194,39603.4935763889,2008-06-04,11:50:45
39.960578,116.268678,0,190,39603.493599537,2008-06-04,11:50:47
39.960372,116.268716,0,174,39603.4936226852,2008-06-04,11:50:49
39.960191,116.268729,0,183,39603.4936458333,2008-06-04,11:50:51
39.960016,116.268748,0,183,39603.4936689815,2008-06-04,11:50:53
39.959822,116.268711,0,189,39603.4936921296,2008-06-04,11:50:55
39.959636,116.268719,0,196,39603.4937152778,2008-06-04,11:50:57
39.959464,116.268756,0,194,39603.4937384259,2008-06-04,11:50:59
39.95928,116.2688,0,195,39603.4937615741,2008-06-04,11:51:01
39.959095,116.268852,0,188,39603.4937847222,2008-06-04,11:51:03
39.958909,116.26888,0,180,39603.4938078704,2008-06-04,11:51:05
39.958728,116.268895,0,175,39603.4938310185,2008-06-04,11:51:07
39.958551,116.268904,0,172,39603.4938541667,2008-06-04,11:51:09
39.95841,116.268897,0,174,39603.4938773148,2008-06-04,11:51:11
39.958317,116.268904,0,180,39603.493900463,2008-06-04,11:51:13
39.958242,116.268913,0,174,39603.4939236111,2008-06-04,11:51:15
39.958185,116.268919,0,171,39603.4939467593,2008-06-04,11:51:17
39.958117,116.268915,0,164,39603.4939699074,2008-06-04,11:51:19
39.958033,116.268928,0,155,39603.4939930556,2008-06-04,11:51:21
39.957996,116.268936,0,156,39603.4940162037,2008-06-04,11:51:23
39.957991,116.268931,0,153,39603.4940393518,2008-06-04,11:51:25
39.957984,116.268931,0,148,39603.4940625,2008-06-04,11:51:27
39.957983,116.268931,0,148,39603.4940856481,2008-06-04,11:51:29
39.957983,116.268931,0,148,39603.4941087963,2008-06-04,11:51:31
39.957977,116.268932,0,147,39603.4941319444,2008-06-04,11:51:33
39.957924,116.268949,0,146,39603.4941550926,2008-06-04,11:51:35
39.957846,116.268971,0,146,39603.4941782407,2008-06-04,11:51:37
39.957726,116.268998,0,146,39603.4942013889,2008-06-04,11:51:39
39.957591,116.269027,0,148,39603.494224537,2008-06-04,11:51:41
39.957435,116.269057,0,148,39603.4942476852,2008-06-04,11:51:43
39.957249,116.269081,0,146,39603.4942708333,2008-06-04,11:51:45
39.957062,116.269107,0,144,39603.4942939815,2008-06-04,11:51:47
39.956867,116.269128,0,146,39603.4943171296,2008-06-04,11:51:49
39.956677,116.269131,0,143,39603.4943402778,2008-06-04,11:51:51
39.956493,116.269148,0,141,39603.4943634259,2008-06-04,11:51:53
39.956316,116.269178,0,146,39603.4943865741,2008-06-04,11:51:55
39.956134,116.269209,0,149,39603.4944097222,2008-06-04,11:51:57
39.955946,116.269237,0,146,39603.4944328704,2008-06-04,11:51:59
39.955762,116.269261,0,142,39603.4944560185,2008-06-04,11:52:01
39.955599,116.269282,0,142,39603.4944791667,2008-06-04,11:52:03
39.955452,116.269303,0,142,39603.4945023148,2008-06-04,11:52:05
39.955312,116.269315,0,138,39603.494525463,2008-06-04,11:52:07
39.955171,116.269325,0,135,39603.4945486111,2008-06-04,11:52:09
39.955057,116.269333,0,130,39603.4945717593,2008-06-04,11:52:11
39.954942,116.269326,0,125,39603.4945949074,2008-06-04,11:52:13
39.954825,116.269319,0,130,39603.4946180556,2008-06-04,11:52:15
39.954725,116.269314,0,135,39603.4946412037,2008-06-04,11:52:17
39.954643,116.269311,0,132,39603.4946643518,2008-06-04,11:52:19
39.954607,116.269314,0,138,39603.4946875,2008-06-04,11:52:21
39.954572,116.269278,0,131,39603.4947106481,2008-06-04,11:52:23
39.954552,116.26926,0,126,39603.4947337963,2008-06-04,11:52:25
39.954549,116.26926,0,126,39603.4947569444,2008-06-04,11:52:27
39.954547,116.26926,0,126,39603.4947800926,2008-06-04,11:52:29
39.954545,116.269259,0,126,39603.4948032407,2008-06-04,11:52:31
39.954541,116.269259,0,125,39603.4948263889,2008-06-04,11:52:33
39.954512,116.269266,0,127,39603.494849537,2008-06-04,11:52:35
39.954453,116.269267,0,128,39603.4948726852,2008-06-04,11:52:37
39.954372,116.269263,0,132,39603.4948958333,2008-06-04,11:52:39
39.954285,116.269265,0,137,39603.4949189815,2008-06-04,11:52:41
39.954168,116.269244,0,140,39603.4949421296,2008-06-04,11:52:43
39.954006,116.269257,0,151,39603.4949652778,2008-06-04,11:52:45
39.953808,116.269262,0,152,39603.4949884259,2008-06-04,11:52:47
39.953628,116.269299,0,163,39603.4950115741,2008-06-04,11:52:49
39.95343,116.269311,0,166,39603.4950347222,2008-06-04,11:52:51
39.953218,116.269326,0,162,39603.4950578704,2008-06-04,11:52:53
39.953034,116.269328,0,168,39603.4950810185,2008-06-04,11:52:55
39.952848,116.269338,0,179,39603.4951041667,2008-06-04,11:52:57
39.952661,116.269328,0,184,39603.4951273148,2008-06-04,11:52:59
39.952452,116.269318,0,178,39603.495150463,2008-06-04,11:53:01
39.952273,116.269292,0,185,39603.4951736111,2008-06-04,11:53:03
39.952088,116.269258,0,189,39603.4951967593,2008-06-04,11:53:05
39.951854,116.269177,0,180,39603.4952199074,2008-06-04,11:53:07
39.95165,116.269126,0,180,39603.4952430556,2008-06-04,11:53:09
39.951464,116.269087,0,178,39603.4952662037,2008-06-04,11:53:11
39.951264,116.269054,0,173,39603.4952893518,2008-06-04,11:53:13
39.951057,116.269022,0,165,39603.4953125,2008-06-04,11:53:15
39.950876,116.269004,0,161,39603.4953356481,2008-06-04,11:53:17
39.950702,116.269003,0,162,39603.4953587963,2008-06-04,11:53:19
39.950513,116.268989,0,161,39603.4953819444,2008-06-04,11:53:21
39.950319,116.268981,0,165,39603.4954050926,2008-06-04,11:53:23
39.950124,116.268969,0,164,39603.4954282407,2008-06-04,11:53:25
39.949926,116.26894,0,161,39603.4954513889,2008-06-04,11:53:27
39.949735,116.268896,0,160,39603.495474537,2008-06-04,11:53:29
39.949548,116.268848,0,159,39603.4954976852,2008-06-04,11:53:31
39.949377,116.268804,0,162,39603.4955208333,2008-06-04,11:53:33
39.94921,116.268761,0,163,39603.4955439815,2008-06-04,11:53:35
39.949047,116.268722,0,156,39603.4955671296,2008-06-04,11:53:37
39.948879,116.268695,0,156,39603.4955902778,2008-06-04,11:53:39
39.948697,116.268668,0,160,39603.4956134259,2008-06-04,11:53:41
39.948507,116.268629,0,155,39603.4956365741,2008-06-04,11:53:43
39.948336,116.268598,0,156,39603.4956597222,2008-06-04,11:53:45
39.948173,116.268519,0,155,39603.4956828704,2008-06-04,11:53:47
39.948033,116.268455,0,158,39603.4957060185,2008-06-04,11:53:49
39.947913,116.2684,0,163,39603.4957291667,2008-06-04,11:53:51
39.94779,116.268338,0,161,39603.4957523148,2008-06-04,11:53:53
39.947698,116.268295,0,156,39603.495775463,2008-06-04,11:53:55
39.947632,116.268261,0,143,39603.4957986111,2008-06-04,11:53:57
39.947602,116.26825,0,135,39603.4958217593,2008-06-04,11:53:59
39.94761,116.268258,0,135,39603.4958449074,2008-06-04,11:54:01
39.94761,116.268259,0,134,39603.4958680556,2008-06-04,11:54:03
39.947605,116.268259,0,134,39603.4958912037,2008-06-04,11:54:05
39.94754,116.268221,0,134,39603.4959143519,2008-06-04,11:54:07
39.947414,116.268176,0,133,39603.4959375,2008-06-04,11:54:09
39.947272,116.268134,0,131,39603.4959606482,2008-06-04,11:54:11
39.947121,116.268075,0,133,39603.4959837963,2008-06-04,11:54:13
39.946955,116.268033,0,134,39603.4960069444,2008-06-04,11:54:15
39.946788,116.268019,0,136,39603.4960300926,2008-06-04,11:54:17
39.946624,116.268017,0,140,39603.4960532407,2008-06-04,11:54:19
39.946451,116.268001,0,141,39603.4960763889,2008-06-04,11:54:21
39.946294,116.26798,0,139,39603.496099537,2008-06-04,11:54:23
39.946141,116.267956,0,141,39603.4961226852,2008-06-04,11:54:25
39.946011,116.267944,0,144,39603.4961458333,2008-06-04,11:54:27
39.945815,116.267921,0,140,39603.4975578704,2008-06-04,11:56:29
39.945703,116.267907,0,141,39603.4975810185,2008-06-04,11:56:31
39.945538,116.267896,0,138,39603.4976041667,2008-06-04,11:56:33
39.945379,116.267872,0,137,39603.4976273148,2008-06-04,11:56:35
39.945209,116.267833,0,139,39603.497650463,2008-06-04,11:56:37
39.945015,116.267801,0,140,39603.4976736111,2008-06-04,11:56:39
39.944817,116.267765,0,143,39603.4976967593,2008-06-04,11:56:41
39.944622,116.26774,0,148,39603.4977199074,2008-06-04,11:56:43
39.944408,116.267727,0,154,39603.4977430556,2008-06-04,11:56:45
39.944197,116.267722,0,154,39603.4977662037,2008-06-04,11:56:47
39.943995,116.267729,0,158,39603.4977893519,2008-06-04,11:56:49
39.943805,116.267743,0,158,39603.4978125,2008-06-04,11:56:51
39.943614,116.267775,0,165,39603.4978356481,2008-06-04,11:56:53
39.943421,116.267788,0,163,39603.4978587963,2008-06-04,11:56:55
39.943244,116.267802,0,164,39603.4978819444,2008-06-04,11:56:57
39.943059,116.267827,0,170,39603.4979050926,2008-06-04,11:56:59
39.942854,116.267847,0,171,39603.4979282407,2008-06-04,11:57:01
39.942647,116.267847,0,168,39603.4979513889,2008-06-04,11:57:03
39.942453,116.267838,0,164,39603.497974537,2008-06-04,11:57:05
39.942265,116.267827,0,165,39603.4979976852,2008-06-04,11:57:07
39.942071,116.267821,0,165,39603.4980208333,2008-06-04,11:57:09
39.941887,116.267814,0,160,39603.4980439815,2008-06-04,11:57:11
39.94173,116.267823,0,166,39603.4980671296,2008-06-04,11:57:13
39.941578,116.26784,0,176,39603.4980902778,2008-06-04,11:57:15
39.941422,116.267838,0,179,39603.4981134259,2008-06-04,11:57:17
39.941222,116.267823,0,177,39603.4981365741,2008-06-04,11:57:19
39.941035,116.267806,0,176,39603.4981597222,2008-06-04,11:57:21
39.940855,116.267781,0,174,39603.4981828704,2008-06-04,11:57:23
39.940708,116.267761,0,171,39603.4982060185,2008-06-04,11:57:25
39.940593,116.267738,0,165,39603.4982291667,2008-06-04,11:57:27
39.94051,116.267728,0,162,39603.4982523148,2008-06-04,11:57:29
39.940476,116.267722,0,162,39603.498275463,2008-06-04,11:57:31
39.940488,116.267713,0,159,39603.4982986111,2008-06-04,11:57:33
39.940487,116.267726,0,153,39603.4983217593,2008-06-04,11:57:35
39.940487,116.267726,0,152,39603.4983449074,2008-06-04,11:57:37
39.940487,116.267726,0,152,39603.4983680556,2008-06-04,11:57:39
39.940485,116.267726,0,152,39603.4983912037,2008-06-04,11:57:41
39.940482,116.267726,0,152,39603.4984143519,2008-06-04,11:57:43
39.94048,116.267726,0,152,39603.4984375,2008-06-04,11:57:45
39.940477,116.267726,0,152,39603.4984606481,2008-06-04,11:57:47
39.940477,116.267726,0,151,39603.4984837963,2008-06-04,11:57:49
39.940477,116.267726,0,151,39603.4985069444,2008-06-04,11:57:51
39.940475,116.267726,0,151,39603.4985300926,2008-06-04,11:57:53
39.940454,116.267731,0,152,39603.4985532407,2008-06-04,11:57:55
39.940367,116.267753,0,152,39603.4985763889,2008-06-04,11:57:57
39.940237,116.267765,0,156,39603.498599537,2008-06-04,11:57:59
39.940081,116.267757,0,154,39603.4986226852,2008-06-04,11:58:01
39.939898,116.267737,0,155,39603.4986458333,2008-06-04,11:58:03
39.939693,116.267737,0,155,39603.4986689815,2008-06-04,11:58:05
39.939465,116.267715,0,155,39603.4986921296,2008-06-04,11:58:07
39.93927,116.26771,0,161,39603.4987152778,2008-06-04,11:58:09
39.939084,116.2677,0,164,39603.4987384259,2008-06-04,11:58:11
39.938887,116.267683,0,161,39603.4987615741,2008-06-04,11:58:13
39.938691,116.267647,0,168,39603.4987847222,2008-06-04,11:58:15
39.938517,116.26762,0,185,39603.4988078704,2008-06-04,11:58:17
39.938354,116.267597,0,208,39603.4988310185,2008-06-04,11:58:19
39.938163,116.26759,0,224,39603.4988541667,2008-06-04,11:58:21
39.937997,116.267573,0,247,39603.4988773148,2008-06-04,11:58:23
39.93783,116.267563,0,271,39603.498900463,2008-06-04,11:58:25
39.937648,116.267548,0,288,39603.4989236111,2008-06-04,11:58:27
39.937455,116.267549,0,296,39603.4989467593,2008-06-04,11:58:29
39.937258,116.26756,0,305,39603.4989699074,2008-06-04,11:58:31
39.937047,116.267561,0,300,39603.4989930556,2008-06-04,11:58:33
39.93683,116.267577,0,298,39603.4990162037,2008-06-04,11:58:35
39.936634,116.267611,0,301,39603.4990393519,2008-06-04,11:58:37
39.936445,116.267623,0,308,39603.4990625,2008-06-04,11:58:39
39.936251,116.267649,0,311,39603.4990856481,2008-06-04,11:58:41
39.936053,116.267663,0,302,39603.4991087963,2008-06-04,11:58:43
39.935873,116.26777,0,271,39603.4991319444,2008-06-04,11:58:45
39.935709,116.267809,0,257,39603.4991550926,2008-06-04,11:58:47
39.935532,116.267825,0,245,39603.4991782407,2008-06-04,11:58:49
39.935408,116.267836,0,235,39603.4992013889,2008-06-04,11:58:51
39.935334,116.267842,0,228,39603.499224537,2008-06-04,11:58:53
39.935306,116.267857,0,219,39603.4992476852,2008-06-04,11:58:55
39.935296,116.267859,0,211,39603.4992708333,2008-06-04,11:58:57
39.935291,116.267859,0,209,39603.4992939815,2008-06-04,11:58:59
39.935284,116.26786,0,207,39603.4993171296,2008-06-04,11:59:01
39.935278,116.26786,0,206,39603.4993402778,2008-06-04,11:59:03
39.935271,116.267858,0,205,39603.4993634259,2008-06-04,11:59:05
39.935184,116.267867,0,206,39603.4993865741,2008-06-04,11:59:07
39.935103,116.267875,0,203,39603.4994097222,2008-06-04,11:59:09
39.934991,116.267888,0,204,39603.4994328704,2008-06-04,11:59:11
39.93485,116.267907,0,209,39603.4994560185,2008-06-04,11:59:13
39.934728,116.267931,0,219,39603.4994791667,2008-06-04,11:59:15
39.934562,116.267934,0,220,39603.4995023148,2008-06-04,11:59:17
39.934377,116.267934,0,220,39603.499525463,2008-06-04,11:59:19
39.934198,116.267952,0,221,39603.4995486111,2008-06-04,11:59:21
39.933991,116.267965,0,212,39603.4995717593,2008-06-04,11:59:23
39.933796,116.267986,0,209,39603.4995949074,2008-06-04,11:59:25
39.933611,116.268019,0,209,39603.4996180556,2008-06-04,11:59:27
39.933406,116.268081,0,206,39603.4996412037,2008-06-04,11:59:29
39.933222,116.268109,0,207,39603.4996643519,2008-06-04,11:59:31
39.933048,116.268136,0,209,39603.4996875,2008-06-04,11:59:33
39.932879,116.268155,0,209,39603.4997106481,2008-06-04,11:59:35
39.932696,116.268201,0,208,39603.4997337963,2008-06-04,11:59:37
39.932528,116.268212,0,206,39603.4997569444,2008-06-04,11:59:39
39.932365,116.268237,0,205,39603.4997800926,2008-06-04,11:59:41
39.932238,116.268255,0,197,39603.4998032407,2008-06-04,11:59:43
39.932067,116.268277,0,194,39603.4998263889,2008-06-04,11:59:45
39.931865,116.268302,0,192,39603.499849537,2008-06-04,11:59:47
39.931637,116.268348,0,188,39603.4998726852,2008-06-04,11:59:49
39.931426,116.268383,0,184,39603.4998958333,2008-06-04,11:59:51
39.931219,116.268409,0,185,39603.4999189815,2008-06-04,11:59:53
39.931041,116.268431,0,184,39603.4999421296,2008-06-04,11:59:55
39.930849,116.268457,0,180,39603.4999652778,2008-06-04,11:59:57
39.930666,116.268471,0,181,39603.4999884259,2008-06-04,11:59:59
39.930472,116.268448,0,183,39603.5000115741,2008-06-04,12:00:01
39.930294,116.268459,0,186,39603.5000347222,2008-06-04,12:00:03
39.930112,116.268474,0,188,39603.5000578704,2008-06-04,12:00:05
39.929925,116.268482,0,188,39603.5000810185,2008-06-04,12:00:07
39.929713,116.268489,0,196,39603.5001041667,2008-06-04,12:00:09
39.929507,116.268483,0,205,39603.5001273148,2008-06-04,12:00:11
39.929275,116.268511,0,195,39603.500150463,2008-06-04,12:00:13
39.929055,116.268549,0,186,39603.5001736111,2008-06-04,12:00:15
39.928863,116.268564,0,185,39603.5001967593,2008-06-04,12:00:17
39.928685,116.268581,0,175,39603.5002199074,2008-06-04,12:00:19
39.928565,116.268589,0,168,39603.5002430556,2008-06-04,12:00:21
39.928495,116.26859,0,160,39603.5002662037,2008-06-04,12:00:23
39.928493,116.268593,0,160,39603.5002893518,2008-06-04,12:00:25
39.928496,116.268615,0,156,39603.5003125,2008-06-04,12:00:27
39.928497,116.268615,0,156,39603.5003356481,2008-06-04,12:00:29
39.928492,116.268615,0,156,39603.5003587963,2008-06-04,12:00:31
39.928451,116.268609,0,157,39603.5003819444,2008-06-04,12:00:33
39.928349,116.268614,0,155,39603.5004050926,2008-06-04,12:00:35
39.928215,116.268615,0,155,39603.5004282407,2008-06-04,12:00:37
39.928072,116.268605,0,156,39603.5004513889,2008-06-04,12:00:39
39.927885,116.268596,0,156,39603.500474537,2008-06-04,12:00:41
39.927685,116.268607,0,157,39603.5004976852,2008-06-04,12:00:43
39.927499,116.268625,0,160,39603.5005208333,2008-06-04,12:00:45
39.927355,116.268649,0,164,39603.5005439815,2008-06-04,12:00:47
39.927279,116.268658,0,165,39603.5005671296,2008-06-04,12:00:49
39.927225,116.268682,0,158,39603.5005902778,2008-06-04,12:00:51
39.927204,116.268647,0,159,39603.5006134259,2008-06-04,12:00:53
39.927185,116.268573,0,159,39603.5006365741,2008-06-04,12:00:55
39.927175,116.268452,0,158,39603.5006597222,2008-06-04,12:00:57
39.927176,116.268307,0,152,39603.5006828704,2008-06-04,12:00:59
39.927188,116.26816,0,141,39603.5007060185,2008-06-04,12:01:01
39.927223,116.267994,0,133,39603.5007291667,2008-06-04,12:01:03
39.92724,116.267844,0,132,39603.5007523148,2008-06-04,12:01:05
39.92726,116.2677,0,132,39603.500775463,2008-06-04,12:01:07
39.927275,116.2676,0,132,39603.5007986111,2008-06-04,12:01:09
39.927283,116.267534,0,130,39603.5008217593,2008-06-04,12:01:11
39.927282,116.267493,0,130,39603.5008449074,2008-06-04,12:01:13
39.927287,116.267451,0,128,39603.5008680556,2008-06-04,12:01:15
39.927307,116.267385,0,125,39603.5008912037,2008-06-04,12:01:17
39.927327,116.267288,0,123,39603.5009143518,2008-06-04,12:01:19
39.927338,116.26715,0,117,39603.5009375,2008-06-04,12:01:21
39.927369,116.267022,0,119,39603.5009606481,2008-06-04,12:01:23
39.927396,116.266891,0,124,39603.5009837963,2008-06-04,12:01:25
39.927414,116.266789,0,127,39603.5010069444,2008-06-04,12:01:27
39.927421,116.266661,0,123,39603.5010300926,2008-06-04,12:01:29
39.927438,116.266501,0,113,39603.5010532407,2008-06-04,12:01:31
39.927449,116.266327,0,108,39603.5010763889,2008-06-04,12:01:33
39.927468,116.266151,0,102,39603.501099537,2008-06-04,12:01:35
39.927479,116.265962,0,95,39603.5011226852,2008-06-04,12:01:37
39.927514,116.265801,0,97,39603.5011458333,2008-06-04,12:01:39
39.927556,116.265674,0,106,39603.5011689815,2008-06-04,12:01:41
39.927577,116.265587,0,108,39603.5011921296,2008-06-04,12:01:43
39.927594,116.265555,0,114,39603.5012152778,2008-06-04,12:01:45
39.927605,116.26555,0,112,39603.5012384259,2008-06-04,12:01:47
39.927606,116.265548,0,115,39603.5012615741,2008-06-04,12:01:49
39.927604,116.265552,0,114,39603.5012847222,2008-06-04,12:01:51
39.927603,116.265561,0,113,39603.5013078704,2008-06-04,12:01:53
39.927601,116.265566,0,113,39603.5013310185,2008-06-04,12:01:55
39.927601,116.265566,0,112,39603.5013541667,2008-06-04,12:01:57
39.927592,116.265535,0,112,39603.5013773148,2008-06-04,12:01:59
39.927567,116.265458,0,112,39603.501400463,2008-06-04,12:02:01
39.927536,116.265363,0,110,39603.5014236111,2008-06-04,12:02:03
39.927534,116.265249,0,110,39603.5014467593,2008-06-04,12:02:05
39.927536,116.265109,0,110,39603.5014699074,2008-06-04,12:02:07
39.92753,116.264948,0,105,39603.5014930556,2008-06-04,12:02:09
39.927499,116.26478,0,99,39603.5015162037,2008-06-04,12:02:11
39.92748,116.26462,0,98,39603.5015393518,2008-06-04,12:02:13
39.927471,116.264458,0,97,39603.5015625,2008-06-04,12:02:15
39.927476,116.264316,0,93,39603.5015856481,2008-06-04,12:02:17
39.927475,116.264146,0,90,39603.5016087963,2008-06-04,12:02:19
39.927474,116.263944,0,87,39603.5016319444,2008-06-04,12:02:21
39.927472,116.263724,0,83,39603.5016550926,2008-06-04,12:02:23
39.92748,116.263497,0,78,39603.5016782407,2008-06-04,12:02:25
39.927491,116.263273,0,75,39603.5017013889,2008-06-04,12:02:27
39.927506,116.263079,0,79,39603.501724537,2008-06-04,12:02:29
39.927509,116.262906,0,79,39603.5017476852,2008-06-04,12:02:31
39.92751,116.26274,0,76,39603.5017708333,2008-06-04,12:02:33
39.927502,116.262596,0,73,39603.5017939815,2008-06-04,12:02:35
39.927507,116.262457,0,69,39603.5018171296,2008-06-04,12:02:37
39.927531,116.262333,0,75,39603.5018402778,2008-06-04,12:02:39
39.927534,116.262266,0,76,39603.5018634259,2008-06-04,12:02:41
39.927546,116.262219,0,75,39603.5018865741,2008-06-04,12:02:43
39.927556,116.26215,0,71,39603.5019097222,2008-06-04,12:02:45
39.927551,116.262066,0,71,39603.5019328704,2008-06-04,12:02:47
39.927536,116.261947,0,71,39603.5019560185,2008-06-04,12:02:49
39.927548,116.26177,0,71,39603.5019791667,2008-06-04,12:02:51
39.927542,116.26159,0,64,39603.5020023148,2008-06-04,12:02:53
39.927544,116.261385,0,62,39603.502025463,2008-06-04,12:02:55
39.927547,116.261178,0,61,39603.5020486111,2008-06-04,12:02:57
39.927563,116.260955,0,64,39603.5020717593,2008-06-04,12:02:59
39.927596,116.260736,0,63,39603.5020949074,2008-06-04,12:03:01
39.927601,116.260516,0,61,39603.5021180556,2008-06-04,12:03:03
39.927607,116.260334,0,66,39603.5021412037,2008-06-04,12:03:05
39.92763,116.260168,0,68,39603.5021643518,2008-06-04,12:03:07
39.927663,116.260026,0,65,39603.5021875,2008-06-04,12:03:09
39.927685,116.259862,0,79,39603.5022106481,2008-06-04,12:03:11
39.927696,116.259726,0,86,39603.5022337963,2008-06-04,12:03:13
39.927685,116.259626,0,84,39603.5022569444,2008-06-04,12:03:15
39.927693,116.259556,0,83,39603.5022800926,2008-06-04,12:03:17
39.927713,116.259497,0,84,39603.5023032407,2008-06-04,12:03:19
39.927721,116.259474,0,87,39603.5023263889,2008-06-04,12:03:21
39.927726,116.259459,0,90,39603.502349537,2008-06-04,12:03:23
39.927727,116.259457,0,89,39603.5023726852,2008-06-04,12:03:25
39.927729,116.259452,0,89,39603.5023958333,2008-06-04,12:03:27
39.927735,116.259404,0,91,39603.5024189815,2008-06-04,12:03:29
39.927742,116.259302,0,94,39603.5024421296,2008-06-04,12:03:31
39.927776,116.259201,0,103,39603.5024652778,2008-06-04,12:03:33
39.927809,116.259079,0,109,39603.5024884259,2008-06-04,12:03:35
39.927847,116.259011,0,123,39603.5025115741,2008-06-04,12:03:37
39.927866,116.258978,0,123,39603.5025347222,2008-06-04,12:03:39
39.927882,116.258966,0,124,39603.5025578704,2008-06-04,12:03:41
39.927883,116.258966,0,124,39603.5025810185,2008-06-04,12:03:43
39.927884,116.258965,0,124,39603.5026041667,2008-06-04,12:03:45
39.927885,116.258967,0,125,39603.5026273148,2008-06-04,12:03:47
39.927885,116.258963,0,125,39603.502650463,2008-06-04,12:03:49
39.92788,116.258888,0,126,39603.5026736111,2008-06-04,12:03:51
39.927902,116.258849,0,127,39603.5026967593,2008-06-04,12:03:53
39.927889,116.258809,0,126,39603.5027199074,2008-06-04,12:03:55
39.927883,116.258776,0,126,39603.5027430556,2008-06-04,12:03:57
39.927867,116.258733,0,130,39603.5027662037,2008-06-04,12:03:59
39.927845,116.258683,0,137,39603.5027893518,2008-06-04,12:04:01
39.927805,116.258651,0,141,39603.5028125,2008-06-04,12:04:03
39.927704,116.258628,0,146,39603.5028356481,2008-06-04,12:04:05
39.927599,116.258614,0,153,39603.5028587963,2008-06-04,12:04:07
39.927512,116.258601,0,157,39603.5028819444,2008-06-04,12:04:09
39.927412,116.2586,0,161,39603.5029050926,2008-06-04,12:04:11
39.927291,116.258601,0,166,39603.5029282407,2008-06-04,12:04:13
39.927143,116.25859,0,170,39603.5029513889,2008-06-04,12:04:15
39.926956,116.258563,0,177,39603.502974537,2008-06-04,12:04:17
39.926792,116.258546,0,181,39603.5029976852,2008-06-04,12:04:19
39.92662,116.258527,0,185,39603.5030208333,2008-06-04,12:04:21
39.926416,116.258474,0,187,39603.5030439815,2008-06-04,12:04:23
39.926231,116.258424,0,191,39603.5030671296,2008-06-04,12:04:25
39.926119,116.258393,0,196,39603.5030902778,2008-06-04,12:04:27
39.926055,116.258388,0,205,39603.5031134259,2008-06-04,12:04:29
39.926025,116.258386,0,212,39603.5031365741,2008-06-04,12:04:31
39.926022,116.258386,0,221,39603.5031597222,2008-06-04,12:04:33
39.92602,116.25838,0,216,39603.5031828704,2008-06-04,12:04:35
39.92602,116.25838,0,218,39603.5032060185,2008-06-04,12:04:37
39.926022,116.258381,0,219,39603.5032291667,2008-06-04,12:04:39
39.926026,116.258381,0,220,39603.5032523148,2008-06-04,12:04:41
39.92603,116.25838,0,221,39603.503275463,2008-06-04,12:04:43
39.926032,116.25838,0,223,39603.5032986111,2008-06-04,12:04:45
39.926038,116.25838,0,224,39603.5033217593,2008-06-04,12:04:47
39.926041,116.258381,0,225,39603.5033449074,2008-06-04,12:04:49
39.926042,116.258382,0,226,39603.5033680556,2008-06-04,12:04:51
39.926044,116.258382,0,228,39603.5033912037,2008-06-04,12:04:53
39.926037,116.258386,0,229,39603.5034143519,2008-06-04,12:04:55
39.925948,116.258406,0,234,39603.5034375,2008-06-04,12:04:57
39.925811,116.258414,0,240,39603.5034606481,2008-06-04,12:04:59
39.925713,116.258416,0,243,39603.5034837963,2008-06-04,12:05:01
39.925562,116.258395,0,262,39603.5035069444,2008-06-04,12:05:03
39.925401,116.25838,0,272,39603.5035300926,2008-06-04,12:05:05
39.925258,116.25838,0,278,39603.5035532407,2008-06-04,12:05:07
39.925133,116.258384,0,298,39603.5035763889,2008-06-04,12:05:09
39.925024,116.258388,0,311,39603.503599537,2008-06-04,12:05:11
39.924834,116.258395,0,322,39603.5036226852,2008-06-04,12:05:13
39.924697,116.258397,0,334,39603.5036458333,2008-06-04,12:05:15
39.924605,116.258395,0,353,39603.5036689815,2008-06-04,12:05:17
39.924478,116.258382,0,359,39603.5036921296,2008-06-04,12:05:19
39.924312,116.258384,0,366,39603.5037152778,2008-06-04,12:05:21
39.924161,116.258376,0,365,39603.5037384259,2008-06-04,12:05:23
39.923999,116.258367,0,365,39603.5037615741,2008-06-04,12:05:25
39.923836,116.258377,0,343,39603.5037847222,2008-06-04,12:05:27
39.923648,116.258363,0,331,39603.5038078704,2008-06-04,12:05:29
39.923507,116.258347,0,327,39603.5038310185,2008-06-04,12:05:31
39.923369,116.258362,0,314,39603.5038541667,2008-06-04,12:05:33
39.923302,116.258339,0,312,39603.5038773148,2008-06-04,12:05:35
39.923236,116.258328,0,316,39603.503900463,2008-06-04,12:05:37
39.923178,116.258346,0,305,39603.5039236111,2008-06-04,12:05:39
39.923104,116.258322,0,303,39603.5039467593,2008-06-04,12:05:41
39.923027,116.258311,0,298,39603.5039699074,2008-06-04,12:05:43
39.922931,116.258358,0,292,39603.5039930556,2008-06-04,12:05:45
39.922858,116.258387,0,286,39603.5040162037,2008-06-04,12:05:47
39.922824,116.258433,0,274,39603.5040393519,2008-06-04,12:05:49
39.922761,116.258469,0,256,39603.5040625,2008-06-04,12:05:51
39.922675,116.258477,0,246,39603.5040856482,2008-06-04,12:05:53
39.922562,116.25847,0,235,39603.5041087963,2008-06-04,12:05:55
39.922434,116.258464,0,226,39603.5041319444,2008-06-04,12:05:57
39.922272,116.258471,0,218,39603.5041550926,2008-06-04,12:05:59
39.922131,116.258472,0,211,39603.5041782407,2008-06-04,12:06:01
39.922014,116.258472,0,208,39603.5042013889,2008-06-04,12:06:03
39.921911,116.258477,0,200,39603.504224537,2008-06-04,12:06:05
39.921817,116.258472,0,190,39603.5042476852,2008-06-04,12:06:07
39.921733,116.258481,0,182,39603.5042708333,2008-06-04,12:06:09
39.921673,116.258491,0,177,39603.5042939815,2008-06-04,12:06:11
39.921646,116.258501,0,178,39603.5043171296,2008-06-04,12:06:13
39.921641,116.258501,0,179,39603.5043402778,2008-06-04,12:06:15
39.921639,116.258502,0,179,39603.5043634259,2008-06-04,12:06:17
39.921635,116.258502,0,179,39603.5043865741,2008-06-04,12:06:19
39.921616,116.258505,0,179,39603.5044097222,2008-06-04,12:06:21
39.921557,116.258537,0,177,39603.5044328704,2008-06-04,12:06:23
39.921477,116.258564,0,176,39603.5044560185,2008-06-04,12:06:25
39.921404,116.258581,0,172,39603.5044791667,2008-06-04,12:06:27
39.921327,116.258592,0,171,39603.5045023148,2008-06-04,12:06:29
39.921246,116.25861,0,175,39603.504525463,2008-06-04,12:06:31
39.921162,116.258604,0,180,39603.5045486111,2008-06-04,12:06:33
39.921062,116.258619,0,183,39603.5045717593,2008-06-04,12:06:35
39.920908,116.25857,0,180,39603.5045949074,2008-06-04,12:06:37
39.920765,116.258526,0,185,39603.5046180556,2008-06-04,12:06:39
39.92066,116.258526,0,186,39603.5046412037,2008-06-04,12:06:41
39.920525,116.258521,0,190,39603.5046643519,2008-06-04,12:06:43
39.920386,116.258525,0,194,39603.5046875,2008-06-04,12:06:45
39.920279,116.258535,0,195,39603.5047106481,2008-06-04,12:06:47
39.920151,116.258547,0,194,39603.5047337963,2008-06-04,12:06:49
39.920023,116.258555,0,199,39603.5047569444,2008-06-04,12:06:51
39.919871,116.25855,0,207,39603.5047800926,2008-06-04,12:06:53
39.919733,116.258544,0,214,39603.5048032407,2008-06-04,12:06:55
39.919575,116.258539,0,218,39603.5048263889,2008-06-04,12:06:57
39.919399,116.258536,0,222,39603.504849537,2008-06-04,12:06:59
39.919209,116.258563,0,212,39603.5048726852,2008-06-04,12:07:01
39.918956,116.25849,0,216,39603.5048958333,2008-06-04,12:07:03
39.918774,116.258465,0,221,39603.5049189815,2008-06-04,12:07:05
39.918623,116.258473,0,224,39603.5049421296,2008-06-04,12:07:07
39.91848,116.258495,0,233,39603.5049652778,2008-06-04,12:07:09
39.918334,116.25849,0,240,39603.5049884259,2008-06-04,12:07:11
39.918192,116.258493,0,245,39603.5050115741,2008-06-04,12:07:13
39.91805,116.25849,0,254,39603.5050347222,2008-06-04,12:07:15
39.917889,116.258472,0,262,39603.5050578704,2008-06-04,12:07:17
39.917758,116.258458,0,271,39603.5050810185,2008-06-04,12:07:19
39.917644,116.258438,0,281,39603.5051041667,2008-06-04,12:07:21
39.91755,116.25843,0,297,39603.5051273148,2008-06-04,12:07:23
39.917544,116.258423,0,303,39603.505150463,2008-06-04,12:07:25
39.917544,116.258419,0,306,39603.5051736111,2008-06-04,12:07:27
39.917548,116.258419,0,310,39603.5051967593,2008-06-04,12:07:29
39.91755,116.258419,0,315,39603.5052199074,2008-06-04,12:07:31
39.917548,116.258419,0,319,39603.5052430556,2008-06-04,12:07:33
39.917514,116.258434,0,321,39603.5052662037,2008-06-04,12:07:35
39.917432,116.258448,0,325,39603.5052893519,2008-06-04,12:07:37
39.917366,116.258461,0,325,39603.5053125,2008-06-04,12:07:39
39.917274,116.258473,0,325,39603.5053356481,2008-06-04,12:07:41
39.917177,116.258497,0,320,39603.5053587963,2008-06-04,12:07:43
39.917074,116.25852,0,312,39603.5053819444,2008-06-04,12:07:45
39.916959,116.258536,0,298,39603.5054050926,2008-06-04,12:07:47
39.916765,116.25853,0,276,39603.5054282407,2008-06-04,12:07:49
39.916697,116.258512,0,273,39603.5054513889,2008-06-04,12:07:51
39.916667,116.258471,0,269,39603.505474537,2008-06-04,12:07:53
39.91666,116.258439,0,269,39603.5054976852,2008-06-04,12:07:55
39.916628,116.258396,0,267,39603.5055208333,2008-06-04,12:07:57
39.916599,116.258369,0,266,39603.5055439815,2008-06-04,12:07:59
39.916585,116.258357,0,266,39603.5055671296,2008-06-04,12:08:01
39.916557,116.258334,0,263,39603.5055902778,2008-06-04,12:08:03
39.916525,116.258288,0,259,39603.5056134259,2008-06-04,12:08:05
39.916497,116.258246,0,257,39603.5056365741,2008-06-04,12:08:07
39.916483,116.258183,0,254,39603.5056597222,2008-06-04,12:08:09
39.916461,116.258097,0,252,39603.5056828704,2008-06-04,12:08:11
39.91643,116.257974,0,246,39603.5057060185,2008-06-04,12:08:13
39.916388,116.257816,0,242,39603.5057291667,2008-06-04,12:08:15
39.916348,116.257623,0,238,39603.5057523148,2008-06-04,12:08:17
39.91633,116.257419,0,233,39603.505775463,2008-06-04,12:08:19
39.916326,116.257203,0,228,39603.5057986111,2008-06-04,12:08:21
39.916307,116.256994,0,224,39603.5058217593,2008-06-04,12:08:23
39.916295,116.256813,0,221,39603.5058449074,2008-06-04,12:08:25
39.916282,116.256677,0,218,39603.5058680556,2008-06-04,12:08:27
39.916281,116.256575,0,215,39603.5058912037,2008-06-04,12:08:29
39.916276,116.256502,0,212,39603.5059143519,2008-06-04,12:08:31
39.916257,116.256431,0,208,39603.5059375,2008-06-04,12:08:33
39.916243,116.256357,0,205,39603.5059606481,2008-06-04,12:08:35
39.916231,116.256274,0,200,39603.5059837963,2008-06-04,12:08:37
39.916245,116.256178,0,196,39603.5060069444,2008-06-04,12:08:39
39.916252,116.256076,0,191,39603.5060300926,2008-06-04,12:08:41
39.916327,116.255888,0,187,39603.5060532407,2008-06-04,12:08:43
39.916328,116.255786,0,183,39603.5060763889,2008-06-04,12:08:45
39.916362,116.255683,0,180,39603.506099537,2008-06-04,12:08:47
39.916352,116.255617,0,178,39603.5061226852,2008-06-04,12:08:49
39.916332,116.255529,0,176,39603.5061458333,2008-06-04,12:08:51
39.916334,116.255443,0,175,39603.5061689815,2008-06-04,12:08:53
39.916346,116.255354,0,173,39603.5061921296,2008-06-04,12:08:55
39.916352,116.255278,0,172,39603.5062152778,2008-06-04,12:08:57
39.916414,116.255136,0,166,39603.5062384259,2008-06-04,12:08:59
39.916465,116.25497,0,158,39603.5062615741,2008-06-04,12:09:01
39.916474,116.25486,0,156,39603.5062847222,2008-06-04,12:09:03
39.916497,116.254771,0,149,39603.5063078704,2008-06-04,12:09:05
39.916499,116.254729,0,148,39603.5063310185,2008-06-04,12:09:07
39.916489,116.254682,0,146,39603.5063541667,2008-06-04,12:09:09
39.91644,116.254611,0,144,39603.5063773148,2008-06-04,12:09:11
39.916444,116.254495,0,138,39603.506400463,2008-06-04,12:09:13
39.916449,116.25438,0,132,39603.5064236111,2008-06-04,12:09:15
39.916443,116.25427,0,127,39603.5064467593,2008-06-04,12:09:17
39.916432,116.254148,0,119,39603.5064699074,2008-06-04,12:09:19
39.916495,116.253992,0,126,39603.5064930556,2008-06-04,12:09:21
39.916522,116.253855,0,124,39603.5065162037,2008-06-04,12:09:23
39.916522,116.253711,0,125,39603.5065393519,2008-06-04,12:09:25
39.916489,116.253565,0,129,39603.5065625,2008-06-04,12:09:27
39.916495,116.253454,0,130,39603.5065856481,2008-06-04,12:09:29
39.916497,116.25336,0,128,39603.5066087963,2008-06-04,12:09:31
39.916484,116.253258,0,125,39603.5066319444,2008-06-04,12:09:33
39.916472,116.253207,0,131,39603.5066550926,2008-06-04,12:09:35
39.916453,116.253174,0,135,39603.5066782407,2008-06-04,12:09:37
39.91644,116.253144,0,132,39603.5067013889,2008-06-04,12:09:39
39.916433,116.25309,0,131,39603.506724537,2008-06-04,12:09:41
39.916433,116.253054,0,128,39603.5067476852,2008-06-04,12:09:43
39.916435,116.253047,0,128,39603.5067708333,2008-06-04,12:09:45
39.916438,116.253047,0,129,39603.5067939815,2008-06-04,12:09:47
39.916435,116.253046,0,128,39603.5068171296,2008-06-04,12:09:49
39.91643,116.253033,0,128,39603.5068402778,2008-06-04,12:09:51
39.916451,116.252986,0,127,39603.5068634259,2008-06-04,12:09:53
39.91646,116.252936,0,127,39603.5068865741,2008-06-04,12:09:55
39.91647,116.25291,0,129,39603.5069097222,2008-06-04,12:09:57
39.91647,116.252906,0,131,39603.5069328704,2008-06-04,12:09:59
39.916462,116.252912,0,131,39603.5069560185,2008-06-04,12:10:01
39.916447,116.252899,0,130,39603.5069791667,2008-06-04,12:10:03
39.916441,116.252902,0,130,39603.5070023148,2008-06-04,12:10:05
39.916434,116.252892,0,128,39603.507025463,2008-06-04,12:10:07
39.916431,116.252892,0,128,39603.5070486111,2008-06-04,12:10:09
39.916429,116.252892,0,128,39603.5070717593,2008-06-04,12:10:11
39.916418,116.252867,0,128,39603.5070949074,2008-06-04,12:10:13
39.916402,116.252795,0,127,39603.5071180556,2008-06-04,12:10:15
39.916383,116.252665,0,126,39603.5071412037,2008-06-04,12:10:17
39.916376,116.252512,0,125,39603.5071643519,2008-06-04,12:10:19
39.916382,116.252291,0,124,39603.5071875,2008-06-04,12:10:21
39.916381,116.25205,0,124,39603.5072106481,2008-06-04,12:10:23
39.916369,116.251818,0,122,39603.5072337963,2008-06-04,12:10:25
39.916368,116.251573,0,122,39603.5072569444,2008-06-04,12:10:27
39.916358,116.251333,0,123,39603.5072800926,2008-06-04,12:10:29
39.91637,116.251105,0,124,39603.5073032407,2008-06-04,12:10:31
39.916378,116.250873,0,125,39603.5073263889,2008-06-04,12:10:33
39.916393,116.25061,0,131,39603.507349537,2008-06-04,12:10:35
39.916427,116.250319,0,134,39603.5073726852,2008-06-04,12:10:37
39.916449,116.250084,0,140,39603.5073958333,2008-06-04,12:10:39
39.916446,116.249882,0,142,39603.5074189815,2008-06-04,12:10:41
39.916441,116.249716,0,145,39603.5074421296,2008-06-04,12:10:43
39.91645,116.249586,0,159,39603.5074652778,2008-06-04,12:10:45
39.916443,116.249486,0,167,39603.5074884259,2008-06-04,12:10:47
39.916422,116.249353,0,167,39603.5075115741,2008-06-04,12:10:49
39.91641,116.249202,0,169,39603.5075347222,2008-06-04,12:10:51
39.916402,116.249024,0,166,39603.5075578704,2008-06-04,12:10:53
39.916382,116.248834,0,181,39603.5075810185,2008-06-04,12:10:55
39.916381,116.248647,0,184,39603.5076041667,2008-06-04,12:10:57
39.916388,116.248471,0,187,39603.5076273148,2008-06-04,12:10:59
39.916375,116.248278,0,189,39603.507650463,2008-06-04,12:11:01
39.916363,116.248057,0,192,39603.5076736111,2008-06-04,12:11:03
39.916362,116.247843,0,190,39603.5076967593,2008-06-04,12:11:05
39.916384,116.247623,0,186,39603.5077199074,2008-06-04,12:11:07
39.916408,116.247445,0,182,39603.5077430556,2008-06-04,12:11:09
39.916418,116.247317,0,190,39603.5077662037,2008-06-04,12:11:11
39.916431,116.247204,0,178,39603.5077893519,2008-06-04,12:11:13
39.916417,116.247111,0,174,39603.5078125,2008-06-04,12:11:15
39.916389,116.247052,0,163,39603.5078356481,2008-06-04,12:11:17
39.916334,116.246996,0,170,39603.5078587963,2008-06-04,12:11:19
39.916265,116.246965,0,170,39603.5078819444,2008-06-04,12:11:21
39.9162,116.246958,0,166,39603.5079050926,2008-06-04,12:11:23
39.916121,116.246954,0,165,39603.5079282407,2008-06-04,12:11:25
39.916017,116.24695,0,167,39603.5079513889,2008-06-04,12:11:27
39.915904,116.246934,0,164,39603.507974537,2008-06-04,12:11:29
39.915781,116.246929,0,164,39603.5079976852,2008-06-04,12:11:31
39.915655,116.246936,0,162,39603.5080208333,2008-06-04,12:11:33
39.915544,116.246938,0,159,39603.5080439815,2008-06-04,12:11:35
39.915434,116.246912,0,158,39603.5080671296,2008-06-04,12:11:37
39.915341,116.246885,0,156,39603.5080902778,2008-06-04,12:11:39
39.915296,116.246849,0,161,39603.5081134259,2008-06-04,12:11:41
39.915269,116.246822,0,165,39603.5081365741,2008-06-04,12:11:43
39.915218,116.246787,0,168,39603.5081597222,2008-06-04,12:11:45
39.915153,116.246747,0,163,39603.5081828704,2008-06-04,12:11:47
39.915069,116.246728,0,161,39603.5082060185,2008-06-04,12:11:49
39.914945,116.246714,0,160,39603.5082291667,2008-06-04,12:11:51
39.914803,116.246717,0,154,39603.5082523148,2008-06-04,12:11:53
39.914643,116.24672,0,149,39603.508275463,2008-06-04,12:11:55
39.91449,116.246726,0,145,39603.5082986111,2008-06-04,12:11:57
39.914354,116.24674,0,143,39603.5083217593,2008-06-04,12:11:59
39.914246,116.246748,0,138,39603.5083449074,2008-06-04,12:12:01
39.914145,116.246734,0,136,39603.5083680556,2008-06-04,12:12:03
39.914074,116.246733,0,138,39603.5083912037,2008-06-04,12:12:05
39.914018,116.246733,0,142,39603.5084143518,2008-06-04,12:12:07
39.913948,116.246723,0,145,39603.5084375,2008-06-04,12:12:09
39.913863,116.246708,0,144,39603.5084606481,2008-06-04,12:12:11
39.913765,116.246664,0,154,39603.5084837963,2008-06-04,12:12:13
39.913663,116.246661,0,160,39603.5085069444,2008-06-04,12:12:15
39.913555,116.246652,0,165,39603.5085300926,2008-06-04,12:12:17
39.913481,116.24665,0,169,39603.5085532407,2008-06-04,12:12:19
39.913464,116.246651,0,167,39603.5085763889,2008-06-04,12:12:21
39.913456,116.246666,0,165,39603.508599537,2008-06-04,12:12:23
39.913456,116.246666,0,166,39603.5086226852,2008-06-04,12:12:25
39.913455,116.246666,0,166,39603.5086458333,2008-06-04,12:12:27
39.913451,116.246667,0,166,39603.5086689815,2008-06-04,12:12:29
39.91345,116.246667,0,167,39603.5086921296,2008-06-04,12:12:31
39.913446,116.246667,0,167,39603.5087152778,2008-06-04,12:12:33
39.913406,116.24668,0,169,39603.5087384259,2008-06-04,12:12:35
39.913303,116.246681,0,171,39603.5087615741,2008-06-04,12:12:37
39.91318,116.246687,0,174,39603.5087847222,2008-06-04,12:12:39
39.913056,116.246674,0,175,39603.5088078704,2008-06-04,12:12:41
39.912889,116.246644,0,176,39603.5088310185,2008-06-04,12:12:43
39.912743,116.246638,0,177,39603.5088541667,2008-06-04,12:12:45
39.912605,116.246642,0,179,39603.5088773148,2008-06-04,12:12:47
39.912413,116.246658,0,183,39603.508900463,2008-06-04,12:12:49
39.912221,116.246682,0,183,39603.5089236111,2008-06-04,12:12:51
39.912022,116.246692,0,182,39603.5089467593,2008-06-04,12:12:53
39.911823,116.246699,0,179,39603.5089699074,2008-06-04,12:12:55
39.91167,116.24671,0,180,39603.5089930556,2008-06-04,12:12:57
39.911481,116.246718,0,180,39603.5090162037,2008-06-04,12:12:59
39.911298,116.246734,0,180,39603.5090393518,2008-06-04,12:13:01
39.911112,116.246749,0,184,39603.5090625,2008-06-04,12:13:03
39.91096,116.246717,0,182,39603.5090856481,2008-06-04,12:13:05
39.910829,116.246687,0,182,39603.5091087963,2008-06-04,12:13:07
39.910728,116.246678,0,184,39603.5091319444,2008-06-04,12:13:09
39.910702,116.246693,0,184,39603.5091550926,2008-06-04,12:13:11
39.910708,116.246687,0,181,39603.5091782407,2008-06-04,12:13:13
39.910708,116.246678,0,181,39603.5092013889,2008-06-04,12:13:15
39.910705,116.246678,0,181,39603.509224537,2008-06-04,12:13:17
39.9107,116.246677,0,181,39603.5092476852,2008-06-04,12:13:19
39.910661,116.246673,0,180,39603.5092708333,2008-06-04,12:13:21
39.910567,116.246691,0,180,39603.5092939815,2008-06-04,12:13:23
39.910436,116.24672,0,180,39603.5093171296,2008-06-04,12:13:25
39.910307,116.24673,0,182,39603.5093402778,2008-06-04,12:13:27
39.910162,116.246732,0,184,39603.5093634259,2008-06-04,12:13:29
39.910053,116.246723,0,187,39603.5093865741,2008-06-04,12:13:31
39.909973,116.246725,0,190,39603.5094097222,2008-06-04,12:13:33
39.909908,116.24674,0,193,39603.5094328704,2008-06-04,12:13:35
39.909849,116.246772,0,193,39603.5094560185,2008-06-04,12:13:37
39.909755,116.24678,0,198,39603.5094791667,2008-06-04,12:13:39
39.909681,116.24677,0,201,39603.5095023148,2008-06-04,12:13:41
39.909578,116.246772,0,202,39603.509525463,2008-06-04,12:13:43
39.909441,116.246766,0,200,39603.5095486111,2008-06-04,12:13:45
39.909311,116.246759,0,199,39603.5095717593,2008-06-04,12:13:47
39.909165,116.246752,0,198,39603.5095949074,2008-06-04,12:13:49
39.909013,116.246751,0,197,39603.5096180556,2008-06-04,12:13:51
39.908848,116.246753,0,193,39603.5096412037,2008-06-04,12:13:53
39.908675,116.246749,0,192,39603.5096643518,2008-06-04,12:13:55
39.90849,116.246757,0,188,39603.5096875,2008-06-04,12:13:57
39.908315,116.246743,0,188,39603.5097106481,2008-06-04,12:13:59
39.908141,116.246733,0,187,39603.5097337963,2008-06-04,12:14:01
39.907952,116.246747,0,188,39603.5097569444,2008-06-04,12:14:03
39.907798,116.246749,0,186,39603.5097800926,2008-06-04,12:14:05
39.907694,116.246741,0,186,39603.5098032407,2008-06-04,12:14:07
39.90766,116.246727,0,186,39603.5098263889,2008-06-04,12:14:09
39.907665,116.246721,0,187,39603.509849537,2008-06-04,12:14:11
39.907686,116.246706,0,187,39603.5098726852,2008-06-04,12:14:13
39.907689,116.246706,0,187,39603.5098958333,2008-06-04,12:14:15
39.907691,116.246705,0,188,39603.5099189815,2008-06-04,12:14:17
39.907693,116.246704,0,188,39603.5099421296,2008-06-04,12:14:19
39.907688,116.246696,0,189,39603.5099652778,2008-06-04,12:14:21
39.907695,116.24668,0,200,39603.5099884259,2008-06-04,12:14:23
39.907693,116.246605,0,204,39603.5100115741,2008-06-04,12:14:25
39.907651,116.246586,0,215,39603.5100347222,2008-06-04,12:14:27
39.907626,116.246575,0,220,39603.5100578704,2008-06-04,12:14:29
39.907604,116.246577,0,224,39603.5100810185,2008-06-04,12:14:31
39.907558,116.246559,0,220,39603.5101041667,2008-06-04,12:14:33
39.907535,116.246547,0,223,39603.5101273148,2008-06-04,12:14:35
39.907505,116.246545,0,228,39603.510150463,2008-06-04,12:14:37
39.907447,116.246536,0,234,39603.5101736111,2008-06-04,12:14:39
39.907421,116.246506,0,239,39603.5101967593,2008-06-04,12:14:41
39.907388,116.246511,0,240,39603.5102199074,2008-06-04,12:14:43
39.907357,116.246508,0,241,39603.5102430556,2008-06-04,12:14:45
39.90733,116.246498,0,243,39603.5102662037,2008-06-04,12:14:47
39.907313,116.246486,0,247,39603.5102893518,2008-06-04,12:14:49
39.907301,116.246469,0,250,39603.5103125,2008-06-04,12:14:51
39.90727,116.246477,0,256,39603.5103356481,2008-06-04,12:14:53
39.907236,116.246485,0,259,39603.5103587963,2008-06-04,12:14:55
39.907237,116.246507,0,281,39603.5103819444,2008-06-04,12:14:57
39.907224,116.246519,0,290,39603.5104050926,2008-06-04,12:14:59
39.907207,116.246526,0,291,39603.5104282407,2008-06-04,12:15:01
39.907193,116.246545,0,299,39603.5104513889,2008-06-04,12:15:03
39.907177,116.246548,0,305,39603.510474537,2008-06-04,12:15:05
39.907156,116.246546,0,308,39603.5104976852,2008-06-04,12:15:07
39.907147,116.246554,0,315,39603.5105208333,2008-06-04,12:15:09
39.907143,116.24654,0,316,39603.5105439815,2008-06-04,12:15:11
39.907154,116.246598,0,298,39603.5105671296,2008-06-04,12:15:13
39.907134,116.246652,0,289,39603.5105902778,2008-06-04,12:15:15
39.907093,116.246688,0,286,39603.5106134259,2008-06-04,12:15:17
39.907071,116.246686,0,281,39603.5106365741,2008-06-04,12:15:19
39.907058,116.246664,0,281,39603.5106597222,2008-06-04,12:15:21
39.907028,116.24664,0,279,39603.5106828704,2008-06-04,12:15:23
39.907015,116.246648,0,279,39603.5107060185,2008-06-04,12:15:25
39.906999,116.246653,0,279,39603.5107291667,2008-06-04,12:15:27
39.906958,116.246635,0,282,39603.5107523148,2008-06-04,12:15:29
39.90691,116.24663,0,287,39603.510775463,2008-06-04,12:15:31
39.906892,116.246629,0,288,39603.5107986111,2008-06-04,12:15:33
39.906876,116.246599,0,291,39603.5108217593,2008-06-04,12:15:35
39.906832,116.246613,0,292,39603.5108449074,2008-06-04,12:15:37
39.906769,116.246652,0,291,39603.5108680556,2008-06-04,12:15:39
39.906728,116.246675,0,292,39603.5108912037,2008-06-04,12:15:41
39.906696,116.24669,0,290,39603.5109143518,2008-06-04,12:15:43
39.906689,116.2467,0,287,39603.5109375,2008-06-04,12:15:45
39.906646,116.246716,0,283,39603.5109606481,2008-06-04,12:15:47
39.906614,116.246734,0,275,39603.5109837963,2008-06-04,12:15:49
39.906579,116.246746,0,270,39603.5110069444,2008-06-04,12:15:51
39.906556,116.246746,0,267,39603.5110300926,2008-06-04,12:15:53
39.906529,116.246742,0,263,39603.5110532407,2008-06-04,12:15:55
39.906491,116.246738,0,258,39603.5110763889,2008-06-04,12:15:57
39.906456,116.246746,0,252,39603.511099537,2008-06-04,12:15:59
39.906421,116.246709,0,241,39603.5111226852,2008-06-04,12:16:01
39.906385,116.246674,0,233,39603.5111458333,2008-06-04,12:16:03
39.906348,116.246643,0,236,39603.5111689815,2008-06-04,12:16:05
39.90634,116.246597,0,233,39603.5111921296,2008-06-04,12:16:07
39.906339,116.246562,0,229,39603.5112152778,2008-06-04,12:16:09
39.906373,116.246519,0,226,39603.5112384259,2008-06-04,12:16:11
39.906406,116.246482,0,220,39603.5112615741,2008-06-04,12:16:13
39.906427,116.246448,0,216,39603.5112847222,2008-06-04,12:16:15
39.906428,116.24641,0,212,39603.5113078704,2008-06-04,12:16:17
39.906417,116.246377,0,212,39603.5113310185,2008-06-04,12:16:19
39.906425,116.246341,0,209,39603.5113541667,2008-06-04,12:16:21
39.90644,116.246306,0,205,39603.5113773148,2008-06-04,12:16:23
39.906443,116.246284,0,201,39603.511400463,2008-06-04,12:16:25
39.906438,116.246251,0,198,39603.5114236111,2008-06-04,12:16:27
39.906435,116.246216,0,194,39603.5114467593,2008-06-04,12:16:29
39.906488,116.246171,0,195,39603.5114699074,2008-06-04,12:16:31
39.906459,116.246128,0,193,39603.5114930556,2008-06-04,12:16:33
39.906447,116.2461,0,194,39603.5115162037,2008-06-04,12:16:35
39.906439,116.246067,0,194,39603.5115393519,2008-06-04,12:16:37
39.906434,116.246034,0,193,39603.5115625,2008-06-04,12:16:39
39.906427,116.245995,0,190,39603.5115856482,2008-06-04,12:16:41
39.906418,116.245952,0,189,39603.5116087963,2008-06-04,12:16:43
39.906429,116.245902,0,190,39603.5116319444,2008-06-04,12:16:45
39.90643,116.245864,0,190,39603.5116550926,2008-06-04,12:16:47
39.906435,116.245832,0,190,39603.5116782407,2008-06-04,12:16:49
39.906434,116.245791,0,190,39603.5117013889,2008-06-04,12:16:51
39.906419,116.245765,0,189,39603.511724537,2008-06-04,12:16:53
39.906385,116.245757,0,188,39603.5117476852,2008-06-04,12:16:55
39.906354,116.245735,0,186,39603.5117708333,2008-06-04,12:16:57
39.906342,116.245705,0,188,39603.5117939815,2008-06-04,12:16:59
39.906344,116.245683,0,194,39603.5118171296,2008-06-04,12:17:01
39.90634,116.245647,0,196,39603.5118402778,2008-06-04,12:17:03
39.906335,116.245624,0,197,39603.5118634259,2008-06-04,12:17:05
39.906321,116.245592,0,196,39603.5118865741,2008-06-04,12:17:07
39.906326,116.245563,0,197,39603.5119097222,2008-06-04,12:17:09
39.906323,116.245537,0,194,39603.5119328704,2008-06-04,12:17:11
39.906313,116.245512,0,192,39603.5119560185,2008-06-04,12:17:13
39.906315,116.245477,0,191,39603.5119791667,2008-06-04,12:17:15
39.906316,116.245436,0,191,39603.5120023148,2008-06-04,12:17:17
39.90632,116.245398,0,193,39603.512025463,2008-06-04,12:17:19
39.906315,116.245358,0,194,39603.5120486111,2008-06-04,12:17:21
39.906317,116.24533,0,193,39603.5120717593,2008-06-04,12:17:23
39.906321,116.245299,0,186,39603.5120949074,2008-06-04,12:17:25
39.90633,116.245256,0,183,39603.5121180556,2008-06-04,12:17:27
39.906331,116.245233,0,172,39603.5121412037,2008-06-04,12:17:29
39.906327,116.24519,0,169,39603.5121643519,2008-06-04,12:17:31
39.906326,116.24515,0,164,39603.5121875,2008-06-04,12:17:33
39.906321,116.245105,0,162,39603.5122106481,2008-06-04,12:17:35
39.906319,116.245056,0,161,39603.5122337963,2008-06-04,12:17:37
39.906319,116.24501,0,161,39603.5122569444,2008-06-04,12:17:39
39.906316,116.244975,0,160,39603.5122800926,2008-06-04,12:17:41
39.906302,116.244935,0,162,39603.5123032407,2008-06-04,12:17:43
39.906306,116.244876,0,166,39603.5123263889,2008-06-04,12:17:45
39.906313,116.244829,0,166,39603.512349537,2008-06-04,12:17:47
39.906318,116.244801,0,166,39603.5123726852,2008-06-04,12:17:49
39.906304,116.244779,0,168,39603.5123958333,2008-06-04,12:17:51
39.906288,116.244734,0,171,39603.5124189815,2008-06-04,12:17:53
39.906291,116.24471,0,173,39603.5124421296,2008-06-04,12:17:55
39.906304,116.244685,0,177,39603.5124652778,2008-06-04,12:17:57
39.906327,116.244646,0,178,39603.5124884259,2008-06-04,12:17:59
39.906357,116.244618,0,181,39603.5125115741,2008-06-04,12:18:01
39.906381,116.244605,0,184,39603.5125347222,2008-06-04,12:18:03
39.906409,116.244609,0,189,39603.5125578704,2008-06-04,12:18:05
39.906436,116.244636,0,192,39603.5125810185,2008-06-04,12:18:07
39.906457,116.244637,0,189,39603.5126041667,2008-06-04,12:18:09
39.906469,116.24464,0,183,39603.5126273148,2008-06-04,12:18:11
39.906485,116.244643,0,179,39603.512650463,2008-06-04,12:18:13
39.906507,116.244634,0,174,39603.5126736111,2008-06-04,12:18:15
39.906523,116.244619,0,173,39603.5126967593,2008-06-04,12:18:17
39.906526,116.244604,0,173,39603.5127199074,2008-06-04,12:18:19
39.906561,116.244596,0,174,39603.5127430556,2008-06-04,12:18:21
39.906608,116.244616,0,175,39603.5127662037,2008-06-04,12:18:23
39.906643,116.244611,0,171,39603.5127893519,2008-06-04,12:18:25
39.906664,116.244578,0,172,39603.5128125,2008-06-04,12:18:27
39.906685,116.244557,0,167,39603.5128356481,2008-06-04,12:18:29
39.906726,116.24454,0,168,39603.5128587963,2008-06-04,12:18:31
39.906749,116.244517,0,166,39603.5128819444,2008-06-04,12:18:33
39.906764,116.244495,0,165,39603.5129050926,2008-06-04,12:18:35
39.906774,116.244474,0,164,39603.5129282407,2008-06-04,12:18:37
39.906789,116.244445,0,166,39603.5129513889,2008-06-04,12:18:39
39.906789,116.244401,0,166,39603.512974537,2008-06-04,12:18:41
39.906802,116.244373,0,167,39603.5129976852,2008-06-04,12:18:43
39.90682,116.244339,0,170,39603.5130208333,2008-06-04,12:18:45
39.906823,116.244323,0,171,39603.5130439815,2008-06-04,12:18:47
39.906818,116.2443,0,172,39603.5130671296,2008-06-04,12:18:49
39.906807,116.244281,0,171,39603.5130902778,2008-06-04,12:18:51
39.906805,116.244248,0,173,39603.5131134259,2008-06-04,12:18:53
39.906802,116.244223,0,172,39603.5131365741,2008-06-04,12:18:55
39.906828,116.244187,0,175,39603.5131597222,2008-06-04,12:18:57
39.906833,116.244153,0,175,39603.5131828704,2008-06-04,12:18:59
39.906852,116.244134,0,174,39603.5132060185,2008-06-04,12:19:01
39.906872,116.244114,0,175,39603.5132291667,2008-06-04,12:19:03
39.906881,116.2441,0,178,39603.5132523148,2008-06-04,12:19:05
39.906891,116.244094,0,181,39603.513275463,2008-06-04,12:19:07
39.906924,116.244094,0,185,39603.5132986111,2008-06-04,12:19:09
39.906932,116.24409,0,184,39603.5133217593,2008-06-04,12:19:11
39.906955,116.244095,0,192,39603.5133449074,2008-06-04,12:19:13
39.906978,116.244097,0,195,39603.5133680556,2008-06-04,12:19:15
39.906998,116.244104,0,197,39603.5133912037,2008-06-04,12:19:17
39.906999,116.244118,0,197,39603.5134143519,2008-06-04,12:19:19
39.907016,116.244098,0,197,39603.5134375,2008-06-04,12:19:21
39.907034,116.244105,0,198,39603.5134606481,2008-06-04,12:19:23
39.907045,116.244109,0,200,39603.5134837963,2008-06-04,12:19:25
39.907073,116.244103,0,200,39603.5135069444,2008-06-04,12:19:27
39.907088,116.244108,0,198,39603.5135300926,2008-06-04,12:19:29
39.907115,116.244119,0,194,39603.5135532407,2008-06-04,12:19:31
39.907123,116.244116,0,196,39603.5135763889,2008-06-04,12:19:33
39.90715,116.244111,0,195,39603.513599537,2008-06-04,12:19:35
39.907169,116.244105,0,193,39603.5136226852,2008-06-04,12:19:37
39.907187,116.244098,0,192,39603.5136458333,2008-06-04,12:19:39
39.907204,116.244085,0,193,39603.5136689815,2008-06-04,12:19:41
39.907231,116.244068,0,192,39603.5136921296,2008-06-04,12:19:43
39.907257,116.244054,0,189,39603.5137152778,2008-06-04,12:19:45
39.907256,116.244011,0,189,39603.5137384259,2008-06-04,12:19:47
39.907273,116.243982,0,190,39603.5137615741,2008-06-04,12:19:49
39.907279,116.243956,0,185,39603.5137847222,2008-06-04,12:19:51
39.907284,116.243922,0,180,39603.5138078704,2008-06-04,12:19:53
39.907296,116.243879,0,176,39603.5138310185,2008-06-04,12:19:55
39.9073,116.243842,0,174,39603.5138541667,2008-06-04,12:19:57
39.90731,116.243802,0,174,39603.5138773148,2008-06-04,12:19:59
39.907307,116.243771,0,174,39603.513900463,2008-06-04,12:20:01
39.907301,116.243727,0,175,39603.5139236111,2008-06-04,12:20:03
39.907303,116.243693,0,176,39603.5139467593,2008-06-04,12:20:05
39.907303,116.243663,0,176,39603.5139699074,2008-06-04,12:20:07
39.907314,116.243622,0,180,39603.5139930556,2008-06-04,12:20:09
39.907321,116.243574,0,182,39603.5140162037,2008-06-04,12:20:11
39.90733,116.243537,0,184,39603.5140393519,2008-06-04,12:20:13
39.907339,116.243515,0,187,39603.5140625,2008-06-04,12:20:15
39.907339,116.243491,0,190,39603.5140856481,2008-06-04,12:20:17
39.907346,116.243457,0,192,39603.5141087963,2008-06-04,12:20:19
39.907335,116.243421,0,194,39603.5141319444,2008-06-04,12:20:21
39.907332,116.243403,0,194,39603.5141550926,2008-06-04,12:20:23
39.907329,116.243392,0,196,39603.5141782407,2008-06-04,12:20:25
39.907324,116.243389,0,197,39603.5142013889,2008-06-04,12:20:27
39.907318,116.243395,0,197,39603.514224537,2008-06-04,12:20:29
39.907315,116.243395,0,198,39603.5142476852,2008-06-04,12:20:31
39.907312,116.243395,0,199,39603.5142708333,2008-06-04,12:20:33
39.90731,116.243395,0,199,39603.5142939815,2008-06-04,12:20:35
39.90731,116.243395,0,199,39603.5143171296,2008-06-04,12:20:37
39.907313,116.243394,0,200,39603.5143402778,2008-06-04,12:20:39
39.907396,116.24335,0,201,39603.5143634259,2008-06-04,12:20:41
39.907415,116.243355,0,201,39603.5143865741,2008-06-04,12:20:43
39.907415,116.243381,0,201,39603.5144097222,2008-06-04,12:20:45
39.907456,116.243416,0,201,39603.5144328704,2008-06-04,12:20:47
39.907476,116.2435,0,201,39603.5144560185,2008-06-04,12:20:49
39.907461,116.243512,0,201,39603.5144791667,2008-06-04,12:20:51
39.907449,116.243522,0,201,39603.5145023148,2008-06-04,12:20:53
39.907448,116.243522,0,201,39603.514525463,2008-06-04,12:20:55
39.907447,116.243523,0,201,39603.5145486111,2008-06-04,12:20:57
39.907448,116.243523,0,201,39603.5145717593,2008-06-04,12:20:59
39.90745,116.243523,0,201,39603.5145949074,2008-06-04,12:21:01
39.907454,116.243524,0,201,39603.5146180556,2008-06-04,12:21:03
39.90746,116.243524,0,201,39603.5146412037,2008-06-04,12:21:05
39.907465,116.243524,0,201,39603.5146643519,2008-06-04,12:21:07
39.90747,116.243524,0,201,39603.5146875,2008-06-04,12:21:09
39.907488,116.243534,0,200,39603.5147106481,2008-06-04,12:21:11
39.907519,116.243549,0,200,39603.5147337963,2008-06-04,12:21:13
39.907548,116.243557,0,200,39603.5147569444,2008-06-04,12:21:15
39.907575,116.243565,0,201,39603.5147800926,2008-06-04,12:21:17
39.907595,116.243573,0,201,39603.5148032407,2008-06-04,12:21:19
39.907606,116.243582,0,201,39603.5148263889,2008-06-04,12:21:21
39.907616,116.243593,0,201,39603.514849537,2008-06-04,12:21:23
39.907632,116.243603,0,202,39603.5148726852,2008-06-04,12:21:25
39.907649,116.243604,0,202,39603.5148958333,2008-06-04,12:21:27
39.907667,116.243604,0,202,39603.5149189815,2008-06-04,12:21:29
39.907684,116.243601,0,202,39603.5149421296,2008-06-04,12:21:31
39.907692,116.243596,0,203,39603.5149652778,2008-06-04,12:21:33
39.907697,116.243596,0,203,39603.5149884259,2008-06-04,12:21:35
39.907697,116.243592,0,203,39603.5150115741,2008-06-04,12:21:37
39.907692,116.243584,0,203,39603.5150347222,2008-06-04,12:21:39
39.907693,116.243583,0,203,39603.5150578704,2008-06-04,12:21:41
39.907692,116.243583,0,203,39603.5150810185,2008-06-04,12:21:43
39.907688,116.243583,0,203,39603.5151041667,2008-06-04,12:21:45
39.90768,116.243586,0,203,39603.5151273148,2008-06-04,12:21:47
39.907666,116.243586,0,203,39603.515150463,2008-06-04,12:21:49
39.907655,116.243591,0,203,39603.5151736111,2008-06-04,12:21:51
39.907644,116.243599,0,203,39603.5151967593,2008-06-04,12:21:53
39.907636,116.243609,0,203,39603.5152199074,2008-06-04,12:21:55
39.907633,116.243618,0,203,39603.5152430556,2008-06-04,12:21:57
39.907634,116.243623,0,202,39603.5152662037,2008-06-04,12:21:59
39.907632,116.243623,0,202,39603.5152893519,2008-06-04,12:22:01
39.90763,116.243623,0,202,39603.5153125,2008-06-04,12:22:03
39.90763,116.243623,0,202,39603.5153356481,2008-06-04,12:22:05
39.907629,116.243623,0,202,39603.5153587963,2008-06-04,12:22:07
39.907632,116.243622,0,202,39603.5153819444,2008-06-04,12:22:09
39.907635,116.243623,0,202,39603.5154050926,2008-06-04,12:22:11
39.90764,116.243623,0,203,39603.5154282407,2008-06-04,12:22:13
39.907645,116.243624,0,203,39603.5154513889,2008-06-04,12:22:15
39.90714,116.244324,0,87,39603.534525463,2008-06-04,12:49:43
39.907289,116.244042,0,115,39603.5345601852,2008-06-04,12:49:46
39.907304,116.244035,0,120,39603.5345833333,2008-06-04,12:49:48
39.907284,116.244067,0,114,39603.5346064815,2008-06-04,12:49:50
39.907275,116.24407,0,85,39603.5346296296,2008-06-04,12:49:52
39.907423,116.24392,0,110,39603.5346643519,2008-06-04,12:49:55
39.90753,116.243757,0,126,39603.5346875,2008-06-04,12:49:57
39.907562,116.243682,0,131,39603.5347106481,2008-06-04,12:49:59
39.907576,116.24366,0,129,39603.5347337963,2008-06-04,12:50:01
39.907565,116.243648,0,123,39603.5347569444,2008-06-04,12:50:03
39.907554,116.243646,0,123,39603.5347800926,2008-06-04,12:50:05
39.907547,116.243641,0,127,39603.5348032407,2008-06-04,12:50:07
39.907539,116.24364,0,132,39603.5348263889,2008-06-04,12:50:09
39.90753,116.243635,0,135,39603.534849537,2008-06-04,12:50:11
39.907536,116.243652,0,136,39603.5348726852,2008-06-04,12:50:13
39.907551,116.243676,0,137,39603.5348958333,2008-06-04,12:50:15
39.90757,116.243712,0,140,39603.5349189815,2008-06-04,12:50:17
39.907594,116.243742,0,141,39603.5349421296,2008-06-04,12:50:19
39.907625,116.243784,0,140,39603.5349652778,2008-06-04,12:50:21
39.907661,116.243813,0,135,39603.5349884259,2008-06-04,12:50:23
39.907674,116.24383,0,128,39603.5350115741,2008-06-04,12:50:25
39.907691,116.243841,0,122,39603.5350347222,2008-06-04,12:50:27
39.907702,116.243863,0,121,39603.5350578704,2008-06-04,12:50:29
39.907696,116.243896,0,119,39603.5350810185,2008-06-04,12:50:31
39.907691,116.243907,0,113,39603.5351041667,2008-06-04,12:50:33
39.907684,116.243926,0,108,39603.5351273148,2008-06-04,12:50:35
39.907677,116.243951,0,104,39603.535150463,2008-06-04,12:50:37
39.907675,116.243974,0,101,39603.5351736111,2008-06-04,12:50:39
39.907673,116.243985,0,97,39603.5351967593,2008-06-04,12:50:41
39.907674,116.243973,0,90,39603.5352199074,2008-06-04,12:50:43
39.907668,116.243958,0,85,39603.5352430556,2008-06-04,12:50:45
39.907671,116.243974,0,80,39603.5352662037,2008-06-04,12:50:47
39.907678,116.244021,0,74,39603.5352893519,2008-06-04,12:50:49
39.907679,116.244065,0,69,39603.5353125,2008-06-04,12:50:51
39.907682,116.244096,0,63,39603.5353356482,2008-06-04,12:50:53
39.907678,116.244125,0,58,39603.5353587963,2008-06-04,12:50:55
39.90767,116.24416,0,52,39603.5353819444,2008-06-04,12:50:57
39.90768,116.244198,0,46,39603.5354050926,2008-06-04,12:50:59
39.907689,116.244236,0,42,39603.5354282407,2008-06-04,12:51:01
39.907696,116.24428,0,38,39603.5354513889,2008-06-04,12:51:03
39.907697,116.244303,0,34,39603.535474537,2008-06-04,12:51:05
39.907694,116.244308,0,31,39603.5354976852,2008-06-04,12:51:07
39.907701,116.244315,0,28,39603.5355208333,2008-06-04,12:51:09
39.907699,116.244286,0,28,39603.5355439815,2008-06-04,12:51:11
39.907702,116.244279,0,27,39603.5355671296,2008-06-04,12:51:13
39.907685,116.244144,0,39,39603.5355902778,2008-06-04,12:51:15
39.907666,116.243981,0,57,39603.5356134259,2008-06-04,12:51:17
39.907646,116.243837,0,75,39603.5356365741,2008-06-04,12:51:19
39.907629,116.243746,0,82,39603.5356597222,2008-06-04,12:51:21
39.907612,116.243674,0,89,39603.5356828704,2008-06-04,12:51:23
39.907548,116.243367,0,144,39603.5378819444,2008-06-04,12:54:33
39.907537,116.243282,0,146,39603.5379050926,2008-06-04,12:54:35
39.90753,116.243239,0,148,39603.5379282407,2008-06-04,12:54:37
39.907523,116.24321,0,149,39603.5379513889,2008-06-04,12:54:39
39.90752,116.243201,0,150,39603.537974537,2008-06-04,12:54:41
39.907519,116.243193,0,151,39603.5379976852,2008-06-04,12:54:43
39.907528,116.243194,0,152,39603.5380208333,2008-06-04,12:54:45
39.907532,116.243181,0,153,39603.5380439815,2008-06-04,12:54:47
39.907534,116.24316,0,154,39603.5380671296,2008-06-04,12:54:49
39.907542,116.243153,0,155,39603.5380902778,2008-06-04,12:54:51
39.907548,116.243125,0,157,39603.5381134259,2008-06-04,12:54:53
39.90756,116.243131,0,158,39603.5381365741,2008-06-04,12:54:55
39.907569,116.243141,0,159,39603.5381597222,2008-06-04,12:54:57
39.907566,116.243156,0,160,39603.5381828704,2008-06-04,12:54:59
39.907568,116.243177,0,161,39603.5382060185,2008-06-04,12:55:01
39.90756,116.243191,0,162,39603.5382291667,2008-06-04,12:55:03
39.907554,116.243206,0,164,39603.5382523148,2008-06-04,12:55:05
39.907544,116.243233,0,165,39603.538275463,2008-06-04,12:55:07
39.90753,116.243258,0,166,39603.5382986111,2008-06-04,12:55:09
39.90752,116.243283,0,166,39603.5383217593,2008-06-04,12:55:11
39.90751,116.243284,0,166,39603.5383449074,2008-06-04,12:55:13
39.907497,116.243293,0,166,39603.5383680556,2008-06-04,12:55:15
39.907488,116.243301,0,165,39603.5383912037,2008-06-04,12:55:17
39.907471,116.243314,0,164,39603.5384143519,2008-06-04,12:55:19
39.907458,116.243323,0,164,39603.5384375,2008-06-04,12:55:21
39.907445,116.243334,0,164,39603.5384606481,2008-06-04,12:55:23
39.907441,116.243346,0,164,39603.5384837963,2008-06-04,12:55:25
39.907441,116.243351,0,164,39603.5385069444,2008-06-04,12:55:27
39.907432,116.243358,0,163,39603.5385300926,2008-06-04,12:55:29
39.907373,116.243361,0,163,39603.5385532407,2008-06-04,12:55:31
39.907311,116.243363,0,166,39603.5385763889,2008-06-04,12:55:33
39.90727,116.243348,0,172,39603.538599537,2008-06-04,12:55:35
39.907235,116.243385,0,178,39603.5386226852,2008-06-04,12:55:37
39.907248,116.243425,0,181,39603.5386458333,2008-06-04,12:55:39
39.907254,116.243463,0,184,39603.5386689815,2008-06-04,12:55:41
39.907261,116.243502,0,179,39603.5386921296,2008-06-04,12:55:43
39.907258,116.243532,0,178,39603.5387152778,2008-06-04,12:55:45
39.907251,116.243579,0,184,39603.5387384259,2008-06-04,12:55:47
39.907266,116.24362,0,176,39603.5387615741,2008-06-04,12:55:49
39.907271,116.243671,0,171,39603.5387847222,2008-06-04,12:55:51
39.907279,116.243694,0,171,39603.5388078704,2008-06-04,12:55:53
39.907286,116.243719,0,171,39603.5388310185,2008-06-04,12:55:55
39.907303,116.243743,0,169,39603.5388541667,2008-06-04,12:55:57
39.907298,116.243778,0,166,39603.5388773148,2008-06-04,12:55:59
39.907297,116.243813,0,164,39603.538900463,2008-06-04,12:56:01
39.907281,116.243859,0,163,39603.5389236111,2008-06-04,12:56:03
39.907291,116.243893,0,161,39603.5389467593,2008-06-04,12:56:05
39.907296,116.243929,0,158,39603.5389699074,2008-06-04,12:56:07
39.907286,116.243974,0,154,39603.5389930556,2008-06-04,12:56:09
39.907287,116.244005,0,156,39603.5390162037,2008-06-04,12:56:11
39.907268,116.244046,0,159,39603.5390393519,2008-06-04,12:56:13
39.907249,116.244067,0,161,39603.5390625,2008-06-04,12:56:15
39.907235,116.244088,0,163,39603.5390856481,2008-06-04,12:56:17
39.907214,116.244113,0,166,39603.5391087963,2008-06-04,12:56:19
39.907178,116.244123,0,170,39603.5391319444,2008-06-04,12:56:21
39.90715,116.244126,0,171,39603.5391550926,2008-06-04,12:56:23
39.907146,116.244136,0,174,39603.5391782407,2008-06-04,12:56:25
39.90713,116.244155,0,176,39603.5392013889,2008-06-04,12:56:27
39.907125,116.244161,0,177,39603.539224537,2008-06-04,12:56:29
39.907057,116.244163,0,174,39603.5392476852,2008-06-04,12:56:31
39.907028,116.244159,0,173,39603.5392708333,2008-06-04,12:56:33
39.907002,116.244154,0,174,39603.5392939815,2008-06-04,12:56:35
39.906993,116.244155,0,177,39603.5393171296,2008-06-04,12:56:37
39.906971,116.244145,0,180,39603.5393402778,2008-06-04,12:56:39
39.906921,116.244134,0,181,39603.5393634259,2008-06-04,12:56:41
39.90689,116.244118,0,185,39603.5393865741,2008-06-04,12:56:43
39.906858,116.24412,0,186,39603.5394097222,2008-06-04,12:56:45
39.906824,116.244119,0,191,39603.5394328704,2008-06-04,12:56:47
39.906805,116.244146,0,193,39603.5394560185,2008-06-04,12:56:49
39.906784,116.244187,0,195,39603.5394791667,2008-06-04,12:56:51
39.906773,116.244227,0,195,39603.5395023148,2008-06-04,12:56:53
39.906757,116.244267,0,193,39603.539525463,2008-06-04,12:56:55
39.906747,116.244306,0,190,39603.5395486111,2008-06-04,12:56:57
39.90674,116.24434,0,189,39603.5395717593,2008-06-04,12:56:59
39.906735,116.24437,0,187,39603.5395949074,2008-06-04,12:57:01
39.906729,116.244409,0,189,39603.5396180556,2008-06-04,12:57:03
39.906725,116.244445,0,189,39603.5396412037,2008-06-04,12:57:05
39.906712,116.244493,0,188,39603.5396643518,2008-06-04,12:57:07
39.906689,116.244527,0,186,39603.5396875,2008-06-04,12:57:09
39.906666,116.244557,0,184,39603.5397106481,2008-06-04,12:57:11
39.906646,116.244587,0,180,39603.5397337963,2008-06-04,12:57:13
39.906629,116.244613,0,179,39603.5397569444,2008-06-04,12:57:15
39.906606,116.244632,0,181,39603.5397800926,2008-06-04,12:57:17
39.906547,116.244657,0,188,39603.5398032407,2008-06-04,12:57:19
39.906517,116.244657,0,188,39603.5398263889,2008-06-04,12:57:21
39.906497,116.244673,0,190,39603.539849537,2008-06-04,12:57:23
39.906476,116.24469,0,191,39603.5398726852,2008-06-04,12:57:25
39.906448,116.24471,0,191,39603.5398958333,2008-06-04,12:57:27
39.906387,116.244721,0,190,39603.5399189815,2008-06-04,12:57:29
39.906356,116.244729,0,189,39603.5399421296,2008-06-04,12:57:31
39.906313,116.24474,0,192,39603.5399652778,2008-06-04,12:57:33
39.906286,116.244769,0,194,39603.5399884259,2008-06-04,12:57:35
39.906272,116.244802,0,195,39603.5400115741,2008-06-04,12:57:37
39.906267,116.24484,0,192,39603.5400347222,2008-06-04,12:57:39
39.906282,116.244856,0,187,39603.5400578704,2008-06-04,12:57:41
39.906273,116.244887,0,186,39603.5400810185,2008-06-04,12:57:43
39.906274,116.244926,0,184,39603.5401041667,2008-06-04,12:57:45
39.906271,116.24497,0,182,39603.5401273148,2008-06-04,12:57:47
39.90627,116.245018,0,180,39603.540150463,2008-06-04,12:57:49
39.906275,116.245068,0,180,39603.5401736111,2008-06-04,12:57:51
39.906275,116.245111,0,181,39603.5401967593,2008-06-04,12:57:53
39.906273,116.245154,0,181,39603.5402199074,2008-06-04,12:57:55
39.906275,116.245197,0,178,39603.5402430556,2008-06-04,12:57:57
39.906274,116.245234,0,175,39603.5402662037,2008-06-04,12:57:59
39.906267,116.245278,0,174,39603.5402893518,2008-06-04,12:58:01
39.906268,116.245323,0,173,39603.5403125,2008-06-04,12:58:03
39.906276,116.245366,0,171,39603.5403356481,2008-06-04,12:58:05
39.906287,116.245407,0,169,39603.5403587963,2008-06-04,12:58:07
39.906291,116.245448,0,168,39603.5403819444,2008-06-04,12:58:09
39.906301,116.245488,0,168,39603.5404050926,2008-06-04,12:58:11
39.906296,116.245522,0,169,39603.5404282407,2008-06-04,12:58:13
39.906293,116.245565,0,169,39603.5404513889,2008-06-04,12:58:15
39.906286,116.245599,0,169,39603.540474537,2008-06-04,12:58:17
39.906285,116.24564,0,168,39603.5404976852,2008-06-04,12:58:19
39.906292,116.245682,0,167,39603.5405208333,2008-06-04,12:58:21
39.906293,116.245717,0,165,39603.5405439815,2008-06-04,12:58:23
39.906294,116.245756,0,163,39603.5405671296,2008-06-04,12:58:25
39.906303,116.245798,0,163,39603.5405902778,2008-06-04,12:58:27
39.906305,116.245844,0,165,39603.5406134259,2008-06-04,12:58:29
39.906311,116.245893,0,165,39603.5406365741,2008-06-04,12:58:31
39.90632,116.245946,0,166,39603.5406597222,2008-06-04,12:58:33
39.906323,116.245995,0,169,39603.5406828704,2008-06-04,12:58:35
39.906327,116.246041,0,172,39603.5407060185,2008-06-04,12:58:37
39.906332,116.246098,0,175,39603.5407291667,2008-06-04,12:58:39
39.906339,116.246172,0,176,39603.5407523148,2008-06-04,12:58:41
39.90634,116.246237,0,180,39603.540775463,2008-06-04,12:58:43
39.906332,116.246312,0,181,39603.5407986111,2008-06-04,12:58:45
39.906329,116.246367,0,184,39603.5408217593,2008-06-04,12:58:47
39.90631,116.246416,0,186,39603.5408449074,2008-06-04,12:58:49
39.906305,116.246488,0,185,39603.5408680556,2008-06-04,12:58:51
39.906301,116.246558,0,186,39603.5408912037,2008-06-04,12:58:53
39.90629,116.246632,0,188,39603.5409143518,2008-06-04,12:58:55
39.906289,116.246709,0,190,39603.5409375,2008-06-04,12:58:57
39.906286,116.246757,0,194,39603.5409606481,2008-06-04,12:58:59
39.906295,116.246809,0,198,39603.5409837963,2008-06-04,12:59:01
39.906306,116.246895,0,201,39603.5410069444,2008-06-04,12:59:03
39.906316,116.246985,0,204,39603.5410300926,2008-06-04,12:59:05
39.906338,116.247073,0,204,39603.5410532407,2008-06-04,12:59:07
39.906378,116.247143,0,208,39603.5410763889,2008-06-04,12:59:09
39.90644,116.247184,0,213,39603.541099537,2008-06-04,12:59:11
39.906519,116.2472,0,214,39603.5411226852,2008-06-04,12:59:13
39.906582,116.247231,0,219,39603.5411458333,2008-06-04,12:59:15
39.906644,116.247274,0,225,39603.5411689815,2008-06-04,12:59:17
39.906736,116.247262,0,230,39603.5411921296,2008-06-04,12:59:19
39.906811,116.247267,0,233,39603.5412152778,2008-06-04,12:59:21
39.906911,116.247269,0,230,39603.5412384259,2008-06-04,12:59:23
39.906966,116.247284,0,229,39603.5412615741,2008-06-04,12:59:25
39.907038,116.247295,0,234,39603.5412847222,2008-06-04,12:59:27
39.907095,116.247291,0,238,39603.5413078704,2008-06-04,12:59:29
39.907104,116.247283,0,242,39603.5413310185,2008-06-04,12:59:31
39.907081,116.247258,0,246,39603.5413541667,2008-06-04,12:59:33
39.907074,116.247246,0,249,39603.5413773148,2008-06-04,12:59:35
39.907066,116.24723,0,253,39603.541400463,2008-06-04,12:59:37
39.907058,116.247216,0,255,39603.5414236111,2008-06-04,12:59:39
39.907061,116.247216,0,258,39603.5414467593,2008-06-04,12:59:41
39.907072,116.247217,0,260,39603.5414699074,2008-06-04,12:59:43
39.907091,116.247206,0,262,39603.5414930556,2008-06-04,12:59:45
39.907117,116.247189,0,265,39603.5415162037,2008-06-04,12:59:47
39.907143,116.24718,0,268,39603.5415393518,2008-06-04,12:59:49
39.907188,116.247172,0,270,39603.5415625,2008-06-04,12:59:51
39.907266,116.247159,0,273,39603.5415856481,2008-06-04,12:59:53
39.907354,116.247128,0,276,39603.5416087963,2008-06-04,12:59:55
39.907475,116.247057,0,278,39603.5416319444,2008-06-04,12:59:57
39.907606,116.247008,0,279,39603.5416550926,2008-06-04,12:59:59
39.907719,116.246999,0,282,39603.5416782407,2008-06-04,13:00:01
39.907832,116.246994,0,284,39603.5417013889,2008-06-04,13:00:03
39.907954,116.247037,0,286,39603.541724537,2008-06-04,13:00:05
39.908083,116.247119,0,287,39603.5417476852,2008-06-04,13:00:07
39.908228,116.247125,0,283,39603.5417708333,2008-06-04,13:00:09
39.908389,116.247128,0,278,39603.5417939815,2008-06-04,13:00:11
39.908554,116.247146,0,272,39603.5418171296,2008-06-04,13:00:13
39.908785,116.247121,0,257,39603.5418402778,2008-06-04,13:00:15
39.908943,116.247128,0,251,39603.5418634259,2008-06-04,13:00:17
39.9091,116.247141,0,241,39603.5418865741,2008-06-04,13:00:19
39.909235,116.247143,0,237,39603.5419097222,2008-06-04,13:00:21
39.90936,116.247141,0,233,39603.5419328704,2008-06-04,13:00:23
39.909465,116.247141,0,227,39603.5419560185,2008-06-04,13:00:25
39.909551,116.247145,0,222,39603.5419791667,2008-06-04,13:00:27
39.909629,116.247174,0,218,39603.5420023148,2008-06-04,13:00:29
39.909686,116.24717,0,214,39603.542025463,2008-06-04,13:00:31
39.909743,116.247174,0,213,39603.5420486111,2008-06-04,13:00:33
39.909793,116.247181,0,211,39603.5420717593,2008-06-04,13:00:35
39.909838,116.247184,0,212,39603.5420949074,2008-06-04,13:00:37
39.909886,116.247176,0,212,39603.5421180556,2008-06-04,13:00:39
39.909941,116.247174,0,211,39603.5421412037,2008-06-04,13:00:41
39.910008,116.247174,0,209,39603.5421643518,2008-06-04,13:00:43
39.910098,116.24717,0,207,39603.5421875,2008-06-04,13:00:45
39.910189,116.247174,0,209,39603.5422106481,2008-06-04,13:00:47
39.910282,116.247172,0,212,39603.5422337963,2008-06-04,13:00:49
39.910388,116.24717,0,213,39603.5422569444,2008-06-04,13:00:51
39.910501,116.247186,0,215,39603.5422800926,2008-06-04,13:00:53
39.910625,116.247196,0,217,39603.5423032407,2008-06-04,13:00:55
39.910754,116.247198,0,218,39603.5423263889,2008-06-04,13:00:57
39.910908,116.247174,0,211,39603.542349537,2008-06-04,13:00:59
39.911034,116.247162,0,209,39603.5423726852,2008-06-04,13:01:01
39.911134,116.247165,0,211,39603.5423958333,2008-06-04,13:01:03
39.911219,116.247158,0,213,39603.5424189815,2008-06-04,13:01:05
39.911297,116.247146,0,214,39603.5424421296,2008-06-04,13:01:07
39.91137,116.24714,0,218,39603.5424652778,2008-06-04,13:01:09
39.911456,116.247132,0,220,39603.5424884259,2008-06-04,13:01:11
39.911555,116.247135,0,224,39603.5425115741,2008-06-04,13:01:13
39.911637,116.247157,0,228,39603.5425347222,2008-06-04,13:01:15
39.911732,116.247164,0,230,39603.5425578704,2008-06-04,13:01:17
39.911851,116.247149,0,229,39603.5425810185,2008-06-04,13:01:19
39.911983,116.247126,0,225,39603.5426041667,2008-06-04,13:01:21
39.912093,116.247114,0,227,39603.5426273148,2008-06-04,13:01:23
39.91221,116.247118,0,228,39603.542650463,2008-06-04,13:01:25
39.912327,116.247123,0,229,39603.5426736111,2008-06-04,13:01:27
39.912439,116.24711,0,231,39603.5426967593,2008-06-04,13:01:29
39.912566,116.247092,0,224,39603.5427199074,2008-06-04,13:01:31
39.912667,116.247089,0,227,39603.5427430556,2008-06-04,13:01:33
39.912786,116.247089,0,225,39603.5427662037,2008-06-04,13:01:35
39.912894,116.24712,0,226,39603.5427893519,2008-06-04,13:01:37
39.913026,116.247134,0,227,39603.5428125,2008-06-04,13:01:39
39.913181,116.247149,0,223,39603.5428356482,2008-06-04,13:01:41
39.91332,116.247159,0,225,39603.5428587963,2008-06-04,13:01:43
39.913438,116.247156,0,229,39603.5428819444,2008-06-04,13:01:45
39.913522,116.247163,0,227,39603.5429050926,2008-06-04,13:01:47
39.913586,116.247167,0,229,39603.5429282407,2008-06-04,13:01:49
39.913644,116.247182,0,229,39603.5429513889,2008-06-04,13:01:51
39.913692,116.247212,0,232,39603.542974537,2008-06-04,13:01:53
39.913738,116.247211,0,235,39603.5429976852,2008-06-04,13:01:55
39.913777,116.247249,0,236,39603.5430208333,2008-06-04,13:01:57
39.913802,116.247255,0,237,39603.5430439815,2008-06-04,13:01:59
39.913807,116.247254,0,236,39603.5430671296,2008-06-04,13:02:01
39.913799,116.247254,0,227,39603.5430902778,2008-06-04,13:02:03
39.913797,116.247254,0,227,39603.5431134259,2008-06-04,13:02:05
39.913796,116.247254,0,227,39603.5431365741,2008-06-04,13:02:07
39.913798,116.247254,0,227,39603.5431597222,2008-06-04,13:02:09
39.913805,116.247256,0,227,39603.5431828704,2008-06-04,13:02:11
39.913835,116.247247,0,227,39603.5432060185,2008-06-04,13:02:13
39.913882,116.247229,0,225,39603.5432291667,2008-06-04,13:02:15
39.91395,116.247212,0,220,39603.5432523148,2008-06-04,13:02:17
39.914024,116.247203,0,213,39603.543275463,2008-06-04,13:02:19
39.914113,116.247207,0,207,39603.5432986111,2008-06-04,13:02:21
39.914217,116.247209,0,199,39603.5433217593,2008-06-04,13:02:23
39.914358,116.247193,0,185,39603.5433449074,2008-06-04,13:02:25
39.914475,116.247215,0,184,39603.5433680556,2008-06-04,13:02:27
39.914598,116.247216,0,183,39603.5433912037,2008-06-04,13:02:29
39.914724,116.24722,0,183,39603.5434143519,2008-06-04,13:02:31
39.914865,116.247227,0,183,39603.5434375,2008-06-04,13:02:33
39.914989,116.247227,0,181,39603.5434606481,2008-06-04,13:02:35
39.915097,116.247214,0,182,39603.5434837963,2008-06-04,13:02:37
39.915177,116.247204,0,183,39603.5435069444,2008-06-04,13:02:39
39.91525,116.247153,0,186,39603.5435300926,2008-06-04,13:02:41
39.915304,116.247119,0,187,39603.5435532407,2008-06-04,13:02:43
39.915373,116.247088,0,189,39603.5435763889,2008-06-04,13:02:45
39.915448,116.247081,0,190,39603.543599537,2008-06-04,13:02:47
39.915541,116.247077,0,188,39603.5436226852,2008-06-04,13:02:49
39.915634,116.247078,0,193,39603.5436458333,2008-06-04,13:02:51
39.915743,116.247066,0,191,39603.5436689815,2008-06-04,13:02:53
39.915847,116.247071,0,192,39603.5436921296,2008-06-04,13:02:55
39.915984,116.247072,0,186,39603.5437152778,2008-06-04,13:02:57
39.91612,116.247064,0,180,39603.5437384259,2008-06-04,13:02:59
39.916218,116.247088,0,178,39603.5437615741,2008-06-04,13:03:01
39.916314,116.247148,0,176,39603.5437847222,2008-06-04,13:03:03
39.916362,116.247255,0,176,39603.5438078704,2008-06-04,13:03:05
39.916383,116.247398,0,173,39603.5438310185,2008-06-04,13:03:07
39.916391,116.247553,0,171,39603.5438541667,2008-06-04,13:03:09
39.916384,116.247719,0,169,39603.5438773148,2008-06-04,13:03:11
39.916396,116.247887,0,173,39603.543900463,2008-06-04,13:03:13
39.916383,116.248063,0,168,39603.5439236111,2008-06-04,13:03:15
39.916384,116.248236,0,167,39603.5439467593,2008-06-04,13:03:17
39.91639,116.248399,0,169,39603.5439699074,2008-06-04,13:03:19
39.916383,116.248572,0,168,39603.5439930556,2008-06-04,13:03:21
39.916394,116.248733,0,170,39603.5440162037,2008-06-04,13:03:23
39.916394,116.2489,0,170,39603.5440393519,2008-06-04,13:03:25
39.916392,116.249055,0,169,39603.5440625,2008-06-04,13:03:27
39.91642,116.249185,0,172,39603.5440856481,2008-06-04,13:03:29
39.91643,116.249309,0,173,39603.5441087963,2008-06-04,13:03:31
39.91643,116.249434,0,174,39603.5441319444,2008-06-04,13:03:33
39.916407,116.249582,0,173,39603.5441550926,2008-06-04,13:03:35
39.916406,116.249726,0,172,39603.5441782407,2008-06-04,13:03:37
39.91641,116.249871,0,171,39603.5442013889,2008-06-04,13:03:39
39.916405,116.250025,0,171,39603.544224537,2008-06-04,13:03:41
39.916396,116.250189,0,170,39603.5442476852,2008-06-04,13:03:43
39.916401,116.250349,0,172,39603.5442708333,2008-06-04,13:03:45
39.916437,116.250501,0,174,39603.5442939815,2008-06-04,13:03:47
39.916441,116.250683,0,176,39603.5443171296,2008-06-04,13:03:49
39.916419,116.250879,0,173,39603.5443402778,2008-06-04,13:03:51
39.916437,116.251037,0,172,39603.5443634259,2008-06-04,13:03:53
39.916432,116.251204,0,170,39603.5443865741,2008-06-04,13:03:55
39.916437,116.251354,0,170,39603.5444097222,2008-06-04,13:03:57
39.91644,116.251502,0,169,39603.5444328704,2008-06-04,13:03:59
39.916453,116.251637,0,169,39603.5444560185,2008-06-04,13:04:01
39.91645,116.251786,0,168,39603.5444791667,2008-06-04,13:04:03
39.916463,116.251925,0,167,39603.5445023148,2008-06-04,13:04:05
39.916467,116.252083,0,167,39603.544525463,2008-06-04,13:04:07
39.916459,116.252252,0,166,39603.5445486111,2008-06-04,13:04:09
39.916426,116.252407,0,165,39603.5445717593,2008-06-04,13:04:11
39.916425,116.252539,0,164,39603.5445949074,2008-06-04,13:04:13
39.916412,116.252669,0,162,39603.5446180556,2008-06-04,13:04:15
39.916384,116.252779,0,162,39603.5446412037,2008-06-04,13:04:17
39.916336,116.252859,0,170,39603.5446643519,2008-06-04,13:04:19
39.916351,116.252861,0,169,39603.5446875,2008-06-04,13:04:21
39.916362,116.252852,0,170,39603.5447106481,2008-06-04,13:04:23
39.916362,116.25285,0,170,39603.5447337963,2008-06-04,13:04:25
39.916362,116.252847,0,170,39603.5447569444,2008-06-04,13:04:27
39.916362,116.252844,0,170,39603.5447800926,2008-06-04,13:04:29
39.916364,116.252857,0,170,39603.5448032407,2008-06-04,13:04:31
39.916365,116.252922,0,172,39603.5448263889,2008-06-04,13:04:33
39.916368,116.252997,0,173,39603.544849537,2008-06-04,13:04:35
39.91637,116.253083,0,174,39603.5448726852,2008-06-04,13:04:37
39.916362,116.253213,0,172,39603.5448958333,2008-06-04,13:04:39
39.916363,116.253362,0,170,39603.5449189815,2008-06-04,13:04:41
39.916357,116.253502,0,170,39603.5449421296,2008-06-04,13:04:43
39.91635,116.253654,0,169,39603.5449652778,2008-06-04,13:04:45
39.916346,116.253811,0,169,39603.5449884259,2008-06-04,13:04:47
39.916361,116.253962,0,170,39603.5450115741,2008-06-04,13:04:49
39.916376,116.254078,0,170,39603.5450347222,2008-06-04,13:04:51
39.916376,116.25416,0,173,39603.5450578704,2008-06-04,13:04:53
39.916359,116.254192,0,179,39603.5450810185,2008-06-04,13:04:55
39.916362,116.254198,0,181,39603.5451041667,2008-06-04,13:04:57
39.916361,116.254206,0,181,39603.5451273148,2008-06-04,13:04:59
39.916361,116.254218,0,182,39603.545150463,2008-06-04,13:05:01
39.916362,116.254234,0,183,39603.5451736111,2008-06-04,13:05:03
39.916363,116.254257,0,184,39603.5451967593,2008-06-04,13:05:05
39.916369,116.254302,0,185,39603.5452199074,2008-06-04,13:05:07
39.916382,116.254361,0,187,39603.5452430556,2008-06-04,13:05:09
39.916401,116.254417,0,188,39603.5452662037,2008-06-04,13:05:11
39.916401,116.254475,0,189,39603.5452893519,2008-06-04,13:05:13
39.916418,116.254493,0,192,39603.5453125,2008-06-04,13:05:15
39.916421,116.25449,0,196,39603.5453356481,2008-06-04,13:05:17
39.916422,116.254495,0,196,39603.5453587963,2008-06-04,13:05:19
39.916419,116.254501,0,196,39603.5453819444,2008-06-04,13:05:21
39.916419,116.2545,0,196,39603.5454050926,2008-06-04,13:05:23
39.916419,116.254499,0,196,39603.5454282407,2008-06-04,13:05:25
39.916418,116.2545,0,196,39603.5454513889,2008-06-04,13:05:27
39.916417,116.254502,0,196,39603.545474537,2008-06-04,13:05:29
39.916417,116.254502,0,196,39603.5454976852,2008-06-04,13:05:31
39.916417,116.254504,0,196,39603.5455208333,2008-06-04,13:05:33
39.916416,116.254507,0,196,39603.5455439815,2008-06-04,13:05:35
39.916416,116.25451,0,196,39603.5455671296,2008-06-04,13:05:37
39.916415,116.25451,0,197,39603.5455902778,2008-06-04,13:05:39
39.916415,116.254506,0,197,39603.5456134259,2008-06-04,13:05:41
39.916415,116.254504,0,197,39603.5456365741,2008-06-04,13:05:43
39.916415,116.254502,0,197,39603.5456597222,2008-06-04,13:05:45
39.916414,116.254503,0,197,39603.5456828704,2008-06-04,13:05:47
39.916414,116.254502,0,197,39603.5457060185,2008-06-04,13:05:49
39.916414,116.254499,0,197,39603.5457291667,2008-06-04,13:05:51
39.916415,116.254495,0,197,39603.5457523148,2008-06-04,13:05:53
39.916414,116.254492,0,197,39603.545775463,2008-06-04,13:05:55
39.916413,116.254492,0,198,39603.5457986111,2008-06-04,13:05:57
39.916411,116.254494,0,198,39603.5458217593,2008-06-04,13:05:59
39.91641,116.254496,0,198,39603.5458449074,2008-06-04,13:06:01
39.916409,116.254499,0,198,39603.5458680556,2008-06-04,13:06:03
39.916409,116.254504,0,199,39603.5458912037,2008-06-04,13:06:05
39.916408,116.254511,0,199,39603.5459143519,2008-06-04,13:06:07
39.916407,116.254515,0,199,39603.5459375,2008-06-04,13:06:09
39.916406,116.254516,0,199,39603.5459606481,2008-06-04,13:06:11
39.916406,116.254516,0,199,39603.5459837963,2008-06-04,13:06:13
39.916405,116.254519,0,199,39603.5460069444,2008-06-04,13:06:15
39.916404,116.254523,0,200,39603.5460300926,2008-06-04,13:06:17
39.916404,116.254526,0,200,39603.5460532407,2008-06-04,13:06:19
39.916403,116.254526,0,200,39603.5460763889,2008-06-04,13:06:21
39.916404,116.254553,0,201,39603.546099537,2008-06-04,13:06:23
39.916411,116.254615,0,202,39603.5461226852,2008-06-04,13:06:25
39.916419,116.254699,0,203,39603.5461458333,2008-06-04,13:06:27
39.916427,116.254801,0,206,39603.5461689815,2008-06-04,13:06:29
39.916422,116.25493,0,204,39603.5461921296,2008-06-04,13:06:31
39.916425,116.255052,0,202,39603.5462152778,2008-06-04,13:06:33
39.916428,116.25517,0,198,39603.5462384259,2008-06-04,13:06:35
39.91643,116.255251,0,195,39603.5462615741,2008-06-04,13:06:37
39.916419,116.25529,0,193,39603.5462847222,2008-06-04,13:06:39
39.916414,116.255307,0,190,39603.5463078704,2008-06-04,13:06:41
39.916405,116.255328,0,188,39603.5463310185,2008-06-04,13:06:43
39.916383,116.255358,0,185,39603.5463541667,2008-06-04,13:06:45
39.916332,116.255392,0,187,39603.5463773148,2008-06-04,13:06:47
39.916305,116.255412,0,186,39603.546400463,2008-06-04,13:06:49
39.916292,116.255416,0,187,39603.5464236111,2008-06-04,13:06:51
39.916286,116.255418,0,187,39603.5464467593,2008-06-04,13:06:53
39.916286,116.255419,0,186,39603.5464699074,2008-06-04,13:06:55
39.916286,116.25542,0,185,39603.5464930556,2008-06-04,13:06:57
39.916286,116.255421,0,185,39603.5465162037,2008-06-04,13:06:59
39.916286,116.255421,0,185,39603.5465393519,2008-06-04,13:07:01
39.916286,116.255422,0,185,39603.5465625,2008-06-04,13:07:03
39.916286,116.255425,0,184,39603.5465856481,2008-06-04,13:07:05
39.916286,116.255426,0,184,39603.5466087963,2008-06-04,13:07:07
39.916285,116.255426,0,184,39603.5466319444,2008-06-04,13:07:09
39.916285,116.255424,0,184,39603.5466550926,2008-06-04,13:07:11
39.916285,116.255424,0,184,39603.5466782407,2008-06-04,13:07:13
39.916285,116.255426,0,184,39603.5467013889,2008-06-04,13:07:15
39.916279,116.255444,0,182,39603.546724537,2008-06-04,13:07:17
39.916266,116.255466,0,181,39603.5467476852,2008-06-04,13:07:19
39.916277,116.255475,0,181,39603.5467708333,2008-06-04,13:07:21
39.916281,116.255491,0,179,39603.5467939815,2008-06-04,13:07:23
39.916315,116.255482,0,177,39603.5468171296,2008-06-04,13:07:25
39.916323,116.255471,0,176,39603.5468402778,2008-06-04,13:07:27
39.916323,116.25547,0,176,39603.5468634259,2008-06-04,13:07:29
39.916323,116.255471,0,176,39603.5468865741,2008-06-04,13:07:31
39.916321,116.255475,0,177,39603.5469097222,2008-06-04,13:07:33
39.91632,116.255478,0,177,39603.5469328704,2008-06-04,13:07:35
39.916319,116.255481,0,177,39603.5469560185,2008-06-04,13:07:37
39.916317,116.255485,0,177,39603.5469791667,2008-06-04,13:07:39
39.916316,116.255486,0,177,39603.5470023148,2008-06-04,13:07:41
39.916316,116.255488,0,178,39603.547025463,2008-06-04,13:07:43
39.916316,116.255489,0,178,39603.5470486111,2008-06-04,13:07:45
39.916315,116.255489,0,178,39603.5470717593,2008-06-04,13:07:47
39.916315,116.25549,0,178,39603.5470949074,2008-06-04,13:07:49
39.916316,116.255491,0,178,39603.5471180556,2008-06-04,13:07:51
39.916316,116.255491,0,178,39603.5471412037,2008-06-04,13:07:53
39.916316,116.255492,0,178,39603.5471643518,2008-06-04,13:07:55
39.916318,116.255514,0,179,39603.5471875,2008-06-04,13:07:57
39.91632,116.255553,0,179,39603.5472106481,2008-06-04,13:07:59
39.916316,116.255622,0,178,39603.5472337963,2008-06-04,13:08:01
39.916311,116.255682,0,178,39603.5472569444,2008-06-04,13:08:03
39.916316,116.255754,0,177,39603.5472800926,2008-06-04,13:08:05
39.916312,116.255833,0,176,39603.5473032407,2008-06-04,13:08:07
39.916298,116.25592,0,177,39603.5473263889,2008-06-04,13:08:09
39.916289,116.255983,0,177,39603.547349537,2008-06-04,13:08:11
39.916281,116.256007,0,178,39603.5473726852,2008-06-04,13:08:13
39.916269,116.256005,0,179,39603.5473958333,2008-06-04,13:08:15
39.91624,116.256007,0,186,39603.5474189815,2008-06-04,13:08:17
39.916221,116.256014,0,191,39603.5474421296,2008-06-04,13:08:19
39.916221,116.256015,0,191,39603.5474652778,2008-06-04,13:08:21
39.916221,116.256034,0,192,39603.5474884259,2008-06-04,13:08:23
39.916215,116.256066,0,193,39603.5475115741,2008-06-04,13:08:25
39.916207,116.256101,0,193,39603.5475347222,2008-06-04,13:08:27
39.916196,116.256142,0,193,39603.5475578704,2008-06-04,13:08:29
39.916199,116.256157,0,193,39603.5475810185,2008-06-04,13:08:31
39.91621,116.25616,0,191,39603.5476041667,2008-06-04,13:08:33
39.916207,116.256161,0,191,39603.5476273148,2008-06-04,13:08:35
39.916208,116.256158,0,191,39603.547650463,2008-06-04,13:08:37
39.916208,116.256157,0,191,39603.5476736111,2008-06-04,13:08:39
39.916208,116.256157,0,191,39603.5476967593,2008-06-04,13:08:41
39.916208,116.256155,0,191,39603.5477199074,2008-06-04,13:08:43
39.916208,116.256154,0,191,39603.5477430556,2008-06-04,13:08:45
39.916209,116.256155,0,191,39603.5477662037,2008-06-04,13:08:47
39.916209,116.256155,0,191,39603.5477893518,2008-06-04,13:08:49
39.91621,116.256155,0,191,39603.5478125,2008-06-04,13:08:51
39.91621,116.256156,0,191,39603.5478356481,2008-06-04,13:08:53
39.91621,116.256158,0,191,39603.5478587963,2008-06-04,13:08:55
39.91621,116.25616,0,191,39603.5478819444,2008-06-04,13:08:57
39.91621,116.256161,0,191,39603.5479050926,2008-06-04,13:08:59
39.916211,116.25616,0,191,39603.5479282407,2008-06-04,13:09:01
39.916211,116.256161,0,192,39603.5479513889,2008-06-04,13:09:03
39.916211,116.256163,0,192,39603.547974537,2008-06-04,13:09:05
39.916211,116.256164,0,192,39603.5479976852,2008-06-04,13:09:07
39.916212,116.256163,0,192,39603.5480208333,2008-06-04,13:09:09
39.916212,116.25616,0,192,39603.5480439815,2008-06-04,13:09:11
39.916213,116.256156,0,192,39603.5480671296,2008-06-04,13:09:13
39.916213,116.256153,0,192,39603.5480902778,2008-06-04,13:09:15
39.916213,116.256151,0,192,39603.5481134259,2008-06-04,13:09:17
39.916212,116.256151,0,192,39603.5481365741,2008-06-04,13:09:19
39.916217,116.256163,0,192,39603.5481597222,2008-06-04,13:09:21
39.91622,116.256208,0,191,39603.5481828704,2008-06-04,13:09:23
39.916233,116.256276,0,190,39603.5482060185,2008-06-04,13:09:25
39.916235,116.256367,0,186,39603.5482291667,2008-06-04,13:09:27
39.916232,116.256482,0,184,39603.5482523148,2008-06-04,13:09:29
39.916256,116.256605,0,185,39603.548275463,2008-06-04,13:09:31
39.916242,116.256738,0,181,39603.5482986111,2008-06-04,13:09:33
39.916256,116.25687,0,177,39603.5483217593,2008-06-04,13:09:35
39.916274,116.256974,0,172,39603.5483449074,2008-06-04,13:09:37
39.916283,116.257066,0,170,39603.5483680556,2008-06-04,13:09:39
39.916285,116.257118,0,171,39603.5483912037,2008-06-04,13:09:41
39.916285,116.257142,0,172,39603.5484143518,2008-06-04,13:09:43
39.916294,116.257161,0,173,39603.5484375,2008-06-04,13:09:45
39.916306,116.257207,0,170,39603.5484606481,2008-06-04,13:09:47
39.916317,116.257279,0,168,39603.5484837963,2008-06-04,13:09:49
39.916329,116.257361,0,167,39603.5485069444,2008-06-04,13:09:51
39.916339,116.257447,0,168,39603.5485300926,2008-06-04,13:09:53
39.916377,116.257506,0,170,39603.5485532407,2008-06-04,13:09:55
39.916383,116.257544,0,167,39603.5485763889,2008-06-04,13:09:57
39.916363,116.257575,0,169,39603.548599537,2008-06-04,13:09:59
39.916359,116.25759,0,168,39603.5486226852,2008-06-04,13:10:01
39.916358,116.257598,0,169,39603.5486458333,2008-06-04,13:10:03
39.916355,116.257599,0,171,39603.5486689815,2008-06-04,13:10:05
39.916355,116.257603,0,171,39603.5486921296,2008-06-04,13:10:07
39.916353,116.257608,0,170,39603.5487152778,2008-06-04,13:10:09
39.91631,116.257631,0,175,39603.5487384259,2008-06-04,13:10:11
39.916257,116.257657,0,180,39603.5487615741,2008-06-04,13:10:13
39.916234,116.257667,0,183,39603.5487847222,2008-06-04,13:10:15
39.916233,116.25767,0,183,39603.5488078704,2008-06-04,13:10:17
39.916232,116.257674,0,183,39603.5488310185,2008-06-04,13:10:19
39.916231,116.25768,0,183,39603.5488541667,2008-06-04,13:10:21
39.91623,116.257683,0,183,39603.5488773148,2008-06-04,13:10:23
39.916229,116.257685,0,183,39603.548900463,2008-06-04,13:10:25
39.916229,116.257686,0,183,39603.5489236111,2008-06-04,13:10:27
39.916229,116.257685,0,183,39603.5489467593,2008-06-04,13:10:29
39.916228,116.257683,0,183,39603.5489699074,2008-06-04,13:10:31
39.916228,116.257683,0,183,39603.5489930556,2008-06-04,13:10:33
39.916227,116.257686,0,183,39603.5490162037,2008-06-04,13:10:35
39.916227,116.257693,0,183,39603.5490393518,2008-06-04,13:10:37
39.916226,116.257699,0,183,39603.5490625,2008-06-04,13:10:39
39.916223,116.257704,0,183,39603.5490856481,2008-06-04,13:10:41
39.916216,116.257714,0,183,39603.5491087963,2008-06-04,13:10:43
39.91621,116.257722,0,183,39603.5491319444,2008-06-04,13:10:45
39.916229,116.257709,0,182,39603.5491550926,2008-06-04,13:10:47
39.916231,116.257706,0,183,39603.5491782407,2008-06-04,13:10:49
39.916231,116.257707,0,183,39603.5492013889,2008-06-04,13:10:51
39.916231,116.257707,0,183,39603.549224537,2008-06-04,13:10:53
39.91623,116.257708,0,183,39603.5492476852,2008-06-04,13:10:55
39.91623,116.257709,0,183,39603.5492708333,2008-06-04,13:10:57
39.91623,116.257708,0,183,39603.5492939815,2008-06-04,13:10:59
39.91623,116.257705,0,183,39603.5493171296,2008-06-04,13:11:01
39.916229,116.257708,0,183,39603.5493402778,2008-06-04,13:11:03
39.916237,116.257762,0,186,39603.5493634259,2008-06-04,13:11:05
39.916263,116.257809,0,186,39603.5493865741,2008-06-04,13:11:07
39.916258,116.257894,0,189,39603.5494097222,2008-06-04,13:11:09
39.916269,116.257986,0,187,39603.5494328704,2008-06-04,13:11:11
39.916297,116.258093,0,184,39603.5494560185,2008-06-04,13:11:13
39.916309,116.258212,0,184,39603.5494791667,2008-06-04,13:11:15
39.91629,116.258341,0,187,39603.5495023148,2008-06-04,13:11:17
39.916285,116.258444,0,192,39603.549525463,2008-06-04,13:11:19
39.916271,116.258529,0,192,39603.5495486111,2008-06-04,13:11:21
39.91628,116.258566,0,197,39603.5495717593,2008-06-04,13:11:23
39.916276,116.25859,0,200,39603.5495949074,2008-06-04,13:11:25
39.916289,116.258605,0,205,39603.5496180556,2008-06-04,13:11:27
39.916307,116.258661,0,205,39603.5496412037,2008-06-04,13:11:29
39.916352,116.258709,0,206,39603.5496643518,2008-06-04,13:11:31
39.916394,116.258753,0,206,39603.5496875,2008-06-04,13:11:33
39.916445,116.258771,0,213,39603.5497106481,2008-06-04,13:11:35
39.916508,116.258773,0,220,39603.5497337963,2008-06-04,13:11:37
39.91664,116.25874,0,209,39603.5497569444,2008-06-04,13:11:39
39.916758,116.258724,0,214,39603.5497800926,2008-06-04,13:11:41
39.916905,116.258724,0,220,39603.5498032407,2008-06-04,13:11:43
39.917082,116.258723,0,212,39603.5498263889,2008-06-04,13:11:45
39.917266,116.258781,0,193,39603.549849537,2008-06-04,13:11:47
39.91736,116.258781,0,196,39603.5498726852,2008-06-04,13:11:49
39.917391,116.258796,0,194,39603.5498958333,2008-06-04,13:11:51
39.917405,116.2588,0,192,39603.5499189815,2008-06-04,13:11:53
39.917406,116.258804,0,192,39603.5499421296,2008-06-04,13:11:55
39.917407,116.258802,0,192,39603.5499652778,2008-06-04,13:11:57
39.917464,116.2588,0,197,39603.5499884259,2008-06-04,13:11:59
39.917514,116.258785,0,200,39603.5500115741,2008-06-04,13:12:01
39.917568,116.258781,0,202,39603.5500347222,2008-06-04,13:12:03
39.917649,116.258798,0,200,39603.5500578704,2008-06-04,13:12:05
39.917732,116.258797,0,205,39603.5500810185,2008-06-04,13:12:07
39.917828,116.258791,0,207,39603.5501041667,2008-06-04,13:12:09
39.91798,116.258764,0,200,39603.5501273148,2008-06-04,13:12:11
39.918169,116.25874,0,186,39603.550150463,2008-06-04,13:12:13
39.918357,116.258726,0,185,39603.5501736111,2008-06-04,13:12:15
39.918551,116.258734,0,195,39603.5501967593,2008-06-04,13:12:17
39.918749,116.258732,0,197,39603.5502199074,2008-06-04,13:12:19
39.918927,116.258724,0,201,39603.5502430556,2008-06-04,13:12:21
39.919101,116.258716,0,191,39603.5502662037,2008-06-04,13:12:23
39.91927,116.258721,0,192,39603.5502893519,2008-06-04,13:12:25
39.91943,116.25872,0,195,39603.5503125,2008-06-04,13:12:27
39.919576,116.258716,0,198,39603.5503356481,2008-06-04,13:12:29
39.919736,116.258716,0,196,39603.5503587963,2008-06-04,13:12:31
39.919868,116.258738,0,192,39603.5503819444,2008-06-04,13:12:33
39.919996,116.258737,0,194,39603.5504050926,2008-06-04,13:12:35
39.920163,116.258726,0,187,39603.5504282407,2008-06-04,13:12:37
39.920361,116.258721,0,179,39603.5504513889,2008-06-04,13:12:39
39.920533,116.258729,0,179,39603.550474537,2008-06-04,13:12:41
39.920702,116.25874,0,180,39603.5504976852,2008-06-04,13:12:43
39.920869,116.258742,0,184,39603.5505208333,2008-06-04,13:12:45
39.921038,116.258753,0,180,39603.5505439815,2008-06-04,13:12:47
39.921174,116.258747,0,174,39603.5505671296,2008-06-04,13:12:49
39.92129,116.258743,0,181,39603.5505902778,2008-06-04,13:12:51
39.92138,116.258744,0,180,39603.5506134259,2008-06-04,13:12:53
39.921424,116.258756,0,179,39603.5506365741,2008-06-04,13:12:55
39.921459,116.258769,0,173,39603.5506597222,2008-06-04,13:12:57
39.921473,116.258779,0,167,39603.5506828704,2008-06-04,13:12:59
39.921475,116.258779,0,166,39603.5507060185,2008-06-04,13:13:01
39.921486,116.258779,0,167,39603.5507291667,2008-06-04,13:13:03
39.921508,116.258774,0,169,39603.5507523148,2008-06-04,13:13:05
39.921572,116.258766,0,167,39603.550775463,2008-06-04,13:13:07
39.92164,116.258756,0,167,39603.5507986111,2008-06-04,13:13:09
39.921727,116.258742,0,170,39603.5508217593,2008-06-04,13:13:11
39.921816,116.258732,0,170,39603.5508449074,2008-06-04,13:13:13
39.92193,116.258717,0,166,39603.5508680556,2008-06-04,13:13:15
39.922049,116.258715,0,160,39603.5508912037,2008-06-04,13:13:17
39.922144,116.258709,0,159,39603.5509143519,2008-06-04,13:13:19
39.922236,116.258705,0,158,39603.5509375,2008-06-04,13:13:21
39.922317,116.258706,0,155,39603.5509606482,2008-06-04,13:13:23
39.922371,116.258714,0,152,39603.5509837963,2008-06-04,13:13:25
39.922406,116.258714,0,155,39603.5510069444,2008-06-04,13:13:27
39.922438,116.258711,0,153,39603.5510300926,2008-06-04,13:13:29
39.922467,116.258709,0,156,39603.5510532407,2008-06-04,13:13:31
39.922484,116.258715,0,155,39603.5510763889,2008-06-04,13:13:33
39.922488,116.258715,0,153,39603.551099537,2008-06-04,13:13:35
39.92249,116.258715,0,151,39603.5511226852,2008-06-04,13:13:37
39.922491,116.258715,0,149,39603.5511458333,2008-06-04,13:13:39
39.922499,116.258713,0,147,39603.5511689815,2008-06-04,13:13:41
39.922516,116.258708,0,145,39603.5511921296,2008-06-04,13:13:43
39.922543,116.258705,0,148,39603.5512152778,2008-06-04,13:13:45
39.922576,116.258711,0,156,39603.5512384259,2008-06-04,13:13:47
39.922594,116.258711,0,157,39603.5512615741,2008-06-04,13:13:49
39.922604,116.258713,0,159,39603.5512847222,2008-06-04,13:13:51
39.922603,116.258708,0,158,39603.5513078704,2008-06-04,13:13:53
39.922606,116.258705,0,155,39603.5513310185,2008-06-04,13:13:55
39.922609,116.258706,0,154,39603.5513541667,2008-06-04,13:13:57
39.922611,116.258706,0,154,39603.5513773148,2008-06-04,13:13:59
39.922611,116.258705,0,154,39603.551400463,2008-06-04,13:14:01
39.922613,116.258705,0,153,39603.5514236111,2008-06-04,13:14:03
39.922615,116.258705,0,153,39603.5514467593,2008-06-04,13:14:05
39.922616,116.258705,0,152,39603.5514699074,2008-06-04,13:14:07
39.922617,116.258705,0,152,39603.5514930556,2008-06-04,13:14:09
39.922617,116.258706,0,151,39603.5515162037,2008-06-04,13:14:11
39.922617,116.258706,0,151,39603.5515393519,2008-06-04,13:14:13
39.922617,116.258706,0,150,39603.5515625,2008-06-04,13:14:15
39.92262,116.258706,0,150,39603.5515856481,2008-06-04,13:14:17
39.922653,116.25871,0,149,39603.5516087963,2008-06-04,13:14:19
39.922676,116.258712,0,148,39603.5516319444,2008-06-04,13:14:21
39.922679,116.258715,0,147,39603.5516550926,2008-06-04,13:14:23
39.922684,116.258714,0,143,39603.5516782407,2008-06-04,13:14:25
39.922697,116.258712,0,139,39603.5517013889,2008-06-04,13:14:27
39.922707,116.258708,0,141,39603.551724537,2008-06-04,13:14:29
39.922714,116.258701,0,144,39603.5517476852,2008-06-04,13:14:31
39.92274,116.258696,0,146,39603.5517708333,2008-06-04,13:14:33
39.922775,116.258691,0,147,39603.5517939815,2008-06-04,13:14:35
39.922816,116.258688,0,146,39603.5518171296,2008-06-04,13:14:37
39.922846,116.258695,0,143,39603.5518402778,2008-06-04,13:14:39
39.922892,116.258707,0,141,39603.5518634259,2008-06-04,13:14:41
39.922929,116.258712,0,140,39603.5518865741,2008-06-04,13:14:43
39.922964,116.258721,0,138,39603.5519097222,2008-06-04,13:14:45
39.922977,116.258724,0,136,39603.5519328704,2008-06-04,13:14:47
39.922991,116.25872,0,137,39603.5519560185,2008-06-04,13:14:49
39.923007,116.258722,0,139,39603.5519791667,2008-06-04,13:14:51
39.923004,116.258722,0,139,39603.5520023148,2008-06-04,13:14:53
39.923001,116.258722,0,139,39603.552025463,2008-06-04,13:14:55
39.922997,116.258721,0,139,39603.5520486111,2008-06-04,13:14:57
39.922993,116.258722,0,139,39603.5520717593,2008-06-04,13:14:59
39.922976,116.258732,0,137,39603.5520949074,2008-06-04,13:15:01
39.922965,116.258743,0,136,39603.5521180556,2008-06-04,13:15:03
39.922963,116.258744,0,135,39603.5521412037,2008-06-04,13:15:05
39.922954,116.258745,0,135,39603.5521643519,2008-06-04,13:15:07
39.92295,116.258744,0,135,39603.5521875,2008-06-04,13:15:09
39.922964,116.258744,0,135,39603.5522106481,2008-06-04,13:15:11
39.923022,116.258721,0,137,39603.5522337963,2008-06-04,13:15:13
39.923062,116.258745,0,140,39603.5522569444,2008-06-04,13:15:15
39.923098,116.258747,0,143,39603.5522800926,2008-06-04,13:15:17
39.923119,116.258762,0,142,39603.5523032407,2008-06-04,13:15:19
39.923144,116.258767,0,133,39603.5523263889,2008-06-04,13:15:21
39.923159,116.258777,0,130,39603.552349537,2008-06-04,13:15:23
39.923176,116.258784,0,129,39603.5523726852,2008-06-04,13:15:25
39.923194,116.258755,0,132,39603.5523958333,2008-06-04,13:15:27
39.923213,116.258745,0,139,39603.5524189815,2008-06-04,13:15:29
39.923228,116.258727,0,141,39603.5524421296,2008-06-04,13:15:31
39.923259,116.258722,0,144,39603.5524652778,2008-06-04,13:15:33
39.923273,116.258719,0,146,39603.5524884259,2008-06-04,13:15:35
39.92331,116.25873,0,147,39603.5525115741,2008-06-04,13:15:37
39.923356,116.258772,0,158,39603.5525347222,2008-06-04,13:15:39
39.923412,116.258793,0,159,39603.5525578704,2008-06-04,13:15:41
39.923507,116.258762,0,163,39603.5525810185,2008-06-04,13:15:43
39.923628,116.258756,0,165,39603.5526041667,2008-06-04,13:15:45
39.923772,116.258762,0,167,39603.5526273148,2008-06-04,13:15:47
39.923918,116.258764,0,168,39603.552650463,2008-06-04,13:15:49
39.924073,116.258767,0,172,39603.5526736111,2008-06-04,13:15:51
39.924238,116.258766,0,177,39603.5526967593,2008-06-04,13:15:53
39.924415,116.258745,0,184,39603.5527199074,2008-06-04,13:15:55
39.924613,116.258765,0,188,39603.5527430556,2008-06-04,13:15:57
39.924818,116.258767,0,190,39603.5527662037,2008-06-04,13:15:59
39.925028,116.258757,0,195,39603.5527893519,2008-06-04,13:16:01
39.925259,116.258777,0,202,39603.5528125,2008-06-04,13:16:03
39.925535,116.258787,0,206,39603.5528356481,2008-06-04,13:16:05
39.925778,116.258759,0,192,39603.5528587963,2008-06-04,13:16:07
39.925971,116.258763,0,188,39603.5528819444,2008-06-04,13:16:09
39.926139,116.258766,0,182,39603.5529050926,2008-06-04,13:16:11
39.926285,116.25877,0,178,39603.5529282407,2008-06-04,13:16:13
39.926379,116.25877,0,167,39603.5529513889,2008-06-04,13:16:15
39.926423,116.25877,0,153,39603.552974537,2008-06-04,13:16:17
39.926459,116.258757,0,145,39603.5529976852,2008-06-04,13:16:19
39.926466,116.258745,0,143,39603.5530208333,2008-06-04,13:16:21
39.926498,116.258747,0,141,39603.5530439815,2008-06-04,13:16:23
39.926513,116.258749,0,137,39603.5530671296,2008-06-04,13:16:25
39.926508,116.258725,0,144,39603.5530902778,2008-06-04,13:16:27
39.926526,116.258728,0,152,39603.5531134259,2008-06-04,13:16:29
39.926555,116.258717,0,159,39603.5531365741,2008-06-04,13:16:31
39.926581,116.258718,0,161,39603.5531597222,2008-06-04,13:16:33
39.926577,116.258718,0,168,39603.5531828704,2008-06-04,13:16:35
39.926557,116.258717,0,181,39603.5532060185,2008-06-04,13:16:37
39.926549,116.258725,0,183,39603.5532291667,2008-06-04,13:16:39
39.926552,116.258726,0,183,39603.5532523148,2008-06-04,13:16:41
39.926566,116.258733,0,187,39603.553275463,2008-06-04,13:16:43
39.926605,116.258742,0,189,39603.5532986111,2008-06-04,13:16:45
39.926629,116.25875,0,188,39603.5533217593,2008-06-04,13:16:47
39.926677,116.258747,0,181,39603.5533449074,2008-06-04,13:16:49
39.926704,116.258744,0,180,39603.5533680556,2008-06-04,13:16:51
39.926753,116.258731,0,178,39603.5533912037,2008-06-04,13:16:53
39.926797,116.258716,0,177,39603.5534143519,2008-06-04,13:16:55
39.926849,116.258711,0,177,39603.5534375,2008-06-04,13:16:57
39.926904,116.25871,0,178,39603.5534606481,2008-06-04,13:16:59
39.926983,116.258733,0,178,39603.5534837963,2008-06-04,13:17:01
39.92708,116.25876,0,179,39603.5535069444,2008-06-04,13:17:03
39.927199,116.258762,0,178,39603.5535300926,2008-06-04,13:17:05
39.92733,116.258762,0,178,39603.5535532407,2008-06-04,13:17:07
39.927471,116.258758,0,173,39603.5535763889,2008-06-04,13:17:09
39.927587,116.258759,0,168,39603.553599537,2008-06-04,13:17:11
39.927664,116.258781,0,168,39603.5536226852,2008-06-04,13:17:13
39.92773,116.258836,0,167,39603.5536458333,2008-06-04,13:17:15
39.927769,116.258928,0,166,39603.5536689815,2008-06-04,13:17:17
39.927784,116.259053,0,165,39603.5536921296,2008-06-04,13:17:19
39.927754,116.259189,0,168,39603.5537152778,2008-06-04,13:17:21
39.927738,116.259324,0,170,39603.5537384259,2008-06-04,13:17:23
39.927737,116.259452,0,171,39603.5537615741,2008-06-04,13:17:25
39.927744,116.259581,0,173,39603.5537847222,2008-06-04,13:17:27
39.92774,116.259721,0,172,39603.5538078704,2008-06-04,13:17:29
39.92773,116.259878,0,171,39603.5538310185,2008-06-04,13:17:31
39.927715,116.260014,0,173,39603.5538541667,2008-06-04,13:17:33
39.927713,116.260174,0,175,39603.5538773148,2008-06-04,13:17:35
39.927708,116.260339,0,177,39603.553900463,2008-06-04,13:17:37
39.927694,116.260531,0,179,39603.5539236111,2008-06-04,13:17:39
39.927662,116.260711,0,180,39603.5539467593,2008-06-04,13:17:41
39.927674,116.260859,0,190,39603.5539699074,2008-06-04,13:17:43
39.92767,116.260992,0,194,39603.5539930556,2008-06-04,13:17:45
39.927651,116.261107,0,196,39603.5540162037,2008-06-04,13:17:47
39.927639,116.261187,0,198,39603.5540393519,2008-06-04,13:17:49
39.927639,116.261216,0,197,39603.5540625,2008-06-04,13:17:51
39.92764,116.261226,0,196,39603.5540856481,2008-06-04,13:17:53
39.927646,116.261238,0,197,39603.5541087963,2008-06-04,13:17:55
39.927648,116.261254,0,197,39603.5541319444,2008-06-04,13:17:57
39.927656,116.261299,0,197,39603.5541550926,2008-06-04,13:17:59
39.92766,116.261393,0,199,39603.5541782407,2008-06-04,13:18:01
39.927657,116.261516,0,201,39603.5542013889,2008-06-04,13:18:03
39.927665,116.261674,0,200,39603.554224537,2008-06-04,13:18:05
39.927661,116.261827,0,200,39603.5542476852,2008-06-04,13:18:07
39.927656,116.261988,0,199,39603.5542708333,2008-06-04,13:18:09
39.927642,116.262149,0,198,39603.5542939815,2008-06-04,13:18:11
39.92764,116.262313,0,197,39603.5543171296,2008-06-04,13:18:13
39.927631,116.262454,0,197,39603.5543402778,2008-06-04,13:18:15
39.927622,116.262584,0,196,39603.5543634259,2008-06-04,13:18:17
39.927616,116.262711,0,195,39603.5543865741,2008-06-04,13:18:19
39.9276,116.262817,0,193,39603.5544097222,2008-06-04,13:18:21
39.927594,116.262914,0,192,39603.5544328704,2008-06-04,13:18:23
39.927605,116.263005,0,192,39603.5544560185,2008-06-04,13:18:25
39.927615,116.263081,0,192,39603.5544791667,2008-06-04,13:18:27
39.927622,116.263172,0,192,39603.5545023148,2008-06-04,13:18:29
39.927628,116.263268,0,191,39603.554525463,2008-06-04,13:18:31
39.927636,116.263367,0,189,39603.5545486111,2008-06-04,13:18:33
39.927632,116.263503,0,186,39603.5545717593,2008-06-04,13:18:35
39.927619,116.263649,0,187,39603.5545949074,2008-06-04,13:18:37
39.927613,116.263801,0,187,39603.5546180556,2008-06-04,13:18:39
39.927604,116.263956,0,188,39603.5546412037,2008-06-04,13:18:41
39.927593,116.264124,0,188,39603.5546643519,2008-06-04,13:18:43
39.927589,116.264292,0,188,39603.5546875,2008-06-04,13:18:45
39.927572,116.26445,0,189,39603.5547106481,2008-06-04,13:18:47
39.92756,116.264582,0,188,39603.5547337963,2008-06-04,13:18:49
39.927557,116.264679,0,187,39603.5547569444,2008-06-04,13:18:51
39.927571,116.264713,0,188,39603.5547800926,2008-06-04,13:18:53
39.927581,116.264723,0,189,39603.5548032407,2008-06-04,13:18:55
39.927583,116.264735,0,188,39603.5548263889,2008-06-04,13:18:57
39.927583,116.264736,0,188,39603.554849537,2008-06-04,13:18:59
39.927589,116.264753,0,188,39603.5548726852,2008-06-04,13:19:01
39.927564,116.264819,0,184,39603.5548958333,2008-06-04,13:19:03
39.927544,116.264877,0,182,39603.5549189815,2008-06-04,13:19:05
39.927547,116.264919,0,181,39603.5549421296,2008-06-04,13:19:07
39.92755,116.26496,0,181,39603.5549652778,2008-06-04,13:19:09
39.927558,116.265003,0,180,39603.5549884259,2008-06-04,13:19:11
39.927566,116.26505,0,179,39603.5550115741,2008-06-04,13:19:13
39.927577,116.265105,0,178,39603.5550347222,2008-06-04,13:19:15
39.92758,116.265188,0,174,39603.5550578704,2008-06-04,13:19:17
39.927573,116.265264,0,173,39603.5550810185,2008-06-04,13:19:19
39.927559,116.265329,0,168,39603.5551041667,2008-06-04,13:19:21
39.927549,116.265381,0,165,39603.5551273148,2008-06-04,13:19:23
39.927542,116.265438,0,161,39603.555150463,2008-06-04,13:19:25
39.927529,116.265497,0,158,39603.5551736111,2008-06-04,13:19:27
39.927532,116.265551,0,156,39603.5551967593,2008-06-04,13:19:29
39.927531,116.265593,0,156,39603.5552199074,2008-06-04,13:19:31
39.927544,116.265665,0,155,39603.5552430556,2008-06-04,13:19:33
39.92755,116.265746,0,156,39603.5552662037,2008-06-04,13:19:35
39.927541,116.26585,0,154,39603.5552893518,2008-06-04,13:19:37
39.92754,116.265945,0,150,39603.5553125,2008-06-04,13:19:39
39.927517,116.266086,0,144,39603.5553356481,2008-06-04,13:19:41
39.927488,116.266238,0,138,39603.5553587963,2008-06-04,13:19:43
39.927474,116.266407,0,131,39603.5553819444,2008-06-04,13:19:45
39.927422,116.266588,0,128,39603.5554050926,2008-06-04,13:19:47
39.927381,116.266747,0,124,39603.5554282407,2008-06-04,13:19:49
39.927348,116.266901,0,123,39603.5554513889,2008-06-04,13:19:51
39.927359,116.267043,0,121,39603.555474537,2008-06-04,13:19:53
39.927344,116.267209,0,122,39603.5554976852,2008-06-04,13:19:55
39.927309,116.267439,0,123,39603.5555208333,2008-06-04,13:19:57
39.927277,116.267627,0,125,39603.5555439815,2008-06-04,13:19:59
39.927261,116.267797,0,127,39603.5555671296,2008-06-04,13:20:01
39.92724,116.267938,0,130,39603.5555902778,2008-06-04,13:20:03
39.927223,116.26807,0,132,39603.5556134259,2008-06-04,13:20:05
39.927187,116.268184,0,132,39603.5556365741,2008-06-04,13:20:07
39.927161,116.268275,0,134,39603.5556597222,2008-06-04,13:20:09
39.927133,116.268359,0,135,39603.5556828704,2008-06-04,13:20:11
39.927122,116.268402,0,134,39603.5557060185,2008-06-04,13:20:13
39.92711,116.26842,0,135,39603.5557291667,2008-06-04,13:20:15
39.927095,116.268413,0,134,39603.5557523148,2008-06-04,13:20:17
39.927095,116.268412,0,135,39603.555775463,2008-06-04,13:20:19
39.927096,116.268411,0,135,39603.5557986111,2008-06-04,13:20:21
39.927096,116.268408,0,135,39603.5558217593,2008-06-04,13:20:23
39.927097,116.268404,0,135,39603.5558449074,2008-06-04,13:20:25
39.927098,116.2684,0,135,39603.5558680556,2008-06-04,13:20:27
39.927099,116.268399,0,135,39603.5558912037,2008-06-04,13:20:29
39.927099,116.268403,0,135,39603.5559143518,2008-06-04,13:20:31
39.9271,116.268407,0,136,39603.5559375,2008-06-04,13:20:33
39.9271,116.268413,0,136,39603.5559606481,2008-06-04,13:20:35
39.927101,116.268421,0,136,39603.5559837963,2008-06-04,13:20:37
39.927101,116.268429,0,136,39603.5560069444,2008-06-04,13:20:39
39.927101,116.268438,0,136,39603.5560300926,2008-06-04,13:20:41
39.927101,116.268444,0,136,39603.5560532407,2008-06-04,13:20:43
39.927101,116.26845,0,136,39603.5560763889,2008-06-04,13:20:45
39.927101,116.268454,0,136,39603.556099537,2008-06-04,13:20:47
39.927102,116.268457,0,136,39603.5561226852,2008-06-04,13:20:49
39.927102,116.268458,0,136,39603.5561458333,2008-06-04,13:20:51
39.927102,116.268462,0,136,39603.5561689815,2008-06-04,13:20:53
39.927102,116.268463,0,137,39603.5561921296,2008-06-04,13:20:55
39.927102,116.268464,0,137,39603.5562152778,2008-06-04,13:20:57
39.927102,116.268464,0,137,39603.5562384259,2008-06-04,13:20:59
39.927102,116.268463,0,137,39603.5562615741,2008-06-04,13:21:01
39.927102,116.26846,0,137,39603.5562847222,2008-06-04,13:21:03
39.927102,116.268458,0,137,39603.5563078704,2008-06-04,13:21:05
39.927102,116.268457,0,137,39603.5563310185,2008-06-04,13:21:07
39.927102,116.268456,0,137,39603.5563541667,2008-06-04,13:21:09
39.927102,116.268457,0,137,39603.5563773148,2008-06-04,13:21:11
39.927102,116.268462,0,137,39603.556400463,2008-06-04,13:21:13
39.927102,116.268466,0,137,39603.5564236111,2008-06-04,13:21:15
39.927101,116.26848,0,137,39603.5564467593,2008-06-04,13:21:17
39.927075,116.268535,0,138,39603.5564699074,2008-06-04,13:21:19
39.927067,116.268604,0,139,39603.5564930556,2008-06-04,13:21:21
39.927061,116.268667,0,136,39603.5565162037,2008-06-04,13:21:23
39.927073,116.26876,0,137,39603.5565393518,2008-06-04,13:21:25
39.92706,116.268889,0,138,39603.5565625,2008-06-04,13:21:27
39.927055,116.269021,0,138,39603.5565856481,2008-06-04,13:21:29
39.927054,116.269144,0,137,39603.5566087963,2008-06-04,13:21:31
39.92704,116.269266,0,135,39603.5566319444,2008-06-04,13:21:33
39.927,116.269381,0,134,39603.5566550926,2008-06-04,13:21:35
39.926982,116.269495,0,132,39603.5566782407,2008-06-04,13:21:37
39.927124,116.269582,0,134,39603.5567013889,2008-06-04,13:21:39
39.927245,116.269628,0,134,39603.556724537,2008-06-04,13:21:41
39.927371,116.269631,0,132,39603.5567476852,2008-06-04,13:21:43
39.927502,116.269619,0,130,39603.5567708333,2008-06-04,13:21:45
39.927626,116.2696,0,125,39603.5567939815,2008-06-04,13:21:47
39.927755,116.26955,0,127,39603.5568171296,2008-06-04,13:21:49
39.927812,116.269543,0,127,39603.5568402778,2008-06-04,13:21:51
39.927854,116.269543,0,132,39603.5568634259,2008-06-04,13:21:53
39.927918,116.269523,0,134,39603.5568865741,2008-06-04,13:21:55
39.928,116.26951,0,138,39603.5569097222,2008-06-04,13:21:57
39.928104,116.269495,0,138,39603.5569328704,2008-06-04,13:21:59
39.928246,116.269475,0,138,39603.5569560185,2008-06-04,13:22:01
39.92836,116.269468,0,143,39603.5569791667,2008-06-04,13:22:03
39.928502,116.269467,0,142,39603.5570023148,2008-06-04,13:22:05
39.928638,116.269478,0,152,39603.557025463,2008-06-04,13:22:07
39.92881,116.269475,0,152,39603.5570486111,2008-06-04,13:22:09
39.929,116.26945,0,156,39603.5570717593,2008-06-04,13:22:11
39.929191,116.269445,0,149,39603.5570949074,2008-06-04,13:22:13
39.929399,116.269422,0,144,39603.5571180556,2008-06-04,13:22:15
39.9296,116.269399,0,143,39603.5571412037,2008-06-04,13:22:17
39.929805,116.269379,0,144,39603.5571643518,2008-06-04,13:22:19
39.930028,116.269347,0,153,39603.5571875,2008-06-04,13:22:21
39.930233,116.269302,0,161,39603.5572106481,2008-06-04,13:22:23
39.93045,116.269272,0,163,39603.5572337963,2008-06-04,13:22:25
39.930678,116.269233,0,164,39603.5572569444,2008-06-04,13:22:27
39.93092,116.26919,0,166,39603.5572800926,2008-06-04,13:22:29
39.931168,116.269155,0,165,39603.5573032407,2008-06-04,13:22:31
39.931428,116.26912,0,168,39603.5573263889,2008-06-04,13:22:33
39.931694,116.269078,0,161,39603.557349537,2008-06-04,13:22:35
39.931945,116.269048,0,157,39603.5573726852,2008-06-04,13:22:37
39.932191,116.26902,0,150,39603.5573958333,2008-06-04,13:22:39
39.93243,116.268997,0,144,39603.5574189815,2008-06-04,13:22:41
39.93269,116.268974,0,134,39603.5574421296,2008-06-04,13:22:43
39.932952,116.268945,0,125,39603.5574652778,2008-06-04,13:22:45
39.933213,116.268909,0,117,39603.5574884259,2008-06-04,13:22:47
39.933473,116.268864,0,109,39603.5575115741,2008-06-04,13:22:49
39.93372,116.268836,0,104,39603.5575347222,2008-06-04,13:22:51
39.933952,116.268836,0,101,39603.5575578704,2008-06-04,13:22:53
39.934156,116.268818,0,106,39603.5575810185,2008-06-04,13:22:55
39.934366,116.268808,0,111,39603.5576041667,2008-06-04,13:22:57
39.934575,116.268788,0,111,39603.5576273148,2008-06-04,13:22:59
39.934765,116.268754,0,114,39603.557650463,2008-06-04,13:23:01
39.934944,116.268746,0,112,39603.5576736111,2008-06-04,13:23:03
39.935092,116.26874,0,113,39603.5576967593,2008-06-04,13:23:05
39.935216,116.26873,0,120,39603.5577199074,2008-06-04,13:23:07
39.935314,116.268721,0,125,39603.5577430556,2008-06-04,13:23:09
39.93538,116.268723,0,125,39603.5577662037,2008-06-04,13:23:11
39.935382,116.268718,0,125,39603.5577893518,2008-06-04,13:23:13
39.935373,116.268718,0,133,39603.5578125,2008-06-04,13:23:15
39.935378,116.268718,0,134,39603.5578356481,2008-06-04,13:23:17
39.935391,116.268721,0,135,39603.5578587963,2008-06-04,13:23:19
39.935435,116.268715,0,138,39603.5578819444,2008-06-04,13:23:21
39.935505,116.268678,0,139,39603.5579050926,2008-06-04,13:23:23
39.935587,116.268646,0,151,39603.5579282407,2008-06-04,13:23:25
39.935694,116.268631,0,148,39603.5579513889,2008-06-04,13:23:27
39.935829,116.268602,0,148,39603.557974537,2008-06-04,13:23:29
39.935953,116.268585,0,147,39603.5579976852,2008-06-04,13:23:31
39.936094,116.268568,0,144,39603.5580208333,2008-06-04,13:23:33
39.936244,116.268576,0,147,39603.5580439815,2008-06-04,13:23:35
39.936401,116.268582,0,151,39603.5580671296,2008-06-04,13:23:37
39.936566,116.268619,0,160,39603.5580902778,2008-06-04,13:23:39
39.936747,116.26862,0,159,39603.5581134259,2008-06-04,13:23:41
39.936943,116.268611,0,163,39603.5581365741,2008-06-04,13:23:43
39.937146,116.268567,0,167,39603.5581597222,2008-06-04,13:23:45
39.937364,116.268544,0,164,39603.5581828704,2008-06-04,13:23:47
39.937584,116.268538,0,165,39603.5582060185,2008-06-04,13:23:49
39.937814,116.268528,0,166,39603.5582291667,2008-06-04,13:23:51
39.93805,116.268504,0,164,39603.5582523148,2008-06-04,13:23:53
39.938269,116.268495,0,159,39603.558275463,2008-06-04,13:23:55
39.938505,116.26848,0,160,39603.5582986111,2008-06-04,13:23:57
39.938749,116.268476,0,159,39603.5583217593,2008-06-04,13:23:59
39.939004,116.268471,0,155,39603.5583449074,2008-06-04,13:24:01
39.939261,116.268481,0,150,39603.5583680556,2008-06-04,13:24:03
39.939534,116.268491,0,140,39603.5583912037,2008-06-04,13:24:05
39.939798,116.26852,0,138,39603.5584143519,2008-06-04,13:24:07
39.940051,116.268552,0,134,39603.5584375,2008-06-04,13:24:09
39.940306,116.268582,0,126,39603.5584606482,2008-06-04,13:24:11
39.940545,116.268596,0,119,39603.5584837963,2008-06-04,13:24:13
39.940764,116.268597,0,114,39603.5585069444,2008-06-04,13:24:15
39.94097,116.268619,0,114,39603.5585300926,2008-06-04,13:24:17
39.941151,116.268654,0,114,39603.5585532407,2008-06-04,13:24:19
39.941274,116.268667,0,115,39603.5585763889,2008-06-04,13:24:21
39.941328,116.268651,0,122,39603.558599537,2008-06-04,13:24:23
39.941309,116.26865,0,122,39603.5586226852,2008-06-04,13:24:25
39.941279,116.268658,0,129,39603.5586458333,2008-06-04,13:24:27
39.941264,116.268652,0,126,39603.5586689815,2008-06-04,13:24:29
39.941258,116.268652,0,126,39603.5586921296,2008-06-04,13:24:31
39.941254,116.268651,0,126,39603.5587152778,2008-06-04,13:24:33
39.941264,116.268653,0,126,39603.5587384259,2008-06-04,13:24:35
39.941301,116.268656,0,128,39603.5587615741,2008-06-04,13:24:37
39.941362,116.268663,0,130,39603.5587847222,2008-06-04,13:24:39
39.941453,116.268657,0,138,39603.5588078704,2008-06-04,13:24:41
39.941558,116.268676,0,138,39603.5588310185,2008-06-04,13:24:43
39.941665,116.268683,0,141,39603.5588541667,2008-06-04,13:24:45
39.941792,116.268719,0,140,39603.5588773148,2008-06-04,13:24:47
39.941944,116.26874,0,147,39603.558900463,2008-06-04,13:24:49
39.942117,116.268763,0,147,39603.5589236111,2008-06-04,13:24:51
39.942298,116.268782,0,146,39603.5589467593,2008-06-04,13:24:53
39.942485,116.268793,0,148,39603.5589699074,2008-06-04,13:24:55
39.942675,116.268831,0,143,39603.5589930556,2008-06-04,13:24:57
39.942882,116.268877,0,140,39603.5590162037,2008-06-04,13:24:59
39.943103,116.268944,0,130,39603.5590393519,2008-06-04,13:25:01
39.94333,116.269039,0,120,39603.5590625,2008-06-04,13:25:03
39.943554,116.269115,0,122,39603.5590856481,2008-06-04,13:25:05
39.943758,116.269187,0,114,39603.5591087963,2008-06-04,13:25:07
39.943942,116.269238,0,113,39603.5591319444,2008-06-04,13:25:09
39.944122,116.269266,0,113,39603.5591550926,2008-06-04,13:25:11
39.944294,116.269288,0,122,39603.5591782407,2008-06-04,13:25:13
39.944452,116.269311,0,132,39603.5592013889,2008-06-04,13:25:15
39.944615,116.269337,0,135,39603.559224537,2008-06-04,13:25:17
39.94476,116.269359,0,136,39603.5592476852,2008-06-04,13:25:19
39.944884,116.269373,0,137,39603.5592708333,2008-06-04,13:25:21
39.944992,116.269396,0,135,39603.5592939815,2008-06-04,13:25:23
39.945083,116.269414,0,126,39603.5593171296,2008-06-04,13:25:25
39.945142,116.26942,0,126,39603.5593402778,2008-06-04,13:25:27
39.945176,116.269415,0,125,39603.5593634259,2008-06-04,13:25:29
39.945364,116.269428,0,114,39603.5607523148,2008-06-04,13:27:29
39.94549,116.269431,0,116,39603.560775463,2008-06-04,13:27:31
39.945625,116.269451,0,121,39603.5607986111,2008-06-04,13:27:33
39.945783,116.269465,0,130,39603.5608217593,2008-06-04,13:27:35
39.945959,116.269491,0,137,39603.5608449074,2008-06-04,13:27:37
39.946142,116.269517,0,145,39603.5608680556,2008-06-04,13:27:39
39.94633,116.26954,0,149,39603.5608912037,2008-06-04,13:27:41
39.946502,116.269579,0,158,39603.5609143519,2008-06-04,13:27:43
39.946707,116.269607,0,160,39603.5609375,2008-06-04,13:27:45
39.946902,116.269622,0,163,39603.5609606481,2008-06-04,13:27:47
39.947083,116.269618,0,164,39603.5609837963,2008-06-04,13:27:49
39.947229,116.269602,0,161,39603.5610069444,2008-06-04,13:27:51
39.947306,116.269587,0,157,39603.5610300926,2008-06-04,13:27:53
39.947282,116.269574,0,156,39603.5610532407,2008-06-04,13:27:55
39.947254,116.269596,0,156,39603.5610763889,2008-06-04,13:27:57
39.947233,116.269605,0,155,39603.561099537,2008-06-04,13:27:59
39.947231,116.269605,0,155,39603.5611226852,2008-06-04,13:28:01
39.947231,116.269606,0,155,39603.5611458333,2008-06-04,13:28:03
39.947239,116.269611,0,159,39603.5611689815,2008-06-04,13:28:05
39.947272,116.269611,0,159,39603.5611921296,2008-06-04,13:28:07
39.947341,116.2696,0,164,39603.5612152778,2008-06-04,13:28:09
39.947435,116.269588,0,163,39603.5612384259,2008-06-04,13:28:11
39.947548,116.26958,0,164,39603.5612615741,2008-06-04,13:28:13
39.947688,116.269567,0,166,39603.5612847222,2008-06-04,13:28:15
39.947843,116.269549,0,171,39603.5613078704,2008-06-04,13:28:17
39.948016,116.269551,0,174,39603.5613310185,2008-06-04,13:28:19
39.948215,116.269554,0,175,39603.5613541667,2008-06-04,13:28:21
39.948419,116.269576,0,174,39603.5613773148,2008-06-04,13:28:23
39.948627,116.269592,0,179,39603.561400463,2008-06-04,13:28:25
39.948861,116.269627,0,176,39603.5614236111,2008-06-04,13:28:27
39.94909,116.269637,0,175,39603.5614467593,2008-06-04,13:28:29
39.949327,116.269639,0,175,39603.5614699074,2008-06-04,13:28:31
39.949578,116.26964,0,174,39603.5614930556,2008-06-04,13:28:33
39.949828,116.269658,0,170,39603.5615162037,2008-06-04,13:28:35
39.950075,116.269685,0,170,39603.5615393519,2008-06-04,13:28:37
39.950328,116.269725,0,172,39603.5615625,2008-06-04,13:28:39
39.950577,116.269759,0,170,39603.5615856481,2008-06-04,13:28:41
39.950828,116.269801,0,174,39603.5616087963,2008-06-04,13:28:43
39.951085,116.269844,0,177,39603.5616319444,2008-06-04,13:28:45
39.951349,116.269875,0,184,39603.5616550926,2008-06-04,13:28:47
39.951617,116.269924,0,179,39603.5616782407,2008-06-04,13:28:49
39.951896,116.269967,0,176,39603.5617013889,2008-06-04,13:28:51
39.952184,116.270019,0,173,39603.561724537,2008-06-04,13:28:53
39.952454,116.270057,0,171,39603.5617476852,2008-06-04,13:28:55
39.952718,116.270094,0,164,39603.5617708333,2008-06-04,13:28:57
39.952959,116.270122,0,163,39603.5617939815,2008-06-04,13:28:59
39.953167,116.270142,0,160,39603.5618171296,2008-06-04,13:29:01
39.953357,116.270144,0,158,39603.5618402778,2008-06-04,13:29:03
39.953542,116.270145,0,157,39603.5618634259,2008-06-04,13:29:05
39.953741,116.270139,0,161,39603.5618865741,2008-06-04,13:29:07
39.953945,116.270139,0,159,39603.5619097222,2008-06-04,13:29:09
39.954151,116.270138,0,157,39603.5619328704,2008-06-04,13:29:11
39.954366,116.270125,0,158,39603.5619560185,2008-06-04,13:29:13
39.954575,116.270124,0,163,39603.5619791667,2008-06-04,13:29:15
39.954761,116.270112,0,163,39603.5620023148,2008-06-04,13:29:17
39.954919,116.270087,0,164,39603.562025463,2008-06-04,13:29:19
39.955052,116.270065,0,164,39603.5620486111,2008-06-04,13:29:21
39.955165,116.270066,0,163,39603.5620717593,2008-06-04,13:29:23
39.95527,116.270095,0,163,39603.5620949074,2008-06-04,13:29:25
39.955348,116.270195,0,166,39603.5621180556,2008-06-04,13:29:27
39.955399,116.27035,0,166,39603.5621412037,2008-06-04,13:29:29
39.955428,116.270541,0,162,39603.5621643519,2008-06-04,13:29:31
39.955443,116.27075,0,160,39603.5621875,2008-06-04,13:29:33
39.955451,116.270969,0,165,39603.5622106481,2008-06-04,13:29:35
39.955468,116.27123,0,163,39603.5622337963,2008-06-04,13:29:37
39.955472,116.271505,0,162,39603.5622569444,2008-06-04,13:29:39
39.955491,116.271788,0,162,39603.5622800926,2008-06-04,13:29:41
39.955523,116.272078,0,163,39603.5623032407,2008-06-04,13:29:43
39.955547,116.272381,0,165,39603.5623263889,2008-06-04,13:29:45
39.955565,116.272702,0,168,39603.562349537,2008-06-04,13:29:47
39.955545,116.273065,0,174,39603.5623726852,2008-06-04,13:29:49
39.955562,116.273415,0,175,39603.5623958333,2008-06-04,13:29:51
39.955578,116.273782,0,176,39603.5624189815,2008-06-04,13:29:53
39.955583,116.274153,0,179,39603.5624421296,2008-06-04,13:29:55
39.95558,116.274534,0,183,39603.5624652778,2008-06-04,13:29:57
39.955594,116.27489,0,183,39603.5624884259,2008-06-04,13:29:59
39.955611,116.275226,0,180,39603.5625115741,2008-06-04,13:30:01
39.955628,116.275537,0,183,39603.5625347222,2008-06-04,13:30:03
39.955617,116.275816,0,185,39603.5625578704,2008-06-04,13:30:05
39.955619,116.276028,0,187,39603.5625810185,2008-06-04,13:30:07
39.955599,116.276118,0,190,39603.5626041667,2008-06-04,13:30:09
39.95559,116.276108,0,194,39603.5626273148,2008-06-04,13:30:11
39.955589,116.276101,0,196,39603.562650463,2008-06-04,13:30:13
39.955594,116.276096,0,198,39603.5626736111,2008-06-04,13:30:15
39.955594,116.276102,0,198,39603.5626967593,2008-06-04,13:30:17
39.955594,116.276114,0,198,39603.5627199074,2008-06-04,13:30:19
39.95561,116.276353,0,194,39603.5627430556,2008-06-04,13:30:21
39.955686,116.276472,0,194,39603.5627662037,2008-06-04,13:30:23
39.955749,116.276598,0,193,39603.5627893518,2008-06-04,13:30:25
39.955797,116.276722,0,192,39603.5628125,2008-06-04,13:30:27
39.95588,116.276891,0,189,39603.5628356481,2008-06-04,13:30:29
39.955917,116.277083,0,192,39603.5628587963,2008-06-04,13:30:31
39.955912,116.277236,0,192,39603.5628819444,2008-06-04,13:30:33
39.955925,116.277351,0,188,39603.5629050926,2008-06-04,13:30:35
39.955918,116.277503,0,192,39603.5629282407,2008-06-04,13:30:37
39.955949,116.277628,0,193,39603.5629513889,2008-06-04,13:30:39
39.955958,116.277703,0,196,39603.562974537,2008-06-04,13:30:41
39.955969,116.277775,0,198,39603.5629976852,2008-06-04,13:30:43
39.955993,116.277846,0,201,39603.5630208333,2008-06-04,13:30:45
39.956025,116.277902,0,204,39603.5630439815,2008-06-04,13:30:47
39.956015,116.277967,0,207,39603.5630671296,2008-06-04,13:30:49
39.956044,116.278012,0,211,39603.5630902778,2008-06-04,13:30:51
39.956064,116.278058,0,216,39603.5631134259,2008-06-04,13:30:53
39.956028,116.278133,0,225,39603.5631365741,2008-06-04,13:30:55
39.956047,116.278168,0,233,39603.5631597222,2008-06-04,13:30:57
39.95605,116.278201,0,239,39603.5631828704,2008-06-04,13:30:59
39.956059,116.278262,0,245,39603.5632060185,2008-06-04,13:31:01
39.956133,116.278284,0,246,39603.5632291667,2008-06-04,13:31:03
39.956157,116.278361,0,251,39603.5632523148,2008-06-04,13:31:05
39.956132,116.278487,0,253,39603.563275463,2008-06-04,13:31:07
39.956064,116.278634,0,252,39603.5632986111,2008-06-04,13:31:09
39.956055,116.278827,0,251,39603.5633217593,2008-06-04,13:31:11
39.956038,116.279015,0,250,39603.5633449074,2008-06-04,13:31:13
39.95602,116.279237,0,250,39603.5633680556,2008-06-04,13:31:15
39.955986,116.279491,0,247,39603.5633912037,2008-06-04,13:31:17
39.955956,116.279756,0,246,39603.5634143518,2008-06-04,13:31:19
39.955952,116.280032,0,245,39603.5634375,2008-06-04,13:31:21
39.955959,116.280337,0,244,39603.5634606481,2008-06-04,13:31:23
39.955985,116.280696,0,242,39603.5634837963,2008-06-04,13:31:25
39.956011,116.281083,0,240,39603.5635069444,2008-06-04,13:31:27
39.95603,116.281467,0,237,39603.5635300926,2008-06-04,13:31:29
39.956048,116.281808,0,230,39603.5635532407,2008-06-04,13:31:31
39.956063,116.282113,0,228,39603.5635763889,2008-06-04,13:31:33
39.956041,116.282386,0,220,39603.563599537,2008-06-04,13:31:35
39.956037,116.282625,0,213,39603.5636226852,2008-06-04,13:31:37
39.956052,116.282852,0,207,39603.5636458333,2008-06-04,13:31:39
39.956054,116.283061,0,198,39603.5636689815,2008-06-04,13:31:41
39.956067,116.283237,0,187,39603.5636921296,2008-06-04,13:31:43
39.956083,116.28339,0,182,39603.5637152778,2008-06-04,13:31:45
39.956091,116.283502,0,184,39603.5637384259,2008-06-04,13:31:47
39.956105,116.283534,0,170,39603.5637615741,2008-06-04,13:31:49
39.956121,116.28352,0,162,39603.5637847222,2008-06-04,13:31:51
39.95614,116.283512,0,157,39603.5638078704,2008-06-04,13:31:53
39.956152,116.283518,0,155,39603.5638310185,2008-06-04,13:31:55
39.956142,116.28359,0,148,39603.5638541667,2008-06-04,13:31:57
39.956142,116.283682,0,146,39603.5638773148,2008-06-04,13:31:59
39.956147,116.283789,0,141,39603.563900463,2008-06-04,13:32:01
39.956138,116.283924,0,137,39603.5639236111,2008-06-04,13:32:03
39.956141,116.284069,0,132,39603.5639467593,2008-06-04,13:32:05
39.956171,116.284284,0,130,39603.5639699074,2008-06-04,13:32:07
39.956211,116.284508,0,129,39603.5639930556,2008-06-04,13:32:09
39.956247,116.284747,0,129,39603.5640162037,2008-06-04,13:32:11
39.956281,116.28499,0,134,39603.5640393518,2008-06-04,13:32:13
39.956312,116.285243,0,133,39603.5640625,2008-06-04,13:32:15
39.956334,116.285514,0,134,39603.5640856481,2008-06-04,13:32:17
39.956403,116.285811,0,137,39603.5641087963,2008-06-04,13:32:19
39.956469,116.286107,0,139,39603.5641319444,2008-06-04,13:32:21
39.956553,116.286408,0,141,39603.5641550926,2008-06-04,13:32:23
39.956627,116.286699,0,144,39603.5641782407,2008-06-04,13:32:25
39.956708,116.286969,0,142,39603.5642013889,2008-06-04,13:32:27
39.956782,116.287232,0,142,39603.564224537,2008-06-04,13:32:29
39.956852,116.287507,0,143,39603.5642476852,2008-06-04,13:32:31
39.956909,116.287781,0,146,39603.5642708333,2008-06-04,13:32:33
39.956958,116.288073,0,147,39603.5642939815,2008-06-04,13:32:35
39.957014,116.288363,0,151,39603.5643171296,2008-06-04,13:32:37
39.957068,116.288652,0,149,39603.5643402778,2008-06-04,13:32:39
39.957134,116.288943,0,147,39603.5643634259,2008-06-04,13:32:41
39.957199,116.289253,0,149,39603.5643865741,2008-06-04,13:32:43
39.95726,116.289567,0,151,39603.5644097222,2008-06-04,13:32:45
39.957332,116.289918,0,145,39603.5644328704,2008-06-04,13:32:47
39.957392,116.290282,0,142,39603.5644560185,2008-06-04,13:32:49
39.957455,116.290654,0,139,39603.5644791667,2008-06-04,13:32:51
39.957519,116.291039,0,134,39603.5645023148,2008-06-04,13:32:53
39.957585,116.291412,0,127,39603.564525463,2008-06-04,13:32:55
39.957632,116.291782,0,125,39603.5645486111,2008-06-04,13:32:57
39.957662,116.292122,0,125,39603.5645717593,2008-06-04,13:32:59
39.957696,116.292415,0,126,39603.5645949074,2008-06-04,13:33:01
39.957726,116.292646,0,132,39603.5646180556,2008-06-04,13:33:03
39.957737,116.292776,0,134,39603.5646412037,2008-06-04,13:33:05
39.95774,116.292823,0,138,39603.5646643518,2008-06-04,13:33:07
39.95774,116.292825,0,140,39603.5646875,2008-06-04,13:33:09
39.957747,116.292832,0,137,39603.5647106481,2008-06-04,13:33:11
39.957747,116.292837,0,137,39603.5647337963,2008-06-04,13:33:13
39.957751,116.292852,0,138,39603.5647569444,2008-06-04,13:33:15
39.957761,116.292896,0,140,39603.5647800926,2008-06-04,13:33:17
39.957797,116.292987,0,141,39603.5648032407,2008-06-04,13:33:19
39.957832,116.293111,0,139,39603.5648263889,2008-06-04,13:33:21
39.957869,116.293273,0,143,39603.564849537,2008-06-04,13:33:23
39.957881,116.293484,0,152,39603.5648726852,2008-06-04,13:33:25
39.957926,116.293686,0,152,39603.5648958333,2008-06-04,13:33:27
39.957978,116.293901,0,147,39603.5649189815,2008-06-04,13:33:29
39.958046,116.294119,0,139,39603.5649421296,2008-06-04,13:33:31
39.958096,116.294361,0,139,39603.5649652778,2008-06-04,13:33:33
39.958148,116.294621,0,138,39603.5649884259,2008-06-04,13:33:35
39.958208,116.294889,0,144,39603.5650115741,2008-06-04,13:33:37
39.958262,116.295164,0,144,39603.5650347222,2008-06-04,13:33:39
39.95831,116.295403,0,143,39603.5650578704,2008-06-04,13:33:41
39.958334,116.295624,0,153,39603.5650810185,2008-06-04,13:33:43
39.95836,116.295744,0,150,39603.5651041667,2008-06-04,13:33:45
39.958367,116.295797,0,150,39603.5651273148,2008-06-04,13:33:47
39.958366,116.295811,0,152,39603.565150463,2008-06-04,13:33:49
39.958371,116.295835,0,152,39603.5651736111,2008-06-04,13:33:51
39.958349,116.295876,0,163,39603.5651967593,2008-06-04,13:33:53
39.958346,116.295905,0,166,39603.5652199074,2008-06-04,13:33:55
39.958389,116.296028,0,172,39603.5652430556,2008-06-04,13:33:57
39.958387,116.296108,0,169,39603.5652662037,2008-06-04,13:33:59
39.958429,116.296232,0,169,39603.5652893518,2008-06-04,13:34:01
39.958452,116.296385,0,169,39603.5653125,2008-06-04,13:34:03
39.958482,116.296554,0,167,39603.5653356481,2008-06-04,13:34:05
39.958517,116.296723,0,167,39603.5653587963,2008-06-04,13:34:07
39.958538,116.296901,0,165,39603.5653819444,2008-06-04,13:34:09
39.958576,116.297071,0,163,39603.5654050926,2008-06-04,13:34:11
39.958628,116.297218,0,159,39603.5654282407,2008-06-04,13:34:13
39.958664,116.297364,0,162,39603.5654513889,2008-06-04,13:34:15
39.958744,116.297501,0,162,39603.565474537,2008-06-04,13:34:17
39.95881,116.297642,0,160,39603.5654976852,2008-06-04,13:34:19
39.958852,116.297804,0,157,39603.5655208333,2008-06-04,13:34:21
39.95891,116.297973,0,156,39603.5655439815,2008-06-04,13:34:23
39.958978,116.298139,0,156,39603.5655671296,2008-06-04,13:34:25
39.959033,116.298318,0,156,39603.5655902778,2008-06-04,13:34:27
39.959145,116.298534,0,154,39603.5656134259,2008-06-04,13:34:29
39.959243,116.298716,0,154,39603.5656365741,2008-06-04,13:34:31
39.959298,116.2989,0,157,39603.5656597222,2008-06-04,13:34:33
39.959379,116.299136,0,153,39603.5656828704,2008-06-04,13:34:35
39.959512,116.299367,0,154,39603.5657060185,2008-06-04,13:34:37
39.959601,116.299583,0,155,39603.5657291667,2008-06-04,13:34:39
39.959662,116.299781,0,159,39603.5657523148,2008-06-04,13:34:41
39.95977,116.299954,0,151,39603.565775463,2008-06-04,13:34:43
39.959858,116.300149,0,151,39603.5657986111,2008-06-04,13:34:45
39.95997,116.300314,0,149,39603.5658217593,2008-06-04,13:34:47
39.960038,116.300442,0,150,39603.5658449074,2008-06-04,13:34:49
39.960081,116.30055,0,149,39603.5658680556,2008-06-04,13:34:51
39.96013,116.300638,0,149,39603.5658912037,2008-06-04,13:34:53
39.96017,116.300692,0,147,39603.5659143519,2008-06-04,13:34:55
39.960189,116.300746,0,149,39603.5659375,2008-06-04,13:34:57
39.960219,116.3008,0,147,39603.5659606481,2008-06-04,13:34:59
39.960249,116.300866,0,149,39603.5659837963,2008-06-04,13:35:01
39.960277,116.300953,0,147,39603.5660069444,2008-06-04,13:35:03
39.960321,116.301073,0,143,39603.5660300926,2008-06-04,13:35:05
39.960399,116.301223,0,143,39603.5660532407,2008-06-04,13:35:07
39.960484,116.301381,0,141,39603.5660763889,2008-06-04,13:35:09
39.960549,116.301553,0,140,39603.566099537,2008-06-04,13:35:11
39.960631,116.301724,0,138,39603.5661226852,2008-06-04,13:35:13
39.96073,116.301904,0,139,39603.5661458333,2008-06-04,13:35:15
39.96081,116.302072,0,140,39603.5661689815,2008-06-04,13:35:17
39.96087,116.302219,0,138,39603.5661921296,2008-06-04,13:35:19
39.960954,116.302371,0,141,39603.5662152778,2008-06-04,13:35:21
39.961001,116.302501,0,139,39603.5662384259,2008-06-04,13:35:23
39.961033,116.302638,0,139,39603.5662615741,2008-06-04,13:35:25
39.961059,116.302769,0,139,39603.5662847222,2008-06-04,13:35:27
39.961082,116.302885,0,138,39603.5663078704,2008-06-04,13:35:29
39.961109,116.302988,0,138,39603.5663310185,2008-06-04,13:35:31
39.961147,116.303079,0,137,39603.5663541667,2008-06-04,13:35:33
39.961233,116.303222,0,138,39603.5663773148,2008-06-04,13:35:35
39.96135,116.30344,0,139,39603.566400463,2008-06-04,13:35:37
39.961475,116.303683,0,140,39603.5664236111,2008-06-04,13:35:39
39.961555,116.303861,0,142,39603.5664467593,2008-06-04,13:35:41
39.961591,116.303982,0,142,39603.5664699074,2008-06-04,13:35:43
39.961613,116.304053,0,145,39603.5664930556,2008-06-04,13:35:45
39.961617,116.304137,0,150,39603.5665162037,2008-06-04,13:35:47
39.961631,116.304253,0,157,39603.5665393519,2008-06-04,13:35:49
39.961643,116.304423,0,158,39603.5665625,2008-06-04,13:35:51
39.961676,116.30464,0,156,39603.5665856482,2008-06-04,13:35:53
39.961706,116.304848,0,166,39603.5666087963,2008-06-04,13:35:55
39.961754,116.305062,0,169,39603.5666319444,2008-06-04,13:35:57
39.961815,116.305245,0,171,39603.5666550926,2008-06-04,13:35:59
39.961901,116.305412,0,165,39603.5666782407,2008-06-04,13:36:01
39.961958,116.305584,0,166,39603.5667013889,2008-06-04,13:36:03
39.962019,116.305739,0,164,39603.566724537,2008-06-04,13:36:05
39.962075,116.305916,0,163,39603.5667476852,2008-06-04,13:36:07
39.962125,116.306084,0,169,39603.5667708333,2008-06-04,13:36:09
39.962165,116.306265,0,168,39603.5667939815,2008-06-04,13:36:11
39.962226,116.306453,0,170,39603.5668171296,2008-06-04,13:36:13
39.962283,116.306653,0,168,39603.5668402778,2008-06-04,13:36:15
39.96236,116.306849,0,163,39603.5668634259,2008-06-04,13:36:17
39.962419,116.307064,0,168,39603.5668865741,2008-06-04,13:36:19
39.962509,116.307299,0,172,39603.5669097222,2008-06-04,13:36:21
39.962605,116.307543,0,173,39603.5669328704,2008-06-04,13:36:23
39.962695,116.307779,0,169,39603.5669560185,2008-06-04,13:36:25
39.962804,116.308027,0,174,39603.5669791667,2008-06-04,13:36:27
39.962914,116.308298,0,173,39603.5670023148,2008-06-04,13:36:29
39.96302,116.308562,0,178,39603.567025463,2008-06-04,13:36:31
39.96313,116.308829,0,176,39603.5670486111,2008-06-04,13:36:33
39.963225,116.309111,0,181,39603.5670717593,2008-06-04,13:36:35
39.963329,116.309383,0,186,39603.5670949074,2008-06-04,13:36:37
39.963457,116.309686,0,193,39603.5671180556,2008-06-04,13:36:39
39.963589,116.30999,0,199,39603.5671412037,2008-06-04,13:36:41
39.963703,116.310318,0,198,39603.5671643519,2008-06-04,13:36:43
39.963811,116.310719,0,180,39603.5671875,2008-06-04,13:36:45
39.963927,116.311106,0,172,39603.5672106481,2008-06-04,13:36:47
39.964044,116.311445,0,171,39603.5672337963,2008-06-04,13:36:49
39.964173,116.311798,0,166,39603.5672569444,2008-06-04,13:36:51
39.9643,116.312145,0,164,39603.5672800926,2008-06-04,13:36:53
39.964426,116.312492,0,164,39603.5673032407,2008-06-04,13:36:55
39.964557,116.312831,0,164,39603.5673263889,2008-06-04,13:36:57
39.964685,116.313165,0,163,39603.567349537,2008-06-04,13:36:59
39.964785,116.313488,0,166,39603.5673726852,2008-06-04,13:37:01
39.964892,116.313775,0,165,39603.5673958333,2008-06-04,13:37:03
39.964993,116.314038,0,170,39603.5674189815,2008-06-04,13:37:05
39.965063,116.31426,0,171,39603.5674421296,2008-06-04,13:37:07
39.965116,116.314427,0,168,39603.5674652778,2008-06-04,13:37:09
39.965142,116.314523,0,171,39603.5674884259,2008-06-04,13:37:11
39.965161,116.314565,0,174,39603.5675115741,2008-06-04,13:37:13
39.965165,116.314582,0,177,39603.5675347222,2008-06-04,13:37:15
39.965167,116.314576,0,178,39603.5675578704,2008-06-04,13:37:17
39.96517,116.314575,0,177,39603.5675810185,2008-06-04,13:37:19
39.96517,116.314576,0,177,39603.5676041667,2008-06-04,13:37:21
39.96517,116.314577,0,177,39603.5676273148,2008-06-04,13:37:23
39.965171,116.314578,0,177,39603.567650463,2008-06-04,13:37:25
39.965171,116.314579,0,177,39603.5676736111,2008-06-04,13:37:27
39.965172,116.314579,0,177,39603.5676967593,2008-06-04,13:37:29
39.965171,116.31458,0,177,39603.5677199074,2008-06-04,13:37:31
39.965171,116.314579,0,177,39603.5677430556,2008-06-04,13:37:33
39.96517,116.314578,0,177,39603.5677662037,2008-06-04,13:37:35
39.965169,116.314578,0,177,39603.5677893519,2008-06-04,13:37:37
39.965168,116.314576,0,177,39603.5678125,2008-06-04,13:37:39
39.965168,116.314576,0,177,39603.5678356481,2008-06-04,13:37:41
39.965168,116.314578,0,177,39603.5678587963,2008-06-04,13:37:43
39.965169,116.31458,0,177,39603.5678819444,2008-06-04,13:37:45
39.96517,116.314583,0,176,39603.5679050926,2008-06-04,13:37:47
39.965172,116.314586,0,176,39603.5679282407,2008-06-04,13:37:49
39.965174,116.314592,0,176,39603.5679513889,2008-06-04,13:37:51
39.965176,116.314598,0,176,39603.567974537,2008-06-04,13:37:53
39.965176,116.3146,0,176,39603.5679976852,2008-06-04,13:37:55
39.965176,116.314601,0,176,39603.5680208333,2008-06-04,13:37:57
39.965176,116.314601,0,176,39603.5680439815,2008-06-04,13:37:59
39.965177,116.314603,0,176,39603.5680671296,2008-06-04,13:38:01
39.965178,116.314607,0,175,39603.5680902778,2008-06-04,13:38:03
39.965179,116.314609,0,175,39603.5681134259,2008-06-04,13:38:05
39.96518,116.314609,0,175,39603.5681365741,2008-06-04,13:38:07
39.96518,116.314608,0,175,39603.5681597222,2008-06-04,13:38:09
39.965181,116.314607,0,175,39603.5681828704,2008-06-04,13:38:11
39.965181,116.314609,0,175,39603.5682060185,2008-06-04,13:38:13
39.965182,116.314612,0,175,39603.5682291667,2008-06-04,13:38:15
39.965184,116.314616,0,175,39603.5682523148,2008-06-04,13:38:17
39.965185,116.314616,0,175,39603.568275463,2008-06-04,13:38:19
39.965186,116.314618,0,175,39603.5682986111,2008-06-04,13:38:21
39.965187,116.314617,0,175,39603.5683217593,2008-06-04,13:38:23
39.965186,116.314617,0,175,39603.5683449074,2008-06-04,13:38:25
39.965188,116.314655,0,174,39603.5683680556,2008-06-04,13:38:27
39.965178,116.314715,0,176,39603.5683912037,2008-06-04,13:38:29
39.965181,116.314798,0,174,39603.5684143519,2008-06-04,13:38:31
39.965212,116.314915,0,173,39603.5684375,2008-06-04,13:38:33
39.965247,116.315063,0,175,39603.5684606481,2008-06-04,13:38:35
39.965346,116.315248,0,174,39603.5684837963,2008-06-04,13:38:37
39.965396,116.315445,0,171,39603.5685069444,2008-06-04,13:38:39
39.965437,116.315661,0,166,39603.5685300926,2008-06-04,13:38:41
39.965468,116.315895,0,161,39603.5685532407,2008-06-04,13:38:43
39.965509,116.316095,0,156,39603.5685763889,2008-06-04,13:38:45
39.965552,116.316272,0,144,39603.568599537,2008-06-04,13:38:47
39.965583,116.316468,0,134,39603.5686226852,2008-06-04,13:38:49
39.96562,116.316664,0,129,39603.5686458333,2008-06-04,13:38:51
39.965619,116.316903,0,143,39603.5686689815,2008-06-04,13:38:53
39.965624,116.317119,0,143,39603.5686921296,2008-06-04,13:38:55
39.965629,116.317288,0,142,39603.5687152778,2008-06-04,13:38:57
39.965635,116.31741,0,140,39603.5687384259,2008-06-04,13:38:59
39.965624,116.317517,0,153,39603.5687615741,2008-06-04,13:39:01
39.965609,116.317625,0,159,39603.5687847222,2008-06-04,13:39:03
39.965584,116.317723,0,167,39603.5688078704,2008-06-04,13:39:05
39.965595,116.317751,0,169,39603.5688310185,2008-06-04,13:39:07
39.965585,116.317774,0,170,39603.5688541667,2008-06-04,13:39:09
39.965553,116.317801,0,178,39603.5688773148,2008-06-04,13:39:11
39.965552,116.3178,0,179,39603.568900463,2008-06-04,13:39:13
39.965552,116.317798,0,179,39603.5689236111,2008-06-04,13:39:15
39.965553,116.317808,0,179,39603.5689467593,2008-06-04,13:39:17
39.965559,116.317866,0,178,39603.5689699074,2008-06-04,13:39:19
39.965573,116.31798,0,175,39603.5689930556,2008-06-04,13:39:21
39.965577,116.318114,0,172,39603.5690162037,2008-06-04,13:39:23
39.965572,116.318278,0,165,39603.5690393519,2008-06-04,13:39:25
39.965555,116.318468,0,165,39603.5690625,2008-06-04,13:39:27
39.96556,116.318671,0,166,39603.5690856481,2008-06-04,13:39:29
39.965571,116.318826,0,166,39603.5691087963,2008-06-04,13:39:31
39.965562,116.318983,0,165,39603.5691319444,2008-06-04,13:39:33
39.965568,116.319158,0,165,39603.5691550926,2008-06-04,13:39:35
39.965571,116.319366,0,165,39603.5691782407,2008-06-04,13:39:37
39.965549,116.319564,0,163,39603.5692013889,2008-06-04,13:39:39
39.965546,116.319806,0,165,39603.569224537,2008-06-04,13:39:41
39.965518,116.320059,0,169,39603.5692476852,2008-06-04,13:39:43
39.965557,116.320343,0,172,39603.5692708333,2008-06-04,13:39:45
39.965593,116.320573,0,164,39603.5692939815,2008-06-04,13:39:47
39.965599,116.320805,0,163,39603.5693171296,2008-06-04,13:39:49
39.965629,116.321015,0,161,39603.5693402778,2008-06-04,13:39:51
39.965693,116.321268,0,169,39603.5693634259,2008-06-04,13:39:53
39.965732,116.321523,0,174,39603.5693865741,2008-06-04,13:39:55
39.965745,116.32177,0,170,39603.5694097222,2008-06-04,13:39:57
39.965764,116.322031,0,165,39603.5694328704,2008-06-04,13:39:59
39.96576,116.322258,0,169,39603.5694560185,2008-06-04,13:40:01
39.965758,116.322474,0,163,39603.5694791667,2008-06-04,13:40:03
39.965799,116.322676,0,166,39603.5695023148,2008-06-04,13:40:05
39.965832,116.322865,0,165,39603.569525463,2008-06-04,13:40:07
39.965825,116.323066,0,180,39603.5695486111,2008-06-04,13:40:09
39.965812,116.323262,0,190,39603.5695717593,2008-06-04,13:40:11
39.965817,116.323447,0,192,39603.5695949074,2008-06-04,13:40:13
39.965815,116.323607,0,193,39603.5696180556,2008-06-04,13:40:15
39.965819,116.323787,0,199,39603.5696412037,2008-06-04,13:40:17
39.96584,116.323943,0,193,39603.5696643519,2008-06-04,13:40:19
39.96586,116.324069,0,194,39603.5696875,2008-06-04,13:40:21
39.965831,116.324112,0,190,39603.5697106481,2008-06-04,13:40:23
39.965804,116.324105,0,186,39603.5697337963,2008-06-04,13:40:25
39.965782,116.324111,0,180,39603.5697569444,2008-06-04,13:40:27
39.965783,116.324113,0,180,39603.5697800926,2008-06-04,13:40:29
39.965785,116.324126,0,179,39603.5698032407,2008-06-04,13:40:31
39.965793,116.324168,0,174,39603.5698263889,2008-06-04,13:40:33
39.965785,116.324239,0,167,39603.569849537,2008-06-04,13:40:35
39.965803,116.324341,0,166,39603.5698726852,2008-06-04,13:40:37
39.965801,116.32445,0,166,39603.5698958333,2008-06-04,13:40:39
39.965819,116.324594,0,168,39603.5699189815,2008-06-04,13:40:41
39.965845,116.324763,0,167,39603.5699421296,2008-06-04,13:40:43
39.965857,116.324972,0,163,39603.5699652778,2008-06-04,13:40:45
39.965884,116.325181,0,162,39603.5699884259,2008-06-04,13:40:47
39.965914,116.325416,0,168,39603.5700115741,2008-06-04,13:40:49
39.965946,116.32564,0,170,39603.5700347222,2008-06-04,13:40:51
39.965983,116.325882,0,175,39603.5700578704,2008-06-04,13:40:53
39.966,116.326136,0,184,39603.5700810185,2008-06-04,13:40:55
39.966,116.326412,0,185,39603.5701041667,2008-06-04,13:40:57
39.966006,116.326683,0,181,39603.5701273148,2008-06-04,13:40:59
39.966011,116.326947,0,172,39603.570150463,2008-06-04,13:41:01
39.966012,116.327159,0,168,39603.5701736111,2008-06-04,13:41:03
39.966004,116.327331,0,163,39603.5701967593,2008-06-04,13:41:05
39.966013,116.327452,0,159,39603.5702199074,2008-06-04,13:41:07
39.966006,116.327534,0,153,39603.5702430556,2008-06-04,13:41:09
39.966004,116.327608,0,153,39603.5702662037,2008-06-04,13:41:11
39.966008,116.327697,0,152,39603.5702893519,2008-06-04,13:41:13
39.966028,116.327828,0,144,39603.5703125,2008-06-04,13:41:15
39.966076,116.327932,0,142,39603.5703356481,2008-06-04,13:41:17
39.966133,116.328001,0,143,39603.5703587963,2008-06-04,13:41:19
39.966288,116.328,0,132,39603.5703819444,2008-06-04,13:41:21
39.966434,116.328014,0,129,39603.5704050926,2008-06-04,13:41:23
39.966566,116.328058,0,134,39603.5704282407,2008-06-04,13:41:25
39.966689,116.32808,0,137,39603.5704513889,2008-06-04,13:41:27
39.966837,116.328103,0,141,39603.570474537,2008-06-04,13:41:29
39.967006,116.328103,0,137,39603.5704976852,2008-06-04,13:41:31
39.96719,116.328104,0,134,39603.5705208333,2008-06-04,13:41:33
39.967376,116.328091,0,135,39603.5705439815,2008-06-04,13:41:35
39.967591,116.328084,0,138,39603.5705671296,2008-06-04,13:41:37
39.96783,116.328052,0,140,39603.5705902778,2008-06-04,13:41:39
39.968047,116.328053,0,143,39603.5706134259,2008-06-04,13:41:41
39.968276,116.328055,0,143,39603.5706365741,2008-06-04,13:41:43
39.968519,116.328044,0,147,39603.5706597222,2008-06-04,13:41:45
39.968765,116.328046,0,148,39603.5706828704,2008-06-04,13:41:47
39.96899,116.328027,0,148,39603.5707060185,2008-06-04,13:41:49
39.969174,116.328035,0,154,39603.5707291667,2008-06-04,13:41:51
39.969406,116.328059,0,155,39603.5707523148,2008-06-04,13:41:53
39.969699,116.328006,0,147,39603.570775463,2008-06-04,13:41:55
39.96996,116.327967,0,152,39603.5707986111,2008-06-04,13:41:57
39.970177,116.327955,0,157,39603.5708217593,2008-06-04,13:41:59
39.970371,116.327957,0,157,39603.5708449074,2008-06-04,13:42:01
39.970465,116.327915,0,162,39603.5708680556,2008-06-04,13:42:03
39.970487,116.327909,0,158,39603.5708912037,2008-06-04,13:42:05
39.97049,116.327905,0,154,39603.5709143518,2008-06-04,13:42:07
39.970489,116.327908,0,151,39603.5709375,2008-06-04,13:42:09
39.970491,116.327908,0,150,39603.5709606481,2008-06-04,13:42:11
39.970498,116.32791,0,150,39603.5709837963,2008-06-04,13:42:13
39.970542,116.327887,0,155,39603.5710069444,2008-06-04,13:42:15
39.970609,116.327868,0,164,39603.5710300926,2008-06-04,13:42:17
39.970711,116.327844,0,165,39603.5710532407,2008-06-04,13:42:19
39.970828,116.327832,0,169,39603.5710763889,2008-06-04,13:42:21
39.970967,116.327829,0,172,39603.571099537,2008-06-04,13:42:23
39.971127,116.327836,0,169,39603.5711226852,2008-06-04,13:42:25
39.971305,116.327828,0,162,39603.5711458333,2008-06-04,13:42:27
39.971492,116.327811,0,163,39603.5711689815,2008-06-04,13:42:29
39.971681,116.3278,0,160,39603.5711921296,2008-06-04,13:42:31
39.971877,116.327801,0,155,39603.5712152778,2008-06-04,13:42:33
39.97208,116.327803,0,150,39603.5712384259,2008-06-04,13:42:35
39.972289,116.327789,0,151,39603.5712615741,2008-06-04,13:42:37
39.972501,116.327785,0,153,39603.5712847222,2008-06-04,13:42:39
39.972728,116.327771,0,157,39603.5713078704,2008-06-04,13:42:41
39.972974,116.327737,0,163,39603.5713310185,2008-06-04,13:42:43
39.973186,116.327734,0,168,39603.5713541667,2008-06-04,13:42:45
39.973407,116.327733,0,163,39603.5713773148,2008-06-04,13:42:47
39.973604,116.327739,0,158,39603.571400463,2008-06-04,13:42:49
39.973804,116.327733,0,160,39603.5714236111,2008-06-04,13:42:51
39.974007,116.327732,0,157,39603.5714467593,2008-06-04,13:42:53
39.974221,116.327726,0,155,39603.5714699074,2008-06-04,13:42:55
39.974447,116.327727,0,152,39603.5714930556,2008-06-04,13:42:57
39.974643,116.32772,0,152,39603.5715162037,2008-06-04,13:42:59
39.974802,116.32772,0,154,39603.5715393518,2008-06-04,13:43:01
39.974989,116.327762,0,151,39603.5728356481,2008-06-04,13:44:53
39.975071,116.327755,0,153,39603.5728587963,2008-06-04,13:44:55
39.975165,116.327741,0,156,39603.5728819444,2008-06-04,13:44:57
39.975272,116.327731,0,157,39603.5729050926,2008-06-04,13:44:59
39.975405,116.327705,0,161,39603.5729282407,2008-06-04,13:45:01
39.975573,116.327697,0,162,39603.5729513889,2008-06-04,13:45:03
39.975743,116.327686,0,164,39603.572974537,2008-06-04,13:45:05
39.975918,116.327668,0,166,39603.5729976852,2008-06-04,13:45:07
39.976056,116.327634,0,179,39603.5730208333,2008-06-04,13:45:09
39.976185,116.327628,0,185,39603.5730439815,2008-06-04,13:45:11
39.976303,116.32762,0,192,39603.5730671296,2008-06-04,13:45:13
39.976411,116.32762,0,194,39603.5730902778,2008-06-04,13:45:15
39.976502,116.32761,0,200,39603.5731134259,2008-06-04,13:45:17
39.976577,116.327594,0,188,39603.5731365741,2008-06-04,13:45:19
39.976599,116.327593,0,183,39603.5731597222,2008-06-04,13:45:21
39.976603,116.327602,0,185,39603.5731828704,2008-06-04,13:45:23
39.976609,116.327607,0,181,39603.5732060185,2008-06-04,13:45:25
39.976611,116.327607,0,182,39603.5732291667,2008-06-04,13:45:27
39.976613,116.327607,0,183,39603.5732523148,2008-06-04,13:45:29
39.976632,116.327616,0,181,39603.573275463,2008-06-04,13:45:31
39.976679,116.327631,0,176,39603.5732986111,2008-06-04,13:45:33
39.976742,116.327629,0,174,39603.5733217593,2008-06-04,13:45:35
39.97684,116.327636,0,175,39603.5733449074,2008-06-04,13:45:37
39.976976,116.327618,0,173,39603.5733680556,2008-06-04,13:45:39
39.977121,116.327595,0,173,39603.5733912037,2008-06-04,13:45:41
39.977279,116.327588,0,170,39603.5734143518,2008-06-04,13:45:43
39.977452,116.327584,0,167,39603.5734375,2008-06-04,13:45:45
39.977605,116.327554,0,189,39603.5734606481,2008-06-04,13:45:47
39.977728,116.327514,0,208,39603.5734837963,2008-06-04,13:45:49
39.97779,116.327511,0,206,39603.5735069444,2008-06-04,13:45:51
39.977792,116.327543,0,208,39603.5735300926,2008-06-04,13:45:53
39.977795,116.327555,0,204,39603.5735532407,2008-06-04,13:45:55
39.977807,116.327554,0,201,39603.5735763889,2008-06-04,13:45:57
39.977841,116.327547,0,194,39603.573599537,2008-06-04,13:45:59
39.977924,116.327554,0,192,39603.5736226852,2008-06-04,13:46:01
39.978004,116.32754,0,193,39603.5736458333,2008-06-04,13:46:03
39.97813,116.327557,0,182,39603.5736689815,2008-06-04,13:46:05
39.978266,116.327566,0,181,39603.5736921296,2008-06-04,13:46:07
39.978439,116.327531,0,180,39603.5737152778,2008-06-04,13:46:09
39.978609,116.327535,0,183,39603.5737384259,2008-06-04,13:46:11
39.978779,116.32754,0,182,39603.5737615741,2008-06-04,13:46:13
39.978969,116.327529,0,186,39603.5737847222,2008-06-04,13:46:15
39.979166,116.327519,0,188,39603.5738078704,2008-06-04,13:46:17
39.979375,116.327508,0,187,39603.5738310185,2008-06-04,13:46:19
39.9796,116.3275,0,185,39603.5738541667,2008-06-04,13:46:21
39.979813,116.327487,0,188,39603.5738773148,2008-06-04,13:46:23
39.980032,116.327475,0,192,39603.573900463,2008-06-04,13:46:25
39.980257,116.327458,0,194,39603.5739236111,2008-06-04,13:46:27
39.980496,116.327426,0,199,39603.5739467593,2008-06-04,13:46:29
39.980741,116.327312,0,225,39603.5739699074,2008-06-04,13:46:31
39.98099,116.327295,0,231,39603.5739930556,2008-06-04,13:46:33
39.981239,116.327278,0,237,39603.5740162037,2008-06-04,13:46:35
39.981464,116.327251,0,247,39603.5740393519,2008-06-04,13:46:37
39.981675,116.327207,0,256,39603.5740625,2008-06-04,13:46:39
39.981794,116.327207,0,259,39603.5740856482,2008-06-04,13:46:41
39.981833,116.327198,0,269,39603.5741087963,2008-06-04,13:46:43
39.981829,116.327154,0,296,39603.5741319444,2008-06-04,13:46:45
39.981815,116.327148,0,269,39603.5741550926,2008-06-04,13:46:47
39.981813,116.327148,0,269,39603.5741782407,2008-06-04,13:46:49
39.981806,116.327147,0,270,39603.5742013889,2008-06-04,13:46:51
39.981804,116.327149,0,269,39603.574224537,2008-06-04,13:46:53
39.981809,116.32715,0,269,39603.5742476852,2008-06-04,13:46:55
39.98182,116.327148,0,269,39603.5742708333,2008-06-04,13:46:57
39.981832,116.327144,0,269,39603.5742939815,2008-06-04,13:46:59
39.981838,116.32723,0,272,39603.5743171296,2008-06-04,13:47:01
39.981818,116.327311,0,274,39603.5743402778,2008-06-04,13:47:03
39.981812,116.327326,0,274,39603.5743634259,2008-06-04,13:47:05
39.981813,116.327327,0,274,39603.5743865741,2008-06-04,13:47:07
39.981812,116.327327,0,274,39603.5744097222,2008-06-04,13:47:09
39.981807,116.327327,0,274,39603.5744328704,2008-06-04,13:47:11
39.981807,116.327326,0,274,39603.5744560185,2008-06-04,13:47:13
39.981867,116.32728,0,273,39603.5744791667,2008-06-04,13:47:15
39.981931,116.327266,0,273,39603.5745023148,2008-06-04,13:47:17
39.982042,116.327266,0,272,39603.574525463,2008-06-04,13:47:19
39.982169,116.327269,0,270,39603.5745486111,2008-06-04,13:47:21
39.982308,116.327246,0,270,39603.5745717593,2008-06-04,13:47:23
39.982455,116.327237,0,270,39603.5745949074,2008-06-04,13:47:25
39.982596,116.327226,0,268,39603.5746180556,2008-06-04,13:47:27
39.982722,116.327212,0,266,39603.5746412037,2008-06-04,13:47:29
39.982835,116.32718,0,265,39603.5746643519,2008-06-04,13:47:31
39.982913,116.327199,0,264,39603.5746875,2008-06-04,13:47:33
39.982976,116.327224,0,261,39603.5747106481,2008-06-04,13:47:35
39.983053,116.327216,0,259,39603.5747337963,2008-06-04,13:47:37
39.983138,116.327196,0,259,39603.5747569444,2008-06-04,13:47:39
39.983257,116.327187,0,258,39603.5747800926,2008-06-04,13:47:41
39.983382,116.327193,0,256,39603.5748032407,2008-06-04,13:47:43
39.983512,116.32716,0,253,39603.5748263889,2008-06-04,13:47:45
39.983643,116.327181,0,244,39603.574849537,2008-06-04,13:47:47
39.983776,116.327188,0,242,39603.5748726852,2008-06-04,13:47:49
39.983931,116.327219,0,238,39603.5748958333,2008-06-04,13:47:51
39.984087,116.327233,0,229,39603.5749189815,2008-06-04,13:47:53
39.984202,116.327248,0,218,39603.5749421296,2008-06-04,13:47:55
39.984315,116.327299,0,202,39603.5749652778,2008-06-04,13:47:57
39.984421,116.327338,0,192,39603.5749884259,2008-06-04,13:47:59
39.984464,116.32744,0,182,39603.5750115741,2008-06-04,13:48:01
39.984501,116.32756,0,173,39603.5750347222,2008-06-04,13:48:03
39.984506,116.327739,0,169,39603.5750578704,2008-06-04,13:48:05
39.984518,116.327943,0,164,39603.5750810185,2008-06-04,13:48:07
39.98452,116.328176,0,159,39603.5751041667,2008-06-04,13:48:09
39.984532,116.328419,0,153,39603.5751273148,2008-06-04,13:48:11
39.984545,116.328675,0,147,39603.575150463,2008-06-04,13:48:13
39.984555,116.32895,0,142,39603.5751736111,2008-06-04,13:48:15
39.98457,116.32923,0,137,39603.5751967593,2008-06-04,13:48:17
39.984578,116.329519,0,132,39603.5752199074,2008-06-04,13:48:19
39.984587,116.329789,0,128,39603.5752430556,2008-06-04,13:48:21
39.98458,116.330073,0,123,39603.5752662037,2008-06-04,13:48:23
39.984597,116.330362,0,118,39603.5752893519,2008-06-04,13:48:25
39.984623,116.330658,0,115,39603.5753125,2008-06-04,13:48:27
39.984649,116.330954,0,111,39603.5753356481,2008-06-04,13:48:29
39.984674,116.331253,0,107,39603.5753587963,2008-06-04,13:48:31
39.984697,116.331545,0,104,39603.5753819444,2008-06-04,13:48:33
39.984725,116.331826,0,100,39603.5754050926,2008-06-04,13:48:35
39.984749,116.332125,0,96,39603.5754282407,2008-06-04,13:48:37
39.984774,116.332413,0,92,39603.5754513889,2008-06-04,13:48:39
39.984797,116.332713,0,90,39603.575474537,2008-06-04,13:48:41
39.984816,116.333016,0,88,39603.5754976852,2008-06-04,13:48:43
39.984817,116.333318,0,86,39603.5755208333,2008-06-04,13:48:45
39.984811,116.333619,0,85,39603.5755439815,2008-06-04,13:48:47
39.984799,116.333918,0,82,39603.5755671296,2008-06-04,13:48:49
39.984791,116.334214,0,79,39603.5755902778,2008-06-04,13:48:51
39.984789,116.334498,0,76,39603.5756134259,2008-06-04,13:48:53
39.984793,116.334773,0,72,39603.5756365741,2008-06-04,13:48:55
39.984809,116.335057,0,69,39603.5756597222,2008-06-04,13:48:57
39.984794,116.335357,0,67,39603.5756828704,2008-06-04,13:48:59
39.984797,116.335631,0,64,39603.5757060185,2008-06-04,13:49:01
39.984778,116.335906,0,62,39603.5757291667,2008-06-04,13:49:03
39.984806,116.33616,0,60,39603.5757523148,2008-06-04,13:49:05
39.984855,116.33641,0,56,39603.575775463,2008-06-04,13:49:07
39.984854,116.336696,0,56,39603.5757986111,2008-06-04,13:49:09
39.984855,116.336983,0,54,39603.5758217593,2008-06-04,13:49:11
39.984848,116.337272,0,54,39603.5758449074,2008-06-04,13:49:13
39.984825,116.337531,0,52,39603.5758680556,2008-06-04,13:49:15
39.984832,116.337771,0,50,39603.5758912037,2008-06-04,13:49:17
39.984836,116.338014,0,48,39603.5759143519,2008-06-04,13:49:19
39.984751,116.338277,0,51,39603.5759375,2008-06-04,13:49:21
39.984791,116.338482,0,52,39603.5759606481,2008-06-04,13:49:23
39.984821,116.33869,0,52,39603.5759837963,2008-06-04,13:49:25
39.984846,116.338866,0,51,39603.5760069444,2008-06-04,13:49:27
39.984846,116.339023,0,52,39603.5760300926,2008-06-04,13:49:29
39.98489,116.339172,0,52,39603.5760532407,2008-06-04,13:49:31
39.984871,116.339232,0,52,39603.5760763889,2008-06-04,13:49:33
39.984864,116.339237,0,52,39603.576099537,2008-06-04,13:49:35
39.984881,116.339218,0,55,39603.5761226852,2008-06-04,13:49:37
39.984893,116.339209,0,54,39603.5761458333,2008-06-04,13:49:39
39.984914,116.33926,0,55,39603.5761689815,2008-06-04,13:49:41
39.984921,116.339392,0,78,39603.5761921296,2008-06-04,13:49:43
39.984988,116.339544,0,89,39603.5762152778,2008-06-04,13:49:45
39.984971,116.339736,0,99,39603.5762384259,2008-06-04,13:49:47
39.985004,116.339961,0,110,39603.5762615741,2008-06-04,13:49:49
39.985007,116.340192,0,113,39603.5762847222,2008-06-04,13:49:51
39.985044,116.340455,0,123,39603.5763078704,2008-06-04,13:49:53
39.985059,116.340733,0,129,39603.5763310185,2008-06-04,13:49:55
39.985077,116.341008,0,130,39603.5763541667,2008-06-04,13:49:57
39.985084,116.341273,0,127,39603.5763773148,2008-06-04,13:49:59
39.985088,116.341532,0,129,39603.576400463,2008-06-04,13:50:01
39.985089,116.341766,0,132,39603.5764236111,2008-06-04,13:50:03
39.985093,116.341937,0,131,39603.5764467593,2008-06-04,13:50:05
39.985093,116.342032,0,134,39603.5764699074,2008-06-04,13:50:07
39.985088,116.342025,0,139,39603.5764930556,2008-06-04,13:50:09
39.985063,116.342016,0,143,39603.5765162037,2008-06-04,13:50:11
39.985063,116.342015,0,145,39603.5765393519,2008-06-04,13:50:13
39.985062,116.342023,0,146,39603.5765625,2008-06-04,13:50:15
39.985057,116.342073,0,146,39603.5765856481,2008-06-04,13:50:17
39.985067,116.342188,0,149,39603.5766087963,2008-06-04,13:50:19
39.985075,116.342338,0,148,39603.5766319444,2008-06-04,13:50:21
39.985094,116.342522,0,148,39603.5766550926,2008-06-04,13:50:23
39.985106,116.342724,0,151,39603.5766782407,2008-06-04,13:50:25
39.98514,116.342984,0,154,39603.5767013889,2008-06-04,13:50:27
39.985155,116.343226,0,155,39603.576724537,2008-06-04,13:50:29
39.985161,116.343506,0,155,39603.5767476852,2008-06-04,13:50:31
39.98516,116.343802,0,153,39603.5767708333,2008-06-04,13:50:33
39.985164,116.344091,0,151,39603.5767939815,2008-06-04,13:50:35
39.985154,116.344384,0,149,39603.5768171296,2008-06-04,13:50:37
39.985167,116.34468,0,149,39603.5768402778,2008-06-04,13:50:39
39.985177,116.34497,0,155,39603.5768634259,2008-06-04,13:50:41
39.985193,116.345233,0,158,39603.5768865741,2008-06-04,13:50:43
39.985186,116.345478,0,152,39603.5769097222,2008-06-04,13:50:45
39.985186,116.345702,0,145,39603.5769328704,2008-06-04,13:50:47
39.985187,116.345926,0,149,39603.5769560185,2008-06-04,13:50:49
39.985201,116.346121,0,147,39603.5769791667,2008-06-04,13:50:51
39.985214,116.34629,0,146,39603.5770023148,2008-06-04,13:50:53
39.985165,116.346618,0,175,39603.5783449074,2008-06-04,13:52:49
39.985164,116.346706,0,176,39603.5783680556,2008-06-04,13:52:51
39.985163,116.3468,0,175,39603.5783912037,2008-06-04,13:52:53
39.985166,116.346922,0,176,39603.5784143518,2008-06-04,13:52:55
39.985167,116.347055,0,178,39603.5784375,2008-06-04,13:52:57
39.985173,116.347185,0,182,39603.5784606481,2008-06-04,13:52:59
39.985193,116.347339,0,183,39603.5784837963,2008-06-04,13:53:01
39.985211,116.347515,0,180,39603.5785069444,2008-06-04,13:53:03
39.985227,116.347705,0,178,39603.5785300926,2008-06-04,13:53:05
39.985236,116.347913,0,176,39603.5785532407,2008-06-04,13:53:07
39.985237,116.348167,0,174,39603.5785763889,2008-06-04,13:53:09
39.985249,116.34841,0,175,39603.578599537,2008-06-04,13:53:11
39.98527,116.348653,0,174,39603.5786226852,2008-06-04,13:53:13
39.985274,116.348903,0,173,39603.5786458333,2008-06-04,13:53:15
39.985281,116.349147,0,170,39603.5786689815,2008-06-04,13:53:17
39.985306,116.349379,0,167,39603.5786921296,2008-06-04,13:53:19
39.985329,116.349621,0,162,39603.5787152778,2008-06-04,13:53:21
39.985344,116.349839,0,155,39603.5787384259,2008-06-04,13:53:23
39.985344,116.350038,0,150,39603.5787615741,2008-06-04,13:53:25
39.985357,116.350208,0,145,39603.5787847222,2008-06-04,13:53:27
39.985358,116.350389,0,141,39603.5788078704,2008-06-04,13:53:29
39.985357,116.350532,0,138,39603.5788310185,2008-06-04,13:53:31
39.985332,116.35061,0,133,39603.5788541667,2008-06-04,13:53:33
39.985334,116.350656,0,127,39603.5788773148,2008-06-04,13:53:35
39.985335,116.350664,0,130,39603.578900463,2008-06-04,13:53:37
39.985339,116.350658,0,130,39603.5789236111,2008-06-04,13:53:39
39.985339,116.350656,0,130,39603.5789467593,2008-06-04,13:53:41
39.985332,116.350668,0,131,39603.5789699074,2008-06-04,13:53:43
39.98533,116.350687,0,134,39603.5789930556,2008-06-04,13:53:45
39.985319,116.350727,0,136,39603.5790162037,2008-06-04,13:53:47
39.985307,116.350754,0,137,39603.5790393518,2008-06-04,13:53:49
39.985294,116.350781,0,138,39603.5790625,2008-06-04,13:53:51
39.985287,116.350809,0,139,39603.5790856481,2008-06-04,13:53:53
39.98529,116.350832,0,138,39603.5791087963,2008-06-04,13:53:55
39.985291,116.350851,0,136,39603.5791319444,2008-06-04,13:53:57
39.985282,116.350892,0,137,39603.5791550926,2008-06-04,13:53:59
39.985287,116.350922,0,138,39603.5791782407,2008-06-04,13:54:01
39.985303,116.35095,0,138,39603.5792013889,2008-06-04,13:54:03
39.985311,116.350969,0,139,39603.579224537,2008-06-04,13:54:05
39.985298,116.35102,0,146,39603.5792476852,2008-06-04,13:54:07
39.985297,116.351043,0,150,39603.5792708333,2008-06-04,13:54:09
39.985326,116.351078,0,151,39603.5792939815,2008-06-04,13:54:11
39.985328,116.351106,0,153,39603.5793171296,2008-06-04,13:54:13
39.985323,116.351151,0,156,39603.5793402778,2008-06-04,13:54:15
39.985311,116.351195,0,157,39603.5793634259,2008-06-04,13:54:17
39.985296,116.351244,0,160,39603.5793865741,2008-06-04,13:54:19
39.985291,116.351269,0,161,39603.5794097222,2008-06-04,13:54:21
39.98529,116.351317,0,168,39603.5794328704,2008-06-04,13:54:23
39.985276,116.351346,0,171,39603.5794560185,2008-06-04,13:54:25
39.98526,116.351387,0,169,39603.5794791667,2008-06-04,13:54:27
39.985245,116.351452,0,171,39603.5795023148,2008-06-04,13:54:29
39.985249,116.351488,0,170,39603.579525463,2008-06-04,13:54:31
39.985246,116.351545,0,172,39603.5795486111,2008-06-04,13:54:33
39.985257,116.351588,0,173,39603.5795717593,2008-06-04,13:54:35
39.985272,116.351608,0,172,39603.5795949074,2008-06-04,13:54:37
39.985283,116.351637,0,170,39603.5796180556,2008-06-04,13:54:39
39.985285,116.35166,0,167,39603.5796412037,2008-06-04,13:54:41
39.985287,116.351675,0,164,39603.5796643518,2008-06-04,13:54:43
39.985287,116.351709,0,164,39603.5796875,2008-06-04,13:54:45
39.985284,116.351739,0,163,39603.5797106481,2008-06-04,13:54:47
39.98529,116.351797,0,158,39603.5797337963,2008-06-04,13:54:49
39.985287,116.351822,0,161,39603.5797569444,2008-06-04,13:54:51
39.985251,116.351822,0,164,39603.5797800926,2008-06-04,13:54:53
39.985224,116.351839,0,169,39603.5798032407,2008-06-04,13:54:55
39.985191,116.351841,0,166,39603.5798263889,2008-06-04,13:54:57
39.985162,116.351851,0,164,39603.579849537,2008-06-04,13:54:59
39.985127,116.351849,0,163,39603.5798726852,2008-06-04,13:55:01
39.985103,116.351856,0,164,39603.5798958333,2008-06-04,13:55:03
39.985084,116.351875,0,169,39603.5799189815,2008-06-04,13:55:05
39.985062,116.351888,0,172,39603.5799421296,2008-06-04,13:55:07
39.985043,116.351891,0,173,39603.5799652778,2008-06-04,13:55:09
39.985016,116.351897,0,174,39603.5799884259,2008-06-04,13:55:11
39.984993,116.351901,0,176,39603.5800115741,2008-06-04,13:55:13
39.98498,116.351916,0,179,39603.5800347222,2008-06-04,13:55:15
39.98497,116.351954,0,182,39603.5800578704,2008-06-04,13:55:17
39.98497,116.352,0,185,39603.5800810185,2008-06-04,13:55:19
39.984972,116.352027,0,187,39603.5801041667,2008-06-04,13:55:21
39.984976,116.352064,0,189,39603.5801273148,2008-06-04,13:55:23
39.984972,116.352091,0,190,39603.580150463,2008-06-04,13:55:25
39.984951,116.352131,0,191,39603.5801736111,2008-06-04,13:55:27
39.984936,116.352188,0,189,39603.5801967593,2008-06-04,13:55:29
39.984914,116.352224,0,191,39603.5802199074,2008-06-04,13:55:31
39.9849,116.352264,0,193,39603.5802430556,2008-06-04,13:55:33
39.98489,116.35229,0,195,39603.5802662037,2008-06-04,13:55:35
39.984871,116.352319,0,198,39603.5802893518,2008-06-04,13:55:37
39.984873,116.352348,0,198,39603.5803125,2008-06-04,13:55:39
39.984885,116.352387,0,199,39603.5803356481,2008-06-04,13:55:41
39.984901,116.352424,0,201,39603.5803587963,2008-06-04,13:55:43
39.984889,116.352479,0,203,39603.5803819444,2008-06-04,13:55:45
39.984903,116.352512,0,205,39603.5804050926,2008-06-04,13:55:47
39.98494,116.35256,0,208,39603.5804282407,2008-06-04,13:55:49
39.984945,116.352613,0,208,39603.5804513889,2008-06-04,13:55:51
39.984956,116.352643,0,210,39603.580474537,2008-06-04,13:55:53
39.984939,116.352681,0,211,39603.5804976852,2008-06-04,13:55:55
39.984934,116.352723,0,212,39603.5805208333,2008-06-04,13:55:57
39.984936,116.3528,0,211,39603.5805439815,2008-06-04,13:55:59
39.984926,116.352828,0,213,39603.5805671296,2008-06-04,13:56:01
39.984914,116.352859,0,214,39603.5805902778,2008-06-04,13:56:03
39.984909,116.352909,0,215,39603.5806134259,2008-06-04,13:56:05
39.984908,116.352959,0,215,39603.5806365741,2008-06-04,13:56:07
39.98491,116.352986,0,216,39603.5806597222,2008-06-04,13:56:09
39.984913,116.353004,0,217,39603.5806828704,2008-06-04,13:56:11
39.984928,116.35303,0,219,39603.5807060185,2008-06-04,13:56:13
39.984949,116.353044,0,219,39603.5807291667,2008-06-04,13:56:15
39.984978,116.353052,0,220,39603.5807523148,2008-06-04,13:56:17
39.984979,116.353059,0,221,39603.580775463,2008-06-04,13:56:19
39.984988,116.353117,0,224,39603.5807986111,2008-06-04,13:56:21
39.985036,116.353201,0,224,39603.5808217593,2008-06-04,13:56:23
39.985083,116.353243,0,227,39603.5808449074,2008-06-04,13:56:25
39.985086,116.353307,0,229,39603.5808680556,2008-06-04,13:56:27
39.985086,116.353343,0,230,39603.5808912037,2008-06-04,13:56:29
39.985086,116.353373,0,232,39603.5809143518,2008-06-04,13:56:31
39.985112,116.353413,0,234,39603.5809375,2008-06-04,13:56:33
39.985113,116.353439,0,236,39603.5809606481,2008-06-04,13:56:35
39.985109,116.353462,0,238,39603.5809837963,2008-06-04,13:56:37
39.985098,116.353487,0,240,39603.5810069444,2008-06-04,13:56:39
39.98509,116.353536,0,241,39603.5810300926,2008-06-04,13:56:41
39.985087,116.353616,0,242,39603.5810532407,2008-06-04,13:56:43
39.985077,116.353676,0,243,39603.5810763889,2008-06-04,13:56:45
39.984963,116.353719,0,245,39603.581099537,2008-06-04,13:56:47
39.984896,116.353721,0,247,39603.5811226852,2008-06-04,13:56:49
39.984853,116.353727,0,249,39603.5811458333,2008-06-04,13:56:51
39.984832,116.353745,0,250,39603.5811689815,2008-06-04,13:56:53
39.984833,116.353761,0,251,39603.5811921296,2008-06-04,13:56:55
39.984828,116.353798,0,253,39603.5812152778,2008-06-04,13:56:57
39.984852,116.353836,0,254,39603.5812384259,2008-06-04,13:56:59
39.984859,116.353845,0,255,39603.5812615741,2008-06-04,13:57:01
39.984855,116.353861,0,257,39603.5812847222,2008-06-04,13:57:03
39.984857,116.353874,0,259,39603.5813078704,2008-06-04,13:57:05
39.984865,116.353907,0,259,39603.5813310185,2008-06-04,13:57:07
39.984874,116.353928,0,260,39603.5813541667,2008-06-04,13:57:09
39.984916,116.353942,0,261,39603.5813773148,2008-06-04,13:57:11
39.984946,116.353968,0,261,39603.581400463,2008-06-04,13:57:13
39.984993,116.35401,0,261,39603.5814236111,2008-06-04,13:57:15
39.985042,116.354091,0,259,39603.5814467593,2008-06-04,13:57:17
39.985064,116.354131,0,255,39603.5814699074,2008-06-04,13:57:19
39.985088,116.354162,0,249,39603.5814930556,2008-06-04,13:57:21
39.985158,116.354482,0,237,39603.5824884259,2008-06-04,13:58:47
39.985172,116.354502,0,237,39603.5825115741,2008-06-04,13:58:49
39.985177,116.354505,0,237,39603.5825347222,2008-06-04,13:58:51
39.985178,116.3545,0,237,39603.5825578704,2008-06-04,13:58:53
39.985177,116.354497,0,237,39603.5825810185,2008-06-04,13:58:55
39.985153,116.354482,0,237,39603.5826041667,2008-06-04,13:58:57
39.985134,116.354481,0,237,39603.5826273148,2008-06-04,13:58:59
39.985115,116.354479,0,237,39603.582650463,2008-06-04,13:59:01
39.98504,116.354465,0,237,39603.5826736111,2008-06-04,13:59:03
39.985014,116.354475,0,237,39603.5826967593,2008-06-04,13:59:05
39.985008,116.354485,0,237,39603.5827199074,2008-06-04,13:59:07
39.985006,116.354483,0,237,39603.5827430556,2008-06-04,13:59:09
39.985007,116.354485,0,237,39603.5827662037,2008-06-04,13:59:11
39.985006,116.354477,0,237,39603.5827893519,2008-06-04,13:59:13
39.985009,116.35448,0,237,39603.5828125,2008-06-04,13:59:15
39.98501,116.354472,0,237,39603.5828356481,2008-06-04,13:59:17
39.98501,116.354472,0,237,39603.5828587963,2008-06-04,13:59:19
39.98501,116.354467,0,237,39603.5828819444,2008-06-04,13:59:21
39.98501,116.354439,0,237,39603.5829050926,2008-06-04,13:59:23
39.985006,116.354408,0,237,39603.5829282407,2008-06-04,13:59:25
39.985003,116.354385,0,237,39603.5829513889,2008-06-04,13:59:27
39.984999,116.35436,0,237,39603.582974537,2008-06-04,13:59:29
39.984991,116.354347,0,237,39603.5829976852,2008-06-04,13:59:31
39.984983,116.354337,0,237,39603.5830208333,2008-06-04,13:59:33
39.98498,116.354325,0,237,39603.5830439815,2008-06-04,13:59:35
39.984982,116.354309,0,237,39603.5830671296,2008-06-04,13:59:37
39.984981,116.354295,0,237,39603.5830902778,2008-06-04,13:59:39
39.98498,116.354288,0,237,39603.5831134259,2008-06-04,13:59:41
39.984981,116.35429,0,237,39603.5831365741,2008-06-04,13:59:43
39.984981,116.354357,0,237,39603.5831597222,2008-06-04,13:59:45
39.984987,116.354353,0,237,39603.5831828704,2008-06-04,13:59:47
39.985002,116.354348,0,237,39603.5832060185,2008-06-04,13:59:49
39.98502,116.354332,0,236,39603.5832291667,2008-06-04,13:59:51
39.98502,116.354332,0,236,39603.5832523148,2008-06-04,13:59:53
39.98502,116.354329,0,237,39603.583275463,2008-06-04,13:59:55
39.985021,116.354325,0,237,39603.5832986111,2008-06-04,13:59:57
39.985021,116.354321,0,237,39603.5833217593,2008-06-04,13:59:59
39.985018,116.354313,0,237,39603.5833449074,2008-06-04,14:00:01
39.985006,116.354291,0,236,39603.5833680556,2008-06-04,14:00:03
39.984999,116.354276,0,236,39603.5833912037,2008-06-04,14:00:05
39.985005,116.354261,0,236,39603.5834143519,2008-06-04,14:00:07
39.98502,116.354236,0,236,39603.5834375,2008-06-04,14:00:09
39.985001,116.354216,0,236,39603.5834606481,2008-06-04,14:00:11
39.984991,116.354202,0,236,39603.5834837963,2008-06-04,14:00:13
39.98503,116.354195,0,236,39603.5835069444,2008-06-04,14:00:15
39.985068,116.354196,0,236,39603.5835300926,2008-06-04,14:00:17
39.985136,116.354211,0,237,39603.5835532407,2008-06-04,14:00:19
39.98516,116.354221,0,237,39603.5835763889,2008-06-04,14:00:21
39.985177,116.354219,0,237,39603.583599537,2008-06-04,14:00:23
39.985182,116.35422,0,236,39603.5836226852,2008-06-04,14:00:25
39.985178,116.354209,0,236,39603.5836458333,2008-06-04,14:00:27
39.985224,116.354187,0,236,39603.5836689815,2008-06-04,14:00:29
39.985218,116.354172,0,236,39603.5836921296,2008-06-04,14:00:31
39.985194,116.354175,0,235,39603.5837152778,2008-06-04,14:00:33
39.985149,116.354211,0,234,39603.5837384259,2008-06-04,14:00:35
39.985007,116.35432,0,230,39603.5837615741,2008-06-04,14:00:37
39.984957,116.354317,0,225,39603.5837847222,2008-06-04,14:00:39
39.984954,116.354325,0,220,39603.5838078704,2008-06-04,14:00:41
39.984951,116.354329,0,213,39603.5838310185,2008-06-04,14:00:43
39.984994,116.354274,0,207,39603.5838541667,2008-06-04,14:00:45
39.985005,116.354243,0,202,39603.5838773148,2008-06-04,14:00:47
39.985017,116.354214,0,197,39603.583900463,2008-06-04,14:00:49
39.985013,116.354189,0,196,39603.5839236111,2008-06-04,14:00:51
39.985,116.354168,0,197,39603.5839467593,2008-06-04,14:00:53
39.984998,116.354146,0,199,39603.5839699074,2008-06-04,14:00:55
39.985012,116.354099,0,204,39603.5839930556,2008-06-04,14:00:57
39.985012,116.354072,0,208,39603.5840162037,2008-06-04,14:00:59
39.985013,116.354046,0,213,39603.5840393519,2008-06-04,14:01:01
39.985025,116.354006,0,213,39603.5840625,2008-06-04,14:01:03
39.985051,116.35397,0,213,39603.5840856481,2008-06-04,14:01:05
39.985034,116.353954,0,214,39603.5841087963,2008-06-04,14:01:07
39.985015,116.353935,0,217,39603.5841319444,2008-06-04,14:01:09
39.985025,116.353903,0,219,39603.5841550926,2008-06-04,14:01:11
39.985041,116.353872,0,220,39603.5841782407,2008-06-04,14:01:13
39.985054,116.353834,0,221,39603.5842013889,2008-06-04,14:01:15
39.98505,116.35379,0,226,39603.584224537,2008-06-04,14:01:17
39.985052,116.353748,0,229,39603.5842476852,2008-06-04,14:01:19
39.985057,116.353721,0,231,39603.5842708333,2008-06-04,14:01:21
39.985063,116.353692,0,232,39603.5842939815,2008-06-04,14:01:23
39.985064,116.35367,0,236,39603.5843171296,2008-06-04,14:01:25
39.98507,116.353639,0,238,39603.5843402778,2008-06-04,14:01:27
39.985076,116.353633,0,241,39603.5843634259,2008-06-04,14:01:29
39.985076,116.353634,0,244,39603.5843865741,2008-06-04,14:01:31
39.985094,116.353633,0,252,39603.5844097222,2008-06-04,14:01:33
39.9851,116.35364,0,256,39603.5844328704,2008-06-04,14:01:35
39.985103,116.353632,0,252,39603.5844560185,2008-06-04,14:01:37
39.9851,116.353627,0,252,39603.5844791667,2008-06-04,14:01:39
39.9851,116.353625,0,252,39603.5845023148,2008-06-04,14:01:41
39.9851,116.353619,0,252,39603.584525463,2008-06-04,14:01:43
39.985085,116.353581,0,252,39603.5845486111,2008-06-04,14:01:45
39.985073,116.353554,0,252,39603.5845717593,2008-06-04,14:01:47
39.985063,116.353545,0,251,39603.5845949074,2008-06-04,14:01:49
39.985048,116.353535,0,251,39603.5846180556,2008-06-04,14:01:51
39.985024,116.353525,0,251,39603.5846412037,2008-06-04,14:01:53
39.984992,116.353509,0,251,39603.5846643519,2008-06-04,14:01:55
39.98496,116.353485,0,250,39603.5846875,2008-06-04,14:01:57
39.984926,116.353454,0,250,39603.5847106481,2008-06-04,14:01:59
39.984893,116.353413,0,250,39603.5847337963,2008-06-04,14:02:01
39.984855,116.353361,0,250,39603.5847569444,2008-06-04,14:02:03
39.984814,116.3533,0,250,39603.5847800926,2008-06-04,14:02:05
39.984776,116.353235,0,250,39603.5848032407,2008-06-04,14:02:07
39.984785,116.352874,0,260,39603.5852199074,2008-06-04,14:02:43
39.984851,116.352533,0,252,39603.5868171296,2008-06-04,14:05:01
39.984855,116.352518,0,252,39603.5868402778,2008-06-04,14:05:03
39.98485,116.35251,0,252,39603.5868634259,2008-06-04,14:05:05
39.984855,116.352513,0,252,39603.5868865741,2008-06-04,14:05:07
39.984859,116.352523,0,251,39603.5869097222,2008-06-04,14:05:09
39.98486,116.352529,0,251,39603.5869328704,2008-06-04,14:05:11
39.984856,116.352542,0,251,39603.5869560185,2008-06-04,14:05:13
39.984855,116.352557,0,251,39603.5869791667,2008-06-04,14:05:15
39.984852,116.352573,0,250,39603.5870023148,2008-06-04,14:05:17
39.984856,116.352578,0,250,39603.587025463,2008-06-04,14:05:19
39.984856,116.352573,0,250,39603.5870486111,2008-06-04,14:05:21
39.984856,116.352568,0,250,39603.5870717593,2008-06-04,14:05:23
39.984856,116.352565,0,250,39603.5870949074,2008-06-04,14:05:25
39.984857,116.352565,0,250,39603.5871180556,2008-06-04,14:05:27
39.984857,116.352567,0,250,39603.5871412037,2008-06-04,14:05:29
39.984857,116.352571,0,250,39603.5871643518,2008-06-04,14:05:31
39.984859,116.352592,0,250,39603.5871875,2008-06-04,14:05:33
39.98487,116.352639,0,250,39603.5872106481,2008-06-04,14:05:35
39.98488,116.35269,0,251,39603.5872337963,2008-06-04,14:05:37
39.984882,116.352735,0,251,39603.5872569444,2008-06-04,14:05:39
39.984885,116.352789,0,251,39603.5872800926,2008-06-04,14:05:41
39.984898,116.35281,0,251,39603.5873032407,2008-06-04,14:05:43
39.984906,116.35282,0,252,39603.5873263889,2008-06-04,14:05:45
39.984914,116.352823,0,252,39603.587349537,2008-06-04,14:05:47
39.984914,116.352837,0,252,39603.5873726852,2008-06-04,14:05:49
39.984908,116.352855,0,252,39603.5873958333,2008-06-04,14:05:51
39.984895,116.352868,0,253,39603.5874189815,2008-06-04,14:05:53
39.984883,116.352882,0,253,39603.5874421296,2008-06-04,14:05:55
39.984868,116.35289,0,253,39603.5874652778,2008-06-04,14:05:57
39.984858,116.352885,0,253,39603.5874884259,2008-06-04,14:05:59
39.984851,116.352887,0,254,39603.5875115741,2008-06-04,14:06:01
39.984846,116.352893,0,254,39603.5875347222,2008-06-04,14:06:03
39.984846,116.352898,0,254,39603.5875578704,2008-06-04,14:06:05
39.984847,116.352901,0,254,39603.5875810185,2008-06-04,14:06:07
39.984847,116.352903,0,254,39603.5876041667,2008-06-04,14:06:09
39.984848,116.352902,0,254,39603.5876273148,2008-06-04,14:06:11
39.984848,116.3529,0,254,39603.587650463,2008-06-04,14:06:13
39.984848,116.352897,0,254,39603.5876736111,2008-06-04,14:06:15
39.984848,116.352894,0,254,39603.5876967593,2008-06-04,14:06:17
39.984847,116.352895,0,254,39603.5877199074,2008-06-04,14:06:19
39.984847,116.352897,0,254,39603.5877430556,2008-06-04,14:06:21
39.984847,116.3529,0,254,39603.5877662037,2008-06-04,14:06:23
39.984846,116.352905,0,254,39603.5877893518,2008-06-04,14:06:25
39.984848,116.352917,0,254,39603.5878125,2008-06-04,14:06:27
39.984833,116.352926,0,254,39603.5878356481,2008-06-04,14:06:29
39.984832,116.352935,0,254,39603.5878587963,2008-06-04,14:06:31
39.984835,116.352954,0,254,39603.5878819444,2008-06-04,14:06:33
39.984836,116.352992,0,254,39603.5879050926,2008-06-04,14:06:35
39.984831,116.35303,0,254,39603.5879282407,2008-06-04,14:06:37
39.984827,116.353064,0,254,39603.5879513889,2008-06-04,14:06:39
39.984821,116.353096,0,254,39603.587974537,2008-06-04,14:06:41
39.984824,116.353116,0,254,39603.5879976852,2008-06-04,14:06:43
39.984834,116.353131,0,254,39603.5880208333,2008-06-04,14:06:45
39.984843,116.35314,0,254,39603.5880439815,2008-06-04,14:06:47
39.984847,116.353114,0,254,39603.5880671296,2008-06-04,14:06:49
39.984852,116.353091,0,254,39603.5880902778,2008-06-04,14:06:51
39.984849,116.353063,0,255,39603.5881134259,2008-06-04,14:06:53
39.98485,116.353057,0,255,39603.5881365741,2008-06-04,14:06:55
39.984867,116.353029,0,255,39603.5881597222,2008-06-04,14:06:57
39.984876,116.353001,0,255,39603.5881828704,2008-06-04,14:06:59
39.984883,116.35298,0,255,39603.5882060185,2008-06-04,14:07:01
39.984893,116.352989,0,254,39603.5882291667,2008-06-04,14:07:03
39.984904,116.352984,0,254,39603.5882523148,2008-06-04,14:07:05
39.984919,116.352982,0,254,39603.588275463,2008-06-04,14:07:07
39.984931,116.352988,0,254,39603.5882986111,2008-06-04,14:07:09
39.984948,116.353009,0,255,39603.5883217593,2008-06-04,14:07:11
39.984957,116.353024,0,256,39603.5883449074,2008-06-04,14:07:13
39.984958,116.353027,0,256,39603.5883680556,2008-06-04,14:07:15
39.984957,116.353029,0,256,39603.5883912037,2008-06-04,14:07:17
39.984957,116.353028,0,256,39603.5884143518,2008-06-04,14:07:19
39.984956,116.353024,0,256,39603.5884375,2008-06-04,14:07:21
39.984944,116.35301,0,256,39603.5884606481,2008-06-04,14:07:23
39.984919,116.352989,0,256,39603.5884837963,2008-06-04,14:07:25
39.984892,116.352967,0,256,39603.5885069444,2008-06-04,14:07:27
39.984866,116.352939,0,256,39603.5885300926,2008-06-04,14:07:29
39.984843,116.352916,0,255,39603.5885532407,2008-06-04,14:07:31
39.984826,116.352896,0,255,39603.5885763889,2008-06-04,14:07:33
39.984815,116.352888,0,255,39603.588599537,2008-06-04,14:07:35
39.984801,116.352861,0,255,39603.5886226852,2008-06-04,14:07:37
39.984786,116.352795,0,255,39603.5886458333,2008-06-04,14:07:39
39.984764,116.352626,0,255,39603.5887152778,2008-06-04,14:07:45
39.984777,116.352619,0,254,39603.5887384259,2008-06-04,14:07:47
39.984795,116.352643,0,254,39603.5887615741,2008-06-04,14:07:49
39.984811,116.352665,0,254,39603.5887847222,2008-06-04,14:07:51
39.984808,116.352666,0,254,39603.5888078704,2008-06-04,14:07:53
39.984807,116.352664,0,254,39603.5888310185,2008-06-04,14:07:55
39.984809,116.352677,0,253,39603.5888541667,2008-06-04,14:07:57
39.984815,116.352698,0,253,39603.5888773148,2008-06-04,14:07:59
39.984811,116.352716,0,252,39603.588900463,2008-06-04,14:08:01
39.984798,116.352732,0,251,39603.5889236111,2008-06-04,14:08:03
39.984786,116.35273,0,251,39603.5889467593,2008-06-04,14:08:05
39.984786,116.352727,0,251,39603.5889699074,2008-06-04,14:08:07
39.984786,116.352726,0,251,39603.5889930556,2008-06-04,14:08:09
39.984786,116.352725,0,251,39603.5890162037,2008-06-04,14:08:11
39.98479,116.352719,0,251,39603.5890393518,2008-06-04,14:08:13
39.984802,116.352714,0,251,39603.5890625,2008-06-04,14:08:15
39.984777,116.352694,0,251,39603.5890856481,2008-06-04,14:08:17
39.98477,116.352678,0,251,39603.5891087963,2008-06-04,14:08:19
39.98476,116.352652,0,251,39603.5891319444,2008-06-04,14:08:21
39.984766,116.35263,0,251,39603.5891550926,2008-06-04,14:08:23
39.984739,116.352602,0,251,39603.5891782407,2008-06-04,14:08:25
39.984732,116.352584,0,251,39603.5892013889,2008-06-04,14:08:27
39.984738,116.352575,0,251,39603.589224537,2008-06-04,14:08:29
39.984736,116.352569,0,251,39603.5892476852,2008-06-04,14:08:31
39.985282,116.35417,0,247,39603.5897106482,2008-06-04,14:09:11
39.985283,116.35417,0,247,39603.5897337963,2008-06-04,14:09:13
39.985286,116.354171,0,247,39603.5897569444,2008-06-04,14:09:15
39.985288,116.354163,0,247,39603.5897800926,2008-06-04,14:09:17
39.98532,116.354197,0,248,39603.5898032407,2008-06-04,14:09:19
39.985382,116.354271,0,249,39603.5898263889,2008-06-04,14:09:21
39.985427,116.354318,0,249,39603.589849537,2008-06-04,14:09:23
39.985476,116.354305,0,251,39603.5900115741,2008-06-04,14:09:37
39.985456,116.354121,0,252,39603.5900347222,2008-06-04,14:09:39
39.985401,116.353931,0,252,39603.5900578704,2008-06-04,14:09:41
39.985323,116.353793,0,252,39603.5900810185,2008-06-04,14:09:43
39.985234,116.353629,0,252,39603.5901041667,2008-06-04,14:09:45
39.985126,116.353414,0,253,39603.5901273148,2008-06-04,14:09:47
39.985068,116.353267,0,253,39603.590150463,2008-06-04,14:09:49
39.985037,116.353174,0,253,39603.5901736111,2008-06-04,14:09:51
39.985022,116.353138,0,253,39603.5901967593,2008-06-04,14:09:53
39.985007,116.353161,0,254,39603.5902199074,2008-06-04,14:09:55
39.98501,116.353178,0,254,39603.5902430556,2008-06-04,14:09:57
39.985015,116.353174,0,254,39603.5902662037,2008-06-04,14:09:59
39.985074,116.353196,0,255,39603.5902893519,2008-06-04,14:10:01
39.985142,116.353239,0,255,39603.5903125,2008-06-04,14:10:03
39.985179,116.353275,0,255,39603.5903356481,2008-06-04,14:10:05
39.985222,116.353323,0,255,39603.5903587963,2008-06-04,14:10:07
39.985216,116.353297,0,256,39603.5903819444,2008-06-04,14:10:09
39.985223,116.353318,0,256,39603.5904050926,2008-06-04,14:10:11
39.985222,116.353329,0,256,39603.5904282407,2008-06-04,14:10:13
39.985232,116.353372,0,256,39603.5904513889,2008-06-04,14:10:15
39.985253,116.353402,0,257,39603.590474537,2008-06-04,14:10:17
39.985262,116.353395,0,257,39603.5904976852,2008-06-04,14:10:19
39.985271,116.35337,0,257,39603.5905208333,2008-06-04,14:10:21
39.985294,116.353396,0,257,39603.5905439815,2008-06-04,14:10:23
39.985314,116.353434,0,258,39603.5905671296,2008-06-04,14:10:25
39.985356,116.353499,0,258,39603.5905902778,2008-06-04,14:10:27
39.985401,116.353584,0,258,39603.5906134259,2008-06-04,14:10:29
39.985446,116.353663,0,258,39603.5906365741,2008-06-04,14:10:31
39.985475,116.353702,0,258,39603.5906597222,2008-06-04,14:10:33
39.985358,116.353323,0,258,39603.5906828704,2008-06-04,14:10:35
39.985298,116.353133,0,258,39603.5907060185,2008-06-04,14:10:37
39.985259,116.353002,0,258,39603.5907291667,2008-06-04,14:10:39
39.98524,116.352948,0,257,39603.5907523148,2008-06-04,14:10:41
39.985221,116.35291,0,255,39603.590775463,2008-06-04,14:10:43
39.985204,116.352875,0,255,39603.5907986111,2008-06-04,14:10:45
39.985185,116.352832,0,255,39603.5908217593,2008-06-04,14:10:47
39.985185,116.352811,0,255,39603.5908449074,2008-06-04,14:10:49
39.985049,116.352527,0,264,39603.5917939815,2008-06-04,14:12:11
39.985029,116.352522,0,267,39603.5918171296,2008-06-04,14:12:13
39.985014,116.352506,0,269,39603.5918402778,2008-06-04,14:12:15
39.985011,116.352485,0,272,39603.5918634259,2008-06-04,14:12:17
39.98501,116.352469,0,274,39603.5918865741,2008-06-04,14:12:19
39.985006,116.352464,0,276,39603.5919097222,2008-06-04,14:12:21
39.98498,116.352467,0,276,39603.5919328704,2008-06-04,14:12:23
39.984965,116.352469,0,278,39603.5919560185,2008-06-04,14:12:25
39.984964,116.352468,0,277,39603.5919791667,2008-06-04,14:12:27
39.984963,116.352466,0,277,39603.5920023148,2008-06-04,14:12:29
39.984962,116.352469,0,277,39603.592025463,2008-06-04,14:12:31
39.984958,116.352479,0,275,39603.5920486111,2008-06-04,14:12:33
39.984929,116.352509,0,275,39603.5920717593,2008-06-04,14:12:35
39.984911,116.352525,0,277,39603.5920949074,2008-06-04,14:12:37
39.984895,116.35254,0,280,39603.5921180556,2008-06-04,14:12:39
39.984895,116.352541,0,280,39603.5921412037,2008-06-04,14:12:41
39.984895,116.352539,0,280,39603.5921643519,2008-06-04,14:12:43
39.984895,116.352538,0,280,39603.5921875,2008-06-04,14:12:45
39.984895,116.352542,0,280,39603.5922106481,2008-06-04,14:12:47
39.984895,116.352547,0,280,39603.5922337963,2008-06-04,14:12:49
39.984886,116.352571,0,281,39603.5922569444,2008-06-04,14:12:51
39.984881,116.352593,0,280,39603.5922800926,2008-06-04,14:12:53
39.984861,116.352616,0,281,39603.5923032407,2008-06-04,14:12:55
39.984842,116.35263,0,281,39603.5923263889,2008-06-04,14:12:57
39.984819,116.352656,0,281,39603.592349537,2008-06-04,14:12:59
39.9848,116.352672,0,283,39603.5923726852,2008-06-04,14:13:01
39.984789,116.352689,0,284,39603.5923958333,2008-06-04,14:13:03
39.984781,116.3527,0,285,39603.5924189815,2008-06-04,14:13:05
39.984762,116.352723,0,285,39603.5924421296,2008-06-04,14:13:07
39.984749,116.352738,0,286,39603.5924652778,2008-06-04,14:13:09
39.984742,116.352748,0,287,39603.5924884259,2008-06-04,14:13:11
39.984742,116.352751,0,287,39603.5925115741,2008-06-04,14:13:13
39.984743,116.352755,0,287,39603.5925347222,2008-06-04,14:13:15
39.984742,116.352761,0,287,39603.5925578704,2008-06-04,14:13:17
39.984742,116.352767,0,287,39603.5925810185,2008-06-04,14:13:19
39.984742,116.352771,0,287,39603.5926041667,2008-06-04,14:13:21
39.984742,116.352775,0,287,39603.5926273148,2008-06-04,14:13:23
39.984743,116.35278,0,287,39603.592650463,2008-06-04,14:13:25
39.984743,116.35278,0,287,39603.5926736111,2008-06-04,14:13:27
39.984744,116.352776,0,287,39603.5926967593,2008-06-04,14:13:29
39.984777,116.352754,0,285,39603.5927199074,2008-06-04,14:13:31
39.984798,116.352718,0,285,39603.5927430556,2008-06-04,14:13:33
39.984629,116.35247,0,284,39603.5970949074,2008-06-04,14:19:49
39.984603,116.352434,0,285,39603.5971180556,2008-06-04,14:19:51
39.984589,116.352402,0,285,39603.5971412037,2008-06-04,14:19:53
39.98457,116.352388,0,286,39603.5971643519,2008-06-04,14:19:55
39.984544,116.352374,0,287,39603.5971875,2008-06-04,14:19:57
39.984514,116.352358,0,288,39603.5972106481,2008-06-04,14:19:59
39.984512,116.352353,0,290,39603.5972337963,2008-06-04,14:20:01
39.984519,116.352365,0,290,39603.5972569444,2008-06-04,14:20:03
39.984535,116.352389,0,291,39603.5972800926,2008-06-04,14:20:05
39.984557,116.352429,0,291,39603.5973032407,2008-06-04,14:20:07
39.984558,116.352463,0,292,39603.5973263889,2008-06-04,14:20:09
39.984554,116.3525,0,293,39603.597349537,2008-06-04,14:20:11
39.984575,116.352533,0,294,39603.5973726852,2008-06-04,14:20:13
39.984601,116.352572,0,295,39603.5973958333,2008-06-04,14:20:15
39.984632,116.352608,0,295,39603.5974189815,2008-06-04,14:20:17
39.984649,116.352647,0,296,39603.5974421296,2008-06-04,14:20:19
39.984673,116.352685,0,296,39603.5974652778,2008-06-04,14:20:21
39.984695,116.352718,0,297,39603.5974884259,2008-06-04,14:20:23
39.984719,116.352748,0,297,39603.5975115741,2008-06-04,14:20:25
39.984782,116.35277,0,297,39603.5975347222,2008-06-04,14:20:27
39.984811,116.352778,0,297,39603.5975578704,2008-06-04,14:20:29
39.984867,116.352771,0,297,39603.5975810185,2008-06-04,14:20:31
39.984904,116.352764,0,296,39603.5976041667,2008-06-04,14:20:33
39.984931,116.352761,0,296,39603.5976273148,2008-06-04,14:20:35
39.984943,116.352752,0,295,39603.597650463,2008-06-04,14:20:37
39.984943,116.352745,0,296,39603.5976736111,2008-06-04,14:20:39
39.984943,116.352744,0,296,39603.5976967593,2008-06-04,14:20:41
39.984942,116.352741,0,297,39603.5977199074,2008-06-04,14:20:43
39.984959,116.352714,0,297,39603.5977430556,2008-06-04,14:20:45
39.98496,116.352699,0,297,39603.5977662037,2008-06-04,14:20:47
39.984959,116.352699,0,297,39603.5977893519,2008-06-04,14:20:49
39.984959,116.352697,0,297,39603.5978125,2008-06-04,14:20:51
39.984959,116.352682,0,297,39603.5978356482,2008-06-04,14:20:53
39.984971,116.352655,0,298,39603.5978587963,2008-06-04,14:20:55
39.984994,116.352637,0,298,39603.5978819444,2008-06-04,14:20:57
39.985022,116.352612,0,298,39603.5979050926,2008-06-04,14:20:59
39.985042,116.352593,0,298,39603.5979282407,2008-06-04,14:21:01
39.985061,116.352583,0,298,39603.5979513889,2008-06-04,14:21:03
39.985076,116.352579,0,298,39603.597974537,2008-06-04,14:21:05
39.985075,116.352579,0,298,39603.5979976852,2008-06-04,14:21:07
39.98506,116.352578,0,298,39603.5980208333,2008-06-04,14:21:09
39.98502,116.352563,0,296,39603.5980439815,2008-06-04,14:21:11
39.984987,116.352552,0,294,39603.5980671296,2008-06-04,14:21:13
39.984965,116.352568,0,294,39603.5980902778,2008-06-04,14:21:15
39.984953,116.352594,0,292,39603.5981134259,2008-06-04,14:21:17
39.984947,116.352624,0,291,39603.5981365741,2008-06-04,14:21:19
39.984947,116.352656,0,290,39603.5981597222,2008-06-04,14:21:21
39.984947,116.352689,0,289,39603.5981828704,2008-06-04,14:21:23
39.984957,116.352711,0,289,39603.5982060185,2008-06-04,14:21:25
39.98496,116.352735,0,289,39603.5982291667,2008-06-04,14:21:27
39.984954,116.352752,0,289,39603.5982523148,2008-06-04,14:21:29
39.984941,116.352746,0,289,39603.598275463,2008-06-04,14:21:31
39.984946,116.352751,0,290,39603.5982986111,2008-06-04,14:21:33
39.984951,116.352745,0,290,39603.5983217593,2008-06-04,14:21:35
39.984959,116.35276,0,291,39603.5983449074,2008-06-04,14:21:37
39.984963,116.352782,0,291,39603.5983680556,2008-06-04,14:21:39
39.984964,116.352792,0,291,39603.5983912037,2008-06-04,14:21:41
39.984967,116.352794,0,291,39603.5984143519,2008-06-04,14:21:43
39.984971,116.352792,0,292,39603.5984375,2008-06-04,14:21:45
39.984975,116.352784,0,293,39603.5984606481,2008-06-04,14:21:47
39.984982,116.352785,0,294,39603.5984837963,2008-06-04,14:21:49
39.984982,116.352788,0,295,39603.5985069444,2008-06-04,14:21:51
39.984982,116.352786,0,296,39603.5985300926,2008-06-04,14:21:53
39.984981,116.352782,0,296,39603.5985532407,2008-06-04,14:21:55
39.98498,116.352778,0,296,39603.5985763889,2008-06-04,14:21:57
39.984969,116.352762,0,298,39603.598599537,2008-06-04,14:21:59
39.984957,116.35274,0,299,39603.5986226852,2008-06-04,14:22:01
39.984951,116.352729,0,300,39603.5986458333,2008-06-04,14:22:03
39.984946,116.352732,0,301,39603.5986689815,2008-06-04,14:22:05
39.984945,116.35274,0,300,39603.5986921296,2008-06-04,14:22:07
39.984947,116.352749,0,299,39603.5987152778,2008-06-04,14:22:09
39.984947,116.352752,0,299,39603.5987384259,2008-06-04,14:22:11
39.984932,116.352752,0,299,39603.5987615741,2008-06-04,14:22:13
39.984925,116.352764,0,298,39603.5987847222,2008-06-04,14:22:15
39.984922,116.352776,0,298,39603.5988078704,2008-06-04,14:22:17
39.984911,116.352789,0,297,39603.5988310185,2008-06-04,14:22:19
39.984909,116.352787,0,297,39603.5988541667,2008-06-04,14:22:21
39.984909,116.352783,0,297,39603.5988773148,2008-06-04,14:22:23
39.984909,116.352767,0,297,39603.598900463,2008-06-04,14:22:25
39.984904,116.352741,0,297,39603.5989236111,2008-06-04,14:22:27
39.984899,116.352719,0,297,39603.5989467593,2008-06-04,14:22:29
39.984896,116.352698,0,298,39603.5989699074,2008-06-04,14:22:31
39.984898,116.352675,0,298,39603.5989930556,2008-06-04,14:22:33
39.984901,116.35267,0,298,39603.5990162037,2008-06-04,14:22:35
39.984907,116.352659,0,298,39603.5990393519,2008-06-04,14:22:37
39.984899,116.352653,0,298,39603.5990625,2008-06-04,14:22:39
39.984877,116.352651,0,298,39603.5990856481,2008-06-04,14:22:41
39.984856,116.352643,0,298,39603.5991087963,2008-06-04,14:22:43
39.984852,116.352637,0,296,39603.5991319444,2008-06-04,14:22:45
39.984837,116.35263,0,296,39603.5991550926,2008-06-04,14:22:47
39.984827,116.352606,0,294,39603.5991782407,2008-06-04,14:22:49
39.98482,116.35259,0,292,39603.5992013889,2008-06-04,14:22:51
39.984813,116.352576,0,291,39603.599224537,2008-06-04,14:22:53
39.984814,116.352583,0,291,39603.5992476852,2008-06-04,14:22:55
39.984814,116.352583,0,290,39603.5992708333,2008-06-04,14:22:57
39.984828,116.35258,0,287,39603.5992939815,2008-06-04,14:22:59
39.984835,116.352572,0,280,39603.5993171296,2008-06-04,14:23:01
39.984835,116.352572,0,280,39603.5993402778,2008-06-04,14:23:03
39.984835,116.352563,0,275,39603.5993634259,2008-06-04,14:23:05
39.984838,116.352547,0,272,39603.5993865741,2008-06-04,14:23:07
39.984841,116.352539,0,270,39603.5994097222,2008-06-04,14:23:09
39.984841,116.352538,0,270,39603.5994328704,2008-06-04,14:23:11
39.984841,116.352535,0,269,39603.5994560185,2008-06-04,14:23:13
39.984841,116.352532,0,269,39603.5994791667,2008-06-04,14:23:15
39.984826,116.352513,0,267,39603.5995023148,2008-06-04,14:23:17
39.984797,116.352474,0,265,39603.599525463,2008-06-04,14:23:19
39.984771,116.352435,0,263,39603.5995486111,2008-06-04,14:23:21
39.984754,116.352414,0,260,39603.5995717593,2008-06-04,14:23:23
39.984736,116.352378,0,257,39603.5995949074,2008-06-04,14:23:25
39.98472,116.352347,0,256,39603.5996180556,2008-06-04,14:23:27
39.984711,116.352327,0,255,39603.5996412037,2008-06-04,14:23:29
39.984684,116.35224,0,252,39603.5996643519,2008-06-04,14:23:31
39.984666,116.352185,0,251,39603.5996875,2008-06-04,14:23:33
39.984648,116.352147,0,250,39603.5997106481,2008-06-04,14:23:35
39.98462,116.352098,0,249,39603.5997337963,2008-06-04,14:23:37
39.9846,116.352099,0,250,39603.5997569444,2008-06-04,14:23:39
39.984578,116.352069,0,249,39603.5997800926,2008-06-04,14:23:41
39.984588,116.352102,0,250,39603.5998032407,2008-06-04,14:23:43
39.984568,116.352053,0,251,39603.5998263889,2008-06-04,14:23:45
39.984558,116.352022,0,252,39603.599849537,2008-06-04,14:23:47
39.984581,116.352043,0,253,39603.5998726852,2008-06-04,14:23:49
39.984574,116.352038,0,255,39603.5998958333,2008-06-04,14:23:51
39.984577,116.352036,0,256,39603.5999189815,2008-06-04,14:23:53
39.984549,116.352036,0,258,39603.5999421296,2008-06-04,14:23:55
39.98454,116.352016,0,259,39603.5999652778,2008-06-04,14:23:57
39.984566,116.352003,0,261,39603.5999884259,2008-06-04,14:23:59
39.984579,116.352,0,261,39603.6000115741,2008-06-04,14:24:01
39.984571,116.351983,0,262,39603.6000347222,2008-06-04,14:24:03
39.984595,116.35192,0,261,39603.6000578704,2008-06-04,14:24:05
39.984605,116.351883,0,261,39603.6000810185,2008-06-04,14:24:07
39.984611,116.35187,0,261,39603.6001041667,2008-06-04,14:24:09
39.984604,116.351849,0,262,39603.6001273148,2008-06-04,14:24:11
39.984583,116.351825,0,262,39603.600150463,2008-06-04,14:24:13
39.984597,116.351828,0,263,39603.6001736111,2008-06-04,14:24:15
39.98461,116.351838,0,264,39603.6001967593,2008-06-04,14:24:17
39.984616,116.351852,0,264,39603.6002199074,2008-06-04,14:24:19
39.984612,116.351868,0,264,39603.6002430556,2008-06-04,14:24:21
39.984613,116.351871,0,265,39603.6002662037,2008-06-04,14:24:23
39.984615,116.351877,0,265,39603.6002893519,2008-06-04,14:24:25
39.984624,116.351936,0,263,39603.6003125,2008-06-04,14:24:27
39.984636,116.351963,0,263,39603.6003356481,2008-06-04,14:24:29
39.984618,116.351971,0,262,39603.6003587963,2008-06-04,14:24:31
39.984644,116.351978,0,261,39603.6003819444,2008-06-04,14:24:33
39.984651,116.351985,0,261,39603.6004050926,2008-06-04,14:24:35
39.98465,116.351971,0,260,39603.6004282407,2008-06-04,14:24:37
39.984622,116.351946,0,259,39603.6004513889,2008-06-04,14:24:39
39.984641,116.351946,0,259,39603.600474537,2008-06-04,14:24:41
39.98465,116.351955,0,259,39603.6004976852,2008-06-04,14:24:43
39.98464,116.351962,0,259,39603.6005208333,2008-06-04,14:24:45
39.984639,116.351963,0,259,39603.6005439815,2008-06-04,14:24:47
39.984597,116.351942,0,259,39603.6005671296,2008-06-04,14:24:49
39.984547,116.35193,0,259,39603.6005902778,2008-06-04,14:24:51
39.984521,116.351923,0,260,39603.6006134259,2008-06-04,14:24:53
39.984485,116.35192,0,261,39603.6006365741,2008-06-04,14:24:55
39.984466,116.351904,0,262,39603.6006597222,2008-06-04,14:24:57
39.984442,116.351877,0,262,39603.6006828704,2008-06-04,14:24:59
39.984435,116.351873,0,263,39603.6007060185,2008-06-04,14:25:01
39.984448,116.351871,0,263,39603.6007291667,2008-06-04,14:25:03
39.984461,116.351866,0,263,39603.6007523148,2008-06-04,14:25:05
39.984461,116.351868,0,263,39603.600775463,2008-06-04,14:25:07
39.984443,116.351844,0,263,39603.6007986111,2008-06-04,14:25:09
39.984402,116.351793,0,264,39603.6008217593,2008-06-04,14:25:11
39.984347,116.351729,0,264,39603.6008449074,2008-06-04,14:25:13
39.984298,116.351682,0,264,39603.6008680556,2008-06-04,14:25:15
39.984236,116.351629,0,265,39603.6008912037,2008-06-04,14:25:17
39.984188,116.351584,0,266,39603.6009143519,2008-06-04,14:25:19
39.984141,116.351505,0,266,39603.6009375,2008-06-04,14:25:21
39.984488,116.352103,0,160,39603.6011458333,2008-06-04,14:25:39
39.984459,116.352952,0,-19,39603.6011689815,2008-06-04,14:25:41
39.984443,116.352975,0,-28,39603.6011921296,2008-06-04,14:25:43
39.984435,116.352971,0,-23,39603.6012152778,2008-06-04,14:25:45
39.984391,116.352997,0,-37,39603.6012384259,2008-06-04,14:25:47
39.984356,116.353005,0,-43,39603.6012615741,2008-06-04,14:25:49
39.984347,116.353019,0,-48,39603.6012847222,2008-06-04,14:25:51
39.984368,116.353049,0,-51,39603.6013078704,2008-06-04,14:25:53
39.984411,116.353063,0,-60,39603.6013310185,2008-06-04,14:25:55
39.984435,116.353061,0,-62,39603.6013541667,2008-06-04,14:25:57
39.984449,116.353067,0,-63,39603.6013773148,2008-06-04,14:25:59
39.984449,116.353073,0,-64,39603.601400463,2008-06-04,14:26:01
39.98445,116.353075,0,-64,39603.6014236111,2008-06-04,14:26:03
39.98445,116.353075,0,-64,39603.6014467593,2008-06-04,14:26:05
39.984452,116.353079,0,-64,39603.6014699074,2008-06-04,14:26:07
39.984476,116.35306,0,-59,39603.6014930556,2008-06-04,14:26:09
39.984493,116.353047,0,-56,39603.6015162037,2008-06-04,14:26:11
39.984519,116.35305,0,-51,39603.6015393519,2008-06-04,14:26:13
39.98456,116.353049,0,-45,39603.6015625,2008-06-04,14:26:15
39.984611,116.353037,0,-33,39603.6015856481,2008-06-04,14:26:17
39.984649,116.353024,0,-26,39603.6016087963,2008-06-04,14:26:19
39.984759,116.353011,0,-11,39603.6016319444,2008-06-04,14:26:21
39.985012,116.352946,0,73,39603.6044560185,2008-06-04,14:30:25
39.985025,116.352953,0,73,39603.6044791667,2008-06-04,14:30:27
39.985025,116.352959,0,73,39603.6045023148,2008-06-04,14:30:29
39.985024,116.352956,0,73,39603.604525463,2008-06-04,14:30:31
39.985029,116.352963,0,73,39603.6045486111,2008-06-04,14:30:33
39.985024,116.352962,0,73,39603.6045717593,2008-06-04,14:30:35
39.98502,116.352967,0,72,39603.6045949074,2008-06-04,14:30:37
39.985006,116.352962,0,72,39603.6046180556,2008-06-04,14:30:39
39.984986,116.352964,0,73,39603.6046412037,2008-06-04,14:30:41
39.984985,116.352969,0,73,39603.6046643518,2008-06-04,14:30:43
39.984984,116.35297,0,73,39603.6046875,2008-06-04,14:30:45
39.984983,116.352969,0,73,39603.6047106481,2008-06-04,14:30:47
39.984983,116.352972,0,73,39603.6047337963,2008-06-04,14:30:49
39.984983,116.352976,0,73,39603.6047569444,2008-06-04,14:30:51
39.984978,116.352968,0,73,39603.6047800926,2008-06-04,14:30:53
39.984971,116.35295,0,72,39603.6048032407,2008-06-04,14:30:55
39.984979,116.35293,0,73,39603.6048263889,2008-06-04,14:30:57
39.984979,116.352929,0,73,39603.604849537,2008-06-04,14:30:59
39.984979,116.352926,0,73,39603.6048726852,2008-06-04,14:31:01
39.984979,116.352921,0,73,39603.6048958333,2008-06-04,14:31:03
39.98498,116.352916,0,72,39603.6049189815,2008-06-04,14:31:05
39.98498,116.35291,0,72,39603.6049421296,2008-06-04,14:31:07
39.98498,116.352906,0,72,39603.6049652778,2008-06-04,14:31:09
39.98498,116.352904,0,72,39603.6049884259,2008-06-04,14:31:11
39.98498,116.352905,0,72,39603.6050115741,2008-06-04,14:31:13
39.984978,116.352909,0,72,39603.6050347222,2008-06-04,14:31:15
39.984977,116.352914,0,72,39603.6050578704,2008-06-04,14:31:17
39.984976,116.352919,0,73,39603.6050810185,2008-06-04,14:31:19
39.984974,116.352925,0,73,39603.6051041667,2008-06-04,14:31:21
39.984947,116.35295,0,72,39603.6051273148,2008-06-04,14:31:23
39.984912,116.352951,0,72,39603.605150463,2008-06-04,14:31:25
39.984883,116.352964,0,74,39603.6051736111,2008-06-04,14:31:27
39.98487,116.352969,0,75,39603.6051967593,2008-06-04,14:31:29
39.984869,116.352971,0,74,39603.6052199074,2008-06-04,14:31:31
39.984867,116.352972,0,74,39603.6052430556,2008-06-04,14:31:33
39.984867,116.352972,0,74,39603.6052662037,2008-06-04,14:31:35
39.984866,116.352969,0,74,39603.6052893519,2008-06-04,14:31:37
39.984866,116.35297,0,74,39603.6053125,2008-06-04,14:31:39
39.984865,116.352971,0,74,39603.6053356482,2008-06-04,14:31:41
39.984865,116.352974,0,74,39603.6053587963,2008-06-04,14:31:43
39.984865,116.352977,0,74,39603.6053819444,2008-06-04,14:31:45
39.984864,116.352983,0,74,39603.6054050926,2008-06-04,14:31:47
39.984854,116.352976,0,73,39603.6054282407,2008-06-04,14:31:49
39.984858,116.352961,0,73,39603.6054513889,2008-06-04,14:31:51
39.984842,116.352956,0,72,39603.605474537,2008-06-04,14:31:53
39.984835,116.352951,0,71,39603.6054976852,2008-06-04,14:31:55
39.984834,116.352948,0,71,39603.6055208333,2008-06-04,14:31:57
39.984833,116.352944,0,71,39603.6055439815,2008-06-04,14:31:59
39.984833,116.352941,0,71,39603.6055671296,2008-06-04,14:32:01
39.984833,116.352941,0,71,39603.6055902778,2008-06-04,14:32:03
39.984833,116.352942,0,71,39603.6056134259,2008-06-04,14:32:05
39.984844,116.352945,0,70,39603.6056365741,2008-06-04,14:32:07
39.984853,116.352972,0,70,39603.6056597222,2008-06-04,14:32:09
39.984858,116.352977,0,70,39603.6056828704,2008-06-04,14:32:11
39.984858,116.35298,0,70,39603.6057060185,2008-06-04,14:32:13
39.984858,116.352981,0,70,39603.6057291667,2008-06-04,14:32:15
39.984857,116.35298,0,70,39603.6057523148,2008-06-04,14:32:17
39.984857,116.352984,0,70,39603.605775463,2008-06-04,14:32:19
39.984857,116.35299,0,70,39603.6057986111,2008-06-04,14:32:21
39.984857,116.352994,0,70,39603.6058217593,2008-06-04,14:32:23
39.984857,116.352994,0,70,39603.6058449074,2008-06-04,14:32:25
39.984858,116.352992,0,70,39603.6058680556,2008-06-04,14:32:27
39.984858,116.352988,0,70,39603.6058912037,2008-06-04,14:32:29
39.984858,116.352981,0,70,39603.6059143519,2008-06-04,14:32:31
39.98486,116.352979,0,70,39603.6059375,2008-06-04,14:32:33
39.984861,116.352976,0,70,39603.6059606481,2008-06-04,14:32:35
39.984862,116.352971,0,70,39603.6059837963,2008-06-04,14:32:37
39.984862,116.352966,0,70,39603.6060069444,2008-06-04,14:32:39
39.984863,116.352959,0,70,39603.6060300926,2008-06-04,14:32:41
39.984878,116.352942,0,70,39603.6060532407,2008-06-04,14:32:43
39.984901,116.352915,0,70,39603.6060763889,2008-06-04,14:32:45
39.984916,116.35289,0,70,39603.606099537,2008-06-04,14:32:47
39.984925,116.352874,0,71,39603.6061226852,2008-06-04,14:32:49
39.98494,116.35287,0,70,39603.6061458333,2008-06-04,14:32:51
39.984954,116.352872,0,70,39603.6061689815,2008-06-04,14:32:53
39.984964,116.352868,0,70,39603.6061921296,2008-06-04,14:32:55
39.984964,116.352864,0,70,39603.6062152778,2008-06-04,14:32:57
39.984974,116.35285,0,70,39603.6062384259,2008-06-04,14:32:59
39.98498,116.352828,0,70,39603.6062615741,2008-06-04,14:33:01
39.984976,116.352812,0,70,39603.6062847222,2008-06-04,14:33:03
39.984974,116.352813,0,70,39603.6063078704,2008-06-04,14:33:05
39.984974,116.352809,0,70,39603.6063310185,2008-06-04,14:33:07
39.984974,116.352806,0,70,39603.6063541667,2008-06-04,14:33:09
39.984973,116.352807,0,70,39603.6063773148,2008-06-04,14:33:11
39.984973,116.352807,0,70,39603.606400463,2008-06-04,14:33:13
39.984974,116.352811,0,70,39603.6064236111,2008-06-04,14:33:15
39.984974,116.352813,0,70,39603.6064467593,2008-06-04,14:33:17
39.984974,116.352817,0,70,39603.6064699074,2008-06-04,14:33:19
39.984973,116.352821,0,70,39603.6064930556,2008-06-04,14:33:21
39.984974,116.352825,0,70,39603.6065162037,2008-06-04,14:33:23
39.984974,116.352829,0,70,39603.6065393519,2008-06-04,14:33:25
39.984974,116.352834,0,70,39603.6065625,2008-06-04,14:33:27
39.984973,116.352837,0,70,39603.6065856481,2008-06-04,14:33:29
39.984973,116.352839,0,70,39603.6066087963,2008-06-04,14:33:31
39.984973,116.352839,0,70,39603.6066319444,2008-06-04,14:33:33
39.984973,116.35284,0,70,39603.6066550926,2008-06-04,14:33:35
39.984973,116.35284,0,70,39603.6066782407,2008-06-04,14:33:37
39.984973,116.35284,0,70,39603.6067013889,2008-06-04,14:33:39
39.984973,116.352839,0,70,39603.606724537,2008-06-04,14:33:41
39.984973,116.352839,0,70,39603.6067476852,2008-06-04,14:33:43
39.984973,116.352836,0,70,39603.6067708333,2008-06-04,14:33:45
39.984972,116.352832,0,70,39603.6067939815,2008-06-04,14:33:47
39.984972,116.35283,0,70,39603.6068171296,2008-06-04,14:33:49
39.984972,116.35283,0,70,39603.6068402778,2008-06-04,14:33:51
39.984972,116.35283,0,70,39603.6068634259,2008-06-04,14:33:53
39.984972,116.352831,0,70,39603.6068865741,2008-06-04,14:33:55
39.984972,116.352831,0,70,39603.6069097222,2008-06-04,14:33:57
39.984972,116.352835,0,70,39603.6069328704,2008-06-04,14:33:59
39.984972,116.352841,0,70,39603.6069560185,2008-06-04,14:34:01
39.984978,116.352857,0,70,39603.6069791667,2008-06-04,14:34:03
39.984975,116.352879,0,70,39603.6070023148,2008-06-04,14:34:05
39.984986,116.352884,0,69,39603.607025463,2008-06-04,14:34:07
39.984987,116.352885,0,69,39603.6070486111,2008-06-04,14:34:09
39.984987,116.352885,0,69,39603.6070717593,2008-06-04,14:34:11
39.984989,116.352882,0,69,39603.6070949074,2008-06-04,14:34:13
39.98499,116.352876,0,69,39603.6071180556,2008-06-04,14:34:15
39.984991,116.352871,0,69,39603.6071412037,2008-06-04,14:34:17
39.984993,116.352867,0,69,39603.6071643519,2008-06-04,14:34:19
39.984994,116.352862,0,69,39603.6071875,2008-06-04,14:34:21
39.985032,116.352851,0,69,39603.6072106481,2008-06-04,14:34:23
39.985077,116.352848,0,68,39603.6072337963,2008-06-04,14:34:25
39.985107,116.352834,0,66,39603.6072569444,2008-06-04,14:34:27
39.985108,116.35283,0,66,39603.6072800926,2008-06-04,14:34:29
39.985111,116.352826,0,66,39603.6073032407,2008-06-04,14:34:31
39.985152,116.352811,0,66,39603.6073263889,2008-06-04,14:34:33
39.985216,116.352788,0,66,39603.607349537,2008-06-04,14:34:35
39.985318,116.352767,0,66,39603.6073726852,2008-06-04,14:34:37
39.985366,116.352759,0,65,39603.6073958333,2008-06-04,14:34:39
39.985448,116.352743,0,65,39603.6074189815,2008-06-04,14:34:41
39.985538,116.352731,0,65,39603.6074421296,2008-06-04,14:34:43
39.985582,116.352735,0,65,39603.6074652778,2008-06-04,14:34:45
39.985628,116.352746,0,65,39603.6074884259,2008-06-04,14:34:47
39.985697,116.352763,0,65,39603.6075115741,2008-06-04,14:34:49
39.98576,116.352798,0,65,39603.6075347222,2008-06-04,14:34:51
39.985822,116.352831,0,65,39603.6075578704,2008-06-04,14:34:53
39.985852,116.352863,0,65,39603.6075810185,2008-06-04,14:34:55
39.985887,116.352895,0,66,39603.6076041667,2008-06-04,14:34:57
39.985934,116.352902,0,66,39603.6076273148,2008-06-04,14:34:59
39.985921,116.352919,0,66,39603.607650463,2008-06-04,14:35:01
39.985892,116.352935,0,66,39603.6076736111,2008-06-04,14:35:03
39.985837,116.352955,0,66,39603.6076967593,2008-06-04,14:35:05
39.985779,116.352973,0,66,39603.6077199074,2008-06-04,14:35:07
39.985737,116.352984,0,66,39603.6077430556,2008-06-04,14:35:09
39.985684,116.352994,0,67,39603.6077662037,2008-06-04,14:35:11
39.985625,116.352993,0,67,39603.6077893519,2008-06-04,14:35:13
39.985418,116.352992,0,66,39603.6078125,2008-06-04,14:35:15
39.985389,116.353005,0,68,39603.6078356481,2008-06-04,14:35:17
39.985374,116.353009,0,69,39603.6078587963,2008-06-04,14:35:19
39.985373,116.35301,0,69,39603.6078819444,2008-06-04,14:35:21
39.985372,116.353012,0,70,39603.6079050926,2008-06-04,14:35:23
39.985371,116.353016,0,70,39603.6079282407,2008-06-04,14:35:25
39.985369,116.353018,0,70,39603.6079513889,2008-06-04,14:35:27
39.985368,116.353019,0,70,39603.607974537,2008-06-04,14:35:29
39.985367,116.35302,0,70,39603.6079976852,2008-06-04,14:35:31
39.985365,116.353019,0,70,39603.6080208333,2008-06-04,14:35:33
39.985362,116.353016,0,70,39603.6080439815,2008-06-04,14:35:35
39.985359,116.35301,0,70,39603.6080671296,2008-06-04,14:35:37
39.985261,116.352977,0,69,39603.6080902778,2008-06-04,14:35:39
39.98521,116.352971,0,70,39603.6081134259,2008-06-04,14:35:41
39.985183,116.352967,0,71,39603.6081365741,2008-06-04,14:35:43
39.985182,116.352967,0,71,39603.6081597222,2008-06-04,14:35:45
39.98518,116.352971,0,71,39603.6081828704,2008-06-04,14:35:47
39.985178,116.352975,0,71,39603.6082060185,2008-06-04,14:35:49
39.985177,116.352979,0,71,39603.6082291667,2008-06-04,14:35:51
39.985175,116.352979,0,71,39603.6082523148,2008-06-04,14:35:53
39.985172,116.352975,0,71,39603.608275463,2008-06-04,14:35:55
39.98517,116.352968,0,71,39603.6082986111,2008-06-04,14:35:57
39.985169,116.352964,0,71,39603.6083217593,2008-06-04,14:35:59
39.985167,116.352964,0,71,39603.6083449074,2008-06-04,14:36:01
39.985165,116.352965,0,71,39603.6083680556,2008-06-04,14:36:03
39.985162,116.352962,0,71,39603.6083912037,2008-06-04,14:36:05
39.985161,116.352958,0,71,39603.6084143519,2008-06-04,14:36:07
39.985159,116.352954,0,71,39603.6084375,2008-06-04,14:36:09
39.985157,116.352949,0,71,39603.6084606481,2008-06-04,14:36:11
39.985156,116.352943,0,71,39603.6084837963,2008-06-04,14:36:13
39.985154,116.352936,0,71,39603.6085069444,2008-06-04,14:36:15
39.985098,116.352914,0,72,39603.6085300926,2008-06-04,14:36:17
39.985075,116.35289,0,71,39603.6085532407,2008-06-04,14:36:19
39.985033,116.352864,0,73,39603.6085763889,2008-06-04,14:36:21
39.98498,116.352836,0,73,39603.608599537,2008-06-04,14:36:23
39.984955,116.352824,0,74,39603.6086226852,2008-06-04,14:36:25
39.984915,116.352801,0,75,39603.6086458333,2008-06-04,14:36:27
39.984863,116.352768,0,77,39603.6086689815,2008-06-04,14:36:29
39.984816,116.352744,0,78,39603.6086921296,2008-06-04,14:36:31
39.984903,116.353067,0,88,39603.609849537,2008-06-04,14:38:11
39.984929,116.353091,0,87,39603.6098726852,2008-06-04,14:38:13
39.984945,116.353119,0,86,39603.6098958333,2008-06-04,14:38:15
39.98496,116.353131,0,84,39603.6099189815,2008-06-04,14:38:17
39.984971,116.353129,0,83,39603.6099421296,2008-06-04,14:38:19
39.984964,116.353122,0,81,39603.6099652778,2008-06-04,14:38:21
39.984948,116.353113,0,80,39603.6099884259,2008-06-04,14:38:23
39.984933,116.353109,0,79,39603.6100115741,2008-06-04,14:38:25
39.984909,116.35308,0,78,39603.6100347222,2008-06-04,14:38:27
39.984863,116.353014,0,75,39603.6100578704,2008-06-04,14:38:29
39.984827,116.35296,0,74,39603.6100810185,2008-06-04,14:38:31
39.98483,116.352935,0,72,39603.6101041667,2008-06-04,14:38:33
39.984854,116.352936,0,71,39603.6101273148,2008-06-04,14:38:35
39.984874,116.352918,0,70,39603.610150463,2008-06-04,14:38:37
39.984899,116.352893,0,69,39603.6101736111,2008-06-04,14:38:39
39.984921,116.352868,0,67,39603.6101967593,2008-06-04,14:38:41
39.984941,116.352871,0,66,39603.6102199074,2008-06-04,14:38:43
39.984943,116.352838,0,66,39603.6102430556,2008-06-04,14:38:45
39.984914,116.352786,0,65,39603.6102662037,2008-06-04,14:38:47
39.984904,116.352758,0,64,39603.6102893518,2008-06-04,14:38:49
39.984878,116.352723,0,64,39603.6103125,2008-06-04,14:38:51
39.984836,116.35265,0,63,39603.6103356481,2008-06-04,14:38:53
39.984791,116.352592,0,62,39603.6103587963,2008-06-04,14:38:55
39.984753,116.352566,0,62,39603.6103819444,2008-06-04,14:38:57
39.984722,116.352568,0,62,39603.6104050926,2008-06-04,14:38:59
39.984693,116.352518,0,62,39603.6104282407,2008-06-04,14:39:01
39.984687,116.352513,0,61,39603.6104513889,2008-06-04,14:39:03
39.984711,116.352527,0,61,39603.610474537,2008-06-04,14:39:05
39.984752,116.352575,0,61,39603.6104976852,2008-06-04,14:39:07
39.984774,116.352593,0,62,39603.6105208333,2008-06-04,14:39:09
39.984783,116.352603,0,62,39603.6105439815,2008-06-04,14:39:11
39.984777,116.352591,0,62,39603.6105671296,2008-06-04,14:39:13
39.984772,116.352628,0,63,39603.6105902778,2008-06-04,14:39:15
39.984775,116.352661,0,63,39603.6106134259,2008-06-04,14:39:17
39.984836,116.352758,0,63,39603.6106365741,2008-06-04,14:39:19
39.984873,116.352804,0,65,39603.6106597222,2008-06-04,14:39:21
39.984876,116.352827,0,65,39603.6106828704,2008-06-04,14:39:23
39.984875,116.352838,0,65,39603.6107060185,2008-06-04,14:39:25
39.984884,116.352852,0,66,39603.6107291667,2008-06-04,14:39:27
39.984884,116.352858,0,66,39603.6107523148,2008-06-04,14:39:29
39.984884,116.352863,0,66,39603.610775463,2008-06-04,14:39:31
39.984856,116.352796,0,66,39603.6107986111,2008-06-04,14:39:33
39.984837,116.352764,0,64,39603.6108217593,2008-06-04,14:39:35
39.984827,116.352745,0,63,39603.6108449074,2008-06-04,14:39:37
39.984817,116.352727,0,63,39603.6108680556,2008-06-04,14:39:39
39.984769,116.352655,0,63,39603.6108912037,2008-06-04,14:39:41
39.984708,116.352588,0,63,39603.6109143518,2008-06-04,14:39:43
39.984712,116.352621,0,62,39603.6109375,2008-06-04,14:39:45
39.984721,116.35263,0,59,39603.6109606481,2008-06-04,14:39:47
39.984748,116.352659,0,58,39603.6109837963,2008-06-04,14:39:49
39.984783,116.352687,0,56,39603.6110069444,2008-06-04,14:39:51
39.984804,116.352683,0,55,39603.6110300926,2008-06-04,14:39:53
39.984806,116.352679,0,55,39603.6110532407,2008-06-04,14:39:55
39.984807,116.352678,0,54,39603.6110763889,2008-06-04,14:39:57
39.984808,116.352679,0,54,39603.611099537,2008-06-04,14:39:59
39.984809,116.352681,0,54,39603.6111226852,2008-06-04,14:40:01
39.984806,116.352676,0,55,39603.6111458333,2008-06-04,14:40:03
39.984791,116.352658,0,55,39603.6111689815,2008-06-04,14:40:05
39.984784,116.352635,0,55,39603.6111921296,2008-06-04,14:40:07
39.984768,116.352613,0,54,39603.6112152778,2008-06-04,14:40:09
39.984758,116.352601,0,54,39603.6112384259,2008-06-04,14:40:11
39.984744,116.352605,0,55,39603.6112615741,2008-06-04,14:40:13
39.984732,116.352588,0,55,39603.6112847222,2008-06-04,14:40:15
39.984726,116.35258,0,55,39603.6113078704,2008-06-04,14:40:17
39.98473,116.352588,0,55,39603.6113310185,2008-06-04,14:40:19
39.984754,116.352589,0,55,39603.6113541667,2008-06-04,14:40:21
39.984792,116.352591,0,54,39603.6113773148,2008-06-04,14:40:23
39.984841,116.352591,0,53,39603.611400463,2008-06-04,14:40:25
39.984889,116.352599,0,54,39603.6114236111,2008-06-04,14:40:27
39.98497,116.352658,0,52,39603.6114467593,2008-06-04,14:40:29
39.985032,116.352693,0,52,39603.6114699074,2008-06-04,14:40:31
39.98509,116.352719,0,50,39603.6114930556,2008-06-04,14:40:33
39.985134,116.352745,0,50,39603.6115162037,2008-06-04,14:40:35
39.985182,116.352749,0,49,39603.6115393518,2008-06-04,14:40:37
39.985221,116.352747,0,49,39603.6115625,2008-06-04,14:40:39
39.985249,116.35276,0,49,39603.6115856481,2008-06-04,14:40:41
39.98526,116.352801,0,50,39603.6116087963,2008-06-04,14:40:43
39.985272,116.352814,0,51,39603.6116319444,2008-06-04,14:40:45
39.985293,116.352821,0,52,39603.6116550926,2008-06-04,14:40:47
39.985314,116.352828,0,52,39603.6116782407,2008-06-04,14:40:49
39.985337,116.352822,0,52,39603.6117013889,2008-06-04,14:40:51
39.985334,116.352822,0,54,39603.611724537,2008-06-04,14:40:53
39.985286,116.35281,0,55,39603.6117476852,2008-06-04,14:40:55
39.985238,116.352793,0,56,39603.6117708333,2008-06-04,14:40:57
39.985231,116.352792,0,56,39603.6117939815,2008-06-04,14:40:59
39.98521,116.352786,0,56,39603.6118171296,2008-06-04,14:41:01
39.98521,116.352783,0,56,39603.6118402778,2008-06-04,14:41:03
39.985198,116.352779,0,56,39603.6118634259,2008-06-04,14:41:05
39.985188,116.352781,0,56,39603.6118865741,2008-06-04,14:41:07
39.985185,116.352797,0,56,39603.6119097222,2008-06-04,14:41:09
39.985185,116.352798,0,56,39603.6119328704,2008-06-04,14:41:11
39.985186,116.352801,0,56,39603.6119560185,2008-06-04,14:41:13
39.985186,116.352803,0,57,39603.6119791667,2008-06-04,14:41:15
39.985185,116.352801,0,57,39603.6120023148,2008-06-04,14:41:17
39.985184,116.352796,0,57,39603.612025463,2008-06-04,14:41:19
39.985184,116.352794,0,57,39603.6120486111,2008-06-04,14:41:21
39.985183,116.352798,0,57,39603.6120717593,2008-06-04,14:41:23
39.985196,116.352797,0,57,39603.6120949074,2008-06-04,14:41:25
39.985167,116.352803,0,57,39603.6121180556,2008-06-04,14:41:27
39.985133,116.352822,0,57,39603.6121412037,2008-06-04,14:41:29
39.985121,116.352827,0,57,39603.6121643518,2008-06-04,14:41:31
39.985093,116.352841,0,60,39603.6121875,2008-06-04,14:41:33
39.985044,116.352835,0,60,39603.6122106481,2008-06-04,14:41:35
39.984931,116.352833,0,59,39603.6122337963,2008-06-04,14:41:37
39.984867,116.352821,0,59,39603.6122569444,2008-06-04,14:41:39
39.984756,116.352827,0,59,39603.6122800926,2008-06-04,14:41:41
39.984616,116.352821,0,59,39603.6123032407,2008-06-04,14:41:43
39.984558,116.352811,0,59,39603.6123263889,2008-06-04,14:41:45
39.984473,116.352809,0,60,39603.612349537,2008-06-04,14:41:47
39.984499,116.352809,0,61,39603.6123726852,2008-06-04,14:41:49
39.984544,116.35281,0,61,39603.6123958333,2008-06-04,14:41:51
39.984583,116.352828,0,62,39603.6124189815,2008-06-04,14:41:53
39.984625,116.352839,0,63,39603.6124421296,2008-06-04,14:41:55
39.984655,116.352854,0,63,39603.6124652778,2008-06-04,14:41:57
39.984672,116.352857,0,63,39603.6124884259,2008-06-04,14:41:59
39.984687,116.352854,0,64,39603.6125115741,2008-06-04,14:42:01
39.984686,116.352855,0,64,39603.6125347222,2008-06-04,14:42:03
39.984686,116.352857,0,63,39603.6125578704,2008-06-04,14:42:05
39.984686,116.352857,0,63,39603.6125810185,2008-06-04,14:42:07
39.984686,116.352858,0,63,39603.6126041667,2008-06-04,14:42:09
39.984688,116.352859,0,63,39603.6126273148,2008-06-04,14:42:11
39.984688,116.352858,0,63,39603.612650463,2008-06-04,14:42:13
39.984689,116.352859,0,63,39603.6126736111,2008-06-04,14:42:15
39.98469,116.352858,0,63,39603.6126967593,2008-06-04,14:42:17
39.98472,116.352832,0,64,39603.6127199074,2008-06-04,14:42:19
39.984766,116.352809,0,65,39603.6127430556,2008-06-04,14:42:21
39.984545,116.352978,0,207,39603.6220023148,2008-06-04,14:55:41
39.984494,116.352982,0,206,39603.622025463,2008-06-04,14:55:43
39.984443,116.352991,0,206,39603.6220486111,2008-06-04,14:55:45
39.984409,116.352997,0,205,39603.6220717593,2008-06-04,14:55:47
39.984463,116.352962,0,203,39603.6220949074,2008-06-04,14:55:49
39.984493,116.35295,0,201,39603.6221180556,2008-06-04,14:55:51
39.98453,116.352944,0,200,39603.6221412037,2008-06-04,14:55:53
39.984557,116.352931,0,197,39603.6221643519,2008-06-04,14:55:55
39.984584,116.35292,0,196,39603.6221875,2008-06-04,14:55:57
39.984597,116.35292,0,197,39603.6222106481,2008-06-04,14:55:59
39.98464,116.352924,0,198,39603.6222337963,2008-06-04,14:56:01
39.984675,116.352928,0,200,39603.6222569444,2008-06-04,14:56:03
39.984685,116.352931,0,202,39603.6222800926,2008-06-04,14:56:05
39.984691,116.352935,0,202,39603.6223032407,2008-06-04,14:56:07
39.984682,116.352926,0,203,39603.6223263889,2008-06-04,14:56:09
39.984668,116.352921,0,205,39603.622349537,2008-06-04,14:56:11
39.984659,116.352904,0,206,39603.6223726852,2008-06-04,14:56:13
39.984662,116.352886,0,206,39603.6223958333,2008-06-04,14:56:15
39.98468,116.352888,0,208,39603.6224189815,2008-06-04,14:56:17
39.984675,116.352875,0,211,39603.6224421296,2008-06-04,14:56:19
39.984686,116.352872,0,212,39603.6224652778,2008-06-04,14:56:21
39.984722,116.352878,0,212,39603.6224884259,2008-06-04,14:56:23
39.984759,116.352867,0,210,39603.6225115741,2008-06-04,14:56:25
39.984781,116.352854,0,208,39603.6225347222,2008-06-04,14:56:27
39.984777,116.352848,0,209,39603.6225578704,2008-06-04,14:56:29
39.984776,116.352847,0,209,39603.6225810185,2008-06-04,14:56:31
39.984777,116.352845,0,209,39603.6226041667,2008-06-04,14:56:33
39.984777,116.352844,0,209,39603.6226273148,2008-06-04,14:56:35
39.984777,116.352844,0,209,39603.622650463,2008-06-04,14:56:37
39.984778,116.352844,0,209,39603.6226736111,2008-06-04,14:56:39
39.984778,116.352846,0,209,39603.6226967593,2008-06-04,14:56:41
39.98479,116.352852,0,210,39603.6227199074,2008-06-04,14:56:43
39.984807,116.352859,0,210,39603.6227430556,2008-06-04,14:56:45
39.984823,116.352864,0,211,39603.6227662037,2008-06-04,14:56:47
39.984837,116.352864,0,213,39603.6227893519,2008-06-04,14:56:49
39.984847,116.352867,0,216,39603.6228125,2008-06-04,14:56:51
39.984847,116.352871,0,216,39603.6228356481,2008-06-04,14:56:53
39.984847,116.352873,0,216,39603.6228587963,2008-06-04,14:56:55
39.984847,116.352871,0,216,39603.6228819444,2008-06-04,14:56:57
39.984847,116.352871,0,216,39603.6229050926,2008-06-04,14:56:59
39.984846,116.352871,0,216,39603.6229282407,2008-06-04,14:57:01
39.984846,116.35287,0,216,39603.6229513889,2008-06-04,14:57:03
39.984846,116.352872,0,216,39603.622974537,2008-06-04,14:57:05
39.984847,116.352875,0,216,39603.6229976852,2008-06-04,14:57:07
39.984847,116.352877,0,216,39603.6230208333,2008-06-04,14:57:09
39.984847,116.352879,0,216,39603.6230439815,2008-06-04,14:57:11
39.984847,116.35288,0,216,39603.6230671296,2008-06-04,14:57:13
39.984848,116.35288,0,216,39603.6230902778,2008-06-04,14:57:15
39.984848,116.352878,0,215,39603.6231134259,2008-06-04,14:57:17
39.984849,116.352877,0,215,39603.6231365741,2008-06-04,14:57:19
39.984849,116.352876,0,215,39603.6231597222,2008-06-04,14:57:21
39.984848,116.352877,0,215,39603.6231828704,2008-06-04,14:57:23
39.984848,116.35288,0,215,39603.6232060185,2008-06-04,14:57:25
39.984848,116.352884,0,215,39603.6232291667,2008-06-04,14:57:27
39.984849,116.352886,0,215,39603.6232523148,2008-06-04,14:57:29
39.98485,116.352887,0,215,39603.623275463,2008-06-04,14:57:31
39.984851,116.352889,0,215,39603.6232986111,2008-06-04,14:57:33
39.984852,116.352893,0,215,39603.6233217593,2008-06-04,14:57:35
39.984853,116.352896,0,215,39603.6233449074,2008-06-04,14:57:37
39.984854,116.352895,0,215,39603.6233680556,2008-06-04,14:57:39
39.984854,116.352892,0,215,39603.6233912037,2008-06-04,14:57:41
39.984869,116.352869,0,215,39603.6234143519,2008-06-04,14:57:43
39.984954,116.352826,0,214,39603.6234375,2008-06-04,14:57:45
39.984985,116.352812,0,212,39603.6234606481,2008-06-04,14:57:47
39.985018,116.352795,0,211,39603.6234837963,2008-06-04,14:57:49
39.985064,116.352769,0,211,39603.6235069444,2008-06-04,14:57:51
39.985101,116.352744,0,210,39603.6235300926,2008-06-04,14:57:53
39.985126,116.352736,0,210,39603.6235532407,2008-06-04,14:57:55
39.985155,116.352724,0,208,39603.6235763889,2008-06-04,14:57:57
39.985156,116.352723,0,208,39603.623599537,2008-06-04,14:57:59
39.985157,116.352724,0,208,39603.6236226852,2008-06-04,14:58:01
39.985158,116.352722,0,208,39603.6236458333,2008-06-04,14:58:03
39.985159,116.352721,0,208,39603.6236689815,2008-06-04,14:58:05
39.98516,116.352721,0,208,39603.6236921296,2008-06-04,14:58:07
39.985161,116.352724,0,208,39603.6237152778,2008-06-04,14:58:09
39.985162,116.352726,0,208,39603.6237384259,2008-06-04,14:58:11
39.985161,116.352729,0,208,39603.6237615741,2008-06-04,14:58:13
39.985161,116.352732,0,208,39603.6237847222,2008-06-04,14:58:15
39.985161,116.352737,0,208,39603.6238078704,2008-06-04,14:58:17
39.985161,116.352742,0,208,39603.6238310185,2008-06-04,14:58:19
39.985161,116.352748,0,208,39603.6238541667,2008-06-04,14:58:21
39.985144,116.352745,0,208,39603.6238773148,2008-06-04,14:58:23
39.985137,116.352735,0,209,39603.623900463,2008-06-04,14:58:25
39.985136,116.352735,0,209,39603.6239236111,2008-06-04,14:58:27
39.985135,116.352736,0,209,39603.6239467593,2008-06-04,14:58:29
39.985134,116.352737,0,209,39603.6239699074,2008-06-04,14:58:31
39.985134,116.35274,0,209,39603.6239930556,2008-06-04,14:58:33
39.985133,116.352746,0,209,39603.6240162037,2008-06-04,14:58:35
39.985133,116.352751,0,209,39603.6240393519,2008-06-04,14:58:37
39.985133,116.352756,0,209,39603.6240625,2008-06-04,14:58:39
39.985133,116.352759,0,209,39603.6240856481,2008-06-04,14:58:41
39.985134,116.352759,0,209,39603.6241087963,2008-06-04,14:58:43
39.985135,116.352754,0,209,39603.6241319444,2008-06-04,14:58:45
39.985136,116.35275,0,209,39603.6241550926,2008-06-04,14:58:47
39.985137,116.35275,0,209,39603.6241782407,2008-06-04,14:58:49
39.985137,116.352747,0,209,39603.6242013889,2008-06-04,14:58:51
39.985138,116.352745,0,209,39603.624224537,2008-06-04,14:58:53
39.985138,116.352743,0,209,39603.6242476852,2008-06-04,14:58:55
39.985138,116.352742,0,209,39603.6242708333,2008-06-04,14:58:57
39.985138,116.352738,0,209,39603.6242939815,2008-06-04,14:58:59
39.985137,116.352737,0,209,39603.6243171296,2008-06-04,14:59:01
39.985137,116.352738,0,209,39603.6243402778,2008-06-04,14:59:03
39.985136,116.352742,0,209,39603.6243634259,2008-06-04,14:59:05
39.985136,116.352749,0,209,39603.6243865741,2008-06-04,14:59:07
39.985127,116.352758,0,209,39603.6244097222,2008-06-04,14:59:09
39.9851,116.352772,0,210,39603.6244328704,2008-06-04,14:59:11
39.985089,116.352781,0,210,39603.6244560185,2008-06-04,14:59:13
39.985071,116.352792,0,210,39603.6244791667,2008-06-04,14:59:15
39.98505,116.352799,0,210,39603.6245023148,2008-06-04,14:59:17
39.985059,116.352817,0,210,39603.624525463,2008-06-04,14:59:19
39.985068,116.352828,0,209,39603.6245486111,2008-06-04,14:59:21
39.985079,116.352836,0,209,39603.6245717593,2008-06-04,14:59:23
39.985105,116.352832,0,208,39603.6245949074,2008-06-04,14:59:25
39.985095,116.35284,0,208,39603.6246180556,2008-06-04,14:59:27
39.985095,116.352843,0,207,39603.6246412037,2008-06-04,14:59:29
39.985083,116.352844,0,207,39603.6246643519,2008-06-04,14:59:31
39.985072,116.35284,0,206,39603.6246875,2008-06-04,14:59:33
39.985049,116.352835,0,206,39603.6247106481,2008-06-04,14:59:35
39.985031,116.352836,0,206,39603.6247337963,2008-06-04,14:59:37
39.985033,116.352833,0,205,39603.6247569444,2008-06-04,14:59:39
39.985039,116.352819,0,203,39603.6247800926,2008-06-04,14:59:41
39.985039,116.352823,0,203,39603.6248032407,2008-06-04,14:59:43
39.985039,116.352829,0,203,39603.6248263889,2008-06-04,14:59:45
39.98504,116.352834,0,203,39603.624849537,2008-06-04,14:59:47
39.985041,116.352839,0,203,39603.6248726852,2008-06-04,14:59:49
39.985041,116.352843,0,203,39603.6248958333,2008-06-04,14:59:51
39.985041,116.352843,0,203,39603.6249189815,2008-06-04,14:59:53
39.985041,116.352843,0,203,39603.6249421296,2008-06-04,14:59:55
39.98504,116.352842,0,203,39603.6249652778,2008-06-04,14:59:57
39.98504,116.352841,0,203,39603.6249884259,2008-06-04,14:59:59
39.98504,116.352837,0,203,39603.6250115741,2008-06-04,15:00:01
39.98504,116.352832,0,203,39603.6250347222,2008-06-04,15:00:03
39.985041,116.352827,0,203,39603.6250578704,2008-06-04,15:00:05
39.985042,116.352822,0,203,39603.6250810185,2008-06-04,15:00:07
39.985042,116.352817,0,203,39603.6251041667,2008-06-04,15:00:09
39.985043,116.352812,0,203,39603.6251273148,2008-06-04,15:00:11
39.985044,116.352807,0,203,39603.625150463,2008-06-04,15:00:13
39.985045,116.352804,0,203,39603.6251736111,2008-06-04,15:00:15
39.985045,116.352797,0,203,39603.6251967593,2008-06-04,15:00:17
39.985118,116.352785,0,203,39603.6252199074,2008-06-04,15:00:19
39.985146,116.352766,0,201,39603.6252430556,2008-06-04,15:00:21
39.985167,116.352741,0,201,39603.6252662037,2008-06-04,15:00:23
39.985178,116.352726,0,201,39603.6252893518,2008-06-04,15:00:25
39.985195,116.352719,0,202,39603.6253125,2008-06-04,15:00:27
39.985206,116.352711,0,202,39603.6253356481,2008-06-04,15:00:29
39.985206,116.352708,0,202,39603.6253587963,2008-06-04,15:00:31
39.985207,116.352704,0,202,39603.6253819444,2008-06-04,15:00:33
39.985206,116.3527,0,202,39603.6254050926,2008-06-04,15:00:35
39.985206,116.352698,0,202,39603.6254282407,2008-06-04,15:00:37
39.985206,116.352697,0,202,39603.6254513889,2008-06-04,15:00:39
39.985206,116.352699,0,202,39603.625474537,2008-06-04,15:00:41
39.985206,116.352702,0,202,39603.6254976852,2008-06-04,15:00:43
39.985205,116.352707,0,202,39603.6255208333,2008-06-04,15:00:45
39.985204,116.352712,0,202,39603.6255439815,2008-06-04,15:00:47
39.985204,116.352715,0,202,39603.6255671296,2008-06-04,15:00:49
39.985204,116.352719,0,202,39603.6255902778,2008-06-04,15:00:51
39.985204,116.352723,0,202,39603.6256134259,2008-06-04,15:00:53
39.985204,116.352725,0,202,39603.6256365741,2008-06-04,15:00:55
39.985204,116.352726,0,202,39603.6256597222,2008-06-04,15:00:57
39.985203,116.352727,0,202,39603.6256828704,2008-06-04,15:00:59
39.985203,116.352725,0,202,39603.6257060185,2008-06-04,15:01:01
39.985204,116.352724,0,202,39603.6257291667,2008-06-04,15:01:03
39.985204,116.352725,0,202,39603.6257523148,2008-06-04,15:01:05
39.985203,116.35273,0,202,39603.625775463,2008-06-04,15:01:07
39.985203,116.352732,0,202,39603.6257986111,2008-06-04,15:01:09
39.985204,116.352731,0,202,39603.6258217593,2008-06-04,15:01:11
39.985204,116.352727,0,202,39603.6258449074,2008-06-04,15:01:13
39.985204,116.352725,0,202,39603.6258680556,2008-06-04,15:01:15
39.985204,116.352723,0,202,39603.6258912037,2008-06-04,15:01:17
39.985204,116.352721,0,202,39603.6259143518,2008-06-04,15:01:19
39.985204,116.352719,0,202,39603.6259375,2008-06-04,15:01:21
39.985205,116.352719,0,202,39603.6259606481,2008-06-04,15:01:23
39.985205,116.352722,0,202,39603.6259837963,2008-06-04,15:01:25
39.985205,116.352726,0,202,39603.6260069444,2008-06-04,15:01:27
39.985205,116.35273,0,202,39603.6260300926,2008-06-04,15:01:29
39.985205,116.352731,0,202,39603.6260532407,2008-06-04,15:01:31
39.985205,116.352732,0,202,39603.6260763889,2008-06-04,15:01:33
39.985205,116.352736,0,202,39603.626099537,2008-06-04,15:01:35
39.985204,116.352737,0,202,39603.6261226852,2008-06-04,15:01:37
39.985204,116.352737,0,202,39603.6261458333,2008-06-04,15:01:39
39.985204,116.352737,0,202,39603.6261689815,2008-06-04,15:01:41
39.985204,116.35274,0,202,39603.6261921296,2008-06-04,15:01:43
39.985203,116.352744,0,202,39603.6262152778,2008-06-04,15:01:45
39.985202,116.352745,0,202,39603.6262384259,2008-06-04,15:01:47
39.985202,116.352745,0,202,39603.6262615741,2008-06-04,15:01:49
39.985201,116.352746,0,202,39603.6262847222,2008-06-04,15:01:51
39.985201,116.35275,0,202,39603.6263078704,2008-06-04,15:01:53
39.9852,116.352757,0,202,39603.6263310185,2008-06-04,15:01:55
39.9852,116.352764,0,202,39603.6263541667,2008-06-04,15:01:57
39.985199,116.35277,0,202,39603.6263773148,2008-06-04,15:01:59
39.985198,116.352777,0,202,39603.626400463,2008-06-04,15:02:01
39.985198,116.352782,0,202,39603.6264236111,2008-06-04,15:02:03
39.985197,116.352786,0,202,39603.6264467593,2008-06-04,15:02:05
39.985197,116.352789,0,202,39603.6264699074,2008-06-04,15:02:07
39.985197,116.352789,0,202,39603.6264930556,2008-06-04,15:02:09
39.985196,116.35279,0,202,39603.6265162037,2008-06-04,15:02:11
39.985195,116.352791,0,202,39603.6265393518,2008-06-04,15:02:13
39.985195,116.352791,0,202,39603.6265625,2008-06-04,15:02:15
39.985194,116.352786,0,202,39603.6265856481,2008-06-04,15:02:17
39.985193,116.352782,0,202,39603.6266087963,2008-06-04,15:02:19
39.985192,116.352781,0,202,39603.6266319444,2008-06-04,15:02:21
39.985191,116.352782,0,202,39603.6266550926,2008-06-04,15:02:23
39.985191,116.352786,0,202,39603.6266782407,2008-06-04,15:02:25
39.98519,116.35279,0,202,39603.6267013889,2008-06-04,15:02:27
39.98519,116.35279,0,202,39603.626724537,2008-06-04,15:02:29
39.98519,116.352787,0,202,39603.6267476852,2008-06-04,15:02:31
39.985189,116.352785,0,202,39603.6267708333,2008-06-04,15:02:33
39.985189,116.352785,0,202,39603.6267939815,2008-06-04,15:02:35
39.985189,116.352785,0,202,39603.6268171296,2008-06-04,15:02:37
39.985188,116.352784,0,202,39603.6268402778,2008-06-04,15:02:39
39.985188,116.352786,0,202,39603.6268634259,2008-06-04,15:02:41
39.985188,116.352789,0,202,39603.6268865741,2008-06-04,15:02:43
39.985187,116.352794,0,202,39603.6269097222,2008-06-04,15:02:45
39.985187,116.3528,0,202,39603.6269328704,2008-06-04,15:02:47
39.985187,116.352805,0,202,39603.6269560185,2008-06-04,15:02:49
39.985187,116.352807,0,202,39603.6269791667,2008-06-04,15:02:51
39.985187,116.352808,0,202,39603.6270023148,2008-06-04,15:02:53
39.985187,116.352809,0,202,39603.627025463,2008-06-04,15:02:55
39.985186,116.352809,0,202,39603.6270486111,2008-06-04,15:02:57
39.985186,116.352806,0,202,39603.6270717593,2008-06-04,15:02:59
39.985186,116.352802,0,202,39603.6270949074,2008-06-04,15:03:01
39.985186,116.352796,0,202,39603.6271180556,2008-06-04,15:03:03
39.985186,116.352795,0,202,39603.6271412037,2008-06-04,15:03:05
39.985185,116.352797,0,202,39603.6271643518,2008-06-04,15:03:07
39.985184,116.352802,0,202,39603.6271875,2008-06-04,15:03:09
39.985183,116.352806,0,202,39603.6272106481,2008-06-04,15:03:11
39.985182,116.352811,0,202,39603.6272337963,2008-06-04,15:03:13
39.985181,116.352817,0,202,39603.6272569444,2008-06-04,15:03:15
39.98518,116.35282,0,202,39603.6272800926,2008-06-04,15:03:17
39.985178,116.352821,0,202,39603.6273032407,2008-06-04,15:03:19
39.985177,116.352824,0,202,39603.6273263889,2008-06-04,15:03:21
39.985139,116.352845,0,203,39603.627349537,2008-06-04,15:03:23
39.985134,116.352844,0,203,39603.6273726852,2008-06-04,15:03:25
39.985123,116.352834,0,203,39603.6273958333,2008-06-04,15:03:27
39.985123,116.352835,0,203,39603.6274189815,2008-06-04,15:03:29
39.985123,116.352837,0,203,39603.6274421296,2008-06-04,15:03:31
39.985123,116.352838,0,203,39603.6274652778,2008-06-04,15:03:33
39.985122,116.352841,0,203,39603.6274884259,2008-06-04,15:03:35
39.985123,116.352842,0,203,39603.6275115741,2008-06-04,15:03:37
39.985123,116.352842,0,203,39603.6275347222,2008-06-04,15:03:39
39.985123,116.352842,0,203,39603.6275578704,2008-06-04,15:03:41
39.985123,116.35284,0,203,39603.6275810185,2008-06-04,15:03:43
39.985123,116.352838,0,203,39603.6276041667,2008-06-04,15:03:45
39.985123,116.35284,0,203,39603.6276273148,2008-06-04,15:03:47
39.985123,116.352841,0,203,39603.627650463,2008-06-04,15:03:49
39.985122,116.352839,0,203,39603.6276736111,2008-06-04,15:03:51
39.985122,116.352834,0,203,39603.6276967593,2008-06-04,15:03:53
39.985122,116.352828,0,203,39603.6277199074,2008-06-04,15:03:55
39.985121,116.352825,0,203,39603.6277430556,2008-06-04,15:03:57
39.985121,116.352821,0,203,39603.6277662037,2008-06-04,15:03:59
39.98512,116.352819,0,203,39603.6277893518,2008-06-04,15:04:01
39.98512,116.352818,0,203,39603.6278125,2008-06-04,15:04:03
39.985119,116.352817,0,203,39603.6278356481,2008-06-04,15:04:05
39.985119,116.352815,0,203,39603.6278587963,2008-06-04,15:04:07
39.985118,116.352812,0,203,39603.6278819444,2008-06-04,15:04:09
39.985118,116.352809,0,203,39603.6279050926,2008-06-04,15:04:11
39.985118,116.352804,0,203,39603.6279282407,2008-06-04,15:04:13
39.985118,116.352799,0,203,39603.6279513889,2008-06-04,15:04:15
39.985118,116.352794,0,203,39603.627974537,2008-06-04,15:04:17
39.985117,116.352793,0,203,39603.6279976852,2008-06-04,15:04:19
39.985117,116.352796,0,203,39603.6280208333,2008-06-04,15:04:21
39.985116,116.352799,0,203,39603.6280439815,2008-06-04,15:04:23
39.985115,116.352802,0,203,39603.6280671296,2008-06-04,15:04:25
39.985099,116.352818,0,203,39603.6280902778,2008-06-04,15:04:27
39.985056,116.352847,0,203,39603.6281134259,2008-06-04,15:04:29
39.985019,116.352865,0,203,39603.6281365741,2008-06-04,15:04:31
39.984986,116.352882,0,203,39603.6281597222,2008-06-04,15:04:33
39.984958,116.352896,0,203,39603.6281828704,2008-06-04,15:04:35
39.984925,116.352909,0,204,39603.6282060185,2008-06-04,15:04:37
39.984889,116.35293,0,204,39603.6282291667,2008-06-04,15:04:39
39.984862,116.352946,0,205,39603.6282523148,2008-06-04,15:04:41
39.984837,116.352968,0,205,39603.628275463,2008-06-04,15:04:43
39.984819,116.352978,0,205,39603.6282986111,2008-06-04,15:04:45
39.984815,116.35297,0,206,39603.6283217593,2008-06-04,15:04:47
39.98481,116.35297,0,206,39603.6283449074,2008-06-04,15:04:49
39.984812,116.352969,0,206,39603.6283680556,2008-06-04,15:04:51
39.984812,116.352964,0,206,39603.6283912037,2008-06-04,15:04:53
39.984812,116.352958,0,206,39603.6284143519,2008-06-04,15:04:55
39.984812,116.352955,0,206,39603.6284375,2008-06-04,15:04:57
39.984812,116.352952,0,207,39603.6284606481,2008-06-04,15:04:59
39.984812,116.352948,0,207,39603.6284837963,2008-06-04,15:05:01
39.984812,116.352943,0,207,39603.6285069444,2008-06-04,15:05:03
39.984814,116.352935,0,207,39603.6285300926,2008-06-04,15:05:05
39.984811,116.35292,0,208,39603.6285532407,2008-06-04,15:05:07
39.984816,116.352902,0,208,39603.6285763889,2008-06-04,15:05:09
39.984807,116.352902,0,209,39603.628599537,2008-06-04,15:05:11
39.98479,116.352889,0,210,39603.6286226852,2008-06-04,15:05:13
39.984768,116.352903,0,210,39603.6286458333,2008-06-04,15:05:15
39.984756,116.352918,0,211,39603.6286689815,2008-06-04,15:05:17
39.984759,116.352921,0,211,39603.6286921296,2008-06-04,15:05:19
39.984764,116.352918,0,211,39603.6287152778,2008-06-04,15:05:21
39.984775,116.352915,0,212,39603.6287384259,2008-06-04,15:05:23
39.984787,116.352912,0,212,39603.6287615741,2008-06-04,15:05:25
39.984807,116.352901,0,212,39603.6287847222,2008-06-04,15:05:27
39.984823,116.352893,0,212,39603.6288078704,2008-06-04,15:05:29
39.984838,116.352872,0,212,39603.6288310185,2008-06-04,15:05:31
39.984836,116.352849,0,212,39603.6288541667,2008-06-04,15:05:33
39.984835,116.352835,0,212,39603.6288773148,2008-06-04,15:05:35
39.984833,116.352818,0,212,39603.628900463,2008-06-04,15:05:37
39.984831,116.352808,0,212,39603.6289236111,2008-06-04,15:05:39
39.984835,116.352802,0,212,39603.6289467593,2008-06-04,15:05:41
39.984841,116.352795,0,212,39603.6289699074,2008-06-04,15:05:43
39.984841,116.352789,0,212,39603.6289930556,2008-06-04,15:05:45
39.984843,116.352789,0,212,39603.6290162037,2008-06-04,15:05:47
39.984843,116.35279,0,213,39603.6290393519,2008-06-04,15:05:49
39.984843,116.352793,0,213,39603.6290625,2008-06-04,15:05:51
39.984843,116.352797,0,213,39603.6290856482,2008-06-04,15:05:53
39.984843,116.352798,0,213,39603.6291087963,2008-06-04,15:05:55
39.984843,116.352797,0,213,39603.6291319444,2008-06-04,15:05:57
39.984844,116.352792,0,213,39603.6291550926,2008-06-04,15:05:59
39.984844,116.352787,0,212,39603.6291782407,2008-06-04,15:06:01
39.984844,116.352782,0,212,39603.6292013889,2008-06-04,15:06:03
39.984845,116.352777,0,212,39603.629224537,2008-06-04,15:06:05
39.984845,116.352774,0,212,39603.6292476852,2008-06-04,15:06:07
39.984845,116.352778,0,212,39603.6292708333,2008-06-04,15:06:09
39.984845,116.352783,0,212,39603.6292939815,2008-06-04,15:06:11
39.984845,116.352784,0,212,39603.6293171296,2008-06-04,15:06:13
39.984845,116.352784,0,212,39603.6293402778,2008-06-04,15:06:15
39.984845,116.352787,0,212,39603.6293634259,2008-06-04,15:06:17
39.984845,116.352791,0,212,39603.6293865741,2008-06-04,15:06:19
39.984845,116.352795,0,212,39603.6294097222,2008-06-04,15:06:21
39.984845,116.352798,0,212,39603.6294328704,2008-06-04,15:06:23
39.984845,116.352803,0,212,39603.6294560185,2008-06-04,15:06:25
39.984846,116.352806,0,212,39603.6294791667,2008-06-04,15:06:27
39.98485,116.352787,0,212,39603.6295023148,2008-06-04,15:06:29
39.985141,116.353049,0,218,39603.6298726852,2008-06-04,15:07:01
39.985138,116.35304,0,218,39603.6298958333,2008-06-04,15:07:03
39.985141,116.353021,0,220,39603.6299189815,2008-06-04,15:07:05
39.98514,116.353013,0,220,39603.6299421296,2008-06-04,15:07:07
39.985112,116.352898,0,211,39603.6299652778,2008-06-04,15:07:09
39.985115,116.35284,0,209,39603.6299884259,2008-06-04,15:07:11
39.985111,116.352815,0,214,39603.6300115741,2008-06-04,15:07:13
39.985117,116.352787,0,218,39603.6300347222,2008-06-04,15:07:15
39.985094,116.352795,0,217,39603.6300578704,2008-06-04,15:07:17
39.985083,116.352801,0,217,39603.6300810185,2008-06-04,15:07:19
39.985082,116.352797,0,217,39603.6301041667,2008-06-04,15:07:21
39.985081,116.352791,0,217,39603.6301273148,2008-06-04,15:07:23
39.98508,116.352787,0,216,39603.630150463,2008-06-04,15:07:25
39.98508,116.352785,0,216,39603.6301736111,2008-06-04,15:07:27
39.985079,116.352784,0,216,39603.6301967593,2008-06-04,15:07:29
39.985079,116.352782,0,216,39603.6302199074,2008-06-04,15:07:31
39.985079,116.352779,0,216,39603.6302430556,2008-06-04,15:07:33
39.985079,116.352776,0,216,39603.6302662037,2008-06-04,15:07:35
39.985078,116.352775,0,216,39603.6302893519,2008-06-04,15:07:37
39.985077,116.35277,0,216,39603.6303125,2008-06-04,15:07:39
39.985076,116.352764,0,217,39603.6303356481,2008-06-04,15:07:41
39.985058,116.352758,0,222,39603.6303587963,2008-06-04,15:07:43
39.985032,116.352761,0,224,39603.6303819444,2008-06-04,15:07:45
39.985017,116.352762,0,225,39603.6304050926,2008-06-04,15:07:47
39.985016,116.35276,0,225,39603.6304282407,2008-06-04,15:07:49
39.985016,116.352757,0,225,39603.6304513889,2008-06-04,15:07:51
39.985015,116.352753,0,225,39603.630474537,2008-06-04,15:07:53
39.985014,116.352747,0,225,39603.6304976852,2008-06-04,15:07:55
39.984998,116.352734,0,226,39603.6305208333,2008-06-04,15:07:57
39.984988,116.352725,0,225,39603.6305439815,2008-06-04,15:07:59
39.984988,116.352726,0,223,39603.6305671296,2008-06-04,15:08:01
39.984991,116.352736,0,221,39603.6305902778,2008-06-04,15:08:03
39.984991,116.352738,0,221,39603.6306134259,2008-06-04,15:08:05
39.984991,116.352742,0,221,39603.6306365741,2008-06-04,15:08:07
39.984991,116.352748,0,220,39603.6306597222,2008-06-04,15:08:09
39.984991,116.352755,0,220,39603.6306828704,2008-06-04,15:08:11
39.984984,116.352771,0,220,39603.6307060185,2008-06-04,15:08:13
39.984973,116.352788,0,219,39603.6307291667,2008-06-04,15:08:15
39.984961,116.352813,0,218,39603.6307523148,2008-06-04,15:08:17
39.984945,116.352849,0,219,39603.630775463,2008-06-04,15:08:19
39.984923,116.352886,0,218,39603.6307986111,2008-06-04,15:08:21
39.984907,116.352931,0,217,39603.6308217593,2008-06-04,15:08:23
39.984896,116.352986,0,218,39603.6308449074,2008-06-04,15:08:25
39.984906,116.352994,0,216,39603.6308680556,2008-06-04,15:08:27
39.984936,116.35299,0,213,39603.6308912037,2008-06-04,15:08:29
39.984978,116.353008,0,212,39603.6309143519,2008-06-04,15:08:31
39.985011,116.353001,0,207,39603.6309375,2008-06-04,15:08:33
39.985009,116.352983,0,203,39603.6309606481,2008-06-04,15:08:35
39.985,116.352938,0,201,39603.6309837963,2008-06-04,15:08:37
39.985001,116.352893,0,199,39603.6310069444,2008-06-04,15:08:39
39.985004,116.352867,0,194,39603.6310300926,2008-06-04,15:08:41
39.985001,116.35286,0,191,39603.6310532407,2008-06-04,15:08:43
39.984999,116.352869,0,188,39603.6310763889,2008-06-04,15:08:45
39.985,116.352878,0,184,39603.631099537,2008-06-04,15:08:47
39.984984,116.352845,0,181,39603.6311226852,2008-06-04,15:08:49
39.984975,116.352827,0,180,39603.6311458333,2008-06-04,15:08:51
39.984974,116.352823,0,179,39603.6311689815,2008-06-04,15:08:53
39.984974,116.352818,0,179,39603.6311921296,2008-06-04,15:08:55
39.984975,116.352815,0,179,39603.6312152778,2008-06-04,15:08:57
39.984975,116.352818,0,179,39603.6312384259,2008-06-04,15:08:59
39.984975,116.352823,0,179,39603.6312615741,2008-06-04,15:09:01
39.984975,116.352828,0,179,39603.6312847222,2008-06-04,15:09:03
39.984975,116.352834,0,179,39603.6313078704,2008-06-04,15:09:05
39.984973,116.352843,0,180,39603.6313310185,2008-06-04,15:09:07
39.984967,116.352858,0,180,39603.6313541667,2008-06-04,15:09:09
39.984955,116.352875,0,181,39603.6313773148,2008-06-04,15:09:11
39.984941,116.352895,0,181,39603.631400463,2008-06-04,15:09:13
39.984934,116.352904,0,181,39603.6314236111,2008-06-04,15:09:15
39.984935,116.352916,0,181,39603.6314467593,2008-06-04,15:09:17
39.984934,116.352928,0,180,39603.6314699074,2008-06-04,15:09:19
39.984941,116.352925,0,179,39603.6314930556,2008-06-04,15:09:21
39.984945,116.35293,0,178,39603.6315162037,2008-06-04,15:09:23
39.984949,116.352935,0,177,39603.6315393519,2008-06-04,15:09:25
39.984953,116.352948,0,176,39603.6315625,2008-06-04,15:09:27
39.984959,116.352952,0,175,39603.6315856481,2008-06-04,15:09:29
39.984974,116.352964,0,174,39603.6316087963,2008-06-04,15:09:31
39.984826,116.352717,0,159,39603.6333680556,2008-06-04,15:12:03
39.984684,116.352648,0,125,39603.6339467593,2008-06-04,15:12:53
39.984682,116.352659,0,136,39603.6339699074,2008-06-04,15:12:55
39.984683,116.352655,0,136,39603.6339930556,2008-06-04,15:12:57
39.984707,116.352643,0,154,39603.6340162037,2008-06-04,15:12:59
39.984751,116.352612,0,194,39603.6340393518,2008-06-04,15:13:01
39.984765,116.352553,0,227,39603.6340625,2008-06-04,15:13:03
39.984756,116.352514,0,218,39603.6340856481,2008-06-04,15:13:05
39.984737,116.35249,0,196,39603.6341087963,2008-06-04,15:13:07
39.984721,116.352477,0,177,39603.6341319444,2008-06-04,15:13:09
39.984715,116.35246,0,174,39603.6341550926,2008-06-04,15:13:11
39.984709,116.352441,0,187,39603.6341782407,2008-06-04,15:13:13
39.984696,116.352426,0,197,39603.6342013889,2008-06-04,15:13:15
39.984674,116.352411,0,198,39603.634224537,2008-06-04,15:13:17
39.984666,116.352393,0,199,39603.6342476852,2008-06-04,15:13:19
39.984659,116.352371,0,199,39603.6342708333,2008-06-04,15:13:21
39.98465,116.35233,0,195,39603.6342939815,2008-06-04,15:13:23
39.98464,116.352296,0,193,39603.6343171296,2008-06-04,15:13:25
39.984631,116.352256,0,192,39603.6343402778,2008-06-04,15:13:27
39.984621,116.3522,0,191,39603.6343634259,2008-06-04,15:13:29
39.984603,116.352155,0,190,39603.6343865741,2008-06-04,15:13:31
39.984582,116.352138,0,191,39603.6344097222,2008-06-04,15:13:33
39.984564,116.352109,0,191,39603.6344328704,2008-06-04,15:13:35
39.984553,116.352063,0,192,39603.6344560185,2008-06-04,15:13:37
39.984541,116.352018,0,192,39603.6344791667,2008-06-04,15:13:39
39.984531,116.351985,0,192,39603.6345023148,2008-06-04,15:13:41
39.984524,116.351955,0,192,39603.634525463,2008-06-04,15:13:43
39.984505,116.351928,0,192,39603.6345486111,2008-06-04,15:13:45
39.984501,116.351915,0,192,39603.6345717593,2008-06-04,15:13:47
39.984513,116.351883,0,190,39603.6345949074,2008-06-04,15:13:49
39.984543,116.351901,0,188,39603.6346180556,2008-06-04,15:13:51
39.984571,116.351886,0,186,39603.6346412037,2008-06-04,15:13:53
39.984585,116.351854,0,184,39603.6346643518,2008-06-04,15:13:55
39.984604,116.351824,0,182,39603.6346875,2008-06-04,15:13:57
39.984626,116.351802,0,181,39603.6347106481,2008-06-04,15:13:59
39.984644,116.351784,0,180,39603.6347337963,2008-06-04,15:14:01
39.984646,116.351764,0,180,39603.6347569444,2008-06-04,15:14:03
39.984632,116.351755,0,181,39603.6347800926,2008-06-04,15:14:05
39.984609,116.351749,0,184,39603.6348032407,2008-06-04,15:14:07
39.98459,116.351739,0,186,39603.6348263889,2008-06-04,15:14:09
39.984577,116.351743,0,187,39603.634849537,2008-06-04,15:14:11
39.984564,116.351762,0,189,39603.6348726852,2008-06-04,15:14:13
39.98455,116.351781,0,190,39603.6348958333,2008-06-04,15:14:15
39.984547,116.351785,0,190,39603.6349189815,2008-06-04,15:14:17
39.984542,116.351789,0,191,39603.6349421296,2008-06-04,15:14:19
39.984535,116.351792,0,192,39603.6349652778,2008-06-04,15:14:21
39.984523,116.351785,0,192,39603.6349884259,2008-06-04,15:14:23
39.985166,116.353179,0,101,39603.635775463,2008-06-04,15:15:31
39.984897,116.352723,0,-90,39603.6357986111,2008-06-04,15:15:33
39.984897,116.352722,0,-90,39603.6358217593,2008-06-04,15:15:35
39.984896,116.352722,0,-91,39603.6358449074,2008-06-04,15:15:37
39.984865,116.352733,0,-94,39603.6358680556,2008-06-04,15:15:39
39.984852,116.352758,0,-98,39603.6358912037,2008-06-04,15:15:41
39.984853,116.352758,0,-95,39603.6359143518,2008-06-04,15:15:43
39.984878,116.352732,0,-40,39603.6359375,2008-06-04,15:15:45
39.98488,116.352723,0,-31,39603.6359606481,2008-06-04,15:15:47
39.984909,116.352709,0,19,39603.6359837963,2008-06-04,15:15:49
39.984913,116.352699,0,29,39603.6360069444,2008-06-04,15:15:51
39.984912,116.352706,0,35,39603.6360300926,2008-06-04,15:15:53
39.984913,116.352704,0,36,39603.6360532407,2008-06-04,15:15:55
39.98492,116.3527,0,53,39603.6360763889,2008-06-04,15:15:57
39.984905,116.352705,0,60,39603.636099537,2008-06-04,15:15:59
39.984866,116.352639,0,63,39603.6361226852,2008-06-04,15:16:01
39.984852,116.352688,0,64,39603.6361458333,2008-06-04,15:16:03
39.984831,116.352714,0,64,39603.6361689815,2008-06-04,15:16:05
39.984831,116.352772,0,62,39603.6361921296,2008-06-04,15:16:07
39.984825,116.352785,0,59,39603.6362152778,2008-06-04,15:16:09
39.984813,116.352785,0,56,39603.6362384259,2008-06-04,15:16:11
39.98481,116.352785,0,51,39603.6362615741,2008-06-04,15:16:13
39.984804,116.352787,0,45,39603.6362847222,2008-06-04,15:16:15
39.984811,116.352778,0,43,39603.6363078704,2008-06-04,15:16:17
39.984818,116.352772,0,42,39603.6363310185,2008-06-04,15:16:19
39.984819,116.352772,0,42,39603.6363541667,2008-06-04,15:16:21
39.984819,116.352773,0,42,39603.6363773148,2008-06-04,15:16:23
39.984819,116.352771,0,41,39603.636400463,2008-06-04,15:16:25
39.984819,116.352769,0,41,39603.6364236111,2008-06-04,15:16:27
39.984819,116.352766,0,41,39603.6364467593,2008-06-04,15:16:29
39.984868,116.353107,0,62,39603.6440393519,2008-06-04,15:27:25
39.984868,116.353147,0,63,39603.6440625,2008-06-04,15:27:27
39.984872,116.353179,0,64,39603.6440856481,2008-06-04,15:27:29
39.984878,116.353205,0,65,39603.6441087963,2008-06-04,15:27:31
39.984897,116.353222,0,66,39603.6441319444,2008-06-04,15:27:33
39.984915,116.353216,0,67,39603.6441550926,2008-06-04,15:27:35
39.984927,116.353213,0,68,39603.6441782407,2008-06-04,15:27:37
39.984929,116.353216,0,68,39603.6442013889,2008-06-04,15:27:39
39.984938,116.353218,0,69,39603.644224537,2008-06-04,15:27:41
39.984954,116.353218,0,70,39603.6442476852,2008-06-04,15:27:43
39.984972,116.353217,0,71,39603.6442708333,2008-06-04,15:27:45
39.984965,116.353209,0,72,39603.6442939815,2008-06-04,15:27:47
39.984975,116.353206,0,74,39603.6443171296,2008-06-04,15:27:49
39.984977,116.353203,0,75,39603.6443402778,2008-06-04,15:27:51
39.984996,116.353221,0,76,39603.6443634259,2008-06-04,15:27:53
39.985004,116.353231,0,77,39603.6443865741,2008-06-04,15:27:55
39.985003,116.353235,0,78,39603.6444097222,2008-06-04,15:27:57
39.985003,116.353225,0,79,39603.6444328704,2008-06-04,15:27:59
39.984998,116.353202,0,80,39603.6444560185,2008-06-04,15:28:01
39.985,116.353202,0,81,39603.6444791667,2008-06-04,15:28:03
39.985,116.353182,0,80,39603.6445023148,2008-06-04,15:28:05
39.984994,116.353172,0,80,39603.644525463,2008-06-04,15:28:07
39.984992,116.353164,0,79,39603.6445486111,2008-06-04,15:28:09
39.985002,116.353151,0,79,39603.6445717593,2008-06-04,15:28:11
39.98501,116.353136,0,79,39603.6445949074,2008-06-04,15:28:13
39.985,116.353121,0,79,39603.6446180556,2008-06-04,15:28:15
39.984994,116.353097,0,79,39603.6446412037,2008-06-04,15:28:17
39.985008,116.35307,0,79,39603.6446643519,2008-06-04,15:28:19
39.984997,116.353059,0,80,39603.6446875,2008-06-04,15:28:21
39.984984,116.353044,0,81,39603.6447106482,2008-06-04,15:28:23
39.984972,116.353017,0,82,39603.6447337963,2008-06-04,15:28:25
39.984959,116.352998,0,82,39603.6447569444,2008-06-04,15:28:27
39.984931,116.352985,0,81,39603.6447800926,2008-06-04,15:28:29
39.984912,116.352954,0,82,39603.6448032407,2008-06-04,15:28:31
39.984879,116.352917,0,83,39603.6448263889,2008-06-04,15:28:33
39.984851,116.352885,0,84,39603.644849537,2008-06-04,15:28:35
39.984833,116.352863,0,84,39603.6448726852,2008-06-04,15:28:37
39.984808,116.352843,0,83,39603.6448958333,2008-06-04,15:28:39
39.984788,116.352819,0,83,39603.6449189815,2008-06-04,15:28:41
39.984771,116.352803,0,83,39603.6449421296,2008-06-04,15:28:43
39.984767,116.352811,0,82,39603.6449652778,2008-06-04,15:28:45
39.984759,116.352817,0,81,39603.6449884259,2008-06-04,15:28:47
39.984742,116.352823,0,80,39603.6450115741,2008-06-04,15:28:49
39.984725,116.352834,0,80,39603.6450347222,2008-06-04,15:28:51
39.984719,116.352851,0,80,39603.6450578704,2008-06-04,15:28:53
39.984695,116.352869,0,79,39603.6450810185,2008-06-04,15:28:55
39.984694,116.352864,0,79,39603.6451041667,2008-06-04,15:28:57
39.984697,116.352852,0,78,39603.6451273148,2008-06-04,15:28:59
39.984702,116.352832,0,78,39603.645150463,2008-06-04,15:29:01
39.984706,116.352829,0,80,39603.6451736111,2008-06-04,15:29:03
39.984719,116.352806,0,81,39603.6451967593,2008-06-04,15:29:05
39.984738,116.352794,0,80,39603.6452199074,2008-06-04,15:29:07
39.984769,116.352732,0,78,39603.6452430556,2008-06-04,15:29:09
39.984792,116.352654,0,77,39603.6452662037,2008-06-04,15:29:11
39.984814,116.352587,0,76,39603.6452893519,2008-06-04,15:29:13
39.984817,116.35255,0,76,39603.6453125,2008-06-04,15:29:15
39.984831,116.352523,0,77,39603.6453356481,2008-06-04,15:29:17
39.984848,116.3525,0,77,39603.6453587963,2008-06-04,15:29:19
39.984845,116.352488,0,75,39603.6453819444,2008-06-04,15:29:21
39.984845,116.352478,0,76,39603.6454050926,2008-06-04,15:29:23
39.98485,116.352475,0,75,39603.6454282407,2008-06-04,15:29:25
39.98485,116.35248,0,74,39603.6454513889,2008-06-04,15:29:27
39.984841,116.352494,0,74,39603.645474537,2008-06-04,15:29:29
39.98484,116.352495,0,72,39603.6454976852,2008-06-04,15:29:31
39.984844,116.352498,0,69,39603.6455208333,2008-06-04,15:29:33
39.984852,116.352501,0,67,39603.6455439815,2008-06-04,15:29:35
39.984856,116.352513,0,65,39603.6455671296,2008-06-04,15:29:37
39.984859,116.352521,0,64,39603.6455902778,2008-06-04,15:29:39
39.984855,116.352539,0,64,39603.6456134259,2008-06-04,15:29:41
39.984857,116.352559,0,60,39603.6456365741,2008-06-04,15:29:43
39.984859,116.352574,0,57,39603.6456597222,2008-06-04,15:29:45
39.984858,116.352584,0,56,39603.6456828704,2008-06-04,15:29:47
39.98486,116.3526,0,54,39603.6457060185,2008-06-04,15:29:49
39.984859,116.352617,0,53,39603.6457291667,2008-06-04,15:29:51
39.984859,116.352628,0,52,39603.6457523148,2008-06-04,15:29:53
39.984849,116.352642,0,51,39603.645775463,2008-06-04,15:29:55
39.984843,116.352656,0,50,39603.6457986111,2008-06-04,15:29:57
39.984843,116.35266,0,50,39603.6458217593,2008-06-04,15:29:59
39.984843,116.352664,0,50,39603.6458449074,2008-06-04,15:30:01
39.984843,116.352668,0,50,39603.6458680556,2008-06-04,15:30:03
39.984843,116.352673,0,50,39603.6458912037,2008-06-04,15:30:05
39.984843,116.352677,0,50,39603.6459143519,2008-06-04,15:30:07
39.984843,116.352679,0,50,39603.6459375,2008-06-04,15:30:09
39.984842,116.352682,0,50,39603.6459606481,2008-06-04,15:30:11
39.984842,116.352682,0,50,39603.6459837963,2008-06-04,15:30:13
39.984842,116.352684,0,50,39603.6460069444,2008-06-04,15:30:15
39.984842,116.352687,0,50,39603.6460300926,2008-06-04,15:30:17
39.984843,116.35269,0,50,39603.6460532407,2008-06-04,15:30:19
39.984851,116.352689,0,48,39603.6460763889,2008-06-04,15:30:21
39.98486,116.352688,0,47,39603.646099537,2008-06-04,15:30:23
39.984863,116.352693,0,45,39603.6461226852,2008-06-04,15:30:25
39.984872,116.352687,0,44,39603.6461458333,2008-06-04,15:30:27
39.984887,116.352677,0,42,39603.6461689815,2008-06-04,15:30:29
39.984885,116.352658,0,41,39603.6461921296,2008-06-04,15:30:31
39.984883,116.35265,0,40,39603.6462152778,2008-06-04,15:30:33
39.984892,116.352648,0,38,39603.6462384259,2008-06-04,15:30:35
39.984889,116.352633,0,37,39603.6462615741,2008-06-04,15:30:37
39.984891,116.352615,0,36,39603.6462847222,2008-06-04,15:30:39
39.984881,116.352598,0,35,39603.6463078704,2008-06-04,15:30:41
39.984871,116.352588,0,33,39603.6463310185,2008-06-04,15:30:43
39.984869,116.352578,0,32,39603.6463541667,2008-06-04,15:30:45
39.984851,116.352566,0,33,39603.6463773148,2008-06-04,15:30:47
39.98484,116.352557,0,33,39603.646400463,2008-06-04,15:30:49
39.984828,116.352552,0,33,39603.6464236111,2008-06-04,15:30:51
39.984818,116.352541,0,34,39603.6464467593,2008-06-04,15:30:53
39.984813,116.352529,0,34,39603.6464699074,2008-06-04,15:30:55
39.98481,116.352524,0,35,39603.6464930556,2008-06-04,15:30:57
39.984795,116.35252,0,34,39603.6465162037,2008-06-04,15:30:59
39.984796,116.352526,0,34,39603.6465393519,2008-06-04,15:31:01
39.984792,116.352522,0,34,39603.6465625,2008-06-04,15:31:03
39.984792,116.352518,0,34,39603.6465856481,2008-06-04,15:31:05
39.984792,116.352515,0,34,39603.6466087963,2008-06-04,15:31:07
39.984792,116.352513,0,34,39603.6466319444,2008-06-04,15:31:09
39.984793,116.352512,0,34,39603.6466550926,2008-06-04,15:31:11
39.984793,116.352515,0,34,39603.6466782407,2008-06-04,15:31:13
39.984793,116.352519,0,34,39603.6467013889,2008-06-04,15:31:15
39.984793,116.352523,0,34,39603.646724537,2008-06-04,15:31:17
39.984793,116.352524,0,34,39603.6467476852,2008-06-04,15:31:19
39.984793,116.352521,0,34,39603.6467708333,2008-06-04,15:31:21
39.984794,116.352518,0,34,39603.6467939815,2008-06-04,15:31:23
39.984794,116.352512,0,34,39603.6468171296,2008-06-04,15:31:25
39.984802,116.352507,0,32,39603.6468402778,2008-06-04,15:31:27
39.984812,116.352501,0,31,39603.6468634259,2008-06-04,15:31:29
39.98482,116.352493,0,31,39603.6468865741,2008-06-04,15:31:31
39.98482,116.35249,0,31,39603.6469097222,2008-06-04,15:31:33
39.98482,116.352487,0,30,39603.6469328704,2008-06-04,15:31:35
39.984821,116.352484,0,30,39603.6469560185,2008-06-04,15:31:37
39.984821,116.352483,0,30,39603.6469791667,2008-06-04,15:31:39
39.984821,116.352483,0,30,39603.6470023148,2008-06-04,15:31:41
39.984821,116.352483,0,30,39603.647025463,2008-06-04,15:31:43
39.984821,116.352484,0,30,39603.6470486111,2008-06-04,15:31:45
39.984821,116.352482,0,30,39603.6470717593,2008-06-04,15:31:47
39.98482,116.352478,0,30,39603.6470949074,2008-06-04,15:31:49
39.984809,116.352474,0,31,39603.6471180556,2008-06-04,15:31:51
39.984795,116.352467,0,31,39603.6471412037,2008-06-04,15:31:53
39.984787,116.352459,0,31,39603.6471643519,2008-06-04,15:31:55
39.984783,116.352446,0,31,39603.6471875,2008-06-04,15:31:57
39.984778,116.352436,0,31,39603.6472106481,2008-06-04,15:31:59
39.984776,116.35242,0,32,39603.6472337963,2008-06-04,15:32:01
39.984769,116.352409,0,32,39603.6472569444,2008-06-04,15:32:03
39.984768,116.352395,0,32,39603.6472800926,2008-06-04,15:32:05
39.984765,116.352396,0,32,39603.6473032407,2008-06-04,15:32:07
39.984766,116.3524,0,31,39603.6473263889,2008-06-04,15:32:09
39.984767,116.352401,0,31,39603.647349537,2008-06-04,15:32:11
39.984776,116.352409,0,30,39603.6473726852,2008-06-04,15:32:13
39.984799,116.352407,0,30,39603.6473958333,2008-06-04,15:32:15
39.984815,116.352404,0,30,39603.6474189815,2008-06-04,15:32:17
39.984833,116.352409,0,30,39603.6474421296,2008-06-04,15:32:19
39.984841,116.35244,0,29,39603.6474652778,2008-06-04,15:32:21
39.984839,116.352466,0,29,39603.6474884259,2008-06-04,15:32:23
39.984842,116.352485,0,28,39603.6475115741,2008-06-04,15:32:25
39.984841,116.352498,0,26,39603.6475347222,2008-06-04,15:32:27
39.984841,116.352507,0,26,39603.6475578704,2008-06-04,15:32:29
39.984835,116.3525,0,26,39603.6475810185,2008-06-04,15:32:31
39.984837,116.352513,0,26,39603.6476041667,2008-06-04,15:32:33
39.984835,116.35251,0,26,39603.6476273148,2008-06-04,15:32:35
39.984828,116.352494,0,28,39603.647650463,2008-06-04,15:32:37
39.984822,116.352489,0,28,39603.6476736111,2008-06-04,15:32:39
39.984819,116.352486,0,30,39603.6476967593,2008-06-04,15:32:41
39.984818,116.352498,0,30,39603.6477199074,2008-06-04,15:32:43
39.984814,116.352496,0,31,39603.6477430556,2008-06-04,15:32:45
39.984807,116.352497,0,31,39603.6477662037,2008-06-04,15:32:47
39.984812,116.352498,0,32,39603.6477893519,2008-06-04,15:32:49
39.984818,116.352491,0,32,39603.6478125,2008-06-04,15:32:51
39.984827,116.352492,0,33,39603.6478356481,2008-06-04,15:32:53
39.984824,116.352477,0,33,39603.6478587963,2008-06-04,15:32:55
39.984825,116.352476,0,33,39603.6478819444,2008-06-04,15:32:57
39.984825,116.352477,0,33,39603.6479050926,2008-06-04,15:32:59
39.984825,116.35248,0,33,39603.6479282407,2008-06-04,15:33:01
39.98483,116.352463,0,33,39603.6479513889,2008-06-04,15:33:03
39.984807,116.352467,0,33,39603.647974537,2008-06-04,15:33:05
39.984796,116.352454,0,33,39603.6479976852,2008-06-04,15:33:07
39.9848,116.352435,0,33,39603.6480208333,2008-06-04,15:33:09
39.984782,116.352421,0,33,39603.6480439815,2008-06-04,15:33:11
39.984776,116.352413,0,33,39603.6480671296,2008-06-04,15:33:13
39.984773,116.352411,0,34,39603.6480902778,2008-06-04,15:33:15
39.984763,116.352411,0,34,39603.6481134259,2008-06-04,15:33:17
39.984758,116.352415,0,34,39603.6481365741,2008-06-04,15:33:19
39.984759,116.352412,0,34,39603.6481597222,2008-06-04,15:33:21
39.984759,116.352411,0,34,39603.6481828704,2008-06-04,15:33:23
39.984759,116.352413,0,34,39603.6482060185,2008-06-04,15:33:25
39.984759,116.352417,0,34,39603.6482291667,2008-06-04,15:33:27
39.984759,116.352421,0,34,39603.6482523148,2008-06-04,15:33:29
39.984759,116.352421,0,34,39603.648275463,2008-06-04,15:33:31
39.984759,116.35242,0,34,39603.6482986111,2008-06-04,15:33:33
39.984758,116.352421,0,34,39603.6483217593,2008-06-04,15:33:35
39.984758,116.352424,0,34,39603.6483449074,2008-06-04,15:33:37
39.984759,116.352428,0,34,39603.6483680556,2008-06-04,15:33:39
39.984759,116.352434,0,34,39603.6483912037,2008-06-04,15:33:41
39.984759,116.352439,0,34,39603.6484143519,2008-06-04,15:33:43
39.984759,116.352446,0,34,39603.6484375,2008-06-04,15:33:45
39.984759,116.35245,0,34,39603.6484606481,2008-06-04,15:33:47
39.984758,116.352454,0,34,39603.6484837963,2008-06-04,15:33:49
39.984757,116.352457,0,34,39603.6485069444,2008-06-04,15:33:51
39.984757,116.352459,0,34,39603.6485300926,2008-06-04,15:33:53
39.984756,116.352457,0,35,39603.6485532407,2008-06-04,15:33:55
39.984756,116.352454,0,35,39603.6485763889,2008-06-04,15:33:57
39.984756,116.352454,0,35,39603.648599537,2008-06-04,15:33:59
39.984756,116.352456,0,35,39603.6486226852,2008-06-04,15:34:01
39.984756,116.352456,0,35,39603.6486458333,2008-06-04,15:34:03
39.984756,116.352453,0,35,39603.6486689815,2008-06-04,15:34:05
39.984756,116.352449,0,35,39603.6486921296,2008-06-04,15:34:07
39.984756,116.352447,0,35,39603.6487152778,2008-06-04,15:34:09
39.984756,116.352445,0,35,39603.6487384259,2008-06-04,15:34:11
39.984756,116.352444,0,35,39603.6487615741,2008-06-04,15:34:13
39.984756,116.352444,0,35,39603.6487847222,2008-06-04,15:34:15
39.984757,116.352443,0,35,39603.6488078704,2008-06-04,15:34:17
39.984758,116.352443,0,35,39603.6488310185,2008-06-04,15:34:19
39.984758,116.352444,0,35,39603.6488541667,2008-06-04,15:34:21
39.984759,116.352443,0,36,39603.6488773148,2008-06-04,15:34:23
39.984759,116.352441,0,36,39603.648900463,2008-06-04,15:34:25
39.984759,116.352437,0,36,39603.6489236111,2008-06-04,15:34:27
39.984759,116.352431,0,36,39603.6489467593,2008-06-04,15:34:29
39.984761,116.352425,0,36,39603.6489699074,2008-06-04,15:34:31
39.984761,116.352416,0,36,39603.6489930556,2008-06-04,15:34:33
39.984772,116.352411,0,36,39603.6490162037,2008-06-04,15:34:35
39.984782,116.352399,0,36,39603.6490393518,2008-06-04,15:34:37
39.984783,116.352394,0,36,39603.6490625,2008-06-04,15:34:39
39.984783,116.352392,0,36,39603.6490856481,2008-06-04,15:34:41
39.984783,116.352393,0,36,39603.6491087963,2008-06-04,15:34:43
39.984783,116.352393,0,36,39603.6491319444,2008-06-04,15:34:45
39.984782,116.352396,0,36,39603.6491550926,2008-06-04,15:34:47
39.984782,116.352399,0,36,39603.6491782407,2008-06-04,15:34:49
39.984783,116.352402,0,36,39603.6492013889,2008-06-04,15:34:51
39.984783,116.352406,0,36,39603.649224537,2008-06-04,15:34:53
39.984783,116.352411,0,36,39603.6492476852,2008-06-04,15:34:55
39.984783,116.352415,0,36,39603.6492708333,2008-06-04,15:34:57
39.984783,116.352414,0,36,39603.6492939815,2008-06-04,15:34:59
39.984783,116.352413,0,36,39603.6493171296,2008-06-04,15:35:01
39.984783,116.352412,0,36,39603.6493402778,2008-06-04,15:35:03
39.984784,116.352411,0,36,39603.6493634259,2008-06-04,15:35:05
39.984784,116.352408,0,36,39603.6493865741,2008-06-04,15:35:07
39.984785,116.352406,0,36,39603.6494097222,2008-06-04,15:35:09
39.984786,116.352406,0,36,39603.6494328704,2008-06-04,15:35:11
39.984786,116.352407,0,36,39603.6494560185,2008-06-04,15:35:13
39.984786,116.352409,0,36,39603.6494791667,2008-06-04,15:35:15
39.984787,116.352409,0,36,39603.6495023148,2008-06-04,15:35:17
39.984787,116.352408,0,36,39603.649525463,2008-06-04,15:35:19
39.984787,116.352407,0,36,39603.6495486111,2008-06-04,15:35:21
39.984785,116.352411,0,36,39603.6495717593,2008-06-04,15:35:23
39.984782,116.35242,0,36,39603.6495949074,2008-06-04,15:35:25
39.98478,116.352424,0,37,39603.6496180556,2008-06-04,15:35:27
39.984778,116.352424,0,37,39603.6496412037,2008-06-04,15:35:29
39.984776,116.352425,0,37,39603.6496643518,2008-06-04,15:35:31
39.984774,116.352426,0,37,39603.6496875,2008-06-04,15:35:33
39.984773,116.352425,0,37,39603.6497106481,2008-06-04,15:35:35
39.984773,116.35242,0,37,39603.6497337963,2008-06-04,15:35:37
39.984772,116.352417,0,37,39603.6497569444,2008-06-04,15:35:39
39.984772,116.352411,0,37,39603.6497800926,2008-06-04,15:35:41
39.984766,116.352413,0,37,39603.6498032407,2008-06-04,15:35:43
39.984757,116.352411,0,39,39603.6498263889,2008-06-04,15:35:45
39.984755,116.352408,0,40,39603.649849537,2008-06-04,15:35:47
39.984754,116.352408,0,41,39603.6498726852,2008-06-04,15:35:49
39.984759,116.352407,0,42,39603.6498958333,2008-06-04,15:35:51
39.984765,116.352402,0,42,39603.6499189815,2008-06-04,15:35:53
39.984764,116.3524,0,43,39603.6499421296,2008-06-04,15:35:55
39.984762,116.352397,0,44,39603.6499652778,2008-06-04,15:35:57
39.984762,116.35239,0,44,39603.6499884259,2008-06-04,15:35:59
39.984756,116.352401,0,44,39603.6500115741,2008-06-04,15:36:01
39.984746,116.352407,0,44,39603.6500347222,2008-06-04,15:36:03
39.98474,116.352414,0,44,39603.6500578704,2008-06-04,15:36:05
39.984734,116.352427,0,44,39603.6500810185,2008-06-04,15:36:07
39.984729,116.352442,0,44,39603.6501041667,2008-06-04,15:36:09
39.984734,116.352459,0,44,39603.6501273148,2008-06-04,15:36:11
39.98473,116.35248,0,43,39603.650150463,2008-06-04,15:36:13
39.984735,116.352515,0,44,39603.6501736111,2008-06-04,15:36:15
39.984731,116.352544,0,43,39603.6501967593,2008-06-04,15:36:17
39.984744,116.352556,0,44,39603.6502199074,2008-06-04,15:36:19
39.984758,116.352559,0,43,39603.6502430556,2008-06-04,15:36:21
39.984765,116.352571,0,44,39603.6502662037,2008-06-04,15:36:23
39.984778,116.352569,0,44,39603.6502893518,2008-06-04,15:36:25
39.984778,116.352569,0,44,39603.6503125,2008-06-04,15:36:27
39.984779,116.35257,0,44,39603.6503356481,2008-06-04,15:36:29
39.984779,116.352572,0,44,39603.6503587963,2008-06-04,15:36:31
39.984779,116.352576,0,44,39603.6503819444,2008-06-04,15:36:33
39.98478,116.352577,0,44,39603.6504050926,2008-06-04,15:36:35
39.98478,116.352576,0,44,39603.6504282407,2008-06-04,15:36:37
39.98478,116.352575,0,44,39603.6504513889,2008-06-04,15:36:39
39.98478,116.352575,0,44,39603.650474537,2008-06-04,15:36:41
39.98478,116.352576,0,44,39603.6504976852,2008-06-04,15:36:43
39.98478,116.352578,0,44,39603.6505208333,2008-06-04,15:36:45
39.984781,116.352577,0,44,39603.6505439815,2008-06-04,15:36:47
39.98478,116.352576,0,44,39603.6505671296,2008-06-04,15:36:49
39.984779,116.352569,0,44,39603.6505902778,2008-06-04,15:36:51
39.984766,116.35257,0,43,39603.6506134259,2008-06-04,15:36:53
39.984773,116.352567,0,43,39603.6506365741,2008-06-04,15:36:55
39.984781,116.352545,0,42,39603.6506597222,2008-06-04,15:36:57
39.984795,116.352525,0,42,39603.6506828704,2008-06-04,15:36:59
39.984809,116.3525,0,41,39603.6507060185,2008-06-04,15:37:01
39.984818,116.352489,0,41,39603.6507291667,2008-06-04,15:37:03
39.984815,116.352494,0,41,39603.6507523148,2008-06-04,15:37:05
39.984816,116.352492,0,41,39603.650775463,2008-06-04,15:37:07
39.984791,116.352512,0,42,39603.6507986111,2008-06-04,15:37:09
39.984791,116.352512,0,42,39603.6508217593,2008-06-04,15:37:11
39.984791,116.352504,0,43,39603.6508449074,2008-06-04,15:37:13
39.984768,116.35251,0,44,39603.6508680556,2008-06-04,15:37:15
39.984771,116.352509,0,44,39603.6508912037,2008-06-04,15:37:17
39.984779,116.352512,0,45,39603.6509143518,2008-06-04,15:37:19
39.984788,116.352513,0,46,39603.6509375,2008-06-04,15:37:21
39.984793,116.35249,0,49,39603.6509606481,2008-06-04,15:37:23
39.984802,116.352428,0,55,39603.6509837963,2008-06-04,15:37:25
39.984801,116.352411,0,57,39603.6510069444,2008-06-04,15:37:27
39.984807,116.352398,0,58,39603.6510300926,2008-06-04,15:37:29
39.984804,116.35239,0,58,39603.6510532407,2008-06-04,15:37:31
39.984807,116.352393,0,57,39603.6510763889,2008-06-04,15:37:33
39.984809,116.352385,0,55,39603.651099537,2008-06-04,15:37:35
39.984798,116.352355,0,53,39603.6511226852,2008-06-04,15:37:37
39.984799,116.352344,0,52,39603.6511458333,2008-06-04,15:37:39
39.984797,116.352323,0,50,39603.6511689815,2008-06-04,15:37:41
39.984784,116.352297,0,49,39603.6511921296,2008-06-04,15:37:43
39.984782,116.352271,0,48,39603.6512152778,2008-06-04,15:37:45
39.98478,116.352269,0,48,39603.6512384259,2008-06-04,15:37:47
39.984756,116.352293,0,47,39603.6512615741,2008-06-04,15:37:49
39.984755,116.352318,0,46,39603.6512847222,2008-06-04,15:37:51
39.984756,116.352331,0,45,39603.6513078704,2008-06-04,15:37:53
39.984749,116.35237,0,44,39603.6513310185,2008-06-04,15:37:55
39.984762,116.352396,0,43,39603.6513541667,2008-06-04,15:37:57
39.984754,116.352409,0,43,39603.6513773148,2008-06-04,15:37:59
39.984758,116.35241,0,42,39603.651400463,2008-06-04,15:38:01
39.984751,116.352412,0,41,39603.6514236111,2008-06-04,15:38:03
39.984757,116.352417,0,41,39603.6514467593,2008-06-04,15:38:05
39.984752,116.35242,0,42,39603.6514699074,2008-06-04,15:38:07
39.984745,116.352415,0,42,39603.6514930556,2008-06-04,15:38:09
39.98475,116.352414,0,43,39603.6515162037,2008-06-04,15:38:11
39.984748,116.352408,0,43,39603.6515393518,2008-06-04,15:38:13
39.98474,116.3524,0,44,39603.6515625,2008-06-04,15:38:15
39.984744,116.3524,0,44,39603.6515856481,2008-06-04,15:38:17
39.985008,116.352381,0,121,39603.6684837963,2008-06-04,16:02:37
39.985019,116.352381,0,121,39603.6685069444,2008-06-04,16:02:39
39.985023,116.35237,0,121,39603.6685300926,2008-06-04,16:02:41
39.985018,116.352369,0,121,39603.6685532407,2008-06-04,16:02:43
39.98502,116.352366,0,121,39603.6685763889,2008-06-04,16:02:45
39.985022,116.352363,0,122,39603.668599537,2008-06-04,16:02:47
39.985022,116.35236,0,122,39603.6686226852,2008-06-04,16:02:49
39.98502,116.352359,0,123,39603.6686458333,2008-06-04,16:02:51
39.985016,116.352359,0,123,39603.6686689815,2008-06-04,16:02:53
39.985011,116.35236,0,124,39603.6686921296,2008-06-04,16:02:55
39.985006,116.352363,0,124,39603.6687152778,2008-06-04,16:02:57
39.984994,116.352373,0,124,39603.6687384259,2008-06-04,16:02:59
39.984976,116.352383,0,124,39603.6687615741,2008-06-04,16:03:01
39.984968,116.352398,0,124,39603.6687847222,2008-06-04,16:03:03
39.984953,116.352406,0,123,39603.6688078704,2008-06-04,16:03:05
39.984953,116.352419,0,123,39603.6688310185,2008-06-04,16:03:07
39.984954,116.352422,0,123,39603.6688541667,2008-06-04,16:03:09
39.984951,116.352428,0,123,39603.6688773148,2008-06-04,16:03:11
39.98495,116.352432,0,123,39603.668900463,2008-06-04,16:03:13
39.984945,116.352428,0,123,39603.6689236111,2008-06-04,16:03:15
39.984942,116.352429,0,123,39603.6689467593,2008-06-04,16:03:17
39.984938,116.352432,0,124,39603.6689699074,2008-06-04,16:03:19
39.984935,116.352435,0,124,39603.6689930556,2008-06-04,16:03:21
39.984932,116.352438,0,124,39603.6690162037,2008-06-04,16:03:23
39.984928,116.352443,0,125,39603.6690393519,2008-06-04,16:03:25
39.984926,116.352445,0,125,39603.6690625,2008-06-04,16:03:27
39.984925,116.352446,0,125,39603.6690856481,2008-06-04,16:03:29
39.984924,116.352447,0,126,39603.6691087963,2008-06-04,16:03:31
39.984923,116.352446,0,126,39603.6691319444,2008-06-04,16:03:33
39.984922,116.352445,0,126,39603.6691550926,2008-06-04,16:03:35
39.984922,116.352443,0,126,39603.6691782407,2008-06-04,16:03:37
39.984922,116.352441,0,127,39603.6692013889,2008-06-04,16:03:39
39.98492,116.352438,0,127,39603.669224537,2008-06-04,16:03:41
39.98492,116.352435,0,127,39603.6692476852,2008-06-04,16:03:43
39.98492,116.352431,0,128,39603.6692708333,2008-06-04,16:03:45
39.984921,116.352428,0,128,39603.6692939815,2008-06-04,16:03:47
39.984923,116.352424,0,128,39603.6693171296,2008-06-04,16:03:49
39.984925,116.352421,0,128,39603.6693402778,2008-06-04,16:03:51
39.984929,116.352419,0,129,39603.6693634259,2008-06-04,16:03:53
39.984934,116.352416,0,129,39603.6693865741,2008-06-04,16:03:55
39.984939,116.352414,0,129,39603.6694097222,2008-06-04,16:03:57
39.984943,116.352411,0,129,39603.6694328704,2008-06-04,16:03:59
39.984946,116.352411,0,130,39603.6694560185,2008-06-04,16:04:01
39.984947,116.352413,0,130,39603.6694791667,2008-06-04,16:04:03
39.984946,116.352417,0,130,39603.6695023148,2008-06-04,16:04:05
39.984944,116.352422,0,130,39603.669525463,2008-06-04,16:04:07
39.984941,116.352427,0,130,39603.6695486111,2008-06-04,16:04:09
39.984938,116.352432,0,131,39603.6695717593,2008-06-04,16:04:11
39.984923,116.35245,0,130,39603.6695949074,2008-06-04,16:04:13
39.984909,116.352471,0,130,39603.6696180556,2008-06-04,16:04:15
39.984904,116.352484,0,130,39603.6696412037,2008-06-04,16:04:17
39.984905,116.352502,0,130,39603.6696643519,2008-06-04,16:04:19
39.984903,116.352506,0,130,39603.6696875,2008-06-04,16:04:21
39.984902,116.352509,0,131,39603.6697106481,2008-06-04,16:04:23
39.984901,116.352512,0,131,39603.6697337963,2008-06-04,16:04:25
39.984899,116.352514,0,131,39603.6697569444,2008-06-04,16:04:27
39.9849,116.352513,0,131,39603.6697800926,2008-06-04,16:04:29
39.9849,116.352512,0,131,39603.6698032407,2008-06-04,16:04:31
39.984902,116.352511,0,132,39603.6698263889,2008-06-04,16:04:33
39.984903,116.35251,0,132,39603.669849537,2008-06-04,16:04:35
39.984905,116.352509,0,132,39603.6698726852,2008-06-04,16:04:37
39.984905,116.352507,0,132,39603.6698958333,2008-06-04,16:04:39
39.984906,116.352503,0,132,39603.6699189815,2008-06-04,16:04:41
39.984907,116.352499,0,133,39603.6699421296,2008-06-04,16:04:43
39.984908,116.352496,0,133,39603.6699652778,2008-06-04,16:04:45
39.984909,116.352492,0,133,39603.6699884259,2008-06-04,16:04:47
39.98491,116.352489,0,134,39603.6700115741,2008-06-04,16:04:49
39.984911,116.352485,0,134,39603.6700347222,2008-06-04,16:04:51
39.984912,116.352482,0,134,39603.6700578704,2008-06-04,16:04:53
39.984912,116.352479,0,135,39603.6700810185,2008-06-04,16:04:55
39.984911,116.352477,0,135,39603.6701041667,2008-06-04,16:04:57
39.98491,116.352475,0,136,39603.6701273148,2008-06-04,16:04:59
39.984909,116.352474,0,136,39603.670150463,2008-06-04,16:05:01
39.984907,116.352472,0,137,39603.6701736111,2008-06-04,16:05:03
39.984906,116.35247,0,137,39603.6701967593,2008-06-04,16:05:05
39.984905,116.352469,0,137,39603.6702199074,2008-06-04,16:05:07
39.984905,116.352468,0,138,39603.6702430556,2008-06-04,16:05:09
39.984905,116.352469,0,138,39603.6702662037,2008-06-04,16:05:11
39.984905,116.35247,0,138,39603.6702893519,2008-06-04,16:05:13
39.984906,116.35247,0,139,39603.6703125,2008-06-04,16:05:15
39.984906,116.352471,0,139,39603.6703356481,2008-06-04,16:05:17
39.984905,116.352471,0,139,39603.6703587963,2008-06-04,16:05:19
39.984904,116.352471,0,140,39603.6703819444,2008-06-04,16:05:21
39.984904,116.352469,0,140,39603.6704050926,2008-06-04,16:05:23
39.984904,116.352468,0,140,39603.6704282407,2008-06-04,16:05:25
39.984905,116.352466,0,140,39603.6704513889,2008-06-04,16:05:27
39.984905,116.352465,0,141,39603.670474537,2008-06-04,16:05:29
39.984905,116.352463,0,141,39603.6704976852,2008-06-04,16:05:31
39.984906,116.352462,0,141,39603.6705208333,2008-06-04,16:05:33
39.984907,116.352459,0,142,39603.6705439815,2008-06-04,16:05:35
39.984909,116.352455,0,142,39603.6705671296,2008-06-04,16:05:37
39.984911,116.35245,0,143,39603.6705902778,2008-06-04,16:05:39
39.984914,116.352444,0,143,39603.6706134259,2008-06-04,16:05:41
39.984917,116.352439,0,143,39603.6706365741,2008-06-04,16:05:43
39.98492,116.352434,0,144,39603.6706597222,2008-06-04,16:05:45
39.984924,116.352429,0,144,39603.6706828704,2008-06-04,16:05:47
39.984927,116.352424,0,145,39603.6707060185,2008-06-04,16:05:49
39.984929,116.35241,0,145,39603.6707291667,2008-06-04,16:05:51
39.984927,116.352393,0,144,39603.6707523148,2008-06-04,16:05:53
39.98493,116.352379,0,143,39603.670775463,2008-06-04,16:05:55
39.984923,116.35236,0,143,39603.6707986111,2008-06-04,16:05:57
39.984908,116.352349,0,143,39603.6708217593,2008-06-04,16:05:59
39.984902,116.352347,0,143,39603.6708449074,2008-06-04,16:06:01
39.984892,116.352349,0,144,39603.6708680556,2008-06-04,16:06:03
39.984888,116.352346,0,144,39603.6708912037,2008-06-04,16:06:05
39.984884,116.352345,0,144,39603.6709143519,2008-06-04,16:06:07
39.984881,116.352344,0,145,39603.6709375,2008-06-04,16:06:09
39.984877,116.352344,0,145,39603.6709606481,2008-06-04,16:06:11
39.984873,116.352344,0,146,39603.6709837963,2008-06-04,16:06:13
39.98487,116.352343,0,146,39603.6710069444,2008-06-04,16:06:15
39.984869,116.352343,0,146,39603.6710300926,2008-06-04,16:06:17
39.984868,116.352344,0,147,39603.6710532407,2008-06-04,16:06:19
39.984867,116.352346,0,147,39603.6710763889,2008-06-04,16:06:21
39.984867,116.352347,0,148,39603.671099537,2008-06-04,16:06:23
39.984866,116.352347,0,148,39603.6711226852,2008-06-04,16:06:25
39.984865,116.352347,0,148,39603.6711458333,2008-06-04,16:06:27
39.984864,116.352347,0,149,39603.6711689815,2008-06-04,16:06:29
39.984864,116.352346,0,149,39603.6711921296,2008-06-04,16:06:31
39.984864,116.352348,0,149,39603.6712152778,2008-06-04,16:06:33
39.984864,116.352351,0,150,39603.6712384259,2008-06-04,16:06:35
39.984865,116.352355,0,150,39603.6712615741,2008-06-04,16:06:37
39.984866,116.352359,0,150,39603.6712847222,2008-06-04,16:06:39
39.984867,116.352362,0,151,39603.6713078704,2008-06-04,16:06:41
39.984868,116.352367,0,151,39603.6713310185,2008-06-04,16:06:43
39.98487,116.352372,0,151,39603.6713541667,2008-06-04,16:06:45
39.984872,116.352377,0,151,39603.6713773148,2008-06-04,16:06:47
39.984873,116.352383,0,152,39603.671400463,2008-06-04,16:06:49
39.984875,116.352389,0,152,39603.6714236111,2008-06-04,16:06:51
39.984876,116.352394,0,152,39603.6714467593,2008-06-04,16:06:53
39.984877,116.352398,0,152,39603.6714699074,2008-06-04,16:06:55
39.984879,116.352401,0,152,39603.6714930556,2008-06-04,16:06:57
39.984882,116.352405,0,152,39603.6715162037,2008-06-04,16:06:59
39.984884,116.352408,0,152,39603.6715393519,2008-06-04,16:07:01
39.984885,116.352412,0,152,39603.6715625,2008-06-04,16:07:03
39.984885,116.352416,0,152,39603.6715856481,2008-06-04,16:07:05
39.984883,116.352419,0,153,39603.6716087963,2008-06-04,16:07:07
39.984883,116.352423,0,153,39603.6716319444,2008-06-04,16:07:09
39.984883,116.352428,0,153,39603.6716550926,2008-06-04,16:07:11
39.984884,116.352433,0,153,39603.6716782407,2008-06-04,16:07:13
39.984886,116.352438,0,153,39603.6717013889,2008-06-04,16:07:15
39.984887,116.352443,0,153,39603.671724537,2008-06-04,16:07:17
39.984896,116.352473,0,153,39603.6717476852,2008-06-04,16:07:19
39.984904,116.352495,0,153,39603.6717708333,2008-06-04,16:07:21
39.984916,116.352508,0,152,39603.6717939815,2008-06-04,16:07:23
39.984924,116.352526,0,152,39603.6718171296,2008-06-04,16:07:25
39.98494,116.352539,0,152,39603.6718402778,2008-06-04,16:07:27
39.984947,116.35254,0,151,39603.6718634259,2008-06-04,16:07:29
39.984946,116.352545,0,150,39603.6718865741,2008-06-04,16:07:31
39.984948,116.352554,0,150,39603.6719097222,2008-06-04,16:07:33
39.984949,116.352563,0,149,39603.6719328704,2008-06-04,16:07:35
39.984953,116.352569,0,148,39603.6719560185,2008-06-04,16:07:37
39.984953,116.352567,0,147,39603.6719791667,2008-06-04,16:07:39
39.98495,116.352575,0,147,39603.6720023148,2008-06-04,16:07:41
39.984949,116.352578,0,147,39603.672025463,2008-06-04,16:07:43
39.984947,116.352578,0,147,39603.6720486111,2008-06-04,16:07:45
39.984945,116.352577,0,147,39603.6720717593,2008-06-04,16:07:47
39.984943,116.352575,0,147,39603.6720949074,2008-06-04,16:07:49
39.984941,116.352573,0,147,39603.6721180556,2008-06-04,16:07:51
39.984939,116.35257,0,147,39603.6721412037,2008-06-04,16:07:53
39.984937,116.352567,0,147,39603.6721643518,2008-06-04,16:07:55
39.984935,116.352564,0,147,39603.6721875,2008-06-04,16:07:57
39.984934,116.35256,0,147,39603.6722106481,2008-06-04,16:07:59
39.984933,116.352555,0,147,39603.6722337963,2008-06-04,16:08:01
39.984933,116.352548,0,146,39603.6722569444,2008-06-04,16:08:03
39.984929,116.352534,0,146,39603.6722800926,2008-06-04,16:08:05
39.984929,116.352514,0,146,39603.6723032407,2008-06-04,16:08:07
39.984944,116.352509,0,146,39603.6723263889,2008-06-04,16:08:09
39.984932,116.352507,0,145,39603.672349537,2008-06-04,16:08:11
39.984931,116.352504,0,145,39603.6723726852,2008-06-04,16:08:13
39.98493,116.352501,0,145,39603.6723958333,2008-06-04,16:08:15
39.984929,116.352499,0,145,39603.6724189815,2008-06-04,16:08:17
39.984929,116.352498,0,145,39603.6724421296,2008-06-04,16:08:19
39.984928,116.352496,0,145,39603.6724652778,2008-06-04,16:08:21
39.984928,116.352495,0,145,39603.6724884259,2008-06-04,16:08:23
39.984927,116.352494,0,145,39603.6725115741,2008-06-04,16:08:25
39.984925,116.352493,0,145,39603.6725347222,2008-06-04,16:08:27
39.984923,116.352492,0,145,39603.6725578704,2008-06-04,16:08:29
39.984919,116.35249,0,144,39603.6725810185,2008-06-04,16:08:31
39.984908,116.352481,0,145,39603.6726041667,2008-06-04,16:08:33
39.984903,116.352475,0,144,39603.6726273148,2008-06-04,16:08:35
39.98489,116.35247,0,145,39603.672650463,2008-06-04,16:08:37
39.984884,116.352468,0,145,39603.6726736111,2008-06-04,16:08:39
39.984886,116.352487,0,145,39603.6726967593,2008-06-04,16:08:41
39.984891,116.352492,0,145,39603.6727199074,2008-06-04,16:08:43
39.984894,116.352487,0,145,39603.6727430556,2008-06-04,16:08:45
39.984892,116.352489,0,145,39603.6727662037,2008-06-04,16:08:47
39.984891,116.352493,0,145,39603.6727893518,2008-06-04,16:08:49
39.984891,116.352498,0,145,39603.6728125,2008-06-04,16:08:51
39.984891,116.352504,0,145,39603.6728356481,2008-06-04,16:08:53
39.984912,116.352519,0,145,39603.6728587963,2008-06-04,16:08:55
39.984932,116.352517,0,146,39603.6728819444,2008-06-04,16:08:57
39.98495,116.35252,0,147,39603.6729050926,2008-06-04,16:08:59
39.984954,116.352524,0,147,39603.6729282407,2008-06-04,16:09:01
39.984957,116.352526,0,147,39603.6729513889,2008-06-04,16:09:03
39.984961,116.35253,0,147,39603.672974537,2008-06-04,16:09:05
39.984963,116.352533,0,147,39603.6729976852,2008-06-04,16:09:07
39.984964,116.352535,0,147,39603.6730208333,2008-06-04,16:09:09
39.984964,116.352535,0,147,39603.6730439815,2008-06-04,16:09:11
39.984962,116.352532,0,147,39603.6730671296,2008-06-04,16:09:13
39.98496,116.35253,0,147,39603.6730902778,2008-06-04,16:09:15
39.984957,116.352528,0,147,39603.6731134259,2008-06-04,16:09:17
39.984953,116.352525,0,147,39603.6731365741,2008-06-04,16:09:19
39.984934,116.352503,0,148,39603.6731597222,2008-06-04,16:09:21
39.984915,116.352499,0,149,39603.6731828704,2008-06-04,16:09:23
39.984896,116.352483,0,150,39603.6732060185,2008-06-04,16:09:25
39.984883,116.352462,0,151,39603.6732291667,2008-06-04,16:09:27
39.984878,116.352449,0,153,39603.6732523148,2008-06-04,16:09:29
39.984871,116.352437,0,154,39603.673275463,2008-06-04,16:09:31
39.984863,116.35243,0,155,39603.6732986111,2008-06-04,16:09:33
39.984857,116.352419,0,158,39603.6733217593,2008-06-04,16:09:35
39.984856,116.352402,0,160,39603.6733449074,2008-06-04,16:09:37
39.984855,116.352414,0,161,39603.6733680556,2008-06-04,16:09:39
39.984858,116.352406,0,162,39603.6733912037,2008-06-04,16:09:41
39.984856,116.352405,0,163,39603.6734143518,2008-06-04,16:09:43
39.984855,116.352403,0,163,39603.6734375,2008-06-04,16:09:45
39.984853,116.352401,0,163,39603.6734606481,2008-06-04,16:09:47
39.984852,116.352398,0,164,39603.6734837963,2008-06-04,16:09:49
39.984852,116.352395,0,164,39603.6735069444,2008-06-04,16:09:51
39.984854,116.352393,0,164,39603.6735300926,2008-06-04,16:09:53
39.984857,116.352393,0,165,39603.6735532407,2008-06-04,16:09:55
39.984861,116.352396,0,165,39603.6735763889,2008-06-04,16:09:57
39.984871,116.352412,0,165,39603.673599537,2008-06-04,16:09:59
39.984884,116.35243,0,165,39603.6736226852,2008-06-04,16:10:01
39.984883,116.352435,0,165,39603.6736458333,2008-06-04,16:10:03
39.984883,116.352448,0,165,39603.6736689815,2008-06-04,16:10:05
39.984887,116.352457,0,165,39603.6736921296,2008-06-04,16:10:07
39.984891,116.35246,0,165,39603.6737152778,2008-06-04,16:10:09
39.984893,116.352464,0,165,39603.6737384259,2008-06-04,16:10:11
39.984895,116.35247,0,165,39603.6737615741,2008-06-04,16:10:13
39.984895,116.352476,0,166,39603.6737847222,2008-06-04,16:10:15
39.984896,116.35248,0,166,39603.6738078704,2008-06-04,16:10:17
39.984897,116.352484,0,166,39603.6738310185,2008-06-04,16:10:19
39.984897,116.35249,0,166,39603.6738541667,2008-06-04,16:10:21
39.984898,116.352495,0,166,39603.6738773148,2008-06-04,16:10:23
39.984899,116.3525,0,166,39603.673900463,2008-06-04,16:10:25
39.9849,116.352505,0,167,39603.6739236111,2008-06-04,16:10:27
39.984902,116.352509,0,167,39603.6739467593,2008-06-04,16:10:29
39.984901,116.352514,0,167,39603.6739699074,2008-06-04,16:10:31
39.984899,116.352517,0,167,39603.6739930556,2008-06-04,16:10:33
39.984895,116.352519,0,167,39603.6740162037,2008-06-04,16:10:35
39.984891,116.352519,0,168,39603.6740393518,2008-06-04,16:10:37
39.984861,116.352512,0,167,39603.6740625,2008-06-04,16:10:39
39.984843,116.352507,0,167,39603.6740856481,2008-06-04,16:10:41
39.984832,116.352495,0,167,39603.6741087963,2008-06-04,16:10:43
39.984838,116.352485,0,166,39603.6741319444,2008-06-04,16:10:45
39.98484,116.352467,0,165,39603.6741550926,2008-06-04,16:10:47
39.984844,116.352452,0,165,39603.6741782407,2008-06-04,16:10:49
39.984844,116.352441,0,164,39603.6742013889,2008-06-04,16:10:51
39.984851,116.352435,0,164,39603.674224537,2008-06-04,16:10:53
39.984851,116.352424,0,164,39603.6742476852,2008-06-04,16:10:55
39.984857,116.352418,0,164,39603.6742708333,2008-06-04,16:10:57
39.98486,116.352398,0,163,39603.6742939815,2008-06-04,16:10:59
39.984861,116.352396,0,164,39603.6743171296,2008-06-04,16:11:01
39.984861,116.352391,0,164,39603.6743402778,2008-06-04,16:11:03
39.984858,116.352385,0,164,39603.6743634259,2008-06-04,16:11:05
39.984856,116.352381,0,164,39603.6743865741,2008-06-04,16:11:07
39.984854,116.352377,0,164,39603.6744097222,2008-06-04,16:11:09
39.984851,116.352374,0,164,39603.6744328704,2008-06-04,16:11:11
39.984848,116.352374,0,164,39603.6744560185,2008-06-04,16:11:13
39.984846,116.352375,0,164,39603.6744791667,2008-06-04,16:11:15
39.984845,116.352378,0,165,39603.6745023148,2008-06-04,16:11:17
39.984843,116.352383,0,165,39603.674525463,2008-06-04,16:11:19
39.984849,116.352394,0,164,39603.6745486111,2008-06-04,16:11:21
39.984859,116.352425,0,163,39603.6745717593,2008-06-04,16:11:23
39.98487,116.352431,0,163,39603.6745949074,2008-06-04,16:11:25
39.984885,116.352456,0,163,39603.6746180556,2008-06-04,16:11:27
39.984905,116.352472,0,163,39603.6746412037,2008-06-04,16:11:29
39.984923,116.352479,0,162,39603.6746643518,2008-06-04,16:11:31
39.984941,116.352498,0,162,39603.6746875,2008-06-04,16:11:33
39.984958,116.352517,0,161,39603.6747106481,2008-06-04,16:11:35
39.984979,116.352536,0,159,39603.6747337963,2008-06-04,16:11:37
39.984999,116.352548,0,157,39603.6747569444,2008-06-04,16:11:39
39.985018,116.35255,0,156,39603.6747800926,2008-06-04,16:11:41
39.985033,116.352556,0,154,39603.6748032407,2008-06-04,16:11:43
39.985035,116.352558,0,152,39603.6748263889,2008-06-04,16:11:45
39.98503,116.352553,0,151,39603.674849537,2008-06-04,16:11:47
39.985031,116.352556,0,151,39603.6748726852,2008-06-04,16:11:49
39.985032,116.352557,0,151,39603.6748958333,2008-06-04,16:11:51
39.985033,116.352559,0,150,39603.6749189815,2008-06-04,16:11:53
39.985035,116.35256,0,150,39603.6749421296,2008-06-04,16:11:55
39.985036,116.352561,0,150,39603.6749652778,2008-06-04,16:11:57
39.985038,116.35256,0,150,39603.6749884259,2008-06-04,16:11:59
39.98504,116.352559,0,150,39603.6750115741,2008-06-04,16:12:01
39.985041,116.352559,0,149,39603.6750347222,2008-06-04,16:12:03
39.985043,116.35256,0,149,39603.6750578704,2008-06-04,16:12:05
39.985045,116.352562,0,149,39603.6750810185,2008-06-04,16:12:07
39.985049,116.352563,0,149,39603.6751041667,2008-06-04,16:12:09
39.985052,116.352565,0,148,39603.6751273148,2008-06-04,16:12:11
39.985054,116.352566,0,148,39603.675150463,2008-06-04,16:12:13
39.985058,116.352567,0,148,39603.6751736111,2008-06-04,16:12:15
39.985061,116.352566,0,147,39603.6751967593,2008-06-04,16:12:17
39.985063,116.352565,0,147,39603.6752199074,2008-06-04,16:12:19
39.985064,116.352564,0,147,39603.6752430556,2008-06-04,16:12:21
39.985064,116.352563,0,146,39603.6752662037,2008-06-04,16:12:23
39.985062,116.352563,0,146,39603.6752893519,2008-06-04,16:12:25
39.985059,116.352563,0,146,39603.6753125,2008-06-04,16:12:27
39.985055,116.352563,0,146,39603.6753356481,2008-06-04,16:12:29
39.985052,116.352562,0,145,39603.6753587963,2008-06-04,16:12:31
39.985047,116.352561,0,145,39603.6753819444,2008-06-04,16:12:33
39.985042,116.35256,0,145,39603.6754050926,2008-06-04,16:12:35
39.98503,116.352562,0,144,39603.6754282407,2008-06-04,16:12:37
39.985024,116.352564,0,144,39603.6754513889,2008-06-04,16:12:39
39.985025,116.352568,0,143,39603.675474537,2008-06-04,16:12:41
39.985025,116.352572,0,142,39603.6754976852,2008-06-04,16:12:43
39.985024,116.352573,0,142,39603.6755208333,2008-06-04,16:12:45
39.985024,116.352573,0,142,39603.6755439815,2008-06-04,16:12:47
39.985026,116.352574,0,141,39603.6755671296,2008-06-04,16:12:49
39.98503,116.352577,0,141,39603.6755902778,2008-06-04,16:12:51
39.985059,116.352596,0,140,39603.6756134259,2008-06-04,16:12:53
39.985083,116.35261,0,139,39603.6756365741,2008-06-04,16:12:55
39.985097,116.352615,0,139,39603.6756597222,2008-06-04,16:12:57
39.985108,116.352625,0,138,39603.6756828704,2008-06-04,16:12:59
39.985119,116.352626,0,137,39603.6757060185,2008-06-04,16:13:01
39.985132,116.352623,0,137,39603.6757291667,2008-06-04,16:13:03
39.985147,116.35262,0,136,39603.6757523148,2008-06-04,16:13:05
39.985154,116.352613,0,135,39603.675775463,2008-06-04,16:13:07
39.985165,116.352598,0,135,39603.6757986111,2008-06-04,16:13:09
39.985155,116.35258,0,134,39603.6758217593,2008-06-04,16:13:11
39.985141,116.352557,0,134,39603.6758449074,2008-06-04,16:13:13
39.985124,116.352536,0,132,39603.6758680556,2008-06-04,16:13:15
39.985115,116.352523,0,131,39603.6758912037,2008-06-04,16:13:17
39.985114,116.352521,0,131,39603.6759143519,2008-06-04,16:13:19
39.98511,116.352519,0,131,39603.6759375,2008-06-04,16:13:21
39.985082,116.352505,0,130,39603.6759606482,2008-06-04,16:13:23
39.985051,116.352491,0,130,39603.6759837963,2008-06-04,16:13:25
39.985016,116.352481,0,130,39603.6760069444,2008-06-04,16:13:27
39.984997,116.352465,0,130,39603.6760300926,2008-06-04,16:13:29
39.984991,116.352463,0,130,39603.6760532407,2008-06-04,16:13:31
39.98499,116.352444,0,131,39603.6760763889,2008-06-04,16:13:33
39.984988,116.352436,0,130,39603.676099537,2008-06-04,16:13:35
39.984984,116.352433,0,130,39603.6761226852,2008-06-04,16:13:37
39.984982,116.352442,0,130,39603.6761458333,2008-06-04,16:13:39
39.984979,116.352438,0,130,39603.6761689815,2008-06-04,16:13:41
39.984976,116.352434,0,129,39603.6761921296,2008-06-04,16:13:43
39.984967,116.352438,0,129,39603.6762152778,2008-06-04,16:13:45
39.984964,116.352417,0,128,39603.6762384259,2008-06-04,16:13:47
39.98496,116.352404,0,128,39603.6762615741,2008-06-04,16:13:49
39.984965,116.352392,0,127,39603.6762847222,2008-06-04,16:13:51
39.984964,116.352394,0,126,39603.6763078704,2008-06-04,16:13:53
39.984966,116.352393,0,125,39603.6763310185,2008-06-04,16:13:55
39.984972,116.352403,0,125,39603.6763541667,2008-06-04,16:13:57
39.984989,116.352411,0,124,39603.6763773148,2008-06-04,16:13:59
39.984995,116.352417,0,123,39603.676400463,2008-06-04,16:14:01
39.98502,116.352422,0,123,39603.6764236111,2008-06-04,16:14:03
39.985033,116.352431,0,123,39603.6764467593,2008-06-04,16:14:05
39.985047,116.35244,0,124,39603.6764699074,2008-06-04,16:14:07
39.985061,116.352444,0,124,39603.6764930556,2008-06-04,16:14:09
39.98508,116.352433,0,125,39603.6765162037,2008-06-04,16:14:11
39.985083,116.352431,0,126,39603.6765393519,2008-06-04,16:14:13
39.985085,116.352427,0,127,39603.6765625,2008-06-04,16:14:15
39.985088,116.352424,0,128,39603.6765856481,2008-06-04,16:14:17
39.985087,116.352442,0,130,39603.6766087963,2008-06-04,16:14:19
39.985087,116.352471,0,132,39603.6766319444,2008-06-04,16:14:21
39.985099,116.352473,0,133,39603.6766550926,2008-06-04,16:14:23
39.985108,116.352484,0,134,39603.6766782407,2008-06-04,16:14:25
39.985122,116.352489,0,135,39603.6767013889,2008-06-04,16:14:27
39.985141,116.352491,0,137,39603.676724537,2008-06-04,16:14:29
39.985167,116.352503,0,138,39603.6767476852,2008-06-04,16:14:31
39.985191,116.352506,0,138,39603.6767708333,2008-06-04,16:14:33
39.985205,116.352512,0,139,39603.6767939815,2008-06-04,16:14:35
39.985216,116.352519,0,139,39603.6768171296,2008-06-04,16:14:37
39.985221,116.352531,0,140,39603.6768402778,2008-06-04,16:14:39
39.985239,116.35253,0,141,39603.6768634259,2008-06-04,16:14:41
39.985239,116.35253,0,141,39603.6768865741,2008-06-04,16:14:43
39.985228,116.352532,0,142,39603.6769097222,2008-06-04,16:14:45
39.985222,116.352531,0,143,39603.6769328704,2008-06-04,16:14:47
39.985205,116.352522,0,145,39603.6769560185,2008-06-04,16:14:49
39.9852,116.352516,0,146,39603.6769791667,2008-06-04,16:14:51
39.985194,116.352517,0,147,39603.6770023148,2008-06-04,16:14:53
39.985188,116.352525,0,149,39603.677025463,2008-06-04,16:14:55
39.985175,116.352518,0,151,39603.6770486111,2008-06-04,16:14:57
39.985163,116.352528,0,153,39603.6770717593,2008-06-04,16:14:59
39.985158,116.352529,0,153,39603.6770949074,2008-06-04,16:15:01
39.985154,116.35253,0,153,39603.6771180556,2008-06-04,16:15:03
39.985149,116.352531,0,153,39603.6771412037,2008-06-04,16:15:05
39.985146,116.352532,0,153,39603.6771643519,2008-06-04,16:15:07
39.985142,116.352532,0,153,39603.6771875,2008-06-04,16:15:09
39.985139,116.352532,0,153,39603.6772106481,2008-06-04,16:15:11
39.985138,116.352531,0,153,39603.6772337963,2008-06-04,16:15:13
39.985136,116.352529,0,153,39603.6772569444,2008-06-04,16:15:15
39.985134,116.352528,0,153,39603.6772800926,2008-06-04,16:15:17
39.985132,116.352527,0,153,39603.6773032407,2008-06-04,16:15:19
39.985129,116.352524,0,153,39603.6773263889,2008-06-04,16:15:21
39.985125,116.352521,0,153,39603.677349537,2008-06-04,16:15:23
39.985121,116.352519,0,154,39603.6773726852,2008-06-04,16:15:25
39.985117,116.352516,0,154,39603.6773958333,2008-06-04,16:15:27
39.985113,116.352514,0,154,39603.6774189815,2008-06-04,16:15:29
39.985102,116.352506,0,154,39603.6774421296,2008-06-04,16:15:31
39.985086,116.352497,0,155,39603.6774652778,2008-06-04,16:15:33
39.985073,116.352491,0,155,39603.6774884259,2008-06-04,16:15:35
39.985071,116.352483,0,155,39603.6775115741,2008-06-04,16:15:37
39.985075,116.352482,0,156,39603.6775347222,2008-06-04,16:15:39
39.98507,116.352481,0,155,39603.6775578704,2008-06-04,16:15:41
39.985062,116.352488,0,154,39603.6775810185,2008-06-04,16:15:43
39.985064,116.352493,0,153,39603.6776041667,2008-06-04,16:15:45
39.985062,116.352497,0,152,39603.6776273148,2008-06-04,16:15:47
39.985055,116.352492,0,152,39603.677650463,2008-06-04,16:15:49
39.98505,116.352488,0,152,39603.6776736111,2008-06-04,16:15:51
39.985039,116.352475,0,153,39603.6776967593,2008-06-04,16:15:53
39.985028,116.352454,0,153,39603.6777199074,2008-06-04,16:15:55
39.985017,116.352443,0,153,39603.6777430556,2008-06-04,16:15:57
39.984998,116.352431,0,153,39603.6777662037,2008-06-04,16:15:59
39.984984,116.352413,0,154,39603.6777893519,2008-06-04,16:16:01
39.984974,116.352409,0,155,39603.6778125,2008-06-04,16:16:03
39.984964,116.352408,0,156,39603.6778356481,2008-06-04,16:16:05
39.984956,116.352407,0,158,39603.6778587963,2008-06-04,16:16:07
39.984955,116.352406,0,159,39603.6778819444,2008-06-04,16:16:09
39.984953,116.352407,0,160,39603.6779050926,2008-06-04,16:16:11
39.984958,116.352405,0,161,39603.6779282407,2008-06-04,16:16:13
39.984966,116.352404,0,162,39603.6779513889,2008-06-04,16:16:15
39.984979,116.3524,0,164,39603.677974537,2008-06-04,16:16:17
39.984992,116.352393,0,166,39603.6779976852,2008-06-04,16:16:19
39.985012,116.352395,0,168,39603.6780208333,2008-06-04,16:16:21
39.98502,116.352394,0,170,39603.6780439815,2008-06-04,16:16:23
39.985025,116.352392,0,171,39603.6780671296,2008-06-04,16:16:25
39.985027,116.35239,0,171,39603.6780902778,2008-06-04,16:16:27
39.985029,116.352388,0,171,39603.6781134259,2008-06-04,16:16:29
39.985032,116.352386,0,172,39603.6781365741,2008-06-04,16:16:31
39.985035,116.352385,0,172,39603.6781597222,2008-06-04,16:16:33
39.985037,116.352387,0,172,39603.6781828704,2008-06-04,16:16:35
39.985039,116.352391,0,173,39603.6782060185,2008-06-04,16:16:37
39.985042,116.352397,0,173,39603.6782291667,2008-06-04,16:16:39
39.98505,116.352412,0,174,39603.6782523148,2008-06-04,16:16:41
39.985059,116.352418,0,175,39603.678275463,2008-06-04,16:16:43
39.985078,116.352417,0,175,39603.6782986111,2008-06-04,16:16:45
39.985092,116.352407,0,176,39603.6783217593,2008-06-04,16:16:47
39.985101,116.352391,0,176,39603.6783449074,2008-06-04,16:16:49
39.985107,116.352379,0,176,39603.6783680556,2008-06-04,16:16:51
39.985117,116.352365,0,177,39603.6783912037,2008-06-04,16:16:53
39.985118,116.352359,0,177,39603.6784143519,2008-06-04,16:16:55
39.985112,116.352357,0,178,39603.6784375,2008-06-04,16:16:57
39.98511,116.352355,0,178,39603.6784606481,2008-06-04,16:16:59
39.985095,116.352356,0,180,39603.6784837963,2008-06-04,16:17:01
39.985077,116.352365,0,181,39603.6785069444,2008-06-04,16:17:03
39.985075,116.352368,0,181,39603.6785300926,2008-06-04,16:17:05
39.985072,116.35237,0,181,39603.6785532407,2008-06-04,16:17:07
39.985069,116.352371,0,182,39603.6785763889,2008-06-04,16:17:09
39.985067,116.352371,0,182,39603.678599537,2008-06-04,16:17:11
39.985067,116.352373,0,183,39603.6786226852,2008-06-04,16:17:13
39.985067,116.352375,0,183,39603.6786458333,2008-06-04,16:17:15
39.985066,116.352377,0,183,39603.6786689815,2008-06-04,16:17:17
39.985066,116.352379,0,184,39603.6786921296,2008-06-04,16:17:19
39.985065,116.352382,0,184,39603.6787152778,2008-06-04,16:17:21
39.985064,116.352386,0,185,39603.6787384259,2008-06-04,16:17:23
39.985062,116.352391,0,186,39603.6787615741,2008-06-04,16:17:25
39.985056,116.352414,0,188,39603.6787847222,2008-06-04,16:17:27
39.985043,116.352454,0,194,39603.6788078704,2008-06-04,16:17:29
39.985031,116.352487,0,198,39603.6788310185,2008-06-04,16:17:31
39.985033,116.352502,0,202,39603.6788541667,2008-06-04,16:17:33
39.985032,116.352506,0,203,39603.6788773148,2008-06-04,16:17:35
39.985032,116.352509,0,204,39603.678900463,2008-06-04,16:17:37
39.985034,116.352512,0,205,39603.6789236111,2008-06-04,16:17:39
39.985036,116.352514,0,206,39603.6789467593,2008-06-04,16:17:41
39.985038,116.352516,0,207,39603.6789699074,2008-06-04,16:17:43
39.985041,116.352518,0,207,39603.6789930556,2008-06-04,16:17:45
39.985044,116.352519,0,208,39603.6790162037,2008-06-04,16:17:47
39.985046,116.352521,0,209,39603.6790393519,2008-06-04,16:17:49
39.985048,116.352523,0,210,39603.6790625,2008-06-04,16:17:51
39.985049,116.352526,0,211,39603.6790856481,2008-06-04,16:17:53
39.985049,116.352528,0,212,39603.6791087963,2008-06-04,16:17:55
39.985049,116.352532,0,213,39603.6791319444,2008-06-04,16:17:57
39.985048,116.352535,0,214,39603.6791550926,2008-06-04,16:17:59
39.985047,116.352537,0,215,39603.6791782407,2008-06-04,16:18:01
39.985048,116.352538,0,216,39603.6792013889,2008-06-04,16:18:03
39.985049,116.35254,0,217,39603.679224537,2008-06-04,16:18:05
39.985052,116.352542,0,218,39603.6792476852,2008-06-04,16:18:07
39.985053,116.352542,0,219,39603.6792708333,2008-06-04,16:18:09
39.985054,116.352541,0,220,39603.6792939815,2008-06-04,16:18:11
39.985055,116.35254,0,221,39603.6793171296,2008-06-04,16:18:13
39.985054,116.352537,0,222,39603.6793402778,2008-06-04,16:18:15
39.985052,116.352534,0,223,39603.6793634259,2008-06-04,16:18:17
39.985049,116.352531,0,223,39603.6793865741,2008-06-04,16:18:19
39.985047,116.352528,0,224,39603.6794097222,2008-06-04,16:18:21
39.985047,116.352527,0,225,39603.6794328704,2008-06-04,16:18:23
39.985047,116.352525,0,226,39603.6794560185,2008-06-04,16:18:25
39.98505,116.352525,0,227,39603.6794791667,2008-06-04,16:18:27
39.985052,116.352525,0,228,39603.6795023148,2008-06-04,16:18:29
39.985054,116.352526,0,229,39603.679525463,2008-06-04,16:18:31
39.985056,116.352527,0,229,39603.6795486111,2008-06-04,16:18:33
39.985056,116.352527,0,230,39603.6795717593,2008-06-04,16:18:35
39.985055,116.352527,0,231,39603.6795949074,2008-06-04,16:18:37
39.985052,116.352526,0,232,39603.6796180556,2008-06-04,16:18:39
39.985041,116.352515,0,232,39603.6796412037,2008-06-04,16:18:41
39.985019,116.352511,0,232,39603.6796643519,2008-06-04,16:18:43
39.98501,116.352492,0,231,39603.6796875,2008-06-04,16:18:45
39.985001,116.352495,0,230,39603.6797106481,2008-06-04,16:18:47
39.98498,116.352491,0,229,39603.6797337963,2008-06-04,16:18:49
39.984956,116.352489,0,229,39603.6797569444,2008-06-04,16:18:51
39.984955,116.352494,0,228,39603.6797800926,2008-06-04,16:18:53
39.98496,116.352509,0,226,39603.6798032407,2008-06-04,16:18:55
39.984967,116.352521,0,225,39603.6798263889,2008-06-04,16:18:57
39.984967,116.352534,0,225,39603.679849537,2008-06-04,16:18:59
39.984964,116.352536,0,225,39603.6798726852,2008-06-04,16:19:01
39.984963,116.352538,0,226,39603.6798958333,2008-06-04,16:19:03
39.984961,116.352539,0,226,39603.6799189815,2008-06-04,16:19:05
39.98496,116.352539,0,227,39603.6799421296,2008-06-04,16:19:07
39.984959,116.35254,0,227,39603.6799652778,2008-06-04,16:19:09
39.984958,116.352543,0,228,39603.6799884259,2008-06-04,16:19:11
39.984959,116.352546,0,228,39603.6800115741,2008-06-04,16:19:13
39.98496,116.352549,0,229,39603.6800347222,2008-06-04,16:19:15
39.98496,116.352551,0,229,39603.6800578704,2008-06-04,16:19:17
39.984959,116.352552,0,230,39603.6800810185,2008-06-04,16:19:19
39.984959,116.352552,0,230,39603.6801041667,2008-06-04,16:19:21
39.984957,116.352551,0,230,39603.6801273148,2008-06-04,16:19:23
39.984955,116.35255,0,231,39603.680150463,2008-06-04,16:19:25
39.984952,116.352548,0,231,39603.6801736111,2008-06-04,16:19:27
39.98495,116.352547,0,231,39603.6801967593,2008-06-04,16:19:29
39.984949,116.352547,0,232,39603.6802199074,2008-06-04,16:19:31
39.984949,116.35255,0,231,39603.6802430556,2008-06-04,16:19:33
39.984947,116.352549,0,231,39603.6802662037,2008-06-04,16:19:35
39.984953,116.352558,0,233,39603.6802893518,2008-06-04,16:19:37
39.984954,116.352561,0,234,39603.6803125,2008-06-04,16:19:39
39.984947,116.352572,0,235,39603.6803356481,2008-06-04,16:19:41
39.984942,116.352566,0,234,39603.6803587963,2008-06-04,16:19:43
39.984936,116.352562,0,235,39603.6803819444,2008-06-04,16:19:45
39.984936,116.352563,0,236,39603.6804050926,2008-06-04,16:19:47
39.984946,116.352568,0,236,39603.6804282407,2008-06-04,16:19:49
39.984961,116.352571,0,238,39603.6804513889,2008-06-04,16:19:51
39.984976,116.352566,0,239,39603.680474537,2008-06-04,16:19:53
39.98499,116.352573,0,241,39603.6804976852,2008-06-04,16:19:55
39.984995,116.352578,0,243,39603.6805208333,2008-06-04,16:19:57
39.985009,116.352585,0,246,39603.6805439815,2008-06-04,16:19:59
39.985026,116.352591,0,246,39603.6805671296,2008-06-04,16:20:01
39.985037,116.352602,0,248,39603.6805902778,2008-06-04,16:20:03
39.985046,116.352624,0,247,39603.6806134259,2008-06-04,16:20:05
39.985047,116.352626,0,248,39603.6806365741,2008-06-04,16:20:07
39.98505,116.352634,0,248,39603.6806597222,2008-06-04,16:20:09
39.985053,116.352644,0,249,39603.6806828704,2008-06-04,16:20:11
39.985053,116.352634,0,249,39603.6807060185,2008-06-04,16:20:13
39.985056,116.352635,0,250,39603.6807291667,2008-06-04,16:20:15
39.985057,116.352635,0,250,39603.6807523148,2008-06-04,16:20:17
39.985058,116.352635,0,251,39603.680775463,2008-06-04,16:20:19
39.985051,116.352627,0,252,39603.6807986111,2008-06-04,16:20:21
39.985032,116.352607,0,252,39603.6808217593,2008-06-04,16:20:23
39.985011,116.352594,0,253,39603.6808449074,2008-06-04,16:20:25
39.984994,116.352574,0,254,39603.6808680556,2008-06-04,16:20:27
39.984975,116.352549,0,255,39603.6808912037,2008-06-04,16:20:29
39.984959,116.352541,0,255,39603.6809143518,2008-06-04,16:20:31
39.984952,116.352542,0,258,39603.6809375,2008-06-04,16:20:33
39.984946,116.352563,0,263,39603.6809606481,2008-06-04,16:20:35
39.984946,116.352586,0,267,39603.6809837963,2008-06-04,16:20:37
39.984946,116.352598,0,271,39603.6810069444,2008-06-04,16:20:39
39.984943,116.35261,0,273,39603.6810300926,2008-06-04,16:20:41
39.984935,116.352619,0,276,39603.6810532407,2008-06-04,16:20:43
39.984926,116.352617,0,278,39603.6810763889,2008-06-04,16:20:45
39.984917,116.352609,0,280,39603.681099537,2008-06-04,16:20:47
39.984925,116.352604,0,283,39603.6811226852,2008-06-04,16:20:49
39.98493,116.352589,0,285,39603.6811458333,2008-06-04,16:20:51
39.984933,116.35257,0,287,39603.6811689815,2008-06-04,16:20:53
39.984926,116.352562,0,289,39603.6811921296,2008-06-04,16:20:55
39.984924,116.352553,0,291,39603.6812152778,2008-06-04,16:20:57
39.984918,116.352545,0,292,39603.6812384259,2008-06-04,16:20:59
39.984913,116.352546,0,292,39603.6812615741,2008-06-04,16:21:01
39.984909,116.352546,0,293,39603.6812847222,2008-06-04,16:21:03
39.984906,116.352545,0,294,39603.6813078704,2008-06-04,16:21:05
39.984902,116.352544,0,295,39603.6813310185,2008-06-04,16:21:07
39.984898,116.352543,0,296,39603.6813541667,2008-06-04,16:21:09
39.984895,116.352543,0,297,39603.6813773148,2008-06-04,16:21:11
39.984891,116.352542,0,298,39603.681400463,2008-06-04,16:21:13
39.984889,116.352541,0,299,39603.6814236111,2008-06-04,16:21:15
39.984888,116.352539,0,300,39603.6814467593,2008-06-04,16:21:17
39.984886,116.352536,0,301,39603.6814699074,2008-06-04,16:21:19
39.984884,116.352535,0,302,39603.6814930556,2008-06-04,16:21:21
39.984883,116.352534,0,303,39603.6815162037,2008-06-04,16:21:23
39.984881,116.352533,0,304,39603.6815393518,2008-06-04,16:21:25
39.984878,116.352533,0,305,39603.6815625,2008-06-04,16:21:27
39.984876,116.352533,0,306,39603.6815856481,2008-06-04,16:21:29
39.984873,116.352533,0,307,39603.6816087963,2008-06-04,16:21:31
39.98487,116.352534,0,307,39603.6816319444,2008-06-04,16:21:33
39.984867,116.352536,0,308,39603.6816550926,2008-06-04,16:21:35
39.984865,116.352539,0,309,39603.6816782407,2008-06-04,16:21:37
39.984863,116.352541,0,309,39603.6817013889,2008-06-04,16:21:39
39.984863,116.352545,0,310,39603.681724537,2008-06-04,16:21:41
39.984865,116.352549,0,310,39603.6817476852,2008-06-04,16:21:43
39.984867,116.352554,0,311,39603.6817708333,2008-06-04,16:21:45
39.98487,116.352559,0,311,39603.6817939815,2008-06-04,16:21:47
39.984878,116.352574,0,313,39603.6818171296,2008-06-04,16:21:49
39.98489,116.352582,0,314,39603.6818402778,2008-06-04,16:21:51
39.984898,116.352581,0,313,39603.6818634259,2008-06-04,16:21:53
39.984911,116.352587,0,315,39603.6818865741,2008-06-04,16:21:55
39.984918,116.352587,0,314,39603.6819097222,2008-06-04,16:21:57
39.98492,116.35259,0,315,39603.6819328704,2008-06-04,16:21:59
39.984918,116.352583,0,314,39603.6819560185,2008-06-04,16:22:01
39.984921,116.352578,0,314,39603.6819791667,2008-06-04,16:22:03
39.984924,116.35258,0,314,39603.6820023148,2008-06-04,16:22:05
39.984927,116.352582,0,315,39603.682025463,2008-06-04,16:22:07
39.984929,116.352584,0,315,39603.6820486111,2008-06-04,16:22:09
39.984931,116.352587,0,315,39603.6820717593,2008-06-04,16:22:11
39.984932,116.35259,0,316,39603.6820949074,2008-06-04,16:22:13
39.984932,116.352592,0,316,39603.6821180556,2008-06-04,16:22:15
39.984928,116.352594,0,317,39603.6821412037,2008-06-04,16:22:17
39.984925,116.352596,0,317,39603.6821643518,2008-06-04,16:22:19
39.984922,116.352597,0,317,39603.6821875,2008-06-04,16:22:21
39.98492,116.352597,0,317,39603.6822106481,2008-06-04,16:22:23
39.984919,116.352597,0,317,39603.6822337963,2008-06-04,16:22:25
39.98492,116.352596,0,317,39603.6822569444,2008-06-04,16:22:27
39.984922,116.352592,0,317,39603.6822800926,2008-06-04,16:22:29
39.984929,116.352576,0,313,39603.6823032407,2008-06-04,16:22:31
39.984927,116.352556,0,313,39603.6823263889,2008-06-04,16:22:33
39.984924,116.352537,0,313,39603.682349537,2008-06-04,16:22:35
39.984925,116.352525,0,313,39603.6823726852,2008-06-04,16:22:37
39.98493,116.352515,0,313,39603.6823958333,2008-06-04,16:22:39
39.984931,116.352505,0,313,39603.6824189815,2008-06-04,16:22:41
39.984924,116.352508,0,312,39603.6824421296,2008-06-04,16:22:43
39.984923,116.352504,0,312,39603.6824652778,2008-06-04,16:22:45
39.984921,116.3525,0,312,39603.6824884259,2008-06-04,16:22:47
39.98492,116.352496,0,312,39603.6825115741,2008-06-04,16:22:49
39.984918,116.352492,0,312,39603.6825347222,2008-06-04,16:22:51
39.984917,116.352489,0,312,39603.6825578704,2008-06-04,16:22:53
39.984915,116.352487,0,312,39603.6825810185,2008-06-04,16:22:55
39.984913,116.352486,0,313,39603.6826041667,2008-06-04,16:22:57
39.984912,116.352493,0,313,39603.6826273148,2008-06-04,16:22:59
39.984916,116.352495,0,313,39603.682650463,2008-06-04,16:23:01
39.984911,116.352502,0,312,39603.6826736111,2008-06-04,16:23:03
39.984908,116.352509,0,311,39603.6826967593,2008-06-04,16:23:05
39.984903,116.35252,0,309,39603.6827199074,2008-06-04,16:23:07
39.984901,116.352527,0,308,39603.6827430556,2008-06-04,16:23:09
39.984895,116.352536,0,307,39603.6827662037,2008-06-04,16:23:11
39.984877,116.352544,0,305,39603.6827893518,2008-06-04,16:23:13
39.984866,116.352553,0,305,39603.6828125,2008-06-04,16:23:15
39.984871,116.352554,0,304,39603.6828356481,2008-06-04,16:23:17
39.984872,116.352559,0,304,39603.6828587963,2008-06-04,16:23:19
39.984876,116.352563,0,304,39603.6828819444,2008-06-04,16:23:21
39.984877,116.352554,0,304,39603.6829050926,2008-06-04,16:23:23
39.984874,116.352554,0,305,39603.6829282407,2008-06-04,16:23:25
39.984876,116.352558,0,307,39603.6829513889,2008-06-04,16:23:27
39.984876,116.352555,0,308,39603.682974537,2008-06-04,16:23:29
39.98488,116.352557,0,310,39603.6829976852,2008-06-04,16:23:31
39.984889,116.352568,0,310,39603.6830208333,2008-06-04,16:23:33
39.984901,116.352582,0,310,39603.6830439815,2008-06-04,16:23:35
39.984898,116.352594,0,312,39603.6830671296,2008-06-04,16:23:37
39.984894,116.352595,0,313,39603.6830902778,2008-06-04,16:23:39
39.98488,116.352602,0,313,39603.6831134259,2008-06-04,16:23:41
39.984859,116.352606,0,314,39603.6831365741,2008-06-04,16:23:43
39.984852,116.352619,0,314,39603.6831597222,2008-06-04,16:23:45
39.984843,116.352642,0,314,39603.6831828704,2008-06-04,16:23:47
39.984839,116.352653,0,312,39603.6832060185,2008-06-04,16:23:49
39.984839,116.352663,0,311,39603.6832291667,2008-06-04,16:23:51
39.984848,116.352676,0,309,39603.6832523148,2008-06-04,16:23:53
39.984867,116.352679,0,308,39603.683275463,2008-06-04,16:23:55
39.984876,116.352672,0,306,39603.6832986111,2008-06-04,16:23:57
39.984879,116.352671,0,304,39603.6833217593,2008-06-04,16:23:59
39.984885,116.352676,0,303,39603.6833449074,2008-06-04,16:24:01
39.984894,116.352673,0,304,39603.6833680556,2008-06-04,16:24:03
39.984911,116.352678,0,303,39603.6833912037,2008-06-04,16:24:05
39.984933,116.352686,0,304,39603.6834143519,2008-06-04,16:24:07
39.984948,116.352695,0,305,39603.6834375,2008-06-04,16:24:09
39.984963,116.352711,0,304,39603.6834606482,2008-06-04,16:24:11
39.984975,116.352728,0,304,39603.6834837963,2008-06-04,16:24:13
39.98498,116.352741,0,303,39603.6835069444,2008-06-04,16:24:15
39.98498,116.352748,0,302,39603.6835300926,2008-06-04,16:24:17
39.984982,116.352745,0,303,39603.6835532407,2008-06-04,16:24:19
39.984974,116.352744,0,302,39603.6835763889,2008-06-04,16:24:21
39.984967,116.352732,0,301,39603.683599537,2008-06-04,16:24:23
39.984953,116.352726,0,298,39603.6836226852,2008-06-04,16:24:25
39.984949,116.352713,0,294,39603.6836458333,2008-06-04,16:24:27
39.984942,116.352676,0,291,39603.6836689815,2008-06-04,16:24:29
39.984942,116.352639,0,288,39603.6836921296,2008-06-04,16:24:31
39.984945,116.352611,0,285,39603.6837152778,2008-06-04,16:24:33
39.984933,116.352585,0,283,39603.6837384259,2008-06-04,16:24:35
39.984925,116.352561,0,281,39603.6837615741,2008-06-04,16:24:37
39.984919,116.352539,0,281,39603.6837847222,2008-06-04,16:24:39
39.984903,116.352534,0,281,39603.6838078704,2008-06-04,16:24:41
39.984887,116.352529,0,281,39603.6838310185,2008-06-04,16:24:43
39.984871,116.35252,0,282,39603.6838541667,2008-06-04,16:24:45
39.984856,116.352514,0,282,39603.6838773148,2008-06-04,16:24:47
39.984849,116.352517,0,284,39603.683900463,2008-06-04,16:24:49
39.984833,116.352521,0,283,39603.6839236111,2008-06-04,16:24:51
39.984818,116.352533,0,283,39603.6839467593,2008-06-04,16:24:53
39.984813,116.352534,0,282,39603.6839699074,2008-06-04,16:24:55
39.98481,116.352536,0,282,39603.6839930556,2008-06-04,16:24:57
39.984806,116.352537,0,282,39603.6840162037,2008-06-04,16:24:59
39.984803,116.352537,0,282,39603.6840393519,2008-06-04,16:25:01
39.984799,116.352537,0,282,39603.6840625,2008-06-04,16:25:03
39.984794,116.352537,0,282,39603.6840856481,2008-06-04,16:25:05
39.98479,116.352537,0,281,39603.6841087963,2008-06-04,16:25:07
39.984786,116.352535,0,281,39603.6841319444,2008-06-04,16:25:09
39.984784,116.352532,0,281,39603.6841550926,2008-06-04,16:25:11
39.984782,116.352527,0,281,39603.6841782407,2008-06-04,16:25:13
39.984783,116.352523,0,281,39603.6842013889,2008-06-04,16:25:15
39.984785,116.352518,0,281,39603.684224537,2008-06-04,16:25:17
39.984788,116.352512,0,282,39603.6842476852,2008-06-04,16:25:19
39.984791,116.352507,0,282,39603.6842708333,2008-06-04,16:25:21
39.984793,116.352503,0,282,39603.6842939815,2008-06-04,16:25:23
39.984793,116.352498,0,282,39603.6843171296,2008-06-04,16:25:25
39.984793,116.352494,0,282,39603.6843402778,2008-06-04,16:25:27
39.984791,116.352489,0,282,39603.6843634259,2008-06-04,16:25:29
39.984787,116.352486,0,282,39603.6843865741,2008-06-04,16:25:31
39.984763,116.352495,0,281,39603.6844097222,2008-06-04,16:25:33
39.984734,116.3525,0,279,39603.6844328704,2008-06-04,16:25:35
39.984717,116.35249,0,280,39603.6844560185,2008-06-04,16:25:37
39.984707,116.352488,0,279,39603.6844791667,2008-06-04,16:25:39
39.984694,116.352479,0,279,39603.6845023148,2008-06-04,16:25:41
39.984686,116.352483,0,279,39603.684525463,2008-06-04,16:25:43
39.984697,116.352483,0,280,39603.6845486111,2008-06-04,16:25:45
39.984722,116.352481,0,280,39603.6845717593,2008-06-04,16:25:47
39.984742,116.352481,0,282,39603.6845949074,2008-06-04,16:25:49
39.984755,116.352478,0,283,39603.6846180556,2008-06-04,16:25:51
39.984771,116.352481,0,282,39603.6846412037,2008-06-04,16:25:53
39.984776,116.352492,0,282,39603.6846643519,2008-06-04,16:25:55
39.98478,116.3525,0,281,39603.6846875,2008-06-04,16:25:57
39.984799,116.352503,0,279,39603.6847106481,2008-06-04,16:25:59
39.984809,116.352523,0,277,39603.6847337963,2008-06-04,16:26:01
39.984824,116.352537,0,274,39603.6847569444,2008-06-04,16:26:03
39.984836,116.352556,0,271,39603.6847800926,2008-06-04,16:26:05
39.984847,116.352564,0,268,39603.6848032407,2008-06-04,16:26:07
39.984847,116.35257,0,265,39603.6848263889,2008-06-04,16:26:09
39.984839,116.35257,0,262,39603.684849537,2008-06-04,16:26:11
39.984838,116.352564,0,262,39603.6848726852,2008-06-04,16:26:13
39.984824,116.352569,0,261,39603.6848958333,2008-06-04,16:26:15
39.98481,116.352555,0,262,39603.6849189815,2008-06-04,16:26:17
39.984802,116.352545,0,263,39603.6849421296,2008-06-04,16:26:19
39.984794,116.352536,0,264,39603.6849652778,2008-06-04,16:26:21
39.984783,116.352532,0,263,39603.6849884259,2008-06-04,16:26:23
39.984771,116.352522,0,264,39603.6850115741,2008-06-04,16:26:25
39.984765,116.35252,0,264,39603.6850347222,2008-06-04,16:26:27
39.984756,116.352517,0,264,39603.6850578704,2008-06-04,16:26:29
39.984751,116.352523,0,264,39603.6850810185,2008-06-04,16:26:31
39.984734,116.352538,0,262,39603.6851041667,2008-06-04,16:26:33
39.984721,116.352553,0,260,39603.6851273148,2008-06-04,16:26:35
39.984713,116.352569,0,258,39603.685150463,2008-06-04,16:26:37
39.9847,116.352583,0,257,39603.6851736111,2008-06-04,16:26:39
39.984684,116.352589,0,254,39603.6851967593,2008-06-04,16:26:41
39.984671,116.352584,0,254,39603.6852199074,2008-06-04,16:26:43
39.984665,116.352588,0,252,39603.6852430556,2008-06-04,16:26:45
39.98466,116.352575,0,252,39603.6852662037,2008-06-04,16:26:47
39.984665,116.352555,0,252,39603.6852893519,2008-06-04,16:26:49
39.984672,116.352549,0,253,39603.6853125,2008-06-04,16:26:51
39.984676,116.352541,0,255,39603.6853356481,2008-06-04,16:26:53
39.984674,116.352538,0,255,39603.6853587963,2008-06-04,16:26:55
39.984673,116.352535,0,254,39603.6853819444,2008-06-04,16:26:57
39.984935,116.352614,0,278,39603.6866087963,2008-06-04,16:28:43
39.984939,116.352624,0,283,39603.6866319444,2008-06-04,16:28:45
39.984949,116.352629,0,286,39603.6866550926,2008-06-04,16:28:47
39.984954,116.352626,0,290,39603.6866782407,2008-06-04,16:28:49
39.984956,116.352633,0,294,39603.6867013889,2008-06-04,16:28:51
39.984946,116.352627,0,297,39603.686724537,2008-06-04,16:28:53
39.984946,116.352622,0,299,39603.6867476852,2008-06-04,16:28:55
39.984953,116.352634,0,300,39603.6867708333,2008-06-04,16:28:57
39.984963,116.352643,0,300,39603.6867939815,2008-06-04,16:28:59
39.984962,116.352646,0,299,39603.6868171296,2008-06-04,16:29:01
39.984954,116.352652,0,299,39603.6868402778,2008-06-04,16:29:03
39.984956,116.352666,0,298,39603.6868634259,2008-06-04,16:29:05
39.984963,116.352678,0,298,39603.6868865741,2008-06-04,16:29:07
39.984977,116.352691,0,298,39603.6869097222,2008-06-04,16:29:09
39.984978,116.352699,0,298,39603.6869328704,2008-06-04,16:29:11
39.984977,116.352703,0,299,39603.6869560185,2008-06-04,16:29:13
39.984981,116.352716,0,299,39603.6869791667,2008-06-04,16:29:15
39.984975,116.352709,0,300,39603.6870023148,2008-06-04,16:29:17
39.984968,116.352694,0,300,39603.687025463,2008-06-04,16:29:19
39.984953,116.352673,0,300,39603.6870486111,2008-06-04,16:29:21
39.984939,116.35266,0,301,39603.6870717593,2008-06-04,16:29:23
39.984934,116.352657,0,301,39603.6870949074,2008-06-04,16:29:25
39.984931,116.35267,0,300,39603.6871180556,2008-06-04,16:29:27
39.984922,116.352679,0,299,39603.6871412037,2008-06-04,16:29:29
39.984919,116.352689,0,298,39603.6871643519,2008-06-04,16:29:31
39.984909,116.352687,0,298,39603.6871875,2008-06-04,16:29:33
39.984898,116.352686,0,297,39603.6872106481,2008-06-04,16:29:35
39.984891,116.352685,0,298,39603.6872337963,2008-06-04,16:29:37
39.984879,116.352691,0,298,39603.6872569444,2008-06-04,16:29:39
39.984876,116.352693,0,298,39603.6872800926,2008-06-04,16:29:41
39.984882,116.352692,0,297,39603.6873032407,2008-06-04,16:29:43
39.984867,116.352692,0,297,39603.6873263889,2008-06-04,16:29:45
39.984855,116.352686,0,295,39603.687349537,2008-06-04,16:29:47
39.984842,116.352674,0,295,39603.6873726852,2008-06-04,16:29:49
39.984826,116.352661,0,295,39603.6873958333,2008-06-04,16:29:51
39.984816,116.352641,0,296,39603.6874189815,2008-06-04,16:29:53
39.984793,116.352624,0,296,39603.6874421296,2008-06-04,16:29:55
39.984786,116.352602,0,297,39603.6874652778,2008-06-04,16:29:57
39.98478,116.352574,0,297,39603.6874884259,2008-06-04,16:29:59
39.984784,116.352558,0,297,39603.6875115741,2008-06-04,16:30:01
39.984796,116.35256,0,296,39603.6875347222,2008-06-04,16:30:03
39.984805,116.352569,0,295,39603.6875578704,2008-06-04,16:30:05
39.984802,116.352578,0,295,39603.6875810185,2008-06-04,16:30:07
39.984794,116.352579,0,294,39603.6876041667,2008-06-04,16:30:09
39.984793,116.352588,0,293,39603.6876273148,2008-06-04,16:30:11
39.984793,116.352597,0,292,39603.687650463,2008-06-04,16:30:13
39.984781,116.352597,0,292,39603.6876736111,2008-06-04,16:30:15
39.984785,116.352624,0,290,39603.6876967593,2008-06-04,16:30:17
39.984789,116.352634,0,287,39603.6877199074,2008-06-04,16:30:19
39.98479,116.35263,0,283,39603.6877430556,2008-06-04,16:30:21
39.984786,116.35263,0,282,39603.6877662037,2008-06-04,16:30:23
39.984781,116.35263,0,279,39603.6877893518,2008-06-04,16:30:25
39.984767,116.352618,0,272,39603.6878125,2008-06-04,16:30:27
39.984751,116.352612,0,269,39603.6878356481,2008-06-04,16:30:29
39.984732,116.352604,0,268,39603.6878587963,2008-06-04,16:30:31
39.984716,116.352599,0,266,39603.6878819444,2008-06-04,16:30:33
39.984696,116.352595,0,265,39603.6879050926,2008-06-04,16:30:35
39.984684,116.352591,0,259,39603.6879282407,2008-06-04,16:30:37
39.984682,116.352592,0,258,39603.6879513889,2008-06-04,16:30:39
39.98467,116.352601,0,256,39603.687974537,2008-06-04,16:30:41
39.984679,116.352595,0,256,39603.6879976852,2008-06-04,16:30:43
39.984688,116.352602,0,256,39603.6880208333,2008-06-04,16:30:45
39.98471,116.352605,0,255,39603.6880439815,2008-06-04,16:30:47
39.984725,116.3526,0,253,39603.6880671296,2008-06-04,16:30:49
39.984761,116.352599,0,254,39603.6880902778,2008-06-04,16:30:51
39.9848,116.352605,0,255,39603.6881134259,2008-06-04,16:30:53
39.984846,116.352626,0,259,39603.6881365741,2008-06-04,16:30:55
39.984866,116.352619,0,260,39603.6881597222,2008-06-04,16:30:57
39.984885,116.352612,0,263,39603.6881828704,2008-06-04,16:30:59
39.984901,116.352609,0,263,39603.6882060185,2008-06-04,16:31:01
39.984911,116.352605,0,265,39603.6882291667,2008-06-04,16:31:03
39.984912,116.352603,0,266,39603.6882523148,2008-06-04,16:31:05
39.984927,116.352609,0,266,39603.688275463,2008-06-04,16:31:07
39.984939,116.352609,0,266,39603.6882986111,2008-06-04,16:31:09
39.984935,116.352602,0,268,39603.6883217593,2008-06-04,16:31:11
39.984936,116.352597,0,269,39603.6883449074,2008-06-04,16:31:13
39.984938,116.352593,0,269,39603.6883680556,2008-06-04,16:31:15
39.98494,116.352589,0,269,39603.6883912037,2008-06-04,16:31:17
39.98494,116.352584,0,268,39603.6884143518,2008-06-04,16:31:19
39.98494,116.352579,0,268,39603.6884375,2008-06-04,16:31:21
39.98494,116.352574,0,268,39603.6884606481,2008-06-04,16:31:23
39.98494,116.352568,0,268,39603.6884837963,2008-06-04,16:31:25
39.984942,116.352563,0,268,39603.6885069444,2008-06-04,16:31:27
39.984946,116.352559,0,268,39603.6885300926,2008-06-04,16:31:29
39.984957,116.352554,0,269,39603.6885532407,2008-06-04,16:31:31
39.984969,116.35255,0,270,39603.6885763889,2008-06-04,16:31:33
39.984981,116.352541,0,270,39603.688599537,2008-06-04,16:31:35
39.984993,116.352541,0,270,39603.6886226852,2008-06-04,16:31:37
39.985007,116.352539,0,270,39603.6886458333,2008-06-04,16:31:39
39.985011,116.35254,0,269,39603.6886689815,2008-06-04,16:31:41
39.985016,116.352538,0,269,39603.6886921296,2008-06-04,16:31:43
39.985128,116.352855,0,447,39603.7152199074,2008-06-04,17:09:55
39.985137,116.352865,0,446,39603.7152430556,2008-06-04,17:09:57
39.985131,116.352863,0,444,39603.7152662037,2008-06-04,17:09:59
39.985133,116.35287,0,443,39603.7152893519,2008-06-04,17:10:01
39.985137,116.352873,0,442,39603.7153125,2008-06-04,17:10:03
39.985141,116.352877,0,442,39603.7153356481,2008-06-04,17:10:05
39.985143,116.352882,0,441,39603.7153587963,2008-06-04,17:10:07
39.985156,116.352918,0,441,39603.7153819444,2008-06-04,17:10:09
39.985161,116.352932,0,441,39603.7154050926,2008-06-04,17:10:11
39.98517,116.352941,0,441,39603.7154282407,2008-06-04,17:10:13
39.985161,116.352927,0,440,39603.7154513889,2008-06-04,17:10:15
39.98515,116.352904,0,439,39603.715474537,2008-06-04,17:10:17
39.985153,116.352903,0,439,39603.7154976852,2008-06-04,17:10:19
39.985153,116.352902,0,438,39603.7155208333,2008-06-04,17:10:21
39.985154,116.352901,0,437,39603.7155439815,2008-06-04,17:10:23
39.985156,116.352898,0,437,39603.7155671296,2008-06-04,17:10:25
39.985156,116.352896,0,436,39603.7155902778,2008-06-04,17:10:27
39.985156,116.352892,0,436,39603.7156134259,2008-06-04,17:10:29
39.985155,116.352888,0,436,39603.7156365741,2008-06-04,17:10:31
39.985153,116.352883,0,435,39603.7156597222,2008-06-04,17:10:33
39.98515,116.352878,0,435,39603.7156828704,2008-06-04,17:10:35
39.985141,116.352866,0,434,39603.7157060185,2008-06-04,17:10:37
39.985128,116.352857,0,433,39603.7157291667,2008-06-04,17:10:39
39.985117,116.352846,0,433,39603.7157523148,2008-06-04,17:10:41
39.985098,116.352832,0,431,39603.715775463,2008-06-04,17:10:43
39.985096,116.352804,0,430,39603.7157986111,2008-06-04,17:10:45
39.985079,116.352772,0,427,39603.7158217593,2008-06-04,17:10:47
39.985052,116.352785,0,426,39603.7158449074,2008-06-04,17:10:49
39.985024,116.352796,0,425,39603.7158680556,2008-06-04,17:10:51
39.985006,116.352804,0,423,39603.7158912037,2008-06-04,17:10:53
39.985005,116.352806,0,423,39603.7159143519,2008-06-04,17:10:55
39.985005,116.352797,0,422,39603.7159375,2008-06-04,17:10:57
39.985008,116.352792,0,422,39603.7159606481,2008-06-04,17:10:59
39.985015,116.352791,0,423,39603.7159837963,2008-06-04,17:11:01
39.985011,116.352791,0,423,39603.7160069444,2008-06-04,17:11:03
39.985008,116.35279,0,422,39603.7160300926,2008-06-04,17:11:05
39.985007,116.352789,0,422,39603.7160532407,2008-06-04,17:11:07
39.985007,116.352785,0,421,39603.7160763889,2008-06-04,17:11:09
39.985009,116.35278,0,421,39603.716099537,2008-06-04,17:11:11
39.985016,116.352773,0,420,39603.7161226852,2008-06-04,17:11:13
39.98505,116.352747,0,419,39603.7161458333,2008-06-04,17:11:15
39.985104,116.352708,0,417,39603.7161689815,2008-06-04,17:11:17
39.985145,116.352674,0,415,39603.7161921296,2008-06-04,17:11:19
39.985164,116.35266,0,413,39603.7162152778,2008-06-04,17:11:21
39.985167,116.352663,0,412,39603.7162384259,2008-06-04,17:11:23
39.985173,116.352663,0,411,39603.7162615741,2008-06-04,17:11:25
39.985172,116.352673,0,410,39603.7162847222,2008-06-04,17:11:27
39.985198,116.352677,0,410,39603.7163078704,2008-06-04,17:11:29
39.985213,116.35268,0,410,39603.7163310185,2008-06-04,17:11:31
39.985237,116.352688,0,411,39603.7163541667,2008-06-04,17:11:33
39.985263,116.352695,0,411,39603.7163773148,2008-06-04,17:11:35
39.985292,116.352696,0,412,39603.716400463,2008-06-04,17:11:37
39.985314,116.352698,0,412,39603.7164236111,2008-06-04,17:11:39
39.985329,116.352704,0,413,39603.7164467593,2008-06-04,17:11:41
39.985336,116.352702,0,413,39603.7164699074,2008-06-04,17:11:43
39.985337,116.352687,0,414,39603.7164930556,2008-06-04,17:11:45
39.985324,116.352679,0,415,39603.7165162037,2008-06-04,17:11:47
39.985333,116.352656,0,416,39603.7165393519,2008-06-04,17:11:49
39.985331,116.352645,0,416,39603.7165625,2008-06-04,17:11:51
39.985327,116.35264,0,416,39603.7165856481,2008-06-04,17:11:53
39.985328,116.352639,0,416,39603.7166087963,2008-06-04,17:11:55
39.985327,116.35264,0,416,39603.7166319444,2008-06-04,17:11:57
39.985319,116.352633,0,416,39603.7166550926,2008-06-04,17:11:59
39.985322,116.352632,0,417,39603.7166782407,2008-06-04,17:12:01
39.985325,116.352632,0,417,39603.7167013889,2008-06-04,17:12:03
39.985327,116.352633,0,417,39603.716724537,2008-06-04,17:12:05
39.985326,116.352634,0,417,39603.7167476852,2008-06-04,17:12:07
39.985322,116.352635,0,417,39603.7167708333,2008-06-04,17:12:09
39.98529,116.352642,0,416,39603.7167939815,2008-06-04,17:12:11
39.985268,116.352651,0,416,39603.7168171296,2008-06-04,17:12:13
39.985246,116.35265,0,415,39603.7168402778,2008-06-04,17:12:15
39.985229,116.352657,0,414,39603.7168634259,2008-06-04,17:12:17
39.985215,116.35265,0,413,39603.7168865741,2008-06-04,17:12:19
39.985208,116.352653,0,413,39603.7169097222,2008-06-04,17:12:21
39.985209,116.352646,0,412,39603.7169328704,2008-06-04,17:12:23
39.985207,116.352638,0,410,39603.7169560185,2008-06-04,17:12:25
39.985209,116.352642,0,409,39603.7169791667,2008-06-04,17:12:27
39.985211,116.352642,0,408,39603.7170023148,2008-06-04,17:12:29
39.985209,116.352642,0,408,39603.717025463,2008-06-04,17:12:31
39.985208,116.352641,0,407,39603.7170486111,2008-06-04,17:12:33
39.985208,116.352641,0,407,39603.7170717593,2008-06-04,17:12:35
39.985209,116.352642,0,407,39603.7170949074,2008-06-04,17:12:37
39.985212,116.352644,0,407,39603.7171180556,2008-06-04,17:12:39
39.985214,116.352646,0,407,39603.7171412037,2008-06-04,17:12:41
39.985218,116.352649,0,407,39603.7171643519,2008-06-04,17:12:43
39.985223,116.352651,0,406,39603.7171875,2008-06-04,17:12:45
39.985225,116.352654,0,406,39603.7172106481,2008-06-04,17:12:47
39.985226,116.352657,0,406,39603.7172337963,2008-06-04,17:12:49
39.985225,116.352659,0,406,39603.7172569444,2008-06-04,17:12:51
39.985223,116.35266,0,406,39603.7172800926,2008-06-04,17:12:53
39.98522,116.352661,0,406,39603.7173032407,2008-06-04,17:12:55
39.985215,116.352663,0,405,39603.7173263889,2008-06-04,17:12:57
39.9852,116.352666,0,406,39603.717349537,2008-06-04,17:12:59
39.985173,116.352678,0,407,39603.7173726852,2008-06-04,17:13:01
39.985156,116.352684,0,407,39603.7173958333,2008-06-04,17:13:03
39.985148,116.35269,0,407,39603.7174189815,2008-06-04,17:13:05
39.985144,116.352693,0,407,39603.7174421296,2008-06-04,17:13:07
39.985138,116.352692,0,407,39603.7174652778,2008-06-04,17:13:09
[truncated: 1,038,206 more chars]
