# Supplementary material for: Research on differential privacy protection method based on user tendency
Source: PLoS One. 2023 Oct 26;18(10):e0288823. doi: 10.1371/journal.pone.0288823 (PMC10602288; doi:10.1371/journal.pone.0288823)
Supplement: S3 Data — (ZIP) [file pone.0288823.s003.zip › Data 5-3/052/Trajectory/20080606033036.plt]

Geolife trajectory
WGS 84
Altitude is in Feet
Reserved 3
0,2,255,My Track,0,0,2,8421376
0
39.907786,116.242434,0,492,39605.14625,2008-06-06,03:30:36
39.907834,116.242454,0,492,39605.1462731481,2008-06-06,03:30:38
39.907863,116.242486,0,492,39605.1462962963,2008-06-06,03:30:40
39.907845,116.242492,0,492,39605.1463194444,2008-06-06,03:30:42
39.907835,116.242501,0,492,39605.1463425926,2008-06-06,03:30:44
39.907835,116.242505,0,492,39605.1463657407,2008-06-06,03:30:46
39.907824,116.242509,0,492,39605.1463888889,2008-06-06,03:30:48
39.907792,116.242489,0,492,39605.146412037,2008-06-06,03:30:50
39.907779,116.242479,0,492,39605.1464351852,2008-06-06,03:30:52
39.907774,116.242487,0,492,39605.1464583333,2008-06-06,03:30:54
39.907765,116.242488,0,492,39605.1464814815,2008-06-06,03:30:56
39.907749,116.242464,0,492,39605.1465046296,2008-06-06,03:30:58
39.907739,116.242454,0,492,39605.1465277778,2008-06-06,03:31:00
39.907719,116.242447,0,492,39605.1465509259,2008-06-06,03:31:02
39.907716,116.242438,0,492,39605.1465740741,2008-06-06,03:31:04
39.90747,116.242475,0,436,39605.1465972222,2008-06-06,03:31:06
39.90748,116.242456,0,434,39605.1466203704,2008-06-06,03:31:08
39.907491,116.242445,0,434,39605.1466435185,2008-06-06,03:31:10
39.907489,116.242441,0,434,39605.1466666667,2008-06-06,03:31:12
39.907488,116.24244,0,434,39605.1466898148,2008-06-06,03:31:14
39.907491,116.242443,0,434,39605.146712963,2008-06-06,03:31:16
39.907493,116.24243,0,434,39605.1467361111,2008-06-06,03:31:18
39.907502,116.24242,0,435,39605.1467592593,2008-06-06,03:31:20
39.907503,116.242417,0,435,39605.1467824074,2008-06-06,03:31:22
39.907506,116.242422,0,435,39605.1468055556,2008-06-06,03:31:24
39.907508,116.242424,0,435,39605.1468287037,2008-06-06,03:31:26
39.90753,116.242431,0,442,39605.1468518519,2008-06-06,03:31:28
39.907529,116.242453,0,442,39605.146875,2008-06-06,03:31:30
39.907531,116.242494,0,443,39605.1468981481,2008-06-06,03:31:32
39.907527,116.242489,0,443,39605.1469212963,2008-06-06,03:31:34
39.90752,116.242464,0,442,39605.1469444444,2008-06-06,03:31:36
39.907508,116.242444,0,442,39605.1469675926,2008-06-06,03:31:38
39.907498,116.242425,0,442,39605.1469907407,2008-06-06,03:31:40
39.907492,116.242412,0,441,39605.1470138889,2008-06-06,03:31:42
39.907481,116.242393,0,440,39605.147037037,2008-06-06,03:31:44
39.907455,116.242384,0,439,39605.1470601852,2008-06-06,03:31:46
39.907431,116.242368,0,438,39605.1470833333,2008-06-06,03:31:48
39.907412,116.24236,0,437,39605.1471064815,2008-06-06,03:31:50
39.907427,116.242315,0,431,39605.1471296296,2008-06-06,03:31:52
39.907307,116.242476,0,427,39605.1471527778,2008-06-06,03:31:54
39.907282,116.24259,0,429,39605.1471759259,2008-06-06,03:31:56
39.907296,116.242654,0,426,39605.1471990741,2008-06-06,03:31:58
39.907298,116.242719,0,427,39605.1472222222,2008-06-06,03:32:00
39.907297,116.242779,0,428,39605.1472453704,2008-06-06,03:32:02
39.907285,116.242811,0,425,39605.1472685185,2008-06-06,03:32:04
39.907293,116.242859,0,426,39605.1472916667,2008-06-06,03:32:06
39.907297,116.242898,0,425,39605.1473148148,2008-06-06,03:32:08
39.907299,116.242939,0,423,39605.147337963,2008-06-06,03:32:10
39.907299,116.242979,0,419,39605.1473611111,2008-06-06,03:32:12
39.907303,116.243027,0,420,39605.1473842593,2008-06-06,03:32:14
39.907301,116.24308,0,417,39605.1474074074,2008-06-06,03:32:16
39.9073,116.243117,0,417,39605.1474305556,2008-06-06,03:32:18
39.907298,116.243163,0,416,39605.1474537037,2008-06-06,03:32:20
39.907302,116.2432,0,416,39605.1474768519,2008-06-06,03:32:22
39.9073,116.243233,0,417,39605.1475,2008-06-06,03:32:24
39.907304,116.243278,0,416,39605.1475231481,2008-06-06,03:32:26
39.90731,116.243315,0,417,39605.1475462963,2008-06-06,03:32:28
39.907313,116.243349,0,416,39605.1475694444,2008-06-06,03:32:30
39.907316,116.243378,0,415,39605.1475925926,2008-06-06,03:32:32
39.907317,116.243422,0,413,39605.1476157407,2008-06-06,03:32:34
39.907242,116.243694,0,302,39605.1476388889,2008-06-06,03:32:36
39.907254,116.243776,0,304,39605.147662037,2008-06-06,03:32:38
39.9073,116.243871,0,308,39605.1476851852,2008-06-06,03:32:40
39.907313,116.243891,0,305,39605.1477083333,2008-06-06,03:32:42
39.907322,116.24393,0,301,39605.1477314815,2008-06-06,03:32:44
39.907339,116.24397,0,298,39605.1477546296,2008-06-06,03:32:46
39.907343,116.243995,0,297,39605.1477777778,2008-06-06,03:32:48
39.907353,116.244018,0,297,39605.1478009259,2008-06-06,03:32:50
39.907341,116.244053,0,293,39605.1478240741,2008-06-06,03:32:52
39.907339,116.244099,0,291,39605.1478472222,2008-06-06,03:32:54
39.907345,116.244164,0,287,39605.1478703704,2008-06-06,03:32:56
39.907339,116.244217,0,284,39605.1478935185,2008-06-06,03:32:58
39.907325,116.244277,0,280,39605.1479166667,2008-06-06,03:33:00
39.907326,116.244327,0,280,39605.1479398148,2008-06-06,03:33:02
39.907328,116.244368,0,281,39605.147962963,2008-06-06,03:33:04
39.907318,116.244427,0,281,39605.1479861111,2008-06-06,03:33:06
39.907322,116.244464,0,283,39605.1480092593,2008-06-06,03:33:08
39.907381,116.244639,0,258,39605.1480324074,2008-06-06,03:33:10
39.907367,116.244663,0,256,39605.1480555556,2008-06-06,03:33:12
39.907357,116.244695,0,254,39605.1480787037,2008-06-06,03:33:14
39.90737,116.244744,0,250,39605.1481018519,2008-06-06,03:33:16
39.907379,116.244832,0,240,39605.148125,2008-06-06,03:33:18
39.907392,116.244885,0,237,39605.1481481481,2008-06-06,03:33:20
39.907402,116.244936,0,235,39605.1481712963,2008-06-06,03:33:22
39.907406,116.244973,0,233,39605.1481944444,2008-06-06,03:33:24
39.907402,116.245023,0,231,39605.1482175926,2008-06-06,03:33:26
39.907398,116.245063,0,229,39605.1482407407,2008-06-06,03:33:28
39.907389,116.245105,0,226,39605.1482638889,2008-06-06,03:33:30
39.907388,116.245119,0,221,39605.148287037,2008-06-06,03:33:32
39.907372,116.245147,0,215,39605.1483101852,2008-06-06,03:33:34
39.907371,116.245177,0,212,39605.1483333333,2008-06-06,03:33:36
39.907394,116.24519,0,211,39605.1483564815,2008-06-06,03:33:38
39.90739,116.245191,0,215,39605.1483796296,2008-06-06,03:33:40
39.907411,116.245189,0,213,39605.1484027778,2008-06-06,03:33:42
39.907429,116.245183,0,211,39605.1484259259,2008-06-06,03:33:44
39.907461,116.245186,0,210,39605.1484490741,2008-06-06,03:33:46
39.907486,116.245178,0,209,39605.1484722222,2008-06-06,03:33:48
39.907506,116.245174,0,205,39605.1484953704,2008-06-06,03:33:50
39.907528,116.245164,0,203,39605.1485185185,2008-06-06,03:33:52
39.907553,116.245155,0,201,39605.1485416667,2008-06-06,03:33:54
39.907584,116.245189,0,194,39605.1485648148,2008-06-06,03:33:56
39.907593,116.245232,0,188,39605.148587963,2008-06-06,03:33:58
39.907595,116.245271,0,184,39605.1486111111,2008-06-06,03:34:00
39.907605,116.245316,0,180,39605.1486342593,2008-06-06,03:34:02
39.907613,116.245359,0,176,39605.1486574074,2008-06-06,03:34:04
39.907613,116.245401,0,172,39605.1486805556,2008-06-06,03:34:06
39.907617,116.245439,0,170,39605.1487037037,2008-06-06,03:34:08
39.907621,116.245479,0,167,39605.1487268518,2008-06-06,03:34:10
39.907616,116.24551,0,164,39605.14875,2008-06-06,03:34:12
39.907617,116.245551,0,159,39605.1487731481,2008-06-06,03:34:14
39.907629,116.245577,0,157,39605.1487962963,2008-06-06,03:34:16
39.907623,116.245602,0,157,39605.1488194444,2008-06-06,03:34:18
39.907625,116.24563,0,156,39605.1488425926,2008-06-06,03:34:20
39.907628,116.245662,0,156,39605.1488657407,2008-06-06,03:34:22
39.907641,116.245708,0,155,39605.1488888889,2008-06-06,03:34:24
39.907653,116.245751,0,154,39605.148912037,2008-06-06,03:34:26
39.907661,116.245794,0,152,39605.1489351852,2008-06-06,03:34:28
39.907668,116.245836,0,150,39605.1489583333,2008-06-06,03:34:30
39.907669,116.245876,0,148,39605.1489814815,2008-06-06,03:34:32
39.90767,116.245909,0,145,39605.1490046296,2008-06-06,03:34:34
39.907677,116.245947,0,144,39605.1490277778,2008-06-06,03:34:36
39.907686,116.245982,0,141,39605.1490509259,2008-06-06,03:34:38
39.907697,116.246024,0,141,39605.1490740741,2008-06-06,03:34:40
39.907712,116.246051,0,137,39605.1490972222,2008-06-06,03:34:42
39.907773,116.246073,0,127,39605.1491203704,2008-06-06,03:34:44
39.907787,116.246094,0,123,39605.1491435185,2008-06-06,03:34:46
39.907789,116.246122,0,122,39605.1491666667,2008-06-06,03:34:48
39.907789,116.246146,0,122,39605.1491898148,2008-06-06,03:34:50
39.907797,116.246151,0,122,39605.149212963,2008-06-06,03:34:52
39.907797,116.246148,0,121,39605.1492361111,2008-06-06,03:34:54
39.907796,116.246144,0,120,39605.1492592593,2008-06-06,03:34:56
39.907808,116.246161,0,120,39605.1492824074,2008-06-06,03:34:58
39.907812,116.246163,0,120,39605.1493055556,2008-06-06,03:35:00
39.907815,116.246165,0,120,39605.1493287037,2008-06-06,03:35:02
39.907815,116.246165,0,119,39605.1493518518,2008-06-06,03:35:04
39.907814,116.246165,0,119,39605.149375,2008-06-06,03:35:06
39.907802,116.246176,0,119,39605.1493981481,2008-06-06,03:35:08
39.907796,116.246198,0,118,39605.1494212963,2008-06-06,03:35:10
39.907796,116.24622,0,118,39605.1494444444,2008-06-06,03:35:12
39.907798,116.246234,0,117,39605.1494675926,2008-06-06,03:35:14
39.907809,116.246272,0,116,39605.1494907407,2008-06-06,03:35:16
39.90781,116.246279,0,116,39605.1495138889,2008-06-06,03:35:18
39.907811,116.246281,0,116,39605.149537037,2008-06-06,03:35:20
39.907801,116.246287,0,116,39605.1495601852,2008-06-06,03:35:22
39.907786,116.246292,0,116,39605.1495833333,2008-06-06,03:35:24
39.907774,116.246298,0,116,39605.1496064815,2008-06-06,03:35:26
39.907767,116.246306,0,116,39605.1496296296,2008-06-06,03:35:28
39.907754,116.246322,0,116,39605.1496527778,2008-06-06,03:35:30
39.907731,116.246348,0,116,39605.1496759259,2008-06-06,03:35:32
39.907711,116.246383,0,116,39605.1496990741,2008-06-06,03:35:34
39.907686,116.246419,0,116,39605.1497222222,2008-06-06,03:35:36
39.907662,116.246458,0,116,39605.1497453704,2008-06-06,03:35:38
39.907637,116.246496,0,117,39605.1497685185,2008-06-06,03:35:40
39.907612,116.246538,0,117,39605.1497916667,2008-06-06,03:35:42
39.907584,116.246581,0,117,39605.1498148148,2008-06-06,03:35:44
39.90756,116.246623,0,117,39605.149837963,2008-06-06,03:35:46
39.907543,116.24665,0,117,39605.1498611111,2008-06-06,03:35:48
39.907542,116.246666,0,117,39605.1498842593,2008-06-06,03:35:50
39.907543,116.246666,0,117,39605.1499074074,2008-06-06,03:35:52
39.907544,116.246667,0,117,39605.1499305556,2008-06-06,03:35:54
39.907548,116.246668,0,117,39605.1499537037,2008-06-06,03:35:56
39.907551,116.246669,0,116,39605.1499768518,2008-06-06,03:35:58
39.907555,116.246672,0,116,39605.15,2008-06-06,03:36:00
39.907558,116.246674,0,116,39605.1500231481,2008-06-06,03:36:02
39.907561,116.246676,0,116,39605.1500462963,2008-06-06,03:36:04
39.907561,116.246677,0,116,39605.1500694444,2008-06-06,03:36:06
39.907561,116.246678,0,116,39605.1500925926,2008-06-06,03:36:08
39.907562,116.24668,0,116,39605.1501157407,2008-06-06,03:36:10
39.907563,116.246681,0,116,39605.1501388889,2008-06-06,03:36:12
39.907563,116.246682,0,116,39605.150162037,2008-06-06,03:36:14
39.907562,116.246682,0,116,39605.1501851852,2008-06-06,03:36:16
39.907562,116.246683,0,116,39605.1502083333,2008-06-06,03:36:18
39.907562,116.246684,0,116,39605.1502314815,2008-06-06,03:36:20
39.907566,116.246688,0,116,39605.1502546296,2008-06-06,03:36:22
39.907552,116.246792,0,116,39605.1502777778,2008-06-06,03:36:24
39.907532,116.246869,0,116,39605.1503009259,2008-06-06,03:36:26
39.907526,116.246912,0,116,39605.1503240741,2008-06-06,03:36:28
39.907516,116.246948,0,117,39605.1503472222,2008-06-06,03:36:30
39.907493,116.246982,0,117,39605.1503703704,2008-06-06,03:36:32
39.907485,116.247016,0,117,39605.1503935185,2008-06-06,03:36:34
39.907481,116.247025,0,118,39605.1504166667,2008-06-06,03:36:36
39.907483,116.247032,0,118,39605.1504398148,2008-06-06,03:36:38
39.907488,116.247034,0,118,39605.150462963,2008-06-06,03:36:40
39.907495,116.247031,0,118,39605.1504861111,2008-06-06,03:36:42
39.907502,116.247038,0,118,39605.1507175926,2008-06-06,03:37:02
39.907501,116.247038,0,118,39605.1507407407,2008-06-06,03:37:04
39.907499,116.247036,0,118,39605.1507638889,2008-06-06,03:37:06
39.907496,116.247035,0,118,39605.150787037,2008-06-06,03:37:08
39.907494,116.247033,0,118,39605.1508101852,2008-06-06,03:37:10
39.907491,116.247032,0,118,39605.1508333333,2008-06-06,03:37:12
39.907487,116.24703,0,118,39605.1508564815,2008-06-06,03:37:14
39.907483,116.247028,0,118,39605.1508796296,2008-06-06,03:37:16
39.90748,116.247027,0,118,39605.1509027778,2008-06-06,03:37:18
39.907478,116.247026,0,118,39605.1509259259,2008-06-06,03:37:20
39.907476,116.247025,0,118,39605.1509490741,2008-06-06,03:37:22
39.907476,116.247025,0,118,39605.1509722222,2008-06-06,03:37:24
39.907475,116.247025,0,118,39605.1509953704,2008-06-06,03:37:26
39.907474,116.247026,0,118,39605.1510185185,2008-06-06,03:37:28
39.907473,116.247026,0,118,39605.1510416667,2008-06-06,03:37:30
39.907471,116.247027,0,118,39605.1510648148,2008-06-06,03:37:32
39.90747,116.247028,0,118,39605.151087963,2008-06-06,03:37:34
39.90747,116.24703,0,118,39605.1511111111,2008-06-06,03:37:36
39.907472,116.247032,0,118,39605.1511342593,2008-06-06,03:37:38
39.907475,116.247035,0,118,39605.1511574074,2008-06-06,03:37:40
39.907479,116.247038,0,119,39605.1511805556,2008-06-06,03:37:42
39.907458,116.247095,0,119,39605.1512037037,2008-06-06,03:37:44
39.907445,116.247147,0,120,39605.1512268518,2008-06-06,03:37:46
39.907444,116.247196,0,121,39605.15125,2008-06-06,03:37:48
39.907447,116.247256,0,121,39605.1512731481,2008-06-06,03:37:50
39.907455,116.247286,0,122,39605.1512962963,2008-06-06,03:37:52
39.90747,116.247306,0,122,39605.1513194444,2008-06-06,03:37:54
39.907466,116.247327,0,123,39605.1513425926,2008-06-06,03:37:56
39.907463,116.247325,0,123,39605.1513657407,2008-06-06,03:37:58
39.907459,116.247336,0,124,39605.1513888889,2008-06-06,03:38:00
39.907457,116.247344,0,124,39605.151412037,2008-06-06,03:38:02
39.90746,116.247346,0,124,39605.1514351852,2008-06-06,03:38:04
39.907462,116.247347,0,124,39605.1514583333,2008-06-06,03:38:06
39.907462,116.247347,0,124,39605.1514814815,2008-06-06,03:38:08
39.907462,116.247348,0,124,39605.1515046296,2008-06-06,03:38:10
39.907463,116.24735,0,124,39605.1515277778,2008-06-06,03:38:12
39.907465,116.247352,0,124,39605.1515509259,2008-06-06,03:38:14
39.907469,116.247354,0,124,39605.1515740741,2008-06-06,03:38:16
39.907467,116.247383,0,124,39605.1515972222,2008-06-06,03:38:18
39.907466,116.247444,0,125,39605.1516203704,2008-06-06,03:38:20
39.907471,116.247465,0,125,39605.1516435185,2008-06-06,03:38:22
39.907469,116.247477,0,125,39605.1516666667,2008-06-06,03:38:24
39.907474,116.247494,0,125,39605.1516898148,2008-06-06,03:38:26
39.907483,116.247507,0,125,39605.151712963,2008-06-06,03:38:28
39.907486,116.247527,0,125,39605.1517361111,2008-06-06,03:38:30
39.907486,116.247546,0,125,39605.1517592593,2008-06-06,03:38:32
39.907484,116.247573,0,125,39605.151875,2008-06-06,03:38:42
39.907484,116.247573,0,125,39605.1521527778,2008-06-06,03:39:06
39.90748,116.247565,0,125,39605.1521759259,2008-06-06,03:39:08
39.90626,116.250449,0,1085,39605.1561574074,2008-06-06,03:44:52
39.906255,116.250446,0,1090,39605.1561805556,2008-06-06,03:44:54
39.906255,116.250446,0,1095,39605.1562037037,2008-06-06,03:44:56
39.906258,116.250446,0,1094,39605.1562268519,2008-06-06,03:44:58
39.906268,116.250443,0,1092,39605.15625,2008-06-06,03:45:00
39.906279,116.250437,0,1090,39605.1562731481,2008-06-06,03:45:02
39.906284,116.250438,0,1088,39605.1562962963,2008-06-06,03:45:04
39.906292,116.250472,0,1087,39605.1563194444,2008-06-06,03:45:06
39.906307,116.250506,0,1085,39605.1563425926,2008-06-06,03:45:08
39.906315,116.250538,0,1083,39605.1563657407,2008-06-06,03:45:10
39.906321,116.250562,0,1081,39605.1563888889,2008-06-06,03:45:12
39.906328,116.250583,0,1080,39605.156412037,2008-06-06,03:45:14
39.906341,116.250526,0,1079,39605.1564351852,2008-06-06,03:45:16
39.906356,116.250405,0,1078,39605.1564583333,2008-06-06,03:45:18
39.906346,116.250389,0,1076,39605.1564814815,2008-06-06,03:45:20
39.906334,116.250367,0,1074,39605.1565046296,2008-06-06,03:45:22
39.907956,116.246224,0,195,39605.1565509259,2008-06-06,03:45:26
39.907851,116.246242,0,271,39605.1565740741,2008-06-06,03:45:28
39.907837,116.246253,0,278,39605.1565972222,2008-06-06,03:45:30
39.907838,116.246253,0,277,39605.1566203704,2008-06-06,03:45:32
39.907831,116.246244,0,280,39605.1566435185,2008-06-06,03:45:34
39.907806,116.246219,0,279,39605.1566666667,2008-06-06,03:45:36
39.907817,116.246267,0,277,39605.1566898148,2008-06-06,03:45:38
39.907783,116.246273,0,276,39605.156712963,2008-06-06,03:45:40
39.907784,116.246273,0,272,39605.1567361111,2008-06-06,03:45:42
39.907795,116.246257,0,271,39605.1567592593,2008-06-06,03:45:44
39.907783,116.246237,0,269,39605.1567824074,2008-06-06,03:45:46
39.907771,116.246215,0,267,39605.1568055556,2008-06-06,03:45:48
39.90777,116.246164,0,264,39605.1568287037,2008-06-06,03:45:50
39.907777,116.246062,0,256,39605.1568518518,2008-06-06,03:45:52
39.907782,116.24601,0,252,39605.156875,2008-06-06,03:45:54
39.907789,116.245922,0,247,39605.1568981481,2008-06-06,03:45:56
39.907784,116.245877,0,244,39605.1569212963,2008-06-06,03:45:58
39.907777,116.245835,0,242,39605.1569444444,2008-06-06,03:46:00
39.907779,116.245782,0,240,39605.1569675926,2008-06-06,03:46:02
39.907797,116.245692,0,236,39605.1569907407,2008-06-06,03:46:04
39.907776,116.245672,0,232,39605.1570138889,2008-06-06,03:46:06
39.907783,116.245586,0,224,39605.157037037,2008-06-06,03:46:08
39.907782,116.245527,0,223,39605.1570601852,2008-06-06,03:46:10
39.907779,116.245484,0,223,39605.1570833333,2008-06-06,03:46:12
39.907772,116.245422,0,221,39605.1571064815,2008-06-06,03:46:14
39.907761,116.245377,0,220,39605.1571296296,2008-06-06,03:46:16
39.907749,116.245325,0,221,39605.1571527778,2008-06-06,03:46:18
39.907745,116.24528,0,221,39605.1571759259,2008-06-06,03:46:20
39.90774,116.245238,0,221,39605.1571990741,2008-06-06,03:46:22
39.907765,116.245213,0,219,39605.1572222222,2008-06-06,03:46:24
39.907801,116.24519,0,216,39605.1572453704,2008-06-06,03:46:26
39.907859,116.24518,0,209,39605.1572685185,2008-06-06,03:46:28
39.90788,116.245161,0,207,39605.1572916667,2008-06-06,03:46:30
39.907893,116.245133,0,204,39605.1573148148,2008-06-06,03:46:32
39.90789,116.24508,0,205,39605.157337963,2008-06-06,03:46:34
39.90792,116.24504,0,200,39605.1573611111,2008-06-06,03:46:36
39.907922,116.244993,0,198,39605.1573842593,2008-06-06,03:46:38
39.907945,116.244957,0,193,39605.1574074074,2008-06-06,03:46:40
39.907981,116.244936,0,190,39605.1574305556,2008-06-06,03:46:42
39.907991,116.244902,0,187,39605.1574537037,2008-06-06,03:46:44
39.907995,116.24487,0,188,39605.1574768518,2008-06-06,03:46:46
39.907994,116.24484,0,185,39605.1575,2008-06-06,03:46:48
39.907979,116.244804,0,190,39605.1575231481,2008-06-06,03:46:50
39.907992,116.244776,0,190,39605.1575462963,2008-06-06,03:46:52
39.907996,116.244732,0,188,39605.1575694444,2008-06-06,03:46:54
39.908007,116.244688,0,186,39605.1575925926,2008-06-06,03:46:56
39.908009,116.244637,0,182,39605.1576157407,2008-06-06,03:46:58
39.908014,116.24459,0,182,39605.1576388889,2008-06-06,03:47:00
39.90802,116.244544,0,183,39605.157662037,2008-06-06,03:47:02
39.908017,116.244482,0,180,39605.1576851852,2008-06-06,03:47:04
39.908,116.244422,0,186,39605.1577083333,2008-06-06,03:47:06
39.907997,116.244389,0,187,39605.1577314815,2008-06-06,03:47:08
39.907973,116.244368,0,183,39605.1577546296,2008-06-06,03:47:10
39.907951,116.244339,0,185,39605.1577777778,2008-06-06,03:47:12
39.907922,116.244317,0,187,39605.1578009259,2008-06-06,03:47:14
39.907885,116.244298,0,189,39605.1578240741,2008-06-06,03:47:16
39.90785,116.24429,0,187,39605.1578472222,2008-06-06,03:47:18
39.907818,116.244275,0,188,39605.1578703704,2008-06-06,03:47:20
39.907808,116.244257,0,188,39605.1578935185,2008-06-06,03:47:22
39.907804,116.244231,0,187,39605.1579166667,2008-06-06,03:47:24
39.907804,116.244199,0,186,39605.1579398148,2008-06-06,03:47:26
39.907794,116.244161,0,186,39605.157962963,2008-06-06,03:47:28
39.907776,116.24413,0,185,39605.1579861111,2008-06-06,03:47:30
39.907722,116.244112,0,184,39605.1580092593,2008-06-06,03:47:32
39.907685,116.244096,0,184,39605.1580324074,2008-06-06,03:47:34
39.90766,116.244091,0,183,39605.1580555556,2008-06-06,03:47:36
39.907645,116.244088,0,182,39605.1580787037,2008-06-06,03:47:38
39.90764,116.244085,0,181,39605.1581018518,2008-06-06,03:47:40
39.907642,116.244079,0,181,39605.158125,2008-06-06,03:47:42
39.907641,116.244087,0,182,39605.1581481481,2008-06-06,03:47:44
39.90764,116.244086,0,181,39605.1581712963,2008-06-06,03:47:46
39.907638,116.244085,0,181,39605.1581944444,2008-06-06,03:47:48
39.907637,116.244084,0,181,39605.1582175926,2008-06-06,03:47:50
39.907639,116.244086,0,181,39605.1582407407,2008-06-06,03:47:52
39.90764,116.244086,0,181,39605.1582638889,2008-06-06,03:47:54
39.90764,116.244087,0,181,39605.158287037,2008-06-06,03:47:56
39.907639,116.244086,0,181,39605.1583101852,2008-06-06,03:47:58
39.907639,116.244085,0,181,39605.1583333333,2008-06-06,03:48:00
39.907639,116.244086,0,181,39605.1583564815,2008-06-06,03:48:02
39.90764,116.244086,0,181,39605.1583796296,2008-06-06,03:48:04
39.907638,116.244085,0,181,39605.1584027778,2008-06-06,03:48:06
39.907635,116.244083,0,181,39605.1584259259,2008-06-06,03:48:08
39.907612,116.244093,0,180,39605.1584490741,2008-06-06,03:48:10
39.907599,116.244101,0,183,39605.1584722222,2008-06-06,03:48:12
39.90759,116.244097,0,184,39605.1584953704,2008-06-06,03:48:14
39.907584,116.2441,0,184,39605.1585185185,2008-06-06,03:48:16
39.90757,116.244084,0,184,39605.1585416667,2008-06-06,03:48:18
39.907763,116.24412,0,188,39605.1596759259,2008-06-06,03:49:56
39.907857,116.244134,0,188,39605.1596990741,2008-06-06,03:49:58
39.907969,116.244141,0,188,39605.1597222222,2008-06-06,03:50:00
39.908088,116.244132,0,187,39605.1597453704,2008-06-06,03:50:02
39.908243,116.244119,0,187,39605.1597685185,2008-06-06,03:50:04
39.908357,116.244113,0,185,39605.1597916667,2008-06-06,03:50:06
39.908488,116.244103,0,184,39605.1598148148,2008-06-06,03:50:08
39.908608,116.244105,0,184,39605.159837963,2008-06-06,03:50:10
39.908723,116.244113,0,184,39605.1598611111,2008-06-06,03:50:12
39.908844,116.244111,0,185,39605.1598842593,2008-06-06,03:50:14
39.908991,116.244141,0,185,39605.1599074074,2008-06-06,03:50:16
39.909077,116.244154,0,185,39605.1599305556,2008-06-06,03:50:18
39.909118,116.244155,0,188,39605.1599537037,2008-06-06,03:50:20
39.909118,116.244154,0,186,39605.1599768519,2008-06-06,03:50:22
39.909118,116.244157,0,186,39605.16,2008-06-06,03:50:24
39.909118,116.244157,0,186,39605.1600231482,2008-06-06,03:50:26
39.909125,116.244165,0,186,39605.1600462963,2008-06-06,03:50:28
39.909146,116.244201,0,185,39605.1600694444,2008-06-06,03:50:30
39.909162,116.244254,0,193,39605.1600925926,2008-06-06,03:50:32
39.909176,116.24434,0,197,39605.1601157407,2008-06-06,03:50:34
39.90918,116.24447,0,199,39605.1601388889,2008-06-06,03:50:36
39.909206,116.244622,0,199,39605.160162037,2008-06-06,03:50:38
39.909196,116.244784,0,204,39605.1601851852,2008-06-06,03:50:40
39.909215,116.24498,0,204,39605.1602083333,2008-06-06,03:50:42
39.909203,116.245189,0,204,39605.1602314815,2008-06-06,03:50:44
39.909199,116.245384,0,205,39605.1602546296,2008-06-06,03:50:46
39.9092,116.245578,0,205,39605.1602777778,2008-06-06,03:50:48
39.9092,116.245778,0,208,39605.1603009259,2008-06-06,03:50:50
39.909172,116.24599,0,206,39605.1603240741,2008-06-06,03:50:52
39.909166,116.246186,0,206,39605.1603472222,2008-06-06,03:50:54
39.909149,116.246376,0,205,39605.1603703704,2008-06-06,03:50:56
39.909141,116.246514,0,202,39605.1603935185,2008-06-06,03:50:58
39.909123,116.246587,0,197,39605.1604166667,2008-06-06,03:51:00
39.909122,116.246638,0,193,39605.1604398148,2008-06-06,03:51:02
39.909116,116.246656,0,194,39605.160462963,2008-06-06,03:51:04
39.909116,116.246657,0,195,39605.1604861111,2008-06-06,03:51:06
39.90911,116.246693,0,197,39605.1605092593,2008-06-06,03:51:08
39.909102,116.246699,0,200,39605.1605324074,2008-06-06,03:51:10
39.909101,116.246699,0,202,39605.1605555556,2008-06-06,03:51:12
39.909101,116.246705,0,203,39605.1605787037,2008-06-06,03:51:14
39.90908,116.246727,0,205,39605.1606018519,2008-06-06,03:51:16
39.90903,116.246734,0,209,39605.160625,2008-06-06,03:51:18
39.908972,116.246745,0,210,39605.1606481481,2008-06-06,03:51:20
39.908899,116.24676,0,211,39605.1606712963,2008-06-06,03:51:22
39.908784,116.246772,0,211,39605.1606944444,2008-06-06,03:51:24
39.908676,116.246792,0,212,39605.1607175926,2008-06-06,03:51:26
39.90853,116.246785,0,213,39605.1607407407,2008-06-06,03:51:28
39.908391,116.246788,0,214,39605.1607638889,2008-06-06,03:51:30
39.908229,116.24678,0,215,39605.160787037,2008-06-06,03:51:32
39.90804,116.246844,0,221,39605.1608101852,2008-06-06,03:51:34
39.90783,116.246822,0,223,39605.1608333333,2008-06-06,03:51:36
39.907604,116.246827,0,225,39605.1608564815,2008-06-06,03:51:38
39.907363,116.246823,0,228,39605.1608796296,2008-06-06,03:51:40
39.907111,116.24682,0,231,39605.1609027778,2008-06-06,03:51:42
39.90688,116.246818,0,233,39605.1609259259,2008-06-06,03:51:44
39.906643,116.2468,0,233,39605.1609490741,2008-06-06,03:51:46
39.906458,116.246786,0,232,39605.1609722222,2008-06-06,03:51:48
39.906323,116.246773,0,229,39605.1609953704,2008-06-06,03:51:50
39.906212,116.246829,0,225,39605.1610185185,2008-06-06,03:51:52
39.906128,116.246941,0,222,39605.1610416667,2008-06-06,03:51:54
39.906085,116.247097,0,217,39605.1610648148,2008-06-06,03:51:56
39.906063,116.247256,0,216,39605.161087963,2008-06-06,03:51:58
39.906079,116.24742,0,211,39605.1611111111,2008-06-06,03:52:00
39.906091,116.247602,0,209,39605.1611342593,2008-06-06,03:52:02
39.906091,116.247816,0,209,39605.1611574074,2008-06-06,03:52:04
39.906101,116.24805,0,207,39605.1611805556,2008-06-06,03:52:06
39.906101,116.248317,0,206,39605.1612037037,2008-06-06,03:52:08
39.906095,116.24861,0,203,39605.1612268519,2008-06-06,03:52:10
39.906095,116.248933,0,201,39605.16125,2008-06-06,03:52:12
39.906109,116.249261,0,200,39605.1612731481,2008-06-06,03:52:14
39.906132,116.249615,0,199,39605.1612962963,2008-06-06,03:52:16
39.906135,116.249988,0,197,39605.1613194444,2008-06-06,03:52:18
39.906127,116.250401,0,194,39605.1613425926,2008-06-06,03:52:20
39.906138,116.250784,0,193,39605.1613657407,2008-06-06,03:52:22
39.906139,116.251175,0,193,39605.1613888889,2008-06-06,03:52:24
39.906171,116.251564,0,194,39605.161412037,2008-06-06,03:52:26
39.906194,116.251991,0,195,39605.1614351852,2008-06-06,03:52:28
39.90621,116.252403,0,195,39605.1614583333,2008-06-06,03:52:30
39.906209,116.25279,0,194,39605.1614814815,2008-06-06,03:52:32
39.906207,116.253178,0,194,39605.1615046296,2008-06-06,03:52:34
39.906238,116.253541,0,194,39605.1615277778,2008-06-06,03:52:36
39.90624,116.25391,0,195,39605.1615509259,2008-06-06,03:52:38
39.906223,116.254266,0,199,39605.1615740741,2008-06-06,03:52:40
39.906232,116.254633,0,198,39605.1615972222,2008-06-06,03:52:42
39.906236,116.254989,0,197,39605.1616203704,2008-06-06,03:52:44
39.906219,116.255335,0,196,39605.1616435185,2008-06-06,03:52:46
39.9062,116.255678,0,194,39605.1616666667,2008-06-06,03:52:48
39.906193,116.256012,0,193,39605.1616898148,2008-06-06,03:52:50
39.906163,116.256336,0,191,39605.161712963,2008-06-06,03:52:52
39.906163,116.256649,0,191,39605.1617361111,2008-06-06,03:52:54
39.906164,116.256929,0,192,39605.1617592593,2008-06-06,03:52:56
39.906162,116.257152,0,192,39605.1617824074,2008-06-06,03:52:58
39.906162,116.257334,0,191,39605.1618055556,2008-06-06,03:53:00
39.906173,116.257452,0,189,39605.1618287037,2008-06-06,03:53:02
39.906183,116.257511,0,188,39605.1618518519,2008-06-06,03:53:04
39.906197,116.257529,0,187,39605.161875,2008-06-06,03:53:06
39.906214,116.257524,0,186,39605.1618981481,2008-06-06,03:53:08
39.906211,116.257524,0,185,39605.1619212963,2008-06-06,03:53:10
39.906211,116.25752,0,185,39605.1619444444,2008-06-06,03:53:12
39.906211,116.257515,0,185,39605.1619675926,2008-06-06,03:53:14
39.906211,116.25751,0,185,39605.1619907407,2008-06-06,03:53:16
39.906211,116.257509,0,184,39605.1620138889,2008-06-06,03:53:18
39.906211,116.25751,0,184,39605.162037037,2008-06-06,03:53:20
39.90621,116.257516,0,184,39605.1620601852,2008-06-06,03:53:22
39.906193,116.257544,0,184,39605.1620833333,2008-06-06,03:53:24
39.906152,116.257607,0,182,39605.1621064815,2008-06-06,03:53:26
39.906148,116.257687,0,182,39605.1621296296,2008-06-06,03:53:28
39.906126,116.257798,0,180,39605.1621527778,2008-06-06,03:53:30
39.906132,116.257956,0,178,39605.1621759259,2008-06-06,03:53:32
39.90611,116.258113,0,176,39605.1621990741,2008-06-06,03:53:34
39.906071,116.258299,0,175,39605.1622222222,2008-06-06,03:53:36
39.906062,116.258542,0,168,39605.1622453704,2008-06-06,03:53:38
39.906056,116.25878,0,165,39605.1622685185,2008-06-06,03:53:40
39.906055,116.259021,0,162,39605.1622916667,2008-06-06,03:53:42
39.906039,116.259264,0,160,39605.1623148148,2008-06-06,03:53:44
39.906052,116.259507,0,159,39605.162337963,2008-06-06,03:53:46
39.906073,116.259745,0,159,39605.1623611111,2008-06-06,03:53:48
39.906072,116.259985,0,158,39605.1623842593,2008-06-06,03:53:50
39.906097,116.26021,0,158,39605.1624074074,2008-06-06,03:53:52
39.906144,116.260382,0,157,39605.1624305556,2008-06-06,03:53:54
39.906194,116.260577,0,155,39605.1624537037,2008-06-06,03:53:56
39.906273,116.260809,0,154,39605.1624768519,2008-06-06,03:53:58
39.906287,116.261007,0,152,39605.1625,2008-06-06,03:54:00
39.906321,116.261216,0,153,39605.1625231481,2008-06-06,03:54:02
39.906351,116.261445,0,152,39605.1625462963,2008-06-06,03:54:04
39.906382,116.261694,0,152,39605.1625694444,2008-06-06,03:54:06
39.906403,116.261952,0,154,39605.1625925926,2008-06-06,03:54:08
39.906418,116.262204,0,157,39605.1626157407,2008-06-06,03:54:10
39.906418,116.262436,0,166,39605.1626388889,2008-06-06,03:54:12
39.906402,116.26267,0,175,39605.162662037,2008-06-06,03:54:14
39.906357,116.262956,0,175,39605.1626851852,2008-06-06,03:54:16
39.906307,116.263232,0,172,39605.1627083333,2008-06-06,03:54:18
39.906289,116.263456,0,170,39605.1627314815,2008-06-06,03:54:20
39.906294,116.263682,0,171,39605.1627546296,2008-06-06,03:54:22
39.906297,116.263902,0,173,39605.1627777778,2008-06-06,03:54:24
39.906298,116.264116,0,176,39605.1628009259,2008-06-06,03:54:26
39.906285,116.264319,0,181,39605.1628240741,2008-06-06,03:54:28
39.90628,116.264519,0,186,39605.1628472222,2008-06-06,03:54:30
39.906288,116.264709,0,189,39605.1628703704,2008-06-06,03:54:32
39.90631,116.264895,0,190,39605.1628935185,2008-06-06,03:54:34
39.906299,116.265126,0,191,39605.1629166667,2008-06-06,03:54:36
39.906296,116.26533,0,193,39605.1629398148,2008-06-06,03:54:38
39.906312,116.265553,0,197,39605.162962963,2008-06-06,03:54:40
39.906313,116.26576,0,200,39605.1629861111,2008-06-06,03:54:42
39.906288,116.265954,0,208,39605.1630092593,2008-06-06,03:54:44
39.90629,116.266131,0,212,39605.1630324074,2008-06-06,03:54:46
39.906282,116.266272,0,215,39605.1630555556,2008-06-06,03:54:48
39.906299,116.26637,0,217,39605.1630787037,2008-06-06,03:54:50
39.906305,116.266401,0,221,39605.1631018519,2008-06-06,03:54:52
39.906321,116.266423,0,221,39605.163125,2008-06-06,03:54:54
39.906324,116.266428,0,221,39605.1631481481,2008-06-06,03:54:56
39.906325,116.266431,0,221,39605.1631712963,2008-06-06,03:54:58
39.906325,116.26643,0,222,39605.1631944444,2008-06-06,03:55:00
39.906324,116.266431,0,222,39605.1632175926,2008-06-06,03:55:02
39.906324,116.266433,0,222,39605.1632407407,2008-06-06,03:55:04
39.906324,116.266434,0,222,39605.1632638889,2008-06-06,03:55:06
39.906322,116.266436,0,222,39605.163287037,2008-06-06,03:55:08
39.906321,116.266439,0,222,39605.1633101852,2008-06-06,03:55:10
39.90632,116.266441,0,222,39605.1633333333,2008-06-06,03:55:12
39.90632,116.266448,0,222,39605.1633564815,2008-06-06,03:55:14
39.90632,116.266452,0,222,39605.1633796296,2008-06-06,03:55:16
39.90632,116.266458,0,221,39605.1634027778,2008-06-06,03:55:18
39.906319,116.266461,0,221,39605.1634259259,2008-06-06,03:55:20
39.906319,116.266462,0,222,39605.1634490741,2008-06-06,03:55:22
39.906319,116.266462,0,222,39605.1634722222,2008-06-06,03:55:24
39.906319,116.266461,0,222,39605.1634953704,2008-06-06,03:55:26
39.906319,116.266461,0,222,39605.1635185185,2008-06-06,03:55:28
39.906319,116.266461,0,222,39605.1635416667,2008-06-06,03:55:30
39.90632,116.266461,0,222,39605.1635648148,2008-06-06,03:55:32
39.90632,116.26646,0,222,39605.163587963,2008-06-06,03:55:34
39.90632,116.266457,0,222,39605.1636111111,2008-06-06,03:55:36
39.90632,116.266457,0,222,39605.1636342593,2008-06-06,03:55:38
39.90632,116.266454,0,222,39605.1636574074,2008-06-06,03:55:40
39.90632,116.266455,0,221,39605.1636805556,2008-06-06,03:55:42
39.90632,116.266463,0,221,39605.1637037037,2008-06-06,03:55:44
39.906321,116.266478,0,221,39605.1637268519,2008-06-06,03:55:46
39.906323,116.266496,0,221,39605.16375,2008-06-06,03:55:48
39.906323,116.266508,0,221,39605.1637731481,2008-06-06,03:55:50
39.906324,116.266511,0,221,39605.1637962963,2008-06-06,03:55:52
39.906325,116.266513,0,221,39605.1638194444,2008-06-06,03:55:54
39.906326,116.266513,0,221,39605.1638425926,2008-06-06,03:55:56
39.906327,116.266513,0,221,39605.1638657407,2008-06-06,03:55:58
39.906327,116.266517,0,221,39605.1638888889,2008-06-06,03:56:00
39.90633,116.266524,0,221,39605.163912037,2008-06-06,03:56:02
39.906331,116.266534,0,221,39605.1639351852,2008-06-06,03:56:04
39.906277,116.266592,0,221,39605.1639583333,2008-06-06,03:56:06
39.906165,116.266724,0,219,39605.1639814815,2008-06-06,03:56:08
39.906109,116.266885,0,216,39605.1640046296,2008-06-06,03:56:10
39.906093,116.267054,0,215,39605.1640277778,2008-06-06,03:56:12
39.906067,116.26721,0,214,39605.1640509259,2008-06-06,03:56:14
39.906046,116.267368,0,215,39605.1640740741,2008-06-06,03:56:16
39.906021,116.267541,0,216,39605.1640972222,2008-06-06,03:56:18
39.906027,116.267715,0,216,39605.1641203704,2008-06-06,03:56:20
39.90605,116.267882,0,216,39605.1641435185,2008-06-06,03:56:22
39.906112,116.26808,0,214,39605.1641666667,2008-06-06,03:56:24
39.906193,116.268219,0,214,39605.1641898148,2008-06-06,03:56:26
39.906293,116.268294,0,215,39605.164212963,2008-06-06,03:56:28
39.906411,116.268332,0,213,39605.1642361111,2008-06-06,03:56:30
39.906587,116.268342,0,210,39605.1642592593,2008-06-06,03:56:32
39.906761,116.268373,0,206,39605.1642824074,2008-06-06,03:56:34
39.906942,116.268367,0,204,39605.1643055556,2008-06-06,03:56:36
39.907102,116.268361,0,202,39605.1643287037,2008-06-06,03:56:38
39.907265,116.268357,0,200,39605.1643518518,2008-06-06,03:56:40
39.907444,116.268372,0,197,39605.164375,2008-06-06,03:56:42
39.907635,116.26836,0,196,39605.1643981481,2008-06-06,03:56:44
39.907835,116.268346,0,196,39605.1644212963,2008-06-06,03:56:46
39.908036,116.268339,0,195,39605.1644444444,2008-06-06,03:56:48
39.908221,116.268351,0,200,39605.1644675926,2008-06-06,03:56:50
39.908404,116.268337,0,194,39605.1644907407,2008-06-06,03:56:52
39.908596,116.268327,0,192,39605.1645138889,2008-06-06,03:56:54
39.908794,116.26833,0,194,39605.164537037,2008-06-06,03:56:56
39.908994,116.26835,0,193,39605.1645601852,2008-06-06,03:56:58
39.909203,116.268354,0,198,39605.1645833333,2008-06-06,03:57:00
39.909409,116.268339,0,183,39605.1646064815,2008-06-06,03:57:02
39.909623,116.268345,0,175,39605.1646296296,2008-06-06,03:57:04
39.909828,116.268348,0,169,39605.1646527778,2008-06-06,03:57:06
39.910013,116.268363,0,173,39605.1646759259,2008-06-06,03:57:08
39.910201,116.268376,0,175,39605.1646990741,2008-06-06,03:57:10
39.910396,116.268371,0,169,39605.1647222222,2008-06-06,03:57:12
39.910589,116.268368,0,171,39605.1647453704,2008-06-06,03:57:14
39.910776,116.268349,0,174,39605.1647685185,2008-06-06,03:57:16
39.910962,116.268339,0,179,39605.1647916667,2008-06-06,03:57:18
39.91115,116.268355,0,182,39605.1648148148,2008-06-06,03:57:20
39.911333,116.268387,0,182,39605.164837963,2008-06-06,03:57:22
39.911502,116.268411,0,180,39605.1648611111,2008-06-06,03:57:24
39.911657,116.268442,0,178,39605.1648842593,2008-06-06,03:57:26
39.911823,116.268456,0,177,39605.1649074074,2008-06-06,03:57:28
39.911991,116.268473,0,176,39605.1649305556,2008-06-06,03:57:30
39.912171,116.268496,0,172,39605.1649537037,2008-06-06,03:57:32
39.912348,116.268522,0,165,39605.1649768518,2008-06-06,03:57:34
39.912523,116.268561,0,160,39605.165,2008-06-06,03:57:36
39.912673,116.268584,0,158,39605.1650231481,2008-06-06,03:57:38
39.912797,116.268619,0,154,39605.1650462963,2008-06-06,03:57:40
39.912912,116.268627,0,155,39605.1650694444,2008-06-06,03:57:42
39.913034,116.268618,0,158,39605.1650925926,2008-06-06,03:57:44
39.913163,116.268588,0,159,39605.1651157407,2008-06-06,03:57:46
39.913301,116.268572,0,166,39605.1651388889,2008-06-06,03:57:48
39.913453,116.268569,0,169,39605.165162037,2008-06-06,03:57:50
39.913615,116.268588,0,171,39605.1651851852,2008-06-06,03:57:52
39.913812,116.268608,0,169,39605.1652083333,2008-06-06,03:57:54
39.914022,116.268639,0,170,39605.1652314815,2008-06-06,03:57:56
39.914246,116.268679,0,175,39605.1652546296,2008-06-06,03:57:58
39.914497,116.268728,0,173,39605.1652777778,2008-06-06,03:58:00
39.91476,116.268779,0,173,39605.1653009259,2008-06-06,03:58:02
39.915012,116.268828,0,174,39605.1653240741,2008-06-06,03:58:04
39.915267,116.268872,0,166,39605.1653472222,2008-06-06,03:58:06
39.91554,116.268925,0,166,39605.1653703704,2008-06-06,03:58:08
39.915815,116.268967,0,166,39605.1653935185,2008-06-06,03:58:10
39.916111,116.269009,0,159,39605.1654166667,2008-06-06,03:58:12
39.916407,116.269059,0,155,39605.1654398148,2008-06-06,03:58:14
39.916707,116.269098,0,154,39605.165462963,2008-06-06,03:58:16
39.917015,116.269126,0,155,39605.1654861111,2008-06-06,03:58:18
39.917338,116.269169,0,158,39605.1655092593,2008-06-06,03:58:20
39.917669,116.269201,0,158,39605.1655324074,2008-06-06,03:58:22
39.918008,116.26923,0,161,39605.1655555556,2008-06-06,03:58:24
39.918344,116.269249,0,164,39605.1655787037,2008-06-06,03:58:26
39.918706,116.269261,0,168,39605.1656018518,2008-06-06,03:58:28
39.919061,116.269272,0,173,39605.165625,2008-06-06,03:58:30
39.919423,116.269292,0,177,39605.1656481481,2008-06-06,03:58:32
39.919793,116.26931,0,176,39605.1656712963,2008-06-06,03:58:34
39.920147,116.269316,0,179,39605.1656944444,2008-06-06,03:58:36
39.920507,116.269323,0,173,39605.1657175926,2008-06-06,03:58:38
39.920887,116.269335,0,170,39605.1657407407,2008-06-06,03:58:40
39.921258,116.269338,0,168,39605.1657638889,2008-06-06,03:58:42
39.921619,116.269339,0,166,39605.165787037,2008-06-06,03:58:44
39.921986,116.269336,0,162,39605.1658101852,2008-06-06,03:58:46
39.922357,116.269338,0,158,39605.1658333333,2008-06-06,03:58:48
39.922737,116.269343,0,157,39605.1658564815,2008-06-06,03:58:50
39.923111,116.269344,0,157,39605.1658796296,2008-06-06,03:58:52
39.923479,116.26935,0,158,39605.1659027778,2008-06-06,03:58:54
39.923851,116.269356,0,163,39605.1659259259,2008-06-06,03:58:56
39.924208,116.269374,0,165,39605.1659490741,2008-06-06,03:58:58
39.924569,116.26938,0,161,39605.1659722222,2008-06-06,03:59:00
39.924914,116.269389,0,165,39605.1659953704,2008-06-06,03:59:02
39.925249,116.269395,0,158,39605.1660185185,2008-06-06,03:59:04
39.925562,116.269397,0,161,39605.1660416667,2008-06-06,03:59:06
39.925863,116.269387,0,156,39605.1660648148,2008-06-06,03:59:08
39.926179,116.269381,0,152,39605.166087963,2008-06-06,03:59:10
39.926496,116.269371,0,152,39605.1661111111,2008-06-06,03:59:12
39.926814,116.269372,0,153,39605.1661342593,2008-06-06,03:59:14
39.927126,116.269386,0,155,39605.1661574074,2008-06-06,03:59:16
39.927434,116.269382,0,156,39605.1661805556,2008-06-06,03:59:18
39.92774,116.269377,0,159,39605.1662037037,2008-06-06,03:59:20
39.928064,116.269362,0,162,39605.1662268518,2008-06-06,03:59:22
39.928409,116.269339,0,157,39605.16625,2008-06-06,03:59:24
39.92874,116.269317,0,154,39605.1662731481,2008-06-06,03:59:26
39.929067,116.269288,0,152,39605.1662962963,2008-06-06,03:59:28
39.929364,116.26926,0,154,39605.1663194444,2008-06-06,03:59:30
39.929658,116.26924,0,152,39605.1663425926,2008-06-06,03:59:32
39.929983,116.26921,0,150,39605.1663657407,2008-06-06,03:59:34
39.930318,116.269157,0,151,39605.1663888889,2008-06-06,03:59:36
39.930664,116.269094,0,143,39605.166412037,2008-06-06,03:59:38
39.931016,116.269054,0,142,39605.1664351852,2008-06-06,03:59:40
39.931368,116.268997,0,138,39605.1664583333,2008-06-06,03:59:42
39.931723,116.268949,0,134,39605.1664814815,2008-06-06,03:59:44
39.932084,116.268894,0,128,39605.1665046296,2008-06-06,03:59:46
39.932461,116.268861,0,125,39605.1665277778,2008-06-06,03:59:48
39.932841,116.268815,0,119,39605.1665509259,2008-06-06,03:59:50
39.93322,116.268747,0,115,39605.1665740741,2008-06-06,03:59:52
39.933603,116.268693,0,113,39605.1665972222,2008-06-06,03:59:54
39.933979,116.268661,0,112,39605.1666203704,2008-06-06,03:59:56
39.934341,116.268623,0,115,39605.1666435185,2008-06-06,03:59:58
39.934699,116.268583,0,121,39605.1666666667,2008-06-06,04:00:00
39.935034,116.268556,0,132,39605.1666898148,2008-06-06,04:00:02
39.935364,116.268518,0,138,39605.166712963,2008-06-06,04:00:04
39.935679,116.268492,0,139,39605.1667361111,2008-06-06,04:00:06
39.936024,116.268473,0,136,39605.1667592593,2008-06-06,04:00:08
39.936355,116.26845,0,137,39605.1667824074,2008-06-06,04:00:10
39.936701,116.26842,0,136,39605.1668055556,2008-06-06,04:00:12
39.937051,116.268405,0,136,39605.1668287037,2008-06-06,04:00:14
39.937423,116.268384,0,136,39605.1668518518,2008-06-06,04:00:16
39.93776,116.268345,0,136,39605.166875,2008-06-06,04:00:18
39.938106,116.26833,0,141,39605.1668981481,2008-06-06,04:00:20
39.938439,116.26832,0,146,39605.1669212963,2008-06-06,04:00:22
39.938768,116.268318,0,150,39605.1669444444,2008-06-06,04:00:24
39.939086,116.268318,0,159,39605.1669675926,2008-06-06,04:00:26
39.939403,116.268307,0,164,39605.1669907407,2008-06-06,04:00:28
39.939724,116.268292,0,162,39605.1670138889,2008-06-06,04:00:30
39.940043,116.268294,0,165,39605.167037037,2008-06-06,04:00:32
39.940349,116.268305,0,170,39605.1670601852,2008-06-06,04:00:34
39.94066,116.268327,0,169,39605.1670833333,2008-06-06,04:00:36
39.940969,116.268324,0,165,39605.1671064815,2008-06-06,04:00:38
39.941281,116.268336,0,159,39605.1671296296,2008-06-06,04:00:40
39.9416,116.268349,0,153,39605.1671527778,2008-06-06,04:00:42
39.941919,116.26839,0,160,39605.1671759259,2008-06-06,04:00:44
39.942242,116.268428,0,159,39605.1671990741,2008-06-06,04:00:46
39.942576,116.268451,0,160,39605.1672222222,2008-06-06,04:00:48
39.942921,116.268482,0,166,39605.1672453704,2008-06-06,04:00:50
39.943276,116.26851,0,161,39605.1672685185,2008-06-06,04:00:52
39.943609,116.268547,0,162,39605.1672916667,2008-06-06,04:00:54
39.94394,116.268596,0,169,39605.1673148148,2008-06-06,04:00:56
39.944275,116.268646,0,169,39605.167337963,2008-06-06,04:00:58
39.944609,116.268696,0,172,39605.1673611111,2008-06-06,04:01:00
39.944953,116.268741,0,170,39605.1673842593,2008-06-06,04:01:02
39.945299,116.268789,0,166,39605.1674074074,2008-06-06,04:01:04
39.945648,116.268836,0,164,39605.1674305556,2008-06-06,04:01:06
39.945991,116.268885,0,161,39605.1674537037,2008-06-06,04:01:08
39.946337,116.268931,0,157,39605.1674768519,2008-06-06,04:01:10
39.946689,116.268989,0,155,39605.1675,2008-06-06,04:01:12
39.947045,116.269036,0,147,39605.1675231481,2008-06-06,04:01:14
39.947406,116.269088,0,140,39605.1675462963,2008-06-06,04:01:16
39.947781,116.269129,0,130,39605.1675694444,2008-06-06,04:01:18
39.948159,116.269182,0,124,39605.1675925926,2008-06-06,04:01:20
39.948536,116.269238,0,118,39605.1676157407,2008-06-06,04:01:22
39.948911,116.2693,0,114,39605.1676388889,2008-06-06,04:01:24
39.94927,116.269357,0,115,39605.167662037,2008-06-06,04:01:26
39.949607,116.269406,0,118,39605.1676851852,2008-06-06,04:01:28
39.949934,116.269464,0,122,39605.1677083333,2008-06-06,04:01:30
39.950261,116.269515,0,125,39605.1677314815,2008-06-06,04:01:32
39.950576,116.269564,0,129,39605.1677546296,2008-06-06,04:01:34
39.950898,116.269607,0,131,39605.1677777778,2008-06-06,04:01:36
39.951218,116.269663,0,133,39605.1678009259,2008-06-06,04:01:38
39.95156,116.269722,0,132,39605.1678240741,2008-06-06,04:01:40
39.951904,116.269781,0,133,39605.1678472222,2008-06-06,04:01:42
39.952261,116.269853,0,134,39605.1678703704,2008-06-06,04:01:44
39.952623,116.269913,0,137,39605.1678935185,2008-06-06,04:01:46
39.952994,116.269964,0,140,39605.1679166667,2008-06-06,04:01:48
39.953371,116.270007,0,142,39605.1679398148,2008-06-06,04:01:50
39.953759,116.270017,0,137,39605.167962963,2008-06-06,04:01:52
39.954171,116.270018,0,140,39605.1679861111,2008-06-06,04:01:54
39.954577,116.269991,0,144,39605.1680092593,2008-06-06,04:01:56
39.954974,116.269942,0,146,39605.1680324074,2008-06-06,04:01:58
39.955394,116.269894,0,149,39605.1680555556,2008-06-06,04:02:00
39.955809,116.269839,0,150,39605.1680787037,2008-06-06,04:02:02
39.956232,116.269792,0,152,39605.1681018519,2008-06-06,04:02:04
39.956656,116.269744,0,156,39605.168125,2008-06-06,04:02:06
39.957081,116.269694,0,157,39605.1681481482,2008-06-06,04:02:08
39.957489,116.269646,0,157,39605.1681712963,2008-06-06,04:02:10
39.957893,116.269596,0,158,39605.1681944444,2008-06-06,04:02:12
39.9583,116.269546,0,161,39605.1682175926,2008-06-06,04:02:14
39.958694,116.269499,0,164,39605.1682407407,2008-06-06,04:02:16
39.959078,116.269441,0,167,39605.1682638889,2008-06-06,04:02:18
39.959451,116.269389,0,167,39605.168287037,2008-06-06,04:02:20
39.959816,116.269343,0,169,39605.1683101852,2008-06-06,04:02:22
39.960183,116.269296,0,167,39605.1683333333,2008-06-06,04:02:24
39.960539,116.269257,0,168,39605.1683564815,2008-06-06,04:02:26
39.960895,116.269213,0,169,39605.1683796296,2008-06-06,04:02:28
39.961234,116.269172,0,172,39605.1684027778,2008-06-06,04:02:30
39.961567,116.269131,0,174,39605.1684259259,2008-06-06,04:02:32
39.961898,116.269094,0,180,39605.1684490741,2008-06-06,04:02:34
39.962234,116.269063,0,184,39605.1684722222,2008-06-06,04:02:36
39.962569,116.269031,0,186,39605.1684953704,2008-06-06,04:02:38
39.962907,116.269,0,189,39605.1685185185,2008-06-06,04:02:40
39.963253,116.268965,0,193,39605.1685416667,2008-06-06,04:02:42
39.963606,116.268924,0,195,39605.1685648148,2008-06-06,04:02:44
39.963981,116.268868,0,193,39605.168587963,2008-06-06,04:02:46
39.964329,116.268831,0,194,39605.1686111111,2008-06-06,04:02:48
39.964672,116.268811,0,191,39605.1686342593,2008-06-06,04:02:50
39.965005,116.268775,0,192,39605.1686574074,2008-06-06,04:02:52
39.965327,116.268747,0,190,39605.1686805556,2008-06-06,04:02:54
39.965652,116.268713,0,187,39605.1687037037,2008-06-06,04:02:56
39.965984,116.268714,0,180,39605.1687268519,2008-06-06,04:02:58
39.966316,116.26874,0,172,39605.16875,2008-06-06,04:03:00
39.966646,116.268786,0,170,39605.1687731481,2008-06-06,04:03:02
39.966977,116.268861,0,167,39605.1687962963,2008-06-06,04:03:04
39.967303,116.268969,0,158,39605.1688194444,2008-06-06,04:03:06
39.967639,116.269115,0,159,39605.1688425926,2008-06-06,04:03:08
39.967961,116.269294,0,161,39605.1688657407,2008-06-06,04:03:10
39.968271,116.26951,0,167,39605.1688888889,2008-06-06,04:03:12
39.968577,116.269716,0,168,39605.168912037,2008-06-06,04:03:14
39.96887,116.269972,0,160,39605.1689351852,2008-06-06,04:03:16
39.969173,116.270262,0,152,39605.1689583333,2008-06-06,04:03:18
39.969451,116.270583,0,151,39605.1689814815,2008-06-06,04:03:20
39.9697,116.270932,0,152,39605.1690046296,2008-06-06,04:03:22
39.969928,116.271295,0,151,39605.1690277778,2008-06-06,04:03:24
39.970139,116.271682,0,150,39605.1690509259,2008-06-06,04:03:26
39.970334,116.272067,0,153,39605.1690740741,2008-06-06,04:03:28
39.970509,116.272445,0,152,39605.1690972222,2008-06-06,04:03:30
39.970686,116.272832,0,148,39605.1691203704,2008-06-06,04:03:32
39.970869,116.27321,0,147,39605.1691435185,2008-06-06,04:03:34
39.97105,116.273588,0,142,39605.1691666667,2008-06-06,04:03:36
39.971222,116.273964,0,141,39605.1691898148,2008-06-06,04:03:38
39.971396,116.274336,0,144,39605.169212963,2008-06-06,04:03:40
39.971573,116.274708,0,145,39605.1692361111,2008-06-06,04:03:42
39.971748,116.275077,0,146,39605.1692592593,2008-06-06,04:03:44
39.971917,116.275437,0,144,39605.1692824074,2008-06-06,04:03:46
39.972083,116.275794,0,145,39605.1693055556,2008-06-06,04:03:48
39.97225,116.276156,0,148,39605.1693287037,2008-06-06,04:03:50
39.972421,116.27652,0,151,39605.1693518519,2008-06-06,04:03:52
39.972604,116.276882,0,151,39605.169375,2008-06-06,04:03:54
39.972805,116.277241,0,156,39605.1693981481,2008-06-06,04:03:56
39.973003,116.277609,0,166,39605.1694212963,2008-06-06,04:03:58
39.97321,116.277974,0,174,39605.1694444444,2008-06-06,04:04:00
39.973422,116.278344,0,179,39605.1694675926,2008-06-06,04:04:02
39.973636,116.278711,0,177,39605.1694907407,2008-06-06,04:04:04
39.97386,116.27909,0,180,39605.1695138889,2008-06-06,04:04:06
39.974098,116.279477,0,184,39605.169537037,2008-06-06,04:04:08
39.974356,116.279849,0,186,39605.1695601852,2008-06-06,04:04:10
39.974632,116.280226,0,190,39605.1695833333,2008-06-06,04:04:12
39.974939,116.280614,0,189,39605.1696064815,2008-06-06,04:04:14
39.97526,116.281011,0,188,39605.1696296296,2008-06-06,04:04:16
39.975586,116.281393,0,180,39605.1696527778,2008-06-06,04:04:18
39.975918,116.28177,0,175,39605.1696759259,2008-06-06,04:04:20
39.976253,116.282123,0,175,39605.1696990741,2008-06-06,04:04:22
39.976618,116.28247,0,171,39605.1697222222,2008-06-06,04:04:24
39.976983,116.2828,0,166,39605.1697453704,2008-06-06,04:04:26
39.977338,116.28315,0,166,39605.1697685185,2008-06-06,04:04:28
39.977676,116.283505,0,167,39605.1697916667,2008-06-06,04:04:30
39.978021,116.283862,0,168,39605.1698148148,2008-06-06,04:04:32
39.978371,116.284221,0,168,39605.169837963,2008-06-06,04:04:34
39.978716,116.284556,0,170,39605.1698611111,2008-06-06,04:04:36
39.97905,116.284863,0,173,39605.1698842593,2008-06-06,04:04:38
39.979377,116.285186,0,177,39605.1699074074,2008-06-06,04:04:40
39.979691,116.285496,0,183,39605.1699305556,2008-06-06,04:04:42
39.979995,116.285805,0,186,39605.1699537037,2008-06-06,04:04:44
39.980273,116.286119,0,190,39605.1699768519,2008-06-06,04:04:46
39.980545,116.286448,0,192,39605.17,2008-06-06,04:04:48
39.980824,116.286768,0,196,39605.1700231481,2008-06-06,04:04:50
39.981084,116.287097,0,201,39605.1700462963,2008-06-06,04:04:52
39.981338,116.287412,0,198,39605.1700694444,2008-06-06,04:04:54
39.981577,116.287756,0,194,39605.1700925926,2008-06-06,04:04:56
39.981797,116.288125,0,196,39605.1701157407,2008-06-06,04:04:58
39.98202,116.28852,0,197,39605.1701388889,2008-06-06,04:05:00
39.982221,116.288923,0,198,39605.170162037,2008-06-06,04:05:02
39.982415,116.289328,0,200,39605.1701851852,2008-06-06,04:05:04
39.982594,116.289729,0,199,39605.1702083333,2008-06-06,04:05:06
39.982759,116.290142,0,194,39605.1702314815,2008-06-06,04:05:08
39.982913,116.290565,0,189,39605.1702546296,2008-06-06,04:05:10
39.983055,116.290991,0,184,39605.1702777778,2008-06-06,04:05:12
39.983183,116.291414,0,180,39605.1703009259,2008-06-06,04:05:14
39.98329,116.291836,0,179,39605.1703240741,2008-06-06,04:05:16
39.983377,116.29227,0,178,39605.1703472222,2008-06-06,04:05:18
39.983454,116.292703,0,176,39605.1703703704,2008-06-06,04:05:20
39.983517,116.29313,0,172,39605.1703935185,2008-06-06,04:05:22
39.98357,116.29356,0,171,39605.1704166667,2008-06-06,04:05:24
39.983612,116.294,0,171,39605.1704398148,2008-06-06,04:05:26
39.983651,116.294436,0,172,39605.170462963,2008-06-06,04:05:28
39.983673,116.294882,0,172,39605.1704861111,2008-06-06,04:05:30
39.983686,116.29533,0,173,39605.1705092593,2008-06-06,04:05:32
39.98369,116.295779,0,174,39605.1705324074,2008-06-06,04:05:34
39.983705,116.29625,0,174,39605.1705555556,2008-06-06,04:05:36
39.983717,116.296717,0,176,39605.1705787037,2008-06-06,04:05:38
39.983724,116.297185,0,176,39605.1706018519,2008-06-06,04:05:40
39.983725,116.297643,0,176,39605.170625,2008-06-06,04:05:42
39.983744,116.298131,0,174,39605.1706481481,2008-06-06,04:05:44
39.983754,116.298629,0,173,39605.1706712963,2008-06-06,04:05:46
39.983768,116.299131,0,173,39605.1706944444,2008-06-06,04:05:48
39.983776,116.299621,0,174,39605.1707175926,2008-06-06,04:05:50
39.983785,116.300108,0,175,39605.1707407407,2008-06-06,04:05:52
39.983795,116.300597,0,176,39605.1707638889,2008-06-06,04:05:54
39.983805,116.301077,0,178,39605.170787037,2008-06-06,04:05:56
39.983814,116.30156,0,180,39605.1708101852,2008-06-06,04:05:58
39.983823,116.302059,0,181,39605.1708333333,2008-06-06,04:06:00
39.983852,116.302533,0,183,39605.1708564815,2008-06-06,04:06:02
39.983863,116.302978,0,187,39605.1708796296,2008-06-06,04:06:04
39.983888,116.303401,0,186,39605.1709027778,2008-06-06,04:06:06
39.983882,116.303757,0,185,39605.1709259259,2008-06-06,04:06:08
39.983896,116.304067,0,186,39605.1709490741,2008-06-06,04:06:10
39.983919,116.304354,0,185,39605.1709722222,2008-06-06,04:06:12
39.98394,116.304626,0,183,39605.1709953704,2008-06-06,04:06:14
39.983951,116.304881,0,182,39605.1710185185,2008-06-06,04:06:16
39.983955,116.305093,0,180,39605.1710416667,2008-06-06,04:06:18
39.983954,116.305268,0,179,39605.1710648148,2008-06-06,04:06:20
39.983954,116.305426,0,176,39605.171087963,2008-06-06,04:06:22
39.98397,116.305561,0,173,39605.1711111111,2008-06-06,04:06:24
39.983865,116.305708,0,174,39605.1711342593,2008-06-06,04:06:26
39.983866,116.305838,0,174,39605.1711574074,2008-06-06,04:06:28
39.983847,116.305955,0,173,39605.1711805556,2008-06-06,04:06:30
39.983866,116.306063,0,171,39605.1712037037,2008-06-06,04:06:32
39.983867,116.306202,0,171,39605.1712268519,2008-06-06,04:06:34
39.983883,116.306301,0,173,39605.17125,2008-06-06,04:06:36
39.983909,116.306353,0,176,39605.1712731481,2008-06-06,04:06:38
39.983914,116.306386,0,176,39605.1712962963,2008-06-06,04:06:40
39.983922,116.306402,0,179,39605.1713194444,2008-06-06,04:06:42
39.983924,116.306408,0,179,39605.1713425926,2008-06-06,04:06:44
39.983927,116.306414,0,179,39605.1713657407,2008-06-06,04:06:46
39.983929,116.306417,0,179,39605.1713888889,2008-06-06,04:06:48
39.98393,116.306418,0,179,39605.171412037,2008-06-06,04:06:50
39.98393,116.306421,0,179,39605.1714351852,2008-06-06,04:06:52
39.983932,116.306425,0,179,39605.1714583333,2008-06-06,04:06:54
39.983933,116.306429,0,179,39605.1714814815,2008-06-06,04:06:56
39.983934,116.306434,0,180,39605.1715046296,2008-06-06,04:06:58
39.983934,116.306438,0,180,39605.1715277778,2008-06-06,04:07:00
39.983964,116.306463,0,180,39605.1715509259,2008-06-06,04:07:02
39.984001,116.306473,0,180,39605.1715740741,2008-06-06,04:07:04
39.984038,116.30647,0,178,39605.1715972222,2008-06-06,04:07:06
39.984053,116.306493,0,180,39605.1716203704,2008-06-06,04:07:08
39.984062,116.306547,0,181,39605.1716435185,2008-06-06,04:07:10
39.984077,116.306591,0,181,39605.1716666667,2008-06-06,04:07:12
39.984087,116.306628,0,181,39605.1716898148,2008-06-06,04:07:14
39.984097,116.306639,0,180,39605.171712963,2008-06-06,04:07:16
39.984194,116.306579,0,179,39605.1717361111,2008-06-06,04:07:18
39.984253,116.306567,0,179,39605.1717592593,2008-06-06,04:07:20
39.984299,116.306588,0,179,39605.1717824074,2008-06-06,04:07:22
39.98433,116.306604,0,179,39605.1718055556,2008-06-06,04:07:24
39.984365,116.30664,0,179,39605.1718287037,2008-06-06,04:07:26
39.98436,116.306694,0,177,39605.1718518519,2008-06-06,04:07:28
39.984342,116.306765,0,178,39605.171875,2008-06-06,04:07:30
39.984303,116.306846,0,178,39605.1718981481,2008-06-06,04:07:32
39.984263,116.30693,0,182,39605.1719212963,2008-06-06,04:07:34
39.984238,116.306984,0,184,39605.1719444444,2008-06-06,04:07:36
39.984224,116.307029,0,186,39605.1719675926,2008-06-06,04:07:38
39.984218,116.30707,0,187,39605.1719907407,2008-06-06,04:07:40
39.984226,116.307145,0,187,39605.1720138889,2008-06-06,04:07:42
39.984232,116.307232,0,189,39605.172037037,2008-06-06,04:07:44
39.984253,116.30737,0,190,39605.1720601852,2008-06-06,04:07:46
39.984265,116.307544,0,188,39605.1720833333,2008-06-06,04:07:48
39.984315,116.307796,0,183,39605.1721064815,2008-06-06,04:07:50
39.984313,116.308034,0,185,39605.1721296296,2008-06-06,04:07:52
39.984267,116.308283,0,186,39605.1721527778,2008-06-06,04:07:54
39.984206,116.308501,0,188,39605.1721759259,2008-06-06,04:07:56
39.984154,116.308685,0,189,39605.1721990741,2008-06-06,04:07:58
39.984089,116.308833,0,190,39605.1722222222,2008-06-06,04:08:00
39.983995,116.308932,0,190,39605.1722453704,2008-06-06,04:08:02
39.983886,116.30896,0,185,39605.1722685185,2008-06-06,04:08:04
39.983835,116.309217,0,185,39605.1738425926,2008-06-06,04:10:20
39.983835,116.309321,0,187,39605.1738657407,2008-06-06,04:10:22
39.983833,116.309476,0,189,39605.1738888889,2008-06-06,04:10:24
39.983849,116.309551,0,190,39605.173912037,2008-06-06,04:10:26
39.983881,116.309665,0,186,39605.1739351852,2008-06-06,04:10:28
39.983898,116.309823,0,186,39605.1739583333,2008-06-06,04:10:30
39.983881,116.309974,0,189,39605.1739814815,2008-06-06,04:10:32
39.983891,116.310058,0,189,39605.1740046296,2008-06-06,04:10:34
39.983884,116.310104,0,192,39605.1740277778,2008-06-06,04:10:36
39.983887,116.310171,0,194,39605.1740509259,2008-06-06,04:10:38
39.983904,116.31025,0,196,39605.1740740741,2008-06-06,04:10:40
39.983903,116.310335,0,196,39605.1740972222,2008-06-06,04:10:42
39.983925,116.310398,0,195,39605.1741203704,2008-06-06,04:10:44
39.983953,116.310453,0,196,39605.1741435185,2008-06-06,04:10:46
39.983978,116.310504,0,197,39605.1741666667,2008-06-06,04:10:48
39.983983,116.310579,0,201,39605.1741898148,2008-06-06,04:10:50
39.983984,116.310651,0,203,39605.174212963,2008-06-06,04:10:52
39.984015,116.31074,0,207,39605.1742361111,2008-06-06,04:10:54
39.984035,116.310842,0,207,39605.1742592593,2008-06-06,04:10:56
39.984035,116.310965,0,207,39605.1742824074,2008-06-06,04:10:58
39.984044,116.311117,0,206,39605.1743055556,2008-06-06,04:11:00
39.984065,116.311284,0,205,39605.1743287037,2008-06-06,04:11:02
39.984086,116.311431,0,206,39605.1743518518,2008-06-06,04:11:04
39.984091,116.311551,0,206,39605.174375,2008-06-06,04:11:06
39.98408,116.311658,0,205,39605.1743981481,2008-06-06,04:11:08
39.984079,116.311764,0,203,39605.1744212963,2008-06-06,04:11:10
39.984006,116.31187,0,204,39605.1744444444,2008-06-06,04:11:12
39.983992,116.311951,0,203,39605.1744675926,2008-06-06,04:11:14
39.983988,116.312036,0,201,39605.1744907407,2008-06-06,04:11:16
39.983966,116.312095,0,203,39605.1745138889,2008-06-06,04:11:18
39.983975,116.312134,0,202,39605.174537037,2008-06-06,04:11:20
39.983976,116.312149,0,199,39605.1745601852,2008-06-06,04:11:22
39.983978,116.312153,0,198,39605.1745833333,2008-06-06,04:11:24
39.983978,116.312153,0,198,39605.1746064815,2008-06-06,04:11:26
39.983978,116.312153,0,198,39605.1746296296,2008-06-06,04:11:28
39.983978,116.312157,0,198,39605.1746527778,2008-06-06,04:11:30
39.983979,116.312166,0,198,39605.1746759259,2008-06-06,04:11:32
39.983979,116.312172,0,197,39605.1746990741,2008-06-06,04:11:34
39.983978,116.312169,0,197,39605.1747222222,2008-06-06,04:11:36
39.983979,116.312182,0,197,39605.1747453704,2008-06-06,04:11:38
39.983968,116.312231,0,192,39605.1747685185,2008-06-06,04:11:40
39.983953,116.312271,0,187,39605.1747916667,2008-06-06,04:11:42
39.983953,116.312303,0,185,39605.1748148148,2008-06-06,04:11:44
39.98395,116.312328,0,185,39605.174837963,2008-06-06,04:11:46
39.983957,116.312354,0,180,39605.1748611111,2008-06-06,04:11:48
39.983952,116.312401,0,176,39605.1748842593,2008-06-06,04:11:50
39.983959,116.312442,0,174,39605.1749074074,2008-06-06,04:11:52
39.983976,116.312484,0,171,39605.1749305556,2008-06-06,04:11:54
39.983989,116.312525,0,167,39605.1749537037,2008-06-06,04:11:56
39.983997,116.312547,0,161,39605.1749768518,2008-06-06,04:11:58
39.984024,116.312575,0,160,39605.175,2008-06-06,04:12:00
39.984029,116.312607,0,157,39605.1750231481,2008-06-06,04:12:02
39.984038,116.312637,0,156,39605.1750462963,2008-06-06,04:12:04
39.984047,116.312663,0,154,39605.1750694444,2008-06-06,04:12:06
39.984058,116.312689,0,153,39605.1750925926,2008-06-06,04:12:08
39.984047,116.312706,0,151,39605.1751157407,2008-06-06,04:12:10
39.984055,116.312724,0,150,39605.1751388889,2008-06-06,04:12:12
39.98406,116.312743,0,149,39605.175162037,2008-06-06,04:12:14
39.984059,116.312772,0,149,39605.1751851852,2008-06-06,04:12:16
39.984067,116.312792,0,147,39605.1752083333,2008-06-06,04:12:18
39.984079,116.31282,0,146,39605.1752314815,2008-06-06,04:12:20
39.984071,116.312845,0,145,39605.1752546296,2008-06-06,04:12:22
39.984058,116.31285,0,145,39605.1752777778,2008-06-06,04:12:24
39.984055,116.312842,0,144,39605.1753009259,2008-06-06,04:12:26
39.984043,116.312833,0,144,39605.1753240741,2008-06-06,04:12:28
39.984041,116.312824,0,144,39605.1753472222,2008-06-06,04:12:30
39.983964,116.312827,0,145,39605.1753703704,2008-06-06,04:12:32
39.983962,116.312823,0,145,39605.1753935185,2008-06-06,04:12:34
39.983961,116.312836,0,145,39605.1754166667,2008-06-06,04:12:36
39.98408,116.313023,0,136,39605.1770833333,2008-06-06,04:15:00
39.984107,116.313189,0,136,39605.1771064815,2008-06-06,04:15:02
39.984132,116.313394,0,135,39605.1771296296,2008-06-06,04:15:04
39.984135,116.313619,0,135,39605.1771527778,2008-06-06,04:15:06
39.984152,116.313853,0,135,39605.1771759259,2008-06-06,04:15:08
39.984168,116.314085,0,134,39605.1771990741,2008-06-06,04:15:10
39.984182,116.314322,0,134,39605.1772222222,2008-06-06,04:15:12
39.984204,116.314575,0,134,39605.1772453704,2008-06-06,04:15:14
39.984246,116.314824,0,134,39605.1772685185,2008-06-06,04:15:16
39.984274,116.315073,0,135,39605.1772916667,2008-06-06,04:15:18
39.984261,116.315309,0,136,39605.1773148148,2008-06-06,04:15:20
39.984251,116.315494,0,136,39605.177337963,2008-06-06,04:15:22
39.984228,116.315582,0,137,39605.1773611111,2008-06-06,04:15:24
39.984218,116.31558,0,139,39605.1773842593,2008-06-06,04:15:26
39.984223,116.315579,0,139,39605.1774074074,2008-06-06,04:15:28
39.984225,116.315583,0,139,39605.1774305556,2008-06-06,04:15:30
39.984225,116.315584,0,139,39605.1774537037,2008-06-06,04:15:32
39.984224,116.31558,0,139,39605.1774768519,2008-06-06,04:15:34
39.984223,116.315577,0,140,39605.1775,2008-06-06,04:15:36
39.984224,116.315578,0,140,39605.1775231481,2008-06-06,04:15:38
39.98422,116.315601,0,140,39605.1775462963,2008-06-06,04:15:40
39.984212,116.31567,0,140,39605.1775694444,2008-06-06,04:15:42
39.984207,116.315783,0,140,39605.1775925926,2008-06-06,04:15:44
39.984204,116.315933,0,140,39605.1776157407,2008-06-06,04:15:46
39.984202,116.316141,0,139,39605.1776388889,2008-06-06,04:15:48
39.984214,116.316349,0,139,39605.177662037,2008-06-06,04:15:50
39.984222,116.316571,0,138,39605.1776851852,2008-06-06,04:15:52
39.984242,116.316801,0,138,39605.1777083333,2008-06-06,04:15:54
39.98427,116.317076,0,139,39605.1777314815,2008-06-06,04:15:56
39.984287,116.317353,0,137,39605.1777546296,2008-06-06,04:15:58
39.984301,116.317629,0,137,39605.1777777778,2008-06-06,04:16:00
39.984319,116.317931,0,136,39605.1778009259,2008-06-06,04:16:02
39.984321,116.318213,0,136,39605.1778240741,2008-06-06,04:16:04
39.98432,116.318497,0,135,39605.1778472222,2008-06-06,04:16:06
39.984337,116.31879,0,133,39605.1778703704,2008-06-06,04:16:08
39.984326,116.319073,0,132,39605.1778935185,2008-06-06,04:16:10
39.98432,116.319341,0,131,39605.1779166667,2008-06-06,04:16:12
39.984336,116.319583,0,130,39605.1779398148,2008-06-06,04:16:14
39.984338,116.319794,0,128,39605.177962963,2008-06-06,04:16:16
39.984348,116.319971,0,127,39605.1779861111,2008-06-06,04:16:18
39.984354,116.320096,0,126,39605.1780092593,2008-06-06,04:16:20
39.984357,116.320187,0,125,39605.1780324074,2008-06-06,04:16:22
39.984361,116.320259,0,125,39605.1780555556,2008-06-06,04:16:24
39.984345,116.320292,0,125,39605.1780787037,2008-06-06,04:16:26
39.984355,116.320306,0,125,39605.1781018519,2008-06-06,04:16:28
39.984361,116.320299,0,127,39605.178125,2008-06-06,04:16:30
39.984361,116.320304,0,127,39605.1781481481,2008-06-06,04:16:32
39.984362,116.320308,0,127,39605.1781712963,2008-06-06,04:16:34
39.984362,116.320311,0,127,39605.1781944444,2008-06-06,04:16:36
39.984362,116.320309,0,127,39605.1782175926,2008-06-06,04:16:38
39.984361,116.320305,0,128,39605.1782407407,2008-06-06,04:16:40
39.984361,116.320303,0,128,39605.1782638889,2008-06-06,04:16:42
39.984361,116.320302,0,128,39605.178287037,2008-06-06,04:16:44
39.984361,116.320308,0,128,39605.1783101852,2008-06-06,04:16:46
39.984366,116.320342,0,128,39605.1783333333,2008-06-06,04:16:48
39.984368,116.320442,0,129,39605.1783564815,2008-06-06,04:16:50
39.984372,116.320561,0,130,39605.1783796296,2008-06-06,04:16:52
39.984365,116.320735,0,131,39605.1784027778,2008-06-06,04:16:54
39.984362,116.320922,0,131,39605.1784259259,2008-06-06,04:16:56
39.984365,116.321096,0,130,39605.1784490741,2008-06-06,04:16:58
39.984379,116.321254,0,127,39605.1784722222,2008-06-06,04:17:00
39.984393,116.32142,0,127,39605.1784953704,2008-06-06,04:17:02
39.984392,116.321627,0,129,39605.1785185185,2008-06-06,04:17:04
39.984399,116.321852,0,128,39605.1785416667,2008-06-06,04:17:06
39.984398,116.322098,0,128,39605.1785648148,2008-06-06,04:17:08
39.9844,116.322355,0,128,39605.178587963,2008-06-06,04:17:10
39.984407,116.322644,0,126,39605.1786111111,2008-06-06,04:17:12
39.984394,116.322913,0,129,39605.1786342593,2008-06-06,04:17:14
39.984401,116.323185,0,129,39605.1786574074,2008-06-06,04:17:16
39.984409,116.323464,0,128,39605.1786805556,2008-06-06,04:17:18
39.984413,116.323739,0,131,39605.1787037037,2008-06-06,04:17:20
39.984435,116.324001,0,131,39605.1787268519,2008-06-06,04:17:22
39.984445,116.32419,0,126,39605.17875,2008-06-06,04:17:24
39.98444,116.324322,0,119,39605.1787731481,2008-06-06,04:17:26
39.984434,116.324401,0,117,39605.1787962963,2008-06-06,04:17:28
39.984429,116.324423,0,115,39605.1788194444,2008-06-06,04:17:30
39.984429,116.324427,0,114,39605.1788425926,2008-06-06,04:17:32
39.98443,116.324428,0,113,39605.1788657407,2008-06-06,04:17:34
39.98443,116.324431,0,113,39605.1788888889,2008-06-06,04:17:36
39.98443,116.324452,0,113,39605.178912037,2008-06-06,04:17:38
39.984441,116.324513,0,114,39605.1789351852,2008-06-06,04:17:40
39.984465,116.32462,0,115,39605.1789583333,2008-06-06,04:17:42
39.984471,116.324745,0,115,39605.1789814815,2008-06-06,04:17:44
39.984494,116.32493,0,114,39605.1790046296,2008-06-06,04:17:46
39.984517,116.32515,0,114,39605.1790277778,2008-06-06,04:17:48
39.984541,116.325368,0,115,39605.1790509259,2008-06-06,04:17:50
39.984574,116.325562,0,115,39605.1790740741,2008-06-06,04:17:52
39.984599,116.325696,0,116,39605.1790972222,2008-06-06,04:17:54
39.984621,116.325781,0,116,39605.1791203704,2008-06-06,04:17:56
39.984611,116.325831,0,118,39605.1791435185,2008-06-06,04:17:58
39.984613,116.325877,0,119,39605.1791666667,2008-06-06,04:18:00
39.984656,116.325888,0,119,39605.1791898148,2008-06-06,04:18:02
39.984663,116.32589,0,118,39605.179212963,2008-06-06,04:18:04
39.984664,116.325891,0,118,39605.1792361111,2008-06-06,04:18:06
39.984664,116.325888,0,118,39605.1792592593,2008-06-06,04:18:08
39.984664,116.325886,0,118,39605.1792824074,2008-06-06,04:18:10
39.984663,116.325881,0,118,39605.1793055556,2008-06-06,04:18:12
39.984663,116.325881,0,118,39605.1793287037,2008-06-06,04:18:14
39.984663,116.325884,0,118,39605.1793518519,2008-06-06,04:18:16
39.984662,116.32589,0,118,39605.179375,2008-06-06,04:18:18
39.98466,116.325898,0,118,39605.1793981481,2008-06-06,04:18:20
39.984659,116.325903,0,118,39605.1794212963,2008-06-06,04:18:22
39.984658,116.325905,0,118,39605.1794444444,2008-06-06,04:18:24
39.984657,116.325904,0,118,39605.1794675926,2008-06-06,04:18:26
39.984657,116.325903,0,119,39605.1794907407,2008-06-06,04:18:28
39.984656,116.325898,0,119,39605.1795138889,2008-06-06,04:18:30
39.984656,116.325894,0,118,39605.179537037,2008-06-06,04:18:32
39.984655,116.325892,0,118,39605.1795601852,2008-06-06,04:18:34
39.984653,116.325892,0,118,39605.1795833333,2008-06-06,04:18:36
39.984652,116.325889,0,118,39605.1796064815,2008-06-06,04:18:38
39.98465,116.325886,0,118,39605.1796296296,2008-06-06,04:18:40
39.984649,116.325881,0,118,39605.1796527778,2008-06-06,04:18:42
39.984649,116.325878,0,118,39605.1796759259,2008-06-06,04:18:44
39.984649,116.325877,0,118,39605.1796990741,2008-06-06,04:18:46
39.98465,116.325875,0,118,39605.1797222222,2008-06-06,04:18:48
39.98465,116.325872,0,118,39605.1797453704,2008-06-06,04:18:50
39.984651,116.325872,0,118,39605.1797685185,2008-06-06,04:18:52
39.984651,116.325874,0,118,39605.1797916667,2008-06-06,04:18:54
39.984651,116.325874,0,118,39605.1798148148,2008-06-06,04:18:56
39.984652,116.325874,0,118,39605.179837963,2008-06-06,04:18:58
39.984652,116.325877,0,118,39605.1798611111,2008-06-06,04:19:00
39.984652,116.32588,0,118,39605.1798842593,2008-06-06,04:19:02
39.984652,116.325881,0,118,39605.1799074074,2008-06-06,04:19:04
39.984652,116.32588,0,118,39605.1799305556,2008-06-06,04:19:06
39.984651,116.325877,0,118,39605.1799537037,2008-06-06,04:19:08
39.984651,116.325872,0,118,39605.1799768518,2008-06-06,04:19:10
39.98465,116.325866,0,118,39605.18,2008-06-06,04:19:12
39.984649,116.325869,0,118,39605.1800231481,2008-06-06,04:19:14
39.984644,116.325938,0,119,39605.1800462963,2008-06-06,04:19:16
39.984652,116.326052,0,120,39605.1800694444,2008-06-06,04:19:18
39.984643,116.326204,0,120,39605.1800925926,2008-06-06,04:19:20
39.984657,116.326394,0,119,39605.1801157407,2008-06-06,04:19:22
39.984659,116.32662,0,117,39605.1801388889,2008-06-06,04:19:24
39.984683,116.326902,0,115,39605.180162037,2008-06-06,04:19:26
39.984675,116.327168,0,118,39605.1801851852,2008-06-06,04:19:28
39.984668,116.327408,0,118,39605.1802083333,2008-06-06,04:19:30
39.98468,116.327611,0,119,39605.1802314815,2008-06-06,04:19:32
39.984693,116.327809,0,120,39605.1802546296,2008-06-06,04:19:34
39.984713,116.32802,0,120,39605.1802777778,2008-06-06,04:19:36
39.984795,116.328269,0,120,39605.1803009259,2008-06-06,04:19:38
39.984714,116.328549,0,123,39605.1803240741,2008-06-06,04:19:40
39.984684,116.328796,0,124,39605.1803472222,2008-06-06,04:19:42
39.984687,116.329037,0,124,39605.1803703704,2008-06-06,04:19:44
39.98468,116.32929,0,122,39605.1803935185,2008-06-06,04:19:46
39.984696,116.329578,0,116,39605.1804166667,2008-06-06,04:19:48
39.984703,116.329875,0,115,39605.1804398148,2008-06-06,04:19:50
39.984724,116.330168,0,108,39605.180462963,2008-06-06,04:19:52
39.984757,116.33048,0,107,39605.1804861111,2008-06-06,04:19:54
39.984771,116.330805,0,104,39605.1805092593,2008-06-06,04:19:56
39.984798,116.331148,0,100,39605.1805324074,2008-06-06,04:19:58
39.984811,116.331503,0,98,39605.1805555556,2008-06-06,04:20:00
39.984827,116.331858,0,92,39605.1805787037,2008-06-06,04:20:02
39.984853,116.33223,0,86,39605.1806018518,2008-06-06,04:20:04
39.984886,116.332598,0,81,39605.180625,2008-06-06,04:20:06
39.984891,116.332987,0,77,39605.1806481481,2008-06-06,04:20:08
39.984894,116.333387,0,74,39605.1806712963,2008-06-06,04:20:10
39.984884,116.333792,0,66,39605.1806944444,2008-06-06,04:20:12
39.984878,116.334204,0,62,39605.1807175926,2008-06-06,04:20:14
39.984883,116.334609,0,59,39605.1807407407,2008-06-06,04:20:16
39.984911,116.33503,0,59,39605.1807638889,2008-06-06,04:20:18
39.984929,116.33545,0,62,39605.180787037,2008-06-06,04:20:20
39.984936,116.335848,0,67,39605.1808101852,2008-06-06,04:20:22
39.984938,116.336216,0,69,39605.1808333333,2008-06-06,04:20:24
39.984939,116.336578,0,74,39605.1808564815,2008-06-06,04:20:26
39.984966,116.33692,0,79,39605.1808796296,2008-06-06,04:20:28
39.984991,116.337231,0,79,39605.1809027778,2008-06-06,04:20:30
39.985011,116.337514,0,81,39605.1809259259,2008-06-06,04:20:32
39.985004,116.337791,0,86,39605.1809490741,2008-06-06,04:20:34
39.985013,116.338075,0,92,39605.1809722222,2008-06-06,04:20:36
39.985028,116.338351,0,97,39605.1809953704,2008-06-06,04:20:38
39.985052,116.338616,0,100,39605.1810185185,2008-06-06,04:20:40
39.985053,116.338839,0,106,39605.1810416667,2008-06-06,04:20:42
39.985066,116.339035,0,109,39605.1810648148,2008-06-06,04:20:44
39.985105,116.339221,0,112,39605.181087963,2008-06-06,04:20:46
39.985115,116.339408,0,111,39605.1811111111,2008-06-06,04:20:48
39.985109,116.339512,0,110,39605.1811342593,2008-06-06,04:20:50
39.985101,116.339538,0,102,39605.1811574074,2008-06-06,04:20:52
39.985108,116.339516,0,102,39605.1811805556,2008-06-06,04:20:54
39.985116,116.339498,0,102,39605.1812037037,2008-06-06,04:20:56
39.985117,116.339505,0,103,39605.1812268518,2008-06-06,04:20:58
39.98512,116.33952,0,104,39605.18125,2008-06-06,04:21:00
39.985148,116.33958,0,107,39605.1812731481,2008-06-06,04:21:02
39.985195,116.339691,0,106,39605.1812962963,2008-06-06,04:21:04
39.985243,116.33985,0,107,39605.1813194444,2008-06-06,04:21:06
39.985267,116.34006,0,110,39605.1813425926,2008-06-06,04:21:08
39.985271,116.340297,0,109,39605.1813657407,2008-06-06,04:21:10
39.985239,116.340561,0,109,39605.1813888889,2008-06-06,04:21:12
39.985218,116.34084,0,114,39605.181412037,2008-06-06,04:21:14
39.985224,116.34113,0,117,39605.1814351852,2008-06-06,04:21:16
39.985242,116.341434,0,119,39605.1814583333,2008-06-06,04:21:18
39.985248,116.341717,0,113,39605.1814814815,2008-06-06,04:21:20
39.985248,116.341957,0,114,39605.1815046296,2008-06-06,04:21:22
39.98525,116.342135,0,118,39605.1815277778,2008-06-06,04:21:24
39.985249,116.34227,0,122,39605.1815509259,2008-06-06,04:21:26
39.985239,116.342412,0,123,39605.1815740741,2008-06-06,04:21:28
39.985223,116.342562,0,131,39605.1815972222,2008-06-06,04:21:30
39.985217,116.342668,0,125,39605.1816203704,2008-06-06,04:21:32
39.985211,116.342787,0,123,39605.1816435185,2008-06-06,04:21:34
39.98523,116.342927,0,118,39605.1816666667,2008-06-06,04:21:36
39.985222,116.343075,0,110,39605.1816898148,2008-06-06,04:21:38
39.985238,116.343238,0,109,39605.181712963,2008-06-06,04:21:40
39.985256,116.343431,0,101,39605.1817361111,2008-06-06,04:21:42
39.98526,116.3436,0,101,39605.1817592593,2008-06-06,04:21:44
39.985267,116.34372,0,98,39605.1817824074,2008-06-06,04:21:46
39.98528,116.343743,0,100,39605.1818055556,2008-06-06,04:21:48
39.98527,116.34373,0,106,39605.1818287037,2008-06-06,04:21:50
39.985274,116.343729,0,106,39605.1818518518,2008-06-06,04:21:52
39.985276,116.343739,0,106,39605.181875,2008-06-06,04:21:54
39.985299,116.343817,0,105,39605.1818981481,2008-06-06,04:21:56
39.985337,116.343943,0,107,39605.1819212963,2008-06-06,04:21:58
39.985361,116.344128,0,109,39605.1819444444,2008-06-06,04:22:00
39.985386,116.344329,0,112,39605.1819675926,2008-06-06,04:22:02
39.985381,116.344568,0,115,39605.1819907407,2008-06-06,04:22:04
39.985383,116.344832,0,120,39605.1820138889,2008-06-06,04:22:06
39.985392,116.345075,0,123,39605.182037037,2008-06-06,04:22:08
39.985352,116.345328,0,129,39605.1820601852,2008-06-06,04:22:10
39.985321,116.345569,0,134,39605.1820833333,2008-06-06,04:22:12
39.985333,116.345784,0,140,39605.1821064815,2008-06-06,04:22:14
39.985307,116.345943,0,154,39605.1821296296,2008-06-06,04:22:16
39.985291,116.346048,0,167,39605.1821527778,2008-06-06,04:22:18
39.985314,116.346093,0,176,39605.1821759259,2008-06-06,04:22:20
39.985318,116.346115,0,182,39605.1821990741,2008-06-06,04:22:22
39.985323,116.346111,0,187,39605.1822222222,2008-06-06,04:22:24
39.985323,116.346114,0,192,39605.1822453704,2008-06-06,04:22:26
39.985323,116.346117,0,194,39605.1822685185,2008-06-06,04:22:28
39.985323,116.346124,0,195,39605.1822916667,2008-06-06,04:22:30
39.985322,116.346127,0,195,39605.1823148148,2008-06-06,04:22:32
39.985321,116.346128,0,196,39605.182337963,2008-06-06,04:22:34
39.985321,116.346134,0,196,39605.1823611111,2008-06-06,04:22:36
39.985321,116.346145,0,196,39605.1823842593,2008-06-06,04:22:38
39.98532,116.346152,0,197,39605.1824074074,2008-06-06,04:22:40
39.98532,116.346156,0,197,39605.1824305556,2008-06-06,04:22:42
39.985319,116.346159,0,197,39605.1824537037,2008-06-06,04:22:44
39.985319,116.346162,0,197,39605.1824768518,2008-06-06,04:22:46
39.985318,116.346166,0,197,39605.1825,2008-06-06,04:22:48
39.985318,116.346172,0,197,39605.1825231481,2008-06-06,04:22:50
39.985318,116.346175,0,197,39605.1825462963,2008-06-06,04:22:52
39.985318,116.346172,0,198,39605.1825694444,2008-06-06,04:22:54
39.985318,116.346166,0,198,39605.1825925926,2008-06-06,04:22:56
39.985318,116.346162,0,197,39605.1826157407,2008-06-06,04:22:58
39.985317,116.346163,0,197,39605.1826388889,2008-06-06,04:23:00
39.985317,116.346168,0,197,39605.182662037,2008-06-06,04:23:02
39.985317,116.346173,0,197,39605.1826851852,2008-06-06,04:23:04
39.985313,116.346192,0,197,39605.1827083333,2008-06-06,04:23:06
39.985282,116.346243,0,197,39605.1827314815,2008-06-06,04:23:08
39.985284,116.346339,0,197,39605.1827546296,2008-06-06,04:23:10
39.985297,116.346454,0,196,39605.1827777778,2008-06-06,04:23:12
39.985297,116.346573,0,202,39605.1828009259,2008-06-06,04:23:14
39.985281,116.346716,0,206,39605.1828240741,2008-06-06,04:23:16
39.985291,116.3469,0,204,39605.1828472222,2008-06-06,04:23:18
39.985307,116.347093,0,203,39605.1828703704,2008-06-06,04:23:20
39.985333,116.347357,0,195,39605.1828935185,2008-06-06,04:23:22
39.985338,116.347619,0,189,39605.1829166667,2008-06-06,04:23:24
39.985334,116.347896,0,183,39605.1829398148,2008-06-06,04:23:26
39.985343,116.348172,0,181,39605.182962963,2008-06-06,04:23:28
39.985355,116.348449,0,176,39605.1829861111,2008-06-06,04:23:30
39.985366,116.348755,0,172,39605.1830092593,2008-06-06,04:23:32
39.985376,116.349073,0,167,39605.1830324074,2008-06-06,04:23:34
39.985381,116.349397,0,167,39605.1830555556,2008-06-06,04:23:36
39.985383,116.349734,0,162,39605.1830787037,2008-06-06,04:23:38
39.985379,116.350066,0,164,39605.1831018519,2008-06-06,04:23:40
39.985383,116.350315,0,158,39605.183125,2008-06-06,04:23:42
39.985386,116.350531,0,154,39605.1831481481,2008-06-06,04:23:44
39.985382,116.350703,0,152,39605.1831712963,2008-06-06,04:23:46
39.98537,116.350827,0,151,39605.1831944444,2008-06-06,04:23:48
39.985352,116.350844,0,154,39605.1832175926,2008-06-06,04:23:50
39.985334,116.350848,0,152,39605.1832407407,2008-06-06,04:23:52
39.985319,116.350854,0,151,39605.1832638889,2008-06-06,04:23:54
39.98531,116.350868,0,151,39605.183287037,2008-06-06,04:23:56
39.985307,116.350882,0,151,39605.1833101852,2008-06-06,04:23:58
39.985306,116.350902,0,152,39605.1833333333,2008-06-06,04:24:00
39.985323,116.350922,0,152,39605.1833564815,2008-06-06,04:24:02
39.985322,116.350933,0,151,39605.1833796296,2008-06-06,04:24:04
39.985329,116.350967,0,152,39605.1834027778,2008-06-06,04:24:06
39.985335,116.35099,0,154,39605.1834259259,2008-06-06,04:24:08
39.985344,116.351019,0,155,39605.1834490741,2008-06-06,04:24:10
39.985356,116.351032,0,155,39605.1834722222,2008-06-06,04:24:12
39.985367,116.351059,0,156,39605.1834953704,2008-06-06,04:24:14
39.985339,116.351098,0,156,39605.1835185185,2008-06-06,04:24:16
39.985329,116.351133,0,156,39605.1835416667,2008-06-06,04:24:18
39.985318,116.351169,0,158,39605.1835648148,2008-06-06,04:24:20
39.985325,116.3512,0,158,39605.183587963,2008-06-06,04:24:22
39.985344,116.351245,0,159,39605.1836111111,2008-06-06,04:24:24
39.985332,116.351281,0,157,39605.1836342593,2008-06-06,04:24:26
39.98533,116.351323,0,155,39605.1836574074,2008-06-06,04:24:28
39.985335,116.351355,0,155,39605.1836805556,2008-06-06,04:24:30
39.98534,116.351393,0,153,39605.1837037037,2008-06-06,04:24:32
39.985343,116.351424,0,151,39605.1837268519,2008-06-06,04:24:34
39.985355,116.351464,0,150,39605.18375,2008-06-06,04:24:36
39.98536,116.351505,0,148,39605.1837731482,2008-06-06,04:24:38
39.98536,116.351542,0,147,39605.1837962963,2008-06-06,04:24:40
39.985361,116.351579,0,145,39605.1838194444,2008-06-06,04:24:42
39.985366,116.351613,0,142,39605.1838425926,2008-06-06,04:24:44
39.985371,116.351632,0,142,39605.1838657407,2008-06-06,04:24:46
39.985373,116.351671,0,140,39605.1838888889,2008-06-06,04:24:48
39.985372,116.351704,0,139,39605.183912037,2008-06-06,04:24:50
39.985371,116.351742,0,138,39605.1839351852,2008-06-06,04:24:52
39.985372,116.351777,0,138,39605.1839583333,2008-06-06,04:24:54
39.985355,116.351798,0,136,39605.1839814815,2008-06-06,04:24:56
39.985316,116.351805,0,138,39605.1840046296,2008-06-06,04:24:58
39.985291,116.351809,0,137,39605.1840277778,2008-06-06,04:25:00
39.985254,116.351807,0,137,39605.1840509259,2008-06-06,04:25:02
39.98522,116.351804,0,136,39605.1840740741,2008-06-06,04:25:04
39.985188,116.351803,0,137,39605.1840972222,2008-06-06,04:25:06
39.985163,116.351806,0,139,39605.1841203704,2008-06-06,04:25:08
39.985142,116.351826,0,143,39605.1841435185,2008-06-06,04:25:10
39.985116,116.351821,0,143,39605.1841666667,2008-06-06,04:25:12
39.985084,116.351823,0,146,39605.1841898148,2008-06-06,04:25:14
39.985055,116.35182,0,148,39605.184212963,2008-06-06,04:25:16
39.985023,116.351828,0,149,39605.1842361111,2008-06-06,04:25:18
39.985005,116.351847,0,151,39605.1842592593,2008-06-06,04:25:20
39.984993,116.351881,0,154,39605.1842824074,2008-06-06,04:25:22
39.984983,116.351918,0,158,39605.1843055556,2008-06-06,04:25:24
39.984972,116.35195,0,161,39605.1843287037,2008-06-06,04:25:26
39.984966,116.351989,0,163,39605.1843518519,2008-06-06,04:25:28
39.984961,116.352001,0,167,39605.184375,2008-06-06,04:25:30
39.984938,116.351994,0,171,39605.1843981481,2008-06-06,04:25:32
39.984914,116.351997,0,173,39605.1844212963,2008-06-06,04:25:34
39.984908,116.35201,0,177,39605.1844444444,2008-06-06,04:25:36
39.984913,116.352014,0,181,39605.1844675926,2008-06-06,04:25:38
39.984912,116.352022,0,184,39605.1844907407,2008-06-06,04:25:40
39.984905,116.352035,0,187,39605.1845138889,2008-06-06,04:25:42
39.984885,116.352045,0,189,39605.184537037,2008-06-06,04:25:44
39.984868,116.352062,0,192,39605.1845601852,2008-06-06,04:25:46
39.984902,116.352105,0,195,39605.1845833333,2008-06-06,04:25:48
39.984905,116.352158,0,198,39605.1846064815,2008-06-06,04:25:50
39.984892,116.352214,0,203,39605.1846296296,2008-06-06,04:25:52
39.9849,116.352265,0,205,39605.1846527778,2008-06-06,04:25:54
39.984907,116.352316,0,208,39605.1846759259,2008-06-06,04:25:56
39.984898,116.352362,0,211,39605.1846990741,2008-06-06,04:25:58
39.984857,116.352433,0,211,39605.1847222222,2008-06-06,04:26:00
39.984861,116.352466,0,213,39605.1847453704,2008-06-06,04:26:02
39.984875,116.3525,0,215,39605.1847685185,2008-06-06,04:26:04
39.98492,116.35256,0,217,39605.1847916667,2008-06-06,04:26:06
39.984947,116.352606,0,217,39605.1848148148,2008-06-06,04:26:08
39.984951,116.352649,0,220,39605.184837963,2008-06-06,04:26:10
39.984953,116.35269,0,222,39605.1848611111,2008-06-06,04:26:12
39.984967,116.352716,0,224,39605.1848842593,2008-06-06,04:26:14
39.985063,116.352692,0,280,39605.1866435185,2008-06-06,04:28:46
39.984081,116.352755,0,244,39605.1870833333,2008-06-06,04:29:24
39.984115,116.352756,0,237,39605.1871064815,2008-06-06,04:29:26
39.984134,116.352753,0,233,39605.1871296296,2008-06-06,04:29:28
39.984153,116.352748,0,233,39605.1871527778,2008-06-06,04:29:30
39.984161,116.352747,0,232,39605.1871759259,2008-06-06,04:29:32
39.984165,116.352745,0,232,39605.1871990741,2008-06-06,04:29:34
39.984168,116.352744,0,232,39605.1872222222,2008-06-06,04:29:36
39.984179,116.352745,0,232,39605.1872453704,2008-06-06,04:29:38
39.984191,116.35275,0,232,39605.1872685185,2008-06-06,04:29:40
39.984431,116.352752,0,232,39605.1872916667,2008-06-06,04:29:42
39.984573,116.352751,0,233,39605.1873148148,2008-06-06,04:29:44
39.984627,116.352734,0,233,39605.187337963,2008-06-06,04:29:46
39.984714,116.352702,0,234,39605.1873611111,2008-06-06,04:29:48
39.984789,116.352702,0,234,39605.1873842593,2008-06-06,04:29:50
39.984839,116.352712,0,234,39605.1874074074,2008-06-06,04:29:52
39.984887,116.352714,0,234,39605.1874305556,2008-06-06,04:29:54
39.984925,116.352718,0,234,39605.1874537037,2008-06-06,04:29:56
39.984962,116.35272,0,234,39605.1874768519,2008-06-06,04:29:58
39.985002,116.35273,0,234,39605.1875,2008-06-06,04:30:00
39.985003,116.352731,0,234,39605.1875231481,2008-06-06,04:30:02
39.985003,116.352734,0,234,39605.1875462963,2008-06-06,04:30:04
39.985003,116.352737,0,234,39605.1875694444,2008-06-06,04:30:06
39.985003,116.352737,0,234,39605.1875925926,2008-06-06,04:30:08
39.985028,116.352732,0,234,39605.1876157407,2008-06-06,04:30:10
39.985015,116.352727,0,233,39605.1876388889,2008-06-06,04:30:12
39.985022,116.352746,0,233,39605.187662037,2008-06-06,04:30:14
39.985022,116.352748,0,233,39605.1876851852,2008-06-06,04:30:16
39.985023,116.352746,0,233,39605.1877083333,2008-06-06,04:30:18
39.985023,116.35274,0,233,39605.1877314815,2008-06-06,04:30:20
39.985023,116.352741,0,232,39605.1877546296,2008-06-06,04:30:22
39.985023,116.352739,0,232,39605.1877777778,2008-06-06,04:30:24
39.985023,116.352737,0,232,39605.1878009259,2008-06-06,04:30:26
39.985024,116.352737,0,232,39605.1878240741,2008-06-06,04:30:28
39.985024,116.352736,0,232,39605.1878472222,2008-06-06,04:30:30
39.98503,116.352739,0,232,39605.1878703704,2008-06-06,04:30:32
39.985039,116.352759,0,232,39605.1878935185,2008-06-06,04:30:34
39.985045,116.352768,0,233,39605.1879166667,2008-06-06,04:30:36
39.985045,116.352768,0,233,39605.1879398148,2008-06-06,04:30:38
39.985045,116.352773,0,233,39605.187962963,2008-06-06,04:30:40
39.98506,116.352779,0,233,39605.1879861111,2008-06-06,04:30:42
39.985056,116.352754,0,233,39605.1880092593,2008-06-06,04:30:44
39.985057,116.352742,0,233,39605.1880324074,2008-06-06,04:30:46
39.985057,116.352739,0,233,39605.1880555556,2008-06-06,04:30:48
39.985057,116.352736,0,233,39605.1880787037,2008-06-06,04:30:50
39.985057,116.352734,0,233,39605.1881018518,2008-06-06,04:30:52
39.985058,116.352733,0,233,39605.188125,2008-06-06,04:30:54
39.985058,116.352734,0,233,39605.1881481481,2008-06-06,04:30:56
39.985059,116.352737,0,233,39605.1881712963,2008-06-06,04:30:58
39.985059,116.352738,0,233,39605.1881944444,2008-06-06,04:31:00
39.98506,116.352742,0,233,39605.1882175926,2008-06-06,04:31:02
39.985101,116.352743,0,233,39605.1882407407,2008-06-06,04:31:04
39.985133,116.352749,0,233,39605.1882638889,2008-06-06,04:31:06
39.985134,116.352749,0,233,39605.188287037,2008-06-06,04:31:08
39.985134,116.35275,0,233,39605.1883101852,2008-06-06,04:31:10
39.985159,116.352763,0,233,39605.1883333333,2008-06-06,04:31:12
39.98519,116.35277,0,233,39605.1883564815,2008-06-06,04:31:14
39.985214,116.352774,0,233,39605.1883796296,2008-06-06,04:31:16
39.985227,116.352771,0,233,39605.1884027778,2008-06-06,04:31:18
39.985223,116.352767,0,232,39605.1884259259,2008-06-06,04:31:20
39.985216,116.352773,0,232,39605.1884490741,2008-06-06,04:31:22
39.985216,116.352775,0,232,39605.1884722222,2008-06-06,04:31:24
39.985216,116.352778,0,233,39605.1884953704,2008-06-06,04:31:26
39.985216,116.35278,0,232,39605.1885185185,2008-06-06,04:31:28
39.985215,116.352783,0,232,39605.1885416667,2008-06-06,04:31:30
39.985187,116.352765,0,232,39605.1885648148,2008-06-06,04:31:32
39.985169,116.35275,0,232,39605.188587963,2008-06-06,04:31:34
39.985169,116.352753,0,232,39605.1886111111,2008-06-06,04:31:36
39.985168,116.352756,0,232,39605.1886342593,2008-06-06,04:31:38
39.985167,116.352755,0,232,39605.1886574074,2008-06-06,04:31:40
39.985166,116.352756,0,233,39605.1886805556,2008-06-06,04:31:42
39.985166,116.352753,0,232,39605.1887037037,2008-06-06,04:31:44
39.985166,116.352748,0,232,39605.1887268518,2008-06-06,04:31:46
39.985165,116.352746,0,232,39605.18875,2008-06-06,04:31:48
39.985164,116.352743,0,232,39605.1887731481,2008-06-06,04:31:50
39.98513,116.352735,0,233,39605.1887962963,2008-06-06,04:31:52
39.985096,116.35272,0,233,39605.1888194444,2008-06-06,04:31:54
39.984829,116.352706,0,195,39605.2030324074,2008-06-06,04:52:22
39.984821,116.352698,0,195,39605.2030555556,2008-06-06,04:52:24
39.984839,116.352686,0,195,39605.2030787037,2008-06-06,04:52:26
39.984874,116.352664,0,196,39605.2031018519,2008-06-06,04:52:28
39.984896,116.352653,0,196,39605.203125,2008-06-06,04:52:30
39.984896,116.352655,0,196,39605.2031481481,2008-06-06,04:52:32
39.984897,116.352654,0,196,39605.2031712963,2008-06-06,04:52:34
39.984898,116.352652,0,196,39605.2031944444,2008-06-06,04:52:36
39.984898,116.352651,0,196,39605.2032175926,2008-06-06,04:52:38
39.984899,116.35265,0,196,39605.2032407407,2008-06-06,04:52:40
39.984899,116.352649,0,196,39605.2032638889,2008-06-06,04:52:42
39.984899,116.352645,0,196,39605.203287037,2008-06-06,04:52:44
39.984899,116.35264,0,196,39605.2033101852,2008-06-06,04:52:46
39.984899,116.352636,0,196,39605.2033333333,2008-06-06,04:52:48
39.984899,116.352632,0,196,39605.2033564815,2008-06-06,04:52:50
39.984898,116.352627,0,196,39605.2033796296,2008-06-06,04:52:52
39.984898,116.352622,0,196,39605.2034027778,2008-06-06,04:52:54
39.984873,116.352594,0,196,39605.2034259259,2008-06-06,04:52:56
39.984833,116.352564,0,196,39605.2034490741,2008-06-06,04:52:58
39.984794,116.352539,0,196,39605.2034722222,2008-06-06,04:53:00
39.984767,116.352512,0,196,39605.2034953704,2008-06-06,04:53:02
39.984746,116.352484,0,196,39605.2035185185,2008-06-06,04:53:04
39.984731,116.35247,0,196,39605.2035416667,2008-06-06,04:53:06
39.984734,116.352464,0,196,39605.2035648148,2008-06-06,04:53:08
39.984738,116.352451,0,196,39605.203587963,2008-06-06,04:53:10
39.984738,116.352449,0,196,39605.2036111111,2008-06-06,04:53:12
39.984738,116.352448,0,196,39605.2036342593,2008-06-06,04:53:14
39.984738,116.352449,0,196,39605.2036574074,2008-06-06,04:53:16
39.984738,116.352451,0,196,39605.2036805556,2008-06-06,04:53:18
39.984738,116.352456,0,196,39605.2037037037,2008-06-06,04:53:20
39.984741,116.352462,0,196,39605.2037268518,2008-06-06,04:53:22
39.98474,116.352473,0,196,39605.20375,2008-06-06,04:53:24
39.984739,116.352482,0,196,39605.2037731481,2008-06-06,04:53:26
39.984755,116.352492,0,196,39605.2037962963,2008-06-06,04:53:28
39.984767,116.352496,0,196,39605.2038194444,2008-06-06,04:53:30
39.98478,116.3525,0,196,39605.2038425926,2008-06-06,04:53:32
39.984781,116.352498,0,196,39605.2038657407,2008-06-06,04:53:34
39.984782,116.352495,0,196,39605.2038888889,2008-06-06,04:53:36
39.984782,116.352494,0,196,39605.203912037,2008-06-06,04:53:38
39.984783,116.352498,0,196,39605.2039351852,2008-06-06,04:53:40
39.984784,116.352503,0,196,39605.2039583333,2008-06-06,04:53:42
39.984785,116.352507,0,196,39605.2039814815,2008-06-06,04:53:44
39.984786,116.352511,0,196,39605.2040046296,2008-06-06,04:53:46
39.984788,116.352515,0,196,39605.2040277778,2008-06-06,04:53:48
39.984803,116.35253,0,196,39605.2040509259,2008-06-06,04:53:50
39.984846,116.352548,0,197,39605.2040740741,2008-06-06,04:53:52
39.984878,116.352535,0,197,39605.2040972222,2008-06-06,04:53:54
39.984904,116.35254,0,197,39605.2041203704,2008-06-06,04:53:56
39.984904,116.352542,0,197,39605.2041435185,2008-06-06,04:53:58
39.984905,116.352545,0,197,39605.2041666667,2008-06-06,04:54:00
39.984905,116.352549,0,197,39605.2041898148,2008-06-06,04:54:02
39.984905,116.352553,0,197,39605.204212963,2008-06-06,04:54:04
39.984906,116.352556,0,197,39605.2042361111,2008-06-06,04:54:06
39.984907,116.352555,0,197,39605.2042592593,2008-06-06,04:54:08
39.984908,116.352554,0,197,39605.2042824074,2008-06-06,04:54:10
39.984908,116.352556,0,197,39605.2043055556,2008-06-06,04:54:12
39.984909,116.352559,0,197,39605.2043287037,2008-06-06,04:54:14
39.984909,116.352561,0,197,39605.2043518518,2008-06-06,04:54:16
39.98491,116.352564,0,197,39605.204375,2008-06-06,04:54:18
39.98491,116.352568,0,197,39605.2043981481,2008-06-06,04:54:20
39.98491,116.352572,0,197,39605.2044212963,2008-06-06,04:54:22
39.984911,116.352575,0,197,39605.2044444444,2008-06-06,04:54:24
39.984911,116.352576,0,197,39605.2044675926,2008-06-06,04:54:26
39.984911,116.352577,0,196,39605.2044907407,2008-06-06,04:54:28
39.984911,116.352576,0,196,39605.2045138889,2008-06-06,04:54:30
39.984911,116.352576,0,196,39605.204537037,2008-06-06,04:54:32
39.984911,116.352574,0,196,39605.2045601852,2008-06-06,04:54:34
39.984911,116.352574,0,196,39605.2045833333,2008-06-06,04:54:36
39.984911,116.352573,0,196,39605.2046064815,2008-06-06,04:54:38
39.984912,116.352569,0,196,39605.2046296296,2008-06-06,04:54:40
39.984912,116.352564,0,196,39605.2046527778,2008-06-06,04:54:42
39.984912,116.35256,0,196,39605.2046759259,2008-06-06,04:54:44
39.984912,116.352557,0,196,39605.2046990741,2008-06-06,04:54:46
39.984913,116.352555,0,196,39605.2047222222,2008-06-06,04:54:48
39.984913,116.352554,0,196,39605.2047453704,2008-06-06,04:54:50
39.984913,116.352551,0,197,39605.2047685185,2008-06-06,04:54:52
39.984913,116.35255,0,197,39605.2047916667,2008-06-06,04:54:54
39.984913,116.352551,0,197,39605.2048148148,2008-06-06,04:54:56
39.984914,116.352552,0,197,39605.204837963,2008-06-06,04:54:58
39.984914,116.352553,0,197,39605.2048611111,2008-06-06,04:55:00
39.984914,116.352554,0,197,39605.2048842593,2008-06-06,04:55:02
39.984914,116.352553,0,197,39605.2049074074,2008-06-06,04:55:04
39.984914,116.35255,0,197,39605.2049305556,2008-06-06,04:55:06
39.984914,116.352547,0,197,39605.2049537037,2008-06-06,04:55:08
39.984914,116.352545,0,197,39605.2049768518,2008-06-06,04:55:10
39.984914,116.352543,0,197,39605.205,2008-06-06,04:55:12
39.984914,116.35254,0,197,39605.2050231481,2008-06-06,04:55:14
39.984914,116.352539,0,197,39605.2050462963,2008-06-06,04:55:16
39.984915,116.352538,0,197,39605.2050694444,2008-06-06,04:55:18
39.984915,116.352539,0,196,39605.2050925926,2008-06-06,04:55:20
39.984915,116.352543,0,196,39605.2051157407,2008-06-06,04:55:22
39.984915,116.352546,0,196,39605.2051388889,2008-06-06,04:55:24
39.984915,116.352548,0,196,39605.205162037,2008-06-06,04:55:26
39.984916,116.35255,0,196,39605.2051851852,2008-06-06,04:55:28
39.984916,116.352554,0,196,39605.2052083333,2008-06-06,04:55:30
39.984917,116.352559,0,196,39605.2052314815,2008-06-06,04:55:32
39.984917,116.352561,0,196,39605.2052546296,2008-06-06,04:55:34
39.984918,116.35256,0,197,39605.2052777778,2008-06-06,04:55:36
39.984919,116.352559,0,197,39605.2053009259,2008-06-06,04:55:38
39.98492,116.352561,0,197,39605.2053240741,2008-06-06,04:55:40
39.98492,116.352563,0,197,39605.2053472222,2008-06-06,04:55:42
39.98492,116.352565,0,197,39605.2053703704,2008-06-06,04:55:44
39.984921,116.352569,0,197,39605.2053935185,2008-06-06,04:55:46
39.984922,116.352569,0,196,39605.2054166667,2008-06-06,04:55:48
39.984922,116.35257,0,196,39605.2054398148,2008-06-06,04:55:50
39.984923,116.352571,0,196,39605.205462963,2008-06-06,04:55:52
39.984923,116.352572,0,196,39605.2054861111,2008-06-06,04:55:54
39.984924,116.352575,0,196,39605.2055092593,2008-06-06,04:55:56
39.984924,116.352576,0,196,39605.2055324074,2008-06-06,04:55:58
39.984924,116.352576,0,196,39605.2055555556,2008-06-06,04:56:00
39.984924,116.352576,0,196,39605.2055787037,2008-06-06,04:56:02
39.984925,116.352576,0,196,39605.2056018518,2008-06-06,04:56:04
39.984925,116.352579,0,196,39605.205625,2008-06-06,04:56:06
39.984925,116.352583,0,196,39605.2056481481,2008-06-06,04:56:08
39.984925,116.352585,0,196,39605.2056712963,2008-06-06,04:56:10
39.984925,116.352586,0,196,39605.2056944444,2008-06-06,04:56:12
39.984925,116.352587,0,196,39605.2057175926,2008-06-06,04:56:14
39.984926,116.352588,0,196,39605.2057407407,2008-06-06,04:56:16
39.984926,116.35259,0,196,39605.2057638889,2008-06-06,04:56:18
39.984927,116.352592,0,196,39605.205787037,2008-06-06,04:56:20
39.984927,116.352591,0,197,39605.2058101852,2008-06-06,04:56:22
39.984927,116.352588,0,197,39605.2058333333,2008-06-06,04:56:24
39.984928,116.352587,0,197,39605.2058564815,2008-06-06,04:56:26
39.984928,116.352586,0,197,39605.2058796296,2008-06-06,04:56:28
39.984929,116.352585,0,197,39605.2059027778,2008-06-06,04:56:30
39.98493,116.352588,0,197,39605.2059259259,2008-06-06,04:56:32
39.984931,116.352588,0,197,39605.2059490741,2008-06-06,04:56:34
39.984932,116.352588,0,197,39605.2059722222,2008-06-06,04:56:36
39.984933,116.352587,0,197,39605.2059953704,2008-06-06,04:56:38
39.984934,116.352588,0,197,39605.2060185185,2008-06-06,04:56:40
39.984934,116.352587,0,197,39605.2060416667,2008-06-06,04:56:42
39.984936,116.352587,0,197,39605.2060648148,2008-06-06,04:56:44
39.984936,116.35259,0,196,39605.206087963,2008-06-06,04:56:46
39.984937,116.352591,0,196,39605.2061111111,2008-06-06,04:56:48
39.984939,116.352591,0,196,39605.2061342593,2008-06-06,04:56:50
39.98494,116.352585,0,197,39605.2061574074,2008-06-06,04:56:52
39.984941,116.352585,0,197,39605.2061805556,2008-06-06,04:56:54
39.984942,116.352589,0,197,39605.2062037037,2008-06-06,04:56:56
39.984944,116.352593,0,197,39605.2062268518,2008-06-06,04:56:58
39.984945,116.352596,0,197,39605.20625,2008-06-06,04:57:00
39.984946,116.352599,0,197,39605.2062731481,2008-06-06,04:57:02
39.984947,116.352601,0,197,39605.2062962963,2008-06-06,04:57:04
39.984948,116.352597,0,197,39605.2063194444,2008-06-06,04:57:06
39.984948,116.352592,0,197,39605.2063425926,2008-06-06,04:57:08
39.984949,116.352586,0,197,39605.2063657407,2008-06-06,04:57:10
39.984949,116.352585,0,197,39605.2063888889,2008-06-06,04:57:12
39.984949,116.352586,0,197,39605.206412037,2008-06-06,04:57:14
39.984949,116.352587,0,197,39605.2064351852,2008-06-06,04:57:16
39.98495,116.352589,0,197,39605.2064583333,2008-06-06,04:57:18
39.98495,116.352591,0,197,39605.2064814815,2008-06-06,04:57:20
39.984951,116.352592,0,197,39605.2065046296,2008-06-06,04:57:22
39.984951,116.352595,0,197,39605.2065277778,2008-06-06,04:57:24
39.984951,116.352598,0,197,39605.2065509259,2008-06-06,04:57:26
39.984952,116.352601,0,197,39605.2065740741,2008-06-06,04:57:28
39.984952,116.3526,0,197,39605.2065972222,2008-06-06,04:57:30
39.984953,116.352596,0,197,39605.2066203704,2008-06-06,04:57:32
39.984965,116.352587,0,196,39605.2066435185,2008-06-06,04:57:34
39.984988,116.352583,0,197,39605.2066666667,2008-06-06,04:57:36
39.985003,116.35257,0,197,39605.2066898148,2008-06-06,04:57:38
39.98502,116.352573,0,197,39605.206712963,2008-06-06,04:57:40
39.985043,116.352591,0,198,39605.2067361111,2008-06-06,04:57:42
39.985044,116.352589,0,198,39605.2067592593,2008-06-06,04:57:44
39.985044,116.352587,0,198,39605.2067824074,2008-06-06,04:57:46
39.985044,116.352585,0,198,39605.2068055556,2008-06-06,04:57:48
39.985045,116.352583,0,198,39605.2068287037,2008-06-06,04:57:50
39.985045,116.352582,0,198,39605.2068518519,2008-06-06,04:57:52
39.985046,116.352582,0,198,39605.206875,2008-06-06,04:57:54
39.985046,116.352584,0,198,39605.2068981482,2008-06-06,04:57:56
39.985046,116.352584,0,198,39605.2069212963,2008-06-06,04:57:58
39.985046,116.352585,0,198,39605.2069444444,2008-06-06,04:58:00
39.985047,116.352587,0,198,39605.2069675926,2008-06-06,04:58:02
39.985047,116.352588,0,198,39605.2069907407,2008-06-06,04:58:04
39.985047,116.352588,0,198,39605.2070138889,2008-06-06,04:58:06
39.985047,116.352588,0,198,39605.207037037,2008-06-06,04:58:08
39.985047,116.352587,0,198,39605.2070601852,2008-06-06,04:58:10
39.985047,116.352587,0,198,39605.2070833333,2008-06-06,04:58:12
39.985047,116.35259,0,197,39605.2071064815,2008-06-06,04:58:14
39.985047,116.352595,0,197,39605.2071296296,2008-06-06,04:58:16
39.985047,116.352599,0,197,39605.2071527778,2008-06-06,04:58:18
39.985046,116.352603,0,197,39605.2071759259,2008-06-06,04:58:20
39.985046,116.352606,0,197,39605.2071990741,2008-06-06,04:58:22
39.985046,116.352607,0,197,39605.2072222222,2008-06-06,04:58:24
39.985046,116.352608,0,197,39605.2072453704,2008-06-06,04:58:26
39.985046,116.352609,0,197,39605.2072685185,2008-06-06,04:58:28
39.985046,116.352609,0,197,39605.2072916667,2008-06-06,04:58:30
39.985046,116.352607,0,197,39605.2073148148,2008-06-06,04:58:32
39.985046,116.352605,0,197,39605.207337963,2008-06-06,04:58:34
39.985047,116.352603,0,197,39605.2073611111,2008-06-06,04:58:36
39.985047,116.352599,0,197,39605.2073842593,2008-06-06,04:58:38
39.985047,116.352593,0,197,39605.2074074074,2008-06-06,04:58:40
39.985047,116.352587,0,197,39605.2074305556,2008-06-06,04:58:42
39.985047,116.352585,0,197,39605.2074537037,2008-06-06,04:58:44
39.985047,116.352589,0,197,39605.2074768519,2008-06-06,04:58:46
39.985047,116.352595,0,197,39605.2075,2008-06-06,04:58:48
39.985048,116.3526,0,197,39605.2075231481,2008-06-06,04:58:50
39.985049,116.352603,0,197,39605.2075462963,2008-06-06,04:58:52
39.98505,116.352603,0,197,39605.2075694444,2008-06-06,04:58:54
39.98505,116.352605,0,197,39605.2075925926,2008-06-06,04:58:56
39.98505,116.352606,0,198,39605.2076157407,2008-06-06,04:58:58
39.98505,116.352607,0,198,39605.2076388889,2008-06-06,04:59:00
39.985051,116.35261,0,198,39605.207662037,2008-06-06,04:59:02
39.985051,116.352609,0,198,39605.2076851852,2008-06-06,04:59:04
39.985051,116.352608,0,198,39605.2077083333,2008-06-06,04:59:06
39.985051,116.352609,0,198,39605.2077314815,2008-06-06,04:59:08
39.985051,116.352609,0,198,39605.2077546296,2008-06-06,04:59:10
39.985051,116.352608,0,198,39605.2077777778,2008-06-06,04:59:12
39.985052,116.352605,0,198,39605.2078009259,2008-06-06,04:59:14
39.985052,116.3526,0,198,39605.2078240741,2008-06-06,04:59:16
39.985052,116.352597,0,198,39605.2078472222,2008-06-06,04:59:18
39.985052,116.352597,0,198,39605.2078703704,2008-06-06,04:59:20
39.985052,116.352599,0,198,39605.2078935185,2008-06-06,04:59:22
39.985052,116.352602,0,198,39605.2079166667,2008-06-06,04:59:24
39.985052,116.352606,0,198,39605.2079398148,2008-06-06,04:59:26
39.985053,116.352611,0,198,39605.207962963,2008-06-06,04:59:28
39.985053,116.352615,0,198,39605.2079861111,2008-06-06,04:59:30
39.985053,116.352619,0,198,39605.2080092593,2008-06-06,04:59:32
39.985054,116.352625,0,198,39605.2080324074,2008-06-06,04:59:34
39.985054,116.352628,0,198,39605.2080555556,2008-06-06,04:59:36
39.985054,116.352629,0,198,39605.2080787037,2008-06-06,04:59:38
39.985055,116.352631,0,198,39605.2081018519,2008-06-06,04:59:40
39.985055,116.352632,0,198,39605.208125,2008-06-06,04:59:42
39.985056,116.35263,0,198,39605.2081481481,2008-06-06,04:59:44
39.985056,116.352628,0,198,39605.2081712963,2008-06-06,04:59:46
39.985056,116.352629,0,198,39605.2081944444,2008-06-06,04:59:48
39.985056,116.35263,0,198,39605.2082175926,2008-06-06,04:59:50
39.985056,116.352628,0,198,39605.2082407407,2008-06-06,04:59:52
39.985056,116.352625,0,198,39605.2082638889,2008-06-06,04:59:54
39.985056,116.352625,0,198,39605.208287037,2008-06-06,04:59:56
39.985057,116.352625,0,198,39605.2083101852,2008-06-06,04:59:58
39.985057,116.352628,0,198,39605.2083333333,2008-06-06,05:00:00
39.985057,116.352632,0,198,39605.2083564815,2008-06-06,05:00:02
39.985057,116.352635,0,198,39605.2083796296,2008-06-06,05:00:04
39.985057,116.352636,0,198,39605.2084027778,2008-06-06,05:00:06
39.985057,116.352639,0,198,39605.2084259259,2008-06-06,05:00:08
39.985057,116.352642,0,198,39605.2084490741,2008-06-06,05:00:10
39.985057,116.352643,0,198,39605.2084722222,2008-06-06,05:00:12
39.985057,116.352643,0,198,39605.2084953704,2008-06-06,05:00:14
39.985057,116.352641,0,198,39605.2085185185,2008-06-06,05:00:16
39.985057,116.352638,0,198,39605.2085416667,2008-06-06,05:00:18
39.985058,116.352635,0,198,39605.2085648148,2008-06-06,05:00:20
39.985058,116.352632,0,198,39605.208587963,2008-06-06,05:00:22
39.985058,116.35263,0,198,39605.2086111111,2008-06-06,05:00:24
39.985058,116.352628,0,198,39605.2086342593,2008-06-06,05:00:26
39.985058,116.352628,0,198,39605.2086574074,2008-06-06,05:00:28
39.985059,116.35263,0,198,39605.2086805556,2008-06-06,05:00:30
39.985059,116.352632,0,198,39605.2087037037,2008-06-06,05:00:32
39.985059,116.352632,0,198,39605.2087268519,2008-06-06,05:00:34
39.985059,116.352632,0,198,39605.20875,2008-06-06,05:00:36
39.985059,116.352634,0,198,39605.2087731481,2008-06-06,05:00:38
39.985059,116.352636,0,198,39605.2087962963,2008-06-06,05:00:40
39.98506,116.35264,0,198,39605.2088194444,2008-06-06,05:00:42
39.98506,116.352646,0,198,39605.2088425926,2008-06-06,05:00:44
39.98506,116.352651,0,198,39605.2088657407,2008-06-06,05:00:46
39.98506,116.352655,0,198,39605.2088888889,2008-06-06,05:00:48
39.985061,116.352657,0,198,39605.208912037,2008-06-06,05:00:50
39.985061,116.352652,0,198,39605.2089351852,2008-06-06,05:00:52
39.985071,116.352592,0,198,39605.2089583333,2008-06-06,05:00:54
39.985074,116.352587,0,198,39605.2089814815,2008-06-06,05:00:56
39.98508,116.352625,0,198,39605.2090046296,2008-06-06,05:00:58
39.98508,116.352627,0,198,39605.2090277778,2008-06-06,05:01:00
39.985081,116.352628,0,198,39605.2090509259,2008-06-06,05:01:02
39.98508,116.352627,0,198,39605.2090740741,2008-06-06,05:01:04
39.985081,116.352626,0,198,39605.2090972222,2008-06-06,05:01:06
39.985081,116.352625,0,198,39605.2091203704,2008-06-06,05:01:08
39.985082,116.352625,0,198,39605.2091435185,2008-06-06,05:01:10
39.985082,116.352622,0,198,39605.2091666667,2008-06-06,05:01:12
39.985082,116.35262,0,198,39605.2091898148,2008-06-06,05:01:14
39.985083,116.352618,0,198,39605.209212963,2008-06-06,05:01:16
39.985083,116.352617,0,198,39605.2092361111,2008-06-06,05:01:18
39.985083,116.352611,0,198,39605.2092592593,2008-06-06,05:01:20
39.985083,116.352606,0,198,39605.2092824074,2008-06-06,05:01:22
39.985083,116.352601,0,198,39605.2093055556,2008-06-06,05:01:24
39.985083,116.352597,0,198,39605.2093287037,2008-06-06,05:01:26
39.985084,116.352594,0,198,39605.2093518519,2008-06-06,05:01:28
39.985084,116.352596,0,198,39605.209375,2008-06-06,05:01:30
39.985084,116.352598,0,198,39605.2093981481,2008-06-06,05:01:32
39.985084,116.352601,0,198,39605.2094212963,2008-06-06,05:01:34
39.985084,116.352605,0,198,39605.2094444444,2008-06-06,05:01:36
39.985085,116.352633,0,198,39605.2094675926,2008-06-06,05:01:38
39.985089,116.35266,0,199,39605.2094907407,2008-06-06,05:01:40
39.985092,116.352676,0,199,39605.2095138889,2008-06-06,05:01:42
39.985091,116.35268,0,199,39605.209537037,2008-06-06,05:01:44
39.985092,116.352682,0,199,39605.2095601852,2008-06-06,05:01:46
39.985092,116.352681,0,199,39605.2095833333,2008-06-06,05:01:48
39.985092,116.352675,0,199,39605.2096064815,2008-06-06,05:01:50
39.985103,116.352661,0,199,39605.2096296296,2008-06-06,05:01:52
39.985105,116.352642,0,198,39605.2096527778,2008-06-06,05:01:54
39.985107,116.352638,0,198,39605.2096759259,2008-06-06,05:01:56
39.985106,116.352635,0,198,39605.2096990741,2008-06-06,05:01:58
39.985106,116.352638,0,198,39605.2097222222,2008-06-06,05:02:00
39.985107,116.352643,0,198,39605.2097453704,2008-06-06,05:02:02
39.985106,116.352647,0,198,39605.2097685185,2008-06-06,05:02:04
39.985107,116.352652,0,198,39605.2097916667,2008-06-06,05:02:06
39.985106,116.352656,0,198,39605.2098148148,2008-06-06,05:02:08
39.985106,116.35266,0,198,39605.209837963,2008-06-06,05:02:10
39.985106,116.352662,0,198,39605.2098611111,2008-06-06,05:02:12
39.985107,116.352665,0,198,39605.2098842593,2008-06-06,05:02:14
39.985107,116.352667,0,198,39605.2099074074,2008-06-06,05:02:16
39.985107,116.35267,0,198,39605.2099305556,2008-06-06,05:02:18
39.985107,116.352672,0,198,39605.2099537037,2008-06-06,05:02:20
39.985107,116.352673,0,198,39605.2099768519,2008-06-06,05:02:22
39.985107,116.352674,0,198,39605.21,2008-06-06,05:02:24
39.985106,116.35267,0,198,39605.2100231481,2008-06-06,05:02:26
39.985107,116.352665,0,198,39605.2100462963,2008-06-06,05:02:28
39.985106,116.35266,0,198,39605.2100694444,2008-06-06,05:02:30
39.985106,116.352661,0,198,39605.2100925926,2008-06-06,05:02:32
39.985107,116.352664,0,198,39605.2101157407,2008-06-06,05:02:34
39.985113,116.352676,0,198,39605.2101388889,2008-06-06,05:02:36
39.985122,116.352707,0,198,39605.210162037,2008-06-06,05:02:38
39.985132,116.352718,0,199,39605.2101851852,2008-06-06,05:02:40
39.985145,116.352739,0,199,39605.2102083333,2008-06-06,05:02:42
39.985158,116.352752,0,199,39605.2102314815,2008-06-06,05:02:44
39.985157,116.352764,0,199,39605.2102546296,2008-06-06,05:02:46
39.985157,116.352769,0,199,39605.2102777778,2008-06-06,05:02:48
39.985157,116.35277,0,199,39605.2103009259,2008-06-06,05:02:50
39.985157,116.352769,0,199,39605.2103240741,2008-06-06,05:02:52
39.985157,116.352769,0,199,39605.2103472222,2008-06-06,05:02:54
39.985157,116.35277,0,199,39605.2103703704,2008-06-06,05:02:56
39.985159,116.352795,0,200,39605.2103935185,2008-06-06,05:02:58
39.98516,116.352838,0,203,39605.2104166667,2008-06-06,05:03:00
39.985173,116.352861,0,205,39605.2104398148,2008-06-06,05:03:02
39.985174,116.352873,0,206,39605.210462963,2008-06-06,05:03:04
39.985183,116.352875,0,207,39605.2104861111,2008-06-06,05:03:06
39.985182,116.352876,0,207,39605.2105092593,2008-06-06,05:03:08
39.985181,116.35287,0,207,39605.2105324074,2008-06-06,05:03:10
39.985174,116.352847,0,208,39605.2105555556,2008-06-06,05:03:12
39.985168,116.352834,0,209,39605.2105787037,2008-06-06,05:03:14
39.985151,116.352828,0,209,39605.2106018519,2008-06-06,05:03:16
39.98515,116.35283,0,210,39605.210625,2008-06-06,05:03:18
39.98515,116.352828,0,210,39605.2106481481,2008-06-06,05:03:20
39.98515,116.352827,0,210,39605.2106712963,2008-06-06,05:03:22
39.985149,116.352827,0,210,39605.2106944444,2008-06-06,05:03:24
39.985149,116.352825,0,210,39605.2107175926,2008-06-06,05:03:26
39.985148,116.352824,0,210,39605.2107407407,2008-06-06,05:03:28
39.985149,116.352819,0,210,39605.2107638889,2008-06-06,05:03:30
39.985149,116.352813,0,210,39605.210787037,2008-06-06,05:03:32
39.985149,116.35281,0,210,39605.2108101852,2008-06-06,05:03:34
39.985149,116.352804,0,210,39605.2108333333,2008-06-06,05:03:36
39.985149,116.352798,0,210,39605.2108564815,2008-06-06,05:03:38
39.985148,116.352794,0,210,39605.2108796296,2008-06-06,05:03:40
39.985148,116.352795,0,210,39605.2109027778,2008-06-06,05:03:42
39.985148,116.352796,0,210,39605.2109259259,2008-06-06,05:03:44
39.985148,116.352799,0,210,39605.2109490741,2008-06-06,05:03:46
39.985149,116.352806,0,210,39605.2109722222,2008-06-06,05:03:48
39.985161,116.352826,0,211,39605.2109953704,2008-06-06,05:03:50
39.985156,116.352825,0,211,39605.2110185185,2008-06-06,05:03:52
39.985155,116.352829,0,211,39605.2110416667,2008-06-06,05:03:54
39.985155,116.352831,0,211,39605.2110648148,2008-06-06,05:03:56
39.985154,116.352832,0,211,39605.211087963,2008-06-06,05:03:58
39.985154,116.352832,0,211,39605.2111111111,2008-06-06,05:04:00
39.985154,116.352833,0,211,39605.2111342593,2008-06-06,05:04:02
39.985154,116.352836,0,211,39605.2111574074,2008-06-06,05:04:04
39.985154,116.352838,0,211,39605.2111805556,2008-06-06,05:04:06
39.985154,116.352841,0,211,39605.2112037037,2008-06-06,05:04:08
39.985153,116.352844,0,211,39605.2112268518,2008-06-06,05:04:10
39.985153,116.352847,0,211,39605.21125,2008-06-06,05:04:12
39.985152,116.352851,0,211,39605.2112731481,2008-06-06,05:04:14
39.985152,116.352858,0,211,39605.2112962963,2008-06-06,05:04:16
39.985152,116.352862,0,211,39605.2113194444,2008-06-06,05:04:18
39.985152,116.352867,0,211,39605.2113425926,2008-06-06,05:04:20
39.985152,116.352868,0,211,39605.2113657407,2008-06-06,05:04:22
39.985152,116.352867,0,211,39605.2113888889,2008-06-06,05:04:24
39.985151,116.352864,0,211,39605.211412037,2008-06-06,05:04:26
39.985151,116.352863,0,211,39605.2114351852,2008-06-06,05:04:28
39.985151,116.352861,0,211,39605.2114583333,2008-06-06,05:04:30
39.98515,116.352858,0,211,39605.2114814815,2008-06-06,05:04:32
39.98515,116.352855,0,211,39605.2115046296,2008-06-06,05:04:34
39.98515,116.352839,0,211,39605.2115277778,2008-06-06,05:04:36
39.985149,116.352805,0,211,39605.2115509259,2008-06-06,05:04:38
39.985141,116.352774,0,212,39605.2115740741,2008-06-06,05:04:40
39.985135,116.352751,0,212,39605.2115972222,2008-06-06,05:04:42
39.985128,116.352745,0,211,39605.2116203704,2008-06-06,05:04:44
39.985131,116.352737,0,211,39605.2116435185,2008-06-06,05:04:46
39.985137,116.352735,0,210,39605.2116666667,2008-06-06,05:04:48
39.985132,116.35273,0,210,39605.2116898148,2008-06-06,05:04:50
39.985132,116.352728,0,210,39605.211712963,2008-06-06,05:04:52
39.985131,116.352726,0,210,39605.2117361111,2008-06-06,05:04:54
39.98513,116.352724,0,210,39605.2117592593,2008-06-06,05:04:56
39.98513,116.352727,0,210,39605.2117824074,2008-06-06,05:04:58
39.985129,116.352726,0,210,39605.2118055556,2008-06-06,05:05:00
39.985122,116.352719,0,210,39605.2118287037,2008-06-06,05:05:02
39.9851,116.352709,0,211,39605.2118518518,2008-06-06,05:05:04
39.985095,116.352697,0,211,39605.211875,2008-06-06,05:05:06
39.985089,116.352695,0,211,39605.2118981481,2008-06-06,05:05:08
39.985083,116.35269,0,212,39605.2119212963,2008-06-06,05:05:10
39.985083,116.352689,0,212,39605.2119444444,2008-06-06,05:05:12
39.985083,116.352693,0,212,39605.2119675926,2008-06-06,05:05:14
39.985083,116.352697,0,212,39605.2119907407,2008-06-06,05:05:16
39.985083,116.352703,0,212,39605.2120138889,2008-06-06,05:05:18
39.985083,116.352708,0,212,39605.212037037,2008-06-06,05:05:20
39.985083,116.352712,0,212,39605.2120601852,2008-06-06,05:05:22
39.985082,116.35271,0,212,39605.2120833333,2008-06-06,05:05:24
39.985082,116.352705,0,212,39605.2121064815,2008-06-06,05:05:26
39.985082,116.352699,0,212,39605.2121296296,2008-06-06,05:05:28
39.985082,116.352695,0,212,39605.2121527778,2008-06-06,05:05:30
39.985083,116.35269,0,212,39605.2121759259,2008-06-06,05:05:32
39.985083,116.352688,0,212,39605.2121990741,2008-06-06,05:05:34
39.985082,116.352687,0,212,39605.2122222222,2008-06-06,05:05:36
39.985082,116.352688,0,212,39605.2122453704,2008-06-06,05:05:38
39.985082,116.352687,0,212,39605.2122685185,2008-06-06,05:05:40
39.985082,116.352686,0,212,39605.2122916667,2008-06-06,05:05:42
39.985082,116.352684,0,212,39605.2123148148,2008-06-06,05:05:44
39.985082,116.352683,0,212,39605.212337963,2008-06-06,05:05:46
39.985082,116.352681,0,212,39605.2123611111,2008-06-06,05:05:48
39.985082,116.352677,0,212,39605.2123842593,2008-06-06,05:05:50
39.985082,116.352672,0,212,39605.2124074074,2008-06-06,05:05:52
39.985082,116.352671,0,212,39605.2124305556,2008-06-06,05:05:54
39.985081,116.352675,0,212,39605.2124537037,2008-06-06,05:05:56
39.985083,116.352697,0,213,39605.2124768518,2008-06-06,05:05:58
39.98509,116.352764,0,214,39605.2125,2008-06-06,05:06:00
39.985098,116.352803,0,214,39605.2125231481,2008-06-06,05:06:02
39.985112,116.352838,0,214,39605.2125462963,2008-06-06,05:06:04
39.985119,116.35286,0,214,39605.2125694444,2008-06-06,05:06:06
39.985129,116.352879,0,215,39605.2125925926,2008-06-06,05:06:08
39.985138,116.352898,0,215,39605.2126157407,2008-06-06,05:06:10
39.985152,116.352911,0,215,39605.2126388889,2008-06-06,05:06:12
39.985163,116.352913,0,215,39605.212662037,2008-06-06,05:06:14
39.985167,116.352908,0,214,39605.2126851852,2008-06-06,05:06:16
39.985158,116.352895,0,214,39605.2127083333,2008-06-06,05:06:18
39.985147,116.352909,0,214,39605.2127314815,2008-06-06,05:06:20
39.985146,116.352913,0,214,39605.2127546296,2008-06-06,05:06:22
39.985146,116.352915,0,214,39605.2127777778,2008-06-06,05:06:24
39.985146,116.352916,0,214,39605.2128009259,2008-06-06,05:06:26
39.985146,116.352921,0,214,39605.2128240741,2008-06-06,05:06:28
39.985152,116.35293,0,215,39605.2128472222,2008-06-06,05:06:30
39.985157,116.352918,0,215,39605.2128703704,2008-06-06,05:06:32
39.985153,116.352896,0,215,39605.2128935185,2008-06-06,05:06:34
39.985153,116.352893,0,215,39605.2129166667,2008-06-06,05:06:36
39.985152,116.352892,0,215,39605.2129398148,2008-06-06,05:06:38
39.985152,116.352891,0,215,39605.212962963,2008-06-06,05:06:40
39.985152,116.352891,0,215,39605.2129861111,2008-06-06,05:06:42
39.985152,116.352888,0,215,39605.2130092593,2008-06-06,05:06:44
39.985152,116.352882,0,215,39605.2130324074,2008-06-06,05:06:46
39.985138,116.352853,0,215,39605.2130555556,2008-06-06,05:06:48
39.985126,116.352834,0,215,39605.2130787037,2008-06-06,05:06:50
39.985125,116.352831,0,215,39605.2131018518,2008-06-06,05:06:52
39.985124,116.352826,0,215,39605.213125,2008-06-06,05:06:54
39.985124,116.35282,0,215,39605.2131481481,2008-06-06,05:06:56
39.985115,116.352815,0,215,39605.2131712963,2008-06-06,05:06:58
39.98511,116.352803,0,215,39605.2131944444,2008-06-06,05:07:00
39.985109,116.352797,0,216,39605.2132175926,2008-06-06,05:07:02
39.985109,116.352797,0,216,39605.2132407407,2008-06-06,05:07:04
39.98511,116.352797,0,216,39605.2132638889,2008-06-06,05:07:06
39.98511,116.352799,0,215,39605.213287037,2008-06-06,05:07:08
39.985111,116.3528,0,215,39605.2133101852,2008-06-06,05:07:10
39.985111,116.3528,0,215,39605.2133333333,2008-06-06,05:07:12
39.985111,116.352796,0,215,39605.2133564815,2008-06-06,05:07:14
39.98511,116.352764,0,215,39605.2133796296,2008-06-06,05:07:16
39.985105,116.352735,0,215,39605.2134027778,2008-06-06,05:07:18
39.985103,116.352731,0,215,39605.2134259259,2008-06-06,05:07:20
39.985102,116.35273,0,215,39605.2134490741,2008-06-06,05:07:22
39.985102,116.35273,0,215,39605.2134722222,2008-06-06,05:07:24
39.985102,116.352731,0,215,39605.2134953704,2008-06-06,05:07:26
39.985102,116.352732,0,215,39605.2135185185,2008-06-06,05:07:28
39.985102,116.352732,0,215,39605.2135416667,2008-06-06,05:07:30
39.985101,116.352731,0,215,39605.2135648148,2008-06-06,05:07:32
39.985101,116.352727,0,215,39605.213587963,2008-06-06,05:07:34
39.985101,116.352721,0,215,39605.2136111111,2008-06-06,05:07:36
39.985101,116.352719,0,215,39605.2136342593,2008-06-06,05:07:38
39.985101,116.35272,0,215,39605.2136574074,2008-06-06,05:07:40
39.985101,116.352717,0,215,39605.2136805556,2008-06-06,05:07:42
39.985101,116.352714,0,215,39605.2137037037,2008-06-06,05:07:44
39.985101,116.352707,0,215,39605.2137268518,2008-06-06,05:07:46
39.985101,116.352701,0,215,39605.21375,2008-06-06,05:07:48
39.985094,116.352677,0,215,39605.2137731481,2008-06-06,05:07:50
39.985098,116.352654,0,215,39605.2137962963,2008-06-06,05:07:52
39.985096,116.352644,0,215,39605.2138194444,2008-06-06,05:07:54
39.985096,116.35263,0,214,39605.2138425926,2008-06-06,05:07:56
39.985096,116.352631,0,214,39605.2138657407,2008-06-06,05:07:58
39.985096,116.352636,0,215,39605.2138888889,2008-06-06,05:08:00
39.985096,116.35264,0,214,39605.213912037,2008-06-06,05:08:02
39.985095,116.352644,0,214,39605.2139351852,2008-06-06,05:08:04
39.985096,116.352647,0,215,39605.2139583333,2008-06-06,05:08:06
39.985096,116.352648,0,215,39605.2139814815,2008-06-06,05:08:08
39.985096,116.352648,0,215,39605.2140046296,2008-06-06,05:08:10
39.985097,116.352647,0,215,39605.2140277778,2008-06-06,05:08:12
39.985097,116.352649,0,215,39605.2140509259,2008-06-06,05:08:14
39.985097,116.352651,0,215,39605.2140740741,2008-06-06,05:08:16
39.985098,116.352655,0,215,39605.2140972222,2008-06-06,05:08:18
39.985097,116.35266,0,215,39605.2141203704,2008-06-06,05:08:20
39.985097,116.352661,0,215,39605.2141435185,2008-06-06,05:08:22
39.985096,116.352659,0,215,39605.2141666667,2008-06-06,05:08:24
39.985094,116.352653,0,215,39605.2141898148,2008-06-06,05:08:26
39.985056,116.352619,0,214,39605.214212963,2008-06-06,05:08:28
39.985036,116.352591,0,214,39605.2142361111,2008-06-06,05:08:30
39.985016,116.352573,0,213,39605.2142592593,2008-06-06,05:08:32
39.985026,116.352556,0,213,39605.2142824074,2008-06-06,05:08:34
39.985026,116.352552,0,213,39605.2143055556,2008-06-06,05:08:36
39.985025,116.352555,0,213,39605.2143287037,2008-06-06,05:08:38
39.985025,116.352556,0,213,39605.2143518519,2008-06-06,05:08:40
39.985025,116.352557,0,213,39605.214375,2008-06-06,05:08:42
39.985025,116.352557,0,213,39605.2143981481,2008-06-06,05:08:44
39.985025,116.352556,0,213,39605.2144212963,2008-06-06,05:08:46
39.985025,116.352554,0,213,39605.2144444444,2008-06-06,05:08:48
39.985026,116.35255,0,213,39605.2144675926,2008-06-06,05:08:50
39.985026,116.352546,0,213,39605.2144907407,2008-06-06,05:08:52
39.985026,116.352544,0,213,39605.2145138889,2008-06-06,05:08:54
39.985026,116.352541,0,213,39605.214537037,2008-06-06,05:08:56
39.985024,116.352529,0,213,39605.2145601852,2008-06-06,05:08:58
39.985018,116.352523,0,213,39605.2145833333,2008-06-06,05:09:00
39.985015,116.352533,0,213,39605.2146064815,2008-06-06,05:09:02
39.985022,116.352543,0,213,39605.2146296296,2008-06-06,05:09:04
39.985022,116.352543,0,213,39605.2146527778,2008-06-06,05:09:06
39.985022,116.352543,0,213,39605.2146759259,2008-06-06,05:09:08
39.985023,116.352546,0,213,39605.2146990741,2008-06-06,05:09:10
39.985024,116.352549,0,213,39605.2147222222,2008-06-06,05:09:12
39.985025,116.352554,0,213,39605.2147453704,2008-06-06,05:09:14
39.985026,116.352559,0,213,39605.2147685185,2008-06-06,05:09:16
39.985027,116.352563,0,213,39605.2147916667,2008-06-06,05:09:18
39.985028,116.352568,0,213,39605.2148148148,2008-06-06,05:09:20
39.985029,116.352574,0,213,39605.214837963,2008-06-06,05:09:22
39.985056,116.352597,0,213,39605.2148611111,2008-06-06,05:09:24
39.985092,116.352641,0,214,39605.2148842593,2008-06-06,05:09:26
39.985117,116.352665,0,214,39605.2149074074,2008-06-06,05:09:28
39.985134,116.352704,0,214,39605.2149305556,2008-06-06,05:09:30
39.985144,116.352736,0,215,39605.2149537037,2008-06-06,05:09:32
39.985148,116.352751,0,215,39605.2149768519,2008-06-06,05:09:34
39.985146,116.352766,0,215,39605.215,2008-06-06,05:09:36
39.985145,116.352784,0,215,39605.2150231482,2008-06-06,05:09:38
39.985127,116.352809,0,215,39605.2150462963,2008-06-06,05:09:40
39.985098,116.35283,0,215,39605.2150694444,2008-06-06,05:09:42
39.985074,116.352858,0,215,39605.2150925926,2008-06-06,05:09:44
39.985044,116.352879,0,215,39605.2151157407,2008-06-06,05:09:46
39.985013,116.352895,0,215,39605.2151388889,2008-06-06,05:09:48
39.984987,116.352912,0,215,39605.215162037,2008-06-06,05:09:50
39.984968,116.352944,0,214,39605.2151851852,2008-06-06,05:09:52
39.984945,116.352962,0,213,39605.2152083333,2008-06-06,05:09:54
39.984939,116.35297,0,212,39605.2152314815,2008-06-06,05:09:56
39.98494,116.352977,0,211,39605.2152546296,2008-06-06,05:09:58
39.984956,116.35298,0,211,39605.2152777778,2008-06-06,05:10:00
39.984959,116.353004,0,210,39605.2153009259,2008-06-06,05:10:02
39.984969,116.35302,0,210,39605.2153240741,2008-06-06,05:10:04
39.984991,116.353003,0,209,39605.2153472222,2008-06-06,05:10:06
39.98501,116.352985,0,209,39605.2153703704,2008-06-06,05:10:08
39.985014,116.352981,0,210,39605.2153935185,2008-06-06,05:10:10
39.98503,116.352979,0,210,39605.2154166667,2008-06-06,05:10:12
39.985041,116.352972,0,210,39605.2154398148,2008-06-06,05:10:14
39.985054,116.352965,0,210,39605.215462963,2008-06-06,05:10:16
39.985069,116.35295,0,210,39605.2154861111,2008-06-06,05:10:18
39.985085,116.352939,0,210,39605.2155092593,2008-06-06,05:10:20
39.985094,116.352928,0,210,39605.2155324074,2008-06-06,05:10:22
39.985101,116.352918,0,209,39605.2155555556,2008-06-06,05:10:24
39.985101,116.352903,0,210,39605.2155787037,2008-06-06,05:10:26
39.985107,116.352903,0,209,39605.2156018519,2008-06-06,05:10:28
39.985107,116.352903,0,209,39605.215625,2008-06-06,05:10:30
39.985106,116.352903,0,210,39605.2156481481,2008-06-06,05:10:32
39.985107,116.352908,0,210,39605.2156712963,2008-06-06,05:10:34
39.98511,116.352932,0,210,39605.2156944444,2008-06-06,05:10:36
39.985113,116.352966,0,210,39605.2157175926,2008-06-06,05:10:38
39.985108,116.352985,0,210,39605.2157407407,2008-06-06,05:10:40
39.985112,116.353002,0,211,39605.2157638889,2008-06-06,05:10:42
39.985134,116.353018,0,211,39605.215787037,2008-06-06,05:10:44
39.985157,116.353048,0,212,39605.2158101852,2008-06-06,05:10:46
39.985172,116.353086,0,213,39605.2158333333,2008-06-06,05:10:48
39.985188,116.353129,0,214,39605.2158564815,2008-06-06,05:10:50
39.9852,116.353171,0,215,39605.2158796296,2008-06-06,05:10:52
39.98522,116.353209,0,216,39605.2159027778,2008-06-06,05:10:54
39.98527,116.35326,0,218,39605.2159259259,2008-06-06,05:10:56
39.985301,116.353302,0,220,39605.2159490741,2008-06-06,05:10:58
39.985336,116.353331,0,221,39605.2159722222,2008-06-06,05:11:00
39.985388,116.353366,0,223,39605.2159953704,2008-06-06,05:11:02
39.985446,116.353407,0,224,39605.2160185185,2008-06-06,05:11:04
39.985472,116.35344,0,226,39605.2160416667,2008-06-06,05:11:06
39.985521,116.353468,0,227,39605.2160648148,2008-06-06,05:11:08
39.985616,116.353505,0,227,39605.216087963,2008-06-06,05:11:10
39.98568,116.353529,0,228,39605.2161111111,2008-06-06,05:11:12
39.985708,116.353536,0,229,39605.2161342593,2008-06-06,05:11:14
39.985716,116.353526,0,229,39605.2161574074,2008-06-06,05:11:16
39.985709,116.353514,0,229,39605.2161805556,2008-06-06,05:11:18
39.985688,116.353497,0,230,39605.2162037037,2008-06-06,05:11:20
39.985697,116.353476,0,230,39605.2162268519,2008-06-06,05:11:22
39.985713,116.353483,0,232,39605.21625,2008-06-06,05:11:24
39.985738,116.353515,0,234,39605.2162731481,2008-06-06,05:11:26
39.985766,116.353565,0,236,39605.2162962963,2008-06-06,05:11:28
39.985724,116.353553,0,237,39605.2163194444,2008-06-06,05:11:30
39.985693,116.353551,0,237,39605.2163425926,2008-06-06,05:11:32
39.985685,116.353542,0,238,39605.2163657407,2008-06-06,05:11:34
39.985683,116.353525,0,239,39605.2163888889,2008-06-06,05:11:36
39.985675,116.353513,0,239,39605.216412037,2008-06-06,05:11:38
39.985675,116.353512,0,240,39605.2164351852,2008-06-06,05:11:40
39.985676,116.353511,0,240,39605.2164583333,2008-06-06,05:11:42
39.985678,116.353514,0,241,39605.2164814815,2008-06-06,05:11:44
39.985711,116.353533,0,241,39605.2165046296,2008-06-06,05:11:46
39.985728,116.353542,0,241,39605.2165277778,2008-06-06,05:11:48
39.985741,116.353544,0,242,39605.2165509259,2008-06-06,05:11:50
39.985742,116.353542,0,243,39605.2165740741,2008-06-06,05:11:52
39.985741,116.353553,0,244,39605.2165972222,2008-06-06,05:11:54
39.985744,116.353562,0,246,39605.2166203704,2008-06-06,05:11:56
39.985751,116.353562,0,247,39605.2166435185,2008-06-06,05:11:58
39.985761,116.353556,0,249,39605.2166666667,2008-06-06,05:12:00
39.985762,116.353557,0,252,39605.2166898148,2008-06-06,05:12:02
39.985757,116.353554,0,254,39605.216712963,2008-06-06,05:12:04
39.985749,116.353549,0,256,39605.2167361111,2008-06-06,05:12:06
39.98574,116.35354,0,258,39605.2167592593,2008-06-06,05:12:08
39.98574,116.353544,0,259,39605.2167824074,2008-06-06,05:12:10
39.985741,116.353544,0,260,39605.2168055556,2008-06-06,05:12:12
39.985741,116.353542,0,260,39605.2168287037,2008-06-06,05:12:14
39.985742,116.353546,0,261,39605.2168518519,2008-06-06,05:12:16
39.985713,116.353465,0,261,39605.216875,2008-06-06,05:12:18
39.985658,116.353353,0,261,39605.2168981481,2008-06-06,05:12:20
39.98555,116.353226,0,259,39605.2169212963,2008-06-06,05:12:22
39.98557,116.353208,0,259,39605.2169444444,2008-06-06,05:12:24
39.985592,116.353219,0,259,39605.2169675926,2008-06-06,05:12:26
39.98555,116.353192,0,258,39605.2169907407,2008-06-06,05:12:28
39.985484,116.353146,0,258,39605.2170138889,2008-06-06,05:12:30
39.985416,116.353096,0,257,39605.217037037,2008-06-06,05:12:32
39.985355,116.353035,0,257,39605.2170601852,2008-06-06,05:12:34
39.98532,116.353001,0,257,39605.2170833333,2008-06-06,05:12:36
39.985258,116.352939,0,258,39605.2171064815,2008-06-06,05:12:38
39.985224,116.352911,0,258,39605.2171296296,2008-06-06,05:12:40
39.985222,116.352909,0,258,39605.2171527778,2008-06-06,05:12:42
39.985187,116.352872,0,260,39605.2171759259,2008-06-06,05:12:44
39.985153,116.352834,0,262,39605.2171990741,2008-06-06,05:12:46
39.985152,116.352835,0,262,39605.2172222222,2008-06-06,05:12:48
39.985151,116.352835,0,262,39605.2172453704,2008-06-06,05:12:50
39.985122,116.352843,0,265,39605.2172685185,2008-06-06,05:12:52
39.985104,116.352841,0,268,39605.2172916667,2008-06-06,05:12:54
39.985098,116.352838,0,269,39605.2173148148,2008-06-06,05:12:56
39.985097,116.35284,0,269,39605.217337963,2008-06-06,05:12:58
39.985095,116.352839,0,269,39605.2173611111,2008-06-06,05:13:00
39.985077,116.352825,0,267,39605.2173842593,2008-06-06,05:13:02
39.985061,116.35281,0,266,39605.2174074074,2008-06-06,05:13:04
39.98506,116.352804,0,264,39605.2174305556,2008-06-06,05:13:06
39.98507,116.352797,0,262,39605.2174537037,2008-06-06,05:13:08
39.985077,116.352792,0,261,39605.2174768519,2008-06-06,05:13:10
39.985094,116.352789,0,262,39605.2175,2008-06-06,05:13:12
39.985105,116.352799,0,262,39605.2175231481,2008-06-06,05:13:14
39.985104,116.352805,0,262,39605.2175462963,2008-06-06,05:13:16
39.985114,116.352805,0,262,39605.2175694444,2008-06-06,05:13:18
39.985115,116.3528,0,263,39605.2175925926,2008-06-06,05:13:20
39.985104,116.352786,0,263,39605.2176157407,2008-06-06,05:13:22
39.985104,116.352791,0,264,39605.2176388889,2008-06-06,05:13:24
39.985103,116.352786,0,264,39605.217662037,2008-06-06,05:13:26
39.985091,116.352767,0,265,39605.2176851852,2008-06-06,05:13:28
39.985061,116.352736,0,267,39605.2177083333,2008-06-06,05:13:30
39.985051,116.352721,0,267,39605.2177314815,2008-06-06,05:13:32
39.98503,116.352684,0,268,39605.2177546296,2008-06-06,05:13:34
39.98501,116.352654,0,268,39605.2177777778,2008-06-06,05:13:36
39.985001,116.352659,0,267,39605.2178009259,2008-06-06,05:13:38
39.98497,116.352649,0,266,39605.2178240741,2008-06-06,05:13:40
39.984927,116.352636,0,265,39605.2178472222,2008-06-06,05:13:42
39.984693,116.352489,0,188,39605.2258333333,2008-06-06,05:25:12
39.984673,116.352482,0,187,39605.2258564815,2008-06-06,05:25:14
39.984649,116.352487,0,187,39605.2258796296,2008-06-06,05:25:16
39.984625,116.352486,0,186,39605.2259027778,2008-06-06,05:25:18
39.984625,116.352489,0,185,39605.2259259259,2008-06-06,05:25:20
39.984624,116.352473,0,185,39605.2259490741,2008-06-06,05:25:22
39.984625,116.352462,0,185,39605.2259722222,2008-06-06,05:25:24
39.984625,116.352461,0,185,39605.2259953704,2008-06-06,05:25:26
39.984588,116.352428,0,184,39605.2260185185,2008-06-06,05:25:28
39.984581,116.352412,0,184,39605.2260416667,2008-06-06,05:25:30
39.984561,116.352377,0,183,39605.2260648148,2008-06-06,05:25:32
39.984524,116.352337,0,183,39605.226087963,2008-06-06,05:25:34
39.984525,116.352316,0,183,39605.2261111111,2008-06-06,05:25:36
39.984471,116.352278,0,183,39605.2261342593,2008-06-06,05:25:38
39.984378,116.352219,0,183,39605.2261574074,2008-06-06,05:25:40
39.984345,116.352191,0,183,39605.2261805556,2008-06-06,05:25:42
39.984322,116.352177,0,184,39605.2262037037,2008-06-06,05:25:44
39.984328,116.352174,0,184,39605.2262268519,2008-06-06,05:25:46
39.984397,116.352199,0,183,39605.22625,2008-06-06,05:25:48
39.984425,116.352213,0,183,39605.2262731481,2008-06-06,05:25:50
39.984491,116.352242,0,183,39605.2262962963,2008-06-06,05:25:52
39.984546,116.352271,0,183,39605.2263194444,2008-06-06,05:25:54
39.984594,116.352299,0,184,39605.2263425926,2008-06-06,05:25:56
39.984628,116.352327,0,184,39605.2263657407,2008-06-06,05:25:58
39.984641,116.352336,0,185,39605.2263888889,2008-06-06,05:26:00
39.984678,116.352348,0,185,39605.226412037,2008-06-06,05:26:02
39.984697,116.352353,0,186,39605.2264351852,2008-06-06,05:26:04
39.984712,116.352354,0,187,39605.2264583333,2008-06-06,05:26:06
39.984733,116.352367,0,188,39605.2264814815,2008-06-06,05:26:08
39.984773,116.352381,0,188,39605.2265046296,2008-06-06,05:26:10
39.984799,116.352392,0,189,39605.2265277778,2008-06-06,05:26:12
39.984822,116.352421,0,190,39605.2265509259,2008-06-06,05:26:14
39.984859,116.352449,0,191,39605.2265740741,2008-06-06,05:26:16
39.984905,116.352461,0,193,39605.2265972222,2008-06-06,05:26:18
39.984923,116.352461,0,194,39605.2266203704,2008-06-06,05:26:20
39.984935,116.352477,0,195,39605.2266435185,2008-06-06,05:26:22
39.984956,116.352492,0,196,39605.2266666667,2008-06-06,05:26:24
39.984976,116.352523,0,197,39605.2266898148,2008-06-06,05:26:26
39.984992,116.352537,0,198,39605.226712963,2008-06-06,05:26:28
39.984997,116.352555,0,198,39605.2267361111,2008-06-06,05:26:30
39.985018,116.352566,0,199,39605.2267592593,2008-06-06,05:26:32
39.985036,116.352564,0,199,39605.2267824074,2008-06-06,05:26:34
39.985055,116.352583,0,201,39605.2268055556,2008-06-06,05:26:36
39.985055,116.352581,0,200,39605.2268287037,2008-06-06,05:26:38
39.985074,116.352573,0,201,39605.2268518518,2008-06-06,05:26:40
39.985095,116.352577,0,202,39605.226875,2008-06-06,05:26:42
39.985096,116.352563,0,203,39605.2268981481,2008-06-06,05:26:44
39.985088,116.352546,0,203,39605.2269212963,2008-06-06,05:26:46
39.985076,116.352545,0,203,39605.2269444444,2008-06-06,05:26:48
39.985073,116.352557,0,206,39605.2269675926,2008-06-06,05:26:50
39.985079,116.352569,0,210,39605.2269907407,2008-06-06,05:26:52
39.985078,116.352573,0,210,39605.2270138889,2008-06-06,05:26:54
39.985078,116.352579,0,210,39605.227037037,2008-06-06,05:26:56
39.985071,116.352586,0,211,39605.2270601852,2008-06-06,05:26:58
39.985058,116.352582,0,212,39605.2270833333,2008-06-06,05:27:00
39.985051,116.352587,0,212,39605.2271064815,2008-06-06,05:27:02
39.985051,116.352591,0,212,39605.2271296296,2008-06-06,05:27:04
39.985051,116.352595,0,212,39605.2271527778,2008-06-06,05:27:06
39.985051,116.352599,0,212,39605.2271759259,2008-06-06,05:27:08
39.985052,116.352603,0,213,39605.2271990741,2008-06-06,05:27:10
39.985051,116.352603,0,213,39605.2272222222,2008-06-06,05:27:12
39.985051,116.352601,0,213,39605.2272453704,2008-06-06,05:27:14
39.98505,116.352597,0,213,39605.2272685185,2008-06-06,05:27:16
39.985045,116.352576,0,212,39605.2272916667,2008-06-06,05:27:18
39.985041,116.352552,0,210,39605.2273148148,2008-06-06,05:27:20
39.985038,116.352531,0,207,39605.227337963,2008-06-06,05:27:22
39.985036,116.352513,0,204,39605.2273611111,2008-06-06,05:27:24
39.985034,116.352487,0,203,39605.2273842593,2008-06-06,05:27:26
39.985025,116.352479,0,202,39605.2274074074,2008-06-06,05:27:28
39.985024,116.352474,0,202,39605.2274305556,2008-06-06,05:27:30
39.985024,116.35247,0,202,39605.2274537037,2008-06-06,05:27:32
39.985024,116.352466,0,202,39605.2274768518,2008-06-06,05:27:34
39.985023,116.352459,0,202,39605.2275,2008-06-06,05:27:36
39.985011,116.352445,0,201,39605.2275231481,2008-06-06,05:27:38
39.985001,116.352437,0,201,39605.2275462963,2008-06-06,05:27:40
39.985,116.352428,0,202,39605.2275694444,2008-06-06,05:27:42
39.984999,116.352426,0,202,39605.2275925926,2008-06-06,05:27:44
39.985,116.352424,0,202,39605.2276157407,2008-06-06,05:27:46
39.985,116.352422,0,202,39605.2276388889,2008-06-06,05:27:48
39.984999,116.352421,0,202,39605.227662037,2008-06-06,05:27:50
39.984999,116.352421,0,201,39605.2276851852,2008-06-06,05:27:52
39.984999,116.352426,0,201,39605.2277083333,2008-06-06,05:27:54
39.984999,116.352431,0,201,39605.2277314815,2008-06-06,05:27:56
39.984999,116.352433,0,201,39605.2277546296,2008-06-06,05:27:58
39.984999,116.352436,0,202,39605.2277777778,2008-06-06,05:28:00
39.984999,116.352437,0,202,39605.2278009259,2008-06-06,05:28:02
39.984999,116.352437,0,202,39605.2278240741,2008-06-06,05:28:04
39.984998,116.352438,0,202,39605.2278472222,2008-06-06,05:28:06
39.984998,116.352438,0,202,39605.2278703704,2008-06-06,05:28:08
39.984997,116.352433,0,202,39605.2278935185,2008-06-06,05:28:10
39.984997,116.352428,0,202,39605.2279166667,2008-06-06,05:28:12
39.984997,116.352427,0,202,39605.2279398148,2008-06-06,05:28:14
39.984997,116.352425,0,202,39605.227962963,2008-06-06,05:28:16
39.984997,116.352425,0,202,39605.2279861111,2008-06-06,05:28:18
39.984997,116.352422,0,202,39605.2280092593,2008-06-06,05:28:20
39.984996,116.35242,0,202,39605.2280324074,2008-06-06,05:28:22
39.984996,116.352417,0,202,39605.2280555556,2008-06-06,05:28:24
39.984996,116.352415,0,202,39605.2280787037,2008-06-06,05:28:26
39.984996,116.352415,0,202,39605.2281018518,2008-06-06,05:28:28
39.984996,116.352414,0,202,39605.228125,2008-06-06,05:28:30
39.984996,116.352417,0,202,39605.2281481481,2008-06-06,05:28:32
39.984996,116.352422,0,202,39605.2281712963,2008-06-06,05:28:34
39.984996,116.352428,0,202,39605.2281944444,2008-06-06,05:28:36
39.984997,116.352433,0,201,39605.2282175926,2008-06-06,05:28:38
39.985005,116.352442,0,201,39605.2282407407,2008-06-06,05:28:40
39.985019,116.352497,0,199,39605.2282638889,2008-06-06,05:28:42
39.98502,116.352525,0,200,39605.228287037,2008-06-06,05:28:44
39.98502,116.352543,0,200,39605.2283101852,2008-06-06,05:28:46
39.985035,116.352559,0,201,39605.2283333333,2008-06-06,05:28:48
39.98505,116.352572,0,200,39605.2283564815,2008-06-06,05:28:50
39.985066,116.352586,0,198,39605.2283796296,2008-06-06,05:28:52
39.985064,116.352593,0,197,39605.2284027778,2008-06-06,05:28:54
39.985063,116.352601,0,195,39605.2284259259,2008-06-06,05:28:56
39.985063,116.352607,0,195,39605.2284490741,2008-06-06,05:28:58
39.985059,116.35261,0,194,39605.2284722222,2008-06-06,05:29:00
39.985047,116.352587,0,197,39605.2284953704,2008-06-06,05:29:02
39.985039,116.352578,0,197,39605.2285185185,2008-06-06,05:29:04
39.985039,116.352579,0,197,39605.2285416667,2008-06-06,05:29:06
39.985038,116.352578,0,197,39605.2285648148,2008-06-06,05:29:08
39.985038,116.352574,0,197,39605.228587963,2008-06-06,05:29:10
39.985038,116.352573,0,197,39605.2286111111,2008-06-06,05:29:12
39.985037,116.352574,0,197,39605.2286342593,2008-06-06,05:29:14
39.985037,116.352577,0,197,39605.2286574074,2008-06-06,05:29:16
39.985037,116.352579,0,197,39605.2286805556,2008-06-06,05:29:18
39.985033,116.352589,0,197,39605.2287037037,2008-06-06,05:29:20
39.985034,116.352607,0,197,39605.2287268518,2008-06-06,05:29:22
39.985023,116.352605,0,198,39605.22875,2008-06-06,05:29:24
39.985015,116.352598,0,198,39605.2287731481,2008-06-06,05:29:26
39.985014,116.352597,0,198,39605.2287962963,2008-06-06,05:29:28
39.985014,116.352596,0,198,39605.2288194444,2008-06-06,05:29:30
39.985014,116.352598,0,198,39605.2288425926,2008-06-06,05:29:32
39.985013,116.352601,0,198,39605.2288657407,2008-06-06,05:29:34
39.985013,116.352605,0,198,39605.2288888889,2008-06-06,05:29:36
39.985013,116.35261,0,198,39605.228912037,2008-06-06,05:29:38
39.985013,116.352613,0,198,39605.2289351852,2008-06-06,05:29:40
39.985013,116.352615,0,198,39605.2289583333,2008-06-06,05:29:42
39.985013,116.352615,0,198,39605.2289814815,2008-06-06,05:29:44
39.985012,116.352617,0,198,39605.2290046296,2008-06-06,05:29:46
39.985012,116.352618,0,198,39605.2290277778,2008-06-06,05:29:48
39.985012,116.352619,0,198,39605.2290509259,2008-06-06,05:29:50
39.985012,116.352618,0,198,39605.2290740741,2008-06-06,05:29:52
39.985012,116.352614,0,198,39605.2290972222,2008-06-06,05:29:54
39.985012,116.352611,0,198,39605.2291203704,2008-06-06,05:29:56
39.985011,116.352608,0,198,39605.2291435185,2008-06-06,05:29:58
39.985011,116.352606,0,198,39605.2291666667,2008-06-06,05:30:00
39.98501,116.352603,0,198,39605.2291898148,2008-06-06,05:30:02
39.98501,116.352599,0,198,39605.229212963,2008-06-06,05:30:04
39.985009,116.352593,0,198,39605.2292361111,2008-06-06,05:30:06
39.985009,116.352587,0,198,39605.2292592593,2008-06-06,05:30:08
39.985008,116.352581,0,198,39605.2292824074,2008-06-06,05:30:10
39.985006,116.352577,0,198,39605.2293055556,2008-06-06,05:30:12
39.985006,116.352573,0,199,39605.2293287037,2008-06-06,05:30:14
39.985005,116.35257,0,199,39605.2293518518,2008-06-06,05:30:16
39.985004,116.352567,0,199,39605.229375,2008-06-06,05:30:18
39.985003,116.352566,0,199,39605.2293981481,2008-06-06,05:30:20
39.985003,116.352566,0,199,39605.2294212963,2008-06-06,05:30:22
39.985003,116.352567,0,198,39605.2294444444,2008-06-06,05:30:24
39.985003,116.35257,0,198,39605.2294675926,2008-06-06,05:30:26
39.985003,116.352573,0,198,39605.2294907407,2008-06-06,05:30:28
39.985003,116.352574,0,198,39605.2295138889,2008-06-06,05:30:30
39.985003,116.352577,0,198,39605.229537037,2008-06-06,05:30:32
39.985003,116.352577,0,198,39605.2295601852,2008-06-06,05:30:34
39.985002,116.352574,0,198,39605.2295833333,2008-06-06,05:30:36
39.985002,116.352573,0,198,39605.2296064815,2008-06-06,05:30:38
39.985001,116.352571,0,198,39605.2296296296,2008-06-06,05:30:40
39.985001,116.35257,0,198,39605.2296527778,2008-06-06,05:30:42
39.985,116.352569,0,198,39605.2296759259,2008-06-06,05:30:44
39.985,116.352567,0,198,39605.2296990741,2008-06-06,05:30:46
39.985,116.352564,0,198,39605.2297222222,2008-06-06,05:30:48
39.985,116.35256,0,198,39605.2297453704,2008-06-06,05:30:50
39.985,116.352556,0,198,39605.2297685185,2008-06-06,05:30:52
39.985,116.352555,0,198,39605.2297916667,2008-06-06,05:30:54
39.985,116.352556,0,198,39605.2298148148,2008-06-06,05:30:56
39.985,116.352559,0,198,39605.229837963,2008-06-06,05:30:58
39.985,116.352562,0,198,39605.2298611111,2008-06-06,05:31:00
39.985,116.352566,0,198,39605.2298842593,2008-06-06,05:31:02
39.985,116.352569,0,198,39605.2299074074,2008-06-06,05:31:04
39.985,116.35257,0,198,39605.2299305556,2008-06-06,05:31:06
39.985,116.35257,0,198,39605.2299537037,2008-06-06,05:31:08
39.985,116.352572,0,198,39605.2299768519,2008-06-06,05:31:10
39.985001,116.352575,0,198,39605.23,2008-06-06,05:31:12
39.985001,116.352578,0,198,39605.2300231481,2008-06-06,05:31:14
39.985002,116.352579,0,198,39605.2300462963,2008-06-06,05:31:16
39.985002,116.352581,0,198,39605.2300694444,2008-06-06,05:31:18
39.985002,116.352585,0,198,39605.2300925926,2008-06-06,05:31:20
39.985003,116.352591,0,198,39605.2301157407,2008-06-06,05:31:22
39.985038,116.3526,0,196,39605.2301388889,2008-06-06,05:31:24
39.985046,116.352611,0,195,39605.230162037,2008-06-06,05:31:26
39.985046,116.352616,0,194,39605.2301851852,2008-06-06,05:31:28
39.985047,116.352619,0,194,39605.2302083333,2008-06-06,05:31:30
39.985047,116.352617,0,194,39605.2302314815,2008-06-06,05:31:32
39.985047,116.352611,0,194,39605.2302546296,2008-06-06,05:31:34
39.985045,116.352594,0,194,39605.2302777778,2008-06-06,05:31:36
39.985045,116.352579,0,193,39605.2303009259,2008-06-06,05:31:38
39.98506,116.352582,0,192,39605.2303240741,2008-06-06,05:31:40
39.985062,116.352588,0,193,39605.2303472222,2008-06-06,05:31:42
39.985063,116.352591,0,193,39605.2303703704,2008-06-06,05:31:44
39.985063,116.352594,0,193,39605.2303935185,2008-06-06,05:31:46
39.985063,116.352595,0,193,39605.2304166667,2008-06-06,05:31:48
39.985063,116.352593,0,193,39605.2304398148,2008-06-06,05:31:50
39.985062,116.352589,0,193,39605.230462963,2008-06-06,05:31:52
39.985062,116.352584,0,193,39605.2304861111,2008-06-06,05:31:54
39.985061,116.352582,0,193,39605.2305092593,2008-06-06,05:31:56
39.985061,116.352578,0,193,39605.2305324074,2008-06-06,05:31:58
39.985061,116.352576,0,193,39605.2305555556,2008-06-06,05:32:00
39.985061,116.352575,0,193,39605.2305787037,2008-06-06,05:32:02
39.98506,116.352573,0,193,39605.2306018519,2008-06-06,05:32:04
39.98506,116.352567,0,193,39605.230625,2008-06-06,05:32:06
39.98506,116.352566,0,193,39605.2306481482,2008-06-06,05:32:08
39.985061,116.352569,0,193,39605.2306712963,2008-06-06,05:32:10
39.98506,116.352571,0,193,39605.2306944444,2008-06-06,05:32:12
39.98506,116.352571,0,193,39605.2307175926,2008-06-06,05:32:14
39.985059,116.352571,0,193,39605.2307407407,2008-06-06,05:32:16
39.985059,116.352573,0,193,39605.2307638889,2008-06-06,05:32:18
39.985058,116.352576,0,193,39605.230787037,2008-06-06,05:32:20
39.985057,116.352578,0,193,39605.2308101852,2008-06-06,05:32:22
39.985056,116.352578,0,193,39605.2308333333,2008-06-06,05:32:24
39.985055,116.352576,0,193,39605.2308564815,2008-06-06,05:32:26
39.985055,116.352576,0,193,39605.2308796296,2008-06-06,05:32:28
39.985054,116.352576,0,193,39605.2309027778,2008-06-06,05:32:30
39.985054,116.352575,0,193,39605.2309259259,2008-06-06,05:32:32
39.985053,116.352574,0,193,39605.2309490741,2008-06-06,05:32:34
39.985053,116.352573,0,193,39605.2309722222,2008-06-06,05:32:36
39.985053,116.352574,0,193,39605.2309953704,2008-06-06,05:32:38
39.985052,116.352577,0,193,39605.2310185185,2008-06-06,05:32:40
39.985052,116.352577,0,193,39605.2310416667,2008-06-06,05:32:42
39.985051,116.352574,0,193,39605.2310648148,2008-06-06,05:32:44
39.98505,116.35257,0,193,39605.231087963,2008-06-06,05:32:46
39.98505,116.352567,0,193,39605.2311111111,2008-06-06,05:32:48
39.98505,116.352566,0,193,39605.2311342593,2008-06-06,05:32:50
39.985049,116.352566,0,193,39605.2311574074,2008-06-06,05:32:52
39.985048,116.352565,0,193,39605.2311805556,2008-06-06,05:32:54
39.985048,116.352565,0,193,39605.2312037037,2008-06-06,05:32:56
39.985048,116.352566,0,193,39605.2312268519,2008-06-06,05:32:58
39.985048,116.352567,0,193,39605.23125,2008-06-06,05:33:00
39.985047,116.352566,0,193,39605.2312731481,2008-06-06,05:33:02
39.985047,116.352568,0,193,39605.2312962963,2008-06-06,05:33:04
39.985047,116.352571,0,193,39605.2313194444,2008-06-06,05:33:06
39.985047,116.352571,0,193,39605.2313425926,2008-06-06,05:33:08
39.985047,116.352572,0,193,39605.2313657407,2008-06-06,05:33:10
39.985047,116.352572,0,193,39605.2313888889,2008-06-06,05:33:12
39.985046,116.352571,0,193,39605.231412037,2008-06-06,05:33:14
39.985046,116.352567,0,193,39605.2314351852,2008-06-06,05:33:16
39.985046,116.352565,0,193,39605.2314583333,2008-06-06,05:33:18
39.985046,116.352567,0,193,39605.2314814815,2008-06-06,05:33:20
39.985047,116.352569,0,193,39605.2315046296,2008-06-06,05:33:22
39.985047,116.352573,0,193,39605.2315277778,2008-06-06,05:33:24
39.985047,116.352575,0,194,39605.2315509259,2008-06-06,05:33:26
39.985047,116.352578,0,194,39605.2315740741,2008-06-06,05:33:28
39.985048,116.352582,0,194,39605.2315972222,2008-06-06,05:33:30
39.985048,116.352587,0,194,39605.2316203704,2008-06-06,05:33:32
39.985048,116.352592,0,194,39605.2316435185,2008-06-06,05:33:34
39.985052,116.352597,0,194,39605.2316666667,2008-06-06,05:33:36
39.985046,116.352589,0,194,39605.2316898148,2008-06-06,05:33:38
39.985047,116.352598,0,194,39605.231712963,2008-06-06,05:33:40
39.985047,116.3526,0,194,39605.2317361111,2008-06-06,05:33:42
39.985046,116.352601,0,194,39605.2317592593,2008-06-06,05:33:44
39.985046,116.352597,0,194,39605.2317824074,2008-06-06,05:33:46
39.985046,116.352591,0,194,39605.2318055556,2008-06-06,05:33:48
39.985045,116.352589,0,194,39605.2318287037,2008-06-06,05:33:50
39.985045,116.352587,0,194,39605.2318518519,2008-06-06,05:33:52
39.985045,116.352585,0,194,39605.231875,2008-06-06,05:33:54
39.985045,116.352583,0,194,39605.2318981481,2008-06-06,05:33:56
39.985037,116.352566,0,194,39605.2319212963,2008-06-06,05:33:58
39.985029,116.352546,0,194,39605.2319444444,2008-06-06,05:34:00
39.985027,116.352536,0,194,39605.2319675926,2008-06-06,05:34:02
39.985026,116.352531,0,194,39605.2319907407,2008-06-06,05:34:04
39.985026,116.352528,0,194,39605.2320138889,2008-06-06,05:34:06
39.985026,116.352525,0,194,39605.232037037,2008-06-06,05:34:08
39.985025,116.352522,0,194,39605.2320601852,2008-06-06,05:34:10
39.985025,116.352518,0,194,39605.2320833333,2008-06-06,05:34:12
39.985025,116.352514,0,194,39605.2321064815,2008-06-06,05:34:14
39.985025,116.352507,0,194,39605.2321296296,2008-06-06,05:34:16
39.985025,116.352501,0,194,39605.2321527778,2008-06-06,05:34:18
39.985025,116.352496,0,194,39605.2321759259,2008-06-06,05:34:20
39.985024,116.352493,0,194,39605.2321990741,2008-06-06,05:34:22
39.985023,116.352493,0,195,39605.2322222222,2008-06-06,05:34:24
39.985022,116.352494,0,195,39605.2322453704,2008-06-06,05:34:26
39.985022,116.352493,0,195,39605.2322685185,2008-06-06,05:34:28
39.985021,116.352489,0,195,39605.2322916667,2008-06-06,05:34:30
39.98502,116.352484,0,194,39605.2323148148,2008-06-06,05:34:32
39.985019,116.352481,0,194,39605.232337963,2008-06-06,05:34:34
39.985019,116.352479,0,194,39605.2323611111,2008-06-06,05:34:36
39.985018,116.352477,0,194,39605.2323842593,2008-06-06,05:34:38
39.985018,116.352471,0,194,39605.2324074074,2008-06-06,05:34:40
39.985018,116.352467,0,194,39605.2324305556,2008-06-06,05:34:42
39.985017,116.352465,0,194,39605.2324537037,2008-06-06,05:34:44
39.985017,116.352465,0,194,39605.2324768519,2008-06-06,05:34:46
39.985017,116.352467,0,194,39605.2325,2008-06-06,05:34:48
39.985017,116.352467,0,194,39605.2325231481,2008-06-06,05:34:50
39.985016,116.352465,0,194,39605.2325462963,2008-06-06,05:34:52
39.985016,116.352463,0,194,39605.2325694444,2008-06-06,05:34:54
39.985015,116.352462,0,194,39605.2325925926,2008-06-06,05:34:56
39.985014,116.352461,0,194,39605.2326157407,2008-06-06,05:34:58
39.985014,116.352459,0,194,39605.2326388889,2008-06-06,05:35:00
39.985013,116.352456,0,194,39605.232662037,2008-06-06,05:35:02
39.985013,116.352455,0,195,39605.2326851852,2008-06-06,05:35:04
39.985012,116.352454,0,195,39605.2327083333,2008-06-06,05:35:06
39.985011,116.352454,0,195,39605.2327314815,2008-06-06,05:35:08
39.98501,116.352452,0,195,39605.2327546296,2008-06-06,05:35:10
39.985009,116.352451,0,195,39605.2327777778,2008-06-06,05:35:12
39.985009,116.352451,0,195,39605.2328009259,2008-06-06,05:35:14
39.985008,116.35245,0,195,39605.2328240741,2008-06-06,05:35:16
39.985008,116.352452,0,195,39605.2328472222,2008-06-06,05:35:18
39.985008,116.352454,0,195,39605.2328703704,2008-06-06,05:35:20
39.985007,116.352455,0,195,39605.2328935185,2008-06-06,05:35:22
39.985007,116.352453,0,195,39605.2329166667,2008-06-06,05:35:24
39.985006,116.352451,0,195,39605.2329398148,2008-06-06,05:35:26
39.985006,116.352452,0,195,39605.232962963,2008-06-06,05:35:28
39.985006,116.352452,0,196,39605.2329861111,2008-06-06,05:35:30
39.985006,116.35245,0,196,39605.2330092593,2008-06-06,05:35:32
39.985006,116.35245,0,196,39605.2330324074,2008-06-06,05:35:34
39.985006,116.352451,0,196,39605.2330555556,2008-06-06,05:35:36
39.985005,116.352455,0,196,39605.2330787037,2008-06-06,05:35:38
39.985005,116.352456,0,196,39605.2331018519,2008-06-06,05:35:40
39.985005,116.352455,0,196,39605.233125,2008-06-06,05:35:42
39.985005,116.352451,0,196,39605.2331481481,2008-06-06,05:35:44
39.985005,116.352452,0,196,39605.2331712963,2008-06-06,05:35:46
39.985005,116.352457,0,196,39605.2331944444,2008-06-06,05:35:48
39.985006,116.352462,0,196,39605.2332175926,2008-06-06,05:35:50
39.985006,116.352466,0,196,39605.2332407407,2008-06-06,05:35:52
39.985007,116.352469,0,196,39605.2332638889,2008-06-06,05:35:54
39.985007,116.352473,0,196,39605.233287037,2008-06-06,05:35:56
39.985008,116.352479,0,196,39605.2333101852,2008-06-06,05:35:58
39.985008,116.352485,0,196,39605.2333333333,2008-06-06,05:36:00
39.985021,116.35251,0,196,39605.2333564815,2008-06-06,05:36:02
39.985038,116.352533,0,197,39605.2333796296,2008-06-06,05:36:04
39.985053,116.352555,0,197,39605.2334027778,2008-06-06,05:36:06
39.98506,116.35257,0,197,39605.2334259259,2008-06-06,05:36:08
39.98506,116.352573,0,197,39605.2334490741,2008-06-06,05:36:10
39.98506,116.352575,0,197,39605.2334722222,2008-06-06,05:36:12
39.98506,116.352576,0,197,39605.2334953704,2008-06-06,05:36:14
39.985059,116.352577,0,197,39605.2335185185,2008-06-06,05:36:16
39.985059,116.352576,0,197,39605.2335416667,2008-06-06,05:36:18
39.985058,116.352573,0,197,39605.2335648148,2008-06-06,05:36:20
39.985058,116.352572,0,197,39605.233587963,2008-06-06,05:36:22
39.985058,116.352572,0,197,39605.2336111111,2008-06-06,05:36:24
39.985059,116.352573,0,197,39605.2336342593,2008-06-06,05:36:26
39.985059,116.352574,0,196,39605.2336574074,2008-06-06,05:36:28
39.985059,116.352575,0,196,39605.2336805556,2008-06-06,05:36:30
39.985059,116.352574,0,196,39605.2337037037,2008-06-06,05:36:32
39.985059,116.352571,0,196,39605.2337268519,2008-06-06,05:36:34
39.985058,116.352568,0,196,39605.23375,2008-06-06,05:36:36
39.985058,116.352564,0,196,39605.2337731481,2008-06-06,05:36:38
39.985057,116.352559,0,196,39605.2337962963,2008-06-06,05:36:40
39.985057,116.352555,0,196,39605.2338194444,2008-06-06,05:36:42
39.98509,116.352886,0,218,39605.2534722222,2008-06-06,06:05:00
39.985091,116.352905,0,218,39605.2534953704,2008-06-06,06:05:02
39.985099,116.352938,0,219,39605.2535185185,2008-06-06,06:05:04
39.985103,116.352957,0,219,39605.2535416667,2008-06-06,06:05:06
39.985108,116.352973,0,220,39605.2535648148,2008-06-06,06:05:08
39.985105,116.352987,0,221,39605.253587963,2008-06-06,06:05:10
39.985103,116.352993,0,221,39605.2536111111,2008-06-06,06:05:12
39.985103,116.352995,0,221,39605.2536342593,2008-06-06,06:05:14
39.985103,116.352996,0,221,39605.2536574074,2008-06-06,06:05:16
39.985103,116.352996,0,221,39605.2536805556,2008-06-06,06:05:18
39.985103,116.352995,0,222,39605.2537037037,2008-06-06,06:05:20
39.985103,116.352993,0,222,39605.2537268519,2008-06-06,06:05:22
39.985103,116.35299,0,222,39605.25375,2008-06-06,06:05:24
39.985103,116.352986,0,222,39605.2537731482,2008-06-06,06:05:26
39.985103,116.352963,0,223,39605.2537962963,2008-06-06,06:05:28
39.985103,116.35293,0,224,39605.2538194444,2008-06-06,06:05:30
39.985101,116.352889,0,225,39605.2538425926,2008-06-06,06:05:32
39.985098,116.352857,0,227,39605.2538657407,2008-06-06,06:05:34
39.985085,116.352783,0,228,39605.2538888889,2008-06-06,06:05:36
39.985073,116.352742,0,228,39605.253912037,2008-06-06,06:05:38
39.985062,116.352709,0,229,39605.2539351852,2008-06-06,06:05:40
39.985051,116.352688,0,229,39605.2539583333,2008-06-06,06:05:42
39.985039,116.352671,0,229,39605.2539814815,2008-06-06,06:05:44
39.985039,116.352668,0,229,39605.2540046296,2008-06-06,06:05:46
39.985039,116.352669,0,229,39605.2540277778,2008-06-06,06:05:48
39.985038,116.35267,0,229,39605.2540509259,2008-06-06,06:05:50
39.985038,116.352673,0,229,39605.2540740741,2008-06-06,06:05:52
39.985039,116.352678,0,228,39605.2540972222,2008-06-06,06:05:54
39.985039,116.352683,0,228,39605.2541203704,2008-06-06,06:05:56
39.985038,116.352689,0,228,39605.2541435185,2008-06-06,06:05:58
39.985038,116.352695,0,228,39605.2541666667,2008-06-06,06:06:00
39.985038,116.352698,0,228,39605.2541898148,2008-06-06,06:06:02
39.985038,116.352702,0,228,39605.254212963,2008-06-06,06:06:04
39.985038,116.352706,0,228,39605.2542361111,2008-06-06,06:06:06
39.985039,116.352708,0,228,39605.2542592593,2008-06-06,06:06:08
39.985038,116.352711,0,228,39605.2542824074,2008-06-06,06:06:10
39.985038,116.352715,0,228,39605.2543055556,2008-06-06,06:06:12
39.985038,116.35272,0,228,39605.2543287037,2008-06-06,06:06:14
39.985038,116.352725,0,228,39605.2543518519,2008-06-06,06:06:16
39.985037,116.352727,0,228,39605.254375,2008-06-06,06:06:18
39.985037,116.352729,0,228,39605.2543981481,2008-06-06,06:06:20
39.985037,116.352729,0,228,39605.2544212963,2008-06-06,06:06:22
39.985037,116.352726,0,228,39605.2544444444,2008-06-06,06:06:24
39.985036,116.352724,0,228,39605.2544675926,2008-06-06,06:06:26
39.985036,116.352722,0,228,39605.2544907407,2008-06-06,06:06:28
39.985036,116.352721,0,228,39605.2545138889,2008-06-06,06:06:30
39.985036,116.352725,0,228,39605.254537037,2008-06-06,06:06:32
39.985036,116.352729,0,228,39605.2545601852,2008-06-06,06:06:34
39.985043,116.352735,0,229,39605.2545833333,2008-06-06,06:06:36
39.985047,116.352751,0,229,39605.2546064815,2008-06-06,06:06:38
39.985048,116.352756,0,229,39605.2546296296,2008-06-06,06:06:40
39.985047,116.352759,0,229,39605.2546527778,2008-06-06,06:06:42
39.985047,116.35276,0,229,39605.2546759259,2008-06-06,06:06:44
39.985047,116.352761,0,230,39605.2546990741,2008-06-06,06:06:46
39.985047,116.352765,0,230,39605.2547222222,2008-06-06,06:06:48
39.985047,116.352769,0,230,39605.2547453704,2008-06-06,06:06:50
39.985047,116.352771,0,230,39605.2547685185,2008-06-06,06:06:52
39.985047,116.352774,0,230,39605.2547916667,2008-06-06,06:06:54
39.985047,116.352777,0,230,39605.2548148148,2008-06-06,06:06:56
39.985048,116.35278,0,230,39605.254837963,2008-06-06,06:06:58
39.985048,116.352782,0,230,39605.2548611111,2008-06-06,06:07:00
39.985047,116.352782,0,230,39605.2548842593,2008-06-06,06:07:02
39.985048,116.352782,0,230,39605.2549074074,2008-06-06,06:07:04
39.985048,116.352781,0,230,39605.2549305556,2008-06-06,06:07:06
39.985048,116.352781,0,230,39605.2549537037,2008-06-06,06:07:08
39.985047,116.352782,0,230,39605.2549768519,2008-06-06,06:07:10
39.985047,116.352779,0,230,39605.255,2008-06-06,06:07:12
39.985047,116.352774,0,230,39605.2550231481,2008-06-06,06:07:14
39.985047,116.35277,0,230,39605.2550462963,2008-06-06,06:07:16
39.985047,116.352769,0,230,39605.2550694444,2008-06-06,06:07:18
39.985047,116.352767,0,230,39605.2550925926,2008-06-06,06:07:20
39.985046,116.352763,0,230,39605.2551157407,2008-06-06,06:07:22
39.985046,116.352759,0,230,39605.2551388889,2008-06-06,06:07:24
39.985046,116.352753,0,230,39605.255162037,2008-06-06,06:07:26
39.985046,116.352746,0,230,39605.2551851852,2008-06-06,06:07:28
39.985024,116.352737,0,231,39605.2552083333,2008-06-06,06:07:30
39.985004,116.35274,0,231,39605.2552314815,2008-06-06,06:07:32
39.985004,116.352738,0,232,39605.2552546296,2008-06-06,06:07:34
39.985004,116.352735,0,232,39605.2552777778,2008-06-06,06:07:36
39.985004,116.352732,0,232,39605.2553009259,2008-06-06,06:07:38
39.985004,116.352728,0,232,39605.2553240741,2008-06-06,06:07:40
39.985004,116.352727,0,233,39605.2553472222,2008-06-06,06:07:42
39.985004,116.352727,0,233,39605.2553703704,2008-06-06,06:07:44
39.985005,116.352729,0,233,39605.2553935185,2008-06-06,06:07:46
39.985005,116.35273,0,233,39605.2554166667,2008-06-06,06:07:48
39.985005,116.352731,0,233,39605.2554398148,2008-06-06,06:07:50
39.985005,116.352733,0,233,39605.255462963,2008-06-06,06:07:52
39.985005,116.352733,0,233,39605.2554861111,2008-06-06,06:07:54
39.985005,116.352733,0,233,39605.2555092593,2008-06-06,06:07:56
39.985005,116.352735,0,233,39605.2555324074,2008-06-06,06:07:58
39.985005,116.352738,0,233,39605.2555555556,2008-06-06,06:08:00
39.985005,116.352741,0,233,39605.2555787037,2008-06-06,06:08:02
39.985006,116.352743,0,233,39605.2556018519,2008-06-06,06:08:04
39.985006,116.352739,0,233,39605.255625,2008-06-06,06:08:06
39.984995,116.352714,0,234,39605.2556481481,2008-06-06,06:08:08
39.98499,116.35269,0,235,39605.2556712963,2008-06-06,06:08:10
39.984992,116.35268,0,235,39605.2556944444,2008-06-06,06:08:12
39.984992,116.352676,0,235,39605.2557175926,2008-06-06,06:08:14
39.984992,116.352672,0,235,39605.2557407407,2008-06-06,06:08:16
39.984992,116.352666,0,235,39605.2557638889,2008-06-06,06:08:18
39.984992,116.352659,0,235,39605.255787037,2008-06-06,06:08:20
39.984993,116.352653,0,235,39605.2558101852,2008-06-06,06:08:22
39.984993,116.352647,0,235,39605.2558333333,2008-06-06,06:08:24
39.984993,116.352642,0,235,39605.2558564815,2008-06-06,06:08:26
39.984993,116.352637,0,236,39605.2558796296,2008-06-06,06:08:28
39.984993,116.352633,0,236,39605.2559027778,2008-06-06,06:08:30
39.984993,116.352631,0,236,39605.2559259259,2008-06-06,06:08:32
39.984993,116.35263,0,236,39605.2559490741,2008-06-06,06:08:34
39.984993,116.352633,0,236,39605.2559722222,2008-06-06,06:08:36
39.984993,116.352635,0,236,39605.2559953704,2008-06-06,06:08:38
39.984994,116.352635,0,236,39605.2560185185,2008-06-06,06:08:40
39.984994,116.352634,0,236,39605.2560416667,2008-06-06,06:08:42
39.984994,116.352633,0,236,39605.2560648148,2008-06-06,06:08:44
39.984994,116.352632,0,236,39605.256087963,2008-06-06,06:08:46
39.984995,116.352633,0,236,39605.2561111111,2008-06-06,06:08:48
39.984995,116.352635,0,236,39605.2561342593,2008-06-06,06:08:50
39.984995,116.352637,0,236,39605.2561574074,2008-06-06,06:08:52
39.984995,116.352636,0,236,39605.2561805556,2008-06-06,06:08:54
39.984995,116.352638,0,236,39605.2562037037,2008-06-06,06:08:56
39.984996,116.35264,0,236,39605.2562268519,2008-06-06,06:08:58
39.984996,116.352639,0,237,39605.25625,2008-06-06,06:09:00
39.984996,116.352637,0,237,39605.2562731481,2008-06-06,06:09:02
39.984996,116.352635,0,237,39605.2562962963,2008-06-06,06:09:04
39.984996,116.352634,0,237,39605.2563194444,2008-06-06,06:09:06
39.984996,116.352632,0,237,39605.2563425926,2008-06-06,06:09:08
39.984996,116.352634,0,237,39605.2563657407,2008-06-06,06:09:10
39.984995,116.352638,0,236,39605.2563888889,2008-06-06,06:09:12
39.985013,116.352648,0,236,39605.256412037,2008-06-06,06:09:14
39.985028,116.352652,0,235,39605.2564351852,2008-06-06,06:09:16
39.98503,116.35266,0,235,39605.2564583333,2008-06-06,06:09:18
39.98503,116.352664,0,235,39605.2564814815,2008-06-06,06:09:20
39.98503,116.352664,0,235,39605.2565046296,2008-06-06,06:09:22
39.98503,116.352664,0,235,39605.2565277778,2008-06-06,06:09:24
39.98503,116.352663,0,235,39605.2565509259,2008-06-06,06:09:26
39.98503,116.352663,0,235,39605.2565740741,2008-06-06,06:09:28
39.98503,116.352665,0,235,39605.2565972222,2008-06-06,06:09:30
39.985029,116.352666,0,235,39605.2566203704,2008-06-06,06:09:32
39.985029,116.352665,0,235,39605.2566435185,2008-06-06,06:09:34
39.985029,116.352666,0,235,39605.2566666667,2008-06-06,06:09:36
39.985028,116.352665,0,235,39605.2566898148,2008-06-06,06:09:38
39.985028,116.352662,0,235,39605.256712963,2008-06-06,06:09:40
39.985027,116.352657,0,236,39605.2567361111,2008-06-06,06:09:42
39.985026,116.352653,0,236,39605.2567592593,2008-06-06,06:09:44
39.985026,116.352648,0,236,39605.2567824074,2008-06-06,06:09:46
39.985025,116.352641,0,236,39605.2568055556,2008-06-06,06:09:48
39.985008,116.352624,0,236,39605.2568287037,2008-06-06,06:09:50
39.984984,116.352608,0,236,39605.2568518519,2008-06-06,06:09:52
39.984971,116.352616,0,236,39605.256875,2008-06-06,06:09:54
39.984966,116.352618,0,236,39605.2568981481,2008-06-06,06:09:56
39.984966,116.352618,0,236,39605.2569212963,2008-06-06,06:09:58
39.984966,116.352619,0,236,39605.2569444444,2008-06-06,06:10:00
39.984966,116.352621,0,236,39605.2569675926,2008-06-06,06:10:02
39.984966,116.352626,0,236,39605.2569907407,2008-06-06,06:10:04
39.984987,116.352664,0,237,39605.2570138889,2008-06-06,06:10:06
39.985007,116.352696,0,238,39605.257037037,2008-06-06,06:10:08
39.985015,116.35273,0,238,39605.2570601852,2008-06-06,06:10:10
39.985031,116.352757,0,238,39605.2570833333,2008-06-06,06:10:12
39.985043,116.352794,0,239,39605.2571064815,2008-06-06,06:10:14
39.985049,116.352813,0,239,39605.2571296296,2008-06-06,06:10:16
39.985053,116.352821,0,239,39605.2571527778,2008-06-06,06:10:18
39.985061,116.352823,0,238,39605.2571759259,2008-06-06,06:10:20
39.985061,116.352822,0,237,39605.2571990741,2008-06-06,06:10:22
39.985068,116.352834,0,237,39605.2572222222,2008-06-06,06:10:24
39.985076,116.352833,0,236,39605.2572453704,2008-06-06,06:10:26
39.985086,116.352832,0,236,39605.2572685185,2008-06-06,06:10:28
39.985083,116.352826,0,236,39605.2572916667,2008-06-06,06:10:30
39.985082,116.352827,0,236,39605.2573148148,2008-06-06,06:10:32
39.985082,116.352826,0,236,39605.257337963,2008-06-06,06:10:34
39.985083,116.352824,0,235,39605.2573611111,2008-06-06,06:10:36
39.985083,116.352821,0,235,39605.2573842593,2008-06-06,06:10:38
39.985083,116.352818,0,235,39605.2574074074,2008-06-06,06:10:40
39.985083,116.352818,0,235,39605.2574305556,2008-06-06,06:10:42
39.985083,116.352818,0,235,39605.2574537037,2008-06-06,06:10:44
39.985083,116.352817,0,235,39605.2574768519,2008-06-06,06:10:46
39.985083,116.352815,0,235,39605.2575,2008-06-06,06:10:48
39.985082,116.352814,0,235,39605.2575231481,2008-06-06,06:10:50
39.985082,116.352812,0,235,39605.2575462963,2008-06-06,06:10:52
39.985082,116.352811,0,235,39605.2575694444,2008-06-06,06:10:54
39.985082,116.352811,0,235,39605.2575925926,2008-06-06,06:10:56
39.985082,116.35281,0,235,39605.2576157407,2008-06-06,06:10:58
39.985081,116.352811,0,235,39605.2576388889,2008-06-06,06:11:00
39.985081,116.352814,0,235,39605.257662037,2008-06-06,06:11:02
39.985081,116.352813,0,235,39605.2576851852,2008-06-06,06:11:04
39.985081,116.352812,0,235,39605.2577083333,2008-06-06,06:11:06
39.98508,116.352809,0,235,39605.2577314815,2008-06-06,06:11:08
39.985079,116.352804,0,235,39605.2577546296,2008-06-06,06:11:10
39.985079,116.352802,0,235,39605.2577777778,2008-06-06,06:11:12
39.985079,116.352799,0,235,39605.2578009259,2008-06-06,06:11:14
39.985078,116.352799,0,235,39605.2578240741,2008-06-06,06:11:16
39.985077,116.3528,0,235,39605.2578472222,2008-06-06,06:11:18
39.985077,116.352803,0,235,39605.2578703704,2008-06-06,06:11:20
39.985076,116.352804,0,235,39605.2578935185,2008-06-06,06:11:22
39.985075,116.352799,0,235,39605.2579166667,2008-06-06,06:11:24
39.985064,116.352769,0,235,39605.2579398148,2008-06-06,06:11:26
39.985033,116.352702,0,236,39605.257962963,2008-06-06,06:11:28
39.985014,116.352646,0,234,39605.2579861111,2008-06-06,06:11:30
39.984995,116.352615,0,234,39605.2580092593,2008-06-06,06:11:32
39.984975,116.352586,0,233,39605.2580324074,2008-06-06,06:11:34
39.98497,116.352575,0,232,39605.2580555556,2008-06-06,06:11:36
39.98497,116.352573,0,232,39605.2580787037,2008-06-06,06:11:38
39.98497,116.352574,0,232,39605.2581018518,2008-06-06,06:11:40
39.98497,116.352574,0,232,39605.258125,2008-06-06,06:11:42
39.984969,116.352575,0,231,39605.2581481481,2008-06-06,06:11:44
39.984969,116.352574,0,231,39605.2581712963,2008-06-06,06:11:46
39.984969,116.352575,0,231,39605.2581944444,2008-06-06,06:11:48
39.984969,116.352576,0,231,39605.2582175926,2008-06-06,06:11:50
39.984968,116.352578,0,231,39605.2582407407,2008-06-06,06:11:52
39.984968,116.352579,0,231,39605.2582638889,2008-06-06,06:11:54
39.984968,116.35258,0,231,39605.258287037,2008-06-06,06:11:56
39.984969,116.352578,0,231,39605.2583101852,2008-06-06,06:11:58
39.984969,116.352574,0,231,39605.2583333333,2008-06-06,06:12:00
39.984969,116.352568,0,231,39605.2583564815,2008-06-06,06:12:02
39.984969,116.352563,0,231,39605.2583796296,2008-06-06,06:12:04
39.98497,116.35256,0,232,39605.2584027778,2008-06-06,06:12:06
39.98497,116.352559,0,232,39605.2584259259,2008-06-06,06:12:08
39.98497,116.352557,0,232,39605.2584490741,2008-06-06,06:12:10
39.98497,116.352552,0,232,39605.2584722222,2008-06-06,06:12:12
39.984976,116.352544,0,232,39605.2584953704,2008-06-06,06:12:14
39.984992,116.35255,0,232,39605.2585185185,2008-06-06,06:12:16
39.985011,116.352565,0,232,39605.2585416667,2008-06-06,06:12:18
39.985012,116.352564,0,232,39605.2585648148,2008-06-06,06:12:20
39.985012,116.35256,0,233,39605.258587963,2008-06-06,06:12:22
39.985012,116.352555,0,233,39605.2586111111,2008-06-06,06:12:24
39.985011,116.352555,0,233,39605.2586342593,2008-06-06,06:12:26
39.985011,116.352558,0,233,39605.2586574074,2008-06-06,06:12:28
39.98501,116.352559,0,233,39605.2586805556,2008-06-06,06:12:30
39.98501,116.352558,0,233,39605.2587037037,2008-06-06,06:12:32
39.98501,116.352553,0,233,39605.2587268518,2008-06-06,06:12:34
39.98501,116.352548,0,233,39605.25875,2008-06-06,06:12:36
39.98501,116.352544,0,233,39605.2587731481,2008-06-06,06:12:38
39.98501,116.352542,0,233,39605.2587962963,2008-06-06,06:12:40
39.98501,116.352537,0,233,39605.2588194444,2008-06-06,06:12:42
39.985009,116.352535,0,233,39605.2588425926,2008-06-06,06:12:44
39.985009,116.352536,0,233,39605.2588657407,2008-06-06,06:12:46
39.985015,116.352543,0,233,39605.2588888889,2008-06-06,06:12:48
39.985032,116.35255,0,233,39605.258912037,2008-06-06,06:12:50
39.985034,116.352556,0,233,39605.2589351852,2008-06-06,06:12:52
39.985034,116.352562,0,233,39605.2589583333,2008-06-06,06:12:54
39.985034,116.352564,0,233,39605.2589814815,2008-06-06,06:12:56
39.985034,116.352566,0,233,39605.2590046296,2008-06-06,06:12:58
39.985034,116.352563,0,233,39605.2590277778,2008-06-06,06:13:00
39.985034,116.35256,0,233,39605.2590509259,2008-06-06,06:13:02
39.985034,116.352557,0,234,39605.2590740741,2008-06-06,06:13:04
39.985034,116.352551,0,234,39605.2590972222,2008-06-06,06:13:06
39.985034,116.352545,0,234,39605.2591203704,2008-06-06,06:13:08
39.985022,116.352522,0,235,39605.2591435185,2008-06-06,06:13:10
39.985013,116.352496,0,238,39605.2591666667,2008-06-06,06:13:12
39.984999,116.352476,0,240,39605.2591898148,2008-06-06,06:13:14
39.984998,116.352482,0,241,39605.259212963,2008-06-06,06:13:16
39.985,116.352487,0,241,39605.2592361111,2008-06-06,06:13:18
39.985,116.352484,0,241,39605.2592592593,2008-06-06,06:13:20
39.985001,116.352481,0,241,39605.2592824074,2008-06-06,06:13:22
39.985001,116.35248,0,242,39605.2593055556,2008-06-06,06:13:24
39.985001,116.352481,0,242,39605.2593287037,2008-06-06,06:13:26
39.985,116.352485,0,242,39605.2593518518,2008-06-06,06:13:28
39.985005,116.352487,0,241,39605.259375,2008-06-06,06:13:30
39.98501,116.352491,0,242,39605.2593981481,2008-06-06,06:13:32
39.98501,116.352493,0,242,39605.2594212963,2008-06-06,06:13:34
39.98501,116.352493,0,242,39605.2594444444,2008-06-06,06:13:36
39.985009,116.352495,0,241,39605.2594675926,2008-06-06,06:13:38
39.985009,116.352497,0,241,39605.2594907407,2008-06-06,06:13:40
39.985009,116.352498,0,241,39605.2595138889,2008-06-06,06:13:42
39.985008,116.352499,0,241,39605.259537037,2008-06-06,06:13:44
39.985008,116.352498,0,241,39605.2595601852,2008-06-06,06:13:46
39.985008,116.352496,0,241,39605.2595833333,2008-06-06,06:13:48
39.985008,116.352497,0,241,39605.2596064815,2008-06-06,06:13:50
39.985007,116.3525,0,241,39605.2596296296,2008-06-06,06:13:52
39.985006,116.352501,0,241,39605.2596527778,2008-06-06,06:13:54
39.985005,116.352499,0,241,39605.2596759259,2008-06-06,06:13:56
39.985005,116.352496,0,241,39605.2596990741,2008-06-06,06:13:58
39.985005,116.352497,0,241,39605.2597222222,2008-06-06,06:14:00
39.985004,116.3525,0,241,39605.2597453704,2008-06-06,06:14:02
39.985004,116.352506,0,241,39605.2597685185,2008-06-06,06:14:04
39.985004,116.352512,0,240,39605.2597916667,2008-06-06,06:14:06
39.985003,116.352517,0,240,39605.2598148148,2008-06-06,06:14:08
39.985003,116.352521,0,240,39605.259837963,2008-06-06,06:14:10
39.985004,116.352524,0,240,39605.2598611111,2008-06-06,06:14:12
39.985004,116.35253,0,241,39605.2598842593,2008-06-06,06:14:14
39.985005,116.352537,0,241,39605.2599074074,2008-06-06,06:14:16
39.985005,116.352539,0,241,39605.2599305556,2008-06-06,06:14:18
39.985006,116.352541,0,241,39605.2599537037,2008-06-06,06:14:20
39.985006,116.352542,0,241,39605.2599768518,2008-06-06,06:14:22
39.985007,116.352545,0,241,39605.26,2008-06-06,06:14:24
39.985007,116.352546,0,241,39605.2600231481,2008-06-06,06:14:26
39.985008,116.352547,0,241,39605.2600462963,2008-06-06,06:14:28
39.985009,116.352549,0,241,39605.2600694444,2008-06-06,06:14:30
39.985008,116.352554,0,242,39605.2600925926,2008-06-06,06:14:32
39.985009,116.352555,0,242,39605.2601157407,2008-06-06,06:14:34
39.985009,116.352555,0,242,39605.2601388889,2008-06-06,06:14:36
39.985009,116.352557,0,242,39605.260162037,2008-06-06,06:14:38
39.98501,116.352557,0,242,39605.2601851852,2008-06-06,06:14:40
39.98501,116.352557,0,242,39605.2602083333,2008-06-06,06:14:42
39.98501,116.352559,0,242,39605.2602314815,2008-06-06,06:14:44
39.98501,116.352562,0,242,39605.2602546296,2008-06-06,06:14:46
39.98501,116.352565,0,242,39605.2602777778,2008-06-06,06:14:48
39.98501,116.352569,0,242,39605.2603009259,2008-06-06,06:14:50
39.98501,116.352573,0,242,39605.2603240741,2008-06-06,06:14:52
39.985009,116.352577,0,242,39605.2603472222,2008-06-06,06:14:54
39.985009,116.352582,0,241,39605.2603703704,2008-06-06,06:14:56
39.985018,116.35259,0,241,39605.2603935185,2008-06-06,06:14:58
39.985033,116.352616,0,242,39605.2604166667,2008-06-06,06:15:00
39.98503,116.352624,0,241,39605.2604398148,2008-06-06,06:15:02
39.985025,116.352634,0,240,39605.260462963,2008-06-06,06:15:04
39.985021,116.352643,0,240,39605.2604861111,2008-06-06,06:15:06
39.985028,116.352646,0,239,39605.2605092593,2008-06-06,06:15:08
39.985032,116.352653,0,238,39605.2605324074,2008-06-06,06:15:10
39.985032,116.352658,0,238,39605.2605555556,2008-06-06,06:15:12
39.985032,116.352662,0,238,39605.2605787037,2008-06-06,06:15:14
39.985032,116.352664,0,238,39605.2606018518,2008-06-06,06:15:16
39.985032,116.352666,0,238,39605.260625,2008-06-06,06:15:18
39.985032,116.352664,0,238,39605.2606481481,2008-06-06,06:15:20
39.985031,116.352662,0,238,39605.2606712963,2008-06-06,06:15:22
39.985031,116.352661,0,238,39605.2606944444,2008-06-06,06:15:24
39.985031,116.352658,0,238,39605.2607175926,2008-06-06,06:15:26
39.985031,116.352656,0,238,39605.2607407407,2008-06-06,06:15:28
39.985031,116.352654,0,238,39605.2607638889,2008-06-06,06:15:30
39.985031,116.35265,0,238,39605.260787037,2008-06-06,06:15:32
39.985031,116.352645,0,238,39605.2608101852,2008-06-06,06:15:34
39.985028,116.352623,0,239,39605.2608333333,2008-06-06,06:15:36
39.985027,116.352606,0,238,39605.2608564815,2008-06-06,06:15:38
39.98503,116.352587,0,239,39605.2608796296,2008-06-06,06:15:40
39.985033,116.352588,0,239,39605.2609027778,2008-06-06,06:15:42
39.985033,116.352588,0,240,39605.2609259259,2008-06-06,06:15:44
39.985033,116.352587,0,240,39605.2609490741,2008-06-06,06:15:46
39.985032,116.352587,0,240,39605.2609722222,2008-06-06,06:15:48
39.985032,116.352589,0,240,39605.2609953704,2008-06-06,06:15:50
39.985031,116.352593,0,240,39605.2610185185,2008-06-06,06:15:52
39.985031,116.352596,0,240,39605.2610416667,2008-06-06,06:15:54
39.985031,116.352598,0,241,39605.2610648148,2008-06-06,06:15:56
39.985031,116.352599,0,241,39605.261087963,2008-06-06,06:15:58
39.985031,116.352603,0,241,39605.2611111111,2008-06-06,06:16:00
39.985031,116.352606,0,241,39605.2611342593,2008-06-06,06:16:02
39.985031,116.352608,0,241,39605.2611574074,2008-06-06,06:16:04
39.985031,116.352609,0,242,39605.2611805556,2008-06-06,06:16:06
39.98503,116.352611,0,242,39605.2612037037,2008-06-06,06:16:08
39.98503,116.352612,0,242,39605.2612268519,2008-06-06,06:16:10
39.98503,116.352613,0,242,39605.26125,2008-06-06,06:16:12
39.98503,116.352615,0,242,39605.2612731481,2008-06-06,06:16:14
39.98503,116.352615,0,242,39605.2612962963,2008-06-06,06:16:16
39.985031,116.352618,0,242,39605.2613194444,2008-06-06,06:16:18
39.98503,116.352622,0,242,39605.2613425926,2008-06-06,06:16:20
39.98503,116.352627,0,242,39605.2613657407,2008-06-06,06:16:22
39.985031,116.352631,0,242,39605.2613888889,2008-06-06,06:16:24
39.98504,116.352644,0,241,39605.261412037,2008-06-06,06:16:26
39.985041,116.352646,0,239,39605.2614351852,2008-06-06,06:16:28
39.985048,116.352648,0,238,39605.2614583333,2008-06-06,06:16:30
39.98505,116.352643,0,237,39605.2614814815,2008-06-06,06:16:32
39.985047,116.352643,0,237,39605.2615046296,2008-06-06,06:16:34
39.985047,116.352643,0,237,39605.2615277778,2008-06-06,06:16:36
39.985047,116.35264,0,236,39605.2615509259,2008-06-06,06:16:38
39.985047,116.352639,0,236,39605.2615740741,2008-06-06,06:16:40
39.985047,116.352638,0,236,39605.2615972222,2008-06-06,06:16:42
39.985047,116.352638,0,236,39605.2616203704,2008-06-06,06:16:44
39.985047,116.352638,0,236,39605.2616435185,2008-06-06,06:16:46
39.985046,116.352639,0,236,39605.2616666667,2008-06-06,06:16:48
39.985046,116.352639,0,236,39605.2616898148,2008-06-06,06:16:50
39.985046,116.352641,0,236,39605.261712963,2008-06-06,06:16:52
39.985045,116.352641,0,236,39605.2617361111,2008-06-06,06:16:54
39.985045,116.352642,0,236,39605.2617592593,2008-06-06,06:16:56
39.985044,116.352643,0,236,39605.2617824074,2008-06-06,06:16:58
39.985043,116.352643,0,236,39605.2618055556,2008-06-06,06:17:00
39.985043,116.352643,0,236,39605.2618287037,2008-06-06,06:17:02
39.985043,116.352643,0,236,39605.2618518519,2008-06-06,06:17:04
39.985043,116.352644,0,236,39605.261875,2008-06-06,06:17:06
39.985042,116.352646,0,236,39605.2618981482,2008-06-06,06:17:08
39.985042,116.352648,0,236,39605.2619212963,2008-06-06,06:17:10
39.985041,116.352646,0,236,39605.2619444444,2008-06-06,06:17:12
39.985041,116.352641,0,236,39605.2619675926,2008-06-06,06:17:14
39.98504,116.352635,0,236,39605.2619907407,2008-06-06,06:17:16
39.985039,116.352631,0,236,39605.2620138889,2008-06-06,06:17:18
39.985038,116.352631,0,236,39605.262037037,2008-06-06,06:17:20
39.985037,116.352632,0,236,39605.2620601852,2008-06-06,06:17:22
39.985037,116.352629,0,236,39605.2620833333,2008-06-06,06:17:24
39.985036,116.352626,0,236,39605.2621064815,2008-06-06,06:17:26
39.985036,116.352622,0,236,39605.2621296296,2008-06-06,06:17:28
39.985036,116.352619,0,236,39605.2621527778,2008-06-06,06:17:30
39.985035,116.352619,0,236,39605.2621759259,2008-06-06,06:17:32
39.985035,116.352615,0,236,39605.2621990741,2008-06-06,06:17:34
39.985022,116.352594,0,236,39605.2622222222,2008-06-06,06:17:36
39.985003,116.352577,0,236,39605.2622453704,2008-06-06,06:17:38
39.984985,116.352561,0,236,39605.2622685185,2008-06-06,06:17:40
39.984985,116.352556,0,236,39605.2622916667,2008-06-06,06:17:42
39.984985,116.352552,0,236,39605.2623148148,2008-06-06,06:17:44
39.984985,116.352548,0,236,39605.262337963,2008-06-06,06:17:46
39.984984,116.352546,0,236,39605.2623611111,2008-06-06,06:17:48
39.984984,116.352543,0,236,39605.2623842593,2008-06-06,06:17:50
39.984984,116.35254,0,236,39605.2624074074,2008-06-06,06:17:52
39.984984,116.352537,0,236,39605.2624305556,2008-06-06,06:17:54
39.984984,116.352537,0,236,39605.2624537037,2008-06-06,06:17:56
39.984983,116.352536,0,236,39605.2624768519,2008-06-06,06:17:58
39.984983,116.352529,0,236,39605.2625,2008-06-06,06:18:00
39.984974,116.352493,0,236,39605.2625231481,2008-06-06,06:18:02
39.98497,116.352468,0,236,39605.2625462963,2008-06-06,06:18:04
39.984969,116.352445,0,236,39605.2625694444,2008-06-06,06:18:06
39.984967,116.352443,0,235,39605.2625925926,2008-06-06,06:18:08
39.984967,116.352443,0,235,39605.2626157407,2008-06-06,06:18:10
39.984967,116.352443,0,235,39605.2626388889,2008-06-06,06:18:12
39.984967,116.352442,0,235,39605.262662037,2008-06-06,06:18:14
39.984967,116.352437,0,235,39605.2626851852,2008-06-06,06:18:16
39.984968,116.352411,0,234,39605.2627083333,2008-06-06,06:18:18
39.984961,116.352383,0,233,39605.2627314815,2008-06-06,06:18:20
39.98496,116.352358,0,233,39605.2627546296,2008-06-06,06:18:22
39.984961,116.352338,0,233,39605.2627777778,2008-06-06,06:18:24
39.984972,116.352326,0,233,39605.2628009259,2008-06-06,06:18:26
39.984978,116.352328,0,233,39605.2628240741,2008-06-06,06:18:28
39.984979,116.352331,0,233,39605.2628472222,2008-06-06,06:18:30
39.984979,116.352334,0,233,39605.2628703704,2008-06-06,06:18:32
39.98498,116.352338,0,233,39605.2628935185,2008-06-06,06:18:34
39.98498,116.352342,0,233,39605.2629166667,2008-06-06,06:18:36
39.984981,116.352346,0,233,39605.2629398148,2008-06-06,06:18:38
39.984982,116.352351,0,233,39605.262962963,2008-06-06,06:18:40
39.984982,116.352355,0,233,39605.2629861111,2008-06-06,06:18:42
39.984983,116.352357,0,233,39605.2630092593,2008-06-06,06:18:44
39.984983,116.352361,0,233,39605.2630324074,2008-06-06,06:18:46
39.984984,116.352366,0,233,39605.2630555556,2008-06-06,06:18:48
39.984983,116.352369,0,233,39605.2630787037,2008-06-06,06:18:50
39.984983,116.352374,0,233,39605.2631018519,2008-06-06,06:18:52
39.984982,116.352379,0,233,39605.263125,2008-06-06,06:18:54
39.984982,116.352382,0,233,39605.2631481481,2008-06-06,06:18:56
39.984982,116.352385,0,232,39605.2631712963,2008-06-06,06:18:58
39.984981,116.352389,0,232,39605.2631944444,2008-06-06,06:19:00
39.98498,116.352389,0,232,39605.2632175926,2008-06-06,06:19:02
39.98498,116.352389,0,232,39605.2632407407,2008-06-06,06:19:04
39.984979,116.352394,0,232,39605.2632638889,2008-06-06,06:19:06
39.984979,116.352399,0,232,39605.263287037,2008-06-06,06:19:08
39.984973,116.352405,0,231,39605.2633101852,2008-06-06,06:19:10
39.984978,116.352415,0,230,39605.2633333333,2008-06-06,06:19:12
39.984978,116.35243,0,230,39605.2633564815,2008-06-06,06:19:14
39.984977,116.352453,0,231,39605.2633796296,2008-06-06,06:19:16
39.984991,116.352469,0,231,39605.2634027778,2008-06-06,06:19:18
39.984999,116.352487,0,232,39605.2634259259,2008-06-06,06:19:20
39.984999,116.35249,0,232,39605.2634490741,2008-06-06,06:19:22
39.984999,116.352491,0,232,39605.2634722222,2008-06-06,06:19:24
39.984999,116.352495,0,232,39605.2634953704,2008-06-06,06:19:26
39.984999,116.3525,0,233,39605.2635185185,2008-06-06,06:19:28
39.985007,116.352512,0,232,39605.2635416667,2008-06-06,06:19:30
39.985018,116.352526,0,233,39605.2635648148,2008-06-06,06:19:32
39.985033,116.352537,0,233,39605.263587963,2008-06-06,06:19:34
39.985042,116.352557,0,234,39605.2636111111,2008-06-06,06:19:36
39.98504,116.352578,0,235,39605.2636342593,2008-06-06,06:19:38
39.985026,116.352581,0,235,39605.2636574074,2008-06-06,06:19:40
39.985025,116.352583,0,234,39605.2636805556,2008-06-06,06:19:42
39.985028,116.352581,0,234,39605.2637037037,2008-06-06,06:19:44
39.985029,116.352589,0,234,39605.2637268519,2008-06-06,06:19:46
39.985029,116.352594,0,234,39605.26375,2008-06-06,06:19:48
39.98503,116.352601,0,234,39605.2637731481,2008-06-06,06:19:50
39.985035,116.352616,0,234,39605.2637962963,2008-06-06,06:19:52
39.985046,116.352637,0,235,39605.2638194444,2008-06-06,06:19:54
39.985048,116.352643,0,236,39605.2638425926,2008-06-06,06:19:56
39.985049,116.352645,0,235,39605.2638657407,2008-06-06,06:19:58
39.985051,116.352647,0,236,39605.2638888889,2008-06-06,06:20:00
39.985051,116.352653,0,236,39605.263912037,2008-06-06,06:20:02
39.985051,116.352659,0,236,39605.2639351852,2008-06-06,06:20:04
39.985051,116.352666,0,236,39605.2639583333,2008-06-06,06:20:06
39.985046,116.352657,0,235,39605.2639814815,2008-06-06,06:20:08
39.98505,116.352651,0,235,39605.2640046296,2008-06-06,06:20:10
39.985051,116.352652,0,236,39605.2640277778,2008-06-06,06:20:12
39.985051,116.352654,0,236,39605.2640509259,2008-06-06,06:20:14
39.985051,116.352659,0,236,39605.2640740741,2008-06-06,06:20:16
39.98505,116.352673,0,236,39605.2640972222,2008-06-06,06:20:18
39.985047,116.352676,0,237,39605.2641203704,2008-06-06,06:20:20
39.985045,116.352678,0,237,39605.2641435185,2008-06-06,06:20:22
39.985038,116.352666,0,238,39605.2641666667,2008-06-06,06:20:24
39.985033,116.352662,0,238,39605.2641898148,2008-06-06,06:20:26
39.985028,116.352667,0,238,39605.264212963,2008-06-06,06:20:28
39.98503,116.352661,0,238,39605.2642361111,2008-06-06,06:20:30
39.985037,116.352656,0,238,39605.2642592593,2008-06-06,06:20:32
39.985037,116.352659,0,238,39605.2642824074,2008-06-06,06:20:34
39.985036,116.352662,0,238,39605.2643055556,2008-06-06,06:20:36
39.985036,116.352667,0,238,39605.2643287037,2008-06-06,06:20:38
39.985035,116.35267,0,238,39605.2643518519,2008-06-06,06:20:40
39.985034,116.352673,0,238,39605.264375,2008-06-06,06:20:42
39.985034,116.352672,0,238,39605.2643981481,2008-06-06,06:20:44
39.985033,116.352672,0,238,39605.2644212963,2008-06-06,06:20:46
39.985033,116.352674,0,238,39605.2644444444,2008-06-06,06:20:48
39.985033,116.352677,0,238,39605.2644675926,2008-06-06,06:20:50
39.985033,116.35268,0,238,39605.2644907407,2008-06-06,06:20:52
39.985033,116.352683,0,238,39605.2645138889,2008-06-06,06:20:54
39.985034,116.352689,0,238,39605.264537037,2008-06-06,06:20:56
39.985034,116.352694,0,238,39605.2645601852,2008-06-06,06:20:58
39.985034,116.352699,0,238,39605.2645833333,2008-06-06,06:21:00
39.985034,116.352702,0,238,39605.2646064815,2008-06-06,06:21:02
39.985034,116.352705,0,238,39605.2646296296,2008-06-06,06:21:04
39.985034,116.352709,0,238,39605.2646527778,2008-06-06,06:21:06
39.985034,116.352712,0,238,39605.2646759259,2008-06-06,06:21:08
39.985034,116.352715,0,238,39605.2646990741,2008-06-06,06:21:10
39.985035,116.352719,0,238,39605.2647222222,2008-06-06,06:21:12
39.985036,116.352724,0,238,39605.2647453704,2008-06-06,06:21:14
39.985036,116.352729,0,238,39605.2647685185,2008-06-06,06:21:16
39.985036,116.352734,0,239,39605.2647916667,2008-06-06,06:21:18
39.985037,116.352741,0,239,39605.2648148148,2008-06-06,06:21:20
39.985053,116.352804,0,241,39605.264837963,2008-06-06,06:21:22
39.985063,116.352827,0,242,39605.2648611111,2008-06-06,06:21:24
39.985056,116.35283,0,245,39605.2648842593,2008-06-06,06:21:26
39.985058,116.35286,0,247,39605.2649074074,2008-06-06,06:21:28
39.985053,116.35288,0,251,39605.2649305556,2008-06-06,06:21:30
39.985032,116.352877,0,253,39605.2649537037,2008-06-06,06:21:32
39.985015,116.352857,0,255,39605.2649768519,2008-06-06,06:21:34
39.984998,116.352842,0,257,39605.265,2008-06-06,06:21:36
39.984998,116.352845,0,257,39605.2650231481,2008-06-06,06:21:38
39.984997,116.352851,0,257,39605.2650462963,2008-06-06,06:21:40
39.984996,116.352855,0,257,39605.2650694444,2008-06-06,06:21:42
39.984996,116.352858,0,257,39605.2650925926,2008-06-06,06:21:44
39.984995,116.35286,0,257,39605.2651157407,2008-06-06,06:21:46
39.984994,116.352862,0,257,39605.2651388889,2008-06-06,06:21:48
39.984994,116.352867,0,257,39605.265162037,2008-06-06,06:21:50
39.984993,116.352872,0,257,39605.2651851852,2008-06-06,06:21:52
39.984992,116.352872,0,257,39605.2652083333,2008-06-06,06:21:54
39.984992,116.352873,0,257,39605.2652314815,2008-06-06,06:21:56
39.984991,116.352876,0,257,39605.2652546296,2008-06-06,06:21:58
39.984991,116.352881,0,257,39605.2652777778,2008-06-06,06:22:00
39.98499,116.352883,0,257,39605.2653009259,2008-06-06,06:22:02
39.98499,116.352883,0,258,39605.2653240741,2008-06-06,06:22:04
39.98499,116.352883,0,258,39605.2653472222,2008-06-06,06:22:06
39.98499,116.352883,0,258,39605.2653703704,2008-06-06,06:22:08
39.984989,116.352884,0,258,39605.2653935185,2008-06-06,06:22:10
39.984989,116.352885,0,258,39605.2654166667,2008-06-06,06:22:12
39.984988,116.352887,0,258,39605.2654398148,2008-06-06,06:22:14
39.984988,116.352887,0,258,39605.265462963,2008-06-06,06:22:16
39.984987,116.352887,0,258,39605.2654861111,2008-06-06,06:22:18
39.984987,116.35289,0,258,39605.2655092593,2008-06-06,06:22:20
39.984986,116.352892,0,258,39605.2655324074,2008-06-06,06:22:22
39.984986,116.352893,0,258,39605.2655555556,2008-06-06,06:22:24
39.984985,116.352891,0,258,39605.2655787037,2008-06-06,06:22:26
39.984985,116.352888,0,258,39605.2656018519,2008-06-06,06:22:28
39.984984,116.352884,0,258,39605.265625,2008-06-06,06:22:30
39.984973,116.35285,0,259,39605.2656481481,2008-06-06,06:22:32
39.984948,116.352762,0,260,39605.2656712963,2008-06-06,06:22:34
39.98492,116.352684,0,262,39605.2656944444,2008-06-06,06:22:36
39.984919,116.352662,0,263,39605.2657175926,2008-06-06,06:22:38
39.98491,116.352668,0,265,39605.2657407407,2008-06-06,06:22:40
39.984913,116.352674,0,265,39605.2657638889,2008-06-06,06:22:42
39.984913,116.35268,0,265,39605.265787037,2008-06-06,06:22:44
39.984913,116.352679,0,266,39605.2658101852,2008-06-06,06:22:46
39.984913,116.352682,0,266,39605.2658333333,2008-06-06,06:22:48
39.984913,116.352685,0,266,39605.2658564815,2008-06-06,06:22:50
39.984913,116.352687,0,266,39605.2658796296,2008-06-06,06:22:52
39.984913,116.352691,0,266,39605.2659027778,2008-06-06,06:22:54
39.984913,116.352693,0,266,39605.2659259259,2008-06-06,06:22:56
39.984913,116.352692,0,266,39605.2659490741,2008-06-06,06:22:58
39.984913,116.352696,0,266,39605.2659722222,2008-06-06,06:23:00
39.984913,116.352701,0,266,39605.2659953704,2008-06-06,06:23:02
39.984906,116.352712,0,265,39605.2660185185,2008-06-06,06:23:04
39.984899,116.352726,0,266,39605.2660416667,2008-06-06,06:23:06
39.984892,116.352742,0,266,39605.2660648148,2008-06-06,06:23:08
39.984886,116.352747,0,267,39605.266087963,2008-06-06,06:23:10
39.984883,116.352752,0,267,39605.2661111111,2008-06-06,06:23:12
39.984883,116.352756,0,268,39605.2661342593,2008-06-06,06:23:14
39.984883,116.352758,0,268,39605.2661574074,2008-06-06,06:23:16
39.984883,116.352763,0,268,39605.2661805556,2008-06-06,06:23:18
39.984883,116.352768,0,268,39605.2662037037,2008-06-06,06:23:20
39.984883,116.352773,0,268,39605.2662268518,2008-06-06,06:23:22
39.984883,116.352775,0,268,39605.26625,2008-06-06,06:23:24
39.984883,116.352774,0,268,39605.2662731481,2008-06-06,06:23:26
39.984884,116.352769,0,268,39605.2662962963,2008-06-06,06:23:28
39.984884,116.352765,0,268,39605.2663194444,2008-06-06,06:23:30
39.984885,116.352763,0,268,39605.2663425926,2008-06-06,06:23:32
39.984885,116.35276,0,268,39605.2663657407,2008-06-06,06:23:34
39.984886,116.352758,0,268,39605.2663888889,2008-06-06,06:23:36
39.984886,116.352758,0,268,39605.266412037,2008-06-06,06:23:38
39.984886,116.352758,0,269,39605.2664351852,2008-06-06,06:23:40
39.984886,116.352755,0,269,39605.2664583333,2008-06-06,06:23:42
39.984887,116.352749,0,269,39605.2664814815,2008-06-06,06:23:44
39.984901,116.35272,0,268,39605.2665046296,2008-06-06,06:23:46
39.984906,116.352706,0,269,39605.2665277778,2008-06-06,06:23:48
39.984925,116.352704,0,269,39605.2665509259,2008-06-06,06:23:50
39.984935,116.3527,0,269,39605.2665740741,2008-06-06,06:23:52
39.984935,116.352701,0,270,39605.2665972222,2008-06-06,06:23:54
39.984935,116.352703,0,270,39605.2666203704,2008-06-06,06:23:56
39.984936,116.352707,0,270,39605.2666435185,2008-06-06,06:23:58
39.984936,116.352713,0,270,39605.2666666667,2008-06-06,06:24:00
39.984937,116.352718,0,270,39605.2666898148,2008-06-06,06:24:02
39.984937,116.352722,0,270,39605.266712963,2008-06-06,06:24:04
39.984937,116.352722,0,270,39605.2667361111,2008-06-06,06:24:06
39.984937,116.35272,0,270,39605.2667592593,2008-06-06,06:24:08
39.984937,116.352719,0,270,39605.2667824074,2008-06-06,06:24:10
39.984938,116.352719,0,270,39605.2668055556,2008-06-06,06:24:12
39.984938,116.352721,0,270,39605.2668287037,2008-06-06,06:24:14
39.984938,116.352725,0,270,39605.2668518518,2008-06-06,06:24:16
39.984938,116.352729,0,269,39605.266875,2008-06-06,06:24:18
39.984939,116.352733,0,269,39605.2668981481,2008-06-06,06:24:20
39.984938,116.352735,0,269,39605.2669212963,2008-06-06,06:24:22
39.984939,116.352735,0,269,39605.2669444444,2008-06-06,06:24:24
39.984939,116.352735,0,269,39605.2669675926,2008-06-06,06:24:26
39.984939,116.352735,0,269,39605.2669907407,2008-06-06,06:24:28
39.984939,116.352736,0,269,39605.2670138889,2008-06-06,06:24:30
39.984939,116.35274,0,269,39605.267037037,2008-06-06,06:24:32
39.984939,116.352745,0,269,39605.2670601852,2008-06-06,06:24:34
39.984939,116.352751,0,269,39605.2670833333,2008-06-06,06:24:36
39.984939,116.352757,0,269,39605.2671064815,2008-06-06,06:24:38
39.984939,116.352761,0,269,39605.2671296296,2008-06-06,06:24:40
39.98494,116.352766,0,269,39605.2671527778,2008-06-06,06:24:42
39.98494,116.352768,0,268,39605.2671759259,2008-06-06,06:24:44
39.98494,116.352769,0,268,39605.2671990741,2008-06-06,06:24:46
39.98494,116.352768,0,268,39605.2672222222,2008-06-06,06:24:48
39.984941,116.352768,0,268,39605.2672453704,2008-06-06,06:24:50
39.984941,116.352768,0,268,39605.2672685185,2008-06-06,06:24:52
39.984941,116.352767,0,268,39605.2672916667,2008-06-06,06:24:54
39.984942,116.352768,0,268,39605.2673148148,2008-06-06,06:24:56
39.984942,116.352772,0,268,39605.267337963,2008-06-06,06:24:58
39.984942,116.352775,0,268,39605.2673611111,2008-06-06,06:25:00
39.984942,116.352772,0,268,39605.2673842593,2008-06-06,06:25:02
39.984942,116.352766,0,268,39605.2674074074,2008-06-06,06:25:04
39.984942,116.352761,0,268,39605.2674305556,2008-06-06,06:25:06
39.984942,116.352758,0,268,39605.2674537037,2008-06-06,06:25:08
39.984942,116.352756,0,268,39605.2674768518,2008-06-06,06:25:10
39.984942,116.352753,0,267,39605.2675,2008-06-06,06:25:12
39.984942,116.35275,0,267,39605.2675231481,2008-06-06,06:25:14
39.984943,116.352747,0,267,39605.2675462963,2008-06-06,06:25:16
39.984943,116.352743,0,267,39605.2675694444,2008-06-06,06:25:18
39.984944,116.352736,0,267,39605.2675925926,2008-06-06,06:25:20
39.984944,116.352731,0,267,39605.2676157407,2008-06-06,06:25:22
39.984945,116.352729,0,267,39605.2676388889,2008-06-06,06:25:24
39.984946,116.352728,0,267,39605.267662037,2008-06-06,06:25:26
39.984946,116.352726,0,267,39605.2676851852,2008-06-06,06:25:28
39.984946,116.352722,0,267,39605.2677083333,2008-06-06,06:25:30
39.984947,116.352718,0,268,39605.2677314815,2008-06-06,06:25:32
39.984948,116.352716,0,268,39605.2677546296,2008-06-06,06:25:34
39.984948,116.352717,0,268,39605.2677777778,2008-06-06,06:25:36
39.984948,116.352722,0,268,39605.2678009259,2008-06-06,06:25:38
39.984947,116.352725,0,268,39605.2678240741,2008-06-06,06:25:40
39.984947,116.352731,0,268,39605.2678472222,2008-06-06,06:25:42
39.98495,116.352745,0,269,39605.2678703704,2008-06-06,06:25:44
39.984949,116.352768,0,268,39605.2678935185,2008-06-06,06:25:46
39.98495,116.352773,0,269,39605.2679166667,2008-06-06,06:25:48
39.984958,116.352775,0,271,39605.2679398148,2008-06-06,06:25:50
39.984956,116.352755,0,272,39605.267962963,2008-06-06,06:25:52
39.984955,116.352745,0,273,39605.2679861111,2008-06-06,06:25:54
39.984957,116.352744,0,273,39605.2680092593,2008-06-06,06:25:56
39.984957,116.352744,0,272,39605.2680324074,2008-06-06,06:25:58
39.984958,116.352745,0,272,39605.2680555556,2008-06-06,06:26:00
39.984958,116.35275,0,272,39605.2680787037,2008-06-06,06:26:02
39.984959,116.352755,0,272,39605.2681018518,2008-06-06,06:26:04
39.984959,116.352757,0,272,39605.268125,2008-06-06,06:26:06
39.98496,116.352757,0,272,39605.2681481481,2008-06-06,06:26:08
39.984961,116.352754,0,272,39605.2681712963,2008-06-06,06:26:10
39.984972,116.352737,0,273,39605.2681944444,2008-06-06,06:26:12
39.984983,116.352717,0,273,39605.2682175926,2008-06-06,06:26:14
39.984999,116.352675,0,275,39605.2682407407,2008-06-06,06:26:16
39.985009,116.352654,0,275,39605.2682638889,2008-06-06,06:26:18
39.985016,116.352641,0,275,39605.268287037,2008-06-06,06:26:20
39.985029,116.352638,0,276,39605.2683101852,2008-06-06,06:26:22
39.985035,116.352644,0,276,39605.2683333333,2008-06-06,06:26:24
39.985039,116.352641,0,276,39605.2683564815,2008-06-06,06:26:26
39.98504,116.352637,0,276,39605.2683796296,2008-06-06,06:26:28
39.98504,116.352632,0,276,39605.2684027778,2008-06-06,06:26:30
39.985039,116.352629,0,276,39605.2684259259,2008-06-06,06:26:32
39.985039,116.352627,0,276,39605.2684490741,2008-06-06,06:26:34
39.985039,116.352625,0,276,39605.2684722222,2008-06-06,06:26:36
39.985039,116.352623,0,276,39605.2684953704,2008-06-06,06:26:38
39.985039,116.352624,0,276,39605.2685185185,2008-06-06,06:26:40
39.985038,116.352626,0,276,39605.2685416667,2008-06-06,06:26:42
39.985038,116.35263,0,276,39605.2685648148,2008-06-06,06:26:44
39.985038,116.352634,0,275,39605.268587963,2008-06-06,06:26:46
39.985038,116.352637,0,275,39605.2686111111,2008-06-06,06:26:48
39.985038,116.352637,0,275,39605.2686342593,2008-06-06,06:26:50
39.985038,116.352637,0,275,39605.2686574074,2008-06-06,06:26:52
39.985038,116.352634,0,275,39605.2686805556,2008-06-06,06:26:54
39.985038,116.352632,0,275,39605.2687037037,2008-06-06,06:26:56
39.985038,116.352633,0,275,39605.2687268518,2008-06-06,06:26:58
39.985038,116.352636,0,276,39605.26875,2008-06-06,06:27:00
39.985035,116.352646,0,276,39605.2687731481,2008-06-06,06:27:02
39.985029,116.352656,0,275,39605.2687962963,2008-06-06,06:27:04
39.985016,116.352643,0,275,39605.2688194444,2008-06-06,06:27:06
39.985016,116.352645,0,275,39605.2688425926,2008-06-06,06:27:08
39.985015,116.352648,0,275,39605.2688657407,2008-06-06,06:27:10
39.985015,116.35265,0,275,39605.2688888889,2008-06-06,06:27:12
39.985014,116.35265,0,275,39605.268912037,2008-06-06,06:27:14
39.985013,116.352655,0,275,39605.2689351852,2008-06-06,06:27:16
39.985013,116.352669,0,276,39605.2689583333,2008-06-06,06:27:18
39.985014,116.352685,0,277,39605.2689814815,2008-06-06,06:27:20
39.985012,116.352696,0,277,39605.2690046296,2008-06-06,06:27:22
39.985009,116.352701,0,277,39605.2690277778,2008-06-06,06:27:24
39.985006,116.352706,0,277,39605.2690509259,2008-06-06,06:27:26
39.985012,116.352727,0,277,39605.2690740741,2008-06-06,06:27:28
39.985025,116.35274,0,276,39605.2690972222,2008-06-06,06:27:30
39.985032,116.352743,0,276,39605.2691203704,2008-06-06,06:27:32
39.985041,116.352735,0,277,39605.2691435185,2008-06-06,06:27:34
39.985042,116.352732,0,277,39605.2691666667,2008-06-06,06:27:36
39.985042,116.352727,0,277,39605.2691898148,2008-06-06,06:27:38
39.985042,116.352722,0,277,39605.269212963,2008-06-06,06:27:40
39.985042,116.352717,0,277,39605.2692361111,2008-06-06,06:27:42
39.985036,116.352716,0,277,39605.2692592593,2008-06-06,06:27:44
39.985017,116.3527,0,277,39605.2692824074,2008-06-06,06:27:46
39.985013,116.352696,0,278,39605.2693055556,2008-06-06,06:27:48
39.985013,116.352697,0,278,39605.2693287037,2008-06-06,06:27:50
39.985013,116.352697,0,278,39605.2693518519,2008-06-06,06:27:52
39.985013,116.352693,0,278,39605.269375,2008-06-06,06:27:54
39.985009,116.352671,0,278,39605.2693981482,2008-06-06,06:27:56
39.985001,116.35263,0,278,39605.2694212963,2008-06-06,06:27:58
39.984998,116.352589,0,278,39605.2694444444,2008-06-06,06:28:00
39.984997,116.352559,0,279,39605.2694675926,2008-06-06,06:28:02
39.984996,116.352553,0,279,39605.2694907407,2008-06-06,06:28:04
39.98499,116.352535,0,279,39605.2695138889,2008-06-06,06:28:06
39.98498,116.352521,0,279,39605.269537037,2008-06-06,06:28:08
39.984966,116.352506,0,280,39605.2695601852,2008-06-06,06:28:10
39.984961,116.352503,0,280,39605.2695833333,2008-06-06,06:28:12
39.98496,116.352507,0,280,39605.2696064815,2008-06-06,06:28:14
39.984935,116.352504,0,280,39605.2696296296,2008-06-06,06:28:16
39.984921,116.352509,0,280,39605.2696527778,2008-06-06,06:28:18
39.984918,116.352516,0,280,39605.2696759259,2008-06-06,06:28:20
39.984918,116.352521,0,280,39605.2696990741,2008-06-06,06:28:22
39.984918,116.352527,0,280,39605.2697222222,2008-06-06,06:28:24
39.984937,116.352544,0,279,39605.2697453704,2008-06-06,06:28:26
39.984956,116.352551,0,279,39605.2697685185,2008-06-06,06:28:28
39.984965,116.352555,0,279,39605.2697916667,2008-06-06,06:28:30
39.984966,116.35256,0,279,39605.2698148148,2008-06-06,06:28:32
39.984967,116.352567,0,279,39605.269837963,2008-06-06,06:28:34
39.984985,116.352586,0,279,39605.2698611111,2008-06-06,06:28:36
39.985007,116.352617,0,278,39605.2698842593,2008-06-06,06:28:38
39.985033,116.352631,0,278,39605.2699074074,2008-06-06,06:28:40
39.985054,116.352628,0,279,39605.2699305556,2008-06-06,06:28:42
39.985057,116.352626,0,279,39605.2699537037,2008-06-06,06:28:44
39.985058,116.352625,0,279,39605.2699768519,2008-06-06,06:28:46
39.985058,116.352625,0,279,39605.27,2008-06-06,06:28:48
39.985059,116.352624,0,279,39605.2700231481,2008-06-06,06:28:50
39.985059,116.352624,0,279,39605.2700462963,2008-06-06,06:28:52
39.98506,116.352627,0,279,39605.2700694444,2008-06-06,06:28:54
39.98506,116.352631,0,279,39605.2700925926,2008-06-06,06:28:56
39.98506,116.352634,0,279,39605.2701157407,2008-06-06,06:28:58
39.985062,116.352646,0,279,39605.2701388889,2008-06-06,06:29:00
39.985051,116.35269,0,278,39605.270162037,2008-06-06,06:29:02
39.98504,116.352723,0,277,39605.2701851852,2008-06-06,06:29:04
39.985027,116.352752,0,277,39605.2702083333,2008-06-06,06:29:06
39.985015,116.352792,0,276,39605.2702314815,2008-06-06,06:29:08
39.985018,116.352771,0,276,39605.2702546296,2008-06-06,06:29:10
39.985028,116.352765,0,275,39605.2702777778,2008-06-06,06:29:12
39.985028,116.352767,0,275,39605.2703009259,2008-06-06,06:29:14
39.985028,116.352769,0,275,39605.2703240741,2008-06-06,06:29:16
39.985029,116.352771,0,275,39605.2703472222,2008-06-06,06:29:18
39.985029,116.352771,0,275,39605.2703703704,2008-06-06,06:29:20
39.985029,116.352769,0,275,39605.2703935185,2008-06-06,06:29:22
39.985029,116.352762,0,275,39605.2704166667,2008-06-06,06:29:24
39.985039,116.35275,0,274,39605.2704398148,2008-06-06,06:29:26
39.98504,116.352741,0,272,39605.270462963,2008-06-06,06:29:28
39.985037,116.352748,0,270,39605.2704861111,2008-06-06,06:29:30
39.985036,116.352743,0,270,39605.2705092593,2008-06-06,06:29:32
39.98503,116.352733,0,269,39605.2705324074,2008-06-06,06:29:34
39.985029,116.352705,0,268,39605.2705555556,2008-06-06,06:29:36
39.985026,116.352681,0,267,39605.2705787037,2008-06-06,06:29:38
39.98503,116.352669,0,266,39605.2706018519,2008-06-06,06:29:40
39.985032,116.352655,0,265,39605.270625,2008-06-06,06:29:42
39.985032,116.352648,0,264,39605.2706481481,2008-06-06,06:29:44
39.985031,116.352647,0,264,39605.2706712963,2008-06-06,06:29:46
39.98503,116.352646,0,264,39605.2706944444,2008-06-06,06:29:48
39.98503,116.352649,0,264,39605.2707175926,2008-06-06,06:29:50
39.985029,116.352653,0,264,39605.2707407407,2008-06-06,06:29:52
39.985029,116.352659,0,264,39605.2707638889,2008-06-06,06:29:54
39.985029,116.352664,0,264,39605.270787037,2008-06-06,06:29:56
39.985029,116.35267,0,264,39605.2708101852,2008-06-06,06:29:58
39.985019,116.352687,0,263,39605.2708333333,2008-06-06,06:30:00
39.985013,116.352706,0,263,39605.2708564815,2008-06-06,06:30:02
39.985019,116.352728,0,263,39605.2708796296,2008-06-06,06:30:04
39.985027,116.352732,0,262,39605.2709027778,2008-06-06,06:30:06
39.985027,116.352737,0,262,39605.2709259259,2008-06-06,06:30:08
39.985027,116.352737,0,262,39605.2709490741,2008-06-06,06:30:10
39.985024,116.352725,0,262,39605.2709722222,2008-06-06,06:30:12
39.985017,116.352716,0,262,39605.2709953704,2008-06-06,06:30:14
39.985018,116.352722,0,263,39605.2710185185,2008-06-06,06:30:16
39.985018,116.352724,0,263,39605.2710416667,2008-06-06,06:30:18
39.985018,116.352729,0,263,39605.2710648148,2008-06-06,06:30:20
39.985018,116.352735,0,263,39605.271087963,2008-06-06,06:30:22
39.985019,116.352751,0,262,39605.2711111111,2008-06-06,06:30:24
39.985017,116.352761,0,261,39605.2711342593,2008-06-06,06:30:26
39.985014,116.352765,0,261,39605.2711574074,2008-06-06,06:30:28
39.985013,116.352763,0,260,39605.2711805556,2008-06-06,06:30:30
39.985013,116.352761,0,259,39605.2712037037,2008-06-06,06:30:32
39.985004,116.352759,0,259,39605.2712268519,2008-06-06,06:30:34
39.984995,116.352751,0,258,39605.27125,2008-06-06,06:30:36
39.98498,116.352757,0,257,39605.2712731481,2008-06-06,06:30:38
39.984949,116.352771,0,256,39605.2712962963,2008-06-06,06:30:40
39.984913,116.352789,0,256,39605.2713194444,2008-06-06,06:30:42
39.984876,116.352809,0,255,39605.2713425926,2008-06-06,06:30:44
39.984832,116.352824,0,255,39605.2713657407,2008-06-06,06:30:46
39.984777,116.352838,0,255,39605.2713888889,2008-06-06,06:30:48
39.984721,116.352847,0,255,39605.271412037,2008-06-06,06:30:50
39.98467,116.352847,0,255,39605.2714351852,2008-06-06,06:30:52
39.984641,116.352836,0,255,39605.2714583333,2008-06-06,06:30:54
39.984612,116.35282,0,255,39605.2714814815,2008-06-06,06:30:56
39.98459,116.352809,0,255,39605.2715046296,2008-06-06,06:30:58
39.984585,116.352804,0,255,39605.2715277778,2008-06-06,06:31:00
39.984601,116.352783,0,254,39605.2715509259,2008-06-06,06:31:02
39.984599,116.352761,0,254,39605.2715740741,2008-06-06,06:31:04
39.984591,116.352739,0,254,39605.2715972222,2008-06-06,06:31:06
39.984578,116.35274,0,253,39605.2716203704,2008-06-06,06:31:08
39.984603,116.352728,0,253,39605.2716435185,2008-06-06,06:31:10
39.984611,116.35273,0,253,39605.2716666667,2008-06-06,06:31:12
39.984611,116.352726,0,253,39605.2716898148,2008-06-06,06:31:14
39.984612,116.352722,0,253,39605.271712963,2008-06-06,06:31:16
39.984612,116.35272,0,253,39605.2717361111,2008-06-06,06:31:18
39.984612,116.352723,0,252,39605.2717592593,2008-06-06,06:31:20
39.984612,116.352725,0,252,39605.2717824074,2008-06-06,06:31:22
39.984611,116.352723,0,252,39605.2718055556,2008-06-06,06:31:24
39.984686,116.352729,0,252,39605.2718287037,2008-06-06,06:31:26
39.984752,116.352736,0,252,39605.2718518519,2008-06-06,06:31:28
39.984769,116.352733,0,250,39605.271875,2008-06-06,06:31:30
39.984771,116.352736,0,250,39605.2718981481,2008-06-06,06:31:32
39.984772,116.352737,0,251,39605.2719212963,2008-06-06,06:31:34
39.984773,116.352737,0,251,39605.2719444444,2008-06-06,06:31:36
39.984775,116.352734,0,251,39605.2719675926,2008-06-06,06:31:38
39.984777,116.352731,0,251,39605.2719907407,2008-06-06,06:31:40
39.984778,116.352725,0,251,39605.2720138889,2008-06-06,06:31:42
39.984779,116.352721,0,251,39605.272037037,2008-06-06,06:31:44
39.98478,116.352721,0,251,39605.2720601852,2008-06-06,06:31:46
39.984781,116.352721,0,251,39605.2720833333,2008-06-06,06:31:48
39.984782,116.352723,0,251,39605.2721064815,2008-06-06,06:31:50
39.984783,116.352724,0,251,39605.2721296296,2008-06-06,06:31:52
39.984784,116.352721,0,251,39605.2721527778,2008-06-06,06:31:54
39.984785,116.352719,0,251,39605.2721759259,2008-06-06,06:31:56
39.984786,116.352719,0,251,39605.2721990741,2008-06-06,06:31:58
39.984787,116.35272,0,251,39605.2722222222,2008-06-06,06:32:00
39.984788,116.352719,0,251,39605.2722453704,2008-06-06,06:32:02
39.984788,116.352722,0,251,39605.2722685185,2008-06-06,06:32:04
39.984789,116.352727,0,250,39605.2722916667,2008-06-06,06:32:06
39.984789,116.352733,0,250,39605.2723148148,2008-06-06,06:32:08
39.984817,116.352737,0,250,39605.272337963,2008-06-06,06:32:10
39.984849,116.352742,0,251,39605.2723611111,2008-06-06,06:32:12
39.984892,116.352741,0,251,39605.2723842593,2008-06-06,06:32:14
39.984926,116.352744,0,252,39605.2724074074,2008-06-06,06:32:16
39.984953,116.352746,0,252,39605.2724305556,2008-06-06,06:32:18
39.984977,116.352755,0,252,39605.2724537037,2008-06-06,06:32:20
39.985018,116.352756,0,252,39605.2724768519,2008-06-06,06:32:22
39.985047,116.352741,0,252,39605.2725,2008-06-06,06:32:24
39.985064,116.35274,0,251,39605.2725231481,2008-06-06,06:32:26
39.985065,116.352741,0,251,39605.2725462963,2008-06-06,06:32:28
39.985065,116.352741,0,251,39605.2725694444,2008-06-06,06:32:30
39.985065,116.35274,0,251,39605.2725925926,2008-06-06,06:32:32
39.985065,116.352738,0,251,39605.2726157407,2008-06-06,06:32:34
39.985065,116.352735,0,251,39605.2726388889,2008-06-06,06:32:36
39.985065,116.35273,0,251,39605.272662037,2008-06-06,06:32:38
39.985065,116.352724,0,251,39605.2726851852,2008-06-06,06:32:40
39.985066,116.352721,0,251,39605.2727083333,2008-06-06,06:32:42
39.985066,116.352721,0,251,39605.2727314815,2008-06-06,06:32:44
39.985066,116.352723,0,251,39605.2727546296,2008-06-06,06:32:46
39.985067,116.352725,0,251,39605.2727777778,2008-06-06,06:32:48
39.985067,116.352727,0,251,39605.2728009259,2008-06-06,06:32:50
39.985067,116.352725,0,251,39605.2728240741,2008-06-06,06:32:52
39.985067,116.352722,0,251,39605.2728472222,2008-06-06,06:32:54
39.985067,116.352723,0,251,39605.2728703704,2008-06-06,06:32:56
39.985067,116.352728,0,251,39605.2728935185,2008-06-06,06:32:58
39.985067,116.352734,0,251,39605.2729166667,2008-06-06,06:33:00
39.985067,116.352739,0,251,39605.2729398148,2008-06-06,06:33:02
39.985068,116.352745,0,251,39605.272962963,2008-06-06,06:33:04
39.985068,116.352751,0,251,39605.2729861111,2008-06-06,06:33:06
39.985082,116.352745,0,251,39605.2730092593,2008-06-06,06:33:08
39.985085,116.35273,0,251,39605.2730324074,2008-06-06,06:33:10
39.985085,116.352728,0,251,39605.2730555556,2008-06-06,06:33:12
39.985085,116.352725,0,251,39605.2730787037,2008-06-06,06:33:14
39.985085,116.352724,0,251,39605.2731018519,2008-06-06,06:33:16
39.985085,116.352724,0,251,39605.273125,2008-06-06,06:33:18
39.98483,116.352745,0,242,39605.2753703704,2008-06-06,06:36:32
39.984787,116.35273,0,242,39605.2753935185,2008-06-06,06:36:34
39.98478,116.35272,0,240,39605.2754166667,2008-06-06,06:36:36
39.984762,116.352704,0,239,39605.2754398148,2008-06-06,06:36:38
39.984701,116.352677,0,239,39605.275462963,2008-06-06,06:36:40
39.984648,116.352649,0,238,39605.2754861111,2008-06-06,06:36:42
39.984648,116.352647,0,238,39605.2755092593,2008-06-06,06:36:44
39.984647,116.352644,0,238,39605.2755324074,2008-06-06,06:36:46
39.984646,116.352647,0,238,39605.2755555556,2008-06-06,06:36:48
39.984645,116.35265,0,238,39605.2755787037,2008-06-06,06:36:50
39.984644,116.352654,0,238,39605.2756018518,2008-06-06,06:36:52
39.984647,116.352662,0,237,39605.275625,2008-06-06,06:36:54
39.984647,116.352656,0,237,39605.2756481481,2008-06-06,06:36:56
39.984619,116.352647,0,236,39605.2756712963,2008-06-06,06:36:58
39.984615,116.352646,0,236,39605.2756944444,2008-06-06,06:37:00
39.984615,116.352649,0,236,39605.2757175926,2008-06-06,06:37:02
39.984616,116.352651,0,236,39605.2757407407,2008-06-06,06:37:04
39.984616,116.352655,0,236,39605.2757638889,2008-06-06,06:37:06
39.984617,116.352659,0,236,39605.275787037,2008-06-06,06:37:08
39.984617,116.352664,0,236,39605.2758101852,2008-06-06,06:37:10
39.984618,116.352667,0,236,39605.2758333333,2008-06-06,06:37:12
39.984619,116.35267,0,236,39605.2758564815,2008-06-06,06:37:14
39.98462,116.352673,0,236,39605.2758796296,2008-06-06,06:37:16
39.984622,116.352673,0,236,39605.2759027778,2008-06-06,06:37:18
39.984623,116.352674,0,236,39605.2759259259,2008-06-06,06:37:20
39.984624,116.352675,0,236,39605.2759490741,2008-06-06,06:37:22
39.984624,116.352676,0,236,39605.2759722222,2008-06-06,06:37:24
39.984625,116.352678,0,236,39605.2759953704,2008-06-06,06:37:26
39.984626,116.352677,0,236,39605.2760185185,2008-06-06,06:37:28
39.984627,116.352678,0,236,39605.2760416667,2008-06-06,06:37:30
39.984629,116.35268,0,236,39605.2760648148,2008-06-06,06:37:32
39.98463,116.352683,0,236,39605.276087963,2008-06-06,06:37:34
39.984631,116.352687,0,236,39605.2761111111,2008-06-06,06:37:36
39.984633,116.35269,0,236,39605.2761342593,2008-06-06,06:37:38
39.984634,116.352691,0,236,39605.2761574074,2008-06-06,06:37:40
39.984636,116.35269,0,236,39605.2761805556,2008-06-06,06:37:42
39.984638,116.35269,0,236,39605.2762037037,2008-06-06,06:37:44
39.98464,116.352693,0,236,39605.2762268518,2008-06-06,06:37:46
39.984641,116.352699,0,236,39605.27625,2008-06-06,06:37:48
39.9847,116.352703,0,238,39605.2762731481,2008-06-06,06:37:50
39.984748,116.352711,0,240,39605.2762962963,2008-06-06,06:37:52
39.984783,116.352721,0,241,39605.2763194444,2008-06-06,06:37:54
39.984819,116.352715,0,242,39605.2763425926,2008-06-06,06:37:56
39.98484,116.352719,0,243,39605.2763657407,2008-06-06,06:37:58
39.98485,116.352727,0,244,39605.2763888889,2008-06-06,06:38:00
39.984854,116.352745,0,244,39605.276412037,2008-06-06,06:38:02
39.984858,116.35276,0,244,39605.2764351852,2008-06-06,06:38:04
39.984871,116.352762,0,245,39605.2764583333,2008-06-06,06:38:06
39.984877,116.352767,0,245,39605.2764814815,2008-06-06,06:38:08
39.984878,116.352769,0,245,39605.2765046296,2008-06-06,06:38:10
39.984891,116.352788,0,245,39605.2765277778,2008-06-06,06:38:12
39.984901,116.352808,0,245,39605.2765509259,2008-06-06,06:38:14
39.984911,116.352822,0,246,39605.2765740741,2008-06-06,06:38:16
39.98492,116.352825,0,246,39605.2765972222,2008-06-06,06:38:18
39.984924,116.352828,0,247,39605.2766203704,2008-06-06,06:38:20
39.984927,116.352832,0,248,39605.2766435185,2008-06-06,06:38:22
39.984927,116.352831,0,248,39605.2766666667,2008-06-06,06:38:24
39.984927,116.352829,0,248,39605.2766898148,2008-06-06,06:38:26
39.984927,116.352828,0,248,39605.276712963,2008-06-06,06:38:28
39.984926,116.352832,0,248,39605.2767361111,2008-06-06,06:38:30
39.984927,116.352835,0,248,39605.2767592593,2008-06-06,06:38:32
39.984927,116.352832,0,248,39605.2767824074,2008-06-06,06:38:34
39.984928,116.352828,0,248,39605.2768055556,2008-06-06,06:38:36
39.984928,116.352828,0,248,39605.2768287037,2008-06-06,06:38:38
39.984928,116.352827,0,248,39605.2768518519,2008-06-06,06:38:40
39.984929,116.352823,0,248,39605.276875,2008-06-06,06:38:42
39.984929,116.352821,0,248,39605.2768981481,2008-06-06,06:38:44
39.98493,116.352822,0,248,39605.2769212963,2008-06-06,06:38:46
39.98493,116.352823,0,248,39605.2769444444,2008-06-06,06:38:48
39.98493,116.352825,0,248,39605.2769675926,2008-06-06,06:38:50
39.98493,116.352828,0,248,39605.2769907407,2008-06-06,06:38:52
39.984931,116.352831,0,248,39605.2770138889,2008-06-06,06:38:54
39.98493,116.352834,0,248,39605.277037037,2008-06-06,06:38:56
39.98493,116.352835,0,248,39605.2770601852,2008-06-06,06:38:58
39.98493,116.352838,0,248,39605.2770833333,2008-06-06,06:39:00
39.98493,116.352844,0,248,39605.2771064815,2008-06-06,06:39:02
39.98493,116.352846,0,248,39605.2771296296,2008-06-06,06:39:04
39.984931,116.352846,0,248,39605.2771527778,2008-06-06,06:39:06
39.984931,116.352848,0,248,39605.2771759259,2008-06-06,06:39:08
39.984931,116.352852,0,248,39605.2771990741,2008-06-06,06:39:10
39.984931,116.352858,0,248,39605.2772222222,2008-06-06,06:39:12
39.984934,116.352868,0,248,39605.2772453704,2008-06-06,06:39:14
39.984943,116.352877,0,248,39605.2772685185,2008-06-06,06:39:16
39.984968,116.352869,0,248,39605.2772916667,2008-06-06,06:39:18
39.984979,116.352867,0,248,39605.2773148148,2008-06-06,06:39:20
39.984983,116.352862,0,248,39605.277337963,2008-06-06,06:39:22
39.984983,116.35286,0,248,39605.2773611111,2008-06-06,06:39:24
39.984983,116.352853,0,248,39605.2773842593,2008-06-06,06:39:26
39.984982,116.352849,0,248,39605.2774074074,2008-06-06,06:39:28
39.984982,116.352847,0,248,39605.2774305556,2008-06-06,06:39:30
39.984982,116.352843,0,248,39605.2774537037,2008-06-06,06:39:32
39.984982,116.352839,0,248,39605.2774768519,2008-06-06,06:39:34
39.984982,116.352834,0,248,39605.2775,2008-06-06,06:39:36
39.984983,116.352829,0,248,39605.2775231482,2008-06-06,06:39:38
39.984983,116.352827,0,248,39605.2775462963,2008-06-06,06:39:40
39.984983,116.352828,0,248,39605.2775694444,2008-06-06,06:39:42
39.984983,116.352826,0,248,39605.2775925926,2008-06-06,06:39:44
39.984983,116.352825,0,248,39605.2776157407,2008-06-06,06:39:46
39.985119,116.353073,0,246,39605.2818287037,2008-06-06,06:45:50
39.985239,116.35312,0,246,39605.2818518518,2008-06-06,06:45:52
39.98539,116.353203,0,246,39605.281875,2008-06-06,06:45:54
39.985618,116.353331,0,246,39605.2818981481,2008-06-06,06:45:56
39.985489,116.353206,0,250,39605.2819212963,2008-06-06,06:45:58
39.985116,116.352923,0,253,39605.2819444444,2008-06-06,06:46:00
39.985001,116.352844,0,254,39605.2819675926,2008-06-06,06:46:02
39.984948,116.352816,0,254,39605.2819907407,2008-06-06,06:46:04
39.984882,116.352781,0,254,39605.2820138889,2008-06-06,06:46:06
39.984881,116.352774,0,255,39605.282037037,2008-06-06,06:46:08
39.984863,116.352734,0,256,39605.2820601852,2008-06-06,06:46:10
39.984857,116.352657,0,259,39605.2820833333,2008-06-06,06:46:12
39.984879,116.352607,0,262,39605.2821064815,2008-06-06,06:46:14
39.9849,116.352564,0,265,39605.2821296296,2008-06-06,06:46:16
39.984906,116.352555,0,267,39605.2821527778,2008-06-06,06:46:18
39.984919,116.35254,0,268,39605.2821759259,2008-06-06,06:46:20
39.984932,116.352543,0,270,39605.2821990741,2008-06-06,06:46:22
39.984934,116.352542,0,270,39605.2822222222,2008-06-06,06:46:24
39.984939,116.352542,0,271,39605.2822453704,2008-06-06,06:46:26
39.984939,116.352543,0,271,39605.2822685185,2008-06-06,06:46:28
39.984939,116.352544,0,271,39605.2822916667,2008-06-06,06:46:30
39.984939,116.352544,0,271,39605.2823148148,2008-06-06,06:46:32
39.984939,116.352544,0,271,39605.282337963,2008-06-06,06:46:34
39.98494,116.352545,0,271,39605.2823611111,2008-06-06,06:46:36
39.98494,116.352547,0,271,39605.2823842593,2008-06-06,06:46:38
39.98494,116.352546,0,271,39605.2824074074,2008-06-06,06:46:40
39.984941,116.352542,0,271,39605.2824305556,2008-06-06,06:46:42
39.984941,116.35254,0,271,39605.2824537037,2008-06-06,06:46:44
39.984942,116.352543,0,271,39605.2824768518,2008-06-06,06:46:46
39.984951,116.352587,0,272,39605.2825,2008-06-06,06:46:48
39.984964,116.35261,0,272,39605.2825231481,2008-06-06,06:46:50
39.984973,116.352618,0,272,39605.2825462963,2008-06-06,06:46:52
39.984978,116.352629,0,271,39605.2825694444,2008-06-06,06:46:54
39.984977,116.35264,0,271,39605.2825925926,2008-06-06,06:46:56
39.984975,116.352652,0,271,39605.2826157407,2008-06-06,06:46:58
39.984975,116.35265,0,271,39605.2826388889,2008-06-06,06:47:00
39.984973,116.352647,0,271,39605.282662037,2008-06-06,06:47:02
39.984974,116.352644,0,271,39605.2826851852,2008-06-06,06:47:04
39.984974,116.352644,0,271,39605.2827083333,2008-06-06,06:47:06
39.984974,116.352646,0,271,39605.2827314815,2008-06-06,06:47:08
39.984974,116.352651,0,271,39605.2827546296,2008-06-06,06:47:10
39.984978,116.352679,0,272,39605.2827777778,2008-06-06,06:47:12
39.984985,116.352697,0,272,39605.2828009259,2008-06-06,06:47:14
39.98499,116.352712,0,272,39605.2828240741,2008-06-06,06:47:16
39.984995,116.352729,0,273,39605.2828472222,2008-06-06,06:47:18
39.985002,116.352753,0,273,39605.2828703704,2008-06-06,06:47:20
39.985015,116.352771,0,272,39605.2828935185,2008-06-06,06:47:22
39.985024,116.352804,0,272,39605.2829166667,2008-06-06,06:47:24
39.985027,116.35284,0,273,39605.2829398148,2008-06-06,06:47:26
39.98503,116.352872,0,273,39605.282962963,2008-06-06,06:47:28
39.98504,116.352879,0,273,39605.2829861111,2008-06-06,06:47:30
39.985045,116.352892,0,273,39605.2830092593,2008-06-06,06:47:32
39.985052,116.352913,0,273,39605.2830324074,2008-06-06,06:47:34
39.98506,116.35291,0,272,39605.2830555556,2008-06-06,06:47:36
39.985069,116.352914,0,272,39605.2830787037,2008-06-06,06:47:38
39.985057,116.352886,0,274,39605.2831018518,2008-06-06,06:47:40
39.985042,116.352858,0,278,39605.283125,2008-06-06,06:47:42
39.985032,116.352841,0,280,39605.2831481481,2008-06-06,06:47:44
39.985033,116.352842,0,280,39605.2831712963,2008-06-06,06:47:46
39.985032,116.352841,0,280,39605.2831944444,2008-06-06,06:47:48
39.985032,116.35284,0,280,39605.2832175926,2008-06-06,06:47:50
39.985032,116.352835,0,280,39605.2832407407,2008-06-06,06:47:52
39.985032,116.352831,0,280,39605.2832638889,2008-06-06,06:47:54
39.985032,116.352827,0,280,39605.283287037,2008-06-06,06:47:56
39.985031,116.352822,0,281,39605.2833101852,2008-06-06,06:47:58
39.985031,116.352817,0,281,39605.2833333333,2008-06-06,06:48:00
39.98503,116.352814,0,281,39605.2833564815,2008-06-06,06:48:02
39.98503,116.352811,0,281,39605.2833796296,2008-06-06,06:48:04
39.98503,116.352807,0,281,39605.2834027778,2008-06-06,06:48:06
39.98503,116.352803,0,281,39605.2834259259,2008-06-06,06:48:08
39.98503,116.352805,0,281,39605.2834490741,2008-06-06,06:48:10
39.98503,116.352811,0,281,39605.2834722222,2008-06-06,06:48:12
39.98503,116.352815,0,281,39605.2834953704,2008-06-06,06:48:14
39.98503,116.352817,0,281,39605.2835185185,2008-06-06,06:48:16
39.98503,116.352817,0,281,39605.2835416667,2008-06-06,06:48:18
39.985029,116.352822,0,281,39605.2835648148,2008-06-06,06:48:20
39.985029,116.352828,0,281,39605.283587963,2008-06-06,06:48:22
39.985028,116.352834,0,281,39605.2836111111,2008-06-06,06:48:24
39.985028,116.352841,0,281,39605.2836342593,2008-06-06,06:48:26
39.985021,116.35287,0,282,39605.2836574074,2008-06-06,06:48:28
39.985013,116.352888,0,282,39605.2836805556,2008-06-06,06:48:30
39.985002,116.352911,0,282,39605.2837037037,2008-06-06,06:48:32
39.985003,116.352944,0,283,39605.2837268518,2008-06-06,06:48:34
39.985007,116.352992,0,283,39605.28375,2008-06-06,06:48:36
39.985011,116.353054,0,283,39605.2837731481,2008-06-06,06:48:38
39.985017,116.353112,0,283,39605.2837962963,2008-06-06,06:48:40
39.98503,116.353149,0,284,39605.2838194444,2008-06-06,06:48:42
39.985049,116.353191,0,284,39605.2838425926,2008-06-06,06:48:44
39.985064,116.353237,0,284,39605.2838657407,2008-06-06,06:48:46
39.985069,116.35328,0,284,39605.2838888889,2008-06-06,06:48:48
39.985085,116.353329,0,283,39605.283912037,2008-06-06,06:48:50
39.985094,116.353359,0,283,39605.2839351852,2008-06-06,06:48:52
39.985115,116.353383,0,283,39605.2839583333,2008-06-06,06:48:54
39.985079,116.353385,0,283,39605.2839814815,2008-06-06,06:48:56
39.985062,116.353395,0,283,39605.2840046296,2008-06-06,06:48:58
39.985041,116.353397,0,283,39605.2840277778,2008-06-06,06:49:00
39.985045,116.353392,0,283,39605.2840509259,2008-06-06,06:49:02
39.985047,116.353358,0,284,39605.2840740741,2008-06-06,06:49:04
39.985045,116.353311,0,284,39605.2840972222,2008-06-06,06:49:06
39.985044,116.353262,0,285,39605.2841203704,2008-06-06,06:49:08
39.985028,116.353225,0,285,39605.2841435185,2008-06-06,06:49:10
39.985016,116.353212,0,285,39605.2841666667,2008-06-06,06:49:12
39.985015,116.353212,0,285,39605.2841898148,2008-06-06,06:49:14
39.985015,116.353211,0,286,39605.284212963,2008-06-06,06:49:16
39.985015,116.353214,0,286,39605.2842361111,2008-06-06,06:49:18
39.985015,116.353216,0,286,39605.2842592593,2008-06-06,06:49:20
39.985015,116.353218,0,286,39605.2842824074,2008-06-06,06:49:22
39.985014,116.353219,0,286,39605.2843055556,2008-06-06,06:49:24
39.985013,116.353218,0,286,39605.2843287037,2008-06-06,06:49:26
39.985012,116.353218,0,286,39605.2843518518,2008-06-06,06:49:28
39.985013,116.353217,0,286,39605.284375,2008-06-06,06:49:30
39.985013,116.353216,0,286,39605.2843981481,2008-06-06,06:49:32
39.985013,116.353218,0,286,39605.2844212963,2008-06-06,06:49:34
39.985013,116.353223,0,286,39605.2844444444,2008-06-06,06:49:36
39.985013,116.353213,0,286,39605.2844675926,2008-06-06,06:49:38
39.985016,116.353171,0,286,39605.2844907407,2008-06-06,06:49:40
39.985025,116.353149,0,286,39605.2845138889,2008-06-06,06:49:42
39.985025,116.35315,0,286,39605.284537037,2008-06-06,06:49:44
39.985025,116.353145,0,286,39605.2845601852,2008-06-06,06:49:46
39.985026,116.353137,0,286,39605.2845833333,2008-06-06,06:49:48
39.985026,116.353131,0,286,39605.2846064815,2008-06-06,06:49:50
39.985026,116.353125,0,286,39605.2846296296,2008-06-06,06:49:52
39.985026,116.35312,0,286,39605.2846527778,2008-06-06,06:49:54
39.985026,116.353117,0,286,39605.2846759259,2008-06-06,06:49:56
39.985027,116.353115,0,286,39605.2846990741,2008-06-06,06:49:58
39.985028,116.353114,0,286,39605.2847222222,2008-06-06,06:50:00
39.98503,116.353113,0,286,39605.2847453704,2008-06-06,06:50:02
39.985032,116.35311,0,286,39605.2847685185,2008-06-06,06:50:04
39.985033,116.353106,0,286,39605.2847916667,2008-06-06,06:50:06
39.985033,116.353103,0,286,39605.2848148148,2008-06-06,06:50:08
39.985034,116.353099,0,286,39605.284837963,2008-06-06,06:50:10
39.985048,116.353077,0,286,39605.2848611111,2008-06-06,06:50:12
39.985097,116.353064,0,286,39605.2848842593,2008-06-06,06:50:14
39.985131,116.353046,0,286,39605.2849074074,2008-06-06,06:50:16
39.985132,116.353041,0,286,39605.2849305556,2008-06-06,06:50:18
39.985133,116.353036,0,286,39605.2849537037,2008-06-06,06:50:20
39.985133,116.353031,0,286,39605.2849768519,2008-06-06,06:50:22
39.985134,116.353023,0,286,39605.285,2008-06-06,06:50:24
39.985131,116.35299,0,286,39605.2850231482,2008-06-06,06:50:26
39.985123,116.352965,0,286,39605.2850462963,2008-06-06,06:50:28
39.98512,116.352954,0,286,39605.2850694444,2008-06-06,06:50:30
39.98512,116.35295,0,286,39605.2850925926,2008-06-06,06:50:32
39.98512,116.352945,0,286,39605.2851157407,2008-06-06,06:50:34
39.98512,116.352943,0,286,39605.2851388889,2008-06-06,06:50:36
39.985121,116.352942,0,286,39605.285162037,2008-06-06,06:50:38
39.985121,116.352941,0,286,39605.2851851852,2008-06-06,06:50:40
39.98512,116.352941,0,286,39605.2852083333,2008-06-06,06:50:42
39.98512,116.352941,0,286,39605.2852314815,2008-06-06,06:50:44
39.98512,116.352939,0,286,39605.2852546296,2008-06-06,06:50:46
39.98512,116.352937,0,286,39605.2852777778,2008-06-06,06:50:48
39.98512,116.352934,0,286,39605.2853009259,2008-06-06,06:50:50
39.98512,116.352932,0,286,39605.2853240741,2008-06-06,06:50:52
39.98512,116.35293,0,286,39605.2853472222,2008-06-06,06:50:54
39.98512,116.352926,0,286,39605.2853703704,2008-06-06,06:50:56
39.985099,116.352897,0,286,39605.2853935185,2008-06-06,06:50:58
39.985075,116.352868,0,286,39605.2854166667,2008-06-06,06:51:00
39.985064,116.352845,0,286,39605.2854398148,2008-06-06,06:51:02
39.985064,116.352818,0,286,39605.285462963,2008-06-06,06:51:04
39.985067,116.352788,0,286,39605.2854861111,2008-06-06,06:51:06
39.985037,116.352758,0,286,39605.2855092593,2008-06-06,06:51:08
39.985006,116.35273,0,286,39605.2855324074,2008-06-06,06:51:10
39.985,116.352724,0,286,39605.2855555556,2008-06-06,06:51:12
39.984994,116.352728,0,286,39605.2855787037,2008-06-06,06:51:14
39.984998,116.352711,0,286,39605.2856018519,2008-06-06,06:51:16
39.985005,116.352672,0,286,39605.285625,2008-06-06,06:51:18
39.985017,116.352634,0,286,39605.2856481481,2008-06-06,06:51:20
39.985006,116.352597,0,287,39605.2856712963,2008-06-06,06:51:22
39.985001,116.352564,0,287,39605.2856944444,2008-06-06,06:51:24
39.985006,116.352553,0,287,39605.2857175926,2008-06-06,06:51:26
39.985006,116.352554,0,287,39605.2857407407,2008-06-06,06:51:28
39.985006,116.352555,0,287,39605.2857638889,2008-06-06,06:51:30
39.985006,116.352553,0,287,39605.285787037,2008-06-06,06:51:32
39.985006,116.352551,0,287,39605.2858101852,2008-06-06,06:51:34
39.985006,116.35255,0,287,39605.2858333333,2008-06-06,06:51:36
39.985006,116.352555,0,287,39605.2858564815,2008-06-06,06:51:38
39.98501,116.352558,0,287,39605.2858796296,2008-06-06,06:51:40
39.985017,116.352561,0,287,39605.2859027778,2008-06-06,06:51:42
39.985022,116.352567,0,287,39605.2859259259,2008-06-06,06:51:44
39.985028,116.352571,0,287,39605.2859490741,2008-06-06,06:51:46
39.984879,116.352856,0,281,39605.2892361111,2008-06-06,06:56:30
39.984857,116.352847,0,281,39605.2892592593,2008-06-06,06:56:32
39.98485,116.352828,0,280,39605.2892824074,2008-06-06,06:56:34
39.984854,116.352804,0,279,39605.2893055556,2008-06-06,06:56:36
39.984864,116.352783,0,279,39605.2893287037,2008-06-06,06:56:38
39.984884,116.352771,0,278,39605.2893518518,2008-06-06,06:56:40
39.984906,116.352765,0,277,39605.289375,2008-06-06,06:56:42
39.984929,116.352761,0,277,39605.2893981481,2008-06-06,06:56:44
39.984941,116.352758,0,277,39605.2894212963,2008-06-06,06:56:46
39.984942,116.352756,0,276,39605.2894444444,2008-06-06,06:56:48
39.984954,116.352742,0,276,39605.2894675926,2008-06-06,06:56:50
39.98498,116.352714,0,276,39605.2894907407,2008-06-06,06:56:52
39.985005,116.352688,0,276,39605.2895138889,2008-06-06,06:56:54
39.985032,116.352668,0,276,39605.289537037,2008-06-06,06:56:56
39.985054,116.352641,0,276,39605.2895601852,2008-06-06,06:56:58
39.985063,116.352632,0,276,39605.2895833333,2008-06-06,06:57:00
39.985063,116.352635,0,276,39605.2896064815,2008-06-06,06:57:02
39.985068,116.352641,0,276,39605.2896296296,2008-06-06,06:57:04
39.985076,116.352641,0,276,39605.2896527778,2008-06-06,06:57:06
39.985078,116.352644,0,277,39605.2896759259,2008-06-06,06:57:08
39.985078,116.352647,0,277,39605.2896990741,2008-06-06,06:57:10
39.985078,116.352649,0,277,39605.2897222222,2008-06-06,06:57:12
39.985078,116.352646,0,277,39605.2897453704,2008-06-06,06:57:14
39.985078,116.352645,0,277,39605.2897685185,2008-06-06,06:57:16
39.985077,116.352648,0,277,39605.2897916667,2008-06-06,06:57:18
39.985077,116.352654,0,278,39605.2898148148,2008-06-06,06:57:20
39.985077,116.352653,0,278,39605.289837963,2008-06-06,06:57:22
39.985077,116.352651,0,278,39605.2898611111,2008-06-06,06:57:24
39.985077,116.352655,0,278,39605.2898842593,2008-06-06,06:57:26
39.985077,116.352658,0,279,39605.2899074074,2008-06-06,06:57:28
39.985077,116.352662,0,279,39605.2899305556,2008-06-06,06:57:30
39.985078,116.352664,0,279,39605.2899537037,2008-06-06,06:57:32
39.985078,116.352663,0,279,39605.2899768518,2008-06-06,06:57:34
39.985078,116.352665,0,279,39605.29,2008-06-06,06:57:36
39.985079,116.352668,0,279,39605.2900231481,2008-06-06,06:57:38
39.985079,116.352671,0,280,39605.2900462963,2008-06-06,06:57:40
39.98508,116.352673,0,280,39605.2900694444,2008-06-06,06:57:42
39.98508,116.352677,0,280,39605.2900925926,2008-06-06,06:57:44
39.985079,116.352677,0,280,39605.2901157407,2008-06-06,06:57:46
39.985079,116.352676,0,280,39605.2901388889,2008-06-06,06:57:48
39.985079,116.352674,0,280,39605.290162037,2008-06-06,06:57:50
39.985078,116.352673,0,280,39605.2901851852,2008-06-06,06:57:52
39.985078,116.352671,0,280,39605.2902083333,2008-06-06,06:57:54
39.985078,116.352668,0,280,39605.2902314815,2008-06-06,06:57:56
39.985075,116.352654,0,280,39605.2902546296,2008-06-06,06:57:58
39.985067,116.352639,0,278,39605.2902777778,2008-06-06,06:58:00
39.985054,116.352625,0,278,39605.2903009259,2008-06-06,06:58:02
39.985054,116.352621,0,278,39605.2903240741,2008-06-06,06:58:04
39.985053,116.352623,0,278,39605.2903472222,2008-06-06,06:58:06
39.985053,116.352628,0,278,39605.2903703704,2008-06-06,06:58:08
39.985055,116.352639,0,278,39605.2903935185,2008-06-06,06:58:10
39.985058,116.352653,0,278,39605.2904166667,2008-06-06,06:58:12
39.985049,116.352666,0,278,39605.2904398148,2008-06-06,06:58:14
39.985043,116.352685,0,278,39605.290462963,2008-06-06,06:58:16
39.985035,116.352708,0,278,39605.2904861111,2008-06-06,06:58:18
39.985034,116.352738,0,278,39605.2905092593,2008-06-06,06:58:20
39.985036,116.352755,0,278,39605.2905324074,2008-06-06,06:58:22
39.985038,116.352763,0,278,39605.2905555556,2008-06-06,06:58:24
39.985034,116.352751,0,278,39605.2905787037,2008-06-06,06:58:26
39.98503,116.352744,0,278,39605.2906018518,2008-06-06,06:58:28
39.98504,116.352731,0,278,39605.290625,2008-06-06,06:58:30
39.985042,116.352711,0,277,39605.2906481481,2008-06-06,06:58:32
39.985042,116.352711,0,277,39605.2906712963,2008-06-06,06:58:34
39.985042,116.352708,0,277,39605.2906944444,2008-06-06,06:58:36
39.985042,116.352704,0,277,39605.2907175926,2008-06-06,06:58:38
39.985042,116.352699,0,277,39605.2907407407,2008-06-06,06:58:40
39.985043,116.352693,0,277,39605.2907638889,2008-06-06,06:58:42
39.985043,116.352688,0,277,39605.290787037,2008-06-06,06:58:44
39.985051,116.352665,0,275,39605.2908101852,2008-06-06,06:58:46
39.985066,116.352621,0,273,39605.2908333333,2008-06-06,06:58:48
39.985073,116.352592,0,272,39605.2908564815,2008-06-06,06:58:50
39.985085,116.352551,0,270,39605.2908796296,2008-06-06,06:58:52
39.98508,116.352545,0,270,39605.2909027778,2008-06-06,06:58:54
39.985057,116.352566,0,270,39605.2909259259,2008-06-06,06:58:56
39.985042,116.352568,0,270,39605.2909490741,2008-06-06,06:58:58
39.985015,116.352575,0,270,39605.2909722222,2008-06-06,06:59:00
39.985014,116.352569,0,270,39605.2909953704,2008-06-06,06:59:02
39.985014,116.352565,0,270,39605.2910185185,2008-06-06,06:59:04
39.985013,116.352568,0,270,39605.2910416667,2008-06-06,06:59:06
39.985011,116.352581,0,270,39605.2910648148,2008-06-06,06:59:08
39.985013,116.352585,0,270,39605.291087963,2008-06-06,06:59:10
39.985021,116.35258,0,270,39605.2911111111,2008-06-06,06:59:12
39.985021,116.352581,0,270,39605.2911342593,2008-06-06,06:59:14
39.985022,116.352584,0,270,39605.2911574074,2008-06-06,06:59:16
39.985022,116.352587,0,270,39605.2911805556,2008-06-06,06:59:18
39.985022,116.352589,0,270,39605.2912037037,2008-06-06,06:59:20
39.985023,116.352595,0,270,39605.2912268518,2008-06-06,06:59:22
39.985023,116.352599,0,270,39605.29125,2008-06-06,06:59:24
39.985023,116.352602,0,270,39605.2912731481,2008-06-06,06:59:26
39.985023,116.352603,0,270,39605.2912962963,2008-06-06,06:59:28
39.985022,116.352606,0,270,39605.2913194444,2008-06-06,06:59:30
39.985022,116.352609,0,270,39605.2913425926,2008-06-06,06:59:32
39.985022,116.352613,0,271,39605.2913657407,2008-06-06,06:59:34
39.985021,116.352617,0,271,39605.2913888889,2008-06-06,06:59:36
39.985021,116.352619,0,270,39605.291412037,2008-06-06,06:59:38
39.985021,116.35262,0,270,39605.2914351852,2008-06-06,06:59:40
39.985021,116.352623,0,270,39605.2914583333,2008-06-06,06:59:42
39.985021,116.352628,0,270,39605.2914814815,2008-06-06,06:59:44
39.985023,116.352637,0,270,39605.2915046296,2008-06-06,06:59:46
39.985035,116.352648,0,270,39605.2915277778,2008-06-06,06:59:48
39.985039,116.352643,0,269,39605.2915509259,2008-06-06,06:59:50
39.985039,116.352642,0,268,39605.2915740741,2008-06-06,06:59:52
39.985035,116.352643,0,268,39605.2915972222,2008-06-06,06:59:54
39.985035,116.352649,0,268,39605.2916203704,2008-06-06,06:59:56
39.985035,116.352653,0,268,39605.2916435185,2008-06-06,06:59:58
39.985036,116.352653,0,268,39605.2916666667,2008-06-06,07:00:00
39.985036,116.352648,0,268,39605.2916898148,2008-06-06,07:00:02
39.985044,116.352636,0,269,39605.291712963,2008-06-06,07:00:04
39.985052,116.35263,0,269,39605.2917361111,2008-06-06,07:00:06
39.985056,116.352639,0,270,39605.2917592593,2008-06-06,07:00:08
39.985056,116.352643,0,270,39605.2917824074,2008-06-06,07:00:10
39.985059,116.352646,0,270,39605.2918055556,2008-06-06,07:00:12
39.985063,116.352651,0,270,39605.2918287037,2008-06-06,07:00:14
39.985068,116.352648,0,270,39605.2918518518,2008-06-06,07:00:16
39.98507,116.35264,0,270,39605.291875,2008-06-06,07:00:18
39.98507,116.352641,0,270,39605.2918981481,2008-06-06,07:00:20
39.985069,116.352644,0,270,39605.2919212963,2008-06-06,07:00:22
39.985069,116.352648,0,271,39605.2919444444,2008-06-06,07:00:24
39.985069,116.352649,0,271,39605.2919675926,2008-06-06,07:00:26
39.985068,116.352648,0,271,39605.2919907407,2008-06-06,07:00:28
39.985068,116.352649,0,271,39605.2920138889,2008-06-06,07:00:30
39.985066,116.352654,0,271,39605.292037037,2008-06-06,07:00:32
39.985027,116.352649,0,271,39605.2920601852,2008-06-06,07:00:34
39.984994,116.352631,0,271,39605.2920833333,2008-06-06,07:00:36
39.984991,116.352642,0,271,39605.2921064815,2008-06-06,07:00:38
39.984991,116.352653,0,271,39605.2921296296,2008-06-06,07:00:40
39.984991,116.352669,0,271,39605.2921527778,2008-06-06,07:00:42
39.985003,116.352686,0,271,39605.2921759259,2008-06-06,07:00:44
39.985023,116.352728,0,271,39605.2921990741,2008-06-06,07:00:46
39.985057,116.352767,0,271,39605.2922222222,2008-06-06,07:00:48
39.985084,116.3528,0,271,39605.2922453704,2008-06-06,07:00:50
39.985104,116.352825,0,270,39605.2922685185,2008-06-06,07:00:52
39.985109,116.352826,0,270,39605.2922916667,2008-06-06,07:00:54
39.985114,116.352818,0,270,39605.2923148148,2008-06-06,07:00:56
39.985113,116.352814,0,270,39605.292337963,2008-06-06,07:00:58
39.985088,116.352786,0,271,39605.2923611111,2008-06-06,07:01:00
39.985038,116.352744,0,272,39605.2923842593,2008-06-06,07:01:02
39.985021,116.352724,0,272,39605.2924074074,2008-06-06,07:01:04
39.985021,116.352725,0,272,39605.2924305556,2008-06-06,07:01:06
39.985021,116.352726,0,272,39605.2924537037,2008-06-06,07:01:08
39.98502,116.352723,0,272,39605.2924768519,2008-06-06,07:01:10
39.985024,116.352705,0,272,39605.2925,2008-06-06,07:01:12
39.985031,116.352683,0,273,39605.2925231481,2008-06-06,07:01:14
39.985064,116.352999,0,270,39605.2995138889,2008-06-06,07:11:18
39.985064,116.353038,0,270,39605.299537037,2008-06-06,07:11:20
39.985062,116.35307,0,270,39605.2995601852,2008-06-06,07:11:22
39.985063,116.353096,0,270,39605.2995833333,2008-06-06,07:11:24
39.98507,116.353076,0,270,39605.2996064815,2008-06-06,07:11:26
39.985081,116.353052,0,270,39605.2996296296,2008-06-06,07:11:28
39.985095,116.353029,0,270,39605.2996527778,2008-06-06,07:11:30
39.985103,116.352996,0,270,39605.2996759259,2008-06-06,07:11:32
39.985107,116.352959,0,270,39605.2996990741,2008-06-06,07:11:34
39.985091,116.352911,0,270,39605.2997222222,2008-06-06,07:11:36
39.985084,116.352888,0,270,39605.2997453704,2008-06-06,07:11:38
39.985083,116.352883,0,270,39605.2997685185,2008-06-06,07:11:40
39.985082,116.352881,0,270,39605.2997916667,2008-06-06,07:11:42
39.985076,116.35288,0,270,39605.2998148148,2008-06-06,07:11:44
39.985066,116.352879,0,270,39605.299837963,2008-06-06,07:11:46
39.98503,116.352888,0,270,39605.2998611111,2008-06-06,07:11:48
39.984995,116.352887,0,269,39605.2998842593,2008-06-06,07:11:50
39.984968,116.352896,0,269,39605.2999074074,2008-06-06,07:11:52
39.984934,116.352904,0,268,39605.2999305556,2008-06-06,07:11:54
39.984905,116.352912,0,268,39605.2999537037,2008-06-06,07:11:56
39.984889,116.352907,0,267,39605.2999768518,2008-06-06,07:11:58
39.984874,116.352896,0,266,39605.3,2008-06-06,07:12:00
39.984864,116.35289,0,266,39605.3000231481,2008-06-06,07:12:02
39.984864,116.352888,0,266,39605.3000462963,2008-06-06,07:12:04
39.984864,116.352888,0,266,39605.3000694444,2008-06-06,07:12:06
39.984864,116.35289,0,266,39605.3000925926,2008-06-06,07:12:08
39.984863,116.352891,0,266,39605.3001157407,2008-06-06,07:12:10
39.984863,116.352891,0,266,39605.3001388889,2008-06-06,07:12:12
39.984863,116.352894,0,266,39605.300162037,2008-06-06,07:12:14
39.984863,116.352896,0,266,39605.3001851852,2008-06-06,07:12:16
39.984863,116.352899,0,266,39605.3002083333,2008-06-06,07:12:18
39.984863,116.352904,0,266,39605.3002314815,2008-06-06,07:12:20
39.984862,116.35291,0,266,39605.3002546296,2008-06-06,07:12:22
39.984862,116.352914,0,266,39605.3002777778,2008-06-06,07:12:24
39.984857,116.352924,0,266,39605.3003009259,2008-06-06,07:12:26
39.984852,116.352933,0,266,39605.3003240741,2008-06-06,07:12:28
39.984855,116.352937,0,266,39605.3003472222,2008-06-06,07:12:30
39.984862,116.35293,0,266,39605.3003703704,2008-06-06,07:12:32
39.984869,116.352916,0,266,39605.3003935185,2008-06-06,07:12:34
39.984875,116.352911,0,266,39605.3004166667,2008-06-06,07:12:36
39.984875,116.352911,0,266,39605.3004398148,2008-06-06,07:12:38
39.984875,116.352908,0,266,39605.300462963,2008-06-06,07:12:40
39.984875,116.352906,0,266,39605.3004861111,2008-06-06,07:12:42
39.984875,116.352907,0,266,39605.3005092593,2008-06-06,07:12:44
39.984875,116.352909,0,266,39605.3005324074,2008-06-06,07:12:46
39.984867,116.352923,0,266,39605.3005555556,2008-06-06,07:12:48
39.984873,116.352942,0,265,39605.3005787037,2008-06-06,07:12:50
39.984877,116.352935,0,265,39605.3006018519,2008-06-06,07:12:52
39.984881,116.352927,0,264,39605.300625,2008-06-06,07:12:54
39.984885,116.35291,0,264,39605.3006481482,2008-06-06,07:12:56
39.984888,116.352895,0,264,39605.3006712963,2008-06-06,07:12:58
39.984893,116.352863,0,264,39605.3006944444,2008-06-06,07:13:00
39.984889,116.352837,0,264,39605.3007175926,2008-06-06,07:13:02
39.984878,116.352827,0,263,39605.3007407407,2008-06-06,07:13:04
39.984866,116.352817,0,263,39605.3007638889,2008-06-06,07:13:06
39.984855,116.352812,0,263,39605.300787037,2008-06-06,07:13:08
39.984853,116.352808,0,263,39605.3008101852,2008-06-06,07:13:10
39.984853,116.352806,0,263,39605.3008333333,2008-06-06,07:13:12
39.984853,116.352807,0,263,39605.3008564815,2008-06-06,07:13:14
39.984852,116.352809,0,263,39605.3008796296,2008-06-06,07:13:16
39.984852,116.352812,0,263,39605.3009027778,2008-06-06,07:13:18
39.984851,116.352815,0,263,39605.3009259259,2008-06-06,07:13:20
39.98485,116.352819,0,263,39605.3009490741,2008-06-06,07:13:22
39.98485,116.352823,0,263,39605.3009722222,2008-06-06,07:13:24
39.984849,116.352827,0,263,39605.3009953704,2008-06-06,07:13:26
39.984848,116.352832,0,263,39605.3010185185,2008-06-06,07:13:28
39.984838,116.352849,0,263,39605.3010416667,2008-06-06,07:13:30
39.984822,116.352852,0,263,39605.3010648148,2008-06-06,07:13:32
39.984814,116.352866,0,262,39605.301087963,2008-06-06,07:13:34
39.984815,116.352876,0,262,39605.3011111111,2008-06-06,07:13:36
39.98481,116.352884,0,262,39605.3011342593,2008-06-06,07:13:38
39.9848,116.352884,0,262,39605.3011574074,2008-06-06,07:13:40
39.984797,116.352888,0,261,39605.3011805556,2008-06-06,07:13:42
39.984796,116.352895,0,261,39605.3012037037,2008-06-06,07:13:44
39.984795,116.352899,0,261,39605.3012268519,2008-06-06,07:13:46
39.984795,116.352904,0,261,39605.30125,2008-06-06,07:13:48
39.984795,116.352906,0,261,39605.3012731481,2008-06-06,07:13:50
39.984795,116.352906,0,261,39605.3012962963,2008-06-06,07:13:52
39.984795,116.352904,0,261,39605.3013194444,2008-06-06,07:13:54
39.984796,116.352903,0,261,39605.3013425926,2008-06-06,07:13:56
39.984796,116.352897,0,261,39605.3013657407,2008-06-06,07:13:58
39.984813,116.352892,0,262,39605.3013888889,2008-06-06,07:14:00
39.984828,116.352881,0,262,39605.301412037,2008-06-06,07:14:02
39.98483,116.352876,0,263,39605.3014351852,2008-06-06,07:14:04
39.98483,116.352873,0,263,39605.3014583333,2008-06-06,07:14:06
39.98483,116.352872,0,263,39605.3014814815,2008-06-06,07:14:08
39.98483,116.35287,0,263,39605.3015046296,2008-06-06,07:14:10
39.98483,116.352869,0,263,39605.3015277778,2008-06-06,07:14:12
39.98483,116.352868,0,263,39605.3015509259,2008-06-06,07:14:14
39.98483,116.352866,0,263,39605.3015740741,2008-06-06,07:14:16
39.984831,116.35286,0,263,39605.3015972222,2008-06-06,07:14:18
39.984838,116.35284,0,264,39605.3016203704,2008-06-06,07:14:20
39.984852,116.35283,0,264,39605.3016435185,2008-06-06,07:14:22
39.984865,116.352815,0,264,39605.3016666667,2008-06-06,07:14:24
39.984884,116.352797,0,264,39605.3016898148,2008-06-06,07:14:26
39.984904,116.352768,0,265,39605.301712963,2008-06-06,07:14:28
39.98491,116.352749,0,266,39605.3017361111,2008-06-06,07:14:30
39.984912,116.352732,0,267,39605.3017592593,2008-06-06,07:14:32
39.984914,116.352723,0,268,39605.3017824074,2008-06-06,07:14:34
39.984907,116.352712,0,268,39605.3018055556,2008-06-06,07:14:36
39.984907,116.352708,0,268,39605.3018287037,2008-06-06,07:14:38
39.984907,116.352708,0,268,39605.3018518519,2008-06-06,07:14:40
39.984912,116.352718,0,269,39605.301875,2008-06-06,07:14:42
39.984923,116.352731,0,270,39605.3018981481,2008-06-06,07:14:44
39.984935,116.35277,0,271,39605.3019212963,2008-06-06,07:14:46
39.984946,116.352789,0,271,39605.3019444444,2008-06-06,07:14:48
39.984961,116.3528,0,272,39605.3019675926,2008-06-06,07:14:50
39.984961,116.352806,0,273,39605.3019907407,2008-06-06,07:14:52
39.984962,116.352799,0,273,39605.3020138889,2008-06-06,07:14:54
39.984953,116.352784,0,272,39605.302037037,2008-06-06,07:14:56
39.984953,116.352786,0,272,39605.3020601852,2008-06-06,07:14:58
39.984952,116.352787,0,272,39605.3020833333,2008-06-06,07:15:00
39.984952,116.352787,0,272,39605.3021064815,2008-06-06,07:15:02
39.984953,116.352785,0,272,39605.3021296296,2008-06-06,07:15:04
39.984952,116.352783,0,272,39605.3021527778,2008-06-06,07:15:06
39.984953,116.352782,0,272,39605.3021759259,2008-06-06,07:15:08
39.984953,116.352781,0,272,39605.3021990741,2008-06-06,07:15:10
39.984953,116.352782,0,272,39605.3022222222,2008-06-06,07:15:12
39.984953,116.352782,0,271,39605.3022453704,2008-06-06,07:15:14
39.984953,116.35278,0,272,39605.3022685185,2008-06-06,07:15:16
39.984954,116.352778,0,272,39605.3022916667,2008-06-06,07:15:18
39.984954,116.352773,0,272,39605.3023148148,2008-06-06,07:15:20
39.984954,116.352768,0,272,39605.302337963,2008-06-06,07:15:22
39.984954,116.352766,0,272,39605.3023611111,2008-06-06,07:15:24
39.984955,116.352767,0,272,39605.3023842593,2008-06-06,07:15:26
39.984956,116.352769,0,272,39605.3024074074,2008-06-06,07:15:28
39.984956,116.352771,0,272,39605.3024305556,2008-06-06,07:15:30
39.984957,116.352773,0,272,39605.3024537037,2008-06-06,07:15:32
39.984957,116.352778,0,272,39605.3024768519,2008-06-06,07:15:34
39.98498,116.352803,0,272,39605.3025,2008-06-06,07:15:36
39.984993,116.352821,0,272,39605.3025231481,2008-06-06,07:15:38
39.984995,116.352834,0,272,39605.3025462963,2008-06-06,07:15:40
39.985,116.352845,0,272,39605.3025694444,2008-06-06,07:15:42
39.985008,116.352854,0,272,39605.3025925926,2008-06-06,07:15:44
39.985007,116.352857,0,272,39605.3026157407,2008-06-06,07:15:46
39.985007,116.352858,0,272,39605.3026388889,2008-06-06,07:15:48
39.985007,116.352862,0,272,39605.302662037,2008-06-06,07:15:50
39.985007,116.352865,0,272,39605.3026851852,2008-06-06,07:15:52
39.985007,116.352863,0,272,39605.3027083333,2008-06-06,07:15:54
39.985007,116.352858,0,272,39605.3027314815,2008-06-06,07:15:56
39.985008,116.352854,0,272,39605.3027546296,2008-06-06,07:15:58
39.985009,116.352853,0,272,39605.3027777778,2008-06-06,07:16:00
39.985009,116.352855,0,272,39605.3028009259,2008-06-06,07:16:02
39.98501,116.352858,0,272,39605.3028240741,2008-06-06,07:16:04
39.98501,116.352859,0,272,39605.3028472222,2008-06-06,07:16:06
39.985011,116.352863,0,272,39605.3028703704,2008-06-06,07:16:08
39.985011,116.352869,0,272,39605.3028935185,2008-06-06,07:16:10
39.985012,116.352876,0,272,39605.3029166667,2008-06-06,07:16:12
39.985012,116.35288,0,272,39605.3029398148,2008-06-06,07:16:14
39.985012,116.35288,0,272,39605.302962963,2008-06-06,07:16:16
39.985012,116.352877,0,272,39605.3029861111,2008-06-06,07:16:18
39.985011,116.352873,0,272,39605.3030092593,2008-06-06,07:16:20
39.98501,116.352871,0,272,39605.3030324074,2008-06-06,07:16:22
39.98501,116.352869,0,272,39605.3030555556,2008-06-06,07:16:24
39.98501,116.352868,0,272,39605.3030787037,2008-06-06,07:16:26
39.98501,116.352868,0,272,39605.3031018519,2008-06-06,07:16:28
39.985009,116.352871,0,272,39605.303125,2008-06-06,07:16:30
39.98501,116.352872,0,272,39605.3031481481,2008-06-06,07:16:32
39.98501,116.352871,0,272,39605.3031712963,2008-06-06,07:16:34
39.98501,116.352873,0,272,39605.3031944444,2008-06-06,07:16:36
39.98501,116.352875,0,272,39605.3032175926,2008-06-06,07:16:38
39.98501,116.352876,0,272,39605.3032407407,2008-06-06,07:16:40
39.98501,116.352878,0,272,39605.3032638889,2008-06-06,07:16:42
39.985011,116.352881,0,272,39605.303287037,2008-06-06,07:16:44
39.985012,116.352886,0,272,39605.3033101852,2008-06-06,07:16:46
39.985013,116.352892,0,272,39605.3033333333,2008-06-06,07:16:48
39.985013,116.352897,0,272,39605.3033564815,2008-06-06,07:16:50
39.985013,116.352904,0,272,39605.3033796296,2008-06-06,07:16:52
39.985013,116.352908,0,272,39605.3034027778,2008-06-06,07:16:54
39.985013,116.352912,0,272,39605.3034259259,2008-06-06,07:16:56
39.985013,116.352914,0,272,39605.3034490741,2008-06-06,07:16:58
39.985012,116.352915,0,272,39605.3034722222,2008-06-06,07:17:00
39.985012,116.352917,0,272,39605.3034953704,2008-06-06,07:17:02
39.985011,116.35292,0,272,39605.3035185185,2008-06-06,07:17:04
39.985011,116.352921,0,272,39605.3035416667,2008-06-06,07:17:06
39.98501,116.352921,0,272,39605.3035648148,2008-06-06,07:17:08
39.98501,116.35292,0,272,39605.303587963,2008-06-06,07:17:10
39.985009,116.352917,0,272,39605.3036111111,2008-06-06,07:17:12
39.985008,116.352915,0,272,39605.3036342593,2008-06-06,07:17:14
39.985008,116.352915,0,272,39605.3036574074,2008-06-06,07:17:16
39.985008,116.35292,0,272,39605.3036805556,2008-06-06,07:17:18
39.985008,116.352924,0,272,39605.3037037037,2008-06-06,07:17:20
39.985008,116.352927,0,272,39605.3037268519,2008-06-06,07:17:22
39.985008,116.352926,0,272,39605.30375,2008-06-06,07:17:24
39.985008,116.352925,0,272,39605.3037731481,2008-06-06,07:17:26
39.985008,116.352925,0,272,39605.3037962963,2008-06-06,07:17:28
39.985008,116.352925,0,272,39605.3038194444,2008-06-06,07:17:30
39.985008,116.352922,0,272,39605.3038425926,2008-06-06,07:17:32
39.985009,116.352917,0,272,39605.3038657407,2008-06-06,07:17:34
39.985009,116.352913,0,272,39605.3038888889,2008-06-06,07:17:36
39.985009,116.352914,0,272,39605.303912037,2008-06-06,07:17:38
39.985007,116.352911,0,272,39605.3040972222,2008-06-06,07:17:54
39.985006,116.352909,0,272,39605.3041203704,2008-06-06,07:17:56
39.985004,116.3529,0,272,39605.3041435185,2008-06-06,07:17:58
39.985005,116.352888,0,272,39605.3041666667,2008-06-06,07:18:00
39.984979,116.352864,0,272,39605.3041898148,2008-06-06,07:18:02
39.984962,116.352847,0,272,39605.304212963,2008-06-06,07:18:04
39.98496,116.352844,0,272,39605.3042361111,2008-06-06,07:18:06
39.984953,116.352845,0,272,39605.3042592593,2008-06-06,07:18:08
39.984952,116.352849,0,272,39605.3042824074,2008-06-06,07:18:10
39.984951,116.352853,0,272,39605.3043055556,2008-06-06,07:18:12
39.984951,116.352857,0,272,39605.3043287037,2008-06-06,07:18:14
39.98495,116.352862,0,272,39605.3043518519,2008-06-06,07:18:16
39.984949,116.352864,0,272,39605.304375,2008-06-06,07:18:18
39.984949,116.352867,0,272,39605.3043981481,2008-06-06,07:18:20
39.98495,116.352869,0,272,39605.3044212963,2008-06-06,07:18:22
39.984949,116.352868,0,272,39605.3044444444,2008-06-06,07:18:24
39.984949,116.352863,0,272,39605.3044675926,2008-06-06,07:18:26
39.98495,116.352859,0,272,39605.3044907407,2008-06-06,07:18:28
39.984949,116.352855,0,272,39605.3045138889,2008-06-06,07:18:30
39.984949,116.352855,0,272,39605.304537037,2008-06-06,07:18:32
39.984948,116.352855,0,272,39605.3045601852,2008-06-06,07:18:34
39.984948,116.352857,0,272,39605.3045833333,2008-06-06,07:18:36
39.984948,116.352859,0,272,39605.3046064815,2008-06-06,07:18:38
39.984947,116.352861,0,272,39605.3046296296,2008-06-06,07:18:40
39.984947,116.352862,0,272,39605.3046527778,2008-06-06,07:18:42
39.984947,116.352864,0,272,39605.3046759259,2008-06-06,07:18:44
39.984948,116.352866,0,272,39605.3046990741,2008-06-06,07:18:46
39.984948,116.352869,0,272,39605.3047222222,2008-06-06,07:18:48
39.984946,116.352852,0,271,39605.3049305556,2008-06-06,07:19:06
39.984945,116.352849,0,271,39605.3049537037,2008-06-06,07:19:08
39.984945,116.352847,0,271,39605.3049768518,2008-06-06,07:19:10
39.984945,116.352848,0,271,39605.305,2008-06-06,07:19:12
39.984944,116.352848,0,272,39605.3050231481,2008-06-06,07:19:14
39.984943,116.352849,0,272,39605.3050462963,2008-06-06,07:19:16
39.984942,116.352851,0,272,39605.3050694444,2008-06-06,07:19:18
39.984941,116.352856,0,272,39605.3050925926,2008-06-06,07:19:20
39.98494,116.35286,0,272,39605.3051157407,2008-06-06,07:19:22
39.984939,116.352861,0,272,39605.3051388889,2008-06-06,07:19:24
39.984939,116.352861,0,271,39605.305162037,2008-06-06,07:19:26
39.984938,116.352859,0,271,39605.3051851852,2008-06-06,07:19:28
39.984938,116.352855,0,271,39605.3052083333,2008-06-06,07:19:30
39.984937,116.35285,0,271,39605.3052314815,2008-06-06,07:19:32
39.984937,116.352844,0,271,39605.3052546296,2008-06-06,07:19:34
39.984914,116.35282,0,271,39605.3052777778,2008-06-06,07:19:36
39.984857,116.352772,0,271,39605.3053009259,2008-06-06,07:19:38
39.984819,116.352726,0,271,39605.3053240741,2008-06-06,07:19:40
39.984776,116.352676,0,271,39605.3053472222,2008-06-06,07:19:42
39.984683,116.352619,0,271,39605.3053703704,2008-06-06,07:19:44
39.984623,116.352583,0,271,39605.3053935185,2008-06-06,07:19:46
39.984578,116.352556,0,270,39605.3054166667,2008-06-06,07:19:48
39.984558,116.352534,0,270,39605.3054398148,2008-06-06,07:19:50
39.984551,116.352517,0,270,39605.305462963,2008-06-06,07:19:52
39.984548,116.352504,0,270,39605.3054861111,2008-06-06,07:19:54
39.984549,116.352508,0,270,39605.3055092593,2008-06-06,07:19:56
39.984555,116.352517,0,270,39605.3055324074,2008-06-06,07:19:58
39.984581,116.352512,0,270,39605.305625,2008-06-06,07:20:06
39.984584,116.352512,0,270,39605.3058101852,2008-06-06,07:20:22
39.984586,116.352514,0,270,39605.3058564815,2008-06-06,07:20:26
39.984586,116.352514,0,270,39605.3058796296,2008-06-06,07:20:28
39.984587,116.352519,0,270,39605.3059027778,2008-06-06,07:20:30
39.9846,116.352565,0,271,39605.3059259259,2008-06-06,07:20:32
39.984621,116.352573,0,271,39605.3059490741,2008-06-06,07:20:34
39.984646,116.352656,0,270,39605.3059722222,2008-06-06,07:20:36
39.984672,116.352728,0,270,39605.3059953704,2008-06-06,07:20:38
39.984693,116.352762,0,270,39605.3060185185,2008-06-06,07:20:40
39.984708,116.352775,0,270,39605.3060416667,2008-06-06,07:20:42
39.984718,116.352802,0,270,39605.3060648148,2008-06-06,07:20:44
39.98472,116.35281,0,270,39605.306087963,2008-06-06,07:20:46
39.984721,116.352829,0,270,39605.3061111111,2008-06-06,07:20:48
39.984721,116.352832,0,270,39605.3061342593,2008-06-06,07:20:50
39.984721,116.352836,0,270,39605.3061574074,2008-06-06,07:20:52
39.984721,116.35284,0,270,39605.3061805556,2008-06-06,07:20:54
39.98472,116.352842,0,270,39605.3062037037,2008-06-06,07:20:56
39.98472,116.352845,0,270,39605.3062268518,2008-06-06,07:20:58
39.98472,116.35285,0,270,39605.30625,2008-06-06,07:21:00
39.9847,116.352855,0,270,39605.3062731481,2008-06-06,07:21:02
39.984673,116.352849,0,270,39605.3062962963,2008-06-06,07:21:04
39.984647,116.352832,0,270,39605.3063194444,2008-06-06,07:21:06
39.984646,116.352828,0,270,39605.3063425926,2008-06-06,07:21:08
39.984646,116.352826,0,270,39605.3063657407,2008-06-06,07:21:10
39.984646,116.352826,0,270,39605.3063888889,2008-06-06,07:21:12
39.984646,116.352832,0,270,39605.3064351852,2008-06-06,07:21:16
39.984647,116.35284,0,270,39605.3064814815,2008-06-06,07:21:20
39.984647,116.352838,0,270,39605.3065046296,2008-06-06,07:21:22
39.984646,116.352838,0,270,39605.3065277778,2008-06-06,07:21:24
39.984646,116.352836,0,270,39605.3065509259,2008-06-06,07:21:26
39.984646,116.352836,0,270,39605.3065740741,2008-06-06,07:21:28
39.984645,116.352833,0,270,39605.3065972222,2008-06-06,07:21:30
39.984645,116.352828,0,270,39605.3066203704,2008-06-06,07:21:32
39.984611,116.352809,0,270,39605.3066435185,2008-06-06,07:21:34
39.984586,116.352797,0,270,39605.3066666667,2008-06-06,07:21:36
39.98458,116.352793,0,270,39605.3066898148,2008-06-06,07:21:38
39.98458,116.35279,0,270,39605.306712963,2008-06-06,07:21:40
39.98458,116.352784,0,270,39605.3067361111,2008-06-06,07:21:42
39.984579,116.352784,0,270,39605.3067592593,2008-06-06,07:21:44
39.984573,116.352797,0,270,39605.3067824074,2008-06-06,07:21:46
39.984573,116.352801,0,270,39605.3068055556,2008-06-06,07:21:48
39.984573,116.352804,0,270,39605.3068287037,2008-06-06,07:21:50
39.984573,116.352807,0,270,39605.3068518518,2008-06-06,07:21:52
39.984573,116.35281,0,270,39605.306875,2008-06-06,07:21:54
39.984573,116.352813,0,270,39605.3068981481,2008-06-06,07:21:56
39.984573,116.352817,0,270,39605.3069212963,2008-06-06,07:21:58
39.984575,116.352835,0,270,39605.3069444444,2008-06-06,07:22:00
39.984582,116.352846,0,270,39605.3069675926,2008-06-06,07:22:02
39.984594,116.352861,0,270,39605.3069907407,2008-06-06,07:22:04
39.984605,116.352872,0,270,39605.3070138889,2008-06-06,07:22:06
39.984645,116.352879,0,270,39605.307037037,2008-06-06,07:22:08
39.984665,116.352877,0,270,39605.3070601852,2008-06-06,07:22:10
39.984665,116.352874,0,271,39605.3070833333,2008-06-06,07:22:12
39.984666,116.352872,0,271,39605.3071064815,2008-06-06,07:22:14
39.984666,116.352871,0,271,39605.3071296296,2008-06-06,07:22:16
39.984667,116.352873,0,271,39605.3071527778,2008-06-06,07:22:18
39.984912,116.352754,0,273,39605.3093287037,2008-06-06,07:25:26
39.984929,116.352747,0,273,39605.3093518519,2008-06-06,07:25:28
39.984933,116.35275,0,273,39605.309375,2008-06-06,07:25:30
39.984933,116.352748,0,273,39605.3093981481,2008-06-06,07:25:32
39.984933,116.352747,0,273,39605.3094212963,2008-06-06,07:25:34
39.984934,116.352742,0,273,39605.3094444444,2008-06-06,07:25:36
39.984934,116.352736,0,273,39605.3094675926,2008-06-06,07:25:38
39.984934,116.35273,0,274,39605.3094907407,2008-06-06,07:25:40
39.984934,116.352726,0,274,39605.3095138889,2008-06-06,07:25:42
39.984934,116.352723,0,274,39605.309537037,2008-06-06,07:25:44
39.984933,116.352722,0,274,39605.3095601852,2008-06-06,07:25:46
39.984933,116.352724,0,274,39605.3095833333,2008-06-06,07:25:48
39.98493,116.352725,0,274,39605.3096064815,2008-06-06,07:25:50
39.984923,116.352735,0,274,39605.3096296296,2008-06-06,07:25:52
39.984916,116.352746,0,274,39605.3096527778,2008-06-06,07:25:54
39.98491,116.352731,0,274,39605.3096759259,2008-06-06,07:25:56
39.984905,116.352723,0,274,39605.3096990741,2008-06-06,07:25:58
39.984902,116.352714,0,274,39605.3097222222,2008-06-06,07:26:00
39.984902,116.352713,0,274,39605.3097453704,2008-06-06,07:26:02
39.984901,116.352717,0,274,39605.3097685185,2008-06-06,07:26:04
39.984915,116.352735,0,274,39605.3097916667,2008-06-06,07:26:06
39.984936,116.35275,0,273,39605.3098148148,2008-06-06,07:26:08
39.984956,116.352759,0,273,39605.309837963,2008-06-06,07:26:10
39.984966,116.352766,0,273,39605.3098611111,2008-06-06,07:26:12
39.984986,116.35278,0,273,39605.3098842593,2008-06-06,07:26:14
39.98502,116.352784,0,272,39605.3099074074,2008-06-06,07:26:16
39.985044,116.352796,0,272,39605.3099305556,2008-06-06,07:26:18
39.985072,116.352812,0,271,39605.3099537037,2008-06-06,07:26:20
39.985093,116.352814,0,271,39605.3099768519,2008-06-06,07:26:22
39.985091,116.352816,0,271,39605.31,2008-06-06,07:26:24
39.985096,116.352823,0,271,39605.3100231481,2008-06-06,07:26:26
39.985095,116.35283,0,271,39605.3100462963,2008-06-06,07:26:28
39.985103,116.352827,0,271,39605.3100694444,2008-06-06,07:26:30
39.985109,116.352825,0,271,39605.3100925926,2008-06-06,07:26:32
39.985109,116.352827,0,271,39605.3101157407,2008-06-06,07:26:34
39.985109,116.352828,0,271,39605.3101388889,2008-06-06,07:26:36
39.98511,116.352829,0,271,39605.310162037,2008-06-06,07:26:38
39.98511,116.352827,0,271,39605.3101851852,2008-06-06,07:26:40
39.985111,116.352823,0,271,39605.3102083333,2008-06-06,07:26:42
39.985111,116.352821,0,271,39605.3102314815,2008-06-06,07:26:44
39.985111,116.352823,0,271,39605.3102546296,2008-06-06,07:26:46
39.985111,116.352826,0,271,39605.3102777778,2008-06-06,07:26:48
39.985111,116.35283,0,271,39605.3103009259,2008-06-06,07:26:50
39.985111,116.352836,0,271,39605.3103240741,2008-06-06,07:26:52
39.985111,116.35284,0,271,39605.3103472222,2008-06-06,07:26:54
39.985112,116.352837,0,271,39605.3103703704,2008-06-06,07:26:56
39.985111,116.352831,0,271,39605.3103935185,2008-06-06,07:26:58
39.985111,116.352825,0,271,39605.3104166667,2008-06-06,07:27:00
39.985111,116.352819,0,271,39605.3104398148,2008-06-06,07:27:02
39.985111,116.352813,0,271,39605.310462963,2008-06-06,07:27:04
39.98511,116.352807,0,271,39605.3104861111,2008-06-06,07:27:06
39.98511,116.352801,0,271,39605.3105092593,2008-06-06,07:27:08
39.985109,116.352794,0,271,39605.3105324074,2008-06-06,07:27:10
39.985098,116.352781,0,271,39605.3105555556,2008-06-06,07:27:12
39.985079,116.352768,0,271,39605.3105787037,2008-06-06,07:27:14
39.985079,116.352768,0,271,39605.3106018519,2008-06-06,07:27:16
39.985078,116.352768,0,271,39605.310625,2008-06-06,07:27:18
39.985077,116.352768,0,271,39605.3106481481,2008-06-06,07:27:20
39.985077,116.352768,0,270,39605.3106712963,2008-06-06,07:27:22
39.985077,116.352763,0,270,39605.3106944444,2008-06-06,07:27:24
39.985076,116.352757,0,270,39605.3107175926,2008-06-06,07:27:26
39.985077,116.352754,0,270,39605.3107407407,2008-06-06,07:27:28
39.985077,116.352756,0,270,39605.3107638889,2008-06-06,07:27:30
39.985077,116.352762,0,270,39605.310787037,2008-06-06,07:27:32
39.985082,116.352775,0,270,39605.3108101852,2008-06-06,07:27:34
39.985077,116.352776,0,270,39605.3109953704,2008-06-06,07:27:50
39.985076,116.352779,0,270,39605.3110185185,2008-06-06,07:27:52
39.985077,116.352781,0,271,39605.3110416667,2008-06-06,07:27:54
39.985076,116.352781,0,271,39605.3110648148,2008-06-06,07:27:56
39.985075,116.352782,0,271,39605.311087963,2008-06-06,07:27:58
39.985074,116.352785,0,271,39605.3111111111,2008-06-06,07:28:00
39.985072,116.352791,0,271,39605.3111342593,2008-06-06,07:28:02
39.985035,116.352798,0,271,39605.3111574074,2008-06-06,07:28:04
39.984953,116.352789,0,271,39605.3111805556,2008-06-06,07:28:06
39.984885,116.352774,0,270,39605.3112037037,2008-06-06,07:28:08
39.984854,116.35277,0,271,39605.3112268519,2008-06-06,07:28:10
39.984842,116.35277,0,271,39605.31125,2008-06-06,07:28:12
39.984842,116.352773,0,270,39605.3112731481,2008-06-06,07:28:14
39.984841,116.352776,0,270,39605.3112962963,2008-06-06,07:28:16
39.984841,116.352776,0,270,39605.3113194444,2008-06-06,07:28:18
39.98484,116.352776,0,270,39605.3113425926,2008-06-06,07:28:20
39.98484,116.352776,0,270,39605.3113657407,2008-06-06,07:28:22
39.984841,116.352776,0,270,39605.3113888889,2008-06-06,07:28:24
39.984844,116.352777,0,270,39605.311412037,2008-06-06,07:28:26
39.984846,116.352778,0,270,39605.3114351852,2008-06-06,07:28:28
39.984846,116.352777,0,270,39605.3114583333,2008-06-06,07:28:30
39.984848,116.352775,0,270,39605.3114814815,2008-06-06,07:28:32
39.984849,116.352773,0,270,39605.3115046296,2008-06-06,07:28:34
39.984851,116.352775,0,270,39605.3115277778,2008-06-06,07:28:36
39.984852,116.352777,0,270,39605.3115509259,2008-06-06,07:28:38
39.984852,116.352778,0,270,39605.3115740741,2008-06-06,07:28:40
39.984853,116.352781,0,270,39605.3115972222,2008-06-06,07:28:42
39.984928,116.352786,0,270,39605.3116203704,2008-06-06,07:28:44
39.984998,116.352796,0,270,39605.3116435185,2008-06-06,07:28:46
39.985029,116.352796,0,270,39605.3116666667,2008-06-06,07:28:48
39.985292,116.3528,0,257,39605.3163657407,2008-06-06,07:35:34
39.985321,116.352815,0,257,39605.3163888889,2008-06-06,07:35:36
39.985329,116.352815,0,257,39605.316412037,2008-06-06,07:35:38
39.985345,116.352825,0,258,39605.3164351852,2008-06-06,07:35:40
39.985343,116.352829,0,258,39605.3164583333,2008-06-06,07:35:42
39.98533,116.352832,0,258,39605.3164814815,2008-06-06,07:35:44
39.985311,116.35283,0,258,39605.3165046296,2008-06-06,07:35:46
39.985306,116.352827,0,258,39605.3165277778,2008-06-06,07:35:48
39.985306,116.352822,0,258,39605.3165509259,2008-06-06,07:35:50
39.985305,116.352816,0,258,39605.3165740741,2008-06-06,07:35:52
39.985305,116.35281,0,258,39605.3165972222,2008-06-06,07:35:54
39.985305,116.352806,0,258,39605.3166203704,2008-06-06,07:35:56
39.985304,116.352806,0,258,39605.3166435185,2008-06-06,07:35:58
39.985304,116.352804,0,258,39605.3166666667,2008-06-06,07:36:00
39.985304,116.352802,0,258,39605.3166898148,2008-06-06,07:36:02
39.985304,116.352798,0,258,39605.316712963,2008-06-06,07:36:04
39.985304,116.352794,0,258,39605.3167361111,2008-06-06,07:36:06
39.9853,116.352784,0,258,39605.3167592593,2008-06-06,07:36:08
39.985297,116.35278,0,258,39605.3167824074,2008-06-06,07:36:10
39.985297,116.352777,0,258,39605.3168055556,2008-06-06,07:36:12
39.9853,116.352771,0,258,39605.3168287037,2008-06-06,07:36:14
39.9853,116.352768,0,258,39605.3168518519,2008-06-06,07:36:16
39.9853,116.352765,0,258,39605.316875,2008-06-06,07:36:18
39.985301,116.352763,0,258,39605.3168981481,2008-06-06,07:36:20
39.985301,116.352764,0,258,39605.3169212963,2008-06-06,07:36:22
39.985302,116.352766,0,258,39605.3169444444,2008-06-06,07:36:24
39.985303,116.352768,0,258,39605.3169675926,2008-06-06,07:36:26
39.985303,116.352771,0,258,39605.3169907407,2008-06-06,07:36:28
39.985304,116.352773,0,258,39605.3170138889,2008-06-06,07:36:30
39.985303,116.352777,0,258,39605.317037037,2008-06-06,07:36:32
39.985303,116.35278,0,258,39605.3170601852,2008-06-06,07:36:34
39.985303,116.352786,0,258,39605.3170833333,2008-06-06,07:36:36
39.985303,116.352791,0,258,39605.3171064815,2008-06-06,07:36:38
39.985304,116.352789,0,258,39605.3171296296,2008-06-06,07:36:40
39.985304,116.352784,0,258,39605.3171527778,2008-06-06,07:36:42
39.985313,116.352785,0,258,39605.3171759259,2008-06-06,07:36:44
39.985323,116.352797,0,258,39605.3171990741,2008-06-06,07:36:46
39.985324,116.352794,0,258,39605.3172222222,2008-06-06,07:36:48
39.985324,116.35279,0,258,39605.3172453704,2008-06-06,07:36:50
39.985325,116.352787,0,258,39605.3172685185,2008-06-06,07:36:52
39.985325,116.352784,0,258,39605.3172916667,2008-06-06,07:36:54
39.985325,116.352783,0,258,39605.3173148148,2008-06-06,07:36:56
39.985329,116.352786,0,258,39605.317337963,2008-06-06,07:36:58
39.985329,116.352797,0,258,39605.3173611111,2008-06-06,07:37:00
39.98532,116.352796,0,258,39605.3173842593,2008-06-06,07:37:02
39.98532,116.352789,0,258,39605.3174074074,2008-06-06,07:37:04
39.985319,116.352805,0,258,39605.3174305556,2008-06-06,07:37:06
39.985314,116.352812,0,258,39605.3174537037,2008-06-06,07:37:08
39.985314,116.352812,0,258,39605.3174768519,2008-06-06,07:37:10
39.985314,116.352811,0,258,39605.3175,2008-06-06,07:37:12
39.985313,116.352808,0,258,39605.3175231481,2008-06-06,07:37:14
39.985313,116.352803,0,258,39605.3175462963,2008-06-06,07:37:16
39.985312,116.352798,0,258,39605.3175694444,2008-06-06,07:37:18
39.985312,116.352793,0,258,39605.3175925926,2008-06-06,07:37:20
39.985311,116.352787,0,258,39605.3176157407,2008-06-06,07:37:22
39.985311,116.352785,0,258,39605.3176388889,2008-06-06,07:37:24
39.98531,116.352785,0,258,39605.317662037,2008-06-06,07:37:26
39.98531,116.352785,0,258,39605.3176851852,2008-06-06,07:37:28
39.98531,116.352783,0,258,39605.3177083333,2008-06-06,07:37:30
39.985309,116.352778,0,258,39605.3177314815,2008-06-06,07:37:32
39.985309,116.352776,0,258,39605.3177546296,2008-06-06,07:37:34
39.985309,116.352779,0,258,39605.3177777778,2008-06-06,07:37:36
39.985309,116.352781,0,258,39605.3178009259,2008-06-06,07:37:38
39.985308,116.352783,0,258,39605.3178240741,2008-06-06,07:37:40
39.985308,116.352785,0,258,39605.3178472222,2008-06-06,07:37:42
39.985308,116.352785,0,258,39605.3178703704,2008-06-06,07:37:44
39.985309,116.352785,0,258,39605.3178935185,2008-06-06,07:37:46
39.985309,116.352786,0,258,39605.3179166667,2008-06-06,07:37:48
39.98531,116.352787,0,258,39605.3179398148,2008-06-06,07:37:50
39.98531,116.352788,0,258,39605.317962963,2008-06-06,07:37:52
39.98531,116.352786,0,258,39605.3179861111,2008-06-06,07:37:54
39.98531,116.352782,0,258,39605.3180092593,2008-06-06,07:37:56
39.98531,116.352778,0,258,39605.3180324074,2008-06-06,07:37:58
39.985309,116.352778,0,258,39605.3180555556,2008-06-06,07:38:00
39.985308,116.352779,0,259,39605.3180787037,2008-06-06,07:38:02
39.985307,116.352781,0,259,39605.3181018519,2008-06-06,07:38:04
39.985306,116.352781,0,259,39605.318125,2008-06-06,07:38:06
39.985305,116.352779,0,259,39605.3181481481,2008-06-06,07:38:08
39.985304,116.352774,0,259,39605.3181712963,2008-06-06,07:38:10
39.985304,116.352769,0,259,39605.3181944444,2008-06-06,07:38:12
39.985304,116.352765,0,259,39605.3182175926,2008-06-06,07:38:14
39.985304,116.352763,0,258,39605.3182407407,2008-06-06,07:38:16
39.985303,116.352764,0,258,39605.3182638889,2008-06-06,07:38:18
39.985302,116.352766,0,258,39605.318287037,2008-06-06,07:38:20
39.9853,116.352766,0,258,39605.3183101852,2008-06-06,07:38:22
39.985299,116.352766,0,258,39605.3183333333,2008-06-06,07:38:24
39.985297,116.352771,0,258,39605.3183564815,2008-06-06,07:38:26
39.985267,116.352768,0,258,39605.3183796296,2008-06-06,07:38:28
39.985243,116.352769,0,257,39605.3184027778,2008-06-06,07:38:30
39.985242,116.352768,0,257,39605.3184259259,2008-06-06,07:38:32
39.985241,116.352765,0,257,39605.3184490741,2008-06-06,07:38:34
39.985241,116.352765,0,257,39605.3184722222,2008-06-06,07:38:36
39.98524,116.352765,0,257,39605.3184953704,2008-06-06,07:38:38
39.985239,116.352765,0,257,39605.3185185185,2008-06-06,07:38:40
39.985239,116.352767,0,257,39605.3185416667,2008-06-06,07:38:42
39.985238,116.352765,0,257,39605.3185648148,2008-06-06,07:38:44
39.985238,116.352764,0,257,39605.318587963,2008-06-06,07:38:46
39.985237,116.352763,0,257,39605.3186111111,2008-06-06,07:38:48
39.985236,116.352759,0,257,39605.3186342593,2008-06-06,07:38:50
39.985236,116.352754,0,257,39605.3186574074,2008-06-06,07:38:52
39.985235,116.352752,0,257,39605.3186805556,2008-06-06,07:38:54
39.985235,116.352751,0,257,39605.3187037037,2008-06-06,07:38:56
39.985234,116.352748,0,257,39605.3187268519,2008-06-06,07:38:58
39.985234,116.352745,0,257,39605.31875,2008-06-06,07:39:00
39.985234,116.35274,0,257,39605.3187731481,2008-06-06,07:39:02
39.985234,116.352737,0,257,39605.3187962963,2008-06-06,07:39:04
39.985234,116.352737,0,257,39605.3188194444,2008-06-06,07:39:06
39.985234,116.352735,0,257,39605.3188425926,2008-06-06,07:39:08
39.985234,116.352733,0,257,39605.3188657407,2008-06-06,07:39:10
39.985233,116.35273,0,257,39605.3188888889,2008-06-06,07:39:12
39.985233,116.352729,0,257,39605.318912037,2008-06-06,07:39:14
39.985233,116.352731,0,257,39605.3189351852,2008-06-06,07:39:16
39.985233,116.352728,0,257,39605.3189583333,2008-06-06,07:39:18
39.985233,116.352725,0,257,39605.3189814815,2008-06-06,07:39:20
39.985233,116.35272,0,257,39605.3190046296,2008-06-06,07:39:22
39.985234,116.352716,0,257,39605.3190277778,2008-06-06,07:39:24
39.985234,116.352711,0,257,39605.3190509259,2008-06-06,07:39:26
39.985235,116.352705,0,257,39605.3190740741,2008-06-06,07:39:28
39.985236,116.352703,0,258,39605.3190972222,2008-06-06,07:39:30
39.985236,116.352702,0,258,39605.3191203704,2008-06-06,07:39:32
39.985235,116.352701,0,258,39605.3191435185,2008-06-06,07:39:34
39.985235,116.352703,0,258,39605.3191666667,2008-06-06,07:39:36
39.985234,116.352707,0,258,39605.3191898148,2008-06-06,07:39:38
39.985233,116.352712,0,258,39605.319212963,2008-06-06,07:39:40
39.985232,116.352718,0,258,39605.3192361111,2008-06-06,07:39:42
39.985199,116.352719,0,259,39605.3192592593,2008-06-06,07:39:44
39.985174,116.352719,0,260,39605.3192824074,2008-06-06,07:39:46
39.985173,116.352721,0,260,39605.3193055556,2008-06-06,07:39:48
39.985173,116.352725,0,260,39605.3193287037,2008-06-06,07:39:50
39.985172,116.352728,0,260,39605.3193518519,2008-06-06,07:39:52
39.985171,116.35273,0,260,39605.319375,2008-06-06,07:39:54
39.98517,116.352729,0,260,39605.3193981481,2008-06-06,07:39:56
39.985169,116.352727,0,260,39605.3194212963,2008-06-06,07:39:58
39.985169,116.352724,0,260,39605.3194444444,2008-06-06,07:40:00
39.985169,116.352723,0,260,39605.3194675926,2008-06-06,07:40:02
39.985168,116.35272,0,260,39605.3194907407,2008-06-06,07:40:04
39.985168,116.352717,0,260,39605.3195138889,2008-06-06,07:40:06
39.985167,116.352715,0,260,39605.319537037,2008-06-06,07:40:08
39.985167,116.352712,0,260,39605.3195601852,2008-06-06,07:40:10
39.985166,116.352709,0,260,39605.3195833333,2008-06-06,07:40:12
39.985165,116.352706,0,260,39605.3196064815,2008-06-06,07:40:14
39.985164,116.352706,0,260,39605.3196296296,2008-06-06,07:40:16
39.985164,116.352706,0,260,39605.3196527778,2008-06-06,07:40:18
39.985164,116.352704,0,260,39605.3196759259,2008-06-06,07:40:20
39.985164,116.3527,0,260,39605.3196990741,2008-06-06,07:40:22
39.985164,116.352698,0,260,39605.3197222222,2008-06-06,07:40:24
39.985164,116.352693,0,260,39605.3197453704,2008-06-06,07:40:26
39.985164,116.35269,0,260,39605.3197685185,2008-06-06,07:40:28
39.985164,116.352689,0,260,39605.3197916667,2008-06-06,07:40:30
39.985163,116.352687,0,260,39605.3198148148,2008-06-06,07:40:32
39.985163,116.352687,0,260,39605.319837963,2008-06-06,07:40:34
39.985162,116.352684,0,260,39605.3198611111,2008-06-06,07:40:36
39.985162,116.35268,0,260,39605.3198842593,2008-06-06,07:40:38
39.985161,116.352676,0,260,39605.3199074074,2008-06-06,07:40:40
39.98516,116.352674,0,260,39605.3199305556,2008-06-06,07:40:42
39.98516,116.352673,0,260,39605.3199537037,2008-06-06,07:40:44
39.98516,116.352676,0,260,39605.3199768519,2008-06-06,07:40:46
39.985161,116.352677,0,260,39605.32,2008-06-06,07:40:48
39.985161,116.35268,0,260,39605.3200231481,2008-06-06,07:40:50
39.985161,116.352683,0,259,39605.3200462963,2008-06-06,07:40:52
39.985162,116.352684,0,259,39605.3200694444,2008-06-06,07:40:54
39.985162,116.352682,0,259,39605.3200925926,2008-06-06,07:40:56
39.985163,116.352679,0,259,39605.3201157407,2008-06-06,07:40:58
39.985176,116.352666,0,259,39605.3201388889,2008-06-06,07:41:00
39.985202,116.352639,0,259,39605.320162037,2008-06-06,07:41:02
39.985228,116.352618,0,259,39605.3201851852,2008-06-06,07:41:04
39.985257,116.352599,0,259,39605.3202083333,2008-06-06,07:41:06
39.985278,116.352582,0,260,39605.3202314815,2008-06-06,07:41:08
39.985305,116.35257,0,260,39605.3202546296,2008-06-06,07:41:10
39.985337,116.352571,0,260,39605.3202777778,2008-06-06,07:41:12
39.985379,116.352578,0,261,39605.3203009259,2008-06-06,07:41:14
39.985398,116.352577,0,261,39605.3203240741,2008-06-06,07:41:16
39.985404,116.352572,0,262,39605.3203472222,2008-06-06,07:41:18
39.985412,116.352572,0,262,39605.3203703704,2008-06-06,07:41:20
39.985417,116.352566,0,263,39605.3203935185,2008-06-06,07:41:22
39.985417,116.352556,0,263,39605.3204166667,2008-06-06,07:41:24
39.985421,116.352561,0,264,39605.3204398148,2008-06-06,07:41:26
39.985435,116.352557,0,264,39605.320462963,2008-06-06,07:41:28
39.985439,116.352557,0,264,39605.3204861111,2008-06-06,07:41:30
39.985443,116.352564,0,264,39605.3205092593,2008-06-06,07:41:32
39.985438,116.352573,0,264,39605.3205324074,2008-06-06,07:41:34
39.985433,116.352589,0,264,39605.3205555556,2008-06-06,07:41:36
39.985421,116.352605,0,265,39605.3205787037,2008-06-06,07:41:38
39.985378,116.352635,0,264,39605.3206018518,2008-06-06,07:41:40
39.985319,116.352661,0,263,39605.320625,2008-06-06,07:41:42
39.985278,116.352689,0,263,39605.3206481481,2008-06-06,07:41:44
39.985252,116.35271,0,263,39605.3206712963,2008-06-06,07:41:46
39.985242,116.352711,0,263,39605.3206944444,2008-06-06,07:41:48
39.985249,116.352718,0,262,39605.3207175926,2008-06-06,07:41:50
39.985252,116.352726,0,261,39605.3207407407,2008-06-06,07:41:52
39.985252,116.352728,0,261,39605.3207638889,2008-06-06,07:41:54
39.985246,116.352735,0,261,39605.320787037,2008-06-06,07:41:56
39.985232,116.352735,0,260,39605.3208101852,2008-06-06,07:41:58
39.98523,116.352734,0,260,39605.3208333333,2008-06-06,07:42:00
39.985222,116.352726,0,259,39605.3208564815,2008-06-06,07:42:02
39.985225,116.352726,0,259,39605.3208796296,2008-06-06,07:42:04
39.985225,116.352728,0,259,39605.3209027778,2008-06-06,07:42:06
39.985226,116.352744,0,259,39605.3209259259,2008-06-06,07:42:08
39.985223,116.352771,0,258,39605.3209490741,2008-06-06,07:42:10
39.985227,116.352785,0,257,39605.3209722222,2008-06-06,07:42:12
39.98523,116.352788,0,257,39605.3209953704,2008-06-06,07:42:14
39.98523,116.352795,0,257,39605.3210185185,2008-06-06,07:42:16
39.985231,116.352796,0,257,39605.3210416667,2008-06-06,07:42:18
39.985232,116.352794,0,257,39605.3210648148,2008-06-06,07:42:20
39.985233,116.352793,0,257,39605.321087963,2008-06-06,07:42:22
39.985245,116.352779,0,257,39605.3211111111,2008-06-06,07:42:24
39.985262,116.352774,0,258,39605.3211342593,2008-06-06,07:42:26
39.985283,116.352783,0,258,39605.3211574074,2008-06-06,07:42:28
39.985264,116.352774,0,258,39605.3212037037,2008-06-06,07:42:32
39.985251,116.35276,0,258,39605.3212268518,2008-06-06,07:42:34
39.985259,116.352748,0,258,39605.32125,2008-06-06,07:42:36
39.985266,116.352747,0,258,39605.3212731481,2008-06-06,07:42:38
39.985257,116.352741,0,258,39605.3212962963,2008-06-06,07:42:40
39.985253,116.352766,0,258,39605.3213194444,2008-06-06,07:42:42
39.985268,116.352808,0,258,39605.3213425926,2008-06-06,07:42:44
39.985288,116.352845,0,258,39605.3213657407,2008-06-06,07:42:46
39.985269,116.352868,0,258,39605.3213888889,2008-06-06,07:42:48
39.985288,116.35289,0,258,39605.321412037,2008-06-06,07:42:50
39.985319,116.35291,0,258,39605.3214351852,2008-06-06,07:42:52
39.98534,116.352919,0,257,39605.3214583333,2008-06-06,07:42:54
39.985311,116.352914,0,257,39605.3214814815,2008-06-06,07:42:56
39.985258,116.352909,0,258,39605.3215046296,2008-06-06,07:42:58
39.985207,116.352906,0,258,39605.3215277778,2008-06-06,07:43:00
39.985173,116.35289,0,259,39605.3215509259,2008-06-06,07:43:02
39.985152,116.352875,0,260,39605.3215740741,2008-06-06,07:43:04
39.985136,116.352874,0,261,39605.3215972222,2008-06-06,07:43:06
39.985128,116.352875,0,262,39605.3216203704,2008-06-06,07:43:08
39.98511,116.35287,0,263,39605.3216435185,2008-06-06,07:43:10
39.9851,116.352873,0,264,39605.3216666667,2008-06-06,07:43:12
39.985094,116.352877,0,265,39605.3216898148,2008-06-06,07:43:14
39.985087,116.352883,0,266,39605.321712963,2008-06-06,07:43:16
39.985082,116.352878,0,265,39605.3217361111,2008-06-06,07:43:18
39.985081,116.352886,0,265,39605.3217592593,2008-06-06,07:43:20
39.985062,116.352904,0,266,39605.3217824074,2008-06-06,07:43:22
39.98504,116.352921,0,267,39605.3218055556,2008-06-06,07:43:24
39.984998,116.352922,0,267,39605.3218287037,2008-06-06,07:43:26
39.984972,116.352924,0,267,39605.3218518518,2008-06-06,07:43:28
39.985197,116.352731,0,266,39605.3237037037,2008-06-06,07:46:08
39.985224,116.352715,0,266,39605.3237268519,2008-06-06,07:46:10
39.985242,116.352702,0,266,39605.32375,2008-06-06,07:46:12
39.985241,116.352692,0,267,39605.3237731481,2008-06-06,07:46:14
39.985246,116.352702,0,267,39605.3237962963,2008-06-06,07:46:16
39.985247,116.352704,0,267,39605.3238194444,2008-06-06,07:46:18
39.985247,116.352703,0,267,39605.3238425926,2008-06-06,07:46:20
39.985247,116.352702,0,267,39605.3238657407,2008-06-06,07:46:22
39.985247,116.352703,0,267,39605.3238888889,2008-06-06,07:46:24
39.985247,116.352704,0,267,39605.323912037,2008-06-06,07:46:26
39.985246,116.352705,0,267,39605.3239351852,2008-06-06,07:46:28
39.985246,116.352703,0,267,39605.3239583333,2008-06-06,07:46:30
39.985244,116.352702,0,267,39605.3239814815,2008-06-06,07:46:32
39.985242,116.352701,0,267,39605.3240046296,2008-06-06,07:46:34
39.985241,116.352703,0,267,39605.3240277778,2008-06-06,07:46:36
39.985239,116.352706,0,267,39605.3240509259,2008-06-06,07:46:38
39.985239,116.352713,0,267,39605.3240740741,2008-06-06,07:46:40
39.985239,116.35272,0,267,39605.3240972222,2008-06-06,07:46:42
39.985239,116.352726,0,268,39605.3241203704,2008-06-06,07:46:44
39.985238,116.352743,0,267,39605.3241435185,2008-06-06,07:46:46
39.985236,116.35277,0,267,39605.3241666667,2008-06-06,07:46:48
39.985233,116.352786,0,267,39605.3241898148,2008-06-06,07:46:50
39.985233,116.35279,0,267,39605.324212963,2008-06-06,07:46:52
39.985233,116.352794,0,267,39605.3242361111,2008-06-06,07:46:54
39.985233,116.352793,0,267,39605.3242592593,2008-06-06,07:46:56
39.985233,116.35279,0,267,39605.3242824074,2008-06-06,07:46:58
39.985232,116.352784,0,267,39605.3243055556,2008-06-06,07:47:00
39.985229,116.35278,0,267,39605.3243287037,2008-06-06,07:47:02
39.985212,116.352784,0,267,39605.3243518519,2008-06-06,07:47:04
39.985212,116.352781,0,267,39605.324375,2008-06-06,07:47:06
39.985211,116.352778,0,267,39605.3243981482,2008-06-06,07:47:08
39.985211,116.352775,0,267,39605.3244212963,2008-06-06,07:47:10
39.985211,116.352773,0,267,39605.3244444444,2008-06-06,07:47:12
39.98521,116.352772,0,267,39605.3244675926,2008-06-06,07:47:14
39.985209,116.352769,0,267,39605.3244907407,2008-06-06,07:47:16
39.985208,116.352765,0,267,39605.3245138889,2008-06-06,07:47:18
39.985208,116.352762,0,267,39605.324537037,2008-06-06,07:47:20
39.985207,116.35276,0,267,39605.3245601852,2008-06-06,07:47:22
39.985207,116.35276,0,267,39605.3245833333,2008-06-06,07:47:24
39.985206,116.352763,0,267,39605.3246064815,2008-06-06,07:47:26
39.985205,116.352768,0,267,39605.3246296296,2008-06-06,07:47:28
39.985204,116.352773,0,267,39605.3246527778,2008-06-06,07:47:30
39.985203,116.352779,0,267,39605.3246759259,2008-06-06,07:47:32
39.985191,116.352788,0,267,39605.3246990741,2008-06-06,07:47:34
39.985202,116.352805,0,267,39605.3247222222,2008-06-06,07:47:36
39.985207,116.352815,0,267,39605.3247453704,2008-06-06,07:47:38
39.985201,116.352814,0,267,39605.3247685185,2008-06-06,07:47:40
39.985184,116.352809,0,267,39605.3247916667,2008-06-06,07:47:42
39.985156,116.352793,0,267,39605.3248148148,2008-06-06,07:47:44
39.98514,116.352782,0,267,39605.324837963,2008-06-06,07:47:46
39.98514,116.352777,0,267,39605.3248611111,2008-06-06,07:47:48
39.98514,116.352779,0,267,39605.3248842593,2008-06-06,07:47:50
39.98514,116.352779,0,267,39605.3249074074,2008-06-06,07:47:52
39.98514,116.352774,0,267,39605.3249305556,2008-06-06,07:47:54
39.98514,116.352769,0,267,39605.3249537037,2008-06-06,07:47:56
39.98514,116.352767,0,267,39605.3249768519,2008-06-06,07:47:58
39.985141,116.352766,0,267,39605.325,2008-06-06,07:48:00
39.985141,116.352767,0,267,39605.3250231481,2008-06-06,07:48:02
39.985141,116.352768,0,267,39605.3250462963,2008-06-06,07:48:04
39.98514,116.35277,0,267,39605.3250694444,2008-06-06,07:48:06
39.985139,116.352775,0,267,39605.3250925926,2008-06-06,07:48:08
39.985139,116.352781,0,267,39605.3251157407,2008-06-06,07:48:10
39.985119,116.35281,0,268,39605.3251388889,2008-06-06,07:48:12
39.985101,116.352839,0,267,39605.325162037,2008-06-06,07:48:14
39.985091,116.352854,0,268,39605.3251851852,2008-06-06,07:48:16
39.985084,116.352878,0,267,39605.3252083333,2008-06-06,07:48:18
39.985067,116.352896,0,267,39605.3252314815,2008-06-06,07:48:20
39.985054,116.352907,0,267,39605.3252546296,2008-06-06,07:48:22
39.985047,116.352921,0,267,39605.3252777778,2008-06-06,07:48:24
39.985047,116.352927,0,267,39605.3253009259,2008-06-06,07:48:26
39.985043,116.352943,0,268,39605.3253240741,2008-06-06,07:48:28
39.985032,116.352963,0,268,39605.3253472222,2008-06-06,07:48:30
39.985014,116.352971,0,267,39605.3253703704,2008-06-06,07:48:32
39.984995,116.352973,0,267,39605.3253935185,2008-06-06,07:48:34
39.984966,116.352974,0,266,39605.3254166667,2008-06-06,07:48:36
39.984964,116.352975,0,266,39605.3254398148,2008-06-06,07:48:38
39.984963,116.352975,0,266,39605.325462963,2008-06-06,07:48:40
39.984962,116.352972,0,266,39605.3254861111,2008-06-06,07:48:42
39.984943,116.352961,0,266,39605.3255092593,2008-06-06,07:48:44
39.984911,116.352941,0,265,39605.3255324074,2008-06-06,07:48:46
39.984879,116.352919,0,265,39605.3255555556,2008-06-06,07:48:48
39.985135,116.352944,0,251,39605.32875,2008-06-06,07:53:24
39.985177,116.352939,0,251,39605.3287731481,2008-06-06,07:53:26
39.985207,116.352936,0,251,39605.3287962963,2008-06-06,07:53:28
39.985228,116.352934,0,252,39605.3288194444,2008-06-06,07:53:30
39.985239,116.352935,0,252,39605.3288425926,2008-06-06,07:53:32
39.985255,116.352932,0,252,39605.3288657407,2008-06-06,07:53:34
39.98529,116.352938,0,252,39605.3288888889,2008-06-06,07:53:36
39.98532,116.352936,0,253,39605.328912037,2008-06-06,07:53:38
39.985358,116.352949,0,253,39605.3289351852,2008-06-06,07:53:40
39.985386,116.352951,0,253,39605.3289583333,2008-06-06,07:53:42
39.985392,116.352937,0,253,39605.3289814815,2008-06-06,07:53:44
39.985384,116.352905,0,252,39605.3290046296,2008-06-06,07:53:46
39.985389,116.352882,0,252,39605.3290277778,2008-06-06,07:53:48
39.985387,116.352855,0,252,39605.3290509259,2008-06-06,07:53:50
39.985391,116.352829,0,252,39605.3290740741,2008-06-06,07:53:52
39.985389,116.352802,0,252,39605.3290972222,2008-06-06,07:53:54
39.985382,116.352795,0,251,39605.3291203704,2008-06-06,07:53:56
39.985373,116.352793,0,251,39605.3291435185,2008-06-06,07:53:58
39.985355,116.352805,0,252,39605.3291666667,2008-06-06,07:54:00
39.985354,116.352816,0,252,39605.3291898148,2008-06-06,07:54:02
39.98535,116.352827,0,252,39605.329212963,2008-06-06,07:54:04
39.985337,116.352839,0,254,39605.3292361111,2008-06-06,07:54:06
39.985326,116.352856,0,254,39605.3292592593,2008-06-06,07:54:08
39.985325,116.352868,0,254,39605.3292824074,2008-06-06,07:54:10
39.985325,116.352873,0,254,39605.3293055556,2008-06-06,07:54:12
39.985325,116.352872,0,254,39605.3293287037,2008-06-06,07:54:14
39.985325,116.352872,0,254,39605.3293518518,2008-06-06,07:54:16
39.985325,116.35287,0,254,39605.329375,2008-06-06,07:54:18
39.985324,116.35287,0,254,39605.3293981481,2008-06-06,07:54:20
39.985324,116.352871,0,255,39605.3294212963,2008-06-06,07:54:22
39.985323,116.352873,0,255,39605.3294444444,2008-06-06,07:54:24
39.985323,116.352876,0,255,39605.3294675926,2008-06-06,07:54:26
39.985322,116.35288,0,255,39605.3294907407,2008-06-06,07:54:28
39.985322,116.352883,0,255,39605.3295138889,2008-06-06,07:54:30
39.985322,116.352887,0,254,39605.329537037,2008-06-06,07:54:32
39.985322,116.352889,0,255,39605.3295601852,2008-06-06,07:54:34
39.985322,116.352892,0,254,39605.3295833333,2008-06-06,07:54:36
39.985322,116.352898,0,254,39605.3296064815,2008-06-06,07:54:38
39.985328,116.352901,0,255,39605.3296296296,2008-06-06,07:54:40
39.985329,116.352902,0,256,39605.3296527778,2008-06-06,07:54:42
39.985316,116.352911,0,256,39605.3296759259,2008-06-06,07:54:44
39.985307,116.352927,0,257,39605.3296990741,2008-06-06,07:54:46
39.985291,116.352939,0,257,39605.3297222222,2008-06-06,07:54:48
39.985281,116.352954,0,257,39605.3297453704,2008-06-06,07:54:50
39.985268,116.352969,0,258,39605.3297685185,2008-06-06,07:54:52
39.985253,116.352981,0,259,39605.3297916667,2008-06-06,07:54:54
39.985243,116.352996,0,259,39605.3298148148,2008-06-06,07:54:56
39.985228,116.353009,0,260,39605.329837963,2008-06-06,07:54:58
39.985211,116.353018,0,260,39605.3298611111,2008-06-06,07:55:00
39.985201,116.353026,0,261,39605.3298842593,2008-06-06,07:55:02
39.985185,116.353028,0,261,39605.3299074074,2008-06-06,07:55:04
39.985178,116.35303,0,261,39605.3299305556,2008-06-06,07:55:06
39.985177,116.353035,0,261,39605.3299537037,2008-06-06,07:55:08
39.985171,116.353033,0,262,39605.3299768518,2008-06-06,07:55:10
39.985163,116.35304,0,262,39605.33,2008-06-06,07:55:12
39.985148,116.353037,0,262,39605.3300231481,2008-06-06,07:55:14
39.985137,116.353015,0,261,39605.3300462963,2008-06-06,07:55:16
39.985126,116.353001,0,260,39605.3300694444,2008-06-06,07:55:18
39.985118,116.353,0,260,39605.3300925926,2008-06-06,07:55:20
39.985118,116.353003,0,260,39605.3301157407,2008-06-06,07:55:22
39.985118,116.353003,0,260,39605.3301388889,2008-06-06,07:55:24
39.985117,116.352999,0,260,39605.330162037,2008-06-06,07:55:26
39.985118,116.352982,0,260,39605.3301851852,2008-06-06,07:55:28
39.985119,116.352961,0,260,39605.3302083333,2008-06-06,07:55:30
39.985117,116.352946,0,259,39605.3302314815,2008-06-06,07:55:32
39.985115,116.352935,0,259,39605.3302546296,2008-06-06,07:55:34
39.98512,116.352922,0,258,39605.3302777778,2008-06-06,07:55:36
39.985124,116.352902,0,258,39605.3303009259,2008-06-06,07:55:38
39.985121,116.352878,0,258,39605.3303240741,2008-06-06,07:55:40
39.985113,116.352859,0,257,39605.3303472222,2008-06-06,07:55:42
39.985091,116.352853,0,257,39605.3303703704,2008-06-06,07:55:44
39.98509,116.352856,0,257,39605.3303935185,2008-06-06,07:55:46
39.98509,116.35286,0,257,39605.3304166667,2008-06-06,07:55:48
39.98509,116.352864,0,257,39605.3304398148,2008-06-06,07:55:50
39.98509,116.352869,0,257,39605.330462963,2008-06-06,07:55:52
39.985086,116.352884,0,257,39605.3304861111,2008-06-06,07:55:54
39.985073,116.352902,0,257,39605.3305092593,2008-06-06,07:55:56
39.985065,116.352923,0,257,39605.3305324074,2008-06-06,07:55:58
39.985059,116.352939,0,257,39605.3305555556,2008-06-06,07:56:00
39.985049,116.352946,0,257,39605.3305787037,2008-06-06,07:56:02
39.985055,116.352958,0,257,39605.3306018518,2008-06-06,07:56:04
39.985064,116.352979,0,257,39605.330625,2008-06-06,07:56:06
39.985083,116.353003,0,257,39605.3306481481,2008-06-06,07:56:08
39.985099,116.353017,0,258,39605.3306712963,2008-06-06,07:56:10
39.985106,116.35302,0,258,39605.3306944444,2008-06-06,07:56:12
39.985113,116.35301,0,258,39605.3307175926,2008-06-06,07:56:14
39.985114,116.352999,0,258,39605.3307638889,2008-06-06,07:56:18
39.985114,116.352993,0,258,39605.330787037,2008-06-06,07:56:20
39.985116,116.352991,0,258,39605.3308333333,2008-06-06,07:56:24
39.985118,116.352991,0,258,39605.3308796296,2008-06-06,07:56:28
39.985118,116.352991,0,258,39605.3309490741,2008-06-06,07:56:34
39.98512,116.35299,0,258,39605.3309722222,2008-06-06,07:56:36
39.984816,116.35236,0,263,39605.3312731481,2008-06-06,07:57:02
39.984808,116.352355,0,263,39605.3312962963,2008-06-06,07:57:04
39.984803,116.352357,0,263,39605.3313194444,2008-06-06,07:57:06
39.984623,116.35227,0,262,39605.3313425926,2008-06-06,07:57:08
39.984508,116.352224,0,262,39605.3313657407,2008-06-06,07:57:10
39.984535,116.352281,0,262,39605.3313888889,2008-06-06,07:57:12
39.984566,116.352327,0,262,39605.331412037,2008-06-06,07:57:14
39.984865,116.352622,0,264,39605.3314351852,2008-06-06,07:57:16
39.985052,116.352827,0,266,39605.3314583333,2008-06-06,07:57:18
39.985063,116.352843,0,266,39605.3314814815,2008-06-06,07:57:20
39.985063,116.352843,0,266,39605.3315046296,2008-06-06,07:57:22
39.985063,116.352842,0,266,39605.3315277778,2008-06-06,07:57:24
39.985063,116.35284,0,266,39605.3315509259,2008-06-06,07:57:26
39.985063,116.352835,0,266,39605.3315740741,2008-06-06,07:57:28
39.985078,116.352831,0,265,39605.3315972222,2008-06-06,07:57:30
39.985096,116.35282,0,265,39605.3316203704,2008-06-06,07:57:32
39.985097,116.352818,0,265,39605.3316435185,2008-06-06,07:57:34
39.985097,116.352821,0,265,39605.3316666667,2008-06-06,07:57:36
39.985098,116.352826,0,265,39605.3316898148,2008-06-06,07:57:38
39.985098,116.352828,0,265,39605.331712963,2008-06-06,07:57:40
39.985099,116.352829,0,265,39605.3317361111,2008-06-06,07:57:42
39.9851,116.352828,0,265,39605.3317592593,2008-06-06,07:57:44
39.985101,116.352832,0,265,39605.3317824074,2008-06-06,07:57:46
39.985102,116.352838,0,265,39605.3318055556,2008-06-06,07:57:48
39.985102,116.352843,0,264,39605.3318287037,2008-06-06,07:57:50
39.985124,116.352841,0,264,39605.3318518519,2008-06-06,07:57:52
39.985161,116.352841,0,262,39605.331875,2008-06-06,07:57:54
39.985185,116.352835,0,261,39605.3318981482,2008-06-06,07:57:56
39.985199,116.352818,0,260,39605.3319212963,2008-06-06,07:57:58
39.985211,116.352804,0,259,39605.3319444444,2008-06-06,07:58:00
39.985211,116.352804,0,259,39605.3319675926,2008-06-06,07:58:02
39.985212,116.352803,0,259,39605.3319907407,2008-06-06,07:58:04
39.985213,116.352802,0,259,39605.3320138889,2008-06-06,07:58:06
39.985213,116.352801,0,259,39605.332037037,2008-06-06,07:58:08
39.985213,116.352802,0,259,39605.3320601852,2008-06-06,07:58:10
39.985213,116.352807,0,259,39605.3320833333,2008-06-06,07:58:12
39.985217,116.352807,0,257,39605.3321064815,2008-06-06,07:58:14
39.985226,116.352816,0,255,39605.3321296296,2008-06-06,07:58:16
39.985231,116.352834,0,253,39605.3321527778,2008-06-06,07:58:18
39.985213,116.352841,0,252,39605.3321759259,2008-06-06,07:58:20
39.985198,116.352851,0,253,39605.3321990741,2008-06-06,07:58:22
39.985203,116.352871,0,252,39605.3322222222,2008-06-06,07:58:24
39.985198,116.352875,0,249,39605.3322453704,2008-06-06,07:58:26
39.985188,116.352882,0,247,39605.3322685185,2008-06-06,07:58:28
39.985177,116.352888,0,246,39605.3322916667,2008-06-06,07:58:30
39.98517,116.352895,0,245,39605.3323148148,2008-06-06,07:58:32
39.985157,116.352896,0,244,39605.332337963,2008-06-06,07:58:34
39.985034,116.352756,0,226,39605.3340277778,2008-06-06,08:01:00
39.977989,116.344709,0,691,39605.3354166667,2008-06-06,08:03:00
39.985326,116.352015,0,299,39605.3355787037,2008-06-06,08:03:14
39.985308,116.352015,0,295,39605.3356018519,2008-06-06,08:03:16
39.985286,116.352015,0,293,39605.335625,2008-06-06,08:03:18
39.985285,116.352025,0,292,39605.3356481481,2008-06-06,08:03:20
39.985284,116.352035,0,292,39605.3356712963,2008-06-06,08:03:22
39.985283,116.352043,0,291,39605.3356944444,2008-06-06,08:03:24
39.985265,116.352071,0,276,39605.3357175926,2008-06-06,08:03:26
39.985227,116.352099,0,253,39605.3357407407,2008-06-06,08:03:28
39.985212,116.352131,0,238,39605.3357638889,2008-06-06,08:03:30
39.985204,116.352165,0,223,39605.335787037,2008-06-06,08:03:32
39.985184,116.352189,0,207,39605.3358101852,2008-06-06,08:03:34
39.985179,116.352217,0,196,39605.3358333333,2008-06-06,08:03:36
39.985179,116.352217,0,195,39605.3358564815,2008-06-06,08:03:38
39.985178,116.352221,0,195,39605.3358796296,2008-06-06,08:03:40
39.985178,116.352229,0,195,39605.3359027778,2008-06-06,08:03:42
39.985178,116.352232,0,194,39605.3359259259,2008-06-06,08:03:44
39.985178,116.352237,0,194,39605.3359490741,2008-06-06,08:03:46
39.98518,116.352261,0,192,39605.3359722222,2008-06-06,08:03:48
39.98518,116.352291,0,191,39605.3359953704,2008-06-06,08:03:50
39.985183,116.352326,0,190,39605.3360185185,2008-06-06,08:03:52
39.985186,116.352358,0,190,39605.3360416667,2008-06-06,08:03:54
39.985192,116.352392,0,189,39605.3360648148,2008-06-06,08:03:56
39.98518,116.352538,0,207,39605.336087963,2008-06-06,08:03:58
39.985181,116.352635,0,215,39605.3361111111,2008-06-06,08:04:00
39.985199,116.352713,0,220,39605.3361342593,2008-06-06,08:04:02
39.985232,116.352756,0,221,39605.3361574074,2008-06-06,08:04:04
39.985263,116.352786,0,220,39605.3361805556,2008-06-06,08:04:06
39.985288,116.352815,0,219,39605.3362037037,2008-06-06,08:04:08
39.985307,116.352846,0,219,39605.3362268518,2008-06-06,08:04:10
39.985321,116.352878,0,219,39605.33625,2008-06-06,08:04:12
39.985338,116.352908,0,218,39605.3362731481,2008-06-06,08:04:14
39.985368,116.352951,0,218,39605.3362962963,2008-06-06,08:04:16
39.985408,116.352997,0,219,39605.3363194444,2008-06-06,08:04:18
39.985423,116.353014,0,218,39605.3363425926,2008-06-06,08:04:20
39.985461,116.353042,0,217,39605.3363657407,2008-06-06,08:04:22
39.985522,116.353073,0,217,39605.3363888889,2008-06-06,08:04:24
39.985571,116.353117,0,217,39605.336412037,2008-06-06,08:04:26
39.985604,116.353138,0,217,39605.3364351852,2008-06-06,08:04:28
39.985631,116.353161,0,217,39605.3364583333,2008-06-06,08:04:30
39.98569,116.353203,0,216,39605.3364814815,2008-06-06,08:04:32
39.985751,116.353251,0,216,39605.3365046296,2008-06-06,08:04:34
39.985808,116.353295,0,216,39605.3365277778,2008-06-06,08:04:36
39.985865,116.353335,0,216,39605.3365509259,2008-06-06,08:04:38
39.985917,116.353374,0,215,39605.3365740741,2008-06-06,08:04:40
39.985946,116.353392,0,214,39605.3365972222,2008-06-06,08:04:42
39.985978,116.353412,0,214,39605.3366203704,2008-06-06,08:04:44
39.985999,116.353424,0,213,39605.3366435185,2008-06-06,08:04:46
39.98603,116.353445,0,212,39605.3366666667,2008-06-06,08:04:48
39.986058,116.353463,0,212,39605.3366898148,2008-06-06,08:04:50
39.98607,116.35348,0,211,39605.336712963,2008-06-06,08:04:52
39.986069,116.35349,0,211,39605.3367361111,2008-06-06,08:04:54
39.986076,116.353502,0,211,39605.3367592593,2008-06-06,08:04:56
39.986095,116.353525,0,211,39605.3367824074,2008-06-06,08:04:58
39.986086,116.353528,0,211,39605.3368055556,2008-06-06,08:05:00
39.986115,116.353569,0,211,39605.3368287037,2008-06-06,08:05:02
39.986179,116.353632,0,212,39605.3368518518,2008-06-06,08:05:04
39.986144,116.35363,0,212,39605.336875,2008-06-06,08:05:06
39.985772,116.353335,0,214,39605.3368981481,2008-06-06,08:05:08
39.985802,116.35337,0,215,39605.3369212963,2008-06-06,08:05:10
39.985706,116.353286,0,216,39605.3369444444,2008-06-06,08:05:12
39.985707,116.353284,0,216,39605.3369675926,2008-06-06,08:05:14
39.985709,116.353285,0,216,39605.3369907407,2008-06-06,08:05:16
39.98571,116.353289,0,216,39605.3370138889,2008-06-06,08:05:18
39.98571,116.353295,0,216,39605.337037037,2008-06-06,08:05:20
39.985734,116.353336,0,217,39605.3370601852,2008-06-06,08:05:22
39.985775,116.353399,0,218,39605.3370833333,2008-06-06,08:05:24
39.985825,116.353474,0,219,39605.3371064815,2008-06-06,08:05:26
39.985733,116.353407,0,221,39605.3371296296,2008-06-06,08:05:28
39.98564,116.353323,0,222,39605.3371527778,2008-06-06,08:05:30
39.985562,116.353241,0,224,39605.3371759259,2008-06-06,08:05:32
39.985376,116.352987,0,222,39605.3384259259,2008-06-06,08:07:20
39.985376,116.352986,0,222,39605.3384490741,2008-06-06,08:07:22
39.985375,116.352984,0,222,39605.3384722222,2008-06-06,08:07:24
39.985373,116.352981,0,222,39605.3384953704,2008-06-06,08:07:26
39.985373,116.352975,0,222,39605.3385185185,2008-06-06,08:07:28
39.985355,116.352959,0,223,39605.3385416667,2008-06-06,08:07:30
39.985327,116.352938,0,224,39605.3385648148,2008-06-06,08:07:32
39.98531,116.352923,0,226,39605.338587963,2008-06-06,08:07:34
39.985319,116.352929,0,227,39605.3386111111,2008-06-06,08:07:36
39.985324,116.352934,0,227,39605.3386342593,2008-06-06,08:07:38
39.985324,116.352935,0,227,39605.3386574074,2008-06-06,08:07:40
39.985325,116.352934,0,227,39605.3386805556,2008-06-06,08:07:42
39.985325,116.352929,0,227,39605.3387037037,2008-06-06,08:07:44
39.985319,116.352941,0,228,39605.3387268518,2008-06-06,08:07:46
39.9853,116.352959,0,229,39605.33875,2008-06-06,08:07:48
39.985299,116.352958,0,229,39605.3387731481,2008-06-06,08:07:50
39.985299,116.35296,0,229,39605.3387962963,2008-06-06,08:07:52
39.985299,116.352963,0,229,39605.3388194444,2008-06-06,08:07:54
39.985299,116.352965,0,229,39605.3388425926,2008-06-06,08:07:56
39.985299,116.352965,0,229,39605.3388657407,2008-06-06,08:07:58
39.985299,116.352965,0,229,39605.3388888889,2008-06-06,08:08:00
39.985299,116.352966,0,229,39605.338912037,2008-06-06,08:08:02
39.985299,116.352967,0,229,39605.3389351852,2008-06-06,08:08:04
39.985299,116.352967,0,229,39605.3389583333,2008-06-06,08:08:06
39.985299,116.352967,0,229,39605.3389814815,2008-06-06,08:08:08
39.985299,116.352967,0,229,39605.3390046296,2008-06-06,08:08:10
39.985299,116.352969,0,229,39605.3390277778,2008-06-06,08:08:12
39.985299,116.352973,0,229,39605.3390509259,2008-06-06,08:08:14
39.985299,116.352976,0,229,39605.3390740741,2008-06-06,08:08:16
39.985299,116.352976,0,229,39605.3390972222,2008-06-06,08:08:18
39.985299,116.352976,0,229,39605.3391203704,2008-06-06,08:08:20
39.985298,116.352971,0,229,39605.3391435185,2008-06-06,08:08:22
39.985297,116.352964,0,229,39605.3391666667,2008-06-06,08:08:24
39.985297,116.352962,0,229,39605.3391898148,2008-06-06,08:08:26
39.985297,116.352963,0,229,39605.339212963,2008-06-06,08:08:28
39.985298,116.352965,0,229,39605.3392361111,2008-06-06,08:08:30
39.985298,116.352966,0,229,39605.3392592593,2008-06-06,08:08:32
39.985298,116.352967,0,229,39605.3392824074,2008-06-06,08:08:34
39.985297,116.352968,0,229,39605.3393055556,2008-06-06,08:08:36
39.985296,116.352968,0,229,39605.3393287037,2008-06-06,08:08:38
39.985295,116.352967,0,229,39605.3393518519,2008-06-06,08:08:40
39.985295,116.352967,0,229,39605.339375,2008-06-06,08:08:42
39.985295,116.352968,0,229,39605.3393981481,2008-06-06,08:08:44
39.985294,116.352968,0,229,39605.3394212963,2008-06-06,08:08:46
39.985293,116.352968,0,229,39605.3394444444,2008-06-06,08:08:48
39.985293,116.352966,0,229,39605.3394675926,2008-06-06,08:08:50
39.985292,116.352967,0,229,39605.3394907407,2008-06-06,08:08:52
39.985292,116.352972,0,229,39605.3395138889,2008-06-06,08:08:54
39.985292,116.352977,0,229,39605.339537037,2008-06-06,08:08:56
39.985292,116.352982,0,229,39605.3395601852,2008-06-06,08:08:58
39.985292,116.352988,0,230,39605.3395833333,2008-06-06,08:09:00
39.985252,116.352961,0,231,39605.3396064815,2008-06-06,08:09:02
39.985233,116.352952,0,232,39605.3396296296,2008-06-06,08:09:04
39.985241,116.352955,0,233,39605.3396527778,2008-06-06,08:09:06
39.985241,116.352957,0,233,39605.3396759259,2008-06-06,08:09:08
39.985375,116.353244,0,222,39605.3413888889,2008-06-06,08:11:36
39.985387,116.353265,0,221,39605.341412037,2008-06-06,08:11:38
39.985399,116.353263,0,220,39605.3414351852,2008-06-06,08:11:40
39.985411,116.353253,0,219,39605.3414583333,2008-06-06,08:11:42
39.985411,116.353241,0,218,39605.3414814815,2008-06-06,08:11:44
39.985402,116.353236,0,217,39605.3415046296,2008-06-06,08:11:46
39.985403,116.353231,0,216,39605.3415277778,2008-06-06,08:11:48
39.985403,116.353237,0,216,39605.3415509259,2008-06-06,08:11:50
39.985403,116.353242,0,216,39605.3415740741,2008-06-06,08:11:52
39.985393,116.353251,0,215,39605.3415972222,2008-06-06,08:11:54
39.98539,116.353254,0,214,39605.3416203704,2008-06-06,08:11:56
39.985389,116.353253,0,214,39605.3416435185,2008-06-06,08:11:58
39.985398,116.353236,0,214,39605.3416666667,2008-06-06,08:12:00
39.985396,116.35322,0,214,39605.3416898148,2008-06-06,08:12:02
39.985396,116.353219,0,214,39605.341712963,2008-06-06,08:12:04
39.985396,116.353217,0,214,39605.3417361111,2008-06-06,08:12:06
39.985396,116.353215,0,214,39605.3417592593,2008-06-06,08:12:08
39.985396,116.353214,0,214,39605.3417824074,2008-06-06,08:12:10
39.985396,116.353215,0,214,39605.3418055556,2008-06-06,08:12:12
39.985396,116.353215,0,214,39605.3418287037,2008-06-06,08:12:14
39.985396,116.353217,0,214,39605.3418518519,2008-06-06,08:12:16
39.985396,116.353216,0,214,39605.341875,2008-06-06,08:12:18
39.985395,116.353216,0,214,39605.3418981481,2008-06-06,08:12:20
39.985395,116.353217,0,213,39605.3419212963,2008-06-06,08:12:22
39.985395,116.353217,0,213,39605.3419444444,2008-06-06,08:12:24
39.985395,116.353217,0,213,39605.3419675926,2008-06-06,08:12:26
39.985395,116.353216,0,213,39605.3419907407,2008-06-06,08:12:28
39.985396,116.353215,0,213,39605.3420138889,2008-06-06,08:12:30
39.985396,116.353213,0,213,39605.342037037,2008-06-06,08:12:32
39.985396,116.353211,0,213,39605.3420601852,2008-06-06,08:12:34
39.985397,116.353211,0,213,39605.3420833333,2008-06-06,08:12:36
39.985397,116.353211,0,213,39605.3421064815,2008-06-06,08:12:38
39.985397,116.353211,0,213,39605.3421296296,2008-06-06,08:12:40
39.985397,116.353208,0,213,39605.3421527778,2008-06-06,08:12:42
39.985397,116.353206,0,213,39605.3421759259,2008-06-06,08:12:44
39.985397,116.353201,0,213,39605.3421990741,2008-06-06,08:12:46
39.985326,116.353134,0,214,39605.3422222222,2008-06-06,08:12:48
39.985157,116.35299,0,215,39605.3422453704,2008-06-06,08:12:50
39.985174,116.352973,0,215,39605.3422685185,2008-06-06,08:12:52
39.985183,116.352953,0,215,39605.3422916667,2008-06-06,08:12:54
39.985196,116.352942,0,215,39605.3423148148,2008-06-06,08:12:56
39.985075,116.35286,0,216,39605.342337963,2008-06-06,08:12:58
39.985002,116.352815,0,216,39605.3423611111,2008-06-06,08:13:00
39.984949,116.352786,0,216,39605.3423842593,2008-06-06,08:13:02
39.984913,116.352764,0,216,39605.3424074074,2008-06-06,08:13:04
39.984908,116.352761,0,216,39605.3424305556,2008-06-06,08:13:06
39.984925,116.352782,0,216,39605.3424537037,2008-06-06,08:13:08
39.984941,116.352811,0,216,39605.3424768519,2008-06-06,08:13:10
39.984958,116.352829,0,217,39605.3425,2008-06-06,08:13:12
39.984979,116.352844,0,216,39605.3425231481,2008-06-06,08:13:14
39.984983,116.352839,0,217,39605.3425462963,2008-06-06,08:13:16
39.984984,116.352841,0,217,39605.3425694444,2008-06-06,08:13:18
39.984983,116.352842,0,217,39605.3425925926,2008-06-06,08:13:20
39.984982,116.352842,0,216,39605.3426157407,2008-06-06,08:13:22
39.984981,116.352842,0,216,39605.3426388889,2008-06-06,08:13:24
39.98498,116.352844,0,216,39605.342662037,2008-06-06,08:13:26
39.984979,116.352846,0,216,39605.3426851852,2008-06-06,08:13:28
39.984977,116.352849,0,216,39605.3427083333,2008-06-06,08:13:30
39.984976,116.352851,0,216,39605.3427314815,2008-06-06,08:13:32
39.984976,116.352852,0,216,39605.3427546296,2008-06-06,08:13:34
39.984976,116.352852,0,216,39605.3427777778,2008-06-06,08:13:36
39.984975,116.35285,0,216,39605.3428009259,2008-06-06,08:13:38
39.984975,116.352851,0,216,39605.3428240741,2008-06-06,08:13:40
39.984975,116.352853,0,216,39605.3428472222,2008-06-06,08:13:42
39.984975,116.352858,0,216,39605.3428703704,2008-06-06,08:13:44
39.984975,116.352864,0,216,39605.3428935185,2008-06-06,08:13:46
39.984959,116.352855,0,216,39605.3429166667,2008-06-06,08:13:48
39.984931,116.352843,0,216,39605.3429398148,2008-06-06,08:13:50
39.984919,116.352843,0,216,39605.342962963,2008-06-06,08:13:52
39.984919,116.352849,0,216,39605.3429861111,2008-06-06,08:13:54
39.984918,116.352854,0,216,39605.3430092593,2008-06-06,08:13:56
39.984918,116.352858,0,216,39605.3430324074,2008-06-06,08:13:58
39.984917,116.352863,0,216,39605.3430555556,2008-06-06,08:14:00
39.98491,116.352858,0,216,39605.3430787037,2008-06-06,08:14:02
39.984907,116.35285,0,216,39605.3431018519,2008-06-06,08:14:04
39.984991,116.352546,0,248,39605.3521759259,2008-06-06,08:27:08
39.984954,116.352491,0,248,39605.3521990741,2008-06-06,08:27:10
39.984962,116.352508,0,248,39605.3522222222,2008-06-06,08:27:12
39.984979,116.35254,0,247,39605.3522453704,2008-06-06,08:27:14
39.985003,116.352554,0,247,39605.3522685185,2008-06-06,08:27:16
39.98501,116.352566,0,247,39605.3522916667,2008-06-06,08:27:18
39.985016,116.35258,0,247,39605.3523148148,2008-06-06,08:27:20
39.985017,116.352579,0,247,39605.352337963,2008-06-06,08:27:22
39.985017,116.352577,0,247,39605.3523611111,2008-06-06,08:27:24
39.985017,116.352574,0,247,39605.3523842593,2008-06-06,08:27:26
39.985016,116.352573,0,247,39605.3524074074,2008-06-06,08:27:28
39.985016,116.352571,0,247,39605.3524305556,2008-06-06,08:27:30
39.985017,116.352571,0,246,39605.3524537037,2008-06-06,08:27:32
39.985017,116.352572,0,246,39605.3524768518,2008-06-06,08:27:34
39.985017,116.352571,0,246,39605.3525,2008-06-06,08:27:36
39.985017,116.352572,0,246,39605.3525231481,2008-06-06,08:27:38
39.985018,116.352577,0,246,39605.3525462963,2008-06-06,08:27:40
39.985019,116.352579,0,246,39605.3525694444,2008-06-06,08:27:42
39.98502,116.352583,0,246,39605.3525925926,2008-06-06,08:27:44
39.985041,116.352585,0,246,39605.3526157407,2008-06-06,08:27:46
39.985057,116.352581,0,247,39605.3526388889,2008-06-06,08:27:48
39.985057,116.352579,0,247,39605.352662037,2008-06-06,08:27:50
39.985057,116.352576,0,247,39605.3526851852,2008-06-06,08:27:52
39.985056,116.352573,0,247,39605.3527083333,2008-06-06,08:27:54
39.985055,116.352572,0,247,39605.3527314815,2008-06-06,08:27:56
39.985055,116.352571,0,246,39605.3527546296,2008-06-06,08:27:58
39.985054,116.352568,0,246,39605.3527777778,2008-06-06,08:28:00
39.985054,116.352561,0,246,39605.3528009259,2008-06-06,08:28:02
39.985011,116.352523,0,247,39605.3528240741,2008-06-06,08:28:04
39.984979,116.352506,0,248,39605.3528472222,2008-06-06,08:28:06
39.984953,116.352481,0,248,39605.3528703704,2008-06-06,08:28:08
39.984952,116.352478,0,248,39605.3528935185,2008-06-06,08:28:10
39.984951,116.352477,0,248,39605.3529166667,2008-06-06,08:28:12
39.98495,116.352476,0,248,39605.3529398148,2008-06-06,08:28:14
39.984949,116.352477,0,248,39605.352962963,2008-06-06,08:28:16
39.984948,116.35248,0,248,39605.3529861111,2008-06-06,08:28:18
39.984947,116.352485,0,248,39605.3530092593,2008-06-06,08:28:20
39.984946,116.35249,0,248,39605.3530324074,2008-06-06,08:28:22
39.984946,116.352494,0,248,39605.3530555556,2008-06-06,08:28:24
39.984945,116.352495,0,248,39605.3530787037,2008-06-06,08:28:26
39.984945,116.352496,0,248,39605.3531018518,2008-06-06,08:28:28
39.984944,116.352498,0,247,39605.353125,2008-06-06,08:28:30
39.984944,116.352503,0,247,39605.3531481481,2008-06-06,08:28:32
39.984946,116.352542,0,248,39605.3531712963,2008-06-06,08:28:34
39.984944,116.352576,0,249,39605.3531944444,2008-06-06,08:28:36
39.984936,116.352597,0,250,39605.3532175926,2008-06-06,08:28:38
39.984931,116.352596,0,251,39605.3532407407,2008-06-06,08:28:40
39.984908,116.352575,0,254,39605.3532638889,2008-06-06,08:28:42
39.984908,116.352578,0,254,39605.353287037,2008-06-06,08:28:44
39.984908,116.352578,0,254,39605.3533101852,2008-06-06,08:28:46
39.984907,116.35258,0,254,39605.3533333333,2008-06-06,08:28:48
39.984907,116.352584,0,254,39605.3533564815,2008-06-06,08:28:50
39.984906,116.352585,0,254,39605.3533796296,2008-06-06,08:28:52
39.984905,116.352582,0,254,39605.3534027778,2008-06-06,08:28:54
39.984905,116.352576,0,254,39605.3534259259,2008-06-06,08:28:56
39.984903,116.352556,0,254,39605.3534490741,2008-06-06,08:28:58
39.984902,116.352536,0,256,39605.3534722222,2008-06-06,08:29:00
39.984912,116.352535,0,257,39605.3534953704,2008-06-06,08:29:02
39.984914,116.352545,0,257,39605.3535185185,2008-06-06,08:29:04
39.984916,116.352547,0,257,39605.3535416667,2008-06-06,08:29:06
39.984917,116.352544,0,257,39605.3535648148,2008-06-06,08:29:08
39.984919,116.35254,0,257,39605.353587963,2008-06-06,08:29:10
39.98492,116.352538,0,257,39605.3536111111,2008-06-06,08:29:12
39.984921,116.352538,0,257,39605.3536342593,2008-06-06,08:29:14
39.984922,116.352538,0,257,39605.3536574074,2008-06-06,08:29:16
39.984923,116.352538,0,257,39605.3536805556,2008-06-06,08:29:18
39.984924,116.35254,0,257,39605.3537037037,2008-06-06,08:29:20
39.984925,116.352545,0,257,39605.3537268518,2008-06-06,08:29:22
39.984926,116.35255,0,257,39605.35375,2008-06-06,08:29:24
39.984928,116.352552,0,257,39605.3537731481,2008-06-06,08:29:26
39.984929,116.352553,0,256,39605.3537962963,2008-06-06,08:29:28
39.98493,116.352554,0,256,39605.3538194444,2008-06-06,08:29:30
39.984931,116.352555,0,256,39605.3538425926,2008-06-06,08:29:32
39.984933,116.352553,0,256,39605.3538657407,2008-06-06,08:29:34
39.984934,116.352552,0,256,39605.3538888889,2008-06-06,08:29:36
39.984936,116.352551,0,256,39605.353912037,2008-06-06,08:29:38
39.984937,116.352552,0,256,39605.3539351852,2008-06-06,08:29:40
39.984938,116.35255,0,256,39605.3539583333,2008-06-06,08:29:42
39.984939,116.352548,0,256,39605.3539814815,2008-06-06,08:29:44
39.98494,116.352545,0,257,39605.3540046296,2008-06-06,08:29:46
39.984941,116.352541,0,257,39605.3540277778,2008-06-06,08:29:48
39.984941,116.352537,0,257,39605.3540509259,2008-06-06,08:29:50
39.984942,116.352532,0,257,39605.3540740741,2008-06-06,08:29:52
39.984943,116.35253,0,257,39605.3540972222,2008-06-06,08:29:54
39.984944,116.352525,0,257,39605.3541203704,2008-06-06,08:29:56
39.984945,116.352521,0,257,39605.3541435185,2008-06-06,08:29:58
39.984945,116.352519,0,257,39605.3541666667,2008-06-06,08:30:00
39.984946,116.352518,0,257,39605.3541898148,2008-06-06,08:30:02
39.984946,116.352518,0,257,39605.354212963,2008-06-06,08:30:04
39.984947,116.352521,0,257,39605.3542361111,2008-06-06,08:30:06
39.984947,116.352526,0,256,39605.3542592593,2008-06-06,08:30:08
39.984947,116.352528,0,256,39605.3542824074,2008-06-06,08:30:10
39.984947,116.352532,0,256,39605.3543055556,2008-06-06,08:30:12
39.984947,116.352529,0,256,39605.3543287037,2008-06-06,08:30:14
39.984948,116.352524,0,256,39605.3543518518,2008-06-06,08:30:16
39.984947,116.352519,0,256,39605.354375,2008-06-06,08:30:18
39.984947,116.352516,0,256,39605.3543981481,2008-06-06,08:30:20
39.984947,116.352512,0,256,39605.3544212963,2008-06-06,08:30:22
39.984948,116.352507,0,256,39605.3544444444,2008-06-06,08:30:24
39.984948,116.352507,0,256,39605.3544675926,2008-06-06,08:30:26
39.984948,116.352508,0,256,39605.3544907407,2008-06-06,08:30:28
39.984948,116.352507,0,256,39605.3545138889,2008-06-06,08:30:30
39.984948,116.352505,0,256,39605.354537037,2008-06-06,08:30:32
39.984947,116.352503,0,256,39605.3545601852,2008-06-06,08:30:34
39.984946,116.352503,0,256,39605.3545833333,2008-06-06,08:30:36
39.984947,116.352502,0,256,39605.3546064815,2008-06-06,08:30:38
39.984947,116.3525,0,256,39605.3546296296,2008-06-06,08:30:40
39.984946,116.3525,0,256,39605.3546527778,2008-06-06,08:30:42
39.984946,116.352503,0,256,39605.3546759259,2008-06-06,08:30:44
39.984946,116.352508,0,256,39605.3546990741,2008-06-06,08:30:46
39.984945,116.352513,0,256,39605.3547222222,2008-06-06,08:30:48
39.984944,116.352516,0,256,39605.3547453704,2008-06-06,08:30:50
39.984944,116.352522,0,256,39605.3547685185,2008-06-06,08:30:52
39.984945,116.352522,0,256,39605.3547916667,2008-06-06,08:30:54
39.984946,116.352517,0,256,39605.3548148148,2008-06-06,08:30:56
39.984975,116.352519,0,256,39605.354837963,2008-06-06,08:30:58
39.984996,116.352536,0,256,39605.3548611111,2008-06-06,08:31:00
39.985007,116.352556,0,256,39605.3548842593,2008-06-06,08:31:02
39.985008,116.352558,0,256,39605.3549074074,2008-06-06,08:31:04
39.985009,116.352557,0,256,39605.3549305556,2008-06-06,08:31:06
39.985009,116.352557,0,256,39605.3549537037,2008-06-06,08:31:08
39.985009,116.352563,0,255,39605.3549768519,2008-06-06,08:31:10
39.985008,116.352562,0,256,39605.355,2008-06-06,08:31:12
39.985023,116.352557,0,255,39605.3550231481,2008-06-06,08:31:14
39.985029,116.352551,0,255,39605.3550462963,2008-06-06,08:31:16
39.985029,116.352548,0,255,39605.3550694444,2008-06-06,08:31:18
39.985029,116.352546,0,255,39605.3550925926,2008-06-06,08:31:20
39.985029,116.35255,0,255,39605.3551157407,2008-06-06,08:31:22
39.985028,116.352553,0,255,39605.3551388889,2008-06-06,08:31:24
39.985028,116.352554,0,255,39605.355162037,2008-06-06,08:31:26
39.985027,116.352557,0,255,39605.3551851852,2008-06-06,08:31:28
39.985026,116.352563,0,255,39605.3552083333,2008-06-06,08:31:30
39.985025,116.352567,0,255,39605.3552314815,2008-06-06,08:31:32
39.985023,116.352568,0,255,39605.3552546296,2008-06-06,08:31:34
39.985021,116.352569,0,255,39605.3552777778,2008-06-06,08:31:36
39.98502,116.352569,0,255,39605.3553009259,2008-06-06,08:31:38
39.985019,116.352569,0,255,39605.3553240741,2008-06-06,08:31:40
39.985019,116.35257,0,255,39605.3553472222,2008-06-06,08:31:42
39.985019,116.352567,0,255,39605.3553703704,2008-06-06,08:31:44
39.985019,116.352563,0,255,39605.3553935185,2008-06-06,08:31:46
39.985018,116.352558,0,255,39605.3554166667,2008-06-06,08:31:48
39.985019,116.352554,0,255,39605.3554398148,2008-06-06,08:31:50
39.985019,116.352555,0,255,39605.355462963,2008-06-06,08:31:52
39.985019,116.352561,0,255,39605.3554861111,2008-06-06,08:31:54
39.985018,116.352567,0,255,39605.3555092593,2008-06-06,08:31:56
39.985019,116.352572,0,255,39605.3555324074,2008-06-06,08:31:58
39.985019,116.352576,0,255,39605.3555555556,2008-06-06,08:32:00
39.985019,116.35258,0,255,39605.3555787037,2008-06-06,08:32:02
39.985019,116.352583,0,255,39605.3556018519,2008-06-06,08:32:04
39.985019,116.352586,0,255,39605.355625,2008-06-06,08:32:06
39.985019,116.352588,0,255,39605.3556481482,2008-06-06,08:32:08
39.98502,116.35259,0,255,39605.3556712963,2008-06-06,08:32:10
39.98502,116.352595,0,255,39605.3556944444,2008-06-06,08:32:12
39.985028,116.352619,0,255,39605.3557175926,2008-06-06,08:32:14
39.98504,116.352633,0,255,39605.3557407407,2008-06-06,08:32:16
39.985051,116.35264,0,255,39605.3557638889,2008-06-06,08:32:18
39.985051,116.352647,0,255,39605.355787037,2008-06-06,08:32:20
39.985051,116.352652,0,255,39605.3558101852,2008-06-06,08:32:22
39.985051,116.352653,0,255,39605.3558333333,2008-06-06,08:32:24
39.985051,116.352654,0,255,39605.3558564815,2008-06-06,08:32:26
39.98505,116.352656,0,255,39605.3558796296,2008-06-06,08:32:28
39.98505,116.352655,0,255,39605.3559027778,2008-06-06,08:32:30
39.98505,116.35265,0,255,39605.3559259259,2008-06-06,08:32:32
39.985049,116.352644,0,255,39605.3559490741,2008-06-06,08:32:34
39.985059,116.352651,0,254,39605.3559722222,2008-06-06,08:32:36
39.985062,116.352643,0,254,39605.3559953704,2008-06-06,08:32:38
39.985064,116.352639,0,254,39605.3560185185,2008-06-06,08:32:40
39.985051,116.352634,0,253,39605.3560416667,2008-06-06,08:32:42
39.985041,116.352624,0,252,39605.3560648148,2008-06-06,08:32:44
39.985041,116.35262,0,252,39605.356087963,2008-06-06,08:32:46
39.985041,116.352615,0,252,39605.3561111111,2008-06-06,08:32:48
39.985041,116.352609,0,253,39605.3561342593,2008-06-06,08:32:50
39.985041,116.352606,0,253,39605.3561574074,2008-06-06,08:32:52
39.985042,116.352601,0,253,39605.3561805556,2008-06-06,08:32:54
39.985041,116.352598,0,253,39605.3562037037,2008-06-06,08:32:56
39.985041,116.352597,0,253,39605.3562268519,2008-06-06,08:32:58
39.985041,116.352598,0,253,39605.35625,2008-06-06,08:33:00
39.985041,116.352603,0,253,39605.3562731481,2008-06-06,08:33:02
39.985036,116.352598,0,253,39605.3562962963,2008-06-06,08:33:04
39.985031,116.352606,0,253,39605.3563194444,2008-06-06,08:33:06
39.985025,116.352615,0,253,39605.3563425926,2008-06-06,08:33:08
39.985029,116.352634,0,253,39605.3563657407,2008-06-06,08:33:10
39.985028,116.352622,0,252,39605.3563888889,2008-06-06,08:33:12
39.985027,116.352625,0,252,39605.356412037,2008-06-06,08:33:14
39.985027,116.352631,0,252,39605.3564351852,2008-06-06,08:33:16
39.985028,116.352635,0,252,39605.3564583333,2008-06-06,08:33:18
39.985028,116.35264,0,252,39605.3564814815,2008-06-06,08:33:20
39.985028,116.352646,0,252,39605.3565046296,2008-06-06,08:33:22
39.985028,116.352649,0,252,39605.3565277778,2008-06-06,08:33:24
39.985028,116.352652,0,252,39605.3565509259,2008-06-06,08:33:26
39.985027,116.352655,0,252,39605.3565740741,2008-06-06,08:33:28
39.985027,116.352657,0,252,39605.3565972222,2008-06-06,08:33:30
39.985026,116.352656,0,252,39605.3566203704,2008-06-06,08:33:32
39.985026,116.352653,0,252,39605.3566435185,2008-06-06,08:33:34
39.985025,116.352651,0,252,39605.3566666667,2008-06-06,08:33:36
39.985025,116.352651,0,252,39605.3566898148,2008-06-06,08:33:38
39.985025,116.35265,0,252,39605.356712963,2008-06-06,08:33:40
39.985024,116.352645,0,252,39605.3567361111,2008-06-06,08:33:42
39.985024,116.352639,0,252,39605.3567592593,2008-06-06,08:33:44
39.985023,116.352635,0,252,39605.3567824074,2008-06-06,08:33:46
39.985023,116.35263,0,252,39605.3568055556,2008-06-06,08:33:48
39.985023,116.352624,0,252,39605.3568287037,2008-06-06,08:33:50
39.985031,116.352618,0,252,39605.3568518519,2008-06-06,08:33:52
39.985044,116.352604,0,252,39605.356875,2008-06-06,08:33:54
39.985048,116.352591,0,252,39605.3568981481,2008-06-06,08:33:56
39.985048,116.352585,0,252,39605.3569212963,2008-06-06,08:33:58
39.985049,116.352579,0,252,39605.3569444444,2008-06-06,08:34:00
39.985049,116.352581,0,252,39605.3569675926,2008-06-06,08:34:02
39.985052,116.352602,0,252,39605.3569907407,2008-06-06,08:34:04
39.985053,116.352621,0,251,39605.3570138889,2008-06-06,08:34:06
39.985054,116.352636,0,251,39605.357037037,2008-06-06,08:34:08
39.985056,116.352651,0,251,39605.3570601852,2008-06-06,08:34:10
39.985048,116.352658,0,251,39605.3570833333,2008-06-06,08:34:12
39.985038,116.352659,0,251,39605.3571064815,2008-06-06,08:34:14
39.985035,116.352663,0,250,39605.3571296296,2008-06-06,08:34:16
39.98504,116.352674,0,250,39605.3571527778,2008-06-06,08:34:18
39.985049,116.352684,0,250,39605.3571759259,2008-06-06,08:34:20
39.985053,116.352685,0,249,39605.3571990741,2008-06-06,08:34:22
39.985059,116.352696,0,249,39605.3572222222,2008-06-06,08:34:24
39.985078,116.35274,0,248,39605.3572453704,2008-06-06,08:34:26
39.985103,116.352778,0,248,39605.3572685185,2008-06-06,08:34:28
39.985111,116.352795,0,246,39605.3572916667,2008-06-06,08:34:30
39.985108,116.352809,0,244,39605.3573148148,2008-06-06,08:34:32
39.985091,116.3528,0,243,39605.357337963,2008-06-06,08:34:34
39.985097,116.352812,0,242,39605.3573611111,2008-06-06,08:34:36
39.98518,116.352831,0,238,39605.3573842593,2008-06-06,08:34:38
39.985179,116.352837,0,238,39605.3574074074,2008-06-06,08:34:40
39.985179,116.352838,0,238,39605.3574305556,2008-06-06,08:34:42
39.985179,116.352841,0,238,39605.3574537037,2008-06-06,08:34:44
39.985179,116.352844,0,238,39605.3574768519,2008-06-06,08:34:46
39.985179,116.352847,0,238,39605.3575,2008-06-06,08:34:48
39.985179,116.352846,0,237,39605.3575231481,2008-06-06,08:34:50
39.985179,116.352842,0,237,39605.3575462963,2008-06-06,08:34:52
39.985179,116.352837,0,237,39605.3575694444,2008-06-06,08:34:54
39.985174,116.352824,0,237,39605.3575925926,2008-06-06,08:34:56
39.985167,116.352803,0,237,39605.3576157407,2008-06-06,08:34:58
39.985163,116.35279,0,236,39605.3576388889,2008-06-06,08:35:00
39.985165,116.352785,0,236,39605.357662037,2008-06-06,08:35:02
39.985156,116.352774,0,236,39605.3576851852,2008-06-06,08:35:04
39.985144,116.352764,0,236,39605.3577083333,2008-06-06,08:35:06
39.985144,116.352763,0,236,39605.3577314815,2008-06-06,08:35:08
39.985144,116.352761,0,236,39605.3577546296,2008-06-06,08:35:10
39.985143,116.352755,0,236,39605.3577777778,2008-06-06,08:35:12
39.985143,116.352748,0,236,39605.3578009259,2008-06-06,08:35:14
39.985154,116.35274,0,235,39605.3578240741,2008-06-06,08:35:16
39.985149,116.352727,0,235,39605.3578472222,2008-06-06,08:35:18
39.985142,116.352712,0,235,39605.3578703704,2008-06-06,08:35:20
39.985145,116.352706,0,235,39605.3578935185,2008-06-06,08:35:22
39.985145,116.352703,0,235,39605.3579166667,2008-06-06,08:35:24
39.985146,116.352702,0,235,39605.3579398148,2008-06-06,08:35:26
39.985146,116.352705,0,235,39605.357962963,2008-06-06,08:35:28
39.985147,116.35271,0,235,39605.3579861111,2008-06-06,08:35:30
39.985147,116.352712,0,235,39605.3580092593,2008-06-06,08:35:32
39.985148,116.352716,0,235,39605.3580324074,2008-06-06,08:35:34
39.985158,116.352727,0,235,39605.3580555556,2008-06-06,08:35:36
39.985204,116.352766,0,235,39605.3580787037,2008-06-06,08:35:38
39.985239,116.352799,0,234,39605.3581018519,2008-06-06,08:35:40
39.98526,116.352822,0,234,39605.358125,2008-06-06,08:35:42
39.985267,116.352829,0,234,39605.3581481481,2008-06-06,08:35:44
39.985264,116.352824,0,233,39605.3581712963,2008-06-06,08:35:46
39.985264,116.352822,0,233,39605.3581944444,2008-06-06,08:35:48
39.985263,116.352816,0,233,39605.3582175926,2008-06-06,08:35:50
39.985262,116.352809,0,234,39605.3582407407,2008-06-06,08:35:52
39.985261,116.352803,0,234,39605.3582638889,2008-06-06,08:35:54
39.98526,116.352798,0,234,39605.358287037,2008-06-06,08:35:56
39.985259,116.352794,0,234,39605.3583101852,2008-06-06,08:35:58
39.985258,116.352791,0,234,39605.3583333333,2008-06-06,08:36:00
39.985258,116.352789,0,234,39605.3583564815,2008-06-06,08:36:02
39.985258,116.352786,0,234,39605.3583796296,2008-06-06,08:36:04
39.985258,116.352784,0,234,39605.3584027778,2008-06-06,08:36:06
39.985259,116.352781,0,234,39605.3584259259,2008-06-06,08:36:08
39.985259,116.352778,0,234,39605.3584490741,2008-06-06,08:36:10
39.985259,116.35278,0,234,39605.3584722222,2008-06-06,08:36:12
39.985259,116.352782,0,233,39605.3584953704,2008-06-06,08:36:14
39.985259,116.352784,0,233,39605.3585185185,2008-06-06,08:36:16
39.98526,116.352785,0,233,39605.3585416667,2008-06-06,08:36:18
39.98526,116.352786,0,233,39605.3585648148,2008-06-06,08:36:20
39.985259,116.352786,0,233,39605.358587963,2008-06-06,08:36:22
39.985259,116.352784,0,233,39605.3586111111,2008-06-06,08:36:24
39.985259,116.352779,0,233,39605.3586342593,2008-06-06,08:36:26
39.985259,116.352772,0,233,39605.3586574074,2008-06-06,08:36:28
39.985246,116.352755,0,233,39605.3586805556,2008-06-06,08:36:30
39.985231,116.352735,0,231,39605.3587037037,2008-06-06,08:36:32
39.985215,116.352724,0,230,39605.3587268519,2008-06-06,08:36:34
39.985191,116.352704,0,230,39605.35875,2008-06-06,08:36:36
39.985191,116.352704,0,230,39605.3587731481,2008-06-06,08:36:38
39.985191,116.352707,0,229,39605.3587962963,2008-06-06,08:36:40
39.985191,116.352709,0,229,39605.3588194444,2008-06-06,08:36:42
39.985191,116.352713,0,229,39605.3588425926,2008-06-06,08:36:44
39.98519,116.352716,0,229,39605.3588657407,2008-06-06,08:36:46
39.98519,116.352721,0,229,39605.3588888889,2008-06-06,08:36:48
39.98519,116.352721,0,229,39605.358912037,2008-06-06,08:36:50
39.98519,116.35272,0,229,39605.3589351852,2008-06-06,08:36:52
39.985189,116.352719,0,229,39605.3589583333,2008-06-06,08:36:54
39.985189,116.35272,0,229,39605.3589814815,2008-06-06,08:36:56
39.985189,116.352724,0,229,39605.3590046296,2008-06-06,08:36:58
39.985189,116.352725,0,229,39605.3590277778,2008-06-06,08:37:00
39.985189,116.352721,0,229,39605.3590509259,2008-06-06,08:37:02
39.985187,116.352719,0,229,39605.3590740741,2008-06-06,08:37:04
39.985186,116.352719,0,229,39605.3590972222,2008-06-06,08:37:06
39.985184,116.352718,0,230,39605.3591203704,2008-06-06,08:37:08
39.985183,116.352722,0,230,39605.3591435185,2008-06-06,08:37:10
39.985182,116.352725,0,230,39605.3591666667,2008-06-06,08:37:12
39.985181,116.352726,0,230,39605.3591898148,2008-06-06,08:37:14
39.985181,116.352726,0,230,39605.359212963,2008-06-06,08:37:16
39.985182,116.352726,0,230,39605.3592361111,2008-06-06,08:37:18
39.985182,116.352726,0,230,39605.3592592593,2008-06-06,08:37:20
39.985183,116.352727,0,229,39605.3592824074,2008-06-06,08:37:22
39.985183,116.352732,0,229,39605.3593055556,2008-06-06,08:37:24
39.985218,116.352737,0,227,39605.3593287037,2008-06-06,08:37:26
39.985248,116.352754,0,225,39605.3593518519,2008-06-06,08:37:28
39.985287,116.352768,0,222,39605.359375,2008-06-06,08:37:30
39.985286,116.352763,0,222,39605.3593981481,2008-06-06,08:37:32
39.985279,116.352754,0,222,39605.3594212963,2008-06-06,08:37:34
39.98527,116.352746,0,221,39605.3594444444,2008-06-06,08:37:36
39.985247,116.352716,0,220,39605.3594675926,2008-06-06,08:37:38
39.985246,116.352715,0,220,39605.3594907407,2008-06-06,08:37:40
39.985246,116.352715,0,220,39605.3595138889,2008-06-06,08:37:42
39.985245,116.352716,0,220,39605.359537037,2008-06-06,08:37:44
39.985245,116.35272,0,220,39605.3595601852,2008-06-06,08:37:46
39.985245,116.352724,0,220,39605.3595833333,2008-06-06,08:37:48
39.985244,116.352728,0,220,39605.3596064815,2008-06-06,08:37:50
39.985244,116.352734,0,220,39605.3596296296,2008-06-06,08:37:52
39.985243,116.352738,0,220,39605.3596527778,2008-06-06,08:37:54
39.985243,116.352741,0,220,39605.3596759259,2008-06-06,08:37:56
39.985243,116.352747,0,220,39605.3596990741,2008-06-06,08:37:58
39.985242,116.352753,0,220,39605.3597222222,2008-06-06,08:38:00
39.985242,116.352757,0,220,39605.3597453704,2008-06-06,08:38:02
39.985242,116.352763,0,220,39605.3597685185,2008-06-06,08:38:04
39.985243,116.352765,0,220,39605.3597916667,2008-06-06,08:38:06
39.985244,116.352762,0,220,39605.3598148148,2008-06-06,08:38:08
39.985246,116.352758,0,220,39605.359837963,2008-06-06,08:38:10
39.985247,116.352759,0,220,39605.3598611111,2008-06-06,08:38:12
39.985246,116.352757,0,220,39605.3598842593,2008-06-06,08:38:14
39.985245,116.352752,0,220,39605.3599074074,2008-06-06,08:38:16
39.985244,116.352749,0,220,39605.3599305556,2008-06-06,08:38:18
39.985244,116.352743,0,220,39605.3599537037,2008-06-06,08:38:20
39.985243,116.352737,0,220,39605.3599768518,2008-06-06,08:38:22
39.985242,116.352738,0,220,39605.36,2008-06-06,08:38:24
39.985241,116.352757,0,220,39605.3600231481,2008-06-06,08:38:26
39.985219,116.352749,0,220,39605.3600462963,2008-06-06,08:38:28
39.985229,116.352746,0,220,39605.3600694444,2008-06-06,08:38:30
39.985223,116.352739,0,219,39605.3600925926,2008-06-06,08:38:32
39.985218,116.352738,0,219,39605.3601157407,2008-06-06,08:38:34
39.985219,116.35274,0,219,39605.3601388889,2008-06-06,08:38:36
39.985219,116.352741,0,219,39605.360162037,2008-06-06,08:38:38
39.985218,116.352744,0,219,39605.3601851852,2008-06-06,08:38:40
39.985218,116.352747,0,219,39605.3602083333,2008-06-06,08:38:42
39.985217,116.352749,0,218,39605.3602314815,2008-06-06,08:38:44
39.985217,116.352748,0,218,39605.3602546296,2008-06-06,08:38:46
39.985216,116.35275,0,218,39605.3602777778,2008-06-06,08:38:48
39.985216,116.352751,0,218,39605.3603009259,2008-06-06,08:38:50
39.985215,116.352751,0,218,39605.3603240741,2008-06-06,08:38:52
39.985215,116.352751,0,218,39605.3603472222,2008-06-06,08:38:54
39.985215,116.352754,0,218,39605.3603703704,2008-06-06,08:38:56
39.985214,116.352756,0,218,39605.3603935185,2008-06-06,08:38:58
39.985213,116.352757,0,218,39605.3604166667,2008-06-06,08:39:00
39.985213,116.352758,0,218,39605.3604398148,2008-06-06,08:39:02
39.985211,116.352759,0,218,39605.360462963,2008-06-06,08:39:04
39.98521,116.352759,0,218,39605.3604861111,2008-06-06,08:39:06
39.985208,116.35276,0,218,39605.3605092593,2008-06-06,08:39:08
39.985207,116.352761,0,218,39605.3605324074,2008-06-06,08:39:10
39.985206,116.352759,0,218,39605.3605555556,2008-06-06,08:39:12
39.985206,116.352755,0,218,39605.3605787037,2008-06-06,08:39:14
39.985205,116.352753,0,218,39605.3606018518,2008-06-06,08:39:16
39.985147,116.352743,0,216,39605.360625,2008-06-06,08:39:18
39.985133,116.352749,0,214,39605.3606481481,2008-06-06,08:39:20
39.985105,116.352745,0,213,39605.3606712963,2008-06-06,08:39:22
39.985085,116.352749,0,212,39605.3606944444,2008-06-06,08:39:24
39.985065,116.352747,0,211,39605.3607175926,2008-06-06,08:39:26
39.985048,116.352747,0,210,39605.3607407407,2008-06-06,08:39:28
39.985032,116.352749,0,209,39605.3607638889,2008-06-06,08:39:30
39.985016,116.35275,0,209,39605.360787037,2008-06-06,08:39:32
39.985,116.352754,0,208,39605.3608101852,2008-06-06,08:39:34
39.984979,116.352747,0,208,39605.3608333333,2008-06-06,08:39:36
39.984952,116.352734,0,208,39605.3608564815,2008-06-06,08:39:38
39.98491,116.352727,0,207,39605.3608796296,2008-06-06,08:39:40
39.984883,116.352723,0,207,39605.3609027778,2008-06-06,08:39:42
39.984856,116.352714,0,207,39605.3609259259,2008-06-06,08:39:44
39.984826,116.352705,0,206,39605.3609490741,2008-06-06,08:39:46
39.984794,116.352683,0,206,39605.3609722222,2008-06-06,08:39:48
39.984782,116.352677,0,205,39605.3609953704,2008-06-06,08:39:50
39.984793,116.352676,0,205,39605.3610185185,2008-06-06,08:39:52
39.984834,116.352699,0,203,39605.3610416667,2008-06-06,08:39:54
39.984891,116.3527,0,197,39605.3610648148,2008-06-06,08:39:56
39.984825,116.352978,0,195,39605.3622453704,2008-06-06,08:41:38
39.985357,116.353607,0,275,39605.3627546296,2008-06-06,08:42:22
39.985036,116.353297,0,221,39605.3627777778,2008-06-06,08:42:24
39.985067,116.35323,0,241,39605.3628009259,2008-06-06,08:42:26
39.985127,116.353254,0,234,39605.3628240741,2008-06-06,08:42:28
39.985225,116.353307,0,204,39605.3628472222,2008-06-06,08:42:30
39.985214,116.353288,0,194,39605.3628703704,2008-06-06,08:42:32
39.985176,116.353228,0,186,39605.3628935185,2008-06-06,08:42:34
39.985177,116.353205,0,182,39605.3629166667,2008-06-06,08:42:36
39.985161,116.353174,0,176,39605.3629398148,2008-06-06,08:42:38
39.985146,116.353156,0,169,39605.362962963,2008-06-06,08:42:40
39.985146,116.353109,0,172,39605.3629861111,2008-06-06,08:42:42
39.985147,116.353087,0,169,39605.3630092593,2008-06-06,08:42:44
39.985145,116.353073,0,174,39605.3630324074,2008-06-06,08:42:46
39.985122,116.353028,0,171,39605.3630555556,2008-06-06,08:42:48
39.985122,116.352994,0,174,39605.3630787037,2008-06-06,08:42:50
39.985113,116.352935,0,169,39605.3631018519,2008-06-06,08:42:52
39.985115,116.352875,0,171,39605.363125,2008-06-06,08:42:54
39.985137,116.352855,0,173,39605.3631481482,2008-06-06,08:42:56
39.985139,116.3528,0,170,39605.3631712963,2008-06-06,08:42:58
39.985131,116.352755,0,172,39605.3631944444,2008-06-06,08:43:00
39.985112,116.352707,0,174,39605.3632175926,2008-06-06,08:43:02
39.985107,116.352686,0,177,39605.3632407407,2008-06-06,08:43:04
39.9851,116.352654,0,181,39605.3632638889,2008-06-06,08:43:06
39.985088,116.352617,0,185,39605.363287037,2008-06-06,08:43:08
39.985079,116.352586,0,189,39605.3633101852,2008-06-06,08:43:10
39.985068,116.352535,0,191,39605.3633333333,2008-06-06,08:43:12
39.985059,116.352501,0,195,39605.3633564815,2008-06-06,08:43:14
39.985051,116.352455,0,194,39605.3633796296,2008-06-06,08:43:16
39.985035,116.352426,0,198,39605.3634027778,2008-06-06,08:43:18
39.985035,116.352391,0,199,39605.3634259259,2008-06-06,08:43:20
39.985045,116.352347,0,199,39605.3634490741,2008-06-06,08:43:22
39.985054,116.352309,0,200,39605.3634722222,2008-06-06,08:43:24
39.985059,116.352281,0,202,39605.3634953704,2008-06-06,08:43:26
39.985068,116.352264,0,202,39605.3635185185,2008-06-06,08:43:28
39.985087,116.352228,0,202,39605.3635416667,2008-06-06,08:43:30
39.985101,116.352193,0,202,39605.3635648148,2008-06-06,08:43:32
39.985128,116.352159,0,202,39605.363587963,2008-06-06,08:43:34
39.985124,116.352137,0,202,39605.3636111111,2008-06-06,08:43:36
39.985174,116.352099,0,198,39605.3636342593,2008-06-06,08:43:38
39.985184,116.352056,0,195,39605.3636574074,2008-06-06,08:43:40
39.985194,116.352008,0,193,39605.3636805556,2008-06-06,08:43:42
39.985199,116.351965,0,190,39605.3637037037,2008-06-06,08:43:44
39.985191,116.351942,0,187,39605.3637268519,2008-06-06,08:43:46
39.985195,116.351903,0,186,39605.36375,2008-06-06,08:43:48
39.985213,116.351889,0,181,39605.3637731481,2008-06-06,08:43:50
39.985213,116.351882,0,182,39605.3637962963,2008-06-06,08:43:52
39.985206,116.351863,0,183,39605.3638194444,2008-06-06,08:43:54
39.985179,116.351832,0,185,39605.3638425926,2008-06-06,08:43:56
39.985194,116.351808,0,186,39605.3638657407,2008-06-06,08:43:58
39.985241,116.351798,0,186,39605.3638888889,2008-06-06,08:44:00
39.985286,116.351786,0,186,39605.363912037,2008-06-06,08:44:02
39.985342,116.351802,0,185,39605.3639351852,2008-06-06,08:44:04
39.985372,116.351821,0,184,39605.3639583333,2008-06-06,08:44:06
39.985387,116.351827,0,184,39605.3639814815,2008-06-06,08:44:08
39.98535,116.351832,0,182,39605.3640046296,2008-06-06,08:44:10
39.985385,116.351824,0,178,39605.3640277778,2008-06-06,08:44:12
39.985378,116.351833,0,174,39605.3640509259,2008-06-06,08:44:14
39.985377,116.35181,0,175,39605.3640740741,2008-06-06,08:44:16
39.98537,116.351777,0,174,39605.3640972222,2008-06-06,08:44:18
39.985386,116.35172,0,172,39605.3641203704,2008-06-06,08:44:20
39.985401,116.351676,0,169,39605.3641435185,2008-06-06,08:44:22
39.985402,116.351631,0,168,39605.3641666667,2008-06-06,08:44:24
39.985411,116.351605,0,165,39605.3641898148,2008-06-06,08:44:26
39.985417,116.351568,0,163,39605.364212963,2008-06-06,08:44:28
39.985431,116.351529,0,161,39605.3642361111,2008-06-06,08:44:30
39.985434,116.351493,0,158,39605.3642592593,2008-06-06,08:44:32
39.985446,116.351454,0,157,39605.3642824074,2008-06-06,08:44:34
39.985448,116.35142,0,157,39605.3643055556,2008-06-06,08:44:36
39.985439,116.351388,0,158,39605.3643287037,2008-06-06,08:44:38
39.985451,116.351357,0,156,39605.3643518519,2008-06-06,08:44:40
39.985457,116.351319,0,157,39605.364375,2008-06-06,08:44:42
39.985454,116.351267,0,158,39605.3643981481,2008-06-06,08:44:44
39.985478,116.351223,0,160,39605.3644212963,2008-06-06,08:44:46
39.985478,116.351188,0,162,39605.3644444444,2008-06-06,08:44:48
39.985471,116.351153,0,162,39605.3644675926,2008-06-06,08:44:50
39.985478,116.351124,0,162,39605.3644907407,2008-06-06,08:44:52
39.985482,116.351093,0,162,39605.3645138889,2008-06-06,08:44:54
39.985481,116.351062,0,164,39605.364537037,2008-06-06,08:44:56
39.985484,116.351032,0,163,39605.3645601852,2008-06-06,08:44:58
39.985476,116.351005,0,163,39605.3645833333,2008-06-06,08:45:00
39.985478,116.350979,0,163,39605.3646064815,2008-06-06,08:45:02
39.985488,116.350948,0,163,39605.3646296296,2008-06-06,08:45:04
39.985474,116.350912,0,163,39605.3646527778,2008-06-06,08:45:06
39.985479,116.350877,0,164,39605.3646759259,2008-06-06,08:45:08
39.985465,116.350837,0,166,39605.3646990741,2008-06-06,08:45:10
39.985468,116.350806,0,170,39605.3647222222,2008-06-06,08:45:12
39.985474,116.350778,0,173,39605.3647453704,2008-06-06,08:45:14
39.985461,116.350748,0,173,39605.3647685185,2008-06-06,08:45:16
39.985442,116.350724,0,175,39605.3647916667,2008-06-06,08:45:18
39.985421,116.350715,0,178,39605.3648148148,2008-06-06,08:45:20
39.985436,116.350691,0,178,39605.364837963,2008-06-06,08:45:22
39.985463,116.35065,0,178,39605.3648611111,2008-06-06,08:45:24
39.985463,116.350609,0,179,39605.3648842593,2008-06-06,08:45:26
39.985479,116.350562,0,178,39605.3649074074,2008-06-06,08:45:28
39.985484,116.350531,0,177,39605.3649305556,2008-06-06,08:45:30
39.985482,116.350492,0,177,39605.3649537037,2008-06-06,08:45:32
39.985474,116.350456,0,179,39605.3649768519,2008-06-06,08:45:34
39.985486,116.350419,0,179,39605.365,2008-06-06,08:45:36
39.985494,116.350391,0,179,39605.3650231481,2008-06-06,08:45:38
39.985501,116.350363,0,180,39605.3650462963,2008-06-06,08:45:40
39.985511,116.350327,0,180,39605.3650694444,2008-06-06,08:45:42
39.985513,116.350292,0,181,39605.3650925926,2008-06-06,08:45:44
39.985511,116.350252,0,181,39605.3651157407,2008-06-06,08:45:46
39.985497,116.350215,0,180,39605.3651388889,2008-06-06,08:45:48
39.985469,116.350182,0,178,39605.365162037,2008-06-06,08:45:50
39.985439,116.35016,0,176,39605.3651851852,2008-06-06,08:45:52
39.985441,116.35013,0,174,39605.3652083333,2008-06-06,08:45:54
39.985412,116.350097,0,173,39605.3652314815,2008-06-06,08:45:56
39.985402,116.350064,0,173,39605.3652546296,2008-06-06,08:45:58
39.985396,116.35003,0,171,39605.3652777778,2008-06-06,08:46:00
39.985392,116.350004,0,171,39605.3653009259,2008-06-06,08:46:02
39.98538,116.349975,0,172,39605.3653240741,2008-06-06,08:46:04
39.985379,116.349953,0,170,39605.3653472222,2008-06-06,08:46:06
39.985377,116.349915,0,168,39605.3653703704,2008-06-06,08:46:08
39.985366,116.349885,0,163,39605.3653935185,2008-06-06,08:46:10
39.985353,116.349853,0,161,39605.3654166667,2008-06-06,08:46:12
39.985351,116.34982,0,160,39605.3654398148,2008-06-06,08:46:14
39.985346,116.349787,0,159,39605.365462963,2008-06-06,08:46:16
39.985347,116.349757,0,158,39605.3654861111,2008-06-06,08:46:18
39.985354,116.349724,0,154,39605.3655092593,2008-06-06,08:46:20
39.985339,116.349693,0,151,39605.3655324074,2008-06-06,08:46:22
39.985322,116.349665,0,148,39605.3655555556,2008-06-06,08:46:24
39.985311,116.349636,0,140,39605.3655787037,2008-06-06,08:46:26
39.985305,116.349603,0,136,39605.3656018519,2008-06-06,08:46:28
39.985295,116.349575,0,133,39605.365625,2008-06-06,08:46:30
39.985285,116.349557,0,133,39605.3656481481,2008-06-06,08:46:32
39.985285,116.349511,0,131,39605.3656712963,2008-06-06,08:46:34
39.985286,116.34948,0,129,39605.3656944444,2008-06-06,08:46:36
39.98529,116.349443,0,128,39605.3657175926,2008-06-06,08:46:38
39.985275,116.34942,0,130,39605.3657407407,2008-06-06,08:46:40
39.985282,116.349383,0,130,39605.3657638889,2008-06-06,08:46:42
39.98528,116.349355,0,132,39605.365787037,2008-06-06,08:46:44
39.985289,116.34932,0,133,39605.3658101852,2008-06-06,08:46:46
39.985289,116.349293,0,134,39605.3658333333,2008-06-06,08:46:48
39.985291,116.349257,0,136,39605.3658564815,2008-06-06,08:46:50
39.985295,116.349229,0,138,39605.3658796296,2008-06-06,08:46:52
39.985285,116.349207,0,140,39605.3659027778,2008-06-06,08:46:54
39.985283,116.349181,0,140,39605.3659259259,2008-06-06,08:46:56
39.985289,116.34915,0,139,39605.3659490741,2008-06-06,08:46:58
39.985277,116.349118,0,140,39605.3659722222,2008-06-06,08:47:00
39.985274,116.349086,0,140,39605.3659953704,2008-06-06,08:47:02
39.985272,116.34907,0,140,39605.3660185185,2008-06-06,08:47:04
39.985262,116.349047,0,140,39605.3660416667,2008-06-06,08:47:06
39.985262,116.349023,0,139,39605.3660648148,2008-06-06,08:47:08
39.985253,116.349002,0,138,39605.366087963,2008-06-06,08:47:10
39.98525,116.348977,0,137,39605.3661111111,2008-06-06,08:47:12
39.985249,116.348939,0,135,39605.3661342593,2008-06-06,08:47:14
39.985229,116.348913,0,134,39605.3661574074,2008-06-06,08:47:16
39.98523,116.348878,0,134,39605.3661805556,2008-06-06,08:47:18
39.985227,116.348855,0,132,39605.3662037037,2008-06-06,08:47:20
39.985228,116.348799,0,130,39605.3662268519,2008-06-06,08:47:22
39.985224,116.348769,0,128,39605.36625,2008-06-06,08:47:24
39.985225,116.348735,0,128,39605.3662731481,2008-06-06,08:47:26
39.985226,116.348716,0,129,39605.3662962963,2008-06-06,08:47:28
39.985228,116.348681,0,128,39605.3663194444,2008-06-06,08:47:30
39.98522,116.34866,0,131,39605.3663425926,2008-06-06,08:47:32
39.985216,116.348615,0,133,39605.3663657407,2008-06-06,08:47:34
39.985207,116.348578,0,133,39605.3663888889,2008-06-06,08:47:36
39.985195,116.348545,0,134,39605.366412037,2008-06-06,08:47:38
39.985203,116.348514,0,135,39605.3664351852,2008-06-06,08:47:40
39.985199,116.348491,0,133,39605.3664583333,2008-06-06,08:47:42
39.985195,116.348458,0,134,39605.3664814815,2008-06-06,08:47:44
39.98519,116.34843,0,134,39605.3665046296,2008-06-06,08:47:46
39.985187,116.348402,0,134,39605.3665277778,2008-06-06,08:47:48
39.985171,116.348373,0,135,39605.3665509259,2008-06-06,08:47:50
39.985165,116.34834,0,135,39605.3665740741,2008-06-06,08:47:52
39.985185,116.348296,0,137,39605.3665972222,2008-06-06,08:47:54
39.985195,116.348263,0,137,39605.3666203704,2008-06-06,08:47:56
39.98518,116.348241,0,138,39605.3666435185,2008-06-06,08:47:58
39.985172,116.348208,0,136,39605.3666666667,2008-06-06,08:48:00
39.985172,116.34816,0,137,39605.3666898148,2008-06-06,08:48:02
39.985179,116.348136,0,138,39605.366712963,2008-06-06,08:48:04
39.985191,116.348108,0,138,39605.3667361111,2008-06-06,08:48:06
39.985205,116.348084,0,144,39605.3667592593,2008-06-06,08:48:08
39.985214,116.348065,0,148,39605.3667824074,2008-06-06,08:48:10
39.985237,116.348033,0,150,39605.3668055556,2008-06-06,08:48:12
39.985234,116.347981,0,154,39605.3668287037,2008-06-06,08:48:14
39.98524,116.347955,0,157,39605.3668518519,2008-06-06,08:48:16
39.985248,116.347924,0,160,39605.366875,2008-06-06,08:48:18
39.985268,116.347904,0,164,39605.3668981481,2008-06-06,08:48:20
39.985276,116.347899,0,165,39605.3669212963,2008-06-06,08:48:22
39.985278,116.347903,0,166,39605.3669444444,2008-06-06,08:48:24
39.985265,116.347912,0,169,39605.3669675926,2008-06-06,08:48:26
39.985265,116.347907,0,170,39605.3669907407,2008-06-06,08:48:28
39.985274,116.347899,0,170,39605.3670138889,2008-06-06,08:48:30
39.985319,116.347888,0,169,39605.367037037,2008-06-06,08:48:32
39.985339,116.347869,0,168,39605.3670601852,2008-06-06,08:48:34
39.985393,116.347837,0,167,39605.3670833333,2008-06-06,08:48:36
39.985501,116.347783,0,163,39605.3671064815,2008-06-06,08:48:38
39.985581,116.347747,0,160,39605.3671296296,2008-06-06,08:48:40
39.985629,116.347725,0,160,39605.3671527778,2008-06-06,08:48:42
39.985652,116.347723,0,160,39605.3671759259,2008-06-06,08:48:44
39.985693,116.347727,0,160,39605.3671990741,2008-06-06,08:48:46
39.985734,116.34775,0,160,39605.3672222222,2008-06-06,08:48:48
39.985747,116.34775,0,159,39605.3672453704,2008-06-06,08:48:50
39.985719,116.347694,0,161,39605.3672685185,2008-06-06,08:48:52
39.985701,116.347649,0,162,39605.3672916667,2008-06-06,08:48:54
39.985717,116.347647,0,162,39605.3673148148,2008-06-06,08:48:56
39.985717,116.34764,0,162,39605.367337963,2008-06-06,08:48:58
39.985713,116.34763,0,162,39605.3673611111,2008-06-06,08:49:00
39.985707,116.347613,0,161,39605.3673842593,2008-06-06,08:49:02
39.985713,116.347591,0,161,39605.3674074074,2008-06-06,08:49:04
39.985743,116.347567,0,160,39605.3674305556,2008-06-06,08:49:06
39.985889,116.347707,0,159,39605.3674537037,2008-06-06,08:49:08
39.985894,116.347827,0,159,39605.3674768518,2008-06-06,08:49:10
39.985887,116.347835,0,158,39605.3675,2008-06-06,08:49:12
39.985888,116.347838,0,158,39605.3675231481,2008-06-06,08:49:14
39.985914,116.34786,0,157,39605.3675462963,2008-06-06,08:49:16
39.985911,116.347895,0,153,39605.3675694444,2008-06-06,08:49:18
39.985917,116.347922,0,150,39605.3675925926,2008-06-06,08:49:20
39.985922,116.347957,0,144,39605.3676157407,2008-06-06,08:49:22
39.985923,116.347983,0,142,39605.3676388889,2008-06-06,08:49:24
39.985915,116.348015,0,141,39605.367662037,2008-06-06,08:49:26
39.98591,116.348048,0,141,39605.3676851852,2008-06-06,08:49:28
39.985909,116.348074,0,141,39605.3677083333,2008-06-06,08:49:30
39.985914,116.348112,0,140,39605.3677314815,2008-06-06,08:49:32
39.985917,116.348144,0,139,39605.3677546296,2008-06-06,08:49:34
39.985923,116.348179,0,138,39605.3677777778,2008-06-06,08:49:36
39.985923,116.348212,0,136,39605.3678009259,2008-06-06,08:49:38
39.985928,116.348249,0,135,39605.3678240741,2008-06-06,08:49:40
39.985908,116.348261,0,135,39605.3678472222,2008-06-06,08:49:42
39.985904,116.348296,0,133,39605.3678703704,2008-06-06,08:49:44
39.985897,116.348336,0,132,39605.3678935185,2008-06-06,08:49:46
39.9859,116.348393,0,130,39605.3679166667,2008-06-06,08:49:48
39.985901,116.348431,0,129,39605.3679398148,2008-06-06,08:49:50
39.985908,116.348467,0,128,39605.367962963,2008-06-06,08:49:52
39.985908,116.348496,0,130,39605.3679861111,2008-06-06,08:49:54
39.985911,116.348536,0,130,39605.3680092593,2008-06-06,08:49:56
39.985914,116.348574,0,132,39605.3680324074,2008-06-06,08:49:58
39.985906,116.348603,0,134,39605.3680555556,2008-06-06,08:50:00
39.985911,116.348645,0,140,39605.3680787037,2008-06-06,08:50:02
39.985914,116.348667,0,143,39605.3681018518,2008-06-06,08:50:04
39.985912,116.348693,0,147,39605.368125,2008-06-06,08:50:06
39.985914,116.348726,0,149,39605.3681481481,2008-06-06,08:50:08
39.985927,116.348756,0,150,39605.3681712963,2008-06-06,08:50:10
39.98594,116.348794,0,152,39605.3681944444,2008-06-06,08:50:12
39.985958,116.348825,0,155,39605.3682175926,2008-06-06,08:50:14
39.985955,116.348846,0,156,39605.3682407407,2008-06-06,08:50:16
39.985959,116.348877,0,157,39605.3682638889,2008-06-06,08:50:18
39.985981,116.348915,0,161,39605.368287037,2008-06-06,08:50:20
39.985984,116.348947,0,167,39605.3683101852,2008-06-06,08:50:22
39.98599,116.34898,0,172,39605.3683333333,2008-06-06,08:50:24
39.98599,116.349011,0,174,39605.3683564815,2008-06-06,08:50:26
39.985994,116.349046,0,175,39605.3683796296,2008-06-06,08:50:28
39.985985,116.349071,0,178,39605.3684027778,2008-06-06,08:50:30
39.985986,116.349101,0,178,39605.3684259259,2008-06-06,08:50:32
39.985982,116.34914,0,180,39605.3684490741,2008-06-06,08:50:34
39.985989,116.349183,0,182,39605.3684722222,2008-06-06,08:50:36
39.985988,116.349208,0,187,39605.3684953704,2008-06-06,08:50:38
39.985967,116.349236,0,199,39605.3685185185,2008-06-06,08:50:40
39.985964,116.349253,0,206,39605.3685416667,2008-06-06,08:50:42
39.98595,116.349282,0,215,39605.3685648148,2008-06-06,08:50:44
39.985952,116.349309,0,223,39605.368587963,2008-06-06,08:50:46
39.985968,116.349352,0,227,39605.3686111111,2008-06-06,08:50:48
39.985966,116.349394,0,230,39605.3686342593,2008-06-06,08:50:50
39.985964,116.349422,0,229,39605.3686574074,2008-06-06,08:50:52
39.98597,116.349452,0,222,39605.3686805556,2008-06-06,08:50:54
39.985984,116.349498,0,221,39605.3687037037,2008-06-06,08:50:56
39.985991,116.349536,0,218,39605.3687268518,2008-06-06,08:50:58
39.986,116.349575,0,215,39605.36875,2008-06-06,08:51:00
39.986007,116.349611,0,210,39605.3687731481,2008-06-06,08:51:02
39.986001,116.34965,0,206,39605.3687962963,2008-06-06,08:51:04
39.985988,116.349679,0,205,39605.3688194444,2008-06-06,08:51:06
39.985988,116.34971,0,204,39605.3688425926,2008-06-06,08:51:08
39.98598,116.349732,0,202,39605.3688657407,2008-06-06,08:51:10
39.985964,116.349765,0,206,39605.3688888889,2008-06-06,08:51:12
39.985961,116.349806,0,206,39605.368912037,2008-06-06,08:51:14
39.985962,116.349853,0,206,39605.3689351852,2008-06-06,08:51:16
39.985963,116.349889,0,207,39605.3689583333,2008-06-06,08:51:18
39.985963,116.349924,0,211,39605.3689814815,2008-06-06,08:51:20
39.985964,116.349967,0,214,39605.3690046296,2008-06-06,08:51:22
39.985961,116.350009,0,217,39605.3690277778,2008-06-06,08:51:24
39.985955,116.350043,0,219,39605.3690509259,2008-06-06,08:51:26
39.985956,116.350073,0,223,39605.3690740741,2008-06-06,08:51:28
39.985957,116.350099,0,225,39605.3690972222,2008-06-06,08:51:30
39.985962,116.350138,0,229,39605.3691203704,2008-06-06,08:51:32
39.985966,116.35017,0,231,39605.3691435185,2008-06-06,08:51:34
39.985965,116.350196,0,232,39605.3691666667,2008-06-06,08:51:36
39.985978,116.350219,0,234,39605.3691898148,2008-06-06,08:51:38
39.986013,116.350234,0,228,39605.369212963,2008-06-06,08:51:40
39.986006,116.350259,0,230,39605.3692361111,2008-06-06,08:51:42
39.985916,116.350026,0,229,39605.3706481481,2008-06-06,08:53:44
39.985906,116.349878,0,229,39605.3706712963,2008-06-06,08:53:46
39.985932,116.349709,0,227,39605.3706944444,2008-06-06,08:53:48
39.985923,116.349536,0,227,39605.3707175926,2008-06-06,08:53:50
39.985909,116.349348,0,225,39605.3707407407,2008-06-06,08:53:52
39.985902,116.349142,0,221,39605.3707638889,2008-06-06,08:53:54
39.98589,116.348957,0,216,39605.370787037,2008-06-06,08:53:56
39.985868,116.348763,0,213,39605.3708101852,2008-06-06,08:53:58
39.985879,116.348567,0,206,39605.3708333333,2008-06-06,08:54:00
39.985867,116.348396,0,203,39605.3708564815,2008-06-06,08:54:02
39.985866,116.348232,0,199,39605.3708796296,2008-06-06,08:54:04
39.98586,116.348101,0,197,39605.3709027778,2008-06-06,08:54:06
39.985851,116.347989,0,194,39605.3709259259,2008-06-06,08:54:08
39.985845,116.347931,0,191,39605.3709490741,2008-06-06,08:54:10
39.985846,116.347924,0,192,39605.3709722222,2008-06-06,08:54:12
39.985845,116.347934,0,191,39605.3709953704,2008-06-06,08:54:14
39.985845,116.347935,0,191,39605.3710185185,2008-06-06,08:54:16
39.985844,116.347937,0,191,39605.3710416667,2008-06-06,08:54:18
39.985844,116.347941,0,191,39605.3710648148,2008-06-06,08:54:20
39.985845,116.347945,0,191,39605.371087963,2008-06-06,08:54:22
39.985845,116.347948,0,191,39605.3711111111,2008-06-06,08:54:24
39.985845,116.34795,0,191,39605.3711342593,2008-06-06,08:54:26
39.985845,116.347951,0,191,39605.3711574074,2008-06-06,08:54:28
39.985845,116.347952,0,191,39605.3711805556,2008-06-06,08:54:30
39.985845,116.34796,0,191,39605.3712037037,2008-06-06,08:54:32
39.985846,116.347964,0,191,39605.3712268519,2008-06-06,08:54:34
39.985846,116.347957,0,191,39605.37125,2008-06-06,08:54:36
39.985845,116.347949,0,191,39605.3712731482,2008-06-06,08:54:38
39.985845,116.347943,0,191,39605.3712962963,2008-06-06,08:54:40
39.985845,116.34794,0,191,39605.3713194444,2008-06-06,08:54:42
39.985845,116.347937,0,191,39605.3713425926,2008-06-06,08:54:44
39.985844,116.347937,0,191,39605.3713657407,2008-06-06,08:54:46
39.985844,116.347938,0,191,39605.3713888889,2008-06-06,08:54:48
39.985844,116.347942,0,191,39605.371412037,2008-06-06,08:54:50
39.985845,116.347946,0,191,39605.3714351852,2008-06-06,08:54:52
39.985845,116.34795,0,191,39605.3714583333,2008-06-06,08:54:54
39.985845,116.347953,0,191,39605.3714814815,2008-06-06,08:54:56
39.985845,116.347953,0,191,39605.3715046296,2008-06-06,08:54:58
39.985845,116.347953,0,191,39605.3715277778,2008-06-06,08:55:00
39.985845,116.347954,0,191,39605.3715509259,2008-06-06,08:55:02
39.985845,116.347954,0,191,39605.3715740741,2008-06-06,08:55:04
39.985845,116.347955,0,191,39605.3715972222,2008-06-06,08:55:06
39.985845,116.347955,0,191,39605.3716203704,2008-06-06,08:55:08
39.985846,116.347955,0,191,39605.3716435185,2008-06-06,08:55:10
39.985846,116.347955,0,191,39605.3716666667,2008-06-06,08:55:12
39.985846,116.347955,0,191,39605.3716898148,2008-06-06,08:55:14
39.985847,116.347955,0,191,39605.371712963,2008-06-06,08:55:16
39.985847,116.347954,0,190,39605.3717361111,2008-06-06,08:55:18
39.985847,116.347954,0,190,39605.3717592593,2008-06-06,08:55:20
39.985847,116.347954,0,190,39605.3717824074,2008-06-06,08:55:22
39.985848,116.347955,0,190,39605.3718055556,2008-06-06,08:55:24
39.985848,116.347955,0,190,39605.3718287037,2008-06-06,08:55:26
39.985848,116.347955,0,190,39605.3718518519,2008-06-06,08:55:28
39.985848,116.347955,0,190,39605.371875,2008-06-06,08:55:30
39.985848,116.347955,0,190,39605.3718981481,2008-06-06,08:55:32
39.985848,116.347955,0,190,39605.3719212963,2008-06-06,08:55:34
39.985848,116.347955,0,190,39605.3719444444,2008-06-06,08:55:36
39.985848,116.347955,0,190,39605.3719675926,2008-06-06,08:55:38
39.985846,116.347942,0,190,39605.3719907407,2008-06-06,08:55:40
39.985848,116.347835,0,188,39605.3720138889,2008-06-06,08:55:42
39.985849,116.347717,0,184,39605.372037037,2008-06-06,08:55:44
39.985848,116.347573,0,178,39605.3720601852,2008-06-06,08:55:46
39.985832,116.34742,0,173,39605.3720833333,2008-06-06,08:55:48
39.985817,116.347264,0,169,39605.3721064815,2008-06-06,08:55:50
39.985804,116.34709,0,169,39605.3721296296,2008-06-06,08:55:52
39.985798,116.346885,0,167,39605.3721527778,2008-06-06,08:55:54
39.98579,116.346676,0,169,39605.3721759259,2008-06-06,08:55:56
39.985778,116.346463,0,168,39605.3721990741,2008-06-06,08:55:58
39.985766,116.34625,0,165,39605.3722222222,2008-06-06,08:56:00
39.985765,116.346025,0,164,39605.3722453704,2008-06-06,08:56:02
39.985755,116.345807,0,161,39605.3722685185,2008-06-06,08:56:04
39.985741,116.345648,0,159,39605.3722916667,2008-06-06,08:56:06
39.985721,116.345541,0,164,39605.3723148148,2008-06-06,08:56:08
39.985706,116.345461,0,164,39605.372337963,2008-06-06,08:56:10
39.985709,116.345373,0,168,39605.3723611111,2008-06-06,08:56:12
39.985708,116.34529,0,164,39605.3723842593,2008-06-06,08:56:14
39.985706,116.345207,0,164,39605.3724074074,2008-06-06,08:56:16
39.985702,116.345139,0,165,39605.3724305556,2008-06-06,08:56:18
39.985696,116.345063,0,166,39605.3724537037,2008-06-06,08:56:20
39.985685,116.344995,0,167,39605.3724768519,2008-06-06,08:56:22
39.985677,116.34492,0,165,39605.3725,2008-06-06,08:56:24
39.98568,116.344841,0,168,39605.3725231481,2008-06-06,08:56:26
39.985671,116.344784,0,173,39605.3725462963,2008-06-06,08:56:28
39.985686,116.34469,0,164,39605.3725694444,2008-06-06,08:56:30
39.985697,116.344629,0,164,39605.3725925926,2008-06-06,08:56:32
39.985701,116.344607,0,162,39605.3726157407,2008-06-06,08:56:34
39.985702,116.344596,0,162,39605.3726388889,2008-06-06,08:56:36
39.9857,116.344578,0,160,39605.372662037,2008-06-06,08:56:38
39.985698,116.344562,0,161,39605.3726851852,2008-06-06,08:56:40
39.985697,116.344539,0,164,39605.3727083333,2008-06-06,08:56:42
39.985665,116.344535,0,167,39605.3727314815,2008-06-06,08:56:44
39.985667,116.344536,0,166,39605.3727546296,2008-06-06,08:56:46
39.985676,116.344515,0,167,39605.3727777778,2008-06-06,08:56:48
39.985682,116.344492,0,168,39605.3728009259,2008-06-06,08:56:50
39.985681,116.344465,0,170,39605.3728240741,2008-06-06,08:56:52
39.985676,116.344453,0,169,39605.3728472222,2008-06-06,08:56:54
39.985678,116.344427,0,169,39605.3728703704,2008-06-06,08:56:56
39.985677,116.34438,0,168,39605.3728935185,2008-06-06,08:56:58
39.985683,116.344294,0,167,39605.3729166667,2008-06-06,08:57:00
39.985677,116.344202,0,166,39605.3729398148,2008-06-06,08:57:02
39.985672,116.344083,0,165,39605.372962963,2008-06-06,08:57:04
39.985681,116.343936,0,163,39605.3729861111,2008-06-06,08:57:06
39.985669,116.343812,0,163,39605.3730092593,2008-06-06,08:57:08
39.985676,116.343677,0,164,39605.3730324074,2008-06-06,08:57:10
39.985688,116.343517,0,163,39605.3730555556,2008-06-06,08:57:12
39.9857,116.343357,0,161,39605.3730787037,2008-06-06,08:57:14
39.985703,116.343217,0,163,39605.3731018519,2008-06-06,08:57:16
39.985688,116.343094,0,164,39605.373125,2008-06-06,08:57:18
39.985683,116.342969,0,165,39605.3731481481,2008-06-06,08:57:20
39.985676,116.342798,0,165,39605.3731712963,2008-06-06,08:57:22
39.985679,116.342614,0,158,39605.3731944444,2008-06-06,08:57:24
39.985683,116.342412,0,154,39605.3732175926,2008-06-06,08:57:26
39.98566,116.342224,0,145,39605.3732407407,2008-06-06,08:57:28
39.985644,116.341995,0,147,39605.3732638889,2008-06-06,08:57:30
39.985628,116.341765,0,144,39605.373287037,2008-06-06,08:57:32
39.985621,116.34152,0,145,39605.3733101852,2008-06-06,08:57:34
39.98561,116.341288,0,148,39605.3733333333,2008-06-06,08:57:36
39.9856,116.341046,0,150,39605.3733564815,2008-06-06,08:57:38
39.985597,116.340838,0,151,39605.3733796296,2008-06-06,08:57:40
39.9856,116.340671,0,151,39605.3734027778,2008-06-06,08:57:42
39.985609,116.340523,0,154,39605.3734259259,2008-06-06,08:57:44
39.98562,116.340386,0,153,39605.3734490741,2008-06-06,08:57:46
39.985626,116.340287,0,154,39605.3734722222,2008-06-06,08:57:48
39.985645,116.34026,0,153,39605.3734953704,2008-06-06,08:57:50
39.985642,116.340256,0,158,39605.3735185185,2008-06-06,08:57:52
39.985641,116.34025,0,159,39605.3735416667,2008-06-06,08:57:54
39.985641,116.34025,0,160,39605.3735648148,2008-06-06,08:57:56
39.985641,116.340251,0,160,39605.373587963,2008-06-06,08:57:58
39.985641,116.340254,0,160,39605.3736111111,2008-06-06,08:58:00
39.985641,116.340245,0,160,39605.3736342593,2008-06-06,08:58:02
39.985664,116.340179,0,160,39605.3736574074,2008-06-06,08:58:04
39.985653,116.340087,0,161,39605.3736805556,2008-06-06,08:58:06
39.985654,116.339968,0,163,39605.3737037037,2008-06-06,08:58:08
39.985653,116.339851,0,166,39605.3737268519,2008-06-06,08:58:10
39.985645,116.339724,0,166,39605.37375,2008-06-06,08:58:12
39.985626,116.339589,0,168,39605.3737731481,2008-06-06,08:58:14
39.985614,116.339449,0,169,39605.3737962963,2008-06-06,08:58:16
39.985598,116.339296,0,172,39605.3738194444,2008-06-06,08:58:18
39.985556,116.339148,0,190,39605.3738425926,2008-06-06,08:58:20
39.985537,116.338953,0,196,39605.3738657407,2008-06-06,08:58:22
39.985525,116.338741,0,199,39605.3738888889,2008-06-06,08:58:24
39.985549,116.338473,0,179,39605.373912037,2008-06-06,08:58:26
39.985542,116.338214,0,169,39605.3739351852,2008-06-06,08:58:28
39.985532,116.337951,0,163,39605.3739583333,2008-06-06,08:58:30
39.985523,116.337686,0,162,39605.3739814815,2008-06-06,08:58:32
39.985517,116.337399,0,160,39605.3740046296,2008-06-06,08:58:34
39.985498,116.337099,0,158,39605.3740277778,2008-06-06,08:58:36
39.985485,116.336772,0,158,39605.3740509259,2008-06-06,08:58:38
39.985462,116.336446,0,156,39605.3740740741,2008-06-06,08:58:40
39.985441,116.33611,0,156,39605.3740972222,2008-06-06,08:58:42
39.985398,116.335766,0,165,39605.3741203704,2008-06-06,08:58:44
39.985373,116.335389,0,173,39605.3741435185,2008-06-06,08:58:46
39.985361,116.335014,0,172,39605.3741666667,2008-06-06,08:58:48
39.985329,116.334649,0,173,39605.3741898148,2008-06-06,08:58:50
39.985291,116.334303,0,176,39605.374212963,2008-06-06,08:58:52
39.985278,116.33395,0,171,39605.3742361111,2008-06-06,08:58:54
39.985278,116.333589,0,170,39605.3742592593,2008-06-06,08:58:56
39.985261,116.333218,0,164,39605.3742824074,2008-06-06,08:58:58
39.985238,116.332866,0,165,39605.3743055556,2008-06-06,08:59:00
39.985209,116.332515,0,167,39605.3743287037,2008-06-06,08:59:02
39.985192,116.332169,0,161,39605.3743518519,2008-06-06,08:59:04
39.985163,116.331856,0,162,39605.374375,2008-06-06,08:59:06
39.985149,116.331528,0,158,39605.3743981481,2008-06-06,08:59:08
39.985145,116.331188,0,153,39605.3744212963,2008-06-06,08:59:10
39.985136,116.33086,0,153,39605.3744444444,2008-06-06,08:59:12
39.985129,116.33055,0,153,39605.3744675926,2008-06-06,08:59:14
39.985121,116.330276,0,155,39605.3744907407,2008-06-06,08:59:16
39.985106,116.330016,0,160,39605.3745138889,2008-06-06,08:59:18
39.985105,116.329776,0,166,39605.374537037,2008-06-06,08:59:20
39.98512,116.329601,0,176,39605.3745601852,2008-06-06,08:59:22
39.985133,116.329424,0,180,39605.3745833333,2008-06-06,08:59:24
39.985142,116.329219,0,173,39605.3746064815,2008-06-06,08:59:26
39.985115,116.329042,0,174,39605.3746296296,2008-06-06,08:59:28
39.985106,116.328868,0,179,39605.3746527778,2008-06-06,08:59:30
39.985089,116.328689,0,182,39605.3746759259,2008-06-06,08:59:32
39.985073,116.328513,0,181,39605.3746990741,2008-06-06,08:59:34
39.985074,116.328325,0,180,39605.3747222222,2008-06-06,08:59:36
39.985062,116.328163,0,181,39605.3747453704,2008-06-06,08:59:38
39.985062,116.32801,0,180,39605.3747685185,2008-06-06,08:59:40
39.985057,116.327888,0,183,39605.3747916667,2008-06-06,08:59:42
39.985055,116.327818,0,187,39605.3748148148,2008-06-06,08:59:44
39.985062,116.327785,0,187,39605.374837963,2008-06-06,08:59:46
39.985068,116.327782,0,183,39605.3748611111,2008-06-06,08:59:48
39.985073,116.327781,0,182,39605.3748842593,2008-06-06,08:59:50
39.985073,116.32778,0,183,39605.3749074074,2008-06-06,08:59:52
39.985073,116.327777,0,183,39605.3749305556,2008-06-06,08:59:54
39.985073,116.327776,0,183,39605.3749537037,2008-06-06,08:59:56
39.985073,116.327779,0,183,39605.3749768519,2008-06-06,08:59:58
39.985073,116.327781,0,182,39605.375,2008-06-06,09:00:00
39.985074,116.327782,0,182,39605.3750231481,2008-06-06,09:00:02
39.985074,116.32778,0,182,39605.3750462963,2008-06-06,09:00:04
39.985075,116.327778,0,182,39605.3750694444,2008-06-06,09:00:06
39.985076,116.327775,0,182,39605.3750925926,2008-06-06,09:00:08
39.985076,116.327773,0,182,39605.3751157407,2008-06-06,09:00:10
39.985076,116.327771,0,182,39605.3751388889,2008-06-06,09:00:12
39.985076,116.327771,0,182,39605.375162037,2008-06-06,09:00:14
39.985076,116.327773,0,182,39605.3751851852,2008-06-06,09:00:16
39.985077,116.327772,0,183,39605.3752083333,2008-06-06,09:00:18
39.985078,116.327769,0,183,39605.3752314815,2008-06-06,09:00:20
39.985079,116.327766,0,183,39605.3752546296,2008-06-06,09:00:22
39.985079,116.327766,0,183,39605.3752777778,2008-06-06,09:00:24
39.985079,116.327764,0,183,39605.3753009259,2008-06-06,09:00:26
39.985079,116.327762,0,183,39605.3753240741,2008-06-06,09:00:28
39.985078,116.327762,0,183,39605.3753472222,2008-06-06,09:00:30
39.985079,116.327764,0,183,39605.3753703704,2008-06-06,09:00:32
39.985079,116.327765,0,184,39605.3753935185,2008-06-06,09:00:34
39.985079,116.327764,0,184,39605.3754166667,2008-06-06,09:00:36
39.98508,116.327715,0,183,39605.3754398148,2008-06-06,09:00:38
39.985078,116.327638,0,181,39605.375462963,2008-06-06,09:00:40
39.985075,116.327543,0,179,39605.3754861111,2008-06-06,09:00:42
39.985061,116.327407,0,176,39605.3755092593,2008-06-06,09:00:44
39.98505,116.327263,0,173,39605.3755324074,2008-06-06,09:00:46
39.985035,116.327114,0,169,39605.3755555556,2008-06-06,09:00:48
39.985027,116.326941,0,167,39605.3755787037,2008-06-06,09:00:50
39.985012,116.326748,0,165,39605.3756018518,2008-06-06,09:00:52
39.984996,116.326545,0,164,39605.375625,2008-06-06,09:00:54
39.984985,116.326336,0,162,39605.3756481481,2008-06-06,09:00:56
39.984986,116.326134,0,158,39605.3756712963,2008-06-06,09:00:58
39.984974,116.325937,0,162,39605.3756944444,2008-06-06,09:01:00
39.984968,116.325728,0,167,39605.3757175926,2008-06-06,09:01:02
39.984965,116.325537,0,166,39605.3757407407,2008-06-06,09:01:04
39.98496,116.325365,0,164,39605.3757638889,2008-06-06,09:01:06
39.984965,116.325202,0,167,39605.375787037,2008-06-06,09:01:08
39.984948,116.32508,0,172,39605.3758101852,2008-06-06,09:01:10
39.984945,116.325049,0,173,39605.3758333333,2008-06-06,09:01:12
39.984949,116.325057,0,169,39605.3758564815,2008-06-06,09:01:14
39.984943,116.325064,0,168,39605.3758796296,2008-06-06,09:01:16
39.984943,116.325068,0,168,39605.3759027778,2008-06-06,09:01:18
39.984942,116.325071,0,168,39605.3759259259,2008-06-06,09:01:20
39.984942,116.325075,0,168,39605.3759490741,2008-06-06,09:01:22
39.984941,116.325075,0,168,39605.3759722222,2008-06-06,09:01:24
39.98494,116.325062,0,168,39605.3759953704,2008-06-06,09:01:26
39.984933,116.32499,0,167,39605.3760185185,2008-06-06,09:01:28
39.984929,116.324903,0,167,39605.3760416667,2008-06-06,09:01:30
39.98492,116.324777,0,166,39605.3760648148,2008-06-06,09:01:32
39.984898,116.324637,0,164,39605.376087963,2008-06-06,09:01:34
39.984887,116.324464,0,160,39605.3761111111,2008-06-06,09:01:36
39.984856,116.324278,0,161,39605.3761342593,2008-06-06,09:01:38
39.984844,116.32409,0,156,39605.3761574074,2008-06-06,09:01:40
39.984831,116.323861,0,151,39605.3761805556,2008-06-06,09:01:42
39.984845,116.323603,0,146,39605.3762037037,2008-06-06,09:01:44
39.984859,116.323346,0,144,39605.3762268518,2008-06-06,09:01:46
39.984851,116.323095,0,152,39605.37625,2008-06-06,09:01:48
39.984853,116.322859,0,156,39605.3762731481,2008-06-06,09:01:50
39.984853,116.322621,0,157,39605.3762962963,2008-06-06,09:01:52
39.984846,116.322395,0,159,39605.3763194444,2008-06-06,09:01:54
39.984843,116.32218,0,161,39605.3763425926,2008-06-06,09:01:56
39.984838,116.321997,0,162,39605.3763657407,2008-06-06,09:01:58
39.984846,116.321843,0,163,39605.3763888889,2008-06-06,09:02:00
39.984842,116.321715,0,161,39605.376412037,2008-06-06,09:02:02
39.984842,116.321613,0,161,39605.3764351852,2008-06-06,09:02:04
39.984837,116.321558,0,165,39605.3764583333,2008-06-06,09:02:06
39.984832,116.321561,0,165,39605.3764814815,2008-06-06,09:02:08
39.984827,116.321589,0,160,39605.3765046296,2008-06-06,09:02:10
39.984827,116.321591,0,161,39605.3765277778,2008-06-06,09:02:12
39.984827,116.321591,0,161,39605.3765509259,2008-06-06,09:02:14
39.984827,116.32159,0,162,39605.3765740741,2008-06-06,09:02:16
39.984826,116.32159,0,162,39605.3765972222,2008-06-06,09:02:18
39.984826,116.321591,0,163,39605.3766203704,2008-06-06,09:02:20
39.984826,116.321591,0,163,39605.3766435185,2008-06-06,09:02:22
39.984826,116.321589,0,163,39605.3766666667,2008-06-06,09:02:24
39.984826,116.321587,0,163,39605.3766898148,2008-06-06,09:02:26
39.984826,116.321586,0,163,39605.376712963,2008-06-06,09:02:28
39.984826,116.321584,0,164,39605.3767361111,2008-06-06,09:02:30
39.984826,116.321581,0,164,39605.3767592593,2008-06-06,09:02:32
39.984826,116.321581,0,164,39605.3767824074,2008-06-06,09:02:34
39.984826,116.321581,0,164,39605.3768055556,2008-06-06,09:02:36
39.984825,116.321581,0,164,39605.3768287037,2008-06-06,09:02:38
39.984826,116.32158,0,164,39605.3768518518,2008-06-06,09:02:40
39.984826,116.321579,0,164,39605.376875,2008-06-06,09:02:42
39.984826,116.321579,0,164,39605.3768981481,2008-06-06,09:02:44
39.984826,116.321578,0,164,39605.3769212963,2008-06-06,09:02:46
39.984825,116.321571,0,164,39605.3769444444,2008-06-06,09:02:48
39.984817,116.321533,0,163,39605.3769675926,2008-06-06,09:02:50
39.98481,116.321444,0,162,39605.3769907407,2008-06-06,09:02:52
39.984821,116.321329,0,159,39605.3770138889,2008-06-06,09:02:54
39.984814,116.321171,0,161,39605.377037037,2008-06-06,09:02:56
39.984809,116.320993,0,158,39605.3770601852,2008-06-06,09:02:58
39.984802,116.320818,0,158,39605.3770833333,2008-06-06,09:03:00
39.984787,116.320625,0,158,39605.3771064815,2008-06-06,09:03:02
39.984781,116.320409,0,156,39605.3771296296,2008-06-06,09:03:04
39.984763,116.320178,0,156,39605.3771527778,2008-06-06,09:03:06
39.984752,116.31994,0,156,39605.3771759259,2008-06-06,09:03:08
39.984746,116.319694,0,157,39605.3771990741,2008-06-06,09:03:10
39.984736,116.319443,0,155,39605.3772222222,2008-06-06,09:03:12
39.98473,116.319193,0,155,39605.3772453704,2008-06-06,09:03:14
39.984723,116.318928,0,156,39605.3772685185,2008-06-06,09:03:16
39.984706,116.318648,0,154,39605.3772916667,2008-06-06,09:03:18
39.984703,116.318368,0,152,39605.3773148148,2008-06-06,09:03:20
39.984688,116.318092,0,153,39605.377337963,2008-06-06,09:03:22
39.984683,116.31781,0,153,39605.3773611111,2008-06-06,09:03:24
39.984676,116.317539,0,152,39605.3773842593,2008-06-06,09:03:26
39.984665,116.317267,0,151,39605.3774074074,2008-06-06,09:03:28
39.984657,116.316995,0,149,39605.3774305556,2008-06-06,09:03:30
39.984662,116.316773,0,147,39605.3774537037,2008-06-06,09:03:32
39.984668,116.316611,0,148,39605.3774768518,2008-06-06,09:03:34
39.984674,116.316506,0,148,39605.3775,2008-06-06,09:03:36
39.984675,116.316459,0,145,39605.3775231481,2008-06-06,09:03:38
39.984674,116.31646,0,146,39605.3775462963,2008-06-06,09:03:40
39.98468,116.31647,0,147,39605.3775694444,2008-06-06,09:03:42
39.98468,116.316471,0,147,39605.3775925926,2008-06-06,09:03:44
39.98468,116.316474,0,147,39605.3776157407,2008-06-06,09:03:46
39.98468,116.316476,0,147,39605.3776388889,2008-06-06,09:03:48
39.98468,116.316474,0,147,39605.377662037,2008-06-06,09:03:50
39.984687,116.316433,0,147,39605.3776851852,2008-06-06,09:03:52
39.984685,116.316366,0,147,39605.3777083333,2008-06-06,09:03:54
39.984683,116.316294,0,147,39605.3777314815,2008-06-06,09:03:56
39.984684,116.31626,0,149,39605.3777546296,2008-06-06,09:03:58
39.98468,116.316254,0,150,39605.3777777778,2008-06-06,09:04:00
39.98468,116.316244,0,149,39605.3778009259,2008-06-06,09:04:02
39.984677,116.316226,0,150,39605.3778240741,2008-06-06,09:04:04
39.98468,116.316201,0,151,39605.3778472222,2008-06-06,09:04:06
39.984703,116.316135,0,150,39605.3778703704,2008-06-06,09:04:08
39.98471,116.316057,0,149,39605.3778935185,2008-06-06,09:04:10
39.984704,116.315976,0,149,39605.3779166667,2008-06-06,09:04:12
39.984691,116.31588,0,148,39605.3779398148,2008-06-06,09:04:14
39.984682,116.315745,0,147,39605.377962963,2008-06-06,09:04:16
39.984663,116.315584,0,145,39605.3779861111,2008-06-06,09:04:18
39.984655,116.315405,0,143,39605.3780092593,2008-06-06,09:04:20
39.984641,116.315222,0,140,39605.3780324074,2008-06-06,09:04:22
39.984634,116.315035,0,139,39605.3780555556,2008-06-06,09:04:24
39.984632,116.314845,0,139,39605.3780787037,2008-06-06,09:04:26
39.984636,116.314654,0,139,39605.3781018518,2008-06-06,09:04:28
39.984635,116.314481,0,137,39605.378125,2008-06-06,09:04:30
39.984637,116.314346,0,133,39605.3781481481,2008-06-06,09:04:32
39.984637,116.314218,0,132,39605.3781712963,2008-06-06,09:04:34
39.984621,116.314098,0,131,39605.3781944444,2008-06-06,09:04:36
39.984604,116.313986,0,130,39605.3782175926,2008-06-06,09:04:38
39.984594,116.31387,0,128,39605.3782407407,2008-06-06,09:04:40
39.984588,116.313768,0,126,39605.3782638889,2008-06-06,09:04:42
39.984592,116.313685,0,125,39605.378287037,2008-06-06,09:04:44
39.984601,116.313601,0,125,39605.3783101852,2008-06-06,09:04:46
39.984594,116.313505,0,128,39605.3783333333,2008-06-06,09:04:48
39.984592,116.313432,0,133,39605.3783564815,2008-06-06,09:04:50
39.984586,116.313383,0,136,39605.3783796296,2008-06-06,09:04:52
39.984593,116.313331,0,137,39605.3784027778,2008-06-06,09:04:54
39.98459,116.313285,0,143,39605.3784259259,2008-06-06,09:04:56
39.984591,116.313218,0,144,39605.3784490741,2008-06-06,09:04:58
39.984601,116.313119,0,144,39605.3784722222,2008-06-06,09:05:00
39.984611,116.313008,0,143,39605.3784953704,2008-06-06,09:05:02
39.984616,116.312919,0,143,39605.3785185185,2008-06-06,09:05:04
39.98461,116.312609,0,145,39605.3815509259,2008-06-06,09:09:26
39.984602,116.312532,0,146,39605.3815740741,2008-06-06,09:09:28
39.984603,116.312446,0,145,39605.3815972222,2008-06-06,09:09:30
39.984603,116.312365,0,144,39605.3816203704,2008-06-06,09:09:32
39.984595,116.312255,0,143,39605.3816435185,2008-06-06,09:09:34
39.984579,116.312133,0,141,39605.3816666667,2008-06-06,09:09:36
39.984572,116.311988,0,139,39605.3816898148,2008-06-06,09:09:38
39.984572,116.311845,0,135,39605.381712963,2008-06-06,09:09:40
39.984567,116.311717,0,133,39605.3817361111,2008-06-06,09:09:42
39.984546,116.311605,0,133,39605.3817592593,2008-06-06,09:09:44
39.984535,116.311526,0,132,39605.3817824074,2008-06-06,09:09:46
39.984537,116.311464,0,132,39605.3818055556,2008-06-06,09:09:48
39.984551,116.311404,0,130,39605.3818287037,2008-06-06,09:09:50
39.984547,116.311374,0,127,39605.3818518519,2008-06-06,09:09:52
39.984535,116.31137,0,128,39605.381875,2008-06-06,09:09:54
39.984535,116.311363,0,127,39605.3818981481,2008-06-06,09:09:56
39.984534,116.311362,0,125,39605.3819212963,2008-06-06,09:09:58
39.984534,116.31136,0,125,39605.3819444444,2008-06-06,09:10:00
39.984534,116.311358,0,125,39605.3819675926,2008-06-06,09:10:02
39.984534,116.311358,0,124,39605.3819907407,2008-06-06,09:10:04
39.984534,116.311357,0,124,39605.3820138889,2008-06-06,09:10:06
39.984534,116.311355,0,124,39605.382037037,2008-06-06,09:10:08
39.984534,116.311353,0,125,39605.3820601852,2008-06-06,09:10:10
39.984533,116.311351,0,125,39605.3820833333,2008-06-06,09:10:12
39.984534,116.311351,0,125,39605.3821064815,2008-06-06,09:10:14
39.984534,116.311348,0,125,39605.3821296296,2008-06-06,09:10:16
39.984533,116.311346,0,125,39605.3821527778,2008-06-06,09:10:18
39.984533,116.311344,0,125,39605.3821759259,2008-06-06,09:10:20
39.984533,116.311343,0,125,39605.3821990741,2008-06-06,09:10:22
39.984533,116.311342,0,125,39605.3822222222,2008-06-06,09:10:24
39.984533,116.311339,0,125,39605.3822453704,2008-06-06,09:10:26
39.984533,116.311335,0,125,39605.3822685185,2008-06-06,09:10:28
39.984533,116.31133,0,125,39605.3822916667,2008-06-06,09:10:30
39.984533,116.311327,0,125,39605.3823148148,2008-06-06,09:10:32
39.984532,116.311326,0,125,39605.382337963,2008-06-06,09:10:34
39.984532,116.311326,0,125,39605.3823611111,2008-06-06,09:10:36
39.984532,116.311326,0,125,39605.3823842593,2008-06-06,09:10:38
39.984531,116.311326,0,125,39605.3824074074,2008-06-06,09:10:40
39.984531,116.311325,0,125,39605.3824305556,2008-06-06,09:10:42
39.984531,116.311325,0,125,39605.3824537037,2008-06-06,09:10:44
39.984531,116.311324,0,125,39605.3824768519,2008-06-06,09:10:46
39.98453,116.311323,0,125,39605.3825,2008-06-06,09:10:48
39.98453,116.311323,0,125,39605.3825231481,2008-06-06,09:10:50
39.98453,116.311322,0,125,39605.3825462963,2008-06-06,09:10:52
39.984529,116.311321,0,125,39605.3825694444,2008-06-06,09:10:54
39.984529,116.31132,0,125,39605.3825925926,2008-06-06,09:10:56
39.984529,116.311319,0,125,39605.3826157407,2008-06-06,09:10:58
39.984529,116.311317,0,125,39605.3826388889,2008-06-06,09:11:00
39.984529,116.311316,0,125,39605.382662037,2008-06-06,09:11:02
39.984528,116.311316,0,125,39605.3826851852,2008-06-06,09:11:04
39.984528,116.311318,0,125,39605.3827083333,2008-06-06,09:11:06
39.984528,116.311321,0,125,39605.3827314815,2008-06-06,09:11:08
39.984528,116.311321,0,125,39605.3827546296,2008-06-06,09:11:10
39.984528,116.31132,0,125,39605.3827777778,2008-06-06,09:11:12
39.984528,116.311319,0,125,39605.3828009259,2008-06-06,09:11:14
39.984528,116.311318,0,125,39605.3828240741,2008-06-06,09:11:16
39.984528,116.311316,0,125,39605.3828472222,2008-06-06,09:11:18
39.984528,116.311316,0,125,39605.3828703704,2008-06-06,09:11:20
39.984528,116.311317,0,125,39605.3828935185,2008-06-06,09:11:22
39.984528,116.311318,0,125,39605.3829166667,2008-06-06,09:11:24
39.984528,116.311319,0,125,39605.3829398148,2008-06-06,09:11:26
39.984528,116.31132,0,125,39605.382962963,2008-06-06,09:11:28
39.984528,116.31132,0,125,39605.3829861111,2008-06-06,09:11:30
39.984527,116.311321,0,125,39605.3830092593,2008-06-06,09:11:32
39.984527,116.311322,0,125,39605.3830324074,2008-06-06,09:11:34
39.984527,116.311324,0,125,39605.3830555556,2008-06-06,09:11:36
39.984528,116.311324,0,125,39605.3830787037,2008-06-06,09:11:38
39.984528,116.311323,0,125,39605.3831018518,2008-06-06,09:11:40
39.984528,116.311323,0,126,39605.383125,2008-06-06,09:11:42
39.984528,116.311324,0,126,39605.3831481481,2008-06-06,09:11:44
39.984528,116.311324,0,126,39605.3831712963,2008-06-06,09:11:46
39.984528,116.311324,0,126,39605.3831944444,2008-06-06,09:11:48
39.984528,116.311325,0,126,39605.3832175926,2008-06-06,09:11:50
39.984528,116.311325,0,126,39605.3832407407,2008-06-06,09:11:52
39.984528,116.311325,0,126,39605.3832638889,2008-06-06,09:11:54
39.984528,116.311325,0,126,39605.383287037,2008-06-06,09:11:56
39.984527,116.311323,0,126,39605.3833101852,2008-06-06,09:11:58
39.984527,116.311322,0,126,39605.3833333333,2008-06-06,09:12:00
39.984527,116.31132,0,126,39605.3833564815,2008-06-06,09:12:02
39.984526,116.311322,0,126,39605.3833796296,2008-06-06,09:12:04
39.984526,116.311326,0,127,39605.3834027778,2008-06-06,09:12:06
39.984526,116.311325,0,127,39605.3834259259,2008-06-06,09:12:08
39.984526,116.311325,0,127,39605.3834490741,2008-06-06,09:12:10
39.984526,116.311326,0,127,39605.3834722222,2008-06-06,09:12:12
39.984526,116.311328,0,127,39605.3834953704,2008-06-06,09:12:14
39.984526,116.311328,0,127,39605.3835185185,2008-06-06,09:12:16
39.984526,116.31133,0,127,39605.3835416667,2008-06-06,09:12:18
39.984526,116.311326,0,127,39605.3835648148,2008-06-06,09:12:20
39.984526,116.311317,0,127,39605.383587963,2008-06-06,09:12:22
39.984527,116.311309,0,128,39605.3836111111,2008-06-06,09:12:24
39.984529,116.311305,0,128,39605.3836342593,2008-06-06,09:12:26
39.984531,116.311302,0,128,39605.3836574074,2008-06-06,09:12:28
39.984531,116.311299,0,128,39605.3836805556,2008-06-06,09:12:30
39.98453,116.311296,0,128,39605.3837037037,2008-06-06,09:12:32
39.98453,116.311293,0,128,39605.3837268518,2008-06-06,09:12:34
39.98453,116.311292,0,128,39605.38375,2008-06-06,09:12:36
39.984531,116.311291,0,129,39605.3837731481,2008-06-06,09:12:38
39.984531,116.31129,0,129,39605.3837962963,2008-06-06,09:12:40
39.984532,116.311287,0,129,39605.3838194444,2008-06-06,09:12:42
39.984534,116.311283,0,129,39605.3838425926,2008-06-06,09:12:44
39.984536,116.311279,0,129,39605.3838657407,2008-06-06,09:12:46
39.98454,116.311278,0,129,39605.3838888889,2008-06-06,09:12:48
39.984544,116.311278,0,130,39605.383912037,2008-06-06,09:12:50
39.984548,116.311279,0,130,39605.3839351852,2008-06-06,09:12:52
39.984554,116.31128,0,130,39605.3839583333,2008-06-06,09:12:54
39.98456,116.311281,0,130,39605.3839814815,2008-06-06,09:12:56
39.984566,116.311281,0,130,39605.3840046296,2008-06-06,09:12:58
39.984571,116.31128,0,131,39605.3840277778,2008-06-06,09:13:00
39.984576,116.311278,0,131,39605.3840509259,2008-06-06,09:13:02
39.98458,116.311278,0,131,39605.3840740741,2008-06-06,09:13:04
39.984581,116.31128,0,131,39605.3840972222,2008-06-06,09:13:06
39.98458,116.311282,0,132,39605.3841203704,2008-06-06,09:13:08
39.984578,116.311285,0,132,39605.3841435185,2008-06-06,09:13:10
39.984575,116.311288,0,132,39605.3841666667,2008-06-06,09:13:12
39.984572,116.311291,0,132,39605.3841898148,2008-06-06,09:13:14
39.984571,116.311294,0,133,39605.384212963,2008-06-06,09:13:16
39.984569,116.311296,0,133,39605.3842361111,2008-06-06,09:13:18
39.984568,116.311298,0,133,39605.3842592593,2008-06-06,09:13:20
39.984568,116.3113,0,133,39605.3842824074,2008-06-06,09:13:22
39.984568,116.311301,0,134,39605.3843055556,2008-06-06,09:13:24
39.984568,116.311302,0,134,39605.3843287037,2008-06-06,09:13:26
39.984569,116.3113,0,134,39605.3843518518,2008-06-06,09:13:28
39.984569,116.311299,0,134,39605.384375,2008-06-06,09:13:30
39.984569,116.311297,0,134,39605.3843981481,2008-06-06,09:13:32
39.984568,116.311296,0,135,39605.3844212963,2008-06-06,09:13:34
39.984568,116.311295,0,135,39605.3844444444,2008-06-06,09:13:36
39.984568,116.311295,0,135,39605.3844675926,2008-06-06,09:13:38
39.984568,116.311295,0,135,39605.3844907407,2008-06-06,09:13:40
39.984568,116.311295,0,135,39605.3845138889,2008-06-06,09:13:42
39.984568,116.311295,0,135,39605.384537037,2008-06-06,09:13:44
39.984568,116.311295,0,134,39605.3845601852,2008-06-06,09:13:46
39.984568,116.311295,0,134,39605.3845833333,2008-06-06,09:13:48
39.984567,116.311294,0,134,39605.3846064815,2008-06-06,09:13:50
39.984568,116.311294,0,134,39605.3846296296,2008-06-06,09:13:52
39.984568,116.311294,0,134,39605.3846527778,2008-06-06,09:13:54
39.984568,116.311294,0,134,39605.3846759259,2008-06-06,09:13:56
39.984568,116.311294,0,134,39605.3846990741,2008-06-06,09:13:58
39.984567,116.311294,0,134,39605.3847222222,2008-06-06,09:14:00
39.984567,116.311294,0,134,39605.3847453704,2008-06-06,09:14:02
39.984564,116.311271,0,135,39605.3847685185,2008-06-06,09:14:04
39.984557,116.311192,0,137,39605.3847916667,2008-06-06,09:14:06
39.984546,116.311096,0,138,39605.3848148148,2008-06-06,09:14:08
39.984545,116.310998,0,139,39605.384837963,2008-06-06,09:14:10
39.984542,116.310925,0,142,39605.3848611111,2008-06-06,09:14:12
39.98454,116.31086,0,144,39605.3848842593,2008-06-06,09:14:14
39.984527,116.3108,0,146,39605.3849074074,2008-06-06,09:14:16
39.98453,116.31072,0,148,39605.3849305556,2008-06-06,09:14:18
39.984539,116.310628,0,148,39605.3849537037,2008-06-06,09:14:20
39.984534,116.310546,0,147,39605.3849768518,2008-06-06,09:14:22
39.984534,116.310471,0,146,39605.385,2008-06-06,09:14:24
39.984534,116.310392,0,145,39605.3850231481,2008-06-06,09:14:26
39.984527,116.310297,0,143,39605.3850462963,2008-06-06,09:14:28
39.984499,116.310209,0,143,39605.3850694444,2008-06-06,09:14:30
39.98448,116.310116,0,147,39605.3850925926,2008-06-06,09:14:32
39.984475,116.310028,0,146,39605.3851157407,2008-06-06,09:14:34
39.984467,116.309946,0,146,39605.3851388889,2008-06-06,09:14:36
39.984455,116.309858,0,150,39605.385162037,2008-06-06,09:14:38
39.98444,116.309767,0,155,39605.3851851852,2008-06-06,09:14:40
39.984432,116.309678,0,157,39605.3852083333,2008-06-06,09:14:42
39.98442,116.309611,0,160,39605.3852314815,2008-06-06,09:14:44
39.984419,116.309547,0,165,39605.3852546296,2008-06-06,09:14:46
39.984415,116.30948,0,170,39605.3852777778,2008-06-06,09:14:48
39.984419,116.309413,0,171,39605.3853009259,2008-06-06,09:14:50
39.984409,116.309329,0,170,39605.3853240741,2008-06-06,09:14:52
39.98441,116.309244,0,167,39605.3853472222,2008-06-06,09:14:54
39.98441,116.309161,0,165,39605.3853703704,2008-06-06,09:14:56
39.984415,116.309065,0,162,39605.3853935185,2008-06-06,09:14:58
39.984419,116.308971,0,160,39605.3854166667,2008-06-06,09:15:00
39.984404,116.308888,0,158,39605.3854398148,2008-06-06,09:15:02
39.98441,116.308814,0,156,39605.385462963,2008-06-06,09:15:04
39.984415,116.308722,0,151,39605.3854861111,2008-06-06,09:15:06
39.984414,116.308644,0,151,39605.3855092593,2008-06-06,09:15:08
39.984431,116.308551,0,148,39605.3855324074,2008-06-06,09:15:10
39.984441,116.308449,0,145,39605.3855555556,2008-06-06,09:15:12
39.984444,116.308367,0,144,39605.3855787037,2008-06-06,09:15:14
39.984451,116.308292,0,146,39605.3856018518,2008-06-06,09:15:16
39.984452,116.308235,0,144,39605.385625,2008-06-06,09:15:18
39.984459,116.308205,0,141,39605.3856481481,2008-06-06,09:15:20
39.984475,116.308196,0,140,39605.3856712963,2008-06-06,09:15:22
39.984475,116.308191,0,140,39605.3856944444,2008-06-06,09:15:24
39.984476,116.308191,0,139,39605.3857175926,2008-06-06,09:15:26
39.984481,116.308194,0,139,39605.3857407407,2008-06-06,09:15:28
39.984482,116.308202,0,139,39605.3857638889,2008-06-06,09:15:30
39.984483,116.308212,0,138,39605.385787037,2008-06-06,09:15:32
39.984482,116.308222,0,138,39605.3858101852,2008-06-06,09:15:34
39.984488,116.308241,0,137,39605.3858333333,2008-06-06,09:15:36
39.984499,116.308242,0,137,39605.3858564815,2008-06-06,09:15:38
39.984512,116.308254,0,136,39605.3858796296,2008-06-06,09:15:40
39.984528,116.308259,0,134,39605.3859027778,2008-06-06,09:15:42
39.984505,116.308302,0,131,39605.3859259259,2008-06-06,09:15:44
39.984505,116.308333,0,129,39605.3859490741,2008-06-06,09:15:46
39.984525,116.308382,0,128,39605.3859722222,2008-06-06,09:15:48
39.984566,116.308389,0,128,39605.3859953704,2008-06-06,09:15:50
39.98453,116.308421,0,131,39605.3860185185,2008-06-06,09:15:52
39.984509,116.308448,0,131,39605.3860416667,2008-06-06,09:15:54
39.984508,116.30847,0,133,39605.3860648148,2008-06-06,09:15:56
39.984508,116.308492,0,136,39605.386087963,2008-06-06,09:15:58
39.984512,116.308507,0,137,39605.3861111111,2008-06-06,09:16:00
39.984509,116.308507,0,138,39605.3861342593,2008-06-06,09:16:02
39.984513,116.30851,0,138,39605.3861574074,2008-06-06,09:16:04
39.984513,116.308513,0,139,39605.3861805556,2008-06-06,09:16:06
39.984503,116.308539,0,140,39605.3862037037,2008-06-06,09:16:08
39.984496,116.308574,0,142,39605.3862268519,2008-06-06,09:16:10
39.984495,116.308603,0,140,39605.38625,2008-06-06,09:16:12
39.984503,116.308642,0,139,39605.3862731481,2008-06-06,09:16:14
39.984491,116.308675,0,140,39605.3862962963,2008-06-06,09:16:16
39.984486,116.308705,0,140,39605.3863194444,2008-06-06,09:16:18
39.98449,116.308738,0,140,39605.3863425926,2008-06-06,09:16:20
39.984488,116.308764,0,139,39605.3863657407,2008-06-06,09:16:22
39.984474,116.308786,0,138,39605.3863888889,2008-06-06,09:16:24
39.984479,116.308811,0,138,39605.386412037,2008-06-06,09:16:26
39.984476,116.30885,0,137,39605.3864351852,2008-06-06,09:16:28
39.984466,116.308866,0,137,39605.3864583333,2008-06-06,09:16:30
39.984478,116.308901,0,138,39605.3864814815,2008-06-06,09:16:32
39.984478,116.308939,0,137,39605.3865046296,2008-06-06,09:16:34
39.98448,116.308966,0,136,39605.3865277778,2008-06-06,09:16:36
39.984481,116.30899,0,136,39605.3865509259,2008-06-06,09:16:38
39.984482,116.309025,0,135,39605.3865740741,2008-06-06,09:16:40
39.984478,116.30905,0,134,39605.3865972222,2008-06-06,09:16:42
39.984481,116.30908,0,133,39605.3866203704,2008-06-06,09:16:44
39.984485,116.309115,0,133,39605.3866435185,2008-06-06,09:16:46
39.984488,116.309151,0,132,39605.3866666667,2008-06-06,09:16:48
39.984498,116.30918,0,133,39605.3866898148,2008-06-06,09:16:50
39.984505,116.309204,0,134,39605.386712963,2008-06-06,09:16:52
39.984497,116.309228,0,136,39605.3867361111,2008-06-06,09:16:54
39.9845,116.309266,0,136,39605.3867592593,2008-06-06,09:16:56
39.984509,116.309301,0,136,39605.3867824074,2008-06-06,09:16:58
39.984515,116.309334,0,136,39605.3868055556,2008-06-06,09:17:00
39.98452,116.309364,0,136,39605.3868287037,2008-06-06,09:17:02
39.98453,116.309391,0,135,39605.3868518519,2008-06-06,09:17:04
39.984539,116.30942,0,136,39605.386875,2008-06-06,09:17:06
39.984537,116.309447,0,136,39605.3868981482,2008-06-06,09:17:08
39.984533,116.309496,0,138,39605.3869212963,2008-06-06,09:17:10
39.984535,116.309525,0,135,39605.3869444444,2008-06-06,09:17:12
39.984546,116.309549,0,133,39605.3869675926,2008-06-06,09:17:14
39.984549,116.309567,0,134,39605.3869907407,2008-06-06,09:17:16
39.984555,116.309573,0,133,39605.3870138889,2008-06-06,09:17:18
39.984567,116.309581,0,136,39605.387037037,2008-06-06,09:17:20
39.984576,116.309582,0,137,39605.3870601852,2008-06-06,09:17:22
39.984576,116.309586,0,139,39605.3870833333,2008-06-06,09:17:24
39.98456,116.309617,0,142,39605.3871064815,2008-06-06,09:17:26
39.984538,116.309636,0,146,39605.3871296296,2008-06-06,09:17:28
39.984527,116.309641,0,148,39605.3871527778,2008-06-06,09:17:30
39.984526,116.309644,0,148,39605.3871759259,2008-06-06,09:17:32
39.984489,116.309667,0,148,39605.3871990741,2008-06-06,09:17:34
39.984481,116.309679,0,150,39605.3872222222,2008-06-06,09:17:36
39.984472,116.309698,0,151,39605.3872453704,2008-06-06,09:17:38
39.98447,116.309706,0,152,39605.3872685185,2008-06-06,09:17:40
39.984468,116.309714,0,153,39605.3872916667,2008-06-06,09:17:42
39.984468,116.309716,0,153,39605.3873148148,2008-06-06,09:17:44
39.984432,116.309729,0,154,39605.387337963,2008-06-06,09:17:46
39.984409,116.30973,0,154,39605.3873611111,2008-06-06,09:17:48
39.984389,116.309733,0,153,39605.3873842593,2008-06-06,09:17:50
39.984351,116.309754,0,150,39605.3874074074,2008-06-06,09:17:52
39.98432,116.30977,0,149,39605.3874305556,2008-06-06,09:17:54
39.984296,116.309773,0,148,39605.3874537037,2008-06-06,09:17:56
39.984276,116.309778,0,148,39605.3874768519,2008-06-06,09:17:58
39.984256,116.309778,0,148,39605.3875,2008-06-06,09:18:00
39.984229,116.309772,0,147,39605.3875231481,2008-06-06,09:18:02
39.984203,116.309763,0,146,39605.3875462963,2008-06-06,09:18:04
39.984177,116.309755,0,145,39605.3875694444,2008-06-06,09:18:06
39.984154,116.309761,0,144,39605.3875925926,2008-06-06,09:18:08
39.984128,116.309753,0,144,39605.3876157407,2008-06-06,09:18:10
39.984096,116.309762,0,148,39605.3876388889,2008-06-06,09:18:12
39.984072,116.309776,0,146,39605.387662037,2008-06-06,09:18:14
39.984044,116.309782,0,144,39605.3876851852,2008-06-06,09:18:16
39.984016,116.309786,0,143,39605.3877083333,2008-06-06,09:18:18
39.983998,116.309792,0,142,39605.3877314815,2008-06-06,09:18:20
39.983984,116.309807,0,141,39605.3877546296,2008-06-06,09:18:22
39.983978,116.309809,0,143,39605.3877777778,2008-06-06,09:18:24
39.983978,116.309804,0,144,39605.3878009259,2008-06-06,09:18:26
39.983974,116.309805,0,143,39605.3878240741,2008-06-06,09:18:28
39.983971,116.309806,0,143,39605.3878472222,2008-06-06,09:18:30
39.983973,116.309805,0,143,39605.3878703704,2008-06-06,09:18:32
39.983977,116.309805,0,143,39605.3878935185,2008-06-06,09:18:34
39.983981,116.309789,0,144,39605.3879166667,2008-06-06,09:18:36
39.983923,116.309802,0,144,39605.3879398148,2008-06-06,09:18:38
39.983875,116.309811,0,147,39605.387962963,2008-06-06,09:18:40
39.983862,116.309831,0,148,39605.3879861111,2008-06-06,09:18:42
39.983858,116.309848,0,152,39605.3880092593,2008-06-06,09:18:44
39.983853,116.309866,0,156,39605.3880324074,2008-06-06,09:18:46
39.983852,116.309877,0,158,39605.3880555556,2008-06-06,09:18:48
39.983847,116.309891,0,158,39605.3880787037,2008-06-06,09:18:50
39.983841,116.309902,0,159,39605.3881018519,2008-06-06,09:18:52
39.983842,116.309906,0,161,39605.388125,2008-06-06,09:18:54
39.983847,116.309905,0,162,39605.3881481481,2008-06-06,09:18:56
39.983839,116.309918,0,166,39605.3881712963,2008-06-06,09:18:58
39.983844,116.309911,0,171,39605.3881944444,2008-06-06,09:19:00
39.983881,116.309884,0,172,39605.3882175926,2008-06-06,09:19:02
39.983839,116.309879,0,175,39605.3882407407,2008-06-06,09:19:04
39.983754,116.309851,0,176,39605.3882638889,2008-06-06,09:19:06
39.983712,116.30986,0,176,39605.388287037,2008-06-06,09:19:08
39.983675,116.309888,0,177,39605.3883101852,2008-06-06,09:19:10
39.983615,116.309928,0,178,39605.3883333333,2008-06-06,09:19:12
39.983603,116.309956,0,178,39605.3883564815,2008-06-06,09:19:14
39.983578,116.309982,0,179,39605.3883796296,2008-06-06,09:19:16
39.983595,116.309977,0,178,39605.3884027778,2008-06-06,09:19:18
39.983612,116.309981,0,178,39605.3884259259,2008-06-06,09:19:20
39.983633,116.30997,0,180,39605.3884490741,2008-06-06,09:19:22
39.983695,116.309937,0,179,39605.3884722222,2008-06-06,09:19:24
39.98375,116.309971,0,181,39605.3884953704,2008-06-06,09:19:26
39.983802,116.309927,0,182,39605.3885185185,2008-06-06,09:19:28
39.983838,116.309885,0,183,39605.3885416667,2008-06-06,09:19:30
39.983763,116.309936,0,186,39605.3885648148,2008-06-06,09:19:32
39.983742,116.309922,0,190,39605.388587963,2008-06-06,09:19:34
39.983756,116.309896,0,192,39605.3886111111,2008-06-06,09:19:36
39.983659,116.309749,0,198,39605.3886342593,2008-06-06,09:19:38
39.98367,116.309706,0,200,39605.3886574074,2008-06-06,09:19:40
39.983578,116.309798,0,202,39605.3886805556,2008-06-06,09:19:42
39.983491,116.30989,0,206,39605.3887037037,2008-06-06,09:19:44
39.983416,116.309935,0,208,39605.3887268519,2008-06-06,09:19:46
39.983362,116.309969,0,208,39605.38875,2008-06-06,09:19:48
39.983345,116.309976,0,209,39605.3887731481,2008-06-06,09:19:50
39.983302,116.309958,0,207,39605.3887962963,2008-06-06,09:19:52
39.983296,116.309944,0,207,39605.3888194444,2008-06-06,09:19:54
39.983279,116.309924,0,206,39605.3888425926,2008-06-06,09:19:56
39.983254,116.309907,0,206,39605.3888657407,2008-06-06,09:19:58
39.983229,116.309892,0,205,39605.3888888889,2008-06-06,09:20:00
39.983176,116.309856,0,199,39605.388912037,2008-06-06,09:20:02
39.983089,116.309828,0,192,39605.3889351852,2008-06-06,09:20:04
39.983052,116.309802,0,189,39605.3889583333,2008-06-06,09:20:06
39.983011,116.309796,0,186,39605.3889814815,2008-06-06,09:20:08
39.983004,116.309785,0,187,39605.3890046296,2008-06-06,09:20:10
39.982997,116.309776,0,187,39605.3890277778,2008-06-06,09:20:12
39.982964,116.309721,0,190,39605.3890509259,2008-06-06,09:20:14
39.98294,116.30969,0,190,39605.3890740741,2008-06-06,09:20:16
39.98291,116.309617,0,193,39605.3890972222,2008-06-06,09:20:18
39.982903,116.309585,0,193,39605.3891203704,2008-06-06,09:20:20
39.982897,116.309565,0,193,39605.3891435185,2008-06-06,09:20:22
39.982899,116.309525,0,192,39605.3891666667,2008-06-06,09:20:24
39.982892,116.30948,0,190,39605.3891898148,2008-06-06,09:20:26
39.982895,116.309445,0,190,39605.389212963,2008-06-06,09:20:28
39.982907,116.309411,0,191,39605.3892361111,2008-06-06,09:20:30
39.98293,116.309361,0,191,39605.3892592593,2008-06-06,09:20:32
39.982917,116.309316,0,192,39605.3892824074,2008-06-06,09:20:34
39.982915,116.309277,0,192,39605.3893055556,2008-06-06,09:20:36
39.982911,116.309249,0,193,39605.3893287037,2008-06-06,09:20:38
39.982918,116.30922,0,194,39605.3893518519,2008-06-06,09:20:40
39.982941,116.309191,0,193,39605.389375,2008-06-06,09:20:42
39.982948,116.309171,0,193,39605.3893981481,2008-06-06,09:20:44
39.982952,116.309153,0,192,39605.3894212963,2008-06-06,09:20:46
39.982952,116.309124,0,194,39605.3894444444,2008-06-06,09:20:48
39.982937,116.309106,0,193,39605.3894675926,2008-06-06,09:20:50
39.982932,116.309099,0,191,39605.3894907407,2008-06-06,09:20:52
39.982913,116.309103,0,191,39605.3895138889,2008-06-06,09:20:54
39.982904,116.309103,0,192,39605.389537037,2008-06-06,09:20:56
39.982904,116.309097,0,194,39605.3895601852,2008-06-06,09:20:58
39.982895,116.30909,0,194,39605.3895833333,2008-06-06,09:21:00
39.982883,116.309081,0,196,39605.3896064815,2008-06-06,09:21:02
39.982873,116.30907,0,195,39605.3896296296,2008-06-06,09:21:04
39.982854,116.30906,0,196,39605.3896527778,2008-06-06,09:21:06
39.982843,116.309053,0,197,39605.3896759259,2008-06-06,09:21:08
39.982833,116.30903,0,199,39605.3896990741,2008-06-06,09:21:10
39.982826,116.309023,0,200,39605.3897222222,2008-06-06,09:21:12
39.982824,116.309016,0,200,39605.3897453704,2008-06-06,09:21:14
39.98282,116.309011,0,200,39605.3897685185,2008-06-06,09:21:16
39.982819,116.30901,0,200,39605.3897916667,2008-06-06,09:21:18
39.982819,116.309009,0,200,39605.3898148148,2008-06-06,09:21:20
39.982816,116.309007,0,201,39605.389837963,2008-06-06,09:21:22
39.982812,116.309007,0,201,39605.3898611111,2008-06-06,09:21:24
39.982808,116.309006,0,201,39605.3898842593,2008-06-06,09:21:26
39.982812,116.309005,0,201,39605.3899074074,2008-06-06,09:21:28
39.982826,116.30896,0,204,39605.3899305556,2008-06-06,09:21:30
39.98286,116.308916,0,205,39605.3899537037,2008-06-06,09:21:32
39.982862,116.30886,0,207,39605.3899768519,2008-06-06,09:21:34
39.982881,116.308764,0,208,39605.39,2008-06-06,09:21:36
39.982898,116.308641,0,207,39605.3900231481,2008-06-06,09:21:38
39.982909,116.308465,0,207,39605.3900462963,2008-06-06,09:21:40
39.982924,116.308354,0,207,39605.3900694444,2008-06-06,09:21:42
39.982902,116.308243,0,204,39605.3900925926,2008-06-06,09:21:44
39.982899,116.308172,0,204,39605.3901157407,2008-06-06,09:21:46
39.982914,116.3081,0,203,39605.3901388889,2008-06-06,09:21:48
39.982937,116.30803,0,203,39605.390162037,2008-06-06,09:21:50
39.982938,116.307982,0,203,39605.3901851852,2008-06-06,09:21:52
39.982943,116.307943,0,205,39605.3902083333,2008-06-06,09:21:54
39.982984,116.307844,0,207,39605.3902314815,2008-06-06,09:21:56
39.983028,116.307827,0,209,39605.3902546296,2008-06-06,09:21:58
39.983038,116.307833,0,209,39605.3902777778,2008-06-06,09:22:00
39.983039,116.307855,0,210,39605.3903009259,2008-06-06,09:22:02
39.983062,116.307829,0,211,39605.3903240741,2008-06-06,09:22:04
39.983083,116.307827,0,218,39605.3903472222,2008-06-06,09:22:06
39.9831,116.307843,0,221,39605.3903703704,2008-06-06,09:22:08
39.983098,116.30784,0,222,39605.3903935185,2008-06-06,09:22:10
39.983086,116.307826,0,225,39605.3904166667,2008-06-06,09:22:12
39.983084,116.307797,0,230,39605.3904398148,2008-06-06,09:22:14
39.983093,116.307777,0,231,39605.390462963,2008-06-06,09:22:16
39.983093,116.307758,0,234,39605.3904861111,2008-06-06,09:22:18
39.98307,116.307728,0,236,39605.3905092593,2008-06-06,09:22:20
39.983085,116.307675,0,239,39605.3905324074,2008-06-06,09:22:22
39.983112,116.307665,0,247,39605.3905555556,2008-06-06,09:22:24
39.983089,116.30768,0,253,39605.3905787037,2008-06-06,09:22:26
39.983075,116.307691,0,255,39605.3906018519,2008-06-06,09:22:28
39.983072,116.307694,0,258,39605.390625,2008-06-06,09:22:30
39.983046,116.307695,0,264,39605.3906481481,2008-06-06,09:22:32
39.983042,116.307673,0,268,39605.3906712963,2008-06-06,09:22:34
39.982979,116.307717,0,266,39605.3906944444,2008-06-06,09:22:36
39.982955,116.307717,0,269,39605.3907175926,2008-06-06,09:22:38
39.982922,116.307711,0,279,39605.3907407407,2008-06-06,09:22:40
39.982893,116.307725,0,281,39605.3907638889,2008-06-06,09:22:42
39.982876,116.307735,0,282,39605.390787037,2008-06-06,09:22:44
39.982853,116.307742,0,287,39605.3908101852,2008-06-06,09:22:46
39.982849,116.307739,0,289,39605.3908333333,2008-06-06,09:22:48
39.982845,116.307747,0,291,39605.3908564815,2008-06-06,09:22:50
39.982839,116.30774,0,293,39605.3908796296,2008-06-06,09:22:52
39.982819,116.307733,0,293,39605.3909027778,2008-06-06,09:22:54
39.982799,116.307719,0,295,39605.3909259259,2008-06-06,09:22:56
39.982766,116.307676,0,300,39605.3909490741,2008-06-06,09:22:58
39.982736,116.307623,0,303,39605.3909722222,2008-06-06,09:23:00
39.982723,116.307529,0,306,39605.3909953704,2008-06-06,09:23:02
39.982703,116.307467,0,309,39605.3910185185,2008-06-06,09:23:04
39.98267,116.307356,0,311,39605.3910416667,2008-06-06,09:23:06
39.982634,116.307324,0,315,39605.3910648148,2008-06-06,09:23:08
39.98262,116.307279,0,316,39605.391087963,2008-06-06,09:23:10
39.982595,116.307252,0,322,39605.3911111111,2008-06-06,09:23:12
39.982586,116.307217,0,323,39605.3911342593,2008-06-06,09:23:14
39.98257,116.307218,0,324,39605.3911574074,2008-06-06,09:23:16
39.982541,116.307273,0,326,39605.3911805556,2008-06-06,09:23:18
39.982536,116.307301,0,327,39605.3912037037,2008-06-06,09:23:20
39.982538,116.3073,0,328,39605.3912268518,2008-06-06,09:23:22
39.982541,116.3073,0,329,39605.39125,2008-06-06,09:23:24
39.982511,116.307366,0,331,39605.3912731481,2008-06-06,09:23:26
39.982464,116.307477,0,332,39605.3912962963,2008-06-06,09:23:28
39.98243,116.307515,0,334,39605.3913194444,2008-06-06,09:23:30
39.98241,116.307531,0,336,39605.3913425926,2008-06-06,09:23:32
39.9824,116.307528,0,337,39605.3913657407,2008-06-06,09:23:34
39.982378,116.307507,0,339,39605.3913888889,2008-06-06,09:23:36
39.982374,116.307502,0,342,39605.391412037,2008-06-06,09:23:38
39.982366,116.30753,0,344,39605.3914351852,2008-06-06,09:23:40
39.982334,116.307509,0,347,39605.3914583333,2008-06-06,09:23:42
39.982302,116.307494,0,350,39605.3914814815,2008-06-06,09:23:44
39.982252,116.307476,0,355,39605.3915046296,2008-06-06,09:23:46
39.98225,116.30748,0,357,39605.3915277778,2008-06-06,09:23:48
39.982135,116.307497,0,362,39605.3915509259,2008-06-06,09:23:50
39.982138,116.307497,0,359,39605.3915740741,2008-06-06,09:23:52
39.982106,116.307509,0,358,39605.3915972222,2008-06-06,09:23:54
39.982102,116.30751,0,359,39605.3916203704,2008-06-06,09:23:56
39.982099,116.30751,0,359,39605.3916435185,2008-06-06,09:23:58
39.982095,116.307511,0,359,39605.3916666667,2008-06-06,09:24:00
39.982092,116.307511,0,359,39605.3916898148,2008-06-06,09:24:02
39.982089,116.307511,0,360,39605.391712963,2008-06-06,09:24:04
39.982086,116.307512,0,360,39605.3917361111,2008-06-06,09:24:06
39.982084,116.307512,0,360,39605.3917592593,2008-06-06,09:24:08
39.982081,116.307512,0,360,39605.3917824074,2008-06-06,09:24:10
39.98208,116.307514,0,360,39605.3918055556,2008-06-06,09:24:12
39.981996,116.307614,0,375,39605.3919675926,2008-06-06,09:24:26
39.981871,116.30462,0,726,39605.3970138889,2008-06-06,09:31:42
39.981812,116.304813,0,691,39605.397037037,2008-06-06,09:31:44
39.981807,116.304854,0,679,39605.3970601852,2008-06-06,09:31:46
39.981927,116.30486,0,668,39605.3970833333,2008-06-06,09:31:48
39.981995,116.304853,0,666,39605.3971064815,2008-06-06,09:31:50
39.982009,116.304834,0,674,39605.3971296296,2008-06-06,09:31:52
39.981966,116.304814,0,669,39605.3971527778,2008-06-06,09:31:54
39.981997,116.304792,0,679,39605.3971759259,2008-06-06,09:31:56
39.982008,116.304796,0,678,39605.3971990741,2008-06-06,09:31:58
39.982,116.304862,0,668,39605.3972222222,2008-06-06,09:32:00
39.982001,116.304882,0,666,39605.3972453704,2008-06-06,09:32:02
39.982038,116.3049,0,663,39605.3972685185,2008-06-06,09:32:04
39.982038,116.304898,0,665,39605.3972916667,2008-06-06,09:32:06
39.982012,116.304898,0,659,39605.3973148148,2008-06-06,09:32:08
39.982016,116.304885,0,663,39605.397337963,2008-06-06,09:32:10
39.982013,116.30488,0,665,39605.3973611111,2008-06-06,09:32:12
39.981979,116.304871,0,668,39605.3973842593,2008-06-06,09:32:14
39.981944,116.304869,0,670,39605.3974074074,2008-06-06,09:32:16
39.981915,116.30485,0,671,39605.3974305556,2008-06-06,09:32:18
39.981904,116.304833,0,669,39605.3974537037,2008-06-06,09:32:20
39.981904,116.304852,0,670,39605.3974768519,2008-06-06,09:32:22
39.981904,116.304848,0,667,39605.3975,2008-06-06,09:32:24
39.9819,116.304827,0,668,39605.3975231481,2008-06-06,09:32:26
39.981896,116.304837,0,663,39605.3975462963,2008-06-06,09:32:28
39.981886,116.304798,0,665,39605.3975694444,2008-06-06,09:32:30
39.981872,116.304789,0,664,39605.3975925926,2008-06-06,09:32:32
39.981854,116.304786,0,662,39605.3976157407,2008-06-06,09:32:34
39.981804,116.304767,0,657,39605.3976388889,2008-06-06,09:32:36
39.981745,116.304691,0,657,39605.397662037,2008-06-06,09:32:38
39.981712,116.304675,0,657,39605.3976851852,2008-06-06,09:32:40
39.981704,116.304679,0,659,39605.3977083333,2008-06-06,09:32:42
39.981721,116.304767,0,651,39605.3977314815,2008-06-06,09:32:44
39.98172,116.304764,0,651,39605.3977546296,2008-06-06,09:32:46
39.981727,116.304732,0,653,39605.3977777778,2008-06-06,09:32:48
39.981534,116.304872,0,705,39605.3978009259,2008-06-06,09:32:50
39.981485,116.304952,0,715,39605.3978240741,2008-06-06,09:32:52
39.981424,116.304951,0,726,39605.3978472222,2008-06-06,09:32:54
39.981397,116.304957,0,718,39605.3978703704,2008-06-06,09:32:56
39.98139,116.304989,0,699,39605.3978935185,2008-06-06,09:32:58
39.981375,116.305008,0,686,39605.3979166667,2008-06-06,09:33:00
39.981354,116.305,0,679,39605.3979398148,2008-06-06,09:33:02
39.981334,116.305022,0,653,39605.397962963,2008-06-06,09:33:04
39.981337,116.305035,0,630,39605.3979861111,2008-06-06,09:33:06
39.981344,116.30506,0,603,39605.3980092593,2008-06-06,09:33:08
39.981357,116.305088,0,574,39605.3980324074,2008-06-06,09:33:10
39.981373,116.305102,0,545,39605.3980555556,2008-06-06,09:33:12
39.981378,116.305086,0,514,39605.3980787037,2008-06-06,09:33:14
39.981382,116.305087,0,486,39605.3981018519,2008-06-06,09:33:16
39.981372,116.305097,0,463,39605.398125,2008-06-06,09:33:18
39.981359,116.305098,0,451,39605.3981481481,2008-06-06,09:33:20
39.98136,116.305079,0,439,39605.3981712963,2008-06-06,09:33:22
39.981358,116.305067,0,420,39605.3981944444,2008-06-06,09:33:24
39.981356,116.305041,0,411,39605.3982175926,2008-06-06,09:33:26
39.981347,116.305031,0,397,39605.3982407407,2008-06-06,09:33:28
39.981332,116.305027,0,380,39605.3982638889,2008-06-06,09:33:30
39.981327,116.305003,0,373,39605.398287037,2008-06-06,09:33:32
39.981329,116.304996,0,359,39605.3983101852,2008-06-06,09:33:34
39.981328,116.304978,0,354,39605.3983333333,2008-06-06,09:33:36
39.981329,116.30497,0,340,39605.3983564815,2008-06-06,09:33:38
39.981318,116.304965,0,331,39605.3983796296,2008-06-06,09:33:40
39.981304,116.304973,0,321,39605.3984027778,2008-06-06,09:33:42
39.981289,116.304977,0,307,39605.3984259259,2008-06-06,09:33:44
39.981264,116.304977,0,292,39605.3984490741,2008-06-06,09:33:46
39.981238,116.305,0,280,39605.3984722222,2008-06-06,09:33:48
39.981217,116.305012,0,271,39605.3984953704,2008-06-06,09:33:50
39.981194,116.305019,0,264,39605.3985185185,2008-06-06,09:33:52
39.981173,116.305027,0,256,39605.3985416667,2008-06-06,09:33:54
39.981162,116.305049,0,252,39605.3985648148,2008-06-06,09:33:56
39.981157,116.305087,0,248,39605.398587963,2008-06-06,09:33:58
39.981158,116.305131,0,243,39605.3986111111,2008-06-06,09:34:00
39.98115,116.305172,0,238,39605.3986342593,2008-06-06,09:34:02
39.981138,116.305214,0,235,39605.3986574074,2008-06-06,09:34:04
39.981136,116.305252,0,232,39605.3986805556,2008-06-06,09:34:06
39.981136,116.305292,0,227,39605.3987037037,2008-06-06,09:34:08
39.981133,116.305324,0,223,39605.3987268518,2008-06-06,09:34:10
39.981134,116.305364,0,215,39605.39875,2008-06-06,09:34:12
39.981128,116.305399,0,211,39605.3987731481,2008-06-06,09:34:14
39.981135,116.305436,0,207,39605.3987962963,2008-06-06,09:34:16
39.981137,116.305471,0,202,39605.3988194444,2008-06-06,09:34:18
39.981136,116.305502,0,201,39605.3988425926,2008-06-06,09:34:20
39.981114,116.305527,0,197,39605.3988657407,2008-06-06,09:34:22
39.981103,116.305546,0,195,39605.3988888889,2008-06-06,09:34:24
39.981093,116.305549,0,195,39605.398912037,2008-06-06,09:34:26
39.981088,116.305545,0,195,39605.3989351852,2008-06-06,09:34:28
39.981075,116.305541,0,194,39605.3989583333,2008-06-06,09:34:30
39.981061,116.305529,0,191,39605.3989814815,2008-06-06,09:34:32
39.981055,116.305522,0,190,39605.3990046296,2008-06-06,09:34:34
39.98104,116.305523,0,190,39605.3990277778,2008-06-06,09:34:36
39.981034,116.305524,0,190,39605.3990509259,2008-06-06,09:34:38
39.981028,116.305524,0,190,39605.3990740741,2008-06-06,09:34:40
39.981013,116.305525,0,189,39605.3990972222,2008-06-06,09:34:42
39.981002,116.305521,0,189,39605.3991203704,2008-06-06,09:34:44
39.980964,116.305516,0,186,39605.3991435185,2008-06-06,09:34:46
39.980958,116.305516,0,186,39605.3991666667,2008-06-06,09:34:48
39.980946,116.30551,0,186,39605.3991898148,2008-06-06,09:34:50
39.980943,116.30551,0,186,39605.399212963,2008-06-06,09:34:52
39.980939,116.30551,0,186,39605.3992361111,2008-06-06,09:34:54
39.980932,116.305508,0,186,39605.3992592593,2008-06-06,09:34:56
39.980913,116.305513,0,185,39605.3992824074,2008-06-06,09:34:58
39.980903,116.305522,0,185,39605.3993055556,2008-06-06,09:35:00
39.980907,116.305528,0,186,39605.3993287037,2008-06-06,09:35:02
39.980912,116.305529,0,186,39605.3993518518,2008-06-06,09:35:04
39.980898,116.305548,0,186,39605.399375,2008-06-06,09:35:06
39.980894,116.305549,0,186,39605.3993981481,2008-06-06,09:35:08
39.980893,116.305549,0,186,39605.3994212963,2008-06-06,09:35:10
39.98089,116.30555,0,186,39605.3994444444,2008-06-06,09:35:12
39.980886,116.30555,0,186,39605.3994675926,2008-06-06,09:35:14
39.980882,116.30555,0,186,39605.3994907407,2008-06-06,09:35:16
39.980878,116.305551,0,186,39605.3995138889,2008-06-06,09:35:18
39.980859,116.305565,0,185,39605.399537037,2008-06-06,09:35:20
39.980848,116.305586,0,185,39605.3995601852,2008-06-06,09:35:22
39.980844,116.30561,0,184,39605.3995833333,2008-06-06,09:35:24
39.980846,116.305627,0,183,39605.3996064815,2008-06-06,09:35:26
39.980844,116.305644,0,183,39605.3996296296,2008-06-06,09:35:28
39.980843,116.305656,0,182,39605.3996527778,2008-06-06,09:35:30
39.980845,116.305669,0,182,39605.3996759259,2008-06-06,09:35:32
39.980852,116.305667,0,182,39605.3996990741,2008-06-06,09:35:34
39.980857,116.305665,0,182,39605.3997222222,2008-06-06,09:35:36
39.980855,116.305664,0,181,39605.3997453704,2008-06-06,09:35:38
39.980851,116.305671,0,181,39605.3997685185,2008-06-06,09:35:40
39.980843,116.305679,0,181,39605.3997916667,2008-06-06,09:35:42
39.980838,116.305682,0,180,39605.3998148148,2008-06-06,09:35:44
39.980841,116.305682,0,180,39605.399837963,2008-06-06,09:35:46
39.980845,116.305681,0,180,39605.3998611111,2008-06-06,09:35:48
39.980848,116.305683,0,180,39605.3998842593,2008-06-06,09:35:50
39.98085,116.305692,0,179,39605.3999074074,2008-06-06,09:35:52
39.980847,116.305709,0,179,39605.3999305556,2008-06-06,09:35:54
39.980842,116.305721,0,179,39605.3999537037,2008-06-06,09:35:56
39.980838,116.305727,0,179,39605.3999768518,2008-06-06,09:35:58
39.980829,116.305679,0,143,39605.4009027778,2008-06-06,09:37:18
39.98078,116.305958,0,51,39605.4009259259,2008-06-06,09:37:20
39.980581,116.305748,0,140,39605.4018981481,2008-06-06,09:38:44
39.980542,116.305776,0,140,39605.4019212963,2008-06-06,09:38:46
39.980522,116.305803,0,140,39605.4019444444,2008-06-06,09:38:48
39.980505,116.305838,0,140,39605.4019675926,2008-06-06,09:38:50
39.980487,116.305873,0,141,39605.4019907407,2008-06-06,09:38:52
39.980473,116.305906,0,141,39605.4020138889,2008-06-06,09:38:54
39.980458,116.305934,0,141,39605.402037037,2008-06-06,09:38:56
39.980444,116.305957,0,141,39605.4020601852,2008-06-06,09:38:58
39.980433,116.305973,0,141,39605.4020833333,2008-06-06,09:39:00
39.980422,116.305989,0,141,39605.4021064815,2008-06-06,09:39:02
39.98055,116.306685,0,35,39605.4047453704,2008-06-06,09:42:50
39.980522,116.306684,0,33,39605.4047685185,2008-06-06,09:42:52
39.980457,116.306943,0,-41,39605.4047916667,2008-06-06,09:42:54
39.980489,116.306615,0,62,39605.4048148148,2008-06-06,09:42:56
39.98048,116.30666,0,55,39605.404837963,2008-06-06,09:42:58
39.980469,116.306638,0,62,39605.4048611111,2008-06-06,09:43:00
39.980463,116.306657,0,58,39605.4048842593,2008-06-06,09:43:02
39.980469,116.306669,0,54,39605.4049074074,2008-06-06,09:43:04
39.980463,116.306641,0,51,39605.4049305556,2008-06-06,09:43:06
39.980458,116.306589,0,53,39605.4049537037,2008-06-06,09:43:08
39.98046,116.306535,0,58,39605.4049768519,2008-06-06,09:43:10
39.98047,116.306513,0,58,39605.405,2008-06-06,09:43:12
39.980494,116.306479,0,61,39605.4050231481,2008-06-06,09:43:14
39.980519,116.306471,0,61,39605.4050462963,2008-06-06,09:43:16
39.980536,116.306469,0,60,39605.4050694444,2008-06-06,09:43:18
39.980558,116.306456,0,62,39605.4050925926,2008-06-06,09:43:20
39.980572,116.306441,0,65,39605.4051157407,2008-06-06,09:43:22
39.980582,116.306418,0,70,39605.4051388889,2008-06-06,09:43:24
39.980587,116.306381,0,78,39605.405162037,2008-06-06,09:43:26
39.980592,116.306346,0,85,39605.4051851852,2008-06-06,09:43:28
39.980594,116.306307,0,92,39605.4052083333,2008-06-06,09:43:30
39.980595,116.306266,0,99,39605.4052314815,2008-06-06,09:43:32
[truncated: 175,020 more chars]
