# Supplementary material for: Research on differential privacy protection method based on user tendency
Source: PLoS One. 2023 Oct 26;18(10):e0288823. doi: 10.1371/journal.pone.0288823 (PMC10602288; doi:10.1371/journal.pone.0288823)
Supplement: S3 Data — (ZIP) [file pone.0288823.s003.zip › Data 5-3/052/Trajectory/20080607093313.plt]

Geolife trajectory
WGS 84
Altitude is in Feet
Reserved 3
0,2,255,My Track,0,0,2,8421376
0
39.949863,116.347867,0,492,39606.3980671296,2008-06-07,09:33:13
39.949972,116.348042,0,493,39606.3980902778,2008-06-07,09:33:15
39.950001,116.348057,0,494,39606.3981134259,2008-06-07,09:33:17
39.950027,116.348082,0,496,39606.3981365741,2008-06-07,09:33:19
39.949988,116.348101,0,497,39606.3981597222,2008-06-07,09:33:21
39.949943,116.348161,0,498,39606.3981828704,2008-06-07,09:33:23
39.94994,116.348192,0,499,39606.3982060185,2008-06-07,09:33:25
39.949924,116.348227,0,500,39606.3982291667,2008-06-07,09:33:27
39.949926,116.348249,0,500,39606.3982523148,2008-06-07,09:33:29
39.949947,116.348273,0,502,39606.398275463,2008-06-07,09:33:31
39.949959,116.348284,0,502,39606.3982986111,2008-06-07,09:33:33
39.949981,116.348297,0,503,39606.3983217593,2008-06-07,09:33:35
39.950012,116.348302,0,504,39606.3983449074,2008-06-07,09:33:37
39.950046,116.348307,0,506,39606.3983680556,2008-06-07,09:33:39
39.950048,116.348334,0,507,39606.3983912037,2008-06-07,09:33:41
39.949978,116.348384,0,499,39606.3984143519,2008-06-07,09:33:43
39.949939,116.348396,0,500,39606.3984375,2008-06-07,09:33:45
39.949882,116.348409,0,501,39606.3984606481,2008-06-07,09:33:47
39.949854,116.348417,0,502,39606.3984837963,2008-06-07,09:33:49
39.949848,116.348434,0,502,39606.3985069444,2008-06-07,09:33:51
39.949857,116.348485,0,504,39606.3985532407,2008-06-07,09:33:55
39.949483,116.348591,0,504,39606.3987384259,2008-06-07,09:34:11
39.949341,116.348609,0,504,39606.3987615741,2008-06-07,09:34:13
39.949158,116.348631,0,504,39606.3987847222,2008-06-07,09:34:15
39.948895,116.348686,0,504,39606.3988078704,2008-06-07,09:34:17
39.948667,116.348746,0,504,39606.3988310185,2008-06-07,09:34:19
39.948491,116.348793,0,503,39606.3988541667,2008-06-07,09:34:21
39.948319,116.348806,0,503,39606.3988773148,2008-06-07,09:34:23
39.948138,116.348831,0,503,39606.398900463,2008-06-07,09:34:25
39.947957,116.34884,0,503,39606.3989236111,2008-06-07,09:34:27
39.947048,116.348554,0,503,39606.3990856481,2008-06-07,09:34:41
39.947054,116.348553,0,504,39606.3991087963,2008-06-07,09:34:43
39.947063,116.34852,0,504,39606.3991319444,2008-06-07,09:34:45
39.947008,116.348508,0,505,39606.3991550926,2008-06-07,09:34:47
39.946962,116.348499,0,505,39606.3991782407,2008-06-07,09:34:49
39.946918,116.348501,0,505,39606.3992013889,2008-06-07,09:34:51
39.946879,116.348504,0,506,39606.399224537,2008-06-07,09:34:53
39.945887,116.348634,0,507,39606.3993865741,2008-06-07,09:35:07
39.945793,116.348726,0,507,39606.3994097222,2008-06-07,09:35:09
39.94563,116.348765,0,508,39606.3994328704,2008-06-07,09:35:11
39.945501,116.348793,0,508,39606.3994560185,2008-06-07,09:35:13
39.94536,116.34871,0,509,39606.3994791667,2008-06-07,09:35:15
39.945234,116.348723,0,509,39606.3995023148,2008-06-07,09:35:17
39.945093,116.348729,0,510,39606.399525463,2008-06-07,09:35:19
39.944917,116.348747,0,510,39606.3995486111,2008-06-07,09:35:21
39.944747,116.348765,0,511,39606.3995717593,2008-06-07,09:35:23
39.944627,116.348798,0,511,39606.3995949074,2008-06-07,09:35:25
39.944499,116.3488,0,512,39606.3996180556,2008-06-07,09:35:27
39.944363,116.348754,0,513,39606.3996412037,2008-06-07,09:35:29
39.944273,116.348749,0,514,39606.3996643518,2008-06-07,09:35:31
39.944165,116.348716,0,515,39606.3996875,2008-06-07,09:35:33
39.944053,116.348706,0,516,39606.3997106481,2008-06-07,09:35:35
39.943959,116.348724,0,518,39606.3997337963,2008-06-07,09:35:37
39.943846,116.348749,0,519,39606.3997569444,2008-06-07,09:35:39
39.943727,116.348748,0,520,39606.3997800926,2008-06-07,09:35:41
39.943591,116.348724,0,521,39606.3998032407,2008-06-07,09:35:43
39.943411,116.348727,0,522,39606.3998263889,2008-06-07,09:35:45
39.943257,116.34873,0,523,39606.399849537,2008-06-07,09:35:47
39.943073,116.348729,0,524,39606.3998726852,2008-06-07,09:35:49
39.942904,116.348684,0,526,39606.3998958333,2008-06-07,09:35:51
39.942749,116.348657,0,527,39606.3999189815,2008-06-07,09:35:53
39.942616,116.348612,0,528,39606.3999421296,2008-06-07,09:35:55
39.942487,116.348564,0,530,39606.3999652778,2008-06-07,09:35:57
39.942387,116.348502,0,531,39606.3999884259,2008-06-07,09:35:59
39.942312,116.34842,0,533,39606.4000115741,2008-06-07,09:36:01
39.942201,116.348346,0,534,39606.4000347222,2008-06-07,09:36:03
39.942089,116.348268,0,536,39606.4000578704,2008-06-07,09:36:05
39.941987,116.348217,0,537,39606.4000810185,2008-06-07,09:36:07
39.941885,116.348134,0,539,39606.4001041667,2008-06-07,09:36:09
39.941762,116.348052,0,540,39606.4001273148,2008-06-07,09:36:11
39.941642,116.347978,0,542,39606.400150463,2008-06-07,09:36:13
39.941523,116.347925,0,543,39606.4001736111,2008-06-07,09:36:15
39.941409,116.347871,0,545,39606.4001967593,2008-06-07,09:36:17
39.941301,116.347851,0,546,39606.4002199074,2008-06-07,09:36:19
39.941188,116.347835,0,547,39606.4002430556,2008-06-07,09:36:21
39.941078,116.347857,0,549,39606.4002662037,2008-06-07,09:36:23
39.940961,116.347859,0,550,39606.4002893518,2008-06-07,09:36:25
39.940853,116.347884,0,551,39606.4003125,2008-06-07,09:36:27
39.940745,116.34786,0,552,39606.4003356481,2008-06-07,09:36:29
39.940613,116.347855,0,553,39606.4003587963,2008-06-07,09:36:31
39.94047,116.347853,0,554,39606.4003819444,2008-06-07,09:36:33
39.940303,116.347841,0,556,39606.4004050926,2008-06-07,09:36:35
39.940128,116.347832,0,556,39606.4004282407,2008-06-07,09:36:37
39.939927,116.347837,0,557,39606.4004513889,2008-06-07,09:36:39
39.93969,116.34783,0,558,39606.400474537,2008-06-07,09:36:41
39.939478,116.347828,0,559,39606.4004976852,2008-06-07,09:36:43
39.939268,116.347824,0,560,39606.4005208333,2008-06-07,09:36:45
39.939058,116.347816,0,560,39606.4005439815,2008-06-07,09:36:47
39.938852,116.347812,0,561,39606.4005671296,2008-06-07,09:36:49
39.938736,116.347842,0,562,39606.4005902778,2008-06-07,09:36:51
39.938677,116.347864,0,562,39606.4006134259,2008-06-07,09:36:53
39.938638,116.347839,0,563,39606.4006365741,2008-06-07,09:36:55
39.938656,116.347906,0,564,39606.4006597222,2008-06-07,09:36:57
39.938571,116.347906,0,565,39606.4006828704,2008-06-07,09:36:59
39.93851,116.347907,0,565,39606.4007060185,2008-06-07,09:37:01
39.93846,116.347896,0,566,39606.4007291667,2008-06-07,09:37:03
39.938191,116.349218,0,137,39606.400775463,2008-06-07,09:37:07
39.93814,116.349227,0,138,39606.4007986111,2008-06-07,09:37:09
39.938058,116.349245,0,142,39606.4008217593,2008-06-07,09:37:11
39.937975,116.349248,0,138,39606.4008449074,2008-06-07,09:37:13
39.937908,116.349223,0,137,39606.4008680556,2008-06-07,09:37:15
39.937861,116.349245,0,130,39606.4008912037,2008-06-07,09:37:17
39.937811,116.349242,0,125,39606.4009143518,2008-06-07,09:37:19
39.937766,116.349253,0,122,39606.4009375,2008-06-07,09:37:21
39.937694,116.349267,0,125,39606.4009606481,2008-06-07,09:37:23
39.93764,116.349271,0,125,39606.4009837963,2008-06-07,09:37:25
39.937591,116.349277,0,126,39606.4010069444,2008-06-07,09:37:27
39.937544,116.349273,0,128,39606.4010300926,2008-06-07,09:37:29
39.937501,116.349275,0,129,39606.4010532407,2008-06-07,09:37:31
39.937466,116.349281,0,127,39606.4010763889,2008-06-07,09:37:33
39.937441,116.349289,0,123,39606.401099537,2008-06-07,09:37:35
39.93742,116.349306,0,121,39606.4011226852,2008-06-07,09:37:37
39.93739,116.349327,0,120,39606.4011458333,2008-06-07,09:37:39
39.937361,116.349357,0,120,39606.4011689815,2008-06-07,09:37:41
39.937326,116.349388,0,120,39606.4011921296,2008-06-07,09:37:43
39.937286,116.349412,0,121,39606.4012152778,2008-06-07,09:37:45
39.937214,116.349393,0,127,39606.4012384259,2008-06-07,09:37:47
39.937154,116.349327,0,123,39606.4012615741,2008-06-07,09:37:49
39.937116,116.349278,0,123,39606.4012847222,2008-06-07,09:37:51
39.937067,116.349272,0,122,39606.4013078704,2008-06-07,09:37:53
39.936974,116.349268,0,122,39606.4013310185,2008-06-07,09:37:55
39.936912,116.349264,0,125,39606.4013541667,2008-06-07,09:37:57
39.936833,116.349261,0,125,39606.4013773148,2008-06-07,09:37:59
39.936772,116.349234,0,126,39606.401400463,2008-06-07,09:38:01
39.936721,116.34922,0,132,39606.4014236111,2008-06-07,09:38:03
39.936652,116.349194,0,132,39606.4014467593,2008-06-07,09:38:05
39.936493,116.349202,0,130,39606.4014699074,2008-06-07,09:38:07
39.936388,116.349214,0,128,39606.4014930556,2008-06-07,09:38:09
39.936285,116.349214,0,127,39606.4015162037,2008-06-07,09:38:11
39.936147,116.349212,0,124,39606.4015393518,2008-06-07,09:38:13
39.936077,116.349172,0,122,39606.4015625,2008-06-07,09:38:15
39.936004,116.349155,0,121,39606.4015856481,2008-06-07,09:38:17
39.935946,116.349164,0,121,39606.4016087963,2008-06-07,09:38:19
39.935884,116.349155,0,120,39606.4016319444,2008-06-07,09:38:21
39.935815,116.349153,0,120,39606.4016550926,2008-06-07,09:38:23
39.935776,116.349166,0,121,39606.4016782407,2008-06-07,09:38:25
39.935741,116.349167,0,124,39606.4017013889,2008-06-07,09:38:27
39.935705,116.349172,0,127,39606.401724537,2008-06-07,09:38:29
39.93568,116.34918,0,129,39606.4017476852,2008-06-07,09:38:31
39.935628,116.349178,0,131,39606.4017708333,2008-06-07,09:38:33
39.935567,116.349184,0,130,39606.4017939815,2008-06-07,09:38:35
39.935511,116.349186,0,132,39606.4018171296,2008-06-07,09:38:37
39.935385,116.349206,0,134,39606.4018402778,2008-06-07,09:38:39
39.93533,116.349189,0,137,39606.4018634259,2008-06-07,09:38:41
39.935295,116.349179,0,141,39606.4018865741,2008-06-07,09:38:43
39.935265,116.349173,0,144,39606.4019097222,2008-06-07,09:38:45
39.935223,116.349161,0,149,39606.4019328704,2008-06-07,09:38:47
39.935184,116.349172,0,151,39606.4019560185,2008-06-07,09:38:49
39.935171,116.349183,0,155,39606.4019791667,2008-06-07,09:38:51
39.935156,116.349196,0,160,39606.4020023148,2008-06-07,09:38:53
39.935099,116.349199,0,163,39606.402025463,2008-06-07,09:38:55
39.935099,116.349183,0,167,39606.4020486111,2008-06-07,09:38:57
39.935084,116.349174,0,169,39606.4020717593,2008-06-07,09:38:59
39.935074,116.349181,0,170,39606.4020949074,2008-06-07,09:39:01
39.935068,116.349184,0,170,39606.4021180556,2008-06-07,09:39:03
39.935066,116.349189,0,170,39606.4021412037,2008-06-07,09:39:05
39.935063,116.349187,0,171,39606.4021643519,2008-06-07,09:39:07
39.935055,116.349175,0,170,39606.4021875,2008-06-07,09:39:09
39.935046,116.349173,0,171,39606.4022106482,2008-06-07,09:39:11
39.935028,116.349188,0,172,39606.4022337963,2008-06-07,09:39:13
39.934993,116.349193,0,172,39606.4022569444,2008-06-07,09:39:15
39.93498,116.3492,0,172,39606.4022800926,2008-06-07,09:39:17
39.93497,116.349221,0,173,39606.4023032407,2008-06-07,09:39:19
39.934946,116.349254,0,174,39606.4023263889,2008-06-07,09:39:21
39.934933,116.349272,0,175,39606.402349537,2008-06-07,09:39:23
39.934926,116.349285,0,176,39606.4023726852,2008-06-07,09:39:25
39.934921,116.349297,0,177,39606.4023958333,2008-06-07,09:39:27
39.934916,116.349309,0,178,39606.4024189815,2008-06-07,09:39:29
39.934918,116.349328,0,179,39606.4024421296,2008-06-07,09:39:31
39.934919,116.349338,0,180,39606.4024652778,2008-06-07,09:39:33
39.934921,116.34934,0,182,39606.4024884259,2008-06-07,09:39:35
39.934918,116.349341,0,183,39606.4025115741,2008-06-07,09:39:37
39.934912,116.349366,0,186,39606.4025347222,2008-06-07,09:39:39
39.934892,116.349382,0,189,39606.4025578704,2008-06-07,09:39:41
39.93485,116.349405,0,193,39606.4025810185,2008-06-07,09:39:43
39.934817,116.349408,0,197,39606.4026041667,2008-06-07,09:39:45
39.9347,116.349412,0,192,39606.4026273148,2008-06-07,09:39:47
39.934554,116.349424,0,187,39606.402650463,2008-06-07,09:39:49
39.934506,116.349442,0,187,39606.4026736111,2008-06-07,09:39:51
39.934439,116.349458,0,187,39606.4026967593,2008-06-07,09:39:53
39.934383,116.349454,0,188,39606.4027199074,2008-06-07,09:39:55
39.934323,116.349422,0,189,39606.4027430556,2008-06-07,09:39:57
39.934285,116.349374,0,192,39606.4027662037,2008-06-07,09:39:59
39.934243,116.349346,0,193,39606.4027893519,2008-06-07,09:40:01
39.934165,116.349348,0,196,39606.4028125,2008-06-07,09:40:03
39.934057,116.349306,0,204,39606.4028356481,2008-06-07,09:40:05
39.933902,116.349266,0,202,39606.4028587963,2008-06-07,09:40:07
39.933763,116.34921,0,201,39606.4028819444,2008-06-07,09:40:09
39.933582,116.349204,0,204,39606.4029050926,2008-06-07,09:40:11
39.933444,116.349179,0,208,39606.4029282407,2008-06-07,09:40:13
39.933321,116.349147,0,210,39606.4029513889,2008-06-07,09:40:15
39.933194,116.34914,0,211,39606.402974537,2008-06-07,09:40:17
39.933048,116.349135,0,212,39606.4029976852,2008-06-07,09:40:19
39.932878,116.349184,0,215,39606.4030208333,2008-06-07,09:40:21
39.932713,116.349213,0,218,39606.4030439815,2008-06-07,09:40:23
39.932563,116.349233,0,220,39606.4030671296,2008-06-07,09:40:25
39.932421,116.34925,0,222,39606.4030902778,2008-06-07,09:40:27
39.932278,116.349253,0,224,39606.4031134259,2008-06-07,09:40:29
39.931995,116.349164,0,214,39606.4031365741,2008-06-07,09:40:31
39.931706,116.34906,0,210,39606.4031597222,2008-06-07,09:40:33
39.931529,116.349086,0,209,39606.4031828704,2008-06-07,09:40:35
39.931391,116.349102,0,208,39606.4032060185,2008-06-07,09:40:37
39.931338,116.349088,0,207,39606.4032291667,2008-06-07,09:40:39
39.931328,116.349071,0,206,39606.4032523148,2008-06-07,09:40:41
39.931305,116.349056,0,205,39606.403275463,2008-06-07,09:40:43
39.93128,116.349029,0,205,39606.4032986111,2008-06-07,09:40:45
39.931257,116.348959,0,203,39606.4033217593,2008-06-07,09:40:47
39.931231,116.348872,0,202,39606.4033449074,2008-06-07,09:40:49
39.931228,116.348814,0,200,39606.4033680556,2008-06-07,09:40:51
39.931204,116.348781,0,198,39606.4033912037,2008-06-07,09:40:53
39.931189,116.348768,0,196,39606.4034143519,2008-06-07,09:40:55
39.931193,116.348736,0,195,39606.4034375,2008-06-07,09:40:57
39.931196,116.348724,0,193,39606.4034606481,2008-06-07,09:40:59
39.931195,116.34872,0,192,39606.4034837963,2008-06-07,09:41:01
39.931198,116.348715,0,190,39606.4035069444,2008-06-07,09:41:03
39.931202,116.348715,0,190,39606.4035300926,2008-06-07,09:41:05
39.931207,116.348717,0,189,39606.4035532407,2008-06-07,09:41:07
39.93121,116.348719,0,188,39606.4035763889,2008-06-07,09:41:09
39.931209,116.348724,0,188,39606.403599537,2008-06-07,09:41:11
39.931208,116.348728,0,188,39606.4036226852,2008-06-07,09:41:13
39.931207,116.348727,0,188,39606.4036458333,2008-06-07,09:41:15
39.931201,116.34872,0,188,39606.4036689815,2008-06-07,09:41:17
39.931209,116.348667,0,190,39606.4036921296,2008-06-07,09:41:19
39.931245,116.348562,0,192,39606.4037152778,2008-06-07,09:41:21
39.931334,116.34837,0,190,39606.4037384259,2008-06-07,09:41:23
39.931378,116.348219,0,189,39606.4037615741,2008-06-07,09:41:25
39.93156,116.347779,0,189,39606.4037847222,2008-06-07,09:41:27
39.931653,116.347308,0,190,39606.4038078704,2008-06-07,09:41:29
39.931629,116.346922,0,191,39606.4038310185,2008-06-07,09:41:31
39.931629,116.346632,0,192,39606.4038541667,2008-06-07,09:41:33
39.931624,116.346355,0,195,39606.4038773148,2008-06-07,09:41:35
39.931607,116.346087,0,197,39606.403900463,2008-06-07,09:41:37
39.931586,116.345798,0,200,39606.4039236111,2008-06-07,09:41:39
39.931586,116.345506,0,202,39606.4039467593,2008-06-07,09:41:41
39.931582,116.345206,0,204,39606.4039699074,2008-06-07,09:41:43
39.931549,116.344879,0,205,39606.4039930556,2008-06-07,09:41:45
39.931551,116.344597,0,206,39606.4040162037,2008-06-07,09:41:47
39.931537,116.344346,0,206,39606.4040393519,2008-06-07,09:41:49
39.931521,116.344136,0,206,39606.4040625,2008-06-07,09:41:51
39.931506,116.343967,0,205,39606.4040856481,2008-06-07,09:41:53
39.931507,116.343892,0,205,39606.4041087963,2008-06-07,09:41:55
39.93153,116.343826,0,204,39606.4041319444,2008-06-07,09:41:57
39.931526,116.343813,0,203,39606.4041550926,2008-06-07,09:41:59
39.93151,116.343793,0,201,39606.4041782407,2008-06-07,09:42:01
39.93151,116.34379,0,200,39606.4042013889,2008-06-07,09:42:03
39.931507,116.34379,0,199,39606.404224537,2008-06-07,09:42:05
39.931502,116.343793,0,199,39606.4042476852,2008-06-07,09:42:07
39.931496,116.343796,0,199,39606.4042708333,2008-06-07,09:42:09
39.931493,116.343796,0,199,39606.4042939815,2008-06-07,09:42:11
39.931493,116.343796,0,199,39606.4043171296,2008-06-07,09:42:13
39.931492,116.343794,0,198,39606.4043402778,2008-06-07,09:42:15
39.931491,116.343789,0,198,39606.4043634259,2008-06-07,09:42:17
39.93149,116.343785,0,198,39606.4043865741,2008-06-07,09:42:19
39.931488,116.34378,0,198,39606.4044097222,2008-06-07,09:42:21
39.931483,116.343774,0,198,39606.4044328704,2008-06-07,09:42:23
39.931478,116.343766,0,198,39606.4044560185,2008-06-07,09:42:25
39.931476,116.343758,0,198,39606.4044791667,2008-06-07,09:42:27
39.931476,116.343748,0,199,39606.4045023148,2008-06-07,09:42:29
39.931479,116.343739,0,199,39606.404525463,2008-06-07,09:42:31
39.931483,116.343729,0,199,39606.4045486111,2008-06-07,09:42:33
39.931486,116.343719,0,199,39606.4045717593,2008-06-07,09:42:35
39.931486,116.343711,0,199,39606.4045949074,2008-06-07,09:42:37
39.931488,116.343704,0,199,39606.4046180556,2008-06-07,09:42:39
39.931488,116.343697,0,199,39606.4046412037,2008-06-07,09:42:41
39.931489,116.343691,0,199,39606.4046643519,2008-06-07,09:42:43
39.93149,116.343684,0,199,39606.4046875,2008-06-07,09:42:45
39.93149,116.343678,0,199,39606.4047106481,2008-06-07,09:42:47
39.931487,116.343676,0,199,39606.4047337963,2008-06-07,09:42:49
39.931486,116.34367,0,199,39606.4047569444,2008-06-07,09:42:51
39.931478,116.343649,0,199,39606.4047800926,2008-06-07,09:42:53
39.931467,116.34358,0,197,39606.4048032407,2008-06-07,09:42:55
39.931493,116.343512,0,197,39606.4048263889,2008-06-07,09:42:57
39.931507,116.34344,0,197,39606.404849537,2008-06-07,09:42:59
39.931509,116.343323,0,198,39606.4048726852,2008-06-07,09:43:01
39.931505,116.343135,0,196,39606.4048958333,2008-06-07,09:43:03
39.931517,116.342945,0,195,39606.4049189815,2008-06-07,09:43:05
39.931543,116.342757,0,193,39606.4049421296,2008-06-07,09:43:07
39.931564,116.342536,0,192,39606.4049652778,2008-06-07,09:43:09
39.931558,116.342267,0,192,39606.4049884259,2008-06-07,09:43:11
39.931538,116.341884,0,193,39606.4050115741,2008-06-07,09:43:13
39.931528,116.341564,0,196,39606.4050347222,2008-06-07,09:43:15
39.931544,116.341233,0,197,39606.4050578704,2008-06-07,09:43:17
39.93155,116.340905,0,195,39606.4050810185,2008-06-07,09:43:19
39.931552,116.340649,0,196,39606.4051041667,2008-06-07,09:43:21
39.931548,116.340386,0,197,39606.4051273148,2008-06-07,09:43:23
39.931523,116.340073,0,197,39606.405150463,2008-06-07,09:43:25
39.931516,116.339823,0,196,39606.4051736111,2008-06-07,09:43:27
39.931482,116.339613,0,195,39606.4051967593,2008-06-07,09:43:29
39.931496,116.33939,0,194,39606.4052199074,2008-06-07,09:43:31
39.931535,116.339182,0,194,39606.4052430556,2008-06-07,09:43:33
39.931531,116.339057,0,195,39606.4052662037,2008-06-07,09:43:35
39.931498,116.33895,0,193,39606.4052893519,2008-06-07,09:43:37
39.931485,116.338912,0,191,39606.4053125,2008-06-07,09:43:39
39.931482,116.338857,0,190,39606.4053356481,2008-06-07,09:43:41
39.931484,116.338786,0,189,39606.4053587963,2008-06-07,09:43:43
39.93148,116.338726,0,189,39606.4053819444,2008-06-07,09:43:45
39.931462,116.338694,0,188,39606.4054050926,2008-06-07,09:43:47
39.931431,116.338693,0,188,39606.4054282407,2008-06-07,09:43:49
39.931426,116.338688,0,186,39606.4054513889,2008-06-07,09:43:51
39.931422,116.338686,0,185,39606.405474537,2008-06-07,09:43:53
39.931419,116.338685,0,185,39606.4054976852,2008-06-07,09:43:55
39.931417,116.33868,0,184,39606.4055208333,2008-06-07,09:43:57
39.931416,116.338671,0,184,39606.4055439815,2008-06-07,09:43:59
39.931416,116.338665,0,184,39606.4055671296,2008-06-07,09:44:01
39.931415,116.338659,0,184,39606.4055902778,2008-06-07,09:44:03
39.931413,116.338654,0,184,39606.4056134259,2008-06-07,09:44:05
39.931412,116.338651,0,184,39606.4056365741,2008-06-07,09:44:07
39.931408,116.338646,0,184,39606.4056597222,2008-06-07,09:44:09
39.931404,116.338644,0,184,39606.4056828704,2008-06-07,09:44:11
39.931399,116.338641,0,184,39606.4057060185,2008-06-07,09:44:13
39.931397,116.338634,0,184,39606.4057291667,2008-06-07,09:44:15
39.931393,116.338623,0,184,39606.4057523148,2008-06-07,09:44:17
39.931389,116.338612,0,184,39606.405775463,2008-06-07,09:44:19
39.931386,116.3386,0,185,39606.4057986111,2008-06-07,09:44:21
39.931386,116.338589,0,185,39606.4058217593,2008-06-07,09:44:23
39.931386,116.338582,0,185,39606.4058449074,2008-06-07,09:44:25
39.931387,116.338573,0,186,39606.4058680556,2008-06-07,09:44:27
39.931389,116.338565,0,186,39606.4058912037,2008-06-07,09:44:29
39.931392,116.338558,0,186,39606.4059143519,2008-06-07,09:44:31
39.931397,116.338551,0,186,39606.4059375,2008-06-07,09:44:33
39.931403,116.338542,0,186,39606.4059606481,2008-06-07,09:44:35
39.931409,116.338534,0,186,39606.4059837963,2008-06-07,09:44:37
39.931415,116.338528,0,186,39606.4060069444,2008-06-07,09:44:39
39.93142,116.338522,0,186,39606.4060300926,2008-06-07,09:44:41
39.931427,116.338517,0,186,39606.4060532407,2008-06-07,09:44:43
39.931432,116.338516,0,185,39606.4060763889,2008-06-07,09:44:45
39.931435,116.338516,0,185,39606.406099537,2008-06-07,09:44:47
39.931436,116.338515,0,185,39606.4061226852,2008-06-07,09:44:49
39.93144,116.338501,0,185,39606.4061458333,2008-06-07,09:44:51
39.931459,116.338458,0,185,39606.4061689815,2008-06-07,09:44:53
39.931488,116.338392,0,185,39606.4061921296,2008-06-07,09:44:55
39.931514,116.33829,0,186,39606.4062152778,2008-06-07,09:44:57
39.931543,116.338149,0,187,39606.4062384259,2008-06-07,09:44:59
39.931569,116.337984,0,189,39606.4062615741,2008-06-07,09:45:01
39.931602,116.337794,0,190,39606.4062847222,2008-06-07,09:45:03
39.931596,116.337562,0,192,39606.4063078704,2008-06-07,09:45:05
39.93159,116.337346,0,195,39606.4063310185,2008-06-07,09:45:07
39.931578,116.337115,0,200,39606.4063541667,2008-06-07,09:45:09
39.931555,116.336855,0,202,39606.4063773148,2008-06-07,09:45:11
39.931529,116.336563,0,203,39606.406400463,2008-06-07,09:45:13
39.931513,116.336254,0,204,39606.4064236111,2008-06-07,09:45:15
39.931508,116.335925,0,204,39606.4064467593,2008-06-07,09:45:17
39.93152,116.335607,0,204,39606.4064699074,2008-06-07,09:45:19
39.931517,116.335291,0,204,39606.4064930556,2008-06-07,09:45:21
39.931499,116.334985,0,205,39606.4065162037,2008-06-07,09:45:23
39.931476,116.334662,0,204,39606.4065393518,2008-06-07,09:45:25
39.931479,116.33438,0,205,39606.4065625,2008-06-07,09:45:27
39.931476,116.334071,0,204,39606.4065856481,2008-06-07,09:45:29
39.93146,116.333747,0,203,39606.4066087963,2008-06-07,09:45:31
39.931435,116.333458,0,202,39606.4066319444,2008-06-07,09:45:33
39.931423,116.333174,0,201,39606.4066550926,2008-06-07,09:45:35
39.931395,116.332858,0,201,39606.4066782407,2008-06-07,09:45:37
39.931367,116.332559,0,199,39606.4067013889,2008-06-07,09:45:39
39.931358,116.332279,0,197,39606.406724537,2008-06-07,09:45:41
39.93136,116.332006,0,196,39606.4067476852,2008-06-07,09:45:43
39.931364,116.331743,0,194,39606.4067708333,2008-06-07,09:45:45
39.931377,116.331509,0,192,39606.4067939815,2008-06-07,09:45:47
39.931359,116.331328,0,191,39606.4068171296,2008-06-07,09:45:49
39.931363,116.331147,0,189,39606.4068402778,2008-06-07,09:45:51
39.931374,116.330992,0,186,39606.4068634259,2008-06-07,09:45:53
39.931398,116.330866,0,185,39606.4068865741,2008-06-07,09:45:55
39.93141,116.330799,0,184,39606.4069097222,2008-06-07,09:45:57
39.931422,116.330771,0,183,39606.4069328704,2008-06-07,09:45:59
39.931441,116.330752,0,181,39606.4069560185,2008-06-07,09:46:01
39.931457,116.330736,0,179,39606.4069791667,2008-06-07,09:46:03
39.931469,116.330733,0,178,39606.4070023148,2008-06-07,09:46:05
39.931479,116.330729,0,176,39606.407025463,2008-06-07,09:46:07
39.931482,116.330713,0,174,39606.4070486111,2008-06-07,09:46:09
39.931577,116.330594,0,173,39606.4070717593,2008-06-07,09:46:11
39.931687,116.330533,0,170,39606.4070949074,2008-06-07,09:46:13
39.931664,116.330506,0,168,39606.4071180556,2008-06-07,09:46:15
39.931649,116.330499,0,166,39606.4071412037,2008-06-07,09:46:17
39.931631,116.330479,0,164,39606.4071643518,2008-06-07,09:46:19
39.931605,116.330465,0,160,39606.4071875,2008-06-07,09:46:21
39.931565,116.330448,0,156,39606.4072106481,2008-06-07,09:46:23
39.931604,116.330299,0,161,39606.4072337963,2008-06-07,09:46:25
39.931664,116.330058,0,159,39606.4072569444,2008-06-07,09:46:27
39.931612,116.328698,0,155,39606.4072800926,2008-06-07,09:46:29
39.931572,116.328452,0,152,39606.4073032407,2008-06-07,09:46:31
39.93154,116.328326,0,149,39606.4073263889,2008-06-07,09:46:33
39.931464,116.328166,0,146,39606.407349537,2008-06-07,09:46:35
39.93145,116.328123,0,141,39606.4073726852,2008-06-07,09:46:37
39.93144,116.328104,0,137,39606.4073958333,2008-06-07,09:46:39
39.931442,116.328103,0,136,39606.4074189815,2008-06-07,09:46:41
39.931444,116.328104,0,136,39606.4074421296,2008-06-07,09:46:43
39.931446,116.328103,0,135,39606.4074652778,2008-06-07,09:46:45
39.931448,116.328106,0,135,39606.4074884259,2008-06-07,09:46:47
39.931448,116.328112,0,135,39606.4075115741,2008-06-07,09:46:49
39.931448,116.328119,0,134,39606.4075347222,2008-06-07,09:46:51
39.931443,116.328122,0,134,39606.4075578704,2008-06-07,09:46:53
39.931439,116.328124,0,134,39606.4075810185,2008-06-07,09:46:55
39.931437,116.328129,0,134,39606.4076041667,2008-06-07,09:46:57
39.931435,116.328137,0,134,39606.4076273148,2008-06-07,09:46:59
39.931438,116.328146,0,134,39606.407650463,2008-06-07,09:47:01
39.931443,116.328154,0,134,39606.4076736111,2008-06-07,09:47:03
39.931448,116.328159,0,134,39606.4076967593,2008-06-07,09:47:05
39.931452,116.328156,0,134,39606.4077199074,2008-06-07,09:47:07
39.931455,116.32815,0,134,39606.4077430556,2008-06-07,09:47:09
39.931458,116.328141,0,134,39606.4077662037,2008-06-07,09:47:11
39.931461,116.328128,0,134,39606.4077893518,2008-06-07,09:47:13
39.931465,116.328112,0,134,39606.4078125,2008-06-07,09:47:15
39.931468,116.328098,0,134,39606.4078356481,2008-06-07,09:47:17
39.93147,116.32809,0,134,39606.4078587963,2008-06-07,09:47:19
39.931473,116.328086,0,134,39606.4078819444,2008-06-07,09:47:21
39.931476,116.328086,0,134,39606.4079050926,2008-06-07,09:47:23
39.931478,116.32809,0,134,39606.4079282407,2008-06-07,09:47:25
39.931483,116.328095,0,134,39606.4079513889,2008-06-07,09:47:27
39.931489,116.328099,0,134,39606.407974537,2008-06-07,09:47:29
39.931492,116.328103,0,134,39606.4079976852,2008-06-07,09:47:31
39.931495,116.328107,0,133,39606.4080208333,2008-06-07,09:47:33
39.931499,116.328115,0,133,39606.4080439815,2008-06-07,09:47:35
39.931504,116.328124,0,133,39606.4080671296,2008-06-07,09:47:37
39.931509,116.328127,0,133,39606.4080902778,2008-06-07,09:47:39
39.931511,116.328121,0,133,39606.4081134259,2008-06-07,09:47:41
39.931511,116.328112,0,133,39606.4081365741,2008-06-07,09:47:43
39.931506,116.328095,0,133,39606.4081597222,2008-06-07,09:47:45
39.93147,116.328,0,134,39606.4081828704,2008-06-07,09:47:47
39.931116,116.326215,0,129,39606.4082986111,2008-06-07,09:47:57
39.931042,116.326198,0,186,39606.4083217593,2008-06-07,09:47:59
39.930986,116.326209,0,210,39606.4083449074,2008-06-07,09:48:01
39.930984,116.326225,0,214,39606.4083680556,2008-06-07,09:48:03
39.930979,116.326237,0,211,39606.4083912037,2008-06-07,09:48:05
39.930983,116.326242,0,210,39606.4084143518,2008-06-07,09:48:07
39.930988,116.326247,0,210,39606.4084375,2008-06-07,09:48:09
39.931046,116.326451,0,227,39606.4084606481,2008-06-07,09:48:11
39.931074,116.326479,0,229,39606.4084837963,2008-06-07,09:48:13
39.931103,116.326521,0,222,39606.4085069444,2008-06-07,09:48:15
39.931105,116.326563,0,216,39606.4085300926,2008-06-07,09:48:17
39.931117,116.326587,0,208,39606.4085532407,2008-06-07,09:48:19
39.931121,116.326614,0,206,39606.4085763889,2008-06-07,09:48:21
39.931125,116.32665,0,199,39606.408599537,2008-06-07,09:48:23
39.931129,116.326677,0,197,39606.4086226852,2008-06-07,09:48:25
39.931127,116.326702,0,196,39606.4086458333,2008-06-07,09:48:27
39.931122,116.326725,0,194,39606.4086689815,2008-06-07,09:48:29
39.931115,116.326737,0,194,39606.4086921296,2008-06-07,09:48:31
39.931108,116.326753,0,194,39606.4087152778,2008-06-07,09:48:33
39.931101,116.326769,0,194,39606.4087384259,2008-06-07,09:48:35
39.931331,116.327032,0,184,39606.4089236111,2008-06-07,09:48:51
39.931311,116.327042,0,188,39606.4089467593,2008-06-07,09:48:53
39.931231,116.327038,0,196,39606.4089699074,2008-06-07,09:48:55
39.931143,116.327084,0,195,39606.4089930556,2008-06-07,09:48:57
39.931087,116.32707,0,199,39606.4090162037,2008-06-07,09:48:59
39.931005,116.327064,0,195,39606.4090393518,2008-06-07,09:49:01
39.930973,116.32708,0,191,39606.4090625,2008-06-07,09:49:03
39.930946,116.327084,0,189,39606.4090856481,2008-06-07,09:49:05
39.930939,116.327096,0,185,39606.4091087963,2008-06-07,09:49:07
39.930921,116.3271,0,182,39606.4091319444,2008-06-07,09:49:09
39.93088,116.327127,0,175,39606.4091550926,2008-06-07,09:49:11
39.930871,116.327149,0,172,39606.4091782407,2008-06-07,09:49:13
39.930872,116.327194,0,166,39606.4092013889,2008-06-07,09:49:15
39.930866,116.32723,0,162,39606.409224537,2008-06-07,09:49:17
39.930861,116.327252,0,158,39606.4092476852,2008-06-07,09:49:19
39.930865,116.327279,0,153,39606.4092708333,2008-06-07,09:49:21
39.930851,116.327311,0,148,39606.4092939815,2008-06-07,09:49:23
39.930862,116.327349,0,146,39606.4093171296,2008-06-07,09:49:25
39.930858,116.32738,0,142,39606.4093402778,2008-06-07,09:49:27
39.930859,116.327398,0,142,39606.4093634259,2008-06-07,09:49:29
39.93087,116.327441,0,145,39606.4093865741,2008-06-07,09:49:31
39.930882,116.327469,0,148,39606.4094097222,2008-06-07,09:49:33
39.930894,116.32751,0,149,39606.4094328704,2008-06-07,09:49:35
39.930888,116.327561,0,154,39606.4094560185,2008-06-07,09:49:37
39.930898,116.327578,0,154,39606.4094791667,2008-06-07,09:49:39
39.930895,116.327603,0,157,39606.4095023148,2008-06-07,09:49:41
39.930893,116.327624,0,161,39606.409525463,2008-06-07,09:49:43
39.930876,116.327647,0,167,39606.4095486111,2008-06-07,09:49:45
39.930853,116.327672,0,169,39606.4095717593,2008-06-07,09:49:47
39.930829,116.327718,0,169,39606.4095949074,2008-06-07,09:49:49
39.930807,116.327747,0,166,39606.4096180556,2008-06-07,09:49:51
39.930779,116.327768,0,170,39606.4096412037,2008-06-07,09:49:53
39.930739,116.327775,0,171,39606.4096643519,2008-06-07,09:49:55
39.930713,116.327794,0,170,39606.4096875,2008-06-07,09:49:57
39.930689,116.32781,0,170,39606.4097106481,2008-06-07,09:49:59
39.930672,116.327806,0,173,39606.4097337963,2008-06-07,09:50:01
39.930664,116.327805,0,174,39606.4097569444,2008-06-07,09:50:03
39.930644,116.327811,0,177,39606.4097800926,2008-06-07,09:50:05
39.930629,116.327814,0,178,39606.4098032407,2008-06-07,09:50:07
39.930615,116.327813,0,178,39606.4098263889,2008-06-07,09:50:09
39.930589,116.327822,0,178,39606.409849537,2008-06-07,09:50:11
39.93057,116.327824,0,180,39606.4098726852,2008-06-07,09:50:13
39.930546,116.327826,0,182,39606.4098958333,2008-06-07,09:50:15
39.930522,116.327834,0,182,39606.4099189815,2008-06-07,09:50:17
39.930495,116.327842,0,182,39606.4099421296,2008-06-07,09:50:19
39.930471,116.327849,0,182,39606.4099652778,2008-06-07,09:50:21
39.930455,116.32784,0,181,39606.4099884259,2008-06-07,09:50:23
39.930429,116.32785,0,182,39606.4100115741,2008-06-07,09:50:25
39.930395,116.327856,0,184,39606.4100347222,2008-06-07,09:50:27
39.93036,116.327862,0,184,39606.4100578704,2008-06-07,09:50:29
39.930327,116.327862,0,184,39606.4100810185,2008-06-07,09:50:31
39.930296,116.327868,0,183,39606.4101041667,2008-06-07,09:50:33
39.930279,116.327883,0,181,39606.4101273148,2008-06-07,09:50:35
39.930257,116.327893,0,181,39606.410150463,2008-06-07,09:50:37
39.930232,116.327898,0,182,39606.4101736111,2008-06-07,09:50:39
39.93021,116.327908,0,185,39606.4101967593,2008-06-07,09:50:41
39.930189,116.327921,0,187,39606.4102199074,2008-06-07,09:50:43
39.930158,116.327925,0,190,39606.4102430556,2008-06-07,09:50:45
39.930128,116.327931,0,193,39606.4102662037,2008-06-07,09:50:47
39.930094,116.327931,0,195,39606.4102893519,2008-06-07,09:50:49
39.930072,116.327929,0,197,39606.4103125,2008-06-07,09:50:51
39.930054,116.327921,0,199,39606.4103356482,2008-06-07,09:50:53
39.930025,116.327924,0,202,39606.4103587963,2008-06-07,09:50:55
39.929996,116.327929,0,202,39606.4103819444,2008-06-07,09:50:57
39.929956,116.327923,0,203,39606.4104050926,2008-06-07,09:50:59
39.929926,116.32793,0,202,39606.4104282407,2008-06-07,09:51:01
39.929889,116.327914,0,202,39606.4104513889,2008-06-07,09:51:03
39.929854,116.32788,0,206,39606.410474537,2008-06-07,09:51:05
39.929818,116.327877,0,208,39606.4104976852,2008-06-07,09:51:07
39.929779,116.327869,0,211,39606.4105208333,2008-06-07,09:51:09
39.929741,116.327871,0,214,39606.4105439815,2008-06-07,09:51:11
39.92971,116.327877,0,216,39606.4105671296,2008-06-07,09:51:13
39.929677,116.327883,0,221,39606.4105902778,2008-06-07,09:51:15
39.929655,116.327887,0,224,39606.4106134259,2008-06-07,09:51:17
39.929633,116.32789,0,227,39606.4106365741,2008-06-07,09:51:19
39.929589,116.327885,0,230,39606.4106597222,2008-06-07,09:51:21
39.929546,116.32786,0,237,39606.4106828704,2008-06-07,09:51:23
39.929516,116.327873,0,242,39606.4107060185,2008-06-07,09:51:25
39.92949,116.32788,0,243,39606.4107291667,2008-06-07,09:51:27
39.929463,116.327889,0,247,39606.4107523148,2008-06-07,09:51:29
39.92945,116.327897,0,249,39606.410775463,2008-06-07,09:51:31
39.929418,116.327904,0,253,39606.4107986111,2008-06-07,09:51:33
39.929391,116.327902,0,256,39606.4108217593,2008-06-07,09:51:35
39.929365,116.327889,0,259,39606.4108449074,2008-06-07,09:51:37
39.929339,116.327889,0,259,39606.4108680556,2008-06-07,09:51:39
39.929319,116.327889,0,260,39606.4108912037,2008-06-07,09:51:41
39.929292,116.3279,0,261,39606.4109143519,2008-06-07,09:51:43
39.929275,116.327912,0,260,39606.4109375,2008-06-07,09:51:45
39.929254,116.327925,0,260,39606.4109606481,2008-06-07,09:51:47
39.929233,116.327925,0,261,39606.4109837963,2008-06-07,09:51:49
39.929212,116.327925,0,262,39606.4110069444,2008-06-07,09:51:51
39.929186,116.327921,0,263,39606.4110300926,2008-06-07,09:51:53
39.929163,116.327932,0,265,39606.4110532407,2008-06-07,09:51:55
39.929134,116.327942,0,265,39606.4110763889,2008-06-07,09:51:57
39.929103,116.327921,0,264,39606.411099537,2008-06-07,09:51:59
39.929074,116.327897,0,260,39606.4111226852,2008-06-07,09:52:01
39.929046,116.327906,0,260,39606.4111458333,2008-06-07,09:52:03
39.929015,116.327922,0,262,39606.4111689815,2008-06-07,09:52:05
39.92898,116.327936,0,262,39606.4111921296,2008-06-07,09:52:07
39.928941,116.327951,0,264,39606.4112152778,2008-06-07,09:52:09
39.92892,116.327964,0,265,39606.4112384259,2008-06-07,09:52:11
39.9289,116.327965,0,264,39606.4112615741,2008-06-07,09:52:13
39.928873,116.327957,0,265,39606.4112847222,2008-06-07,09:52:15
39.928841,116.327957,0,267,39606.4113078704,2008-06-07,09:52:17
39.928809,116.327973,0,268,39606.4113310185,2008-06-07,09:52:19
39.928779,116.327982,0,269,39606.4113541667,2008-06-07,09:52:21
39.928759,116.32799,0,268,39606.4113773148,2008-06-07,09:52:23
39.928736,116.32799,0,270,39606.411400463,2008-06-07,09:52:25
39.928685,116.327965,0,271,39606.4114236111,2008-06-07,09:52:27
39.928659,116.327967,0,270,39606.4114467593,2008-06-07,09:52:29
39.928638,116.327968,0,270,39606.4114699074,2008-06-07,09:52:31
39.928611,116.327984,0,269,39606.4114930556,2008-06-07,09:52:33
39.928563,116.327961,0,269,39606.4115162037,2008-06-07,09:52:35
39.928535,116.327949,0,270,39606.4115393519,2008-06-07,09:52:37
39.928521,116.327956,0,270,39606.4115625,2008-06-07,09:52:39
39.928502,116.327972,0,271,39606.4115856481,2008-06-07,09:52:41
39.928479,116.327985,0,272,39606.4116087963,2008-06-07,09:52:43
39.92844,116.327964,0,273,39606.4116319444,2008-06-07,09:52:45
39.928407,116.32795,0,274,39606.4116550926,2008-06-07,09:52:47
39.928391,116.327963,0,273,39606.4116782407,2008-06-07,09:52:49
39.928375,116.327978,0,274,39606.4117013889,2008-06-07,09:52:51
39.92835,116.327991,0,274,39606.411724537,2008-06-07,09:52:53
39.928327,116.328007,0,275,39606.4117476852,2008-06-07,09:52:55
39.9283,116.328027,0,275,39606.4117708333,2008-06-07,09:52:57
39.928273,116.328032,0,276,39606.4117939815,2008-06-07,09:52:59
39.928261,116.328044,0,277,39606.4118171296,2008-06-07,09:53:01
39.928247,116.32805,0,277,39606.4118402778,2008-06-07,09:53:03
39.928225,116.328058,0,279,39606.4118634259,2008-06-07,09:53:05
39.928198,116.328049,0,280,39606.4118865741,2008-06-07,09:53:07
39.928175,116.328054,0,280,39606.4119097222,2008-06-07,09:53:09
39.928142,116.327998,0,280,39606.4119328704,2008-06-07,09:53:11
39.928116,116.328001,0,280,39606.4119560185,2008-06-07,09:53:13
39.928056,116.327923,0,283,39606.4119791667,2008-06-07,09:53:15
39.928027,116.327933,0,282,39606.4120023148,2008-06-07,09:53:17
39.928007,116.327955,0,284,39606.412025463,2008-06-07,09:53:19
39.927972,116.327974,0,284,39606.4120486111,2008-06-07,09:53:21
39.927944,116.327966,0,285,39606.4120717593,2008-06-07,09:53:23
39.927931,116.327936,0,285,39606.4120949074,2008-06-07,09:53:25
39.927921,116.327946,0,286,39606.4121180556,2008-06-07,09:53:27
39.927895,116.327966,0,285,39606.4121412037,2008-06-07,09:53:29
39.927865,116.327963,0,281,39606.4121643519,2008-06-07,09:53:31
39.927829,116.32798,0,277,39606.4121875,2008-06-07,09:53:33
39.927805,116.327971,0,274,39606.4122106481,2008-06-07,09:53:35
39.927791,116.327975,0,273,39606.4122337963,2008-06-07,09:53:37
39.927776,116.327987,0,273,39606.4122569444,2008-06-07,09:53:39
39.927757,116.327991,0,273,39606.4122800926,2008-06-07,09:53:41
39.927741,116.328006,0,271,39606.4123032407,2008-06-07,09:53:43
39.927708,116.328031,0,272,39606.4123263889,2008-06-07,09:53:45
39.927687,116.328033,0,271,39606.412349537,2008-06-07,09:53:47
39.927665,116.328044,0,271,39606.4123726852,2008-06-07,09:53:49
39.92764,116.32805,0,271,39606.4123958333,2008-06-07,09:53:51
39.927608,116.32807,0,272,39606.4124189815,2008-06-07,09:53:53
39.927583,116.328072,0,271,39606.4124421296,2008-06-07,09:53:55
39.927562,116.328068,0,271,39606.4124652778,2008-06-07,09:53:57
39.927539,116.328076,0,271,39606.4124884259,2008-06-07,09:53:59
39.927511,116.328083,0,271,39606.4125115741,2008-06-07,09:54:01
39.927479,116.328078,0,272,39606.4125347222,2008-06-07,09:54:03
39.927451,116.328087,0,273,39606.4125578704,2008-06-07,09:54:05
39.927419,116.328113,0,274,39606.4125810185,2008-06-07,09:54:07
39.927379,116.328121,0,279,39606.4126041667,2008-06-07,09:54:09
39.927319,116.328129,0,284,39606.4126273148,2008-06-07,09:54:11
39.927279,116.328145,0,284,39606.412650463,2008-06-07,09:54:13
39.927251,116.328151,0,284,39606.4126736111,2008-06-07,09:54:15
39.927227,116.328156,0,285,39606.4126967593,2008-06-07,09:54:17
39.927208,116.328159,0,284,39606.4127199074,2008-06-07,09:54:19
39.927184,116.328159,0,282,39606.4127430556,2008-06-07,09:54:21
39.927161,116.328152,0,280,39606.4127662037,2008-06-07,09:54:23
39.927131,116.328135,0,280,39606.4127893519,2008-06-07,09:54:25
39.927107,116.328165,0,281,39606.4128125,2008-06-07,09:54:27
39.927098,116.328179,0,279,39606.4128356481,2008-06-07,09:54:29
39.927092,116.328205,0,280,39606.4128587963,2008-06-07,09:54:31
39.92709,116.328226,0,278,39606.4128819444,2008-06-07,09:54:33
39.927092,116.328236,0,277,39606.4129050926,2008-06-07,09:54:35
39.927092,116.328249,0,277,39606.4129282407,2008-06-07,09:54:37
39.9271,116.328259,0,277,39606.4129513889,2008-06-07,09:54:39
39.927108,116.328296,0,276,39606.412974537,2008-06-07,09:54:41
39.927103,116.328306,0,269,39606.4129976852,2008-06-07,09:54:43
39.927103,116.328318,0,267,39606.4130208333,2008-06-07,09:54:45
39.927098,116.328317,0,266,39606.4130439815,2008-06-07,09:54:47
39.927093,116.328311,0,266,39606.4130671296,2008-06-07,09:54:49
39.927092,116.328307,0,265,39606.4130902778,2008-06-07,09:54:51
39.927091,116.328305,0,264,39606.4131134259,2008-06-07,09:54:53
39.927086,116.328304,0,264,39606.4131365741,2008-06-07,09:54:55
39.927078,116.328305,0,264,39606.4131597222,2008-06-07,09:54:57
39.927064,116.328291,0,263,39606.4131828704,2008-06-07,09:54:59
39.92705,116.328277,0,263,39606.4132060185,2008-06-07,09:55:01
39.927033,116.32826,0,262,39606.4132291667,2008-06-07,09:55:03
39.927013,116.32824,0,262,39606.4132523148,2008-06-07,09:55:05
39.926988,116.328216,0,261,39606.413275463,2008-06-07,09:55:07
39.926967,116.328199,0,261,39606.4132986111,2008-06-07,09:55:09
39.925779,116.3279,0,192,39606.4616087963,2008-06-07,11:04:43
39.925675,116.328066,0,196,39606.4645023148,2008-06-07,11:08:53
39.925504,116.328098,0,196,39606.464525463,2008-06-07,11:08:55
39.9253,116.328126,0,196,39606.4645486111,2008-06-07,11:08:57
39.925078,116.328155,0,196,39606.4645717593,2008-06-07,11:08:59
39.924864,116.328187,0,196,39606.4645949074,2008-06-07,11:09:01
39.924638,116.32822,0,196,39606.4646180556,2008-06-07,11:09:03
39.924381,116.328277,0,195,39606.4646412037,2008-06-07,11:09:05
39.924158,116.328282,0,194,39606.4646643519,2008-06-07,11:09:07
39.923957,116.3283,0,193,39606.4646875,2008-06-07,11:09:09
39.923791,116.328303,0,192,39606.4647106482,2008-06-07,11:09:11
39.92365,116.328305,0,190,39606.4647337963,2008-06-07,11:09:13
39.923516,116.32833,0,189,39606.4647569444,2008-06-07,11:09:15
39.923368,116.32835,0,188,39606.4647800926,2008-06-07,11:09:17
39.923212,116.328377,0,188,39606.4648032407,2008-06-07,11:09:19
39.923027,116.32841,0,187,39606.4648263889,2008-06-07,11:09:21
39.922844,116.328412,0,187,39606.464849537,2008-06-07,11:09:23
39.922645,116.328421,0,186,39606.4648726852,2008-06-07,11:09:25
39.922447,116.328461,0,185,39606.4648958333,2008-06-07,11:09:27
39.922253,116.328512,0,183,39606.4649189815,2008-06-07,11:09:29
39.922085,116.328519,0,183,39606.4649421296,2008-06-07,11:09:31
39.921965,116.328519,0,184,39606.4649652778,2008-06-07,11:09:33
39.921891,116.328533,0,183,39606.4649884259,2008-06-07,11:09:35
39.921844,116.328569,0,181,39606.4650115741,2008-06-07,11:09:37
39.921808,116.3286,0,179,39606.4650347222,2008-06-07,11:09:39
39.921772,116.32864,0,175,39606.4650578704,2008-06-07,11:09:41
39.92171,116.328701,0,173,39606.4650810185,2008-06-07,11:09:43
39.921664,116.328785,0,170,39606.4651041667,2008-06-07,11:09:45
39.921637,116.328905,0,167,39606.4651273148,2008-06-07,11:09:47
39.921625,116.329051,0,164,39606.465150463,2008-06-07,11:09:49
39.921613,116.329211,0,161,39606.4651736111,2008-06-07,11:09:51
39.921607,116.329384,0,160,39606.4651967593,2008-06-07,11:09:53
39.921611,116.329582,0,160,39606.4652199074,2008-06-07,11:09:55
39.921619,116.329819,0,158,39606.4652430556,2008-06-07,11:09:57
39.921625,116.33006,0,158,39606.4652662037,2008-06-07,11:09:59
39.921627,116.330286,0,158,39606.4652893519,2008-06-07,11:10:01
39.921623,116.330525,0,156,39606.4653125,2008-06-07,11:10:03
39.921616,116.330816,0,152,39606.4653356481,2008-06-07,11:10:05
39.921614,116.331036,0,154,39606.4653587963,2008-06-07,11:10:07
39.921655,116.331148,0,158,39606.4653819444,2008-06-07,11:10:09
39.921668,116.331205,0,162,39606.4654050926,2008-06-07,11:10:11
39.921667,116.331204,0,165,39606.4654282407,2008-06-07,11:10:13
39.921666,116.3312,0,165,39606.4654513889,2008-06-07,11:10:15
39.921658,116.331218,0,163,39606.465474537,2008-06-07,11:10:17
39.921628,116.331276,0,160,39606.4654976852,2008-06-07,11:10:19
39.921594,116.331343,0,157,39606.4655208333,2008-06-07,11:10:21
39.921573,116.331425,0,155,39606.4655439815,2008-06-07,11:10:23
39.92156,116.331525,0,152,39606.4655671296,2008-06-07,11:10:25
39.921558,116.331643,0,149,39606.4655902778,2008-06-07,11:10:27
39.921568,116.331811,0,145,39606.4656134259,2008-06-07,11:10:29
39.92154,116.331995,0,145,39606.4656365741,2008-06-07,11:10:31
39.921544,116.332208,0,145,39606.4656597222,2008-06-07,11:10:33
39.921561,116.332437,0,147,39606.4656828704,2008-06-07,11:10:35
39.92159,116.332702,0,148,39606.4657060185,2008-06-07,11:10:37
39.921613,116.332969,0,149,39606.4657291667,2008-06-07,11:10:39
39.921627,116.333205,0,151,39606.4657523148,2008-06-07,11:10:41
39.921641,116.333439,0,154,39606.465775463,2008-06-07,11:10:43
39.921643,116.333644,0,157,39606.4657986111,2008-06-07,11:10:45
39.921662,116.333783,0,159,39606.4658217593,2008-06-07,11:10:47
39.921663,116.33391,0,161,39606.4658449074,2008-06-07,11:10:49
39.921697,116.334084,0,161,39606.4658680556,2008-06-07,11:10:51
39.921704,116.334263,0,162,39606.4658912037,2008-06-07,11:10:53
39.921703,116.33446,0,162,39606.4659143519,2008-06-07,11:10:55
39.921705,116.334633,0,163,39606.4659375,2008-06-07,11:10:57
39.921724,116.334768,0,162,39606.4659606481,2008-06-07,11:10:59
39.92173,116.334845,0,161,39606.4659837963,2008-06-07,11:11:01
39.921732,116.334878,0,159,39606.4660069444,2008-06-07,11:11:03
39.921721,116.334879,0,158,39606.4660300926,2008-06-07,11:11:05
39.92172,116.334885,0,158,39606.4660532407,2008-06-07,11:11:07
39.921723,116.334895,0,158,39606.4660763889,2008-06-07,11:11:09
39.921731,116.334921,0,155,39606.466099537,2008-06-07,11:11:11
39.921708,116.334964,0,153,39606.4661226852,2008-06-07,11:11:13
39.921699,116.335024,0,151,39606.4661458333,2008-06-07,11:11:15
39.921683,116.335095,0,149,39606.4661689815,2008-06-07,11:11:17
39.921652,116.335168,0,147,39606.4661921296,2008-06-07,11:11:19
39.921633,116.335244,0,146,39606.4662152778,2008-06-07,11:11:21
39.92162,116.335318,0,145,39606.4662384259,2008-06-07,11:11:23
39.921627,116.335394,0,145,39606.4662615741,2008-06-07,11:11:25
39.921643,116.335453,0,148,39606.4662847222,2008-06-07,11:11:27
39.921667,116.335497,0,150,39606.4663078704,2008-06-07,11:11:29
39.9217,116.335557,0,152,39606.4663310185,2008-06-07,11:11:31
39.921734,116.335631,0,155,39606.4663541667,2008-06-07,11:11:33
39.921772,116.335755,0,159,39606.4663773148,2008-06-07,11:11:35
39.921817,116.335914,0,165,39606.466400463,2008-06-07,11:11:37
39.921854,116.336099,0,170,39606.4664236111,2008-06-07,11:11:39
39.921747,116.336305,0,181,39606.4664467593,2008-06-07,11:11:41
39.921773,116.336635,0,185,39606.4664699074,2008-06-07,11:11:43
39.921682,116.337183,0,186,39606.4664930556,2008-06-07,11:11:45
39.921539,116.337866,0,182,39606.4665162037,2008-06-07,11:11:47
39.921511,116.338492,0,184,39606.4665393519,2008-06-07,11:11:49
39.921612,116.338806,0,185,39606.4665625,2008-06-07,11:11:51
39.921648,116.339018,0,187,39606.4665856481,2008-06-07,11:11:53
39.92168,116.339171,0,189,39606.4666087963,2008-06-07,11:11:55
39.921702,116.339296,0,191,39606.4666319444,2008-06-07,11:11:57
39.921717,116.339426,0,192,39606.4666550926,2008-06-07,11:11:59
39.921727,116.339532,0,193,39606.4666782407,2008-06-07,11:12:01
39.92173,116.339624,0,193,39606.4667013889,2008-06-07,11:12:03
39.921734,116.339684,0,191,39606.466724537,2008-06-07,11:12:05
39.921732,116.339705,0,192,39606.4667476852,2008-06-07,11:12:07
39.921727,116.339714,0,193,39606.4667708333,2008-06-07,11:12:09
39.92173,116.339729,0,193,39606.4667939815,2008-06-07,11:12:11
39.921739,116.339767,0,193,39606.4668171296,2008-06-07,11:12:13
39.921754,116.339841,0,194,39606.4668402778,2008-06-07,11:12:15
39.921756,116.339952,0,194,39606.4668634259,2008-06-07,11:12:17
39.921775,116.340089,0,194,39606.4668865741,2008-06-07,11:12:19
39.921811,116.340293,0,195,39606.4669097222,2008-06-07,11:12:21
39.921848,116.340546,0,196,39606.4669328704,2008-06-07,11:12:23
39.921904,116.34081,0,197,39606.4669560185,2008-06-07,11:12:25
39.921955,116.341098,0,198,39606.4669791667,2008-06-07,11:12:27
39.921975,116.34139,0,200,39606.4670023148,2008-06-07,11:12:29
39.921996,116.341704,0,200,39606.467025463,2008-06-07,11:12:31
39.921988,116.342132,0,197,39606.4670486111,2008-06-07,11:12:33
39.921984,116.342556,0,195,39606.4670717593,2008-06-07,11:12:35
39.921924,116.343139,0,190,39606.4670949074,2008-06-07,11:12:37
39.921942,116.343508,0,189,39606.4671180556,2008-06-07,11:12:39
39.92197,116.343812,0,189,39606.4671412037,2008-06-07,11:12:41
39.922015,116.344094,0,188,39606.4671643519,2008-06-07,11:12:43
39.922031,116.344316,0,187,39606.4671875,2008-06-07,11:12:45
39.921963,116.344438,0,185,39606.4672106481,2008-06-07,11:12:47
39.921974,116.34452,0,184,39606.4672337963,2008-06-07,11:12:49
39.921963,116.344554,0,181,39606.4672569444,2008-06-07,11:12:51
39.92195,116.344546,0,179,39606.4672800926,2008-06-07,11:12:53
39.921951,116.344543,0,177,39606.4673032407,2008-06-07,11:12:55
39.921963,116.344596,0,175,39606.4673263889,2008-06-07,11:12:57
39.92193,116.344816,0,165,39606.467349537,2008-06-07,11:12:59
39.921952,116.344912,0,162,39606.4673726852,2008-06-07,11:13:01
39.921967,116.34507,0,159,39606.4673958333,2008-06-07,11:13:03
39.921984,116.345273,0,158,39606.4674189815,2008-06-07,11:13:05
39.921983,116.345515,0,156,39606.4674421296,2008-06-07,11:13:07
39.921986,116.345757,0,155,39606.4674652778,2008-06-07,11:13:09
39.921983,116.346033,0,153,39606.4674884259,2008-06-07,11:13:11
39.921993,116.346304,0,153,39606.4675115741,2008-06-07,11:13:13
39.922007,116.346579,0,151,39606.4675347222,2008-06-07,11:13:15
39.92202,116.346835,0,150,39606.4675578704,2008-06-07,11:13:17
39.922032,116.347076,0,148,39606.4675810185,2008-06-07,11:13:19
39.922033,116.347275,0,146,39606.4676041667,2008-06-07,11:13:21
39.922018,116.347402,0,145,39606.4676273148,2008-06-07,11:13:23
39.921993,116.347513,0,143,39606.467650463,2008-06-07,11:13:25
39.921999,116.347575,0,139,39606.4676736111,2008-06-07,11:13:27
39.922012,116.347623,0,136,39606.4676967593,2008-06-07,11:13:29
39.922011,116.347657,0,133,39606.4677199074,2008-06-07,11:13:31
39.922011,116.34767,0,131,39606.4677430556,2008-06-07,11:13:33
39.922014,116.34767,0,128,39606.4677662037,2008-06-07,11:13:35
39.922009,116.347664,0,127,39606.4677893519,2008-06-07,11:13:37
39.922009,116.347658,0,126,39606.4678125,2008-06-07,11:13:39
39.92201,116.347662,0,125,39606.4678356481,2008-06-07,11:13:41
39.92201,116.347664,0,125,39606.4678587963,2008-06-07,11:13:43
39.922013,116.347668,0,125,39606.4678819444,2008-06-07,11:13:45
39.922017,116.347674,0,124,39606.4679050926,2008-06-07,11:13:47
39.922019,116.347679,0,124,39606.4679282407,2008-06-07,11:13:49
39.92202,116.347686,0,124,39606.4679513889,2008-06-07,11:13:51
39.922018,116.347689,0,124,39606.467974537,2008-06-07,11:13:53
39.922021,116.347695,0,124,39606.4679976852,2008-06-07,11:13:55
39.922023,116.347704,0,124,39606.4680208333,2008-06-07,11:13:57
39.922022,116.347712,0,125,39606.4680439815,2008-06-07,11:13:59
39.922025,116.347721,0,125,39606.4680671296,2008-06-07,11:14:01
39.922028,116.347732,0,125,39606.4680902778,2008-06-07,11:14:03
39.922029,116.347748,0,125,39606.4681134259,2008-06-07,11:14:05
39.922027,116.347765,0,126,39606.4681365741,2008-06-07,11:14:07
39.922025,116.347786,0,126,39606.4681597222,2008-06-07,11:14:09
39.922022,116.347806,0,126,39606.4681828704,2008-06-07,11:14:11
39.922023,116.347824,0,127,39606.4682060185,2008-06-07,11:14:13
39.922027,116.347836,0,127,39606.4682291667,2008-06-07,11:14:15
39.92203,116.347845,0,127,39606.4682523148,2008-06-07,11:14:17
39.92203,116.347856,0,127,39606.468275463,2008-06-07,11:14:19
39.922028,116.347868,0,127,39606.4682986111,2008-06-07,11:14:21
39.922012,116.348213,0,125,39606.4700578704,2008-06-07,11:16:53
39.922009,116.348226,0,125,39606.4700810185,2008-06-07,11:16:55
39.922012,116.34824,0,125,39606.4701041667,2008-06-07,11:16:57
39.922014,116.348256,0,125,39606.4701273148,2008-06-07,11:16:59
39.922014,116.348269,0,125,39606.470150463,2008-06-07,11:17:01
39.922014,116.348283,0,124,39606.4701736111,2008-06-07,11:17:03
39.922014,116.3483,0,124,39606.4701967593,2008-06-07,11:17:05
39.922008,116.348315,0,124,39606.4702199074,2008-06-07,11:17:07
39.922005,116.348325,0,124,39606.4702430556,2008-06-07,11:17:09
39.922003,116.348332,0,124,39606.4702662037,2008-06-07,11:17:11
39.922002,116.348338,0,124,39606.4702893518,2008-06-07,11:17:13
39.922003,116.348341,0,124,39606.4703125,2008-06-07,11:17:15
39.922003,116.348343,0,124,39606.4703356481,2008-06-07,11:17:17
39.922003,116.348343,0,124,39606.4703587963,2008-06-07,11:17:19
39.922004,116.348345,0,124,39606.4703819444,2008-06-07,11:17:21
39.922007,116.34835,0,124,39606.4704050926,2008-06-07,11:17:23
39.92201,116.348353,0,124,39606.4704282407,2008-06-07,11:17:25
39.92201,116.348354,0,124,39606.4704513889,2008-06-07,11:17:27
39.922004,116.348351,0,124,39606.470474537,2008-06-07,11:17:29
39.921993,116.348347,0,124,39606.4704976852,2008-06-07,11:17:31
39.921977,116.348342,0,124,39606.4705208333,2008-06-07,11:17:33
39.921954,116.348333,0,123,39606.4705439815,2008-06-07,11:17:35
39.921932,116.348323,0,123,39606.4705671296,2008-06-07,11:17:37
39.939204,116.425948,0,89,39606.4901273148,2008-06-07,11:45:47
39.939132,116.426578,0,167,39606.490150463,2008-06-07,11:45:49
39.939175,116.42649,0,141,39606.4901736111,2008-06-07,11:45:51
39.939231,116.426729,0,169,39606.4901967593,2008-06-07,11:45:53
39.939236,116.426806,0,162,39606.4902199074,2008-06-07,11:45:55
39.93923,116.426904,0,153,39606.4902430556,2008-06-07,11:45:57
39.939221,116.427063,0,152,39606.4902662037,2008-06-07,11:45:59
39.939158,116.427163,0,156,39606.4902893519,2008-06-07,11:46:01
39.939043,116.427224,0,160,39606.4903125,2008-06-07,11:46:03
39.938969,116.427412,0,163,39606.4903356481,2008-06-07,11:46:05
39.938856,116.427524,0,165,39606.4903587963,2008-06-07,11:46:07
39.938888,116.427513,0,168,39606.4903819444,2008-06-07,11:46:09
39.938858,116.427543,0,170,39606.4904050926,2008-06-07,11:46:11
39.938864,116.427582,0,171,39606.4904282407,2008-06-07,11:46:13
39.93891,116.427608,0,173,39606.4904513889,2008-06-07,11:46:15
39.93901,116.427549,0,175,39606.490474537,2008-06-07,11:46:17
39.93904,116.427536,0,177,39606.4904976852,2008-06-07,11:46:19
39.939094,116.427486,0,179,39606.4905208333,2008-06-07,11:46:21
39.939131,116.427487,0,181,39606.4905439815,2008-06-07,11:46:23
39.939155,116.427449,0,184,39606.4905671296,2008-06-07,11:46:25
39.93918,116.427287,0,183,39606.4905902778,2008-06-07,11:46:27
39.939226,116.427247,0,188,39606.4906134259,2008-06-07,11:46:29
39.939295,116.427167,0,190,39606.4906365741,2008-06-07,11:46:31
39.939332,116.427162,0,192,39606.4906597222,2008-06-07,11:46:33
39.939369,116.427132,0,195,39606.4906828704,2008-06-07,11:46:35
39.939404,116.427115,0,199,39606.4907060185,2008-06-07,11:46:37
39.939452,116.427082,0,203,39606.4907291667,2008-06-07,11:46:39
39.93946,116.427072,0,205,39606.4907523148,2008-06-07,11:46:41
39.939488,116.427043,0,207,39606.490775463,2008-06-07,11:46:43
39.93952,116.427021,0,202,39606.4907986111,2008-06-07,11:46:45
39.939528,116.427004,0,204,39606.4908217593,2008-06-07,11:46:47
39.939536,116.426984,0,207,39606.4908449074,2008-06-07,11:46:49
39.939535,116.426953,0,209,39606.4908680556,2008-06-07,11:46:51
39.93957,116.426923,0,213,39606.4908912037,2008-06-07,11:46:53
39.939603,116.426889,0,210,39606.4909143519,2008-06-07,11:46:55
39.93963,116.426878,0,213,39606.4909375,2008-06-07,11:46:57
39.939651,116.426872,0,212,39606.4909606481,2008-06-07,11:46:59
39.939686,116.426849,0,215,39606.4909837963,2008-06-07,11:47:01
39.939724,116.426824,0,218,39606.4910069444,2008-06-07,11:47:03
39.939768,116.426806,0,220,39606.4910300926,2008-06-07,11:47:05
39.939794,116.426764,0,224,39606.4910532407,2008-06-07,11:47:07
39.939836,116.426744,0,226,39606.4910763889,2008-06-07,11:47:09
39.939837,116.426723,0,228,39606.491099537,2008-06-07,11:47:11
39.939833,116.426699,0,223,39606.4911226852,2008-06-07,11:47:13
39.939842,116.426689,0,221,39606.4911458333,2008-06-07,11:47:15
39.939875,116.426667,0,218,39606.4911689815,2008-06-07,11:47:17
39.939933,116.42664,0,219,39606.4911921296,2008-06-07,11:47:19
39.940017,116.426597,0,221,39606.4912152778,2008-06-07,11:47:21
39.940022,116.426576,0,223,39606.4912384259,2008-06-07,11:47:23
39.940057,116.426566,0,227,39606.4912615741,2008-06-07,11:47:25
39.940065,116.426558,0,228,39606.4912847222,2008-06-07,11:47:27
39.940086,116.426552,0,231,39606.4913078704,2008-06-07,11:47:29
39.940144,116.426535,0,239,39606.4913310185,2008-06-07,11:47:31
39.940192,116.426513,0,252,39606.4913541667,2008-06-07,11:47:33
39.940239,116.42618,0,288,39606.4929513889,2008-06-07,11:49:51
39.940239,116.426164,0,288,39606.492974537,2008-06-07,11:49:53
39.940232,116.426157,0,287,39606.4929976852,2008-06-07,11:49:55
39.940213,116.426151,0,281,39606.4930208333,2008-06-07,11:49:57
39.940163,116.426075,0,280,39606.4930439815,2008-06-07,11:49:59
39.940164,116.426054,0,279,39606.4930671296,2008-06-07,11:50:01
39.940153,116.426023,0,269,39606.4930902778,2008-06-07,11:50:03
39.940125,116.426001,0,266,39606.4931134259,2008-06-07,11:50:05
39.940091,116.42597,0,263,39606.4931365741,2008-06-07,11:50:07
39.940031,116.425945,0,259,39606.4931597222,2008-06-07,11:50:09
39.940005,116.425914,0,253,39606.4931828704,2008-06-07,11:50:11
39.939994,116.425881,0,250,39606.4932060185,2008-06-07,11:50:13
39.939966,116.425856,0,245,39606.4932291667,2008-06-07,11:50:15
39.939871,116.42579,0,240,39606.4932523148,2008-06-07,11:50:17
39.939833,116.425766,0,234,39606.493275463,2008-06-07,11:50:19
39.939836,116.425733,0,224,39606.4932986111,2008-06-07,11:50:21
39.939829,116.4257,0,217,39606.4933217593,2008-06-07,11:50:23
39.939815,116.42568,0,216,39606.4933449074,2008-06-07,11:50:25
39.939791,116.42566,0,213,39606.4933680556,2008-06-07,11:50:27
39.939793,116.42563,0,207,39606.4933912037,2008-06-07,11:50:29
39.939796,116.425612,0,205,39606.4934143518,2008-06-07,11:50:31
39.939781,116.425594,0,202,39606.4934375,2008-06-07,11:50:33
39.939775,116.425558,0,196,39606.4934606481,2008-06-07,11:50:35
39.939756,116.425518,0,197,39606.4934837963,2008-06-07,11:50:37
39.939743,116.425483,0,195,39606.4935069444,2008-06-07,11:50:39
39.939727,116.425434,0,195,39606.4935300926,2008-06-07,11:50:41
39.939712,116.425401,0,196,39606.4935532407,2008-06-07,11:50:43
39.939705,116.425358,0,192,39606.4935763889,2008-06-07,11:50:45
39.939707,116.425339,0,192,39606.493599537,2008-06-07,11:50:47
39.939744,116.425317,0,192,39606.4936226852,2008-06-07,11:50:49
39.939757,116.425285,0,190,39606.4936458333,2008-06-07,11:50:51
39.939781,116.425281,0,188,39606.4936689815,2008-06-07,11:50:53
39.939807,116.425293,0,190,39606.4936921296,2008-06-07,11:50:55
39.939818,116.425273,0,190,39606.4937152778,2008-06-07,11:50:57
39.939814,116.425254,0,191,39606.4937384259,2008-06-07,11:50:59
39.939814,116.425227,0,193,39606.4937615741,2008-06-07,11:51:01
39.939815,116.425216,0,192,39606.4937847222,2008-06-07,11:51:03
39.93981,116.425214,0,194,39606.4938078704,2008-06-07,11:51:05
39.939788,116.42523,0,194,39606.4938310185,2008-06-07,11:51:07
39.939757,116.425225,0,195,39606.4938541667,2008-06-07,11:51:09
39.939765,116.425185,0,194,39606.4938773148,2008-06-07,11:51:11
39.939809,116.4251,0,192,39606.493900463,2008-06-07,11:51:13
39.93981,116.425066,0,193,39606.4939236111,2008-06-07,11:51:15
39.939822,116.425014,0,195,39606.4939467593,2008-06-07,11:51:17
39.93978,116.424975,0,195,39606.4939699074,2008-06-07,11:51:19
39.939773,116.424942,0,196,39606.4939930556,2008-06-07,11:51:21
39.939775,116.424913,0,198,39606.4940162037,2008-06-07,11:51:23
39.939775,116.424887,0,199,39606.4940393518,2008-06-07,11:51:25
39.939761,116.42487,0,200,39606.4940625,2008-06-07,11:51:27
39.93973,116.424795,0,200,39606.4940856481,2008-06-07,11:51:29
39.93971,116.424759,0,200,39606.4941087963,2008-06-07,11:51:31
39.93968,116.424729,0,199,39606.4941319444,2008-06-07,11:51:33
39.939663,116.424714,0,198,39606.4941550926,2008-06-07,11:51:35
39.939634,116.424698,0,197,39606.4941782407,2008-06-07,11:51:37
39.939607,116.424688,0,196,39606.4942013889,2008-06-07,11:51:39
39.939632,116.424642,0,194,39606.494224537,2008-06-07,11:51:41
39.939627,116.424627,0,193,39606.4942476852,2008-06-07,11:51:43
39.939636,116.42462,0,194,39606.4942708333,2008-06-07,11:51:45
39.939639,116.424603,0,194,39606.4942939815,2008-06-07,11:51:47
39.939665,116.424592,0,196,39606.4943171296,2008-06-07,11:51:49
39.939634,116.424603,0,196,39606.4943402778,2008-06-07,11:51:51
39.939629,116.424594,0,197,39606.4943634259,2008-06-07,11:51:53
39.939628,116.424579,0,197,39606.4943865741,2008-06-07,11:51:55
39.939617,116.42455,0,198,39606.4944097222,2008-06-07,11:51:57
39.939648,116.424483,0,199,39606.4944328704,2008-06-07,11:51:59
39.939683,116.424454,0,205,39606.4944560185,2008-06-07,11:52:01
39.939729,116.424381,0,206,39606.4944791667,2008-06-07,11:52:03
39.939759,116.424336,0,209,39606.4945023148,2008-06-07,11:52:05
39.939783,116.424322,0,212,39606.494525463,2008-06-07,11:52:07
39.939809,116.424298,0,216,39606.4945486111,2008-06-07,11:52:09
39.9398,116.424217,0,225,39606.4945717593,2008-06-07,11:52:11
39.939803,116.42419,0,226,39606.4945949074,2008-06-07,11:52:13
39.939811,116.424123,0,226,39606.4946180556,2008-06-07,11:52:15
39.939832,116.424071,0,227,39606.4946412037,2008-06-07,11:52:17
39.93984,116.424041,0,229,39606.4946643518,2008-06-07,11:52:19
39.939817,116.424008,0,231,39606.4946875,2008-06-07,11:52:21
39.939801,116.423966,0,234,39606.4947106481,2008-06-07,11:52:23
39.939793,116.423932,0,235,39606.4947337963,2008-06-07,11:52:25
39.939788,116.423899,0,237,39606.4947569444,2008-06-07,11:52:27
39.939773,116.423873,0,240,39606.4947800926,2008-06-07,11:52:29
39.939775,116.423846,0,243,39606.4948032407,2008-06-07,11:52:31
39.939798,116.423825,0,246,39606.4948263889,2008-06-07,11:52:33
39.939811,116.42378,0,248,39606.494849537,2008-06-07,11:52:35
39.939818,116.423744,0,251,39606.4948726852,2008-06-07,11:52:37
39.939807,116.423703,0,256,39606.4948958333,2008-06-07,11:52:39
39.939809,116.42369,0,258,39606.4949189815,2008-06-07,11:52:41
39.9398,116.423674,0,260,39606.4949421296,2008-06-07,11:52:43
39.939806,116.423663,0,263,39606.4949652778,2008-06-07,11:52:45
39.939796,116.423639,0,266,39606.4949884259,2008-06-07,11:52:47
39.939773,116.4236,0,268,39606.4950115741,2008-06-07,11:52:49
39.939759,116.423569,0,271,39606.4950347222,2008-06-07,11:52:51
39.939759,116.423548,0,273,39606.4950578704,2008-06-07,11:52:53
39.939756,116.423528,0,275,39606.4950810185,2008-06-07,11:52:55
39.939722,116.423479,0,278,39606.4951041667,2008-06-07,11:52:57
39.939717,116.423434,0,279,39606.4951273148,2008-06-07,11:52:59
39.939727,116.423413,0,281,39606.495150463,2008-06-07,11:53:01
39.939717,116.423392,0,282,39606.4951736111,2008-06-07,11:53:03
39.939712,116.423364,0,285,39606.4951967593,2008-06-07,11:53:05
39.939696,116.423341,0,288,39606.4952199074,2008-06-07,11:53:07
39.939722,116.423326,0,290,39606.4952430556,2008-06-07,11:53:09
39.939717,116.423302,0,292,39606.4952662037,2008-06-07,11:53:11
39.939714,116.423287,0,293,39606.4952893518,2008-06-07,11:53:13
39.939716,116.423266,0,295,39606.4953125,2008-06-07,11:53:15
39.939724,116.423247,0,296,39606.4953356481,2008-06-07,11:53:17
39.939722,116.42322,0,297,39606.4953587963,2008-06-07,11:53:19
39.939733,116.423191,0,298,39606.4953819444,2008-06-07,11:53:21
39.939725,116.423156,0,298,39606.4954050926,2008-06-07,11:53:23
39.939706,116.423132,0,298,39606.4954282407,2008-06-07,11:53:25
39.939689,116.42309,0,299,39606.4954513889,2008-06-07,11:53:27
39.939703,116.423016,0,299,39606.495474537,2008-06-07,11:53:29
39.939713,116.422974,0,299,39606.4954976852,2008-06-07,11:53:31
39.939701,116.422952,0,299,39606.4955208333,2008-06-07,11:53:33
39.939681,116.42291,0,300,39606.4955439815,2008-06-07,11:53:35
39.93968,116.422887,0,299,39606.4955671296,2008-06-07,11:53:37
39.939665,116.422876,0,298,39606.4955902778,2008-06-07,11:53:39
39.93966,116.422863,0,297,39606.4956134259,2008-06-07,11:53:41
39.93964,116.422854,0,296,39606.4956365741,2008-06-07,11:53:43
39.939649,116.422839,0,295,39606.4956597222,2008-06-07,11:53:45
39.939691,116.422787,0,294,39606.4956828704,2008-06-07,11:53:47
39.939714,116.42277,0,294,39606.4957060185,2008-06-07,11:53:49
39.939711,116.42274,0,295,39606.4957291667,2008-06-07,11:53:51
39.939709,116.422718,0,296,39606.4957523148,2008-06-07,11:53:53
39.939707,116.422703,0,299,39606.495775463,2008-06-07,11:53:55
39.939707,116.422695,0,301,39606.4957986111,2008-06-07,11:53:57
39.939704,116.422678,0,301,39606.4958217593,2008-06-07,11:53:59
39.939706,116.422651,0,300,39606.4958449074,2008-06-07,11:54:01
39.939714,116.422616,0,300,39606.4958680556,2008-06-07,11:54:03
39.939723,116.422589,0,298,39606.4958912037,2008-06-07,11:54:05
39.939735,116.422571,0,295,39606.4959143519,2008-06-07,11:54:07
39.939745,116.422543,0,290,39606.4959375,2008-06-07,11:54:09
39.939753,116.422525,0,287,39606.4959606482,2008-06-07,11:54:11
39.939757,116.422511,0,286,39606.4959837963,2008-06-07,11:54:13
39.93976,116.422496,0,286,39606.4960069444,2008-06-07,11:54:15
39.93976,116.422484,0,285,39606.4960300926,2008-06-07,11:54:17
39.939734,116.422454,0,281,39606.4960532407,2008-06-07,11:54:19
39.939736,116.422456,0,278,39606.4960763889,2008-06-07,11:54:21
39.939728,116.422441,0,276,39606.496099537,2008-06-07,11:54:23
39.939723,116.422417,0,272,39606.4961226852,2008-06-07,11:54:25
39.939714,116.422397,0,266,39606.4961458333,2008-06-07,11:54:27
39.93971,116.422373,0,265,39606.4961689815,2008-06-07,11:54:29
39.939704,116.422351,0,261,39606.4961921296,2008-06-07,11:54:31
39.939701,116.422311,0,257,39606.4962152778,2008-06-07,11:54:33
39.939686,116.422302,0,253,39606.4962384259,2008-06-07,11:54:35
39.939672,116.422294,0,247,39606.4962615741,2008-06-07,11:54:37
39.93967,116.422275,0,242,39606.4962847222,2008-06-07,11:54:39
39.93967,116.422246,0,239,39606.4963078704,2008-06-07,11:54:41
39.939672,116.422226,0,237,39606.4963310185,2008-06-07,11:54:43
39.939665,116.4222,0,235,39606.4963541667,2008-06-07,11:54:45
39.939652,116.422182,0,235,39606.4963773148,2008-06-07,11:54:47
39.939655,116.422138,0,233,39606.496400463,2008-06-07,11:54:49
39.939643,116.422128,0,233,39606.4964236111,2008-06-07,11:54:51
39.939644,116.422108,0,232,39606.4964467593,2008-06-07,11:54:53
39.939644,116.42209,0,231,39606.4964699074,2008-06-07,11:54:55
39.939655,116.422057,0,232,39606.4964930556,2008-06-07,11:54:57
39.939657,116.422021,0,232,39606.4965162037,2008-06-07,11:54:59
39.939649,116.422005,0,232,39606.4965393519,2008-06-07,11:55:01
39.939642,116.42199,0,231,39606.4965625,2008-06-07,11:55:03
39.939631,116.421979,0,231,39606.4965856481,2008-06-07,11:55:05
39.93962,116.421972,0,230,39606.4966087963,2008-06-07,11:55:07
39.939605,116.421954,0,230,39606.4966319444,2008-06-07,11:55:09
39.939608,116.421936,0,230,39606.4966550926,2008-06-07,11:55:11
39.939597,116.421915,0,230,39606.4966782407,2008-06-07,11:55:13
39.939596,116.421885,0,229,39606.4967013889,2008-06-07,11:55:15
39.939571,116.42185,0,229,39606.496724537,2008-06-07,11:55:17
39.939587,116.421828,0,228,39606.4967476852,2008-06-07,11:55:19
39.939592,116.421814,0,224,39606.4967708333,2008-06-07,11:55:21
39.93959,116.42181,0,222,39606.4967939815,2008-06-07,11:55:23
39.939596,116.421806,0,219,39606.4968171296,2008-06-07,11:55:25
39.939556,116.42183,0,216,39606.4968402778,2008-06-07,11:55:27
39.939549,116.421817,0,214,39606.4968634259,2008-06-07,11:55:29
39.939529,116.421803,0,212,39606.4968865741,2008-06-07,11:55:31
39.939519,116.421748,0,213,39606.4969097222,2008-06-07,11:55:33
39.939511,116.42173,0,213,39606.4969328704,2008-06-07,11:55:35
39.939515,116.421716,0,212,39606.4969560185,2008-06-07,11:55:37
39.939518,116.421686,0,212,39606.4969791667,2008-06-07,11:55:39
39.939512,116.421668,0,211,39606.4970023148,2008-06-07,11:55:41
39.939495,116.421645,0,209,39606.497025463,2008-06-07,11:55:43
39.939495,116.421623,0,209,39606.4970486111,2008-06-07,11:55:45
39.939479,116.421592,0,208,39606.4970717593,2008-06-07,11:55:47
39.939502,116.421539,0,208,39606.4970949074,2008-06-07,11:55:49
39.939488,116.421508,0,205,39606.4971180556,2008-06-07,11:55:51
39.939491,116.421485,0,205,39606.4971412037,2008-06-07,11:55:53
39.939649,116.421231,0,252,39606.4980671296,2008-06-07,11:57:13
39.939653,116.4212,0,251,39606.4980902778,2008-06-07,11:57:15
39.939642,116.421189,0,252,39606.4981134259,2008-06-07,11:57:17
39.939672,116.421092,0,249,39606.4981365741,2008-06-07,11:57:19
39.939682,116.421071,0,249,39606.4981597222,2008-06-07,11:57:21
39.939686,116.421049,0,248,39606.4981828704,2008-06-07,11:57:23
39.939688,116.421024,0,249,39606.4982060185,2008-06-07,11:57:25
39.939695,116.420989,0,249,39606.4982291667,2008-06-07,11:57:27
39.939715,116.420945,0,247,39606.4982523148,2008-06-07,11:57:29
39.939704,116.420922,0,246,39606.498275463,2008-06-07,11:57:31
39.939706,116.420916,0,246,39606.4982986111,2008-06-07,11:57:33
39.939707,116.420897,0,245,39606.4983217593,2008-06-07,11:57:35
39.939701,116.420882,0,246,39606.4983449074,2008-06-07,11:57:37
39.939697,116.420862,0,246,39606.4983680556,2008-06-07,11:57:39
39.939708,116.420823,0,246,39606.4983912037,2008-06-07,11:57:41
39.939712,116.420807,0,246,39606.4984143519,2008-06-07,11:57:43
39.939699,116.42078,0,248,39606.4984375,2008-06-07,11:57:45
39.939689,116.420742,0,247,39606.4984606481,2008-06-07,11:57:47
39.939706,116.420698,0,247,39606.4984837963,2008-06-07,11:57:49
39.939705,116.420673,0,247,39606.4985069444,2008-06-07,11:57:51
39.939711,116.420642,0,248,39606.4985300926,2008-06-07,11:57:53
39.939711,116.42062,0,248,39606.4985532407,2008-06-07,11:57:55
39.939703,116.420598,0,248,39606.4985763889,2008-06-07,11:57:57
39.939711,116.420591,0,248,39606.498599537,2008-06-07,11:57:59
39.939706,116.420573,0,248,39606.4986226852,2008-06-07,11:58:01
39.939699,116.420553,0,249,39606.4986458333,2008-06-07,11:58:03
39.939725,116.420493,0,250,39606.4986689815,2008-06-07,11:58:05
39.939741,116.420462,0,250,39606.4986921296,2008-06-07,11:58:07
39.939743,116.420429,0,250,39606.4987152778,2008-06-07,11:58:09
39.939749,116.4204,0,250,39606.4987384259,2008-06-07,11:58:11
39.93975,116.420375,0,250,39606.4987615741,2008-06-07,11:58:13
39.939772,116.420343,0,249,39606.4987847222,2008-06-07,11:58:15
39.939786,116.420325,0,247,39606.4988078704,2008-06-07,11:58:17
39.939783,116.420298,0,248,39606.4988310185,2008-06-07,11:58:19
39.939833,116.420225,0,249,39606.4988541667,2008-06-07,11:58:21
39.939856,116.420193,0,247,39606.4988773148,2008-06-07,11:58:23
39.939851,116.420176,0,246,39606.498900463,2008-06-07,11:58:25
39.939863,116.420144,0,246,39606.4989236111,2008-06-07,11:58:27
39.939965,116.420031,0,242,39606.4989467593,2008-06-07,11:58:29
39.939987,116.419993,0,242,39606.4989699074,2008-06-07,11:58:31
39.939957,116.419963,0,239,39606.4989930556,2008-06-07,11:58:33
39.939949,116.419921,0,235,39606.4990162037,2008-06-07,11:58:35
39.939956,116.419895,0,232,39606.4990393519,2008-06-07,11:58:37
39.939958,116.419871,0,229,39606.4990625,2008-06-07,11:58:39
39.939963,116.419846,0,227,39606.4990856481,2008-06-07,11:58:41
39.939969,116.419821,0,224,39606.4991087963,2008-06-07,11:58:43
39.939979,116.419802,0,223,39606.4991319444,2008-06-07,11:58:45
39.939973,116.419786,0,220,39606.4991550926,2008-06-07,11:58:47
39.939966,116.41976,0,218,39606.4991782407,2008-06-07,11:58:49
39.939961,116.419754,0,214,39606.4992013889,2008-06-07,11:58:51
39.939951,116.419726,0,213,39606.499224537,2008-06-07,11:58:53
39.939948,116.419702,0,212,39606.4992476852,2008-06-07,11:58:55
39.939946,116.419672,0,211,39606.4992708333,2008-06-07,11:58:57
39.939943,116.419655,0,209,39606.4992939815,2008-06-07,11:58:59
39.939939,116.419625,0,209,39606.4993171296,2008-06-07,11:59:01
39.939942,116.419601,0,208,39606.4993402778,2008-06-07,11:59:03
39.939936,116.419573,0,207,39606.4993634259,2008-06-07,11:59:05
39.939912,116.419548,0,206,39606.4993865741,2008-06-07,11:59:07
39.939904,116.419506,0,207,39606.4994097222,2008-06-07,11:59:09
39.939887,116.419475,0,208,39606.4994328704,2008-06-07,11:59:11
39.93987,116.419453,0,209,39606.4994560185,2008-06-07,11:59:13
39.939876,116.41941,0,211,39606.4994791667,2008-06-07,11:59:15
39.939908,116.419333,0,217,39606.4995023148,2008-06-07,11:59:17
39.939902,116.419266,0,219,39606.499525463,2008-06-07,11:59:19
39.939942,116.419208,0,225,39606.4995486111,2008-06-07,11:59:21
39.93996,116.419176,0,227,39606.4995717593,2008-06-07,11:59:23
39.939964,116.419154,0,226,39606.4995949074,2008-06-07,11:59:25
39.93996,116.419131,0,224,39606.4996180556,2008-06-07,11:59:27
39.939934,116.419134,0,216,39606.4996412037,2008-06-07,11:59:29
39.939939,116.419135,0,215,39606.4996643519,2008-06-07,11:59:31
39.939926,116.419129,0,215,39606.4996875,2008-06-07,11:59:33
39.939911,116.419126,0,215,39606.4997106481,2008-06-07,11:59:35
39.939906,116.41912,0,215,39606.4997337963,2008-06-07,11:59:37
39.939893,116.41911,0,215,39606.4997569444,2008-06-07,11:59:39
39.939884,116.419094,0,214,39606.4997800926,2008-06-07,11:59:41
39.939881,116.419081,0,214,39606.4998032407,2008-06-07,11:59:43
39.939851,116.419087,0,211,39606.4998263889,2008-06-07,11:59:45
39.939811,116.41908,0,208,39606.499849537,2008-06-07,11:59:47
39.939772,116.419072,0,203,39606.4998726852,2008-06-07,11:59:49
39.939765,116.419049,0,201,39606.4998958333,2008-06-07,11:59:51
39.939756,116.418998,0,194,39606.4999189815,2008-06-07,11:59:53
39.93975,116.418979,0,193,39606.4999421296,2008-06-07,11:59:55
39.93974,116.418958,0,190,39606.4999652778,2008-06-07,11:59:57
39.939722,116.418955,0,188,39606.4999884259,2008-06-07,11:59:59
39.939715,116.418947,0,187,39606.5000115741,2008-06-07,12:00:01
39.939724,116.418939,0,185,39606.5000347222,2008-06-07,12:00:03
39.939731,116.41892,0,185,39606.5000578704,2008-06-07,12:00:05
39.939743,116.418905,0,186,39606.5000810185,2008-06-07,12:00:07
39.939744,116.418894,0,186,39606.5001041667,2008-06-07,12:00:09
39.939731,116.418863,0,186,39606.5001273148,2008-06-07,12:00:11
39.939726,116.418814,0,186,39606.500150463,2008-06-07,12:00:13
39.939742,116.418775,0,187,39606.5001736111,2008-06-07,12:00:15
39.939733,116.418749,0,188,39606.5001967593,2008-06-07,12:00:17
39.939733,116.418738,0,188,39606.5002199074,2008-06-07,12:00:19
39.939742,116.418715,0,189,39606.5002430556,2008-06-07,12:00:21
39.939734,116.418706,0,190,39606.5002662037,2008-06-07,12:00:23
39.939725,116.418693,0,191,39606.5002893518,2008-06-07,12:00:25
39.939712,116.418688,0,191,39606.5003125,2008-06-07,12:00:27
39.939723,116.41869,0,190,39606.5003356481,2008-06-07,12:00:29
39.939706,116.418671,0,190,39606.5003587963,2008-06-07,12:00:31
39.93965,116.418579,0,195,39606.5003819444,2008-06-07,12:00:33
39.939665,116.418548,0,197,39606.5004050926,2008-06-07,12:00:35
39.939677,116.418512,0,198,39606.5004282407,2008-06-07,12:00:37
39.939694,116.418491,0,200,39606.5004513889,2008-06-07,12:00:39
39.939693,116.418478,0,201,39606.500474537,2008-06-07,12:00:41
39.939695,116.418459,0,203,39606.5004976852,2008-06-07,12:00:43
39.939671,116.418409,0,203,39606.5005208333,2008-06-07,12:00:45
39.939661,116.418385,0,203,39606.5005439815,2008-06-07,12:00:47
39.939654,116.418375,0,203,39606.5005671296,2008-06-07,12:00:49
39.93963,116.418369,0,204,39606.5005902778,2008-06-07,12:00:51
39.939689,116.418398,0,200,39606.5006134259,2008-06-07,12:00:53
39.939694,116.418378,0,199,39606.5006365741,2008-06-07,12:00:55
39.939686,116.418366,0,198,39606.5006597222,2008-06-07,12:00:57
39.939676,116.418353,0,196,39606.5006828704,2008-06-07,12:00:59
39.939691,116.418315,0,189,39606.5007060185,2008-06-07,12:01:01
39.939728,116.418247,0,177,39606.5007291667,2008-06-07,12:01:03
39.939756,116.418193,0,169,39606.5007523148,2008-06-07,12:01:05
39.939755,116.418157,0,165,39606.500775463,2008-06-07,12:01:07
39.939756,116.418113,0,161,39606.5007986111,2008-06-07,12:01:09
39.939759,116.418082,0,157,39606.5008217593,2008-06-07,12:01:11
39.939762,116.418078,0,157,39606.5008449074,2008-06-07,12:01:13
39.939761,116.418077,0,157,39606.5008680556,2008-06-07,12:01:15
39.939748,116.418071,0,156,39606.5008912037,2008-06-07,12:01:17
39.939741,116.41806,0,154,39606.5009143518,2008-06-07,12:01:19
39.93974,116.418056,0,155,39606.5009375,2008-06-07,12:01:21
39.939756,116.417919,0,176,39606.5009606481,2008-06-07,12:01:23
39.93977,116.417887,0,180,39606.5009837963,2008-06-07,12:01:25
39.939785,116.417843,0,167,39606.5010069444,2008-06-07,12:01:27
39.93978,116.417802,0,169,39606.5010300926,2008-06-07,12:01:29
39.939785,116.41776,0,170,39606.5010532407,2008-06-07,12:01:31
39.939812,116.417706,0,167,39606.5010763889,2008-06-07,12:01:33
39.93982,116.417676,0,166,39606.501099537,2008-06-07,12:01:35
39.939813,116.417664,0,166,39606.5011226852,2008-06-07,12:01:37
39.93982,116.417648,0,170,39606.5011458333,2008-06-07,12:01:39
39.939815,116.417638,0,171,39606.5011689815,2008-06-07,12:01:41
39.939813,116.417633,0,171,39606.5011921296,2008-06-07,12:01:43
39.939794,116.417624,0,172,39606.5012152778,2008-06-07,12:01:45
39.939789,116.417604,0,172,39606.5012384259,2008-06-07,12:01:47
39.93979,116.417582,0,172,39606.5012615741,2008-06-07,12:01:49
39.939801,116.417545,0,170,39606.5012847222,2008-06-07,12:01:51
39.939785,116.417545,0,169,39606.5013078704,2008-06-07,12:01:53
39.939766,116.417547,0,170,39606.5013310185,2008-06-07,12:01:55
39.939734,116.417569,0,174,39606.5013541667,2008-06-07,12:01:57
39.93971,116.417576,0,176,39606.5013773148,2008-06-07,12:01:59
39.939701,116.417579,0,176,39606.501400463,2008-06-07,12:02:01
39.939702,116.417575,0,177,39606.5014236111,2008-06-07,12:02:03
39.939711,116.41756,0,179,39606.5014467593,2008-06-07,12:02:05
39.939707,116.417499,0,183,39606.5014699074,2008-06-07,12:02:07
39.939711,116.417489,0,183,39606.5014930556,2008-06-07,12:02:09
39.939714,116.417479,0,182,39606.5015162037,2008-06-07,12:02:11
39.939712,116.417453,0,179,39606.5015393518,2008-06-07,12:02:13
39.93968,116.41742,0,179,39606.5015625,2008-06-07,12:02:15
39.939683,116.417376,0,177,39606.5015856481,2008-06-07,12:02:17
39.939689,116.417358,0,176,39606.5016087963,2008-06-07,12:02:19
39.9397,116.417342,0,175,39606.5016319444,2008-06-07,12:02:21
39.93972,116.417323,0,169,39606.5016550926,2008-06-07,12:02:23
39.93973,116.417316,0,168,39606.5016782407,2008-06-07,12:02:25
39.939749,116.417287,0,166,39606.5017013889,2008-06-07,12:02:27
39.939744,116.417263,0,164,39606.501724537,2008-06-07,12:02:29
39.939748,116.417251,0,164,39606.5017476852,2008-06-07,12:02:31
39.939749,116.417232,0,163,39606.5017708333,2008-06-07,12:02:33
39.939741,116.417218,0,164,39606.5017939815,2008-06-07,12:02:35
39.939742,116.417201,0,164,39606.5018171296,2008-06-07,12:02:37
39.939748,116.41719,0,163,39606.5018402778,2008-06-07,12:02:39
39.939764,116.417178,0,161,39606.5018634259,2008-06-07,12:02:41
39.939771,116.417172,0,159,39606.5018865741,2008-06-07,12:02:43
39.939779,116.417153,0,158,39606.5019097222,2008-06-07,12:02:45
39.939784,116.417112,0,155,39606.5019328704,2008-06-07,12:02:47
39.939797,116.417082,0,153,39606.5019560185,2008-06-07,12:02:49
39.939794,116.417059,0,151,39606.5019791667,2008-06-07,12:02:51
39.939786,116.417024,0,150,39606.5020023148,2008-06-07,12:02:53
39.93977,116.416998,0,148,39606.502025463,2008-06-07,12:02:55
39.939773,116.416976,0,147,39606.5020486111,2008-06-07,12:02:57
39.939773,116.416951,0,147,39606.5020717593,2008-06-07,12:02:59
39.939784,116.416925,0,147,39606.5020949074,2008-06-07,12:03:01
39.939792,116.416911,0,147,39606.5021180556,2008-06-07,12:03:03
39.939791,116.416899,0,147,39606.5021412037,2008-06-07,12:03:05
39.939786,116.416888,0,145,39606.5021643518,2008-06-07,12:03:07
39.93978,116.416872,0,143,39606.5021875,2008-06-07,12:03:09
39.939775,116.416851,0,143,39606.5022106481,2008-06-07,12:03:11
39.93977,116.41684,0,143,39606.5022337963,2008-06-07,12:03:13
39.939767,116.416814,0,144,39606.5022569444,2008-06-07,12:03:15
39.939755,116.416797,0,144,39606.5022800926,2008-06-07,12:03:17
39.939758,116.41679,0,143,39606.5023032407,2008-06-07,12:03:19
39.93976,116.416782,0,143,39606.5023263889,2008-06-07,12:03:21
39.939754,116.416763,0,144,39606.502349537,2008-06-07,12:03:23
39.939752,116.416716,0,144,39606.5023726852,2008-06-07,12:03:25
39.939756,116.4167,0,144,39606.5023958333,2008-06-07,12:03:27
39.939757,116.416684,0,144,39606.5024189815,2008-06-07,12:03:29
39.939748,116.416649,0,144,39606.5024421296,2008-06-07,12:03:31
39.939753,116.416623,0,145,39606.5024652778,2008-06-07,12:03:33
39.939751,116.416607,0,145,39606.5024884259,2008-06-07,12:03:35
39.93975,116.416585,0,146,39606.5025115741,2008-06-07,12:03:37
39.939743,116.416573,0,145,39606.5025347222,2008-06-07,12:03:39
39.939754,116.416534,0,144,39606.5025578704,2008-06-07,12:03:41
39.939772,116.416496,0,145,39606.5025810185,2008-06-07,12:03:43
39.939771,116.41647,0,144,39606.5026041667,2008-06-07,12:03:45
39.939767,116.416463,0,145,39606.5026273148,2008-06-07,12:03:47
39.939759,116.416451,0,146,39606.502650463,2008-06-07,12:03:49
39.939752,116.416428,0,146,39606.5026736111,2008-06-07,12:03:51
39.939751,116.416413,0,146,39606.5026967593,2008-06-07,12:03:53
39.939748,116.416398,0,146,39606.5027199074,2008-06-07,12:03:55
39.939741,116.416385,0,146,39606.5027430556,2008-06-07,12:03:57
39.939722,116.416363,0,145,39606.5027662037,2008-06-07,12:03:59
39.939717,116.416347,0,145,39606.5027893518,2008-06-07,12:04:01
39.939719,116.416322,0,146,39606.5028125,2008-06-07,12:04:03
39.939724,116.416285,0,147,39606.5028356481,2008-06-07,12:04:05
39.939711,116.41628,0,145,39606.5028587963,2008-06-07,12:04:07
39.939689,116.416256,0,145,39606.5028819444,2008-06-07,12:04:09
39.939681,116.416238,0,146,39606.5029050926,2008-06-07,12:04:11
39.93969,116.416229,0,146,39606.5029282407,2008-06-07,12:04:13
39.939684,116.416206,0,145,39606.5029513889,2008-06-07,12:04:15
39.939701,116.416171,0,145,39606.502974537,2008-06-07,12:04:17
39.939695,116.416149,0,144,39606.5029976852,2008-06-07,12:04:19
39.939693,116.416135,0,144,39606.5030208333,2008-06-07,12:04:21
39.939696,116.416129,0,144,39606.5030439815,2008-06-07,12:04:23
39.939698,116.416126,0,144,39606.5030671296,2008-06-07,12:04:25
39.9397,116.416125,0,144,39606.5030902778,2008-06-07,12:04:27
39.939701,116.416123,0,144,39606.5031134259,2008-06-07,12:04:29
39.939701,116.416123,0,144,39606.5031365741,2008-06-07,12:04:31
39.939699,116.416125,0,144,39606.5031597222,2008-06-07,12:04:33
39.939696,116.416127,0,144,39606.5031828704,2008-06-07,12:04:35
39.939692,116.416127,0,144,39606.5032060185,2008-06-07,12:04:37
39.93969,116.416129,0,144,39606.5032291667,2008-06-07,12:04:39
39.939689,116.416128,0,144,39606.5032523148,2008-06-07,12:04:41
39.939689,116.416126,0,143,39606.503275463,2008-06-07,12:04:43
39.939704,116.416067,0,143,39606.5032986111,2008-06-07,12:04:45
39.939706,116.416045,0,143,39606.5033217593,2008-06-07,12:04:47
39.939709,116.416017,0,144,39606.5033449074,2008-06-07,12:04:49
39.939708,116.416006,0,145,39606.5033680556,2008-06-07,12:04:51
39.939734,116.415969,0,145,39606.5033912037,2008-06-07,12:04:53
39.939748,116.415924,0,145,39606.5034143519,2008-06-07,12:04:55
39.939755,116.415908,0,145,39606.5034375,2008-06-07,12:04:57
39.939759,116.415907,0,145,39606.5034606481,2008-06-07,12:04:59
39.939755,116.415893,0,145,39606.5034837963,2008-06-07,12:05:01
39.939753,116.415886,0,145,39606.5035069444,2008-06-07,12:05:03
39.939745,116.415879,0,145,39606.5035300926,2008-06-07,12:05:05
39.939736,116.415882,0,144,39606.5035532407,2008-06-07,12:05:07
39.939724,116.415845,0,145,39606.5035763889,2008-06-07,12:05:09
39.939711,116.415828,0,145,39606.503599537,2008-06-07,12:05:11
39.939709,116.41582,0,145,39606.5036226852,2008-06-07,12:05:13
39.93971,116.415815,0,145,39606.5036458333,2008-06-07,12:05:15
39.939706,116.415808,0,145,39606.5036689815,2008-06-07,12:05:17
39.939697,116.415796,0,145,39606.5036921296,2008-06-07,12:05:19
39.939691,116.415785,0,145,39606.5037152778,2008-06-07,12:05:21
39.939685,116.415776,0,145,39606.5037384259,2008-06-07,12:05:23
39.939687,116.415763,0,145,39606.5037615741,2008-06-07,12:05:25
39.939688,116.415748,0,144,39606.5037847222,2008-06-07,12:05:27
39.939698,116.415737,0,143,39606.5038078704,2008-06-07,12:05:29
39.939682,116.415712,0,143,39606.5038310185,2008-06-07,12:05:31
39.939667,116.415687,0,142,39606.5038541667,2008-06-07,12:05:33
39.939666,116.415673,0,142,39606.5038773148,2008-06-07,12:05:35
39.939677,116.415655,0,142,39606.503900463,2008-06-07,12:05:37
39.939678,116.41565,0,142,39606.5039236111,2008-06-07,12:05:39
39.939678,116.415649,0,142,39606.5039467593,2008-06-07,12:05:41
39.939675,116.415647,0,142,39606.5039699074,2008-06-07,12:05:43
39.939674,116.41564,0,142,39606.5039930556,2008-06-07,12:05:45
39.93967,116.415621,0,142,39606.5040162037,2008-06-07,12:05:47
39.93967,116.415609,0,142,39606.5040393519,2008-06-07,12:05:49
39.93967,116.415595,0,142,39606.5040625,2008-06-07,12:05:51
39.939674,116.415563,0,142,39606.5040856482,2008-06-07,12:05:53
39.939668,116.415549,0,141,39606.5041087963,2008-06-07,12:05:55
39.939676,116.415481,0,141,39606.5041319444,2008-06-07,12:05:57
39.93967,116.415459,0,142,39606.5041550926,2008-06-07,12:05:59
39.939654,116.415437,0,142,39606.5041782407,2008-06-07,12:06:01
39.939648,116.415436,0,142,39606.5042013889,2008-06-07,12:06:03
39.939643,116.415428,0,142,39606.504224537,2008-06-07,12:06:05
39.939642,116.415421,0,142,39606.5042476852,2008-06-07,12:06:07
39.939659,116.415395,0,143,39606.5042708333,2008-06-07,12:06:09
39.939661,116.415386,0,143,39606.5042939815,2008-06-07,12:06:11
39.939662,116.415369,0,143,39606.5043171296,2008-06-07,12:06:13
39.939672,116.415326,0,143,39606.5043402778,2008-06-07,12:06:15
39.939676,116.41531,0,144,39606.5043634259,2008-06-07,12:06:17
39.939682,116.415299,0,144,39606.5043865741,2008-06-07,12:06:19
39.939674,116.415264,0,145,39606.5044097222,2008-06-07,12:06:21
39.939675,116.415239,0,146,39606.5044328704,2008-06-07,12:06:23
39.939679,116.415229,0,146,39606.5044560185,2008-06-07,12:06:25
39.939688,116.415185,0,146,39606.5044791667,2008-06-07,12:06:27
39.939674,116.415167,0,147,39606.5045023148,2008-06-07,12:06:29
39.939661,116.415148,0,147,39606.504525463,2008-06-07,12:06:31
39.939656,116.415133,0,147,39606.5045486111,2008-06-07,12:06:33
39.93965,116.415121,0,147,39606.5045717593,2008-06-07,12:06:35
39.939644,116.41511,0,147,39606.5045949074,2008-06-07,12:06:37
39.939641,116.415098,0,148,39606.5046180556,2008-06-07,12:06:39
39.939653,116.415075,0,147,39606.5046412037,2008-06-07,12:06:41
39.939663,116.415062,0,147,39606.5046643519,2008-06-07,12:06:43
39.939677,116.415047,0,148,39606.5046875,2008-06-07,12:06:45
39.939725,116.415013,0,144,39606.5047106481,2008-06-07,12:06:47
39.93973,116.414996,0,143,39606.5047337963,2008-06-07,12:06:49
39.939736,116.414978,0,143,39606.5047569444,2008-06-07,12:06:51
39.939731,116.414964,0,143,39606.5047800926,2008-06-07,12:06:53
39.939719,116.414953,0,143,39606.5048032407,2008-06-07,12:06:55
39.939716,116.414941,0,144,39606.5048263889,2008-06-07,12:06:57
39.939708,116.414919,0,143,39606.504849537,2008-06-07,12:06:59
39.939699,116.414899,0,144,39606.5048726852,2008-06-07,12:07:01
39.939689,116.414889,0,146,39606.5048958333,2008-06-07,12:07:03
39.939679,116.414875,0,146,39606.5049189815,2008-06-07,12:07:05
39.939671,116.414862,0,145,39606.5049421296,2008-06-07,12:07:07
39.939665,116.414852,0,145,39606.5049652778,2008-06-07,12:07:09
39.939673,116.414846,0,146,39606.5049884259,2008-06-07,12:07:11
39.939714,116.414784,0,146,39606.5050115741,2008-06-07,12:07:13
39.939719,116.414755,0,147,39606.5050347222,2008-06-07,12:07:15
39.939718,116.414731,0,147,39606.5050578704,2008-06-07,12:07:17
39.939709,116.414721,0,148,39606.5050810185,2008-06-07,12:07:19
39.939707,116.414707,0,149,39606.5051041667,2008-06-07,12:07:21
39.939707,116.414685,0,150,39606.5051273148,2008-06-07,12:07:23
39.93971,116.41467,0,150,39606.505150463,2008-06-07,12:07:25
39.939705,116.414661,0,150,39606.5051736111,2008-06-07,12:07:27
39.93969,116.414658,0,151,39606.5051967593,2008-06-07,12:07:29
39.939683,116.414654,0,152,39606.5052199074,2008-06-07,12:07:31
39.939679,116.414654,0,152,39606.5052430556,2008-06-07,12:07:33
39.939676,116.414651,0,152,39606.5052662037,2008-06-07,12:07:35
39.939666,116.414632,0,153,39606.5052893519,2008-06-07,12:07:37
39.939661,116.414618,0,154,39606.5053125,2008-06-07,12:07:39
39.939655,116.414598,0,155,39606.5053356481,2008-06-07,12:07:41
39.939648,116.41459,0,156,39606.5053587963,2008-06-07,12:07:43
39.939648,116.414584,0,156,39606.5053819444,2008-06-07,12:07:45
39.939645,116.414553,0,155,39606.5054050926,2008-06-07,12:07:47
39.939646,116.414531,0,157,39606.5054282407,2008-06-07,12:07:49
39.939638,116.414508,0,158,39606.5054513889,2008-06-07,12:07:51
39.939617,116.414465,0,161,39606.505474537,2008-06-07,12:07:53
39.939622,116.414454,0,163,39606.5054976852,2008-06-07,12:07:55
39.939611,116.414431,0,166,39606.5055208333,2008-06-07,12:07:57
39.939598,116.414418,0,168,39606.5055439815,2008-06-07,12:07:59
39.939607,116.414439,0,175,39606.5055671296,2008-06-07,12:08:01
39.939603,116.414445,0,176,39606.5055902778,2008-06-07,12:08:03
39.939611,116.414453,0,183,39606.5056134259,2008-06-07,12:08:05
39.9396,116.414426,0,185,39606.5056365741,2008-06-07,12:08:07
39.939599,116.414404,0,190,39606.5056597222,2008-06-07,12:08:09
39.939604,116.414392,0,190,39606.5056828704,2008-06-07,12:08:11
39.939612,116.414371,0,192,39606.5057060185,2008-06-07,12:08:13
39.939627,116.414312,0,193,39606.5057291667,2008-06-07,12:08:15
39.939642,116.414273,0,193,39606.5057523148,2008-06-07,12:08:17
39.939663,116.414231,0,192,39606.505775463,2008-06-07,12:08:19
39.939699,116.414204,0,191,39606.5057986111,2008-06-07,12:08:21
39.939713,116.414186,0,191,39606.5058217593,2008-06-07,12:08:23
39.939732,116.414181,0,191,39606.5058449074,2008-06-07,12:08:25
39.939723,116.414165,0,190,39606.5058680556,2008-06-07,12:08:27
39.93972,116.414165,0,190,39606.5058912037,2008-06-07,12:08:29
39.939717,116.414161,0,190,39606.5059143519,2008-06-07,12:08:31
39.939717,116.414148,0,190,39606.5059375,2008-06-07,12:08:33
39.939697,116.414134,0,191,39606.5059606481,2008-06-07,12:08:35
39.939687,116.414127,0,192,39606.5059837963,2008-06-07,12:08:37
39.939675,116.414116,0,191,39606.5060069444,2008-06-07,12:08:39
39.939671,116.414117,0,192,39606.5060300926,2008-06-07,12:08:41
39.939671,116.414119,0,192,39606.5060532407,2008-06-07,12:08:43
39.939667,116.414118,0,192,39606.5060763889,2008-06-07,12:08:45
39.939663,116.414115,0,192,39606.506099537,2008-06-07,12:08:47
39.939663,116.414113,0,192,39606.5061226852,2008-06-07,12:08:49
39.939663,116.414109,0,192,39606.5061458333,2008-06-07,12:08:51
39.939654,116.414085,0,192,39606.5061689815,2008-06-07,12:08:53
39.939648,116.414065,0,192,39606.5061921296,2008-06-07,12:08:55
39.939633,116.414043,0,193,39606.5062152778,2008-06-07,12:08:57
39.939635,116.414007,0,192,39606.5062384259,2008-06-07,12:08:59
39.939643,116.413973,0,190,39606.5062615741,2008-06-07,12:09:01
39.939666,116.413936,0,187,39606.5062847222,2008-06-07,12:09:03
39.939665,116.413903,0,186,39606.5063078704,2008-06-07,12:09:05
39.939704,116.413839,0,185,39606.5063310185,2008-06-07,12:09:07
39.939727,116.413808,0,183,39606.5063541667,2008-06-07,12:09:09
39.939715,116.413789,0,182,39606.5063773148,2008-06-07,12:09:11
39.939724,116.41377,0,179,39606.506400463,2008-06-07,12:09:13
39.939729,116.41376,0,180,39606.5064236111,2008-06-07,12:09:15
39.939717,116.413741,0,179,39606.5064467593,2008-06-07,12:09:17
39.939719,116.413728,0,177,39606.5064699074,2008-06-07,12:09:19
39.939723,116.413714,0,177,39606.5064930556,2008-06-07,12:09:21
39.939726,116.413702,0,177,39606.5065162037,2008-06-07,12:09:23
39.939727,116.413701,0,176,39606.5065393519,2008-06-07,12:09:25
39.939727,116.413695,0,176,39606.5065625,2008-06-07,12:09:27
39.939728,116.413664,0,175,39606.5065856481,2008-06-07,12:09:29
39.939736,116.413633,0,174,39606.5066087963,2008-06-07,12:09:31
39.939742,116.413603,0,172,39606.5066319444,2008-06-07,12:09:33
39.93974,116.413594,0,172,39606.5066550926,2008-06-07,12:09:35
39.939748,116.413566,0,171,39606.5066782407,2008-06-07,12:09:37
39.93975,116.413535,0,169,39606.5067013889,2008-06-07,12:09:39
39.93976,116.413503,0,167,39606.506724537,2008-06-07,12:09:41
39.939754,116.413494,0,167,39606.5067476852,2008-06-07,12:09:43
39.939735,116.413471,0,166,39606.5067708333,2008-06-07,12:09:45
39.939727,116.413457,0,167,39606.5067939815,2008-06-07,12:09:47
39.939713,116.41343,0,167,39606.5068171296,2008-06-07,12:09:49
39.939708,116.413396,0,168,39606.5068402778,2008-06-07,12:09:51
39.939704,116.413378,0,168,39606.5068634259,2008-06-07,12:09:53
39.939703,116.413358,0,169,39606.5068865741,2008-06-07,12:09:55
39.939711,116.413328,0,168,39606.5069097222,2008-06-07,12:09:57
39.939703,116.413313,0,168,39606.5069328704,2008-06-07,12:09:59
39.939699,116.413292,0,168,39606.5069560185,2008-06-07,12:10:01
39.939699,116.41328,0,168,39606.5069791667,2008-06-07,12:10:03
39.939696,116.413226,0,167,39606.5070023148,2008-06-07,12:10:05
39.939707,116.413211,0,166,39606.507025463,2008-06-07,12:10:07
39.939717,116.413174,0,166,39606.5070486111,2008-06-07,12:10:09
39.939715,116.413137,0,162,39606.5070717593,2008-06-07,12:10:11
39.939734,116.41312,0,163,39606.5070949074,2008-06-07,12:10:13
39.939742,116.413086,0,162,39606.5071180556,2008-06-07,12:10:15
39.939754,116.413051,0,162,39606.5071412037,2008-06-07,12:10:17
39.939744,116.413023,0,161,39606.5071643519,2008-06-07,12:10:19
39.939741,116.413,0,160,39606.5071875,2008-06-07,12:10:21
39.939736,116.412977,0,159,39606.5072106481,2008-06-07,12:10:23
39.939739,116.412963,0,159,39606.5072337963,2008-06-07,12:10:25
39.939761,116.412961,0,158,39606.5072569444,2008-06-07,12:10:27
39.939762,116.412959,0,158,39606.5072800926,2008-06-07,12:10:29
39.93976,116.412947,0,157,39606.5073032407,2008-06-07,12:10:31
39.939766,116.412936,0,157,39606.5073263889,2008-06-07,12:10:33
39.939771,116.412921,0,157,39606.507349537,2008-06-07,12:10:35
39.939777,116.412905,0,157,39606.5073726852,2008-06-07,12:10:37
39.939767,116.412879,0,157,39606.5073958333,2008-06-07,12:10:39
39.939767,116.412852,0,157,39606.5074189815,2008-06-07,12:10:41
39.93976,116.412835,0,157,39606.5074421296,2008-06-07,12:10:43
39.939752,116.412824,0,157,39606.5074652778,2008-06-07,12:10:45
39.93974,116.412809,0,156,39606.5074884259,2008-06-07,12:10:47
39.939735,116.412798,0,156,39606.5075115741,2008-06-07,12:10:49
39.939739,116.412783,0,156,39606.5075347222,2008-06-07,12:10:51
39.939736,116.412777,0,156,39606.5075578704,2008-06-07,12:10:53
39.939745,116.412764,0,156,39606.5075810185,2008-06-07,12:10:55
39.939735,116.412754,0,156,39606.5076041667,2008-06-07,12:10:57
39.939734,116.412747,0,156,39606.5076273148,2008-06-07,12:10:59
39.939732,116.412742,0,156,39606.507650463,2008-06-07,12:11:01
39.939732,116.412726,0,155,39606.5076736111,2008-06-07,12:11:03
39.939737,116.412697,0,156,39606.5076967593,2008-06-07,12:11:05
39.939737,116.412679,0,156,39606.5077199074,2008-06-07,12:11:07
39.939722,116.412654,0,155,39606.5077430556,2008-06-07,12:11:09
39.93971,116.412653,0,155,39606.5077662037,2008-06-07,12:11:11
39.939704,116.412654,0,155,39606.5077893519,2008-06-07,12:11:13
39.939702,116.412653,0,155,39606.5078125,2008-06-07,12:11:15
39.939687,116.412631,0,155,39606.5078356481,2008-06-07,12:11:17
39.939679,116.412604,0,154,39606.5078587963,2008-06-07,12:11:19
39.939696,116.412592,0,154,39606.5078819444,2008-06-07,12:11:21
39.9397,116.412574,0,155,39606.5079050926,2008-06-07,12:11:23
39.93972,116.412551,0,154,39606.5079282407,2008-06-07,12:11:25
39.939717,116.412533,0,154,39606.5079513889,2008-06-07,12:11:27
39.93972,116.412525,0,154,39606.507974537,2008-06-07,12:11:29
39.939709,116.412522,0,153,39606.5079976852,2008-06-07,12:11:31
39.939707,116.412521,0,153,39606.5080208333,2008-06-07,12:11:33
39.939703,116.412524,0,153,39606.5080439815,2008-06-07,12:11:35
39.939702,116.412524,0,153,39606.5080671296,2008-06-07,12:11:37
39.9397,116.412519,0,153,39606.5080902778,2008-06-07,12:11:39
39.939697,116.412503,0,153,39606.5081134259,2008-06-07,12:11:41
39.939754,116.412162,0,153,39606.5091319444,2008-06-07,12:13:09
39.939753,116.412142,0,154,39606.5091550926,2008-06-07,12:13:11
39.939754,116.412106,0,153,39606.5091782407,2008-06-07,12:13:13
39.939751,116.412093,0,152,39606.5092013889,2008-06-07,12:13:15
39.939751,116.412085,0,151,39606.509224537,2008-06-07,12:13:17
39.939755,116.412072,0,149,39606.5092476852,2008-06-07,12:13:19
39.939749,116.412065,0,148,39606.5092708333,2008-06-07,12:13:21
39.939749,116.412052,0,147,39606.5092939815,2008-06-07,12:13:23
39.93975,116.412029,0,147,39606.5093171296,2008-06-07,12:13:25
39.939753,116.412008,0,147,39606.5093402778,2008-06-07,12:13:27
39.93974,116.411986,0,146,39606.5093634259,2008-06-07,12:13:29
39.939741,116.411975,0,146,39606.5093865741,2008-06-07,12:13:31
39.939747,116.411964,0,146,39606.5094097222,2008-06-07,12:13:33
39.939749,116.411944,0,146,39606.5094328704,2008-06-07,12:13:35
39.939743,116.411927,0,146,39606.5094560185,2008-06-07,12:13:37
39.939725,116.411899,0,145,39606.5094791667,2008-06-07,12:13:39
39.939723,116.41187,0,145,39606.5095023148,2008-06-07,12:13:41
39.939736,116.411851,0,145,39606.509525463,2008-06-07,12:13:43
39.939742,116.411842,0,145,39606.5095486111,2008-06-07,12:13:45
39.939734,116.411821,0,145,39606.5095717593,2008-06-07,12:13:47
39.939733,116.411802,0,144,39606.5095949074,2008-06-07,12:13:49
39.939734,116.411779,0,144,39606.5096180556,2008-06-07,12:13:51
39.939731,116.411752,0,144,39606.5096412037,2008-06-07,12:13:53
39.939721,116.411747,0,144,39606.5096643518,2008-06-07,12:13:55
39.939714,116.411747,0,144,39606.5096875,2008-06-07,12:13:57
39.939704,116.411752,0,142,39606.5097106481,2008-06-07,12:13:59
39.939689,116.411754,0,143,39606.5097337963,2008-06-07,12:14:01
39.939676,116.411747,0,144,39606.5097569444,2008-06-07,12:14:03
39.939668,116.411738,0,144,39606.5097800926,2008-06-07,12:14:05
39.939651,116.41173,0,144,39606.5098032407,2008-06-07,12:14:07
39.939643,116.411712,0,145,39606.5098263889,2008-06-07,12:14:09
39.939636,116.411705,0,145,39606.509849537,2008-06-07,12:14:11
39.939619,116.411694,0,144,39606.5098726852,2008-06-07,12:14:13
39.939597,116.411688,0,145,39606.5098958333,2008-06-07,12:14:15
39.939599,116.411671,0,145,39606.5099189815,2008-06-07,12:14:17
39.939596,116.411659,0,145,39606.5099421296,2008-06-07,12:14:19
39.939593,116.411647,0,145,39606.5099652778,2008-06-07,12:14:21
39.939587,116.41162,0,145,39606.5099884259,2008-06-07,12:14:23
39.939577,116.411598,0,146,39606.5100115741,2008-06-07,12:14:25
39.939568,116.411577,0,146,39606.5100347222,2008-06-07,12:14:27
39.939571,116.411563,0,146,39606.5100578704,2008-06-07,12:14:29
39.939571,116.411547,0,146,39606.5100810185,2008-06-07,12:14:31
39.939571,116.411544,0,146,39606.5101041667,2008-06-07,12:14:33
39.939571,116.411539,0,146,39606.5101273148,2008-06-07,12:14:35
39.939577,116.411511,0,146,39606.510150463,2008-06-07,12:14:37
39.939584,116.411486,0,146,39606.5101736111,2008-06-07,12:14:39
39.939642,116.411368,0,147,39606.5101967593,2008-06-07,12:14:41
39.93965,116.411335,0,147,39606.5102199074,2008-06-07,12:14:43
39.939646,116.411318,0,146,39606.5102430556,2008-06-07,12:14:45
39.939665,116.411277,0,146,39606.5102662037,2008-06-07,12:14:47
39.93966,116.411269,0,148,39606.5102893518,2008-06-07,12:14:49
39.939659,116.411267,0,149,39606.5103125,2008-06-07,12:14:51
39.93966,116.411261,0,149,39606.5103356481,2008-06-07,12:14:53
39.939661,116.411257,0,149,39606.5103587963,2008-06-07,12:14:55
39.939673,116.411237,0,150,39606.5103819444,2008-06-07,12:14:57
39.939695,116.41122,0,152,39606.5104050926,2008-06-07,12:14:59
39.939698,116.411214,0,153,39606.5104282407,2008-06-07,12:15:01
39.9397,116.411207,0,155,39606.5104513889,2008-06-07,12:15:03
39.939705,116.411208,0,154,39606.510474537,2008-06-07,12:15:05
39.939714,116.411213,0,149,39606.5104976852,2008-06-07,12:15:07
39.939716,116.411215,0,147,39606.5105208333,2008-06-07,12:15:09
39.939717,116.411214,0,147,39606.5105439815,2008-06-07,12:15:11
39.939718,116.41121,0,147,39606.5105671296,2008-06-07,12:15:13
39.939718,116.411208,0,147,39606.5105902778,2008-06-07,12:15:15
39.939717,116.411206,0,147,39606.5106134259,2008-06-07,12:15:17
39.939718,116.411204,0,148,39606.5106365741,2008-06-07,12:15:19
39.93972,116.411201,0,148,39606.5106597222,2008-06-07,12:15:21
39.939722,116.411202,0,148,39606.5106828704,2008-06-07,12:15:23
39.939726,116.411206,0,148,39606.5107060185,2008-06-07,12:15:25
39.939746,116.411202,0,147,39606.5107291667,2008-06-07,12:15:27
39.939769,116.411198,0,148,39606.5107523148,2008-06-07,12:15:29
39.939779,116.411201,0,148,39606.510775463,2008-06-07,12:15:31
39.939789,116.411204,0,148,39606.5107986111,2008-06-07,12:15:33
39.939798,116.411197,0,149,39606.5108217593,2008-06-07,12:15:35
39.939805,116.411197,0,150,39606.5108449074,2008-06-07,12:15:37
39.939811,116.411196,0,149,39606.5108680556,2008-06-07,12:15:39
39.939828,116.411189,0,149,39606.5108912037,2008-06-07,12:15:41
39.939831,116.411181,0,147,39606.5109143518,2008-06-07,12:15:43
39.93983,116.411179,0,147,39606.5109375,2008-06-07,12:15:45
39.939832,116.411175,0,147,39606.5109606481,2008-06-07,12:15:47
39.939837,116.411162,0,149,39606.5109837963,2008-06-07,12:15:49
39.93983,116.411155,0,148,39606.5110069444,2008-06-07,12:15:51
39.939841,116.411122,0,150,39606.5110300926,2008-06-07,12:15:53
39.939846,116.411111,0,150,39606.5110532407,2008-06-07,12:15:55
39.93985,116.411112,0,151,39606.5110763889,2008-06-07,12:15:57
39.939856,116.411119,0,151,39606.511099537,2008-06-07,12:15:59
39.939868,116.411135,0,151,39606.5111226852,2008-06-07,12:16:01
39.939884,116.411142,0,151,39606.5111458333,2008-06-07,12:16:03
39.939923,116.411162,0,151,39606.5111689815,2008-06-07,12:16:05
39.939941,116.411166,0,151,39606.5111921296,2008-06-07,12:16:07
39.939978,116.41114,0,151,39606.5112152778,2008-06-07,12:16:09
39.939998,116.411146,0,152,39606.5112384259,2008-06-07,12:16:11
39.940079,116.411321,0,156,39606.5122569444,2008-06-07,12:17:39
39.987171,116.40977,0,226,39606.5255671296,2008-06-07,12:36:49
39.986869,116.409695,0,65,39606.5255902778,2008-06-07,12:36:51
39.986983,116.40973,0,97,39606.5256134259,2008-06-07,12:36:53
39.986961,116.409719,0,82,39606.5256365741,2008-06-07,12:36:55
39.986954,116.409674,0,60,39606.5256597222,2008-06-07,12:36:57
39.986907,116.409684,0,53,39606.5256828704,2008-06-07,12:36:59
39.986902,116.409685,0,61,39606.5257060185,2008-06-07,12:37:01
39.986913,116.409677,0,67,39606.5257291667,2008-06-07,12:37:03
39.986932,116.40968,0,82,39606.5257523148,2008-06-07,12:37:05
39.986941,116.409659,0,86,39606.525775463,2008-06-07,12:37:07
39.986954,116.409614,0,83,39606.5257986111,2008-06-07,12:37:09
39.986974,116.409587,0,87,39606.5258217593,2008-06-07,12:37:11
39.986986,116.409577,0,92,39606.5258449074,2008-06-07,12:37:13
39.987001,116.409563,0,95,39606.5258680556,2008-06-07,12:37:15
39.987008,116.409532,0,97,39606.5258912037,2008-06-07,12:37:17
39.987029,116.409505,0,101,39606.5259143518,2008-06-07,12:37:19
39.987042,116.409483,0,105,39606.5259375,2008-06-07,12:37:21
39.987038,116.409471,0,107,39606.5259606481,2008-06-07,12:37:23
39.986999,116.409442,0,107,39606.5259837963,2008-06-07,12:37:25
39.986995,116.409419,0,111,39606.5260069444,2008-06-07,12:37:27
39.986991,116.409378,0,114,39606.5260300926,2008-06-07,12:37:29
39.987001,116.409361,0,115,39606.5260532407,2008-06-07,12:37:31
39.987005,116.409352,0,119,39606.5260763889,2008-06-07,12:37:33
39.986978,116.409306,0,119,39606.526099537,2008-06-07,12:37:35
39.986962,116.409278,0,120,39606.5261226852,2008-06-07,12:37:37
39.98696,116.409265,0,123,39606.5261458333,2008-06-07,12:37:39
39.986949,116.409248,0,125,39606.5261689815,2008-06-07,12:37:41
39.986945,116.409224,0,128,39606.5261921296,2008-06-07,12:37:43
39.986916,116.409219,0,133,39606.5262152778,2008-06-07,12:37:45
39.986902,116.409203,0,134,39606.5262384259,2008-06-07,12:37:47
39.98689,116.409182,0,141,39606.5262615741,2008-06-07,12:37:49
39.986861,116.409151,0,143,39606.5262847222,2008-06-07,12:37:51
39.986879,116.409114,0,145,39606.5263078704,2008-06-07,12:37:53
39.986871,116.409105,0,148,39606.5263310185,2008-06-07,12:37:55
39.986836,116.409106,0,154,39606.5263541667,2008-06-07,12:37:57
39.986817,116.409083,0,155,39606.5263773148,2008-06-07,12:37:59
39.986808,116.409072,0,157,39606.526400463,2008-06-07,12:38:01
39.986802,116.409075,0,158,39606.5264236111,2008-06-07,12:38:03
39.986807,116.409054,0,159,39606.5264467593,2008-06-07,12:38:05
39.986817,116.409055,0,161,39606.5264699074,2008-06-07,12:38:07
39.986823,116.409053,0,162,39606.5264930556,2008-06-07,12:38:09
39.98683,116.409037,0,163,39606.5265162037,2008-06-07,12:38:11
39.986835,116.40903,0,164,39606.5265393518,2008-06-07,12:38:13
39.986847,116.409024,0,165,39606.5265625,2008-06-07,12:38:15
39.986818,116.408981,0,165,39606.5265856481,2008-06-07,12:38:17
39.986814,116.408967,0,166,39606.5266087963,2008-06-07,12:38:19
39.98681,116.408955,0,166,39606.5266319444,2008-06-07,12:38:21
39.986807,116.408945,0,167,39606.5266550926,2008-06-07,12:38:23
39.986802,116.408937,0,168,39606.5266782407,2008-06-07,12:38:25
39.986796,116.408927,0,169,39606.5267013889,2008-06-07,12:38:27
39.986788,116.408919,0,170,39606.526724537,2008-06-07,12:38:29
39.98681,116.409392,0,204,39606.5270949074,2008-06-07,12:39:01
39.987468,116.408914,0,150,39606.5271180556,2008-06-07,12:39:03
39.987414,116.408582,0,154,39606.5311921296,2008-06-07,12:44:55
39.987304,116.408449,0,160,39606.5312152778,2008-06-07,12:44:57
39.987223,116.40825,0,163,39606.5312384259,2008-06-07,12:44:59
39.987201,116.408048,0,165,39606.5312615741,2008-06-07,12:45:01
39.987188,116.407851,0,166,39606.5312847222,2008-06-07,12:45:03
39.987192,116.407658,0,166,39606.5313078704,2008-06-07,12:45:05
39.987187,116.407472,0,166,39606.5313310185,2008-06-07,12:45:07
39.987198,116.407289,0,164,39606.5313541667,2008-06-07,12:45:09
39.987211,116.407117,0,162,39606.5313773148,2008-06-07,12:45:11
39.987229,116.406945,0,161,39606.531400463,2008-06-07,12:45:13
39.987221,116.406764,0,159,39606.5314236111,2008-06-07,12:45:15
39.98721,116.40658,0,157,39606.5314467593,2008-06-07,12:45:17
39.987197,116.406408,0,156,39606.5314699074,2008-06-07,12:45:19
39.987188,116.406191,0,155,39606.5314930556,2008-06-07,12:45:21
39.987228,116.40599,0,154,39606.5315162037,2008-06-07,12:45:23
39.987218,116.405787,0,151,39606.5315393518,2008-06-07,12:45:25
39.987184,116.405606,0,149,39606.5315625,2008-06-07,12:45:27
39.987144,116.405424,0,147,39606.5315856481,2008-06-07,12:45:29
39.987122,116.405249,0,146,39606.5316087963,2008-06-07,12:45:31
39.98713,116.405029,0,144,39606.5316319444,2008-06-07,12:45:33
39.987126,116.4048,0,142,39606.5316550926,2008-06-07,12:45:35
39.98714,116.404564,0,140,39606.5316782407,2008-06-07,12:45:37
39.987166,116.404323,0,138,39606.5317013889,2008-06-07,12:45:39
39.987215,116.404023,0,136,39606.531724537,2008-06-07,12:45:41
39.987238,116.403775,0,134,39606.5317476852,2008-06-07,12:45:43
39.987248,116.403532,0,135,39606.5317708333,2008-06-07,12:45:45
39.987242,116.403316,0,136,39606.5317939815,2008-06-07,12:45:47
39.987237,116.403162,0,139,39606.5318171296,2008-06-07,12:45:49
39.987248,116.402957,0,142,39606.5318402778,2008-06-07,12:45:51
39.987237,116.402783,0,145,39606.5318634259,2008-06-07,12:45:53
39.987227,116.402601,0,151,39606.5318865741,2008-06-07,12:45:55
39.987216,116.402406,0,155,39606.5319097222,2008-06-07,12:45:57
39.987211,116.402212,0,160,39606.5319328704,2008-06-07,12:45:59
39.987205,116.402012,0,164,39606.5319560185,2008-06-07,12:46:01
39.987192,116.401827,0,169,39606.5319791667,2008-06-07,12:46:03
39.987195,116.401653,0,173,39606.5320023148,2008-06-07,12:46:05
39.987205,116.401468,0,176,39606.532025463,2008-06-07,12:46:07
39.987207,116.401292,0,180,39606.5320486111,2008-06-07,12:46:09
39.987209,116.401103,0,184,39606.5320717593,2008-06-07,12:46:11
39.987189,116.40092,0,187,39606.5320949074,2008-06-07,12:46:13
39.987156,116.400725,0,191,39606.5321180556,2008-06-07,12:46:15
39.987133,116.400514,0,196,39606.5321412037,2008-06-07,12:46:17
39.987129,116.40032,0,200,39606.5321643518,2008-06-07,12:46:19
39.987134,116.400107,0,203,39606.5321875,2008-06-07,12:46:21
39.987134,116.399902,0,204,39606.5322106481,2008-06-07,12:46:23
39.987121,116.399685,0,205,39606.5322337963,2008-06-07,12:46:25
39.987127,116.399478,0,207,39606.5322569444,2008-06-07,12:46:27
39.987118,116.399261,0,208,39606.5322800926,2008-06-07,12:46:29
39.987117,116.399043,0,208,39606.5323032407,2008-06-07,12:46:31
39.987126,116.398825,0,209,39606.5323263889,2008-06-07,12:46:33
39.987117,116.398601,0,210,39606.532349537,2008-06-07,12:46:35
39.987119,116.398396,0,212,39606.5323726852,2008-06-07,12:46:37
39.98712,116.398184,0,211,39606.5323958333,2008-06-07,12:46:39
39.987119,116.397984,0,213,39606.5324189815,2008-06-07,12:46:41
39.987136,116.397768,0,214,39606.5324421296,2008-06-07,12:46:43
39.98713,116.397553,0,215,39606.5324652778,2008-06-07,12:46:45
39.987125,116.397346,0,217,39606.5324884259,2008-06-07,12:46:47
39.987126,116.397146,0,218,39606.5325115741,2008-06-07,12:46:49
39.987158,116.396925,0,219,39606.5325347222,2008-06-07,12:46:51
39.987155,116.39673,0,220,39606.5325578704,2008-06-07,12:46:53
39.987153,116.396566,0,221,39606.5325810185,2008-06-07,12:46:55
39.987147,116.396438,0,223,39606.5326041667,2008-06-07,12:46:57
39.987149,116.396353,0,225,39606.5326273148,2008-06-07,12:46:59
39.987164,116.396295,0,228,39606.532650463,2008-06-07,12:47:01
39.987166,116.396312,0,229,39606.5326736111,2008-06-07,12:47:03
39.987183,116.396323,0,229,39606.5326967593,2008-06-07,12:47:05
39.987158,116.396321,0,228,39606.5327199074,2008-06-07,12:47:07
39.987157,116.39628,0,222,39606.5327430556,2008-06-07,12:47:09
39.987162,116.396207,0,219,39606.5327662037,2008-06-07,12:47:11
39.987144,116.396088,0,217,39606.5327893518,2008-06-07,12:47:13
39.987135,116.39594,0,215,39606.5328125,2008-06-07,12:47:15
39.987126,116.395768,0,212,39606.5328356481,2008-06-07,12:47:17
39.987112,116.395563,0,210,39606.5328587963,2008-06-07,12:47:19
39.987117,116.395351,0,206,39606.5328819444,2008-06-07,12:47:21
39.987093,116.395165,0,207,39606.5329050926,2008-06-07,12:47:23
39.987089,116.394968,0,206,39606.5329282407,2008-06-07,12:47:25
39.98708,116.394761,0,202,39606.5329513889,2008-06-07,12:47:27
39.987074,116.39457,0,201,39606.532974537,2008-06-07,12:47:29
39.987081,116.39436,0,197,39606.5329976852,2008-06-07,12:47:31
39.987068,116.394157,0,194,39606.5330208333,2008-06-07,12:47:33
39.987059,116.393959,0,193,39606.5330439815,2008-06-07,12:47:35
39.987039,116.393754,0,192,39606.5330671296,2008-06-07,12:47:37
39.987026,116.393527,0,192,39606.5330902778,2008-06-07,12:47:39
39.987028,116.393313,0,193,39606.5331134259,2008-06-07,12:47:41
39.987019,116.393101,0,194,39606.5331365741,2008-06-07,12:47:43
39.987008,116.3929,0,194,39606.5331597222,2008-06-07,12:47:45
39.986997,116.392718,0,192,39606.5331828704,2008-06-07,12:47:47
39.987001,116.392537,0,184,39606.5332060185,2008-06-07,12:47:49
39.98699,116.392358,0,176,39606.5332291667,2008-06-07,12:47:51
39.986982,116.392162,0,171,39606.5332523148,2008-06-07,12:47:53
39.986981,116.391968,0,166,39606.533275463,2008-06-07,12:47:55
39.986987,116.391771,0,163,39606.5332986111,2008-06-07,12:47:57
39.986985,116.39157,0,157,39606.5333217593,2008-06-07,12:47:59
39.986991,116.391373,0,148,39606.5333449074,2008-06-07,12:48:01
39.986991,116.391182,0,143,39606.5333680556,2008-06-07,12:48:03
39.986988,116.390994,0,140,39606.5333912037,2008-06-07,12:48:05
39.987004,116.390796,0,143,39606.5334143518,2008-06-07,12:48:07
39.986991,116.39061,0,139,39606.5334375,2008-06-07,12:48:09
39.98699,116.390404,0,138,39606.5334606481,2008-06-07,12:48:11
39.986992,116.390193,0,140,39606.5334837963,2008-06-07,12:48:13
39.986999,116.389967,0,137,39606.5335069444,2008-06-07,12:48:15
39.987026,116.389726,0,136,39606.5335300926,2008-06-07,12:48:17
39.987049,116.389511,0,138,39606.5335532407,2008-06-07,12:48:19
39.987067,116.389302,0,133,39606.5335763889,2008-06-07,12:48:21
39.987065,116.389096,0,128,39606.533599537,2008-06-07,12:48:23
39.987018,116.388869,0,122,39606.5336226852,2008-06-07,12:48:25
39.986989,116.388649,0,123,39606.5336458333,2008-06-07,12:48:27
39.986955,116.388419,0,116,39606.5336689815,2008-06-07,12:48:29
39.986919,116.388192,0,113,39606.5336921296,2008-06-07,12:48:31
39.986886,116.387979,0,114,39606.5337152778,2008-06-07,12:48:33
39.986859,116.387773,0,113,39606.5337384259,2008-06-07,12:48:35
39.986836,116.387567,0,113,39606.5337615741,2008-06-07,12:48:37
39.986821,116.38736,0,112,39606.5337847222,2008-06-07,12:48:39
39.986813,116.387158,0,112,39606.5338078704,2008-06-07,12:48:41
39.986821,116.386929,0,111,39606.5338310185,2008-06-07,12:48:43
39.986898,116.386678,0,112,39606.5338541667,2008-06-07,12:48:45
39.986902,116.386428,0,112,39606.5338773148,2008-06-07,12:48:47
39.986912,116.386204,0,112,39606.533900463,2008-06-07,12:48:49
39.986934,116.385961,0,112,39606.5339236111,2008-06-07,12:48:51
39.986939,116.385742,0,112,39606.5339467593,2008-06-07,12:48:53
39.986912,116.385545,0,113,39606.5339699074,2008-06-07,12:48:55
39.986881,116.385359,0,109,39606.5339930556,2008-06-07,12:48:57
39.98686,116.385163,0,107,39606.5340162037,2008-06-07,12:48:59
39.986842,116.384957,0,109,39606.5340393518,2008-06-07,12:49:01
39.986826,116.384756,0,111,39606.5340625,2008-06-07,12:49:03
39.986815,116.384544,0,117,39606.5340856481,2008-06-07,12:49:05
39.986805,116.384327,0,122,39606.5341087963,2008-06-07,12:49:07
39.986798,116.3841,0,127,39606.5341319444,2008-06-07,12:49:09
39.986794,116.383874,0,129,39606.5341550926,2008-06-07,12:49:11
39.986791,116.383651,0,131,39606.5341782407,2008-06-07,12:49:13
39.986777,116.383423,0,129,39606.5342013889,2008-06-07,12:49:15
39.986764,116.38319,0,132,39606.534224537,2008-06-07,12:49:17
39.986755,116.382981,0,135,39606.5342476852,2008-06-07,12:49:19
39.986738,116.3828,0,139,39606.5342708333,2008-06-07,12:49:21
39.986736,116.38268,0,138,39606.5342939815,2008-06-07,12:49:23
39.986755,116.382579,0,138,39606.5343171296,2008-06-07,12:49:25
39.98677,116.382458,0,139,39606.5343402778,2008-06-07,12:49:27
39.986778,116.382346,0,137,39606.5343634259,2008-06-07,12:49:29
39.986781,116.382258,0,140,39606.5343865741,2008-06-07,12:49:31
39.986784,116.382188,0,142,39606.5344097222,2008-06-07,12:49:33
39.986787,116.382163,0,145,39606.5344328704,2008-06-07,12:49:35
39.986789,116.382157,0,145,39606.5344560185,2008-06-07,12:49:37
39.986779,116.38215,0,148,39606.5344791667,2008-06-07,12:49:39
39.986778,116.382147,0,148,39606.5345023148,2008-06-07,12:49:41
39.986777,116.382143,0,148,39606.534525463,2008-06-07,12:49:43
39.986776,116.382134,0,148,39606.5345486111,2008-06-07,12:49:45
39.986777,116.382103,0,148,39606.5345717593,2008-06-07,12:49:47
39.986784,116.382035,0,148,39606.5345949074,2008-06-07,12:49:49
39.986786,116.38194,0,150,39606.5346180556,2008-06-07,12:49:51
39.986786,116.38183,0,152,39606.5346412037,2008-06-07,12:49:53
39.986781,116.381696,0,152,39606.5346643519,2008-06-07,12:49:55
39.986771,116.381544,0,152,39606.5346875,2008-06-07,12:49:57
39.986773,116.381374,0,153,39606.5347106481,2008-06-07,12:49:59
39.986765,116.381212,0,155,39606.5347337963,2008-06-07,12:50:01
39.986773,116.381048,0,155,39606.5347569444,2008-06-07,12:50:03
39.986797,116.380875,0,152,39606.5347800926,2008-06-07,12:50:05
39.986799,116.380711,0,145,39606.5348032407,2008-06-07,12:50:07
39.986815,116.380553,0,143,39606.5348263889,2008-06-07,12:50:09
39.986791,116.38039,0,140,39606.534849537,2008-06-07,12:50:11
39.98678,116.380203,0,142,39606.5348726852,2008-06-07,12:50:13
39.9868,116.379994,0,147,39606.5348958333,2008-06-07,12:50:15
39.986793,116.379776,0,149,39606.5349189815,2008-06-07,12:50:17
39.98677,116.379554,0,158,39606.5349421296,2008-06-07,12:50:19
39.986746,116.379324,0,160,39606.5349652778,2008-06-07,12:50:21
39.98675,116.379116,0,171,39606.5349884259,2008-06-07,12:50:23
39.986724,116.378918,0,181,39606.5350115741,2008-06-07,12:50:25
39.986707,116.378709,0,188,39606.5350347222,2008-06-07,12:50:27
39.986663,116.378513,0,201,39606.5350578704,2008-06-07,12:50:29
39.986644,116.378306,0,207,39606.5350810185,2008-06-07,12:50:31
39.986624,116.378098,0,211,39606.5351041667,2008-06-07,12:50:33
39.9866,116.3779,0,213,39606.5351273148,2008-06-07,12:50:35
39.986564,116.377706,0,236,39606.535150463,2008-06-07,12:50:37
39.986564,116.377508,0,252,39606.5351736111,2008-06-07,12:50:39
39.986552,116.377311,0,263,39606.5351967593,2008-06-07,12:50:41
39.986534,116.377138,0,270,39606.5352199074,2008-06-07,12:50:43
39.986498,116.377,0,266,39606.5352430556,2008-06-07,12:50:45
39.986492,116.376904,0,269,39606.5352662037,2008-06-07,12:50:47
39.98649,116.376851,0,271,39606.5352893519,2008-06-07,12:50:49
39.986496,116.37683,0,271,39606.5353125,2008-06-07,12:50:51
39.9865,116.376827,0,258,39606.5353356482,2008-06-07,12:50:53
39.986501,116.376825,0,259,39606.5353587963,2008-06-07,12:50:55
39.986501,116.376826,0,260,39606.5353819444,2008-06-07,12:50:57
39.986502,116.376826,0,260,39606.5354050926,2008-06-07,12:50:59
39.986501,116.376827,0,260,39606.5354282407,2008-06-07,12:51:01
39.986501,116.376824,0,260,39606.5354513889,2008-06-07,12:51:03
39.986491,116.376794,0,260,39606.535474537,2008-06-07,12:51:05
39.986477,116.376714,0,270,39606.5354976852,2008-06-07,12:51:07
39.98645,116.376609,0,272,39606.5355208333,2008-06-07,12:51:09
39.986404,116.376496,0,288,39606.5355439815,2008-06-07,12:51:11
39.986403,116.376337,0,287,39606.5355671296,2008-06-07,12:51:13
39.986408,116.376167,0,285,39606.5355902778,2008-06-07,12:51:15
39.986433,116.375983,0,271,39606.5356134259,2008-06-07,12:51:17
39.986472,116.375821,0,265,39606.5356365741,2008-06-07,12:51:19
39.986466,116.375657,0,257,39606.5356597222,2008-06-07,12:51:21
39.9865,116.37547,0,233,39606.5356828704,2008-06-07,12:51:23
39.986508,116.375264,0,223,39606.5357060185,2008-06-07,12:51:25
39.986526,116.375051,0,205,39606.5357291667,2008-06-07,12:51:27
39.986535,116.374848,0,195,39606.5357523148,2008-06-07,12:51:29
39.98653,116.374665,0,194,39606.535775463,2008-06-07,12:51:31
39.986524,116.374479,0,190,39606.5357986111,2008-06-07,12:51:33
39.986527,116.374297,0,190,39606.5358217593,2008-06-07,12:51:35
39.98654,116.374126,0,189,39606.5358449074,2008-06-07,12:51:37
39.986554,116.37394,0,187,39606.5358680556,2008-06-07,12:51:39
39.986577,116.373748,0,186,39606.5358912037,2008-06-07,12:51:41
39.986562,116.373559,0,181,39606.5359143519,2008-06-07,12:51:43
39.986537,116.373363,0,171,39606.5359375,2008-06-07,12:51:45
39.986497,116.373168,0,168,39606.5359606481,2008-06-07,12:51:47
39.98647,116.372935,0,168,39606.5359837963,2008-06-07,12:51:49
39.98646,116.372706,0,169,39606.5360069444,2008-06-07,12:51:51
39.986456,116.372469,0,167,39606.5360300926,2008-06-07,12:51:53
39.986453,116.372218,0,166,39606.5360532407,2008-06-07,12:51:55
39.986453,116.371944,0,166,39606.5360763889,2008-06-07,12:51:57
39.986452,116.371681,0,164,39606.536099537,2008-06-07,12:51:59
39.986449,116.371435,0,163,39606.5361226852,2008-06-07,12:52:01
39.986466,116.371186,0,160,39606.5361458333,2008-06-07,12:52:03
39.986521,116.370951,0,159,39606.5361689815,2008-06-07,12:52:05
39.986602,116.370741,0,158,39606.5361921296,2008-06-07,12:52:07
39.986688,116.370545,0,157,39606.5362152778,2008-06-07,12:52:09
39.986752,116.370342,0,157,39606.5362384259,2008-06-07,12:52:11
39.986806,116.370108,0,154,39606.5362615741,2008-06-07,12:52:13
39.986815,116.369889,0,156,39606.5362847222,2008-06-07,12:52:15
39.986762,116.369696,0,155,39606.5363078704,2008-06-07,12:52:17
39.9867,116.369512,0,162,39606.5363310185,2008-06-07,12:52:19
39.986635,116.369358,0,160,39606.5363541667,2008-06-07,12:52:21
39.986584,116.369187,0,159,39606.5363773148,2008-06-07,12:52:23
39.986545,116.369055,0,158,39606.536400463,2008-06-07,12:52:25
39.986526,116.368976,0,161,39606.5364236111,2008-06-07,12:52:27
39.986511,116.368957,0,160,39606.5364467593,2008-06-07,12:52:29
39.986515,116.368962,0,160,39606.5364699074,2008-06-07,12:52:31
39.986506,116.368965,0,160,39606.5364930556,2008-06-07,12:52:33
39.986506,116.368966,0,161,39606.5365162037,2008-06-07,12:52:35
39.986505,116.368963,0,161,39606.5365393519,2008-06-07,12:52:37
39.986486,116.368931,0,160,39606.5365625,2008-06-07,12:52:39
39.986446,116.368863,0,160,39606.5365856481,2008-06-07,12:52:41
39.986413,116.368755,0,158,39606.5366087963,2008-06-07,12:52:43
39.986412,116.368624,0,153,39606.5366319444,2008-06-07,12:52:45
39.986415,116.368482,0,151,39606.5366550926,2008-06-07,12:52:47
39.986412,116.368327,0,148,39606.5366782407,2008-06-07,12:52:49
39.986411,116.368169,0,147,39606.5367013889,2008-06-07,12:52:51
39.98641,116.368006,0,145,39606.536724537,2008-06-07,12:52:53
39.986398,116.367837,0,141,39606.5367476852,2008-06-07,12:52:55
39.986395,116.367661,0,140,39606.5367708333,2008-06-07,12:52:57
39.986392,116.367475,0,139,39606.5367939815,2008-06-07,12:52:59
39.986379,116.367283,0,143,39606.5368171296,2008-06-07,12:53:01
39.986381,116.367081,0,145,39606.5368402778,2008-06-07,12:53:03
39.986365,116.36688,0,152,39606.5368634259,2008-06-07,12:53:05
39.986343,116.366673,0,160,39606.5368865741,2008-06-07,12:53:07
39.986326,116.366464,0,164,39606.5369097222,2008-06-07,12:53:09
39.9863,116.366269,0,172,39606.5369328704,2008-06-07,12:53:11
39.986266,116.36607,0,172,39606.5369560185,2008-06-07,12:53:13
39.98626,116.365857,0,171,39606.5369791667,2008-06-07,12:53:15
39.986259,116.365638,0,169,39606.5370023148,2008-06-07,12:53:17
39.986237,116.365431,0,177,39606.537025463,2008-06-07,12:53:19
39.986216,116.365211,0,176,39606.5370486111,2008-06-07,12:53:21
39.986203,116.364992,0,177,39606.5370717593,2008-06-07,12:53:23
39.986195,116.364775,0,176,39606.5370949074,2008-06-07,12:53:25
39.986179,116.364569,0,180,39606.5371180556,2008-06-07,12:53:27
39.98616,116.364364,0,186,39606.5371412037,2008-06-07,12:53:29
39.986142,116.364146,0,196,39606.5371643519,2008-06-07,12:53:31
39.98617,116.363875,0,197,39606.5371875,2008-06-07,12:53:33
39.986167,116.363642,0,201,39606.5372106481,2008-06-07,12:53:35
39.986156,116.363405,0,206,39606.5372337963,2008-06-07,12:53:37
39.98614,116.363186,0,212,39606.5372569444,2008-06-07,12:53:39
39.986118,116.362978,0,216,39606.5372800926,2008-06-07,12:53:41
39.986098,116.362782,0,223,39606.5373032407,2008-06-07,12:53:43
39.986089,116.3626,0,234,39606.5373263889,2008-06-07,12:53:45
39.9861,116.362405,0,225,39606.537349537,2008-06-07,12:53:47
39.986107,116.362216,0,223,39606.5373726852,2008-06-07,12:53:49
39.986142,116.361999,0,214,39606.5373958333,2008-06-07,12:53:51
39.986158,116.361766,0,210,39606.5374189815,2008-06-07,12:53:53
39.986117,116.361531,0,209,39606.5374421296,2008-06-07,12:53:55
39.986129,116.361315,0,207,39606.5374652778,2008-06-07,12:53:57
39.986133,116.361112,0,208,39606.5374884259,2008-06-07,12:53:59
39.986126,116.360913,0,203,39606.5375115741,2008-06-07,12:54:01
39.986124,116.360749,0,207,39606.5375347222,2008-06-07,12:54:03
39.986143,116.360631,0,205,39606.5375578704,2008-06-07,12:54:05
39.986198,116.360548,0,206,39606.5375810185,2008-06-07,12:54:07
39.986222,116.360504,0,211,39606.5376041667,2008-06-07,12:54:09
39.986229,116.360474,0,209,39606.5376273148,2008-06-07,12:54:11
39.98622,116.360425,0,209,39606.537650463,2008-06-07,12:54:13
39.986208,116.360362,0,211,39606.5376736111,2008-06-07,12:54:15
39.986205,116.360307,0,215,39606.5376967593,2008-06-07,12:54:17
39.986183,116.360287,0,230,39606.5377199074,2008-06-07,12:54:19
39.98618,116.360265,0,227,39606.5377430556,2008-06-07,12:54:21
39.986196,116.360263,0,230,39606.5377662037,2008-06-07,12:54:23
39.986196,116.360263,0,231,39606.5377893519,2008-06-07,12:54:25
39.986196,116.360265,0,231,39606.5378125,2008-06-07,12:54:27
39.986196,116.360264,0,231,39606.5378356481,2008-06-07,12:54:29
39.986196,116.360261,0,231,39606.5378587963,2008-06-07,12:54:31
39.986196,116.360251,0,231,39606.5378819444,2008-06-07,12:54:33
39.986187,116.360215,0,230,39606.5379050926,2008-06-07,12:54:35
39.98612,116.360125,0,220,39606.5379282407,2008-06-07,12:54:37
39.986076,116.359946,0,209,39606.5379513889,2008-06-07,12:54:39
39.986046,116.359807,0,205,39606.537974537,2008-06-07,12:54:41
39.98604,116.359646,0,203,39606.5379976852,2008-06-07,12:54:43
39.986038,116.359483,0,207,39606.5380208333,2008-06-07,12:54:45
39.986024,116.359318,0,209,39606.5380439815,2008-06-07,12:54:47
39.985986,116.359144,0,211,39606.5380671296,2008-06-07,12:54:49
39.985989,116.358961,0,213,39606.5380902778,2008-06-07,12:54:51
39.986001,116.358773,0,214,39606.5381134259,2008-06-07,12:54:53
39.986009,116.358593,0,218,39606.5381365741,2008-06-07,12:54:55
39.986001,116.358417,0,213,39606.5381597222,2008-06-07,12:54:57
39.986004,116.358239,0,214,39606.5381828704,2008-06-07,12:54:59
39.986013,116.358054,0,214,39606.5382060185,2008-06-07,12:55:01
39.986017,116.357865,0,214,39606.5382291667,2008-06-07,12:55:03
39.986007,116.357686,0,216,39606.5382523148,2008-06-07,12:55:05
39.986,116.357493,0,214,39606.538275463,2008-06-07,12:55:07
39.985991,116.357296,0,212,39606.5382986111,2008-06-07,12:55:09
39.985983,116.357089,0,210,39606.5383217593,2008-06-07,12:55:11
39.98598,116.356895,0,211,39606.5383449074,2008-06-07,12:55:13
39.985979,116.356699,0,203,39606.5383680556,2008-06-07,12:55:15
39.985978,116.356486,0,201,39606.5383912037,2008-06-07,12:55:17
39.985982,116.356267,0,198,39606.5384143519,2008-06-07,12:55:19
39.985991,116.356046,0,194,39606.5384375,2008-06-07,12:55:21
39.985984,116.35583,0,196,39606.5384606481,2008-06-07,12:55:23
39.985958,116.355624,0,200,39606.5384837963,2008-06-07,12:55:25
39.985923,116.355397,0,204,39606.5385069444,2008-06-07,12:55:27
39.985871,116.355176,0,217,39606.5385300926,2008-06-07,12:55:29
39.985857,116.354973,0,221,39606.5385532407,2008-06-07,12:55:31
39.985859,116.354763,0,219,39606.5385763889,2008-06-07,12:55:33
39.985856,116.354561,0,216,39606.538599537,2008-06-07,12:55:35
39.985867,116.354351,0,215,39606.5386226852,2008-06-07,12:55:37
39.985881,116.354122,0,214,39606.5386458333,2008-06-07,12:55:39
39.985891,116.353887,0,215,39606.5386689815,2008-06-07,12:55:41
39.985921,116.353637,0,217,39606.5386921296,2008-06-07,12:55:43
39.985931,116.353374,0,214,39606.5387152778,2008-06-07,12:55:45
39.985924,116.35312,0,213,39606.5387384259,2008-06-07,12:55:47
39.985912,116.352861,0,212,39606.5387615741,2008-06-07,12:55:49
39.985894,116.35262,0,206,39606.5387847222,2008-06-07,12:55:51
39.985874,116.352376,0,201,39606.5388078704,2008-06-07,12:55:53
39.985872,116.352133,0,201,39606.5388310185,2008-06-07,12:55:55
39.985862,116.351888,0,202,39606.5388541667,2008-06-07,12:55:57
39.98587,116.351623,0,202,39606.5388773148,2008-06-07,12:55:59
39.985867,116.351386,0,201,39606.538900463,2008-06-07,12:56:01
39.985875,116.351167,0,184,39606.5389236111,2008-06-07,12:56:03
39.985893,116.350975,0,177,39606.5389467593,2008-06-07,12:56:05
39.985904,116.350843,0,175,39606.5389699074,2008-06-07,12:56:07
39.985926,116.350742,0,164,39606.5389930556,2008-06-07,12:56:09
39.98594,116.350654,0,162,39606.5390162037,2008-06-07,12:56:11
39.985935,116.350581,0,152,39606.5390393519,2008-06-07,12:56:13
39.985927,116.350555,0,153,39606.5390625,2008-06-07,12:56:15
39.985918,116.350546,0,151,39606.5390856481,2008-06-07,12:56:17
39.985907,116.350543,0,153,39606.5391087963,2008-06-07,12:56:19
39.9859,116.350534,0,153,39606.5391319444,2008-06-07,12:56:21
39.985894,116.350531,0,156,39606.5391550926,2008-06-07,12:56:23
39.985894,116.350529,0,159,39606.5391782407,2008-06-07,12:56:25
39.985894,116.350527,0,161,39606.5392013889,2008-06-07,12:56:27
39.985894,116.350522,0,162,39606.539224537,2008-06-07,12:56:29
39.985891,116.350509,0,163,39606.5392476852,2008-06-07,12:56:31
39.985887,116.350489,0,164,39606.5392708333,2008-06-07,12:56:33
39.98587,116.350479,0,166,39606.5392939815,2008-06-07,12:56:35
39.985863,116.350465,0,170,39606.5393171296,2008-06-07,12:56:37
39.985862,116.350459,0,172,39606.5393402778,2008-06-07,12:56:39
39.985875,116.350441,0,175,39606.5393634259,2008-06-07,12:56:41
39.985878,116.35043,0,176,39606.5393865741,2008-06-07,12:56:43
39.985881,116.350407,0,177,39606.5394097222,2008-06-07,12:56:45
39.985903,116.350375,0,171,39606.5394328704,2008-06-07,12:56:47
39.985925,116.350347,0,167,39606.5394560185,2008-06-07,12:56:49
39.985938,116.35032,0,165,39606.5394791667,2008-06-07,12:56:51
39.985944,116.350303,0,164,39606.5395023148,2008-06-07,12:56:53
39.985928,116.35028,0,165,39606.539525463,2008-06-07,12:56:55
39.985924,116.350282,0,162,39606.5395486111,2008-06-07,12:56:57
39.985901,116.350273,0,160,39606.5395717593,2008-06-07,12:56:59
39.98589,116.35027,0,161,39606.5395949074,2008-06-07,12:57:01
39.985882,116.350258,0,160,39606.5396180556,2008-06-07,12:57:03
39.98587,116.350244,0,160,39606.5396412037,2008-06-07,12:57:05
39.985854,116.350229,0,161,39606.5396643518,2008-06-07,12:57:07
39.985842,116.350214,0,161,39606.5396875,2008-06-07,12:57:09
39.985833,116.35019,0,163,39606.5397106481,2008-06-07,12:57:11
39.985828,116.350171,0,164,39606.5397337963,2008-06-07,12:57:13
39.985823,116.350137,0,165,39606.5397569444,2008-06-07,12:57:15
39.985818,116.350116,0,165,39606.5397800926,2008-06-07,12:57:17
39.985816,116.3501,0,166,39606.5398032407,2008-06-07,12:57:19
39.985809,116.350082,0,167,39606.5398263889,2008-06-07,12:57:21
39.985798,116.350065,0,168,39606.539849537,2008-06-07,12:57:23
39.9858,116.350027,0,170,39606.5398726852,2008-06-07,12:57:25
39.985805,116.350001,0,172,39606.5398958333,2008-06-07,12:57:27
39.985802,116.34998,0,174,39606.5399189815,2008-06-07,12:57:29
39.985798,116.349958,0,175,39606.5399421296,2008-06-07,12:57:31
39.985804,116.349933,0,176,39606.5399652778,2008-06-07,12:57:33
39.985797,116.349911,0,178,39606.5399884259,2008-06-07,12:57:35
39.985798,116.349884,0,179,39606.5400115741,2008-06-07,12:57:37
39.985789,116.349868,0,181,39606.5400347222,2008-06-07,12:57:39
39.98579,116.349849,0,182,39606.5400578704,2008-06-07,12:57:41
39.985796,116.349832,0,183,39606.5400810185,2008-06-07,12:57:43
39.985808,116.349808,0,184,39606.5401041667,2008-06-07,12:57:45
39.985821,116.349767,0,184,39606.5401273148,2008-06-07,12:57:47
39.985826,116.349749,0,185,39606.540150463,2008-06-07,12:57:49
39.985837,116.349734,0,185,39606.5401736111,2008-06-07,12:57:51
39.985847,116.349713,0,186,39606.5401967593,2008-06-07,12:57:53
39.985876,116.349678,0,184,39606.5402199074,2008-06-07,12:57:55
39.98588,116.349646,0,186,39606.5402430556,2008-06-07,12:57:57
39.985879,116.349617,0,187,39606.5402662037,2008-06-07,12:57:59
39.985892,116.349588,0,186,39606.5402893518,2008-06-07,12:58:01
39.985888,116.34956,0,186,39606.5403125,2008-06-07,12:58:03
39.985882,116.349542,0,186,39606.5403356481,2008-06-07,12:58:05
39.985876,116.349525,0,187,39606.5403587963,2008-06-07,12:58:07
39.985878,116.349512,0,188,39606.5403819444,2008-06-07,12:58:09
39.985862,116.349501,0,189,39606.5404050926,2008-06-07,12:58:11
39.985857,116.349482,0,191,39606.5404282407,2008-06-07,12:58:13
39.985837,116.349467,0,193,39606.5404513889,2008-06-07,12:58:15
39.985829,116.349456,0,195,39606.540474537,2008-06-07,12:58:17
39.985827,116.349447,0,195,39606.5404976852,2008-06-07,12:58:19
39.985844,116.349419,0,196,39606.5405208333,2008-06-07,12:58:21
39.985849,116.349402,0,197,39606.5405439815,2008-06-07,12:58:23
39.985856,116.349368,0,196,39606.5405671296,2008-06-07,12:58:25
39.98585,116.349347,0,197,39606.5405902778,2008-06-07,12:58:27
39.985842,116.349336,0,198,39606.5406134259,2008-06-07,12:58:29
39.985835,116.349321,0,199,39606.5406365741,2008-06-07,12:58:31
39.985825,116.349314,0,199,39606.5406597222,2008-06-07,12:58:33
39.985814,116.349291,0,200,39606.5406828704,2008-06-07,12:58:35
39.98581,116.349264,0,202,39606.5407060185,2008-06-07,12:58:37
39.985817,116.349236,0,204,39606.5407291667,2008-06-07,12:58:39
39.985811,116.349214,0,205,39606.5407523148,2008-06-07,12:58:41
39.98581,116.349191,0,207,39606.540775463,2008-06-07,12:58:43
39.985813,116.349163,0,208,39606.5407986111,2008-06-07,12:58:45
39.985824,116.349128,0,210,39606.5408217593,2008-06-07,12:58:47
39.98582,116.349102,0,211,39606.5408449074,2008-06-07,12:58:49
39.985814,116.349085,0,212,39606.5408680556,2008-06-07,12:58:51
39.985809,116.349069,0,214,39606.5408912037,2008-06-07,12:58:53
39.985807,116.349053,0,215,39606.5409143518,2008-06-07,12:58:55
39.985808,116.349034,0,216,39606.5409375,2008-06-07,12:58:57
39.985798,116.34902,0,218,39606.5409606481,2008-06-07,12:58:59
39.985794,116.348998,0,219,39606.5409837963,2008-06-07,12:59:01
39.985789,116.348975,0,221,39606.5410069444,2008-06-07,12:59:03
39.985799,116.34893,0,222,39606.5410300926,2008-06-07,12:59:05
39.985806,116.348891,0,224,39606.5410532407,2008-06-07,12:59:07
39.985806,116.348867,0,226,39606.5410763889,2008-06-07,12:59:09
39.985811,116.348844,0,227,39606.541099537,2008-06-07,12:59:11
39.985812,116.348822,0,228,39606.5411226852,2008-06-07,12:59:13
39.985805,116.348803,0,230,39606.5411458333,2008-06-07,12:59:15
39.9858,116.348774,0,231,39606.5411689815,2008-06-07,12:59:17
39.9858,116.348744,0,233,39606.5411921296,2008-06-07,12:59:19
39.98581,116.34871,0,234,39606.5412152778,2008-06-07,12:59:21
39.985808,116.348697,0,235,39606.5412384259,2008-06-07,12:59:23
39.98581,116.348677,0,236,39606.5412615741,2008-06-07,12:59:25
39.985809,116.348655,0,238,39606.5412847222,2008-06-07,12:59:27
39.985808,116.348637,0,239,39606.5413078704,2008-06-07,12:59:29
39.985807,116.348618,0,240,39606.5413310185,2008-06-07,12:59:31
39.985795,116.348599,0,241,39606.5413541667,2008-06-07,12:59:33
39.985792,116.348571,0,243,39606.5413773148,2008-06-07,12:59:35
39.98579,116.348537,0,244,39606.541400463,2008-06-07,12:59:37
39.985785,116.348516,0,245,39606.5414236111,2008-06-07,12:59:39
39.985772,116.348501,0,246,39606.5414467593,2008-06-07,12:59:41
39.985768,116.348472,0,248,39606.5414699074,2008-06-07,12:59:43
39.985758,116.348445,0,250,39606.5414930556,2008-06-07,12:59:45
39.985757,116.34842,0,251,39606.5415162037,2008-06-07,12:59:47
39.985757,116.348397,0,252,39606.5415393518,2008-06-07,12:59:49
39.98575,116.34838,0,253,39606.5415625,2008-06-07,12:59:51
39.985753,116.348353,0,254,39606.5415856481,2008-06-07,12:59:53
39.985763,116.348319,0,255,39606.5416087963,2008-06-07,12:59:55
39.985764,116.348289,0,255,39606.5416319444,2008-06-07,12:59:57
39.985765,116.348265,0,256,39606.5416550926,2008-06-07,12:59:59
39.985751,116.348244,0,257,39606.5416782407,2008-06-07,13:00:01
39.985737,116.348222,0,257,39606.5417013889,2008-06-07,13:00:03
39.985732,116.34819,0,257,39606.541724537,2008-06-07,13:00:05
39.985733,116.348167,0,256,39606.5417476852,2008-06-07,13:00:07
39.985728,116.348141,0,255,39606.5417708333,2008-06-07,13:00:09
39.985735,116.348107,0,254,39606.5417939815,2008-06-07,13:00:11
39.98578,116.348057,0,247,39606.5418171296,2008-06-07,13:00:13
39.985825,116.348018,0,241,39606.5418402778,2008-06-07,13:00:15
39.985869,116.347975,0,235,39606.5418634259,2008-06-07,13:00:17
39.985906,116.347954,0,221,39606.5418865741,2008-06-07,13:00:19
39.985921,116.34795,0,216,39606.5419097222,2008-06-07,13:00:21
39.985921,116.347951,0,216,39606.5419328704,2008-06-07,13:00:23
39.985922,116.34795,0,216,39606.5419560185,2008-06-07,13:00:25
39.985922,116.347951,0,216,39606.5419791667,2008-06-07,13:00:27
39.985922,116.347952,0,216,39606.5420023148,2008-06-07,13:00:29
39.98592,116.347942,0,215,39606.542025463,2008-06-07,13:00:31
39.985913,116.347927,0,215,39606.5420486111,2008-06-07,13:00:33
39.985905,116.347919,0,215,39606.5420717593,2008-06-07,13:00:35
39.98589,116.347916,0,214,39606.5420949074,2008-06-07,13:00:37
39.985889,116.347916,0,214,39606.5421180556,2008-06-07,13:00:39
39.985889,116.347913,0,214,39606.5421412037,2008-06-07,13:00:41
39.985889,116.347908,0,214,39606.5421643518,2008-06-07,13:00:43
39.985889,116.347905,0,214,39606.5421875,2008-06-07,13:00:45
39.985889,116.347903,0,214,39606.5422106481,2008-06-07,13:00:47
39.985878,116.347886,0,214,39606.5422337963,2008-06-07,13:00:49
39.98586,116.347867,0,214,39606.5422569444,2008-06-07,13:00:51
39.985847,116.347862,0,214,39606.5422800926,2008-06-07,13:00:53
39.985757,116.3478,0,213,39606.5423032407,2008-06-07,13:00:55
39.985664,116.347738,0,213,39606.5423263889,2008-06-07,13:00:57
39.985588,116.347701,0,212,39606.542349537,2008-06-07,13:00:59
39.985548,116.347688,0,212,39606.5423726852,2008-06-07,13:01:01
39.985506,116.347661,0,211,39606.5423958333,2008-06-07,13:01:03
39.985475,116.347647,0,211,39606.5424189815,2008-06-07,13:01:05
39.985456,116.347642,0,210,39606.5424421296,2008-06-07,13:01:07
39.985436,116.347639,0,210,39606.5424652778,2008-06-07,13:01:09
39.985413,116.347626,0,209,39606.5424884259,2008-06-07,13:01:11
39.985391,116.347606,0,209,39606.5425115741,2008-06-07,13:01:13
39.985367,116.347581,0,208,39606.5425347222,2008-06-07,13:01:15
39.985339,116.34756,0,208,39606.5425578704,2008-06-07,13:01:17
39.98531,116.347542,0,207,39606.5425810185,2008-06-07,13:01:19
39.985268,116.347527,0,207,39606.5426041667,2008-06-07,13:01:21
39.985242,116.347568,0,206,39606.5426273148,2008-06-07,13:01:23
39.985221,116.347586,0,206,39606.542650463,2008-06-07,13:01:25
39.985193,116.347747,0,205,39606.5426736111,2008-06-07,13:01:27
39.985192,116.347898,0,204,39606.5426967593,2008-06-07,13:01:29
39.985186,116.347938,0,204,39606.5427199074,2008-06-07,13:01:31
39.985174,116.347975,0,202,39606.5427430556,2008-06-07,13:01:33
39.985175,116.34799,0,197,39606.5427662037,2008-06-07,13:01:35
39.985188,116.348003,0,194,39606.5427893519,2008-06-07,13:01:37
39.985175,116.348021,0,191,39606.5428125,2008-06-07,13:01:39
39.985164,116.348051,0,191,39606.5428356482,2008-06-07,13:01:41
39.985165,116.348066,0,190,39606.5428587963,2008-06-07,13:01:43
39.985175,116.348078,0,189,39606.5428819444,2008-06-07,13:01:45
39.985175,116.348085,0,188,39606.5429050926,2008-06-07,13:01:47
39.985179,116.348096,0,187,39606.5429282407,2008-06-07,13:01:49
39.985178,116.348108,0,187,39606.5429513889,2008-06-07,13:01:51
39.985176,116.348118,0,185,39606.542974537,2008-06-07,13:01:53
39.985171,116.348134,0,184,39606.5429976852,2008-06-07,13:01:55
39.985165,116.348163,0,182,39606.5430208333,2008-06-07,13:01:57
39.985172,116.348173,0,180,39606.5430439815,2008-06-07,13:01:59
39.985165,116.348214,0,179,39606.5430671296,2008-06-07,13:02:01
39.985164,116.348248,0,178,39606.5430902778,2008-06-07,13:02:03
39.985159,116.348274,0,179,39606.5431134259,2008-06-07,13:02:05
39.985167,116.34829,0,178,39606.5431365741,2008-06-07,13:02:07
39.985167,116.348307,0,179,39606.5431597222,2008-06-07,13:02:09
39.985169,116.348321,0,180,39606.5431828704,2008-06-07,13:02:11
39.985174,116.348348,0,180,39606.5432060185,2008-06-07,13:02:13
39.985173,116.348395,0,180,39606.5432291667,2008-06-07,13:02:15
39.98518,116.34843,0,179,39606.5432523148,2008-06-07,13:02:17
39.985177,116.348477,0,178,39606.543275463,2008-06-07,13:02:19
39.985179,116.348504,0,178,39606.5432986111,2008-06-07,13:02:21
39.985181,116.348524,0,180,39606.5433217593,2008-06-07,13:02:23
39.985183,116.348559,0,181,39606.5433449074,2008-06-07,13:02:25
39.985185,116.348587,0,183,39606.5433680556,2008-06-07,13:02:27
39.985184,116.348627,0,184,39606.5433912037,2008-06-07,13:02:29
39.985185,116.348675,0,185,39606.5434143519,2008-06-07,13:02:31
39.985187,116.348699,0,186,39606.5434375,2008-06-07,13:02:33
39.985189,116.348732,0,188,39606.5434606481,2008-06-07,13:02:35
39.985191,116.348764,0,188,39606.5434837963,2008-06-07,13:02:37
39.985198,116.348803,0,188,39606.5435069444,2008-06-07,13:02:39
39.985223,116.348827,0,191,39606.5435300926,2008-06-07,13:02:41
39.985233,116.34884,0,190,39606.5435532407,2008-06-07,13:02:43
39.985233,116.348863,0,191,39606.5435763889,2008-06-07,13:02:45
39.98524,116.348891,0,191,39606.543599537,2008-06-07,13:02:47
39.985243,116.348908,0,190,39606.5436226852,2008-06-07,13:02:49
39.985239,116.348926,0,190,39606.5436458333,2008-06-07,13:02:51
39.985235,116.348946,0,191,39606.5436689815,2008-06-07,13:02:53
39.98523,116.348971,0,191,39606.5436921296,2008-06-07,13:02:55
39.985232,116.348985,0,191,39606.5437152778,2008-06-07,13:02:57
39.985231,116.349013,0,191,39606.5437384259,2008-06-07,13:02:59
39.985228,116.349038,0,191,39606.5437615741,2008-06-07,13:03:01
39.985229,116.349061,0,192,39606.5437847222,2008-06-07,13:03:03
39.985227,116.349084,0,189,39606.5438078704,2008-06-07,13:03:05
39.985225,116.349105,0,187,39606.5438310185,2008-06-07,13:03:07
39.985226,116.349128,0,184,39606.5438541667,2008-06-07,13:03:09
39.985207,116.349156,0,182,39606.5438773148,2008-06-07,13:03:11
39.985197,116.349186,0,179,39606.543900463,2008-06-07,13:03:13
39.985199,116.349219,0,174,39606.5439236111,2008-06-07,13:03:15
39.985203,116.349257,0,172,39606.5439467593,2008-06-07,13:03:17
39.985205,116.349279,0,172,39606.5439699074,2008-06-07,13:03:19
39.985222,116.349301,0,172,39606.5439930556,2008-06-07,13:03:21
39.985231,116.349331,0,172,39606.5440162037,2008-06-07,13:03:23
39.985232,116.349382,0,170,39606.5440393519,2008-06-07,13:03:25
39.985226,116.349422,0,168,39606.5440625,2008-06-07,13:03:27
39.985227,116.349449,0,168,39606.5440856481,2008-06-07,13:03:29
39.985226,116.349473,0,168,39606.5441087963,2008-06-07,13:03:31
39.985234,116.349492,0,167,39606.5441319444,2008-06-07,13:03:33
39.985243,116.349511,0,167,39606.5441550926,2008-06-07,13:03:35
39.985248,116.349525,0,165,39606.5441782407,2008-06-07,13:03:37
39.985247,116.349544,0,165,39606.5442013889,2008-06-07,13:03:39
39.985238,116.34957,0,164,39606.544224537,2008-06-07,13:03:41
39.985235,116.349582,0,164,39606.5442476852,2008-06-07,13:03:43
39.985235,116.349608,0,164,39606.5442708333,2008-06-07,13:03:45
39.985242,116.349642,0,163,39606.5442939815,2008-06-07,13:03:47
39.985242,116.349693,0,162,39606.5443171296,2008-06-07,13:03:49
39.985242,116.349727,0,162,39606.5443402778,2008-06-07,13:03:51
39.985241,116.349752,0,161,39606.5443634259,2008-06-07,13:03:53
39.985249,116.349782,0,160,39606.5443865741,2008-06-07,13:03:55
39.98526,116.349809,0,160,39606.5444097222,2008-06-07,13:03:57
39.985264,116.349835,0,159,39606.5444328704,2008-06-07,13:03:59
39.985262,116.349893,0,156,39606.5444560185,2008-06-07,13:04:01
39.98526,116.34993,0,155,39606.5444791667,2008-06-07,13:04:03
39.985258,116.349964,0,153,39606.5445023148,2008-06-07,13:04:05
39.985258,116.350004,0,153,39606.544525463,2008-06-07,13:04:07
39.985258,116.350036,0,150,39606.5445486111,2008-06-07,13:04:09
39.985277,116.350076,0,149,39606.5445717593,2008-06-07,13:04:11
39.985293,116.350112,0,148,39606.5445949074,2008-06-07,13:04:13
39.985295,116.350138,0,149,39606.5446180556,2008-06-07,13:04:15
39.985304,116.350172,0,149,39606.5446412037,2008-06-07,13:04:17
39.985313,116.350192,0,150,39606.5446643519,2008-06-07,13:04:19
39.985314,116.350212,0,151,39606.5446875,2008-06-07,13:04:21
39.985311,116.350239,0,152,39606.5447106481,2008-06-07,13:04:23
39.985315,116.350266,0,155,39606.5447337963,2008-06-07,13:04:25
39.985308,116.350279,0,155,39606.5447569444,2008-06-07,13:04:27
39.985306,116.350294,0,156,39606.5447800926,2008-06-07,13:04:29
39.985301,116.350311,0,157,39606.5448032407,2008-06-07,13:04:31
39.985303,116.350332,0,159,39606.5448263889,2008-06-07,13:04:33
39.985308,116.350354,0,161,39606.544849537,2008-06-07,13:04:35
39.985304,116.350374,0,162,39606.5448726852,2008-06-07,13:04:37
39.985306,116.350393,0,164,39606.5448958333,2008-06-07,13:04:39
39.985307,116.350406,0,167,39606.5449189815,2008-06-07,13:04:41
39.985306,116.350419,0,167,39606.5449421296,2008-06-07,13:04:43
39.985308,116.350441,0,169,39606.5449652778,2008-06-07,13:04:45
39.985309,116.35047,0,169,39606.5449884259,2008-06-07,13:04:47
39.985304,116.350493,0,170,39606.5450115741,2008-06-07,13:04:49
39.985303,116.350512,0,169,39606.5450347222,2008-06-07,13:04:51
39.985303,116.350544,0,169,39606.5450578704,2008-06-07,13:04:53
39.985285,116.35057,0,169,39606.5450810185,2008-06-07,13:04:55
39.985278,116.3506,0,169,39606.5451041667,2008-06-07,13:04:57
39.985274,116.350631,0,168,39606.5451273148,2008-06-07,13:04:59
39.98527,116.350669,0,166,39606.545150463,2008-06-07,13:05:01
39.985271,116.350706,0,164,39606.5451736111,2008-06-07,13:05:03
39.985277,116.350725,0,163,39606.5451967593,2008-06-07,13:05:05
39.985282,116.350738,0,163,39606.5452199074,2008-06-07,13:05:07
39.985292,116.350751,0,163,39606.5452430556,2008-06-07,13:05:09
39.985291,116.350757,0,163,39606.5452662037,2008-06-07,13:05:11
39.985291,116.350762,0,163,39606.5452893519,2008-06-07,13:05:13
39.985276,116.350772,0,163,39606.5453125,2008-06-07,13:05:15
39.985276,116.350778,0,163,39606.5453356481,2008-06-07,13:05:17
39.985271,116.350791,0,162,39606.5453587963,2008-06-07,13:05:19
39.985269,116.350824,0,162,39606.5453819444,2008-06-07,13:05:21
39.985263,116.350842,0,161,39606.5454050926,2008-06-07,13:05:23
39.985262,116.350878,0,160,39606.5454282407,2008-06-07,13:05:25
39.985258,116.350913,0,160,39606.5454513889,2008-06-07,13:05:27
39.985249,116.350999,0,158,39606.545474537,2008-06-07,13:05:29
39.985246,116.351033,0,157,39606.5454976852,2008-06-07,13:05:31
39.985245,116.351052,0,157,39606.5455208333,2008-06-07,13:05:33
39.985252,116.351071,0,156,39606.5455439815,2008-06-07,13:05:35
39.98526,116.351086,0,155,39606.5455671296,2008-06-07,13:05:37
39.985259,116.351101,0,155,39606.5455902778,2008-06-07,13:05:39
39.985267,116.351128,0,154,39606.5456134259,2008-06-07,13:05:41
39.985269,116.351149,0,153,39606.5456365741,2008-06-07,13:05:43
39.985272,116.351175,0,153,39606.5456597222,2008-06-07,13:05:45
39.985285,116.351217,0,152,39606.5456828704,2008-06-07,13:05:47
39.985286,116.351267,0,151,39606.5457060185,2008-06-07,13:05:49
39.985311,116.351311,0,151,39606.5457291667,2008-06-07,13:05:51
39.985312,116.351326,0,150,39606.5457523148,2008-06-07,13:05:53
39.985309,116.351356,0,150,39606.545775463,2008-06-07,13:05:55
39.98531,116.35138,0,149,39606.5457986111,2008-06-07,13:05:57
39.985313,116.351404,0,149,39606.5458217593,2008-06-07,13:05:59
39.985311,116.351427,0,148,39606.5458449074,2008-06-07,13:06:01
39.98531,116.351448,0,148,39606.5458680556,2008-06-07,13:06:03
39.985307,116.351459,0,148,39606.5458912037,2008-06-07,13:06:05
39.985302,116.351487,0,148,39606.5459143519,2008-06-07,13:06:07
39.9853,116.351517,0,149,39606.5459375,2008-06-07,13:06:09
39.985295,116.351538,0,150,39606.5459606481,2008-06-07,13:06:11
39.985294,116.351561,0,151,39606.5459837963,2008-06-07,13:06:13
39.985298,116.351595,0,151,39606.5460069444,2008-06-07,13:06:15
39.985313,116.351616,0,152,39606.5460300926,2008-06-07,13:06:17
39.985313,116.35166,0,154,39606.5460532407,2008-06-07,13:06:19
39.985312,116.351691,0,155,39606.5460763889,2008-06-07,13:06:21
39.985317,116.351712,0,155,39606.546099537,2008-06-07,13:06:23
39.985324,116.351731,0,156,39606.5461226852,2008-06-07,13:06:25
39.985316,116.35175,0,156,39606.5461458333,2008-06-07,13:06:27
39.985311,116.35178,0,157,39606.5461689815,2008-06-07,13:06:29
39.985304,116.351801,0,156,39606.5461921296,2008-06-07,13:06:31
39.985303,116.351831,0,159,39606.5462152778,2008-06-07,13:06:33
39.985303,116.351849,0,157,39606.5462384259,2008-06-07,13:06:35
39.985303,116.351855,0,157,39606.5462615741,2008-06-07,13:06:37
39.985302,116.351858,0,156,39606.5462847222,2008-06-07,13:06:39
39.985307,116.351849,0,157,39606.5463078704,2008-06-07,13:06:41
39.985306,116.35185,0,157,39606.5463310185,2008-06-07,13:06:43
39.985304,116.351857,0,157,39606.5463541667,2008-06-07,13:06:45
39.985281,116.351883,0,160,39606.5463773148,2008-06-07,13:06:47
39.985252,116.35189,0,162,39606.546400463,2008-06-07,13:06:49
39.985233,116.351904,0,163,39606.5464236111,2008-06-07,13:06:51
39.985211,116.35191,0,165,39606.5464467593,2008-06-07,13:06:53
39.9852,116.351913,0,165,39606.5464699074,2008-06-07,13:06:55
39.985183,116.351917,0,166,39606.5464930556,2008-06-07,13:06:57
39.985161,116.351935,0,168,39606.5465162037,2008-06-07,13:06:59
39.985154,116.351945,0,168,39606.5465393519,2008-06-07,13:07:01
39.985131,116.351951,0,168,39606.5465625,2008-06-07,13:07:03
39.985115,116.351956,0,170,39606.5465856481,2008-06-07,13:07:05
39.985097,116.351964,0,171,39606.5466087963,2008-06-07,13:07:07
39.985087,116.351964,0,170,39606.5466319444,2008-06-07,13:07:09
39.985086,116.351967,0,169,39606.5466550926,2008-06-07,13:07:11
39.985084,116.351966,0,170,39606.5466782407,2008-06-07,13:07:13
39.985075,116.351965,0,172,39606.5467013889,2008-06-07,13:07:15
39.985073,116.351966,0,173,39606.546724537,2008-06-07,13:07:17
39.985072,116.351971,0,173,39606.5467476852,2008-06-07,13:07:19
39.985072,116.351975,0,173,39606.5467708333,2008-06-07,13:07:21
39.985018,116.352043,0,175,39606.5467939815,2008-06-07,13:07:23
39.984995,116.352102,0,176,39606.5468171296,2008-06-07,13:07:25
39.98498,116.352111,0,177,39606.5468402778,2008-06-07,13:07:27
39.984977,116.352152,0,177,39606.5468634259,2008-06-07,13:07:29
39.984977,116.352157,0,178,39606.5468865741,2008-06-07,13:07:31
39.984977,116.352156,0,178,39606.5469097222,2008-06-07,13:07:33
39.984977,116.35216,0,178,39606.5469328704,2008-06-07,13:07:35
39.984976,116.352198,0,178,39606.5469560185,2008-06-07,13:07:37
39.984969,116.352235,0,179,39606.5469791667,2008-06-07,13:07:39
39.984978,116.352266,0,179,39606.5470023148,2008-06-07,13:07:41
39.984977,116.352283,0,181,39606.547025463,2008-06-07,13:07:43
39.984989,116.352294,0,181,39606.5470486111,2008-06-07,13:07:45
39.985008,116.352323,0,181,39606.5470717593,2008-06-07,13:07:47
39.985016,116.352359,0,182,39606.5470949074,2008-06-07,13:07:49
39.985026,116.352381,0,182,39606.5471180556,2008-06-07,13:07:51
39.985026,116.3524,0,182,39606.5471412037,2008-06-07,13:07:53
39.985029,116.352468,0,180,39606.5471643518,2008-06-07,13:07:55
39.985025,116.352502,0,179,39606.5471875,2008-06-07,13:07:57
39.985015,116.352519,0,179,39606.5472106481,2008-06-07,13:07:59
39.985009,116.352536,0,178,39606.5472337963,2008-06-07,13:08:01
39.984984,116.352554,0,179,39606.5472569444,2008-06-07,13:08:03
39.98498,116.352579,0,179,39606.5472800926,2008-06-07,13:08:05
39.984981,116.352598,0,179,39606.5473032407,2008-06-07,13:08:07
39.984989,116.352645,0,178,39606.5473263889,2008-06-07,13:08:09
39.984987,116.352672,0,178,39606.547349537,2008-06-07,13:08:11
39.984997,116.352689,0,178,39606.5473726852,2008-06-07,13:08:13
39.985001,116.352704,0,178,39606.5473958333,2008-06-07,13:08:15
39.98499,116.352711,0,178,39606.5474189815,2008-06-07,13:08:17
39.985003,116.352725,0,178,39606.5474421296,2008-06-07,13:08:19
39.985008,116.352733,0,178,39606.5474652778,2008-06-07,13:08:21
39.98501,116.352751,0,178,39606.5474884259,2008-06-07,13:08:23
39.985023,116.35278,0,178,39606.5475115741,2008-06-07,13:08:25
39.985017,116.352814,0,178,39606.5475347222,2008-06-07,13:08:27
39.985005,116.352835,0,178,39606.5475578704,2008-06-07,13:08:29
39.984987,116.352866,0,179,39606.5475810185,2008-06-07,13:08:31
39.98498,116.352886,0,179,39606.5476041667,2008-06-07,13:08:33
39.984988,116.352903,0,179,39606.5476273148,2008-06-07,13:08:35
39.984984,116.352946,0,180,39606.547650463,2008-06-07,13:08:37
39.984992,116.352972,0,180,39606.5476736111,2008-06-07,13:08:39
39.985016,116.352994,0,180,39606.5476967593,2008-06-07,13:08:41
39.985012,116.353011,0,180,39606.5477199074,2008-06-07,13:08:43
39.985012,116.353039,0,180,39606.5477430556,2008-06-07,13:08:45
39.985003,116.35307,0,181,39606.5477662037,2008-06-07,13:08:47
39.984998,116.35312,0,182,39606.5477893518,2008-06-07,13:08:49
39.984979,116.353156,0,182,39606.5478125,2008-06-07,13:08:51
39.984965,116.353201,0,183,39606.5478356481,2008-06-07,13:08:53
39.984948,116.353247,0,182,39606.5478587963,2008-06-07,13:08:55
39.984926,116.35332,0,180,39606.5478819444,2008-06-07,13:08:57
39.984891,116.353358,0,180,39606.5479050926,2008-06-07,13:08:59
39.984886,116.353405,0,178,39606.5479282407,2008-06-07,13:09:01
39.984863,116.353456,0,176,39606.5479513889,2008-06-07,13:09:03
39.984857,116.353474,0,174,39606.547974537,2008-06-07,13:09:05
39.984846,116.353508,0,172,39606.5479976852,2008-06-07,13:09:07
39.984833,116.353552,0,170,39606.5480208333,2008-06-07,13:09:09
39.984823,116.353591,0,169,39606.5480439815,2008-06-07,13:09:11
39.98482,116.353616,0,169,39606.5480671296,2008-06-07,13:09:13
39.984816,116.353633,0,169,39606.5480902778,2008-06-07,13:09:15
39.984818,116.35365,0,169,39606.5481134259,2008-06-07,13:09:17
39.984819,116.35368,0,169,39606.5481365741,2008-06-07,13:09:19
39.984823,116.353707,0,169,39606.5481597222,2008-06-07,13:09:21
39.984831,116.353726,0,169,39606.5481828704,2008-06-07,13:09:23
39.984831,116.353757,0,170,39606.5482060185,2008-06-07,13:09:25
39.984827,116.353777,0,171,39606.5482291667,2008-06-07,13:09:27
39.984822,116.353795,0,171,39606.5482523148,2008-06-07,13:09:29
39.98482,116.353806,0,172,39606.548275463,2008-06-07,13:09:31
39.984818,116.353819,0,173,39606.5482986111,2008-06-07,13:09:33
39.984822,116.353819,0,174,39606.5483217593,2008-06-07,13:09:35
39.984818,116.353826,0,174,39606.5483449074,2008-06-07,13:09:37
39.984835,116.353808,0,176,39606.5483680556,2008-06-07,13:09:39
39.984837,116.353812,0,176,39606.5483912037,2008-06-07,13:09:41
39.984829,116.353841,0,177,39606.5484143518,2008-06-07,13:09:43
39.984843,116.35384,0,177,39606.5484375,2008-06-07,13:09:45
39.984849,116.353853,0,177,39606.5484606481,2008-06-07,13:09:47
39.984858,116.353858,0,178,39606.5484837963,2008-06-07,13:09:49
39.984869,116.353864,0,178,39606.5485069444,2008-06-07,13:09:51
39.984875,116.353949,0,177,39606.5485300926,2008-06-07,13:09:53
39.98489,116.353963,0,179,39606.5485532407,2008-06-07,13:09:55
39.984902,116.353976,0,179,39606.5485763889,2008-06-07,13:09:57
39.98492,116.353987,0,180,39606.548599537,2008-06-07,13:09:59
39.984948,116.353997,0,181,39606.5486226852,2008-06-07,13:10:01
39.984989,116.354016,0,182,39606.5486458333,2008-06-07,13:10:03
39.985067,116.354043,0,182,39606.5486689815,2008-06-07,13:10:05
39.985073,116.354078,0,183,39606.5486921296,2008-06-07,13:10:07
39.985147,116.354084,0,183,39606.5487152778,2008-06-07,13:10:09
39.985146,116.354127,0,185,39606.5487384259,2008-06-07,13:10:11
39.985063,116.354216,0,189,39606.5487615741,2008-06-07,13:10:13
39.985063,116.354228,0,189,39606.5487847222,2008-06-07,13:10:15
39.985082,116.354213,0,191,39606.5488078704,2008-06-07,13:10:17
39.985083,116.354217,0,191,39606.5488310185,2008-06-07,13:10:19
39.985086,116.354215,0,191,39606.5488541667,2008-06-07,13:10:21
39.985099,116.354203,0,191,39606.5488773148,2008-06-07,13:10:23
39.985098,116.354203,0,191,39606.548900463,2008-06-07,13:10:25
39.985098,116.354201,0,192,39606.5489236111,2008-06-07,13:10:27
39.985098,116.3542,0,192,39606.5489467593,2008-06-07,13:10:29
39.985098,116.354198,0,192,39606.5489699074,2008-06-07,13:10:31
39.985098,116.354198,0,192,39606.5489930556,2008-06-07,13:10:33
39.985098,116.354198,0,192,39606.5490162037,2008-06-07,13:10:35
39.985098,116.354197,0,192,39606.5490393518,2008-06-07,13:10:37
39.985098,116.354198,0,192,39606.5490625,2008-06-07,13:10:39
39.985098,116.3542,0,192,39606.5490856481,2008-06-07,13:10:41
39.985098,116.354203,0,192,39606.5491087963,2008-06-07,13:10:43
39.985097,116.354206,0,192,39606.5491319444,2008-06-07,13:10:45
39.985096,116.354209,0,192,39606.5491550926,2008-06-07,13:10:47
39.985096,116.354211,0,192,39606.5491782407,2008-06-07,13:10:49
39.985095,116.354211,0,192,39606.5492013889,2008-06-07,13:10:51
39.985095,116.354212,0,192,39606.549224537,2008-06-07,13:10:53
39.985095,116.354214,0,192,39606.5492476852,2008-06-07,13:10:55
39.985094,116.354216,0,192,39606.5492708333,2008-06-07,13:10:57
39.985094,116.35422,0,192,39606.5492939815,2008-06-07,13:10:59
39.985093,116.354225,0,192,39606.5493171296,2008-06-07,13:11:01
39.985091,116.354239,0,192,39606.5493402778,2008-06-07,13:11:03
39.985087,116.354267,0,192,39606.5493634259,2008-06-07,13:11:05
39.985081,116.354295,0,192,39606.5493865741,2008-06-07,13:11:07
39.985074,116.354321,0,192,39606.5494097222,2008-06-07,13:11:09
39.985064,116.354347,0,192,39606.5494328704,2008-06-07,13:11:11
39.985047,116.354371,0,192,39606.5494560185,2008-06-07,13:11:13
39.985025,116.354389,0,192,39606.5494791667,2008-06-07,13:11:15
39.985,116.354411,0,192,39606.5495023148,2008-06-07,13:11:17
39.984969,116.354433,0,192,39606.549525463,2008-06-07,13:11:19
39.984932,116.354459,0,192,39606.5495486111,2008-06-07,13:11:21
39.984896,116.354489,0,192,39606.5495717593,2008-06-07,13:11:23
39.984858,116.354524,0,192,39606.5495949074,2008-06-07,13:11:25
39.984814,116.354564,0,192,39606.5496180556,2008-06-07,13:11:27
39.984766,116.354607,0,192,39606.5496412037,2008-06-07,13:11:29
39.984717,116.354633,0,192,39606.5496643518,2008-06-07,13:11:31
39.984667,116.354672,0,192,39606.5496875,2008-06-07,13:11:33
39.984617,116.354717,0,191,39606.5497106481,2008-06-07,13:11:35
39.984587,116.354751,0,191,39606.5497337963,2008-06-07,13:11:37
39.98457,116.35478,0,191,39606.5497569444,2008-06-07,13:11:39
39.984559,116.354824,0,191,39606.5497800926,2008-06-07,13:11:41
39.98454,116.354861,0,191,39606.5498032407,2008-06-07,13:11:43
39.984517,116.354897,0,191,39606.5498263889,2008-06-07,13:11:45
39.984504,116.354914,0,191,39606.549849537,2008-06-07,13:11:47
39.984743,116.354673,0,191,39606.5498726852,2008-06-07,13:11:49
39.984705,116.354683,0,191,39606.5498958333,2008-06-07,13:11:51
39.984679,116.354693,0,191,39606.5499189815,2008-06-07,13:11:53
39.984655,116.354703,0,191,39606.5499421296,2008-06-07,13:11:55
39.98463,116.35472,0,191,39606.5499652778,2008-06-07,13:11:57
39.984623,116.354722,0,191,39606.5499884259,2008-06-07,13:11:59
39.984601,116.354719,0,191,39606.5500115741,2008-06-07,13:12:01
39.984572,116.354733,0,190,39606.5500347222,2008-06-07,13:12:03
39.98454,116.354756,0,190,39606.5500578704,2008-06-07,13:12:05
39.985702,116.35365,0,190,39606.5502199074,2008-06-07,13:12:19
39.985588,116.353741,0,190,39606.5502430556,2008-06-07,13:12:21
39.985536,116.353768,0,190,39606.5502662037,2008-06-07,13:12:23
39.985536,116.353762,0,190,39606.5502893519,2008-06-07,13:12:25
39.985534,116.353761,0,190,39606.5503125,2008-06-07,13:12:27
39.985531,116.353768,0,190,39606.5503356481,2008-06-07,13:12:29
39.985528,116.353783,0,189,39606.5503587963,2008-06-07,13:12:31
39.985526,116.353803,0,189,39606.5503819444,2008-06-07,13:12:33
39.985522,116.353822,0,189,39606.5504050926,2008-06-07,13:12:35
39.985513,116.353842,0,189,39606.5504282407,2008-06-07,13:12:37
39.985499,116.353858,0,189,39606.5504513889,2008-06-07,13:12:39
39.985427,116.353925,0,189,39606.550474537,2008-06-07,13:12:41
39.985433,116.353916,0,188,39606.5504976852,2008-06-07,13:12:43
39.985422,116.353918,0,188,39606.5505208333,2008-06-07,13:12:45
39.985415,116.353926,0,188,39606.5505439815,2008-06-07,13:12:47
39.985414,116.353928,0,188,39606.5505671296,2008-06-07,13:12:49
39.985413,116.353929,0,188,39606.5505902778,2008-06-07,13:12:51
39.985413,116.353927,0,188,39606.5506134259,2008-06-07,13:12:53
39.985413,116.353926,0,188,39606.5506365741,2008-06-07,13:12:55
39.985413,116.353925,0,188,39606.5506597222,2008-06-07,13:12:57
39.985413,116.353926,0,188,39606.5506828704,2008-06-07,13:12:59
39.985397,116.353962,0,188,39606.5507060185,2008-06-07,13:13:01
39.985359,116.354013,0,189,39606.5507291667,2008-06-07,13:13:03
39.985305,116.354073,0,190,39606.5507523148,2008-06-07,13:13:05
39.985282,116.354076,0,191,39606.550775463,2008-06-07,13:13:07
39.98525,116.354102,0,191,39606.5507986111,2008-06-07,13:13:09
39.985199,116.354113,0,193,39606.5508217593,2008-06-07,13:13:11
39.985192,116.354122,0,193,39606.5508449074,2008-06-07,13:13:13
39.985191,116.354124,0,193,39606.5508680556,2008-06-07,13:13:15
39.985189,116.354128,0,193,39606.5508912037,2008-06-07,13:13:17
39.985188,116.354132,0,193,39606.5509143519,2008-06-07,13:13:19
39.985188,116.354132,0,193,39606.5509375,2008-06-07,13:13:21
39.985188,116.354131,0,193,39606.5509606482,2008-06-07,13:13:23
39.985188,116.354132,0,194,39606.5509837963,2008-06-07,13:13:25
39.985189,116.354134,0,194,39606.5510069444,2008-06-07,13:13:27
39.98519,116.354136,0,194,39606.5510300926,2008-06-07,13:13:29
39.985191,116.354138,0,194,39606.5510532407,2008-06-07,13:13:31
39.98519,116.354139,0,193,39606.5510763889,2008-06-07,13:13:33
39.98519,116.354138,0,193,39606.551099537,2008-06-07,13:13:35
39.985192,116.354133,0,193,39606.5511226852,2008-06-07,13:13:37
39.9852,116.354148,0,194,39606.5511458333,2008-06-07,13:13:39
39.985201,116.354153,0,194,39606.5511689815,2008-06-07,13:13:41
39.985219,116.35415,0,194,39606.5511921296,2008-06-07,13:13:43
39.985222,116.354124,0,194,39606.5512152778,2008-06-07,13:13:45
39.985246,116.354092,0,194,39606.5512384259,2008-06-07,13:13:47
39.985234,116.354088,0,194,39606.5512615741,2008-06-07,13:13:49
39.985107,116.354188,0,198,39606.5512847222,2008-06-07,13:13:51
39.985086,116.354194,0,199,39606.5513078704,2008-06-07,13:13:53
39.985078,116.354179,0,199,39606.5513310185,2008-06-07,13:13:55
39.985077,116.354167,0,200,39606.5513541667,2008-06-07,13:13:57
39.985105,116.354144,0,202,39606.5513773148,2008-06-07,13:13:59
39.985097,116.354151,0,202,39606.551400463,2008-06-07,13:14:01
39.985095,116.354146,0,203,39606.5514236111,2008-06-07,13:14:03
39.985081,116.354163,0,202,39606.5514467593,2008-06-07,13:14:05
39.985079,116.354159,0,202,39606.5514699074,2008-06-07,13:14:07
39.985077,116.354148,0,203,39606.5514930556,2008-06-07,13:14:09
39.985073,116.354127,0,203,39606.5515162037,2008-06-07,13:14:11
39.985078,116.354104,0,203,39606.5515393519,2008-06-07,13:14:13
39.985079,116.35407,0,203,39606.5515625,2008-06-07,13:14:15
39.985088,116.354012,0,203,39606.5515856481,2008-06-07,13:14:17
39.985084,116.353984,0,203,39606.5516087963,2008-06-07,13:14:19
39.985062,116.353948,0,203,39606.5516319444,2008-06-07,13:14:21
39.985053,116.353922,0,202,39606.5516550926,2008-06-07,13:14:23
39.984998,116.353916,0,203,39606.5516782407,2008-06-07,13:14:25
39.984939,116.353914,0,203,39606.5517013889,2008-06-07,13:14:27
39.984891,116.353913,0,204,39606.551724537,2008-06-07,13:14:29
39.984872,116.353904,0,205,39606.5517476852,2008-06-07,13:14:31
39.984862,116.353894,0,206,39606.5517708333,2008-06-07,13:14:33
39.984865,116.353891,0,205,39606.5517939815,2008-06-07,13:14:35
39.98487,116.35387,0,205,39606.5518171296,2008-06-07,13:14:37
39.984877,116.353862,0,205,39606.5518402778,2008-06-07,13:14:39
39.984902,116.353838,0,205,39606.5518634259,2008-06-07,13:14:41
39.984923,116.353818,0,206,39606.5518865741,2008-06-07,13:14:43
39.984934,116.353796,0,206,39606.5519097222,2008-06-07,13:14:45
39.984942,116.353779,0,207,39606.5519328704,2008-06-07,13:14:47
39.984972,116.353754,0,206,39606.5519560185,2008-06-07,13:14:49
39.984998,116.353723,0,206,39606.5519791667,2008-06-07,13:14:51
39.985029,116.353679,0,205,39606.5520023148,2008-06-07,13:14:53
39.985061,116.353637,0,204,39606.552025463,2008-06-07,13:14:55
39.985078,116.353614,0,205,39606.5520486111,2008-06-07,13:14:57
39.985093,116.353581,0,205,39606.5520717593,2008-06-07,13:14:59
39.985103,116.353562,0,205,39606.5520949074,2008-06-07,13:15:01
39.985102,116.353551,0,205,39606.5521180556,2008-06-07,13:15:03
39.985127,116.353538,0,205,39606.5521412037,2008-06-07,13:15:05
39.985132,116.353532,0,206,39606.5521643519,2008-06-07,13:15:07
39.98514,116.353525,0,207,39606.5521875,2008-06-07,13:15:09
39.985142,116.353522,0,208,39606.5522106481,2008-06-07,13:15:11
39.985142,116.353515,0,208,39606.5522337963,2008-06-07,13:15:13
39.98514,116.353513,0,208,39606.5522569444,2008-06-07,13:15:15
39.985139,116.353509,0,208,39606.5522800926,2008-06-07,13:15:17
39.98514,116.353506,0,208,39606.5523032407,2008-06-07,13:15:19
39.985141,116.353502,0,208,39606.5523263889,2008-06-07,13:15:21
39.985142,116.353496,0,208,39606.552349537,2008-06-07,13:15:23
39.985147,116.353489,0,208,39606.5523726852,2008-06-07,13:15:25
39.985155,116.353482,0,208,39606.5523958333,2008-06-07,13:15:27
39.985155,116.353472,0,208,39606.5524189815,2008-06-07,13:15:29
39.985156,116.353466,0,208,39606.5524421296,2008-06-07,13:15:31
39.985157,116.353459,0,208,39606.5524652778,2008-06-07,13:15:33
39.985157,116.353449,0,208,39606.5524884259,2008-06-07,13:15:35
39.985153,116.353432,0,208,39606.5525115741,2008-06-07,13:15:37
39.985149,116.353409,0,208,39606.5525347222,2008-06-07,13:15:39
39.985143,116.353381,0,208,39606.5525578704,2008-06-07,13:15:41
39.985142,116.353358,0,208,39606.5525810185,2008-06-07,13:15:43
39.985145,116.353339,0,208,39606.5526041667,2008-06-07,13:15:45
39.985149,116.353322,0,208,39606.5526273148,2008-06-07,13:15:47
39.992379,116.357612,0,-127,39606.5535069444,2008-06-07,13:17:03
39.986965,116.353872,0,206,39606.5536226852,2008-06-07,13:17:13
39.986187,116.353463,0,208,39606.5536458333,2008-06-07,13:17:15
39.985987,116.353361,0,208,39606.5536689815,2008-06-07,13:17:17
39.985677,116.353163,0,209,39606.5536921296,2008-06-07,13:17:19
39.985674,116.353159,0,209,39606.5537152778,2008-06-07,13:17:21
39.985673,116.353153,0,209,39606.5537384259,2008-06-07,13:17:23
39.985671,116.353149,0,209,39606.5537615741,2008-06-07,13:17:25
39.985668,116.353149,0,209,39606.5537847222,2008-06-07,13:17:27
39.985665,116.353152,0,209,39606.5538078704,2008-06-07,13:17:29
39.985559,116.353129,0,208,39606.5538310185,2008-06-07,13:17:31
39.985496,116.353081,0,208,39606.5538541667,2008-06-07,13:17:33
39.985372,116.35297,0,209,39606.5538773148,2008-06-07,13:17:35
39.985342,116.352963,0,209,39606.553900463,2008-06-07,13:17:37
39.985339,116.352965,0,209,39606.5539236111,2008-06-07,13:17:39
39.985336,116.35297,0,209,39606.5539467593,2008-06-07,13:17:41
39.985334,116.352973,0,209,39606.5539699074,2008-06-07,13:17:43
39.98533,116.352977,0,209,39606.5539930556,2008-06-07,13:17:45
39.985276,116.352971,0,209,39606.5540162037,2008-06-07,13:17:47
39.985207,116.352977,0,209,39606.5540393519,2008-06-07,13:17:49
39.985136,116.352945,0,209,39606.5540625,2008-06-07,13:17:51
39.985071,116.352893,0,209,39606.5540856481,2008-06-07,13:17:53
39.98485,116.352754,0,210,39606.5559606481,2008-06-07,13:20:35
39.98481,116.352756,0,210,39606.5559837963,2008-06-07,13:20:37
39.984796,116.35276,0,210,39606.5560069444,2008-06-07,13:20:39
39.984765,116.352752,0,210,39606.5560300926,2008-06-07,13:20:41
39.984754,116.352731,0,210,39606.5560532407,2008-06-07,13:20:43
39.984756,116.352704,0,211,39606.5560763889,2008-06-07,13:20:45
39.984753,116.35269,0,211,39606.556099537,2008-06-07,13:20:47
39.984752,116.352687,0,211,39606.5561226852,2008-06-07,13:20:49
39.984753,116.352684,0,211,39606.5561458333,2008-06-07,13:20:51
39.984753,116.352683,0,211,39606.5561689815,2008-06-07,13:20:53
39.984753,116.352681,0,211,39606.5561921296,2008-06-07,13:20:55
39.984754,116.352678,0,211,39606.5562152778,2008-06-07,13:20:57
39.984756,116.352674,0,211,39606.5562384259,2008-06-07,13:20:59
39.984757,116.352674,0,211,39606.5562615741,2008-06-07,13:21:01
39.984756,116.352676,0,210,39606.5562847222,2008-06-07,13:21:03
39.984756,116.35268,0,210,39606.5563078704,2008-06-07,13:21:05
39.984755,116.352685,0,210,39606.5563310185,2008-06-07,13:21:07
39.984754,116.352689,0,210,39606.5563541667,2008-06-07,13:21:09
39.984754,116.352693,0,210,39606.5563773148,2008-06-07,13:21:11
39.984753,116.352697,0,210,39606.556400463,2008-06-07,13:21:13
39.984753,116.352701,0,210,39606.5564236111,2008-06-07,13:21:15
39.985141,116.352657,0,201,39606.5573032407,2008-06-07,13:22:31
39.9851,116.352669,0,156,39606.5573263889,2008-06-07,13:22:33
39.98507,116.352671,0,127,39606.557349537,2008-06-07,13:22:35
39.985111,116.352707,0,167,39606.5573726852,2008-06-07,13:22:37
39.985103,116.352709,0,167,39606.5573958333,2008-06-07,13:22:39
39.985102,116.352712,0,167,39606.5574189815,2008-06-07,13:22:41
39.985103,116.352711,0,167,39606.5574421296,2008-06-07,13:22:43
39.985103,116.352711,0,167,39606.5574652778,2008-06-07,13:22:45
39.985103,116.352712,0,167,39606.5574884259,2008-06-07,13:22:47
39.985102,116.352712,0,167,39606.5575115741,2008-06-07,13:22:49
39.985102,116.352714,0,167,39606.5575347222,2008-06-07,13:22:51
39.985126,116.352715,0,166,39606.5575578704,2008-06-07,13:22:53
39.985093,116.35273,0,164,39606.5575810185,2008-06-07,13:22:55
39.985107,116.352718,0,165,39606.5576041667,2008-06-07,13:22:57
39.985109,116.352714,0,165,39606.5576273148,2008-06-07,13:22:59
39.98511,116.35271,0,165,39606.557650463,2008-06-07,13:23:01
39.98511,116.352713,0,165,39606.5576736111,2008-06-07,13:23:03
39.985112,116.352718,0,165,39606.5576967593,2008-06-07,13:23:05
39.985112,116.352724,0,165,39606.5577199074,2008-06-07,13:23:07
39.985127,116.352731,0,165,39606.5577430556,2008-06-07,13:23:09
39.985096,116.352729,0,167,39606.5577662037,2008-06-07,13:23:11
39.985139,116.352742,0,167,39606.5577893518,2008-06-07,13:23:13
39.985175,116.35273,0,167,39606.5578125,2008-06-07,13:23:15
39.985175,116.352729,0,167,39606.5578356481,2008-06-07,13:23:17
39.985176,116.352731,0,167,39606.5578587963,2008-06-07,13:23:19
39.985176,116.352731,0,167,39606.5578819444,2008-06-07,13:23:21
39.985176,116.35273,0,167,39606.5579050926,2008-06-07,13:23:23
39.985177,116.352725,0,167,39606.5579282407,2008-06-07,13:23:25
39.984585,116.352735,0,166,39606.5580439815,2008-06-07,13:23:35
39.984597,116.352727,0,167,39606.5580671296,2008-06-07,13:23:37
39.984597,116.352723,0,167,39606.5580902778,2008-06-07,13:23:39
39.9846,116.352719,0,167,39606.5581134259,2008-06-07,13:23:41
39.9846,116.352716,0,167,39606.5581365741,2008-06-07,13:23:43
39.984601,116.352714,0,167,39606.5581597222,2008-06-07,13:23:45
39.984601,116.352711,0,167,39606.5581828704,2008-06-07,13:23:47
39.984601,116.352708,0,167,39606.5582060185,2008-06-07,13:23:49
39.984602,116.352703,0,167,39606.5582291667,2008-06-07,13:23:51
39.984604,116.352697,0,167,39606.5582523148,2008-06-07,13:23:53
39.988216,116.352059,0,171,39606.5588310185,2008-06-07,13:24:43
39.987904,116.352085,0,171,39606.5588541667,2008-06-07,13:24:45
39.987622,116.352103,0,171,39606.5588773148,2008-06-07,13:24:47
39.987374,116.352109,0,171,39606.558900463,2008-06-07,13:24:49
39.987079,116.352115,0,171,39606.5589236111,2008-06-07,13:24:51
39.986814,116.352127,0,171,39606.5589467593,2008-06-07,13:24:53
39.986547,116.352158,0,171,39606.5589699074,2008-06-07,13:24:55
39.986278,116.352191,0,171,39606.5589930556,2008-06-07,13:24:57
39.985993,116.352255,0,171,39606.5590162037,2008-06-07,13:24:59
39.985509,116.352342,0,171,39606.5590393519,2008-06-07,13:25:01
39.985208,116.352403,0,171,39606.5590625,2008-06-07,13:25:03
39.984908,116.352478,0,171,39606.5590856481,2008-06-07,13:25:05
39.984603,116.352556,0,171,39606.5591087963,2008-06-07,13:25:07
39.984353,116.352626,0,171,39606.5591319444,2008-06-07,13:25:09
39.984167,116.352664,0,171,39606.5591550926,2008-06-07,13:25:11
39.983974,116.352693,0,171,39606.5591782407,2008-06-07,13:25:13
39.983848,116.352743,0,171,39606.5592013889,2008-06-07,13:25:15
39.983713,116.352762,0,170,39606.559224537,2008-06-07,13:25:17
39.984278,116.352619,0,174,39606.5592476852,2008-06-07,13:25:19
39.984118,116.352674,0,172,39606.5592708333,2008-06-07,13:25:21
39.984122,116.352705,0,172,39606.5592939815,2008-06-07,13:25:23
39.984121,116.352737,0,171,39606.5593171296,2008-06-07,13:25:25
39.984135,116.352769,0,170,39606.5593402778,2008-06-07,13:25:27
39.984148,116.35281,0,169,39606.5593634259,2008-06-07,13:25:29
39.984157,116.352844,0,169,39606.5593865741,2008-06-07,13:25:31
39.984153,116.352883,0,169,39606.5594097222,2008-06-07,13:25:33
39.984152,116.352921,0,169,39606.5594328704,2008-06-07,13:25:35
39.984573,116.352819,0,169,39606.5594560185,2008-06-07,13:25:37
39.984717,116.352796,0,170,39606.5594791667,2008-06-07,13:25:39
39.984682,116.352823,0,170,39606.5595023148,2008-06-07,13:25:41
39.984665,116.352839,0,170,39606.559525463,2008-06-07,13:25:43
39.984724,116.352813,0,170,39606.5595486111,2008-06-07,13:25:45
39.984729,116.352826,0,169,39606.5595717593,2008-06-07,13:25:47
39.984771,116.352838,0,169,39606.5595949074,2008-06-07,13:25:49
39.984834,116.352844,0,169,39606.5596180556,2008-06-07,13:25:51
39.984967,116.352841,0,170,39606.5596412037,2008-06-07,13:25:53
39.984967,116.352848,0,169,39606.5596643519,2008-06-07,13:25:55
39.984967,116.35285,0,169,39606.5596875,2008-06-07,13:25:57
39.984967,116.35285,0,169,39606.5597106481,2008-06-07,13:25:59
39.984967,116.352853,0,169,39606.5597337963,2008-06-07,13:26:01
39.984966,116.352857,0,169,39606.5597569444,2008-06-07,13:26:03
39.984966,116.352858,0,169,39606.5597800926,2008-06-07,13:26:05
39.984966,116.352861,0,169,39606.5598032407,2008-06-07,13:26:07
39.984966,116.352864,0,169,39606.5598263889,2008-06-07,13:26:09
39.984965,116.352867,0,169,39606.559849537,2008-06-07,13:26:11
39.984964,116.352871,0,169,39606.5598726852,2008-06-07,13:26:13
39.984962,116.352875,0,169,39606.5598958333,2008-06-07,13:26:15
39.98496,116.352878,0,169,39606.5599189815,2008-06-07,13:26:17
39.984959,116.352883,0,169,39606.5599421296,2008-06-07,13:26:19
39.984956,116.352889,0,169,39606.5599652778,2008-06-07,13:26:21
39.984953,116.352896,0,169,39606.5599884259,2008-06-07,13:26:23
39.984951,116.352902,0,169,39606.5600115741,2008-06-07,13:26:25
39.984949,116.352905,0,169,39606.5600347222,2008-06-07,13:26:27
39.984951,116.352904,0,169,39606.5600578704,2008-06-07,13:26:29
39.984952,116.352898,0,169,39606.5600810185,2008-06-07,13:26:31
39.984952,116.352892,0,169,39606.5601041667,2008-06-07,13:26:33
39.984952,116.352884,0,169,39606.5601273148,2008-06-07,13:26:35
39.984953,116.352876,0,169,39606.560150463,2008-06-07,13:26:37
39.984954,116.35287,0,169,39606.5601736111,2008-06-07,13:26:39
39.984954,116.352868,0,169,39606.5601967593,2008-06-07,13:26:41
39.984953,116.352866,0,169,39606.5602199074,2008-06-07,13:26:43
39.984953,116.352865,0,169,39606.5602430556,2008-06-07,13:26:45
39.984953,116.352865,0,169,39606.5602662037,2008-06-07,13:26:47
39.984953,116.352864,0,169,39606.5602893519,2008-06-07,13:26:49
39.984953,116.352862,0,169,39606.5603125,2008-06-07,13:26:51
39.984953,116.352856,0,169,39606.5603356481,2008-06-07,13:26:53
39.984952,116.352851,0,169,39606.5603587963,2008-06-07,13:26:55
39.984952,116.352844,0,169,39606.5603819444,2008-06-07,13:26:57
39.984909,116.352827,0,169,39606.5604050926,2008-06-07,13:26:59
39.985346,116.352522,0,159,39606.5606828704,2008-06-07,13:27:23
39.98535,116.352523,0,156,39606.5607060185,2008-06-07,13:27:25
39.984275,116.352671,0,109,39606.5607523148,2008-06-07,13:27:29
39.984289,116.352681,0,108,39606.560775463,2008-06-07,13:27:31
39.982397,116.353315,0,279,39606.5613773148,2008-06-07,13:28:23
39.982721,116.353246,0,218,39606.561400463,2008-06-07,13:28:25
39.982782,116.353246,0,134,39606.5614236111,2008-06-07,13:28:27
39.982938,116.353259,0,155,39606.5614467593,2008-06-07,13:28:29
39.983453,116.353178,0,172,39606.5614699074,2008-06-07,13:28:31
39.983658,116.353139,0,168,39606.5614930556,2008-06-07,13:28:33
39.983854,116.353082,0,166,39606.5615162037,2008-06-07,13:28:35
39.98399,116.353048,0,166,39606.5615393519,2008-06-07,13:28:37
39.984153,116.353013,0,166,39606.5615625,2008-06-07,13:28:39
39.98427,116.352967,0,166,39606.5615856481,2008-06-07,13:28:41
39.984381,116.352926,0,166,39606.5616087963,2008-06-07,13:28:43
39.984481,116.352903,0,166,39606.5616319444,2008-06-07,13:28:45
39.984562,116.352892,0,166,39606.5616550926,2008-06-07,13:28:47
39.984599,116.352898,0,167,39606.5616782407,2008-06-07,13:28:49
39.984634,116.352878,0,167,39606.5617013889,2008-06-07,13:28:51
39.984666,116.352851,0,167,39606.561724537,2008-06-07,13:28:53
39.984711,116.352834,0,166,39606.5617476852,2008-06-07,13:28:55
39.984745,116.352822,0,166,39606.5617708333,2008-06-07,13:28:57
39.984783,116.352804,0,166,39606.5617939815,2008-06-07,13:28:59
39.984809,116.352794,0,166,39606.5618171296,2008-06-07,13:29:01
39.984855,116.352795,0,166,39606.5618402778,2008-06-07,13:29:03
39.984882,116.352811,0,166,39606.5618634259,2008-06-07,13:29:05
39.98489,116.352819,0,166,39606.5618865741,2008-06-07,13:29:07
39.984895,116.352825,0,166,39606.5619097222,2008-06-07,13:29:09
39.984898,116.352839,0,166,39606.5619328704,2008-06-07,13:29:11
39.984908,116.352858,0,166,39606.5619560185,2008-06-07,13:29:13
39.984924,116.35287,0,166,39606.5619791667,2008-06-07,13:29:15
39.984913,116.352895,0,166,39606.5620023148,2008-06-07,13:29:17
39.984901,116.35292,0,166,39606.562025463,2008-06-07,13:29:19
39.984952,116.352921,0,166,39606.5620486111,2008-06-07,13:29:21
39.984995,116.352935,0,166,39606.5620717593,2008-06-07,13:29:23
39.985007,116.352932,0,166,39606.5620949074,2008-06-07,13:29:25
39.985034,116.352905,0,166,39606.5621180556,2008-06-07,13:29:27
39.98505,116.352889,0,166,39606.5621412037,2008-06-07,13:29:29
39.985116,116.352842,0,165,39606.5621643519,2008-06-07,13:29:31
39.98514,116.35282,0,165,39606.5621875,2008-06-07,13:29:33
39.985158,116.352804,0,165,39606.5622106481,2008-06-07,13:29:35
39.985133,116.35279,0,165,39606.5622337963,2008-06-07,13:29:37
39.985091,116.352777,0,165,39606.5622569444,2008-06-07,13:29:39
39.985084,116.352739,0,165,39606.5622800926,2008-06-07,13:29:41
39.985098,116.35269,0,165,39606.5623032407,2008-06-07,13:29:43
39.985116,116.352654,0,165,39606.5623263889,2008-06-07,13:29:45
39.98513,116.352626,0,165,39606.562349537,2008-06-07,13:29:47
39.985136,116.352612,0,165,39606.5623726852,2008-06-07,13:29:49
39.985145,116.352607,0,165,39606.5623958333,2008-06-07,13:29:51
39.985151,116.352616,0,165,39606.5624189815,2008-06-07,13:29:53
39.985147,116.352635,0,165,39606.5624421296,2008-06-07,13:29:55
39.985129,116.352661,0,165,39606.5624652778,2008-06-07,13:29:57
39.985133,116.352667,0,165,39606.5624884259,2008-06-07,13:29:59
39.985133,116.352669,0,165,39606.5625115741,2008-06-07,13:30:01
39.98514,116.352677,0,165,39606.5625347222,2008-06-07,13:30:03
39.985157,116.352696,0,165,39606.5625578704,2008-06-07,13:30:05
39.985189,116.3527,0,165,39606.5625810185,2008-06-07,13:30:07
39.985233,116.352685,0,165,39606.5626041667,2008-06-07,13:30:09
39.985235,116.352666,0,165,39606.5626273148,2008-06-07,13:30:11
39.985223,116.352668,0,165,39606.562650463,2008-06-07,13:30:13
39.985221,116.35267,0,165,39606.5626736111,2008-06-07,13:30:15
39.985219,116.352672,0,165,39606.5626967593,2008-06-07,13:30:17
39.985216,116.352678,0,165,39606.5627199074,2008-06-07,13:30:19
39.985213,116.352684,0,165,39606.5627430556,2008-06-07,13:30:21
39.985183,116.352672,0,165,39606.5627662037,2008-06-07,13:30:23
39.985175,116.352658,0,165,39606.5627893518,2008-06-07,13:30:25
39.985148,116.352654,0,165,39606.5628125,2008-06-07,13:30:27
39.985145,116.352659,0,165,39606.5628356481,2008-06-07,13:30:29
39.985037,116.352696,0,165,39606.5628587963,2008-06-07,13:30:31
39.984982,116.352716,0,165,39606.5628819444,2008-06-07,13:30:33
39.984945,116.352735,0,164,39606.5629050926,2008-06-07,13:30:35
39.984941,116.352748,0,165,39606.5629282407,2008-06-07,13:30:37
39.984947,116.352757,0,165,39606.5629513889,2008-06-07,13:30:39
39.984941,116.352769,0,164,39606.562974537,2008-06-07,13:30:41
39.984917,116.352777,0,164,39606.5629976852,2008-06-07,13:30:43
39.984888,116.352776,0,164,39606.5630208333,2008-06-07,13:30:45
39.984857,116.352787,0,164,39606.5630439815,2008-06-07,13:30:47
39.984804,116.35281,0,164,39606.5630671296,2008-06-07,13:30:49
39.984764,116.352842,0,164,39606.5630902778,2008-06-07,13:30:51
39.984726,116.352859,0,164,39606.5631134259,2008-06-07,13:30:53
39.984717,116.352852,0,164,39606.5631365741,2008-06-07,13:30:55
39.984718,116.35284,0,164,39606.5631597222,2008-06-07,13:30:57
39.984726,116.352821,0,164,39606.5631828704,2008-06-07,13:30:59
39.984731,116.352813,0,164,39606.5632060185,2008-06-07,13:31:01
39.984733,116.352809,0,164,39606.5632291667,2008-06-07,13:31:03
39.98474,116.35278,0,164,39606.5632523148,2008-06-07,13:31:05
39.984775,116.352753,0,164,39606.563275463,2008-06-07,13:31:07
39.984875,116.352709,0,166,39606.5632986111,2008-06-07,13:31:09
39.984938,116.352695,0,165,39606.5633217593,2008-06-07,13:31:11
39.985005,116.352677,0,165,39606.5633449074,2008-06-07,13:31:13
39.985088,116.352652,0,165,39606.5633680556,2008-06-07,13:31:15
39.985176,116.352621,0,164,39606.5633912037,2008-06-07,13:31:17
39.985271,116.3526,0,162,39606.5634143518,2008-06-07,13:31:19
39.985378,116.352571,0,160,39606.5634375,2008-06-07,13:31:21
39.9855,116.352537,0,157,39606.5634606481,2008-06-07,13:31:23
39.985597,116.352528,0,153,39606.5634837963,2008-06-07,13:31:25
39.985629,116.352512,0,151,39606.5635069444,2008-06-07,13:31:27
39.985662,116.352504,0,150,39606.5635300926,2008-06-07,13:31:29
39.985692,116.352511,0,150,39606.5635532407,2008-06-07,13:31:31
39.985716,116.352528,0,150,39606.5635763889,2008-06-07,13:31:33
39.985748,116.352556,0,151,39606.563599537,2008-06-07,13:31:35
39.98574,116.352587,0,154,39606.5636226852,2008-06-07,13:31:37
39.985691,116.352608,0,159,39606.5636458333,2008-06-07,13:31:39
39.985627,116.352617,0,163,39606.5636689815,2008-06-07,13:31:41
39.985624,116.352606,0,165,39606.5636921296,2008-06-07,13:31:43
39.985532,116.352623,0,168,39606.5637152778,2008-06-07,13:31:45
39.985445,116.35263,0,172,39606.5637384259,2008-06-07,13:31:47
39.985346,116.352655,0,175,39606.5637615741,2008-06-07,13:31:49
39.985247,116.352678,0,178,39606.5637847222,2008-06-07,13:31:51
39.985187,116.352699,0,182,39606.5638078704,2008-06-07,13:31:53
39.985083,116.352712,0,185,39606.5638310185,2008-06-07,13:31:55
39.985001,116.352737,0,189,39606.5638541667,2008-06-07,13:31:57
39.98496,116.352751,0,193,39606.5638773148,2008-06-07,13:31:59
39.984699,116.352807,0,197,39606.5652199074,2008-06-07,13:33:55
39.984687,116.352796,0,196,39606.5652430556,2008-06-07,13:33:57
39.984713,116.352794,0,195,39606.5652662037,2008-06-07,13:33:59
39.984715,116.35281,0,194,39606.5652893518,2008-06-07,13:34:01
39.984748,116.352804,0,192,39606.5653125,2008-06-07,13:34:03
39.984781,116.352804,0,190,39606.5653356481,2008-06-07,13:34:05
39.98479,116.352808,0,189,39606.5653587963,2008-06-07,13:34:07
39.984808,116.352813,0,188,39606.5653819444,2008-06-07,13:34:09
39.984831,116.352825,0,187,39606.5654050926,2008-06-07,13:34:11
39.984841,116.352819,0,187,39606.5654282407,2008-06-07,13:34:13
39.984845,116.352817,0,187,39606.5654513889,2008-06-07,13:34:15
39.984844,116.352821,0,187,39606.565474537,2008-06-07,13:34:17
39.984843,116.352821,0,188,39606.5654976852,2008-06-07,13:34:19
39.984832,116.352814,0,188,39606.5655208333,2008-06-07,13:34:21
39.98484,116.352809,0,189,39606.5655439815,2008-06-07,13:34:23
39.984837,116.352813,0,189,39606.5655671296,2008-06-07,13:34:25
39.984844,116.352818,0,188,39606.5655902778,2008-06-07,13:34:27
39.98485,116.352818,0,187,39606.5656134259,2008-06-07,13:34:29
39.984851,116.352817,0,186,39606.5656365741,2008-06-07,13:34:31
39.98485,116.352816,0,186,39606.5656597222,2008-06-07,13:34:33
39.98474,116.3528,0,184,39606.5656828704,2008-06-07,13:34:35
39.984654,116.352791,0,183,39606.5657060185,2008-06-07,13:34:37
39.984604,116.352785,0,182,39606.5657291667,2008-06-07,13:34:39
39.984561,116.352787,0,182,39606.5657523148,2008-06-07,13:34:41
39.984523,116.352787,0,181,39606.565775463,2008-06-07,13:34:43
39.984492,116.352783,0,180,39606.5657986111,2008-06-07,13:34:45
39.984458,116.352774,0,177,39606.5658217593,2008-06-07,13:34:47
39.984434,116.352778,0,174,39606.5658449074,2008-06-07,13:34:49
39.984407,116.352775,0,170,39606.5658680556,2008-06-07,13:34:51
39.984404,116.352789,0,166,39606.5658912037,2008-06-07,13:34:53
39.984406,116.352789,0,164,39606.5659143519,2008-06-07,13:34:55
39.984423,116.352789,0,161,39606.5659375,2008-06-07,13:34:57
39.984441,116.352796,0,159,39606.5659606481,2008-06-07,13:34:59
39.984442,116.352795,0,159,39606.5659837963,2008-06-07,13:35:01
39.984443,116.352793,0,159,39606.5660069444,2008-06-07,13:35:03
39.984443,116.352792,0,158,39606.5660300926,2008-06-07,13:35:05
39.984444,116.35279,0,158,39606.5660532407,2008-06-07,13:35:07
39.984445,116.352787,0,158,39606.5660763889,2008-06-07,13:35:09
39.984447,116.352783,0,158,39606.566099537,2008-06-07,13:35:11
39.984447,116.352782,0,158,39606.5661226852,2008-06-07,13:35:13
39.984447,116.352781,0,158,39606.5661458333,2008-06-07,13:35:15
39.984448,116.352778,0,159,39606.5661689815,2008-06-07,13:35:17
39.98445,116.352774,0,159,39606.5661921296,2008-06-07,13:35:19
39.984451,116.352768,0,159,39606.5662152778,2008-06-07,13:35:21
39.984452,116.352763,0,159,39606.5662384259,2008-06-07,13:35:23
39.984452,116.352762,0,159,39606.5662615741,2008-06-07,13:35:25
39.984452,116.352761,0,159,39606.5662847222,2008-06-07,13:35:27
39.984453,116.352761,0,159,39606.5663078704,2008-06-07,13:35:29
39.984453,116.35276,0,160,39606.5663310185,2008-06-07,13:35:31
39.984454,116.352758,0,160,39606.5663541667,2008-06-07,13:35:33
39.984454,116.352759,0,160,39606.5663773148,2008-06-07,13:35:35
39.984455,116.352758,0,160,39606.566400463,2008-06-07,13:35:37
39.984456,116.352756,0,160,39606.5664236111,2008-06-07,13:35:39
39.984457,116.352753,0,160,39606.5664467593,2008-06-07,13:35:41
39.984457,116.352754,0,160,39606.5664699074,2008-06-07,13:35:43
39.984457,116.352755,0,160,39606.5664930556,2008-06-07,13:35:45
39.984457,116.352754,0,160,39606.5665162037,2008-06-07,13:35:47
39.984458,116.35275,0,160,39606.5665393519,2008-06-07,13:35:49
39.984459,116.352746,0,160,39606.5665625,2008-06-07,13:35:51
39.984719,116.352746,0,163,39606.5688078704,2008-06-07,13:39:05
39.984732,116.35274,0,163,39606.5688310185,2008-06-07,13:39:07
39.984742,116.352737,0,164,39606.5688541667,2008-06-07,13:39:09
39.984741,116.352729,0,165,39606.5688773148,2008-06-07,13:39:11
39.984749,116.352741,0,165,39606.568900463,2008-06-07,13:39:13
39.98475,116.352753,0,166,39606.5689236111,2008-06-07,13:39:15
39.98475,116.352752,0,166,39606.5689467593,2008-06-07,13:39:17
39.98475,116.352748,0,166,39606.5689699074,2008-06-07,13:39:19
39.98475,116.352747,0,166,39606.5689930556,2008-06-07,13:39:21
39.984749,116.352743,0,166,39606.5690162037,2008-06-07,13:39:23
39.98475,116.352737,0,166,39606.5690393519,2008-06-07,13:39:25
39.98475,116.352732,0,166,39606.5690625,2008-06-07,13:39:27
39.98475,116.35273,0,166,39606.5690856481,2008-06-07,13:39:29
39.984749,116.352729,0,166,39606.5691087963,2008-06-07,13:39:31
39.984749,116.352726,0,166,39606.5691319444,2008-06-07,13:39:33
39.984749,116.352726,0,166,39606.5691550926,2008-06-07,13:39:35
39.984748,116.352727,0,166,39606.5691782407,2008-06-07,13:39:37
39.984748,116.352726,0,165,39606.5692013889,2008-06-07,13:39:39
39.984748,116.352725,0,165,39606.569224537,2008-06-07,13:39:41
39.984747,116.352729,0,165,39606.5692476852,2008-06-07,13:39:43
39.984746,116.352733,0,165,39606.5692708333,2008-06-07,13:39:45
39.984745,116.352736,0,165,39606.5692939815,2008-06-07,13:39:47
39.984744,116.352739,0,165,39606.5693171296,2008-06-07,13:39:49
39.984742,116.352744,0,165,39606.5693402778,2008-06-07,13:39:51
39.98474,116.352749,0,165,39606.5693634259,2008-06-07,13:39:53
39.984738,116.352754,0,165,39606.5693865741,2008-06-07,13:39:55
39.984736,116.352757,0,165,39606.5694097222,2008-06-07,13:39:57
39.984735,116.352757,0,165,39606.5694328704,2008-06-07,13:39:59
39.984734,116.352757,0,165,39606.5694560185,2008-06-07,13:40:01
39.984734,116.352755,0,165,39606.5694791667,2008-06-07,13:40:03
39.984733,116.352754,0,165,39606.5695023148,2008-06-07,13:40:05
39.984732,116.352756,0,165,39606.569525463,2008-06-07,13:40:07
39.98473,116.352759,0,165,39606.5695486111,2008-06-07,13:40:09
39.98473,116.352761,0,165,39606.5695717593,2008-06-07,13:40:11
39.984729,116.352764,0,165,39606.5695949074,2008-06-07,13:40:13
39.984729,116.352765,0,165,39606.5696180556,2008-06-07,13:40:15
39.984729,116.352766,0,165,39606.5696412037,2008-06-07,13:40:17
39.984729,116.352765,0,165,39606.5696643519,2008-06-07,13:40:19
39.98473,116.352765,0,166,39606.5696875,2008-06-07,13:40:21
39.984731,116.352765,0,166,39606.5697106481,2008-06-07,13:40:23
39.984731,116.352766,0,166,39606.5697337963,2008-06-07,13:40:25
39.984731,116.352765,0,166,39606.5697569444,2008-06-07,13:40:27
39.984731,116.352764,0,166,39606.5697800926,2008-06-07,13:40:29
39.984732,116.352763,0,166,39606.5698032407,2008-06-07,13:40:31
39.984732,116.352764,0,166,39606.5698263889,2008-06-07,13:40:33
39.984732,116.352764,0,166,39606.569849537,2008-06-07,13:40:35
39.984733,116.352762,0,166,39606.5698726852,2008-06-07,13:40:37
39.984734,116.352757,0,166,39606.5698958333,2008-06-07,13:40:39
39.984734,116.352753,0,166,39606.5699189815,2008-06-07,13:40:41
39.984735,116.352749,0,166,39606.5699421296,2008-06-07,13:40:43
39.984736,116.352747,0,167,39606.5699652778,2008-06-07,13:40:45
39.984736,116.352742,0,167,39606.5699884259,2008-06-07,13:40:47
39.984737,116.35274,0,167,39606.5700115741,2008-06-07,13:40:49
39.984738,116.352739,0,167,39606.5700347222,2008-06-07,13:40:51
39.984737,116.352739,0,167,39606.5700578704,2008-06-07,13:40:53
39.984738,116.352739,0,167,39606.5700810185,2008-06-07,13:40:55
39.984737,116.352739,0,167,39606.5701041667,2008-06-07,13:40:57
39.984736,116.352741,0,167,39606.5701273148,2008-06-07,13:40:59
39.984735,116.352744,0,167,39606.570150463,2008-06-07,13:41:01
39.984734,116.352745,0,167,39606.5701736111,2008-06-07,13:41:03
39.984733,116.352744,0,167,39606.5701967593,2008-06-07,13:41:05
39.984733,116.352741,0,167,39606.5702199074,2008-06-07,13:41:07
39.984733,116.352737,0,167,39606.5702430556,2008-06-07,13:41:09
39.984722,116.35272,0,166,39606.5702662037,2008-06-07,13:41:11
39.984706,116.352686,0,164,39606.5702893519,2008-06-07,13:41:13
39.984694,116.352664,0,163,39606.5703125,2008-06-07,13:41:15
39.984662,116.352637,0,161,39606.5703356481,2008-06-07,13:41:17
39.98462,116.35262,0,160,39606.5703587963,2008-06-07,13:41:19
39.984585,116.352604,0,160,39606.5703819444,2008-06-07,13:41:21
39.984584,116.352602,0,159,39606.5704050926,2008-06-07,13:41:23
39.984585,116.352597,0,159,39606.5704282407,2008-06-07,13:41:25
39.984585,116.352592,0,159,39606.5704513889,2008-06-07,13:41:27
39.984565,116.352571,0,158,39606.570474537,2008-06-07,13:41:29
39.984564,116.352556,0,158,39606.5704976852,2008-06-07,13:41:31
39.984565,116.35255,0,157,39606.5705208333,2008-06-07,13:41:33
39.984569,116.352542,0,157,39606.5705439815,2008-06-07,13:41:35
39.984587,116.352563,0,156,39606.5705671296,2008-06-07,13:41:37
39.984599,116.352577,0,156,39606.5705902778,2008-06-07,13:41:39
39.9846,116.352577,0,156,39606.5706134259,2008-06-07,13:41:41
39.984601,116.352576,0,156,39606.5706365741,2008-06-07,13:41:43
39.984602,116.352574,0,156,39606.5706597222,2008-06-07,13:41:45
39.984602,116.352574,0,156,39606.5706828704,2008-06-07,13:41:47
39.984602,116.352575,0,156,39606.5707060185,2008-06-07,13:41:49
39.984602,116.35258,0,156,39606.5707291667,2008-06-07,13:41:51
39.984631,116.352609,0,157,39606.5707523148,2008-06-07,13:41:53
39.984636,116.35263,0,157,39606.570775463,2008-06-07,13:41:55
39.984643,116.352651,0,158,39606.5707986111,2008-06-07,13:41:57
39.984642,116.352657,0,158,39606.5708217593,2008-06-07,13:41:59
39.984641,116.352662,0,158,39606.5708449074,2008-06-07,13:42:01
39.984641,116.352664,0,158,39606.5708680556,2008-06-07,13:42:03
39.98464,116.352663,0,158,39606.5708912037,2008-06-07,13:42:05
39.98464,116.352664,0,158,39606.5709143518,2008-06-07,13:42:07
39.984639,116.352661,0,158,39606.5709375,2008-06-07,13:42:09
39.984638,116.352657,0,158,39606.5709606481,2008-06-07,13:42:11
39.984639,116.352652,0,158,39606.5709837963,2008-06-07,13:42:13
39.984639,116.352646,0,158,39606.5710069444,2008-06-07,13:42:15
39.98464,116.352642,0,158,39606.5710300926,2008-06-07,13:42:17
39.98464,116.35264,0,158,39606.5710532407,2008-06-07,13:42:19
39.984897,116.352561,0,174,39606.5837615741,2008-06-07,14:00:37
39.984929,116.352582,0,174,39606.5837847222,2008-06-07,14:00:39
39.984971,116.352606,0,175,39606.5838078704,2008-06-07,14:00:41
39.985021,116.352637,0,175,39606.5838310185,2008-06-07,14:00:43
39.985035,116.352658,0,175,39606.5838541667,2008-06-07,14:00:45
39.985034,116.352665,0,175,39606.5838773148,2008-06-07,14:00:47
39.985034,116.352671,0,176,39606.583900463,2008-06-07,14:00:49
39.98508,116.352692,0,176,39606.5839236111,2008-06-07,14:00:51
39.985111,116.352705,0,176,39606.5839467593,2008-06-07,14:00:53
39.985133,116.352703,0,177,39606.5839699074,2008-06-07,14:00:55
39.98514,116.352698,0,178,39606.5839930556,2008-06-07,14:00:57
39.985143,116.352685,0,179,39606.5840162037,2008-06-07,14:00:59
39.985161,116.352677,0,180,39606.5840393519,2008-06-07,14:01:01
39.985174,116.352666,0,181,39606.5840625,2008-06-07,14:01:03
39.985181,116.352656,0,181,39606.5840856481,2008-06-07,14:01:05
39.985181,116.352657,0,181,39606.5841087963,2008-06-07,14:01:07
39.985181,116.352658,0,181,39606.5841319444,2008-06-07,14:01:09
39.985181,116.352657,0,181,39606.5841550926,2008-06-07,14:01:11
39.98518,116.352656,0,181,39606.5841782407,2008-06-07,14:01:13
39.98518,116.352656,0,181,39606.5842013889,2008-06-07,14:01:15
39.985179,116.352658,0,181,39606.584224537,2008-06-07,14:01:17
39.985177,116.352663,0,181,39606.5842476852,2008-06-07,14:01:19
39.985156,116.352689,0,179,39606.5842708333,2008-06-07,14:01:21
39.985151,116.352708,0,177,39606.5842939815,2008-06-07,14:01:23
39.985144,116.352716,0,176,39606.5843171296,2008-06-07,14:01:25
39.985141,116.352718,0,174,39606.5843402778,2008-06-07,14:01:27
39.985133,116.352717,0,174,39606.5843634259,2008-06-07,14:01:29
39.985134,116.352714,0,174,39606.5843865741,2008-06-07,14:01:31
39.985135,116.352709,0,174,39606.5844097222,2008-06-07,14:01:33
39.985136,116.352707,0,174,39606.5844328704,2008-06-07,14:01:35
39.985135,116.352708,0,174,39606.5844560185,2008-06-07,14:01:37
39.985136,116.352706,0,174,39606.5844791667,2008-06-07,14:01:39
39.985136,116.352703,0,174,39606.5845023148,2008-06-07,14:01:41
39.985137,116.3527,0,174,39606.584525463,2008-06-07,14:01:43
39.985138,116.352696,0,174,39606.5845486111,2008-06-07,14:01:45
39.985137,116.352695,0,174,39606.5845717593,2008-06-07,14:01:47
39.985137,116.352698,0,174,39606.5845949074,2008-06-07,14:01:49
39.985136,116.352701,0,174,39606.5846180556,2008-06-07,14:01:51
39.985124,116.352709,0,174,39606.5846412037,2008-06-07,14:01:53
39.985129,116.352711,0,174,39606.5846643519,2008-06-07,14:01:55
39.985133,116.352702,0,174,39606.5846875,2008-06-07,14:01:57
39.985105,116.352705,0,173,39606.5847106481,2008-06-07,14:01:59
39.985103,116.352705,0,172,39606.5847337963,2008-06-07,14:02:01
39.985109,116.352702,0,172,39606.5847569444,2008-06-07,14:02:03
39.98513,116.3527,0,172,39606.5847800926,2008-06-07,14:02:05
39.985132,116.352695,0,172,39606.5848032407,2008-06-07,14:02:07
39.985102,116.352684,0,171,39606.5848263889,2008-06-07,14:02:09
39.985102,116.352669,0,171,39606.584849537,2008-06-07,14:02:11
39.985092,116.352658,0,172,39606.5848726852,2008-06-07,14:02:13
39.985092,116.352654,0,172,39606.5848958333,2008-06-07,14:02:15
39.985091,116.352654,0,172,39606.5849189815,2008-06-07,14:02:17
39.98509,116.352659,0,172,39606.5849421296,2008-06-07,14:02:19
39.985089,116.352664,0,171,39606.5849652778,2008-06-07,14:02:21
39.985088,116.352669,0,171,39606.5849884259,2008-06-07,14:02:23
39.985087,116.352672,0,171,39606.5850115741,2008-06-07,14:02:25
39.985087,116.352671,0,171,39606.5850347222,2008-06-07,14:02:27
39.985088,116.352667,0,172,39606.5850578704,2008-06-07,14:02:29
39.985081,116.352652,0,172,39606.5850810185,2008-06-07,14:02:31
39.985087,116.352641,0,171,39606.5851041667,2008-06-07,14:02:33
39.98508,116.352629,0,169,39606.5851273148,2008-06-07,14:02:35
39.985078,116.352628,0,166,39606.585150463,2008-06-07,14:02:37
39.985083,116.352625,0,166,39606.5851736111,2008-06-07,14:02:39
39.985083,116.352627,0,166,39606.5851967593,2008-06-07,14:02:41
39.985086,116.352637,0,165,39606.5852199074,2008-06-07,14:02:43
39.985097,116.352646,0,165,39606.5852430556,2008-06-07,14:02:45
39.985101,116.352646,0,166,39606.5852662037,2008-06-07,14:02:47
39.985096,116.352632,0,165,39606.5852893519,2008-06-07,14:02:49
39.985101,116.352614,0,166,39606.5853125,2008-06-07,14:02:51
39.985104,116.352605,0,166,39606.5853356481,2008-06-07,14:02:53
39.985104,116.352605,0,166,39606.5853587963,2008-06-07,14:02:55
39.985104,116.352605,0,166,39606.5853819444,2008-06-07,14:02:57
39.985104,116.352595,0,166,39606.5854050926,2008-06-07,14:02:59
39.985083,116.35259,0,167,39606.5854282407,2008-06-07,14:03:01
39.985061,116.35258,0,167,39606.5854513889,2008-06-07,14:03:03
39.985049,116.352573,0,167,39606.585474537,2008-06-07,14:03:05
39.985039,116.352579,0,167,39606.5854976852,2008-06-07,14:03:07
39.98501,116.352592,0,168,39606.5855208333,2008-06-07,14:03:09
39.984995,116.352599,0,168,39606.5855439815,2008-06-07,14:03:11
39.984994,116.352601,0,168,39606.5855671296,2008-06-07,14:03:13
39.984993,116.352606,0,168,39606.5855902778,2008-06-07,14:03:15
39.984991,116.352612,0,168,39606.5856134259,2008-06-07,14:03:17
39.98499,116.352617,0,168,39606.5856365741,2008-06-07,14:03:19
39.984989,116.352617,0,168,39606.5856597222,2008-06-07,14:03:21
39.984988,116.352617,0,168,39606.5856828704,2008-06-07,14:03:23
39.984986,116.35262,0,168,39606.5857060185,2008-06-07,14:03:25
39.984984,116.352626,0,168,39606.5857291667,2008-06-07,14:03:27
39.984983,116.352631,0,168,39606.5857523148,2008-06-07,14:03:29
39.984981,116.352634,0,168,39606.585775463,2008-06-07,14:03:31
39.98498,116.352638,0,168,39606.5857986111,2008-06-07,14:03:33
39.984981,116.352655,0,168,39606.5858217593,2008-06-07,14:03:35
39.984968,116.352675,0,167,39606.5858449074,2008-06-07,14:03:37
39.984961,116.352696,0,167,39606.5858680556,2008-06-07,14:03:39
39.98495,116.352707,0,167,39606.5858912037,2008-06-07,14:03:41
39.984947,116.352719,0,166,39606.5859143519,2008-06-07,14:03:43
39.984941,116.352742,0,166,39606.5859375,2008-06-07,14:03:45
39.984951,116.352763,0,166,39606.5859606481,2008-06-07,14:03:47
39.984944,116.352763,0,165,39606.5859837963,2008-06-07,14:03:49
39.984937,116.352744,0,164,39606.5860069444,2008-06-07,14:03:51
39.984921,116.352719,0,163,39606.5860300926,2008-06-07,14:03:53
39.984919,116.352692,0,162,39606.5860532407,2008-06-07,14:03:55
39.984923,116.352658,0,161,39606.5860763889,2008-06-07,14:03:57
39.984928,116.352628,0,161,39606.586099537,2008-06-07,14:03:59
39.984928,116.352625,0,161,39606.5861226852,2008-06-07,14:04:01
39.984929,116.35262,0,161,39606.5861458333,2008-06-07,14:04:03
39.984936,116.352608,0,160,39606.5861689815,2008-06-07,14:04:05
39.984938,116.352602,0,160,39606.5861921296,2008-06-07,14:04:07
39.984933,116.3526,0,159,39606.5862152778,2008-06-07,14:04:09
39.984932,116.352604,0,159,39606.5862384259,2008-06-07,14:04:11
39.984931,116.352604,0,159,39606.5862615741,2008-06-07,14:04:13
39.984931,116.352602,0,159,39606.5862847222,2008-06-07,14:04:15
39.98493,116.3526,0,159,39606.5863078704,2008-06-07,14:04:17
39.98493,116.352598,0,159,39606.5863310185,2008-06-07,14:04:19
39.98493,116.352597,0,159,39606.5863541667,2008-06-07,14:04:21
39.984929,116.352598,0,159,39606.5863773148,2008-06-07,14:04:23
39.984928,116.352597,0,159,39606.586400463,2008-06-07,14:04:25
39.984927,116.352593,0,159,39606.5864236111,2008-06-07,14:04:27
39.984926,116.35259,0,159,39606.5864467593,2008-06-07,14:04:29
39.984926,116.352585,0,159,39606.5864699074,2008-06-07,14:04:31
39.984925,116.352581,0,159,39606.5864930556,2008-06-07,14:04:33
39.984925,116.352577,0,158,39606.5865162037,2008-06-07,14:04:35
39.984893,116.352549,0,158,39606.5865393518,2008-06-07,14:04:37
39.984861,116.352522,0,159,39606.5865625,2008-06-07,14:04:39
39.98486,116.352522,0,159,39606.5865856481,2008-06-07,14:04:41
39.984859,116.352524,0,159,39606.5866087963,2008-06-07,14:04:43
39.984858,116.352527,0,159,39606.5866319444,2008-06-07,14:04:45
39.984856,116.352531,0,159,39606.5866550926,2008-06-07,14:04:47
39.984855,116.352534,0,159,39606.5866782407,2008-06-07,14:04:49
39.984854,116.352537,0,159,39606.5867013889,2008-06-07,14:04:51
39.984852,116.352543,0,159,39606.586724537,2008-06-07,14:04:53
39.984849,116.352546,0,158,39606.5867476852,2008-06-07,14:04:55
39.984825,116.352533,0,157,39606.5867708333,2008-06-07,14:04:57
39.984801,116.352505,0,156,39606.5867939815,2008-06-07,14:04:59
39.984801,116.352504,0,156,39606.5868171296,2008-06-07,14:05:01
39.984801,116.352503,0,156,39606.5868402778,2008-06-07,14:05:03
39.984803,116.352496,0,156,39606.5868634259,2008-06-07,14:05:05
39.984803,116.352491,0,157,39606.5868865741,2008-06-07,14:05:07
39.984803,116.352489,0,157,39606.5869097222,2008-06-07,14:05:09
39.984803,116.352488,0,157,39606.5869328704,2008-06-07,14:05:11
39.984803,116.352485,0,157,39606.5869560185,2008-06-07,14:05:13
39.984804,116.352484,0,157,39606.5869791667,2008-06-07,14:05:15
39.984804,116.352484,0,157,39606.5870023148,2008-06-07,14:05:17
39.984803,116.352484,0,157,39606.587025463,2008-06-07,14:05:19
39.984803,116.352487,0,157,39606.5870486111,2008-06-07,14:05:21
39.984803,116.352489,0,157,39606.5870717593,2008-06-07,14:05:23
39.984802,116.35249,0,157,39606.5870949074,2008-06-07,14:05:25
39.984802,116.352493,0,157,39606.5871180556,2008-06-07,14:05:27
39.984802,116.352495,0,157,39606.5871412037,2008-06-07,14:05:29
39.984802,116.352496,0,157,39606.5871643518,2008-06-07,14:05:31
39.984801,116.352496,0,157,39606.5871875,2008-06-07,14:05:33
39.984801,116.352495,0,157,39606.5872106481,2008-06-07,14:05:35
39.984801,116.352495,0,158,39606.5872337963,2008-06-07,14:05:37
39.9848,116.352499,0,158,39606.5872569444,2008-06-07,14:05:39
39.984813,116.352525,0,160,39606.5872800926,2008-06-07,14:05:41
39.984816,116.352543,0,162,39606.5873032407,2008-06-07,14:05:43
39.984821,116.352561,0,165,39606.5873263889,2008-06-07,14:05:45
39.984824,116.352563,0,165,39606.587349537,2008-06-07,14:05:47
39.984823,116.352568,0,165,39606.5873726852,2008-06-07,14:05:49
39.984823,116.352571,0,165,39606.5873958333,2008-06-07,14:05:51
39.984823,116.352569,0,165,39606.5874189815,2008-06-07,14:05:53
39.984823,116.352569,0,165,39606.5874421296,2008-06-07,14:05:55
39.984823,116.352573,0,165,39606.5874652778,2008-06-07,14:05:57
39.984823,116.352576,0,165,39606.5874884259,2008-06-07,14:05:59
39.984823,116.352575,0,165,39606.5875115741,2008-06-07,14:06:01
39.984823,116.352578,0,165,39606.5875347222,2008-06-07,14:06:03
39.984824,116.352579,0,165,39606.5875578704,2008-06-07,14:06:05
39.984825,116.352577,0,165,39606.5875810185,2008-06-07,14:06:07
39.984825,116.352579,0,165,39606.5876041667,2008-06-07,14:06:09
39.984826,116.352583,0,164,39606.5876273148,2008-06-07,14:06:11
39.984828,116.352582,0,164,39606.587650463,2008-06-07,14:06:13
39.984828,116.35258,0,164,39606.5876736111,2008-06-07,14:06:15
39.984828,116.352584,0,164,39606.5876967593,2008-06-07,14:06:17
39.984828,116.352587,0,164,39606.5877199074,2008-06-07,14:06:19
39.984828,116.352586,0,164,39606.5877430556,2008-06-07,14:06:21
39.984828,116.352586,0,164,39606.5877662037,2008-06-07,14:06:23
39.984828,116.352584,0,164,39606.5877893518,2008-06-07,14:06:25
39.984829,116.352578,0,164,39606.5878125,2008-06-07,14:06:27
39.984829,116.352577,0,164,39606.5878356481,2008-06-07,14:06:29
39.984828,116.352578,0,164,39606.5878587963,2008-06-07,14:06:31
39.984828,116.352578,0,164,39606.5878819444,2008-06-07,14:06:33
39.984827,116.35258,0,164,39606.5879050926,2008-06-07,14:06:35
39.984825,116.352586,0,164,39606.5879282407,2008-06-07,14:06:37
39.984824,116.352586,0,164,39606.5879513889,2008-06-07,14:06:39
39.984824,116.352587,0,164,39606.587974537,2008-06-07,14:06:41
39.984831,116.352601,0,163,39606.5879976852,2008-06-07,14:06:43
39.984814,116.352606,0,162,39606.5880208333,2008-06-07,14:06:45
39.984814,116.352606,0,162,39606.5880439815,2008-06-07,14:06:47
39.984814,116.352608,0,162,39606.5880671296,2008-06-07,14:06:49
39.984815,116.352608,0,162,39606.5880902778,2008-06-07,14:06:51
39.984815,116.352605,0,162,39606.5881134259,2008-06-07,14:06:53
39.984816,116.352602,0,162,39606.5881365741,2008-06-07,14:06:55
39.984818,116.352596,0,162,39606.5881597222,2008-06-07,14:06:57
39.984819,116.35259,0,162,39606.5881828704,2008-06-07,14:06:59
39.98482,116.352587,0,162,39606.5882060185,2008-06-07,14:07:01
39.984819,116.352589,0,162,39606.5882291667,2008-06-07,14:07:03
39.984818,116.352592,0,162,39606.5882523148,2008-06-07,14:07:05
39.984818,116.352594,0,162,39606.588275463,2008-06-07,14:07:07
39.984817,116.352597,0,162,39606.5882986111,2008-06-07,14:07:09
39.984817,116.352595,0,162,39606.5883217593,2008-06-07,14:07:11
39.984818,116.352591,0,162,39606.5883449074,2008-06-07,14:07:13
39.984818,116.352592,0,162,39606.5883680556,2008-06-07,14:07:15
39.984817,116.352596,0,162,39606.5883912037,2008-06-07,14:07:17
39.984816,116.352602,0,162,39606.5884143518,2008-06-07,14:07:19
39.984808,116.352598,0,162,39606.5884375,2008-06-07,14:07:21
39.984804,116.352585,0,161,39606.5884606481,2008-06-07,14:07:23
39.984803,116.35259,0,161,39606.5884837963,2008-06-07,14:07:25
39.984802,116.352595,0,161,39606.5885069444,2008-06-07,14:07:27
39.9848,116.3526,0,161,39606.5885300926,2008-06-07,14:07:29
39.9848,116.352602,0,161,39606.5885532407,2008-06-07,14:07:31
39.984799,116.352603,0,161,39606.5885763889,2008-06-07,14:07:33
39.984799,116.352605,0,161,39606.588599537,2008-06-07,14:07:35
39.984798,116.352601,0,161,39606.5886226852,2008-06-07,14:07:37
39.98479,116.352581,0,161,39606.5886458333,2008-06-07,14:07:39
39.984779,116.352558,0,161,39606.5886689815,2008-06-07,14:07:41
39.984784,116.35255,0,160,39606.5886921296,2008-06-07,14:07:43
39.984785,116.352547,0,160,39606.5887152778,2008-06-07,14:07:45
39.984787,116.352543,0,160,39606.5887384259,2008-06-07,14:07:47
39.984788,116.352539,0,160,39606.5887615741,2008-06-07,14:07:49
39.984789,116.352536,0,160,39606.5887847222,2008-06-07,14:07:51
39.984789,116.352536,0,160,39606.5888078704,2008-06-07,14:07:53
39.984789,116.352536,0,160,39606.5888310185,2008-06-07,14:07:55
39.984789,116.352535,0,160,39606.5888541667,2008-06-07,14:07:57
39.984788,116.352536,0,160,39606.5888773148,2008-06-07,14:07:59
39.984788,116.352538,0,160,39606.588900463,2008-06-07,14:08:01
39.984788,116.352537,0,160,39606.5889236111,2008-06-07,14:08:03
39.984788,116.352536,0,160,39606.5889467593,2008-06-07,14:08:05
39.984787,116.35254,0,160,39606.5889699074,2008-06-07,14:08:07
39.984786,116.352544,0,160,39606.5889930556,2008-06-07,14:08:09
39.984785,116.35255,0,160,39606.5890162037,2008-06-07,14:08:11
39.984776,116.35257,0,160,39606.5890393518,2008-06-07,14:08:13
39.984762,116.352582,0,160,39606.5890625,2008-06-07,14:08:15
39.984765,116.352593,0,160,39606.5890856481,2008-06-07,14:08:17
39.984778,116.352604,0,160,39606.5891087963,2008-06-07,14:08:19
39.984778,116.352607,0,160,39606.5891319444,2008-06-07,14:08:21
39.984777,116.352612,0,160,39606.5891550926,2008-06-07,14:08:23
39.984776,116.352616,0,160,39606.5891782407,2008-06-07,14:08:25
39.984776,116.35262,0,160,39606.5892013889,2008-06-07,14:08:27
39.984775,116.352625,0,160,39606.589224537,2008-06-07,14:08:29
39.984775,116.352626,0,160,39606.5892476852,2008-06-07,14:08:31
39.984776,116.352627,0,160,39606.5892708333,2008-06-07,14:08:33
39.984776,116.352625,0,160,39606.5892939815,2008-06-07,14:08:35
39.984777,116.35262,0,160,39606.5893171296,2008-06-07,14:08:37
39.984778,116.352613,0,160,39606.5893402778,2008-06-07,14:08:39
39.98478,116.35257,0,160,39606.5893634259,2008-06-07,14:08:41
39.984781,116.352551,0,161,39606.5893865741,2008-06-07,14:08:43
39.984764,116.35254,0,161,39606.5894097222,2008-06-07,14:08:45
39.984768,116.352541,0,161,39606.5894328704,2008-06-07,14:08:47
39.984767,116.352546,0,161,39606.5894560185,2008-06-07,14:08:49
39.984754,116.352553,0,161,39606.5894791667,2008-06-07,14:08:51
39.984743,116.352548,0,161,39606.5895023148,2008-06-07,14:08:53
39.984722,116.352542,0,162,39606.589525463,2008-06-07,14:08:55
39.984737,116.352531,0,162,39606.5895486111,2008-06-07,14:08:57
39.984737,116.352531,0,162,39606.5895717593,2008-06-07,14:08:59
39.984737,116.352532,0,162,39606.5895949074,2008-06-07,14:09:01
39.984737,116.352534,0,163,39606.5896180556,2008-06-07,14:09:03
39.984752,116.352531,0,163,39606.5896412037,2008-06-07,14:09:05
39.984764,116.352514,0,164,39606.5896643519,2008-06-07,14:09:07
39.98476,116.352504,0,164,39606.5896875,2008-06-07,14:09:09
39.98476,116.352505,0,164,39606.5897106482,2008-06-07,14:09:11
39.984761,116.352505,0,164,39606.5897337963,2008-06-07,14:09:13
39.984762,116.352503,0,164,39606.5897569444,2008-06-07,14:09:15
39.984763,116.352499,0,164,39606.5897800926,2008-06-07,14:09:17
39.984763,116.352496,0,164,39606.5898032407,2008-06-07,14:09:19
39.984764,116.352495,0,164,39606.5898263889,2008-06-07,14:09:21
39.984764,116.352497,0,164,39606.589849537,2008-06-07,14:09:23
39.984763,116.352499,0,164,39606.5898726852,2008-06-07,14:09:25
39.984764,116.352499,0,164,39606.5898958333,2008-06-07,14:09:27
39.984764,116.3525,0,164,39606.5899189815,2008-06-07,14:09:29
39.984764,116.3525,0,164,39606.5899421296,2008-06-07,14:09:31
39.984765,116.352497,0,164,39606.5899652778,2008-06-07,14:09:33
39.984767,116.352491,0,164,39606.5899884259,2008-06-07,14:09:35
39.984769,116.352487,0,163,39606.5900115741,2008-06-07,14:09:37
39.984768,116.352481,0,163,39606.5900347222,2008-06-07,14:09:39
39.98477,116.35248,0,163,39606.5900578704,2008-06-07,14:09:41
39.984768,116.352483,0,162,39606.5900810185,2008-06-07,14:09:43
39.984777,116.352477,0,162,39606.5901041667,2008-06-07,14:09:45
39.984777,116.352476,0,163,39606.5901273148,2008-06-07,14:09:47
39.984777,116.352476,0,163,39606.590150463,2008-06-07,14:09:49
39.984777,116.352478,0,163,39606.5901736111,2008-06-07,14:09:51
39.984777,116.352478,0,163,39606.5901967593,2008-06-07,14:09:53
39.984777,116.352477,0,163,39606.5902199074,2008-06-07,14:09:55
39.984777,116.35248,0,163,39606.5902430556,2008-06-07,14:09:57
39.984776,116.352487,0,163,39606.5902662037,2008-06-07,14:09:59
39.98477,116.352503,0,163,39606.5902893519,2008-06-07,14:10:01
39.984778,116.352504,0,163,39606.5903125,2008-06-07,14:10:03
39.984792,116.352513,0,163,39606.5903356481,2008-06-07,14:10:05
39.984791,116.352517,0,164,39606.5903587963,2008-06-07,14:10:07
39.984795,116.352523,0,164,39606.5903819444,2008-06-07,14:10:09
39.984792,116.352527,0,164,39606.5904050926,2008-06-07,14:10:11
39.984794,116.352533,0,164,39606.5904282407,2008-06-07,14:10:13
39.984794,116.352532,0,164,39606.5904513889,2008-06-07,14:10:15
39.984792,116.352534,0,164,39606.590474537,2008-06-07,14:10:17
39.984804,116.352538,0,165,39606.5904976852,2008-06-07,14:10:19
39.984803,116.352541,0,165,39606.5905208333,2008-06-07,14:10:21
39.984802,116.352546,0,164,39606.5905439815,2008-06-07,14:10:23
39.984801,116.35255,0,164,39606.5905671296,2008-06-07,14:10:25
39.984801,116.352553,0,164,39606.5905902778,2008-06-07,14:10:27
39.984799,116.352559,0,164,39606.5906134259,2008-06-07,14:10:29
39.984777,116.352572,0,164,39606.5906365741,2008-06-07,14:10:31
39.984767,116.352588,0,164,39606.5906597222,2008-06-07,14:10:33
39.984769,116.352587,0,163,39606.5906828704,2008-06-07,14:10:35
39.984774,116.35259,0,163,39606.5907060185,2008-06-07,14:10:37
39.984773,116.352596,0,163,39606.5907291667,2008-06-07,14:10:39
39.984772,116.352601,0,163,39606.5907523148,2008-06-07,14:10:41
39.984787,116.35259,0,162,39606.590775463,2008-06-07,14:10:43
39.984797,116.352594,0,163,39606.5907986111,2008-06-07,14:10:45
39.984812,116.352587,0,163,39606.5908217593,2008-06-07,14:10:47
39.984811,116.352578,0,164,39606.5908449074,2008-06-07,14:10:49
39.984809,116.352581,0,164,39606.5908680556,2008-06-07,14:10:51
39.984808,116.352586,0,164,39606.5908912037,2008-06-07,14:10:53
39.984807,116.352589,0,164,39606.5909143519,2008-06-07,14:10:55
39.984806,116.35259,0,164,39606.5909375,2008-06-07,14:10:57
39.984806,116.352589,0,164,39606.5909606481,2008-06-07,14:10:59
39.984808,116.352584,0,164,39606.5909837963,2008-06-07,14:11:01
39.984816,116.352584,0,165,39606.5910069444,2008-06-07,14:11:03
39.984808,116.352589,0,165,39606.5910300926,2008-06-07,14:11:05
39.984808,116.352588,0,166,39606.5910532407,2008-06-07,14:11:07
39.984808,116.352586,0,166,39606.5910763889,2008-06-07,14:11:09
39.984809,116.352581,0,166,39606.591099537,2008-06-07,14:11:11
39.98481,116.352579,0,166,39606.5911226852,2008-06-07,14:11:13
39.984809,116.352582,0,166,39606.5911458333,2008-06-07,14:11:15
39.984809,116.352586,0,166,39606.5911689815,2008-06-07,14:11:17
39.984807,116.352591,0,166,39606.5911921296,2008-06-07,14:11:19
39.984806,116.352596,0,166,39606.5912152778,2008-06-07,14:11:21
39.984799,116.352607,0,168,39606.5912384259,2008-06-07,14:11:23
39.984786,116.352612,0,169,39606.5912615741,2008-06-07,14:11:25
39.984779,116.352609,0,169,39606.5912847222,2008-06-07,14:11:27
39.984758,116.352596,0,170,39606.5913078704,2008-06-07,14:11:29
39.984758,116.352596,0,169,39606.5913310185,2008-06-07,14:11:31
39.984757,116.352598,0,169,39606.5913541667,2008-06-07,14:11:33
39.984756,116.352602,0,169,39606.5913773148,2008-06-07,14:11:35
39.984755,116.352605,0,169,39606.591400463,2008-06-07,14:11:37
39.984755,116.352606,0,169,39606.5914236111,2008-06-07,14:11:39
39.984754,116.352606,0,169,39606.5914467593,2008-06-07,14:11:41
39.984753,116.352609,0,168,39606.5914699074,2008-06-07,14:11:43
39.984752,116.352614,0,168,39606.5914930556,2008-06-07,14:11:45
39.98475,116.35262,0,168,39606.5915162037,2008-06-07,14:11:47
39.984748,116.352626,0,168,39606.5915393519,2008-06-07,14:11:49
39.984748,116.352626,0,168,39606.5915625,2008-06-07,14:11:51
39.984748,116.352625,0,168,39606.5915856481,2008-06-07,14:11:53
39.984747,116.352626,0,167,39606.5916087963,2008-06-07,14:11:55
39.984746,116.352629,0,167,39606.5916319444,2008-06-07,14:11:57
39.984745,116.352632,0,167,39606.5916550926,2008-06-07,14:11:59
39.984744,116.352636,0,167,39606.5916782407,2008-06-07,14:12:01
39.984743,116.352639,0,167,39606.5917013889,2008-06-07,14:12:03
39.984743,116.352639,0,167,39606.591724537,2008-06-07,14:12:05
39.984743,116.352639,0,167,39606.5917476852,2008-06-07,14:12:07
39.984743,116.352638,0,167,39606.5917708333,2008-06-07,14:12:09
39.984743,116.352634,0,167,39606.5917939815,2008-06-07,14:12:11
39.984744,116.352629,0,167,39606.5918171296,2008-06-07,14:12:13
39.984745,116.352623,0,167,39606.5918402778,2008-06-07,14:12:15
39.984745,116.352622,0,167,39606.5918634259,2008-06-07,14:12:17
39.984745,116.352622,0,167,39606.5918865741,2008-06-07,14:12:19
39.984745,116.35262,0,168,39606.5919097222,2008-06-07,14:12:21
39.984745,116.352618,0,168,39606.5919328704,2008-06-07,14:12:23
39.984745,116.352618,0,168,39606.5919560185,2008-06-07,14:12:25
39.984745,116.352617,0,168,39606.5919791667,2008-06-07,14:12:27
39.984746,116.352618,0,168,39606.5920023148,2008-06-07,14:12:29
39.984745,116.35262,0,168,39606.592025463,2008-06-07,14:12:31
39.984746,116.35262,0,167,39606.5920486111,2008-06-07,14:12:33
39.984747,116.352616,0,167,39606.5920717593,2008-06-07,14:12:35
39.984755,116.352581,0,167,39606.5920949074,2008-06-07,14:12:37
39.98477,116.352559,0,166,39606.5921180556,2008-06-07,14:12:39
39.984768,116.352557,0,165,39606.5921412037,2008-06-07,14:12:41
39.984775,116.352543,0,165,39606.5921643519,2008-06-07,14:12:43
39.984776,116.35254,0,165,39606.5921875,2008-06-07,14:12:45
39.984776,116.352537,0,165,39606.5922106481,2008-06-07,14:12:47
39.984776,116.352538,0,165,39606.5922337963,2008-06-07,14:12:49
39.984776,116.352539,0,165,39606.5922569444,2008-06-07,14:12:51
39.984776,116.352542,0,165,39606.5922800926,2008-06-07,14:12:53
39.984775,116.352546,0,165,39606.5923032407,2008-06-07,14:12:55
39.984775,116.352551,0,166,39606.5923263889,2008-06-07,14:12:57
39.984787,116.352572,0,166,39606.592349537,2008-06-07,14:12:59
39.984784,116.352592,0,167,39606.5923726852,2008-06-07,14:13:01
39.984796,116.35261,0,168,39606.5923958333,2008-06-07,14:13:03
39.984803,116.352614,0,168,39606.5924189815,2008-06-07,14:13:05
39.984812,116.352598,0,167,39606.5924421296,2008-06-07,14:13:07
39.984813,116.352593,0,167,39606.5924652778,2008-06-07,14:13:09
39.984814,116.352589,0,167,39606.5924884259,2008-06-07,14:13:11
39.984815,116.352584,0,167,39606.5925115741,2008-06-07,14:13:13
39.984816,116.35258,0,167,39606.5925347222,2008-06-07,14:13:15
39.984816,116.352578,0,167,39606.5925578704,2008-06-07,14:13:17
39.984816,116.352582,0,167,39606.5925810185,2008-06-07,14:13:19
39.984816,116.352583,0,167,39606.5926041667,2008-06-07,14:13:21
39.984815,116.352582,0,167,39606.5926273148,2008-06-07,14:13:23
39.984815,116.352581,0,167,39606.592650463,2008-06-07,14:13:25
39.984815,116.352581,0,167,39606.5926736111,2008-06-07,14:13:27
39.984814,116.352583,0,167,39606.5926967593,2008-06-07,14:13:29
39.984814,116.352585,0,167,39606.5927199074,2008-06-07,14:13:31
39.984813,116.352589,0,167,39606.5927430556,2008-06-07,14:13:33
39.984812,116.352593,0,167,39606.5927662037,2008-06-07,14:13:35
39.984811,116.352595,0,167,39606.5927893519,2008-06-07,14:13:37
39.98481,116.352598,0,167,39606.5928125,2008-06-07,14:13:39
39.984808,116.352602,0,167,39606.5928356481,2008-06-07,14:13:41
39.984807,116.352604,0,167,39606.5928587963,2008-06-07,14:13:43
39.984807,116.352604,0,167,39606.5928819444,2008-06-07,14:13:45
39.984806,116.352604,0,167,39606.5929050926,2008-06-07,14:13:47
39.984805,116.352607,0,167,39606.5929282407,2008-06-07,14:13:49
39.984805,116.352609,0,167,39606.5929513889,2008-06-07,14:13:51
39.984804,116.352612,0,167,39606.592974537,2008-06-07,14:13:53
39.984803,116.352616,0,167,39606.5929976852,2008-06-07,14:13:55
39.984803,116.352619,0,167,39606.5930208333,2008-06-07,14:13:57
39.984802,116.352625,0,167,39606.5930439815,2008-06-07,14:13:59
39.984801,116.352628,0,167,39606.5930671296,2008-06-07,14:14:01
39.984801,116.352627,0,167,39606.5930902778,2008-06-07,14:14:03
39.984802,116.352625,0,167,39606.5931134259,2008-06-07,14:14:05
39.984802,116.352623,0,167,39606.5931365741,2008-06-07,14:14:07
39.984802,116.352622,0,167,39606.5931597222,2008-06-07,14:14:09
39.984802,116.352621,0,167,39606.5931828704,2008-06-07,14:14:11
39.984802,116.35262,0,167,39606.5932060185,2008-06-07,14:14:13
39.984802,116.352623,0,167,39606.5932291667,2008-06-07,14:14:15
39.984801,116.352625,0,167,39606.5932523148,2008-06-07,14:14:17
39.984801,116.352626,0,167,39606.593275463,2008-06-07,14:14:19
39.9848,116.352627,0,167,39606.5932986111,2008-06-07,14:14:21
39.984799,116.352627,0,167,39606.5933217593,2008-06-07,14:14:23
39.984799,116.352631,0,167,39606.5933449074,2008-06-07,14:14:25
39.984798,116.352634,0,167,39606.5933680556,2008-06-07,14:14:27
39.984797,116.352633,0,166,39606.5933912037,2008-06-07,14:14:29
39.984796,116.352633,0,166,39606.5934143519,2008-06-07,14:14:31
39.984796,116.352633,0,166,39606.5934375,2008-06-07,14:14:33
39.984796,116.352631,0,166,39606.5934606481,2008-06-07,14:14:35
39.984796,116.352628,0,166,39606.5934837963,2008-06-07,14:14:37
39.984796,116.352625,0,166,39606.5935069444,2008-06-07,14:14:39
39.984796,116.352623,0,166,39606.5935300926,2008-06-07,14:14:41
39.984796,116.352622,0,166,39606.5935532407,2008-06-07,14:14:43
39.984796,116.35262,0,166,39606.5935763889,2008-06-07,14:14:45
39.984795,116.352618,0,166,39606.593599537,2008-06-07,14:14:47
39.984795,116.352615,0,166,39606.5936226852,2008-06-07,14:14:49
39.984796,116.352611,0,166,39606.5936458333,2008-06-07,14:14:51
39.984796,116.352608,0,166,39606.5936689815,2008-06-07,14:14:53
39.984796,116.352606,0,166,39606.5936921296,2008-06-07,14:14:55
39.984796,116.352604,0,166,39606.5937152778,2008-06-07,14:14:57
39.984796,116.352601,0,166,39606.5937384259,2008-06-07,14:14:59
39.984787,116.352593,0,167,39606.5937615741,2008-06-07,14:15:01
39.984779,116.352577,0,167,39606.5937847222,2008-06-07,14:15:03
39.984775,116.352569,0,168,39606.5938078704,2008-06-07,14:15:05
39.984776,116.352565,0,168,39606.5938310185,2008-06-07,14:15:07
39.984777,116.35256,0,169,39606.5938541667,2008-06-07,14:15:09
39.984777,116.352555,0,169,39606.5938773148,2008-06-07,14:15:11
39.984778,116.352549,0,169,39606.593900463,2008-06-07,14:15:13
39.984779,116.352545,0,169,39606.5939236111,2008-06-07,14:15:15
39.984779,116.352541,0,169,39606.5939467593,2008-06-07,14:15:17
39.98478,116.352538,0,169,39606.5939699074,2008-06-07,14:15:19
39.98478,116.352536,0,169,39606.5939930556,2008-06-07,14:15:21
39.98478,116.352535,0,169,39606.5940162037,2008-06-07,14:15:23
39.984781,116.352535,0,169,39606.5940393518,2008-06-07,14:15:25
39.984781,116.352534,0,169,39606.5940625,2008-06-07,14:15:27
39.984781,116.352534,0,169,39606.5940856481,2008-06-07,14:15:29
39.984781,116.352534,0,169,39606.5941087963,2008-06-07,14:15:31
39.984781,116.352536,0,168,39606.5941319444,2008-06-07,14:15:33
39.98478,116.352538,0,168,39606.5941550926,2008-06-07,14:15:35
39.98478,116.35254,0,168,39606.5941782407,2008-06-07,14:15:37
39.984779,116.352543,0,168,39606.5942013889,2008-06-07,14:15:39
39.984779,116.352542,0,168,39606.594224537,2008-06-07,14:15:41
39.984779,116.35254,0,168,39606.5942476852,2008-06-07,14:15:43
39.984779,116.352539,0,168,39606.5942708333,2008-06-07,14:15:45
39.984778,116.352541,0,168,39606.5942939815,2008-06-07,14:15:47
39.984777,116.352544,0,168,39606.5943171296,2008-06-07,14:15:49
39.984776,116.352548,0,168,39606.5943402778,2008-06-07,14:15:51
39.984774,116.352554,0,168,39606.5943634259,2008-06-07,14:15:53
39.984773,116.352558,0,168,39606.5943865741,2008-06-07,14:15:55
39.984772,116.352561,0,168,39606.5944097222,2008-06-07,14:15:57
39.984772,116.352564,0,168,39606.5944328704,2008-06-07,14:15:59
39.984771,116.352565,0,168,39606.5944560185,2008-06-07,14:16:01
39.984771,116.352567,0,168,39606.5944791667,2008-06-07,14:16:03
39.98477,116.35257,0,168,39606.5945023148,2008-06-07,14:16:05
39.98477,116.352575,0,168,39606.594525463,2008-06-07,14:16:07
39.984769,116.35258,0,168,39606.5945486111,2008-06-07,14:16:09
39.984768,116.352584,0,168,39606.5945717593,2008-06-07,14:16:11
39.984767,116.352587,0,168,39606.5945949074,2008-06-07,14:16:13
39.984767,116.352588,0,168,39606.5946180556,2008-06-07,14:16:15
39.984766,116.352589,0,168,39606.5946412037,2008-06-07,14:16:17
39.984766,116.35259,0,168,39606.5946643518,2008-06-07,14:16:19
39.984766,116.352594,0,168,39606.5946875,2008-06-07,14:16:21
39.984765,116.352599,0,168,39606.5947106481,2008-06-07,14:16:23
39.984764,116.352603,0,168,39606.5947337963,2008-06-07,14:16:25
39.984762,116.352607,0,168,39606.5947569444,2008-06-07,14:16:27
39.984761,116.352612,0,168,39606.5947800926,2008-06-07,14:16:29
39.98476,116.352616,0,168,39606.5948032407,2008-06-07,14:16:31
39.984759,116.352622,0,168,39606.5948263889,2008-06-07,14:16:33
39.984757,116.352629,0,168,39606.594849537,2008-06-07,14:16:35
39.984732,116.352629,0,169,39606.5948726852,2008-06-07,14:16:37
39.984731,116.352632,0,169,39606.5948958333,2008-06-07,14:16:39
39.98473,116.352635,0,169,39606.5949189815,2008-06-07,14:16:41
39.984728,116.35264,0,169,39606.5949421296,2008-06-07,14:16:43
39.98472,116.352647,0,169,39606.5949652778,2008-06-07,14:16:45
39.984719,116.352646,0,170,39606.5949884259,2008-06-07,14:16:47
39.984722,116.352646,0,171,39606.5950115741,2008-06-07,14:16:49
39.984721,116.35265,0,171,39606.5950347222,2008-06-07,14:16:51
39.98472,116.352654,0,171,39606.5950578704,2008-06-07,14:16:53
39.98472,116.352656,0,171,39606.5950810185,2008-06-07,14:16:55
39.984719,116.35266,0,171,39606.5951041667,2008-06-07,14:16:57
39.984719,116.352665,0,171,39606.5951273148,2008-06-07,14:16:59
39.984717,116.35267,0,171,39606.595150463,2008-06-07,14:17:01
39.984717,116.35267,0,171,39606.5951736111,2008-06-07,14:17:03
39.984717,116.352669,0,171,39606.5951967593,2008-06-07,14:17:05
39.984717,116.352666,0,171,39606.5952199074,2008-06-07,14:17:07
39.984717,116.352665,0,171,39606.5952430556,2008-06-07,14:17:09
39.984717,116.352666,0,171,39606.5952662037,2008-06-07,14:17:11
39.984716,116.35267,0,171,39606.5952893518,2008-06-07,14:17:13
39.984715,116.352676,0,171,39606.5953125,2008-06-07,14:17:15
39.984705,116.352665,0,172,39606.5953356481,2008-06-07,14:17:17
39.984705,116.352665,0,172,39606.5953587963,2008-06-07,14:17:19
39.984704,116.35267,0,172,39606.5953819444,2008-06-07,14:17:21
39.984703,116.352671,0,172,39606.5954050926,2008-06-07,14:17:23
39.984704,116.35267,0,172,39606.5954282407,2008-06-07,14:17:25
39.984704,116.352668,0,172,39606.5954513889,2008-06-07,14:17:27
39.984704,116.352666,0,172,39606.595474537,2008-06-07,14:17:29
39.984705,116.352664,0,172,39606.5954976852,2008-06-07,14:17:31
39.984704,116.352665,0,172,39606.5955208333,2008-06-07,14:17:33
39.984704,116.352665,0,172,39606.5955439815,2008-06-07,14:17:35
39.984704,116.352669,0,172,39606.5955671296,2008-06-07,14:17:37
39.984703,116.352671,0,172,39606.5955902778,2008-06-07,14:17:39
39.984703,116.352672,0,172,39606.5956134259,2008-06-07,14:17:41
39.984703,116.352674,0,172,39606.5956365741,2008-06-07,14:17:43
39.984703,116.352674,0,172,39606.5956597222,2008-06-07,14:17:45
39.984704,116.352674,0,172,39606.5956828704,2008-06-07,14:17:47
39.984704,116.352674,0,172,39606.5957060185,2008-06-07,14:17:49
39.984704,116.352675,0,172,39606.5957291667,2008-06-07,14:17:51
39.984703,116.352679,0,172,39606.5957523148,2008-06-07,14:17:53
39.984703,116.352683,0,172,39606.595775463,2008-06-07,14:17:55
39.984702,116.352689,0,172,39606.5957986111,2008-06-07,14:17:57
39.984712,116.35269,0,172,39606.5958217593,2008-06-07,14:17:59
39.984711,116.352691,0,173,39606.5958449074,2008-06-07,14:18:01
39.98472,116.352694,0,173,39606.5958680556,2008-06-07,14:18:03
39.984719,116.3527,0,173,39606.5958912037,2008-06-07,14:18:05
39.984718,116.352705,0,173,39606.5959143518,2008-06-07,14:18:07
39.984718,116.352707,0,173,39606.5959375,2008-06-07,14:18:09
39.984718,116.352705,0,173,39606.5959606481,2008-06-07,14:18:11
39.984719,116.352702,0,173,39606.5959837963,2008-06-07,14:18:13
39.984719,116.352701,0,173,39606.5960069444,2008-06-07,14:18:15
39.984719,116.352703,0,173,39606.5960300926,2008-06-07,14:18:17
39.984719,116.352706,0,173,39606.5960532407,2008-06-07,14:18:19
39.98472,116.352703,0,173,39606.5960763889,2008-06-07,14:18:21
39.984721,116.352698,0,173,39606.596099537,2008-06-07,14:18:23
39.984723,116.352691,0,173,39606.5961226852,2008-06-07,14:18:25
39.984724,116.352687,0,173,39606.5961458333,2008-06-07,14:18:27
39.984724,116.352685,0,173,39606.5961689815,2008-06-07,14:18:29
39.984725,116.352682,0,173,39606.5961921296,2008-06-07,14:18:31
39.984726,116.35268,0,173,39606.5962152778,2008-06-07,14:18:33
39.984726,116.352678,0,173,39606.5962384259,2008-06-07,14:18:35
39.984727,116.352676,0,173,39606.5962615741,2008-06-07,14:18:37
39.984727,116.352674,0,173,39606.5962847222,2008-06-07,14:18:39
39.984727,116.352674,0,173,39606.5963078704,2008-06-07,14:18:41
39.984727,116.352674,0,173,39606.5963310185,2008-06-07,14:18:43
39.984727,116.352674,0,173,39606.5963541667,2008-06-07,14:18:45
39.984727,116.352675,0,173,39606.5963773148,2008-06-07,14:18:47
39.984726,116.35268,0,173,39606.596400463,2008-06-07,14:18:49
39.984726,116.352685,0,173,39606.5964236111,2008-06-07,14:18:51
39.984729,116.352691,0,173,39606.5964467593,2008-06-07,14:18:53
39.984741,116.352691,0,174,39606.5964699074,2008-06-07,14:18:55
39.984968,116.352809,0,159,39606.5986458333,2008-06-07,14:22:03
39.985005,116.352827,0,159,39606.5986689815,2008-06-07,14:22:05
39.985009,116.352861,0,159,39606.5986921296,2008-06-07,14:22:07
39.984997,116.352905,0,158,39606.5987152778,2008-06-07,14:22:09
39.984991,116.352936,0,158,39606.5987384259,2008-06-07,14:22:11
39.984991,116.352968,0,158,39606.5987615741,2008-06-07,14:22:13
39.98498,116.352973,0,158,39606.5987847222,2008-06-07,14:22:15
39.984972,116.352953,0,157,39606.5988078704,2008-06-07,14:22:17
39.984956,116.352942,0,157,39606.5988310185,2008-06-07,14:22:19
39.984935,116.35293,0,157,39606.5988541667,2008-06-07,14:22:21
39.98492,116.35292,0,157,39606.5988773148,2008-06-07,14:22:23
39.984911,116.352906,0,156,39606.598900463,2008-06-07,14:22:25
39.984904,116.352901,0,155,39606.5989236111,2008-06-07,14:22:27
39.9849,116.352883,0,155,39606.5989467593,2008-06-07,14:22:29
39.984905,116.352863,0,155,39606.5989699074,2008-06-07,14:22:31
39.984903,116.352867,0,155,39606.5989930556,2008-06-07,14:22:33
39.984886,116.352846,0,154,39606.5990162037,2008-06-07,14:22:35
39.984875,116.352807,0,154,39606.5990393519,2008-06-07,14:22:37
39.984873,116.35279,0,154,39606.5990625,2008-06-07,14:22:39
39.984874,116.352785,0,154,39606.5990856481,2008-06-07,14:22:41
39.984875,116.352779,0,153,39606.5991087963,2008-06-07,14:22:43
39.984876,116.352773,0,153,39606.5991319444,2008-06-07,14:22:45
39.984888,116.35271,0,153,39606.5991550926,2008-06-07,14:22:47
39.984899,116.35267,0,152,39606.5991782407,2008-06-07,14:22:49
39.984909,116.35263,0,151,39606.5992013889,2008-06-07,14:22:51
39.984904,116.352608,0,150,39606.599224537,2008-06-07,14:22:53
39.984907,116.352589,0,148,39606.5992476852,2008-06-07,14:22:55
39.98491,116.352605,0,148,39606.5992708333,2008-06-07,14:22:57
39.984915,116.352627,0,148,39606.5992939815,2008-06-07,14:22:59
39.984927,116.352648,0,147,39606.5993171296,2008-06-07,14:23:01
39.984933,116.352653,0,147,39606.5993402778,2008-06-07,14:23:03
39.984933,116.352652,0,147,39606.5993634259,2008-06-07,14:23:05
39.984933,116.352651,0,147,39606.5993865741,2008-06-07,14:23:07
39.984932,116.352653,0,147,39606.5994097222,2008-06-07,14:23:09
39.984932,116.352654,0,147,39606.5994328704,2008-06-07,14:23:11
39.984932,116.352657,0,147,39606.5994560185,2008-06-07,14:23:13
39.984932,116.352659,0,147,39606.5994791667,2008-06-07,14:23:15
39.984931,116.352664,0,147,39606.5995023148,2008-06-07,14:23:17
39.98493,116.35267,0,147,39606.599525463,2008-06-07,14:23:19
39.984929,116.352676,0,147,39606.5995486111,2008-06-07,14:23:21
39.984928,116.352677,0,147,39606.5995717593,2008-06-07,14:23:23
39.984927,116.352677,0,147,39606.5995949074,2008-06-07,14:23:25
39.984927,116.352677,0,147,39606.5996180556,2008-06-07,14:23:27
39.984927,116.352679,0,147,39606.5996412037,2008-06-07,14:23:29
39.984927,116.352679,0,147,39606.5996643519,2008-06-07,14:23:31
39.984927,116.352678,0,147,39606.5996875,2008-06-07,14:23:33
39.984926,116.352677,0,147,39606.5997106481,2008-06-07,14:23:35
39.984926,116.352677,0,147,39606.5997337963,2008-06-07,14:23:37
39.984925,116.352676,0,147,39606.5997569444,2008-06-07,14:23:39
39.984926,116.352672,0,147,39606.5997800926,2008-06-07,14:23:41
39.984927,116.352667,0,147,39606.5998032407,2008-06-07,14:23:43
39.984918,116.352664,0,145,39606.5998263889,2008-06-07,14:23:45
39.984918,116.352654,0,144,39606.599849537,2008-06-07,14:23:47
39.984918,116.352648,0,144,39606.5998726852,2008-06-07,14:23:49
39.984919,116.352645,0,144,39606.5998958333,2008-06-07,14:23:51
39.984919,116.352642,0,144,39606.5999189815,2008-06-07,14:23:53
39.984919,116.352641,0,144,39606.5999421296,2008-06-07,14:23:55
39.984919,116.352642,0,144,39606.5999652778,2008-06-07,14:23:57
39.984918,116.352646,0,144,39606.5999884259,2008-06-07,14:23:59
39.984916,116.352652,0,144,39606.6000115741,2008-06-07,14:24:01
39.984907,116.352653,0,143,39606.6000347222,2008-06-07,14:24:03
39.9849,116.352647,0,142,39606.6000578704,2008-06-07,14:24:05
39.984896,116.352642,0,141,39606.6000810185,2008-06-07,14:24:07
39.984895,116.352642,0,141,39606.6001041667,2008-06-07,14:24:09
39.984895,116.352644,0,141,39606.6001273148,2008-06-07,14:24:11
39.984893,116.35265,0,141,39606.600150463,2008-06-07,14:24:13
39.984887,116.35267,0,141,39606.6001736111,2008-06-07,14:24:15
39.984886,116.352698,0,141,39606.6001967593,2008-06-07,14:24:17
39.984886,116.352717,0,141,39606.6002199074,2008-06-07,14:24:19
39.98488,116.352717,0,141,39606.6002430556,2008-06-07,14:24:21
39.98488,116.352711,0,141,39606.6002662037,2008-06-07,14:24:23
39.984878,116.352716,0,141,39606.6002893519,2008-06-07,14:24:25
39.984877,116.35272,0,141,39606.6003125,2008-06-07,14:24:27
39.984876,116.352723,0,141,39606.6003356481,2008-06-07,14:24:29
39.984875,116.352728,0,141,39606.6003587963,2008-06-07,14:24:31
39.984874,116.352732,0,141,39606.6003819444,2008-06-07,14:24:33
39.984873,116.352732,0,141,39606.6004050926,2008-06-07,14:24:35
39.984872,116.352734,0,141,39606.6004282407,2008-06-07,14:24:37
39.984871,116.352735,0,141,39606.6004513889,2008-06-07,14:24:39
39.984871,116.352735,0,140,39606.600474537,2008-06-07,14:24:41
39.984871,116.352733,0,140,39606.6004976852,2008-06-07,14:24:43
39.98487,116.352734,0,140,39606.6005208333,2008-06-07,14:24:45
39.984869,116.352739,0,140,39606.6005439815,2008-06-07,14:24:47
39.984868,116.352745,0,140,39606.6005671296,2008-06-07,14:24:49
39.984866,116.352751,0,140,39606.6005902778,2008-06-07,14:24:51
39.984865,116.352757,0,140,39606.6006134259,2008-06-07,14:24:53
39.984864,116.352763,0,140,39606.6006365741,2008-06-07,14:24:55
39.984863,116.352765,0,140,39606.6006597222,2008-06-07,14:24:57
39.984863,116.352766,0,140,39606.6006828704,2008-06-07,14:24:59
39.984863,116.352767,0,140,39606.6007060185,2008-06-07,14:25:01
39.984862,116.35277,0,140,39606.6007291667,2008-06-07,14:25:03
39.984861,116.352772,0,140,39606.6007523148,2008-06-07,14:25:05
39.984861,116.352773,0,140,39606.600775463,2008-06-07,14:25:07
39.98486,116.352774,0,140,39606.6007986111,2008-06-07,14:25:09
39.98486,116.352771,0,140,39606.6008217593,2008-06-07,14:25:11
39.984879,116.352422,0,115,39606.6031365741,2008-06-07,14:28:31
39.984834,116.352387,0,115,39606.6031597222,2008-06-07,14:28:33
39.984817,116.35234,0,115,39606.6031828704,2008-06-07,14:28:35
39.984802,116.352308,0,115,39606.6032060185,2008-06-07,14:28:37
39.984804,116.352285,0,114,39606.6032291667,2008-06-07,14:28:39
39.98479,116.352274,0,114,39606.6032523148,2008-06-07,14:28:41
39.984784,116.352265,0,114,39606.603275463,2008-06-07,14:28:43
39.984823,116.352299,0,114,39606.6032986111,2008-06-07,14:28:45
39.984892,116.352355,0,114,39606.6033217593,2008-06-07,14:28:47
39.984912,116.352367,0,114,39606.6033449074,2008-06-07,14:28:49
39.984913,116.352367,0,114,39606.6033680556,2008-06-07,14:28:51
39.984913,116.352369,0,114,39606.6033912037,2008-06-07,14:28:53
39.984913,116.352372,0,114,39606.6034143518,2008-06-07,14:28:55
39.984914,116.352372,0,114,39606.6034375,2008-06-07,14:28:57
39.984914,116.352373,0,113,39606.6034606481,2008-06-07,14:28:59
39.984913,116.352378,0,113,39606.6034837963,2008-06-07,14:29:01
39.984912,116.352384,0,113,39606.6035069444,2008-06-07,14:29:03
39.98492,116.35242,0,113,39606.6035300926,2008-06-07,14:29:05
39.984938,116.352437,0,111,39606.6035532407,2008-06-07,14:29:07
39.984927,116.352449,0,111,39606.6035763889,2008-06-07,14:29:09
39.984919,116.352462,0,112,39606.603599537,2008-06-07,14:29:11
39.98491,116.352496,0,112,39606.6036226852,2008-06-07,14:29:13
39.984899,116.352503,0,112,39606.6036458333,2008-06-07,14:29:15
39.984921,116.352551,0,112,39606.6036689815,2008-06-07,14:29:17
39.98494,116.352609,0,112,39606.6036921296,2008-06-07,14:29:19
39.984954,116.352637,0,111,39606.6037152778,2008-06-07,14:29:21
39.984952,116.352662,0,111,39606.6037384259,2008-06-07,14:29:23
39.984964,116.352685,0,109,39606.6037615741,2008-06-07,14:29:25
39.984962,116.352695,0,109,39606.6037847222,2008-06-07,14:29:27
39.98497,116.352705,0,108,39606.6038078704,2008-06-07,14:29:29
39.984959,116.352715,0,108,39606.6038310185,2008-06-07,14:29:31
39.984961,116.352713,0,108,39606.6038541667,2008-06-07,14:29:33
39.984965,116.352702,0,107,39606.6038773148,2008-06-07,14:29:35
39.984964,116.352704,0,107,39606.603900463,2008-06-07,14:29:37
39.984964,116.352704,0,107,39606.6039236111,2008-06-07,14:29:39
39.984964,116.352703,0,107,39606.6039467593,2008-06-07,14:29:41
39.984965,116.352702,0,107,39606.6039699074,2008-06-07,14:29:43
39.984964,116.352702,0,107,39606.6039930556,2008-06-07,14:29:45
39.984964,116.352704,0,107,39606.6040162037,2008-06-07,14:29:47
39.984963,116.352705,0,107,39606.6040393518,2008-06-07,14:29:49
39.984962,116.352708,0,107,39606.6040625,2008-06-07,14:29:51
39.984961,116.352712,0,107,39606.6040856481,2008-06-07,14:29:53
39.98496,116.352717,0,107,39606.6041087963,2008-06-07,14:29:55
39.984958,116.35272,0,107,39606.6041319444,2008-06-07,14:29:57
39.984957,116.352724,0,107,39606.6041550926,2008-06-07,14:29:59
39.984956,116.352728,0,107,39606.6041782407,2008-06-07,14:30:01
39.984955,116.352732,0,107,39606.6042013889,2008-06-07,14:30:03
39.984954,116.352736,0,107,39606.604224537,2008-06-07,14:30:05
39.984953,116.352739,0,107,39606.6042476852,2008-06-07,14:30:07
39.984952,116.352743,0,107,39606.6042708333,2008-06-07,14:30:09
39.984951,116.352748,0,107,39606.6042939815,2008-06-07,14:30:11
39.984945,116.352762,0,107,39606.6043171296,2008-06-07,14:30:13
39.984941,116.352771,0,107,39606.6043402778,2008-06-07,14:30:15
39.984933,116.352777,0,107,39606.6043634259,2008-06-07,14:30:17
39.984931,116.352764,0,106,39606.6043865741,2008-06-07,14:30:19
39.984931,116.352765,0,106,39606.6044097222,2008-06-07,14:30:21
39.984931,116.352764,0,106,39606.6044328704,2008-06-07,14:30:23
39.984932,116.35276,0,106,39606.6044560185,2008-06-07,14:30:25
39.984933,116.352754,0,106,39606.6044791667,2008-06-07,14:30:27
39.984937,116.352743,0,106,39606.6045023148,2008-06-07,14:30:29
39.984938,116.352727,0,105,39606.604525463,2008-06-07,14:30:31
39.984922,116.352723,0,105,39606.6045486111,2008-06-07,14:30:33
39.984922,116.352722,0,105,39606.6045717593,2008-06-07,14:30:35
39.984922,116.352716,0,105,39606.6045949074,2008-06-07,14:30:37
39.984923,116.352711,0,105,39606.6046180556,2008-06-07,14:30:39
39.984887,116.3527,0,106,39606.6046412037,2008-06-07,14:30:41
39.984859,116.352705,0,106,39606.6046643518,2008-06-07,14:30:43
39.984839,116.352712,0,106,39606.6046875,2008-06-07,14:30:45
39.984839,116.352714,0,106,39606.6047106481,2008-06-07,14:30:47
39.984838,116.352714,0,106,39606.6047337963,2008-06-07,14:30:49
39.984837,116.352718,0,106,39606.6047569444,2008-06-07,14:30:51
39.984835,116.352723,0,106,39606.6047800926,2008-06-07,14:30:53
39.984834,116.352726,0,106,39606.6048032407,2008-06-07,14:30:55
39.984832,116.352731,0,106,39606.6048263889,2008-06-07,14:30:57
39.98483,116.352737,0,106,39606.604849537,2008-06-07,14:30:59
39.984829,116.352741,0,106,39606.6048726852,2008-06-07,14:31:01
39.984828,116.352746,0,106,39606.6048958333,2008-06-07,14:31:03
39.984825,116.352756,0,106,39606.6049189815,2008-06-07,14:31:05
39.984823,116.352757,0,106,39606.6049421296,2008-06-07,14:31:07
39.984821,116.352766,0,106,39606.6049652778,2008-06-07,14:31:09
39.984822,116.352776,0,106,39606.6049884259,2008-06-07,14:31:11
39.984815,116.352789,0,106,39606.6050115741,2008-06-07,14:31:13
39.98482,116.352795,0,106,39606.6050347222,2008-06-07,14:31:15
39.984818,116.352803,0,106,39606.6050578704,2008-06-07,14:31:17
39.984817,116.352809,0,106,39606.6050810185,2008-06-07,14:31:19
39.984826,116.352813,0,106,39606.6051041667,2008-06-07,14:31:21
39.984826,116.352814,0,106,39606.6051273148,2008-06-07,14:31:23
39.984826,116.352819,0,106,39606.605150463,2008-06-07,14:31:25
39.984826,116.352819,0,106,39606.6051736111,2008-06-07,14:31:27
39.984826,116.352821,0,106,39606.6051967593,2008-06-07,14:31:29
39.984825,116.352823,0,106,39606.6052199074,2008-06-07,14:31:31
39.984824,116.352829,0,106,39606.6052430556,2008-06-07,14:31:33
39.984824,116.352851,0,106,39606.6052662037,2008-06-07,14:31:35
39.984824,116.352862,0,106,39606.6052893519,2008-06-07,14:31:37
39.984812,116.352873,0,106,39606.6053125,2008-06-07,14:31:39
39.984797,116.352891,0,106,39606.6053356482,2008-06-07,14:31:41
39.984789,116.352887,0,106,39606.6053587963,2008-06-07,14:31:43
39.984779,116.352893,0,106,39606.6053819444,2008-06-07,14:31:45
39.984777,116.352898,0,106,39606.6054050926,2008-06-07,14:31:47
39.984776,116.352902,0,106,39606.6054282407,2008-06-07,14:31:49
39.984775,116.352904,0,106,39606.6054513889,2008-06-07,14:31:51
39.984916,116.35261,0,118,39606.6207060185,2008-06-07,14:53:49
39.984923,116.352609,0,118,39606.6207291667,2008-06-07,14:53:51
39.98492,116.35262,0,117,39606.6207523148,2008-06-07,14:53:53
39.98492,116.352621,0,117,39606.620775463,2008-06-07,14:53:55
39.98492,116.352622,0,117,39606.6207986111,2008-06-07,14:53:57
39.984919,116.352627,0,117,39606.6208217593,2008-06-07,14:53:59
39.984918,116.352632,0,117,39606.6208449074,2008-06-07,14:54:01
39.984918,116.352637,0,117,39606.6208680556,2008-06-07,14:54:03
39.984918,116.352656,0,117,39606.6208912037,2008-06-07,14:54:05
39.984912,116.352684,0,117,39606.6209143519,2008-06-07,14:54:07
39.984905,116.352702,0,117,39606.6209375,2008-06-07,14:54:09
39.984906,116.352717,0,118,39606.6209606482,2008-06-07,14:54:11
39.984904,116.352738,0,118,39606.6209837963,2008-06-07,14:54:13
39.984907,116.352757,0,118,39606.6210069444,2008-06-07,14:54:15
39.984901,116.352776,0,117,39606.6210300926,2008-06-07,14:54:17
39.984902,116.352783,0,117,39606.6210532407,2008-06-07,14:54:19
39.984903,116.352786,0,117,39606.6210763889,2008-06-07,14:54:21
39.984905,116.352786,0,117,39606.621099537,2008-06-07,14:54:23
39.984904,116.352796,0,116,39606.6211226852,2008-06-07,14:54:25
39.984911,116.352799,0,116,39606.6211458333,2008-06-07,14:54:27
39.984912,116.352802,0,115,39606.6211689815,2008-06-07,14:54:29
39.984906,116.352802,0,115,39606.6211921296,2008-06-07,14:54:31
39.984908,116.3528,0,114,39606.6212152778,2008-06-07,14:54:33
39.984915,116.352807,0,114,39606.6212384259,2008-06-07,14:54:35
39.984922,116.352803,0,113,39606.6212615741,2008-06-07,14:54:37
39.984929,116.352786,0,113,39606.6212847222,2008-06-07,14:54:39
39.984936,116.352769,0,112,39606.6213078704,2008-06-07,14:54:41
39.984941,116.352758,0,112,39606.6213310185,2008-06-07,14:54:43
39.984941,116.352758,0,112,39606.6213541667,2008-06-07,14:54:45
39.984942,116.352758,0,112,39606.6213773148,2008-06-07,14:54:47
39.984942,116.352758,0,112,39606.621400463,2008-06-07,14:54:49
39.984942,116.352755,0,112,39606.6214236111,2008-06-07,14:54:51
39.984943,116.352752,0,112,39606.6214467593,2008-06-07,14:54:53
39.984943,116.352748,0,112,39606.6214699074,2008-06-07,14:54:55
39.984944,116.352745,0,112,39606.6214930556,2008-06-07,14:54:57
39.984944,116.352744,0,112,39606.6215162037,2008-06-07,14:54:59
39.984944,116.352742,0,112,39606.6215393519,2008-06-07,14:55:01
39.984944,116.352738,0,112,39606.6215625,2008-06-07,14:55:03
39.984945,116.352734,0,112,39606.6215856481,2008-06-07,14:55:05
39.984945,116.352731,0,112,39606.6216087963,2008-06-07,14:55:07
39.984945,116.35273,0,112,39606.6216319444,2008-06-07,14:55:09
39.984945,116.352727,0,112,39606.6216550926,2008-06-07,14:55:11
39.984945,116.352726,0,112,39606.6216782407,2008-06-07,14:55:13
39.984944,116.352727,0,112,39606.6217013889,2008-06-07,14:55:15
39.984944,116.352724,0,112,39606.621724537,2008-06-07,14:55:17
39.984944,116.352722,0,112,39606.6217476852,2008-06-07,14:55:19
39.984943,116.352727,0,112,39606.6217708333,2008-06-07,14:55:21
39.984943,116.352733,0,112,39606.6217939815,2008-06-07,14:55:23
39.984942,116.352737,0,112,39606.6218171296,2008-06-07,14:55:25
39.984946,116.352748,0,112,39606.6218402778,2008-06-07,14:55:27
39.984957,116.352749,0,112,39606.6218634259,2008-06-07,14:55:29
39.984966,116.352737,0,112,39606.6218865741,2008-06-07,14:55:31
39.984965,116.35274,0,112,39606.6219097222,2008-06-07,14:55:33
39.984965,116.35274,0,112,39606.6219328704,2008-06-07,14:55:35
39.984965,116.352739,0,112,39606.6219560185,2008-06-07,14:55:37
39.984965,116.352741,0,112,39606.6219791667,2008-06-07,14:55:39
39.984965,116.352745,0,112,39606.6220023148,2008-06-07,14:55:41
39.984964,116.352748,0,112,39606.622025463,2008-06-07,14:55:43
39.984964,116.352755,0,112,39606.6220486111,2008-06-07,14:55:45
39.984976,116.352803,0,112,39606.6220717593,2008-06-07,14:55:47
39.984984,116.352834,0,111,39606.6220949074,2008-06-07,14:55:49
39.984991,116.352865,0,111,39606.6221180556,2008-06-07,14:55:51
39.984984,116.352878,0,111,39606.6221412037,2008-06-07,14:55:53
39.984979,116.352869,0,111,39606.6221643519,2008-06-07,14:55:55
39.984971,116.352854,0,111,39606.6221875,2008-06-07,14:55:57
39.984971,116.352851,0,111,39606.6222106481,2008-06-07,14:55:59
39.984971,116.352849,0,111,39606.6222337963,2008-06-07,14:56:01
39.98497,116.352847,0,111,39606.6222569444,2008-06-07,14:56:03
39.984971,116.352844,0,111,39606.6222800926,2008-06-07,14:56:05
39.98497,116.352846,0,111,39606.6223032407,2008-06-07,14:56:07
39.984969,116.352848,0,111,39606.6223263889,2008-06-07,14:56:09
39.984969,116.352846,0,111,39606.622349537,2008-06-07,14:56:11
39.984969,116.352844,0,111,39606.6223726852,2008-06-07,14:56:13
39.984969,116.352838,0,111,39606.6223958333,2008-06-07,14:56:15
39.98497,116.352832,0,111,39606.6224189815,2008-06-07,14:56:17
39.98497,116.352827,0,111,39606.6224421296,2008-06-07,14:56:19
39.98497,116.352822,0,111,39606.6224652778,2008-06-07,14:56:21
39.98497,116.352821,0,111,39606.6224884259,2008-06-07,14:56:23
39.984969,116.352821,0,111,39606.6225115741,2008-06-07,14:56:25
39.984968,116.352826,0,111,39606.6225347222,2008-06-07,14:56:27
39.984967,116.352829,0,111,39606.6225578704,2008-06-07,14:56:29
39.984967,116.352827,0,111,39606.6225810185,2008-06-07,14:56:31
39.984967,116.352825,0,111,39606.6226041667,2008-06-07,14:56:33
39.984967,116.352823,0,111,39606.6226273148,2008-06-07,14:56:35
39.984968,116.352817,0,111,39606.622650463,2008-06-07,14:56:37
39.984965,116.352816,0,111,39606.6226736111,2008-06-07,14:56:39
39.984958,116.35281,0,111,39606.6226967593,2008-06-07,14:56:41
39.984951,116.3528,0,111,39606.6227199074,2008-06-07,14:56:43
39.984947,116.3528,0,111,39606.6227430556,2008-06-07,14:56:45
39.984944,116.352799,0,111,39606.6227662037,2008-06-07,14:56:47
39.984944,116.352801,0,111,39606.6227893519,2008-06-07,14:56:49
39.984943,116.352805,0,111,39606.6228125,2008-06-07,14:56:51
39.984941,116.352809,0,111,39606.6228356481,2008-06-07,14:56:53
39.984941,116.352808,0,111,39606.6228587963,2008-06-07,14:56:55
39.984942,116.352807,0,111,39606.6228819444,2008-06-07,14:56:57
39.984943,116.352803,0,111,39606.6229050926,2008-06-07,14:56:59
39.984943,116.352798,0,111,39606.6229282407,2008-06-07,14:57:01
39.984944,116.352794,0,111,39606.6229513889,2008-06-07,14:57:03
39.984944,116.352791,0,111,39606.622974537,2008-06-07,14:57:05
39.984945,116.352786,0,111,39606.6229976852,2008-06-07,14:57:07
39.984945,116.352783,0,111,39606.6230208333,2008-06-07,14:57:09
39.984944,116.352784,0,111,39606.6230439815,2008-06-07,14:57:11
39.984943,116.352785,0,111,39606.6230671296,2008-06-07,14:57:13
39.984942,116.352789,0,111,39606.6230902778,2008-06-07,14:57:15
39.984938,116.352806,0,111,39606.6231134259,2008-06-07,14:57:17
39.984929,116.352835,0,110,39606.6231365741,2008-06-07,14:57:19
39.984918,116.352864,0,110,39606.6231597222,2008-06-07,14:57:21
39.984919,116.352871,0,110,39606.6231828704,2008-06-07,14:57:23
39.984918,116.352877,0,110,39606.6232060185,2008-06-07,14:57:25
39.984917,116.352879,0,110,39606.6232291667,2008-06-07,14:57:27
39.984917,116.352882,0,110,39606.6232523148,2008-06-07,14:57:29
39.984916,116.352888,0,110,39606.623275463,2008-06-07,14:57:31
39.984915,116.352893,0,110,39606.6232986111,2008-06-07,14:57:33
39.984914,116.352898,0,110,39606.6233217593,2008-06-07,14:57:35
39.984914,116.352901,0,110,39606.6233449074,2008-06-07,14:57:37
39.984914,116.352902,0,110,39606.6233680556,2008-06-07,14:57:39
39.984914,116.352901,0,110,39606.6233912037,2008-06-07,14:57:41
39.984915,116.352898,0,110,39606.6234143519,2008-06-07,14:57:43
39.984915,116.352897,0,110,39606.6234375,2008-06-07,14:57:45
39.984915,116.352894,0,110,39606.6234606481,2008-06-07,14:57:47
39.984915,116.352891,0,110,39606.6234837963,2008-06-07,14:57:49
39.98491,116.352876,0,110,39606.6235069444,2008-06-07,14:57:51
39.984906,116.352859,0,109,39606.6235300926,2008-06-07,14:57:53
39.984902,116.352842,0,109,39606.6235532407,2008-06-07,14:57:55
39.984903,116.352837,0,109,39606.6235763889,2008-06-07,14:57:57
39.984903,116.352833,0,109,39606.623599537,2008-06-07,14:57:59
39.984904,116.352829,0,109,39606.6236226852,2008-06-07,14:58:01
39.984904,116.352829,0,109,39606.6236458333,2008-06-07,14:58:03
39.984903,116.352828,0,109,39606.6236689815,2008-06-07,14:58:05
39.984902,116.352829,0,110,39606.6236921296,2008-06-07,14:58:07
39.984901,116.352834,0,110,39606.6237152778,2008-06-07,14:58:09
39.9849,116.352838,0,110,39606.6237384259,2008-06-07,14:58:11
39.984899,116.352839,0,110,39606.6237615741,2008-06-07,14:58:13
39.984899,116.352841,0,110,39606.6237847222,2008-06-07,14:58:15
39.984899,116.352843,0,110,39606.6238078704,2008-06-07,14:58:17
39.984898,116.352847,0,110,39606.6238310185,2008-06-07,14:58:19
39.984896,116.352853,0,110,39606.6238541667,2008-06-07,14:58:21
39.984892,116.352849,0,110,39606.6238773148,2008-06-07,14:58:23
39.984882,116.352839,0,110,39606.623900463,2008-06-07,14:58:25
39.984879,116.352833,0,110,39606.6239236111,2008-06-07,14:58:27
39.984879,116.352832,0,110,39606.6239467593,2008-06-07,14:58:29
39.984879,116.352828,0,110,39606.6239699074,2008-06-07,14:58:31
39.98488,116.352823,0,110,39606.6239930556,2008-06-07,14:58:33
39.984876,116.352806,0,110,39606.6240162037,2008-06-07,14:58:35
39.984867,116.352782,0,110,39606.6240393519,2008-06-07,14:58:37
39.984853,116.352762,0,110,39606.6240625,2008-06-07,14:58:39
39.984851,116.352737,0,110,39606.6240856481,2008-06-07,14:58:41
39.984851,116.352735,0,110,39606.6241087963,2008-06-07,14:58:43
39.984852,116.352731,0,110,39606.6241319444,2008-06-07,14:58:45
39.984853,116.352701,0,110,39606.6241550926,2008-06-07,14:58:47
39.984846,116.352655,0,110,39606.6241782407,2008-06-07,14:58:49
39.98484,116.35263,0,110,39606.6242013889,2008-06-07,14:58:51
39.984844,116.352619,0,110,39606.624224537,2008-06-07,14:58:53
39.984847,116.352606,0,110,39606.6242476852,2008-06-07,14:58:55
39.984848,116.352603,0,110,39606.6242708333,2008-06-07,14:58:57
39.984849,116.352599,0,110,39606.6242939815,2008-06-07,14:58:59
39.984851,116.352594,0,110,39606.6243171296,2008-06-07,14:59:01
39.984852,116.35259,0,110,39606.6243402778,2008-06-07,14:59:03
39.984852,116.352588,0,109,39606.6243634259,2008-06-07,14:59:05
39.984852,116.352587,0,109,39606.6243865741,2008-06-07,14:59:07
39.984853,116.352581,0,109,39606.6244097222,2008-06-07,14:59:09
39.984851,116.352567,0,109,39606.6244328704,2008-06-07,14:59:11
39.984847,116.352547,0,109,39606.6244560185,2008-06-07,14:59:13
39.984853,116.35254,0,109,39606.6244791667,2008-06-07,14:59:15
39.984863,116.352541,0,108,39606.6245023148,2008-06-07,14:59:17
39.984865,116.352537,0,108,39606.624525463,2008-06-07,14:59:19
39.984867,116.352531,0,108,39606.6245486111,2008-06-07,14:59:21
39.984878,116.352514,0,108,39606.6245717593,2008-06-07,14:59:23
39.984897,116.352498,0,108,39606.6245949074,2008-06-07,14:59:25
39.984908,116.35249,0,109,39606.6246180556,2008-06-07,14:59:27
39.984895,116.352509,0,108,39606.6246412037,2008-06-07,14:59:29
39.984857,116.35257,0,108,39606.6246643519,2008-06-07,14:59:31
39.984839,116.3526,0,108,39606.6246875,2008-06-07,14:59:33
39.984803,116.352643,0,108,39606.6247106481,2008-06-07,14:59:35
39.984779,116.352683,0,108,39606.6247337963,2008-06-07,14:59:37
39.98477,116.352713,0,108,39606.6247569444,2008-06-07,14:59:39
39.984767,116.352734,0,108,39606.6247800926,2008-06-07,14:59:41
39.984761,116.352756,0,108,39606.6248032407,2008-06-07,14:59:43
39.984759,116.352768,0,108,39606.6248263889,2008-06-07,14:59:45
39.984762,116.352779,0,108,39606.624849537,2008-06-07,14:59:47
39.984768,116.352785,0,108,39606.6248726852,2008-06-07,14:59:49
39.984786,116.352787,0,109,39606.6248958333,2008-06-07,14:59:51
39.984797,116.35279,0,109,39606.6249421296,2008-06-07,14:59:55
39.984797,116.352793,0,109,39606.6249652778,2008-06-07,14:59:57
39.984797,116.352793,0,109,39606.6249884259,2008-06-07,14:59:59
39.984798,116.352789,0,108,39606.6250115741,2008-06-07,15:00:01
39.984799,116.352782,0,108,39606.6250347222,2008-06-07,15:00:03
39.9848,116.352778,0,108,39606.6250578704,2008-06-07,15:00:05
39.9848,116.352774,0,108,39606.6250810185,2008-06-07,15:00:07
39.984801,116.35277,0,108,39606.6251041667,2008-06-07,15:00:09
39.984798,116.352743,0,108,39606.6251273148,2008-06-07,15:00:11
39.984795,116.35272,0,108,39606.625150463,2008-06-07,15:00:13
39.9848,116.352698,0,108,39606.6251736111,2008-06-07,15:00:15
39.984802,116.352679,0,107,39606.6251967593,2008-06-07,15:00:17
39.984803,116.352667,0,107,39606.6252199074,2008-06-07,15:00:19
39.984804,116.352662,0,107,39606.6252430556,2008-06-07,15:00:21
39.9848,116.352646,0,106,39606.6252662037,2008-06-07,15:00:23
39.984792,116.352631,0,106,39606.6252893518,2008-06-07,15:00:25
39.984784,116.352614,0,106,39606.6253125,2008-06-07,15:00:27
39.984778,116.352598,0,105,39606.6253356481,2008-06-07,15:00:29
39.984773,116.352589,0,105,39606.6253587963,2008-06-07,15:00:31
39.984771,116.352573,0,105,39606.6253819444,2008-06-07,15:00:33
39.984777,116.352553,0,104,39606.6254050926,2008-06-07,15:00:35
39.984792,116.352535,0,104,39606.6254282407,2008-06-07,15:00:37
39.984804,116.352526,0,104,39606.6254513889,2008-06-07,15:00:39
39.984818,116.352521,0,103,39606.625474537,2008-06-07,15:00:41
39.984833,116.352513,0,103,39606.6254976852,2008-06-07,15:00:43
39.984843,116.3525,0,103,39606.6255208333,2008-06-07,15:00:45
39.984849,116.352483,0,103,39606.6255439815,2008-06-07,15:00:47
39.984854,116.352459,0,102,39606.6255671296,2008-06-07,15:00:49
39.984856,116.352432,0,102,39606.6255902778,2008-06-07,15:00:51
39.984863,116.352406,0,102,39606.6256134259,2008-06-07,15:00:53
39.984877,116.352384,0,101,39606.6256365741,2008-06-07,15:00:55
39.984889,116.352369,0,101,39606.6256597222,2008-06-07,15:00:57
39.984892,116.352357,0,100,39606.6256828704,2008-06-07,15:00:59
39.984894,116.352345,0,100,39606.6257060185,2008-06-07,15:01:01
39.984892,116.352336,0,99,39606.6257291667,2008-06-07,15:01:03
39.984901,116.352327,0,98,39606.6257523148,2008-06-07,15:01:05
39.984911,116.35232,0,97,39606.625775463,2008-06-07,15:01:07
39.984921,116.352325,0,96,39606.6257986111,2008-06-07,15:01:09
39.98492,116.352334,0,96,39606.6258217593,2008-06-07,15:01:11
39.98492,116.352351,0,95,39606.6258449074,2008-06-07,15:01:13
39.984921,116.352359,0,95,39606.6258680556,2008-06-07,15:01:15
39.98492,116.35236,0,95,39606.6258912037,2008-06-07,15:01:17
39.984919,116.352364,0,95,39606.6259143518,2008-06-07,15:01:19
39.984918,116.35237,0,95,39606.6259375,2008-06-07,15:01:21
39.984917,116.352376,0,95,39606.6259606481,2008-06-07,15:01:23
39.984916,116.352379,0,95,39606.6259837963,2008-06-07,15:01:25
39.984916,116.352379,0,95,39606.6260069444,2008-06-07,15:01:27
39.984916,116.352377,0,95,39606.6260300926,2008-06-07,15:01:29
39.984916,116.352377,0,95,39606.6260532407,2008-06-07,15:01:31
39.984915,116.352379,0,95,39606.6260763889,2008-06-07,15:01:33
39.984915,116.352383,0,95,39606.626099537,2008-06-07,15:01:35
39.984916,116.35241,0,95,39606.6261226852,2008-06-07,15:01:37
39.984925,116.35245,0,95,39606.6261458333,2008-06-07,15:01:39
39.984933,116.35248,0,95,39606.6261689815,2008-06-07,15:01:41
39.984945,116.352509,0,95,39606.6261921296,2008-06-07,15:01:43
39.984956,116.352536,0,95,39606.6262152778,2008-06-07,15:01:45
39.984958,116.352555,0,94,39606.6262384259,2008-06-07,15:01:47
39.984958,116.352564,0,94,39606.6262615741,2008-06-07,15:01:49
39.984945,116.352565,0,94,39606.6262847222,2008-06-07,15:01:51
39.984934,116.35256,0,93,39606.6263078704,2008-06-07,15:01:53
39.984934,116.352558,0,93,39606.6263310185,2008-06-07,15:01:55
39.984935,116.352541,0,93,39606.6263541667,2008-06-07,15:01:57
39.984941,116.352511,0,93,39606.6263773148,2008-06-07,15:01:59
39.984947,116.352485,0,93,39606.626400463,2008-06-07,15:02:01
39.984941,116.352476,0,93,39606.6264236111,2008-06-07,15:02:03
39.984931,116.352475,0,93,39606.6264467593,2008-06-07,15:02:05
39.98493,116.352478,0,93,39606.6264699074,2008-06-07,15:02:07
39.984928,116.352483,0,93,39606.6264930556,2008-06-07,15:02:09
39.984926,116.352488,0,93,39606.6265162037,2008-06-07,15:02:11
39.984925,116.352491,0,93,39606.6265393518,2008-06-07,15:02:13
39.984923,116.352494,0,93,39606.6265625,2008-06-07,15:02:15
39.984922,116.352498,0,93,39606.6265856481,2008-06-07,15:02:17
39.98492,116.352503,0,93,39606.6266087963,2008-06-07,15:02:19
39.984919,116.352508,0,93,39606.6266319444,2008-06-07,15:02:21
39.984918,116.352513,0,93,39606.6266550926,2008-06-07,15:02:23
39.984916,116.352518,0,93,39606.6266782407,2008-06-07,15:02:25
39.984916,116.352519,0,93,39606.6267013889,2008-06-07,15:02:27
39.984907,116.352512,0,92,39606.626724537,2008-06-07,15:02:29
39.984893,116.352515,0,92,39606.6267476852,2008-06-07,15:02:31
39.984884,116.352522,0,92,39606.6267708333,2008-06-07,15:02:33
39.984875,116.352525,0,92,39606.6267939815,2008-06-07,15:02:35
39.984874,116.352526,0,92,39606.6268171296,2008-06-07,15:02:37
39.984874,116.352524,0,92,39606.6268402778,2008-06-07,15:02:39
39.984874,116.352522,0,92,39606.6268634259,2008-06-07,15:02:41
39.984873,116.352523,0,92,39606.6268865741,2008-06-07,15:02:43
39.984872,116.352526,0,92,39606.6269097222,2008-06-07,15:02:45
39.984871,116.352528,0,92,39606.6269328704,2008-06-07,15:02:47
39.984869,116.35253,0,92,39606.6269560185,2008-06-07,15:02:49
39.984868,116.352534,0,92,39606.6269791667,2008-06-07,15:02:51
39.984866,116.352539,0,92,39606.6270023148,2008-06-07,15:02:53
39.984864,116.352546,0,92,39606.627025463,2008-06-07,15:02:55
39.984837,116.352566,0,92,39606.6270486111,2008-06-07,15:02:57
39.984808,116.352589,0,91,39606.6270717593,2008-06-07,15:02:59
39.98478,116.352609,0,91,39606.6270949074,2008-06-07,15:03:01
39.984761,116.352625,0,91,39606.6271180556,2008-06-07,15:03:03
39.984744,116.352641,0,91,39606.6271412037,2008-06-07,15:03:05
39.984734,116.35265,0,91,39606.6271643518,2008-06-07,15:03:07
39.984718,116.352653,0,91,39606.6271875,2008-06-07,15:03:09
39.984717,116.352654,0,91,39606.6272106481,2008-06-07,15:03:11
39.984716,116.352656,0,91,39606.6272337963,2008-06-07,15:03:13
39.984714,116.35266,0,92,39606.6272569444,2008-06-07,15:03:15
39.984713,116.352663,0,92,39606.6272800926,2008-06-07,15:03:17
39.984712,116.352665,0,92,39606.6273032407,2008-06-07,15:03:19
39.984711,116.352663,0,92,39606.6273263889,2008-06-07,15:03:21
39.984711,116.352659,0,92,39606.627349537,2008-06-07,15:03:23
39.984712,116.352654,0,92,39606.6273726852,2008-06-07,15:03:25
39.984712,116.352649,0,92,39606.6273958333,2008-06-07,15:03:27
39.984713,116.352643,0,92,39606.6274189815,2008-06-07,15:03:29
39.984712,116.352626,0,93,39606.6274421296,2008-06-07,15:03:31
39.984709,116.352615,0,94,39606.6274652778,2008-06-07,15:03:33
39.984712,116.352617,0,95,39606.6274884259,2008-06-07,15:03:35
39.984712,116.352617,0,95,39606.6275115741,2008-06-07,15:03:37
39.984712,116.352622,0,95,39606.6275347222,2008-06-07,15:03:39
39.984731,116.352641,0,95,39606.6275578704,2008-06-07,15:03:41
39.984742,116.352641,0,95,39606.6275810185,2008-06-07,15:03:43
39.98475,116.352651,0,95,39606.6276041667,2008-06-07,15:03:45
39.984769,116.352681,0,95,39606.6276273148,2008-06-07,15:03:47
39.984783,116.352695,0,95,39606.627650463,2008-06-07,15:03:49
39.984801,116.352689,0,95,39606.6276736111,2008-06-07,15:03:51
39.984812,116.352694,0,96,39606.6276967593,2008-06-07,15:03:53
39.984823,116.352704,0,96,39606.6277199074,2008-06-07,15:03:55
39.98484,116.352724,0,95,39606.6277430556,2008-06-07,15:03:57
39.98486,116.352742,0,95,39606.6277662037,2008-06-07,15:03:59
39.984878,116.352756,0,95,39606.6277893518,2008-06-07,15:04:01
39.984898,116.352771,0,95,39606.6278125,2008-06-07,15:04:03
39.983847,116.352474,0,220,39606.628599537,2008-06-07,15:05:11
39.983855,116.352471,0,220,39606.6286226852,2008-06-07,15:05:13
39.983857,116.352471,0,220,39606.6286458333,2008-06-07,15:05:15
39.983857,116.352478,0,218,39606.6286689815,2008-06-07,15:05:17
39.98393,116.35251,0,157,39606.6286921296,2008-06-07,15:05:19
39.983917,116.352521,0,114,39606.6287152778,2008-06-07,15:05:21
39.983921,116.352509,0,106,39606.6287384259,2008-06-07,15:05:23
39.983921,116.352505,0,106,39606.6287615741,2008-06-07,15:05:25
39.983949,116.352464,0,102,39606.6287847222,2008-06-07,15:05:27
39.983981,116.352489,0,100,39606.6288078704,2008-06-07,15:05:29
39.984004,116.352547,0,99,39606.6288310185,2008-06-07,15:05:31
39.984003,116.352554,0,99,39606.6288541667,2008-06-07,15:05:33
39.984003,116.352558,0,99,39606.6288773148,2008-06-07,15:05:35
39.984002,116.352562,0,99,39606.628900463,2008-06-07,15:05:37
39.984001,116.352565,0,99,39606.6289236111,2008-06-07,15:05:39
39.984001,116.352566,0,99,39606.6289467593,2008-06-07,15:05:41
39.984002,116.352566,0,99,39606.6289699074,2008-06-07,15:05:43
39.984002,116.352566,0,99,39606.6289930556,2008-06-07,15:05:45
39.984002,116.352567,0,99,39606.6290162037,2008-06-07,15:05:47
39.984001,116.352569,0,99,39606.6290393519,2008-06-07,15:05:49
39.984001,116.352571,0,99,39606.6290625,2008-06-07,15:05:51
39.984001,116.352571,0,99,39606.6290856482,2008-06-07,15:05:53
39.984002,116.352568,0,99,39606.6291087963,2008-06-07,15:05:55
39.984003,116.352565,0,99,39606.6291319444,2008-06-07,15:05:57
39.984002,116.352566,0,99,39606.6291550926,2008-06-07,15:05:59
39.984002,116.352568,0,99,39606.6291782407,2008-06-07,15:06:01
39.984001,116.352568,0,99,39606.6292013889,2008-06-07,15:06:03
39.984001,116.352568,0,99,39606.629224537,2008-06-07,15:06:05
39.984,116.35257,0,99,39606.6292476852,2008-06-07,15:06:07
39.983999,116.352571,0,99,39606.6292708333,2008-06-07,15:06:09
39.983998,116.352575,0,99,39606.6292939815,2008-06-07,15:06:11
39.983998,116.352579,0,99,39606.6293171296,2008-06-07,15:06:13
39.983997,116.352585,0,99,39606.6293402778,2008-06-07,15:06:15
39.983996,116.352589,0,99,39606.6293634259,2008-06-07,15:06:17
39.983996,116.352594,0,99,39606.6293865741,2008-06-07,15:06:19
39.983995,116.352597,0,99,39606.6294097222,2008-06-07,15:06:21
39.983994,116.352603,0,99,39606.6294328704,2008-06-07,15:06:23
39.984001,116.352632,0,99,39606.6294560185,2008-06-07,15:06:25
39.984006,116.352645,0,99,39606.6294791667,2008-06-07,15:06:27
39.984007,116.352655,0,99,39606.6295023148,2008-06-07,15:06:29
39.984006,116.352658,0,99,39606.629525463,2008-06-07,15:06:31
39.984006,116.352657,0,99,39606.6295486111,2008-06-07,15:06:33
39.984006,116.352655,0,99,39606.6295717593,2008-06-07,15:06:35
39.984006,116.352651,0,99,39606.6295949074,2008-06-07,15:06:37
39.984005,116.352651,0,99,39606.6296180556,2008-06-07,15:06:39
39.984005,116.352651,0,99,39606.6296412037,2008-06-07,15:06:41
39.983992,116.352664,0,99,39606.6296643519,2008-06-07,15:06:43
39.983968,116.352677,0,99,39606.6296875,2008-06-07,15:06:45
39.985546,116.352372,0,627,39606.6299884259,2008-06-07,15:07:11
39.985495,116.352399,0,573,39606.6300115741,2008-06-07,15:07:13
39.985494,116.352417,0,570,39606.6300347222,2008-06-07,15:07:15
39.985108,116.352737,0,297,39606.6300578704,2008-06-07,15:07:17
39.985017,116.352754,0,219,39606.6300810185,2008-06-07,15:07:19
39.98498,116.352746,0,201,39606.6301041667,2008-06-07,15:07:21
39.984928,116.352752,0,140,39606.6301273148,2008-06-07,15:07:23
39.984901,116.352748,0,121,39606.630150463,2008-06-07,15:07:25
39.984881,116.352742,0,113,39606.6301736111,2008-06-07,15:07:27
39.984839,116.352724,0,109,39606.6301967593,2008-06-07,15:07:29
39.984821,116.352705,0,105,39606.6302199074,2008-06-07,15:07:31
39.984813,116.352695,0,103,39606.6302430556,2008-06-07,15:07:33
39.984795,116.352676,0,102,39606.6302662037,2008-06-07,15:07:35
39.984793,116.352659,0,101,39606.6302893519,2008-06-07,15:07:37
39.984792,116.352662,0,101,39606.6303125,2008-06-07,15:07:39
39.984792,116.352663,0,101,39606.6303356481,2008-06-07,15:07:41
39.984792,116.35266,0,101,39606.6303587963,2008-06-07,15:07:43
39.984791,116.35266,0,101,39606.6303819444,2008-06-07,15:07:45
39.984791,116.352665,0,101,39606.6304050926,2008-06-07,15:07:47
39.984789,116.352672,0,101,39606.6304282407,2008-06-07,15:07:49
39.984776,116.352671,0,101,39606.6304513889,2008-06-07,15:07:51
39.984764,116.352669,0,100,39606.630474537,2008-06-07,15:07:53
39.984759,116.352671,0,100,39606.6304976852,2008-06-07,15:07:55
39.984756,116.352664,0,100,39606.6305208333,2008-06-07,15:07:57
39.98475,116.352653,0,100,39606.6305439815,2008-06-07,15:07:59
39.984751,116.352655,0,100,39606.6305671296,2008-06-07,15:08:01
39.984757,116.352656,0,100,39606.6305902778,2008-06-07,15:08:03
39.984756,116.35265,0,100,39606.6306134259,2008-06-07,15:08:05
39.984756,116.352645,0,100,39606.6306365741,2008-06-07,15:08:07
39.984755,116.352648,0,100,39606.6306597222,2008-06-07,15:08:09
39.984754,116.352651,0,100,39606.6306828704,2008-06-07,15:08:11
39.984753,116.352656,0,100,39606.6307060185,2008-06-07,15:08:13
39.984752,116.352663,0,100,39606.6307291667,2008-06-07,15:08:15
39.984751,116.352667,0,100,39606.6307523148,2008-06-07,15:08:17
39.98475,116.352669,0,100,39606.630775463,2008-06-07,15:08:19
39.98475,116.352671,0,100,39606.6307986111,2008-06-07,15:08:21
39.984749,116.352671,0,100,39606.6308217593,2008-06-07,15:08:23
39.984749,116.35267,0,100,39606.6308449074,2008-06-07,15:08:25
39.984749,116.352667,0,100,39606.6308680556,2008-06-07,15:08:27
39.98475,116.352663,0,100,39606.6308912037,2008-06-07,15:08:29
39.984752,116.352657,0,100,39606.6309143519,2008-06-07,15:08:31
39.984753,116.35264,0,100,39606.6309375,2008-06-07,15:08:33
39.984758,116.352619,0,100,39606.6309606481,2008-06-07,15:08:35
39.984773,116.352604,0,100,39606.6309837963,2008-06-07,15:08:37
39.984789,116.352596,0,100,39606.6310069444,2008-06-07,15:08:39
39.984798,116.352586,0,100,39606.6310300926,2008-06-07,15:08:41
39.9848,116.352576,0,100,39606.6310532407,2008-06-07,15:08:43
39.984801,116.352569,0,100,39606.6310763889,2008-06-07,15:08:45
39.984803,116.352556,0,100,39606.631099537,2008-06-07,15:08:47
39.984803,116.352554,0,100,39606.6311226852,2008-06-07,15:08:49
39.984803,116.352555,0,100,39606.6311458333,2008-06-07,15:08:51
39.984802,116.352558,0,100,39606.6311689815,2008-06-07,15:08:53
39.984801,116.352562,0,100,39606.6311921296,2008-06-07,15:08:55
39.984801,116.352565,0,100,39606.6312152778,2008-06-07,15:08:57
39.9848,116.352567,0,100,39606.6312384259,2008-06-07,15:08:59
39.9848,116.352568,0,100,39606.6312615741,2008-06-07,15:09:01
39.984799,116.352568,0,100,39606.6312847222,2008-06-07,15:09:03
39.9848,116.352569,0,100,39606.6313078704,2008-06-07,15:09:05
39.984799,116.352572,0,100,39606.6313310185,2008-06-07,15:09:07
39.984799,116.352572,0,100,39606.6313541667,2008-06-07,15:09:09
39.984799,116.352572,0,100,39606.6313773148,2008-06-07,15:09:11
39.984799,116.35257,0,100,39606.631400463,2008-06-07,15:09:13
39.984799,116.352569,0,100,39606.6314236111,2008-06-07,15:09:15
39.9848,116.352566,0,100,39606.6314467593,2008-06-07,15:09:17
39.9848,116.352567,0,100,39606.6314699074,2008-06-07,15:09:19
39.9848,116.352567,0,100,39606.6314930556,2008-06-07,15:09:21
39.9848,116.352567,0,100,39606.6315162037,2008-06-07,15:09:23
39.984799,116.35257,0,100,39606.6315393519,2008-06-07,15:09:25
39.984798,116.352574,0,100,39606.6315625,2008-06-07,15:09:27
39.984798,116.352576,0,100,39606.6315856481,2008-06-07,15:09:29
39.984798,116.352579,0,100,39606.6316087963,2008-06-07,15:09:31
39.984797,116.352583,0,100,39606.6316319444,2008-06-07,15:09:33
39.984796,116.352587,0,100,39606.6316550926,2008-06-07,15:09:35
39.984796,116.352593,0,101,39606.6316782407,2008-06-07,15:09:37
39.984795,116.352598,0,101,39606.6317013889,2008-06-07,15:09:39
39.984803,116.35262,0,102,39606.631724537,2008-06-07,15:09:41
39.984808,116.352635,0,103,39606.6317476852,2008-06-07,15:09:43
39.984811,116.352647,0,104,39606.6317708333,2008-06-07,15:09:45
39.984815,116.352659,0,104,39606.6317939815,2008-06-07,15:09:47
39.984815,116.352665,0,105,39606.6318171296,2008-06-07,15:09:49
39.984814,116.35267,0,105,39606.6318402778,2008-06-07,15:09:51
39.984813,116.352672,0,105,39606.6318634259,2008-06-07,15:09:53
39.984812,116.352672,0,105,39606.6318865741,2008-06-07,15:09:55
39.984812,116.352672,0,105,39606.6319097222,2008-06-07,15:09:57
39.984813,116.35267,0,105,39606.6319328704,2008-06-07,15:09:59
39.984813,116.352668,0,105,39606.6319560185,2008-06-07,15:10:01
39.984812,116.352671,0,105,39606.6319791667,2008-06-07,15:10:03
39.984816,116.352667,0,105,39606.6320023148,2008-06-07,15:10:05
39.984821,116.352657,0,104,39606.632025463,2008-06-07,15:10:07
39.984826,116.352639,0,104,39606.6320486111,2008-06-07,15:10:09
39.984831,116.352624,0,105,39606.6320717593,2008-06-07,15:10:11
39.984831,116.352624,0,105,39606.6320949074,2008-06-07,15:10:13
39.98483,116.352629,0,105,39606.6321180556,2008-06-07,15:10:15
39.98483,116.35263,0,105,39606.6321412037,2008-06-07,15:10:17
39.98483,116.352626,0,105,39606.6321643519,2008-06-07,15:10:19
39.984827,116.35261,0,104,39606.6321875,2008-06-07,15:10:21
39.984819,116.352585,0,104,39606.6322106481,2008-06-07,15:10:23
39.984816,116.352565,0,104,39606.6322337963,2008-06-07,15:10:25
39.984811,116.352548,0,104,39606.6322569444,2008-06-07,15:10:27
39.984807,116.352531,0,104,39606.6322800926,2008-06-07,15:10:29
39.984801,116.35251,0,104,39606.6323032407,2008-06-07,15:10:31
39.984795,116.352491,0,104,39606.6323263889,2008-06-07,15:10:33
39.984794,116.352483,0,104,39606.632349537,2008-06-07,15:10:35
39.984786,116.352485,0,105,39606.6323726852,2008-06-07,15:10:37
39.984779,116.352505,0,104,39606.6323958333,2008-06-07,15:10:39
39.984776,116.352514,0,104,39606.6324189815,2008-06-07,15:10:41
39.984776,116.352515,0,105,39606.6324421296,2008-06-07,15:10:43
39.984775,116.352519,0,105,39606.6324652778,2008-06-07,15:10:45
39.984774,116.35252,0,105,39606.6324884259,2008-06-07,15:10:47
39.984774,116.35252,0,105,39606.6325115741,2008-06-07,15:10:49
39.984773,116.352523,0,105,39606.6325347222,2008-06-07,15:10:51
39.984772,116.352527,0,105,39606.6325578704,2008-06-07,15:10:53
39.984768,116.352541,0,105,39606.6325810185,2008-06-07,15:10:55
39.984763,116.352563,0,105,39606.6326041667,2008-06-07,15:10:57
39.984762,116.352576,0,106,39606.6326273148,2008-06-07,15:10:59
39.984762,116.352582,0,106,39606.632650463,2008-06-07,15:11:01
39.984752,116.352586,0,106,39606.6326736111,2008-06-07,15:11:03
39.984751,116.352589,0,106,39606.6326967593,2008-06-07,15:11:05
39.98475,116.352589,0,106,39606.6327199074,2008-06-07,15:11:07
39.984751,116.352585,0,106,39606.6327430556,2008-06-07,15:11:09
39.984754,116.35258,0,106,39606.6327662037,2008-06-07,15:11:11
39.984757,116.352575,0,106,39606.6327893519,2008-06-07,15:11:13
39.984751,116.352577,0,106,39606.6328125,2008-06-07,15:11:15
39.984742,116.352575,0,106,39606.6328356481,2008-06-07,15:11:17
39.984742,116.352574,0,106,39606.6328587963,2008-06-07,15:11:19
39.984742,116.352575,0,106,39606.6328819444,2008-06-07,15:11:21
39.984741,116.35258,0,106,39606.6329050926,2008-06-07,15:11:23
39.98474,116.352584,0,106,39606.6329282407,2008-06-07,15:11:25
39.984738,116.35259,0,106,39606.6329513889,2008-06-07,15:11:27
39.984738,116.352594,0,106,39606.632974537,2008-06-07,15:11:29
39.984737,116.352597,0,106,39606.6329976852,2008-06-07,15:11:31
39.984737,116.352596,0,106,39606.6330208333,2008-06-07,15:11:33
39.984739,116.352591,0,106,39606.6330439815,2008-06-07,15:11:35
39.984751,116.352592,0,106,39606.6330671296,2008-06-07,15:11:37
39.984768,116.352591,0,107,39606.6330902778,2008-06-07,15:11:39
39.984773,116.352589,0,108,39606.6331134259,2008-06-07,15:11:41
39.984769,116.352595,0,108,39606.6331365741,2008-06-07,15:11:43
39.984764,116.352604,0,109,39606.6331597222,2008-06-07,15:11:45
39.984764,116.352605,0,109,39606.6331828704,2008-06-07,15:11:47
39.984763,116.352607,0,109,39606.6332060185,2008-06-07,15:11:49
39.984763,116.352609,0,109,39606.6332291667,2008-06-07,15:11:51
39.984764,116.352608,0,109,39606.6332523148,2008-06-07,15:11:53
39.984765,116.352606,0,109,39606.633275463,2008-06-07,15:11:55
39.984765,116.352605,0,109,39606.6332986111,2008-06-07,15:11:57
39.984766,116.352604,0,109,39606.6333217593,2008-06-07,15:11:59
39.984767,116.352602,0,109,39606.6333449074,2008-06-07,15:12:01
39.984768,116.352597,0,109,39606.6333680556,2008-06-07,15:12:03
39.98478,116.352561,0,109,39606.6333912037,2008-06-07,15:12:05
39.984798,116.352547,0,109,39606.6334143518,2008-06-07,15:12:07
39.984798,116.352542,0,109,39606.6334375,2008-06-07,15:12:09
39.984799,116.352529,0,109,39606.6334606481,2008-06-07,15:12:11
39.9848,116.352523,0,108,39606.6334837963,2008-06-07,15:12:13
39.984801,116.352519,0,109,39606.6335069444,2008-06-07,15:12:15
39.984796,116.352504,0,109,39606.6335300926,2008-06-07,15:12:17
39.984796,116.352483,0,109,39606.6335532407,2008-06-07,15:12:19
39.984801,116.352474,0,109,39606.6335763889,2008-06-07,15:12:21
39.984792,116.352475,0,109,39606.633599537,2008-06-07,15:12:23
39.984792,116.352474,0,109,39606.6336226852,2008-06-07,15:12:25
39.984793,116.352473,0,109,39606.6336458333,2008-06-07,15:12:27
39.984793,116.352471,0,110,39606.6336689815,2008-06-07,15:12:29
39.984793,116.352469,0,110,39606.6336921296,2008-06-07,15:12:31
39.984794,116.352467,0,110,39606.6337152778,2008-06-07,15:12:33
39.984796,116.352462,0,110,39606.6337384259,2008-06-07,15:12:35
39.984797,116.352461,0,110,39606.6337615741,2008-06-07,15:12:37
39.984798,116.352464,0,110,39606.6337847222,2008-06-07,15:12:39
39.984798,116.352468,0,110,39606.6338078704,2008-06-07,15:12:41
39.984798,116.352469,0,110,39606.6338310185,2008-06-07,15:12:43
39.984799,116.35247,0,110,39606.6338541667,2008-06-07,15:12:45
39.9848,116.352472,0,110,39606.6338773148,2008-06-07,15:12:47
39.984799,116.352476,0,110,39606.633900463,2008-06-07,15:12:49
39.984806,116.352485,0,110,39606.6339236111,2008-06-07,15:12:51
39.984817,116.352504,0,109,39606.6339467593,2008-06-07,15:12:53
39.984833,116.35253,0,109,39606.6339699074,2008-06-07,15:12:55
39.984845,116.352549,0,109,39606.6339930556,2008-06-07,15:12:57
39.984846,116.352563,0,109,39606.6340162037,2008-06-07,15:12:59
39.984843,116.352583,0,110,39606.6340393518,2008-06-07,15:13:01
39.984837,116.352593,0,110,39606.6340625,2008-06-07,15:13:03
39.984833,116.3526,0,111,39606.6340856481,2008-06-07,15:13:05
39.984828,116.352617,0,112,39606.6341087963,2008-06-07,15:13:07
39.984831,116.352635,0,112,39606.6341319444,2008-06-07,15:13:09
39.984835,116.352648,0,113,39606.6341550926,2008-06-07,15:13:11
39.984851,116.35267,0,113,39606.6341782407,2008-06-07,15:13:13
39.984856,116.352667,0,114,39606.6342013889,2008-06-07,15:13:15
39.984862,116.352668,0,114,39606.634224537,2008-06-07,15:13:17
39.984884,116.352686,0,114,39606.6342476852,2008-06-07,15:13:19
39.98491,116.352703,0,114,39606.6342708333,2008-06-07,15:13:21
39.984936,116.352726,0,114,39606.6342939815,2008-06-07,15:13:23
39.984962,116.352757,0,114,39606.6343171296,2008-06-07,15:13:25
39.984975,116.352786,0,114,39606.6343402778,2008-06-07,15:13:27
39.984984,116.352816,0,114,39606.6343634259,2008-06-07,15:13:29
39.984994,116.352828,0,115,39606.6343865741,2008-06-07,15:13:31
39.98501,116.352852,0,115,39606.6344097222,2008-06-07,15:13:33
39.985022,116.352895,0,115,39606.6344328704,2008-06-07,15:13:35
39.985019,116.35293,0,115,39606.6344560185,2008-06-07,15:13:37
39.98502,116.352964,0,115,39606.6344791667,2008-06-07,15:13:39
39.985014,116.35299,0,116,39606.6345023148,2008-06-07,15:13:41
39.984992,116.352939,0,116,39606.634525463,2008-06-07,15:13:43
39.984981,116.352904,0,117,39606.6345486111,2008-06-07,15:13:45
39.984964,116.35286,0,117,39606.6345717593,2008-06-07,15:13:47
39.984934,116.352789,0,117,39606.6345949074,2008-06-07,15:13:49
39.984894,116.352701,0,117,39606.6346180556,2008-06-07,15:13:51
39.984867,116.352658,0,117,39606.6346412037,2008-06-07,15:13:53
39.984851,116.35266,0,116,39606.6346643518,2008-06-07,15:13:55
39.98485,116.352682,0,115,39606.6346875,2008-06-07,15:13:57
39.984853,116.352702,0,114,39606.6347106481,2008-06-07,15:13:59
39.984857,116.352715,0,113,39606.6347337963,2008-06-07,15:14:01
39.98485,116.352709,0,113,39606.6347569444,2008-06-07,15:14:03
39.984844,116.352697,0,112,39606.6347800926,2008-06-07,15:14:05
39.984843,116.352699,0,112,39606.6348032407,2008-06-07,15:14:07
39.984842,116.352703,0,112,39606.6348263889,2008-06-07,15:14:09
39.984842,116.352705,0,112,39606.634849537,2008-06-07,15:14:11
39.984842,116.352702,0,113,39606.6348726852,2008-06-07,15:14:13
39.984842,116.352702,0,113,39606.6348958333,2008-06-07,15:14:15
39.984843,116.352699,0,113,39606.6349189815,2008-06-07,15:14:17
39.984844,116.352695,0,114,39606.6349421296,2008-06-07,15:14:19
39.984845,116.352693,0,114,39606.6349652778,2008-06-07,15:14:21
39.984845,116.352692,0,114,39606.6349884259,2008-06-07,15:14:23
39.984844,116.352697,0,114,39606.6350115741,2008-06-07,15:14:25
39.984844,116.352708,0,113,39606.6350347222,2008-06-07,15:14:27
39.984842,116.352724,0,112,39606.6350578704,2008-06-07,15:14:29
39.984834,116.352741,0,111,39606.6350810185,2008-06-07,15:14:31
39.984822,116.352742,0,111,39606.6351041667,2008-06-07,15:14:33
39.984822,116.352759,0,110,39606.6351273148,2008-06-07,15:14:35
39.98483,116.352768,0,110,39606.635150463,2008-06-07,15:14:37
39.984842,116.35278,0,111,39606.6351736111,2008-06-07,15:14:39
39.984848,116.352777,0,110,39606.6351967593,2008-06-07,15:14:41
39.984865,116.352807,0,110,39606.6352199074,2008-06-07,15:14:43
39.984874,116.352834,0,110,39606.6352430556,2008-06-07,15:14:45
39.984887,116.352864,0,111,39606.6352662037,2008-06-07,15:14:47
39.984891,116.352867,0,110,39606.6352893518,2008-06-07,15:14:49
39.984903,116.352901,0,112,39606.6353125,2008-06-07,15:14:51
39.984915,116.352921,0,111,39606.6353356481,2008-06-07,15:14:53
39.984927,116.352952,0,110,39606.6353587963,2008-06-07,15:14:55
39.984949,116.353003,0,110,39606.6353819444,2008-06-07,15:14:57
39.984966,116.353055,0,110,39606.6354050926,2008-06-07,15:14:59
39.984976,116.353061,0,110,39606.6354282407,2008-06-07,15:15:01
39.984984,116.353041,0,111,39606.6354513889,2008-06-07,15:15:03
39.984985,116.353005,0,111,39606.635474537,2008-06-07,15:15:05
39.98499,116.352988,0,113,39606.6354976852,2008-06-07,15:15:07
39.984985,116.352927,0,114,39606.6355208333,2008-06-07,15:15:09
39.984973,116.352852,0,115,39606.6355439815,2008-06-07,15:15:11
39.984958,116.352821,0,116,39606.6355671296,2008-06-07,15:15:13
39.984939,116.352755,0,117,39606.6355902778,2008-06-07,15:15:15
39.984914,116.352684,0,119,39606.6356134259,2008-06-07,15:15:17
39.984889,116.352559,0,120,39606.6356365741,2008-06-07,15:15:19
39.984867,116.352473,0,118,39606.6356597222,2008-06-07,15:15:21
39.984845,116.352376,0,120,39606.6356828704,2008-06-07,15:15:23
39.984838,116.352317,0,120,39606.6357060185,2008-06-07,15:15:25
39.98482,116.352251,0,121,39606.6357291667,2008-06-07,15:15:27
39.984811,116.352231,0,121,39606.6357523148,2008-06-07,15:15:29
39.984801,116.352194,0,122,39606.635775463,2008-06-07,15:15:31
39.98479,116.352166,0,121,39606.6357986111,2008-06-07,15:15:33
39.984783,116.352139,0,119,39606.6358217593,2008-06-07,15:15:35
39.984767,116.352087,0,119,39606.6358449074,2008-06-07,15:15:37
39.984746,116.352041,0,118,39606.6358680556,2008-06-07,15:15:39
39.984724,116.352007,0,117,39606.6358912037,2008-06-07,15:15:41
39.984738,116.352125,0,116,39606.6359143518,2008-06-07,15:15:43
39.984738,116.352125,0,117,39606.6359375,2008-06-07,15:15:45
39.984737,116.352126,0,117,39606.6359606481,2008-06-07,15:15:47
39.984739,116.352146,0,116,39606.6359837963,2008-06-07,15:15:49
39.984739,116.352149,0,116,39606.6360069444,2008-06-07,15:15:51
39.984741,116.352168,0,115,39606.6360300926,2008-06-07,15:15:53
39.984736,116.352197,0,114,39606.6360532407,2008-06-07,15:15:55
39.98473,116.352221,0,113,39606.6360763889,2008-06-07,15:15:57
39.984722,116.352223,0,113,39606.636099537,2008-06-07,15:15:59
39.98471,116.352221,0,112,39606.6361226852,2008-06-07,15:16:01
39.984701,116.352219,0,112,39606.6361458333,2008-06-07,15:16:03
39.98469,116.352225,0,112,39606.6361689815,2008-06-07,15:16:05
39.984668,116.352215,0,112,39606.6361921296,2008-06-07,15:16:07
39.984651,116.352205,0,112,39606.6362152778,2008-06-07,15:16:09
39.984647,116.352208,0,112,39606.6362384259,2008-06-07,15:16:11
39.984647,116.352209,0,112,39606.6362615741,2008-06-07,15:16:13
39.984645,116.352212,0,112,39606.6362847222,2008-06-07,15:16:15
39.984645,116.352216,0,112,39606.6363078704,2008-06-07,15:16:17
39.984657,116.352226,0,113,39606.6363310185,2008-06-07,15:16:19
39.984671,116.352249,0,113,39606.6363541667,2008-06-07,15:16:21
39.984705,116.352272,0,113,39606.6363773148,2008-06-07,15:16:23
39.984735,116.352278,0,113,39606.636400463,2008-06-07,15:16:25
39.984735,116.352282,0,113,39606.6364236111,2008-06-07,15:16:27
39.984736,116.352286,0,113,39606.6364467593,2008-06-07,15:16:29
39.984736,116.35229,0,113,39606.6364699074,2008-06-07,15:16:31
39.984734,116.352326,0,112,39606.6364930556,2008-06-07,15:16:33
39.984728,116.352368,0,110,39606.6365162037,2008-06-07,15:16:35
39.984728,116.352388,0,108,39606.6365393519,2008-06-07,15:16:37
39.984731,116.352399,0,106,39606.6365625,2008-06-07,15:16:39
39.984738,116.3524,0,104,39606.6365856482,2008-06-07,15:16:41
39.984738,116.352403,0,104,39606.6366087963,2008-06-07,15:16:43
39.984737,116.352403,0,104,39606.6366319444,2008-06-07,15:16:45
39.984737,116.352401,0,104,39606.6366550926,2008-06-07,15:16:47
39.984738,116.352399,0,105,39606.6366782407,2008-06-07,15:16:49
39.984739,116.352394,0,105,39606.6367013889,2008-06-07,15:16:51
39.984746,116.352391,0,104,39606.636724537,2008-06-07,15:16:53
39.984758,116.352388,0,105,39606.6367476852,2008-06-07,15:16:55
39.984773,116.352388,0,106,39606.6367708333,2008-06-07,15:16:57
39.984773,116.35239,0,106,39606.6367939815,2008-06-07,15:16:59
39.984773,116.352391,0,106,39606.6368171296,2008-06-07,15:17:01
39.984774,116.352393,0,106,39606.6368402778,2008-06-07,15:17:03
39.984773,116.352398,0,106,39606.6368634259,2008-06-07,15:17:05
39.98478,116.352416,0,106,39606.6368865741,2008-06-07,15:17:07
39.984794,116.352416,0,106,39606.6369097222,2008-06-07,15:17:09
39.984807,116.352417,0,106,39606.6369328704,2008-06-07,15:17:11
39.984816,116.352415,0,105,39606.6369560185,2008-06-07,15:17:13
39.984819,116.352413,0,104,39606.6369791667,2008-06-07,15:17:15
39.984821,116.352422,0,104,39606.6370023148,2008-06-07,15:17:17
39.984824,116.352432,0,104,39606.637025463,2008-06-07,15:17:19
39.984886,116.352107,0,101,39606.6396412037,2008-06-07,15:21:05
39.984888,116.35205,0,101,39606.6396643519,2008-06-07,15:21:07
39.984887,116.351985,0,101,39606.6396875,2008-06-07,15:21:09
39.984885,116.351916,0,101,39606.6397106481,2008-06-07,15:21:11
39.984874,116.351839,0,100,39606.6397337963,2008-06-07,15:21:13
39.984844,116.351727,0,98,39606.6397569444,2008-06-07,15:21:15
39.984788,116.351657,0,95,39606.6397800926,2008-06-07,15:21:17
39.984768,116.351626,0,92,39606.6398032407,2008-06-07,15:21:19
39.984688,116.351506,0,88,39606.6398263889,2008-06-07,15:21:21
39.984645,116.35143,0,85,39606.639849537,2008-06-07,15:21:23
39.984619,116.351382,0,83,39606.6398726852,2008-06-07,15:21:25
39.984592,116.351356,0,80,39606.6398958333,2008-06-07,15:21:27
39.984589,116.351361,0,78,39606.6399189815,2008-06-07,15:21:29
39.984606,116.351411,0,76,39606.6399421296,2008-06-07,15:21:31
39.98466,116.35162,0,75,39606.6399652778,2008-06-07,15:21:33
39.984698,116.351757,0,74,39606.6399884259,2008-06-07,15:21:35
39.984731,116.351895,0,73,39606.6400115741,2008-06-07,15:21:37
39.984739,116.351943,0,72,39606.6400347222,2008-06-07,15:21:39
39.98473,116.351995,0,71,39606.6400578704,2008-06-07,15:21:41
39.984732,116.352022,0,70,39606.6400810185,2008-06-07,15:21:43
39.984734,116.352057,0,69,39606.6401041667,2008-06-07,15:21:45
39.984743,116.352071,0,69,39606.6401273148,2008-06-07,15:21:47
39.98475,116.352091,0,68,39606.640150463,2008-06-07,15:21:49
39.984757,116.352118,0,69,39606.6401736111,2008-06-07,15:21:51
39.98476,116.352135,0,69,39606.6401967593,2008-06-07,15:21:53
39.984759,116.352139,0,69,39606.6402199074,2008-06-07,15:21:55
39.984759,116.352142,0,69,39606.6402430556,2008-06-07,15:21:57
39.984758,116.352147,0,69,39606.6402662037,2008-06-07,15:21:59
39.984757,116.352153,0,69,39606.6402893519,2008-06-07,15:22:01
39.984755,116.352158,0,69,39606.6403125,2008-06-07,15:22:03
39.984754,116.352161,0,69,39606.6403356481,2008-06-07,15:22:05
39.984754,116.352162,0,69,39606.6403587963,2008-06-07,15:22:07
39.984754,116.352161,0,69,39606.6403819444,2008-06-07,15:22:09
39.984753,116.35216,0,69,39606.6404050926,2008-06-07,15:22:11
39.984753,116.352159,0,69,39606.6404282407,2008-06-07,15:22:13
39.984753,116.352159,0,69,39606.6404513889,2008-06-07,15:22:15
39.984753,116.35216,0,69,39606.640474537,2008-06-07,15:22:17
39.984752,116.352164,0,69,39606.6404976852,2008-06-07,15:22:19
39.984752,116.352169,0,69,39606.6405208333,2008-06-07,15:22:21
39.984751,116.352174,0,69,39606.6405439815,2008-06-07,15:22:23
39.984753,116.352187,0,69,39606.6405671296,2008-06-07,15:22:25
39.984755,116.352191,0,69,39606.6405902778,2008-06-07,15:22:27
39.984757,116.352191,0,69,39606.6406134259,2008-06-07,15:22:29
39.984771,116.352191,0,69,39606.6406365741,2008-06-07,15:22:31
39.984771,116.352192,0,69,39606.6406597222,2008-06-07,15:22:33
39.984771,116.352197,0,69,39606.6406828704,2008-06-07,15:22:35
39.984771,116.352202,0,69,39606.6407060185,2008-06-07,15:22:37
39.984772,116.352203,0,69,39606.6407291667,2008-06-07,15:22:39
39.984772,116.352204,0,69,39606.6407523148,2008-06-07,15:22:41
39.984773,116.352206,0,69,39606.640775463,2008-06-07,15:22:43
39.984774,116.352207,0,69,39606.6407986111,2008-06-07,15:22:45
39.984774,116.352211,0,69,39606.6408217593,2008-06-07,15:22:47
39.984788,116.352257,0,69,39606.6408449074,2008-06-07,15:22:49
39.984816,116.352299,0,69,39606.6408680556,2008-06-07,15:22:51
39.984831,116.352335,0,69,39606.6408912037,2008-06-07,15:22:53
39.984849,116.352384,0,69,39606.6409143518,2008-06-07,15:22:55
39.984859,116.352408,0,69,39606.6409375,2008-06-07,15:22:57
39.984895,116.352511,0,68,39606.6409606481,2008-06-07,15:22:59
39.984914,116.352565,0,68,39606.6409837963,2008-06-07,15:23:01
39.984923,116.352583,0,68,39606.6410069444,2008-06-07,15:23:03
39.984924,116.35258,0,68,39606.6410300926,2008-06-07,15:23:05
39.984908,116.352565,0,68,39606.6410532407,2008-06-07,15:23:07
39.984888,116.352562,0,68,39606.6410763889,2008-06-07,15:23:09
39.984874,116.35254,0,68,39606.641099537,2008-06-07,15:23:11
39.984854,116.352518,0,68,39606.6411226852,2008-06-07,15:23:13
39.984845,116.352479,0,68,39606.6411458333,2008-06-07,15:23:15
39.984841,116.352484,0,68,39606.6411689815,2008-06-07,15:23:17
39.984839,116.352486,0,68,39606.6411921296,2008-06-07,15:23:19
39.984838,116.352481,0,68,39606.6412152778,2008-06-07,15:23:21
39.984845,116.352473,0,68,39606.6412384259,2008-06-07,15:23:23
39.984845,116.352474,0,68,39606.6412615741,2008-06-07,15:23:25
39.984845,116.352471,0,68,39606.6412847222,2008-06-07,15:23:27
39.984839,116.352477,0,68,39606.6413078704,2008-06-07,15:23:29
39.98483,116.35249,0,69,39606.6413310185,2008-06-07,15:23:31
39.98483,116.352489,0,69,39606.6413541667,2008-06-07,15:23:33
39.98483,116.352486,0,69,39606.6413773148,2008-06-07,15:23:35
39.984831,116.352486,0,69,39606.641400463,2008-06-07,15:23:37
39.984831,116.352487,0,69,39606.6414236111,2008-06-07,15:23:39
39.98483,116.352489,0,69,39606.6414467593,2008-06-07,15:23:41
39.98483,116.352492,0,69,39606.6414699074,2008-06-07,15:23:43
39.98483,116.352493,0,69,39606.6414930556,2008-06-07,15:23:45
39.98483,116.352493,0,69,39606.6415162037,2008-06-07,15:23:47
39.98483,116.352495,0,69,39606.6415393518,2008-06-07,15:23:49
39.98483,116.352498,0,69,39606.6415625,2008-06-07,15:23:51
39.98484,116.352523,0,69,39606.6415856481,2008-06-07,15:23:53
39.984849,116.352547,0,69,39606.6416087963,2008-06-07,15:23:55
39.984859,116.352569,0,68,39606.6416319444,2008-06-07,15:23:57
39.984861,116.352571,0,68,39606.6416550926,2008-06-07,15:23:59
39.984869,116.352598,0,68,39606.6416782407,2008-06-07,15:24:01
39.984869,116.352601,0,68,39606.6417013889,2008-06-07,15:24:03
39.984868,116.352603,0,68,39606.641724537,2008-06-07,15:24:05
39.984868,116.352603,0,68,39606.6417476852,2008-06-07,15:24:07
39.984868,116.352603,0,68,39606.6417708333,2008-06-07,15:24:09
39.984868,116.352604,0,68,39606.6417939815,2008-06-07,15:24:11
39.984868,116.352605,0,68,39606.6418171296,2008-06-07,15:24:13
39.984868,116.352606,0,68,39606.6418402778,2008-06-07,15:24:15
39.984868,116.352606,0,68,39606.6418634259,2008-06-07,15:24:17
39.984867,116.352608,0,68,39606.6418865741,2008-06-07,15:24:19
39.984867,116.352609,0,68,39606.6419097222,2008-06-07,15:24:21
39.984867,116.35261,0,68,39606.6419328704,2008-06-07,15:24:23
39.984867,116.352609,0,68,39606.6419560185,2008-06-07,15:24:25
39.984868,116.352606,0,68,39606.6419791667,2008-06-07,15:24:27
39.984867,116.352606,0,68,39606.6420023148,2008-06-07,15:24:29
39.984867,116.352603,0,69,39606.642025463,2008-06-07,15:24:31
39.984867,116.3526,0,69,39606.6420486111,2008-06-07,15:24:33
39.984867,116.352598,0,69,39606.6420717593,2008-06-07,15:24:35
39.984868,116.352592,0,69,39606.6420949074,2008-06-07,15:24:37
39.984873,116.352541,0,69,39606.6421180556,2008-06-07,15:24:39
39.984873,116.352507,0,69,39606.6421412037,2008-06-07,15:24:41
39.984877,116.352484,0,69,39606.6421643518,2008-06-07,15:24:43
39.984878,116.352477,0,69,39606.6421875,2008-06-07,15:24:45
39.984878,116.352475,0,69,39606.6422106481,2008-06-07,15:24:47
39.984879,116.352473,0,69,39606.6422337963,2008-06-07,15:24:49
39.98488,116.352469,0,69,39606.6422569444,2008-06-07,15:24:51
39.984824,116.352332,0,82,39606.6632986111,2008-06-07,15:55:09
39.986069,116.353092,0,94,39606.663599537,2008-06-07,15:55:35
39.986068,116.353085,0,94,39606.6636226852,2008-06-07,15:55:37
39.986077,116.353068,0,94,39606.6636458333,2008-06-07,15:55:39
39.986071,116.353042,0,93,39606.6636689815,2008-06-07,15:55:41
39.985996,116.353063,0,198,39606.663900463,2008-06-07,15:56:01
39.985996,116.353061,0,199,39606.6639236111,2008-06-07,15:56:03
39.985842,116.353051,0,245,39606.6639467593,2008-06-07,15:56:05
39.985706,116.353032,0,288,39606.6639699074,2008-06-07,15:56:07
39.985664,116.352874,0,146,39606.6639930556,2008-06-07,15:56:09
39.985608,116.352795,0,100,39606.6640162037,2008-06-07,15:56:11
39.98556,116.352756,0,88,39606.6640393519,2008-06-07,15:56:13
39.985545,116.352755,0,86,39606.6640625,2008-06-07,15:56:15
39.985535,116.35276,0,84,39606.6640856481,2008-06-07,15:56:17
39.985537,116.352771,0,84,39606.6641087963,2008-06-07,15:56:19
39.98556,116.352802,0,83,39606.6647106481,2008-06-07,15:57:11
39.985559,116.352801,0,83,39606.6648032407,2008-06-07,15:57:19
39.985559,116.352801,0,83,39606.6649189815,2008-06-07,15:57:29
39.985554,116.352801,0,83,39606.6649421296,2008-06-07,15:57:31
39.985436,116.352752,0,83,39606.6649652778,2008-06-07,15:57:33
39.985225,116.352664,0,84,39606.6649884259,2008-06-07,15:57:35
39.985096,116.352607,0,84,39606.6650115741,2008-06-07,15:57:37
39.984883,116.352512,0,86,39606.6650347222,2008-06-07,15:57:39
39.984745,116.352449,0,87,39606.6650578704,2008-06-07,15:57:41
39.984709,116.352432,0,87,39606.6650810185,2008-06-07,15:57:43
39.984685,116.352421,0,88,39606.6651041667,2008-06-07,15:57:45
39.984685,116.352413,0,88,39606.6651273148,2008-06-07,15:57:47
39.984675,116.352407,0,88,39606.665150463,2008-06-07,15:57:49
39.984647,116.352407,0,88,39606.6651736111,2008-06-07,15:57:51
39.984645,116.352404,0,88,39606.6651967593,2008-06-07,15:57:53
39.984666,116.352415,0,88,39606.665474537,2008-06-07,15:58:17
39.984649,116.352409,0,88,39606.6654976852,2008-06-07,15:58:19
39.992202,116.35637,0,245,39606.6662384259,2008-06-07,15:59:23
39.991935,116.356216,0,238,39606.6662615741,2008-06-07,15:59:25
39.991685,116.356071,0,232,39606.6662847222,2008-06-07,15:59:27
39.991578,116.356006,0,230,39606.6663078704,2008-06-07,15:59:29
39.991581,116.355998,0,227,39606.6663310185,2008-06-07,15:59:31
39.991583,116.355995,0,225,39606.6663541667,2008-06-07,15:59:33
39.991585,116.355995,0,223,39606.6663773148,2008-06-07,15:59:35
39.991629,116.355948,0,157,39606.666400463,2008-06-07,15:59:37
39.991629,116.355927,0,134,39606.6664236111,2008-06-07,15:59:39
39.991616,116.355911,0,125,39606.6664467593,2008-06-07,15:59:41
39.9916,116.355904,0,126,39606.6664699074,2008-06-07,15:59:43
39.991592,116.355896,0,127,39606.6664930556,2008-06-07,15:59:45
39.991589,116.355889,0,127,39606.6665162037,2008-06-07,15:59:47
39.991586,116.355881,0,128,39606.6665393518,2008-06-07,15:59:49
39.991586,116.355874,0,128,39606.6665625,2008-06-07,15:59:51
39.99159,116.355865,0,128,39606.6665856481,2008-06-07,15:59:53
39.991586,116.35586,0,128,39606.6666087963,2008-06-07,15:59:55
39.991582,116.355856,0,127,39606.6666319444,2008-06-07,15:59:57
39.991583,116.355857,0,126,39606.6666550926,2008-06-07,15:59:59
39.991582,116.355866,0,125,39606.6667013889,2008-06-07,16:00:03
39.987083,116.353651,0,127,39606.6669791667,2008-06-07,16:00:27
39.986581,116.353426,0,129,39606.6670023148,2008-06-07,16:00:29
39.986466,116.353364,0,129,39606.667025463,2008-06-07,16:00:31
39.986465,116.353358,0,129,39606.6670486111,2008-06-07,16:00:33
39.986462,116.353352,0,129,39606.6670717593,2008-06-07,16:00:35
39.986461,116.353349,0,129,39606.6670949074,2008-06-07,16:00:37
39.986459,116.353344,0,129,39606.6671180556,2008-06-07,16:00:39
39.98646,116.35334,0,129,39606.6671412037,2008-06-07,16:00:41
39.986458,116.353338,0,129,39606.6671643518,2008-06-07,16:00:43
39.986455,116.353336,0,129,39606.6671875,2008-06-07,16:00:45
39.986451,116.353336,0,129,39606.6672106481,2008-06-07,16:00:47
39.986447,116.353335,0,129,39606.6672337963,2008-06-07,16:00:49
39.986444,116.353335,0,129,39606.6672569444,2008-06-07,16:00:51
39.986441,116.353336,0,129,39606.6672800926,2008-06-07,16:00:53
39.986437,116.353339,0,129,39606.6673032407,2008-06-07,16:00:55
39.986434,116.353343,0,129,39606.6673263889,2008-06-07,16:00:57
39.986432,116.353346,0,129,39606.667349537,2008-06-07,16:00:59
39.986432,116.353349,0,129,39606.6673726852,2008-06-07,16:01:01
39.986432,116.353349,0,129,39606.6673958333,2008-06-07,16:01:03
39.986432,116.353347,0,129,39606.6674189815,2008-06-07,16:01:05
39.986433,116.353339,0,129,39606.6674652778,2008-06-07,16:01:09
39.986433,116.353337,0,129,39606.6675810185,2008-06-07,16:01:19
39.986431,116.353337,0,129,39606.6677430556,2008-06-07,16:01:33
39.98643,116.353335,0,129,39606.6678125,2008-06-07,16:01:39
39.986429,116.353335,0,129,39606.6678356482,2008-06-07,16:01:41
39.986427,116.353333,0,129,39606.6679282407,2008-06-07,16:01:49
39.986428,116.35333,0,129,39606.6681828704,2008-06-07,16:02:11
39.986428,116.353329,0,129,39606.6682060185,2008-06-07,16:02:13
39.986427,116.35333,0,129,39606.6682291667,2008-06-07,16:02:15
39.986426,116.353334,0,129,39606.6682523148,2008-06-07,16:02:17
39.986424,116.353336,0,129,39606.668275463,2008-06-07,16:02:19
39.986422,116.353335,0,129,39606.6682986111,2008-06-07,16:02:21
39.986422,116.353333,0,129,39606.6683217593,2008-06-07,16:02:23
39.986421,116.353331,0,129,39606.6683449074,2008-06-07,16:02:25
39.986421,116.353329,0,129,39606.6683680556,2008-06-07,16:02:27
39.986421,116.353327,0,129,39606.6683912037,2008-06-07,16:02:29
39.986412,116.353312,0,129,39606.6684143519,2008-06-07,16:02:31
39.98638,116.353291,0,129,39606.6684375,2008-06-07,16:02:33
39.986348,116.353262,0,129,39606.6684606481,2008-06-07,16:02:35
39.986334,116.353252,0,129,39606.6693634259,2008-06-07,16:03:53
39.986334,116.353254,0,129,39606.6695486111,2008-06-07,16:04:09
39.986333,116.353258,0,129,39606.6695717593,2008-06-07,16:04:11
39.986332,116.353262,0,129,39606.6695949074,2008-06-07,16:04:13
39.98633,116.353263,0,129,39606.6696412037,2008-06-07,16:04:17
39.98633,116.353265,0,129,39606.6696643519,2008-06-07,16:04:19
39.986315,116.353254,0,129,39606.6696875,2008-06-07,16:04:21
39.986296,116.353247,0,129,39606.6697106481,2008-06-07,16:04:23
39.986269,116.353241,0,129,39606.6697337963,2008-06-07,16:04:25
39.986248,116.353229,0,129,39606.6697569444,2008-06-07,16:04:27
39.986238,116.353226,0,129,39606.6697800926,2008-06-07,16:04:29
39.986239,116.353224,0,129,39606.6698032407,2008-06-07,16:04:31
39.986239,116.353221,0,129,39606.6698263889,2008-06-07,16:04:33
39.98624,116.353218,0,129,39606.669849537,2008-06-07,16:04:35
39.98624,116.353217,0,129,39606.6698726852,2008-06-07,16:04:37
39.98624,116.353219,0,129,39606.6698958333,2008-06-07,16:04:39
39.986239,116.353222,0,129,39606.6699189815,2008-06-07,16:04:41
39.986236,116.353225,0,129,39606.6699421296,2008-06-07,16:04:43
39.986233,116.35323,0,129,39606.6699652778,2008-06-07,16:04:45
39.986231,116.353236,0,129,39606.6699884259,2008-06-07,16:04:47
39.986199,116.353248,0,129,39606.6700115741,2008-06-07,16:04:49
39.98619,116.353256,0,129,39606.6700347222,2008-06-07,16:04:51
39.985903,116.353186,0,129,39606.6700578704,2008-06-07,16:04:53
39.985584,116.353114,0,130,39606.6700810185,2008-06-07,16:04:55
39.985459,116.353093,0,130,39606.6701041667,2008-06-07,16:04:57
39.985238,116.353049,0,130,39606.6701273148,2008-06-07,16:04:59
39.985169,116.353053,0,130,39606.670150463,2008-06-07,16:05:01
39.98512,116.353053,0,131,39606.6701736111,2008-06-07,16:05:03
39.985032,116.353034,0,131,39606.6701967593,2008-06-07,16:05:05
39.984923,116.35301,0,131,39606.6702199074,2008-06-07,16:05:07
39.984896,116.353006,0,131,39606.6702430556,2008-06-07,16:05:09
39.984815,116.352983,0,131,39606.6702662037,2008-06-07,16:05:11
39.98478,116.352969,0,131,39606.6702893519,2008-06-07,16:05:13
39.984757,116.352958,0,131,39606.6703125,2008-06-07,16:05:15
39.984728,116.352955,0,131,39606.6703356481,2008-06-07,16:05:17
39.984579,116.352914,0,131,39606.6703587963,2008-06-07,16:05:19
39.98449,116.352892,0,130,39606.6703819444,2008-06-07,16:05:21
39.984444,116.35288,0,130,39606.6704050926,2008-06-07,16:05:23
39.984399,116.352873,0,130,39606.6704282407,2008-06-07,16:05:25
39.984359,116.352867,0,130,39606.6704513889,2008-06-07,16:05:27
39.984328,116.352864,0,130,39606.670474537,2008-06-07,16:05:29
39.984311,116.35286,0,129,39606.6704976852,2008-06-07,16:05:31
39.984304,116.352852,0,129,39606.6705208333,2008-06-07,16:05:33
39.984304,116.352843,0,128,39606.6705439815,2008-06-07,16:05:35
39.984308,116.352831,0,127,39606.6705671296,2008-06-07,16:05:37
39.984223,116.352793,0,127,39606.6705902778,2008-06-07,16:05:39
39.984164,116.35276,0,128,39606.6706134259,2008-06-07,16:05:41
39.984177,116.352762,0,128,39606.6706365741,2008-06-07,16:05:43
39.984189,116.352764,0,128,39606.6706597222,2008-06-07,16:05:45
39.984136,116.352732,0,129,39606.6706828704,2008-06-07,16:05:47
39.98409,116.352697,0,130,39606.6707060185,2008-06-07,16:05:49
39.984117,116.352691,0,131,39606.6707291667,2008-06-07,16:05:51
39.984131,116.352689,0,130,39606.6707523148,2008-06-07,16:05:53
39.984122,116.352698,0,130,39606.670775463,2008-06-07,16:05:55
39.984115,116.352706,0,130,39606.6707986111,2008-06-07,16:05:57
39.984082,116.352717,0,130,39606.6708217593,2008-06-07,16:05:59
39.983953,116.352701,0,129,39606.6708449074,2008-06-07,16:06:01
39.983856,116.352698,0,129,39606.6708680556,2008-06-07,16:06:03
39.983814,116.352739,0,131,39606.6708912037,2008-06-07,16:06:05
39.983789,116.352767,0,133,39606.6709143519,2008-06-07,16:06:07
39.983778,116.352792,0,135,39606.6709375,2008-06-07,16:06:09
39.98376,116.352797,0,136,39606.6709606481,2008-06-07,16:06:11
39.98376,116.352803,0,138,39606.6709837963,2008-06-07,16:06:13
39.983764,116.352812,0,140,39606.6710069444,2008-06-07,16:06:15
39.983786,116.352809,0,141,39606.6710300926,2008-06-07,16:06:17
39.98381,116.3528,0,142,39606.6710532407,2008-06-07,16:06:19
39.983842,116.352792,0,143,39606.6710763889,2008-06-07,16:06:21
39.983858,116.352783,0,143,39606.671099537,2008-06-07,16:06:23
39.983905,116.352769,0,144,39606.6711226852,2008-06-07,16:06:25
39.983944,116.352765,0,146,39606.6711458333,2008-06-07,16:06:27
39.983945,116.352765,0,145,39606.6711689815,2008-06-07,16:06:29
39.983945,116.352764,0,144,39606.6711921296,2008-06-07,16:06:31
39.98397,116.352741,0,145,39606.6712152778,2008-06-07,16:06:33
39.983998,116.352738,0,145,39606.6712384259,2008-06-07,16:06:35
39.984044,116.352748,0,146,39606.6712615741,2008-06-07,16:06:37
39.984072,116.352758,0,146,39606.6712847222,2008-06-07,16:06:39
39.984061,116.352758,0,146,39606.6713078704,2008-06-07,16:06:41
39.984049,116.352765,0,146,39606.6713310185,2008-06-07,16:06:43
39.984096,116.352787,0,147,39606.6713541667,2008-06-07,16:06:45
39.984177,116.352808,0,147,39606.6713773148,2008-06-07,16:06:47
39.984267,116.352836,0,148,39606.671400463,2008-06-07,16:06:49
39.984335,116.352848,0,148,39606.6714236111,2008-06-07,16:06:51
39.984386,116.352846,0,148,39606.6714467593,2008-06-07,16:06:53
39.984414,116.352846,0,148,39606.6714699074,2008-06-07,16:06:55
39.984415,116.352849,0,148,39606.6714930556,2008-06-07,16:06:57
39.984415,116.352855,0,148,39606.6715162037,2008-06-07,16:06:59
39.984414,116.352857,0,148,39606.6715393519,2008-06-07,16:07:01
39.984414,116.352856,0,149,39606.6715625,2008-06-07,16:07:03
39.984416,116.352854,0,149,39606.6715856481,2008-06-07,16:07:05
39.984417,116.352856,0,149,39606.6716087963,2008-06-07,16:07:07
39.984416,116.352858,0,149,39606.6716319444,2008-06-07,16:07:09
39.984417,116.35286,0,149,39606.6716550926,2008-06-07,16:07:11
39.984419,116.352865,0,149,39606.6716782407,2008-06-07,16:07:13
39.984471,116.352862,0,150,39606.6717013889,2008-06-07,16:07:15
39.984515,116.352866,0,150,39606.671724537,2008-06-07,16:07:17
39.984571,116.352864,0,150,39606.6717476852,2008-06-07,16:07:19
39.984578,116.352867,0,150,39606.6717708333,2008-06-07,16:07:21
39.984578,116.35287,0,150,39606.6717939815,2008-06-07,16:07:23
39.984601,116.352884,0,150,39606.6718171296,2008-06-07,16:07:25
39.984644,116.352905,0,150,39606.6718402778,2008-06-07,16:07:27
39.984639,116.35291,0,150,39606.6718634259,2008-06-07,16:07:29
39.984679,116.352944,0,150,39606.6718865741,2008-06-07,16:07:31
39.984679,116.352954,0,151,39606.6719097222,2008-06-07,16:07:33
39.98467,116.352966,0,151,39606.6719328704,2008-06-07,16:07:35
39.984664,116.35298,0,151,39606.6719560185,2008-06-07,16:07:37
39.984669,116.352996,0,152,39606.6719791667,2008-06-07,16:07:39
39.984662,116.353003,0,152,39606.6720023148,2008-06-07,16:07:41
39.984663,116.352999,0,152,39606.672025463,2008-06-07,16:07:43
39.984665,116.352985,0,152,39606.6720486111,2008-06-07,16:07:45
39.984645,116.352961,0,153,39606.6720717593,2008-06-07,16:07:47
39.98465,116.352969,0,153,39606.6720949074,2008-06-07,16:07:49
39.984658,116.352985,0,153,39606.6721180556,2008-06-07,16:07:51
39.984659,116.353008,0,153,39606.6721412037,2008-06-07,16:07:53
39.984645,116.353025,0,154,39606.6721643518,2008-06-07,16:07:55
39.984633,116.353047,0,154,39606.6721875,2008-06-07,16:07:57
39.984624,116.353066,0,153,39606.6722106481,2008-06-07,16:07:59
39.984623,116.353092,0,153,39606.6722337963,2008-06-07,16:08:01
39.984628,116.353103,0,154,39606.6722569444,2008-06-07,16:08:03
39.984672,116.353119,0,154,39606.6722800926,2008-06-07,16:08:05
39.984674,116.353123,0,154,39606.6723032407,2008-06-07,16:08:07
39.984817,116.352806,0,141,39606.6723726852,2008-06-07,16:08:13
39.98484,116.352812,0,145,39606.6723958333,2008-06-07,16:08:15
39.984854,116.352806,0,149,39606.6724189815,2008-06-07,16:08:17
39.984868,116.3528,0,150,39606.6724421296,2008-06-07,16:08:19
39.984849,116.352777,0,152,39606.6724652778,2008-06-07,16:08:21
39.98486,116.352773,0,152,39606.6724884259,2008-06-07,16:08:23
39.984895,116.352764,0,145,39606.6725115741,2008-06-07,16:08:25
39.984927,116.352774,0,134,39606.6725347222,2008-06-07,16:08:27
39.98494,116.352797,0,126,39606.6725578704,2008-06-07,16:08:29
39.984939,116.352802,0,126,39606.6725810185,2008-06-07,16:08:31
39.984936,116.352795,0,121,39606.6726041667,2008-06-07,16:08:33
39.984937,116.35278,0,121,39606.6726273148,2008-06-07,16:08:35
39.984936,116.35278,0,121,39606.672650463,2008-06-07,16:08:37
39.984918,116.352771,0,121,39606.6726736111,2008-06-07,16:08:39
39.984908,116.352767,0,119,39606.6726967593,2008-06-07,16:08:41
39.984892,116.352754,0,117,39606.6727199074,2008-06-07,16:08:43
39.984882,116.352745,0,116,39606.6727430556,2008-06-07,16:08:45
39.984882,116.352743,0,116,39606.6727662037,2008-06-07,16:08:47
39.984882,116.352748,0,116,39606.6727893518,2008-06-07,16:08:49
39.984902,116.352751,0,112,39606.6728125,2008-06-07,16:08:51
39.984924,116.352759,0,107,39606.6728356481,2008-06-07,16:08:53
39.984926,116.352767,0,104,39606.6728587963,2008-06-07,16:08:55
39.984919,116.352777,0,102,39606.6728819444,2008-06-07,16:08:57
39.984923,116.352777,0,100,39606.6729050926,2008-06-07,16:08:59
39.984922,116.352792,0,98,39606.6729282407,2008-06-07,16:09:01
39.984899,116.352807,0,98,39606.6729513889,2008-06-07,16:09:03
39.984876,116.352826,0,97,39606.672974537,2008-06-07,16:09:05
39.984863,116.35284,0,96,39606.6729976852,2008-06-07,16:09:07
39.984847,116.352852,0,95,39606.6730208333,2008-06-07,16:09:09
39.984829,116.352848,0,94,39606.6730439815,2008-06-07,16:09:11
39.984823,116.352845,0,93,39606.6730671296,2008-06-07,16:09:13
39.984815,116.352836,0,93,39606.6730902778,2008-06-07,16:09:15
39.984796,116.35282,0,93,39606.6731134259,2008-06-07,16:09:17
39.984788,116.352809,0,93,39606.6731365741,2008-06-07,16:09:19
39.98928,116.352997,0,-25,39606.6735532407,2008-06-07,16:09:55
39.989154,116.352988,0,-33,39606.6735763889,2008-06-07,16:09:57
39.989054,116.35298,0,-32,39606.673599537,2008-06-07,16:09:59
39.98895,116.35297,0,-31,39606.6736226852,2008-06-07,16:10:01
39.988909,116.352968,0,-30,39606.6736458333,2008-06-07,16:10:03
39.988892,116.352966,0,-29,39606.6736689815,2008-06-07,16:10:05
39.988882,116.352962,0,-28,39606.6736921296,2008-06-07,16:10:07
39.988872,116.35296,0,-28,39606.6737152778,2008-06-07,16:10:09
39.988861,116.352958,0,-28,39606.6737384259,2008-06-07,16:10:11
39.988851,116.352963,0,-28,39606.6737615741,2008-06-07,16:10:13
39.988841,116.352969,0,-28,39606.6737847222,2008-06-07,16:10:15
39.988834,116.35297,0,-28,39606.6738078704,2008-06-07,16:10:17
39.988826,116.352974,0,-28,39606.6738310185,2008-06-07,16:10:19
39.988644,116.352983,0,-30,39606.6738541667,2008-06-07,16:10:21
39.988318,116.352997,0,-35,39606.6738773148,2008-06-07,16:10:23
39.988085,116.353019,0,-37,39606.673900463,2008-06-07,16:10:25
39.9881,116.353028,0,-37,39606.6739236111,2008-06-07,16:10:27
39.987837,116.353019,0,-41,39606.6739467593,2008-06-07,16:10:29
39.987575,116.353002,0,-46,39606.6739699074,2008-06-07,16:10:31
39.987336,116.352994,0,-52,39606.6739930556,2008-06-07,16:10:33
39.987234,116.352987,0,-54,39606.6740162037,2008-06-07,16:10:35
39.987247,116.352992,0,-53,39606.6740393518,2008-06-07,16:10:37
39.987252,116.352995,0,-53,39606.6740625,2008-06-07,16:10:39
39.987252,116.352995,0,-53,39606.6740856481,2008-06-07,16:10:41
39.987252,116.353,0,-53,39606.6741087963,2008-06-07,16:10:43
39.987252,116.353001,0,-53,39606.6741319444,2008-06-07,16:10:45
39.987251,116.352999,0,-53,39606.6741550926,2008-06-07,16:10:47
39.987248,116.352997,0,-53,39606.6741782407,2008-06-07,16:10:49
39.987245,116.352997,0,-53,39606.6742013889,2008-06-07,16:10:51
39.987243,116.352997,0,-53,39606.674224537,2008-06-07,16:10:53
39.987236,116.352998,0,-52,39606.6742476852,2008-06-07,16:10:55
39.987234,116.353003,0,-52,39606.6742708333,2008-06-07,16:10:57
39.987232,116.353007,0,-52,39606.6742939815,2008-06-07,16:10:59
39.987232,116.353009,0,-52,39606.6743171296,2008-06-07,16:11:01
39.987231,116.353011,0,-52,39606.6743402778,2008-06-07,16:11:03
39.98723,116.353011,0,-52,39606.6743634259,2008-06-07,16:11:05
39.98723,116.353009,0,-52,39606.6743865741,2008-06-07,16:11:07
39.98723,116.353009,0,-52,39606.6744097222,2008-06-07,16:11:09
39.98723,116.353006,0,-52,39606.6744328704,2008-06-07,16:11:11
39.98723,116.353003,0,-52,39606.6744560185,2008-06-07,16:11:13
39.98723,116.353003,0,-52,39606.6744791667,2008-06-07,16:11:15
39.987231,116.353004,0,-52,39606.6745023148,2008-06-07,16:11:17
39.98723,116.353005,0,-52,39606.674525463,2008-06-07,16:11:19
39.987229,116.353007,0,-52,39606.6745486111,2008-06-07,16:11:21
39.987227,116.35301,0,-52,39606.6745717593,2008-06-07,16:11:23
39.987226,116.353013,0,-52,39606.6745949074,2008-06-07,16:11:25
39.987223,116.353017,0,-52,39606.6746180556,2008-06-07,16:11:27
39.987221,116.35302,0,-52,39606.6746412037,2008-06-07,16:11:29
39.987219,116.353021,0,-52,39606.6746643518,2008-06-07,16:11:31
39.987218,116.353024,0,-52,39606.6746875,2008-06-07,16:11:33
39.987215,116.353026,0,-52,39606.6747106481,2008-06-07,16:11:35
39.987215,116.353027,0,-52,39606.6747337963,2008-06-07,16:11:37
39.987213,116.353028,0,-52,39606.6747569444,2008-06-07,16:11:39
39.987212,116.35303,0,-52,39606.6747800926,2008-06-07,16:11:41
39.98721,116.353031,0,-52,39606.6748032407,2008-06-07,16:11:43
39.987209,116.353032,0,-52,39606.6748263889,2008-06-07,16:11:45
39.987208,116.353033,0,-52,39606.674849537,2008-06-07,16:11:47
39.987208,116.353031,0,-52,39606.6748726852,2008-06-07,16:11:49
39.987208,116.35303,0,-52,39606.6748958333,2008-06-07,16:11:51
39.987208,116.353029,0,-52,39606.6749189815,2008-06-07,16:11:53
39.987208,116.353028,0,-51,39606.6749421296,2008-06-07,16:11:55
39.987209,116.353025,0,-51,39606.6749652778,2008-06-07,16:11:57
39.987209,116.35302,0,-51,39606.6749884259,2008-06-07,16:11:59
39.98721,116.353017,0,-51,39606.6750115741,2008-06-07,16:12:01
39.98721,116.353013,0,-51,39606.6750347222,2008-06-07,16:12:03
39.98721,116.353006,0,-51,39606.6750578704,2008-06-07,16:12:05
39.98721,116.353002,0,-51,39606.6750810185,2008-06-07,16:12:07
39.987209,116.353,0,-51,39606.6751041667,2008-06-07,16:12:09
39.987207,116.353002,0,-51,39606.6751273148,2008-06-07,16:12:11
39.987206,116.353006,0,-51,39606.675150463,2008-06-07,16:12:13
39.987205,116.353007,0,-51,39606.6751736111,2008-06-07,16:12:15
39.987197,116.353,0,-51,39606.6751967593,2008-06-07,16:12:17
39.987194,116.352988,0,-51,39606.6752199074,2008-06-07,16:12:19
39.987201,116.352985,0,-50,39606.6752430556,2008-06-07,16:12:21
39.987199,116.352982,0,-50,39606.6752662037,2008-06-07,16:12:23
39.987199,116.352982,0,-50,39606.6752893519,2008-06-07,16:12:25
39.987202,116.352976,0,-49,39606.6753125,2008-06-07,16:12:27
39.98721,116.35297,0,-48,39606.6753356481,2008-06-07,16:12:29
39.987203,116.352964,0,-48,39606.6753587963,2008-06-07,16:12:31
39.987202,116.352964,0,-48,39606.6753819444,2008-06-07,16:12:33
39.987202,116.352963,0,-48,39606.6754050926,2008-06-07,16:12:35
39.98719,116.352948,0,-48,39606.6754282407,2008-06-07,16:12:37
39.987162,116.35293,0,-49,39606.6754513889,2008-06-07,16:12:39
39.987147,116.352907,0,-50,39606.675474537,2008-06-07,16:12:41
39.987134,116.352892,0,-50,39606.6754976852,2008-06-07,16:12:43
39.987134,116.35289,0,-50,39606.6755208333,2008-06-07,16:12:45
39.987113,116.352883,0,-50,39606.6755439815,2008-06-07,16:12:47
39.987123,116.352875,0,-49,39606.6755671296,2008-06-07,16:12:49
39.987134,116.352872,0,-48,39606.6755902778,2008-06-07,16:12:51
39.987135,116.352869,0,-48,39606.6756134259,2008-06-07,16:12:53
39.987136,116.352866,0,-48,39606.6756365741,2008-06-07,16:12:55
39.987136,116.352865,0,-48,39606.6756597222,2008-06-07,16:12:57
39.987136,116.352863,0,-48,39606.6756828704,2008-06-07,16:12:59
39.987137,116.352862,0,-48,39606.6757060185,2008-06-07,16:13:01
39.987138,116.35286,0,-48,39606.6757291667,2008-06-07,16:13:03
39.987138,116.35286,0,-48,39606.6757523148,2008-06-07,16:13:05
39.987138,116.352863,0,-48,39606.675775463,2008-06-07,16:13:07
39.987139,116.352861,0,-48,39606.6757986111,2008-06-07,16:13:09
39.987139,116.352858,0,-48,39606.6758217593,2008-06-07,16:13:11
39.98714,116.352854,0,-48,39606.6758449074,2008-06-07,16:13:13
39.98714,116.352851,0,-48,39606.6758680556,2008-06-07,16:13:15
39.987141,116.352848,0,-48,39606.6758912037,2008-06-07,16:13:17
39.987141,116.352845,0,-48,39606.6759143519,2008-06-07,16:13:19
39.987142,116.352843,0,-48,39606.6759375,2008-06-07,16:13:21
39.987143,116.352841,0,-48,39606.6759606482,2008-06-07,16:13:23
39.987143,116.352841,0,-48,39606.6759837963,2008-06-07,16:13:25
39.987142,116.35284,0,-48,39606.6760069444,2008-06-07,16:13:27
39.987143,116.35284,0,-48,39606.6760300926,2008-06-07,16:13:29
39.987143,116.352842,0,-48,39606.6760532407,2008-06-07,16:13:31
39.987143,116.352841,0,-48,39606.6760763889,2008-06-07,16:13:33
39.987143,116.352843,0,-48,39606.676099537,2008-06-07,16:13:35
39.987144,116.352843,0,-48,39606.6761226852,2008-06-07,16:13:37
39.987144,116.35284,0,-48,39606.6761458333,2008-06-07,16:13:39
39.987144,116.352839,0,-48,39606.6761689815,2008-06-07,16:13:41
39.987143,116.35284,0,-48,39606.6761921296,2008-06-07,16:13:43
39.987142,116.352843,0,-48,39606.6762152778,2008-06-07,16:13:45
39.987142,116.352843,0,-48,39606.6762384259,2008-06-07,16:13:47
39.987143,116.352844,0,-48,39606.6762615741,2008-06-07,16:13:49
39.987142,116.352847,0,-48,39606.6762847222,2008-06-07,16:13:51
39.987142,116.352849,0,-48,39606.6763078704,2008-06-07,16:13:53
39.987143,116.35285,0,-48,39606.6763310185,2008-06-07,16:13:55
39.987143,116.352849,0,-48,39606.6763541667,2008-06-07,16:13:57
39.987144,116.352847,0,-48,39606.6763773148,2008-06-07,16:13:59
39.987145,116.352843,0,-48,39606.676400463,2008-06-07,16:14:01
39.987145,116.352842,0,-48,39606.6764236111,2008-06-07,16:14:03
39.987146,116.352841,0,-48,39606.6764467593,2008-06-07,16:14:05
39.987146,116.352839,0,-48,39606.6764699074,2008-06-07,16:14:07
39.987146,116.35284,0,-48,39606.6764930556,2008-06-07,16:14:09
39.987145,116.352841,0,-48,39606.6765162037,2008-06-07,16:14:11
39.987145,116.352844,0,-48,39606.6765393519,2008-06-07,16:14:13
39.987145,116.352847,0,-48,39606.6765625,2008-06-07,16:14:15
39.987145,116.352848,0,-48,39606.6765856481,2008-06-07,16:14:17
39.987145,116.352848,0,-48,39606.6766087963,2008-06-07,16:14:19
39.987145,116.35285,0,-48,39606.6766319444,2008-06-07,16:14:21
39.987144,116.352851,0,-47,39606.6766550926,2008-06-07,16:14:23
39.987143,116.352856,0,-47,39606.6766782407,2008-06-07,16:14:25
39.987146,116.352868,0,-47,39606.6767013889,2008-06-07,16:14:27
39.987153,116.352888,0,-48,39606.676724537,2008-06-07,16:14:29
39.987167,116.352908,0,-48,39606.6767476852,2008-06-07,16:14:31
39.987162,116.352905,0,-48,39606.6767708333,2008-06-07,16:14:33
39.987162,116.352906,0,-48,39606.6767939815,2008-06-07,16:14:35
39.987162,116.352906,0,-48,39606.6768171296,2008-06-07,16:14:37
39.987161,116.352905,0,-48,39606.6768402778,2008-06-07,16:14:39
39.987161,116.352905,0,-48,39606.6768634259,2008-06-07,16:14:41
39.987156,116.352905,0,-48,39606.6768865741,2008-06-07,16:14:43
39.987155,116.352907,0,-48,39606.6769097222,2008-06-07,16:14:45
39.987155,116.352909,0,-47,39606.6769328704,2008-06-07,16:14:47
39.987154,116.352911,0,-47,39606.6769560185,2008-06-07,16:14:49
39.987153,116.352913,0,-47,39606.6769791667,2008-06-07,16:14:51
39.987153,116.352912,0,-47,39606.6770023148,2008-06-07,16:14:53
39.987154,116.35291,0,-47,39606.677025463,2008-06-07,16:14:55
39.987155,116.352909,0,-47,39606.6770486111,2008-06-07,16:14:57
39.987154,116.352912,0,-47,39606.6770717593,2008-06-07,16:14:59
39.987154,116.352915,0,-47,39606.6770949074,2008-06-07,16:15:01
39.987153,116.352917,0,-47,39606.6771180556,2008-06-07,16:15:03
39.987152,116.352921,0,-47,39606.6771412037,2008-06-07,16:15:05
39.987151,116.352925,0,-47,39606.6771643519,2008-06-07,16:15:07
39.987149,116.352932,0,-47,39606.6771875,2008-06-07,16:15:09
39.987148,116.352938,0,-47,39606.6772106481,2008-06-07,16:15:11
39.987147,116.352941,0,-47,39606.6772337963,2008-06-07,16:15:13
39.987146,116.352943,0,-47,39606.6772569444,2008-06-07,16:15:15
39.987146,116.352943,0,-47,39606.6772800926,2008-06-07,16:15:17
39.987146,116.352942,0,-47,39606.6773032407,2008-06-07,16:15:19
39.986856,116.352895,0,-48,39606.677349537,2008-06-07,16:15:23
39.986854,116.352897,0,-48,39606.6773726852,2008-06-07,16:15:25
39.986839,116.352894,0,-48,39606.6775347222,2008-06-07,16:15:39
39.98684,116.352892,0,-48,39606.6775578704,2008-06-07,16:15:41
39.986838,116.352887,0,-48,39606.6775810185,2008-06-07,16:15:43
39.986745,116.35283,0,-47,39606.6776041667,2008-06-07,16:15:45
39.986668,116.352792,0,-47,39606.6776273148,2008-06-07,16:15:47
39.986596,116.352759,0,-47,39606.677650463,2008-06-07,16:15:49
39.98655,116.352757,0,-47,39606.6776736111,2008-06-07,16:15:51
39.986512,116.352759,0,-47,39606.6776967593,2008-06-07,16:15:53
39.986472,116.352757,0,-47,39606.6777199074,2008-06-07,16:15:55
39.986472,116.352758,0,-47,39606.6777430556,2008-06-07,16:15:57
39.98647,116.352761,0,-47,39606.6777662037,2008-06-07,16:15:59
39.986452,116.352754,0,-47,39606.6777893519,2008-06-07,16:16:01
39.98645,116.352753,0,-47,39606.6778125,2008-06-07,16:16:03
39.986449,116.352751,0,-47,39606.6778356481,2008-06-07,16:16:05
39.986448,116.352748,0,-47,39606.6778587963,2008-06-07,16:16:07
39.986448,116.352745,0,-47,39606.6778819444,2008-06-07,16:16:09
39.986448,116.352743,0,-47,39606.6779050926,2008-06-07,16:16:11
39.986447,116.352742,0,-47,39606.6779282407,2008-06-07,16:16:13
39.986446,116.352742,0,-47,39606.6779513889,2008-06-07,16:16:15
39.986446,116.352742,0,-47,39606.677974537,2008-06-07,16:16:17
39.986446,116.352742,0,-47,39606.6779976852,2008-06-07,16:16:19
39.986444,116.352745,0,-47,39606.6780208333,2008-06-07,16:16:21
39.986444,116.352745,0,-47,39606.6780439815,2008-06-07,16:16:23
39.986444,116.352742,0,-47,39606.6780671296,2008-06-07,16:16:25
39.986444,116.352742,0,-47,39606.6780902778,2008-06-07,16:16:27
39.986444,116.352741,0,-47,39606.6781134259,2008-06-07,16:16:29
39.986444,116.35274,0,-47,39606.6781365741,2008-06-07,16:16:31
39.986444,116.35274,0,-47,39606.6781597222,2008-06-07,16:16:33
39.986444,116.352741,0,-47,39606.6781828704,2008-06-07,16:16:35
39.986444,116.352742,0,-47,39606.6782060185,2008-06-07,16:16:37
39.986443,116.352743,0,-47,39606.6782291667,2008-06-07,16:16:39
39.986443,116.352745,0,-47,39606.6782523148,2008-06-07,16:16:41
39.986443,116.352746,0,-47,39606.678275463,2008-06-07,16:16:43
39.986442,116.352746,0,-47,39606.6782986111,2008-06-07,16:16:45
39.986442,116.352746,0,-48,39606.6783217593,2008-06-07,16:16:47
39.986441,116.352746,0,-48,39606.6783449074,2008-06-07,16:16:49
39.986439,116.352749,0,-48,39606.6783680556,2008-06-07,16:16:51
39.986438,116.352753,0,-48,39606.6783912037,2008-06-07,16:16:53
39.986437,116.352757,0,-48,39606.6784143519,2008-06-07,16:16:55
39.986435,116.352762,0,-48,39606.6784375,2008-06-07,16:16:57
39.986434,116.352765,0,-48,39606.6784606481,2008-06-07,16:16:59
39.986433,116.352767,0,-48,39606.6784837963,2008-06-07,16:17:01
39.986433,116.352768,0,-48,39606.6785069444,2008-06-07,16:17:03
39.986433,116.352768,0,-48,39606.6785300926,2008-06-07,16:17:05
39.986433,116.352768,0,-48,39606.6785532407,2008-06-07,16:17:07
39.986433,116.352767,0,-48,39606.6785763889,2008-06-07,16:17:09
39.986433,116.352768,0,-48,39606.678599537,2008-06-07,16:17:11
39.986428,116.352769,0,-48,39606.6786226852,2008-06-07,16:17:13
39.986425,116.35277,0,-48,39606.6786458333,2008-06-07,16:17:15
39.986421,116.352772,0,-48,39606.6786689815,2008-06-07,16:17:17
39.986418,116.352773,0,-48,39606.6786921296,2008-06-07,16:17:19
39.986415,116.352775,0,-48,39606.6787152778,2008-06-07,16:17:21
39.986412,116.352777,0,-47,39606.6787384259,2008-06-07,16:17:23
39.98641,116.35278,0,-47,39606.6787615741,2008-06-07,16:17:25
39.986407,116.352784,0,-47,39606.6787847222,2008-06-07,16:17:27
39.986405,116.352787,0,-48,39606.6788078704,2008-06-07,16:17:29
39.986404,116.352789,0,-48,39606.6788310185,2008-06-07,16:17:31
39.986403,116.352789,0,-48,39606.6788541667,2008-06-07,16:17:33
39.986402,116.352789,0,-48,39606.6788773148,2008-06-07,16:17:35
39.986402,116.352789,0,-48,39606.678900463,2008-06-07,16:17:37
39.986402,116.352788,0,-48,39606.6789236111,2008-06-07,16:17:39
39.986403,116.352787,0,-48,39606.6789467593,2008-06-07,16:17:41
39.986404,116.352784,0,-48,39606.6789699074,2008-06-07,16:17:43
39.986405,116.352779,0,-48,39606.6789930556,2008-06-07,16:17:45
39.986405,116.352779,0,-48,39606.6790162037,2008-06-07,16:17:47
39.986405,116.352777,0,-48,39606.6790393519,2008-06-07,16:17:49
39.986406,116.352773,0,-48,39606.6790625,2008-06-07,16:17:51
39.986406,116.352771,0,-48,39606.6790856481,2008-06-07,16:17:53
39.986406,116.352772,0,-48,39606.6791087963,2008-06-07,16:17:55
39.986405,116.352776,0,-48,39606.6791319444,2008-06-07,16:17:57
39.986405,116.352778,0,-48,39606.6791550926,2008-06-07,16:17:59
39.986404,116.352783,0,-48,39606.6791782407,2008-06-07,16:18:01
39.986403,116.35279,0,-48,39606.6792013889,2008-06-07,16:18:03
39.986389,116.352803,0,-48,39606.679224537,2008-06-07,16:18:05
39.986368,116.352817,0,-49,39606.6792476852,2008-06-07,16:18:07
39.986354,116.352838,0,-49,39606.6792708333,2008-06-07,16:18:09
39.986346,116.35285,0,-50,39606.6792939815,2008-06-07,16:18:11
39.986342,116.352862,0,-51,39606.6793171296,2008-06-07,16:18:13
39.986332,116.352873,0,-52,39606.6793402778,2008-06-07,16:18:15
39.986315,116.352885,0,-52,39606.6793634259,2008-06-07,16:18:17
39.986295,116.352895,0,-53,39606.6793865741,2008-06-07,16:18:19
39.98626,116.352897,0,-54,39606.6794097222,2008-06-07,16:18:21
39.986243,116.352899,0,-55,39606.6794328704,2008-06-07,16:18:23
39.986243,116.352899,0,-55,39606.6794560185,2008-06-07,16:18:25
39.986242,116.352899,0,-55,39606.6794791667,2008-06-07,16:18:27
39.986242,116.352897,0,-55,39606.6795023148,2008-06-07,16:18:29
39.986242,116.352894,0,-55,39606.679525463,2008-06-07,16:18:31
39.986242,116.352892,0,-55,39606.6795486111,2008-06-07,16:18:33
39.986241,116.352893,0,-55,39606.6795717593,2008-06-07,16:18:35
39.986239,116.352896,0,-55,39606.6795949074,2008-06-07,16:18:37
39.986238,116.352898,0,-55,39606.6796180556,2008-06-07,16:18:39
39.986236,116.352903,0,-55,39606.6796412037,2008-06-07,16:18:41
39.986234,116.352908,0,-55,39606.6796643519,2008-06-07,16:18:43
39.986232,116.352914,0,-55,39606.6796875,2008-06-07,16:18:45
39.98623,116.352919,0,-55,39606.6797106481,2008-06-07,16:18:47
39.986229,116.352923,0,-55,39606.6797337963,2008-06-07,16:18:49
39.986228,116.352927,0,-55,39606.6797569444,2008-06-07,16:18:51
39.986227,116.352932,0,-55,39606.6797800926,2008-06-07,16:18:53
39.986226,116.352938,0,-55,39606.6798032407,2008-06-07,16:18:55
39.986227,116.352951,0,-55,39606.6798263889,2008-06-07,16:18:57
39.986225,116.352965,0,-56,39606.679849537,2008-06-07,16:18:59
39.986215,116.352982,0,-56,39606.6798726852,2008-06-07,16:19:01
39.986208,116.352995,0,-57,39606.6798958333,2008-06-07,16:19:03
39.986205,116.353018,0,-57,39606.6799189815,2008-06-07,16:19:05
39.9862,116.353052,0,-57,39606.6799421296,2008-06-07,16:19:07
39.986198,116.353084,0,-58,39606.6799652778,2008-06-07,16:19:09
39.986198,116.353114,0,-58,39606.6799884259,2008-06-07,16:19:11
39.986184,116.353153,0,-58,39606.6800115741,2008-06-07,16:19:13
39.986173,116.353193,0,-58,39606.6800347222,2008-06-07,16:19:15
39.986169,116.353219,0,-58,39606.6800578704,2008-06-07,16:19:17
39.986168,116.353237,0,-59,39606.6800810185,2008-06-07,16:19:19
39.98616,116.353255,0,-59,39606.6801041667,2008-06-07,16:19:21
39.986146,116.353277,0,-59,39606.6801273148,2008-06-07,16:19:23
39.986128,116.353288,0,-59,39606.680150463,2008-06-07,16:19:25
39.986108,116.353302,0,-59,39606.6801736111,2008-06-07,16:19:27
39.986089,116.353314,0,-59,39606.6801967593,2008-06-07,16:19:29
39.986067,116.353321,0,-59,39606.6802199074,2008-06-07,16:19:31
39.986034,116.353331,0,-59,39606.6802430556,2008-06-07,16:19:33
39.985998,116.353328,0,-59,39606.6802662037,2008-06-07,16:19:35
39.985969,116.353312,0,-60,39606.6802893518,2008-06-07,16:19:37
39.98594,116.3533,0,-60,39606.6803125,2008-06-07,16:19:39
39.985907,116.353285,0,-60,39606.6803356481,2008-06-07,16:19:41
39.985885,116.353265,0,-60,39606.6803587963,2008-06-07,16:19:43
39.985862,116.353243,0,-60,39606.6803819444,2008-06-07,16:19:45
39.98584,116.353229,0,-60,39606.6804050926,2008-06-07,16:19:47
39.985819,116.353221,0,-60,39606.6804282407,2008-06-07,16:19:49
39.985816,116.353212,0,-60,39606.6804513889,2008-06-07,16:19:51
39.985812,116.353206,0,-60,39606.680474537,2008-06-07,16:19:53
39.985804,116.353196,0,-60,39606.6804976852,2008-06-07,16:19:55
39.985792,116.353177,0,-60,39606.6805208333,2008-06-07,16:19:57
39.985785,116.353178,0,-60,39606.6805439815,2008-06-07,16:19:59
39.985778,116.353166,0,-61,39606.6805671296,2008-06-07,16:20:01
39.985762,116.35316,0,-61,39606.6805902778,2008-06-07,16:20:03
39.985752,116.353157,0,-61,39606.6806134259,2008-06-07,16:20:05
39.985751,116.353157,0,-61,39606.6806365741,2008-06-07,16:20:07
39.98575,116.353159,0,-61,39606.6806597222,2008-06-07,16:20:09
39.985749,116.353161,0,-61,39606.6806828704,2008-06-07,16:20:11
39.985748,116.353162,0,-61,39606.6807060185,2008-06-07,16:20:13
39.985748,116.353161,0,-61,39606.6807291667,2008-06-07,16:20:15
39.985748,116.353159,0,-61,39606.6807523148,2008-06-07,16:20:17
39.985746,116.353163,0,-61,39606.680775463,2008-06-07,16:20:19
39.985733,116.353173,0,-61,39606.6807986111,2008-06-07,16:20:21
39.985723,116.353186,0,-61,39606.6808217593,2008-06-07,16:20:23
39.985716,116.353193,0,-61,39606.6808449074,2008-06-07,16:20:25
39.98562,116.353189,0,-60,39606.6808680556,2008-06-07,16:20:27
39.985547,116.353201,0,-60,39606.6808912037,2008-06-07,16:20:29
39.985434,116.353208,0,-59,39606.6809143518,2008-06-07,16:20:31
39.985398,116.353214,0,-59,39606.6809375,2008-06-07,16:20:33
39.98538,116.353218,0,-59,39606.6809606481,2008-06-07,16:20:35
39.98538,116.353221,0,-59,39606.6809837963,2008-06-07,16:20:37
39.985377,116.353214,0,-59,39606.6810069444,2008-06-07,16:20:39
39.985366,116.353208,0,-59,39606.6810300926,2008-06-07,16:20:41
39.985348,116.353186,0,-58,39606.6810532407,2008-06-07,16:20:43
39.985347,116.353189,0,-58,39606.6810763889,2008-06-07,16:20:45
39.985346,116.353193,0,-58,39606.681099537,2008-06-07,16:20:47
39.985345,116.353198,0,-58,39606.6811226852,2008-06-07,16:20:49
39.985325,116.353195,0,-59,39606.6811458333,2008-06-07,16:20:51
39.985309,116.353186,0,-59,39606.6811689815,2008-06-07,16:20:53
39.985302,116.353173,0,-59,39606.6811921296,2008-06-07,16:20:55
39.985301,116.353177,0,-59,39606.6812152778,2008-06-07,16:20:57
39.9853,116.353179,0,-59,39606.6812384259,2008-06-07,16:20:59
39.985299,116.353181,0,-59,39606.6812615741,2008-06-07,16:21:01
39.985298,116.353183,0,-59,39606.6812847222,2008-06-07,16:21:03
39.985297,116.353183,0,-59,39606.6813078704,2008-06-07,16:21:05
39.985297,116.353179,0,-59,39606.6813310185,2008-06-07,16:21:07
39.985296,116.353175,0,-59,39606.6813541667,2008-06-07,16:21:09
39.985296,116.353174,0,-59,39606.6813773148,2008-06-07,16:21:11
39.985294,116.353175,0,-59,39606.681400463,2008-06-07,16:21:13
39.985294,116.353176,0,-59,39606.6814236111,2008-06-07,16:21:15
39.985293,116.353174,0,-59,39606.6814467593,2008-06-07,16:21:17
39.985293,116.353175,0,-59,39606.6814699074,2008-06-07,16:21:19
39.985292,116.353176,0,-59,39606.6814930556,2008-06-07,16:21:21
39.98529,116.353179,0,-59,39606.6815162037,2008-06-07,16:21:23
39.985289,116.353183,0,-60,39606.6815393518,2008-06-07,16:21:25
39.985288,116.353184,0,-60,39606.6815625,2008-06-07,16:21:27
39.985288,116.353181,0,-60,39606.6815856481,2008-06-07,16:21:29
39.985288,116.353177,0,-60,39606.6816087963,2008-06-07,16:21:31
39.985288,116.353173,0,-60,39606.6816319444,2008-06-07,16:21:33
39.985287,116.353173,0,-60,39606.6816550926,2008-06-07,16:21:35
39.985285,116.353175,0,-60,39606.6816782407,2008-06-07,16:21:37
39.985285,116.353174,0,-60,39606.6817013889,2008-06-07,16:21:39
39.985284,116.353174,0,-60,39606.681724537,2008-06-07,16:21:41
39.985283,116.353175,0,-60,39606.6817476852,2008-06-07,16:21:43
39.985281,116.353177,0,-60,39606.6817708333,2008-06-07,16:21:45
39.98528,116.35318,0,-60,39606.6817939815,2008-06-07,16:21:47
39.985278,116.353182,0,-60,39606.6818171296,2008-06-07,16:21:49
39.985278,116.353183,0,-60,39606.6818402778,2008-06-07,16:21:51
39.985277,116.353184,0,-60,39606.6818634259,2008-06-07,16:21:53
39.985276,116.353187,0,-60,39606.6818865741,2008-06-07,16:21:55
39.985275,116.353189,0,-60,39606.6819097222,2008-06-07,16:21:57
39.985273,116.353191,0,-60,39606.6819328704,2008-06-07,16:21:59
39.985272,116.353192,0,-60,39606.6819560185,2008-06-07,16:22:01
39.985271,116.353193,0,-60,39606.6819791667,2008-06-07,16:22:03
39.98527,116.353191,0,-60,39606.6820023148,2008-06-07,16:22:05
39.985269,116.35319,0,-60,39606.682025463,2008-06-07,16:22:07
39.985268,116.35319,0,-60,39606.6820486111,2008-06-07,16:22:09
39.985267,116.353191,0,-60,39606.6820717593,2008-06-07,16:22:11
39.985266,116.35319,0,-60,39606.6820949074,2008-06-07,16:22:13
39.985266,116.353192,0,-60,39606.6821180556,2008-06-07,16:22:15
39.985264,116.353192,0,-59,39606.6821412037,2008-06-07,16:22:17
39.985264,116.353192,0,-59,39606.6821643518,2008-06-07,16:22:19
39.985263,116.353188,0,-59,39606.6821875,2008-06-07,16:22:21
39.985261,116.353183,0,-59,39606.6822106481,2008-06-07,16:22:23
39.98526,116.353179,0,-59,39606.6822337963,2008-06-07,16:22:25
39.985259,116.353175,0,-59,39606.6822569444,2008-06-07,16:22:27
39.985259,116.353172,0,-59,39606.6822800926,2008-06-07,16:22:29
39.98526,116.353168,0,-59,39606.6823032407,2008-06-07,16:22:31
39.985261,116.353164,0,-59,39606.6823263889,2008-06-07,16:22:33
39.985261,116.353161,0,-59,39606.682349537,2008-06-07,16:22:35
39.985262,116.353158,0,-59,39606.6823726852,2008-06-07,16:22:37
39.98526,116.353149,0,-59,39606.6823958333,2008-06-07,16:22:39
39.985261,116.353146,0,-59,39606.6824189815,2008-06-07,16:22:41
39.985261,116.353139,0,-59,39606.6824421296,2008-06-07,16:22:43
39.985264,116.353134,0,-59,39606.6824652778,2008-06-07,16:22:45
39.98532,116.353107,0,-59,39606.6824884259,2008-06-07,16:22:47
39.985374,116.353083,0,-58,39606.6825115741,2008-06-07,16:22:49
39.985412,116.353065,0,-58,39606.6825347222,2008-06-07,16:22:51
39.985434,116.353048,0,-58,39606.6825578704,2008-06-07,16:22:53
39.985436,116.353044,0,-58,39606.6825810185,2008-06-07,16:22:55
39.985437,116.353039,0,-58,39606.6826041667,2008-06-07,16:22:57
39.985438,116.353036,0,-58,39606.6826273148,2008-06-07,16:22:59
39.985438,116.353033,0,-58,39606.682650463,2008-06-07,16:23:01
39.985439,116.353031,0,-58,39606.6826736111,2008-06-07,16:23:03
39.985439,116.353032,0,-58,39606.6826967593,2008-06-07,16:23:05
39.985439,116.353032,0,-58,39606.6827199074,2008-06-07,16:23:07
39.985439,116.353032,0,-58,39606.6827430556,2008-06-07,16:23:09
39.985438,116.353033,0,-58,39606.6827662037,2008-06-07,16:23:11
39.985437,116.353039,0,-58,39606.6827893518,2008-06-07,16:23:13
39.985436,116.353044,0,-58,39606.6828125,2008-06-07,16:23:15
39.985437,116.353041,0,-58,39606.6828356481,2008-06-07,16:23:17
39.985438,116.353037,0,-58,39606.6828587963,2008-06-07,16:23:19
39.985438,116.353038,0,-58,39606.6828819444,2008-06-07,16:23:21
39.985437,116.353038,0,-58,39606.6829050926,2008-06-07,16:23:23
39.985437,116.353036,0,-58,39606.6829282407,2008-06-07,16:23:25
39.985437,116.353031,0,-58,39606.6829513889,2008-06-07,16:23:27
39.985438,116.353025,0,-58,39606.682974537,2008-06-07,16:23:29
39.985438,116.353019,0,-58,39606.6829976852,2008-06-07,16:23:31
39.985438,116.353015,0,-58,39606.6830208333,2008-06-07,16:23:33
39.985438,116.35301,0,-58,39606.6830439815,2008-06-07,16:23:35
39.985427,116.352985,0,-58,39606.6830671296,2008-06-07,16:23:37
39.985406,116.352927,0,-57,39606.6830902778,2008-06-07,16:23:39
39.985378,116.352875,0,-56,39606.6831134259,2008-06-07,16:23:41
39.985363,116.352841,0,-55,39606.6831365741,2008-06-07,16:23:43
39.985358,116.352821,0,-55,39606.6831597222,2008-06-07,16:23:45
39.985357,116.35282,0,-55,39606.6831828704,2008-06-07,16:23:47
39.985356,116.352821,0,-55,39606.6832060185,2008-06-07,16:23:49
39.985356,116.35282,0,-55,39606.6832291667,2008-06-07,16:23:51
39.985356,116.352817,0,-55,39606.6832523148,2008-06-07,16:23:53
39.985355,116.352816,0,-55,39606.683275463,2008-06-07,16:23:55
39.985354,116.352818,0,-55,39606.6832986111,2008-06-07,16:23:57
39.985352,116.352822,0,-55,39606.6833217593,2008-06-07,16:23:59
39.98535,116.352826,0,-55,39606.6833449074,2008-06-07,16:24:01
39.98535,116.352824,0,-55,39606.6833680556,2008-06-07,16:24:03
39.98535,116.35282,0,-55,39606.6833912037,2008-06-07,16:24:05
39.985351,116.352817,0,-55,39606.6834143519,2008-06-07,16:24:07
39.985351,116.352814,0,-55,39606.6834375,2008-06-07,16:24:09
39.985352,116.352809,0,-55,39606.6834606482,2008-06-07,16:24:11
39.985353,116.352802,0,-55,39606.6834837963,2008-06-07,16:24:13
39.985355,116.352796,0,-55,39606.6835069444,2008-06-07,16:24:15
39.985356,116.352792,0,-55,39606.6835300926,2008-06-07,16:24:17
39.985356,116.352789,0,-55,39606.6835532407,2008-06-07,16:24:19
39.985356,116.352788,0,-55,39606.6835763889,2008-06-07,16:24:21
39.985355,116.352786,0,-55,39606.683599537,2008-06-07,16:24:23
39.985355,116.352784,0,-55,39606.6836226852,2008-06-07,16:24:25
39.985355,116.352781,0,-55,39606.6836458333,2008-06-07,16:24:27
39.985355,116.352777,0,-55,39606.6836689815,2008-06-07,16:24:29
39.985356,116.352775,0,-55,39606.6836921296,2008-06-07,16:24:31
39.985356,116.352774,0,-55,39606.6837152778,2008-06-07,16:24:33
39.985356,116.352772,0,-55,39606.6837384259,2008-06-07,16:24:35
39.985356,116.352767,0,-55,39606.6837615741,2008-06-07,16:24:37
39.985337,116.352749,0,-55,39606.6837847222,2008-06-07,16:24:39
39.985325,116.352728,0,-55,39606.6838078704,2008-06-07,16:24:41
39.985326,116.352723,0,-55,39606.6838310185,2008-06-07,16:24:43
39.985327,116.35272,0,-55,39606.6838541667,2008-06-07,16:24:45
39.985328,116.352718,0,-55,39606.6838773148,2008-06-07,16:24:47
39.985328,116.352716,0,-55,39606.683900463,2008-06-07,16:24:49
39.985329,116.352716,0,-55,39606.6839236111,2008-06-07,16:24:51
39.985329,116.352718,0,-55,39606.6839467593,2008-06-07,16:24:53
39.985329,116.352719,0,-55,39606.6839699074,2008-06-07,16:24:55
39.98533,116.352721,0,-55,39606.6839930556,2008-06-07,16:24:57
39.98533,116.352723,0,-55,39606.6840162037,2008-06-07,16:24:59
39.98533,116.352726,0,-55,39606.6840393519,2008-06-07,16:25:01
39.98533,116.352728,0,-54,39606.6840625,2008-06-07,16:25:03
39.985329,116.352734,0,-54,39606.6840856481,2008-06-07,16:25:05
39.985326,116.352751,0,-54,39606.6841087963,2008-06-07,16:25:07
39.985316,116.352766,0,-53,39606.6841319444,2008-06-07,16:25:09
39.985304,116.352781,0,-52,39606.6841550926,2008-06-07,16:25:11
39.98528,116.352794,0,-52,39606.6841782407,2008-06-07,16:25:13
39.985254,116.352797,0,-51,39606.6842013889,2008-06-07,16:25:15
39.98525,116.352796,0,-50,39606.684224537,2008-06-07,16:25:17
39.985243,116.352796,0,-49,39606.6842476852,2008-06-07,16:25:19
39.985233,116.352799,0,-49,39606.6842708333,2008-06-07,16:25:21
39.985204,116.352792,0,-48,39606.6842939815,2008-06-07,16:25:23
39.985177,116.352783,0,-47,39606.6843171296,2008-06-07,16:25:25
39.985134,116.352774,0,-45,39606.6843402778,2008-06-07,16:25:27
39.985118,116.352756,0,-45,39606.6843634259,2008-06-07,16:25:29
39.985107,116.352763,0,-44,39606.6843865741,2008-06-07,16:25:31
39.98509,116.352755,0,-42,39606.6844097222,2008-06-07,16:25:33
39.985062,116.352739,0,-41,39606.6844328704,2008-06-07,16:25:35
39.98505,116.352725,0,-39,39606.6844560185,2008-06-07,16:25:37
39.985028,116.352709,0,-38,39606.6844791667,2008-06-07,16:25:39
39.985028,116.352707,0,-38,39606.6845023148,2008-06-07,16:25:41
39.985028,116.352705,0,-38,39606.684525463,2008-06-07,16:25:43
39.985028,116.352704,0,-37,39606.6845486111,2008-06-07,16:25:45
39.985028,116.352702,0,-37,39606.6845717593,2008-06-07,16:25:47
39.985028,116.352699,0,-37,39606.6845949074,2008-06-07,16:25:49
39.985027,116.352697,0,-37,39606.6846180556,2008-06-07,16:25:51
39.985027,116.352697,0,-37,39606.6846412037,2008-06-07,16:25:53
39.985026,116.352696,0,-37,39606.6846643519,2008-06-07,16:25:55
39.985026,116.352692,0,-37,39606.6846875,2008-06-07,16:25:57
39.985025,116.352688,0,-37,39606.6847106481,2008-06-07,16:25:59
39.985025,116.352684,0,-37,39606.6847337963,2008-06-07,16:26:01
39.985025,116.352681,0,-37,39606.6847569444,2008-06-07,16:26:03
39.985025,116.352677,0,-37,39606.6847800926,2008-06-07,16:26:05
39.985026,116.352674,0,-37,39606.6848032407,2008-06-07,16:26:07
39.985026,116.352671,0,-37,39606.6848263889,2008-06-07,16:26:09
39.985025,116.35267,0,-37,39606.684849537,2008-06-07,16:26:11
39.985025,116.352671,0,-37,39606.6848726852,2008-06-07,16:26:13
39.985024,116.352671,0,-37,39606.6848958333,2008-06-07,16:26:15
39.985023,116.352671,0,-37,39606.6849189815,2008-06-07,16:26:17
39.985022,116.35267,0,-37,39606.6849421296,2008-06-07,16:26:19
39.985021,116.352671,0,-37,39606.6849652778,2008-06-07,16:26:21
39.98502,116.352674,0,-37,39606.6849884259,2008-06-07,16:26:23
39.985019,116.352676,0,-37,39606.6850115741,2008-06-07,16:26:25
39.985018,116.352675,0,-37,39606.6850347222,2008-06-07,16:26:27
39.985016,116.352677,0,-37,39606.6850578704,2008-06-07,16:26:29
39.985015,116.35268,0,-37,39606.6850810185,2008-06-07,16:26:31
39.985013,116.352683,0,-37,39606.6851041667,2008-06-07,16:26:33
39.984966,116.352676,0,-34,39606.6851273148,2008-06-07,16:26:35
39.984934,116.352664,0,-32,39606.685150463,2008-06-07,16:26:37
39.984922,116.352659,0,-30,39606.6851736111,2008-06-07,16:26:39
39.984921,116.352661,0,-30,39606.6851967593,2008-06-07,16:26:41
39.98492,116.352664,0,-30,39606.6852199074,2008-06-07,16:26:43
39.984919,116.352663,0,-30,39606.6852430556,2008-06-07,16:26:45
39.984919,116.352663,0,-30,39606.6852662037,2008-06-07,16:26:47
39.984919,116.352664,0,-30,39606.6852893519,2008-06-07,16:26:49
39.984918,116.352664,0,-30,39606.6853125,2008-06-07,16:26:51
39.984918,116.352664,0,-30,39606.6853356481,2008-06-07,16:26:53
39.984918,116.352664,0,-30,39606.6853587963,2008-06-07,16:26:55
39.984918,116.352664,0,-30,39606.6853819444,2008-06-07,16:26:57
39.984918,116.352664,0,-30,39606.6854050926,2008-06-07,16:26:59
39.984917,116.352666,0,-30,39606.6854282407,2008-06-07,16:27:01
39.984915,116.352669,0,-30,39606.6854513889,2008-06-07,16:27:03
39.984913,116.352672,0,-30,39606.685474537,2008-06-07,16:27:05
39.984912,116.352674,0,-30,39606.6854976852,2008-06-07,16:27:07
39.98491,116.352676,0,-30,39606.6855208333,2008-06-07,16:27:09
39.984909,116.352677,0,-30,39606.6855439815,2008-06-07,16:27:11
39.984909,116.352678,0,-30,39606.6855671296,2008-06-07,16:27:13
39.984909,116.352678,0,-29,39606.6855902778,2008-06-07,16:27:15
39.984908,116.352679,0,-29,39606.6856134259,2008-06-07,16:27:17
39.984909,116.352681,0,-29,39606.6856365741,2008-06-07,16:27:19
39.98491,116.35268,0,-29,39606.6856597222,2008-06-07,16:27:21
39.984911,116.352679,0,-29,39606.6856828704,2008-06-07,16:27:23
39.984911,116.35268,0,-29,39606.6857060185,2008-06-07,16:27:25
39.984912,116.352683,0,-29,39606.6857291667,2008-06-07,16:27:27
39.984912,116.352687,0,-29,39606.6857523148,2008-06-07,16:27:29
39.984912,116.352693,0,-29,39606.685775463,2008-06-07,16:27:31
39.984947,116.352726,0,-29,39606.6857986111,2008-06-07,16:27:33
39.98498,116.352758,0,-28,39606.6858217593,2008-06-07,16:27:35
39.984985,116.352742,0,-26,39606.6858449074,2008-06-07,16:27:37
39.985,116.35274,0,-24,39606.6858680556,2008-06-07,16:27:39
39.985005,116.352727,0,-23,39606.6858912037,2008-06-07,16:27:41
39.985005,116.352726,0,-23,39606.6859143519,2008-06-07,16:27:43
39.985006,116.352727,0,-23,39606.6859375,2008-06-07,16:27:45
39.985006,116.352726,0,-23,39606.6859606481,2008-06-07,16:27:47
39.985007,116.352722,0,-23,39606.6859837963,2008-06-07,16:27:49
39.985008,116.352718,0,-23,39606.6860069444,2008-06-07,16:27:51
39.985009,116.352713,0,-22,39606.6860300926,2008-06-07,16:27:53
39.98501,116.352709,0,-22,39606.6860532407,2008-06-07,16:27:55
39.98501,116.352709,0,-22,39606.6860763889,2008-06-07,16:27:57
39.985009,116.352708,0,-22,39606.686099537,2008-06-07,16:27:59
39.985009,116.352707,0,-22,39606.6861226852,2008-06-07,16:28:01
39.985008,116.352704,0,-22,39606.6861458333,2008-06-07,16:28:03
39.985008,116.352703,0,-22,39606.6861689815,2008-06-07,16:28:05
39.985007,116.352702,0,-22,39606.6861921296,2008-06-07,16:28:07
39.985007,116.352696,0,-22,39606.6862152778,2008-06-07,16:28:09
39.984991,116.352677,0,-20,39606.6862384259,2008-06-07,16:28:11
39.984992,116.352675,0,-20,39606.6862615741,2008-06-07,16:28:13
39.984992,116.352675,0,-20,39606.6862847222,2008-06-07,16:28:15
39.984992,116.352675,0,-20,39606.6863078704,2008-06-07,16:28:17
39.984992,116.352676,0,-20,39606.6863310185,2008-06-07,16:28:19
39.984992,116.352678,0,-20,39606.6863541667,2008-06-07,16:28:21
39.984991,116.352679,0,-20,39606.6863773148,2008-06-07,16:28:23
39.98499,116.35268,0,-20,39606.686400463,2008-06-07,16:28:25
39.98499,116.35268,0,-20,39606.6864236111,2008-06-07,16:28:27
39.98499,116.35268,0,-20,39606.6864467593,2008-06-07,16:28:29
39.98499,116.352679,0,-20,39606.6864699074,2008-06-07,16:28:31
39.984991,116.352677,0,-20,39606.6864930556,2008-06-07,16:28:33
39.984992,116.352676,0,-20,39606.6865162037,2008-06-07,16:28:35
39.984992,116.352675,0,-20,39606.6865393519,2008-06-07,16:28:37
39.984993,116.352673,0,-20,39606.6865625,2008-06-07,16:28:39
39.984994,116.352672,0,-20,39606.6865856481,2008-06-07,16:28:41
39.984994,116.352671,0,-20,39606.6866087963,2008-06-07,16:28:43
39.984996,116.352668,0,-20,39606.6866319444,2008-06-07,16:28:45
39.984997,116.352663,0,-20,39606.6866550926,2008-06-07,16:28:47
39.984999,116.352659,0,-20,39606.6866782407,2008-06-07,16:28:49
39.985,116.352655,0,-20,39606.6867013889,2008-06-07,16:28:51
39.985002,116.352652,0,-20,39606.686724537,2008-06-07,16:28:53
39.985003,116.352649,0,-20,39606.6867476852,2008-06-07,16:28:55
39.985003,116.352647,0,-20,39606.6867708333,2008-06-07,16:28:57
39.985004,116.352645,0,-20,39606.6867939815,2008-06-07,16:28:59
39.985004,116.352644,0,-20,39606.6868171296,2008-06-07,16:29:01
39.985004,116.352641,0,-20,39606.6868402778,2008-06-07,16:29:03
39.985005,116.352638,0,-19,39606.6868634259,2008-06-07,16:29:05
39.985005,116.352637,0,-19,39606.6868865741,2008-06-07,16:29:07
39.985004,116.352639,0,-19,39606.6869097222,2008-06-07,16:29:09
39.985003,116.352642,0,-19,39606.6869328704,2008-06-07,16:29:11
39.985002,116.352643,0,-19,39606.6869560185,2008-06-07,16:29:13
39.985,116.352647,0,-20,39606.6869791667,2008-06-07,16:29:15
39.984986,116.35264,0,-19,39606.6870023148,2008-06-07,16:29:17
39.984974,116.352637,0,-19,39606.687025463,2008-06-07,16:29:19
39.984968,116.352628,0,-19,39606.6870486111,2008-06-07,16:29:21
39.984967,116.352628,0,-19,39606.6870717593,2008-06-07,16:29:23
39.984967,116.35263,0,-19,39606.6870949074,2008-06-07,16:29:25
39.984966,116.352632,0,-19,39606.6871180556,2008-06-07,16:29:27
39.984966,116.352634,0,-19,39606.6871412037,2008-06-07,16:29:29
39.984966,116.352636,0,-19,39606.6871643519,2008-06-07,16:29:31
39.984966,116.352638,0,-19,39606.6871875,2008-06-07,16:29:33
39.984966,116.352642,0,-19,39606.6872106481,2008-06-07,16:29:35
39.984974,116.352655,0,-17,39606.6872337963,2008-06-07,16:29:37
39.984972,116.352657,0,-16,39606.6872569444,2008-06-07,16:29:39
39.984974,116.352655,0,-16,39606.6872800926,2008-06-07,16:29:41
39.984974,116.352655,0,-16,39606.6873032407,2008-06-07,16:29:43
39.984974,116.352658,0,-16,39606.6873263889,2008-06-07,16:29:45
39.984973,116.352661,0,-16,39606.687349537,2008-06-07,16:29:47
39.984973,116.352665,0,-16,39606.6873726852,2008-06-07,16:29:49
39.984972,116.352668,0,-16,39606.6873958333,2008-06-07,16:29:51
39.984972,116.352673,0,-16,39606.6874189815,2008-06-07,16:29:53
39.984985,116.35268,0,-14,39606.6874421296,2008-06-07,16:29:55
39.985009,116.352687,0,-13,39606.6874652778,2008-06-07,16:29:57
39.985027,116.352691,0,-12,39606.6874884259,2008-06-07,16:29:59
39.985027,116.352695,0,-12,39606.6875115741,2008-06-07,16:30:01
39.985027,116.352697,0,-12,39606.6875347222,2008-06-07,16:30:03
39.985026,116.3527,0,-12,39606.6875578704,2008-06-07,16:30:05
39.985026,116.352704,0,-12,39606.6875810185,2008-06-07,16:30:07
39.985025,116.352709,0,-12,39606.6876041667,2008-06-07,16:30:09
39.985027,116.352723,0,-11,39606.6876273148,2008-06-07,16:30:11
39.985031,116.352745,0,-11,39606.687650463,2008-06-07,16:30:13
39.985044,116.352762,0,-11,39606.6876736111,2008-06-07,16:30:15
39.985054,116.35278,0,-11,39606.6876967593,2008-06-07,16:30:17
39.985062,116.352795,0,-11,39606.6877199074,2008-06-07,16:30:19
39.985061,116.352807,0,-10,39606.6877430556,2008-06-07,16:30:21
39.985061,116.352814,0,-10,39606.6877662037,2008-06-07,16:30:23
39.98506,116.352816,0,-10,39606.6877893518,2008-06-07,16:30:25
39.98506,116.352817,0,-10,39606.6878125,2008-06-07,16:30:27
39.98506,116.352816,0,-10,39606.6878356481,2008-06-07,16:30:29
39.985061,116.352814,0,-10,39606.6878587963,2008-06-07,16:30:31
39.985315,116.352781,0,2,39606.6934375,2008-06-07,16:38:33
39.985334,116.352777,0,2,39606.6934606481,2008-06-07,16:38:35
39.985344,116.352774,0,2,39606.6934837963,2008-06-07,16:38:37
39.985344,116.352774,0,2,39606.6935069444,2008-06-07,16:38:39
39.985344,116.352774,0,2,39606.6935300926,2008-06-07,16:38:41
39.985343,116.352776,0,2,39606.6935532407,2008-06-07,16:38:43
39.985343,116.352779,0,2,39606.6935763889,2008-06-07,16:38:45
39.985342,116.352781,0,2,39606.693599537,2008-06-07,16:38:47
39.985342,116.352782,0,2,39606.6936226852,2008-06-07,16:38:49
39.985341,116.352783,0,2,39606.6936458333,2008-06-07,16:38:51
39.985339,116.352786,0,2,39606.6936689815,2008-06-07,16:38:53
39.9853,116.352775,0,4,39606.6936921296,2008-06-07,16:38:55
39.985275,116.352761,0,5,39606.6937152778,2008-06-07,16:38:57
39.985259,116.352743,0,7,39606.6937384259,2008-06-07,16:38:59
39.98526,116.352741,0,7,39606.6937615741,2008-06-07,16:39:01
39.98526,116.352739,0,7,39606.6937847222,2008-06-07,16:39:03
39.985259,116.352741,0,7,39606.6938078704,2008-06-07,16:39:05
39.985258,116.352741,0,7,39606.6938310185,2008-06-07,16:39:07
39.985259,116.352737,0,7,39606.6938541667,2008-06-07,16:39:09
39.985259,116.352735,0,7,39606.6938773148,2008-06-07,16:39:11
39.98526,116.352734,0,7,39606.693900463,2008-06-07,16:39:13
39.98526,116.352734,0,7,39606.6939236111,2008-06-07,16:39:15
39.985261,116.352733,0,7,39606.6939467593,2008-06-07,16:39:17
39.985262,116.352733,0,7,39606.6939699074,2008-06-07,16:39:19
39.985262,116.352734,0,7,39606.6939930556,2008-06-07,16:39:21
39.985263,116.352736,0,7,39606.6940162037,2008-06-07,16:39:23
39.985263,116.352737,0,7,39606.6940393519,2008-06-07,16:39:25
39.985263,116.352739,0,7,39606.6940625,2008-06-07,16:39:27
39.985262,116.352742,0,7,39606.6940856481,2008-06-07,16:39:29
39.985261,116.352747,0,8,39606.6941087963,2008-06-07,16:39:31
39.985259,116.352753,0,8,39606.6941319444,2008-06-07,16:39:33
39.985257,116.352758,0,8,39606.6941550926,2008-06-07,16:39:35
39.985254,116.352766,0,8,39606.6941782407,2008-06-07,16:39:37
39.985235,116.352759,0,11,39606.6942013889,2008-06-07,16:39:39
39.985216,116.352754,0,12,39606.694224537,2008-06-07,16:39:41
39.985197,116.352742,0,13,39606.6942476852,2008-06-07,16:39:43
39.985187,116.352742,0,14,39606.6942708333,2008-06-07,16:39:45
39.985181,116.352746,0,14,39606.6942939815,2008-06-07,16:39:47
39.98518,116.35275,0,14,39606.6943171296,2008-06-07,16:39:49
39.98518,116.352751,0,14,39606.6943402778,2008-06-07,16:39:51
39.98518,116.352753,0,14,39606.6943634259,2008-06-07,16:39:53
39.98518,116.352755,0,14,39606.6943865741,2008-06-07,16:39:55
39.985181,116.352757,0,15,39606.6944097222,2008-06-07,16:39:57
39.985182,116.352759,0,15,39606.6944328704,2008-06-07,16:39:59
39.985182,116.35276,0,15,39606.6944560185,2008-06-07,16:40:01
39.985183,116.35276,0,15,39606.6944791667,2008-06-07,16:40:03
39.985183,116.35276,0,15,39606.6945023148,2008-06-07,16:40:05
39.985183,116.352757,0,15,39606.694525463,2008-06-07,16:40:07
39.985184,116.352753,0,15,39606.6945486111,2008-06-07,16:40:09
39.985183,116.352752,0,15,39606.6945717593,2008-06-07,16:40:11
39.985184,116.352751,0,15,39606.6945949074,2008-06-07,16:40:13
39.985184,116.352751,0,15,39606.6946180556,2008-06-07,16:40:15
39.985183,116.352755,0,15,39606.6946412037,2008-06-07,16:40:17
39.985182,116.35276,0,15,39606.6946643519,2008-06-07,16:40:19
39.985182,116.35276,0,15,39606.6946875,2008-06-07,16:40:21
39.985182,116.352759,0,15,39606.6947106481,2008-06-07,16:40:23
39.985183,116.352759,0,15,39606.6947337963,2008-06-07,16:40:25
39.985182,116.35276,0,15,39606.6947569444,2008-06-07,16:40:27
39.985184,116.352757,0,15,39606.6947800926,2008-06-07,16:40:29
39.985185,116.352752,0,15,39606.6948032407,2008-06-07,16:40:31
39.985186,116.352749,0,15,39606.6948263889,2008-06-07,16:40:33
39.985186,116.352748,0,15,39606.694849537,2008-06-07,16:40:35
39.985187,116.352748,0,15,39606.6948726852,2008-06-07,16:40:37
39.985186,116.352753,0,15,39606.6948958333,2008-06-07,16:40:39
39.985179,116.352749,0,15,39606.6949189815,2008-06-07,16:40:41
39.985178,116.352739,0,15,39606.6949421296,2008-06-07,16:40:43
39.985178,116.352739,0,15,39606.6949652778,2008-06-07,16:40:45
39.985178,116.35274,0,15,39606.6949884259,2008-06-07,16:40:47
39.985178,116.352739,0,15,39606.6950115741,2008-06-07,16:40:49
39.985178,116.352737,0,15,39606.6950347222,2008-06-07,16:40:51
39.985178,116.352735,0,15,39606.6950578704,2008-06-07,16:40:53
39.985179,116.352733,0,15,39606.6950810185,2008-06-07,16:40:55
39.98518,116.35273,0,15,39606.6951041667,2008-06-07,16:40:57
39.985181,116.352727,0,15,39606.6951273148,2008-06-07,16:40:59
39.985183,116.352722,0,15,39606.695150463,2008-06-07,16:41:01
39.985186,116.352722,0,15,39606.6951736111,2008-06-07,16:41:03
39.985189,116.352721,0,15,39606.6951967593,2008-06-07,16:41:05
39.985191,116.352716,0,15,39606.6952199074,2008-06-07,16:41:07
39.98525,116.35275,0,16,39606.6952430556,2008-06-07,16:41:09
39.985263,116.352756,0,17,39606.6952662037,2008-06-07,16:41:11
39.985276,116.352759,0,18,39606.6952893519,2008-06-07,16:41:13
39.985277,116.352756,0,18,39606.6953125,2008-06-07,16:41:15
39.985276,116.352755,0,18,39606.6953356481,2008-06-07,16:41:17
39.985275,116.352754,0,18,39606.6953587963,2008-06-07,16:41:19
39.985275,116.352754,0,18,39606.6953819444,2008-06-07,16:41:21
39.985275,116.352754,0,18,39606.6954050926,2008-06-07,16:41:23
39.985275,116.352752,0,18,39606.6954282407,2008-06-07,16:41:25
39.985275,116.352749,0,18,39606.6954513889,2008-06-07,16:41:27
39.985276,116.352748,0,18,39606.695474537,2008-06-07,16:41:29
39.985276,116.352747,0,18,39606.6954976852,2008-06-07,16:41:31
39.985276,116.352748,0,18,39606.6955208333,2008-06-07,16:41:33
39.985275,116.352749,0,18,39606.6955439815,2008-06-07,16:41:35
39.985275,116.352751,0,17,39606.6955671296,2008-06-07,16:41:37
39.985274,116.352753,0,17,39606.6955902778,2008-06-07,16:41:39
39.985273,116.352757,0,17,39606.6956134259,2008-06-07,16:41:41
39.985273,116.35276,0,17,39606.6956365741,2008-06-07,16:41:43
39.985272,116.352765,0,17,39606.6956597222,2008-06-07,16:41:45
39.985269,116.352778,0,17,39606.6956828704,2008-06-07,16:41:47
39.985277,116.352793,0,17,39606.6957060185,2008-06-07,16:41:49
39.985293,116.352808,0,17,39606.6957291667,2008-06-07,16:41:51
39.985293,116.352808,0,17,39606.6957523148,2008-06-07,16:41:53
39.985294,116.352808,0,17,39606.695775463,2008-06-07,16:41:55
39.985295,116.352806,0,17,39606.6957986111,2008-06-07,16:41:57
39.985297,116.3528,0,17,39606.6958217593,2008-06-07,16:41:59
39.985298,116.352795,0,17,39606.6958449074,2008-06-07,16:42:01
39.985326,116.352803,0,18,39606.6958680556,2008-06-07,16:42:03
39.985328,116.352798,0,18,39606.6958912037,2008-06-07,16:42:05
39.985329,116.352794,0,18,39606.6959143518,2008-06-07,16:42:07
39.985331,116.352789,0,18,39606.6959375,2008-06-07,16:42:09
39.985363,116.352803,0,18,39606.6959606481,2008-06-07,16:42:11
39.98539,116.352822,0,18,39606.6959837963,2008-06-07,16:42:13
39.98539,116.352819,0,18,39606.6960069444,2008-06-07,16:42:15
39.98539,116.35282,0,18,39606.6960300926,2008-06-07,16:42:17
39.985389,116.352825,0,18,39606.6960532407,2008-06-07,16:42:19
39.985389,116.352829,0,19,39606.6960763889,2008-06-07,16:42:21
39.985388,116.352832,0,18,39606.696099537,2008-06-07,16:42:23
39.985373,116.352843,0,18,39606.6961226852,2008-06-07,16:42:25
39.985335,116.352842,0,19,39606.6961458333,2008-06-07,16:42:27
39.985313,116.352849,0,19,39606.6961689815,2008-06-07,16:42:29
39.985292,116.352852,0,19,39606.6961921296,2008-06-07,16:42:31
39.985277,116.352851,0,19,39606.6962152778,2008-06-07,16:42:33
39.985276,116.352851,0,19,39606.6962384259,2008-06-07,16:42:35
39.985275,116.352855,0,19,39606.6962615741,2008-06-07,16:42:37
39.985273,116.35286,0,19,39606.6962847222,2008-06-07,16:42:39
39.985272,116.352864,0,19,39606.6963078704,2008-06-07,16:42:41
39.985271,116.352868,0,19,39606.6963310185,2008-06-07,16:42:43
39.98527,116.352871,0,19,39606.6963541667,2008-06-07,16:42:45
39.985269,116.352872,0,19,39606.6963773148,2008-06-07,16:42:47
39.985268,116.352875,0,19,39606.696400463,2008-06-07,16:42:49
39.985267,116.35288,0,19,39606.6964236111,2008-06-07,16:42:51
39.985266,116.352884,0,18,39606.6964467593,2008-06-07,16:42:53
39.985266,116.352886,0,18,39606.6964699074,2008-06-07,16:42:55
39.985267,116.352885,0,18,39606.6964930556,2008-06-07,16:42:57
39.985268,116.352885,0,18,39606.6965162037,2008-06-07,16:42:59
39.985269,116.352884,0,18,39606.6965393518,2008-06-07,16:43:01
39.98527,116.352881,0,18,39606.6965625,2008-06-07,16:43:03
39.985271,116.352876,0,18,39606.6965856481,2008-06-07,16:43:05
39.985273,116.35287,0,18,39606.6966087963,2008-06-07,16:43:07
39.985275,116.352864,0,18,39606.6966319444,2008-06-07,16:43:09
39.985276,116.352859,0,18,39606.6966550926,2008-06-07,16:43:11
39.985278,116.352854,0,18,39606.6966782407,2008-06-07,16:43:13
39.985279,116.352849,0,19,39606.6967013889,2008-06-07,16:43:15
39.985287,116.352841,0,19,39606.696724537,2008-06-07,16:43:17
39.985302,116.352838,0,19,39606.6967476852,2008-06-07,16:43:19
39.985304,116.352833,0,19,39606.6967708333,2008-06-07,16:43:21
39.985308,116.352829,0,20,39606.6967939815,2008-06-07,16:43:23
39.98532,116.352831,0,20,39606.6968171296,2008-06-07,16:43:25
39.985326,116.35283,0,20,39606.6968402778,2008-06-07,16:43:27
39.985327,116.352828,0,20,39606.6968634259,2008-06-07,16:43:29
39.985329,116.352823,0,20,39606.6968865741,2008-06-07,16:43:31
39.98533,116.35282,0,20,39606.6969097222,2008-06-07,16:43:33
39.98533,116.352818,0,20,39606.6969328704,2008-06-07,16:43:35
39.98533,116.352816,0,20,39606.6969560185,2008-06-07,16:43:37
39.98533,116.352817,0,20,39606.6969791667,2008-06-07,16:43:39
39.985329,116.352819,0,20,39606.6970023148,2008-06-07,16:43:41
39.985329,116.35282,0,20,39606.697025463,2008-06-07,16:43:43
39.985329,116.35282,0,20,39606.6970486111,2008-06-07,16:43:45
39.98533,116.35282,0,20,39606.6970717593,2008-06-07,16:43:47
39.985329,116.352818,0,20,39606.6970949074,2008-06-07,16:43:49
39.985329,116.352817,0,20,39606.6971180556,2008-06-07,16:43:51
39.98533,116.352817,0,21,39606.6971412037,2008-06-07,16:43:53
39.985331,116.352814,0,21,39606.6971643518,2008-06-07,16:43:55
39.985332,116.352813,0,21,39606.6971875,2008-06-07,16:43:57
39.985333,116.352813,0,21,39606.6972106481,2008-06-07,16:43:59
39.985334,116.35281,0,20,39606.6972337963,2008-06-07,16:44:01
39.985336,116.352806,0,20,39606.6972569444,2008-06-07,16:44:03
39.985337,116.352804,0,20,39606.6972800926,2008-06-07,16:44:05
39.985337,116.352802,0,20,39606.6973032407,2008-06-07,16:44:07
39.985337,116.3528,0,20,39606.6973263889,2008-06-07,16:44:09
39.985338,116.352799,0,20,39606.697349537,2008-06-07,16:44:11
39.985338,116.352795,0,20,39606.6973726852,2008-06-07,16:44:13
39.985338,116.352791,0,20,39606.6973958333,2008-06-07,16:44:15
39.985338,116.352792,0,20,39606.6974189815,2008-06-07,16:44:17
39.985336,116.352797,0,20,39606.6974421296,2008-06-07,16:44:19
39.985335,116.352801,0,20,39606.6974652778,2008-06-07,16:44:21
39.985334,116.352805,0,20,39606.6974884259,2008-06-07,16:44:23
39.985324,116.352798,0,20,39606.6975115741,2008-06-07,16:44:25
39.985335,116.352803,0,20,39606.6975347222,2008-06-07,16:44:27
39.985334,116.352807,0,20,39606.6975578704,2008-06-07,16:44:29
39.985333,116.352812,0,20,39606.6975810185,2008-06-07,16:44:31
39.985333,116.352814,0,20,39606.6976041667,2008-06-07,16:44:33
39.985333,116.352813,0,20,39606.6976273148,2008-06-07,16:44:35
39.985333,116.352811,0,20,39606.697650463,2008-06-07,16:44:37
39.985334,116.352808,0,20,39606.6976736111,2008-06-07,16:44:39
39.985335,116.352806,0,20,39606.6976967593,2008-06-07,16:44:41
39.985337,116.352802,0,20,39606.6977199074,2008-06-07,16:44:43
39.98534,116.352798,0,20,39606.6977430556,2008-06-07,16:44:45
39.985378,116.352775,0,21,39606.6977662037,2008-06-07,16:44:47
39.985432,116.352766,0,21,39606.6977893518,2008-06-07,16:44:49
39.985509,116.352744,0,22,39606.6978125,2008-06-07,16:44:51
39.985563,116.35275,0,22,39606.6978356481,2008-06-07,16:44:53
39.985548,116.352734,0,23,39606.6978587963,2008-06-07,16:44:55
39.985506,116.352746,0,23,39606.6978819444,2008-06-07,16:44:57
39.985515,116.352755,0,24,39606.6979050926,2008-06-07,16:44:59
39.985508,116.352758,0,25,39606.6979282407,2008-06-07,16:45:01
39.985483,116.352753,0,25,39606.6979513889,2008-06-07,16:45:03
39.985472,116.352753,0,25,39606.697974537,2008-06-07,16:45:05
39.985474,116.352752,0,25,39606.6979976852,2008-06-07,16:45:07
39.985475,116.35275,0,25,39606.6980208333,2008-06-07,16:45:09
39.985475,116.352749,0,25,39606.6980439815,2008-06-07,16:45:11
39.985475,116.352746,0,25,39606.6980671296,2008-06-07,16:45:13
39.985476,116.352744,0,25,39606.6980902778,2008-06-07,16:45:15
39.985476,116.35274,0,25,39606.6981134259,2008-06-07,16:45:17
39.985477,116.352737,0,25,39606.6981365741,2008-06-07,16:45:19
39.985477,116.352736,0,25,39606.6981597222,2008-06-07,16:45:21
39.985478,116.352738,0,26,39606.6981828704,2008-06-07,16:45:23
39.985478,116.352739,0,26,39606.6982060185,2008-06-07,16:45:25
39.985478,116.352742,0,26,39606.6982291667,2008-06-07,16:45:27
39.985479,116.352743,0,26,39606.6982523148,2008-06-07,16:45:29
39.985479,116.352742,0,26,39606.698275463,2008-06-07,16:45:31
39.98548,116.35274,0,26,39606.6982986111,2008-06-07,16:45:33
39.985482,116.352737,0,26,39606.6983217593,2008-06-07,16:45:35
39.985483,116.352733,0,26,39606.6983449074,2008-06-07,16:45:37
39.985485,116.352729,0,27,39606.6983680556,2008-06-07,16:45:39
39.985488,116.352723,0,27,39606.6983912037,2008-06-07,16:45:41
39.98549,116.352718,0,27,39606.6984143518,2008-06-07,16:45:43
39.985517,116.35271,0,29,39606.6984375,2008-06-07,16:45:45
39.98552,116.352706,0,29,39606.6984606481,2008-06-07,16:45:47
39.985522,116.352703,0,29,39606.6984837963,2008-06-07,16:45:49
39.985525,116.3527,0,29,39606.6985069444,2008-06-07,16:45:51
39.985584,116.352711,0,33,39606.6985300926,2008-06-07,16:45:53
39.985659,116.352715,0,36,39606.6985532407,2008-06-07,16:45:55
39.98568,116.352715,0,38,39606.6985763889,2008-06-07,16:45:57
39.985799,116.352728,0,42,39606.698599537,2008-06-07,16:45:59
39.985892,116.352747,0,45,39606.6986226852,2008-06-07,16:46:01
39.985939,116.352757,0,48,39606.6986458333,2008-06-07,16:46:03
39.985986,116.352761,0,51,39606.6986689815,2008-06-07,16:46:05
39.986029,116.352762,0,54,39606.6986921296,2008-06-07,16:46:07
39.98606,116.35276,0,55,39606.6987152778,2008-06-07,16:46:09
39.986067,116.352764,0,56,39606.6987384259,2008-06-07,16:46:11
39.986068,116.352764,0,56,39606.6987615741,2008-06-07,16:46:13
39.986069,116.352762,0,56,39606.6987847222,2008-06-07,16:46:15
39.98607,116.352758,0,56,39606.6988078704,2008-06-07,16:46:17
39.986071,116.352756,0,57,39606.6988310185,2008-06-07,16:46:19
39.986071,116.352755,0,57,39606.6988541667,2008-06-07,16:46:21
39.986072,116.352755,0,57,39606.6988773148,2008-06-07,16:46:23
39.986073,116.352756,0,57,39606.698900463,2008-06-07,16:46:25
39.986073,116.352756,0,57,39606.6989236111,2008-06-07,16:46:27
39.986073,116.352757,0,57,39606.6989467593,2008-06-07,16:46:29
39.986073,116.352759,0,57,39606.6989699074,2008-06-07,16:46:31
39.986072,116.352765,0,57,39606.6989930556,2008-06-07,16:46:33
39.986072,116.352768,0,57,39606.6990162037,2008-06-07,16:46:35
39.986071,116.352771,0,57,39606.6990393519,2008-06-07,16:46:37
39.986072,116.352772,0,57,39606.6990625,2008-06-07,16:46:39
39.986072,116.352773,0,57,39606.6990856482,2008-06-07,16:46:41
39.986073,116.352771,0,57,39606.6991087963,2008-06-07,16:46:43
39.986074,116.352772,0,57,39606.6991319444,2008-06-07,16:46:45
39.986074,116.352773,0,57,39606.6991550926,2008-06-07,16:46:47
39.986074,116.352775,0,57,39606.6991782407,2008-06-07,16:46:49
39.986073,116.352779,0,57,39606.6992013889,2008-06-07,16:46:51
39.986073,116.352783,0,57,39606.699224537,2008-06-07,16:46:53
39.986072,116.352785,0,57,39606.6992476852,2008-06-07,16:46:55
39.986073,116.352785,0,57,39606.6992708333,2008-06-07,16:46:57
39.986073,116.352784,0,57,39606.6992939815,2008-06-07,16:46:59
39.986072,116.352781,0,57,39606.6993171296,2008-06-07,16:47:01
39.986072,116.352779,0,57,39606.6993402778,2008-06-07,16:47:03
39.986072,116.35278,0,57,39606.6993634259,2008-06-07,16:47:05
39.986071,116.352782,0,57,39606.6993865741,2008-06-07,16:47:07
39.986071,116.352785,0,57,39606.6994097222,2008-06-07,16:47:09
39.98607,116.35279,0,57,39606.6994328704,2008-06-07,16:47:11
39.986068,116.352795,0,57,39606.6994560185,2008-06-07,16:47:13
39.986067,116.3528,0,57,39606.6994791667,2008-06-07,16:47:15
39.986066,116.352803,0,57,39606.6995023148,2008-06-07,16:47:17
39.986065,116.352807,0,57,39606.699525463,2008-06-07,16:47:19
39.986063,116.352811,0,57,39606.6995486111,2008-06-07,16:47:21
39.986062,116.352816,0,57,39606.6995717593,2008-06-07,16:47:23
39.986061,116.352822,0,57,39606.6995949074,2008-06-07,16:47:25
39.98606,116.352825,0,57,39606.6996180556,2008-06-07,16:47:27
39.986059,116.352827,0,57,39606.6996412037,2008-06-07,16:47:29
39.986058,116.352828,0,57,39606.6996643519,2008-06-07,16:47:31
39.986058,116.352829,0,57,39606.6996875,2008-06-07,16:47:33
39.986059,116.352829,0,57,39606.6997106481,2008-06-07,16:47:35
39.986059,116.352827,0,57,39606.6997337963,2008-06-07,16:47:37
39.98606,116.352824,0,57,39606.6997569444,2008-06-07,16:47:39
39.986062,116.352819,0,57,39606.6997800926,2008-06-07,16:47:41
39.986065,116.352814,0,57,39606.6998032407,2008-06-07,16:47:43
39.986069,116.35281,0,57,39606.6998263889,2008-06-07,16:47:45
39.986337,116.352779,0,60,39606.699849537,2008-06-07,16:47:47
39.986529,116.352753,0,63,39606.6998726852,2008-06-07,16:47:49
39.986666,116.352733,0,66,39606.6998958333,2008-06-07,16:47:51
39.986795,116.35271,0,69,39606.6999189815,2008-06-07,16:47:53
39.986959,116.352689,0,73,39606.6999421296,2008-06-07,16:47:55
39.987062,116.352691,0,76,39606.6999652778,2008-06-07,16:47:57
39.987053,116.352688,0,82,39606.6999884259,2008-06-07,16:47:59
39.987066,116.352685,0,88,39606.7000115741,2008-06-07,16:48:01
39.987046,116.352695,0,95,39606.7000347222,2008-06-07,16:48:03
39.986957,116.352702,0,103,39606.7000578704,2008-06-07,16:48:05
39.986888,116.352704,0,110,39606.7000810185,2008-06-07,16:48:07
39.986824,116.352703,0,110,39606.7001041667,2008-06-07,16:48:09
39.986816,116.352689,0,112,39606.7001273148,2008-06-07,16:48:11
39.986816,116.352686,0,113,39606.700150463,2008-06-07,16:48:13
39.986817,116.352683,0,113,39606.7001736111,2008-06-07,16:48:15
39.986809,116.352685,0,116,39606.7001967593,2008-06-07,16:48:17
39.986809,116.352687,0,116,39606.7002199074,2008-06-07,16:48:19
39.986755,116.352722,0,116,39606.7002430556,2008-06-07,16:48:21
39.986749,116.352727,0,115,39606.7002662037,2008-06-07,16:48:23
39.986529,116.352704,0,112,39606.7002893519,2008-06-07,16:48:25
39.986389,116.352696,0,111,39606.7003125,2008-06-07,16:48:27
39.986316,116.352677,0,110,39606.7003356481,2008-06-07,16:48:29
39.986286,116.352664,0,109,39606.7003587963,2008-06-07,16:48:31
39.986265,116.352651,0,111,39606.7003819444,2008-06-07,16:48:33
39.986248,116.352637,0,115,39606.7004050926,2008-06-07,16:48:35
39.986318,116.352619,0,141,39606.7015856481,2008-06-07,16:50:17
39.985285,116.352787,0,141,39606.7018634259,2008-06-07,16:50:41
39.985192,116.352799,0,141,39606.7018865741,2008-06-07,16:50:43
39.985203,116.352813,0,141,39606.7019097222,2008-06-07,16:50:45
39.98522,116.352832,0,141,39606.7019328704,2008-06-07,16:50:47
39.985236,116.352841,0,141,39606.7019560185,2008-06-07,16:50:49
39.985234,116.35284,0,141,39606.7019791667,2008-06-07,16:50:51
39.985234,116.352841,0,141,39606.7020023148,2008-06-07,16:50:53
39.985233,116.352841,0,141,39606.702025463,2008-06-07,16:50:55
39.985233,116.352836,0,141,39606.7020486111,2008-06-07,16:50:57
39.985244,116.352837,0,141,39606.7020717593,2008-06-07,16:50:59
39.985261,116.352845,0,141,39606.7020949074,2008-06-07,16:51:01
39.985261,116.352843,0,141,39606.7021180556,2008-06-07,16:51:03
39.985261,116.352842,0,141,39606.7021412037,2008-06-07,16:51:05
39.985262,116.352841,0,141,39606.7021643519,2008-06-07,16:51:07
39.985262,116.352841,0,141,39606.7021875,2008-06-07,16:51:09
39.985261,116.352842,0,141,39606.7022106481,2008-06-07,16:51:11
39.985261,116.352847,0,141,39606.7022337963,2008-06-07,16:51:13
39.985261,116.352848,0,141,39606.7022569444,2008-06-07,16:51:15
39.985261,116.352849,0,141,39606.7022800926,2008-06-07,16:51:17
39.985261,116.352848,0,141,39606.7023032407,2008-06-07,16:51:19
39.985261,116.352846,0,142,39606.7023263889,2008-06-07,16:51:21
39.985261,116.352843,0,142,39606.702349537,2008-06-07,16:51:23
39.985261,116.352837,0,142,39606.7023726852,2008-06-07,16:51:25
39.985261,116.352836,0,142,39606.7023958333,2008-06-07,16:51:27
39.98526,116.352835,0,142,39606.7024189815,2008-06-07,16:51:29
39.98526,116.352834,0,142,39606.7024421296,2008-06-07,16:51:31
39.98526,116.352834,0,142,39606.7024652778,2008-06-07,16:51:33
39.985259,116.352832,0,142,39606.7024884259,2008-06-07,16:51:35
39.985259,116.352829,0,142,39606.7025115741,2008-06-07,16:51:37
39.985259,116.352825,0,142,39606.7025347222,2008-06-07,16:51:39
39.985259,116.35282,0,142,39606.7025578704,2008-06-07,16:51:41
39.98526,116.352815,0,142,39606.7025810185,2008-06-07,16:51:43
39.98526,116.35281,0,142,39606.7026041667,2008-06-07,16:51:45
39.985255,116.352722,0,143,39606.7026273148,2008-06-07,16:51:47
39.985266,116.352712,0,143,39606.702650463,2008-06-07,16:51:49
39.985257,116.352671,0,143,39606.7026736111,2008-06-07,16:51:51
39.985266,116.352689,0,143,39606.7026967593,2008-06-07,16:51:53
39.98525,116.352687,0,144,39606.7027199074,2008-06-07,16:51:55
39.985233,116.352663,0,144,39606.7027430556,2008-06-07,16:51:57
39.985231,116.352667,0,144,39606.7027662037,2008-06-07,16:51:59
39.985222,116.352694,0,144,39606.7027893519,2008-06-07,16:52:01
39.985209,116.352722,0,145,39606.7028125,2008-06-07,16:52:03
39.98521,116.352751,0,145,39606.7028356481,2008-06-07,16:52:05
39.985202,116.352758,0,145,39606.7028587963,2008-06-07,16:52:07
39.985196,116.352756,0,146,39606.7028819444,2008-06-07,16:52:09
39.985188,116.352756,0,147,39606.7029050926,2008-06-07,16:52:11
39.985191,116.352759,0,147,39606.7029282407,2008-06-07,16:52:13
39.985199,116.352753,0,148,39606.7029513889,2008-06-07,16:52:15
39.98519,116.352749,0,149,39606.702974537,2008-06-07,16:52:17
39.985173,116.352733,0,149,39606.7029976852,2008-06-07,16:52:19
39.985163,116.352724,0,150,39606.7030208333,2008-06-07,16:52:21
39.985155,116.352695,0,151,39606.7030439815,2008-06-07,16:52:23
39.985142,116.352665,0,151,39606.7030671296,2008-06-07,16:52:25
39.98512,116.352628,0,152,39606.7030902778,2008-06-07,16:52:27
39.985123,116.352611,0,152,39606.7031134259,2008-06-07,16:52:29
39.985123,116.352611,0,152,39606.7031365741,2008-06-07,16:52:31
39.985124,116.352607,0,152,39606.7031597222,2008-06-07,16:52:33
39.985135,116.352563,0,152,39606.7031828704,2008-06-07,16:52:35
39.985152,116.352472,0,152,39606.7032060185,2008-06-07,16:52:37
39.985158,116.352384,0,152,39606.7032291667,2008-06-07,16:52:39
39.985174,116.352324,0,153,39606.7032523148,2008-06-07,16:52:41
39.985168,116.352291,0,153,39606.703275463,2008-06-07,16:52:43
39.985135,116.352263,0,153,39606.7032986111,2008-06-07,16:52:45
39.985121,116.352229,0,153,39606.7033217593,2008-06-07,16:52:47
39.985108,116.352197,0,154,39606.7033449074,2008-06-07,16:52:49
39.985099,116.35217,0,154,39606.7033680556,2008-06-07,16:52:51
39.985065,116.352156,0,154,39606.7033912037,2008-06-07,16:52:53
39.98505,116.352136,0,154,39606.7034143518,2008-06-07,16:52:55
39.985023,116.352117,0,154,39606.7034375,2008-06-07,16:52:57
39.984979,116.3521,0,154,39606.7034606481,2008-06-07,16:52:59
39.98495,116.352102,0,154,39606.7034837963,2008-06-07,16:53:01
39.985083,116.352335,0,165,39606.7059375,2008-06-07,16:56:33
39.985082,116.352432,0,170,39606.7059606481,2008-06-07,16:56:35
39.985078,116.352492,0,173,39606.7059837963,2008-06-07,16:56:37
39.985077,116.35251,0,174,39606.7060069444,2008-06-07,16:56:39
39.985076,116.352516,0,174,39606.7060300926,2008-06-07,16:56:41
39.985073,116.352536,0,174,39606.7060532407,2008-06-07,16:56:43
39.985062,116.352574,0,175,39606.7060763889,2008-06-07,16:56:45
39.985063,116.352604,0,176,39606.706099537,2008-06-07,16:56:47
39.985073,116.352622,0,177,39606.7061226852,2008-06-07,16:56:49
39.985085,116.352644,0,177,39606.7061458333,2008-06-07,16:56:51
39.985095,116.352671,0,178,39606.7061689815,2008-06-07,16:56:53
39.9851,116.352707,0,178,39606.7061921296,2008-06-07,16:56:55
39.985107,116.352725,0,179,39606.7062152778,2008-06-07,16:56:57
39.985112,116.352739,0,179,39606.7062384259,2008-06-07,16:56:59
39.985115,116.352746,0,179,39606.7062615741,2008-06-07,16:57:01
39.985119,116.352753,0,179,39606.7062847222,2008-06-07,16:57:03
39.98513,116.35276,0,180,39606.7063078704,2008-06-07,16:57:05
39.985133,116.35276,0,180,39606.7063310185,2008-06-07,16:57:07
39.985135,116.352771,0,180,39606.7063541667,2008-06-07,16:57:09
39.985153,116.352771,0,180,39606.7063773148,2008-06-07,16:57:11
39.98517,116.352776,0,180,39606.706400463,2008-06-07,16:57:13
39.98517,116.352775,0,180,39606.7064236111,2008-06-07,16:57:15
39.985171,116.352771,0,180,39606.7064467593,2008-06-07,16:57:17
39.985171,116.352769,0,180,39606.7064699074,2008-06-07,16:57:19
39.985172,116.352767,0,180,39606.7064930556,2008-06-07,16:57:21
39.985173,116.352763,0,180,39606.7065162037,2008-06-07,16:57:23
39.985174,116.352759,0,180,39606.7065393519,2008-06-07,16:57:25
39.985175,116.352754,0,180,39606.7065625,2008-06-07,16:57:27
39.985175,116.352753,0,180,39606.7065856481,2008-06-07,16:57:29
39.985176,116.352753,0,180,39606.7066087963,2008-06-07,16:57:31
39.985176,116.352755,0,180,39606.7066319444,2008-06-07,16:57:33
39.985176,116.352756,0,180,39606.7066550926,2008-06-07,16:57:35
39.985176,116.352758,0,180,39606.7066782407,2008-06-07,16:57:37
39.985175,116.352759,0,180,39606.7067013889,2008-06-07,16:57:39
39.985175,116.352759,0,181,39606.706724537,2008-06-07,16:57:41
39.985174,116.352757,0,181,39606.7067476852,2008-06-07,16:57:43
39.985174,116.352754,0,181,39606.7067708333,2008-06-07,16:57:45
39.985174,116.352754,0,181,39606.7067939815,2008-06-07,16:57:47
39.985173,116.352754,0,181,39606.7068171296,2008-06-07,16:57:49
39.985173,116.352755,0,181,39606.7068402778,2008-06-07,16:57:51
39.985173,116.352756,0,181,39606.7068634259,2008-06-07,16:57:53
39.985172,116.352757,0,181,39606.7068865741,2008-06-07,16:57:55
39.985171,116.352762,0,181,39606.7069097222,2008-06-07,16:57:57
39.985183,116.352766,0,181,39606.7069328704,2008-06-07,16:57:59
39.985208,116.352761,0,181,39606.7069560185,2008-06-07,16:58:01
39.985221,116.352755,0,181,39606.7069791667,2008-06-07,16:58:03
39.985221,116.352755,0,181,39606.7070023148,2008-06-07,16:58:05
39.985222,116.352755,0,181,39606.707025463,2008-06-07,16:58:07
39.985222,116.352755,0,181,39606.7070486111,2008-06-07,16:58:09
39.985222,116.352754,0,181,39606.7070717593,2008-06-07,16:58:11
39.985222,116.352753,0,181,39606.7070949074,2008-06-07,16:58:13
39.985222,116.352755,0,181,39606.7071180556,2008-06-07,16:58:15
39.985221,116.352757,0,181,39606.7071412037,2008-06-07,16:58:17
39.985221,116.352758,0,181,39606.7071643519,2008-06-07,16:58:19
39.98522,116.352759,0,181,39606.7071875,2008-06-07,16:58:21
39.98522,116.35276,0,181,39606.7072106482,2008-06-07,16:58:23
39.98522,116.352763,0,181,39606.7072337963,2008-06-07,16:58:25
39.985218,116.352768,0,182,39606.7072569444,2008-06-07,16:58:27
39.985216,116.352773,0,182,39606.7072800926,2008-06-07,16:58:29
39.985215,116.352777,0,182,39606.7073032407,2008-06-07,16:58:31
39.985214,116.352781,0,182,39606.7073263889,2008-06-07,16:58:33
39.985213,116.352784,0,182,39606.707349537,2008-06-07,16:58:35
39.985212,116.352785,0,182,39606.7073726852,2008-06-07,16:58:37
39.985211,116.352785,0,182,39606.7073958333,2008-06-07,16:58:39
39.98521,116.352783,0,182,39606.7074189815,2008-06-07,16:58:41
39.98521,116.352782,0,182,39606.7074421296,2008-06-07,16:58:43
39.985209,116.35278,0,182,39606.7074652778,2008-06-07,16:58:45
39.985205,116.352775,0,182,39606.7074884259,2008-06-07,16:58:47
39.985205,116.352772,0,182,39606.7075115741,2008-06-07,16:58:49
39.985202,116.352768,0,182,39606.7075347222,2008-06-07,16:58:51
39.985201,116.352766,0,182,39606.7075578704,2008-06-07,16:58:53
39.985201,116.352763,0,182,39606.7075810185,2008-06-07,16:58:55
39.985199,116.352764,0,182,39606.7076041667,2008-06-07,16:58:57
39.985198,116.352767,0,182,39606.7076273148,2008-06-07,16:58:59
39.985197,116.35277,0,182,39606.707650463,2008-06-07,16:59:01
39.985195,116.352773,0,182,39606.7076736111,2008-06-07,16:59:03
39.985194,116.352775,0,182,39606.7076967593,2008-06-07,16:59:05
39.985193,116.352776,0,182,39606.7077199074,2008-06-07,16:59:07
39.985191,116.352779,0,182,39606.7077430556,2008-06-07,16:59:09
39.98519,116.352783,0,182,39606.7077662037,2008-06-07,16:59:11
39.985187,116.35279,0,182,39606.7077893519,2008-06-07,16:59:13
39.985185,116.352796,0,182,39606.7078125,2008-06-07,16:59:15
39.985152,116.352809,0,181,39606.7078356481,2008-06-07,16:59:17
39.985121,116.352823,0,181,39606.7078587963,2008-06-07,16:59:19
39.985116,116.35283,0,181,39606.7078819444,2008-06-07,16:59:21
39.985112,116.352846,0,181,39606.7079050926,2008-06-07,16:59:23
39.985105,116.352865,0,181,39606.7079282407,2008-06-07,16:59:25
39.985093,116.352874,0,181,39606.7079513889,2008-06-07,16:59:27
39.98508,116.352885,0,181,39606.707974537,2008-06-07,16:59:29
39.985042,116.352869,0,181,39606.7079976852,2008-06-07,16:59:31
39.985018,116.35287,0,181,39606.7080208333,2008-06-07,16:59:33
39.985018,116.352842,0,181,39606.7080439815,2008-06-07,16:59:35
39.985027,116.352802,0,182,39606.7080671296,2008-06-07,16:59:37
39.985029,116.352796,0,182,39606.7080902778,2008-06-07,16:59:39
39.985085,116.352746,0,183,39606.7081134259,2008-06-07,16:59:41
39.985119,116.352742,0,184,39606.7081365741,2008-06-07,16:59:43
39.985128,116.352733,0,184,39606.7081597222,2008-06-07,16:59:45
39.985153,116.352736,0,185,39606.7081828704,2008-06-07,16:59:47
39.985183,116.35274,0,186,39606.7082060185,2008-06-07,16:59:49
39.985182,116.352743,0,186,39606.7082291667,2008-06-07,16:59:51
39.985175,116.352742,0,186,39606.7082523148,2008-06-07,16:59:53
39.98517,116.352735,0,187,39606.708275463,2008-06-07,16:59:55
39.985177,116.352731,0,187,39606.7082986111,2008-06-07,16:59:57
39.985153,116.352716,0,188,39606.7083217593,2008-06-07,16:59:59
39.985129,116.35271,0,188,39606.7083449074,2008-06-07,17:00:01
39.985099,116.352703,0,188,39606.7083680556,2008-06-07,17:00:03
39.98507,116.352697,0,188,39606.7083912037,2008-06-07,17:00:05
39.98494,116.352571,0,239,39606.7199884259,2008-06-07,17:16:47
39.984549,116.352436,0,256,39606.7202662037,2008-06-07,17:17:11
39.984655,116.352457,0,256,39606.7202893518,2008-06-07,17:17:13
39.984656,116.352477,0,258,39606.7203125,2008-06-07,17:17:15
39.984651,116.352473,0,256,39606.7203356481,2008-06-07,17:17:17
39.984654,116.35248,0,257,39606.7203587963,2008-06-07,17:17:19
39.98468,116.352491,0,257,39606.7203819444,2008-06-07,17:17:21
39.984714,116.352511,0,258,39606.7204050926,2008-06-07,17:17:23
39.984713,116.352515,0,258,39606.7204282407,2008-06-07,17:17:25
39.984713,116.352514,0,258,39606.7204513889,2008-06-07,17:17:27
39.984714,116.352512,0,258,39606.720474537,2008-06-07,17:17:29
39.984713,116.352511,0,258,39606.7204976852,2008-06-07,17:17:31
39.984712,116.352512,0,258,39606.7205208333,2008-06-07,17:17:33
39.984712,116.352512,0,258,39606.7205439815,2008-06-07,17:17:35
39.984712,116.352512,0,258,39606.7205671296,2008-06-07,17:17:37
39.985084,116.352807,0,261,39606.7207060185,2008-06-07,17:17:49
39.984887,116.352698,0,263,39606.7207291667,2008-06-07,17:17:51
39.984885,116.3527,0,262,39606.7207523148,2008-06-07,17:17:53
39.984884,116.352698,0,260,39606.720775463,2008-06-07,17:17:55
39.984883,116.352697,0,257,39606.7207986111,2008-06-07,17:17:57
39.984879,116.352698,0,252,39606.7208217593,2008-06-07,17:17:59
39.984879,116.352699,0,249,39606.7208449074,2008-06-07,17:18:01
39.984878,116.352702,0,247,39606.7208680556,2008-06-07,17:18:03
39.984874,116.352708,0,246,39606.7208912037,2008-06-07,17:18:05
39.984838,116.352745,0,183,39606.7209143518,2008-06-07,17:18:07
39.984842,116.352739,0,155,39606.7209375,2008-06-07,17:18:09
39.98484,116.352744,0,138,39606.7209606481,2008-06-07,17:18:11
39.984853,116.352745,0,119,39606.7209837963,2008-06-07,17:18:13
39.984872,116.352752,0,105,39606.7210069444,2008-06-07,17:18:15
39.984909,116.352781,0,115,39606.7210300926,2008-06-07,17:18:17
39.984918,116.352815,0,122,39606.7210532407,2008-06-07,17:18:19
39.984939,116.352822,0,119,39606.7210763889,2008-06-07,17:18:21
39.98498,116.352842,0,124,39606.721099537,2008-06-07,17:18:23
39.985046,116.352866,0,143,39606.7211226852,2008-06-07,17:18:25
39.985131,116.352887,0,171,39606.7211458333,2008-06-07,17:18:27
39.985192,116.3529,0,183,39606.7211689815,2008-06-07,17:18:29
39.985223,116.352904,0,188,39606.7211921296,2008-06-07,17:18:31
39.985224,116.352904,0,189,39606.7212152778,2008-06-07,17:18:33
39.985224,116.352903,0,189,39606.7212384259,2008-06-07,17:18:35
39.985225,116.352901,0,190,39606.7212615741,2008-06-07,17:18:37
39.984995,116.352648,0,258,39606.7216782407,2008-06-07,17:19:13
39.985,116.352672,0,291,39606.7217013889,2008-06-07,17:19:15
39.985006,116.352627,0,256,39606.721724537,2008-06-07,17:19:17
39.985004,116.352611,0,237,39606.7217476852,2008-06-07,17:19:19
39.985005,116.352605,0,236,39606.7217708333,2008-06-07,17:19:21
39.985005,116.3526,0,236,39606.7217939815,2008-06-07,17:19:23
39.984988,116.352591,0,243,39606.7218171296,2008-06-07,17:19:25
39.98498,116.352595,0,261,39606.7218402778,2008-06-07,17:19:27
39.984981,116.352605,0,265,39606.7218634259,2008-06-07,17:19:29
39.984981,116.352605,0,265,39606.7218865741,2008-06-07,17:19:31
39.984981,116.352604,0,265,39606.7219097222,2008-06-07,17:19:33
39.984981,116.352606,0,266,39606.7219328704,2008-06-07,17:19:35
39.984982,116.352603,0,266,39606.7219560185,2008-06-07,17:19:37
39.984983,116.352598,0,266,39606.7219791667,2008-06-07,17:19:39
39.984985,116.352594,0,266,39606.7220023148,2008-06-07,17:19:41
39.984986,116.35259,0,266,39606.722025463,2008-06-07,17:19:43
39.984988,116.352585,0,266,39606.7220486111,2008-06-07,17:19:45
39.984989,116.352585,0,266,39606.7220717593,2008-06-07,17:19:47
39.984989,116.352588,0,266,39606.7220949074,2008-06-07,17:19:49
39.984989,116.352592,0,266,39606.7221180556,2008-06-07,17:19:51
39.984989,116.352597,0,266,39606.7221412037,2008-06-07,17:19:53
39.984988,116.3526,0,266,39606.7221643519,2008-06-07,17:19:55
39.984988,116.352603,0,266,39606.7221875,2008-06-07,17:19:57
39.984987,116.352606,0,266,39606.7222106481,2008-06-07,17:19:59
39.984987,116.352608,0,266,39606.7222337963,2008-06-07,17:20:01
39.984986,116.35261,0,266,39606.7222569444,2008-06-07,17:20:03
39.984986,116.352612,0,266,39606.7222800926,2008-06-07,17:20:05
39.984985,116.352615,0,266,39606.7223032407,2008-06-07,17:20:07
39.984985,116.352616,0,266,39606.7223263889,2008-06-07,17:20:09
39.984985,116.352616,0,266,39606.722349537,2008-06-07,17:20:11
39.984986,116.352614,0,266,39606.7223726852,2008-06-07,17:20:13
39.984987,116.352613,0,266,39606.7223958333,2008-06-07,17:20:15
39.984987,116.352613,0,266,39606.7224189815,2008-06-07,17:20:17
39.984988,116.352611,0,266,39606.7224421296,2008-06-07,17:20:19
39.98499,116.352605,0,266,39606.7224652778,2008-06-07,17:20:21
39.984991,116.352599,0,266,39606.7224884259,2008-06-07,17:20:23
39.984991,116.352597,0,266,39606.7225115741,2008-06-07,17:20:25
39.984991,116.352595,0,266,39606.7225347222,2008-06-07,17:20:27
39.984991,116.352592,0,266,39606.7225578704,2008-06-07,17:20:29
39.984991,116.352591,0,265,39606.7225810185,2008-06-07,17:20:31
39.984991,116.352592,0,265,39606.7226041667,2008-06-07,17:20:33
39.984992,116.352592,0,265,39606.7226273148,2008-06-07,17:20:35
39.984991,116.352593,0,265,39606.722650463,2008-06-07,17:20:37
39.984992,116.352611,0,266,39606.7226736111,2008-06-07,17:20:39
39.98501,116.352618,0,267,39606.7226967593,2008-06-07,17:20:41
39.985025,116.352634,0,268,39606.7227199074,2008-06-07,17:20:43
39.985043,116.352648,0,268,39606.7227430556,2008-06-07,17:20:45
39.985038,116.352649,0,265,39606.7227662037,2008-06-07,17:20:47
39.985021,116.35264,0,263,39606.7227893519,2008-06-07,17:20:49
39.984996,116.352633,0,259,39606.7228125,2008-06-07,17:20:51
39.984971,116.35261,0,253,39606.7228356482,2008-06-07,17:20:53
39.984934,116.352585,0,246,39606.7228587963,2008-06-07,17:20:55
39.984919,116.352555,0,240,39606.7228819444,2008-06-07,17:20:57
39.984919,116.352552,0,240,39606.7229050926,2008-06-07,17:20:59
39.984919,116.352549,0,240,39606.7229282407,2008-06-07,17:21:01
39.984918,116.352549,0,240,39606.7229513889,2008-06-07,17:21:03
39.984918,116.352551,0,240,39606.722974537,2008-06-07,17:21:05
39.984917,116.352553,0,240,39606.7229976852,2008-06-07,17:21:07
39.984916,116.352559,0,240,39606.7230208333,2008-06-07,17:21:09
39.984915,116.352563,0,240,39606.7230439815,2008-06-07,17:21:11
39.984914,116.352563,0,240,39606.7230671296,2008-06-07,17:21:13
39.984914,116.352561,0,240,39606.7230902778,2008-06-07,17:21:15
39.984914,116.352558,0,240,39606.7231134259,2008-06-07,17:21:17
39.984914,116.352557,0,240,39606.7231365741,2008-06-07,17:21:19
39.984914,116.352557,0,240,39606.7231597222,2008-06-07,17:21:21
39.984914,116.352556,0,241,39606.7231828704,2008-06-07,17:21:23
39.984913,116.352559,0,241,39606.7232060185,2008-06-07,17:21:25
39.984912,116.352564,0,241,39606.7232291667,2008-06-07,17:21:27
39.984911,116.352568,0,241,39606.7232523148,2008-06-07,17:21:29
39.98491,116.352572,0,241,39606.723275463,2008-06-07,17:21:31
39.98491,116.352575,0,240,39606.7232986111,2008-06-07,17:21:33
39.984912,116.352581,0,240,39606.7233217593,2008-06-07,17:21:35
39.984925,116.352572,0,240,39606.7233449074,2008-06-07,17:21:37
39.98496,116.352584,0,238,39606.7233680556,2008-06-07,17:21:39
39.984982,116.35258,0,238,39606.7233912037,2008-06-07,17:21:41
39.984984,116.352575,0,238,39606.7234143519,2008-06-07,17:21:43
39.984984,116.352575,0,238,39606.7234375,2008-06-07,17:21:45
39.984983,116.352573,0,238,39606.7234606481,2008-06-07,17:21:47
39.984982,116.35257,0,238,39606.7234837963,2008-06-07,17:21:49
39.98495,116.35254,0,239,39606.7235069444,2008-06-07,17:21:51
39.98495,116.352534,0,239,39606.7235300926,2008-06-07,17:21:53
39.984949,116.352531,0,239,39606.7235532407,2008-06-07,17:21:55
39.984949,116.35253,0,239,39606.7235763889,2008-06-07,17:21:57
39.984947,116.352533,0,239,39606.723599537,2008-06-07,17:21:59
39.984946,116.352536,0,239,39606.7236226852,2008-06-07,17:22:01
39.984945,116.352537,0,239,39606.7236458333,2008-06-07,17:22:03
39.984944,116.352538,0,239,39606.7236689815,2008-06-07,17:22:05
39.984943,116.352536,0,239,39606.7236921296,2008-06-07,17:22:07
39.984942,116.352537,0,239,39606.7237152778,2008-06-07,17:22:09
39.984914,116.352546,0,239,39606.7237384259,2008-06-07,17:22:11
39.984858,116.352553,0,240,39606.7237615741,2008-06-07,17:22:13
39.984822,116.352564,0,242,39606.7237847222,2008-06-07,17:22:15
39.984804,116.352565,0,244,39606.7238078704,2008-06-07,17:22:17
39.984792,116.352573,0,245,39606.7238310185,2008-06-07,17:22:19
39.984792,116.352577,0,245,39606.7238541667,2008-06-07,17:22:21
39.984791,116.352579,0,245,39606.7238773148,2008-06-07,17:22:23
39.984791,116.35258,0,245,39606.723900463,2008-06-07,17:22:25
39.984791,116.35258,0,245,39606.7239236111,2008-06-07,17:22:27
39.984792,116.352578,0,245,39606.7239467593,2008-06-07,17:22:29
39.984793,116.352575,0,246,39606.7239699074,2008-06-07,17:22:31
39.984794,116.352573,0,246,39606.7239930556,2008-06-07,17:22:33
39.984796,116.352567,0,246,39606.7240162037,2008-06-07,17:22:35
39.984798,116.352562,0,246,39606.7240393519,2008-06-07,17:22:37
39.984799,116.352557,0,246,39606.7240625,2008-06-07,17:22:39
39.9848,116.352554,0,246,39606.7240856481,2008-06-07,17:22:41
39.984801,116.352554,0,246,39606.7241087963,2008-06-07,17:22:43
39.984802,116.352553,0,246,39606.7241319444,2008-06-07,17:22:45
39.984802,116.352551,0,246,39606.7241550926,2008-06-07,17:22:47
39.984803,116.352547,0,246,39606.7241782407,2008-06-07,17:22:49
39.984804,116.352544,0,246,39606.7242013889,2008-06-07,17:22:51
39.984805,116.352539,0,246,39606.724224537,2008-06-07,17:22:53
39.984806,116.352534,0,246,39606.7242476852,2008-06-07,17:22:55
39.984806,116.352532,0,246,39606.7242708333,2008-06-07,17:22:57
39.984806,116.35253,0,246,39606.7242939815,2008-06-07,17:22:59
39.984807,116.352525,0,246,39606.7243171296,2008-06-07,17:23:01
39.984808,116.35252,0,246,39606.7243402778,2008-06-07,17:23:03
39.984809,116.352516,0,246,39606.7243634259,2008-06-07,17:23:05
39.98481,116.352512,0,246,39606.7243865741,2008-06-07,17:23:07
39.984811,116.352509,0,246,39606.7244097222,2008-06-07,17:23:09
39.984824,116.352509,0,246,39606.7244328704,2008-06-07,17:23:11
39.984825,116.352509,0,246,39606.7244560185,2008-06-07,17:23:13
39.984825,116.352509,0,246,39606.7244791667,2008-06-07,17:23:15
39.984825,116.35251,0,245,39606.7245023148,2008-06-07,17:23:17
39.984825,116.35251,0,245,39606.724525463,2008-06-07,17:23:19
39.984825,116.352507,0,245,39606.7245486111,2008-06-07,17:23:21
39.984825,116.352505,0,245,39606.7245717593,2008-06-07,17:23:23
39.984824,116.352504,0,245,39606.7245949074,2008-06-07,17:23:25
39.984823,116.352505,0,245,39606.7246180556,2008-06-07,17:23:27
39.984822,116.352508,0,244,39606.7246412037,2008-06-07,17:23:29
39.984821,116.35251,0,244,39606.7246643519,2008-06-07,17:23:31
39.984821,116.352511,0,244,39606.7246875,2008-06-07,17:23:33
39.984822,116.352511,0,244,39606.7247106481,2008-06-07,17:23:35
39.984822,116.35251,0,244,39606.7247337963,2008-06-07,17:23:37
39.984822,116.352508,0,244,39606.7247569444,2008-06-07,17:23:39
39.984821,116.352509,0,244,39606.7247800926,2008-06-07,17:23:41
39.984821,116.352513,0,244,39606.7248032407,2008-06-07,17:23:43
39.98482,116.352519,0,244,39606.7248263889,2008-06-07,17:23:45
39.98482,116.352522,0,244,39606.724849537,2008-06-07,17:23:47
39.984815,116.35253,0,245,39606.7248726852,2008-06-07,17:23:49
39.984833,116.352529,0,247,39606.7248958333,2008-06-07,17:23:51
39.984856,116.35255,0,249,39606.7249189815,2008-06-07,17:23:53
39.984879,116.352567,0,251,39606.7249421296,2008-06-07,17:23:55
39.984901,116.352577,0,254,39606.7249652778,2008-06-07,17:23:57
39.984907,116.352583,0,256,39606.7249884259,2008-06-07,17:23:59
39.984907,116.352583,0,256,39606.7250115741,2008-06-07,17:24:01
39.984908,116.352582,0,256,39606.7250347222,2008-06-07,17:24:03
39.984909,116.352578,0,256,39606.7250578704,2008-06-07,17:24:05
39.98491,116.352574,0,256,39606.7250810185,2008-06-07,17:24:07
39.984911,116.352573,0,256,39606.7251041667,2008-06-07,17:24:09
39.984911,116.352574,0,256,39606.7251273148,2008-06-07,17:24:11
39.984911,116.352576,0,256,39606.725150463,2008-06-07,17:24:13
39.984911,116.352578,0,256,39606.7251736111,2008-06-07,17:24:15
39.984911,116.35258,0,256,39606.7251967593,2008-06-07,17:24:17
39.984911,116.352581,0,257,39606.7252199074,2008-06-07,17:24:19
39.984911,116.352582,0,257,39606.7252430556,2008-06-07,17:24:21
39.984911,116.352586,0,257,39606.7252662037,2008-06-07,17:24:23
39.98491,116.352592,0,257,39606.7252893519,2008-06-07,17:24:25
39.984911,116.352595,0,257,39606.7253125,2008-06-07,17:24:27
39.984911,116.352598,0,257,39606.7253356481,2008-06-07,17:24:29
39.984911,116.352599,0,257,39606.7253587963,2008-06-07,17:24:31
39.984912,116.352599,0,257,39606.7253819444,2008-06-07,17:24:33
39.984913,116.352597,0,257,39606.7254050926,2008-06-07,17:24:35
39.984913,116.352598,0,257,39606.7254282407,2008-06-07,17:24:37
39.984913,116.352598,0,257,39606.7254513889,2008-06-07,17:24:39
39.984913,116.352598,0,257,39606.725474537,2008-06-07,17:24:41
39.984913,116.352595,0,257,39606.7254976852,2008-06-07,17:24:43
39.984914,116.352593,0,257,39606.7255208333,2008-06-07,17:24:45
39.984914,116.35259,0,257,39606.7255439815,2008-06-07,17:24:47
39.984915,116.352587,0,257,39606.7255671296,2008-06-07,17:24:49
39.984915,116.352585,0,257,39606.7255902778,2008-06-07,17:24:51
39.984916,116.35258,0,257,39606.7256134259,2008-06-07,17:24:53
39.984917,116.352574,0,257,39606.7256365741,2008-06-07,17:24:55
39.984929,116.352566,0,256,39606.7256597222,2008-06-07,17:24:57
39.984919,116.352559,0,256,39606.7256828704,2008-06-07,17:24:59
39.984919,116.352558,0,256,39606.7257060185,2008-06-07,17:25:01
39.984919,116.352559,0,256,39606.7257291667,2008-06-07,17:25:03
39.984909,116.352488,0,209,39606.7257523148,2008-06-07,17:25:05
39.984908,116.352487,0,208,39606.725775463,2008-06-07,17:25:07
39.984908,116.352488,0,208,39606.7257986111,2008-06-07,17:25:09
39.984907,116.352491,0,208,39606.7258217593,2008-06-07,17:25:11
39.984914,116.352503,0,210,39606.7258449074,2008-06-07,17:25:13
39.984917,116.352508,0,211,39606.7258680556,2008-06-07,17:25:15
39.984917,116.352509,0,213,39606.7258912037,2008-06-07,17:25:17
39.984916,116.352513,0,213,39606.7259143519,2008-06-07,17:25:19
39.984916,116.352513,0,213,39606.7259375,2008-06-07,17:25:21
39.984916,116.352514,0,213,39606.7259606481,2008-06-07,17:25:23
39.984917,116.352512,0,213,39606.7259837963,2008-06-07,17:25:25
39.984918,116.352507,0,213,39606.7260069444,2008-06-07,17:25:27
39.984924,116.352491,0,212,39606.7260300926,2008-06-07,17:25:29
39.98493,116.35248,0,212,39606.7260532407,2008-06-07,17:25:31
39.984943,116.352486,0,212,39606.7260763889,2008-06-07,17:25:33
39.984944,116.352486,0,212,39606.726099537,2008-06-07,17:25:35
39.984944,116.352487,0,212,39606.7261226852,2008-06-07,17:25:37
39.984944,116.352488,0,212,39606.7261458333,2008-06-07,17:25:39
39.984944,116.352489,0,212,39606.7261689815,2008-06-07,17:25:41
39.984943,116.35249,0,212,39606.7261921296,2008-06-07,17:25:43
39.984943,116.35249,0,212,39606.7262152778,2008-06-07,17:25:45
39.984944,116.352487,0,212,39606.7262384259,2008-06-07,17:25:47
39.984945,116.352484,0,212,39606.7262615741,2008-06-07,17:25:49
39.984946,116.352481,0,212,39606.7262847222,2008-06-07,17:25:51
39.984947,116.352477,0,212,39606.7263078704,2008-06-07,17:25:53
39.984948,116.352473,0,212,39606.7263310185,2008-06-07,17:25:55
39.984949,116.352469,0,212,39606.7263541667,2008-06-07,17:25:57
39.984949,116.352468,0,212,39606.7263773148,2008-06-07,17:25:59
39.984956,116.352479,0,211,39606.726400463,2008-06-07,17:26:01
39.984962,116.352507,0,211,39606.7264236111,2008-06-07,17:26:03
39.98497,116.352523,0,211,39606.7264467593,2008-06-07,17:26:05
39.984974,116.352531,0,210,39606.7264699074,2008-06-07,17:26:07
39.984977,116.352548,0,211,39606.7264930556,2008-06-07,17:26:09
39.984978,116.352558,0,210,39606.7265162037,2008-06-07,17:26:11
39.98498,116.352565,0,209,39606.7265393519,2008-06-07,17:26:13
39.984983,116.352572,0,208,39606.7265625,2008-06-07,17:26:15
39.984983,116.352575,0,208,39606.7265856481,2008-06-07,17:26:17
39.984982,116.352579,0,208,39606.7266087963,2008-06-07,17:26:19
39.984982,116.352581,0,208,39606.7266319444,2008-06-07,17:26:21
39.984982,116.352583,0,207,39606.7266550926,2008-06-07,17:26:23
39.984982,116.352583,0,207,39606.7266782407,2008-06-07,17:26:25
39.984982,116.352584,0,207,39606.7267013889,2008-06-07,17:26:27
39.984983,116.352582,0,207,39606.726724537,2008-06-07,17:26:29
39.984984,116.352581,0,207,39606.7267476852,2008-06-07,17:26:31
39.984983,116.352583,0,207,39606.7267708333,2008-06-07,17:26:33
39.984982,116.352586,0,207,39606.7267939815,2008-06-07,17:26:35
39.984982,116.35259,0,207,39606.7268171296,2008-06-07,17:26:37
39.984982,116.352591,0,207,39606.7268402778,2008-06-07,17:26:39
39.984982,116.352589,0,207,39606.7268634259,2008-06-07,17:26:41
39.984983,116.352587,0,207,39606.7268865741,2008-06-07,17:26:43
39.984983,116.352581,0,207,39606.7269097222,2008-06-07,17:26:45
39.984983,116.352575,0,207,39606.7269328704,2008-06-07,17:26:47
39.984983,116.35257,0,207,39606.7269560185,2008-06-07,17:26:49
39.984983,116.352569,0,207,39606.7269791667,2008-06-07,17:26:51
39.984982,116.352572,0,207,39606.7270023148,2008-06-07,17:26:53
39.984981,116.352577,0,207,39606.727025463,2008-06-07,17:26:55
39.984977,116.352583,0,205,39606.7270486111,2008-06-07,17:26:57
39.984965,116.352599,0,199,39606.7270717593,2008-06-07,17:26:59
39.984939,116.352597,0,194,39606.7270949074,2008-06-07,17:27:01
39.984927,116.352598,0,189,39606.7271180556,2008-06-07,17:27:03
39.984923,116.352595,0,186,39606.7271412037,2008-06-07,17:27:05
39.984922,116.352602,0,186,39606.7271643518,2008-06-07,17:27:07
39.984907,116.352596,0,184,39606.7271875,2008-06-07,17:27:09
39.984893,116.352591,0,182,39606.7272106481,2008-06-07,17:27:11
39.984873,116.352581,0,179,39606.7272337963,2008-06-07,17:27:13
39.984865,116.35258,0,174,39606.7272569444,2008-06-07,17:27:15
39.984856,116.352569,0,172,39606.7272800926,2008-06-07,17:27:17
39.984855,116.352569,0,168,39606.7273032407,2008-06-07,17:27:19
39.984852,116.352556,0,168,39606.7273263889,2008-06-07,17:27:21
39.984851,116.352557,0,167,39606.727349537,2008-06-07,17:27:23
39.984851,116.352559,0,167,39606.7273726852,2008-06-07,17:27:25
39.98485,116.352562,0,167,39606.7273958333,2008-06-07,17:27:27
39.98485,116.352563,0,167,39606.7274189815,2008-06-07,17:27:29
39.984849,116.352567,0,167,39606.7274421296,2008-06-07,17:27:31
39.984869,116.352588,0,167,39606.7274652778,2008-06-07,17:27:33
39.984881,116.352594,0,166,39606.7274884259,2008-06-07,17:27:35
39.984869,116.352582,0,164,39606.7275115741,2008-06-07,17:27:37
39.984882,116.352596,0,161,39606.7275347222,2008-06-07,17:27:39
39.984882,116.352599,0,161,39606.7275578704,2008-06-07,17:27:41
39.984882,116.352602,0,161,39606.7275810185,2008-06-07,17:27:43
39.984881,116.352606,0,161,39606.7276041667,2008-06-07,17:27:45
39.984881,116.35261,0,161,39606.7276273148,2008-06-07,17:27:47
39.984882,116.352612,0,161,39606.727650463,2008-06-07,17:27:49
39.984881,116.352616,0,161,39606.7276736111,2008-06-07,17:27:51
39.98488,116.352621,0,161,39606.7276967593,2008-06-07,17:27:53
39.98488,116.352621,0,161,39606.7277199074,2008-06-07,17:27:55
39.98488,116.352619,0,161,39606.7277430556,2008-06-07,17:27:57
39.984882,116.352615,0,161,39606.7277662037,2008-06-07,17:27:59
39.984883,116.352609,0,161,39606.7277893518,2008-06-07,17:28:01
39.984883,116.352608,0,161,39606.7278125,2008-06-07,17:28:03
39.984883,116.352608,0,161,39606.7278356481,2008-06-07,17:28:05
39.984884,116.352605,0,161,39606.7278587963,2008-06-07,17:28:07
39.984884,116.352602,0,161,39606.7278819444,2008-06-07,17:28:09
39.984884,116.352602,0,161,39606.7279050926,2008-06-07,17:28:11
39.984883,116.352604,0,161,39606.7279282407,2008-06-07,17:28:13
39.984883,116.35261,0,161,39606.7279513889,2008-06-07,17:28:15
39.984877,116.352616,0,161,39606.727974537,2008-06-07,17:28:17
39.984874,116.352625,0,160,39606.7279976852,2008-06-07,17:28:19
39.984899,116.352645,0,160,39606.7280208333,2008-06-07,17:28:21
39.984919,116.352664,0,160,39606.7280439815,2008-06-07,17:28:23
39.984915,116.352674,0,160,39606.7280671296,2008-06-07,17:28:25
39.984908,116.352686,0,159,39606.7280902778,2008-06-07,17:28:27
39.984904,116.352679,0,159,39606.7281134259,2008-06-07,17:28:29
39.984903,116.352649,0,159,39606.7281365741,2008-06-07,17:28:31
39.984892,116.352601,0,159,39606.7281597222,2008-06-07,17:28:33
39.984867,116.352548,0,157,39606.7281828704,2008-06-07,17:28:35
39.984865,116.352515,0,157,39606.7282060185,2008-06-07,17:28:37
39.984867,116.352498,0,155,39606.7282291667,2008-06-07,17:28:39
39.984866,116.352504,0,155,39606.7282523148,2008-06-07,17:28:41
39.984859,116.352501,0,153,39606.728275463,2008-06-07,17:28:43
39.984855,116.352496,0,151,39606.7282986111,2008-06-07,17:28:45
39.98486,116.352506,0,148,39606.7283217593,2008-06-07,17:28:47
39.984875,116.352511,0,147,39606.7283449074,2008-06-07,17:28:49
39.984877,116.352513,0,146,39606.7283680556,2008-06-07,17:28:51
39.984877,116.352517,0,146,39606.7283912037,2008-06-07,17:28:53
39.984876,116.352523,0,146,39606.7284143518,2008-06-07,17:28:55
39.984875,116.352527,0,146,39606.7284375,2008-06-07,17:28:57
39.984875,116.352529,0,146,39606.7284606481,2008-06-07,17:28:59
39.984874,116.352532,0,146,39606.7284837963,2008-06-07,17:29:01
39.984873,116.352536,0,146,39606.7285069444,2008-06-07,17:29:03
39.984863,116.352544,0,146,39606.7285300926,2008-06-07,17:29:05
39.984861,116.352549,0,145,39606.7285532407,2008-06-07,17:29:07
39.984853,116.352554,0,145,39606.7285763889,2008-06-07,17:29:09
39.984853,116.352562,0,145,39606.728599537,2008-06-07,17:29:11
39.984855,116.352558,0,145,39606.7286226852,2008-06-07,17:29:13
39.984856,116.352552,0,147,39606.7286458333,2008-06-07,17:29:15
39.984855,116.352555,0,147,39606.7286689815,2008-06-07,17:29:17
39.984855,116.352556,0,147,39606.7286921296,2008-06-07,17:29:19
39.984855,116.352554,0,148,39606.7287152778,2008-06-07,17:29:21
39.984856,116.352552,0,148,39606.7287384259,2008-06-07,17:29:23
39.984856,116.352551,0,148,39606.7287615741,2008-06-07,17:29:25
39.984856,116.352551,0,148,39606.7287847222,2008-06-07,17:29:27
39.984856,116.352548,0,148,39606.7288078704,2008-06-07,17:29:29
39.984856,116.352542,0,148,39606.7288310185,2008-06-07,17:29:31
39.984857,116.352538,0,148,39606.7288541667,2008-06-07,17:29:33
39.984857,116.352535,0,148,39606.7288773148,2008-06-07,17:29:35
39.984857,116.352532,0,148,39606.728900463,2008-06-07,17:29:37
39.984857,116.352531,0,148,39606.7289236111,2008-06-07,17:29:39
39.984856,116.352532,0,148,39606.7289467593,2008-06-07,17:29:41
39.984856,116.352532,0,148,39606.7289699074,2008-06-07,17:29:43
39.984855,116.352533,0,147,39606.7289930556,2008-06-07,17:29:45
39.984855,116.352536,0,147,39606.7290162037,2008-06-07,17:29:47
39.984854,116.352536,0,147,39606.7290393518,2008-06-07,17:29:49
39.984854,116.352535,0,147,39606.7290625,2008-06-07,17:29:51
39.984854,116.352533,0,147,39606.7290856481,2008-06-07,17:29:53
39.984854,116.352532,0,147,39606.7291087963,2008-06-07,17:29:55
39.984854,116.352533,0,147,39606.7291319444,2008-06-07,17:29:57
39.984853,116.352535,0,147,39606.7291550926,2008-06-07,17:29:59
39.984852,116.352541,0,147,39606.7291782407,2008-06-07,17:30:01
39.984851,116.352545,0,147,39606.7292013889,2008-06-07,17:30:03
39.984851,116.352547,0,147,39606.729224537,2008-06-07,17:30:05
39.98485,116.352549,0,147,39606.7292476852,2008-06-07,17:30:07
39.98485,116.35255,0,147,39606.7292708333,2008-06-07,17:30:09
39.984849,116.352552,0,146,39606.7292939815,2008-06-07,17:30:11
39.984849,116.352554,0,146,39606.7293171296,2008-06-07,17:30:13
39.984849,116.352554,0,146,39606.7293402778,2008-06-07,17:30:15
39.984849,116.352556,0,146,39606.7293634259,2008-06-07,17:30:17
39.984848,116.352558,0,146,39606.7293865741,2008-06-07,17:30:19
39.984848,116.352558,0,146,39606.7294097222,2008-06-07,17:30:21
39.984849,116.352554,0,146,39606.7294328704,2008-06-07,17:30:23
39.984849,116.352553,0,146,39606.7294560185,2008-06-07,17:30:25
39.984849,116.352553,0,146,39606.7294791667,2008-06-07,17:30:27
39.98485,116.352555,0,146,39606.7295023148,2008-06-07,17:30:29
39.984851,116.352551,0,146,39606.729525463,2008-06-07,17:30:31
39.984853,116.352545,0,146,39606.7295486111,2008-06-07,17:30:33
39.984855,116.352541,0,146,39606.7295717593,2008-06-07,17:30:35
39.984855,116.352541,0,146,39606.7295949074,2008-06-07,17:30:37
39.984855,116.352541,0,146,39606.7296180556,2008-06-07,17:30:39
39.984854,116.352544,0,146,39606.7296412037,2008-06-07,17:30:41
39.984854,116.352546,0,146,39606.7296643518,2008-06-07,17:30:43
39.984854,116.352546,0,146,39606.7296875,2008-06-07,17:30:45
39.984854,116.352547,0,146,39606.7297106481,2008-06-07,17:30:47
39.984854,116.352548,0,146,39606.7297337963,2008-06-07,17:30:49
39.984854,116.352547,0,146,39606.7297569444,2008-06-07,17:30:51
39.984854,116.352545,0,146,39606.7297800926,2008-06-07,17:30:53
39.984855,116.352543,0,146,39606.7298032407,2008-06-07,17:30:55
39.984855,116.352539,0,146,39606.7298263889,2008-06-07,17:30:57
39.984856,116.352534,0,146,39606.729849537,2008-06-07,17:30:59
39.984856,116.35253,0,146,39606.7298726852,2008-06-07,17:31:01
39.984856,116.352527,0,146,39606.7298958333,2008-06-07,17:31:03
39.984855,116.352524,0,146,39606.7299189815,2008-06-07,17:31:05
39.984855,116.352521,0,146,39606.7299421296,2008-06-07,17:31:07
39.984855,116.352518,0,146,39606.7299652778,2008-06-07,17:31:09
39.984855,116.352518,0,146,39606.7299884259,2008-06-07,17:31:11
39.984854,116.352522,0,146,39606.7300115741,2008-06-07,17:31:13
39.984812,116.352493,0,146,39606.7300347222,2008-06-07,17:31:15
39.984793,116.35246,0,146,39606.7300578704,2008-06-07,17:31:17
39.984776,116.352432,0,146,39606.7300810185,2008-06-07,17:31:19
39.984775,116.352432,0,146,39606.7301041667,2008-06-07,17:31:21
39.984775,116.352435,0,146,39606.7301273148,2008-06-07,17:31:23
39.984775,116.352438,0,146,39606.730150463,2008-06-07,17:31:25
39.984775,116.352444,0,146,39606.7301736111,2008-06-07,17:31:27
39.984776,116.352446,0,147,39606.7301967593,2008-06-07,17:31:29
39.984776,116.352446,0,147,39606.7302199074,2008-06-07,17:31:31
39.984777,116.352444,0,147,39606.7302430556,2008-06-07,17:31:33
39.984778,116.352441,0,147,39606.7302662037,2008-06-07,17:31:35
39.98478,116.352437,0,147,39606.7302893519,2008-06-07,17:31:37
39.984781,116.352436,0,147,39606.7303125,2008-06-07,17:31:39
39.984782,116.352435,0,147,39606.7303356482,2008-06-07,17:31:41
39.984783,116.352434,0,147,39606.7303587963,2008-06-07,17:31:43
39.984784,116.352431,0,146,39606.7303819444,2008-06-07,17:31:45
39.984786,116.352428,0,146,39606.7304050926,2008-06-07,17:31:47
39.984787,116.352424,0,146,39606.7304282407,2008-06-07,17:31:49
39.984801,116.352423,0,146,39606.7304513889,2008-06-07,17:31:51
39.984824,116.352426,0,146,39606.730474537,2008-06-07,17:31:53
39.984838,116.352433,0,146,39606.7304976852,2008-06-07,17:31:55
39.984838,116.352434,0,146,39606.7305208333,2008-06-07,17:31:57
39.984838,116.352434,0,146,39606.7305439815,2008-06-07,17:31:59
39.984839,116.352432,0,146,39606.7305671296,2008-06-07,17:32:01
39.98484,116.352427,0,146,39606.7305902778,2008-06-07,17:32:03
39.984847,116.352422,0,146,39606.7306134259,2008-06-07,17:32:05
39.984845,116.352409,0,146,39606.7306365741,2008-06-07,17:32:07
39.984843,116.352408,0,146,39606.7306597222,2008-06-07,17:32:09
39.984843,116.352408,0,146,39606.7306828704,2008-06-07,17:32:11
39.984843,116.352409,0,146,39606.7307060185,2008-06-07,17:32:13
39.984843,116.352412,0,146,39606.7307291667,2008-06-07,17:32:15
39.984843,116.352414,0,146,39606.7307523148,2008-06-07,17:32:17
39.984843,116.352413,0,146,39606.730775463,2008-06-07,17:32:19
39.984843,116.352414,0,146,39606.7307986111,2008-06-07,17:32:21
39.984843,116.352412,0,146,39606.7308217593,2008-06-07,17:32:23
39.984845,116.352408,0,146,39606.7308449074,2008-06-07,17:32:25
39.984845,116.352404,0,146,39606.7308680556,2008-06-07,17:32:27
39.984844,116.352398,0,147,39606.7308912037,2008-06-07,17:32:29
39.984859,116.352386,0,147,39606.7309143519,2008-06-07,17:32:31
39.984867,116.352373,0,148,39606.7309375,2008-06-07,17:32:33
39.984879,116.352369,0,148,39606.7309606481,2008-06-07,17:32:35
39.984876,116.352357,0,148,39606.7309837963,2008-06-07,17:32:37
39.984886,116.352344,0,149,39606.7310069444,2008-06-07,17:32:39
39.984882,116.352325,0,149,39606.7310300926,2008-06-07,17:32:41
39.98487,116.352321,0,150,39606.7310532407,2008-06-07,17:32:43
39.984861,116.352314,0,150,39606.7310763889,2008-06-07,17:32:45
39.984861,116.352314,0,150,39606.731099537,2008-06-07,17:32:47
39.98486,116.352317,0,150,39606.7311226852,2008-06-07,17:32:49
39.984859,116.352319,0,150,39606.7311458333,2008-06-07,17:32:51
39.984859,116.352316,0,150,39606.7311689815,2008-06-07,17:32:53
39.984877,116.352306,0,151,39606.7311921296,2008-06-07,17:32:55
39.984897,116.352298,0,152,39606.7312152778,2008-06-07,17:32:57
39.984928,116.352302,0,152,39606.7312384259,2008-06-07,17:32:59
39.984959,116.352314,0,153,39606.7312615741,2008-06-07,17:33:01
39.984975,116.352322,0,154,39606.7312847222,2008-06-07,17:33:03
39.984984,116.352325,0,154,39606.7313078704,2008-06-07,17:33:05
39.984985,116.352322,0,154,39606.7313310185,2008-06-07,17:33:07
39.984987,116.352316,0,154,39606.7313541667,2008-06-07,17:33:09
39.984994,116.352318,0,154,39606.7313773148,2008-06-07,17:33:11
39.984999,116.352316,0,155,39606.731400463,2008-06-07,17:33:13
39.985024,116.352317,0,155,39606.7314236111,2008-06-07,17:33:15
39.985039,116.352303,0,155,39606.7314467593,2008-06-07,17:33:17
39.985046,116.352286,0,155,39606.7314699074,2008-06-07,17:33:19
39.985049,116.352279,0,156,39606.7314930556,2008-06-07,17:33:21
39.985053,116.352273,0,156,39606.7315162037,2008-06-07,17:33:23
[truncated: 811,480 more chars]
