# Supplementary material for: Research on differential privacy protection method based on user tendency
Source: PLoS One. 2023 Oct 26;18(10):e0288823. doi: 10.1371/journal.pone.0288823 (PMC10602288; doi:10.1371/journal.pone.0288823)
Supplement: S3 Data — (ZIP) [file pone.0288823.s003.zip › Data 5-3/052/Trajectory/20080609034805.plt]

Geolife trajectory
WGS 84
Altitude is in Feet
Reserved 3
0,2,255,My Track,0,0,2,8421376
0
39.984586,116.347484,0,492,39608.1583912037,2008-06-09,03:48:05
39.984879,116.346769,0,496,39608.1584143518,2008-06-09,03:48:07
39.984792,116.346663,0,500,39608.1584375,2008-06-09,03:48:09
39.98476,116.346443,0,498,39608.1584606481,2008-06-09,03:48:11
39.984718,116.346215,0,501,39608.1584837963,2008-06-09,03:48:13
39.984695,116.345978,0,504,39608.1585069444,2008-06-09,03:48:15
39.984682,116.345718,0,506,39608.1585300926,2008-06-09,03:48:17
39.984724,116.345446,0,509,39608.1585532407,2008-06-09,03:48:19
39.984769,116.345221,0,512,39608.1585763889,2008-06-09,03:48:21
39.984786,116.345,0,515,39608.158599537,2008-06-09,03:48:23
39.984784,116.344744,0,518,39608.1586226852,2008-06-09,03:48:25
39.984829,116.344456,0,521,39608.1586458333,2008-06-09,03:48:27
39.984796,116.344212,0,523,39608.1586689815,2008-06-09,03:48:29
39.984727,116.343972,0,526,39608.1586921296,2008-06-09,03:48:31
39.984644,116.343772,0,528,39608.1587152778,2008-06-09,03:48:33
39.984638,116.343443,0,510,39608.1587384259,2008-06-09,03:48:35
39.984615,116.343181,0,512,39608.1587615741,2008-06-09,03:48:37
39.984611,116.3429,0,514,39608.1587847222,2008-06-09,03:48:39
39.98458,116.342653,0,516,39608.1588078704,2008-06-09,03:48:41
39.984542,116.342418,0,519,39608.1588310185,2008-06-09,03:48:43
39.984507,116.342176,0,523,39608.1588541667,2008-06-09,03:48:45
39.984507,116.341958,0,526,39608.1588773148,2008-06-09,03:48:47
39.984452,116.341776,0,529,39608.158900463,2008-06-09,03:48:49
39.984469,116.341609,0,534,39608.1589236111,2008-06-09,03:48:51
39.984426,116.341509,0,538,39608.1589467593,2008-06-09,03:48:53
39.984351,116.341461,0,543,39608.1589699074,2008-06-09,03:48:55
39.984339,116.34138,0,547,39608.1589930556,2008-06-09,03:48:57
39.984347,116.341285,0,551,39608.1590162037,2008-06-09,03:48:59
39.984378,116.34118,0,556,39608.1590393518,2008-06-09,03:49:01
39.98434,116.341203,0,560,39608.1590625,2008-06-09,03:49:03
39.984333,116.341218,0,564,39608.1590856481,2008-06-09,03:49:05
39.984327,116.341231,0,570,39608.1591087963,2008-06-09,03:49:07
39.984376,116.341085,0,575,39608.1591319444,2008-06-09,03:49:09
39.984416,116.341031,0,580,39608.1591550926,2008-06-09,03:49:11
39.984419,116.341022,0,585,39608.1591782407,2008-06-09,03:49:13
39.984395,116.340983,0,589,39608.1592013889,2008-06-09,03:49:15
39.984423,116.340895,0,594,39608.159224537,2008-06-09,03:49:17
39.984354,116.340866,0,598,39608.1592476852,2008-06-09,03:49:19
39.984297,116.340791,0,602,39608.1592708333,2008-06-09,03:49:21
39.984274,116.340657,0,606,39608.1592939815,2008-06-09,03:49:23
39.984211,116.340591,0,609,39608.1593171296,2008-06-09,03:49:25
39.984159,116.340466,0,612,39608.1593402778,2008-06-09,03:49:27
39.984128,116.340321,0,615,39608.1593634259,2008-06-09,03:49:29
39.98411,116.340173,0,618,39608.1593865741,2008-06-09,03:49:31
39.984103,116.339987,0,621,39608.1594097222,2008-06-09,03:49:33
39.985312,116.337794,0,178,39608.1594560185,2008-06-09,03:49:37
39.985333,116.337532,0,182,39608.1594791667,2008-06-09,03:49:39
39.985351,116.337281,0,181,39608.1595023148,2008-06-09,03:49:41
39.985361,116.337005,0,182,39608.159525463,2008-06-09,03:49:43
39.985372,116.336715,0,181,39608.1595486111,2008-06-09,03:49:45
39.985373,116.336402,0,181,39608.1595717593,2008-06-09,03:49:47
39.985363,116.336099,0,179,39608.1595949074,2008-06-09,03:49:49
39.985352,116.335785,0,177,39608.1596180556,2008-06-09,03:49:51
39.985319,116.335481,0,181,39608.1596412037,2008-06-09,03:49:53
39.985303,116.33515,0,178,39608.1596643519,2008-06-09,03:49:55
39.985284,116.334841,0,182,39608.1596875,2008-06-09,03:49:57
39.985274,116.334532,0,184,39608.1597106481,2008-06-09,03:49:59
39.985263,116.334202,0,184,39608.1597337963,2008-06-09,03:50:01
39.985243,116.333871,0,185,39608.1597569444,2008-06-09,03:50:03
39.985237,116.333558,0,187,39608.1597800926,2008-06-09,03:50:05
39.985209,116.33323,0,186,39608.1598032407,2008-06-09,03:50:07
39.985194,116.332906,0,186,39608.1598263889,2008-06-09,03:50:09
39.985184,116.332622,0,186,39608.159849537,2008-06-09,03:50:11
39.985168,116.332327,0,188,39608.1598726852,2008-06-09,03:50:13
39.985149,116.33204,0,189,39608.1598958333,2008-06-09,03:50:15
39.985159,116.331778,0,188,39608.1599189815,2008-06-09,03:50:17
39.985146,116.331507,0,184,39608.1599421296,2008-06-09,03:50:19
39.985149,116.331224,0,182,39608.1599652778,2008-06-09,03:50:21
39.985146,116.330965,0,179,39608.1599884259,2008-06-09,03:50:23
39.98514,116.330709,0,177,39608.1600115741,2008-06-09,03:50:25
39.985137,116.330453,0,173,39608.1600347222,2008-06-09,03:50:27
39.985139,116.330177,0,167,39608.1600578704,2008-06-09,03:50:29
39.985126,116.329903,0,163,39608.1600810185,2008-06-09,03:50:31
39.985118,116.329661,0,163,39608.1601041667,2008-06-09,03:50:33
39.985107,116.329414,0,163,39608.1601273148,2008-06-09,03:50:35
39.985102,116.329182,0,164,39608.160150463,2008-06-09,03:50:37
39.985102,116.328965,0,165,39608.1601736111,2008-06-09,03:50:39
39.985104,116.32875,0,165,39608.1601967593,2008-06-09,03:50:41
39.985098,116.328555,0,164,39608.1602199074,2008-06-09,03:50:43
39.985096,116.328361,0,163,39608.1602430556,2008-06-09,03:50:45
39.9851,116.328198,0,161,39608.1602662037,2008-06-09,03:50:47
39.985094,116.328063,0,164,39608.1602893519,2008-06-09,03:50:49
39.98508,116.327944,0,165,39608.1603125,2008-06-09,03:50:51
39.985074,116.327841,0,165,39608.1603356482,2008-06-09,03:50:53
39.985078,116.32778,0,167,39608.1603587963,2008-06-09,03:50:55
39.985079,116.327745,0,165,39608.1603819444,2008-06-09,03:50:57
39.985083,116.327736,0,164,39608.1604050926,2008-06-09,03:50:59
39.985069,116.327735,0,162,39608.1604282407,2008-06-09,03:51:01
39.985069,116.327735,0,162,39608.1604513889,2008-06-09,03:51:03
39.98507,116.327734,0,161,39608.160474537,2008-06-09,03:51:05
39.985072,116.327734,0,161,39608.1604976852,2008-06-09,03:51:07
39.985071,116.327734,0,161,39608.1605208333,2008-06-09,03:51:09
39.985071,116.327734,0,161,39608.1605439815,2008-06-09,03:51:11
39.985071,116.327731,0,160,39608.1605671296,2008-06-09,03:51:13
39.98507,116.327718,0,160,39608.1605902778,2008-06-09,03:51:15
39.985068,116.327682,0,160,39608.1606134259,2008-06-09,03:51:17
39.985108,116.327584,0,156,39608.1606365741,2008-06-09,03:51:19
39.985119,116.3275,0,154,39608.1606597222,2008-06-09,03:51:21
39.985129,116.327398,0,153,39608.1606828704,2008-06-09,03:51:23
39.985156,116.327267,0,151,39608.1607060185,2008-06-09,03:51:25
39.98516,116.327113,0,151,39608.1607291667,2008-06-09,03:51:27
39.985174,116.326904,0,148,39608.1607523148,2008-06-09,03:51:29
39.98514,116.326625,0,143,39608.160775463,2008-06-09,03:51:31
39.985119,116.326387,0,140,39608.1607986111,2008-06-09,03:51:33
39.985103,116.326137,0,138,39608.1608217593,2008-06-09,03:51:35
39.985092,116.325933,0,137,39608.1608449074,2008-06-09,03:51:37
39.985078,116.325731,0,136,39608.1608680556,2008-06-09,03:51:39
39.985077,116.325552,0,133,39608.1608912037,2008-06-09,03:51:41
39.985091,116.325409,0,131,39608.1609143519,2008-06-09,03:51:43
39.985101,116.325285,0,131,39608.1609375,2008-06-09,03:51:45
39.985095,116.325192,0,130,39608.1609606481,2008-06-09,03:51:47
39.985077,116.325161,0,130,39608.1609837963,2008-06-09,03:51:49
39.98506,116.325158,0,129,39608.1610069444,2008-06-09,03:51:51
39.985052,116.325162,0,127,39608.1610300926,2008-06-09,03:51:53
39.985051,116.325155,0,125,39608.1610532407,2008-06-09,03:51:55
39.98505,116.325149,0,124,39608.1610763889,2008-06-09,03:51:57
39.985049,116.325142,0,124,39608.161099537,2008-06-09,03:51:59
39.985048,116.325129,0,123,39608.1611226852,2008-06-09,03:52:01
39.985047,116.325083,0,122,39608.1611458333,2008-06-09,03:52:03
39.98501,116.325017,0,125,39608.1611689815,2008-06-09,03:52:05
39.984997,116.32498,0,131,39608.1611921296,2008-06-09,03:52:07
39.984989,116.324952,0,138,39608.1612152778,2008-06-09,03:52:09
39.984989,116.324887,0,137,39608.1612384259,2008-06-09,03:52:11
39.984993,116.324821,0,139,39608.1612615741,2008-06-09,03:52:13
39.984986,116.324732,0,139,39608.1612847222,2008-06-09,03:52:15
39.98497,116.324618,0,141,39608.1613078704,2008-06-09,03:52:17
39.984968,116.324471,0,131,39608.1613310185,2008-06-09,03:52:19
39.984963,116.324295,0,129,39608.1613541667,2008-06-09,03:52:21
39.984944,116.324121,0,135,39608.1613773148,2008-06-09,03:52:23
39.984911,116.323898,0,141,39608.161400463,2008-06-09,03:52:25
39.984905,116.32367,0,137,39608.1614236111,2008-06-09,03:52:27
39.984894,116.323447,0,137,39608.1614467593,2008-06-09,03:52:29
39.984894,116.323226,0,144,39608.1614699074,2008-06-09,03:52:31
39.984894,116.323012,0,139,39608.1614930556,2008-06-09,03:52:33
39.984877,116.322784,0,143,39608.1615162037,2008-06-09,03:52:35
39.984856,116.322566,0,144,39608.1615393519,2008-06-09,03:52:37
39.98486,116.322382,0,143,39608.1615625,2008-06-09,03:52:39
39.984853,116.322213,0,149,39608.1615856481,2008-06-09,03:52:41
39.984845,116.322069,0,153,39608.1616087963,2008-06-09,03:52:43
39.984824,116.321935,0,160,39608.1616319444,2008-06-09,03:52:45
39.984797,116.321822,0,166,39608.1616550926,2008-06-09,03:52:47
39.984787,116.321726,0,170,39608.1616782407,2008-06-09,03:52:49
39.984784,116.321674,0,175,39608.1617013889,2008-06-09,03:52:51
39.984779,116.321646,0,181,39608.161724537,2008-06-09,03:52:53
39.984779,116.321631,0,181,39608.1617476852,2008-06-09,03:52:55
39.984776,116.321625,0,181,39608.1617708333,2008-06-09,03:52:57
39.984776,116.321621,0,183,39608.1617939815,2008-06-09,03:52:59
39.984776,116.32162,0,184,39608.1618171296,2008-06-09,03:53:01
39.984776,116.321622,0,185,39608.1618402778,2008-06-09,03:53:03
39.984776,116.321623,0,185,39608.1618634259,2008-06-09,03:53:05
39.984776,116.321623,0,186,39608.1618865741,2008-06-09,03:53:07
39.984777,116.321622,0,186,39608.1619097222,2008-06-09,03:53:09
39.984776,116.321618,0,186,39608.1619328704,2008-06-09,03:53:11
39.984776,116.321616,0,186,39608.1619560185,2008-06-09,03:53:13
39.984776,116.321617,0,186,39608.1619791667,2008-06-09,03:53:15
39.984777,116.321619,0,186,39608.1620023148,2008-06-09,03:53:17
39.984777,116.32162,0,186,39608.162025463,2008-06-09,03:53:19
39.984777,116.321614,0,186,39608.1620486111,2008-06-09,03:53:21
39.984778,116.321582,0,187,39608.1620717593,2008-06-09,03:53:23
39.984781,116.321497,0,186,39608.1620949074,2008-06-09,03:53:25
39.984778,116.321382,0,185,39608.1621180556,2008-06-09,03:53:27
39.984772,116.321247,0,186,39608.1621412037,2008-06-09,03:53:29
39.984771,116.321081,0,185,39608.1621643519,2008-06-09,03:53:31
39.984766,116.320877,0,185,39608.1621875,2008-06-09,03:53:33
39.98476,116.320655,0,185,39608.1622106481,2008-06-09,03:53:35
39.984758,116.320433,0,185,39608.1622337963,2008-06-09,03:53:37
39.984756,116.320201,0,183,39608.1622569444,2008-06-09,03:53:39
39.984757,116.319953,0,181,39608.1622800926,2008-06-09,03:53:41
39.984761,116.319696,0,178,39608.1623032407,2008-06-09,03:53:43
39.984768,116.319439,0,176,39608.1623263889,2008-06-09,03:53:45
39.984765,116.319157,0,173,39608.162349537,2008-06-09,03:53:47
39.984769,116.318866,0,171,39608.1623726852,2008-06-09,03:53:49
39.984763,116.318588,0,170,39608.1623958333,2008-06-09,03:53:51
39.984763,116.318303,0,166,39608.1624189815,2008-06-09,03:53:53
39.984754,116.318029,0,164,39608.1624421296,2008-06-09,03:53:55
39.984741,116.317772,0,161,39608.1624652778,2008-06-09,03:53:57
39.984733,116.317516,0,158,39608.1624884259,2008-06-09,03:53:59
39.984728,116.317276,0,153,39608.1625115741,2008-06-09,03:54:01
39.984739,116.317043,0,150,39608.1625347222,2008-06-09,03:54:03
39.984743,116.316823,0,147,39608.1625578704,2008-06-09,03:54:05
39.984752,116.316658,0,145,39608.1625810185,2008-06-09,03:54:07
39.984745,116.316516,0,141,39608.1626041667,2008-06-09,03:54:09
39.984733,116.316433,0,138,39608.1626273148,2008-06-09,03:54:11
39.984731,116.316414,0,135,39608.162650463,2008-06-09,03:54:13
39.984734,116.31644,0,138,39608.1626736111,2008-06-09,03:54:15
39.984741,116.316472,0,144,39608.1626967593,2008-06-09,03:54:17
39.984742,116.316492,0,148,39608.1627199074,2008-06-09,03:54:19
39.98474,116.316491,0,150,39608.1627430556,2008-06-09,03:54:21
39.984742,116.316486,0,151,39608.1627662037,2008-06-09,03:54:23
39.984733,116.31648,0,152,39608.1627893519,2008-06-09,03:54:25
39.984727,116.316485,0,153,39608.1628125,2008-06-09,03:54:27
39.984728,116.316486,0,154,39608.1628356481,2008-06-09,03:54:29
39.98474,116.316453,0,155,39608.1628587963,2008-06-09,03:54:31
39.98475,116.31639,0,155,39608.1628819444,2008-06-09,03:54:33
39.984751,116.316288,0,155,39608.1629050926,2008-06-09,03:54:35
39.984737,116.316144,0,155,39608.1629282407,2008-06-09,03:54:37
39.984702,116.315981,0,158,39608.1629513889,2008-06-09,03:54:39
39.984676,116.3158,0,158,39608.162974537,2008-06-09,03:54:41
39.984676,116.315635,0,157,39608.1629976852,2008-06-09,03:54:43
39.984672,116.315455,0,157,39608.1630208333,2008-06-09,03:54:45
39.984671,116.315257,0,157,39608.1630439815,2008-06-09,03:54:47
39.984669,116.315039,0,157,39608.1630671296,2008-06-09,03:54:49
39.984671,116.314815,0,158,39608.1630902778,2008-06-09,03:54:51
39.984666,116.314578,0,159,39608.1631134259,2008-06-09,03:54:53
39.984647,116.314321,0,158,39608.1631365741,2008-06-09,03:54:55
39.984627,116.314071,0,160,39608.1631597222,2008-06-09,03:54:57
39.984615,116.31382,0,161,39608.1631828704,2008-06-09,03:54:59
39.984612,116.313565,0,160,39608.1632060185,2008-06-09,03:55:01
39.98461,116.313309,0,160,39608.1632291667,2008-06-09,03:55:03
39.984597,116.313067,0,160,39608.1632523148,2008-06-09,03:55:05
39.984594,116.312818,0,159,39608.163275463,2008-06-09,03:55:07
39.984593,116.312569,0,157,39608.1632986111,2008-06-09,03:55:09
39.984585,116.312333,0,155,39608.1633217593,2008-06-09,03:55:11
39.984589,116.312105,0,153,39608.1633449074,2008-06-09,03:55:13
39.98459,116.311871,0,151,39608.1633680556,2008-06-09,03:55:15
39.984584,116.311642,0,149,39608.1633912037,2008-06-09,03:55:17
39.984568,116.31143,0,147,39608.1634143519,2008-06-09,03:55:19
39.984558,116.311254,0,145,39608.1634375,2008-06-09,03:55:21
39.984624,116.310983,0,123,39608.1647800926,2008-06-09,03:57:17
39.984632,116.310896,0,121,39608.1648032407,2008-06-09,03:57:19
39.984649,116.310786,0,119,39608.1648263889,2008-06-09,03:57:21
39.984617,116.310615,0,126,39608.164849537,2008-06-09,03:57:23
39.984586,116.310444,0,128,39608.1648726852,2008-06-09,03:57:25
39.984559,116.310301,0,133,39608.1648958333,2008-06-09,03:57:27
39.984522,116.310133,0,140,39608.1649189815,2008-06-09,03:57:29
39.984492,116.309991,0,146,39608.1649421296,2008-06-09,03:57:31
39.984472,116.30984,0,147,39608.1649652778,2008-06-09,03:57:33
39.984454,116.309682,0,152,39608.1649884259,2008-06-09,03:57:35
39.984442,116.309499,0,153,39608.1650115741,2008-06-09,03:57:37
39.984413,116.3093,0,154,39608.1650347222,2008-06-09,03:57:39
39.984389,116.30909,0,156,39608.1650578704,2008-06-09,03:57:41
39.984383,116.30887,0,159,39608.1650810185,2008-06-09,03:57:43
39.984368,116.308646,0,164,39608.1651041667,2008-06-09,03:57:45
39.984363,116.308426,0,167,39608.1651273148,2008-06-09,03:57:47
39.984361,116.308241,0,172,39608.165150463,2008-06-09,03:57:49
39.984354,116.308095,0,174,39608.1651736111,2008-06-09,03:57:51
39.984354,116.307967,0,178,39608.1651967593,2008-06-09,03:57:53
39.984361,116.307847,0,176,39608.1652199074,2008-06-09,03:57:55
39.984369,116.307719,0,179,39608.1652430556,2008-06-09,03:57:57
39.984387,116.307586,0,180,39608.1652662037,2008-06-09,03:57:59
39.984407,116.30745,0,179,39608.1652893518,2008-06-09,03:58:01
39.984416,116.307317,0,177,39608.1653125,2008-06-09,03:58:03
39.984418,116.307211,0,176,39608.1653356481,2008-06-09,03:58:05
39.984432,116.307141,0,175,39608.1653587963,2008-06-09,03:58:07
39.984432,116.307083,0,172,39608.1653819444,2008-06-09,03:58:09
39.984434,116.307065,0,173,39608.1654050926,2008-06-09,03:58:11
39.984432,116.307057,0,173,39608.1654282407,2008-06-09,03:58:13
39.984432,116.307048,0,173,39608.1654513889,2008-06-09,03:58:15
39.984432,116.307045,0,173,39608.165474537,2008-06-09,03:58:17
39.984431,116.307043,0,173,39608.1654976852,2008-06-09,03:58:19
39.984431,116.307037,0,173,39608.1655208333,2008-06-09,03:58:21
39.984432,116.307033,0,174,39608.1655439815,2008-06-09,03:58:23
39.984434,116.307025,0,174,39608.1655671296,2008-06-09,03:58:25
39.984434,116.307016,0,174,39608.1655902778,2008-06-09,03:58:27
39.984432,116.306994,0,174,39608.1656134259,2008-06-09,03:58:29
39.984427,116.306943,0,168,39608.1656365741,2008-06-09,03:58:31
39.984437,116.306913,0,170,39608.1656597222,2008-06-09,03:58:33
39.984431,116.306871,0,169,39608.1656828704,2008-06-09,03:58:35
39.98444,116.306842,0,169,39608.1657060185,2008-06-09,03:58:37
39.984445,116.30682,0,172,39608.1657291667,2008-06-09,03:58:39
39.984461,116.306807,0,172,39608.1657523148,2008-06-09,03:58:41
39.984477,116.306796,0,172,39608.165775463,2008-06-09,03:58:43
39.984491,116.306771,0,168,39608.1657986111,2008-06-09,03:58:45
39.984512,116.306761,0,168,39608.1658217593,2008-06-09,03:58:47
39.984535,116.306751,0,167,39608.1658449074,2008-06-09,03:58:49
39.984555,116.306684,0,174,39608.1658680556,2008-06-09,03:58:51
39.984586,116.306703,0,168,39608.1658912037,2008-06-09,03:58:53
39.984612,116.30671,0,165,39608.1659143518,2008-06-09,03:58:55
39.984661,116.306694,0,160,39608.1659375,2008-06-09,03:58:57
39.984673,116.306682,0,162,39608.1659606481,2008-06-09,03:58:59
39.984694,116.306634,0,155,39608.1659837963,2008-06-09,03:59:01
39.984704,116.306618,0,154,39608.1660069444,2008-06-09,03:59:03
39.984708,116.306609,0,154,39608.1660300926,2008-06-09,03:59:05
39.984712,116.306603,0,154,39608.1660532407,2008-06-09,03:59:07
39.984712,116.306599,0,154,39608.1660763889,2008-06-09,03:59:09
39.984712,116.306597,0,155,39608.166099537,2008-06-09,03:59:11
39.984712,116.306598,0,155,39608.1661226852,2008-06-09,03:59:13
39.984744,116.30661,0,156,39608.1661458333,2008-06-09,03:59:15
39.984766,116.306607,0,156,39608.1661689815,2008-06-09,03:59:17
39.984802,116.306596,0,158,39608.1661921296,2008-06-09,03:59:19
39.984851,116.306581,0,158,39608.1662152778,2008-06-09,03:59:21
39.984878,116.30655,0,159,39608.1662384259,2008-06-09,03:59:23
39.984893,116.306554,0,160,39608.1662615741,2008-06-09,03:59:25
39.984896,116.30655,0,160,39608.1662847222,2008-06-09,03:59:27
39.984898,116.30655,0,160,39608.1663078704,2008-06-09,03:59:29
39.984897,116.306547,0,160,39608.1663310185,2008-06-09,03:59:31
39.984898,116.306528,0,160,39608.1663541667,2008-06-09,03:59:33
39.985029,116.306542,0,156,39608.1663773148,2008-06-09,03:59:35
39.985112,116.306509,0,156,39608.166400463,2008-06-09,03:59:37
39.985157,116.306462,0,155,39608.1664236111,2008-06-09,03:59:39
39.985185,116.306434,0,155,39608.1664467593,2008-06-09,03:59:41
39.985205,116.306402,0,156,39608.1664699074,2008-06-09,03:59:43
39.985245,116.306357,0,155,39608.1664930556,2008-06-09,03:59:45
39.985264,116.306318,0,154,39608.1665162037,2008-06-09,03:59:47
39.985269,116.306281,0,154,39608.1665393518,2008-06-09,03:59:49
39.985284,116.306246,0,157,39608.1665625,2008-06-09,03:59:51
39.985289,116.306205,0,158,39608.1665856481,2008-06-09,03:59:53
39.985298,116.306174,0,157,39608.1666087963,2008-06-09,03:59:55
39.985287,116.306133,0,157,39608.1666319444,2008-06-09,03:59:57
39.985288,116.306099,0,158,39608.1666550926,2008-06-09,03:59:59
39.985306,116.306059,0,159,39608.1666782407,2008-06-09,04:00:01
39.985314,116.306033,0,161,39608.1667013889,2008-06-09,04:00:03
39.985331,116.305999,0,166,39608.166724537,2008-06-09,04:00:05
39.985327,116.305983,0,170,39608.1667476852,2008-06-09,04:00:07
39.985329,116.30596,0,172,39608.1667708333,2008-06-09,04:00:09
39.98529,116.305917,0,174,39608.1667939815,2008-06-09,04:00:11
39.985282,116.305889,0,175,39608.1668171296,2008-06-09,04:00:13
39.985279,116.305859,0,176,39608.1668402778,2008-06-09,04:00:15
39.985282,116.305848,0,175,39608.1668634259,2008-06-09,04:00:17
39.985279,116.305823,0,175,39608.1668865741,2008-06-09,04:00:19
39.98528,116.305792,0,176,39608.1669097222,2008-06-09,04:00:21
39.985285,116.305768,0,176,39608.1669328704,2008-06-09,04:00:23
39.985279,116.305735,0,177,39608.1669560185,2008-06-09,04:00:25
39.985272,116.3057,0,176,39608.1669791667,2008-06-09,04:00:27
39.985276,116.305673,0,176,39608.1670023148,2008-06-09,04:00:29
39.985267,116.305628,0,176,39608.167025463,2008-06-09,04:00:31
39.985272,116.305599,0,177,39608.1670486111,2008-06-09,04:00:33
39.985272,116.305566,0,179,39608.1670717593,2008-06-09,04:00:35
39.985285,116.305582,0,179,39608.1670949074,2008-06-09,04:00:37
39.985302,116.305575,0,180,39608.1671180556,2008-06-09,04:00:39
39.985316,116.305564,0,180,39608.1671412037,2008-06-09,04:00:41
39.985332,116.305562,0,179,39608.1671643518,2008-06-09,04:00:43
39.985358,116.305557,0,178,39608.1671875,2008-06-09,04:00:45
39.985364,116.305553,0,179,39608.1672106481,2008-06-09,04:00:47
39.985383,116.305549,0,177,39608.1672337963,2008-06-09,04:00:49
39.985404,116.305539,0,175,39608.1672569444,2008-06-09,04:00:51
39.985426,116.305515,0,172,39608.1672800926,2008-06-09,04:00:53
39.985429,116.305507,0,170,39608.1673032407,2008-06-09,04:00:55
39.985454,116.305536,0,173,39608.1673263889,2008-06-09,04:00:57
39.985462,116.30554,0,173,39608.167349537,2008-06-09,04:00:59
39.985479,116.305538,0,173,39608.1673726852,2008-06-09,04:01:01
39.985489,116.305528,0,173,39608.1673958333,2008-06-09,04:01:03
39.985504,116.305529,0,173,39608.1674189815,2008-06-09,04:01:05
39.985504,116.305526,0,173,39608.1674421296,2008-06-09,04:01:07
39.985541,116.30551,0,173,39608.1674652778,2008-06-09,04:01:09
39.985564,116.305502,0,174,39608.1674884259,2008-06-09,04:01:11
39.985583,116.305488,0,174,39608.1675115741,2008-06-09,04:01:13
39.985608,116.30548,0,174,39608.1675347222,2008-06-09,04:01:15
39.985628,116.30547,0,174,39608.1675578704,2008-06-09,04:01:17
39.985649,116.305473,0,174,39608.1675810185,2008-06-09,04:01:19
39.985677,116.305474,0,174,39608.1676041667,2008-06-09,04:01:21
39.985717,116.305468,0,174,39608.1676273148,2008-06-09,04:01:23
39.985731,116.305464,0,174,39608.167650463,2008-06-09,04:01:25
39.985754,116.305458,0,174,39608.1676736111,2008-06-09,04:01:27
39.985781,116.305459,0,174,39608.1676967593,2008-06-09,04:01:29
39.985795,116.305467,0,172,39608.1677199074,2008-06-09,04:01:31
39.985813,116.305472,0,171,39608.1677430556,2008-06-09,04:01:33
39.985841,116.305477,0,170,39608.1677662037,2008-06-09,04:01:35
39.985863,116.305489,0,170,39608.1677893519,2008-06-09,04:01:37
39.985925,116.305509,0,169,39608.1678125,2008-06-09,04:01:39
39.985995,116.305531,0,165,39608.1678356482,2008-06-09,04:01:41
39.986002,116.30552,0,165,39608.1678587963,2008-06-09,04:01:43
39.986025,116.305511,0,164,39608.1678819444,2008-06-09,04:01:45
39.986046,116.305512,0,164,39608.1679050926,2008-06-09,04:01:47
39.986088,116.305475,0,169,39608.1679282407,2008-06-09,04:01:49
39.986089,116.305479,0,169,39608.1679513889,2008-06-09,04:01:51
39.986089,116.305478,0,169,39608.167974537,2008-06-09,04:01:53
39.986091,116.30548,0,168,39608.1679976852,2008-06-09,04:01:55
39.986093,116.305481,0,168,39608.1680208333,2008-06-09,04:01:57
39.986108,116.305467,0,169,39608.1680439815,2008-06-09,04:01:59
39.986138,116.305479,0,170,39608.1680671296,2008-06-09,04:02:01
39.986172,116.305494,0,171,39608.1680902778,2008-06-09,04:02:03
39.986188,116.305498,0,172,39608.1681134259,2008-06-09,04:02:05
39.986209,116.305507,0,172,39608.1681365741,2008-06-09,04:02:07
39.986223,116.305513,0,173,39608.1681597222,2008-06-09,04:02:09
39.98624,116.305505,0,173,39608.1681828704,2008-06-09,04:02:11
39.986256,116.305502,0,174,39608.1682060185,2008-06-09,04:02:13
39.986257,116.3055,0,174,39608.1682291667,2008-06-09,04:02:15
39.986258,116.305498,0,174,39608.1682523148,2008-06-09,04:02:17
39.986258,116.305498,0,174,39608.168275463,2008-06-09,04:02:19
39.986259,116.305495,0,174,39608.1682986111,2008-06-09,04:02:21
39.986259,116.305489,0,174,39608.1683217593,2008-06-09,04:02:23
39.98626,116.305485,0,175,39608.1683449074,2008-06-09,04:02:25
39.986299,116.305477,0,175,39608.1683680556,2008-06-09,04:02:27
39.986343,116.305461,0,176,39608.1683912037,2008-06-09,04:02:29
39.986393,116.305456,0,176,39608.1684143519,2008-06-09,04:02:31
39.986445,116.305468,0,177,39608.1684375,2008-06-09,04:02:33
39.986485,116.305467,0,174,39608.1684606481,2008-06-09,04:02:35
39.986517,116.305472,0,179,39608.1684837963,2008-06-09,04:02:37
39.986544,116.305458,0,180,39608.1685069444,2008-06-09,04:02:39
39.986575,116.305453,0,181,39608.1685300926,2008-06-09,04:02:41
39.9866,116.305451,0,180,39608.1685532407,2008-06-09,04:02:43
39.98663,116.305453,0,181,39608.1685763889,2008-06-09,04:02:45
39.986675,116.305462,0,184,39608.168599537,2008-06-09,04:02:47
39.986697,116.305458,0,185,39608.1686226852,2008-06-09,04:02:49
39.986712,116.305448,0,185,39608.1686458333,2008-06-09,04:02:51
39.986733,116.305444,0,186,39608.1686689815,2008-06-09,04:02:53
39.986747,116.305438,0,187,39608.1686921296,2008-06-09,04:02:55
39.986771,116.305442,0,187,39608.1687152778,2008-06-09,04:02:57
39.986786,116.305446,0,190,39608.1687384259,2008-06-09,04:02:59
39.986832,116.305456,0,186,39608.1687615741,2008-06-09,04:03:01
39.986882,116.305462,0,183,39608.1687847222,2008-06-09,04:03:03
39.986925,116.305462,0,179,39608.1688078704,2008-06-09,04:03:05
39.986955,116.305448,0,177,39608.1688310185,2008-06-09,04:03:07
39.986988,116.305427,0,173,39608.1688541667,2008-06-09,04:03:09
39.987008,116.305425,0,170,39608.1688773148,2008-06-09,04:03:11
39.987038,116.305424,0,169,39608.168900463,2008-06-09,04:03:13
39.987068,116.305416,0,168,39608.1689236111,2008-06-09,04:03:15
39.987089,116.305416,0,164,39608.1689467593,2008-06-09,04:03:17
39.9871,116.30542,0,162,39608.1689699074,2008-06-09,04:03:19
39.987127,116.305425,0,161,39608.1689930556,2008-06-09,04:03:21
39.987141,116.305436,0,157,39608.1690162037,2008-06-09,04:03:23
39.987156,116.305435,0,155,39608.1690393519,2008-06-09,04:03:25
39.987175,116.30543,0,154,39608.1690625,2008-06-09,04:03:27
39.987188,116.305427,0,154,39608.1690856481,2008-06-09,04:03:29
39.987203,116.305399,0,151,39608.1691087963,2008-06-09,04:03:31
39.987219,116.305395,0,147,39608.1691319444,2008-06-09,04:03:33
39.987245,116.305404,0,150,39608.1691550926,2008-06-09,04:03:35
39.987262,116.305392,0,147,39608.1691782407,2008-06-09,04:03:37
39.987271,116.305378,0,149,39608.1692013889,2008-06-09,04:03:39
39.987296,116.305381,0,149,39608.169224537,2008-06-09,04:03:41
39.987313,116.305375,0,150,39608.1692476852,2008-06-09,04:03:43
39.987331,116.305367,0,150,39608.1692708333,2008-06-09,04:03:45
39.98736,116.305356,0,150,39608.1692939815,2008-06-09,04:03:47
39.98738,116.305333,0,150,39608.1693171296,2008-06-09,04:03:49
39.98741,116.305324,0,150,39608.1693402778,2008-06-09,04:03:51
39.987451,116.305312,0,150,39608.1693634259,2008-06-09,04:03:53
39.987474,116.305297,0,153,39608.1693865741,2008-06-09,04:03:55
39.987506,116.305286,0,151,39608.1694097222,2008-06-09,04:03:57
39.987527,116.305286,0,152,39608.1694328704,2008-06-09,04:03:59
39.987535,116.305298,0,158,39608.1694560185,2008-06-09,04:04:01
39.987543,116.305311,0,164,39608.1694791667,2008-06-09,04:04:03
39.987581,116.305313,0,168,39608.1695023148,2008-06-09,04:04:05
39.987597,116.305307,0,169,39608.169525463,2008-06-09,04:04:07
39.987617,116.305288,0,169,39608.1695486111,2008-06-09,04:04:09
39.987655,116.305277,0,168,39608.1695717593,2008-06-09,04:04:11
39.987669,116.305266,0,170,39608.1695949074,2008-06-09,04:04:13
39.987686,116.305227,0,176,39608.1696180556,2008-06-09,04:04:15
39.987689,116.305218,0,178,39608.1696412037,2008-06-09,04:04:17
39.987711,116.3052,0,180,39608.1696643519,2008-06-09,04:04:19
39.987727,116.305173,0,184,39608.1696875,2008-06-09,04:04:21
39.987754,116.305163,0,186,39608.1697106481,2008-06-09,04:04:23
39.987775,116.305165,0,188,39608.1697337963,2008-06-09,04:04:25
39.987799,116.305167,0,190,39608.1697569444,2008-06-09,04:04:27
39.98782,116.305158,0,193,39608.1697800926,2008-06-09,04:04:29
39.987843,116.30516,0,199,39608.1698032407,2008-06-09,04:04:31
39.987862,116.305154,0,202,39608.1698263889,2008-06-09,04:04:33
39.987887,116.30518,0,198,39608.169849537,2008-06-09,04:04:35
39.987913,116.305193,0,192,39608.1698726852,2008-06-09,04:04:37
39.987961,116.305184,0,194,39608.1698958333,2008-06-09,04:04:39
39.988008,116.305218,0,187,39608.1699189815,2008-06-09,04:04:41
39.988045,116.305232,0,182,39608.1699421296,2008-06-09,04:04:43
39.988105,116.305241,0,177,39608.1699652778,2008-06-09,04:04:45
39.988128,116.305236,0,175,39608.1699884259,2008-06-09,04:04:47
39.988137,116.305224,0,174,39608.1700115741,2008-06-09,04:04:49
39.988149,116.305208,0,176,39608.1700347222,2008-06-09,04:04:51
39.988163,116.305191,0,175,39608.1700578704,2008-06-09,04:04:53
39.988167,116.305178,0,175,39608.1700810185,2008-06-09,04:04:55
39.988172,116.305173,0,176,39608.1701041667,2008-06-09,04:04:57
39.988175,116.30518,0,177,39608.1701273148,2008-06-09,04:04:59
39.988183,116.305188,0,177,39608.170150463,2008-06-09,04:05:01
39.988184,116.305185,0,177,39608.1701736111,2008-06-09,04:05:03
39.988185,116.305185,0,177,39608.1701967593,2008-06-09,04:05:05
39.988186,116.305182,0,177,39608.1702199074,2008-06-09,04:05:07
39.988218,116.305187,0,176,39608.1702430556,2008-06-09,04:05:09
39.988245,116.305191,0,175,39608.1702662037,2008-06-09,04:05:11
39.988271,116.305185,0,172,39608.1702893519,2008-06-09,04:05:13
39.988313,116.30518,0,171,39608.1703125,2008-06-09,04:05:15
39.98833,116.305186,0,172,39608.1703356481,2008-06-09,04:05:17
39.988365,116.305195,0,174,39608.1703587963,2008-06-09,04:05:19
39.98841,116.305205,0,177,39608.1703819444,2008-06-09,04:05:21
39.988427,116.305206,0,181,39608.1704050926,2008-06-09,04:05:23
39.988445,116.305204,0,185,39608.1704282407,2008-06-09,04:05:25
39.988463,116.30519,0,187,39608.1704513889,2008-06-09,04:05:27
39.988505,116.305185,0,190,39608.170474537,2008-06-09,04:05:29
39.988525,116.305175,0,192,39608.1704976852,2008-06-09,04:05:31
39.988556,116.30517,0,190,39608.1705208333,2008-06-09,04:05:33
39.988572,116.305165,0,183,39608.1705439815,2008-06-09,04:05:35
39.988582,116.305153,0,179,39608.1705671296,2008-06-09,04:05:37
39.988603,116.305152,0,177,39608.1705902778,2008-06-09,04:05:39
39.988616,116.305155,0,178,39608.1706134259,2008-06-09,04:05:41
39.988609,116.305151,0,181,39608.1706365741,2008-06-09,04:05:43
39.988607,116.30516,0,182,39608.1706597222,2008-06-09,04:05:45
39.988612,116.305173,0,183,39608.1706828704,2008-06-09,04:05:47
39.988622,116.305176,0,186,39608.1707060185,2008-06-09,04:05:49
39.98864,116.305197,0,194,39608.1707291667,2008-06-09,04:05:51
39.988649,116.305188,0,195,39608.1707523148,2008-06-09,04:05:53
39.988698,116.305185,0,191,39608.170775463,2008-06-09,04:05:55
39.988752,116.305163,0,187,39608.1707986111,2008-06-09,04:05:57
39.988769,116.305143,0,186,39608.1708217593,2008-06-09,04:05:59
39.98879,116.305135,0,187,39608.1708449074,2008-06-09,04:06:01
39.988831,116.305108,0,187,39608.1708680556,2008-06-09,04:06:03
39.988843,116.305107,0,186,39608.1708912037,2008-06-09,04:06:05
39.988849,116.305101,0,182,39608.1709143519,2008-06-09,04:06:07
39.989011,116.305005,0,195,39608.1722800926,2008-06-09,04:08:05
39.985342,116.346696,0,447,39608.3239699074,2008-06-09,07:46:31
39.985341,116.346714,0,443,39608.3239930556,2008-06-09,07:46:33
39.985333,116.346723,0,436,39608.3240162037,2008-06-09,07:46:35
39.98531,116.346709,0,424,39608.3240393519,2008-06-09,07:46:37
39.985282,116.346699,0,414,39608.3240625,2008-06-09,07:46:39
39.985278,116.346729,0,407,39608.3240856482,2008-06-09,07:46:41
39.985272,116.346757,0,399,39608.3241087963,2008-06-09,07:46:43
39.985293,116.34679,0,390,39608.3241319444,2008-06-09,07:46:45
39.985295,116.346834,0,383,39608.3241550926,2008-06-09,07:46:47
39.985267,116.346837,0,374,39608.3241782407,2008-06-09,07:46:49
39.985275,116.346817,0,362,39608.3242013889,2008-06-09,07:46:51
39.985277,116.346761,0,329,39608.324224537,2008-06-09,07:46:53
39.985277,116.346755,0,326,39608.3242476852,2008-06-09,07:46:55
39.985275,116.346754,0,322,39608.3242708333,2008-06-09,07:46:57
39.985276,116.346754,0,321,39608.3242939815,2008-06-09,07:46:59
39.985275,116.346758,0,321,39608.3243171296,2008-06-09,07:47:01
39.985272,116.346761,0,321,39608.3243402778,2008-06-09,07:47:03
39.985269,116.346764,0,321,39608.3243634259,2008-06-09,07:47:05
39.985267,116.346768,0,321,39608.3243865741,2008-06-09,07:47:07
39.985436,116.346744,0,156,39608.3244097222,2008-06-09,07:47:09
39.985437,116.346744,0,156,39608.3244328704,2008-06-09,07:47:11
39.985437,116.346742,0,156,39608.3244560185,2008-06-09,07:47:13
39.985438,116.346742,0,156,39608.3244791667,2008-06-09,07:47:15
39.985439,116.34674,0,156,39608.3245023148,2008-06-09,07:47:17
39.985438,116.346738,0,156,39608.324525463,2008-06-09,07:47:19
39.985436,116.346734,0,156,39608.3245486111,2008-06-09,07:47:21
39.9854,116.346718,0,161,39608.3245717593,2008-06-09,07:47:23
39.985379,116.346713,0,163,39608.3245949074,2008-06-09,07:47:25
39.985364,116.346696,0,167,39608.3246180556,2008-06-09,07:47:27
39.98536,116.3467,0,167,39608.3246412037,2008-06-09,07:47:29
39.985352,116.346729,0,163,39608.3246643519,2008-06-09,07:47:31
39.985354,116.346733,0,163,39608.3246875,2008-06-09,07:47:33
39.985356,116.346735,0,163,39608.3247106481,2008-06-09,07:47:35
39.985356,116.346736,0,163,39608.3247337963,2008-06-09,07:47:37
39.985354,116.346737,0,163,39608.3247569444,2008-06-09,07:47:39
39.985351,116.346741,0,163,39608.3247800926,2008-06-09,07:47:41
39.98534,116.346758,0,166,39608.3248032407,2008-06-09,07:47:43
39.985333,116.346753,0,170,39608.3248263889,2008-06-09,07:47:45
39.985316,116.346755,0,171,39608.324849537,2008-06-09,07:47:47
39.985301,116.346752,0,173,39608.3248726852,2008-06-09,07:47:49
39.985293,116.346759,0,175,39608.3248958333,2008-06-09,07:47:51
39.985299,116.346782,0,176,39608.3249189815,2008-06-09,07:47:53
39.985242,116.346903,0,178,39608.3249421296,2008-06-09,07:47:55
39.985228,116.346926,0,180,39608.3249652778,2008-06-09,07:47:57
39.98522,116.346947,0,181,39608.3249884259,2008-06-09,07:47:59
39.985203,116.346954,0,182,39608.3250115741,2008-06-09,07:48:01
39.985176,116.347038,0,181,39608.3250347222,2008-06-09,07:48:03
39.98515,116.347053,0,181,39608.3250578704,2008-06-09,07:48:05
39.985146,116.3471,0,180,39608.3250810185,2008-06-09,07:48:07
39.985147,116.347161,0,180,39608.3251041667,2008-06-09,07:48:09
39.985153,116.347237,0,182,39608.3251273148,2008-06-09,07:48:11
39.985172,116.347334,0,183,39608.325150463,2008-06-09,07:48:13
39.985201,116.347465,0,186,39608.3251736111,2008-06-09,07:48:15
39.98523,116.347583,0,188,39608.3251967593,2008-06-09,07:48:17
39.985249,116.347726,0,190,39608.3252199074,2008-06-09,07:48:19
39.987625,116.350956,0,461,39608.3255208333,2008-06-09,07:48:45
39.988084,116.350956,0,453,39608.3255439815,2008-06-09,07:48:47
39.988068,116.350958,0,453,39608.3255671296,2008-06-09,07:48:49
39.988026,116.350954,0,452,39608.3255902778,2008-06-09,07:48:51
39.98801,116.350951,0,452,39608.3256134259,2008-06-09,07:48:53
39.98801,116.350952,0,452,39608.3256365741,2008-06-09,07:48:55
39.988004,116.350958,0,452,39608.3256597222,2008-06-09,07:48:57
39.987997,116.350973,0,452,39608.3256828704,2008-06-09,07:48:59
39.987526,116.351025,0,450,39608.3257060185,2008-06-09,07:49:01
39.986594,116.351212,0,447,39608.3257291667,2008-06-09,07:49:03
39.986469,116.35143,0,445,39608.3257523148,2008-06-09,07:49:05
39.986212,116.351668,0,441,39608.325775463,2008-06-09,07:49:07
39.986174,116.351909,0,439,39608.3257986111,2008-06-09,07:49:09
39.986202,116.352189,0,437,39608.3258217593,2008-06-09,07:49:11
39.986214,116.352452,0,437,39608.3258449074,2008-06-09,07:49:13
39.986254,116.35273,0,412,39608.3258680556,2008-06-09,07:49:15
39.986293,116.353047,0,400,39608.3258912037,2008-06-09,07:49:17
39.986335,116.353383,0,393,39608.3259143519,2008-06-09,07:49:19
39.98637,116.353718,0,391,39608.3259375,2008-06-09,07:49:21
39.986379,116.354089,0,392,39608.3259606481,2008-06-09,07:49:23
39.986398,116.35443,0,394,39608.3259837963,2008-06-09,07:49:25
39.98643,116.354755,0,386,39608.3260069444,2008-06-09,07:49:27
39.98647,116.355107,0,383,39608.3260300926,2008-06-09,07:49:29
39.986484,116.355462,0,382,39608.3260532407,2008-06-09,07:49:31
39.986521,116.355832,0,375,39608.3260763889,2008-06-09,07:49:33
39.986535,116.356211,0,378,39608.326099537,2008-06-09,07:49:35
39.986561,116.356581,0,379,39608.3261226852,2008-06-09,07:49:37
39.986592,116.356943,0,380,39608.3261458333,2008-06-09,07:49:39
39.986614,116.357291,0,377,39608.3261689815,2008-06-09,07:49:41
39.986599,116.35763,0,386,39608.3261921296,2008-06-09,07:49:43
39.986627,116.357966,0,387,39608.3262152778,2008-06-09,07:49:45
39.986668,116.358288,0,384,39608.3262384259,2008-06-09,07:49:47
39.986675,116.358604,0,384,39608.3262615741,2008-06-09,07:49:49
39.986675,116.358846,0,385,39608.3262847222,2008-06-09,07:49:51
39.986704,116.359037,0,385,39608.3263078704,2008-06-09,07:49:53
39.986713,116.359227,0,385,39608.3263310185,2008-06-09,07:49:55
39.986739,116.359424,0,386,39608.3263541667,2008-06-09,07:49:57
39.986744,116.359638,0,386,39608.3263773148,2008-06-09,07:49:59
39.986636,116.359858,0,387,39608.326400463,2008-06-09,07:50:01
39.986635,116.36014,0,388,39608.3264236111,2008-06-09,07:50:03
39.98663,116.360425,0,389,39608.3264467593,2008-06-09,07:50:05
39.986635,116.360705,0,390,39608.3264699074,2008-06-09,07:50:07
39.986716,116.360969,0,380,39608.3264930556,2008-06-09,07:50:09
39.986703,116.361196,0,383,39608.3265162037,2008-06-09,07:50:11
39.986676,116.361373,0,384,39608.3265393519,2008-06-09,07:50:13
39.986667,116.361513,0,385,39608.3265625,2008-06-09,07:50:15
39.986667,116.361598,0,388,39608.3265856481,2008-06-09,07:50:17
39.986673,116.361634,0,389,39608.3266087963,2008-06-09,07:50:19
39.98667,116.361682,0,391,39608.3266319444,2008-06-09,07:50:21
39.986636,116.361777,0,391,39608.3266550926,2008-06-09,07:50:23
39.986612,116.361881,0,392,39608.3266782407,2008-06-09,07:50:25
39.986592,116.362005,0,394,39608.3267013889,2008-06-09,07:50:27
39.986548,116.362116,0,391,39608.326724537,2008-06-09,07:50:29
39.986519,116.362227,0,389,39608.3267476852,2008-06-09,07:50:31
39.986527,116.362322,0,389,39608.3267708333,2008-06-09,07:50:33
39.98654,116.362428,0,391,39608.3267939815,2008-06-09,07:50:35
39.986553,116.362518,0,390,39608.3268171296,2008-06-09,07:50:37
39.986342,116.362607,0,406,39608.3268402778,2008-06-09,07:50:39
39.985934,116.363223,0,402,39608.327349537,2008-06-09,07:51:23
39.986015,116.363926,0,393,39608.3273726852,2008-06-09,07:51:25
39.986115,116.364496,0,397,39608.3273958333,2008-06-09,07:51:27
39.985647,116.365798,0,338,39608.3274189815,2008-06-09,07:51:29
39.985593,116.366133,0,342,39608.3274421296,2008-06-09,07:51:31
39.985615,116.366327,0,358,39608.3274652778,2008-06-09,07:51:33
39.985545,116.36671,0,366,39608.3274884259,2008-06-09,07:51:35
39.985591,116.367038,0,372,39608.3275115741,2008-06-09,07:51:37
39.98568,116.367405,0,358,39608.3275347222,2008-06-09,07:51:39
39.985773,116.367733,0,326,39608.3275578704,2008-06-09,07:51:41
39.98582,116.368039,0,309,39608.3275810185,2008-06-09,07:51:43
39.985877,116.368366,0,312,39608.3276041667,2008-06-09,07:51:45
39.985944,116.36874,0,313,39608.3276273148,2008-06-09,07:51:47
39.986053,116.369176,0,313,39608.327650463,2008-06-09,07:51:49
39.986072,116.369521,0,296,39608.3276736111,2008-06-09,07:51:51
39.985649,116.37004,0,286,39608.3276967593,2008-06-09,07:51:53
39.985658,116.3703,0,287,39608.3277199074,2008-06-09,07:51:55
39.985675,116.370509,0,291,39608.3277430556,2008-06-09,07:51:57
39.985671,116.370698,0,295,39608.3277662037,2008-06-09,07:51:59
39.985683,116.370881,0,301,39608.3277893519,2008-06-09,07:52:01
39.985711,116.371049,0,306,39608.3278125,2008-06-09,07:52:03
39.985698,116.371326,0,308,39608.3278356481,2008-06-09,07:52:05
39.985743,116.371435,0,310,39608.3278587963,2008-06-09,07:52:07
39.985787,116.371584,0,312,39608.3278819444,2008-06-09,07:52:09
39.985852,116.371763,0,315,39608.3279050926,2008-06-09,07:52:11
39.98588,116.371975,0,317,39608.3279282407,2008-06-09,07:52:13
39.98588,116.372218,0,318,39608.3279513889,2008-06-09,07:52:15
39.985888,116.37248,0,319,39608.327974537,2008-06-09,07:52:17
39.985899,116.372754,0,320,39608.3279976852,2008-06-09,07:52:19
39.985917,116.372999,0,321,39608.3280208333,2008-06-09,07:52:21
39.985923,116.373199,0,322,39608.3280439815,2008-06-09,07:52:23
39.985931,116.373328,0,323,39608.3280671296,2008-06-09,07:52:25
39.985937,116.373422,0,325,39608.3280902778,2008-06-09,07:52:27
39.985945,116.373518,0,328,39608.3281134259,2008-06-09,07:52:29
39.985938,116.373654,0,330,39608.3281365741,2008-06-09,07:52:31
39.98594,116.373797,0,333,39608.3281597222,2008-06-09,07:52:33
39.985916,116.373935,0,336,39608.3281828704,2008-06-09,07:52:35
39.985891,116.374065,0,341,39608.3282060185,2008-06-09,07:52:37
39.985857,116.374209,0,344,39608.3282291667,2008-06-09,07:52:39
39.985817,116.374356,0,348,39608.3282523148,2008-06-09,07:52:41
39.985775,116.374499,0,352,39608.328275463,2008-06-09,07:52:43
39.985734,116.374647,0,355,39608.3282986111,2008-06-09,07:52:45
39.985699,116.37485,0,358,39608.3283217593,2008-06-09,07:52:47
39.985692,116.375038,0,362,39608.3283449074,2008-06-09,07:52:49
39.985702,116.375225,0,365,39608.3283680556,2008-06-09,07:52:51
39.985776,116.375458,0,364,39608.3283912037,2008-06-09,07:52:53
39.985844,116.375658,0,364,39608.3284143518,2008-06-09,07:52:55
39.985867,116.375936,0,361,39608.3284375,2008-06-09,07:52:57
39.985879,116.3762,0,356,39608.3284606481,2008-06-09,07:52:59
39.985898,116.376392,0,357,39608.3284837963,2008-06-09,07:53:01
39.985915,116.376587,0,359,39608.3285069444,2008-06-09,07:53:03
39.985964,116.376768,0,360,39608.3285300926,2008-06-09,07:53:05
39.985994,116.376929,0,359,39608.3285532407,2008-06-09,07:53:07
39.985971,116.377147,0,356,39608.3285763889,2008-06-09,07:53:09
39.985955,116.377322,0,355,39608.328599537,2008-06-09,07:53:11
39.985961,116.377377,0,357,39608.3286226852,2008-06-09,07:53:13
39.985967,116.377395,0,359,39608.3286458333,2008-06-09,07:53:15
39.985971,116.377414,0,361,39608.3286689815,2008-06-09,07:53:17
39.985972,116.377435,0,361,39608.3286921296,2008-06-09,07:53:19
39.985966,116.377448,0,361,39608.3287152778,2008-06-09,07:53:21
39.985884,116.377303,0,356,39608.3287847222,2008-06-09,07:53:27
39.985875,116.377238,0,357,39608.3288078704,2008-06-09,07:53:29
39.985886,116.377195,0,359,39608.3288310185,2008-06-09,07:53:31
39.985887,116.377162,0,362,39608.3288541667,2008-06-09,07:53:33
39.98588,116.37713,0,365,39608.3288773148,2008-06-09,07:53:35
39.985869,116.377116,0,370,39608.328900463,2008-06-09,07:53:37
39.98587,116.377085,0,373,39608.3289236111,2008-06-09,07:53:39
39.985868,116.377051,0,377,39608.3289467593,2008-06-09,07:53:41
39.985875,116.377027,0,379,39608.3289699074,2008-06-09,07:53:43
39.985897,116.376999,0,376,39608.3289930556,2008-06-09,07:53:45
39.985898,116.376976,0,369,39608.3290162037,2008-06-09,07:53:47
39.985936,116.376985,0,324,39608.3290393518,2008-06-09,07:53:49
39.98594,116.376971,0,313,39608.3290625,2008-06-09,07:53:51
39.985969,116.376973,0,271,39608.3290856481,2008-06-09,07:53:53
39.985982,116.376964,0,247,39608.3291087963,2008-06-09,07:53:55
39.985996,116.376949,0,230,39608.3291319444,2008-06-09,07:53:57
39.986004,116.376926,0,216,39608.3291550926,2008-06-09,07:53:59
39.986006,116.376898,0,202,39608.3291782407,2008-06-09,07:54:01
39.986018,116.376872,0,190,39608.3292013889,2008-06-09,07:54:03
39.986026,116.37685,0,181,39608.329224537,2008-06-09,07:54:05
39.986049,116.376825,0,169,39608.3292476852,2008-06-09,07:54:07
39.986052,116.376793,0,160,39608.3292708333,2008-06-09,07:54:09
39.986048,116.376768,0,156,39608.3292939815,2008-06-09,07:54:11
39.986063,116.376726,0,152,39608.3293171296,2008-06-09,07:54:13
39.986067,116.37669,0,146,39608.3293402778,2008-06-09,07:54:15
39.986066,116.376658,0,145,39608.3293634259,2008-06-09,07:54:17
39.986066,116.376633,0,143,39608.3293865741,2008-06-09,07:54:19
39.986063,116.376606,0,141,39608.3294097222,2008-06-09,07:54:21
39.986042,116.376586,0,138,39608.3294328704,2008-06-09,07:54:23
39.986015,116.376574,0,139,39608.3294560185,2008-06-09,07:54:25
39.985985,116.376543,0,138,39608.3294791667,2008-06-09,07:54:27
39.985989,116.376494,0,141,39608.3295023148,2008-06-09,07:54:29
39.986015,116.376444,0,141,39608.329525463,2008-06-09,07:54:31
39.986011,116.376419,0,140,39608.3295486111,2008-06-09,07:54:33
39.986016,116.37638,0,140,39608.3295717593,2008-06-09,07:54:35
39.986021,116.376348,0,140,39608.3295949074,2008-06-09,07:54:37
39.986008,116.376323,0,142,39608.3296180556,2008-06-09,07:54:39
39.986024,116.376282,0,139,39608.3296412037,2008-06-09,07:54:41
39.98603,116.376247,0,138,39608.3296643518,2008-06-09,07:54:43
39.986027,116.376213,0,137,39608.3296875,2008-06-09,07:54:45
39.986017,116.376188,0,137,39608.3297106481,2008-06-09,07:54:47
39.986018,116.376152,0,136,39608.3297337963,2008-06-09,07:54:49
39.986012,116.376111,0,137,39608.3297569444,2008-06-09,07:54:51
39.986023,116.376067,0,137,39608.3297800926,2008-06-09,07:54:53
39.98603,116.37603,0,135,39608.3298032407,2008-06-09,07:54:55
39.986019,116.376004,0,135,39608.3298263889,2008-06-09,07:54:57
39.986023,116.375964,0,138,39608.329849537,2008-06-09,07:54:59
39.986008,116.375941,0,133,39608.3298726852,2008-06-09,07:55:01
39.986008,116.375906,0,133,39608.3298958333,2008-06-09,07:55:03
39.986013,116.37588,0,133,39608.3299189815,2008-06-09,07:55:05
39.986013,116.375841,0,132,39608.3299421296,2008-06-09,07:55:07
39.986019,116.375804,0,132,39608.3299652778,2008-06-09,07:55:09
39.986018,116.375771,0,132,39608.3299884259,2008-06-09,07:55:11
39.986013,116.37574,0,132,39608.3300115741,2008-06-09,07:55:13
39.986011,116.3757,0,129,39608.3300347222,2008-06-09,07:55:15
39.98602,116.37566,0,128,39608.3300578704,2008-06-09,07:55:17
39.986021,116.375624,0,130,39608.3300810185,2008-06-09,07:55:19
39.986025,116.375584,0,130,39608.3301041667,2008-06-09,07:55:21
39.986028,116.37555,0,130,39608.3301273148,2008-06-09,07:55:23
39.986028,116.375522,0,128,39608.330150463,2008-06-09,07:55:25
39.986021,116.375492,0,126,39608.3301736111,2008-06-09,07:55:27
39.986012,116.375464,0,124,39608.3301967593,2008-06-09,07:55:29
39.986011,116.375431,0,122,39608.3302199074,2008-06-09,07:55:31
39.986013,116.375392,0,121,39608.3302430556,2008-06-09,07:55:33
39.986012,116.375343,0,122,39608.3302662037,2008-06-09,07:55:35
39.986009,116.375298,0,124,39608.3302893518,2008-06-09,07:55:37
39.986011,116.375255,0,123,39608.3303125,2008-06-09,07:55:39
39.986012,116.375227,0,123,39608.3303356481,2008-06-09,07:55:41
39.986003,116.375198,0,122,39608.3303587963,2008-06-09,07:55:43
39.985998,116.375163,0,121,39608.3303819444,2008-06-09,07:55:45
39.985996,116.375135,0,120,39608.3304050926,2008-06-09,07:55:47
39.986,116.375103,0,120,39608.3304282407,2008-06-09,07:55:49
39.986005,116.375074,0,121,39608.3304513889,2008-06-09,07:55:51
39.986009,116.375046,0,121,39608.330474537,2008-06-09,07:55:53
39.986007,116.375019,0,120,39608.3304976852,2008-06-09,07:55:55
39.985996,116.375001,0,120,39608.3305208333,2008-06-09,07:55:57
39.985994,116.374993,0,121,39608.3305439815,2008-06-09,07:55:59
39.98596,116.375001,0,120,39608.3305671296,2008-06-09,07:56:01
39.985919,116.375,0,123,39608.3305902778,2008-06-09,07:56:03
39.985891,116.374991,0,123,39608.3306134259,2008-06-09,07:56:05
39.985869,116.37499,0,123,39608.3306365741,2008-06-09,07:56:07
39.985849,116.375004,0,124,39608.3306597222,2008-06-09,07:56:09
39.98583,116.375008,0,125,39608.3306828704,2008-06-09,07:56:11
39.98582,116.375003,0,125,39608.3307060185,2008-06-09,07:56:13
39.985826,116.375007,0,126,39608.3307291667,2008-06-09,07:56:15
39.985821,116.375014,0,128,39608.3307523148,2008-06-09,07:56:17
39.985795,116.375024,0,129,39608.330775463,2008-06-09,07:56:19
39.98578,116.375039,0,128,39608.3307986111,2008-06-09,07:56:21
39.985758,116.375048,0,129,39608.3308217593,2008-06-09,07:56:23
39.985733,116.375045,0,129,39608.3308449074,2008-06-09,07:56:25
39.985702,116.375037,0,129,39608.3308680556,2008-06-09,07:56:27
39.985671,116.375034,0,130,39608.3308912037,2008-06-09,07:56:29
39.985629,116.375003,0,133,39608.3309143518,2008-06-09,07:56:31
39.985601,116.375002,0,135,39608.3309375,2008-06-09,07:56:33
39.985501,116.375169,0,139,39608.3309606481,2008-06-09,07:56:35
39.98546,116.375124,0,140,39608.3309837963,2008-06-09,07:56:37
39.98536,116.375116,0,143,39608.3310069444,2008-06-09,07:56:39
39.985361,116.375121,0,143,39608.3310300926,2008-06-09,07:56:41
39.985339,116.375182,0,145,39608.3310532407,2008-06-09,07:56:43
39.985355,116.375194,0,144,39608.3310763889,2008-06-09,07:56:45
39.985374,116.3752,0,143,39608.331099537,2008-06-09,07:56:47
39.985425,116.375217,0,142,39608.3311226852,2008-06-09,07:56:49
39.985461,116.375243,0,142,39608.3311458333,2008-06-09,07:56:51
39.985493,116.375246,0,141,39608.3311689815,2008-06-09,07:56:53
39.98551,116.375235,0,140,39608.3311921296,2008-06-09,07:56:55
39.985547,116.375221,0,139,39608.3312152778,2008-06-09,07:56:57
39.985594,116.375216,0,137,39608.3312384259,2008-06-09,07:56:59
39.985651,116.375197,0,137,39608.3312615741,2008-06-09,07:57:01
39.985742,116.375183,0,135,39608.3312847222,2008-06-09,07:57:03
39.985767,116.375126,0,138,39608.3313078704,2008-06-09,07:57:05
39.985795,116.375097,0,141,39608.3313310185,2008-06-09,07:57:07
39.985828,116.375065,0,144,39608.3313541667,2008-06-09,07:57:09
39.985854,116.375058,0,143,39608.3313773148,2008-06-09,07:57:11
39.985891,116.375034,0,144,39608.331400463,2008-06-09,07:57:13
39.985925,116.374999,0,146,39608.3314236111,2008-06-09,07:57:15
39.985933,116.374957,0,153,39608.3314467593,2008-06-09,07:57:17
39.985942,116.374916,0,155,39608.3314699074,2008-06-09,07:57:19
39.985915,116.37488,0,156,39608.3314930556,2008-06-09,07:57:21
39.985882,116.374848,0,159,39608.3315162037,2008-06-09,07:57:23
39.985857,116.374829,0,162,39608.3315393519,2008-06-09,07:57:25
39.985846,116.374806,0,165,39608.3315625,2008-06-09,07:57:27
39.985828,116.374784,0,166,39608.3315856481,2008-06-09,07:57:29
39.985816,116.374752,0,167,39608.3316087963,2008-06-09,07:57:31
39.985801,116.374719,0,168,39608.3316319444,2008-06-09,07:57:33
39.985795,116.374695,0,169,39608.3316550926,2008-06-09,07:57:35
39.985783,116.374675,0,168,39608.3316782407,2008-06-09,07:57:37
39.985756,116.374669,0,168,39608.3317013889,2008-06-09,07:57:39
39.98575,116.374641,0,167,39608.331724537,2008-06-09,07:57:41
39.985718,116.37464,0,167,39608.3317476852,2008-06-09,07:57:43
39.985691,116.37466,0,166,39608.3317708333,2008-06-09,07:57:45
39.985645,116.37469,0,166,39608.3317939815,2008-06-09,07:57:47
39.98562,116.374699,0,165,39608.3318171296,2008-06-09,07:57:49
39.985597,116.374709,0,165,39608.3318402778,2008-06-09,07:57:51
39.985576,116.374711,0,166,39608.3318634259,2008-06-09,07:57:53
39.985457,116.374772,0,164,39608.3318865741,2008-06-09,07:57:55
39.985411,116.374769,0,158,39608.3319097222,2008-06-09,07:57:57
39.985345,116.374818,0,161,39608.3319328704,2008-06-09,07:57:59
39.98531,116.374806,0,160,39608.3319560185,2008-06-09,07:58:01
39.985296,116.374816,0,157,39608.3319791667,2008-06-09,07:58:03
39.985289,116.37481,0,156,39608.3320023148,2008-06-09,07:58:05
39.985274,116.374792,0,156,39608.332025463,2008-06-09,07:58:07
39.985256,116.37477,0,157,39608.3320486111,2008-06-09,07:58:09
39.985243,116.374735,0,160,39608.3320717593,2008-06-09,07:58:11
39.985233,116.3747,0,161,39608.3320949074,2008-06-09,07:58:13
39.985235,116.37467,0,161,39608.3321180556,2008-06-09,07:58:15
39.985213,116.37464,0,164,39608.3321412037,2008-06-09,07:58:17
39.985186,116.374624,0,168,39608.3321643519,2008-06-09,07:58:19
39.985196,116.374592,0,169,39608.3321875,2008-06-09,07:58:21
39.985177,116.374581,0,171,39608.3322106482,2008-06-09,07:58:23
39.985166,116.374531,0,171,39608.3322337963,2008-06-09,07:58:25
39.985137,116.374505,0,166,39608.3322569444,2008-06-09,07:58:27
39.985124,116.37449,0,164,39608.3322800926,2008-06-09,07:58:29
39.985107,116.374465,0,164,39608.3323032407,2008-06-09,07:58:31
39.985077,116.374445,0,155,39608.3323263889,2008-06-09,07:58:33
39.985053,116.374429,0,153,39608.332349537,2008-06-09,07:58:35
39.98502,116.374411,0,154,39608.3323726852,2008-06-09,07:58:37
39.98499,116.3744,0,151,39608.3323958333,2008-06-09,07:58:39
39.984967,116.3744,0,150,39608.3324189815,2008-06-09,07:58:41
39.984954,116.374407,0,147,39608.3324421296,2008-06-09,07:58:43
39.984941,116.374418,0,150,39608.3324652778,2008-06-09,07:58:45
39.984927,116.37441,0,150,39608.3324884259,2008-06-09,07:58:47
39.984905,116.374407,0,149,39608.3325115741,2008-06-09,07:58:49
39.98487,116.374378,0,150,39608.3325347222,2008-06-09,07:58:51
39.98483,116.374384,0,154,39608.3325578704,2008-06-09,07:58:53
39.984811,116.374353,0,153,39608.3325810185,2008-06-09,07:58:55
39.984787,116.374331,0,153,39608.3326041667,2008-06-09,07:58:57
39.98478,116.37431,0,154,39608.3326273148,2008-06-09,07:58:59
39.984754,116.374296,0,154,39608.332650463,2008-06-09,07:59:01
39.984741,116.374268,0,156,39608.3326736111,2008-06-09,07:59:03
39.984719,116.374256,0,156,39608.3326967593,2008-06-09,07:59:05
39.984695,116.374237,0,156,39608.3327199074,2008-06-09,07:59:07
39.984681,116.374219,0,157,39608.3327430556,2008-06-09,07:59:09
39.984655,116.37418,0,159,39608.3327662037,2008-06-09,07:59:11
39.984616,116.374162,0,159,39608.3327893519,2008-06-09,07:59:13
39.984594,116.374149,0,160,39608.3328125,2008-06-09,07:59:15
39.984592,116.374114,0,161,39608.3328356481,2008-06-09,07:59:17
39.984609,116.374079,0,157,39608.3328587963,2008-06-09,07:59:19
39.984618,116.374045,0,154,39608.3328819444,2008-06-09,07:59:21
39.984603,116.373997,0,153,39608.3329050926,2008-06-09,07:59:23
39.984581,116.373992,0,153,39608.3329282407,2008-06-09,07:59:25
39.984537,116.374001,0,151,39608.3329513889,2008-06-09,07:59:27
39.984527,116.37402,0,150,39608.332974537,2008-06-09,07:59:29
39.98448,116.374052,0,147,39608.3329976852,2008-06-09,07:59:31
39.984454,116.374049,0,145,39608.3330208333,2008-06-09,07:59:33
39.984428,116.374045,0,144,39608.3330439815,2008-06-09,07:59:35
39.984401,116.374048,0,142,39608.3330671296,2008-06-09,07:59:37
39.984348,116.374069,0,139,39608.3330902778,2008-06-09,07:59:39
39.984323,116.374067,0,140,39608.3331134259,2008-06-09,07:59:41
39.984288,116.374066,0,141,39608.3331365741,2008-06-09,07:59:43
39.984264,116.374066,0,143,39608.3331597222,2008-06-09,07:59:45
39.984236,116.374068,0,146,39608.3331828704,2008-06-09,07:59:47
39.98419,116.374079,0,148,39608.3332060185,2008-06-09,07:59:49
39.984166,116.374104,0,153,39608.3332291667,2008-06-09,07:59:51
39.984142,116.374103,0,156,39608.3332523148,2008-06-09,07:59:53
39.984104,116.374116,0,159,39608.333275463,2008-06-09,07:59:55
39.984072,116.374134,0,159,39608.3332986111,2008-06-09,07:59:57
39.984039,116.374156,0,160,39608.3333217593,2008-06-09,07:59:59
39.984013,116.374159,0,161,39608.3333449074,2008-06-09,08:00:01
39.983992,116.374167,0,161,39608.3333680556,2008-06-09,08:00:03
39.983983,116.374181,0,162,39608.3333912037,2008-06-09,08:00:05
39.983963,116.374165,0,163,39608.3334143519,2008-06-09,08:00:07
39.983927,116.374179,0,162,39608.3334375,2008-06-09,08:00:09
39.983914,116.373847,0,230,39608.3351967593,2008-06-09,08:02:41
39.983738,116.373901,0,237,39608.3352199074,2008-06-09,08:02:43
39.983667,116.373913,0,242,39608.3352430556,2008-06-09,08:02:45
39.983657,116.37391,0,244,39608.3352662037,2008-06-09,08:02:47
39.983644,116.373897,0,247,39608.3352893519,2008-06-09,08:02:49
39.983629,116.373897,0,249,39608.3353125,2008-06-09,08:02:51
39.983609,116.373904,0,250,39608.3353356481,2008-06-09,08:02:53
39.983591,116.373914,0,251,39608.3353587963,2008-06-09,08:02:55
39.983563,116.373937,0,252,39608.3353819444,2008-06-09,08:02:57
39.983548,116.373944,0,254,39608.3354050926,2008-06-09,08:02:59
39.983536,116.373955,0,256,39608.3354282407,2008-06-09,08:03:01
39.98353,116.373961,0,258,39608.3354513889,2008-06-09,08:03:03
39.983528,116.373979,0,259,39608.335474537,2008-06-09,08:03:05
39.983539,116.37403,0,260,39608.3354976852,2008-06-09,08:03:07
39.983534,116.374062,0,261,39608.3355208333,2008-06-09,08:03:09
39.983535,116.374117,0,262,39608.3355439815,2008-06-09,08:03:11
39.983549,116.374172,0,262,39608.3355671296,2008-06-09,08:03:13
39.983524,116.374205,0,264,39608.3355902778,2008-06-09,08:03:15
39.983515,116.374232,0,266,39608.3356134259,2008-06-09,08:03:17
39.983527,116.374269,0,268,39608.3356365741,2008-06-09,08:03:19
39.983532,116.374298,0,269,39608.3356597222,2008-06-09,08:03:21
39.983527,116.374351,0,272,39608.3356828704,2008-06-09,08:03:23
39.983524,116.374417,0,276,39608.3357060185,2008-06-09,08:03:25
39.983533,116.374458,0,278,39608.3357291667,2008-06-09,08:03:27
39.983541,116.374484,0,279,39608.3357523148,2008-06-09,08:03:29
39.983543,116.3745,0,281,39608.335775463,2008-06-09,08:03:31
39.983547,116.374525,0,281,39608.3357986111,2008-06-09,08:03:33
39.98354,116.37454,0,282,39608.3358217593,2008-06-09,08:03:35
39.983545,116.374569,0,283,39608.3358449074,2008-06-09,08:03:37
39.983552,116.3746,0,286,39608.3358680556,2008-06-09,08:03:39
39.983519,116.374654,0,292,39608.3358912037,2008-06-09,08:03:41
39.98353,116.374685,0,295,39608.3359143519,2008-06-09,08:03:43
39.983541,116.37471,0,296,39608.3359375,2008-06-09,08:03:45
39.98353,116.374765,0,299,39608.3359606481,2008-06-09,08:03:47
39.983537,116.374807,0,294,39608.3359837963,2008-06-09,08:03:49
39.983543,116.374834,0,294,39608.3360069444,2008-06-09,08:03:51
39.983557,116.374864,0,294,39608.3360300926,2008-06-09,08:03:53
39.983566,116.374894,0,292,39608.3360532407,2008-06-09,08:03:55
39.983571,116.374931,0,287,39608.3360763889,2008-06-09,08:03:57
39.983576,116.374969,0,287,39608.336099537,2008-06-09,08:03:59
39.983575,116.375,0,287,39608.3361226852,2008-06-09,08:04:01
39.983564,116.375032,0,287,39608.3361458333,2008-06-09,08:04:03
39.983511,116.37507,0,282,39608.3361689815,2008-06-09,08:04:05
39.983392,116.375152,0,265,39608.3361921296,2008-06-09,08:04:07
39.983343,116.375206,0,257,39608.3362152778,2008-06-09,08:04:09
39.98334,116.375251,0,255,39608.3362384259,2008-06-09,08:04:11
39.983346,116.375263,0,255,39608.3362615741,2008-06-09,08:04:13
39.983347,116.375281,0,256,39608.3362847222,2008-06-09,08:04:15
39.983345,116.375306,0,256,39608.3363078704,2008-06-09,08:04:17
39.983347,116.375351,0,254,39608.3363310185,2008-06-09,08:04:19
39.983341,116.375369,0,254,39608.3363541667,2008-06-09,08:04:21
39.983338,116.375378,0,254,39608.3363773148,2008-06-09,08:04:23
39.983339,116.375372,0,250,39608.336400463,2008-06-09,08:04:25
39.983345,116.375364,0,245,39608.3364236111,2008-06-09,08:04:27
39.983351,116.375359,0,240,39608.3364467593,2008-06-09,08:04:29
39.983357,116.375359,0,241,39608.3364699074,2008-06-09,08:04:31
39.983372,116.375364,0,241,39608.3364930556,2008-06-09,08:04:33
39.983378,116.375367,0,241,39608.3365162037,2008-06-09,08:04:35
39.983378,116.375367,0,242,39608.3365393518,2008-06-09,08:04:37
39.983376,116.375367,0,241,39608.3365625,2008-06-09,08:04:39
39.983376,116.375367,0,241,39608.3365856481,2008-06-09,08:04:41
39.983375,116.375367,0,240,39608.3366087963,2008-06-09,08:04:43
39.983374,116.375368,0,240,39608.3366319444,2008-06-09,08:04:45
39.983372,116.375368,0,240,39608.3366550926,2008-06-09,08:04:47
39.983371,116.375368,0,240,39608.3366782407,2008-06-09,08:04:49
39.983368,116.375369,0,240,39608.3367013889,2008-06-09,08:04:51
39.983366,116.375369,0,240,39608.336724537,2008-06-09,08:04:53
39.983365,116.375369,0,240,39608.3367476852,2008-06-09,08:04:55
39.983332,116.375436,0,224,39608.3368634259,2008-06-09,08:05:05
39.983329,116.375437,0,224,39608.3368865741,2008-06-09,08:05:07
39.983328,116.375438,0,224,39608.3369097222,2008-06-09,08:05:09
39.983273,116.375477,0,223,39608.337025463,2008-06-09,08:05:19
39.983304,116.375458,0,211,39608.3370486111,2008-06-09,08:05:21
39.983319,116.375451,0,220,39608.3370717593,2008-06-09,08:05:23
39.983392,116.375386,0,255,39608.3370949074,2008-06-09,08:05:25
39.983396,116.375358,0,256,39608.3371180556,2008-06-09,08:05:27
39.983419,116.375371,0,256,39608.3371412037,2008-06-09,08:05:29
39.98344,116.375376,0,255,39608.3371643518,2008-06-09,08:05:31
39.983444,116.375378,0,255,39608.3371875,2008-06-09,08:05:33
39.983439,116.375378,0,255,39608.3372106481,2008-06-09,08:05:35
39.983434,116.375379,0,255,39608.3372337963,2008-06-09,08:05:37
39.983432,116.375378,0,255,39608.3372569444,2008-06-09,08:05:39
39.983425,116.375389,0,255,39608.3372800926,2008-06-09,08:05:41
39.983417,116.375378,0,255,39608.3373032407,2008-06-09,08:05:43
39.983394,116.375397,0,255,39608.3373263889,2008-06-09,08:05:45
39.983378,116.375391,0,254,39608.337349537,2008-06-09,08:05:47
39.983357,116.375401,0,254,39608.3373726852,2008-06-09,08:05:49
39.983358,116.375401,0,254,39608.3373958333,2008-06-09,08:05:51
39.983355,116.375394,0,254,39608.3374189815,2008-06-09,08:05:53
39.983376,116.3754,0,254,39608.3374421296,2008-06-09,08:05:55
39.983413,116.375402,0,253,39608.3374652778,2008-06-09,08:05:57
39.983459,116.375404,0,253,39608.3374884259,2008-06-09,08:05:59
39.983487,116.375405,0,252,39608.3375115741,2008-06-09,08:06:01
39.983504,116.375403,0,252,39608.3375347222,2008-06-09,08:06:03
39.983503,116.375403,0,252,39608.3375578704,2008-06-09,08:06:05
39.983504,116.375403,0,252,39608.3375810185,2008-06-09,08:06:07
39.983506,116.375403,0,252,39608.3376041667,2008-06-09,08:06:09
39.983521,116.375413,0,252,39608.3376273148,2008-06-09,08:06:11
39.983543,116.375407,0,252,39608.337650463,2008-06-09,08:06:13
39.983553,116.375403,0,252,39608.3376736111,2008-06-09,08:06:15
39.983568,116.375394,0,252,39608.3376967593,2008-06-09,08:06:17
39.98358,116.375385,0,252,39608.3377199074,2008-06-09,08:06:19
39.983594,116.375383,0,252,39608.3377430556,2008-06-09,08:06:21
39.983604,116.375392,0,252,39608.3377662037,2008-06-09,08:06:23
39.983606,116.375401,0,251,39608.3377893518,2008-06-09,08:06:25
39.983614,116.375412,0,251,39608.3378125,2008-06-09,08:06:27
39.983621,116.375409,0,251,39608.3378356481,2008-06-09,08:06:29
39.983624,116.375408,0,251,39608.3378587963,2008-06-09,08:06:31
39.983628,116.375408,0,251,39608.3378819444,2008-06-09,08:06:33
39.983645,116.375411,0,251,39608.3379050926,2008-06-09,08:06:35
39.983672,116.37541,0,251,39608.3379282407,2008-06-09,08:06:37
39.983702,116.375413,0,251,39608.3379513889,2008-06-09,08:06:39
39.983554,116.375446,0,254,39608.3398032407,2008-06-09,08:09:19
39.983162,116.375741,0,238,39608.3400578704,2008-06-09,08:09:41
39.983162,116.375742,0,238,39608.3400810185,2008-06-09,08:09:43
39.983159,116.375744,0,238,39608.3401041667,2008-06-09,08:09:45
39.983152,116.375746,0,238,39608.3401273148,2008-06-09,08:09:47
39.983006,116.375832,0,246,39608.340150463,2008-06-09,08:09:49
39.982932,116.375875,0,250,39608.3401736111,2008-06-09,08:09:51
39.982892,116.375924,0,250,39608.3401967593,2008-06-09,08:09:53
39.982872,116.375954,0,250,39608.3402199074,2008-06-09,08:09:55
39.982862,116.375961,0,250,39608.3402430556,2008-06-09,08:09:57
39.982858,116.375965,0,250,39608.3402662037,2008-06-09,08:09:59
39.982845,116.375972,0,249,39608.3402893519,2008-06-09,08:10:01
39.982833,116.375982,0,249,39608.3403125,2008-06-09,08:10:03
39.982822,116.375977,0,250,39608.3403356481,2008-06-09,08:10:05
39.982804,116.375987,0,249,39608.3403587963,2008-06-09,08:10:07
39.985078,116.37503,0,227,39608.340474537,2008-06-09,08:10:17
39.985088,116.375023,0,227,39608.3404976852,2008-06-09,08:10:19
39.985087,116.375023,0,227,39608.3405208333,2008-06-09,08:10:21
39.985083,116.375023,0,227,39608.3405439815,2008-06-09,08:10:23
39.985076,116.375024,0,227,39608.3405671296,2008-06-09,08:10:25
39.985037,116.375037,0,231,39608.3405902778,2008-06-09,08:10:27
39.985003,116.375048,0,234,39608.3406134259,2008-06-09,08:10:29
39.984996,116.37505,0,234,39608.3406365741,2008-06-09,08:10:31
39.984769,116.375126,0,237,39608.3406597222,2008-06-09,08:10:33
39.984629,116.375167,0,239,39608.3406828704,2008-06-09,08:10:35
39.984525,116.375196,0,240,39608.3407060185,2008-06-09,08:10:37
39.984446,116.375206,0,242,39608.3407291667,2008-06-09,08:10:39
39.984414,116.375197,0,242,39608.3407523148,2008-06-09,08:10:41
39.98437,116.37518,0,243,39608.340775463,2008-06-09,08:10:43
39.984357,116.375155,0,244,39608.3407986111,2008-06-09,08:10:45
39.984352,116.375139,0,244,39608.3408217593,2008-06-09,08:10:47
39.984352,116.375131,0,245,39608.3408449074,2008-06-09,08:10:49
39.984259,116.375171,0,248,39608.3409375,2008-06-09,08:10:57
39.984249,116.375169,0,247,39608.3409606481,2008-06-09,08:10:59
39.983952,116.37518,0,201,39608.3409837963,2008-06-09,08:11:01
39.983816,116.375272,0,191,39608.3410069444,2008-06-09,08:11:03
39.983775,116.375248,0,198,39608.3410300926,2008-06-09,08:11:05
39.983748,116.375292,0,199,39608.3410532407,2008-06-09,08:11:07
39.983722,116.375322,0,202,39608.3410763889,2008-06-09,08:11:09
39.983699,116.37535,0,206,39608.341099537,2008-06-09,08:11:11
39.983688,116.375359,0,211,39608.3411226852,2008-06-09,08:11:13
39.983646,116.375441,0,212,39608.3411458333,2008-06-09,08:11:15
39.983544,116.375605,0,232,39608.3411689815,2008-06-09,08:11:17
39.9835,116.37568,0,239,39608.3411921296,2008-06-09,08:11:19
39.983482,116.375715,0,242,39608.3412152778,2008-06-09,08:11:21
39.983476,116.375765,0,239,39608.3412384259,2008-06-09,08:11:23
39.983497,116.375757,0,234,39608.3412615741,2008-06-09,08:11:25
39.983524,116.375744,0,232,39608.3412847222,2008-06-09,08:11:27
39.983567,116.375705,0,229,39608.3413078704,2008-06-09,08:11:29
39.98363,116.37565,0,224,39608.3413310185,2008-06-09,08:11:31
39.983677,116.375597,0,221,39608.3413541667,2008-06-09,08:11:33
39.9837,116.375552,0,221,39608.3413773148,2008-06-09,08:11:35
39.983708,116.375525,0,221,39608.341400463,2008-06-09,08:11:37
39.983721,116.375505,0,222,39608.3414236111,2008-06-09,08:11:39
39.983734,116.375478,0,223,39608.3414467593,2008-06-09,08:11:41
39.983732,116.375475,0,225,39608.3414699074,2008-06-09,08:11:43
39.983715,116.375461,0,227,39608.3414930556,2008-06-09,08:11:45
39.983745,116.375466,0,227,39608.3415625,2008-06-09,08:11:51
39.983748,116.375466,0,227,39608.3415856481,2008-06-09,08:11:53
39.983781,116.375477,0,228,39608.3416087963,2008-06-09,08:11:55
39.983811,116.375489,0,230,39608.3416319444,2008-06-09,08:11:57
39.983822,116.375485,0,231,39608.3416550926,2008-06-09,08:11:59
39.983903,116.375456,0,232,39608.3416782407,2008-06-09,08:12:01
39.98396,116.375411,0,233,39608.3417013889,2008-06-09,08:12:03
39.984025,116.37539,0,232,39608.341724537,2008-06-09,08:12:05
39.984043,116.375378,0,230,39608.3417476852,2008-06-09,08:12:07
39.984048,116.375349,0,228,39608.3417708333,2008-06-09,08:12:09
39.983991,116.375339,0,224,39608.3417939815,2008-06-09,08:12:11
39.983971,116.375339,0,221,39608.3418171296,2008-06-09,08:12:13
39.983978,116.375333,0,220,39608.3418402778,2008-06-09,08:12:15
39.983956,116.375318,0,219,39608.3418634259,2008-06-09,08:12:17
39.98397,116.37532,0,218,39608.3418865741,2008-06-09,08:12:19
39.98397,116.375319,0,218,39608.3419097222,2008-06-09,08:12:21
39.98398,116.375303,0,217,39608.3419328704,2008-06-09,08:12:23
39.983987,116.375299,0,215,39608.3419560185,2008-06-09,08:12:25
39.983978,116.375307,0,215,39608.3419791667,2008-06-09,08:12:27
39.983966,116.375318,0,216,39608.3420023148,2008-06-09,08:12:29
39.983955,116.375323,0,217,39608.342025463,2008-06-09,08:12:31
39.983957,116.375323,0,217,39608.3420717593,2008-06-09,08:12:35
39.983958,116.375323,0,217,39608.3420949074,2008-06-09,08:12:37
39.983958,116.375323,0,217,39608.3421180556,2008-06-09,08:12:39
39.983959,116.375323,0,217,39608.3421412037,2008-06-09,08:12:41
39.98396,116.375324,0,217,39608.3421643519,2008-06-09,08:12:43
39.98396,116.375323,0,217,39608.3421875,2008-06-09,08:12:45
39.98397,116.375326,0,217,39608.3422106481,2008-06-09,08:12:47
39.983991,116.375334,0,217,39608.3422337963,2008-06-09,08:12:49
39.983945,116.375345,0,217,39608.3422569444,2008-06-09,08:12:51
39.983929,116.375355,0,218,39608.3422800926,2008-06-09,08:12:53
39.983914,116.37536,0,219,39608.3423032407,2008-06-09,08:12:55
39.983911,116.375361,0,219,39608.3423263889,2008-06-09,08:12:57
39.983875,116.375384,0,219,39608.342349537,2008-06-09,08:12:59
39.983826,116.375413,0,219,39608.3423726852,2008-06-09,08:13:01
39.983833,116.375433,0,219,39608.3423958333,2008-06-09,08:13:03
39.983828,116.375438,0,219,39608.3424189815,2008-06-09,08:13:05
39.983804,116.375444,0,219,39608.3424421296,2008-06-09,08:13:07
39.983769,116.375451,0,219,39608.3424652778,2008-06-09,08:13:09
39.98375,116.375463,0,219,39608.3424884259,2008-06-09,08:13:11
39.983764,116.37547,0,219,39608.3425115741,2008-06-09,08:13:13
39.983759,116.375462,0,219,39608.3425347222,2008-06-09,08:13:15
39.983744,116.375466,0,220,39608.3425578704,2008-06-09,08:13:17
39.983705,116.375476,0,219,39608.3425810185,2008-06-09,08:13:19
39.98363,116.375483,0,218,39608.3426041667,2008-06-09,08:13:21
39.983574,116.375482,0,218,39608.3426273148,2008-06-09,08:13:23
39.983529,116.375468,0,218,39608.342650463,2008-06-09,08:13:25
39.98349,116.37547,0,218,39608.3426736111,2008-06-09,08:13:27
39.983434,116.375483,0,217,39608.3426967593,2008-06-09,08:13:29
39.98364,116.375429,0,150,39608.343900463,2008-06-09,08:15:13
39.983715,116.374939,0,145,39608.3440393518,2008-06-09,08:15:25
39.983714,116.374933,0,145,39608.3440625,2008-06-09,08:15:27
39.983714,116.374934,0,145,39608.3440856481,2008-06-09,08:15:29
39.983714,116.374935,0,144,39608.3441087963,2008-06-09,08:15:31
39.983712,116.374936,0,141,39608.3441319444,2008-06-09,08:15:33
39.983423,116.375575,0,135,39608.3442476852,2008-06-09,08:15:43
39.983432,116.375569,0,135,39608.3442708333,2008-06-09,08:15:45
39.983433,116.375567,0,135,39608.3442939815,2008-06-09,08:15:47
39.983432,116.375567,0,135,39608.3443171296,2008-06-09,08:15:49
39.983433,116.375566,0,136,39608.3443402778,2008-06-09,08:15:51
39.983436,116.375565,0,136,39608.3443634259,2008-06-09,08:15:53
39.983446,116.375545,0,129,39608.3444097222,2008-06-09,08:15:57
39.983046,116.375469,0,126,39608.3444328704,2008-06-09,08:15:59
39.983133,116.375412,0,131,39608.3444560185,2008-06-09,08:16:01
39.983159,116.37542,0,130,39608.3444791667,2008-06-09,08:16:03
39.983162,116.375424,0,131,39608.3445023148,2008-06-09,08:16:05
39.983165,116.375426,0,131,39608.344525463,2008-06-09,08:16:07
39.983166,116.375428,0,131,39608.3445486111,2008-06-09,08:16:09
39.983165,116.375431,0,131,39608.3445717593,2008-06-09,08:16:11
39.983162,116.375432,0,131,39608.3445949074,2008-06-09,08:16:13
39.983158,116.375433,0,132,39608.3446180556,2008-06-09,08:16:15
39.983154,116.375436,0,132,39608.3446412037,2008-06-09,08:16:17
39.983156,116.375451,0,132,39608.3446643518,2008-06-09,08:16:19
39.983169,116.375461,0,133,39608.3446875,2008-06-09,08:16:21
39.983179,116.375466,0,132,39608.3447106481,2008-06-09,08:16:23
39.983182,116.375466,0,132,39608.3447337963,2008-06-09,08:16:25
39.983187,116.375466,0,132,39608.3447569444,2008-06-09,08:16:27
39.98319,116.375466,0,132,39608.3447800926,2008-06-09,08:16:29
39.98319,116.375465,0,132,39608.3448032407,2008-06-09,08:16:31
39.983192,116.375465,0,132,39608.3448263889,2008-06-09,08:16:33
39.983197,116.375463,0,132,39608.344849537,2008-06-09,08:16:35
39.983239,116.375421,0,132,39608.3448726852,2008-06-09,08:16:37
39.983289,116.375365,0,133,39608.3448958333,2008-06-09,08:16:39
39.983325,116.375313,0,134,39608.3449189815,2008-06-09,08:16:41
39.98334,116.375268,0,135,39608.3449421296,2008-06-09,08:16:43
39.98333,116.375245,0,135,39608.3449652778,2008-06-09,08:16:45
39.983328,116.375221,0,136,39608.3449884259,2008-06-09,08:16:47
39.99237,116.372132,0,408,39608.3458912037,2008-06-09,08:18:05
39.98502,116.37498,0,273,39608.3471643519,2008-06-09,08:19:55
39.984467,116.375175,0,226,39608.3471875,2008-06-09,08:19:57
39.984296,116.375202,0,193,39608.3472106481,2008-06-09,08:19:59
39.984231,116.375181,0,170,39608.3472337963,2008-06-09,08:20:01
39.98419,116.375187,0,163,39608.3472569444,2008-06-09,08:20:03
39.984145,116.375214,0,162,39608.3472800926,2008-06-09,08:20:05
39.984121,116.375229,0,162,39608.3473032407,2008-06-09,08:20:07
39.984119,116.375231,0,162,39608.3473263889,2008-06-09,08:20:09
39.984116,116.375232,0,162,39608.347349537,2008-06-09,08:20:11
39.98389,116.375391,0,159,39608.3473726852,2008-06-09,08:20:13
39.983763,116.375459,0,161,39608.3473958333,2008-06-09,08:20:15
39.983513,116.375411,0,135,39608.3492939815,2008-06-09,08:22:59
39.98402,116.375033,0,88,39608.3494097222,2008-06-09,08:23:09
39.983549,116.375354,0,87,39608.3494328704,2008-06-09,08:23:11
39.983465,116.375422,0,92,39608.3494560185,2008-06-09,08:23:13
39.983468,116.375431,0,89,39608.3494791667,2008-06-09,08:23:15
39.983502,116.375391,0,94,39608.3495023148,2008-06-09,08:23:17
39.983547,116.375363,0,98,39608.349525463,2008-06-09,08:23:19
39.983559,116.375349,0,102,39608.3495486111,2008-06-09,08:23:21
39.983581,116.375345,0,105,39608.3495717593,2008-06-09,08:23:23
39.983588,116.375334,0,109,39608.3495949074,2008-06-09,08:23:25
39.983583,116.375342,0,112,39608.3496180556,2008-06-09,08:23:27
39.98358,116.375342,0,112,39608.3496412037,2008-06-09,08:23:29
39.983578,116.375343,0,112,39608.3496643519,2008-06-09,08:23:31
39.983578,116.375342,0,112,39608.3496875,2008-06-09,08:23:33
39.983582,116.375341,0,113,39608.3497106481,2008-06-09,08:23:35
39.983587,116.37534,0,113,39608.3497337963,2008-06-09,08:23:37
39.983591,116.37534,0,112,39608.3498032407,2008-06-09,08:23:43
39.98359,116.37534,0,113,39608.3498263889,2008-06-09,08:23:45
39.983594,116.37534,0,113,39608.349849537,2008-06-09,08:23:47
39.983599,116.375339,0,112,39608.3498726852,2008-06-09,08:23:49
39.983618,116.375339,0,108,39608.3498958333,2008-06-09,08:23:51
39.983627,116.375358,0,104,39608.3499189815,2008-06-09,08:23:53
39.983641,116.375374,0,103,39608.3499421296,2008-06-09,08:23:55
39.983647,116.375364,0,105,39608.3499652778,2008-06-09,08:23:57
39.983651,116.375365,0,109,39608.3499884259,2008-06-09,08:23:59
39.983659,116.375352,0,113,39608.3500115741,2008-06-09,08:24:01
39.98366,116.375338,0,118,39608.3500347222,2008-06-09,08:24:03
39.98366,116.375337,0,118,39608.3500578704,2008-06-09,08:24:05
39.983658,116.375337,0,119,39608.3500810185,2008-06-09,08:24:07
39.983657,116.375337,0,119,39608.3501041667,2008-06-09,08:24:09
39.983653,116.375345,0,119,39608.3501273148,2008-06-09,08:24:11
39.983643,116.375353,0,120,39608.350150463,2008-06-09,08:24:13
39.983631,116.375353,0,121,39608.3501736111,2008-06-09,08:24:15
39.983623,116.375351,0,120,39608.3501967593,2008-06-09,08:24:17
39.983595,116.375358,0,121,39608.3502199074,2008-06-09,08:24:19
39.983588,116.375355,0,123,39608.3502430556,2008-06-09,08:24:21
39.983598,116.375358,0,123,39608.3502662037,2008-06-09,08:24:23
39.983614,116.375364,0,125,39608.3502893519,2008-06-09,08:24:25
39.983615,116.375365,0,125,39608.3503125,2008-06-09,08:24:27
39.983616,116.375365,0,125,39608.3503356481,2008-06-09,08:24:29
39.983619,116.375365,0,125,39608.3503587963,2008-06-09,08:24:31
39.983623,116.375365,0,125,39608.3503819444,2008-06-09,08:24:33
39.983625,116.375365,0,125,39608.3504050926,2008-06-09,08:24:35
39.983621,116.375366,0,125,39608.3504282407,2008-06-09,08:24:37
39.983618,116.375366,0,125,39608.3504513889,2008-06-09,08:24:39
39.983622,116.375372,0,125,39608.350474537,2008-06-09,08:24:41
39.98362,116.375371,0,126,39608.3504976852,2008-06-09,08:24:43
39.983618,116.37537,0,126,39608.3505208333,2008-06-09,08:24:45
39.983616,116.375371,0,126,39608.3505439815,2008-06-09,08:24:47
39.983613,116.375372,0,126,39608.3505671296,2008-06-09,08:24:49
39.983613,116.375373,0,126,39608.3505902778,2008-06-09,08:24:51
39.983613,116.375374,0,126,39608.3506134259,2008-06-09,08:24:53
39.983612,116.375374,0,126,39608.3506365741,2008-06-09,08:24:55
39.983609,116.375375,0,126,39608.3506597222,2008-06-09,08:24:57
39.983605,116.375376,0,126,39608.3506828704,2008-06-09,08:24:59
39.983601,116.375377,0,126,39608.3507060185,2008-06-09,08:25:01
39.983594,116.375378,0,126,39608.350775463,2008-06-09,08:25:07
39.983594,116.375378,0,126,39608.3507986111,2008-06-09,08:25:09
39.983594,116.375378,0,126,39608.3508217593,2008-06-09,08:25:11
39.983595,116.375379,0,126,39608.3508449074,2008-06-09,08:25:13
39.983598,116.375379,0,126,39608.3508680556,2008-06-09,08:25:15
39.983562,116.375376,0,127,39608.3508912037,2008-06-09,08:25:17
39.983583,116.375387,0,127,39608.3509143519,2008-06-09,08:25:19
39.983626,116.375398,0,126,39608.3509375,2008-06-09,08:25:21
39.98371,116.375384,0,125,39608.3509837963,2008-06-09,08:25:25
39.983732,116.375369,0,125,39608.3510069444,2008-06-09,08:25:27
39.983791,116.375367,0,125,39608.3510300926,2008-06-09,08:25:29
39.983823,116.375366,0,125,39608.3510532407,2008-06-09,08:25:31
39.983825,116.375363,0,125,39608.3510763889,2008-06-09,08:25:33
39.983814,116.375351,0,125,39608.351099537,2008-06-09,08:25:35
39.983805,116.375353,0,125,39608.3511226852,2008-06-09,08:25:37
39.997171,116.367828,0,58,39608.3524189815,2008-06-09,08:27:29
39.996676,116.368054,0,42,39608.3525115741,2008-06-09,08:27:37
39.983597,116.375508,0,63,39608.3525578704,2008-06-09,08:27:41
39.983594,116.375575,0,160,39608.3525810185,2008-06-09,08:27:43
39.983615,116.375558,0,199,39608.3526041667,2008-06-09,08:27:45
39.983626,116.375533,0,203,39608.3526273148,2008-06-09,08:27:47
39.983627,116.375531,0,203,39608.352650463,2008-06-09,08:27:49
39.983631,116.37553,0,204,39608.3526736111,2008-06-09,08:27:51
39.983385,116.375518,0,179,39608.3544560185,2008-06-09,08:30:25
39.98335,116.375525,0,179,39608.3544791667,2008-06-09,08:30:27
39.983335,116.375507,0,178,39608.3545023148,2008-06-09,08:30:29
39.983308,116.375498,0,178,39608.354525463,2008-06-09,08:30:31
39.983288,116.375491,0,177,39608.3545486111,2008-06-09,08:30:33
39.983251,116.3755,0,177,39608.3545717593,2008-06-09,08:30:35
39.983186,116.375541,0,177,39608.3545949074,2008-06-09,08:30:37
39.983201,116.375537,0,176,39608.3546180556,2008-06-09,08:30:39
39.983253,116.375508,0,176,39608.3546412037,2008-06-09,08:30:41
39.983285,116.375505,0,175,39608.3546643518,2008-06-09,08:30:43
39.983316,116.375497,0,175,39608.3546875,2008-06-09,08:30:45
39.983329,116.375502,0,174,39608.3547106481,2008-06-09,08:30:47
39.983333,116.375517,0,174,39608.3547337963,2008-06-09,08:30:49
39.983338,116.375515,0,174,39608.3547569444,2008-06-09,08:30:51
39.983333,116.375515,0,174,39608.3547800926,2008-06-09,08:30:53
39.983337,116.375507,0,174,39608.3548032407,2008-06-09,08:30:55
39.983337,116.375508,0,174,39608.3548263889,2008-06-09,08:30:57
39.983334,116.375489,0,173,39608.354849537,2008-06-09,08:30:59
39.983309,116.375513,0,173,39608.3548726852,2008-06-09,08:31:01
39.983282,116.375542,0,172,39608.3548958333,2008-06-09,08:31:03
39.983295,116.375529,0,171,39608.3549189815,2008-06-09,08:31:05
39.983296,116.375528,0,171,39608.3549421296,2008-06-09,08:31:07
39.983288,116.375535,0,171,39608.3549652778,2008-06-09,08:31:09
39.983293,116.375541,0,171,39608.3549884259,2008-06-09,08:31:11
39.983299,116.375526,0,171,39608.3550115741,2008-06-09,08:31:13
39.983299,116.375523,0,171,39608.3550347222,2008-06-09,08:31:15
39.98331,116.375515,0,171,39608.3550578704,2008-06-09,08:31:17
39.983323,116.375508,0,171,39608.3550810185,2008-06-09,08:31:19
39.983334,116.375501,0,170,39608.3551041667,2008-06-09,08:31:21
39.983337,116.375501,0,170,39608.3551273148,2008-06-09,08:31:23
39.983333,116.375517,0,170,39608.355150463,2008-06-09,08:31:25
39.983347,116.375525,0,170,39608.3551736111,2008-06-09,08:31:27
39.983362,116.375526,0,170,39608.3551967593,2008-06-09,08:31:29
39.983361,116.375526,0,170,39608.3552199074,2008-06-09,08:31:31
39.983361,116.375526,0,170,39608.3552430556,2008-06-09,08:31:33
39.983361,116.375526,0,170,39608.3552662037,2008-06-09,08:31:35
39.983362,116.375527,0,170,39608.3552893519,2008-06-09,08:31:37
39.983364,116.375526,0,170,39608.3553125,2008-06-09,08:31:39
39.983367,116.375527,0,170,39608.3553356482,2008-06-09,08:31:41
39.983369,116.375527,0,170,39608.3553587963,2008-06-09,08:31:43
39.98337,116.375527,0,170,39608.3553819444,2008-06-09,08:31:45
39.983372,116.375527,0,170,39608.3554050926,2008-06-09,08:31:47
39.983374,116.375527,0,170,39608.3554282407,2008-06-09,08:31:49
39.983375,116.375527,0,170,39608.3554513889,2008-06-09,08:31:51
39.983379,116.375527,0,170,39608.355474537,2008-06-09,08:31:53
39.98338,116.375527,0,170,39608.3554976852,2008-06-09,08:31:55
39.983379,116.375527,0,170,39608.3555208333,2008-06-09,08:31:57
39.983379,116.375528,0,170,39608.3555439815,2008-06-09,08:31:59
39.983376,116.375529,0,170,39608.3555671296,2008-06-09,08:32:01
39.983373,116.37553,0,170,39608.3555902778,2008-06-09,08:32:03
39.983371,116.375531,0,170,39608.3556134259,2008-06-09,08:32:05
39.983368,116.375532,0,170,39608.3556365741,2008-06-09,08:32:07
39.983366,116.375533,0,170,39608.3556597222,2008-06-09,08:32:09
39.983364,116.375533,0,170,39608.3556828704,2008-06-09,08:32:11
39.983365,116.375533,0,170,39608.3557060185,2008-06-09,08:32:13
39.983366,116.375533,0,170,39608.3557291667,2008-06-09,08:32:15
39.983369,116.375532,0,170,39608.3557523148,2008-06-09,08:32:17
39.98337,116.375532,0,170,39608.355775463,2008-06-09,08:32:19
39.983369,116.375531,0,170,39608.3557986111,2008-06-09,08:32:21
39.983368,116.375531,0,170,39608.3558217593,2008-06-09,08:32:23
39.98337,116.375531,0,170,39608.3558449074,2008-06-09,08:32:25
39.983371,116.375531,0,170,39608.3558680556,2008-06-09,08:32:27
39.983371,116.37553,0,170,39608.3558912037,2008-06-09,08:32:29
39.983373,116.37553,0,170,39608.3559143519,2008-06-09,08:32:31
39.983394,116.375523,0,170,39608.3559375,2008-06-09,08:32:33
39.983403,116.375527,0,170,39608.3559606481,2008-06-09,08:32:35
39.983404,116.37553,0,171,39608.3559837963,2008-06-09,08:32:37
39.983404,116.375541,0,170,39608.3560069444,2008-06-09,08:32:39
39.983414,116.375544,0,170,39608.3560300926,2008-06-09,08:32:41
39.983415,116.375568,0,171,39608.3560532407,2008-06-09,08:32:43
39.983419,116.375589,0,171,39608.3560763889,2008-06-09,08:32:45
39.983408,116.375602,0,172,39608.356099537,2008-06-09,08:32:47
39.983399,116.375612,0,172,39608.3561226852,2008-06-09,08:32:49
39.983151,116.375574,0,132,39608.3646875,2008-06-09,08:45:09
39.983123,116.375583,0,130,39608.3647106481,2008-06-09,08:45:11
39.983127,116.375577,0,129,39608.3647337963,2008-06-09,08:45:13
39.983129,116.375571,0,130,39608.3647569444,2008-06-09,08:45:15
39.983142,116.37557,0,131,39608.3647800926,2008-06-09,08:45:17
39.983177,116.375572,0,130,39608.3648032407,2008-06-09,08:45:19
39.983172,116.375589,0,130,39608.3648263889,2008-06-09,08:45:21
39.983193,116.375595,0,130,39608.364849537,2008-06-09,08:45:23
39.983207,116.375604,0,130,39608.3648726852,2008-06-09,08:45:25
39.983204,116.375615,0,130,39608.3648958333,2008-06-09,08:45:27
39.983197,116.375629,0,130,39608.3649189815,2008-06-09,08:45:29
39.983196,116.375629,0,130,39608.3649421296,2008-06-09,08:45:31
39.983194,116.375629,0,130,39608.3649652778,2008-06-09,08:45:33
39.983194,116.37563,0,130,39608.3649884259,2008-06-09,08:45:35
39.983198,116.375629,0,130,39608.3650115741,2008-06-09,08:45:37
39.983211,116.375628,0,131,39608.3650347222,2008-06-09,08:45:39
39.983232,116.375619,0,131,39608.3650578704,2008-06-09,08:45:41
39.983237,116.375619,0,131,39608.3650810185,2008-06-09,08:45:43
39.983242,116.375618,0,131,39608.3651041667,2008-06-09,08:45:45
39.983253,116.375623,0,132,39608.3651273148,2008-06-09,08:45:47
39.983273,116.375622,0,131,39608.365150463,2008-06-09,08:45:49
39.983278,116.37562,0,131,39608.3651736111,2008-06-09,08:45:51
39.983276,116.37562,0,131,39608.3651967593,2008-06-09,08:45:53
39.983275,116.37562,0,131,39608.3652199074,2008-06-09,08:45:55
39.983275,116.37562,0,132,39608.3652430556,2008-06-09,08:45:57
39.98328,116.375619,0,132,39608.3652662037,2008-06-09,08:45:59
39.983305,116.375604,0,132,39608.3652893519,2008-06-09,08:46:01
39.983353,116.375607,0,133,39608.3653125,2008-06-09,08:46:03
39.983359,116.375609,0,133,39608.3653356481,2008-06-09,08:46:05
39.983365,116.375619,0,133,39608.3653587963,2008-06-09,08:46:07
39.983348,116.375615,0,133,39608.3653819444,2008-06-09,08:46:09
39.983326,116.375606,0,134,39608.3654050926,2008-06-09,08:46:11
39.983326,116.375606,0,134,39608.3654282407,2008-06-09,08:46:13
39.983323,116.375606,0,134,39608.3654513889,2008-06-09,08:46:15
39.983321,116.375607,0,134,39608.365474537,2008-06-09,08:46:17
39.98329,116.375618,0,135,39608.3654976852,2008-06-09,08:46:19
39.983238,116.37563,0,135,39608.3655208333,2008-06-09,08:46:21
39.983189,116.375622,0,136,39608.3655439815,2008-06-09,08:46:23
39.983154,116.375621,0,136,39608.3655671296,2008-06-09,08:46:25
39.98312,116.375628,0,136,39608.3655902778,2008-06-09,08:46:27
39.983056,116.375639,0,136,39608.3656134259,2008-06-09,08:46:29
39.983018,116.375644,0,136,39608.3656365741,2008-06-09,08:46:31
39.982956,116.375646,0,135,39608.3656597222,2008-06-09,08:46:33
39.982989,116.37558,0,134,39608.3656828704,2008-06-09,08:46:35
39.983026,116.375548,0,134,39608.3657060185,2008-06-09,08:46:37
39.983046,116.375528,0,135,39608.3657291667,2008-06-09,08:46:39
39.983038,116.375519,0,137,39608.3657523148,2008-06-09,08:46:41
39.983069,116.375524,0,140,39608.365775463,2008-06-09,08:46:43
39.983072,116.37552,0,139,39608.3657986111,2008-06-09,08:46:45
39.983101,116.375505,0,139,39608.3658217593,2008-06-09,08:46:47
39.983102,116.375483,0,138,39608.3658449074,2008-06-09,08:46:49
39.9831,116.375482,0,137,39608.3658680556,2008-06-09,08:46:51
39.983099,116.375482,0,137,39608.3658912037,2008-06-09,08:46:53
39.983098,116.375482,0,137,39608.3659143519,2008-06-09,08:46:55
39.983097,116.375481,0,137,39608.3659375,2008-06-09,08:46:57
39.983093,116.375481,0,137,39608.3659606481,2008-06-09,08:46:59
39.98309,116.375482,0,137,39608.3659837963,2008-06-09,08:47:01
39.983087,116.375482,0,137,39608.3660069444,2008-06-09,08:47:03
39.983087,116.375481,0,137,39608.3660300926,2008-06-09,08:47:05
39.983088,116.375481,0,137,39608.3660532407,2008-06-09,08:47:07
39.983092,116.37548,0,137,39608.3660763889,2008-06-09,08:47:09
39.983124,116.375455,0,137,39608.366099537,2008-06-09,08:47:11
39.983135,116.375436,0,134,39608.3661226852,2008-06-09,08:47:13
39.983135,116.375433,0,132,39608.3661458333,2008-06-09,08:47:15
39.983134,116.375433,0,132,39608.3661689815,2008-06-09,08:47:17
39.983133,116.375433,0,132,39608.3661921296,2008-06-09,08:47:19
39.983133,116.375433,0,132,39608.3662152778,2008-06-09,08:47:21
39.983131,116.375433,0,132,39608.3662384259,2008-06-09,08:47:23
39.983129,116.375433,0,132,39608.3662615741,2008-06-09,08:47:25
39.983127,116.375433,0,132,39608.3662847222,2008-06-09,08:47:27
39.983125,116.375433,0,132,39608.3663078704,2008-06-09,08:47:29
39.983122,116.375433,0,132,39608.3663310185,2008-06-09,08:47:31
39.983119,116.375433,0,132,39608.3663541667,2008-06-09,08:47:33
39.983117,116.375434,0,132,39608.3663773148,2008-06-09,08:47:35
39.983115,116.375434,0,132,39608.366400463,2008-06-09,08:47:37
39.983114,116.375434,0,132,39608.3664236111,2008-06-09,08:47:39
39.983143,116.375438,0,132,39608.3664467593,2008-06-09,08:47:41
39.983161,116.375445,0,132,39608.3664699074,2008-06-09,08:47:43
39.983173,116.375461,0,133,39608.3664930556,2008-06-09,08:47:45
39.983187,116.375458,0,133,39608.3665162037,2008-06-09,08:47:47
39.983209,116.375454,0,133,39608.3665393519,2008-06-09,08:47:49
39.983256,116.375437,0,134,39608.3665625,2008-06-09,08:47:51
39.983272,116.375449,0,133,39608.3665856481,2008-06-09,08:47:53
39.983282,116.375441,0,133,39608.3666087963,2008-06-09,08:47:55
39.983308,116.375432,0,135,39608.3666319444,2008-06-09,08:47:57
39.983325,116.375429,0,136,39608.3666550926,2008-06-09,08:47:59
39.983328,116.37544,0,139,39608.3666782407,2008-06-09,08:48:01
39.983332,116.375444,0,138,39608.3667013889,2008-06-09,08:48:03
39.983332,116.375453,0,137,39608.366724537,2008-06-09,08:48:05
39.983332,116.375447,0,137,39608.3667476852,2008-06-09,08:48:07
39.983329,116.375444,0,138,39608.3667708333,2008-06-09,08:48:09
39.983355,116.375448,0,141,39608.3667939815,2008-06-09,08:48:11
39.983371,116.375441,0,140,39608.3668171296,2008-06-09,08:48:13
39.983374,116.375437,0,142,39608.3668402778,2008-06-09,08:48:15
39.983392,116.375433,0,143,39608.3668634259,2008-06-09,08:48:17
39.983412,116.375432,0,146,39608.3668865741,2008-06-09,08:48:19
39.983438,116.375427,0,149,39608.3669097222,2008-06-09,08:48:21
39.983475,116.375419,0,152,39608.3669328704,2008-06-09,08:48:23
39.983494,116.375414,0,155,39608.3669560185,2008-06-09,08:48:25
39.983515,116.375419,0,156,39608.3669791667,2008-06-09,08:48:27
39.983519,116.375425,0,155,39608.3670023148,2008-06-09,08:48:29
39.983528,116.375421,0,158,39608.367025463,2008-06-09,08:48:31
39.983546,116.375427,0,159,39608.3670486111,2008-06-09,08:48:33
39.983568,116.375425,0,158,39608.3670717593,2008-06-09,08:48:35
39.98358,116.375425,0,158,39608.3670949074,2008-06-09,08:48:37
39.983583,116.375425,0,158,39608.3671180556,2008-06-09,08:48:39
39.983585,116.375425,0,158,39608.3671412037,2008-06-09,08:48:41
39.983587,116.375424,0,158,39608.3671643519,2008-06-09,08:48:43
39.983591,116.375424,0,158,39608.3671875,2008-06-09,08:48:45
39.983614,116.37544,0,159,39608.3672106481,2008-06-09,08:48:47
39.983628,116.375451,0,160,39608.3672337963,2008-06-09,08:48:49
39.98364,116.375452,0,163,39608.3672569444,2008-06-09,08:48:51
39.98365,116.375448,0,165,39608.3672800926,2008-06-09,08:48:53
39.983639,116.375448,0,166,39608.3673032407,2008-06-09,08:48:55
39.983638,116.375448,0,167,39608.3673263889,2008-06-09,08:48:57
39.983628,116.375446,0,168,39608.367349537,2008-06-09,08:48:59
39.983622,116.37544,0,168,39608.3673726852,2008-06-09,08:49:01
39.983618,116.375441,0,168,39608.3673958333,2008-06-09,08:49:03
39.983613,116.375441,0,168,39608.3674189815,2008-06-09,08:49:05
39.983599,116.375437,0,169,39608.3674421296,2008-06-09,08:49:07
39.98357,116.375429,0,170,39608.3674652778,2008-06-09,08:49:09
39.983548,116.375425,0,170,39608.3674884259,2008-06-09,08:49:11
39.98355,116.375423,0,171,39608.3675115741,2008-06-09,08:49:13
39.983545,116.375426,0,171,39608.3675347222,2008-06-09,08:49:15
39.98355,116.375423,0,171,39608.3675578704,2008-06-09,08:49:17
39.983546,116.375423,0,172,39608.3675810185,2008-06-09,08:49:19
39.983553,116.375422,0,172,39608.3676041667,2008-06-09,08:49:21
39.983562,116.375421,0,172,39608.3676273148,2008-06-09,08:49:23
39.98354,116.375426,0,172,39608.367650463,2008-06-09,08:49:25
39.98352,116.375428,0,171,39608.3676736111,2008-06-09,08:49:27
39.983502,116.375441,0,170,39608.3676967593,2008-06-09,08:49:29
39.983495,116.375444,0,170,39608.3677199074,2008-06-09,08:49:31
39.983509,116.375444,0,169,39608.3677430556,2008-06-09,08:49:33
39.983513,116.37545,0,167,39608.3677662037,2008-06-09,08:49:35
39.983492,116.375455,0,166,39608.3677893518,2008-06-09,08:49:37
39.983481,116.375452,0,165,39608.3678125,2008-06-09,08:49:39
39.983478,116.375453,0,165,39608.3678356481,2008-06-09,08:49:41
39.983477,116.375453,0,165,39608.3678587963,2008-06-09,08:49:43
39.983477,116.375453,0,165,39608.3678819444,2008-06-09,08:49:45
39.98348,116.375454,0,165,39608.3679050926,2008-06-09,08:49:47
39.983483,116.375453,0,165,39608.3679282407,2008-06-09,08:49:49
39.983484,116.375453,0,165,39608.3679513889,2008-06-09,08:49:51
39.983484,116.375454,0,165,39608.367974537,2008-06-09,08:49:53
39.983481,116.375454,0,165,39608.3679976852,2008-06-09,08:49:55
39.983477,116.375455,0,165,39608.3680208333,2008-06-09,08:49:57
39.98348,116.375455,0,165,39608.3680439815,2008-06-09,08:49:59
39.983495,116.375459,0,164,39608.3680671296,2008-06-09,08:50:01
39.983508,116.375457,0,163,39608.3680902778,2008-06-09,08:50:03
39.983511,116.375456,0,163,39608.3681134259,2008-06-09,08:50:05
39.983535,116.375463,0,164,39608.3681365741,2008-06-09,08:50:07
39.983585,116.375464,0,164,39608.3681597222,2008-06-09,08:50:09
39.983607,116.375467,0,165,39608.3681828704,2008-06-09,08:50:11
39.983625,116.375462,0,165,39608.3682060185,2008-06-09,08:50:13
39.983628,116.375463,0,165,39608.3682291667,2008-06-09,08:50:15
39.983631,116.375463,0,165,39608.3682523148,2008-06-09,08:50:17
39.983649,116.375458,0,165,39608.368275463,2008-06-09,08:50:19
39.983675,116.375466,0,166,39608.3682986111,2008-06-09,08:50:21
39.983682,116.375468,0,166,39608.3683217593,2008-06-09,08:50:23
39.983697,116.375469,0,166,39608.3683449074,2008-06-09,08:50:25
39.98368,116.375462,0,167,39608.3683680556,2008-06-09,08:50:27
39.983655,116.375453,0,167,39608.3683912037,2008-06-09,08:50:29
39.983656,116.375453,0,168,39608.3684143518,2008-06-09,08:50:31
39.983644,116.375452,0,168,39608.3684375,2008-06-09,08:50:33
39.983634,116.375456,0,169,39608.3684606481,2008-06-09,08:50:35
39.983615,116.375468,0,169,39608.3684837963,2008-06-09,08:50:37
39.983611,116.375468,0,169,39608.3685069444,2008-06-09,08:50:39
39.983607,116.375469,0,169,39608.3685300926,2008-06-09,08:50:41
39.983603,116.375469,0,169,39608.3685532407,2008-06-09,08:50:43
39.983602,116.375469,0,169,39608.3685763889,2008-06-09,08:50:45
39.983602,116.375469,0,169,39608.368599537,2008-06-09,08:50:47
39.983605,116.375468,0,169,39608.3686226852,2008-06-09,08:50:49
39.983608,116.375467,0,169,39608.3686458333,2008-06-09,08:50:51
39.983608,116.375466,0,169,39608.3686689815,2008-06-09,08:50:53
39.983611,116.375466,0,169,39608.3686921296,2008-06-09,08:50:55
39.983614,116.375465,0,170,39608.3687152778,2008-06-09,08:50:57
39.983619,116.375464,0,170,39608.3687384259,2008-06-09,08:50:59
39.983624,116.375464,0,170,39608.3687615741,2008-06-09,08:51:01
39.983645,116.375463,0,170,39608.3687847222,2008-06-09,08:51:03
39.983655,116.375463,0,171,39608.3688078704,2008-06-09,08:51:05
39.983665,116.375461,0,171,39608.3688310185,2008-06-09,08:51:07
39.983669,116.375461,0,172,39608.3688541667,2008-06-09,08:51:09
39.983688,116.375457,0,173,39608.3688773148,2008-06-09,08:51:11
39.983687,116.375456,0,174,39608.368900463,2008-06-09,08:51:13
39.983688,116.375458,0,176,39608.3689236111,2008-06-09,08:51:15
39.983687,116.375456,0,176,39608.3689467593,2008-06-09,08:51:17
39.983682,116.375461,0,176,39608.3689699074,2008-06-09,08:51:19
39.98368,116.375457,0,177,39608.3689930556,2008-06-09,08:51:21
39.983682,116.375456,0,178,39608.3690162037,2008-06-09,08:51:23
39.983684,116.375456,0,178,39608.3690393518,2008-06-09,08:51:25
39.983685,116.375455,0,179,39608.3690625,2008-06-09,08:51:27
39.983685,116.375455,0,179,39608.3690856481,2008-06-09,08:51:29
39.983686,116.375454,0,179,39608.3691087963,2008-06-09,08:51:31
39.983688,116.375454,0,179,39608.3691319444,2008-06-09,08:51:33
39.983689,116.375454,0,179,39608.3691550926,2008-06-09,08:51:35
39.983692,116.375454,0,179,39608.3691782407,2008-06-09,08:51:37
39.983704,116.375459,0,179,39608.3692013889,2008-06-09,08:51:39
39.983714,116.375466,0,180,39608.369224537,2008-06-09,08:51:41
39.983707,116.375473,0,180,39608.3692476852,2008-06-09,08:51:43
39.983706,116.375479,0,180,39608.3692708333,2008-06-09,08:51:45
39.983704,116.375481,0,180,39608.3692939815,2008-06-09,08:51:47
39.9837,116.375481,0,181,39608.3693171296,2008-06-09,08:51:49
39.983691,116.375484,0,180,39608.3693402778,2008-06-09,08:51:51
39.983681,116.375481,0,180,39608.3693634259,2008-06-09,08:51:53
39.983674,116.375479,0,179,39608.3693865741,2008-06-09,08:51:55
39.983665,116.375475,0,179,39608.3694097222,2008-06-09,08:51:57
39.983662,116.375471,0,178,39608.3694328704,2008-06-09,08:51:59
39.983653,116.375471,0,178,39608.3694560185,2008-06-09,08:52:01
39.983661,116.375487,0,177,39608.3694791667,2008-06-09,08:52:03
39.983659,116.375497,0,176,39608.3695023148,2008-06-09,08:52:05
39.983659,116.375508,0,176,39608.369525463,2008-06-09,08:52:07
39.983657,116.375502,0,176,39608.3695486111,2008-06-09,08:52:09
39.983637,116.375491,0,176,39608.3695717593,2008-06-09,08:52:11
39.983632,116.375491,0,176,39608.3695949074,2008-06-09,08:52:13
39.983622,116.375476,0,177,39608.3696180556,2008-06-09,08:52:15
39.983612,116.375476,0,177,39608.3696412037,2008-06-09,08:52:17
39.983603,116.375477,0,177,39608.3696643518,2008-06-09,08:52:19
39.983598,116.375478,0,177,39608.3696875,2008-06-09,08:52:21
39.983594,116.375474,0,177,39608.3697106481,2008-06-09,08:52:23
39.983593,116.375475,0,177,39608.3697337963,2008-06-09,08:52:25
39.98359,116.375475,0,177,39608.3697569444,2008-06-09,08:52:27
39.983587,116.375475,0,177,39608.3697800926,2008-06-09,08:52:29
39.983588,116.375475,0,177,39608.3698032407,2008-06-09,08:52:31
39.983589,116.375475,0,177,39608.3698263889,2008-06-09,08:52:33
39.983586,116.375475,0,177,39608.369849537,2008-06-09,08:52:35
39.983583,116.375475,0,177,39608.3698726852,2008-06-09,08:52:37
39.983583,116.375475,0,177,39608.3698958333,2008-06-09,08:52:39
39.983587,116.375475,0,177,39608.3699189815,2008-06-09,08:52:41
39.983597,116.375477,0,177,39608.3699421296,2008-06-09,08:52:43
39.983593,116.375475,0,176,39608.3699652778,2008-06-09,08:52:45
39.983592,116.375475,0,176,39608.3699884259,2008-06-09,08:52:47
39.983592,116.375475,0,175,39608.3700115741,2008-06-09,08:52:49
39.983595,116.375474,0,175,39608.3700347222,2008-06-09,08:52:51
39.983597,116.375474,0,175,39608.3700578704,2008-06-09,08:52:53
39.983594,116.375475,0,175,39608.3700810185,2008-06-09,08:52:55
39.983597,116.375471,0,175,39608.3701041667,2008-06-09,08:52:57
39.983599,116.375476,0,174,39608.3701273148,2008-06-09,08:52:59
39.983614,116.37549,0,174,39608.370150463,2008-06-09,08:53:01
39.983622,116.375491,0,174,39608.3701736111,2008-06-09,08:53:03
39.983629,116.375495,0,174,39608.3701967593,2008-06-09,08:53:05
39.983631,116.375498,0,174,39608.3702199074,2008-06-09,08:53:07
39.983625,116.375505,0,174,39608.3702430556,2008-06-09,08:53:09
39.983616,116.375504,0,173,39608.3702662037,2008-06-09,08:53:11
39.983612,116.375505,0,173,39608.3702893518,2008-06-09,08:53:13
39.983611,116.375505,0,173,39608.3703125,2008-06-09,08:53:15
39.983613,116.375505,0,173,39608.3703356481,2008-06-09,08:53:17
39.983614,116.375505,0,173,39608.3703587963,2008-06-09,08:53:19
39.983614,116.375505,0,173,39608.3703819444,2008-06-09,08:53:21
39.983614,116.375504,0,173,39608.3704050926,2008-06-09,08:53:23
39.983614,116.375504,0,173,39608.3704282407,2008-06-09,08:53:25
39.983613,116.375504,0,173,39608.3704513889,2008-06-09,08:53:27
39.983617,116.375504,0,173,39608.370474537,2008-06-09,08:53:29
39.983637,116.375508,0,173,39608.3704976852,2008-06-09,08:53:31
39.983655,116.375533,0,172,39608.3705208333,2008-06-09,08:53:33
39.983666,116.375549,0,172,39608.3705439815,2008-06-09,08:53:35
39.983675,116.375561,0,172,39608.3705671296,2008-06-09,08:53:37
39.98368,116.375573,0,172,39608.3705902778,2008-06-09,08:53:39
39.983686,116.375581,0,172,39608.3706134259,2008-06-09,08:53:41
39.983684,116.375593,0,172,39608.3706365741,2008-06-09,08:53:43
39.983684,116.375595,0,172,39608.3706597222,2008-06-09,08:53:45
39.983682,116.375595,0,172,39608.3706828704,2008-06-09,08:53:47
39.983683,116.375593,0,172,39608.3707060185,2008-06-09,08:53:49
39.983689,116.375595,0,172,39608.3707291667,2008-06-09,08:53:51
39.983686,116.375596,0,172,39608.3707523148,2008-06-09,08:53:53
39.983679,116.37559,0,172,39608.370775463,2008-06-09,08:53:55
39.983669,116.375572,0,173,39608.3707986111,2008-06-09,08:53:57
39.983668,116.375558,0,173,39608.3708217593,2008-06-09,08:53:59
39.983679,116.375553,0,173,39608.3708449074,2008-06-09,08:54:01
39.983698,116.375567,0,174,39608.3708680556,2008-06-09,08:54:03
39.983722,116.375591,0,174,39608.3708912037,2008-06-09,08:54:05
39.983734,116.375601,0,174,39608.3709143519,2008-06-09,08:54:07
39.983746,116.375603,0,174,39608.3709375,2008-06-09,08:54:09
39.983762,116.375613,0,174,39608.3709606482,2008-06-09,08:54:11
39.983771,116.375618,0,174,39608.3709837963,2008-06-09,08:54:13
39.983775,116.37562,0,174,39608.3710069444,2008-06-09,08:54:15
39.983774,116.375617,0,173,39608.3710300926,2008-06-09,08:54:17
39.983771,116.375617,0,173,39608.3710532407,2008-06-09,08:54:19
39.98377,116.375617,0,173,39608.3710763889,2008-06-09,08:54:21
39.983768,116.375618,0,173,39608.371099537,2008-06-09,08:54:23
39.983764,116.375619,0,173,39608.3711226852,2008-06-09,08:54:25
39.983749,116.375628,0,173,39608.3711458333,2008-06-09,08:54:27
39.983742,116.375623,0,173,39608.3711689815,2008-06-09,08:54:29
39.983736,116.375625,0,173,39608.3711921296,2008-06-09,08:54:31
39.983736,116.375622,0,173,39608.3712152778,2008-06-09,08:54:33
39.983742,116.375616,0,173,39608.3712384259,2008-06-09,08:54:35
39.983747,116.375615,0,173,39608.3712615741,2008-06-09,08:54:37
39.983754,116.375614,0,173,39608.3712847222,2008-06-09,08:54:39
39.983762,116.375595,0,174,39608.3713078704,2008-06-09,08:54:41
39.98376,116.375562,0,174,39608.3713310185,2008-06-09,08:54:43
39.983763,116.375553,0,174,39608.3713541667,2008-06-09,08:54:45
39.983768,116.375553,0,174,39608.3713773148,2008-06-09,08:54:47
39.983769,116.375552,0,174,39608.371400463,2008-06-09,08:54:49
39.983767,116.375552,0,174,39608.3714236111,2008-06-09,08:54:51
39.983765,116.375552,0,174,39608.3714467593,2008-06-09,08:54:53
39.983762,116.375551,0,174,39608.3714699074,2008-06-09,08:54:55
39.98376,116.375551,0,174,39608.3714930556,2008-06-09,08:54:57
39.983759,116.375551,0,174,39608.3715162037,2008-06-09,08:54:59
39.983759,116.375551,0,174,39608.3715393519,2008-06-09,08:55:01
39.983757,116.375551,0,175,39608.3715625,2008-06-09,08:55:03
39.983754,116.37555,0,175,39608.3715856481,2008-06-09,08:55:05
39.983749,116.37555,0,175,39608.3716087963,2008-06-09,08:55:07
39.983705,116.375533,0,175,39608.3716319444,2008-06-09,08:55:09
39.983681,116.375522,0,174,39608.3716550926,2008-06-09,08:55:11
39.983678,116.375515,0,174,39608.3716782407,2008-06-09,08:55:13
39.983673,116.375506,0,174,39608.3717013889,2008-06-09,08:55:15
39.983671,116.375497,0,174,39608.371724537,2008-06-09,08:55:17
39.983673,116.375491,0,174,39608.3717476852,2008-06-09,08:55:19
39.983679,116.375483,0,174,39608.3717708333,2008-06-09,08:55:21
39.983692,116.375493,0,174,39608.3717939815,2008-06-09,08:55:23
39.983706,116.375504,0,174,39608.3718171296,2008-06-09,08:55:25
39.983707,116.375507,0,174,39608.3718402778,2008-06-09,08:55:27
39.983705,116.375507,0,174,39608.3718634259,2008-06-09,08:55:29
39.983702,116.375508,0,174,39608.3718865741,2008-06-09,08:55:31
39.983696,116.375509,0,174,39608.3719097222,2008-06-09,08:55:33
39.983705,116.375511,0,174,39608.3719328704,2008-06-09,08:55:35
39.983706,116.37551,0,174,39608.3719560185,2008-06-09,08:55:37
39.983706,116.37551,0,174,39608.3719791667,2008-06-09,08:55:39
39.983706,116.375511,0,174,39608.3720023148,2008-06-09,08:55:41
39.983708,116.375511,0,174,39608.372025463,2008-06-09,08:55:43
39.983709,116.37551,0,174,39608.3720486111,2008-06-09,08:55:45
39.983709,116.37551,0,174,39608.3720717593,2008-06-09,08:55:47
39.983707,116.37551,0,173,39608.3720949074,2008-06-09,08:55:49
39.983702,116.375511,0,173,39608.3721180556,2008-06-09,08:55:51
39.98366,116.375498,0,172,39608.3721412037,2008-06-09,08:55:53
39.983641,116.37549,0,170,39608.3721643519,2008-06-09,08:55:55
39.983644,116.375496,0,170,39608.3721875,2008-06-09,08:55:57
39.983645,116.375489,0,169,39608.3722106481,2008-06-09,08:55:59
39.983643,116.375482,0,169,39608.3722337963,2008-06-09,08:56:01
39.983646,116.375481,0,168,39608.3722569444,2008-06-09,08:56:03
39.983646,116.375481,0,168,39608.3722800926,2008-06-09,08:56:05
39.983643,116.375481,0,168,39608.3723032407,2008-06-09,08:56:07
39.983631,116.375482,0,167,39608.3723263889,2008-06-09,08:56:09
39.98363,116.37548,0,167,39608.372349537,2008-06-09,08:56:11
39.983628,116.375474,0,167,39608.3723726852,2008-06-09,08:56:13
39.983631,116.375473,0,167,39608.3723958333,2008-06-09,08:56:15
39.98363,116.375473,0,167,39608.3724189815,2008-06-09,08:56:17
39.983628,116.375474,0,167,39608.3724421296,2008-06-09,08:56:19
39.983625,116.375474,0,167,39608.3724652778,2008-06-09,08:56:21
39.983593,116.375472,0,167,39608.3724884259,2008-06-09,08:56:23
39.983589,116.375483,0,167,39608.3725115741,2008-06-09,08:56:25
39.983584,116.37549,0,166,39608.3725347222,2008-06-09,08:56:27
39.983571,116.375495,0,166,39608.3725578704,2008-06-09,08:56:29
39.983568,116.3755,0,166,39608.3725810185,2008-06-09,08:56:31
39.983564,116.375505,0,166,39608.3726041667,2008-06-09,08:56:33
39.983565,116.375518,0,166,39608.3726273148,2008-06-09,08:56:35
39.983561,116.37553,0,166,39608.372650463,2008-06-09,08:56:37
39.983553,116.375536,0,165,39608.3726736111,2008-06-09,08:56:39
39.983555,116.375535,0,166,39608.3726967593,2008-06-09,08:56:41
39.983543,116.375533,0,166,39608.3727199074,2008-06-09,08:56:43
39.98353,116.375536,0,166,39608.3727430556,2008-06-09,08:56:45
39.98353,116.375538,0,166,39608.3727662037,2008-06-09,08:56:47
39.983518,116.375521,0,166,39608.3727893519,2008-06-09,08:56:49
39.983507,116.375518,0,166,39608.3728125,2008-06-09,08:56:51
39.98347,116.375506,0,166,39608.3728356481,2008-06-09,08:56:53
39.983449,116.375479,0,166,39608.3728587963,2008-06-09,08:56:55
39.98344,116.375479,0,166,39608.3728819444,2008-06-09,08:56:57
39.983436,116.375472,0,166,39608.3729050926,2008-06-09,08:56:59
39.983426,116.375466,0,166,39608.3729282407,2008-06-09,08:57:01
39.983416,116.375463,0,166,39608.3729513889,2008-06-09,08:57:03
39.983417,116.375464,0,166,39608.372974537,2008-06-09,08:57:05
39.983429,116.375468,0,166,39608.3729976852,2008-06-09,08:57:07
39.983452,116.375478,0,165,39608.3730208333,2008-06-09,08:57:09
39.983476,116.375477,0,164,39608.3730439815,2008-06-09,08:57:11
39.983477,116.375477,0,164,39608.3730671296,2008-06-09,08:57:13
39.983481,116.375476,0,164,39608.3730902778,2008-06-09,08:57:15
39.983487,116.375476,0,164,39608.3731134259,2008-06-09,08:57:17
39.983491,116.375475,0,164,39608.3731365741,2008-06-09,08:57:19
39.983495,116.375475,0,164,39608.3731597222,2008-06-09,08:57:21
39.983498,116.375475,0,164,39608.3731828704,2008-06-09,08:57:23
39.983498,116.375475,0,164,39608.3732060185,2008-06-09,08:57:25
39.983756,116.375453,0,156,39608.3821875,2008-06-09,09:10:21
39.983783,116.375441,0,157,39608.3822106481,2008-06-09,09:10:23
39.983795,116.375461,0,158,39608.3822337963,2008-06-09,09:10:25
39.983792,116.375487,0,160,39608.3822569444,2008-06-09,09:10:27
39.98379,116.375521,0,160,39608.3822800926,2008-06-09,09:10:29
39.983802,116.375545,0,161,39608.3823032407,2008-06-09,09:10:31
39.983815,116.375552,0,161,39608.3823263889,2008-06-09,09:10:33
39.983805,116.375543,0,161,39608.382349537,2008-06-09,09:10:35
39.983807,116.375542,0,161,39608.3823726852,2008-06-09,09:10:37
39.983812,116.375542,0,161,39608.3823958333,2008-06-09,09:10:39
39.983817,116.375541,0,161,39608.3824189815,2008-06-09,09:10:41
39.983834,116.375545,0,161,39608.3824652778,2008-06-09,09:10:45
39.982848,116.375391,0,194,39608.3826967593,2008-06-09,09:11:05
39.982847,116.375392,0,194,39608.3827199074,2008-06-09,09:11:07
39.982905,116.375385,0,177,39608.3827430556,2008-06-09,09:11:09
39.982908,116.375366,0,175,39608.3827662037,2008-06-09,09:11:11
39.982902,116.375363,0,174,39608.3827893519,2008-06-09,09:11:13
39.982914,116.375364,0,174,39608.3828125,2008-06-09,09:11:15
39.982921,116.375363,0,174,39608.3828356481,2008-06-09,09:11:17
39.982931,116.375363,0,174,39608.3828587963,2008-06-09,09:11:19
39.982932,116.375363,0,174,39608.3828819444,2008-06-09,09:11:21
39.982927,116.375334,0,170,39608.3829050926,2008-06-09,09:11:23
39.983022,116.375308,0,161,39608.3829282407,2008-06-09,09:11:25
39.983021,116.375276,0,156,39608.3829513889,2008-06-09,09:11:27
39.983027,116.375253,0,155,39608.382974537,2008-06-09,09:11:29
39.983096,116.375232,0,159,39608.3829976852,2008-06-09,09:11:31
39.983118,116.375221,0,161,39608.3830208333,2008-06-09,09:11:33
39.983131,116.375205,0,160,39608.3830439815,2008-06-09,09:11:35
39.983132,116.375205,0,160,39608.3830671296,2008-06-09,09:11:37
39.983133,116.375206,0,159,39608.3830902778,2008-06-09,09:11:39
39.983135,116.375206,0,159,39608.3831134259,2008-06-09,09:11:41
39.983139,116.375206,0,160,39608.3831365741,2008-06-09,09:11:43
39.983147,116.37521,0,160,39608.3831597222,2008-06-09,09:11:45
39.983161,116.375229,0,162,39608.3831828704,2008-06-09,09:11:47
39.983169,116.3752,0,162,39608.3832060185,2008-06-09,09:11:49
39.983186,116.375205,0,163,39608.3832291667,2008-06-09,09:11:51
39.983228,116.375147,0,161,39608.3832523148,2008-06-09,09:11:53
39.983252,116.375102,0,160,39608.383275463,2008-06-09,09:11:55
39.983322,116.375118,0,152,39608.3832986111,2008-06-09,09:11:57
39.983408,116.375082,0,135,39608.3833217593,2008-06-09,09:11:59
39.983429,116.375066,0,131,39608.3833449074,2008-06-09,09:12:01
39.983455,116.375042,0,130,39608.3833680556,2008-06-09,09:12:03
39.983456,116.375009,0,129,39608.3833912037,2008-06-09,09:12:05
39.983465,116.374982,0,129,39608.3834143518,2008-06-09,09:12:07
39.983509,116.374933,0,129,39608.3834375,2008-06-09,09:12:09
39.983518,116.374896,0,129,39608.3834606481,2008-06-09,09:12:11
39.983518,116.374863,0,129,39608.3834837963,2008-06-09,09:12:13
39.983524,116.374821,0,128,39608.3835069444,2008-06-09,09:12:15
39.983538,116.374783,0,128,39608.3835300926,2008-06-09,09:12:17
39.983558,116.374739,0,129,39608.3835532407,2008-06-09,09:12:19
39.983583,116.3747,0,131,39608.3835763889,2008-06-09,09:12:21
39.98361,116.374661,0,134,39608.383599537,2008-06-09,09:12:23
39.983638,116.374626,0,136,39608.3836226852,2008-06-09,09:12:25
39.983657,116.374587,0,138,39608.3836458333,2008-06-09,09:12:27
39.983667,116.374553,0,140,39608.3836689815,2008-06-09,09:12:29
39.983673,116.374505,0,141,39608.3836921296,2008-06-09,09:12:31
39.983693,116.374484,0,142,39608.3837152778,2008-06-09,09:12:33
39.983694,116.374438,0,142,39608.3837384259,2008-06-09,09:12:35
39.983697,116.37439,0,144,39608.3837615741,2008-06-09,09:12:37
39.983705,116.374354,0,144,39608.3837847222,2008-06-09,09:12:39
39.983711,116.374313,0,147,39608.3838078704,2008-06-09,09:12:41
39.983724,116.374253,0,151,39608.3838310185,2008-06-09,09:12:43
39.983743,116.37422,0,154,39608.3838541667,2008-06-09,09:12:45
39.983756,116.374176,0,158,39608.3838773148,2008-06-09,09:12:47
39.983756,116.374132,0,160,39608.383900463,2008-06-09,09:12:49
39.983747,116.37409,0,163,39608.3839236111,2008-06-09,09:12:51
39.98375,116.374057,0,165,39608.3839467593,2008-06-09,09:12:53
39.98376,116.374051,0,168,39608.3839699074,2008-06-09,09:12:55
39.98376,116.374066,0,170,39608.3839930556,2008-06-09,09:12:57
39.983752,116.374071,0,170,39608.3840162037,2008-06-09,09:12:59
39.983757,116.374071,0,171,39608.3840393518,2008-06-09,09:13:01
39.983765,116.374066,0,171,39608.3840625,2008-06-09,09:13:03
39.983764,116.374056,0,172,39608.3840856481,2008-06-09,09:13:05
39.983716,116.374034,0,173,39608.3841087963,2008-06-09,09:13:07
39.983735,116.37402,0,174,39608.3841319444,2008-06-09,09:13:09
39.983741,116.374016,0,174,39608.3841550926,2008-06-09,09:13:11
39.983738,116.374016,0,174,39608.3841782407,2008-06-09,09:13:13
39.98375,116.374078,0,167,39608.3842013889,2008-06-09,09:13:15
39.983825,116.374139,0,166,39608.384224537,2008-06-09,09:13:17
39.98387,116.37416,0,169,39608.3842476852,2008-06-09,09:13:19
39.983876,116.374173,0,169,39608.3842708333,2008-06-09,09:13:21
39.983865,116.374177,0,170,39608.3842939815,2008-06-09,09:13:23
39.983962,116.374122,0,175,39608.3843171296,2008-06-09,09:13:25
39.984009,116.374103,0,178,39608.3843402778,2008-06-09,09:13:27
39.984047,116.374064,0,178,39608.3843634259,2008-06-09,09:13:29
39.984066,116.374035,0,178,39608.3843865741,2008-06-09,09:13:31
39.984081,116.374025,0,179,39608.3844097222,2008-06-09,09:13:33
39.984103,116.374011,0,179,39608.3844328704,2008-06-09,09:13:35
39.984121,116.374017,0,180,39608.3844560185,2008-06-09,09:13:37
39.984146,116.373999,0,181,39608.3844791667,2008-06-09,09:13:39
39.984171,116.373943,0,180,39608.3845023148,2008-06-09,09:13:41
39.984222,116.373915,0,178,39608.384525463,2008-06-09,09:13:43
39.984251,116.37389,0,177,39608.3845486111,2008-06-09,09:13:45
39.984294,116.3739,0,175,39608.3845717593,2008-06-09,09:13:47
39.984311,116.373909,0,175,39608.3845949074,2008-06-09,09:13:49
39.984326,116.373907,0,175,39608.3846180556,2008-06-09,09:13:51
39.98435,116.373911,0,176,39608.3846412037,2008-06-09,09:13:53
39.984371,116.37391,0,175,39608.3846643518,2008-06-09,09:13:55
39.984399,116.373889,0,174,39608.3846875,2008-06-09,09:13:57
39.984433,116.373882,0,172,39608.3847106481,2008-06-09,09:13:59
39.984453,116.373894,0,177,39608.3847337963,2008-06-09,09:14:01
39.984496,116.373937,0,177,39608.3847569444,2008-06-09,09:14:03
39.98454,116.374008,0,196,39608.3847800926,2008-06-09,09:14:05
39.984598,116.374048,0,185,39608.3848032407,2008-06-09,09:14:07
39.984625,116.374081,0,179,39608.3848263889,2008-06-09,09:14:09
39.984637,116.374137,0,178,39608.384849537,2008-06-09,09:14:11
39.984648,116.374178,0,176,39608.3848726852,2008-06-09,09:14:13
39.984674,116.374199,0,171,39608.3848958333,2008-06-09,09:14:15
39.984697,116.374217,0,168,39608.3849189815,2008-06-09,09:14:17
39.98472,116.374239,0,168,39608.3849421296,2008-06-09,09:14:19
39.984745,116.374257,0,168,39608.3849652778,2008-06-09,09:14:21
39.984749,116.374287,0,168,39608.3849884259,2008-06-09,09:14:23
39.984757,116.374296,0,168,39608.3850115741,2008-06-09,09:14:25
39.984774,116.374308,0,169,39608.3850347222,2008-06-09,09:14:27
39.984804,116.374315,0,170,39608.3850578704,2008-06-09,09:14:29
39.984816,116.374328,0,171,39608.3850810185,2008-06-09,09:14:31
39.984823,116.374342,0,172,39608.3851041667,2008-06-09,09:14:33
39.984831,116.374358,0,174,39608.3851273148,2008-06-09,09:14:35
39.984854,116.374357,0,175,39608.385150463,2008-06-09,09:14:37
39.984865,116.374367,0,174,39608.3851736111,2008-06-09,09:14:39
39.984902,116.374351,0,174,39608.3851967593,2008-06-09,09:14:41
39.984933,116.374337,0,174,39608.3852199074,2008-06-09,09:14:43
39.984944,116.374336,0,174,39608.3852430556,2008-06-09,09:14:45
39.984974,116.37431,0,174,39608.3852662037,2008-06-09,09:14:47
39.985,116.374317,0,175,39608.3852893518,2008-06-09,09:14:49
39.985038,116.374322,0,179,39608.3853125,2008-06-09,09:14:51
39.985066,116.37433,0,181,39608.3853356481,2008-06-09,09:14:53
39.985104,116.374349,0,184,39608.3853587963,2008-06-09,09:14:55
39.985132,116.374376,0,186,39608.3853819444,2008-06-09,09:14:57
39.985139,116.374406,0,189,39608.3854050926,2008-06-09,09:14:59
39.985157,116.374436,0,190,39608.3854282407,2008-06-09,09:15:01
39.985155,116.374456,0,192,39608.3854513889,2008-06-09,09:15:03
39.985166,116.37449,0,193,39608.385474537,2008-06-09,09:15:05
39.985188,116.374525,0,195,39608.3854976852,2008-06-09,09:15:07
39.985176,116.374556,0,196,39608.3855208333,2008-06-09,09:15:09
39.985189,116.374593,0,197,39608.3855439815,2008-06-09,09:15:11
39.985204,116.374636,0,197,39608.3855671296,2008-06-09,09:15:13
39.985208,116.374659,0,198,39608.3855902778,2008-06-09,09:15:15
39.985203,116.374694,0,200,39608.3856134259,2008-06-09,09:15:17
39.98521,116.374721,0,201,39608.3856365741,2008-06-09,09:15:19
39.985234,116.374752,0,201,39608.3856597222,2008-06-09,09:15:21
39.985249,116.374788,0,199,39608.3856828704,2008-06-09,09:15:23
39.985266,116.374815,0,199,39608.3857060185,2008-06-09,09:15:25
39.985284,116.374831,0,201,39608.3857291667,2008-06-09,09:15:27
39.985306,116.374818,0,207,39608.3857523148,2008-06-09,09:15:29
39.985343,116.374804,0,211,39608.385775463,2008-06-09,09:15:31
39.985363,116.37481,0,216,39608.3857986111,2008-06-09,09:15:33
39.985389,116.374827,0,216,39608.3858217593,2008-06-09,09:15:35
39.985419,116.374841,0,214,39608.3858449074,2008-06-09,09:15:37
39.98545,116.374863,0,219,39608.3858680556,2008-06-09,09:15:39
39.985469,116.374877,0,223,39608.3858912037,2008-06-09,09:15:41
39.985496,116.374891,0,226,39608.3859143518,2008-06-09,09:15:43
39.985517,116.374891,0,225,39608.3859375,2008-06-09,09:15:45
39.985545,116.374894,0,227,39608.3859606481,2008-06-09,09:15:47
39.985571,116.374892,0,227,39608.3859837963,2008-06-09,09:15:49
39.985605,116.374953,0,222,39608.3860069444,2008-06-09,09:15:51
39.985633,116.374963,0,222,39608.3860300926,2008-06-09,09:15:53
39.985672,116.374989,0,217,39608.3860532407,2008-06-09,09:15:55
39.985702,116.374989,0,213,39608.3860763889,2008-06-09,09:15:57
39.985728,116.374993,0,211,39608.386099537,2008-06-09,09:15:59
39.985766,116.374996,0,207,39608.3861226852,2008-06-09,09:16:01
39.985777,116.375002,0,200,39608.3861458333,2008-06-09,09:16:03
39.985798,116.375012,0,196,39608.3861689815,2008-06-09,09:16:05
39.985831,116.375016,0,186,39608.3861921296,2008-06-09,09:16:07
39.985856,116.375021,0,183,39608.3862152778,2008-06-09,09:16:09
39.985886,116.375019,0,179,39608.3862384259,2008-06-09,09:16:11
39.985901,116.375034,0,172,39608.3862615741,2008-06-09,09:16:13
39.98592,116.375047,0,168,39608.3862847222,2008-06-09,09:16:15
39.985946,116.375038,0,166,39608.3863078704,2008-06-09,09:16:17
39.985967,116.375034,0,164,39608.3863310185,2008-06-09,09:16:19
39.985994,116.375011,0,162,39608.3863541667,2008-06-09,09:16:21
39.986005,116.375004,0,157,39608.3863773148,2008-06-09,09:16:23
39.986002,116.374976,0,160,39608.386400463,2008-06-09,09:16:25
39.986002,116.374951,0,157,39608.3864236111,2008-06-09,09:16:27
39.986001,116.374923,0,154,39608.3864467593,2008-06-09,09:16:29
39.985986,116.374896,0,151,39608.3864699074,2008-06-09,09:16:31
39.985976,116.374868,0,148,39608.3864930556,2008-06-09,09:16:33
39.98597,116.37484,0,146,39608.3865162037,2008-06-09,09:16:35
39.985965,116.374809,0,142,39608.3865393519,2008-06-09,09:16:37
39.98596,116.374773,0,139,39608.3865625,2008-06-09,09:16:39
39.985952,116.374738,0,137,39608.3865856482,2008-06-09,09:16:41
39.985949,116.374705,0,134,39608.3866087963,2008-06-09,09:16:43
39.985938,116.374678,0,132,39608.3866319444,2008-06-09,09:16:45
39.985931,116.37465,0,129,39608.3866550926,2008-06-09,09:16:47
39.985925,116.374618,0,126,39608.3866782407,2008-06-09,09:16:49
39.985911,116.374586,0,124,39608.3867013889,2008-06-09,09:16:51
39.985897,116.374552,0,125,39608.386724537,2008-06-09,09:16:53
39.985896,116.37452,0,124,39608.3867476852,2008-06-09,09:16:55
39.985892,116.374485,0,122,39608.3867708333,2008-06-09,09:16:57
39.985885,116.374455,0,120,39608.3867939815,2008-06-09,09:16:59
39.985882,116.374423,0,119,39608.3868171296,2008-06-09,09:17:01
39.985873,116.374389,0,117,39608.3868402778,2008-06-09,09:17:03
39.98586,116.374356,0,117,39608.3868634259,2008-06-09,09:17:05
39.98585,116.37433,0,114,39608.3868865741,2008-06-09,09:17:07
39.985834,116.374303,0,114,39608.3869097222,2008-06-09,09:17:09
39.985825,116.374272,0,113,39608.3869328704,2008-06-09,09:17:11
39.985815,116.374246,0,112,39608.3869560185,2008-06-09,09:17:13
39.985807,116.374218,0,112,39608.3869791667,2008-06-09,09:17:15
39.985793,116.374199,0,111,39608.3870023148,2008-06-09,09:17:17
39.985782,116.374168,0,110,39608.387025463,2008-06-09,09:17:19
39.985774,116.374146,0,109,39608.3870486111,2008-06-09,09:17:21
39.985776,116.374112,0,108,39608.3870717593,2008-06-09,09:17:23
39.98577,116.374075,0,106,39608.3870949074,2008-06-09,09:17:25
39.985763,116.374043,0,105,39608.3871180556,2008-06-09,09:17:27
39.98576,116.373998,0,102,39608.3871412037,2008-06-09,09:17:29
39.985761,116.373958,0,101,39608.3871643519,2008-06-09,09:17:31
39.985756,116.373932,0,99,39608.3871875,2008-06-09,09:17:33
39.98575,116.373906,0,95,39608.3872106481,2008-06-09,09:17:35
39.985763,116.373903,0,92,39608.3872337963,2008-06-09,09:17:37
39.985773,116.373889,0,90,39608.3872569444,2008-06-09,09:17:39
39.985808,116.37387,0,88,39608.3872800926,2008-06-09,09:17:41
39.985856,116.373818,0,85,39608.3873032407,2008-06-09,09:17:43
39.985878,116.3738,0,82,39608.3873263889,2008-06-09,09:17:45
39.985904,116.37378,0,79,39608.387349537,2008-06-09,09:17:47
39.985933,116.373771,0,80,39608.3873726852,2008-06-09,09:17:49
39.985954,116.373743,0,81,39608.3873958333,2008-06-09,09:17:51
39.985956,116.373707,0,81,39608.3874189815,2008-06-09,09:17:53
39.985948,116.373672,0,80,39608.3874421296,2008-06-09,09:17:55
39.985952,116.373637,0,81,39608.3874652778,2008-06-09,09:17:57
39.985965,116.373602,0,83,39608.3874884259,2008-06-09,09:17:59
39.985972,116.373567,0,83,39608.3875115741,2008-06-09,09:18:01
39.985986,116.373535,0,82,39608.3875347222,2008-06-09,09:18:03
39.985994,116.373505,0,82,39608.3875578704,2008-06-09,09:18:05
39.985996,116.373477,0,82,39608.3875810185,2008-06-09,09:18:07
39.986002,116.373438,0,83,39608.3876041667,2008-06-09,09:18:09
39.986009,116.373394,0,82,39608.3876273148,2008-06-09,09:18:11
39.986007,116.373355,0,84,39608.387650463,2008-06-09,09:18:13
39.985993,116.373322,0,84,39608.3876736111,2008-06-09,09:18:15
39.985976,116.373291,0,85,39608.3876967593,2008-06-09,09:18:17
39.985963,116.373261,0,86,39608.3877199074,2008-06-09,09:18:19
39.985971,116.373238,0,86,39608.3877430556,2008-06-09,09:18:21
39.985971,116.373217,0,89,39608.3877662037,2008-06-09,09:18:23
39.98598,116.373184,0,92,39608.3877893519,2008-06-09,09:18:25
39.985998,116.373151,0,96,39608.3878125,2008-06-09,09:18:27
39.986003,116.373113,0,99,39608.3878356481,2008-06-09,09:18:29
39.985995,116.373085,0,99,39608.3878587963,2008-06-09,09:18:31
39.985998,116.373046,0,98,39608.3878819444,2008-06-09,09:18:33
39.985987,116.373019,0,93,39608.3879050926,2008-06-09,09:18:35
39.985984,116.372974,0,89,39608.3879282407,2008-06-09,09:18:37
39.985983,116.372951,0,85,39608.3879513889,2008-06-09,09:18:39
39.98599,116.372919,0,82,39608.387974537,2008-06-09,09:18:41
39.985988,116.37289,0,80,39608.3879976852,2008-06-09,09:18:43
39.985988,116.372843,0,77,39608.3880208333,2008-06-09,09:18:45
39.98599,116.372803,0,75,39608.3880439815,2008-06-09,09:18:47
39.985998,116.372758,0,71,39608.3880671296,2008-06-09,09:18:49
39.985985,116.372719,0,71,39608.3880902778,2008-06-09,09:18:51
39.98598,116.372685,0,70,39608.3881134259,2008-06-09,09:18:53
39.985986,116.372649,0,69,39608.3881365741,2008-06-09,09:18:55
39.985985,116.372614,0,69,39608.3881597222,2008-06-09,09:18:57
39.985987,116.372576,0,69,39608.3881828704,2008-06-09,09:18:59
39.98599,116.372537,0,70,39608.3882060185,2008-06-09,09:19:01
39.985988,116.372496,0,75,39608.3882291667,2008-06-09,09:19:03
39.98599,116.372463,0,74,39608.3882523148,2008-06-09,09:19:05
39.985986,116.372429,0,74,39608.388275463,2008-06-09,09:19:07
39.985985,116.372398,0,76,39608.3882986111,2008-06-09,09:19:09
39.985977,116.372367,0,75,39608.3883217593,2008-06-09,09:19:11
39.98597,116.372331,0,76,39608.3883449074,2008-06-09,09:19:13
39.985973,116.372301,0,77,39608.3883680556,2008-06-09,09:19:15
39.985973,116.372267,0,78,39608.3883912037,2008-06-09,09:19:17
39.985972,116.372234,0,81,39608.3884143519,2008-06-09,09:19:19
39.985965,116.372194,0,87,39608.3884375,2008-06-09,09:19:21
39.985971,116.372154,0,94,39608.3884606481,2008-06-09,09:19:23
39.985966,116.372121,0,96,39608.3884837963,2008-06-09,09:19:25
39.985972,116.372094,0,96,39608.3885069444,2008-06-09,09:19:27
39.985971,116.372056,0,96,39608.3885300926,2008-06-09,09:19:29
39.985984,116.372022,0,99,39608.3885532407,2008-06-09,09:19:31
39.985986,116.371992,0,99,39608.3885763889,2008-06-09,09:19:33
39.985985,116.37196,0,100,39608.388599537,2008-06-09,09:19:35
39.985982,116.371927,0,101,39608.3886226852,2008-06-09,09:19:37
39.985987,116.371892,0,100,39608.3886458333,2008-06-09,09:19:39
39.985989,116.371861,0,100,39608.3886689815,2008-06-09,09:19:41
39.98599,116.371829,0,100,39608.3886921296,2008-06-09,09:19:43
39.985989,116.371789,0,100,39608.3887152778,2008-06-09,09:19:45
39.985992,116.371746,0,101,39608.3887384259,2008-06-09,09:19:47
39.985995,116.371707,0,101,39608.3887615741,2008-06-09,09:19:49
39.986,116.371669,0,100,39608.3887847222,2008-06-09,09:19:51
39.986002,116.371635,0,100,39608.3888078704,2008-06-09,09:19:53
39.985993,116.371593,0,102,39608.3888310185,2008-06-09,09:19:55
39.985988,116.371554,0,104,39608.3888541667,2008-06-09,09:19:57
39.985989,116.371523,0,102,39608.3888773148,2008-06-09,09:19:59
39.98598,116.37148,0,102,39608.388900463,2008-06-09,09:20:01
39.985965,116.371445,0,102,39608.3889236111,2008-06-09,09:20:03
39.98594,116.371417,0,102,39608.3889467593,2008-06-09,09:20:05
39.985909,116.371398,0,102,39608.3889699074,2008-06-09,09:20:07
39.98589,116.371378,0,103,39608.3889930556,2008-06-09,09:20:09
39.985869,116.371355,0,105,39608.3890162037,2008-06-09,09:20:11
39.985847,116.371343,0,106,39608.3890393519,2008-06-09,09:20:13
39.985825,116.371326,0,106,39608.3890625,2008-06-09,09:20:15
39.985807,116.371287,0,107,39608.3890856481,2008-06-09,09:20:17
39.985781,116.371252,0,107,39608.3891087963,2008-06-09,09:20:19
39.985746,116.371205,0,108,39608.3891319444,2008-06-09,09:20:21
39.985719,116.371168,0,106,39608.3891550926,2008-06-09,09:20:23
39.985708,116.371132,0,104,39608.3891782407,2008-06-09,09:20:25
39.985696,116.371108,0,100,39608.3892013889,2008-06-09,09:20:27
39.985687,116.371081,0,96,39608.389224537,2008-06-09,09:20:29
39.985694,116.371055,0,92,39608.3892476852,2008-06-09,09:20:31
39.985685,116.371023,0,89,39608.3892708333,2008-06-09,09:20:33
39.985679,116.370985,0,85,39608.3892939815,2008-06-09,09:20:35
39.985671,116.370954,0,84,39608.3893171296,2008-06-09,09:20:37
39.985667,116.370935,0,84,39608.3893402778,2008-06-09,09:20:39
39.985649,116.370869,0,85,39608.3893634259,2008-06-09,09:20:41
39.985645,116.370823,0,82,39608.3893865741,2008-06-09,09:20:43
39.985657,116.370779,0,78,39608.3894097222,2008-06-09,09:20:45
39.985667,116.370737,0,73,39608.3894328704,2008-06-09,09:20:47
39.985675,116.370711,0,69,39608.3894560185,2008-06-09,09:20:49
39.985684,116.370685,0,66,39608.3894791667,2008-06-09,09:20:51
39.985693,116.370649,0,66,39608.3895023148,2008-06-09,09:20:53
39.985685,116.370616,0,68,39608.389525463,2008-06-09,09:20:55
39.985684,116.370589,0,71,39608.3895486111,2008-06-09,09:20:57
39.985684,116.37056,0,74,39608.3895717593,2008-06-09,09:20:59
39.985681,116.370548,0,79,39608.3895949074,2008-06-09,09:21:01
39.985735,116.37049,0,82,39608.3896180556,2008-06-09,09:21:03
39.985745,116.370468,0,82,39608.3896412037,2008-06-09,09:21:05
39.985766,116.370422,0,83,39608.3896643519,2008-06-09,09:21:07
39.985782,116.370385,0,83,39608.3896875,2008-06-09,09:21:09
39.985809,116.370345,0,85,39608.3897106481,2008-06-09,09:21:11
39.985817,116.370319,0,85,39608.3897337963,2008-06-09,09:21:13
39.985836,116.370281,0,84,39608.3897569444,2008-06-09,09:21:15
39.985837,116.370247,0,84,39608.3897800926,2008-06-09,09:21:17
39.985844,116.370203,0,86,39608.3898032407,2008-06-09,09:21:19
39.985841,116.370164,0,85,39608.3898263889,2008-06-09,09:21:21
39.985842,116.37013,0,87,39608.389849537,2008-06-09,09:21:23
39.985849,116.37009,0,88,39608.3898726852,2008-06-09,09:21:25
39.985855,116.37005,0,86,39608.3898958333,2008-06-09,09:21:27
39.985845,116.370012,0,86,39608.3899189815,2008-06-09,09:21:29
39.985841,116.369988,0,83,39608.3899421296,2008-06-09,09:21:31
39.985837,116.369949,0,81,39608.3899652778,2008-06-09,09:21:33
39.98584,116.369906,0,83,39608.3899884259,2008-06-09,09:21:35
39.985842,116.369863,0,84,39608.3900115741,2008-06-09,09:21:37
39.98584,116.369833,0,84,39608.3900347222,2008-06-09,09:21:39
39.985843,116.369794,0,84,39608.3900578704,2008-06-09,09:21:41
39.985847,116.369756,0,85,39608.3900810185,2008-06-09,09:21:43
39.985843,116.369719,0,84,39608.3901041667,2008-06-09,09:21:45
39.985842,116.369683,0,85,39608.3901273148,2008-06-09,09:21:47
39.98584,116.369647,0,86,39608.390150463,2008-06-09,09:21:49
39.985834,116.369602,0,87,39608.3901736111,2008-06-09,09:21:51
39.985827,116.36956,0,87,39608.3901967593,2008-06-09,09:21:53
39.985828,116.369533,0,89,39608.3902199074,2008-06-09,09:21:55
39.985819,116.369501,0,89,39608.3902430556,2008-06-09,09:21:57
39.985808,116.369464,0,88,39608.3902662037,2008-06-09,09:21:59
39.985799,116.369429,0,87,39608.3902893519,2008-06-09,09:22:01
39.985802,116.369396,0,87,39608.3903125,2008-06-09,09:22:03
39.985794,116.369356,0,87,39608.3903356481,2008-06-09,09:22:05
39.985776,116.369335,0,84,39608.3903587963,2008-06-09,09:22:07
39.985769,116.369317,0,81,39608.3903819444,2008-06-09,09:22:09
39.985773,116.369286,0,80,39608.3904050926,2008-06-09,09:22:11
39.985766,116.369259,0,80,39608.3904282407,2008-06-09,09:22:13
39.985767,116.369229,0,82,39608.3904513889,2008-06-09,09:22:15
39.985766,116.369208,0,82,39608.390474537,2008-06-09,09:22:17
39.985764,116.369175,0,84,39608.3904976852,2008-06-09,09:22:19
39.98577,116.369136,0,85,39608.3905208333,2008-06-09,09:22:21
39.98577,116.369102,0,86,39608.3905439815,2008-06-09,09:22:23
39.985766,116.369068,0,85,39608.3905671296,2008-06-09,09:22:25
39.985779,116.369038,0,86,39608.3905902778,2008-06-09,09:22:27
39.985782,116.369004,0,87,39608.3906134259,2008-06-09,09:22:29
39.98578,116.368967,0,88,39608.3906365741,2008-06-09,09:22:31
39.985788,116.368942,0,88,39608.3906597222,2008-06-09,09:22:33
39.985801,116.36891,0,90,39608.3906828704,2008-06-09,09:22:35
39.985804,116.368878,0,94,39608.3907060185,2008-06-09,09:22:37
39.985804,116.368846,0,99,39608.3907291667,2008-06-09,09:22:39
39.985792,116.368808,0,102,39608.3907523148,2008-06-09,09:22:41
39.985783,116.368778,0,107,39608.390775463,2008-06-09,09:22:43
39.985784,116.368747,0,111,39608.3907986111,2008-06-09,09:22:45
39.98578,116.368714,0,113,39608.3908217593,2008-06-09,09:22:47
39.985777,116.368686,0,115,39608.3908449074,2008-06-09,09:22:49
39.98577,116.368653,0,117,39608.3908680556,2008-06-09,09:22:51
39.985768,116.368613,0,120,39608.3908912037,2008-06-09,09:22:53
39.985772,116.368575,0,123,39608.3909143518,2008-06-09,09:22:55
39.985776,116.368541,0,125,39608.3909375,2008-06-09,09:22:57
39.985768,116.368499,0,128,39608.3909606481,2008-06-09,09:22:59
39.985767,116.368476,0,130,39608.3909837963,2008-06-09,09:23:01
39.985764,116.368442,0,131,39608.3910069444,2008-06-09,09:23:03
39.985763,116.368412,0,134,39608.3910300926,2008-06-09,09:23:05
39.985766,116.368382,0,136,39608.3910532407,2008-06-09,09:23:07
39.985776,116.368332,0,139,39608.3910763889,2008-06-09,09:23:09
39.985781,116.368304,0,139,39608.391099537,2008-06-09,09:23:11
39.985775,116.368278,0,138,39608.3911226852,2008-06-09,09:23:13
39.985774,116.368244,0,138,39608.3911458333,2008-06-09,09:23:15
39.985782,116.368197,0,138,39608.3911689815,2008-06-09,09:23:17
39.985785,116.368173,0,137,39608.3911921296,2008-06-09,09:23:19
39.985785,116.368139,0,135,39608.3912152778,2008-06-09,09:23:21
39.985798,116.368095,0,134,39608.3912384259,2008-06-09,09:23:23
39.985798,116.368068,0,132,39608.3912615741,2008-06-09,09:23:25
39.9858,116.368037,0,130,39608.3912847222,2008-06-09,09:23:27
39.985804,116.368005,0,127,39608.3913078704,2008-06-09,09:23:29
39.985801,116.367963,0,123,39608.3913310185,2008-06-09,09:23:31
39.985805,116.367926,0,120,39608.3913541667,2008-06-09,09:23:33
39.985815,116.367898,0,118,39608.3913773148,2008-06-09,09:23:35
39.985815,116.367861,0,115,39608.391400463,2008-06-09,09:23:37
39.985813,116.36783,0,113,39608.3914236111,2008-06-09,09:23:39
39.985809,116.3678,0,111,39608.3914467593,2008-06-09,09:23:41
39.985816,116.367765,0,108,39608.3914699074,2008-06-09,09:23:43
39.985811,116.367732,0,105,39608.3914930556,2008-06-09,09:23:45
39.985814,116.367702,0,103,39608.3915162037,2008-06-09,09:23:47
39.985818,116.367663,0,100,39608.3915393518,2008-06-09,09:23:49
39.985813,116.367628,0,98,39608.3915625,2008-06-09,09:23:51
39.985817,116.367603,0,96,39608.3915856481,2008-06-09,09:23:53
39.985828,116.367565,0,95,39608.3916087963,2008-06-09,09:23:55
39.985823,116.367542,0,92,39608.3916319444,2008-06-09,09:23:57
39.985816,116.367524,0,89,39608.3916550926,2008-06-09,09:23:59
39.985816,116.36749,0,87,39608.3916782407,2008-06-09,09:24:01
39.985823,116.367451,0,86,39608.3917013889,2008-06-09,09:24:03
39.985826,116.367414,0,86,39608.391724537,2008-06-09,09:24:05
39.985833,116.367373,0,86,39608.3917476852,2008-06-09,09:24:07
39.985829,116.367336,0,86,39608.3917708333,2008-06-09,09:24:09
39.985828,116.367302,0,86,39608.3917939815,2008-06-09,09:24:11
39.985822,116.367268,0,85,39608.3918171296,2008-06-09,09:24:13
39.985825,116.367231,0,84,39608.3918402778,2008-06-09,09:24:15
39.985821,116.3672,0,83,39608.3918634259,2008-06-09,09:24:17
39.985827,116.367168,0,82,39608.3918865741,2008-06-09,09:24:19
39.98584,116.367132,0,81,39608.3919097222,2008-06-09,09:24:21
39.985839,116.367093,0,80,39608.3919328704,2008-06-09,09:24:23
39.985833,116.367065,0,80,39608.3919560185,2008-06-09,09:24:25
39.98583,116.367027,0,80,39608.3919791667,2008-06-09,09:24:27
39.985831,116.366991,0,80,39608.3920023148,2008-06-09,09:24:29
39.98583,116.366958,0,80,39608.392025463,2008-06-09,09:24:31
39.985833,116.366927,0,79,39608.3920486111,2008-06-09,09:24:33
39.98583,116.366889,0,79,39608.3920717593,2008-06-09,09:24:35
39.985829,116.366855,0,79,39608.3920949074,2008-06-09,09:24:37
39.985831,116.366831,0,78,39608.3921180556,2008-06-09,09:24:39
39.985834,116.366804,0,76,39608.3921412037,2008-06-09,09:24:41
39.985836,116.366763,0,76,39608.3921643518,2008-06-09,09:24:43
39.98584,116.366727,0,78,39608.3921875,2008-06-09,09:24:45
39.985838,116.366691,0,79,39608.3922106481,2008-06-09,09:24:47
39.98583,116.366655,0,81,39608.3922337963,2008-06-09,09:24:49
39.985833,116.366621,0,83,39608.3922569444,2008-06-09,09:24:51
39.985836,116.366603,0,84,39608.3922800926,2008-06-09,09:24:53
39.985838,116.366571,0,84,39608.3923032407,2008-06-09,09:24:55
39.985835,116.366547,0,84,39608.3923263889,2008-06-09,09:24:57
39.985835,116.366519,0,81,39608.392349537,2008-06-09,09:24:59
39.985841,116.366481,0,81,39608.3923726852,2008-06-09,09:25:01
39.985844,116.366445,0,81,39608.3923958333,2008-06-09,09:25:03
39.98584,116.366416,0,80,39608.3924189815,2008-06-09,09:25:05
39.985837,116.366379,0,80,39608.3924421296,2008-06-09,09:25:07
39.985835,116.366351,0,79,39608.3924652778,2008-06-09,09:25:09
39.985839,116.366302,0,82,39608.3924884259,2008-06-09,09:25:11
39.98583,116.366269,0,83,39608.3925115741,2008-06-09,09:25:13
39.985824,116.366231,0,83,39608.3925347222,2008-06-09,09:25:15
39.985826,116.366201,0,83,39608.3925578704,2008-06-09,09:25:17
39.985836,116.366172,0,84,39608.3925810185,2008-06-09,09:25:19
39.985821,116.366147,0,85,39608.3926041667,2008-06-09,09:25:21
39.985818,116.366104,0,86,39608.3926273148,2008-06-09,09:25:23
39.985815,116.366076,0,85,39608.392650463,2008-06-09,09:25:25
39.985829,116.36604,0,85,39608.3926736111,2008-06-09,09:25:27
39.985832,116.366011,0,85,39608.3926967593,2008-06-09,09:25:29
39.985824,116.365981,0,85,39608.3927199074,2008-06-09,09:25:31
39.985817,116.365951,0,85,39608.3927430556,2008-06-09,09:25:33
39.985822,116.365933,0,85,39608.3927662037,2008-06-09,09:25:35
39.985827,116.365901,0,86,39608.3927893518,2008-06-09,09:25:37
39.985829,116.365871,0,86,39608.3928125,2008-06-09,09:25:39
39.985825,116.365836,0,84,39608.3928356481,2008-06-09,09:25:41
39.985834,116.365796,0,84,39608.3928587963,2008-06-09,09:25:43
39.985843,116.365759,0,84,39608.3928819444,2008-06-09,09:25:45
39.985843,116.36572,0,84,39608.3929050926,2008-06-09,09:25:47
39.985851,116.365673,0,83,39608.3929282407,2008-06-09,09:25:49
39.985853,116.365641,0,83,39608.3929513889,2008-06-09,09:25:51
39.98586,116.365609,0,83,39608.392974537,2008-06-09,09:25:53
39.985862,116.365583,0,84,39608.3929976852,2008-06-09,09:25:55
39.985854,116.365565,0,85,39608.3930208333,2008-06-09,09:25:57
39.985853,116.365532,0,86,39608.3930439815,2008-06-09,09:25:59
39.985849,116.365502,0,87,39608.3930671296,2008-06-09,09:26:01
39.985849,116.365466,0,88,39608.3930902778,2008-06-09,09:26:03
39.985847,116.365438,0,87,39608.3931134259,2008-06-09,09:26:05
39.98584,116.365417,0,87,39608.3931365741,2008-06-09,09:26:07
39.985845,116.365377,0,91,39608.3931597222,2008-06-09,09:26:09
39.985843,116.365344,0,92,39608.3931828704,2008-06-09,09:26:11
39.985835,116.365326,0,94,39608.3932060185,2008-06-09,09:26:13
39.985829,116.365301,0,94,39608.3932291667,2008-06-09,09:26:15
39.985832,116.365259,0,95,39608.3932523148,2008-06-09,09:26:17
39.985831,116.365213,0,96,39608.393275463,2008-06-09,09:26:19
39.98583,116.36517,0,97,39608.3932986111,2008-06-09,09:26:21
39.985828,116.365134,0,98,39608.3933217593,2008-06-09,09:26:23
39.985838,116.365089,0,99,39608.3933449074,2008-06-09,09:26:25
39.985836,116.365047,0,99,39608.3933680556,2008-06-09,09:26:27
39.985833,116.365016,0,99,39608.3933912037,2008-06-09,09:26:29
39.98583,116.364993,0,99,39608.3934143518,2008-06-09,09:26:31
39.985833,116.364963,0,100,39608.3934375,2008-06-09,09:26:33
39.985843,116.364928,0,103,39608.3934606481,2008-06-09,09:26:35
39.985846,116.364896,0,104,39608.3934837963,2008-06-09,09:26:37
39.985834,116.364867,0,106,39608.3935069444,2008-06-09,09:26:39
39.985831,116.364842,0,107,39608.3935300926,2008-06-09,09:26:41
39.985825,116.364814,0,108,39608.3935532407,2008-06-09,09:26:43
39.985833,116.364781,0,110,39608.3935763889,2008-06-09,09:26:45
39.985829,116.364745,0,111,39608.393599537,2008-06-09,09:26:47
39.985821,116.364712,0,111,39608.3936226852,2008-06-09,09:26:49
39.985815,116.364688,0,111,39608.3936458333,2008-06-09,09:26:51
39.985807,116.364657,0,113,39608.3936689815,2008-06-09,09:26:53
39.985798,116.364623,0,114,39608.3936921296,2008-06-09,09:26:55
39.985799,116.364586,0,114,39608.3937152778,2008-06-09,09:26:57
39.985801,116.364551,0,114,39608.3937384259,2008-06-09,09:26:59
39.985797,116.364526,0,114,39608.3937615741,2008-06-09,09:27:01
39.985789,116.364505,0,113,39608.3937847222,2008-06-09,09:27:03
39.985801,116.364472,0,116,39608.3938078704,2008-06-09,09:27:05
39.98579,116.364451,0,116,39608.3938310185,2008-06-09,09:27:07
39.985781,116.364417,0,116,39608.3938541667,2008-06-09,09:27:09
39.985776,116.364384,0,117,39608.3938773148,2008-06-09,09:27:11
39.985776,116.364352,0,117,39608.393900463,2008-06-09,09:27:13
39.985769,116.364333,0,117,39608.3939236111,2008-06-09,09:27:15
39.985759,116.364302,0,118,39608.3939467593,2008-06-09,09:27:17
39.985768,116.36426,0,119,39608.3939699074,2008-06-09,09:27:19
39.985774,116.364233,0,120,39608.3939930556,2008-06-09,09:27:21
39.985771,116.364202,0,122,39608.3940162037,2008-06-09,09:27:23
39.985758,116.364176,0,126,39608.3940393519,2008-06-09,09:27:25
39.985758,116.364127,0,131,39608.3940625,2008-06-09,09:27:27
39.98575,116.364097,0,131,39608.3940856481,2008-06-09,09:27:29
39.985752,116.364071,0,130,39608.3941087963,2008-06-09,09:27:31
39.985755,116.364027,0,128,39608.3941319444,2008-06-09,09:27:33
39.985767,116.363994,0,128,39608.3941550926,2008-06-09,09:27:35
39.985769,116.363961,0,126,39608.3941782407,2008-06-09,09:27:37
39.985764,116.363932,0,124,39608.3942013889,2008-06-09,09:27:39
39.985773,116.363901,0,123,39608.394224537,2008-06-09,09:27:41
39.985779,116.363878,0,120,39608.3942476852,2008-06-09,09:27:43
39.985785,116.363846,0,118,39608.3942708333,2008-06-09,09:27:45
39.985785,116.363817,0,116,39608.3942939815,2008-06-09,09:27:47
39.985784,116.36378,0,114,39608.3943171296,2008-06-09,09:27:49
39.985785,116.363752,0,111,39608.3943402778,2008-06-09,09:27:51
39.985803,116.363716,0,108,39608.3943634259,2008-06-09,09:27:53
39.985814,116.363682,0,106,39608.3943865741,2008-06-09,09:27:55
39.985821,116.363635,0,103,39608.3944097222,2008-06-09,09:27:57
39.985827,116.363604,0,101,39608.3944328704,2008-06-09,09:27:59
39.985828,116.363573,0,102,39608.3944560185,2008-06-09,09:28:01
39.985788,116.36355,0,108,39608.3944791667,2008-06-09,09:28:03
39.985761,116.363523,0,111,39608.3945023148,2008-06-09,09:28:05
39.985732,116.36351,0,114,39608.394525463,2008-06-09,09:28:07
39.985718,116.363491,0,114,39608.3945486111,2008-06-09,09:28:09
39.985702,116.363474,0,114,39608.3945717593,2008-06-09,09:28:11
39.985686,116.363442,0,114,39608.3945949074,2008-06-09,09:28:13
39.985684,116.363394,0,115,39608.3946180556,2008-06-09,09:28:15
39.985684,116.36336,0,115,39608.3946412037,2008-06-09,09:28:17
39.985689,116.363332,0,114,39608.3946643519,2008-06-09,09:28:19
39.985692,116.363299,0,115,39608.3946875,2008-06-09,09:28:21
39.985686,116.363259,0,115,39608.3947106482,2008-06-09,09:28:23
39.985682,116.363222,0,115,39608.3947337963,2008-06-09,09:28:25
39.985678,116.363173,0,116,39608.3947569444,2008-06-09,09:28:27
39.985669,116.363137,0,113,39608.3947800926,2008-06-09,09:28:29
39.985669,116.363093,0,106,39608.3948032407,2008-06-09,09:28:31
39.985663,116.363056,0,104,39608.3948263889,2008-06-09,09:28:33
39.98567,116.363033,0,103,39608.394849537,2008-06-09,09:28:35
39.985678,116.36299,0,103,39608.3948726852,2008-06-09,09:28:37
39.985689,116.362966,0,101,39608.3948958333,2008-06-09,09:28:39
39.985701,116.362932,0,98,39608.3949189815,2008-06-09,09:28:41
39.985708,116.362902,0,96,39608.3949421296,2008-06-09,09:28:43
39.98572,116.362865,0,96,39608.3949652778,2008-06-09,09:28:45
39.985723,116.362829,0,95,39608.3949884259,2008-06-09,09:28:47
39.985725,116.362797,0,93,39608.3950115741,2008-06-09,09:28:49
39.98573,116.362754,0,89,39608.3950347222,2008-06-09,09:28:51
39.985715,116.362715,0,87,39608.3950578704,2008-06-09,09:28:53
39.985715,116.362685,0,87,39608.3950810185,2008-06-09,09:28:55
39.985712,116.362662,0,81,39608.3951041667,2008-06-09,09:28:57
39.985718,116.362629,0,79,39608.3951273148,2008-06-09,09:28:59
39.985726,116.362588,0,76,39608.395150463,2008-06-09,09:29:01
39.985722,116.36255,0,74,39608.3951736111,2008-06-09,09:29:03
39.985724,116.362515,0,70,39608.3951967593,2008-06-09,09:29:05
39.985727,116.36248,0,68,39608.3952199074,2008-06-09,09:29:07
39.985725,116.362449,0,65,39608.3952430556,2008-06-09,09:29:09
39.98572,116.362418,0,62,39608.3952662037,2008-06-09,09:29:11
39.985724,116.362384,0,62,39608.3952893519,2008-06-09,09:29:13
39.985733,116.362344,0,61,39608.3953125,2008-06-09,09:29:15
39.985723,116.362316,0,59,39608.3953356481,2008-06-09,09:29:17
39.985722,116.36228,0,59,39608.3953587963,2008-06-09,09:29:19
39.985727,116.362237,0,57,39608.3953819444,2008-06-09,09:29:21
39.985726,116.362201,0,56,39608.3954050926,2008-06-09,09:29:23
39.985732,116.362164,0,56,39608.3954282407,2008-06-09,09:29:25
39.985739,116.362132,0,56,39608.3954513889,2008-06-09,09:29:27
39.985742,116.362104,0,57,39608.395474537,2008-06-09,09:29:29
39.985746,116.362069,0,57,39608.3954976852,2008-06-09,09:29:31
39.985744,116.362041,0,56,39608.3955208333,2008-06-09,09:29:33
39.985748,116.362013,0,58,39608.3955439815,2008-06-09,09:29:35
39.98573,116.361983,0,65,39608.3955671296,2008-06-09,09:29:37
39.985713,116.361948,0,70,39608.3955902778,2008-06-09,09:29:39
39.98571,116.361917,0,74,39608.3956134259,2008-06-09,09:29:41
39.985722,116.361887,0,79,39608.3956365741,2008-06-09,09:29:43
39.985708,116.361843,0,84,39608.3956597222,2008-06-09,09:29:45
39.98571,116.361821,0,88,39608.3956828704,2008-06-09,09:29:47
39.985701,116.361777,0,93,39608.3957060185,2008-06-09,09:29:49
39.985703,116.361757,0,97,39608.3957291667,2008-06-09,09:29:51
39.985703,116.361727,0,100,39608.3957523148,2008-06-09,09:29:53
39.985704,116.361699,0,104,39608.395775463,2008-06-09,09:29:55
39.985702,116.36168,0,108,39608.3957986111,2008-06-09,09:29:57
39.985706,116.361663,0,112,39608.3958217593,2008-06-09,09:29:59
39.985708,116.361624,0,116,39608.3958449074,2008-06-09,09:30:01
39.985698,116.361609,0,120,39608.3958680556,2008-06-09,09:30:03
39.985692,116.361583,0,126,39608.3958912037,2008-06-09,09:30:05
39.985694,116.36155,0,131,39608.3959143519,2008-06-09,09:30:07
39.98569,116.361522,0,135,39608.3959375,2008-06-09,09:30:09
39.985676,116.3615,0,137,39608.3959606481,2008-06-09,09:30:11
39.985665,116.361465,0,143,39608.3959837963,2008-06-09,09:30:13
39.985656,116.36144,0,146,39608.3960069444,2008-06-09,09:30:15
39.98566,116.361414,0,149,39608.3960300926,2008-06-09,09:30:17
39.985666,116.361376,0,152,39608.3960532407,2008-06-09,09:30:19
39.985669,116.361338,0,155,39608.3960763889,2008-06-09,09:30:21
39.985674,116.361293,0,159,39608.396099537,2008-06-09,09:30:23
39.985672,116.361261,0,162,39608.3961226852,2008-06-09,09:30:25
39.985672,116.361233,0,165,39608.3961458333,2008-06-09,09:30:27
39.985665,116.361197,0,167,39608.3961689815,2008-06-09,09:30:29
39.985662,116.361164,0,166,39608.3961921296,2008-06-09,09:30:31
39.985656,116.361138,0,167,39608.3962152778,2008-06-09,09:30:33
39.985653,116.361092,0,169,39608.3962384259,2008-06-09,09:30:35
39.985654,116.361063,0,168,39608.3962615741,2008-06-09,09:30:37
39.985657,116.361024,0,168,39608.3962847222,2008-06-09,09:30:39
39.985654,116.360995,0,167,39608.3963078704,2008-06-09,09:30:41
39.985656,116.360965,0,167,39608.3963310185,2008-06-09,09:30:43
39.985657,116.360938,0,167,39608.3963541667,2008-06-09,09:30:45
39.985657,116.36091,0,164,39608.3963773148,2008-06-09,09:30:47
39.985659,116.360873,0,163,39608.396400463,2008-06-09,09:30:49
39.985669,116.360841,0,163,39608.3964236111,2008-06-09,09:30:51
39.985677,116.360813,0,161,39608.3964467593,2008-06-09,09:30:53
39.985679,116.360783,0,160,39608.3964699074,2008-06-09,09:30:55
39.985683,116.360752,0,159,39608.3964930556,2008-06-09,09:30:57
39.985686,116.360724,0,156,39608.3965162037,2008-06-09,09:30:59
39.985663,116.360688,0,157,39608.3965393519,2008-06-09,09:31:01
39.985652,116.360656,0,156,39608.3965625,2008-06-09,09:31:03
39.985647,116.360618,0,153,39608.3965856481,2008-06-09,09:31:05
39.985627,116.360589,0,154,39608.3966087963,2008-06-09,09:31:07
39.985633,116.360556,0,149,39608.3966319444,2008-06-09,09:31:09
39.985644,116.360512,0,143,39608.3966550926,2008-06-09,09:31:11
39.985642,116.360484,0,139,39608.3966782407,2008-06-09,09:31:13
39.985647,116.360446,0,132,39608.3967013889,2008-06-09,09:31:15
39.985653,116.36042,0,129,39608.396724537,2008-06-09,09:31:17
39.985652,116.360393,0,124,39608.3967476852,2008-06-09,09:31:19
39.985649,116.360369,0,121,39608.3967708333,2008-06-09,09:31:21
39.985648,116.360333,0,119,39608.3967939815,2008-06-09,09:31:23
39.985656,116.3603,0,117,39608.3968171296,2008-06-09,09:31:25
39.985635,116.360278,0,120,39608.3968402778,2008-06-09,09:31:27
39.98564,116.360241,0,116,39608.3968634259,2008-06-09,09:31:29
39.985647,116.360212,0,118,39608.3968865741,2008-06-09,09:31:31
39.985643,116.360177,0,116,39608.3969097222,2008-06-09,09:31:33
39.985643,116.360144,0,114,39608.3969328704,2008-06-09,09:31:35
39.985645,116.360108,0,111,39608.3969560185,2008-06-09,09:31:37
39.985644,116.360076,0,108,39608.3969791667,2008-06-09,09:31:39
39.985639,116.360045,0,103,39608.3970023148,2008-06-09,09:31:41
39.985646,116.360012,0,100,39608.397025463,2008-06-09,09:31:43
39.985646,116.35998,0,97,39608.3970486111,2008-06-09,09:31:45
39.985655,116.359945,0,95,39608.3970717593,2008-06-09,09:31:47
39.985656,116.359913,0,91,39608.3970949074,2008-06-09,09:31:49
39.985661,116.359883,0,89,39608.3971180556,2008-06-09,09:31:51
39.985658,116.359855,0,85,39608.3971412037,2008-06-09,09:31:53
39.985653,116.35983,0,81,39608.3971643519,2008-06-09,09:31:55
39.985651,116.359802,0,78,39608.3971875,2008-06-09,09:31:57
39.985647,116.35977,0,75,39608.3972106481,2008-06-09,09:31:59
39.985638,116.359745,0,70,39608.3972337963,2008-06-09,09:32:01
39.985639,116.359703,0,67,39608.3972569444,2008-06-09,09:32:03
39.985659,116.359665,0,64,39608.3972800926,2008-06-09,09:32:05
39.985669,116.359622,0,59,39608.3973032407,2008-06-09,09:32:07
39.985668,116.359591,0,56,39608.3973263889,2008-06-09,09:32:09
39.985656,116.359538,0,52,39608.397349537,2008-06-09,09:32:11
39.985668,116.3595,0,49,39608.3973726852,2008-06-09,09:32:13
39.98567,116.359469,0,49,39608.3973958333,2008-06-09,09:32:15
39.985673,116.359432,0,45,39608.3974189815,2008-06-09,09:32:17
39.985678,116.35941,0,44,39608.3974421296,2008-06-09,09:32:19
39.985683,116.359381,0,42,39608.3974652778,2008-06-09,09:32:21
39.985682,116.359352,0,40,39608.3974884259,2008-06-09,09:32:23
39.985674,116.359335,0,40,39608.3975115741,2008-06-09,09:32:25
39.985668,116.359311,0,43,39608.3975347222,2008-06-09,09:32:27
39.985693,116.359277,0,44,39608.3975578704,2008-06-09,09:32:29
39.985699,116.359243,0,42,39608.3975810185,2008-06-09,09:32:31
39.985698,116.359211,0,43,39608.3976041667,2008-06-09,09:32:33
39.985697,116.359177,0,44,39608.3976273148,2008-06-09,09:32:35
39.985693,116.359138,0,47,39608.397650463,2008-06-09,09:32:37
39.985691,116.359097,0,46,39608.3976736111,2008-06-09,09:32:39
39.985699,116.359057,0,47,39608.3976967593,2008-06-09,09:32:41
39.985698,116.359017,0,48,39608.3977199074,2008-06-09,09:32:43
39.985682,116.358986,0,51,39608.3977430556,2008-06-09,09:32:45
39.985671,116.35895,0,53,39608.3977662037,2008-06-09,09:32:47
39.985671,116.358917,0,56,39608.3977893519,2008-06-09,09:32:49
39.985676,116.358879,0,61,39608.3978125,2008-06-09,09:32:51
39.985678,116.358847,0,64,39608.3978356481,2008-06-09,09:32:53
39.985678,116.358821,0,66,39608.3978587963,2008-06-09,09:32:55
39.985677,116.358795,0,68,39608.3978819444,2008-06-09,09:32:57
39.985682,116.358765,0,75,39608.3979050926,2008-06-09,09:32:59
39.985672,116.358737,0,81,39608.3979282407,2008-06-09,09:33:01
39.985663,116.358719,0,84,39608.3979513889,2008-06-09,09:33:03
39.985653,116.358692,0,85,39608.397974537,2008-06-09,09:33:05
39.98566,116.358657,0,86,39608.3979976852,2008-06-09,09:33:07
39.985647,116.358623,0,88,39608.3980208333,2008-06-09,09:33:09
39.985645,116.358599,0,90,39608.3980439815,2008-06-09,09:33:11
39.985634,116.358577,0,91,39608.3980671296,2008-06-09,09:33:13
39.985625,116.358555,0,91,39608.3980902778,2008-06-09,09:33:15
39.985623,116.358524,0,92,39608.3981134259,2008-06-09,09:33:17
39.985622,116.35849,0,94,39608.3981365741,2008-06-09,09:33:19
39.985622,116.358458,0,95,39608.3981597222,2008-06-09,09:33:21
39.985651,116.358426,0,96,39608.3981828704,2008-06-09,09:33:23
39.985655,116.358395,0,99,39608.3982060185,2008-06-09,09:33:25
39.985647,116.358363,0,102,39608.3982291667,2008-06-09,09:33:27
39.985642,116.358335,0,103,39608.3982523148,2008-06-09,09:33:29
39.985652,116.3583,0,105,39608.398275463,2008-06-09,09:33:31
39.985641,116.35827,0,106,39608.3982986111,2008-06-09,09:33:33
39.985623,116.358267,0,106,39608.3983217593,2008-06-09,09:33:35
39.985606,116.358245,0,106,39608.3983449074,2008-06-09,09:33:37
39.985615,116.358193,0,107,39608.3983680556,2008-06-09,09:33:39
39.985649,116.358154,0,110,39608.3983912037,2008-06-09,09:33:41
39.985646,116.358117,0,110,39608.3984143519,2008-06-09,09:33:43
39.985634,116.358079,0,110,39608.3984375,2008-06-09,09:33:45
39.985612,116.358056,0,111,39608.3984606481,2008-06-09,09:33:47
39.985639,116.358015,0,114,39608.3984837963,2008-06-09,09:33:49
39.985632,116.357993,0,114,39608.3985069444,2008-06-09,09:33:51
39.985614,116.357966,0,114,39608.3985300926,2008-06-09,09:33:53
39.985621,116.357925,0,116,39608.3985532407,2008-06-09,09:33:55
39.985641,116.357885,0,117,39608.3985763889,2008-06-09,09:33:57
39.985644,116.357848,0,119,39608.398599537,2008-06-09,09:33:59
39.985641,116.357805,0,122,39608.3986226852,2008-06-09,09:34:01
39.985626,116.357775,0,121,39608.3986458333,2008-06-09,09:34:03
39.985621,116.357734,0,122,39608.3986689815,2008-06-09,09:34:05
39.985609,116.357729,0,121,39608.3986921296,2008-06-09,09:34:07
39.985605,116.357707,0,121,39608.3987152778,2008-06-09,09:34:09
39.985599,116.357692,0,121,39608.3987384259,2008-06-09,09:34:11
39.98562,116.35764,0,122,39608.3987615741,2008-06-09,09:34:13
39.985633,116.357601,0,125,39608.3987847222,2008-06-09,09:34:15
39.985611,116.357552,0,126,39608.3988078704,2008-06-09,09:34:17
39.985603,116.357517,0,126,39608.3988310185,2008-06-09,09:34:19
39.985594,116.357488,0,125,39608.3988541667,2008-06-09,09:34:21
39.985584,116.35746,0,125,39608.3988773148,2008-06-09,09:34:23
39.985593,116.35743,0,126,39608.398900463,2008-06-09,09:34:25
39.985574,116.357413,0,125,39608.3989236111,2008-06-09,09:34:27
39.985579,116.357387,0,127,39608.3989467593,2008-06-09,09:34:29
39.985589,116.357353,0,128,39608.3989699074,2008-06-09,09:34:31
39.985592,116.357324,0,130,39608.3989930556,2008-06-09,09:34:33
39.9856,116.357293,0,131,39608.3990162037,2008-06-09,09:34:35
39.985604,116.357252,0,132,39608.3990393518,2008-06-09,09:34:37
39.985603,116.357218,0,132,39608.3990625,2008-06-09,09:34:39
39.985603,116.357176,0,133,39608.3990856481,2008-06-09,09:34:41
39.985603,116.357138,0,132,39608.3991087963,2008-06-09,09:34:43
39.985606,116.357102,0,132,39608.3991319444,2008-06-09,09:34:45
39.985627,116.357067,0,134,39608.3991550926,2008-06-09,09:34:47
39.985638,116.357041,0,134,39608.3991782407,2008-06-09,09:34:49
39.98565,116.356996,0,135,39608.3992013889,2008-06-09,09:34:51
39.985652,116.356963,0,135,39608.399224537,2008-06-09,09:34:53
39.985661,116.356925,0,138,39608.3992476852,2008-06-09,09:34:55
39.985643,116.35691,0,140,39608.3992708333,2008-06-09,09:34:57
39.985639,116.356882,0,143,39608.3992939815,2008-06-09,09:34:59
39.985636,116.356854,0,145,39608.3993171296,2008-06-09,09:35:01
39.985633,116.356833,0,145,39608.3993402778,2008-06-09,09:35:03
39.985642,116.356804,0,146,39608.3993634259,2008-06-09,09:35:05
39.985655,116.356771,0,147,39608.3993865741,2008-06-09,09:35:07
39.985662,116.356731,0,147,39608.3994097222,2008-06-09,09:35:09
39.985673,116.356699,0,149,39608.3994328704,2008-06-09,09:35:11
39.985686,116.356689,0,150,39608.3994560185,2008-06-09,09:35:13
39.985699,116.356683,0,150,39608.3994791667,2008-06-09,09:35:15
39.985709,116.356661,0,151,39608.3995023148,2008-06-09,09:35:17
39.985723,116.356637,0,153,39608.399525463,2008-06-09,09:35:19
39.985742,116.3566,0,155,39608.3995486111,2008-06-09,09:35:21
39.985742,116.356564,0,157,39608.3995717593,2008-06-09,09:35:23
39.985736,116.35654,0,160,39608.3995949074,2008-06-09,09:35:25
39.985741,116.356514,0,163,39608.3996180556,2008-06-09,09:35:27
39.985764,116.356479,0,166,39608.3996412037,2008-06-09,09:35:29
39.985769,116.356444,0,167,39608.3996643518,2008-06-09,09:35:31
39.985777,116.356406,0,168,39608.3996875,2008-06-09,09:35:33
39.985777,116.356371,0,170,39608.3997106481,2008-06-09,09:35:35
39.985769,116.356344,0,171,39608.3997337963,2008-06-09,09:35:37
39.985747,116.356319,0,173,39608.3997569444,2008-06-09,09:35:39
39.985727,116.356289,0,174,39608.3997800926,2008-06-09,09:35:41
39.985685,116.356256,0,175,39608.3998032407,2008-06-09,09:35:43
39.985625,116.356217,0,168,39608.3998263889,2008-06-09,09:35:45
39.985608,116.356156,0,167,39608.399849537,2008-06-09,09:35:47
39.985616,116.356119,0,169,39608.3998726852,2008-06-09,09:35:49
39.985597,116.356097,0,168,39608.3998958333,2008-06-09,09:35:51
39.985573,116.356064,0,167,39608.3999189815,2008-06-09,09:35:53
39.985574,116.356026,0,165,39608.3999421296,2008-06-09,09:35:55
39.985537,116.355991,0,161,39608.3999652778,2008-06-09,09:35:57
39.98551,116.355969,0,159,39608.3999884259,2008-06-09,09:35:59
39.98552,116.355928,0,158,39608.4000115741,2008-06-09,09:36:01
39.985513,116.355923,0,157,39608.4000347222,2008-06-09,09:36:03
39.985509,116.355906,0,155,39608.4000578704,2008-06-09,09:36:05
39.985516,116.355879,0,154,39608.4000810185,2008-06-09,09:36:07
39.985499,116.355856,0,153,39608.4001041667,2008-06-09,09:36:09
39.985511,116.355826,0,151,39608.4001273148,2008-06-09,09:36:11
39.985514,116.355789,0,150,39608.400150463,2008-06-09,09:36:13
39.98551,116.355763,0,148,39608.4001736111,2008-06-09,09:36:15
39.985514,116.355729,0,148,39608.4001967593,2008-06-09,09:36:17
39.985517,116.355701,0,146,39608.4002199074,2008-06-09,09:36:19
39.985515,116.355677,0,144,39608.4002430556,2008-06-09,09:36:21
39.985528,116.355639,0,143,39608.4002662037,2008-06-09,09:36:23
39.985539,116.355601,0,143,39608.4002893518,2008-06-09,09:36:25
39.985537,116.355565,0,142,39608.4003125,2008-06-09,09:36:27
39.985553,116.355537,0,141,39608.4003356481,2008-06-09,09:36:29
39.985557,116.355508,0,142,39608.4003587963,2008-06-09,09:36:31
39.9856,116.355476,0,144,39608.4003819444,2008-06-09,09:36:33
39.985583,116.35544,0,143,39608.4004050926,2008-06-09,09:36:35
39.985569,116.355409,0,144,39608.4004282407,2008-06-09,09:36:37
39.985566,116.355363,0,146,39608.4004513889,2008-06-09,09:36:39
39.985559,116.35534,0,146,39608.400474537,2008-06-09,09:36:41
39.985554,116.355317,0,147,39608.4004976852,2008-06-09,09:36:43
39.985583,116.355263,0,151,39608.4005208333,2008-06-09,09:36:45
39.98559,116.35522,0,153,39608.4005439815,2008-06-09,09:36:47
39.985571,116.355198,0,153,39608.4005671296,2008-06-09,09:36:49
39.98558,116.355172,0,155,39608.4005902778,2008-06-09,09:36:51
39.985585,116.355144,0,156,39608.4006134259,2008-06-09,09:36:53
39.985595,116.355114,0,156,39608.4006365741,2008-06-09,09:36:55
39.985596,116.355091,0,156,39608.4006597222,2008-06-09,09:36:57
39.985587,116.355055,0,156,39608.4006828704,2008-06-09,09:36:59
39.985594,116.355009,0,158,39608.4007060185,2008-06-09,09:37:01
39.985588,116.354979,0,158,39608.4007291667,2008-06-09,09:37:03
39.985584,116.354939,0,159,39608.4007523148,2008-06-09,09:37:05
39.985576,116.354909,0,158,39608.400775463,2008-06-09,09:37:07
39.985539,116.354868,0,156,39608.4007986111,2008-06-09,09:37:09
39.985539,116.354839,0,156,39608.4008217593,2008-06-09,09:37:11
39.985533,116.354806,0,156,39608.4008449074,2008-06-09,09:37:13
39.985525,116.354775,0,156,39608.4008680556,2008-06-09,09:37:15
39.985515,116.354755,0,156,39608.4008912037,2008-06-09,09:37:17
39.985508,116.354731,0,155,39608.4009143518,2008-06-09,09:37:19
39.985489,116.354708,0,153,39608.4009375,2008-06-09,09:37:21
39.985442,116.354674,0,146,39608.4009606481,2008-06-09,09:37:23
39.98544,116.35464,0,144,39608.4009837963,2008-06-09,09:37:25
39.985428,116.354623,0,141,39608.4010069444,2008-06-09,09:37:27
39.985428,116.354594,0,140,39608.4010300926,2008-06-09,09:37:29
39.985427,116.354576,0,137,39608.4010532407,2008-06-09,09:37:31
39.985426,116.354549,0,135,39608.4010763889,2008-06-09,09:37:33
39.985422,116.354514,0,132,39608.401099537,2008-06-09,09:37:35
39.985437,116.354489,0,131,39608.4011226852,2008-06-09,09:37:37
39.985458,116.354459,0,130,39608.4011458333,2008-06-09,09:37:39
39.985446,116.354443,0,127,39608.4011689815,2008-06-09,09:37:41
39.985438,116.354392,0,125,39608.4011921296,2008-06-09,09:37:43
39.985436,116.354362,0,121,39608.4012152778,2008-06-09,09:37:45
39.985451,116.354312,0,117,39608.4012384259,2008-06-09,09:37:47
39.985455,116.354285,0,117,39608.4012615741,2008-06-09,09:37:49
39.985452,116.354256,0,116,39608.4012847222,2008-06-09,09:37:51
39.985462,116.354219,0,118,39608.4013078704,2008-06-09,09:37:53
39.985461,116.354186,0,120,39608.4013310185,2008-06-09,09:37:55
39.985451,116.354139,0,115,39608.4013541667,2008-06-09,09:37:57
39.985454,116.354103,0,114,39608.4013773148,2008-06-09,09:37:59
39.985437,116.354067,0,113,39608.401400463,2008-06-09,09:38:01
39.985438,116.354041,0,111,39608.4014236111,2008-06-09,09:38:03
39.985437,116.354013,0,110,39608.4014467593,2008-06-09,09:38:05
39.985441,116.353988,0,107,39608.4014699074,2008-06-09,09:38:07
39.985433,116.35396,0,108,39608.4014930556,2008-06-09,09:38:09
39.985433,116.353928,0,109,39608.4015162037,2008-06-09,09:38:11
39.985433,116.353895,0,111,39608.4015393518,2008-06-09,09:38:13
39.985428,116.353864,0,113,39608.4015625,2008-06-09,09:38:15
39.985416,116.353835,0,115,39608.4015856481,2008-06-09,09:38:17
39.98541,116.353797,0,117,39608.4016087963,2008-06-09,09:38:19
39.985404,116.353767,0,120,39608.4016319444,2008-06-09,09:38:21
39.9854,116.353739,0,124,39608.4016550926,2008-06-09,09:38:23
39.985392,116.353709,0,127,39608.4016782407,2008-06-09,09:38:25
39.985394,116.353677,0,130,39608.4017013889,2008-06-09,09:38:27
39.985394,116.353649,0,133,39608.401724537,2008-06-09,09:38:29
39.985378,116.353623,0,135,39608.4017476852,2008-06-09,09:38:31
39.985375,116.353591,0,137,39608.4017708333,2008-06-09,09:38:33
39.985372,116.353565,0,140,39608.4017939815,2008-06-09,09:38:35
39.985369,116.353533,0,142,39608.4018171296,2008-06-09,09:38:37
39.985362,116.353505,0,145,39608.4018402778,2008-06-09,09:38:39
39.985341,116.353489,0,145,39608.4018634259,2008-06-09,09:38:41
39.98533,116.353458,0,147,39608.4018865741,2008-06-09,09:38:43
39.98533,116.353425,0,150,39608.4019097222,2008-06-09,09:38:45
39.985331,116.353391,0,153,39608.4019328704,2008-06-09,09:38:47
39.985326,116.353364,0,154,39608.4019560185,2008-06-09,09:38:49
39.985335,116.353336,0,155,39608.4019791667,2008-06-09,09:38:51
39.985347,116.353305,0,158,39608.4020023148,2008-06-09,09:38:53
39.985355,116.353273,0,160,39608.402025463,2008-06-09,09:38:55
39.985364,116.353238,0,161,39608.4020486111,2008-06-09,09:38:57
39.985366,116.353202,0,162,39608.4020717593,2008-06-09,09:38:59
39.985373,116.353161,0,163,39608.4020949074,2008-06-09,09:39:01
39.985374,116.353124,0,164,39608.4021180556,2008-06-09,09:39:03
39.985376,116.353095,0,164,39608.4021412037,2008-06-09,09:39:05
39.985376,116.353062,0,164,39608.4021643519,2008-06-09,09:39:07
39.985382,116.353042,0,164,39608.4021875,2008-06-09,09:39:09
39.985383,116.353008,0,165,39608.4022106482,2008-06-09,09:39:11
39.985382,116.35296,0,166,39608.4022337963,2008-06-09,09:39:13
39.985389,116.352925,0,166,39608.4022569444,2008-06-09,09:39:15
39.985392,116.352892,0,168,39608.4022800926,2008-06-09,09:39:17
39.98539,116.352857,0,167,39608.4023032407,2008-06-09,09:39:19
39.985387,116.352816,0,167,39608.4023263889,2008-06-09,09:39:21
39.985396,116.352782,0,165,39608.402349537,2008-06-09,09:39:23
39.9854,116.352743,0,164,39608.4023726852,2008-06-09,09:39:25
39.985374,116.352723,0,162,39608.4023958333,2008-06-09,09:39:27
39.985363,116.352704,0,161,39608.4024189815,2008-06-09,09:39:29
39.985344,116.352688,0,161,39608.4024421296,2008-06-09,09:39:31
39.985348,116.352657,0,161,39608.4024652778,2008-06-09,09:39:33
39.985351,116.352621,0,161,39608.4024884259,2008-06-09,09:39:35
39.985355,116.352595,0,160,39608.4025115741,2008-06-09,09:39:37
39.985356,116.352557,0,160,39608.4025347222,2008-06-09,09:39:39
39.985357,116.352521,0,159,39608.4025578704,2008-06-09,09:39:41
39.985341,116.352502,0,157,39608.4025810185,2008-06-09,09:39:43
39.985339,116.352471,0,156,39608.4026041667,2008-06-09,09:39:45
39.985342,116.352449,0,155,39608.4026273148,2008-06-09,09:39:47
39.985354,116.35242,0,154,39608.402650463,2008-06-09,09:39:49
39.98535,116.352395,0,152,39608.4026736111,2008-06-09,09:39:51
39.985352,116.35236,0,150,39608.4026967593,2008-06-09,09:39:53
39.985356,116.352324,0,149,39608.4027199074,2008-06-09,09:39:55
39.985366,116.352281,0,150,39608.4027430556,2008-06-09,09:39:57
39.985361,116.352252,0,150,39608.4027662037,2008-06-09,09:39:59
39.985371,116.352211,0,148,39608.4027893519,2008-06-09,09:40:01
39.985368,116.352175,0,145,39608.4028125,2008-06-09,09:40:03
39.985373,116.352144,0,143,39608.4028356481,2008-06-09,09:40:05
39.985382,116.352097,0,144,39608.4028587963,2008-06-09,09:40:07
39.985386,116.352062,0,143,39608.4028819444,2008-06-09,09:40:09
39.985373,116.352035,0,142,39608.4029050926,2008-06-09,09:40:11
39.985361,116.352005,0,141,39608.4029282407,2008-06-09,09:40:13
39.985368,116.351959,0,138,39608.4029513889,2008-06-09,09:40:15
39.98537,116.351932,0,134,39608.402974537,2008-06-09,09:40:17
39.985355,116.351901,0,142,39608.4029976852,2008-06-09,09:40:19
39.985347,116.351867,0,140,39608.4030208333,2008-06-09,09:40:21
39.985331,116.351847,0,144,39608.4030439815,2008-06-09,09:40:23
39.985318,116.351842,0,147,39608.4030671296,2008-06-09,09:40:25
39.985297,116.35187,0,152,39608.4030902778,2008-06-09,09:40:27
39.985269,116.351886,0,155,39608.4031134259,2008-06-09,09:40:29
39.985245,116.351897,0,160,39608.4031365741,2008-06-09,09:40:31
39.985204,116.351886,0,165,39608.4031597222,2008-06-09,09:40:33
39.985172,116.351892,0,168,39608.4031828704,2008-06-09,09:40:35
39.985146,116.351898,0,171,39608.4032060185,2008-06-09,09:40:37
39.985115,116.351906,0,174,39608.4032291667,2008-06-09,09:40:39
39.985095,116.351908,0,179,39608.4032523148,2008-06-09,09:40:41
39.985058,116.351895,0,187,39608.403275463,2008-06-09,09:40:43
39.985037,116.3519,0,189,39608.4032986111,2008-06-09,09:40:45
39.985013,116.351906,0,191,39608.4033217593,2008-06-09,09:40:47
39.984994,116.351924,0,195,39608.4033449074,2008-06-09,09:40:49
39.984977,116.351961,0,196,39608.4033680556,2008-06-09,09:40:51
39.984971,116.351983,0,198,39608.4033912037,2008-06-09,09:40:53
39.984975,116.352007,0,199,39608.4034143519,2008-06-09,09:40:55
39.984982,116.352064,0,198,39608.4034375,2008-06-09,09:40:57
39.984987,116.352095,0,197,39608.4034606481,2008-06-09,09:40:59
39.984993,116.352137,0,192,39608.4034837963,2008-06-09,09:41:01
39.985003,116.352168,0,190,39608.4035069444,2008-06-09,09:41:03
39.985011,116.352201,0,187,39608.4035300926,2008-06-09,09:41:05
39.985019,116.35223,0,184,39608.4035532407,2008-06-09,09:41:07
39.985035,116.352256,0,183,39608.4035763889,2008-06-09,09:41:09
39.985041,116.35229,0,180,39608.403599537,2008-06-09,09:41:11
39.985048,116.352319,0,178,39608.4036226852,2008-06-09,09:41:13
39.98499,116.352382,0,173,39608.4036458333,2008-06-09,09:41:15
39.984978,116.35239,0,172,39608.4036689815,2008-06-09,09:41:17
39.984975,116.352408,0,171,39608.4036921296,2008-06-09,09:41:19
39.984962,116.352442,0,169,39608.4037152778,2008-06-09,09:41:21
39.984965,116.352456,0,168,39608.4037384259,2008-06-09,09:41:23
39.984944,116.352481,0,167,39608.4037615741,2008-06-09,09:41:25
39.984928,116.352504,0,168,39608.4037847222,2008-06-09,09:41:27
39.984917,116.352521,0,168,39608.4038078704,2008-06-09,09:41:29
39.984899,116.35254,0,167,39608.4038310185,2008-06-09,09:41:31
39.984895,116.352563,0,167,39608.4038541667,2008-06-09,09:41:33
39.984895,116.352603,0,167,39608.4038773148,2008-06-09,09:41:35
39.984893,116.352627,0,166,39608.403900463,2008-06-09,09:41:37
39.984884,116.352656,0,166,39608.4039236111,2008-06-09,09:41:39
39.984878,116.352689,0,166,39608.4039467593,2008-06-09,09:41:41
39.98487,116.352719,0,165,39608.4039699074,2008-06-09,09:41:43
39.984854,116.352732,0,165,39608.4039930556,2008-06-09,09:41:45
39.984843,116.352751,0,164,39608.4040162037,2008-06-09,09:41:47
39.984845,116.352792,0,164,39608.4040393519,2008-06-09,09:41:49
39.984856,116.352816,0,164,39608.4040625,2008-06-09,09:41:51
39.984869,116.352829,0,164,39608.4040856481,2008-06-09,09:41:53
39.984879,116.352845,0,165,39608.4041087963,2008-06-09,09:41:55
39.984899,116.352877,0,165,39608.4041319444,2008-06-09,09:41:57
39.984904,116.352903,0,165,39608.4041550926,2008-06-09,09:41:59
39.984911,116.352948,0,165,39608.4041782407,2008-06-09,09:42:01
39.984917,116.352963,0,165,39608.4042013889,2008-06-09,09:42:03
39.984975,116.353007,0,165,39608.404224537,2008-06-09,09:42:05
39.984989,116.353029,0,165,39608.4042476852,2008-06-09,09:42:07
39.985005,116.353017,0,165,39608.4042708333,2008-06-09,09:42:09
39.985006,116.353017,0,165,39608.4042939815,2008-06-09,09:42:11
39.985003,116.353018,0,166,39608.4043171296,2008-06-09,09:42:13
39.984989,116.353004,0,166,39608.4043402778,2008-06-09,09:42:15
39.984989,116.352997,0,167,39608.4043634259,2008-06-09,09:42:17
39.98499,116.352987,0,167,39608.4043865741,2008-06-09,09:42:19
39.98499,116.352969,0,167,39608.4044097222,2008-06-09,09:42:21
39.985001,116.352976,0,167,39608.4044328704,2008-06-09,09:42:23
39.985011,116.352984,0,167,39608.4044560185,2008-06-09,09:42:25
39.985013,116.352991,0,167,39608.4044791667,2008-06-09,09:42:27
39.985009,116.352987,0,167,39608.4045023148,2008-06-09,09:42:29
39.985008,116.352983,0,167,39608.404525463,2008-06-09,09:42:31
39.985007,116.352977,0,167,39608.4045486111,2008-06-09,09:42:33
39.985006,116.352971,0,166,39608.4045717593,2008-06-09,09:42:35
39.984988,116.352959,0,166,39608.4045949074,2008-06-09,09:42:37
39.98497,116.352946,0,166,39608.4046180556,2008-06-09,09:42:39
39.985552,116.353048,0,233,39608.4052893519,2008-06-09,09:43:37
39.985545,116.353041,0,234,39608.4053125,2008-06-09,09:43:39
39.985539,116.353032,0,235,39608.4053356481,2008-06-09,09:43:41
39.985336,116.352909,0,189,39608.4053587963,2008-06-09,09:43:43
39.985157,116.352795,0,175,39608.4053819444,2008-06-09,09:43:45
39.985036,116.352745,0,170,39608.4054050926,2008-06-09,09:43:47
39.984947,116.352708,0,169,39608.4054282407,2008-06-09,09:43:49
39.984928,116.352611,0,168,39608.4054513889,2008-06-09,09:43:51
39.984893,116.352523,0,168,39608.4054976852,2008-06-09,09:43:55
39.984835,116.352285,0,167,39608.4081597222,2008-06-09,09:47:45
39.984771,116.352208,0,166,39608.4081828704,2008-06-09,09:47:47
39.984642,116.352071,0,166,39608.4082060185,2008-06-09,09:47:49
39.984618,116.352074,0,166,39608.4082291667,2008-06-09,09:47:51
39.984551,116.352028,0,166,39608.4082523148,2008-06-09,09:47:53
39.984521,116.351995,0,166,39608.408275463,2008-06-09,09:47:55
39.98459,116.351999,0,167,39608.4082986111,2008-06-09,09:47:57
39.984577,116.351999,0,167,39608.4083217593,2008-06-09,09:47:59
39.984562,116.352005,0,167,39608.4083449074,2008-06-09,09:48:01
39.984562,116.352005,0,167,39608.4083680556,2008-06-09,09:48:03
39.984561,116.352005,0,167,39608.4083912037,2008-06-09,09:48:05
39.984561,116.352006,0,167,39608.4084143518,2008-06-09,09:48:07
39.984561,116.352009,0,167,39608.4084375,2008-06-09,09:48:09
39.984562,116.352014,0,167,39608.4084606481,2008-06-09,09:48:11
39.984562,116.352017,0,167,39608.4084837963,2008-06-09,09:48:13
39.984562,116.352021,0,167,39608.4085069444,2008-06-09,09:48:15
39.984563,116.352027,0,167,39608.4085300926,2008-06-09,09:48:17
39.98455,116.352059,0,167,39608.4085532407,2008-06-09,09:48:19
39.984539,116.352089,0,167,39608.4085763889,2008-06-09,09:48:21
39.984521,116.352132,0,167,39608.408599537,2008-06-09,09:48:23
39.98451,116.352163,0,166,39608.4086226852,2008-06-09,09:48:25
39.984518,116.352195,0,165,39608.4086458333,2008-06-09,09:48:27
39.984522,116.352213,0,164,39608.4086689815,2008-06-09,09:48:29
39.984523,116.352216,0,164,39608.4086921296,2008-06-09,09:48:31
39.984523,116.352221,0,164,39608.4087152778,2008-06-09,09:48:33
39.984534,116.352256,0,163,39608.4087384259,2008-06-09,09:48:35
39.98455,116.352287,0,164,39608.4087615741,2008-06-09,09:48:37
39.984551,116.352291,0,164,39608.4087847222,2008-06-09,09:48:39
39.984551,116.352294,0,164,39608.4088078704,2008-06-09,09:48:41
39.984551,116.352297,0,163,39608.4088310185,2008-06-09,09:48:43
39.984552,116.3523,0,164,39608.4088541667,2008-06-09,09:48:45
39.984552,116.352302,0,164,39608.4088773148,2008-06-09,09:48:47
39.984553,116.352303,0,164,39608.408900463,2008-06-09,09:48:49
39.984554,116.352305,0,164,39608.4089236111,2008-06-09,09:48:51
39.984575,116.352331,0,164,39608.4089467593,2008-06-09,09:48:53
39.984577,116.352336,0,164,39608.4089699074,2008-06-09,09:48:55
39.984578,116.352329,0,165,39608.4089930556,2008-06-09,09:48:57
39.984585,116.352322,0,165,39608.4090162037,2008-06-09,09:48:59
39.984585,116.352323,0,165,39608.4090393518,2008-06-09,09:49:01
39.984585,116.352322,0,165,39608.4090625,2008-06-09,09:49:03
39.984586,116.352323,0,165,39608.4090856481,2008-06-09,09:49:05
39.984626,116.352356,0,165,39608.4091087963,2008-06-09,09:49:07
39.984649,116.352401,0,165,39608.4091319444,2008-06-09,09:49:09
39.984643,116.35244,0,165,39608.4091550926,2008-06-09,09:49:11
39.984654,116.352458,0,165,39608.4091782407,2008-06-09,09:49:13
39.984655,116.352476,0,165,39608.4092013889,2008-06-09,09:49:15
39.984651,116.352483,0,165,39608.409224537,2008-06-09,09:49:17
39.984655,116.352492,0,165,39608.4092476852,2008-06-09,09:49:19
39.984655,116.352495,0,165,39608.4092708333,2008-06-09,09:49:21
39.984656,116.352499,0,165,39608.4092939815,2008-06-09,09:49:23
39.984667,116.352517,0,165,39608.4093171296,2008-06-09,09:49:25
39.984676,116.352526,0,165,39608.4093402778,2008-06-09,09:49:27
39.984687,116.352553,0,166,39608.4093634259,2008-06-09,09:49:29
39.984738,116.35258,0,166,39608.4093865741,2008-06-09,09:49:31
39.984764,116.352594,0,166,39608.4094097222,2008-06-09,09:49:33
39.984774,116.352611,0,167,39608.4094328704,2008-06-09,09:49:35
39.984775,116.352612,0,167,39608.4094560185,2008-06-09,09:49:37
39.984775,116.35261,0,167,39608.4094791667,2008-06-09,09:49:39
39.984775,116.352607,0,167,39608.4095023148,2008-06-09,09:49:41
39.984775,116.352608,0,167,39608.409525463,2008-06-09,09:49:43
39.984776,116.352613,0,167,39608.4095486111,2008-06-09,09:49:45
39.984793,116.352631,0,167,39608.4095717593,2008-06-09,09:49:47
39.984819,116.35265,0,168,39608.4095949074,2008-06-09,09:49:49
39.984843,116.352675,0,167,39608.4096180556,2008-06-09,09:49:51
39.984877,116.352686,0,167,39608.4096412037,2008-06-09,09:49:53
39.984914,116.352697,0,167,39608.4096643519,2008-06-09,09:49:55
39.984933,116.352702,0,167,39608.4096875,2008-06-09,09:49:57
39.984943,116.352707,0,167,39608.4097106481,2008-06-09,09:49:59
39.984945,116.352718,0,166,39608.4097337963,2008-06-09,09:50:01
39.984972,116.352719,0,165,39608.4097569444,2008-06-09,09:50:03
39.984972,116.35272,0,165,39608.4097800926,2008-06-09,09:50:05
39.984967,116.352691,0,163,39608.4098032407,2008-06-09,09:50:07
39.984963,116.352673,0,164,39608.4098263889,2008-06-09,09:50:09
39.984958,116.352651,0,166,39608.409849537,2008-06-09,09:50:11
39.984934,116.352634,0,167,39608.4098726852,2008-06-09,09:50:13
39.984934,116.352633,0,167,39608.4098958333,2008-06-09,09:50:15
39.984934,116.352633,0,167,39608.4099189815,2008-06-09,09:50:17
39.984934,116.352637,0,167,39608.4099421296,2008-06-09,09:50:19
39.984946,116.352644,0,164,39608.4099652778,2008-06-09,09:50:21
39.984986,116.352651,0,164,39608.4099884259,2008-06-09,09:50:23
39.985013,116.352662,0,163,39608.4100115741,2008-06-09,09:50:25
39.985023,116.352667,0,162,39608.4100347222,2008-06-09,09:50:27
39.985024,116.352673,0,162,39608.4100578704,2008-06-09,09:50:29
39.985025,116.352676,0,162,39608.4100810185,2008-06-09,09:50:31
39.985025,116.35268,0,162,39608.4101041667,2008-06-09,09:50:33
39.985025,116.352685,0,162,39608.4101273148,2008-06-09,09:50:35
39.985025,116.352688,0,162,39608.410150463,2008-06-09,09:50:37
39.985026,116.352691,0,162,39608.4101736111,2008-06-09,09:50:39
39.985026,116.352695,0,162,39608.4101967593,2008-06-09,09:50:41
39.985027,116.352694,0,162,39608.4102199074,2008-06-09,09:50:43
39.985026,116.352692,0,162,39608.4102430556,2008-06-09,09:50:45
39.985026,116.352688,0,162,39608.4102662037,2008-06-09,09:50:47
39.985026,116.352683,0,162,39608.4102893519,2008-06-09,09:50:49
39.985026,116.352677,0,162,39608.4103125,2008-06-09,09:50:51
39.985025,116.352672,0,162,39608.4103356482,2008-06-09,09:50:53
39.985026,116.352671,0,162,39608.4103587963,2008-06-09,09:50:55
39.985026,116.35267,0,162,39608.4103819444,2008-06-09,09:50:57
39.985026,116.352667,0,162,39608.4104050926,2008-06-09,09:50:59
39.985026,116.352664,0,162,39608.4104282407,2008-06-09,09:51:01
39.985026,116.352661,0,162,39608.4104513889,2008-06-09,09:51:03
39.985026,116.352662,0,162,39608.410474537,2008-06-09,09:51:05
39.985026,116.352663,0,162,39608.4104976852,2008-06-09,09:51:07
39.985026,116.352664,0,162,39608.4105208333,2008-06-09,09:51:09
39.985027,116.352668,0,162,39608.4105439815,2008-06-09,09:51:11
39.985028,116.352674,0,162,39608.4105671296,2008-06-09,09:51:13
39.985028,116.352677,0,162,39608.4105902778,2008-06-09,09:51:15
39.985029,116.352676,0,162,39608.4106134259,2008-06-09,09:51:17
39.985028,116.352672,0,162,39608.4106365741,2008-06-09,09:51:19
39.985028,116.352667,0,162,39608.4106597222,2008-06-09,09:51:21
39.985029,116.352663,0,162,39608.4106828704,2008-06-09,09:51:23
39.985029,116.35266,0,162,39608.4107060185,2008-06-09,09:51:25
39.985029,116.352655,0,162,39608.4107291667,2008-06-09,09:51:27
39.985028,116.352651,0,162,39608.4107523148,2008-06-09,09:51:29
39.985029,116.352653,0,162,39608.410775463,2008-06-09,09:51:31
39.985029,116.352657,0,162,39608.4107986111,2008-06-09,09:51:33
39.98517,116.352775,0,154,39608.4156597222,2008-06-09,09:58:33
39.985325,116.352835,0,146,39608.4156828704,2008-06-09,09:58:35
39.985281,116.352828,0,145,39608.4157060185,2008-06-09,09:58:37
39.985291,116.352832,0,144,39608.4157291667,2008-06-09,09:58:39
39.985315,116.352827,0,145,39608.4157523148,2008-06-09,09:58:41
39.985351,116.352817,0,163,39608.415775463,2008-06-09,09:58:43
39.985367,116.352797,0,176,39608.4157986111,2008-06-09,09:58:45
39.985327,116.352778,0,177,39608.4158217593,2008-06-09,09:58:47
39.985264,116.352768,0,169,39608.4158449074,2008-06-09,09:58:49
39.9852,116.352765,0,167,39608.4158680556,2008-06-09,09:58:51
39.985163,116.352755,0,170,39608.4158912037,2008-06-09,09:58:53
39.985151,116.352746,0,172,39608.4159143518,2008-06-09,09:58:55
39.985117,116.352719,0,174,39608.4159375,2008-06-09,09:58:57
39.985103,116.352704,0,173,39608.4159606481,2008-06-09,09:58:59
39.98509,116.352689,0,170,39608.4159837963,2008-06-09,09:59:01
39.985083,116.35267,0,166,39608.4160069444,2008-06-09,09:59:03
39.985078,116.352671,0,163,39608.4160300926,2008-06-09,09:59:05
39.98507,116.352661,0,163,39608.4160532407,2008-06-09,09:59:07
39.985069,116.352658,0,163,39608.4160763889,2008-06-09,09:59:09
39.98507,116.352658,0,163,39608.416099537,2008-06-09,09:59:11
39.985071,116.352664,0,163,39608.4161226852,2008-06-09,09:59:13
39.985095,116.35267,0,164,39608.4161458333,2008-06-09,09:59:15
39.985107,116.352675,0,165,39608.4161689815,2008-06-09,09:59:17
39.985105,116.352652,0,167,39608.4161921296,2008-06-09,09:59:19
39.985103,116.352649,0,167,39608.4162152778,2008-06-09,09:59:21
39.985103,116.35265,0,167,39608.4162384259,2008-06-09,09:59:23
39.985102,116.352654,0,168,39608.4162615741,2008-06-09,09:59:25
39.985049,116.352632,0,172,39608.4162847222,2008-06-09,09:59:27
39.984999,116.352592,0,176,39608.4163078704,2008-06-09,09:59:29
39.984994,116.352587,0,182,39608.4163310185,2008-06-09,09:59:31
39.984994,116.35259,0,182,39608.4163541667,2008-06-09,09:59:33
39.984993,116.352588,0,182,39608.4163773148,2008-06-09,09:59:35
39.984991,116.352584,0,182,39608.416400463,2008-06-09,09:59:37
39.984991,116.352582,0,182,39608.4164236111,2008-06-09,09:59:39
39.98499,116.352579,0,182,39608.4164467593,2008-06-09,09:59:41
39.984989,116.352575,0,182,39608.4164699074,2008-06-09,09:59:43
39.984989,116.35257,0,182,39608.4164930556,2008-06-09,09:59:45
39.984989,116.352566,0,182,39608.4165162037,2008-06-09,09:59:47
39.984988,116.35256,0,182,39608.4165393518,2008-06-09,09:59:49
39.984983,116.352535,0,180,39608.4165625,2008-06-09,09:59:51
39.98498,116.352522,0,179,39608.4165856481,2008-06-09,09:59:53
39.984974,116.352518,0,179,39608.4166087963,2008-06-09,09:59:55
39.984979,116.352525,0,179,39608.4166319444,2008-06-09,09:59:57
39.984989,116.352538,0,179,39608.4166550926,2008-06-09,09:59:59
39.984989,116.352538,0,179,39608.4166782407,2008-06-09,10:00:01
39.984989,116.352541,0,179,39608.4167013889,2008-06-09,10:00:03
39.984989,116.352546,0,179,39608.416724537,2008-06-09,10:00:05
39.98499,116.352552,0,179,39608.4167476852,2008-06-09,10:00:07
39.984991,116.352556,0,179,39608.4167708333,2008-06-09,10:00:09
39.984992,116.352561,0,179,39608.4167939815,2008-06-09,10:00:11
39.984988,116.352575,0,176,39608.4168171296,2008-06-09,10:00:13
39.984989,116.352588,0,174,39608.4168402778,2008-06-09,10:00:15
39.984982,116.352573,0,173,39608.4168634259,2008-06-09,10:00:17
39.984963,116.352549,0,172,39608.4168865741,2008-06-09,10:00:19
39.984962,116.352544,0,172,39608.4169097222,2008-06-09,10:00:21
39.984948,116.352534,0,173,39608.4169328704,2008-06-09,10:00:23
39.984927,116.352544,0,172,39608.4169560185,2008-06-09,10:00:25
39.984917,116.352553,0,171,39608.4169791667,2008-06-09,10:00:27
39.984917,116.352559,0,171,39608.4170023148,2008-06-09,10:00:29
39.984902,116.352572,0,170,39608.417025463,2008-06-09,10:00:31
39.984883,116.352591,0,168,39608.4170486111,2008-06-09,10:00:33
39.984882,116.352605,0,168,39608.4170717593,2008-06-09,10:00:35
39.984882,116.352611,0,168,39608.4170949074,2008-06-09,10:00:37
39.984882,116.352617,0,168,39608.4171180556,2008-06-09,10:00:39
39.984883,116.352622,0,168,39608.4171412037,2008-06-09,10:00:41
39.984883,116.352622,0,168,39608.4171643518,2008-06-09,10:00:43
39.984882,116.35262,0,168,39608.4171875,2008-06-09,10:00:45
39.984883,116.352618,0,168,39608.4172106481,2008-06-09,10:00:47
39.984882,116.352617,0,168,39608.4172337963,2008-06-09,10:00:49
39.984883,116.352619,0,168,39608.4172569444,2008-06-09,10:00:51
39.984883,116.352623,0,168,39608.4172800926,2008-06-09,10:00:53
39.984884,116.352625,0,168,39608.4173032407,2008-06-09,10:00:55
39.984885,116.35263,0,168,39608.4173263889,2008-06-09,10:00:57
39.984921,116.352636,0,168,39608.417349537,2008-06-09,10:00:59
39.98495,116.352635,0,166,39608.4173726852,2008-06-09,10:01:01
39.984951,116.352636,0,166,39608.4173958333,2008-06-09,10:01:03
39.984951,116.352634,0,166,39608.4174189815,2008-06-09,10:01:05
39.98495,116.352631,0,166,39608.4174421296,2008-06-09,10:01:07
39.98495,116.352629,0,167,39608.4174652778,2008-06-09,10:01:09
39.984951,116.35263,0,167,39608.4174884259,2008-06-09,10:01:11
39.984963,116.352643,0,168,39608.4175115741,2008-06-09,10:01:13
39.984951,116.352632,0,167,39608.4175347222,2008-06-09,10:01:15
39.984959,116.352627,0,167,39608.4175578704,2008-06-09,10:01:17
39.98496,116.352628,0,167,39608.4175810185,2008-06-09,10:01:19
39.984958,116.352628,0,167,39608.4176041667,2008-06-09,10:01:21
39.984958,116.35263,0,167,39608.4176273148,2008-06-09,10:01:23
39.984959,116.352635,0,167,39608.417650463,2008-06-09,10:01:25
39.984967,116.352638,0,167,39608.4176736111,2008-06-09,10:01:27
39.984963,116.35262,0,167,39608.4176967593,2008-06-09,10:01:29
39.984958,116.352606,0,167,39608.4177199074,2008-06-09,10:01:31
39.984958,116.352607,0,167,39608.4177430556,2008-06-09,10:01:33
39.984996,116.352634,0,166,39608.4177662037,2008-06-09,10:01:35
39.985081,116.352712,0,163,39608.4177893519,2008-06-09,10:01:37
39.985097,116.352736,0,163,39608.4178125,2008-06-09,10:01:39
39.985079,116.352726,0,162,39608.4178356482,2008-06-09,10:01:41
39.985043,116.352747,0,161,39608.4178587963,2008-06-09,10:01:43
39.985018,116.352753,0,161,39608.4178819444,2008-06-09,10:01:45
39.984969,116.352755,0,160,39608.4179050926,2008-06-09,10:01:47
39.984958,116.352784,0,160,39608.4179282407,2008-06-09,10:01:49
39.984967,116.352827,0,160,39608.4179513889,2008-06-09,10:01:51
39.984977,116.352884,0,160,39608.417974537,2008-06-09,10:01:53
39.984968,116.35294,0,159,39608.4179976852,2008-06-09,10:01:55
39.984965,116.352996,0,159,39608.4180208333,2008-06-09,10:01:57
39.984943,116.353041,0,158,39608.4180439815,2008-06-09,10:01:59
39.985234,116.353411,0,77,39608.4187384259,2008-06-09,10:02:59
39.985041,116.353106,0,228,39608.4187615741,2008-06-09,10:03:01
39.985087,116.353134,0,206,39608.4187847222,2008-06-09,10:03:03
39.985102,116.353148,0,204,39608.4188078704,2008-06-09,10:03:05
39.985144,116.35318,0,200,39608.4188310185,2008-06-09,10:03:07
39.985164,116.353183,0,199,39608.4188541667,2008-06-09,10:03:09
39.985194,116.353205,0,200,39608.4188773148,2008-06-09,10:03:11
39.985123,116.353111,0,202,39608.418900463,2008-06-09,10:03:13
39.985114,116.353098,0,201,39608.4189236111,2008-06-09,10:03:15
39.985097,116.353056,0,197,39608.4189467593,2008-06-09,10:03:17
39.985095,116.353006,0,198,39608.4189699074,2008-06-09,10:03:19
39.985086,116.352963,0,196,39608.4189930556,2008-06-09,10:03:21
39.985035,116.352893,0,191,39608.4190162037,2008-06-09,10:03:23
39.984959,116.352863,0,192,39608.4190393519,2008-06-09,10:03:25
39.984938,116.35284,0,193,39608.4190625,2008-06-09,10:03:27
39.984941,116.352803,0,191,39608.4190856481,2008-06-09,10:03:29
39.984964,116.352793,0,188,39608.4191087963,2008-06-09,10:03:31
39.984994,116.352785,0,189,39608.4191319444,2008-06-09,10:03:33
39.985051,116.352795,0,191,39608.4191550926,2008-06-09,10:03:35
39.985037,116.352764,0,191,39608.4191782407,2008-06-09,10:03:37
39.985027,116.352701,0,186,39608.4192013889,2008-06-09,10:03:39
39.985027,116.352654,0,189,39608.419224537,2008-06-09,10:03:41
39.985024,116.352611,0,198,39608.4192476852,2008-06-09,10:03:43
39.984991,116.352574,0,200,39608.4192708333,2008-06-09,10:03:45
39.984995,116.352538,0,209,39608.4192939815,2008-06-09,10:03:47
39.985004,116.352506,0,217,39608.4193171296,2008-06-09,10:03:49
39.985005,116.352472,0,224,39608.4193402778,2008-06-09,10:03:51
39.984996,116.35245,0,232,39608.4193634259,2008-06-09,10:03:53
39.984963,116.35242,0,232,39608.4193865741,2008-06-09,10:03:55
39.984943,116.352386,0,237,39608.4194097222,2008-06-09,10:03:57
39.98492,116.352355,0,246,39608.4194328704,2008-06-09,10:03:59
39.984904,116.352289,0,250,39608.4194560185,2008-06-09,10:04:01
39.984899,116.352235,0,246,39608.4194791667,2008-06-09,10:04:03
39.984873,116.352231,0,250,39608.4195023148,2008-06-09,10:04:05
39.984863,116.352229,0,253,39608.419525463,2008-06-09,10:04:07
39.984859,116.352227,0,247,39608.4195486111,2008-06-09,10:04:09
39.98486,116.352178,0,239,39608.4195717593,2008-06-09,10:04:11
39.984855,116.352131,0,237,39608.4195949074,2008-06-09,10:04:13
39.984871,116.352073,0,237,39608.4196180556,2008-06-09,10:04:15
39.984932,116.352001,0,236,39608.4196412037,2008-06-09,10:04:17
39.984993,116.351948,0,229,39608.4196643519,2008-06-09,10:04:19
39.985017,116.351901,0,224,39608.4196875,2008-06-09,10:04:21
39.985038,116.351858,0,220,39608.4197106481,2008-06-09,10:04:23
39.98506,116.351816,0,219,39608.4197337963,2008-06-09,10:04:25
39.985078,116.35179,0,220,39608.4197569444,2008-06-09,10:04:27
39.985111,116.351771,0,220,39608.4197800926,2008-06-09,10:04:29
39.985151,116.351757,0,220,39608.4198032407,2008-06-09,10:04:31
39.985186,116.351758,0,216,39608.4198263889,2008-06-09,10:04:33
39.985225,116.351752,0,216,39608.419849537,2008-06-09,10:04:35
39.985258,116.351764,0,216,39608.4198726852,2008-06-09,10:04:37
39.985287,116.35177,0,215,39608.4198958333,2008-06-09,10:04:39
39.98529,116.351755,0,217,39608.4199189815,2008-06-09,10:04:41
39.985315,116.351776,0,215,39608.4199421296,2008-06-09,10:04:43
39.985338,116.351776,0,211,39608.4199652778,2008-06-09,10:04:45
39.985352,116.351741,0,211,39608.4199884259,2008-06-09,10:04:47
39.985369,116.351712,0,209,39608.4200115741,2008-06-09,10:04:49
39.985398,116.351676,0,208,39608.4200347222,2008-06-09,10:04:51
39.985413,116.351641,0,205,39608.4200578704,2008-06-09,10:04:53
39.985425,116.351601,0,205,39608.4200810185,2008-06-09,10:04:55
39.985426,116.351562,0,202,39608.4201041667,2008-06-09,10:04:57
39.985424,116.351542,0,198,39608.4201273148,2008-06-09,10:04:59
39.985436,116.351511,0,197,39608.420150463,2008-06-09,10:05:01
39.985446,116.35148,0,196,39608.4201736111,2008-06-09,10:05:03
39.985445,116.351458,0,192,39608.4201967593,2008-06-09,10:05:05
39.985439,116.351428,0,188,39608.4202199074,2008-06-09,10:05:07
39.985436,116.351392,0,184,39608.4202430556,2008-06-09,10:05:09
39.985437,116.35137,0,179,39608.4202662037,2008-06-09,10:05:11
39.985446,116.351325,0,181,39608.4202893519,2008-06-09,10:05:13
39.985441,116.35131,0,175,39608.4203125,2008-06-09,10:05:15
39.985435,116.351287,0,171,39608.4203356481,2008-06-09,10:05:17
39.985424,116.35127,0,168,39608.4203587963,2008-06-09,10:05:19
39.985407,116.35124,0,167,39608.4203819444,2008-06-09,10:05:21
39.985395,116.351205,0,165,39608.4204050926,2008-06-09,10:05:23
39.985365,116.351176,0,162,39608.4204282407,2008-06-09,10:05:25
39.985349,116.35114,0,157,39608.4204513889,2008-06-09,10:05:27
39.985338,116.351115,0,154,39608.420474537,2008-06-09,10:05:29
39.985337,116.351079,0,151,39608.4204976852,2008-06-09,10:05:31
39.98533,116.351046,0,152,39608.4205208333,2008-06-09,10:05:33
39.985321,116.35102,0,152,39608.4205439815,2008-06-09,10:05:35
39.985316,116.350976,0,152,39608.4205671296,2008-06-09,10:05:37
39.985316,116.350933,0,152,39608.4205902778,2008-06-09,10:05:39
39.985313,116.350918,0,153,39608.4206134259,2008-06-09,10:05:41
39.985332,116.350905,0,153,39608.4206365741,2008-06-09,10:05:43
39.985359,116.350864,0,154,39608.4206597222,2008-06-09,10:05:45
39.985371,116.350829,0,156,39608.4206828704,2008-06-09,10:05:47
39.985375,116.35079,0,156,39608.4207060185,2008-06-09,10:05:49
39.98537,116.350752,0,154,39608.4207291667,2008-06-09,10:05:51
39.985352,116.350743,0,150,39608.4207523148,2008-06-09,10:05:53
39.985337,116.350717,0,150,39608.420775463,2008-06-09,10:05:55
39.985322,116.350689,0,149,39608.4207986111,2008-06-09,10:05:57
39.985321,116.350655,0,150,39608.4208217593,2008-06-09,10:05:59
39.985315,116.35063,0,152,39608.4208449074,2008-06-09,10:06:01
39.98532,116.3506,0,153,39608.4208680556,2008-06-09,10:06:03
39.985316,116.350581,0,155,39608.4208912037,2008-06-09,10:06:05
39.985303,116.350575,0,155,39608.4209143519,2008-06-09,10:06:07
39.985313,116.350519,0,157,39608.4209375,2008-06-09,10:06:09
39.985318,116.350455,0,157,39608.4209606481,2008-06-09,10:06:11
39.985335,116.350398,0,158,39608.4209837963,2008-06-09,10:06:13
39.985337,116.350361,0,158,39608.4210069444,2008-06-09,10:06:15
39.985353,116.350332,0,159,39608.4210300926,2008-06-09,10:06:17
39.985363,116.350293,0,157,39608.4210532407,2008-06-09,10:06:19
39.985362,116.350258,0,157,39608.4210763889,2008-06-09,10:06:21
39.985362,116.350214,0,160,39608.421099537,2008-06-09,10:06:23
39.985356,116.350178,0,157,39608.4211226852,2008-06-09,10:06:25
39.985353,116.350146,0,155,39608.4211458333,2008-06-09,10:06:27
39.985354,116.350122,0,153,39608.4211689815,2008-06-09,10:06:29
39.985358,116.350084,0,153,39608.4211921296,2008-06-09,10:06:31
39.98535,116.350049,0,152,39608.4212152778,2008-06-09,10:06:33
39.985338,116.350024,0,152,39608.4212384259,2008-06-09,10:06:35
39.985337,116.349997,0,151,39608.4212615741,2008-06-09,10:06:37
39.98533,116.349954,0,149,39608.4212847222,2008-06-09,10:06:39
39.985325,116.349922,0,147,39608.4213078704,2008-06-09,10:06:41
39.985322,116.349893,0,147,39608.4213310185,2008-06-09,10:06:43
39.98532,116.349871,0,146,39608.4213541667,2008-06-09,10:06:45
39.985313,116.349855,0,147,39608.4213773148,2008-06-09,10:06:47
39.985314,116.349825,0,146,39608.421400463,2008-06-09,10:06:49
39.985299,116.349783,0,146,39608.4214236111,2008-06-09,10:06:51
39.985289,116.349762,0,145,39608.4214467593,2008-06-09,10:06:53
39.985309,116.349722,0,145,39608.4214699074,2008-06-09,10:06:55
39.985298,116.349686,0,142,39608.4214930556,2008-06-09,10:06:57
39.98529,116.349628,0,143,39608.4215162037,2008-06-09,10:06:59
39.985288,116.349576,0,145,39608.4215393519,2008-06-09,10:07:01
39.985287,116.349537,0,145,39608.4215625,2008-06-09,10:07:03
39.98528,116.349495,0,142,39608.4215856481,2008-06-09,10:07:05
39.985279,116.349465,0,141,39608.4216087963,2008-06-09,10:07:07
39.985265,116.349434,0,141,39608.4216319444,2008-06-09,10:07:09
39.985257,116.349407,0,140,39608.4216550926,2008-06-09,10:07:11
39.98525,116.349386,0,137,39608.4216782407,2008-06-09,10:07:13
39.985249,116.349363,0,137,39608.4217013889,2008-06-09,10:07:15
39.985246,116.349329,0,138,39608.421724537,2008-06-09,10:07:17
39.985243,116.349291,0,138,39608.4217476852,2008-06-09,10:07:19
39.985245,116.349261,0,143,39608.4217708333,2008-06-09,10:07:21
39.985244,116.349215,0,144,39608.4217939815,2008-06-09,10:07:23
39.985234,116.349191,0,142,39608.4218171296,2008-06-09,10:07:25
39.985243,116.349152,0,142,39608.4218402778,2008-06-09,10:07:27
39.985236,116.349129,0,140,39608.4218634259,2008-06-09,10:07:29
39.985234,116.349092,0,138,39608.4218865741,2008-06-09,10:07:31
39.985233,116.34906,0,138,39608.4219097222,2008-06-09,10:07:33
39.985236,116.349034,0,138,39608.4219328704,2008-06-09,10:07:35
39.985248,116.349011,0,141,39608.4219560185,2008-06-09,10:07:37
39.985246,116.348979,0,142,39608.4219791667,2008-06-09,10:07:39
39.985234,116.348944,0,144,39608.4220023148,2008-06-09,10:07:41
39.985228,116.348895,0,142,39608.422025463,2008-06-09,10:07:43
39.985257,116.348864,0,144,39608.4220486111,2008-06-09,10:07:45
39.985247,116.348837,0,146,39608.4220717593,2008-06-09,10:07:47
39.985235,116.348811,0,146,39608.4220949074,2008-06-09,10:07:49
39.985216,116.348771,0,147,39608.4221180556,2008-06-09,10:07:51
39.985227,116.348755,0,150,39608.4221412037,2008-06-09,10:07:53
39.985232,116.348709,0,154,39608.4221643518,2008-06-09,10:07:55
39.98522,116.348659,0,154,39608.4221875,2008-06-09,10:07:57
39.98523,116.348623,0,155,39608.4222106481,2008-06-09,10:07:59
39.985232,116.348605,0,157,39608.4222337963,2008-06-09,10:08:01
39.985262,116.348552,0,161,39608.4222569444,2008-06-09,10:08:03
39.98527,116.348505,0,162,39608.4222800926,2008-06-09,10:08:05
39.985255,116.348477,0,164,39608.4223032407,2008-06-09,10:08:07
39.985257,116.348448,0,165,39608.4223263889,2008-06-09,10:08:09
39.98526,116.348409,0,166,39608.422349537,2008-06-09,10:08:11
39.985261,116.348378,0,165,39608.4223726852,2008-06-09,10:08:13
39.985261,116.34836,0,166,39608.4223958333,2008-06-09,10:08:15
39.985263,116.348341,0,166,39608.4224189815,2008-06-09,10:08:17
39.985272,116.34831,0,165,39608.4224421296,2008-06-09,10:08:19
39.985264,116.348265,0,164,39608.4224652778,2008-06-09,10:08:21
39.985255,116.34822,0,166,39608.4224884259,2008-06-09,10:08:23
39.985252,116.348182,0,166,39608.4225115741,2008-06-09,10:08:25
39.985252,116.348148,0,166,39608.4225347222,2008-06-09,10:08:27
39.985252,116.34812,0,167,39608.4225578704,2008-06-09,10:08:29
39.985248,116.348091,0,168,39608.4225810185,2008-06-09,10:08:31
39.985251,116.34805,0,168,39608.4226041667,2008-06-09,10:08:33
39.985254,116.348008,0,168,39608.4226273148,2008-06-09,10:08:35
39.985251,116.347983,0,170,39608.422650463,2008-06-09,10:08:37
39.985246,116.347961,0,172,39608.4226736111,2008-06-09,10:08:39
39.985243,116.347933,0,175,39608.4226967593,2008-06-09,10:08:41
39.985226,116.347902,0,177,39608.4227199074,2008-06-09,10:08:43
39.985207,116.347864,0,180,39608.4227430556,2008-06-09,10:08:45
39.985202,116.347866,0,184,39608.4227662037,2008-06-09,10:08:47
39.985205,116.347851,0,190,39608.4227893518,2008-06-09,10:08:49
39.985216,116.347855,0,195,39608.4228125,2008-06-09,10:08:51
39.985225,116.34786,0,200,39608.4228356481,2008-06-09,10:08:53
39.985276,116.347847,0,198,39608.4228587963,2008-06-09,10:08:55
39.985315,116.347835,0,199,39608.4228819444,2008-06-09,10:08:57
39.985342,116.347825,0,203,39608.4229050926,2008-06-09,10:08:59
39.985376,116.347819,0,206,39608.4229282407,2008-06-09,10:09:01
39.985406,116.347802,0,208,39608.4229513889,2008-06-09,10:09:03
39.985432,116.347796,0,207,39608.422974537,2008-06-09,10:09:05
39.985464,116.347775,0,206,39608.4229976852,2008-06-09,10:09:07
39.985498,116.34776,0,203,39608.4230208333,2008-06-09,10:09:09
39.985527,116.34775,0,200,39608.4230439815,2008-06-09,10:09:11
39.985555,116.347754,0,197,39608.4230671296,2008-06-09,10:09:13
39.985582,116.347732,0,194,39608.4230902778,2008-06-09,10:09:15
39.985598,116.347712,0,191,39608.4231134259,2008-06-09,10:09:17
39.985629,116.347713,0,190,39608.4231365741,2008-06-09,10:09:19
39.985649,116.347727,0,177,39608.4231597222,2008-06-09,10:09:21
39.985671,116.347729,0,177,39608.4231828704,2008-06-09,10:09:23
39.985692,116.347722,0,177,39608.4232060185,2008-06-09,10:09:25
39.985735,116.347714,0,177,39608.4232291667,2008-06-09,10:09:27
39.985758,116.347672,0,176,39608.4232523148,2008-06-09,10:09:29
39.985793,116.347579,0,173,39608.423275463,2008-06-09,10:09:31
39.98583,116.347582,0,171,39608.4232986111,2008-06-09,10:09:33
39.985852,116.347592,0,170,39608.4233217593,2008-06-09,10:09:35
39.985867,116.347622,0,170,39608.4233449074,2008-06-09,10:09:37
39.985874,116.347691,0,170,39608.4233680556,2008-06-09,10:09:39
39.985865,116.347806,0,169,39608.4233912037,2008-06-09,10:09:41
39.985852,116.347848,0,168,39608.4234143518,2008-06-09,10:09:43
39.98585,116.347895,0,165,39608.4234375,2008-06-09,10:09:45
39.985893,116.347954,0,160,39608.4234606481,2008-06-09,10:09:47
39.985934,116.348002,0,157,39608.4234837963,2008-06-09,10:09:49
39.985948,116.348034,0,155,39608.4235069444,2008-06-09,10:09:51
39.985956,116.348067,0,153,39608.4235300926,2008-06-09,10:09:53
39.985964,116.348097,0,156,39608.4235532407,2008-06-09,10:09:55
39.985964,116.348135,0,155,39608.4235763889,2008-06-09,10:09:57
39.985967,116.348181,0,157,39608.423599537,2008-06-09,10:09:59
39.98597,116.348216,0,158,39608.4236226852,2008-06-09,10:10:01
39.985975,116.348253,0,158,39608.4236458333,2008-06-09,10:10:03
39.98598,116.348286,0,158,39608.4236689815,2008-06-09,10:10:05
39.985979,116.348322,0,158,39608.4236921296,2008-06-09,10:10:07
39.985982,116.348354,0,160,39608.4237152778,2008-06-09,10:10:09
39.985986,116.348393,0,163,39608.4237384259,2008-06-09,10:10:11
39.985996,116.348418,0,165,39608.4237615741,2008-06-09,10:10:13
39.986002,116.348447,0,167,39608.4237847222,2008-06-09,10:10:15
39.985999,116.348472,0,169,39608.4238078704,2008-06-09,10:10:17
39.986002,116.348507,0,170,39608.4238310185,2008-06-09,10:10:19
39.985994,116.348552,0,172,39608.4238541667,2008-06-09,10:10:21
39.985988,116.348588,0,174,39608.4238773148,2008-06-09,10:10:23
39.985972,116.348616,0,180,39608.423900463,2008-06-09,10:10:25
39.985971,116.348645,0,185,39608.4239236111,2008-06-09,10:10:27
39.98598,116.348685,0,185,39608.4239467593,2008-06-09,10:10:29
39.985983,116.348698,0,186,39608.4239699074,2008-06-09,10:10:31
39.985979,116.348729,0,188,39608.4239930556,2008-06-09,10:10:33
39.985976,116.348764,0,189,39608.4240162037,2008-06-09,10:10:35
39.985979,116.348794,0,190,39608.4240393518,2008-06-09,10:10:37
39.985981,116.348827,0,190,39608.4240625,2008-06-09,10:10:39
39.985974,116.348865,0,190,39608.4240856481,2008-06-09,10:10:41
39.985977,116.348894,0,191,39608.4241087963,2008-06-09,10:10:43
39.985985,116.348929,0,191,39608.4241319444,2008-06-09,10:10:45
39.985999,116.348948,0,192,39608.4241550926,2008-06-09,10:10:47
39.986003,116.348975,0,191,39608.4241782407,2008-06-09,10:10:49
39.986003,116.349018,0,190,39608.4242013889,2008-06-09,10:10:51
39.986011,116.349048,0,192,39608.424224537,2008-06-09,10:10:53
39.98602,116.349071,0,193,39608.4242476852,2008-06-09,10:10:55
39.98603,116.349102,0,194,39608.4242708333,2008-06-09,10:10:57
39.986038,116.349148,0,196,39608.4242939815,2008-06-09,10:10:59
39.986036,116.349197,0,194,39608.4243171296,2008-06-09,10:11:01
39.986047,116.349214,0,196,39608.4243402778,2008-06-09,10:11:03
39.986047,116.349251,0,194,39608.4243634259,2008-06-09,10:11:05
39.986051,116.349278,0,191,39608.4243865741,2008-06-09,10:11:07
39.98605,116.349319,0,190,39608.4244097222,2008-06-09,10:11:09
39.986063,116.349349,0,191,39608.4244328704,2008-06-09,10:11:11
39.98606,116.349393,0,192,39608.4244560185,2008-06-09,10:11:13
39.986059,116.349433,0,193,39608.4244791667,2008-06-09,10:11:15
39.986034,116.349479,0,189,39608.4245023148,2008-06-09,10:11:17
39.986029,116.349525,0,189,39608.424525463,2008-06-09,10:11:19
39.986011,116.349575,0,187,39608.4245486111,2008-06-09,10:11:21
39.986005,116.3496,0,186,39608.4245717593,2008-06-09,10:11:23
39.986,116.34963,0,185,39608.4245949074,2008-06-09,10:11:25
39.985986,116.349659,0,184,39608.4246180556,2008-06-09,10:11:27
39.985979,116.349679,0,181,39608.4246412037,2008-06-09,10:11:29
39.985972,116.3497,0,181,39608.4246643518,2008-06-09,10:11:31
39.985965,116.349719,0,182,39608.4246875,2008-06-09,10:11:33
39.985959,116.349762,0,182,39608.4247106481,2008-06-09,10:11:35
39.985949,116.349789,0,182,39608.4247337963,2008-06-09,10:11:37
39.985938,116.349834,0,183,39608.4247569444,2008-06-09,10:11:39
39.985938,116.349871,0,183,39608.4247800926,2008-06-09,10:11:41
39.985937,116.349905,0,184,39608.4248032407,2008-06-09,10:11:43
39.98592,116.349953,0,185,39608.4248263889,2008-06-09,10:11:45
39.98591,116.349987,0,187,39608.424849537,2008-06-09,10:11:47
39.985912,116.350004,0,187,39608.4248726852,2008-06-09,10:11:49
39.985913,116.350032,0,189,39608.4248958333,2008-06-09,10:11:51
39.985918,116.350067,0,189,39608.4249189815,2008-06-09,10:11:53
39.98593,116.350084,0,186,39608.4249421296,2008-06-09,10:11:55
39.985933,116.350125,0,185,39608.4249652778,2008-06-09,10:11:57
39.985946,116.349999,0,189,39608.4295486111,2008-06-09,10:18:33
39.985959,116.349742,0,187,39608.4295717593,2008-06-09,10:18:35
39.985953,116.34955,0,187,39608.4295949074,2008-06-09,10:18:37
39.985952,116.349373,0,188,39608.4296180556,2008-06-09,10:18:39
39.985939,116.349146,0,189,39608.4296412037,2008-06-09,10:18:41
39.985918,116.348922,0,189,39608.4296643519,2008-06-09,10:18:43
39.985885,116.348672,0,189,39608.4296875,2008-06-09,10:18:45
39.98587,116.348458,0,189,39608.4297106481,2008-06-09,10:18:47
39.985877,116.34831,0,187,39608.4297337963,2008-06-09,10:18:49
39.985883,116.348184,0,188,39608.4297569444,2008-06-09,10:18:51
39.985866,116.348099,0,186,39608.4297800926,2008-06-09,10:18:53
39.98585,116.348067,0,185,39608.4298032407,2008-06-09,10:18:55
39.985834,116.34806,0,183,39608.4298263889,2008-06-09,10:18:57
39.985828,116.34805,0,182,39608.429849537,2008-06-09,10:18:59
39.985825,116.348037,0,181,39608.4298726852,2008-06-09,10:19:01
39.985824,116.348028,0,181,39608.4298958333,2008-06-09,10:19:03
39.985823,116.348026,0,180,39608.4299189815,2008-06-09,10:19:05
39.985823,116.34803,0,180,39608.4299421296,2008-06-09,10:19:07
39.985824,116.348038,0,180,39608.4299652778,2008-06-09,10:19:09
39.985824,116.34804,0,180,39608.4299884259,2008-06-09,10:19:11
39.985823,116.348038,0,180,39608.4300115741,2008-06-09,10:19:13
39.985823,116.348034,0,180,39608.4300347222,2008-06-09,10:19:15
39.985822,116.348031,0,180,39608.4300578704,2008-06-09,10:19:17
39.985822,116.348032,0,180,39608.4300810185,2008-06-09,10:19:19
39.985822,116.348032,0,180,39608.4301041667,2008-06-09,10:19:21
39.985822,116.348034,0,180,39608.4301273148,2008-06-09,10:19:23
39.985822,116.348036,0,180,39608.430150463,2008-06-09,10:19:25
39.985822,116.348042,0,180,39608.4301736111,2008-06-09,10:19:27
39.985823,116.348049,0,180,39608.4301967593,2008-06-09,10:19:29
39.98582,116.348065,0,180,39608.4302199074,2008-06-09,10:19:31
39.985821,116.348083,0,179,39608.4302430556,2008-06-09,10:19:33
39.985823,116.348097,0,179,39608.4302662037,2008-06-09,10:19:35
39.985824,116.348106,0,179,39608.4302893518,2008-06-09,10:19:37
39.985825,116.348115,0,179,39608.4303125,2008-06-09,10:19:39
39.985825,116.348122,0,179,39608.4303356481,2008-06-09,10:19:41
39.985825,116.348126,0,179,39608.4303587963,2008-06-09,10:19:43
39.985825,116.348127,0,179,39608.4303819444,2008-06-09,10:19:45
39.985826,116.348128,0,179,39608.4304050926,2008-06-09,10:19:47
39.985826,116.348129,0,179,39608.4304282407,2008-06-09,10:19:49
39.985825,116.348128,0,179,39608.4304513889,2008-06-09,10:19:51
39.985825,116.348129,0,179,39608.430474537,2008-06-09,10:19:53
39.985825,116.348133,0,178,39608.4304976852,2008-06-09,10:19:55
39.985825,116.348139,0,178,39608.4305208333,2008-06-09,10:19:57
39.985825,116.348143,0,178,39608.4305439815,2008-06-09,10:19:59
39.985826,116.348149,0,178,39608.4305671296,2008-06-09,10:20:01
39.985826,116.348156,0,178,39608.4305902778,2008-06-09,10:20:03
39.985826,116.348162,0,178,39608.4306134259,2008-06-09,10:20:05
39.985826,116.348163,0,178,39608.4306365741,2008-06-09,10:20:07
39.985826,116.34816,0,178,39608.4306597222,2008-06-09,10:20:09
39.985826,116.348158,0,178,39608.4306828704,2008-06-09,10:20:11
39.985826,116.348159,0,178,39608.4307060185,2008-06-09,10:20:13
39.985827,116.348165,0,178,39608.4307291667,2008-06-09,10:20:15
39.985827,116.348168,0,178,39608.4307523148,2008-06-09,10:20:17
39.985827,116.34817,0,178,39608.430775463,2008-06-09,10:20:19
39.985827,116.348177,0,178,39608.4307986111,2008-06-09,10:20:21
39.985828,116.348181,0,177,39608.4308217593,2008-06-09,10:20:23
39.985828,116.348182,0,177,39608.4308449074,2008-06-09,10:20:25
39.985828,116.348182,0,177,39608.4308680556,2008-06-09,10:20:27
39.985828,116.348181,0,177,39608.4308912037,2008-06-09,10:20:29
39.985828,116.34818,0,177,39608.4309143518,2008-06-09,10:20:31
39.985828,116.348179,0,177,39608.4309375,2008-06-09,10:20:33
39.985828,116.348177,0,177,39608.4309606481,2008-06-09,10:20:35
39.985828,116.348176,0,177,39608.4309837963,2008-06-09,10:20:37
39.985828,116.348177,0,177,39608.4310069444,2008-06-09,10:20:39
39.985828,116.34818,0,177,39608.4310300926,2008-06-09,10:20:41
39.985828,116.348181,0,177,39608.4310532407,2008-06-09,10:20:43
39.985828,116.348181,0,177,39608.4310763889,2008-06-09,10:20:45
39.985828,116.348179,0,177,39608.431099537,2008-06-09,10:20:47
39.985829,116.348167,0,177,39608.4311226852,2008-06-09,10:20:49
39.985835,116.348106,0,176,39608.4311458333,2008-06-09,10:20:51
39.985839,116.348012,0,176,39608.4311689815,2008-06-09,10:20:53
39.985847,116.347895,0,176,39608.4311921296,2008-06-09,10:20:55
39.985836,116.347758,0,175,39608.4312152778,2008-06-09,10:20:57
39.98583,116.347626,0,175,39608.4312384259,2008-06-09,10:20:59
39.985819,116.34751,0,171,39608.4312615741,2008-06-09,10:21:01
39.985792,116.347398,0,171,39608.4312847222,2008-06-09,10:21:03
39.985737,116.347328,0,175,39608.4313078704,2008-06-09,10:21:05
39.985655,116.347272,0,176,39608.4313310185,2008-06-09,10:21:07
39.985569,116.347218,0,177,39608.4313541667,2008-06-09,10:21:09
39.985475,116.347146,0,178,39608.4313773148,2008-06-09,10:21:11
39.98532,116.347123,0,177,39608.431400463,2008-06-09,10:21:13
39.985119,116.347099,0,178,39608.4314236111,2008-06-09,10:21:15
39.984923,116.347131,0,178,39608.4314467593,2008-06-09,10:21:17
39.984712,116.347158,0,178,39608.4314699074,2008-06-09,10:21:19
39.984482,116.347182,0,172,39608.4314930556,2008-06-09,10:21:21
39.984261,116.347178,0,175,39608.4315162037,2008-06-09,10:21:23
39.984032,116.347196,0,175,39608.4315393518,2008-06-09,10:21:25
39.983765,116.34723,0,176,39608.4315625,2008-06-09,10:21:27
39.983524,116.347272,0,177,39608.4315856481,2008-06-09,10:21:29
39.98327,116.347285,0,177,39608.4316087963,2008-06-09,10:21:31
39.983023,116.347324,0,173,39608.4316319444,2008-06-09,10:21:33
39.982752,116.347331,0,171,39608.4316550926,2008-06-09,10:21:35
39.982505,116.347357,0,169,39608.4316782407,2008-06-09,10:21:37
39.982286,116.34739,0,169,39608.4317013889,2008-06-09,10:21:39
39.982071,116.347414,0,167,39608.431724537,2008-06-09,10:21:41
39.981879,116.347436,0,165,39608.4317476852,2008-06-09,10:21:43
39.981709,116.347419,0,162,39608.4317708333,2008-06-09,10:21:45
39.981579,116.347416,0,159,39608.4317939815,2008-06-09,10:21:47
39.981509,116.347418,0,155,39608.4318171296,2008-06-09,10:21:49
39.981489,116.347426,0,152,39608.4318402778,2008-06-09,10:21:51
39.981479,116.347437,0,149,39608.4318634259,2008-06-09,10:21:53
39.981468,116.347435,0,147,39608.4318865741,2008-06-09,10:21:55
39.981485,116.347437,0,145,39608.4319097222,2008-06-09,10:21:57
39.981521,116.347479,0,144,39608.4319328704,2008-06-09,10:21:59
39.981521,116.347485,0,145,39608.4319560185,2008-06-09,10:22:01
39.981522,116.347485,0,144,39608.4319791667,2008-06-09,10:22:03
39.981523,116.347485,0,143,39608.4320023148,2008-06-09,10:22:05
39.981526,116.347484,0,143,39608.432025463,2008-06-09,10:22:07
39.981529,116.347484,0,143,39608.4320486111,2008-06-09,10:22:09
39.981533,116.347483,0,142,39608.4320717593,2008-06-09,10:22:11
39.981539,116.347483,0,142,39608.4320949074,2008-06-09,10:22:13
39.981543,116.347482,0,141,39608.4321180556,2008-06-09,10:22:15
39.981545,116.347482,0,141,39608.4321412037,2008-06-09,10:22:17
39.981534,116.347483,0,141,39608.4321643518,2008-06-09,10:22:19
39.981502,116.347481,0,142,39608.4321875,2008-06-09,10:22:21
39.981412,116.347478,0,147,39608.4322106481,2008-06-09,10:22:23
39.98129,116.347486,0,153,39608.4322337963,2008-06-09,10:22:25
39.981178,116.347511,0,156,39608.4322569444,2008-06-09,10:22:27
39.981058,116.347532,0,157,39608.4322800926,2008-06-09,10:22:29
39.980905,116.347532,0,158,39608.4323032407,2008-06-09,10:22:31
39.980755,116.347525,0,158,39608.4323263889,2008-06-09,10:22:33
39.980599,116.347526,0,158,39608.432349537,2008-06-09,10:22:35
39.980447,116.347539,0,160,39608.4323726852,2008-06-09,10:22:37
39.980281,116.347545,0,162,39608.4323958333,2008-06-09,10:22:39
39.980116,116.347549,0,163,39608.4324189815,2008-06-09,10:22:41
39.979947,116.347535,0,164,39608.4324421296,2008-06-09,10:22:43
39.979774,116.347525,0,165,39608.4324652778,2008-06-09,10:22:45
39.979593,116.347531,0,166,39608.4324884259,2008-06-09,10:22:47
39.979411,116.347545,0,167,39608.4325115741,2008-06-09,10:22:49
39.979236,116.347592,0,167,39608.4325347222,2008-06-09,10:22:51
39.979069,116.347594,0,168,39608.4325578704,2008-06-09,10:22:53
39.978903,116.347605,0,168,39608.4325810185,2008-06-09,10:22:55
39.978727,116.347627,0,168,39608.4326041667,2008-06-09,10:22:57
39.978516,116.347628,0,171,39608.4326273148,2008-06-09,10:22:59
39.978326,116.347624,0,172,39608.432650463,2008-06-09,10:23:01
39.978136,116.347613,0,174,39608.4326736111,2008-06-09,10:23:03
39.97796,116.347602,0,174,39608.4326967593,2008-06-09,10:23:05
39.97775,116.347626,0,175,39608.4327199074,2008-06-09,10:23:07
39.977493,116.347617,0,177,39608.4327430556,2008-06-09,10:23:09
39.977281,116.347645,0,179,39608.4327662037,2008-06-09,10:23:11
39.977056,116.347649,0,179,39608.4327893518,2008-06-09,10:23:13
39.976845,116.347647,0,178,39608.4328125,2008-06-09,10:23:15
39.976634,116.347646,0,177,39608.4328356481,2008-06-09,10:23:17
39.976433,116.347646,0,177,39608.4328587963,2008-06-09,10:23:19
39.976233,116.347609,0,176,39608.4328819444,2008-06-09,10:23:21
39.97603,116.347574,0,174,39608.4329050926,2008-06-09,10:23:23
39.975838,116.34752,0,174,39608.4329282407,2008-06-09,10:23:25
39.975662,116.347449,0,172,39608.4329513889,2008-06-09,10:23:27
39.97553,116.347393,0,170,39608.432974537,2008-06-09,10:23:29
39.975426,116.347347,0,167,39608.4329976852,2008-06-09,10:23:31
39.975357,116.347304,0,165,39608.4330208333,2008-06-09,10:23:33
39.975303,116.347232,0,161,39608.4330439815,2008-06-09,10:23:35
39.975262,116.347153,0,154,39608.4330671296,2008-06-09,10:23:37
39.975264,116.347011,0,151,39608.4330902778,2008-06-09,10:23:39
39.975263,116.346842,0,140,39608.4331134259,2008-06-09,10:23:41
39.975251,116.346666,0,136,39608.4331365741,2008-06-09,10:23:43
39.975243,116.346484,0,136,39608.4331597222,2008-06-09,10:23:45
39.975237,116.346275,0,134,39608.4331828704,2008-06-09,10:23:47
39.975229,116.346051,0,131,39608.4332060185,2008-06-09,10:23:49
39.975221,116.345809,0,128,39608.4332291667,2008-06-09,10:23:51
39.975207,116.345562,0,126,39608.4332523148,2008-06-09,10:23:53
39.975183,116.345338,0,125,39608.433275463,2008-06-09,10:23:55
39.975168,116.34509,0,123,39608.4332986111,2008-06-09,10:23:57
39.97516,116.344845,0,123,39608.4333217593,2008-06-09,10:23:59
39.975153,116.344584,0,123,39608.4333449074,2008-06-09,10:24:01
39.975143,116.344316,0,123,39608.4333680556,2008-06-09,10:24:03
39.975136,116.344042,0,122,39608.4333912037,2008-06-09,10:24:05
39.975121,116.343775,0,122,39608.4334143519,2008-06-09,10:24:07
39.975111,116.343517,0,123,39608.4334375,2008-06-09,10:24:09
39.975094,116.343303,0,123,39608.4334606482,2008-06-09,10:24:11
39.975059,116.343116,0,126,39608.4334837963,2008-06-09,10:24:13
39.975062,116.342891,0,127,39608.4335069444,2008-06-09,10:24:15
39.975063,116.34272,0,129,39608.4335300926,2008-06-09,10:24:17
39.975078,116.342643,0,131,39608.4335532407,2008-06-09,10:24:19
39.975103,116.342665,0,136,39608.4335763889,2008-06-09,10:24:21
39.975114,116.34265,0,142,39608.433599537,2008-06-09,10:24:23
39.975114,116.342634,0,145,39608.4336226852,2008-06-09,10:24:25
39.975113,116.342627,0,145,39608.4336458333,2008-06-09,10:24:27
39.975112,116.34262,0,146,39608.4336689815,2008-06-09,10:24:29
39.975111,116.342615,0,146,39608.4336921296,2008-06-09,10:24:31
39.97511,116.342613,0,147,39608.4337152778,2008-06-09,10:24:33
39.97511,116.342612,0,147,39608.4337384259,2008-06-09,10:24:35
39.97511,116.342611,0,147,39608.4337615741,2008-06-09,10:24:37
39.975109,116.342609,0,148,39608.4337847222,2008-06-09,10:24:39
39.975106,116.342608,0,148,39608.4338078704,2008-06-09,10:24:41
39.975105,116.342608,0,148,39608.4338310185,2008-06-09,10:24:43
39.975105,116.34261,0,148,39608.4338541667,2008-06-09,10:24:45
39.975105,116.342611,0,148,39608.4338773148,2008-06-09,10:24:47
39.975104,116.34261,0,148,39608.433900463,2008-06-09,10:24:49
39.975102,116.342599,0,148,39608.4339236111,2008-06-09,10:24:51
39.975096,116.342578,0,148,39608.4339467593,2008-06-09,10:24:53
39.975051,116.342538,0,155,39608.4339699074,2008-06-09,10:24:55
39.975007,116.342476,0,159,39608.4339930556,2008-06-09,10:24:57
39.974967,116.34236,0,159,39608.4340162037,2008-06-09,10:24:59
39.974909,116.34224,0,158,39608.4340393519,2008-06-09,10:25:01
39.974856,116.342107,0,158,39608.4340625,2008-06-09,10:25:03
39.974817,116.341958,0,161,39608.4340856481,2008-06-09,10:25:05
39.974805,116.341765,0,164,39608.4341087963,2008-06-09,10:25:07
39.974807,116.341574,0,166,39608.4341319444,2008-06-09,10:25:09
39.974809,116.341426,0,168,39608.4341550926,2008-06-09,10:25:11
39.97487,116.341218,0,173,39608.4341782407,2008-06-09,10:25:13
39.974956,116.340998,0,179,39608.4342013889,2008-06-09,10:25:15
39.974976,116.340891,0,182,39608.434224537,2008-06-09,10:25:17
39.97499,116.340779,0,187,39608.4342476852,2008-06-09,10:25:19
39.975007,116.34068,0,193,39608.4342708333,2008-06-09,10:25:21
39.974999,116.340508,0,195,39608.4342939815,2008-06-09,10:25:23
39.975012,116.340286,0,196,39608.4343171296,2008-06-09,10:25:25
39.974992,116.340114,0,187,39608.4343402778,2008-06-09,10:25:27
39.975008,116.33993,0,186,39608.4343634259,2008-06-09,10:25:29
39.975013,116.339763,0,187,39608.4343865741,2008-06-09,10:25:31
39.975023,116.339567,0,190,39608.4344097222,2008-06-09,10:25:33
39.975043,116.33936,0,196,39608.4344328704,2008-06-09,10:25:35
39.975061,116.339073,0,187,39608.4344560185,2008-06-09,10:25:37
39.975079,116.338791,0,182,39608.4344791667,2008-06-09,10:25:39
39.975079,116.338551,0,182,39608.4345023148,2008-06-09,10:25:41
39.975064,116.338319,0,184,39608.434525463,2008-06-09,10:25:43
39.975039,116.338116,0,184,39608.4345486111,2008-06-09,10:25:45
39.975031,116.337909,0,180,39608.4345717593,2008-06-09,10:25:47
39.975132,116.337614,0,178,39608.4345949074,2008-06-09,10:25:49
39.975229,116.337344,0,173,39608.4346180556,2008-06-09,10:25:51
39.975247,116.337109,0,161,39608.4346412037,2008-06-09,10:25:53
39.975251,116.336879,0,160,39608.4346643519,2008-06-09,10:25:55
39.975244,116.33666,0,161,39608.4346875,2008-06-09,10:25:57
39.975247,116.336464,0,160,39608.4347106481,2008-06-09,10:25:59
39.975231,116.336214,0,149,39608.4347337963,2008-06-09,10:26:01
39.975221,116.335921,0,144,39608.4347569444,2008-06-09,10:26:03
39.975218,116.335649,0,137,39608.4347800926,2008-06-09,10:26:05
39.975207,116.335384,0,132,39608.4348032407,2008-06-09,10:26:07
39.975199,116.335101,0,131,39608.4348263889,2008-06-09,10:26:09
39.975191,116.334817,0,125,39608.434849537,2008-06-09,10:26:11
39.975194,116.334557,0,124,39608.4348726852,2008-06-09,10:26:13
39.975206,116.334318,0,119,39608.4348958333,2008-06-09,10:26:15
39.975214,116.33411,0,116,39608.4349189815,2008-06-09,10:26:17
39.975212,116.333894,0,115,39608.4349421296,2008-06-09,10:26:19
39.975193,116.333691,0,113,39608.4349652778,2008-06-09,10:26:21
39.975178,116.333508,0,112,39608.4349884259,2008-06-09,10:26:23
39.97516,116.333329,0,111,39608.4350115741,2008-06-09,10:26:25
39.975185,116.333635,0,140,39608.4352662037,2008-06-09,10:26:47
39.975119,116.333552,0,146,39608.4352893519,2008-06-09,10:26:49
39.975074,116.333348,0,163,39608.4353125,2008-06-09,10:26:51
39.975038,116.333137,0,185,39608.4353356481,2008-06-09,10:26:53
39.975006,116.332965,0,202,39608.4353587963,2008-06-09,10:26:55
39.974946,116.332858,0,209,39608.4353819444,2008-06-09,10:26:57
39.974923,116.332679,0,202,39608.4354050926,2008-06-09,10:26:59
39.974923,116.332482,0,195,39608.4354282407,2008-06-09,10:27:01
39.974927,116.332271,0,198,39608.4354513889,2008-06-09,10:27:03
39.97495,116.33203,0,193,39608.435474537,2008-06-09,10:27:05
39.974949,116.331824,0,193,39608.4354976852,2008-06-09,10:27:07
39.974952,116.331623,0,193,39608.4355208333,2008-06-09,10:27:09
39.974953,116.331418,0,192,39608.4355439815,2008-06-09,10:27:11
39.974963,116.331208,0,192,39608.4355671296,2008-06-09,10:27:13
39.97508,116.330845,0,179,39608.4355902778,2008-06-09,10:27:15
39.97516,116.33064,0,199,39608.4356134259,2008-06-09,10:27:17
39.975216,116.330399,0,197,39608.4356365741,2008-06-09,10:27:19
39.975247,116.330192,0,193,39608.4356597222,2008-06-09,10:27:21
39.975267,116.330019,0,189,39608.4356828704,2008-06-09,10:27:23
39.975293,116.329805,0,179,39608.4357060185,2008-06-09,10:27:25
39.975291,116.329668,0,175,39608.4357291667,2008-06-09,10:27:27
39.975295,116.329586,0,172,39608.4357523148,2008-06-09,10:27:29
39.975281,116.329534,0,167,39608.435775463,2008-06-09,10:27:31
39.975274,116.329509,0,177,39608.4357986111,2008-06-09,10:27:33
39.975282,116.329506,0,186,39608.4358217593,2008-06-09,10:27:35
39.975283,116.329511,0,186,39608.4358449074,2008-06-09,10:27:37
39.975283,116.329514,0,186,39608.4358680556,2008-06-09,10:27:39
39.975283,116.329518,0,186,39608.4358912037,2008-06-09,10:27:41
39.975284,116.329526,0,186,39608.4359143519,2008-06-09,10:27:43
39.975289,116.329538,0,187,39608.4359375,2008-06-09,10:27:45
39.975294,116.32955,0,187,39608.4359606481,2008-06-09,10:27:47
39.975296,116.329561,0,187,39608.4359837963,2008-06-09,10:27:49
39.975296,116.329569,0,187,39608.4360069444,2008-06-09,10:27:51
39.975297,116.329574,0,187,39608.4360300926,2008-06-09,10:27:53
39.975297,116.329576,0,187,39608.4360532407,2008-06-09,10:27:55
39.975297,116.329576,0,187,39608.4360763889,2008-06-09,10:27:57
39.975298,116.329576,0,188,39608.436099537,2008-06-09,10:27:59
39.975298,116.329576,0,188,39608.4361226852,2008-06-09,10:28:01
39.975298,116.329577,0,188,39608.4361458333,2008-06-09,10:28:03
39.975298,116.329581,0,188,39608.4361689815,2008-06-09,10:28:05
39.975298,116.329585,0,188,39608.4361921296,2008-06-09,10:28:07
39.975299,116.329591,0,188,39608.4362152778,2008-06-09,10:28:09
39.975299,116.329598,0,188,39608.4362384259,2008-06-09,10:28:11
39.975299,116.329603,0,188,39608.4362615741,2008-06-09,10:28:13
39.975299,116.32961,0,188,39608.4362847222,2008-06-09,10:28:15
39.975299,116.329618,0,188,39608.4363078704,2008-06-09,10:28:17
39.975299,116.329621,0,188,39608.4363310185,2008-06-09,10:28:19
39.975299,116.329622,0,188,39608.4363541667,2008-06-09,10:28:21
39.975299,116.329623,0,187,39608.4363773148,2008-06-09,10:28:23
39.975299,116.329624,0,187,39608.436400463,2008-06-09,10:28:25
39.9753,116.32962,0,187,39608.4364236111,2008-06-09,10:28:27
39.975306,116.329603,0,188,39608.4364467593,2008-06-09,10:28:29
39.975328,116.329517,0,188,39608.4364699074,2008-06-09,10:28:31
39.975338,116.329414,0,188,39608.4364930556,2008-06-09,10:28:33
39.975328,116.329275,0,185,39608.4365162037,2008-06-09,10:28:35
39.975326,116.329099,0,185,39608.4365393519,2008-06-09,10:28:37
39.975329,116.328917,0,185,39608.4365625,2008-06-09,10:28:39
39.975327,116.328744,0,187,39608.4365856481,2008-06-09,10:28:41
39.975332,116.328602,0,190,39608.4366087963,2008-06-09,10:28:43
39.975334,116.328518,0,193,39608.4366319444,2008-06-09,10:28:45
39.975347,116.328493,0,193,39608.4366550926,2008-06-09,10:28:47
39.975365,116.328511,0,194,39608.4366782407,2008-06-09,10:28:49
39.975377,116.328521,0,194,39608.4367013889,2008-06-09,10:28:51
39.975378,116.328528,0,194,39608.436724537,2008-06-09,10:28:53
39.975378,116.328528,0,194,39608.4367476852,2008-06-09,10:28:55
39.975378,116.328532,0,194,39608.4367708333,2008-06-09,10:28:57
39.975377,116.328534,0,194,39608.4367939815,2008-06-09,10:28:59
39.975376,116.328529,0,195,39608.4368171296,2008-06-09,10:29:01
39.975374,116.328519,0,195,39608.4368402778,2008-06-09,10:29:03
39.975373,116.328504,0,195,39608.4368634259,2008-06-09,10:29:05
39.975373,116.328489,0,195,39608.4368865741,2008-06-09,10:29:07
39.975373,116.328478,0,195,39608.4369097222,2008-06-09,10:29:09
39.975374,116.328469,0,195,39608.4369328704,2008-06-09,10:29:11
39.975373,116.328462,0,195,39608.4369560185,2008-06-09,10:29:13
39.975373,116.328456,0,194,39608.4369791667,2008-06-09,10:29:15
39.975372,116.328453,0,194,39608.4370023148,2008-06-09,10:29:17
39.975371,116.328447,0,194,39608.437025463,2008-06-09,10:29:19
39.97537,116.328437,0,194,39608.4370486111,2008-06-09,10:29:21
39.97537,116.328427,0,194,39608.4370717593,2008-06-09,10:29:23
39.97537,116.32842,0,194,39608.4370949074,2008-06-09,10:29:25
39.97537,116.328418,0,194,39608.4371180556,2008-06-09,10:29:27
39.97537,116.328419,0,194,39608.4371412037,2008-06-09,10:29:29
39.97537,116.328415,0,194,39608.4371643519,2008-06-09,10:29:31
39.97537,116.328399,0,194,39608.4371875,2008-06-09,10:29:33
39.975369,116.328332,0,197,39608.4372106481,2008-06-09,10:29:35
39.975369,116.328242,0,204,39608.4372337963,2008-06-09,10:29:37
39.975384,116.328147,0,205,39608.4372569444,2008-06-09,10:29:39
39.975386,116.328006,0,205,39608.4372800926,2008-06-09,10:29:41
39.975364,116.327816,0,202,39608.4373032407,2008-06-09,10:29:43
39.975363,116.327665,0,200,39608.4373263889,2008-06-09,10:29:45
39.975328,116.327478,0,203,39608.437349537,2008-06-09,10:29:47
39.975305,116.327326,0,198,39608.4373726852,2008-06-09,10:29:49
39.975279,116.327197,0,197,39608.4373958333,2008-06-09,10:29:51
39.975248,116.327069,0,195,39608.4374189815,2008-06-09,10:29:53
39.975205,116.326902,0,195,39608.4374421296,2008-06-09,10:29:55
39.975207,116.32675,0,192,39608.4374652778,2008-06-09,10:29:57
39.975182,116.326569,0,192,39608.4374884259,2008-06-09,10:29:59
39.975159,116.326382,0,193,39608.4375115741,2008-06-09,10:30:01
39.975148,116.326196,0,195,39608.4375347222,2008-06-09,10:30:03
39.975089,116.326016,0,201,39608.4375578704,2008-06-09,10:30:05
39.975086,116.325903,0,201,39608.4375810185,2008-06-09,10:30:07
39.975066,116.325833,0,199,39608.4376041667,2008-06-09,10:30:09
39.97506,116.325835,0,198,39608.4376273148,2008-06-09,10:30:11
39.975045,116.325851,0,198,39608.437650463,2008-06-09,10:30:13
39.975044,116.325903,0,198,39608.4376736111,2008-06-09,10:30:15
39.975038,116.325915,0,198,39608.4376967593,2008-06-09,10:30:17
39.975057,116.325882,0,198,39608.4377199074,2008-06-09,10:30:19
39.975069,116.325801,0,197,39608.4377430556,2008-06-09,10:30:21
39.975058,116.325704,0,198,39608.4377662037,2008-06-09,10:30:23
39.975043,116.32558,0,198,39608.4377893518,2008-06-09,10:30:25
39.975087,116.325382,0,189,39608.4378125,2008-06-09,10:30:27
39.975088,116.325224,0,180,39608.4378356481,2008-06-09,10:30:29
39.975087,116.325025,0,178,39608.4378587963,2008-06-09,10:30:31
39.97509,116.324805,0,174,39608.4378819444,2008-06-09,10:30:33
39.975085,116.324555,0,172,39608.4379050926,2008-06-09,10:30:35
39.975098,116.324307,0,170,39608.4379282407,2008-06-09,10:30:37
39.975126,116.32404,0,172,39608.4379513889,2008-06-09,10:30:39
39.975122,116.323753,0,170,39608.437974537,2008-06-09,10:30:41
39.975116,116.323467,0,166,39608.4379976852,2008-06-09,10:30:43
39.975126,116.323173,0,161,39608.4380208333,2008-06-09,10:30:45
39.975124,116.322867,0,157,39608.4380439815,2008-06-09,10:30:47
39.975141,116.322571,0,153,39608.4380671296,2008-06-09,10:30:49
39.97515,116.322269,0,149,39608.4380902778,2008-06-09,10:30:51
39.97515,116.321943,0,142,39608.4381134259,2008-06-09,10:30:53
39.975117,116.321585,0,135,39608.4381365741,2008-06-09,10:30:55
39.975104,116.321252,0,132,39608.4381597222,2008-06-09,10:30:57
39.9751,116.320923,0,125,39608.4381828704,2008-06-09,10:30:59
39.975093,116.3206,0,118,39608.4382060185,2008-06-09,10:31:01
39.975071,116.320302,0,115,39608.4382291667,2008-06-09,10:31:03
39.975058,116.320069,0,114,39608.4382523148,2008-06-09,10:31:05
39.975019,116.31987,0,113,39608.438275463,2008-06-09,10:31:07
39.974997,116.319771,0,113,39608.4382986111,2008-06-09,10:31:09
39.974987,116.319729,0,112,39608.4383217593,2008-06-09,10:31:11
39.974989,116.319724,0,109,39608.4383449074,2008-06-09,10:31:13
39.974994,116.319733,0,102,39608.4383680556,2008-06-09,10:31:15
39.974994,116.319726,0,97,39608.4383912037,2008-06-09,10:31:17
39.974997,116.319746,0,96,39608.4384143518,2008-06-09,10:31:19
39.974993,116.319758,0,98,39608.4384375,2008-06-09,10:31:21
39.974993,116.319761,0,97,39608.4384606481,2008-06-09,10:31:23
39.974986,116.319793,0,101,39608.4384837963,2008-06-09,10:31:25
39.974987,116.319854,0,106,39608.4385069444,2008-06-09,10:31:27
39.975001,116.319887,0,107,39608.4385300926,2008-06-09,10:31:29
39.975024,116.319913,0,109,39608.4385532407,2008-06-09,10:31:31
39.975023,116.319908,0,110,39608.4385763889,2008-06-09,10:31:33
39.975007,116.319864,0,111,39608.438599537,2008-06-09,10:31:35
39.975008,116.319782,0,111,39608.4386226852,2008-06-09,10:31:37
39.975013,116.319707,0,112,39608.4386458333,2008-06-09,10:31:39
39.975043,116.319577,0,111,39608.4386689815,2008-06-09,10:31:41
39.975041,116.319361,0,111,39608.4386921296,2008-06-09,10:31:43
39.97504,116.319138,0,114,39608.4387152778,2008-06-09,10:31:45
39.975035,116.318919,0,116,39608.4387384259,2008-06-09,10:31:47
39.975043,116.318705,0,118,39608.4387615741,2008-06-09,10:31:49
39.975051,116.31849,0,128,39608.4387847222,2008-06-09,10:31:51
39.975062,116.318265,0,129,39608.4388078704,2008-06-09,10:31:53
39.97507,116.318045,0,131,39608.4388310185,2008-06-09,10:31:55
39.975074,116.317859,0,132,39608.4388541667,2008-06-09,10:31:57
39.975066,116.317709,0,128,39608.4388773148,2008-06-09,10:31:59
39.975029,116.317595,0,125,39608.438900463,2008-06-09,10:32:01
39.974997,116.317531,0,123,39608.4389236111,2008-06-09,10:32:03
39.974983,116.317499,0,122,39608.4389467593,2008-06-09,10:32:05
39.974954,116.317466,0,120,39608.4389699074,2008-06-09,10:32:07
39.974945,116.317455,0,118,39608.4389930556,2008-06-09,10:32:09
39.974944,116.317443,0,117,39608.4390162037,2008-06-09,10:32:11
39.97494,116.317423,0,118,39608.4390393518,2008-06-09,10:32:13
39.974934,116.317366,0,118,39608.4390625,2008-06-09,10:32:15
39.974925,116.317275,0,118,39608.4390856481,2008-06-09,10:32:17
39.974935,116.317172,0,116,39608.4391087963,2008-06-09,10:32:19
39.974984,116.317048,0,113,39608.4391319444,2008-06-09,10:32:21
39.974988,116.316887,0,111,39608.4391550926,2008-06-09,10:32:23
39.974979,116.316716,0,110,39608.4391782407,2008-06-09,10:32:25
39.974949,116.316522,0,110,39608.4392013889,2008-06-09,10:32:27
39.974918,116.316303,0,108,39608.439224537,2008-06-09,10:32:29
39.974898,116.316069,0,107,39608.4392476852,2008-06-09,10:32:31
39.974893,116.315822,0,105,39608.4392708333,2008-06-09,10:32:33
39.974831,116.315437,0,108,39608.4392939815,2008-06-09,10:32:35
39.974818,116.31512,0,111,39608.4393171296,2008-06-09,10:32:37
39.974794,116.314809,0,111,39608.4393402778,2008-06-09,10:32:39
39.974815,116.314521,0,116,39608.4393634259,2008-06-09,10:32:41
39.974831,116.314199,0,120,39608.4393865741,2008-06-09,10:32:43
39.974837,116.313903,0,123,39608.4394097222,2008-06-09,10:32:45
39.97484,116.313607,0,126,39608.4394328704,2008-06-09,10:32:47
39.974834,116.313376,0,130,39608.4394560185,2008-06-09,10:32:49
39.974848,116.313156,0,129,39608.4394791667,2008-06-09,10:32:51
39.974865,116.312909,0,124,39608.4395023148,2008-06-09,10:32:53
39.974838,116.312667,0,122,39608.439525463,2008-06-09,10:32:55
39.974839,116.312517,0,122,39608.4395486111,2008-06-09,10:32:57
39.974851,116.312406,0,115,39608.4395717593,2008-06-09,10:32:59
39.974851,116.31234,0,109,39608.4395949074,2008-06-09,10:33:01
39.974848,116.312328,0,105,39608.4396180556,2008-06-09,10:33:03
39.974849,116.312347,0,109,39608.4396412037,2008-06-09,10:33:05
39.974849,116.312352,0,107,39608.4396643518,2008-06-09,10:33:07
39.974849,116.312353,0,106,39608.4396875,2008-06-09,10:33:09
39.974849,116.312347,0,105,39608.4397106481,2008-06-09,10:33:11
39.974848,116.312336,0,105,39608.4397337963,2008-06-09,10:33:13
39.974846,116.312323,0,105,39608.4397569444,2008-06-09,10:33:15
39.974845,116.312312,0,105,39608.4397800926,2008-06-09,10:33:17
39.974845,116.312308,0,105,39608.4398032407,2008-06-09,10:33:19
39.974846,116.312313,0,105,39608.4398263889,2008-06-09,10:33:21
39.974848,116.312324,0,105,39608.439849537,2008-06-09,10:33:23
39.974851,116.312351,0,108,39608.4398726852,2008-06-09,10:33:25
39.974855,116.312346,0,106,39608.4398958333,2008-06-09,10:33:27
39.97486,116.312316,0,107,39608.4399189815,2008-06-09,10:33:29
39.974872,116.312275,0,110,39608.4399421296,2008-06-09,10:33:31
39.974879,116.312188,0,114,39608.4399652778,2008-06-09,10:33:33
39.97488,116.312026,0,116,39608.4399884259,2008-06-09,10:33:35
39.974888,116.311845,0,119,39608.4400115741,2008-06-09,10:33:37
39.974888,116.311641,0,121,39608.4400347222,2008-06-09,10:33:39
39.974881,116.311437,0,122,39608.4400578704,2008-06-09,10:33:41
39.97487,116.311224,0,125,39608.4400810185,2008-06-09,10:33:43
39.974858,116.310999,0,129,39608.4401041667,2008-06-09,10:33:45
39.974842,116.310772,0,134,39608.4401273148,2008-06-09,10:33:47
39.97481,116.310528,0,137,39608.440150463,2008-06-09,10:33:49
39.974786,116.310332,0,139,39608.4401736111,2008-06-09,10:33:51
39.974779,116.310155,0,140,39608.4401967593,2008-06-09,10:33:53
39.974774,116.309992,0,142,39608.4402199074,2008-06-09,10:33:55
39.974776,116.309852,0,143,39608.4402430556,2008-06-09,10:33:57
39.974776,116.30972,0,141,39608.4402662037,2008-06-09,10:33:59
39.974773,116.309598,0,140,39608.4402893518,2008-06-09,10:34:01
39.974775,116.309471,0,140,39608.4403125,2008-06-09,10:34:03
39.974761,116.309344,0,138,39608.4403356481,2008-06-09,10:34:05
39.974737,116.309227,0,141,39608.4403587963,2008-06-09,10:34:07
39.974725,116.30914,0,145,39608.4403819444,2008-06-09,10:34:09
39.974712,116.309062,0,149,39608.4404050926,2008-06-09,10:34:11
39.974694,116.308997,0,150,39608.4404282407,2008-06-09,10:34:13
39.974676,116.308936,0,150,39608.4404513889,2008-06-09,10:34:15
39.974645,116.308851,0,149,39608.440474537,2008-06-09,10:34:17
39.974646,116.308782,0,150,39608.4404976852,2008-06-09,10:34:19
39.974653,116.308745,0,154,39608.4405208333,2008-06-09,10:34:21
39.974648,116.308693,0,155,39608.4405439815,2008-06-09,10:34:23
39.974652,116.308661,0,159,39608.4405671296,2008-06-09,10:34:25
39.974659,116.308618,0,160,39608.4405902778,2008-06-09,10:34:27
39.974673,116.308555,0,161,39608.4406134259,2008-06-09,10:34:29
39.97469,116.308496,0,162,39608.4406365741,2008-06-09,10:34:31
39.974681,116.308474,0,167,39608.4406597222,2008-06-09,10:34:33
39.974674,116.308454,0,169,39608.4406828704,2008-06-09,10:34:35
39.974669,116.308438,0,171,39608.4407060185,2008-06-09,10:34:37
39.974668,116.308425,0,174,39608.4407291667,2008-06-09,10:34:39
39.974668,116.308405,0,177,39608.4407523148,2008-06-09,10:34:41
39.974665,116.308385,0,180,39608.440775463,2008-06-09,10:34:43
39.974669,116.308372,0,183,39608.4407986111,2008-06-09,10:34:45
39.974679,116.308333,0,185,39608.4408217593,2008-06-09,10:34:47
39.974689,116.308253,0,185,39608.4408449074,2008-06-09,10:34:49
39.974675,116.308097,0,187,39608.4408680556,2008-06-09,10:34:51
39.974657,116.307907,0,188,39608.4408912037,2008-06-09,10:34:53
39.974658,116.3078,0,179,39608.4409143519,2008-06-09,10:34:55
39.974641,116.307581,0,187,39608.4409375,2008-06-09,10:34:57
39.974621,116.307305,0,198,39608.4409606481,2008-06-09,10:34:59
39.974618,116.307047,0,204,39608.4409837963,2008-06-09,10:35:01
39.974634,116.306808,0,208,39608.4410069444,2008-06-09,10:35:03
39.974673,116.306566,0,200,39608.4410300926,2008-06-09,10:35:05
39.974658,116.306306,0,181,39608.4410532407,2008-06-09,10:35:07
39.974639,116.306089,0,182,39608.4410763889,2008-06-09,10:35:09
39.974658,116.305921,0,177,39608.441099537,2008-06-09,10:35:11
39.974676,116.30583,0,169,39608.4411226852,2008-06-09,10:35:13
39.974713,116.30579,0,161,39608.4411458333,2008-06-09,10:35:15
39.974709,116.305785,0,155,39608.4411689815,2008-06-09,10:35:17
39.974699,116.305796,0,156,39608.4411921296,2008-06-09,10:35:19
39.974698,116.305797,0,157,39608.4412152778,2008-06-09,10:35:21
39.974698,116.305798,0,157,39608.4412384259,2008-06-09,10:35:23
39.974698,116.305799,0,157,39608.4412615741,2008-06-09,10:35:25
39.974698,116.305798,0,157,39608.4412847222,2008-06-09,10:35:27
39.974698,116.305793,0,157,39608.4413078704,2008-06-09,10:35:29
39.974699,116.305793,0,157,39608.4413310185,2008-06-09,10:35:31
39.974699,116.305793,0,157,39608.4413541667,2008-06-09,10:35:33
39.9747,116.305793,0,157,39608.4413773148,2008-06-09,10:35:35
39.9747,116.305793,0,158,39608.441400463,2008-06-09,10:35:37
39.9747,116.305794,0,158,39608.4414236111,2008-06-09,10:35:39
39.9747,116.305793,0,158,39608.4414467593,2008-06-09,10:35:41
39.9747,116.30579,0,158,39608.4414699074,2008-06-09,10:35:43
39.9747,116.305788,0,158,39608.4414930556,2008-06-09,10:35:45
39.9747,116.305786,0,158,39608.4415162037,2008-06-09,10:35:47
39.9747,116.30577,0,158,39608.4415393519,2008-06-09,10:35:49
39.97467,116.305686,0,161,39608.4415625,2008-06-09,10:35:51
39.974644,116.305564,0,154,39608.4415856482,2008-06-09,10:35:53
39.974642,116.305443,0,152,39608.4416087963,2008-06-09,10:35:55
39.97465,116.305323,0,150,39608.4416319444,2008-06-09,10:35:57
39.974634,116.305188,0,151,39608.4416550926,2008-06-09,10:35:59
39.974611,116.305037,0,155,39608.4416782407,2008-06-09,10:36:01
39.97462,116.304904,0,155,39608.4417013889,2008-06-09,10:36:03
39.974623,116.304743,0,158,39608.441724537,2008-06-09,10:36:05
39.974607,116.304551,0,157,39608.4417476852,2008-06-09,10:36:07
39.974616,116.304336,0,161,39608.4417708333,2008-06-09,10:36:09
39.974592,116.304139,0,161,39608.4417939815,2008-06-09,10:36:11
39.974585,116.303929,0,157,39608.4418171296,2008-06-09,10:36:13
39.974573,116.303798,0,160,39608.4418402778,2008-06-09,10:36:15
39.974567,116.303744,0,162,39608.4418634259,2008-06-09,10:36:17
39.974563,116.303755,0,167,39608.4418865741,2008-06-09,10:36:19
39.974568,116.303752,0,173,39608.4419097222,2008-06-09,10:36:21
39.974575,116.303739,0,173,39608.4419328704,2008-06-09,10:36:23
39.974586,116.30372,0,173,39608.4419560185,2008-06-09,10:36:25
39.974614,116.303659,0,174,39608.4419791667,2008-06-09,10:36:27
39.97465,116.303619,0,172,39608.4420023148,2008-06-09,10:36:29
39.974684,116.303586,0,174,39608.442025463,2008-06-09,10:36:31
39.974685,116.30356,0,176,39608.4420486111,2008-06-09,10:36:33
39.974727,116.303542,0,190,39608.4420717593,2008-06-09,10:36:35
39.974721,116.30351,0,194,39608.4420949074,2008-06-09,10:36:37
39.974704,116.303475,0,197,39608.4421180556,2008-06-09,10:36:39
39.974692,116.303446,0,198,39608.4421412037,2008-06-09,10:36:41
39.974692,116.303415,0,202,39608.4421643519,2008-06-09,10:36:43
39.974695,116.303383,0,203,39608.4421875,2008-06-09,10:36:45
39.974704,116.303366,0,205,39608.4422106481,2008-06-09,10:36:47
39.974695,116.303339,0,207,39608.4422337963,2008-06-09,10:36:49
39.974707,116.303321,0,209,39608.4422569444,2008-06-09,10:36:51
39.974703,116.303294,0,213,39608.4422800926,2008-06-09,10:36:53
39.974728,116.30328,0,221,39608.4423032407,2008-06-09,10:36:55
39.974748,116.30325,0,230,39608.4423263889,2008-06-09,10:36:57
39.974763,116.303233,0,238,39608.442349537,2008-06-09,10:36:59
39.974712,116.303188,0,234,39608.4423726852,2008-06-09,10:37:01
39.974677,116.303129,0,234,39608.4423958333,2008-06-09,10:37:03
39.974633,116.303083,0,228,39608.4424189815,2008-06-09,10:37:05
39.974649,116.303051,0,224,39608.4424421296,2008-06-09,10:37:07
39.974623,116.303014,0,214,39608.4424652778,2008-06-09,10:37:09
39.974581,116.30301,0,213,39608.4424884259,2008-06-09,10:37:11
39.974531,116.302992,0,210,39608.4425115741,2008-06-09,10:37:13
39.9745,116.302987,0,207,39608.4425347222,2008-06-09,10:37:15
39.97448,116.30298,0,202,39608.4425578704,2008-06-09,10:37:17
39.974467,116.302967,0,196,39608.4425810185,2008-06-09,10:37:19
39.974461,116.302961,0,194,39608.4426041667,2008-06-09,10:37:21
39.974458,116.302942,0,194,39608.4426273148,2008-06-09,10:37:23
39.974445,116.30291,0,194,39608.442650463,2008-06-09,10:37:25
39.974444,116.302876,0,193,39608.4426736111,2008-06-09,10:37:27
39.974445,116.302844,0,195,39608.4426967593,2008-06-09,10:37:29
39.974448,116.302812,0,196,39608.4427199074,2008-06-09,10:37:31
39.974452,116.302792,0,196,39608.4427430556,2008-06-09,10:37:33
39.974451,116.30277,0,196,39608.4427662037,2008-06-09,10:37:35
39.974441,116.302735,0,198,39608.4427893519,2008-06-09,10:37:37
39.974445,116.302716,0,200,39608.4428125,2008-06-09,10:37:39
39.974435,116.302698,0,201,39608.4428356481,2008-06-09,10:37:41
39.974423,116.302681,0,201,39608.4428587963,2008-06-09,10:37:43
39.974413,116.302667,0,204,39608.4428819444,2008-06-09,10:37:45
39.974383,116.302651,0,206,39608.4429050926,2008-06-09,10:37:47
39.974353,116.302633,0,207,39608.4429282407,2008-06-09,10:37:49
39.974316,116.302616,0,206,39608.4429513889,2008-06-09,10:37:51
39.97428,116.302595,0,206,39608.442974537,2008-06-09,10:37:53
39.974248,116.302576,0,206,39608.4429976852,2008-06-09,10:37:55
39.974219,116.30256,0,207,39608.4430208333,2008-06-09,10:37:57
39.974206,116.302563,0,208,39608.4430439815,2008-06-09,10:37:59
39.974171,116.302551,0,207,39608.4430671296,2008-06-09,10:38:01
39.974144,116.30253,0,207,39608.4430902778,2008-06-09,10:38:03
39.973934,116.302348,0,206,39608.4451041667,2008-06-09,10:40:57
39.973918,116.302335,0,207,39608.4451273148,2008-06-09,10:40:59
39.973917,116.302333,0,207,39608.445150463,2008-06-09,10:41:01
39.973917,116.302333,0,207,39608.4451736111,2008-06-09,10:41:03
39.973916,116.302331,0,207,39608.4451967593,2008-06-09,10:41:05
39.973916,116.302332,0,207,39608.4452199074,2008-06-09,10:41:07
39.973916,116.302337,0,207,39608.4452430556,2008-06-09,10:41:09
39.973916,116.30234,0,207,39608.4452662037,2008-06-09,10:41:11
39.973916,116.302338,0,207,39608.4452893519,2008-06-09,10:41:13
39.973919,116.302321,0,207,39608.4453125,2008-06-09,10:41:15
39.973924,116.302326,0,207,39608.4453356481,2008-06-09,10:41:17
39.97393,116.30233,0,208,39608.4453587963,2008-06-09,10:41:19
39.973929,116.302329,0,208,39608.4453819444,2008-06-09,10:41:21
39.973929,116.302327,0,208,39608.4454050926,2008-06-09,10:41:23
39.973929,116.302327,0,208,39608.4454282407,2008-06-09,10:41:25
39.973929,116.302329,0,208,39608.4454513889,2008-06-09,10:41:27
39.973929,116.302331,0,208,39608.445474537,2008-06-09,10:41:29
39.973935,116.302335,0,208,39608.4454976852,2008-06-09,10:41:31
39.973984,116.302361,0,207,39608.4455208333,2008-06-09,10:41:33
39.973995,116.302353,0,207,39608.4455439815,2008-06-09,10:41:35
39.974004,116.30235,0,207,39608.4455671296,2008-06-09,10:41:37
39.974004,116.302331,0,207,39608.4455902778,2008-06-09,10:41:39
39.974004,116.302336,0,207,39608.4456134259,2008-06-09,10:41:41
39.974001,116.302322,0,207,39608.4456365741,2008-06-09,10:41:43
39.973995,116.302302,0,208,39608.4456597222,2008-06-09,10:41:45
39.974003,116.302285,0,208,39608.4456828704,2008-06-09,10:41:47
39.974006,116.302259,0,209,39608.4457060185,2008-06-09,10:41:49
39.974006,116.302256,0,209,39608.4457291667,2008-06-09,10:41:51
39.974007,116.302257,0,209,39608.4457523148,2008-06-09,10:41:53
39.974007,116.302263,0,209,39608.445775463,2008-06-09,10:41:55
39.974007,116.302266,0,209,39608.4457986111,2008-06-09,10:41:57
39.974008,116.302265,0,209,39608.4458217593,2008-06-09,10:41:59
39.974008,116.30226,0,209,39608.4458449074,2008-06-09,10:42:01
39.974009,116.302254,0,209,39608.4458680556,2008-06-09,10:42:03
39.974009,116.30225,0,209,39608.4458912037,2008-06-09,10:42:05
39.97401,116.302249,0,209,39608.4459143518,2008-06-09,10:42:07
39.97401,116.302251,0,209,39608.4459375,2008-06-09,10:42:09
39.97401,116.302254,0,209,39608.4459606481,2008-06-09,10:42:11
39.97401,116.302251,0,209,39608.4459837963,2008-06-09,10:42:13
39.973997,116.30224,0,210,39608.4460069444,2008-06-09,10:42:15
39.973996,116.302247,0,209,39608.4460300926,2008-06-09,10:42:17
39.973989,116.302243,0,210,39608.4460532407,2008-06-09,10:42:19
39.97399,116.302247,0,210,39608.4460763889,2008-06-09,10:42:21
39.973984,116.302259,0,211,39608.446099537,2008-06-09,10:42:23
39.973965,116.302276,0,212,39608.4461226852,2008-06-09,10:42:25
39.973961,116.302286,0,213,39608.4461458333,2008-06-09,10:42:27
39.973957,116.302284,0,213,39608.4461689815,2008-06-09,10:42:29
39.973957,116.302287,0,213,39608.4461921296,2008-06-09,10:42:31
39.973961,116.302315,0,213,39608.4462152778,2008-06-09,10:42:33
39.973962,116.302329,0,213,39608.4462384259,2008-06-09,10:42:35
39.973963,116.30234,0,213,39608.4462615741,2008-06-09,10:42:37
39.973963,116.302347,0,213,39608.4462847222,2008-06-09,10:42:39
39.973963,116.302354,0,213,39608.4463078704,2008-06-09,10:42:41
39.973963,116.30236,0,213,39608.4463310185,2008-06-09,10:42:43
39.973962,116.302366,0,213,39608.4463541667,2008-06-09,10:42:45
39.973963,116.302371,0,213,39608.4463773148,2008-06-09,10:42:47
39.973966,116.302379,0,213,39608.446400463,2008-06-09,10:42:49
39.973966,116.302393,0,213,39608.4464236111,2008-06-09,10:42:51
39.973995,116.302409,0,213,39608.4464467593,2008-06-09,10:42:53
39.973991,116.302408,0,213,39608.4464699074,2008-06-09,10:42:55
39.973993,116.302416,0,213,39608.4464930556,2008-06-09,10:42:57
39.973993,116.30242,0,213,39608.4465162037,2008-06-09,10:42:59
39.973994,116.302426,0,213,39608.4465393518,2008-06-09,10:43:01
39.973996,116.302436,0,213,39608.4465625,2008-06-09,10:43:03
39.974001,116.302456,0,213,39608.4465856481,2008-06-09,10:43:05
39.974,116.302462,0,214,39608.4466087963,2008-06-09,10:43:07
39.97399,116.302471,0,214,39608.4466319444,2008-06-09,10:43:09
39.973977,116.30246,0,214,39608.4466550926,2008-06-09,10:43:11
39.973962,116.30242,0,215,39608.4466782407,2008-06-09,10:43:13
39.973955,116.302395,0,215,39608.4467013889,2008-06-09,10:43:15
39.973938,116.302356,0,215,39608.446724537,2008-06-09,10:43:17
39.973928,116.302336,0,215,39608.4467476852,2008-06-09,10:43:19
39.973919,116.302315,0,216,39608.4467708333,2008-06-09,10:43:21
39.973914,116.302317,0,217,39608.4467939815,2008-06-09,10:43:23
39.973916,116.302317,0,217,39608.4468171296,2008-06-09,10:43:25
39.973916,116.302321,0,217,39608.4468402778,2008-06-09,10:43:27
39.973916,116.302317,0,217,39608.4468634259,2008-06-09,10:43:29
39.973938,116.302335,0,218,39608.4468865741,2008-06-09,10:43:31
39.97396,116.302351,0,219,39608.4469097222,2008-06-09,10:43:33
39.973967,116.302358,0,220,39608.4469328704,2008-06-09,10:43:35
39.973967,116.302359,0,220,39608.4469560185,2008-06-09,10:43:37
39.973967,116.302362,0,220,39608.4469791667,2008-06-09,10:43:39
39.973967,116.302368,0,220,39608.4470023148,2008-06-09,10:43:41
39.973967,116.302373,0,220,39608.447025463,2008-06-09,10:43:43
39.973967,116.302377,0,220,39608.4470486111,2008-06-09,10:43:45
39.973968,116.302383,0,220,39608.4470717593,2008-06-09,10:43:47
39.973967,116.302389,0,220,39608.4470949074,2008-06-09,10:43:49
39.973949,116.30238,0,221,39608.4471180556,2008-06-09,10:43:51
39.974198,116.302439,0,271,39608.4525810185,2008-06-09,10:51:43
39.974211,116.302473,0,271,39608.4526041667,2008-06-09,10:51:45
39.974239,116.30251,0,272,39608.4526273148,2008-06-09,10:51:47
39.97422,116.302513,0,271,39608.452650463,2008-06-09,10:51:49
39.974202,116.302519,0,270,39608.4526736111,2008-06-09,10:51:51
39.974165,116.302501,0,268,39608.4526967593,2008-06-09,10:51:53
39.97413,116.302439,0,267,39608.4527199074,2008-06-09,10:51:55
39.974123,116.302397,0,267,39608.4527430556,2008-06-09,10:51:57
39.974105,116.302323,0,270,39608.4527662037,2008-06-09,10:51:59
39.97409,116.302277,0,274,39608.4527893519,2008-06-09,10:52:01
39.974089,116.302217,0,276,39608.4528125,2008-06-09,10:52:03
39.974069,116.302187,0,278,39608.4528356481,2008-06-09,10:52:05
39.974063,116.302161,0,279,39608.4528587963,2008-06-09,10:52:07
39.974063,116.302161,0,279,39608.4528819444,2008-06-09,10:52:09
39.974063,116.302159,0,279,39608.4529050926,2008-06-09,10:52:11
39.974063,116.302156,0,279,39608.4529282407,2008-06-09,10:52:13
39.974063,116.30215,0,279,39608.4529513889,2008-06-09,10:52:15
39.974078,116.302148,0,280,39608.452974537,2008-06-09,10:52:17
39.974081,116.302145,0,280,39608.4529976852,2008-06-09,10:52:19
39.97408,116.30214,0,280,39608.4530208333,2008-06-09,10:52:21
39.97408,116.302138,0,280,39608.4530439815,2008-06-09,10:52:23
39.97408,116.302136,0,280,39608.4530671296,2008-06-09,10:52:25
39.974079,116.302132,0,280,39608.4530902778,2008-06-09,10:52:27
39.974079,116.302129,0,280,39608.4531134259,2008-06-09,10:52:29
39.974079,116.30213,0,280,39608.4531365741,2008-06-09,10:52:31
39.974079,116.302131,0,280,39608.4531597222,2008-06-09,10:52:33
39.97408,116.302131,0,280,39608.4531828704,2008-06-09,10:52:35
39.97408,116.302128,0,280,39608.4532060185,2008-06-09,10:52:37
39.974084,116.302125,0,280,39608.4532291667,2008-06-09,10:52:39
39.974088,116.302101,0,281,39608.4532523148,2008-06-09,10:52:41
39.974109,116.30211,0,283,39608.453275463,2008-06-09,10:52:43
39.97412,116.302148,0,282,39608.4532986111,2008-06-09,10:52:45
39.974106,116.302202,0,282,39608.4533217593,2008-06-09,10:52:47
39.974088,116.302222,0,283,39608.4533449074,2008-06-09,10:52:49
39.974086,116.302241,0,284,39608.4533680556,2008-06-09,10:52:51
39.974074,116.302259,0,283,39608.4533912037,2008-06-09,10:52:53
39.974048,116.302262,0,283,39608.4534143518,2008-06-09,10:52:55
39.974042,116.302289,0,282,39608.4534375,2008-06-09,10:52:57
39.974046,116.302283,0,281,39608.4534606481,2008-06-09,10:52:59
39.974046,116.302284,0,281,39608.4534837963,2008-06-09,10:53:01
39.974054,116.302318,0,278,39608.4535069444,2008-06-09,10:53:03
39.974054,116.302332,0,278,39608.4535300926,2008-06-09,10:53:05
39.97405,116.302336,0,278,39608.4535532407,2008-06-09,10:53:07
39.974044,116.302338,0,279,39608.4535763889,2008-06-09,10:53:09
39.974033,116.302332,0,280,39608.453599537,2008-06-09,10:53:11
39.974033,116.302333,0,280,39608.4536226852,2008-06-09,10:53:13
39.974034,116.302333,0,280,39608.4536458333,2008-06-09,10:53:15
39.974034,116.30233,0,280,39608.4536689815,2008-06-09,10:53:17
39.974035,116.302327,0,280,39608.4536921296,2008-06-09,10:53:19
39.974035,116.302322,0,280,39608.4537152778,2008-06-09,10:53:21
39.974035,116.302319,0,280,39608.4537384259,2008-06-09,10:53:23
39.974035,116.302317,0,280,39608.4537615741,2008-06-09,10:53:25
39.974036,116.302323,0,281,39608.4537847222,2008-06-09,10:53:27
39.974048,116.302353,0,282,39608.4538078704,2008-06-09,10:53:29
39.974049,116.302375,0,282,39608.4538310185,2008-06-09,10:53:31
39.974049,116.302376,0,283,39608.4538541667,2008-06-09,10:53:33
39.974049,116.302378,0,283,39608.4538773148,2008-06-09,10:53:35
39.974049,116.302382,0,283,39608.453900463,2008-06-09,10:53:37
39.974049,116.302384,0,282,39608.4539236111,2008-06-09,10:53:39
39.974057,116.302396,0,282,39608.4539467593,2008-06-09,10:53:41
39.974071,116.302418,0,281,39608.4539699074,2008-06-09,10:53:43
39.974073,116.302402,0,281,39608.4539930556,2008-06-09,10:53:45
39.974068,116.302389,0,280,39608.4540162037,2008-06-09,10:53:47
39.974067,116.302388,0,280,39608.4540393518,2008-06-09,10:53:49
39.974067,116.302389,0,280,39608.4540625,2008-06-09,10:53:51
39.974066,116.30239,0,280,39608.4540856481,2008-06-09,10:53:53
39.974065,116.30239,0,280,39608.4541087963,2008-06-09,10:53:55
39.974065,116.30239,0,280,39608.4541319444,2008-06-09,10:53:57
39.974064,116.302384,0,280,39608.4541550926,2008-06-09,10:53:59
39.974053,116.302359,0,284,39608.4541782407,2008-06-09,10:54:01
39.974043,116.302355,0,286,39608.4542013889,2008-06-09,10:54:03
39.974043,116.302356,0,286,39608.454224537,2008-06-09,10:54:05
39.974043,116.302354,0,286,39608.4542476852,2008-06-09,10:54:07
39.974063,116.302349,0,288,39608.4542708333,2008-06-09,10:54:09
39.974059,116.302339,0,289,39608.4542939815,2008-06-09,10:54:11
39.974062,116.302351,0,290,39608.4543171296,2008-06-09,10:54:13
39.974062,116.302347,0,290,39608.4543402778,2008-06-09,10:54:15
39.974058,116.302341,0,290,39608.4543634259,2008-06-09,10:54:17
39.974054,116.302313,0,290,39608.4543865741,2008-06-09,10:54:19
39.974043,116.302311,0,290,39608.4544097222,2008-06-09,10:54:21
39.974048,116.302349,0,289,39608.4544328704,2008-06-09,10:54:23
39.974048,116.30238,0,288,39608.4544560185,2008-06-09,10:54:25
39.974053,116.302402,0,288,39608.4544791667,2008-06-09,10:54:27
39.974059,116.3024,0,288,39608.4545023148,2008-06-09,10:54:29
39.974054,116.3024,0,289,39608.454525463,2008-06-09,10:54:31
39.974056,116.302401,0,289,39608.4545486111,2008-06-09,10:54:33
39.974056,116.302405,0,289,39608.4545717593,2008-06-09,10:54:35
39.974056,116.302405,0,289,39608.4545949074,2008-06-09,10:54:37
39.974055,116.302403,0,289,39608.4546180556,2008-06-09,10:54:39
39.974055,116.302401,0,289,39608.4546412037,2008-06-09,10:54:41
39.974054,116.302401,0,289,39608.4546643518,2008-06-09,10:54:43
39.974053,116.302397,0,289,39608.4546875,2008-06-09,10:54:45
39.974014,116.302391,0,290,39608.4547106481,2008-06-09,10:54:47
39.973993,116.302399,0,292,39608.4547337963,2008-06-09,10:54:49
39.973993,116.302405,0,292,39608.4547569444,2008-06-09,10:54:51
39.973993,116.30241,0,292,39608.4547800926,2008-06-09,10:54:53
39.973995,116.302405,0,293,39608.4548032407,2008-06-09,10:54:55
39.97398,116.302349,0,296,39608.4548263889,2008-06-09,10:54:57
39.973969,116.302319,0,298,39608.454849537,2008-06-09,10:54:59
39.973969,116.302317,0,298,39608.4548726852,2008-06-09,10:55:01
39.97397,116.302319,0,298,39608.4548958333,2008-06-09,10:55:03
39.973958,116.302322,0,298,39608.4549189815,2008-06-09,10:55:05
39.973949,116.302307,0,300,39608.4549421296,2008-06-09,10:55:07
39.973951,116.302299,0,300,39608.4549652778,2008-06-09,10:55:09
39.973951,116.302299,0,300,39608.4549884259,2008-06-09,10:55:11
39.973951,116.302304,0,300,39608.4550115741,2008-06-09,10:55:13
39.973952,116.302307,0,300,39608.4550347222,2008-06-09,10:55:15
39.973952,116.302303,0,300,39608.4550578704,2008-06-09,10:55:17
39.973957,116.302256,0,302,39608.4550810185,2008-06-09,10:55:19
39.973961,116.302233,0,303,39608.4551041667,2008-06-09,10:55:21
39.973965,116.302202,0,304,39608.4551273148,2008-06-09,10:55:23
39.973965,116.302196,0,304,39608.455150463,2008-06-09,10:55:25
39.973982,116.302184,0,304,39608.4551736111,2008-06-09,10:55:27
39.973983,116.302171,0,305,39608.4551967593,2008-06-09,10:55:29
39.973983,116.302161,0,306,39608.4552199074,2008-06-09,10:55:31
39.973984,116.302162,0,306,39608.4552430556,2008-06-09,10:55:33
39.973984,116.302161,0,306,39608.4552662037,2008-06-09,10:55:35
39.973986,116.302139,0,308,39608.4552893518,2008-06-09,10:55:37
39.973993,116.302122,0,310,39608.4553125,2008-06-09,10:55:39
39.973997,116.302107,0,311,39608.4553356481,2008-06-09,10:55:41
39.973993,116.302103,0,314,39608.4553587963,2008-06-09,10:55:43
39.973976,116.3021,0,316,39608.4553819444,2008-06-09,10:55:45
39.973976,116.302098,0,317,39608.4554050926,2008-06-09,10:55:47
39.973976,116.302095,0,317,39608.4554282407,2008-06-09,10:55:49
39.973976,116.302091,0,317,39608.4554513889,2008-06-09,10:55:51
39.973976,116.302089,0,317,39608.455474537,2008-06-09,10:55:53
39.973976,116.302091,0,317,39608.4554976852,2008-06-09,10:55:55
39.973976,116.302096,0,317,39608.4555208333,2008-06-09,10:55:57
39.973975,116.302103,0,317,39608.4555439815,2008-06-09,10:55:59
39.973978,116.302155,0,315,39608.4555671296,2008-06-09,10:56:01
39.97397,116.302198,0,314,39608.4555902778,2008-06-09,10:56:03
39.97397,116.302201,0,314,39608.4556134259,2008-06-09,10:56:05
39.97397,116.302203,0,314,39608.4556365741,2008-06-09,10:56:07
39.97397,116.302205,0,313,39608.4556597222,2008-06-09,10:56:09
39.97397,116.302209,0,313,39608.4556828704,2008-06-09,10:56:11
39.97397,116.302213,0,313,39608.4557060185,2008-06-09,10:56:13
39.973971,116.302213,0,313,39608.4557291667,2008-06-09,10:56:15
39.973971,116.30221,0,313,39608.4557523148,2008-06-09,10:56:17
39.973971,116.302206,0,313,39608.455775463,2008-06-09,10:56:19
39.973971,116.302208,0,313,39608.4557986111,2008-06-09,10:56:21
39.973971,116.302214,0,314,39608.4558217593,2008-06-09,10:56:23
39.97398,116.302234,0,313,39608.4558449074,2008-06-09,10:56:25
39.97398,116.302247,0,313,39608.4558680556,2008-06-09,10:56:27
39.973987,116.302263,0,314,39608.4558912037,2008-06-09,10:56:29
39.973984,116.302285,0,315,39608.4559143518,2008-06-09,10:56:31
39.973997,116.302321,0,315,39608.4559375,2008-06-09,10:56:33
39.974006,116.30236,0,317,39608.4559606481,2008-06-09,10:56:35
39.97403,116.302402,0,318,39608.4559837963,2008-06-09,10:56:37
39.974028,116.302412,0,318,39608.4560069444,2008-06-09,10:56:39
39.974033,116.302417,0,318,39608.4560300926,2008-06-09,10:56:41
39.974036,116.302415,0,317,39608.4560532407,2008-06-09,10:56:43
39.974032,116.302403,0,317,39608.4560763889,2008-06-09,10:56:45
39.974032,116.302407,0,317,39608.456099537,2008-06-09,10:56:47
39.974031,116.302413,0,317,39608.4561226852,2008-06-09,10:56:49
39.974032,116.302418,0,317,39608.4561458333,2008-06-09,10:56:51
39.974028,116.302417,0,317,39608.4561689815,2008-06-09,10:56:53
39.974002,116.302414,0,317,39608.4561921296,2008-06-09,10:56:55
39.973989,116.302413,0,316,39608.4562152778,2008-06-09,10:56:57
39.973976,116.302412,0,316,39608.4562384259,2008-06-09,10:56:59
39.973976,116.30241,0,316,39608.4562615741,2008-06-09,10:57:01
39.973976,116.302409,0,316,39608.4562847222,2008-06-09,10:57:03
39.973977,116.302407,0,316,39608.4563078704,2008-06-09,10:57:05
39.973977,116.302406,0,316,39608.4563310185,2008-06-09,10:57:07
39.973977,116.302405,0,316,39608.4563541667,2008-06-09,10:57:09
39.973977,116.302404,0,316,39608.4563773148,2008-06-09,10:57:11
39.973978,116.302402,0,316,39608.456400463,2008-06-09,10:57:13
39.973978,116.302402,0,316,39608.4564236111,2008-06-09,10:57:15
39.973978,116.302403,0,316,39608.4564467593,2008-06-09,10:57:17
39.973978,116.3024,0,316,39608.4564699074,2008-06-09,10:57:19
39.973974,116.302374,0,314,39608.4564930556,2008-06-09,10:57:21
39.973968,116.302355,0,313,39608.4565162037,2008-06-09,10:57:23
39.973968,116.302349,0,313,39608.4565393519,2008-06-09,10:57:25
39.973974,116.302349,0,314,39608.4565625,2008-06-09,10:57:27
39.973974,116.302347,0,314,39608.4565856481,2008-06-09,10:57:29
39.973974,116.302346,0,314,39608.4566087963,2008-06-09,10:57:31
39.973974,116.302344,0,314,39608.4566319444,2008-06-09,10:57:33
39.973974,116.302339,0,314,39608.4566550926,2008-06-09,10:57:35
39.973974,116.302333,0,314,39608.4566782407,2008-06-09,10:57:37
39.973979,116.302324,0,315,39608.4567013889,2008-06-09,10:57:39
39.973989,116.302325,0,315,39608.456724537,2008-06-09,10:57:41
39.974003,116.302331,0,315,39608.4567476852,2008-06-09,10:57:43
39.974003,116.30233,0,315,39608.4567708333,2008-06-09,10:57:45
39.974003,116.302332,0,315,39608.4567939815,2008-06-09,10:57:47
39.974003,116.302334,0,315,39608.4568171296,2008-06-09,10:57:49
39.974003,116.302333,0,315,39608.4568402778,2008-06-09,10:57:51
39.974003,116.302333,0,315,39608.4568634259,2008-06-09,10:57:53
39.974003,116.302337,0,315,39608.4568865741,2008-06-09,10:57:55
39.974003,116.302342,0,315,39608.4569097222,2008-06-09,10:57:57
39.974003,116.302348,0,315,39608.4569328704,2008-06-09,10:57:59
39.974003,116.30235,0,315,39608.4569560185,2008-06-09,10:58:01
39.974003,116.302351,0,315,39608.4569791667,2008-06-09,10:58:03
39.974003,116.302348,0,315,39608.4570023148,2008-06-09,10:58:05
39.974003,116.302342,0,315,39608.457025463,2008-06-09,10:58:07
39.974003,116.302337,0,316,39608.4570486111,2008-06-09,10:58:09
39.974003,116.302334,0,316,39608.4570717593,2008-06-09,10:58:11
39.974003,116.302337,0,316,39608.4570949074,2008-06-09,10:58:13
39.974003,116.30234,0,316,39608.4571180556,2008-06-09,10:58:15
39.973999,116.302335,0,316,39608.4571412037,2008-06-09,10:58:17
39.974007,116.302351,0,314,39608.4571643519,2008-06-09,10:58:19
39.974017,116.302369,0,313,39608.4571875,2008-06-09,10:58:21
39.974019,116.302375,0,313,39608.4572106482,2008-06-09,10:58:23
39.974024,116.302379,0,313,39608.4572337963,2008-06-09,10:58:25
39.974024,116.302375,0,313,39608.4572569444,2008-06-09,10:58:27
39.974024,116.30237,0,313,39608.4572800926,2008-06-09,10:58:29
39.974023,116.302366,0,313,39608.4573032407,2008-06-09,10:58:31
39.974023,116.302364,0,313,39608.4573263889,2008-06-09,10:58:33
39.974023,116.302363,0,313,39608.457349537,2008-06-09,10:58:35
39.974023,116.302363,0,313,39608.4573726852,2008-06-09,10:58:37
39.974023,116.302365,0,313,39608.4573958333,2008-06-09,10:58:39
39.974023,116.302367,0,312,39608.4574189815,2008-06-09,10:58:41
39.974022,116.302369,0,312,39608.4574421296,2008-06-09,10:58:43
39.974022,116.302374,0,312,39608.4574652778,2008-06-09,10:58:45
39.974022,116.302377,0,312,39608.4574884259,2008-06-09,10:58:47
39.974022,116.302375,0,312,39608.4575115741,2008-06-09,10:58:49
39.974023,116.302371,0,312,39608.4575347222,2008-06-09,10:58:51
39.974009,116.302347,0,310,39608.4575578704,2008-06-09,10:58:53
39.974,116.302321,0,310,39608.4575810185,2008-06-09,10:58:55
39.973993,116.302329,0,311,39608.4576041667,2008-06-09,10:58:57
39.973993,116.302331,0,311,39608.4576273148,2008-06-09,10:58:59
39.973993,116.302337,0,310,39608.457650463,2008-06-09,10:59:01
39.973994,116.302339,0,310,39608.4576736111,2008-06-09,10:59:03
39.973994,116.302338,0,310,39608.4576967593,2008-06-09,10:59:05
39.973994,116.302332,0,310,39608.4577199074,2008-06-09,10:59:07
39.973994,116.302329,0,310,39608.4577430556,2008-06-09,10:59:09
39.973994,116.302329,0,310,39608.4577662037,2008-06-09,10:59:11
39.973994,116.302327,0,310,39608.4577893519,2008-06-09,10:59:13
39.973994,116.302326,0,310,39608.4578125,2008-06-09,10:59:15
39.973994,116.302324,0,310,39608.4578356481,2008-06-09,10:59:17
39.973993,116.302318,0,310,39608.4578587963,2008-06-09,10:59:19
39.973996,116.302303,0,313,39608.4578819444,2008-06-09,10:59:21
39.973994,116.302295,0,315,39608.4579050926,2008-06-09,10:59:23
39.974003,116.302308,0,315,39608.4579282407,2008-06-09,10:59:25
39.974016,116.302319,0,315,39608.4579513889,2008-06-09,10:59:27
39.974016,116.302317,0,315,39608.457974537,2008-06-09,10:59:29
39.974016,116.302315,0,315,39608.4579976852,2008-06-09,10:59:31
39.974017,116.302314,0,316,39608.4580208333,2008-06-09,10:59:33
39.974017,116.30231,0,316,39608.4580439815,2008-06-09,10:59:35
39.973993,116.302305,0,179,39608.5149652778,2008-06-09,12:21:33
39.973394,116.305583,0,179,39608.5153587963,2008-06-09,12:22:07
39.97338,116.305468,0,179,39608.5153819444,2008-06-09,12:22:09
39.97337,116.305385,0,179,39608.5154050926,2008-06-09,12:22:11
39.973921,116.302368,0,192,39608.5157060185,2008-06-09,12:22:37
39.973923,116.302363,0,186,39608.5157291667,2008-06-09,12:22:39
39.973923,116.302362,0,186,39608.5157523148,2008-06-09,12:22:41
39.973924,116.302361,0,185,39608.515775463,2008-06-09,12:22:43
39.973924,116.30236,0,185,39608.5157986111,2008-06-09,12:22:45
39.973925,116.302359,0,185,39608.5158217593,2008-06-09,12:22:47
39.973925,116.302358,0,185,39608.5158449074,2008-06-09,12:22:49
39.973926,116.302356,0,185,39608.5158680556,2008-06-09,12:22:51
39.973926,116.302355,0,185,39608.5158912037,2008-06-09,12:22:53
39.973926,116.302353,0,185,39608.5159143518,2008-06-09,12:22:55
39.973926,116.302348,0,185,39608.5159837963,2008-06-09,12:23:01
39.973925,116.302348,0,185,39608.5160069444,2008-06-09,12:23:03
39.973924,116.302347,0,185,39608.5160300926,2008-06-09,12:23:05
39.973923,116.302347,0,185,39608.5160532407,2008-06-09,12:23:07
39.973921,116.302346,0,185,39608.5160763889,2008-06-09,12:23:09
39.973919,116.302346,0,185,39608.516099537,2008-06-09,12:23:11
39.973916,116.302345,0,185,39608.5161226852,2008-06-09,12:23:13
39.973914,116.302345,0,185,39608.5161458333,2008-06-09,12:23:15
39.97391,116.302344,0,185,39608.5161689815,2008-06-09,12:23:17
39.973907,116.302343,0,185,39608.5161921296,2008-06-09,12:23:19
39.973903,116.302343,0,185,39608.5162152778,2008-06-09,12:23:21
39.9739,116.302342,0,185,39608.5162384259,2008-06-09,12:23:23
39.973896,116.302342,0,185,39608.5162615741,2008-06-09,12:23:25
39.973892,116.302341,0,185,39608.5162847222,2008-06-09,12:23:27
39.973889,116.302341,0,185,39608.5163078704,2008-06-09,12:23:29
39.973886,116.30234,0,185,39608.5163310185,2008-06-09,12:23:31
39.973886,116.30234,0,185,39608.5163541667,2008-06-09,12:23:33
39.973881,116.302339,0,185,39608.5163773148,2008-06-09,12:23:35
39.97388,116.302287,0,133,39608.5168865741,2008-06-09,12:24:19
39.973836,116.302388,0,133,39608.5169097222,2008-06-09,12:24:21
39.973815,116.302711,0,135,39608.517025463,2008-06-09,12:24:31
39.973823,116.30264,0,134,39608.5170486111,2008-06-09,12:24:33
39.973822,116.302507,0,177,39608.5171875,2008-06-09,12:24:45
39.973811,116.302488,0,178,39608.5172337963,2008-06-09,12:24:49
39.973886,116.302379,0,39,39608.5173263889,2008-06-09,12:24:57
39.973909,116.302369,0,152,39608.517349537,2008-06-09,12:24:59
39.973925,116.302437,0,162,39608.5173726852,2008-06-09,12:25:01
39.973922,116.302441,0,170,39608.5173958333,2008-06-09,12:25:03
39.973941,116.302421,0,182,39608.5174189815,2008-06-09,12:25:05
39.973956,116.30243,0,183,39608.5174421296,2008-06-09,12:25:07
39.973969,116.30245,0,191,39608.5174652778,2008-06-09,12:25:09
39.973978,116.302463,0,190,39608.5174884259,2008-06-09,12:25:11
39.973986,116.302464,0,184,39608.5175115741,2008-06-09,12:25:13
39.973994,116.302475,0,183,39608.5175347222,2008-06-09,12:25:15
39.974007,116.302476,0,190,39608.5175578704,2008-06-09,12:25:17
39.974018,116.30247,0,195,39608.5175810185,2008-06-09,12:25:19
39.97403,116.302459,0,204,39608.5176041667,2008-06-09,12:25:21
39.974028,116.302444,0,214,39608.5176273148,2008-06-09,12:25:23
39.97404,116.302469,0,206,39608.517650463,2008-06-09,12:25:25
39.974052,116.302475,0,202,39608.5176736111,2008-06-09,12:25:27
39.974066,116.302503,0,191,39608.5176967593,2008-06-09,12:25:29
39.974068,116.302505,0,190,39608.5177199074,2008-06-09,12:25:31
39.974056,116.302498,0,187,39608.5177430556,2008-06-09,12:25:33
39.974053,116.302488,0,182,39608.5177662037,2008-06-09,12:25:35
39.97405,116.3025,0,175,39608.5177893518,2008-06-09,12:25:37
39.974051,116.3025,0,175,39608.5178125,2008-06-09,12:25:39
39.974051,116.302499,0,174,39608.5178356481,2008-06-09,12:25:41
39.974052,116.302498,0,174,39608.5178587963,2008-06-09,12:25:43
39.974054,116.302497,0,174,39608.5178819444,2008-06-09,12:25:45
39.974061,116.302498,0,174,39608.5179050926,2008-06-09,12:25:47
39.974086,116.302488,0,173,39608.5179282407,2008-06-09,12:25:49
39.974116,116.302524,0,174,39608.5179513889,2008-06-09,12:25:51
39.974135,116.302556,0,169,39608.517974537,2008-06-09,12:25:53
39.974152,116.302583,0,163,39608.5179976852,2008-06-09,12:25:55
39.974148,116.302589,0,162,39608.5180208333,2008-06-09,12:25:57
39.974149,116.302586,0,163,39608.5180439815,2008-06-09,12:25:59
39.974148,116.302583,0,162,39608.5180671296,2008-06-09,12:26:01
39.974166,116.30255,0,164,39608.5180902778,2008-06-09,12:26:03
39.974181,116.302529,0,167,39608.5181134259,2008-06-09,12:26:05
39.974205,116.302494,0,168,39608.5181365741,2008-06-09,12:26:07
39.97423,116.302446,0,169,39608.5181597222,2008-06-09,12:26:09
39.974243,116.302411,0,171,39608.5181828704,2008-06-09,12:26:11
39.974267,116.302386,0,172,39608.5182060185,2008-06-09,12:26:13
39.974292,116.302362,0,172,39608.5182291667,2008-06-09,12:26:15
39.974304,116.30233,0,171,39608.5182523148,2008-06-09,12:26:17
39.974308,116.302305,0,173,39608.518275463,2008-06-09,12:26:19
39.974321,116.302287,0,174,39608.5182986111,2008-06-09,12:26:21
39.974325,116.302267,0,175,39608.5183217593,2008-06-09,12:26:23
39.974323,116.302254,0,176,39608.5183449074,2008-06-09,12:26:25
39.974314,116.302241,0,178,39608.5183680556,2008-06-09,12:26:27
39.974318,116.302218,0,179,39608.5183912037,2008-06-09,12:26:29
39.974333,116.302214,0,180,39608.5184143518,2008-06-09,12:26:31
39.97433,116.302202,0,180,39608.5184375,2008-06-09,12:26:33
39.974323,116.302195,0,180,39608.5184606481,2008-06-09,12:26:35
39.974333,116.302178,0,180,39608.5184837963,2008-06-09,12:26:37
39.974338,116.302165,0,180,39608.5185069444,2008-06-09,12:26:39
39.974342,116.302144,0,178,39608.5185300926,2008-06-09,12:26:41
39.974342,116.302141,0,178,39608.5185532407,2008-06-09,12:26:43
39.974342,116.302142,0,178,39608.5185763889,2008-06-09,12:26:45
39.974343,116.302142,0,178,39608.518599537,2008-06-09,12:26:47
39.974343,116.302141,0,178,39608.5186226852,2008-06-09,12:26:49
39.974343,116.30214,0,179,39608.5186458333,2008-06-09,12:26:51
39.974342,116.30214,0,179,39608.5186689815,2008-06-09,12:26:53
39.974342,116.302139,0,179,39608.5186921296,2008-06-09,12:26:55
39.974341,116.302139,0,179,39608.5187152778,2008-06-09,12:26:57
39.974341,116.302138,0,179,39608.5187384259,2008-06-09,12:26:59
39.974341,116.302138,0,179,39608.5187615741,2008-06-09,12:27:01
39.974341,116.302137,0,178,39608.5187847222,2008-06-09,12:27:03
39.97434,116.302136,0,178,39608.5188078704,2008-06-09,12:27:05
39.974339,116.302136,0,178,39608.5188310185,2008-06-09,12:27:07
39.974339,116.302137,0,178,39608.5188541667,2008-06-09,12:27:09
39.974339,116.30214,0,178,39608.5188773148,2008-06-09,12:27:11
39.974332,116.302129,0,178,39608.518900463,2008-06-09,12:27:13
39.974356,116.302124,0,177,39608.5189236111,2008-06-09,12:27:15
39.974341,116.30214,0,177,39608.5189467593,2008-06-09,12:27:17
39.974341,116.302137,0,177,39608.5189699074,2008-06-09,12:27:19
39.974341,116.302137,0,177,39608.5189930556,2008-06-09,12:27:21
39.974341,116.302135,0,177,39608.5190162037,2008-06-09,12:27:23
39.974341,116.30214,0,177,39608.5190393519,2008-06-09,12:27:25
39.974342,116.30214,0,177,39608.5190625,2008-06-09,12:27:27
39.974342,116.302141,0,177,39608.5190856481,2008-06-09,12:27:29
39.974342,116.302143,0,177,39608.5191087963,2008-06-09,12:27:31
39.974338,116.302187,0,177,39608.5191319444,2008-06-09,12:27:33
39.974319,116.302272,0,177,39608.5191550926,2008-06-09,12:27:35
39.974335,116.302382,0,177,39608.5191782407,2008-06-09,12:27:37
39.974375,116.302457,0,178,39608.5192013889,2008-06-09,12:27:39
39.974386,116.302506,0,179,39608.519224537,2008-06-09,12:27:41
39.9744,116.302536,0,179,39608.5192476852,2008-06-09,12:27:43
39.974397,116.302551,0,178,39608.5192708333,2008-06-09,12:27:45
39.974385,116.302556,0,177,39608.5192939815,2008-06-09,12:27:47
39.974388,116.302565,0,176,39608.5193171296,2008-06-09,12:27:49
39.974393,116.302565,0,175,39608.5193402778,2008-06-09,12:27:51
39.974393,116.302563,0,174,39608.5193634259,2008-06-09,12:27:53
39.974393,116.302566,0,173,39608.5193865741,2008-06-09,12:27:55
39.974401,116.302575,0,173,39608.5194097222,2008-06-09,12:27:57
39.974353,116.302609,0,171,39608.5194328704,2008-06-09,12:27:59
39.974351,116.302714,0,170,39608.5194560185,2008-06-09,12:28:01
39.974355,116.302869,0,170,39608.5194791667,2008-06-09,12:28:03
39.974383,116.303059,0,171,39608.5195023148,2008-06-09,12:28:05
39.974382,116.303281,0,172,39608.519525463,2008-06-09,12:28:07
39.974384,116.303516,0,172,39608.5195486111,2008-06-09,12:28:09
39.974404,116.303758,0,173,39608.5195717593,2008-06-09,12:28:11
39.974424,116.304024,0,174,39608.5195949074,2008-06-09,12:28:13
39.974444,116.304283,0,174,39608.5196180556,2008-06-09,12:28:15
39.974449,116.304486,0,174,39608.5196412037,2008-06-09,12:28:17
39.974469,116.3046,0,174,39608.5196643519,2008-06-09,12:28:19
39.974483,116.304668,0,174,39608.5196875,2008-06-09,12:28:21
39.974492,116.3047,0,174,39608.5197106482,2008-06-09,12:28:23
39.974514,116.304699,0,174,39608.5197337963,2008-06-09,12:28:25
39.974515,116.304699,0,174,39608.5197569444,2008-06-09,12:28:27
39.974516,116.304689,0,174,39608.5197800926,2008-06-09,12:28:29
39.974519,116.304674,0,174,39608.5198032407,2008-06-09,12:28:31
39.974523,116.304662,0,174,39608.5198263889,2008-06-09,12:28:33
39.974524,116.304652,0,175,39608.519849537,2008-06-09,12:28:35
39.974524,116.304647,0,175,39608.5198726852,2008-06-09,12:28:37
39.974524,116.304644,0,175,39608.5198958333,2008-06-09,12:28:39
39.974527,116.304635,0,175,39608.5199189815,2008-06-09,12:28:41
39.974531,116.304627,0,176,39608.5199421296,2008-06-09,12:28:43
39.974531,116.304618,0,176,39608.5199652778,2008-06-09,12:28:45
39.974529,116.304623,0,176,39608.5199884259,2008-06-09,12:28:47
39.974517,116.304696,0,176,39608.5200115741,2008-06-09,12:28:49
39.974508,116.304823,0,176,39608.5200347222,2008-06-09,12:28:51
39.974503,116.305006,0,178,39608.5200578704,2008-06-09,12:28:53
39.974493,116.305218,0,179,39608.5200810185,2008-06-09,12:28:55
39.974478,116.305457,0,183,39608.5201041667,2008-06-09,12:28:57
39.974467,116.305722,0,186,39608.5201273148,2008-06-09,12:28:59
39.974493,116.306013,0,187,39608.520150463,2008-06-09,12:29:01
39.974521,116.306323,0,189,39608.5201736111,2008-06-09,12:29:03
39.974524,116.306645,0,190,39608.5201967593,2008-06-09,12:29:05
39.974539,116.306957,0,191,39608.5202199074,2008-06-09,12:29:07
39.974554,116.307218,0,191,39608.5202430556,2008-06-09,12:29:09
39.974599,116.307461,0,192,39608.5202662037,2008-06-09,12:29:11
39.974599,116.3077,0,193,39608.5202893519,2008-06-09,12:29:13
39.97459,116.30796,0,193,39608.5203125,2008-06-09,12:29:15
39.974578,116.308242,0,193,39608.5203356481,2008-06-09,12:29:17
39.97457,116.308552,0,194,39608.5203587963,2008-06-09,12:29:19
39.97458,116.308895,0,193,39608.5203819444,2008-06-09,12:29:21
39.974603,116.309256,0,194,39608.5204050926,2008-06-09,12:29:23
39.974613,116.309608,0,195,39608.5204282407,2008-06-09,12:29:25
39.974627,116.30996,0,196,39608.5204513889,2008-06-09,12:29:27
39.974639,116.310307,0,197,39608.520474537,2008-06-09,12:29:29
39.974691,116.310645,0,195,39608.5204976852,2008-06-09,12:29:31
39.974727,116.31099,0,193,39608.5205208333,2008-06-09,12:29:33
39.974731,116.311357,0,194,39608.5205439815,2008-06-09,12:29:35
39.974751,116.311678,0,196,39608.5205671296,2008-06-09,12:29:37
39.974757,116.311972,0,196,39608.5205902778,2008-06-09,12:29:39
39.974766,116.312215,0,196,39608.5206134259,2008-06-09,12:29:41
39.974765,116.312432,0,193,39608.5206365741,2008-06-09,12:29:43
39.97477,116.312608,0,194,39608.5206597222,2008-06-09,12:29:45
39.974769,116.312772,0,193,39608.5206828704,2008-06-09,12:29:47
39.974756,116.31288,0,193,39608.5207060185,2008-06-09,12:29:49
39.974759,116.312947,0,193,39608.5207291667,2008-06-09,12:29:51
39.974772,116.312963,0,192,39608.5207523148,2008-06-09,12:29:53
39.97478,116.312966,0,195,39608.520775463,2008-06-09,12:29:55
39.974779,116.312968,0,196,39608.5207986111,2008-06-09,12:29:57
39.974779,116.312969,0,196,39608.5208217593,2008-06-09,12:29:59
39.974779,116.31297,0,196,39608.5208449074,2008-06-09,12:30:01
39.97478,116.31297,0,196,39608.5208680556,2008-06-09,12:30:03
39.974781,116.312967,0,196,39608.5208912037,2008-06-09,12:30:05
39.974783,116.312963,0,197,39608.5209143519,2008-06-09,12:30:07
39.974784,116.312959,0,197,39608.5209375,2008-06-09,12:30:09
39.974785,116.312954,0,197,39608.5209606481,2008-06-09,12:30:11
39.974786,116.312951,0,197,39608.5209837963,2008-06-09,12:30:13
39.974785,116.312962,0,198,39608.5210069444,2008-06-09,12:30:15
39.974792,116.313057,0,198,39608.5210300926,2008-06-09,12:30:17
39.974811,116.313217,0,199,39608.5210532407,2008-06-09,12:30:19
39.974799,116.313392,0,200,39608.5210763889,2008-06-09,12:30:21
39.974799,116.313569,0,202,39608.521099537,2008-06-09,12:30:23
39.974794,116.313762,0,206,39608.5211226852,2008-06-09,12:30:25
39.974826,116.313998,0,208,39608.5211458333,2008-06-09,12:30:27
39.974829,116.314261,0,209,39608.5211689815,2008-06-09,12:30:29
39.974843,116.314552,0,210,39608.5211921296,2008-06-09,12:30:31
39.974832,116.314859,0,212,39608.5212152778,2008-06-09,12:30:33
39.974831,116.315189,0,215,39608.5212384259,2008-06-09,12:30:35
39.974845,116.31553,0,225,39608.5212615741,2008-06-09,12:30:37
39.974861,116.31589,0,228,39608.5212847222,2008-06-09,12:30:39
39.974906,116.316256,0,229,39608.5213078704,2008-06-09,12:30:41
39.974927,116.316637,0,231,39608.5213310185,2008-06-09,12:30:43
39.974955,116.317031,0,228,39608.5213541667,2008-06-09,12:30:45
39.974992,116.317395,0,228,39608.5213773148,2008-06-09,12:30:47
39.975007,116.317741,0,227,39608.521400463,2008-06-09,12:30:49
39.975016,116.318078,0,228,39608.5214236111,2008-06-09,12:30:51
39.975001,116.318385,0,227,39608.5214467593,2008-06-09,12:30:53
39.975003,116.318662,0,228,39608.5214699074,2008-06-09,12:30:55
39.975043,116.318893,0,225,39608.5214930556,2008-06-09,12:30:57
39.975113,116.319088,0,227,39608.5215162037,2008-06-09,12:30:59
39.975027,116.319222,0,223,39608.5215393519,2008-06-09,12:31:01
39.974996,116.319396,0,227,39608.5215625,2008-06-09,12:31:03
39.974977,116.319576,0,219,39608.5215856481,2008-06-09,12:31:05
39.974965,116.319796,0,217,39608.5216087963,2008-06-09,12:31:07
39.974954,116.320027,0,214,39608.5216319444,2008-06-09,12:31:09
39.974949,116.320224,0,204,39608.5216550926,2008-06-09,12:31:11
39.974952,116.320367,0,201,39608.5216782407,2008-06-09,12:31:13
39.974959,116.320443,0,192,39608.5217013889,2008-06-09,12:31:15
39.97496,116.320455,0,188,39608.521724537,2008-06-09,12:31:17
39.974952,116.320463,0,192,39608.5217476852,2008-06-09,12:31:19
39.974952,116.320464,0,191,39608.5217708333,2008-06-09,12:31:21
39.974952,116.320466,0,191,39608.5217939815,2008-06-09,12:31:23
39.974952,116.320471,0,190,39608.5218171296,2008-06-09,12:31:25
39.974952,116.320474,0,190,39608.5218402778,2008-06-09,12:31:27
39.974952,116.320475,0,190,39608.5218634259,2008-06-09,12:31:29
39.974952,116.320476,0,189,39608.5218865741,2008-06-09,12:31:31
39.974953,116.320491,0,189,39608.5219097222,2008-06-09,12:31:33
39.974953,116.320538,0,191,39608.5219328704,2008-06-09,12:31:35
39.97495,116.320592,0,195,39608.5219560185,2008-06-09,12:31:37
39.974946,116.320608,0,198,39608.5219791667,2008-06-09,12:31:39
39.97496,116.320608,0,200,39608.5220023148,2008-06-09,12:31:41
39.974967,116.320614,0,200,39608.522025463,2008-06-09,12:31:43
39.974969,116.320618,0,201,39608.5220486111,2008-06-09,12:31:45
39.974969,116.320619,0,201,39608.5220717593,2008-06-09,12:31:47
39.974954,116.320667,0,200,39608.5220949074,2008-06-09,12:31:49
39.974947,116.320747,0,200,39608.5221180556,2008-06-09,12:31:51
39.974951,116.320908,0,201,39608.5221412037,2008-06-09,12:31:53
39.97496,116.321093,0,207,39608.5221643519,2008-06-09,12:31:55
39.974947,116.3213,0,206,39608.5221875,2008-06-09,12:31:57
39.974945,116.321532,0,206,39608.5222106481,2008-06-09,12:31:59
39.974944,116.321786,0,203,39608.5222337963,2008-06-09,12:32:01
39.974948,116.322054,0,199,39608.5222569444,2008-06-09,12:32:03
39.974971,116.322347,0,198,39608.5222800926,2008-06-09,12:32:05
39.974973,116.322665,0,196,39608.5223032407,2008-06-09,12:32:07
39.974989,116.322983,0,192,39608.5223263889,2008-06-09,12:32:09
39.975013,116.323301,0,188,39608.522349537,2008-06-09,12:32:11
39.975019,116.323654,0,186,39608.5223726852,2008-06-09,12:32:13
39.975062,116.324024,0,190,39608.5223958333,2008-06-09,12:32:15
39.97506,116.324385,0,192,39608.5224189815,2008-06-09,12:32:17
39.975056,116.32476,0,196,39608.5224421296,2008-06-09,12:32:19
39.975065,116.325146,0,192,39608.5224652778,2008-06-09,12:32:21
39.975077,116.32553,0,183,39608.5224884259,2008-06-09,12:32:23
39.975064,116.325908,0,190,39608.5225115741,2008-06-09,12:32:25
39.975114,116.326246,0,203,39608.5225347222,2008-06-09,12:32:27
39.975128,116.32655,0,206,39608.5225578704,2008-06-09,12:32:29
39.975141,116.326839,0,207,39608.5225810185,2008-06-09,12:32:31
39.975159,116.327094,0,202,39608.5226041667,2008-06-09,12:32:33
39.975175,116.327313,0,199,39608.5226273148,2008-06-09,12:32:35
39.975188,116.327504,0,196,39608.522650463,2008-06-09,12:32:37
39.975184,116.327688,0,196,39608.5226736111,2008-06-09,12:32:39
39.975182,116.327893,0,191,39608.5226967593,2008-06-09,12:32:41
39.97516,116.32811,0,185,39608.5227199074,2008-06-09,12:32:43
39.975152,116.328297,0,184,39608.5227430556,2008-06-09,12:32:45
39.975141,116.328433,0,185,39608.5227662037,2008-06-09,12:32:47
39.975139,116.328501,0,180,39608.5227893519,2008-06-09,12:32:49
39.97515,116.328502,0,180,39608.5228125,2008-06-09,12:32:51
39.975152,116.328484,0,183,39608.5228356481,2008-06-09,12:32:53
39.975152,116.328484,0,183,39608.5228587963,2008-06-09,12:32:55
39.975153,116.328487,0,183,39608.5228819444,2008-06-09,12:32:57
39.975154,116.32849,0,183,39608.5229050926,2008-06-09,12:32:59
39.975154,116.32849,0,183,39608.5229282407,2008-06-09,12:33:01
39.975155,116.32849,0,183,39608.5229513889,2008-06-09,12:33:03
39.975155,116.32849,0,183,39608.522974537,2008-06-09,12:33:05
39.975156,116.328492,0,184,39608.5229976852,2008-06-09,12:33:07
39.975156,116.328491,0,184,39608.5230208333,2008-06-09,12:33:09
39.975155,116.328488,0,184,39608.5230439815,2008-06-09,12:33:11
39.975154,116.328483,0,184,39608.5230671296,2008-06-09,12:33:13
39.975152,116.328476,0,184,39608.5230902778,2008-06-09,12:33:15
39.975151,116.32847,0,184,39608.5231134259,2008-06-09,12:33:17
39.975149,116.328475,0,184,39608.5231365741,2008-06-09,12:33:19
39.97512,116.328529,0,184,39608.5231597222,2008-06-09,12:33:21
39.975026,116.32867,0,187,39608.5231828704,2008-06-09,12:33:23
39.974963,116.328783,0,189,39608.5232060185,2008-06-09,12:33:25
39.9749,116.328893,0,192,39608.5232291667,2008-06-09,12:33:27
39.974887,116.329003,0,198,39608.5232523148,2008-06-09,12:33:29
39.974887,116.329109,0,202,39608.523275463,2008-06-09,12:33:31
39.974892,116.329153,0,207,39608.5232986111,2008-06-09,12:33:33
39.974881,116.329166,0,211,39608.5233217593,2008-06-09,12:33:35
39.974851,116.329179,0,217,39608.5233449074,2008-06-09,12:33:37
39.974841,116.329172,0,223,39608.5233680556,2008-06-09,12:33:39
39.974836,116.329176,0,231,39608.5233912037,2008-06-09,12:33:41
39.974825,116.329174,0,234,39608.5234143519,2008-06-09,12:33:43
39.974825,116.329177,0,236,39608.5234375,2008-06-09,12:33:45
39.974838,116.329206,0,238,39608.5234606481,2008-06-09,12:33:47
39.974837,116.329244,0,241,39608.5234837963,2008-06-09,12:33:49
39.974854,116.329271,0,245,39608.5235069444,2008-06-09,12:33:51
39.974881,116.329286,0,248,39608.5235300926,2008-06-09,12:33:53
39.974916,116.329314,0,251,39608.5235532407,2008-06-09,12:33:55
39.97495,116.329347,0,256,39608.5235763889,2008-06-09,12:33:57
39.974971,116.329373,0,259,39608.523599537,2008-06-09,12:33:59
39.974973,116.329399,0,263,39608.5236226852,2008-06-09,12:34:01
39.974963,116.329454,0,266,39608.5236458333,2008-06-09,12:34:03
39.974962,116.329546,0,269,39608.5236689815,2008-06-09,12:34:05
39.974945,116.329689,0,273,39608.5236921296,2008-06-09,12:34:07
39.974916,116.329894,0,278,39608.5237152778,2008-06-09,12:34:09
39.974892,116.330097,0,282,39608.5237384259,2008-06-09,12:34:11
39.974927,116.33028,0,291,39608.5237615741,2008-06-09,12:34:13
39.974952,116.330469,0,303,39608.5237847222,2008-06-09,12:34:15
39.974975,116.330675,0,307,39608.5238078704,2008-06-09,12:34:17
39.974973,116.330891,0,308,39608.5238310185,2008-06-09,12:34:19
39.974966,116.331101,0,307,39608.5238541667,2008-06-09,12:34:21
39.97497,116.331341,0,302,39608.5238773148,2008-06-09,12:34:23
39.974964,116.331519,0,298,39608.523900463,2008-06-09,12:34:25
39.974961,116.331705,0,298,39608.5239236111,2008-06-09,12:34:27
39.974976,116.33192,0,295,39608.5239467593,2008-06-09,12:34:29
39.975,116.33215,0,295,39608.5239699074,2008-06-09,12:34:31
39.975011,116.332387,0,289,39608.5239930556,2008-06-09,12:34:33
39.975011,116.332632,0,280,39608.5240162037,2008-06-09,12:34:35
39.975008,116.332876,0,272,39608.5240393518,2008-06-09,12:34:37
39.975009,116.333117,0,263,39608.5240625,2008-06-09,12:34:39
39.97501,116.333385,0,252,39608.5240856481,2008-06-09,12:34:41
39.975012,116.333629,0,242,39608.5241087963,2008-06-09,12:34:43
39.97501,116.333872,0,236,39608.5241319444,2008-06-09,12:34:45
39.975011,116.334101,0,231,39608.5241550926,2008-06-09,12:34:47
39.975009,116.334329,0,216,39608.5241782407,2008-06-09,12:34:49
39.974995,116.334622,0,203,39608.5242013889,2008-06-09,12:34:51
39.974998,116.334896,0,194,39608.524224537,2008-06-09,12:34:53
39.975005,116.335165,0,188,39608.5242476852,2008-06-09,12:34:55
39.975016,116.335429,0,181,39608.5242708333,2008-06-09,12:34:57
39.975015,116.335706,0,180,39608.5242939815,2008-06-09,12:34:59
39.975018,116.335972,0,175,39608.5243171296,2008-06-09,12:35:01
39.975017,116.33623,0,168,39608.5243402778,2008-06-09,12:35:03
39.975013,116.336467,0,162,39608.5243634259,2008-06-09,12:35:05
39.975008,116.336675,0,149,39608.5243865741,2008-06-09,12:35:07
39.975021,116.336884,0,148,39608.5244097222,2008-06-09,12:35:09
39.975027,116.337095,0,148,39608.5244328704,2008-06-09,12:35:11
39.975022,116.337309,0,150,39608.5244560185,2008-06-09,12:35:13
39.975005,116.337535,0,142,39608.5244791667,2008-06-09,12:35:15
39.975005,116.337783,0,148,39608.5245023148,2008-06-09,12:35:17
39.974991,116.337987,0,146,39608.524525463,2008-06-09,12:35:19
39.974984,116.338145,0,144,39608.5245486111,2008-06-09,12:35:21
39.975018,116.338223,0,150,39608.5245717593,2008-06-09,12:35:23
39.975016,116.338243,0,151,39608.5245949074,2008-06-09,12:35:25
39.975005,116.338229,0,149,39608.5246180556,2008-06-09,12:35:27
39.974991,116.338194,0,146,39608.5246412037,2008-06-09,12:35:29
39.974991,116.33816,0,146,39608.5246643518,2008-06-09,12:35:31
39.974987,116.338152,0,146,39608.5246875,2008-06-09,12:35:33
39.974987,116.338148,0,145,39608.5247106481,2008-06-09,12:35:35
39.974988,116.338147,0,145,39608.5247337963,2008-06-09,12:35:37
39.974989,116.338151,0,145,39608.5247569444,2008-06-09,12:35:39
39.97499,116.338156,0,145,39608.5247800926,2008-06-09,12:35:41
39.974992,116.338172,0,145,39608.5248032407,2008-06-09,12:35:43
39.975013,116.338181,0,143,39608.5248263889,2008-06-09,12:35:45
39.975015,116.338213,0,142,39608.524849537,2008-06-09,12:35:47
39.975019,116.33826,0,139,39608.5248726852,2008-06-09,12:35:49
39.975018,116.338318,0,139,39608.5248958333,2008-06-09,12:35:51
39.975029,116.338355,0,137,39608.5249189815,2008-06-09,12:35:53
39.975036,116.338355,0,133,39608.5249421296,2008-06-09,12:35:55
39.975033,116.338354,0,135,39608.5249652778,2008-06-09,12:35:57
39.975033,116.338354,0,135,39608.5249884259,2008-06-09,12:35:59
39.975034,116.338351,0,135,39608.5250115741,2008-06-09,12:36:01
39.975034,116.33835,0,135,39608.5250347222,2008-06-09,12:36:03
39.975034,116.33835,0,135,39608.5250578704,2008-06-09,12:36:05
39.975034,116.338352,0,135,39608.5250810185,2008-06-09,12:36:07
39.975046,116.338405,0,133,39608.5251041667,2008-06-09,12:36:09
39.975059,116.338482,0,135,39608.5251273148,2008-06-09,12:36:11
39.975067,116.338575,0,135,39608.525150463,2008-06-09,12:36:13
39.975072,116.338709,0,135,39608.5251736111,2008-06-09,12:36:15
39.975101,116.338913,0,135,39608.5251967593,2008-06-09,12:36:17
39.975164,116.339069,0,136,39608.5252199074,2008-06-09,12:36:19
39.975231,116.339213,0,135,39608.5252430556,2008-06-09,12:36:21
39.975284,116.339366,0,128,39608.5252662037,2008-06-09,12:36:23
39.975148,116.339625,0,128,39608.5252893518,2008-06-09,12:36:25
39.975182,116.339863,0,133,39608.5253125,2008-06-09,12:36:27
39.975182,116.340095,0,137,39608.5253356481,2008-06-09,12:36:29
39.975203,116.340326,0,138,39608.5253587963,2008-06-09,12:36:31
39.975217,116.340539,0,138,39608.5253819444,2008-06-09,12:36:33
39.975252,116.340734,0,139,39608.5254050926,2008-06-09,12:36:35
39.975262,116.340929,0,142,39608.5254282407,2008-06-09,12:36:37
39.975263,116.341107,0,143,39608.5254513889,2008-06-09,12:36:39
39.975278,116.34129,0,147,39608.525474537,2008-06-09,12:36:41
39.975253,116.341459,0,147,39608.5254976852,2008-06-09,12:36:43
39.975229,116.341619,0,139,39608.5255208333,2008-06-09,12:36:45
39.975216,116.341767,0,133,39608.5255439815,2008-06-09,12:36:47
39.975209,116.341905,0,123,39608.5255671296,2008-06-09,12:36:49
39.97522,116.34204,0,114,39608.5255902778,2008-06-09,12:36:51
39.975215,116.342226,0,104,39608.5256134259,2008-06-09,12:36:53
39.975229,116.342431,0,89,39608.5256365741,2008-06-09,12:36:55
39.97522,116.342686,0,89,39608.5256597222,2008-06-09,12:36:57
39.975217,116.342977,0,83,39608.5256828704,2008-06-09,12:36:59
39.97523,116.34328,0,88,39608.5257060185,2008-06-09,12:37:01
39.975238,116.343578,0,88,39608.5257291667,2008-06-09,12:37:03
39.975242,116.343913,0,88,39608.5257523148,2008-06-09,12:37:05
39.97525,116.344259,0,86,39608.525775463,2008-06-09,12:37:07
39.975249,116.344623,0,84,39608.5257986111,2008-06-09,12:37:09
39.975247,116.344998,0,94,39608.5258217593,2008-06-09,12:37:11
39.975251,116.345351,0,94,39608.5258449074,2008-06-09,12:37:13
39.975273,116.345699,0,95,39608.5258680556,2008-06-09,12:37:15
39.975264,116.346037,0,90,39608.5258912037,2008-06-09,12:37:17
39.975273,116.346341,0,90,39608.5259143518,2008-06-09,12:37:19
39.975278,116.346621,0,92,39608.5259375,2008-06-09,12:37:21
39.975265,116.346849,0,89,39608.5259606481,2008-06-09,12:37:23
39.975259,116.347056,0,91,39608.5259837963,2008-06-09,12:37:25
39.97526,116.34729,0,95,39608.5260069444,2008-06-09,12:37:27
39.975285,116.347526,0,100,39608.5260300926,2008-06-09,12:37:29
39.975276,116.34772,0,102,39608.5260532407,2008-06-09,12:37:31
39.975264,116.347898,0,109,39608.5260763889,2008-06-09,12:37:33
39.975274,116.348021,0,111,39608.526099537,2008-06-09,12:37:35
39.975284,116.348099,0,112,39608.5261226852,2008-06-09,12:37:37
39.975286,116.348147,0,109,39608.5261458333,2008-06-09,12:37:39
39.975373,116.348141,0,117,39608.5261689815,2008-06-09,12:37:41
39.975515,116.348108,0,121,39608.5261921296,2008-06-09,12:37:43
39.97569,116.348065,0,124,39608.5262152778,2008-06-09,12:37:45
39.975846,116.347989,0,140,39608.5262384259,2008-06-09,12:37:47
39.97602,116.347949,0,146,39608.5262615741,2008-06-09,12:37:49
39.976189,116.347936,0,152,39608.5262847222,2008-06-09,12:37:51
39.97635,116.347923,0,155,39608.5263078704,2008-06-09,12:37:53
39.976541,116.347897,0,156,39608.5263310185,2008-06-09,12:37:55
39.976753,116.347859,0,153,39608.5263541667,2008-06-09,12:37:57
39.976956,116.347843,0,150,39608.5263773148,2008-06-09,12:37:59
39.97719,116.347815,0,148,39608.526400463,2008-06-09,12:38:01
39.977425,116.34782,0,153,39608.5264236111,2008-06-09,12:38:03
39.977625,116.347805,0,163,39608.5264467593,2008-06-09,12:38:05
39.977795,116.3478,0,169,39608.5264699074,2008-06-09,12:38:07
39.977937,116.347807,0,176,39608.5264930556,2008-06-09,12:38:09
39.978044,116.347765,0,210,39608.5265162037,2008-06-09,12:38:11
39.978143,116.34777,0,204,39608.5265393518,2008-06-09,12:38:13
39.978213,116.347772,0,209,39608.5265625,2008-06-09,12:38:15
39.978312,116.347775,0,208,39608.5265856481,2008-06-09,12:38:17
39.978414,116.347769,0,215,39608.5266087963,2008-06-09,12:38:19
39.978533,116.347742,0,239,39608.5266319444,2008-06-09,12:38:21
39.978685,116.347734,0,258,39608.5266550926,2008-06-09,12:38:23
39.978841,116.347734,0,270,39608.5266782407,2008-06-09,12:38:25
39.978962,116.347709,0,283,39608.5267013889,2008-06-09,12:38:27
39.979093,116.347681,0,292,39608.526724537,2008-06-09,12:38:29
39.979223,116.347672,0,292,39608.5267476852,2008-06-09,12:38:31
39.979378,116.347678,0,288,39608.5267708333,2008-06-09,12:38:33
39.979536,116.34768,0,281,39608.5267939815,2008-06-09,12:38:35
39.979725,116.347654,0,289,39608.5268171296,2008-06-09,12:38:37
39.979941,116.347536,0,308,39608.5268402778,2008-06-09,12:38:39
39.980142,116.347519,0,306,39608.5268634259,2008-06-09,12:38:41
39.980309,116.347519,0,297,39608.5268865741,2008-06-09,12:38:43
39.980478,116.347515,0,290,39608.5269097222,2008-06-09,12:38:45
39.980648,116.347507,0,275,39608.5269328704,2008-06-09,12:38:47
39.980795,116.34757,0,244,39608.5269560185,2008-06-09,12:38:49
39.980933,116.347578,0,248,39608.5269791667,2008-06-09,12:38:51
39.981028,116.347592,0,246,39608.5270023148,2008-06-09,12:38:53
39.981117,116.347628,0,242,39608.527025463,2008-06-09,12:38:55
39.981181,116.347642,0,243,39608.5270486111,2008-06-09,12:38:57
39.981236,116.347689,0,230,39608.5270717593,2008-06-09,12:38:59
39.981269,116.347683,0,225,39608.5270949074,2008-06-09,12:39:01
39.981256,116.347682,0,227,39608.5271180556,2008-06-09,12:39:03
39.981257,116.347666,0,222,39608.5271412037,2008-06-09,12:39:05
39.981256,116.347657,0,221,39608.5271643519,2008-06-09,12:39:07
39.981256,116.347653,0,221,39608.5271875,2008-06-09,12:39:09
39.981255,116.347652,0,221,39608.5272106482,2008-06-09,12:39:11
39.981255,116.347655,0,220,39608.5272337963,2008-06-09,12:39:13
39.981257,116.347662,0,220,39608.5272569444,2008-06-09,12:39:15
39.981287,116.347658,0,217,39608.5272800926,2008-06-09,12:39:17
39.981348,116.347669,0,213,39608.5273032407,2008-06-09,12:39:19
39.981432,116.347695,0,204,39608.5273263889,2008-06-09,12:39:21
39.981548,116.347697,0,202,39608.527349537,2008-06-09,12:39:23
39.981669,116.347675,0,198,39608.5273726852,2008-06-09,12:39:25
39.981797,116.347651,0,198,39608.5273958333,2008-06-09,12:39:27
39.981949,116.347648,0,195,39608.5274189815,2008-06-09,12:39:29
39.982094,116.347629,0,193,39608.5274421296,2008-06-09,12:39:31
39.982245,116.347616,0,196,39608.5274652778,2008-06-09,12:39:33
39.982407,116.347607,0,196,39608.5274884259,2008-06-09,12:39:35
39.982557,116.347591,0,194,39608.5275115741,2008-06-09,12:39:37
39.982708,116.347583,0,191,39608.5275347222,2008-06-09,12:39:39
39.982855,116.347559,0,183,39608.5275578704,2008-06-09,12:39:41
39.982986,116.347541,0,177,39608.5275810185,2008-06-09,12:39:43
39.983097,116.34754,0,171,39608.5276041667,2008-06-09,12:39:45
39.983227,116.347532,0,155,39608.5276273148,2008-06-09,12:39:47
39.983379,116.347531,0,146,39608.527650463,2008-06-09,12:39:49
39.983536,116.347543,0,141,39608.5276736111,2008-06-09,12:39:51
39.983713,116.347557,0,140,39608.5276967593,2008-06-09,12:39:53
39.98388,116.347557,0,138,39608.5277199074,2008-06-09,12:39:55
39.984067,116.347551,0,135,39608.5277430556,2008-06-09,12:39:57
39.984241,116.347549,0,145,39608.5277662037,2008-06-09,12:39:59
39.984447,116.347561,0,139,39608.5277893519,2008-06-09,12:40:01
39.984622,116.347589,0,144,39608.5278125,2008-06-09,12:40:03
39.984769,116.347594,0,141,39608.5278356481,2008-06-09,12:40:05
39.984889,116.347588,0,141,39608.5278587963,2008-06-09,12:40:07
39.984974,116.347592,0,130,39608.5278819444,2008-06-09,12:40:09
39.985038,116.347622,0,126,39608.5279050926,2008-06-09,12:40:11
39.985115,116.347659,0,131,39608.5279282407,2008-06-09,12:40:13
39.985181,116.347715,0,125,39608.5279513889,2008-06-09,12:40:15
39.985231,116.347822,0,120,39608.527974537,2008-06-09,12:40:17
39.985249,116.348002,0,119,39608.5279976852,2008-06-09,12:40:19
39.985257,116.348223,0,117,39608.5280208333,2008-06-09,12:40:21
39.985272,116.348471,0,113,39608.5280439815,2008-06-09,12:40:23
39.985286,116.348719,0,110,39608.5280671296,2008-06-09,12:40:25
39.985301,116.348985,0,107,39608.5280902778,2008-06-09,12:40:27
39.985312,116.34927,0,106,39608.5281134259,2008-06-09,12:40:29
39.985324,116.349543,0,104,39608.5281365741,2008-06-09,12:40:31
39.985333,116.349812,0,102,39608.5281597222,2008-06-09,12:40:33
39.985317,116.350104,0,99,39608.5281828704,2008-06-09,12:40:35
39.985326,116.350345,0,97,39608.5282060185,2008-06-09,12:40:37
39.985335,116.350544,0,94,39608.5282291667,2008-06-09,12:40:39
39.985345,116.350694,0,93,39608.5282523148,2008-06-09,12:40:41
39.985358,116.35077,0,92,39608.528275463,2008-06-09,12:40:43
39.98537,116.350743,0,94,39608.5282986111,2008-06-09,12:40:45
39.985345,116.350734,0,94,39608.5283217593,2008-06-09,12:40:47
39.985332,116.350727,0,94,39608.5283449074,2008-06-09,12:40:49
39.985323,116.350725,0,93,39608.5283680556,2008-06-09,12:40:51
39.985315,116.350726,0,93,39608.5283912037,2008-06-09,12:40:53
39.985313,116.350726,0,92,39608.5284143519,2008-06-09,12:40:55
39.985315,116.350734,0,92,39608.5284375,2008-06-09,12:40:57
39.985316,116.350741,0,92,39608.5284606481,2008-06-09,12:40:59
39.985317,116.350742,0,92,39608.5284837963,2008-06-09,12:41:01
39.985316,116.35074,0,92,39608.5285069444,2008-06-09,12:41:03
39.985315,116.350742,0,92,39608.5285300926,2008-06-09,12:41:05
39.985318,116.350752,0,93,39608.5285532407,2008-06-09,12:41:07
39.985322,116.350766,0,93,39608.5285763889,2008-06-09,12:41:09
39.985325,116.350769,0,93,39608.528599537,2008-06-09,12:41:11
39.985329,116.350788,0,93,39608.5286226852,2008-06-09,12:41:13
39.985329,116.350809,0,93,39608.5286458333,2008-06-09,12:41:15
39.985329,116.350825,0,94,39608.5286689815,2008-06-09,12:41:17
39.985304,116.350892,0,94,39608.5286921296,2008-06-09,12:41:19
39.985304,116.350914,0,96,39608.5287152778,2008-06-09,12:41:21
39.985311,116.350936,0,96,39608.5287384259,2008-06-09,12:41:23
39.985316,116.350989,0,103,39608.5287615741,2008-06-09,12:41:25
39.985314,116.351013,0,104,39608.5287847222,2008-06-09,12:41:27
39.985306,116.351038,0,105,39608.5288078704,2008-06-09,12:41:29
39.985278,116.351072,0,106,39608.5288310185,2008-06-09,12:41:31
39.985272,116.351092,0,107,39608.5288541667,2008-06-09,12:41:33
39.985266,116.351132,0,109,39608.5288773148,2008-06-09,12:41:35
39.985271,116.351187,0,109,39608.528900463,2008-06-09,12:41:37
39.985245,116.351231,0,112,39608.5289236111,2008-06-09,12:41:39
39.985261,116.351271,0,113,39608.5289467593,2008-06-09,12:41:41
39.985256,116.351304,0,114,39608.5289699074,2008-06-09,12:41:43
39.985261,116.35134,0,114,39608.5289930556,2008-06-09,12:41:45
39.985266,116.351375,0,117,39608.5290162037,2008-06-09,12:41:47
39.985267,116.351403,0,120,39608.5290393519,2008-06-09,12:41:49
39.985278,116.351405,0,124,39608.5290625,2008-06-09,12:41:51
39.985268,116.351429,0,127,39608.5290856481,2008-06-09,12:41:53
39.985267,116.351437,0,127,39608.5291087963,2008-06-09,12:41:55
39.98527,116.351451,0,127,39608.5291319444,2008-06-09,12:41:57
39.985288,116.351475,0,129,39608.5291550926,2008-06-09,12:41:59
39.985284,116.351512,0,132,39608.5291782407,2008-06-09,12:42:01
39.985284,116.351531,0,131,39608.5292013889,2008-06-09,12:42:03
39.985286,116.351536,0,132,39608.529224537,2008-06-09,12:42:05
39.985271,116.351557,0,133,39608.5292476852,2008-06-09,12:42:07
39.985283,116.351617,0,134,39608.5292708333,2008-06-09,12:42:09
39.985297,116.351666,0,135,39608.5292939815,2008-06-09,12:42:11
39.985286,116.351699,0,136,39608.5293171296,2008-06-09,12:42:13
39.985277,116.351744,0,135,39608.5293402778,2008-06-09,12:42:15
39.985269,116.351761,0,135,39608.5293634259,2008-06-09,12:42:17
39.98526,116.351775,0,135,39608.5293865741,2008-06-09,12:42:19
39.98526,116.351794,0,134,39608.5294097222,2008-06-09,12:42:21
39.985256,116.351804,0,134,39608.5294328704,2008-06-09,12:42:23
39.98525,116.351806,0,136,39608.5294560185,2008-06-09,12:42:25
39.98523,116.351812,0,136,39608.5294791667,2008-06-09,12:42:27
39.985201,116.35181,0,136,39608.5295023148,2008-06-09,12:42:29
39.985183,116.351826,0,135,39608.529525463,2008-06-09,12:42:31
39.985151,116.351837,0,134,39608.5295486111,2008-06-09,12:42:33
39.985132,116.35185,0,134,39608.5295717593,2008-06-09,12:42:35
39.985118,116.351855,0,136,39608.5295949074,2008-06-09,12:42:37
39.985104,116.351855,0,136,39608.5296180556,2008-06-09,12:42:39
39.98508,116.35187,0,136,39608.5296412037,2008-06-09,12:42:41
39.985061,116.351882,0,138,39608.5296643519,2008-06-09,12:42:43
39.98505,116.351891,0,139,39608.5296875,2008-06-09,12:42:45
39.985034,116.351892,0,140,39608.5297106481,2008-06-09,12:42:47
39.985016,116.35191,0,140,39608.5297337963,2008-06-09,12:42:49
39.985018,116.351925,0,139,39608.5297569444,2008-06-09,12:42:51
39.985019,116.351939,0,140,39608.5297800926,2008-06-09,12:42:53
39.98502,116.351958,0,139,39608.5298032407,2008-06-09,12:42:55
39.985015,116.351986,0,137,39608.5298263889,2008-06-09,12:42:57
39.985011,116.352018,0,138,39608.529849537,2008-06-09,12:42:59
39.98501,116.352031,0,137,39608.5298726852,2008-06-09,12:43:01
39.985008,116.352062,0,137,39608.5298958333,2008-06-09,12:43:03
39.985007,116.352081,0,136,39608.5299189815,2008-06-09,12:43:05
39.985005,116.352117,0,136,39608.5299421296,2008-06-09,12:43:07
39.984948,116.352144,0,139,39608.5299652778,2008-06-09,12:43:09
39.98495,116.352154,0,140,39608.5299884259,2008-06-09,12:43:11
39.984956,116.352153,0,140,39608.5300115741,2008-06-09,12:43:13
39.984949,116.352173,0,141,39608.5300347222,2008-06-09,12:43:15
39.984962,116.352223,0,141,39608.5300578704,2008-06-09,12:43:17
39.984959,116.352276,0,144,39608.5300810185,2008-06-09,12:43:19
39.984966,116.352297,0,144,39608.5301041667,2008-06-09,12:43:21
39.984974,116.352314,0,145,39608.5301273148,2008-06-09,12:43:23
39.984979,116.352346,0,145,39608.530150463,2008-06-09,12:43:25
39.984968,116.352387,0,145,39608.5301736111,2008-06-09,12:43:27
39.984978,116.352438,0,143,39608.5301967593,2008-06-09,12:43:29
39.984996,116.352463,0,143,39608.5302199074,2008-06-09,12:43:31
39.985007,116.352485,0,143,39608.5302430556,2008-06-09,12:43:33
39.985013,116.352502,0,143,39608.5302662037,2008-06-09,12:43:35
39.985001,116.352525,0,143,39608.5302893519,2008-06-09,12:43:37
39.985005,116.352539,0,144,39608.5303125,2008-06-09,12:43:39
39.985015,116.352549,0,144,39608.5303356481,2008-06-09,12:43:41
39.985025,116.35256,0,144,39608.5303587963,2008-06-09,12:43:43
39.985034,116.352559,0,145,39608.5303819444,2008-06-09,12:43:45
39.985036,116.35256,0,145,39608.5304050926,2008-06-09,12:43:47
39.985034,116.35256,0,145,39608.5304282407,2008-06-09,12:43:49
39.985032,116.35256,0,145,39608.5304513889,2008-06-09,12:43:51
39.985028,116.352559,0,145,39608.530474537,2008-06-09,12:43:53
39.985026,116.352558,0,145,39608.5304976852,2008-06-09,12:43:55
39.985027,116.352559,0,145,39608.5305208333,2008-06-09,12:43:57
39.985029,116.352561,0,146,39608.5305439815,2008-06-09,12:43:59
39.985027,116.352561,0,146,39608.5305671296,2008-06-09,12:44:01
39.985024,116.352561,0,146,39608.5305902778,2008-06-09,12:44:03
39.985022,116.352561,0,146,39608.5306134259,2008-06-09,12:44:05
39.985018,116.352561,0,146,39608.5306365741,2008-06-09,12:44:07
39.985014,116.35256,0,146,39608.5306597222,2008-06-09,12:44:09
39.985026,116.352608,0,146,39608.5306828704,2008-06-09,12:44:11
39.985004,116.352648,0,148,39608.5307060185,2008-06-09,12:44:13
39.985047,116.352711,0,149,39608.5307291667,2008-06-09,12:44:15
39.985046,116.352757,0,150,39608.5307523148,2008-06-09,12:44:17
39.98506,116.352812,0,151,39608.530775463,2008-06-09,12:44:19
39.985098,116.352896,0,152,39608.5307986111,2008-06-09,12:44:21
39.985101,116.352916,0,152,39608.5308217593,2008-06-09,12:44:23
39.985105,116.352933,0,153,39608.5308449074,2008-06-09,12:44:25
39.985106,116.352964,0,153,39608.5308680556,2008-06-09,12:44:27
39.985128,116.353005,0,154,39608.5308912037,2008-06-09,12:44:29
39.985123,116.353038,0,154,39608.5309143519,2008-06-09,12:44:31
39.985119,116.353061,0,155,39608.5309375,2008-06-09,12:44:33
39.985132,116.353081,0,155,39608.5309606481,2008-06-09,12:44:35
39.985133,116.353125,0,157,39608.5309837963,2008-06-09,12:44:37
39.985114,116.353196,0,162,39608.5310069444,2008-06-09,12:44:39
39.985115,116.353216,0,163,39608.5310300926,2008-06-09,12:44:41
39.985102,116.353236,0,163,39608.5310532407,2008-06-09,12:44:43
39.985088,116.353264,0,163,39608.5310763889,2008-06-09,12:44:45
39.985105,116.353307,0,163,39608.531099537,2008-06-09,12:44:47
39.985101,116.353386,0,161,39608.5311226852,2008-06-09,12:44:49
39.985103,116.353439,0,159,39608.5311458333,2008-06-09,12:44:51
39.985101,116.353452,0,158,39608.5311689815,2008-06-09,12:44:53
39.985086,116.353511,0,156,39608.5311921296,2008-06-09,12:44:55
39.985079,116.353524,0,156,39608.5312152778,2008-06-09,12:44:57
39.985076,116.353578,0,155,39608.5312384259,2008-06-09,12:44:59
39.985059,116.35361,0,154,39608.5312615741,2008-06-09,12:45:01
39.985044,116.353668,0,155,39608.5312847222,2008-06-09,12:45:03
39.985047,116.353725,0,153,39608.5313078704,2008-06-09,12:45:05
39.985065,116.353772,0,151,39608.5313310185,2008-06-09,12:45:07
39.985078,116.353822,0,150,39608.5313541667,2008-06-09,12:45:09
39.985089,116.353862,0,149,39608.5313773148,2008-06-09,12:45:11
39.985091,116.3539,0,148,39608.531400463,2008-06-09,12:45:13
39.985099,116.353924,0,147,39608.5314236111,2008-06-09,12:45:15
39.985106,116.35395,0,146,39608.5314467593,2008-06-09,12:45:17
39.985107,116.353964,0,147,39608.5314699074,2008-06-09,12:45:19
39.985113,116.353982,0,147,39608.5314930556,2008-06-09,12:45:21
39.985112,116.353999,0,145,39608.5315162037,2008-06-09,12:45:23
39.985101,116.354019,0,143,39608.5315393518,2008-06-09,12:45:25
39.985119,116.354018,0,146,39608.5315625,2008-06-09,12:45:27
39.985127,116.354031,0,148,39608.5315856481,2008-06-09,12:45:29
39.985163,116.35405,0,148,39608.5316087963,2008-06-09,12:45:31
39.985181,116.354079,0,149,39608.5316319444,2008-06-09,12:45:33
39.985185,116.354113,0,150,39608.5316550926,2008-06-09,12:45:35
39.985191,116.35413,0,151,39608.5316782407,2008-06-09,12:45:37
39.985204,116.354145,0,151,39608.5317013889,2008-06-09,12:45:39
39.985201,116.354164,0,152,39608.531724537,2008-06-09,12:45:41
39.985195,116.354182,0,152,39608.5317476852,2008-06-09,12:45:43
39.985195,116.354182,0,152,39608.5317708333,2008-06-09,12:45:45
39.985196,116.354181,0,153,39608.5317939815,2008-06-09,12:45:47
39.985199,116.354183,0,153,39608.5318171296,2008-06-09,12:45:49
39.985201,116.354184,0,153,39608.5318402778,2008-06-09,12:45:51
39.985202,116.354184,0,153,39608.5318634259,2008-06-09,12:45:53
39.985201,116.354184,0,153,39608.5318865741,2008-06-09,12:45:55
39.985201,116.354184,0,153,39608.5319097222,2008-06-09,12:45:57
39.985202,116.354184,0,153,39608.5319328704,2008-06-09,12:45:59
39.985204,116.354185,0,153,39608.5319560185,2008-06-09,12:46:01
39.985207,116.354186,0,153,39608.5319791667,2008-06-09,12:46:03
39.985207,116.354189,0,153,39608.5320023148,2008-06-09,12:46:05
39.985052,116.354271,0,164,39608.5320486111,2008-06-09,12:46:09
39.985249,116.354232,0,162,39608.5320717593,2008-06-09,12:46:11
39.985201,116.354303,0,156,39608.5320949074,2008-06-09,12:46:13
39.985219,116.354322,0,152,39608.5321180556,2008-06-09,12:46:15
39.985265,116.354322,0,151,39608.5321412037,2008-06-09,12:46:17
39.985293,116.354309,0,151,39608.5321643518,2008-06-09,12:46:19
39.985277,116.354329,0,151,39608.5321875,2008-06-09,12:46:21
39.985311,116.35428,0,152,39608.5322106481,2008-06-09,12:46:23
39.985309,116.354277,0,152,39608.5322337963,2008-06-09,12:46:25
39.985304,116.354266,0,152,39608.5322569444,2008-06-09,12:46:27
39.985298,116.354267,0,152,39608.5322800926,2008-06-09,12:46:29
39.985299,116.354274,0,152,39608.5323032407,2008-06-09,12:46:31
39.985278,116.354285,0,152,39608.5323263889,2008-06-09,12:46:33
39.985261,116.354305,0,152,39608.532349537,2008-06-09,12:46:35
39.985241,116.354334,0,152,39608.5323726852,2008-06-09,12:46:37
39.985204,116.354363,0,152,39608.5323958333,2008-06-09,12:46:39
39.985165,116.354383,0,152,39608.5324189815,2008-06-09,12:46:41
39.98514,116.354394,0,151,39608.5324421296,2008-06-09,12:46:43
39.985114,116.354394,0,151,39608.5324652778,2008-06-09,12:46:45
39.985095,116.354407,0,151,39608.5324884259,2008-06-09,12:46:47
39.985073,116.354434,0,151,39608.5325115741,2008-06-09,12:46:49
39.98505,116.354462,0,151,39608.5325347222,2008-06-09,12:46:51
39.985038,116.354485,0,151,39608.5325578704,2008-06-09,12:46:53
39.985035,116.354502,0,151,39608.5325810185,2008-06-09,12:46:55
39.985042,116.354509,0,151,39608.5326041667,2008-06-09,12:46:57
39.985057,116.354506,0,151,39608.5326273148,2008-06-09,12:46:59
39.985067,116.354506,0,151,39608.532650463,2008-06-09,12:47:01
39.98581,116.353094,0,152,39608.5327199074,2008-06-09,12:47:07
39.985835,116.353559,0,132,39608.5327430556,2008-06-09,12:47:09
39.985714,116.353616,0,144,39608.5327662037,2008-06-09,12:47:11
39.985664,116.35372,0,149,39608.5327893518,2008-06-09,12:47:13
39.985649,116.353766,0,150,39608.5328125,2008-06-09,12:47:15
39.985648,116.353766,0,150,39608.5328356481,2008-06-09,12:47:17
39.985648,116.353767,0,150,39608.5328587963,2008-06-09,12:47:19
39.985651,116.353768,0,150,39608.5328819444,2008-06-09,12:47:21
39.985656,116.353768,0,150,39608.5329050926,2008-06-09,12:47:23
39.985662,116.353769,0,150,39608.5329282407,2008-06-09,12:47:25
39.985667,116.353771,0,150,39608.5329513889,2008-06-09,12:47:27
39.985671,116.353773,0,150,39608.532974537,2008-06-09,12:47:29
39.985657,116.353807,0,150,39608.5329976852,2008-06-09,12:47:31
39.98566,116.353804,0,150,39608.5330208333,2008-06-09,12:47:33
39.985658,116.353805,0,150,39608.5330439815,2008-06-09,12:47:35
39.985658,116.353805,0,150,39608.5330671296,2008-06-09,12:47:37
39.985661,116.353805,0,150,39608.5330902778,2008-06-09,12:47:39
39.985664,116.353807,0,150,39608.5331134259,2008-06-09,12:47:41
39.985677,116.353807,0,150,39608.5331365741,2008-06-09,12:47:43
39.985593,116.353884,0,150,39608.5331597222,2008-06-09,12:47:45
39.985571,116.353915,0,150,39608.5331828704,2008-06-09,12:47:47
39.985568,116.353916,0,150,39608.5332060185,2008-06-09,12:47:49
39.985563,116.353915,0,150,39608.5332291667,2008-06-09,12:47:51
39.985422,116.353982,0,156,39608.5332523148,2008-06-09,12:47:53
39.985354,116.353959,0,162,39608.533275463,2008-06-09,12:47:55
39.985321,116.353963,0,163,39608.5332986111,2008-06-09,12:47:57
39.985318,116.353974,0,162,39608.5333217593,2008-06-09,12:47:59
39.98533,116.35395,0,162,39608.5333449074,2008-06-09,12:48:01
39.985332,116.353938,0,162,39608.5333680556,2008-06-09,12:48:03
39.985296,116.353945,0,162,39608.5333912037,2008-06-09,12:48:05
39.985226,116.353993,0,163,39608.5334143518,2008-06-09,12:48:07
39.985203,116.353998,0,162,39608.5334375,2008-06-09,12:48:09
39.985183,116.353985,0,162,39608.5334606481,2008-06-09,12:48:11
39.98519,116.353963,0,162,39608.5334837963,2008-06-09,12:48:13
39.985196,116.353939,0,163,39608.5335069444,2008-06-09,12:48:15
39.985198,116.353915,0,163,39608.5335300926,2008-06-09,12:48:17
39.985207,116.353882,0,164,39608.5335532407,2008-06-09,12:48:19
39.985212,116.353864,0,165,39608.5335763889,2008-06-09,12:48:21
39.985195,116.3539,0,161,39608.533599537,2008-06-09,12:48:23
39.985205,116.35387,0,161,39608.5336226852,2008-06-09,12:48:25
39.985194,116.353862,0,161,39608.5336458333,2008-06-09,12:48:27
39.98516,116.353842,0,162,39608.5336689815,2008-06-09,12:48:29
39.985145,116.353836,0,161,39608.5336921296,2008-06-09,12:48:31
39.985153,116.353801,0,161,39608.5337152778,2008-06-09,12:48:33
39.985124,116.353789,0,162,39608.5337384259,2008-06-09,12:48:35
39.98511,116.353768,0,163,39608.5337615741,2008-06-09,12:48:37
39.985107,116.353758,0,163,39608.5337847222,2008-06-09,12:48:39
39.985116,116.353732,0,164,39608.5338078704,2008-06-09,12:48:41
39.985121,116.353711,0,164,39608.5338310185,2008-06-09,12:48:43
39.985155,116.353667,0,164,39608.5338541667,2008-06-09,12:48:45
39.985164,116.353647,0,165,39608.5338773148,2008-06-09,12:48:47
39.985164,116.353633,0,165,39608.533900463,2008-06-09,12:48:49
39.985169,116.353603,0,165,39608.5339236111,2008-06-09,12:48:51
39.985192,116.353574,0,164,39608.5339467593,2008-06-09,12:48:53
39.985201,116.353549,0,165,39608.5339699074,2008-06-09,12:48:55
39.985228,116.353521,0,165,39608.5339930556,2008-06-09,12:48:57
39.985242,116.353495,0,165,39608.5340162037,2008-06-09,12:48:59
39.98524,116.353466,0,164,39608.5340393518,2008-06-09,12:49:01
39.985247,116.353428,0,164,39608.5340625,2008-06-09,12:49:03
39.985259,116.353386,0,164,39608.5340856481,2008-06-09,12:49:05
39.985259,116.353353,0,163,39608.5341087963,2008-06-09,12:49:07
39.985253,116.353323,0,162,39608.5341319444,2008-06-09,12:49:09
39.985235,116.353312,0,162,39608.5341550926,2008-06-09,12:49:11
39.985223,116.353282,0,162,39608.5341782407,2008-06-09,12:49:13
39.985202,116.35328,0,163,39608.5342013889,2008-06-09,12:49:15
39.985207,116.353268,0,163,39608.534224537,2008-06-09,12:49:17
39.985182,116.35328,0,164,39608.5342476852,2008-06-09,12:49:19
39.985157,116.353285,0,164,39608.5342708333,2008-06-09,12:49:21
39.985166,116.353273,0,165,39608.5342939815,2008-06-09,12:49:23
39.98517,116.353262,0,166,39608.5343171296,2008-06-09,12:49:25
39.985174,116.353256,0,167,39608.5343402778,2008-06-09,12:49:27
39.985176,116.353258,0,167,39608.5343634259,2008-06-09,12:49:29
39.985178,116.353259,0,167,39608.5343865741,2008-06-09,12:49:31
39.985181,116.35326,0,168,39608.5344097222,2008-06-09,12:49:33
39.985183,116.353261,0,168,39608.5344328704,2008-06-09,12:49:35
39.985186,116.353262,0,168,39608.5344560185,2008-06-09,12:49:37
39.985188,116.353263,0,168,39608.5344791667,2008-06-09,12:49:39
39.988884,116.354198,0,92,39608.5349421296,2008-06-09,12:50:19
39.988136,116.354281,0,160,39608.5349652778,2008-06-09,12:50:21
39.98766,116.354311,0,201,39608.5349884259,2008-06-09,12:50:23
39.987528,116.354262,0,189,39608.5350115741,2008-06-09,12:50:25
39.987541,116.354248,0,177,39608.5350347222,2008-06-09,12:50:27
39.987539,116.354248,0,171,39608.5350578704,2008-06-09,12:50:29
39.984656,116.352674,0,89,39608.5354976852,2008-06-09,12:51:07
39.984308,116.352521,0,26,39608.5355208333,2008-06-09,12:51:09
39.984803,116.352673,0,131,39608.5355439815,2008-06-09,12:51:11
39.985004,116.352607,0,176,39608.5355671296,2008-06-09,12:51:13
39.985104,116.352604,0,181,39608.5355902778,2008-06-09,12:51:15
39.985215,116.352584,0,185,39608.5356134259,2008-06-09,12:51:17
39.985349,116.352546,0,195,39608.5356365741,2008-06-09,12:51:19
39.985376,116.352538,0,198,39608.5356597222,2008-06-09,12:51:21
39.98538,116.352539,0,198,39608.5356828704,2008-06-09,12:51:23
39.985381,116.352541,0,198,39608.5357060185,2008-06-09,12:51:25
39.985382,116.352542,0,199,39608.5357291667,2008-06-09,12:51:27
39.98538,116.352541,0,199,39608.5357523148,2008-06-09,12:51:29
39.985375,116.35254,0,199,39608.535775463,2008-06-09,12:51:31
39.985376,116.352534,0,201,39608.5357986111,2008-06-09,12:51:33
39.985348,116.352549,0,203,39608.5358217593,2008-06-09,12:51:35
39.985356,116.352541,0,206,39608.5358449074,2008-06-09,12:51:37
39.985385,116.352576,0,207,39608.5358680556,2008-06-09,12:51:39
39.985407,116.352584,0,207,39608.5358912037,2008-06-09,12:51:41
39.985431,116.352594,0,209,39608.5359143519,2008-06-09,12:51:43
39.98546,116.35261,0,211,39608.5359375,2008-06-09,12:51:45
39.985465,116.352624,0,212,39608.5359606481,2008-06-09,12:51:47
39.985446,116.352616,0,213,39608.5359837963,2008-06-09,12:51:49
39.985433,116.352615,0,214,39608.5360069444,2008-06-09,12:51:51
39.985421,116.352612,0,215,39608.5360300926,2008-06-09,12:51:53
39.985419,116.352611,0,215,39608.5360532407,2008-06-09,12:51:55
39.985418,116.35261,0,215,39608.5360763889,2008-06-09,12:51:57
39.985417,116.35261,0,215,39608.536099537,2008-06-09,12:51:59
39.985418,116.35261,0,215,39608.5361226852,2008-06-09,12:52:01
39.985421,116.352612,0,215,39608.5361458333,2008-06-09,12:52:03
39.985424,116.352613,0,215,39608.5361689815,2008-06-09,12:52:05
39.985426,116.352614,0,215,39608.5361921296,2008-06-09,12:52:07
39.985425,116.352615,0,215,39608.5362152778,2008-06-09,12:52:09
39.98537,116.352624,0,216,39608.5362384259,2008-06-09,12:52:11
39.985298,116.35262,0,217,39608.5362615741,2008-06-09,12:52:13
39.985218,116.35263,0,219,39608.5362847222,2008-06-09,12:52:15
39.985157,116.352636,0,219,39608.5363078704,2008-06-09,12:52:17
39.985128,116.352643,0,219,39608.5363310185,2008-06-09,12:52:19
39.985029,116.352641,0,223,39608.5363541667,2008-06-09,12:52:21
39.985004,116.352652,0,225,39608.5363773148,2008-06-09,12:52:23
39.985006,116.352665,0,225,39608.536400463,2008-06-09,12:52:25
39.985009,116.352683,0,224,39608.5364236111,2008-06-09,12:52:27
39.984999,116.352688,0,223,39608.5364467593,2008-06-09,12:52:29
39.984998,116.352695,0,225,39608.5364699074,2008-06-09,12:52:31
39.98505,116.352711,0,230,39608.5364930556,2008-06-09,12:52:33
39.98508,116.352721,0,233,39608.5365162037,2008-06-09,12:52:35
39.985076,116.352717,0,234,39608.5365393519,2008-06-09,12:52:37
39.985073,116.352715,0,234,39608.5365625,2008-06-09,12:52:39
39.985072,116.352714,0,234,39608.5365856481,2008-06-09,12:52:41
39.985072,116.352714,0,234,39608.5366087963,2008-06-09,12:52:43
39.985074,116.352715,0,235,39608.5366319444,2008-06-09,12:52:45
39.985077,116.352716,0,235,39608.5366550926,2008-06-09,12:52:47
39.985082,116.352717,0,235,39608.5366782407,2008-06-09,12:52:49
39.985086,116.352718,0,235,39608.5367013889,2008-06-09,12:52:51
39.985087,116.352718,0,235,39608.536724537,2008-06-09,12:52:53
39.985087,116.352718,0,236,39608.5367476852,2008-06-09,12:52:55
39.985087,116.352717,0,236,39608.5367708333,2008-06-09,12:52:57
39.985091,116.352718,0,236,39608.5367939815,2008-06-09,12:52:59
39.985118,116.352699,0,241,39608.5368171296,2008-06-09,12:53:01
39.985143,116.352682,0,245,39608.5368402778,2008-06-09,12:53:03
39.985158,116.352663,0,249,39608.5368634259,2008-06-09,12:53:05
39.985167,116.352657,0,250,39608.5368865741,2008-06-09,12:53:07
39.985168,116.352657,0,250,39608.5369097222,2008-06-09,12:53:09
39.985166,116.352656,0,250,39608.5369328704,2008-06-09,12:53:11
39.985163,116.352655,0,251,39608.5369560185,2008-06-09,12:53:13
39.98516,116.352654,0,251,39608.5369791667,2008-06-09,12:53:15
39.985153,116.352661,0,253,39608.5370023148,2008-06-09,12:53:17
39.98514,116.352666,0,256,39608.537025463,2008-06-09,12:53:19
39.985124,116.352668,0,258,39608.5370486111,2008-06-09,12:53:21
39.98511,116.352661,0,259,39608.5370717593,2008-06-09,12:53:23
39.985109,116.352656,0,261,39608.5370949074,2008-06-09,12:53:25
39.985095,116.352656,0,262,39608.5371180556,2008-06-09,12:53:27
39.985082,116.35266,0,264,39608.5371412037,2008-06-09,12:53:29
39.985131,116.352665,0,265,39608.5371643519,2008-06-09,12:53:31
39.985169,116.352663,0,266,39608.5371875,2008-06-09,12:53:33
39.985227,116.352675,0,268,39608.5372106481,2008-06-09,12:53:35
39.985261,116.352693,0,269,39608.5372337963,2008-06-09,12:53:37
39.985277,116.352702,0,270,39608.5372569444,2008-06-09,12:53:39
39.985273,116.3527,0,270,39608.5372800926,2008-06-09,12:53:41
39.98527,116.352699,0,270,39608.5373032407,2008-06-09,12:53:43
39.985269,116.352699,0,270,39608.5373263889,2008-06-09,12:53:45
39.985271,116.352701,0,271,39608.537349537,2008-06-09,12:53:47
39.985273,116.352702,0,271,39608.5373726852,2008-06-09,12:53:49
39.985276,116.352705,0,271,39608.5373958333,2008-06-09,12:53:51
39.985274,116.352705,0,271,39608.5374189815,2008-06-09,12:53:53
39.98527,116.352703,0,271,39608.5374421296,2008-06-09,12:53:55
39.985268,116.352703,0,271,39608.5374652778,2008-06-09,12:53:57
39.985269,116.352704,0,271,39608.5374884259,2008-06-09,12:53:59
39.985268,116.352705,0,271,39608.5375115741,2008-06-09,12:54:01
39.985264,116.352704,0,271,39608.5375347222,2008-06-09,12:54:03
39.985245,116.35271,0,272,39608.5375578704,2008-06-09,12:54:05
39.985235,116.352721,0,271,39608.5375810185,2008-06-09,12:54:07
39.985216,116.352739,0,273,39608.5376041667,2008-06-09,12:54:09
39.985226,116.352744,0,275,39608.5376273148,2008-06-09,12:54:11
39.985231,116.352759,0,276,39608.537650463,2008-06-09,12:54:13
39.985237,116.352772,0,274,39608.5376736111,2008-06-09,12:54:15
39.985257,116.352776,0,275,39608.5376967593,2008-06-09,12:54:17
39.985237,116.352775,0,275,39608.5377199074,2008-06-09,12:54:19
39.985216,116.352774,0,273,39608.5377430556,2008-06-09,12:54:21
39.985203,116.352765,0,274,39608.5377662037,2008-06-09,12:54:23
39.985205,116.352764,0,275,39608.5377893519,2008-06-09,12:54:25
39.98521,116.352763,0,275,39608.5378125,2008-06-09,12:54:27
39.9852,116.352762,0,277,39608.5378356481,2008-06-09,12:54:29
39.985189,116.352761,0,278,39608.5378587963,2008-06-09,12:54:31
39.985204,116.352761,0,280,39608.5378819444,2008-06-09,12:54:33
39.985221,116.352745,0,282,39608.5379050926,2008-06-09,12:54:35
39.985235,116.352724,0,284,39608.5379282407,2008-06-09,12:54:37
39.985262,116.352688,0,288,39608.5379513889,2008-06-09,12:54:39
39.985259,116.352686,0,288,39608.537974537,2008-06-09,12:54:41
39.985258,116.352686,0,288,39608.5379976852,2008-06-09,12:54:43
39.98526,116.352687,0,288,39608.5380208333,2008-06-09,12:54:45
39.98526,116.352687,0,288,39608.5380439815,2008-06-09,12:54:47
39.985257,116.352686,0,288,39608.5380671296,2008-06-09,12:54:49
39.985252,116.352684,0,288,39608.5380902778,2008-06-09,12:54:51
39.985201,116.352696,0,289,39608.5381134259,2008-06-09,12:54:53
39.985191,116.352705,0,289,39608.5381365741,2008-06-09,12:54:55
39.985188,116.352702,0,290,39608.5381597222,2008-06-09,12:54:57
39.985175,116.352696,0,293,39608.5381828704,2008-06-09,12:54:59
39.985132,116.352694,0,293,39608.5382060185,2008-06-09,12:55:01
39.985094,116.352685,0,294,39608.5382291667,2008-06-09,12:55:03
39.985057,116.352679,0,296,39608.5382523148,2008-06-09,12:55:05
39.98502,116.352678,0,297,39608.538275463,2008-06-09,12:55:07
39.985001,116.352677,0,298,39608.5382986111,2008-06-09,12:55:09
39.984999,116.352676,0,298,39608.5383217593,2008-06-09,12:55:11
39.985009,116.35269,0,298,39608.5383449074,2008-06-09,12:55:13
39.985015,116.352694,0,298,39608.5383680556,2008-06-09,12:55:15
39.985024,116.352709,0,298,39608.5383912037,2008-06-09,12:55:17
39.985031,116.352717,0,299,39608.5384143519,2008-06-09,12:55:19
39.985032,116.352717,0,299,39608.5384375,2008-06-09,12:55:21
39.985035,116.352718,0,299,39608.5384606481,2008-06-09,12:55:23
39.985038,116.352719,0,299,39608.5384837963,2008-06-09,12:55:25
39.985039,116.352719,0,299,39608.5385069444,2008-06-09,12:55:27
39.985038,116.352718,0,299,39608.5385300926,2008-06-09,12:55:29
39.98504,116.352719,0,299,39608.5385532407,2008-06-09,12:55:31
39.985042,116.35272,0,300,39608.5385763889,2008-06-09,12:55:33
39.985046,116.352721,0,300,39608.538599537,2008-06-09,12:55:35
39.985084,116.352734,0,303,39608.5386226852,2008-06-09,12:55:37
39.985105,116.352743,0,303,39608.5386458333,2008-06-09,12:55:39
39.985111,116.352746,0,304,39608.5386689815,2008-06-09,12:55:41
39.98512,116.35275,0,306,39608.5386921296,2008-06-09,12:55:43
39.985125,116.352751,0,306,39608.5387152778,2008-06-09,12:55:45
39.985139,116.352759,0,307,39608.5387384259,2008-06-09,12:55:47
39.98514,116.352763,0,307,39608.5387615741,2008-06-09,12:55:49
39.985141,116.352764,0,307,39608.5387847222,2008-06-09,12:55:51
39.985142,116.352764,0,307,39608.5388078704,2008-06-09,12:55:53
39.985142,116.352764,0,308,39608.5388310185,2008-06-09,12:55:55
39.985142,116.352764,0,308,39608.5388541667,2008-06-09,12:55:57
39.985142,116.352764,0,308,39608.5388773148,2008-06-09,12:55:59
39.98514,116.352764,0,308,39608.538900463,2008-06-09,12:56:01
39.985138,116.352763,0,308,39608.5389236111,2008-06-09,12:56:03
39.985137,116.352763,0,308,39608.5389467593,2008-06-09,12:56:05
39.985138,116.352763,0,308,39608.5389699074,2008-06-09,12:56:07
39.985141,116.352764,0,308,39608.5389930556,2008-06-09,12:56:09
39.98516,116.352759,0,309,39608.5390162037,2008-06-09,12:56:11
39.985179,116.352733,0,311,39608.5390393519,2008-06-09,12:56:13
39.985195,116.352725,0,312,39608.5390625,2008-06-09,12:56:15
39.985222,116.352706,0,314,39608.5390856481,2008-06-09,12:56:17
39.985234,116.352686,0,315,39608.5391087963,2008-06-09,12:56:19
39.985249,116.352684,0,314,39608.5391319444,2008-06-09,12:56:21
39.985246,116.352686,0,315,39608.5391550926,2008-06-09,12:56:23
39.985254,116.352683,0,316,39608.5391782407,2008-06-09,12:56:25
39.985259,116.352687,0,318,39608.5392013889,2008-06-09,12:56:27
39.985272,116.352686,0,318,39608.539224537,2008-06-09,12:56:29
39.985271,116.352677,0,319,39608.5392476852,2008-06-09,12:56:31
39.985271,116.352684,0,319,39608.5392708333,2008-06-09,12:56:33
39.985296,116.352703,0,320,39608.5392939815,2008-06-09,12:56:35
39.985335,116.352729,0,318,39608.5393171296,2008-06-09,12:56:37
39.985353,116.352747,0,318,39608.5393402778,2008-06-09,12:56:39
39.985358,116.352758,0,317,39608.5393634259,2008-06-09,12:56:41
39.985349,116.352768,0,316,39608.5393865741,2008-06-09,12:56:43
39.985341,116.352774,0,316,39608.5394097222,2008-06-09,12:56:45
39.985337,116.352773,0,316,39608.5394328704,2008-06-09,12:56:47
39.985309,116.352772,0,315,39608.5394560185,2008-06-09,12:56:49
39.985278,116.352766,0,314,39608.5394791667,2008-06-09,12:56:51
39.985241,116.352761,0,310,39608.5395023148,2008-06-09,12:56:53
39.98521,116.352759,0,309,39608.539525463,2008-06-09,12:56:55
39.985168,116.352752,0,307,39608.5395486111,2008-06-09,12:56:57
39.985129,116.352732,0,304,39608.5395717593,2008-06-09,12:56:59
39.985124,116.352725,0,304,39608.5395949074,2008-06-09,12:57:01
39.985111,116.352711,0,303,39608.5396180556,2008-06-09,12:57:03
39.98509,116.352705,0,303,39608.5396412037,2008-06-09,12:57:05
39.985061,116.352692,0,302,39608.5396643518,2008-06-09,12:57:07
39.98504,116.352684,0,302,39608.5396875,2008-06-09,12:57:09
39.985028,116.352675,0,302,39608.5397106481,2008-06-09,12:57:11
39.985021,116.35266,0,303,39608.5397337963,2008-06-09,12:57:13
39.985018,116.352656,0,304,39608.5397569444,2008-06-09,12:57:15
39.985029,116.352654,0,304,39608.5397800926,2008-06-09,12:57:17
39.985063,116.352664,0,305,39608.5398032407,2008-06-09,12:57:19
39.985083,116.352658,0,306,39608.5398263889,2008-06-09,12:57:21
39.985091,116.352654,0,305,39608.539849537,2008-06-09,12:57:23
39.985135,116.352662,0,305,39608.5398726852,2008-06-09,12:57:25
39.985158,116.352657,0,305,39608.5398958333,2008-06-09,12:57:27
39.985156,116.352656,0,305,39608.5399189815,2008-06-09,12:57:29
39.985155,116.352656,0,305,39608.5399421296,2008-06-09,12:57:31
39.985157,116.352657,0,305,39608.5399652778,2008-06-09,12:57:33
39.985159,116.352658,0,305,39608.5399884259,2008-06-09,12:57:35
39.98516,116.352658,0,305,39608.5400115741,2008-06-09,12:57:37
39.985157,116.352656,0,305,39608.5400347222,2008-06-09,12:57:39
39.98517,116.352657,0,305,39608.5400578704,2008-06-09,12:57:41
39.985203,116.352659,0,305,39608.5400810185,2008-06-09,12:57:43
39.98521,116.352657,0,305,39608.5401041667,2008-06-09,12:57:45
39.985252,116.352669,0,305,39608.5401273148,2008-06-09,12:57:47
39.985285,116.352678,0,305,39608.540150463,2008-06-09,12:57:49
39.985324,116.352685,0,305,39608.5401736111,2008-06-09,12:57:51
39.98534,116.352696,0,304,39608.5401967593,2008-06-09,12:57:53
39.98536,116.352702,0,303,39608.5402199074,2008-06-09,12:57:55
39.985382,116.3527,0,303,39608.5402430556,2008-06-09,12:57:57
39.985387,116.352702,0,303,39608.5402662037,2008-06-09,12:57:59
39.985397,116.35271,0,303,39608.5402893518,2008-06-09,12:58:01
39.9854,116.35271,0,303,39608.5403125,2008-06-09,12:58:03
39.985398,116.352706,0,302,39608.5403356481,2008-06-09,12:58:05
39.9854,116.352708,0,302,39608.5403587963,2008-06-09,12:58:07
39.985401,116.352708,0,302,39608.5403819444,2008-06-09,12:58:09
39.985402,116.352709,0,302,39608.5404050926,2008-06-09,12:58:11
39.985401,116.352709,0,302,39608.5404282407,2008-06-09,12:58:13
39.985401,116.35271,0,302,39608.5404513889,2008-06-09,12:58:15
39.9854,116.35271,0,302,39608.540474537,2008-06-09,12:58:17
39.985399,116.352709,0,302,39608.5404976852,2008-06-09,12:58:19
39.9854,116.35271,0,302,39608.5405208333,2008-06-09,12:58:21
39.985401,116.352711,0,302,39608.5405439815,2008-06-09,12:58:23
39.9854,116.352712,0,302,39608.5405671296,2008-06-09,12:58:25
39.985401,116.352714,0,303,39608.5405902778,2008-06-09,12:58:27
39.985405,116.352716,0,303,39608.5406134259,2008-06-09,12:58:29
39.985366,116.352728,0,303,39608.5406365741,2008-06-09,12:58:31
39.985313,116.352747,0,305,39608.5406597222,2008-06-09,12:58:33
39.985255,116.352755,0,306,39608.5406828704,2008-06-09,12:58:35
39.985221,116.352758,0,306,39608.5407060185,2008-06-09,12:58:37
39.985159,116.352753,0,307,39608.5407291667,2008-06-09,12:58:39
39.985137,116.352744,0,307,39608.5407523148,2008-06-09,12:58:41
39.985119,116.352747,0,307,39608.540775463,2008-06-09,12:58:43
39.985098,116.352744,0,308,39608.5407986111,2008-06-09,12:58:45
39.985101,116.352747,0,309,39608.5408217593,2008-06-09,12:58:47
39.985108,116.352754,0,310,39608.5408449074,2008-06-09,12:58:49
39.985104,116.352756,0,312,39608.5408680556,2008-06-09,12:58:51
39.985105,116.352757,0,312,39608.5408912037,2008-06-09,12:58:53
39.985104,116.352757,0,312,39608.5409143518,2008-06-09,12:58:55
39.985102,116.352756,0,312,39608.5409375,2008-06-09,12:58:57
39.985098,116.352754,0,312,39608.5409606481,2008-06-09,12:58:59
39.985094,116.352753,0,312,39608.5409837963,2008-06-09,12:59:01
39.985098,116.35275,0,313,39608.5410069444,2008-06-09,12:59:03
39.985109,116.352758,0,312,39608.5410300926,2008-06-09,12:59:05
39.985108,116.352757,0,312,39608.5410532407,2008-06-09,12:59:07
39.985107,116.352757,0,312,39608.5410763889,2008-06-09,12:59:09
39.985106,116.352756,0,312,39608.541099537,2008-06-09,12:59:11
39.985104,116.352756,0,312,39608.5411226852,2008-06-09,12:59:13
39.985104,116.352755,0,312,39608.5411458333,2008-06-09,12:59:15
39.985119,116.352747,0,312,39608.5411689815,2008-06-09,12:59:17
39.985169,116.352733,0,312,39608.5411921296,2008-06-09,12:59:19
39.98519,116.352714,0,313,39608.5412152778,2008-06-09,12:59:21
39.985194,116.352696,0,314,39608.5412384259,2008-06-09,12:59:23
39.985209,116.352676,0,316,39608.5412615741,2008-06-09,12:59:25
39.985221,116.352664,0,316,39608.5412847222,2008-06-09,12:59:27
39.985222,116.35266,0,317,39608.5413078704,2008-06-09,12:59:29
39.985245,116.352668,0,316,39608.5413310185,2008-06-09,12:59:31
39.985241,116.352661,0,318,39608.5413541667,2008-06-09,12:59:33
39.985241,116.352679,0,319,39608.5413773148,2008-06-09,12:59:35
39.985251,116.352696,0,320,39608.541400463,2008-06-09,12:59:37
39.985256,116.352716,0,320,39608.5414236111,2008-06-09,12:59:39
39.985256,116.352744,0,320,39608.5414467593,2008-06-09,12:59:41
39.98524,116.352758,0,319,39608.5414699074,2008-06-09,12:59:43
39.985215,116.352768,0,318,39608.5414930556,2008-06-09,12:59:45
39.985192,116.352772,0,317,39608.5415162037,2008-06-09,12:59:47
39.98517,116.352775,0,317,39608.5415393518,2008-06-09,12:59:49
39.985162,116.352765,0,317,39608.5415625,2008-06-09,12:59:51
39.985143,116.352765,0,316,39608.5415856481,2008-06-09,12:59:53
39.985124,116.352765,0,315,39608.5416087963,2008-06-09,12:59:55
39.985095,116.352757,0,314,39608.5416319444,2008-06-09,12:59:57
39.985084,116.352764,0,313,39608.5416550926,2008-06-09,12:59:59
39.985077,116.352758,0,312,39608.5416782407,2008-06-09,13:00:01
39.985054,116.352764,0,312,39608.5417013889,2008-06-09,13:00:03
39.985057,116.352764,0,312,39608.541724537,2008-06-09,13:00:05
39.985045,116.352763,0,312,39608.5417476852,2008-06-09,13:00:07
39.985053,116.35277,0,312,39608.5417708333,2008-06-09,13:00:09
39.985068,116.352774,0,312,39608.5417939815,2008-06-09,13:00:11
39.985058,116.352776,0,312,39608.5418171296,2008-06-09,13:00:13
39.985062,116.352775,0,312,39608.5418402778,2008-06-09,13:00:15
39.985077,116.352777,0,311,39608.5418634259,2008-06-09,13:00:17
39.985083,116.352771,0,311,39608.5418865741,2008-06-09,13:00:19
39.985073,116.352767,0,311,39608.5419097222,2008-06-09,13:00:21
39.985077,116.352768,0,311,39608.5419328704,2008-06-09,13:00:23
39.985082,116.35277,0,311,39608.5419560185,2008-06-09,13:00:25
39.98509,116.352777,0,311,39608.5419791667,2008-06-09,13:00:27
39.985088,116.352786,0,310,39608.5420023148,2008-06-09,13:00:29
39.985081,116.352791,0,309,39608.542025463,2008-06-09,13:00:31
39.985084,116.352791,0,309,39608.5420486111,2008-06-09,13:00:33
39.985083,116.352791,0,309,39608.5420717593,2008-06-09,13:00:35
39.985082,116.352791,0,309,39608.5420949074,2008-06-09,13:00:37
39.985082,116.352791,0,309,39608.5421180556,2008-06-09,13:00:39
39.985082,116.352792,0,309,39608.5421412037,2008-06-09,13:00:41
39.985082,116.352792,0,309,39608.5421643518,2008-06-09,13:00:43
39.985079,116.35279,0,309,39608.5421875,2008-06-09,13:00:45
39.985076,116.352788,0,308,39608.5422106481,2008-06-09,13:00:47
39.985091,116.352794,0,308,39608.5422337963,2008-06-09,13:00:49
39.985116,116.352806,0,308,39608.5422569444,2008-06-09,13:00:51
39.985139,116.35281,0,309,39608.5422800926,2008-06-09,13:00:53
39.985141,116.35281,0,309,39608.5423032407,2008-06-09,13:00:55
39.985143,116.352811,0,309,39608.5423263889,2008-06-09,13:00:57
39.985143,116.352811,0,309,39608.542349537,2008-06-09,13:00:59
39.985147,116.352811,0,309,39608.5423726852,2008-06-09,13:01:01
39.985151,116.352813,0,309,39608.5423958333,2008-06-09,13:01:03
39.985164,116.352807,0,309,39608.5424189815,2008-06-09,13:01:05
39.985187,116.352795,0,309,39608.5424421296,2008-06-09,13:01:07
39.985178,116.352757,0,309,39608.5424652778,2008-06-09,13:01:09
39.985209,116.352718,0,310,39608.5424884259,2008-06-09,13:01:11
39.98524,116.352715,0,311,39608.5425115741,2008-06-09,13:01:13
39.985297,116.352701,0,310,39608.5425347222,2008-06-09,13:01:15
39.98535,116.352758,0,307,39608.5425578704,2008-06-09,13:01:17
39.985395,116.35279,0,306,39608.5425810185,2008-06-09,13:01:19
39.985424,116.352798,0,304,39608.5426041667,2008-06-09,13:01:21
39.985458,116.352816,0,304,39608.5426273148,2008-06-09,13:01:23
39.985483,116.352853,0,302,39608.542650463,2008-06-09,13:01:25
39.985506,116.352882,0,301,39608.5426736111,2008-06-09,13:01:27
39.985514,116.352903,0,300,39608.5426967593,2008-06-09,13:01:29
39.985518,116.352926,0,296,39608.5427199074,2008-06-09,13:01:31
39.985521,116.352946,0,293,39608.5427430556,2008-06-09,13:01:33
39.985526,116.35294,0,291,39608.5427662037,2008-06-09,13:01:35
39.985535,116.352947,0,291,39608.5427893519,2008-06-09,13:01:37
39.985518,116.352949,0,291,39608.5428125,2008-06-09,13:01:39
39.985517,116.352949,0,291,39608.5428356482,2008-06-09,13:01:41
39.985515,116.352949,0,290,39608.5428587963,2008-06-09,13:01:43
39.98551,116.352947,0,290,39608.5428819444,2008-06-09,13:01:45
39.985507,116.352946,0,290,39608.5429050926,2008-06-09,13:01:47
39.985507,116.352946,0,290,39608.5429282407,2008-06-09,13:01:49
39.985505,116.352946,0,290,39608.5429513889,2008-06-09,13:01:51
39.985489,116.352945,0,290,39608.542974537,2008-06-09,13:01:53
39.98547,116.352946,0,289,39608.5429976852,2008-06-09,13:01:55
39.985466,116.352944,0,288,39608.5430208333,2008-06-09,13:01:57
39.985457,116.352941,0,287,39608.5430439815,2008-06-09,13:01:59
39.985458,116.352942,0,287,39608.5430671296,2008-06-09,13:02:01
39.985459,116.352942,0,287,39608.5430902778,2008-06-09,13:02:03
39.985455,116.352941,0,287,39608.5431134259,2008-06-09,13:02:05
39.985436,116.352932,0,287,39608.5431365741,2008-06-09,13:02:07
39.98542,116.352916,0,287,39608.5431597222,2008-06-09,13:02:09
39.985386,116.352901,0,287,39608.5431828704,2008-06-09,13:02:11
39.985343,116.352885,0,287,39608.5432060185,2008-06-09,13:02:13
39.985313,116.352869,0,287,39608.5432291667,2008-06-09,13:02:15
39.985277,116.352856,0,287,39608.5432523148,2008-06-09,13:02:17
39.985234,116.352836,0,287,39608.543275463,2008-06-09,13:02:19
39.98518,116.352812,0,287,39608.5432986111,2008-06-09,13:02:21
39.985156,116.352789,0,287,39608.5433217593,2008-06-09,13:02:23
39.985138,116.352772,0,288,39608.5433449074,2008-06-09,13:02:25
39.985097,116.352752,0,287,39608.5433680556,2008-06-09,13:02:27
39.985049,116.352729,0,286,39608.5433912037,2008-06-09,13:02:29
39.985046,116.352719,0,286,39608.5434143519,2008-06-09,13:02:31
39.985047,116.352714,0,285,39608.5434375,2008-06-09,13:02:33
39.985055,116.352707,0,284,39608.5434606481,2008-06-09,13:02:35
39.985072,116.35271,0,283,39608.5434837963,2008-06-09,13:02:37
39.985092,116.352709,0,282,39608.5435069444,2008-06-09,13:02:39
39.985122,116.352717,0,282,39608.5435300926,2008-06-09,13:02:41
39.985136,116.352717,0,282,39608.5435532407,2008-06-09,13:02:43
39.985173,116.352726,0,282,39608.5435763889,2008-06-09,13:02:45
39.985238,116.352745,0,282,39608.543599537,2008-06-09,13:02:47
39.985296,116.352763,0,282,39608.5436226852,2008-06-09,13:02:49
39.98533,116.352765,0,283,39608.5436458333,2008-06-09,13:02:51
39.985395,116.352779,0,284,39608.5436689815,2008-06-09,13:02:53
39.98545,116.352802,0,284,39608.5436921296,2008-06-09,13:02:55
39.985482,116.352801,0,285,39608.5437152778,2008-06-09,13:02:57
39.985533,116.352808,0,285,39608.5437384259,2008-06-09,13:02:59
39.985564,116.352796,0,285,39608.5437615741,2008-06-09,13:03:01
39.985577,116.352796,0,285,39608.5437847222,2008-06-09,13:03:03
39.985578,116.352788,0,286,39608.5438078704,2008-06-09,13:03:05
39.985551,116.352742,0,286,39608.5438310185,2008-06-09,13:03:07
39.985557,116.352712,0,288,39608.5438541667,2008-06-09,13:03:09
39.985521,116.352726,0,289,39608.5438773148,2008-06-09,13:03:11
39.985521,116.352728,0,289,39608.543900463,2008-06-09,13:03:13
39.985519,116.352732,0,289,39608.5439236111,2008-06-09,13:03:15
39.985478,116.352788,0,289,39608.5439467593,2008-06-09,13:03:17
39.985452,116.352868,0,290,39608.5439699074,2008-06-09,13:03:19
39.985422,116.352912,0,290,39608.5439930556,2008-06-09,13:03:21
39.985372,116.352941,0,291,39608.5440162037,2008-06-09,13:03:23
39.985322,116.352956,0,291,39608.5440393519,2008-06-09,13:03:25
39.985284,116.352959,0,293,39608.5440625,2008-06-09,13:03:27
39.985284,116.352962,0,294,39608.5440856481,2008-06-09,13:03:29
39.985295,116.352974,0,296,39608.5441087963,2008-06-09,13:03:31
39.9853,116.352979,0,296,39608.5441319444,2008-06-09,13:03:33
39.985304,116.352973,0,297,39608.5441550926,2008-06-09,13:03:35
39.985306,116.352974,0,297,39608.5441782407,2008-06-09,13:03:37
39.985311,116.352977,0,297,39608.5442013889,2008-06-09,13:03:39
39.985315,116.352978,0,297,39608.544224537,2008-06-09,13:03:41
39.985317,116.352979,0,298,39608.5442476852,2008-06-09,13:03:43
39.985317,116.352979,0,298,39608.5442708333,2008-06-09,13:03:45
39.985315,116.352978,0,298,39608.5442939815,2008-06-09,13:03:47
39.985315,116.352978,0,298,39608.5443171296,2008-06-09,13:03:49
39.985319,116.35298,0,298,39608.5443402778,2008-06-09,13:03:51
39.985321,116.35298,0,298,39608.5443634259,2008-06-09,13:03:53
39.985319,116.352979,0,298,39608.5443865741,2008-06-09,13:03:55
39.985337,116.352975,0,297,39608.5444097222,2008-06-09,13:03:57
39.985335,116.352967,0,297,39608.5444328704,2008-06-09,13:03:59
39.985325,116.352951,0,296,39608.5444560185,2008-06-09,13:04:01
39.98533,116.352927,0,295,39608.5444791667,2008-06-09,13:04:03
39.985289,116.35292,0,296,39608.5445023148,2008-06-09,13:04:05
39.985301,116.352911,0,295,39608.544525463,2008-06-09,13:04:07
39.985298,116.352908,0,295,39608.5445486111,2008-06-09,13:04:09
39.98528,116.352908,0,295,39608.5445717593,2008-06-09,13:04:11
39.985277,116.3529,0,294,39608.5445949074,2008-06-09,13:04:13
39.985279,116.352891,0,293,39608.5446180556,2008-06-09,13:04:15
39.985278,116.352891,0,293,39608.5446412037,2008-06-09,13:04:17
39.985279,116.352891,0,293,39608.5446643519,2008-06-09,13:04:19
39.98528,116.352891,0,293,39608.5446875,2008-06-09,13:04:21
39.98528,116.352891,0,293,39608.5447106481,2008-06-09,13:04:23
39.985281,116.352892,0,293,39608.5447337963,2008-06-09,13:04:25
39.985281,116.352892,0,293,39608.5447569444,2008-06-09,13:04:27
39.985279,116.352891,0,293,39608.5447800926,2008-06-09,13:04:29
39.985277,116.352891,0,293,39608.5448032407,2008-06-09,13:04:31
39.985276,116.352891,0,293,39608.5448263889,2008-06-09,13:04:33
39.985276,116.352891,0,293,39608.544849537,2008-06-09,13:04:35
39.985276,116.352891,0,293,39608.5448726852,2008-06-09,13:04:37
39.985271,116.352889,0,293,39608.5448958333,2008-06-09,13:04:39
39.985242,116.352887,0,292,39608.5449189815,2008-06-09,13:04:41
39.985189,116.352888,0,291,39608.5449421296,2008-06-09,13:04:43
39.985144,116.352897,0,289,39608.5449652778,2008-06-09,13:04:45
39.985108,116.352901,0,286,39608.5449884259,2008-06-09,13:04:47
39.985067,116.352938,0,283,39608.5450115741,2008-06-09,13:04:49
39.985048,116.352954,0,282,39608.5450347222,2008-06-09,13:04:51
39.985012,116.352975,0,279,39608.5450578704,2008-06-09,13:04:53
39.984993,116.352991,0,276,39608.5450810185,2008-06-09,13:04:55
39.984954,116.353004,0,273,39608.5451041667,2008-06-09,13:04:57
39.984929,116.353022,0,269,39608.5451273148,2008-06-09,13:04:59
39.984898,116.353034,0,263,39608.545150463,2008-06-09,13:05:01
39.984872,116.353033,0,256,39608.5451736111,2008-06-09,13:05:03
39.984873,116.353023,0,249,39608.5451967593,2008-06-09,13:05:05
39.984852,116.353006,0,243,39608.5452199074,2008-06-09,13:05:07
39.984828,116.352974,0,240,39608.5452430556,2008-06-09,13:05:09
39.984828,116.352948,0,235,39608.5452662037,2008-06-09,13:05:11
39.98483,116.352935,0,233,39608.5452893519,2008-06-09,13:05:13
39.984808,116.352925,0,231,39608.5453125,2008-06-09,13:05:15
39.984787,116.352907,0,229,39608.5453356481,2008-06-09,13:05:17
39.984774,116.352883,0,226,39608.5453587963,2008-06-09,13:05:19
39.984787,116.352875,0,224,39608.5453819444,2008-06-09,13:05:21
39.98481,116.352869,0,222,39608.5454050926,2008-06-09,13:05:23
39.984823,116.352864,0,221,39608.5454282407,2008-06-09,13:05:25
39.984821,116.352864,0,220,39608.5454513889,2008-06-09,13:05:27
39.984825,116.352865,0,220,39608.545474537,2008-06-09,13:05:29
39.984851,116.35287,0,218,39608.5454976852,2008-06-09,13:05:31
39.984853,116.352862,0,217,39608.5455208333,2008-06-09,13:05:33
39.984845,116.35285,0,217,39608.5455439815,2008-06-09,13:05:35
39.984843,116.352848,0,217,39608.5455671296,2008-06-09,13:05:37
39.984843,116.352848,0,216,39608.5455902778,2008-06-09,13:05:39
39.98484,116.352846,0,216,39608.5456134259,2008-06-09,13:05:41
39.984831,116.352839,0,216,39608.5456365741,2008-06-09,13:05:43
39.984829,116.352838,0,216,39608.5456597222,2008-06-09,13:05:45
39.984824,116.352836,0,216,39608.5456828704,2008-06-09,13:05:47
39.984809,116.352829,0,216,39608.5457060185,2008-06-09,13:05:49
39.984784,116.352819,0,216,39608.5457291667,2008-06-09,13:05:51
39.984793,116.352803,0,216,39608.5457523148,2008-06-09,13:05:53
39.98478,116.352798,0,216,39608.545775463,2008-06-09,13:05:55
39.984766,116.35279,0,216,39608.5457986111,2008-06-09,13:05:57
39.984771,116.35278,0,217,39608.5458217593,2008-06-09,13:05:59
39.984767,116.352775,0,216,39608.5458449074,2008-06-09,13:06:01
39.984748,116.352766,0,216,39608.5458680556,2008-06-09,13:06:03
39.984734,116.352758,0,215,39608.5458912037,2008-06-09,13:06:05
39.984724,116.352759,0,216,39608.5459143519,2008-06-09,13:06:07
39.984704,116.352754,0,215,39608.5459375,2008-06-09,13:06:09
39.984705,116.352761,0,215,39608.5459606481,2008-06-09,13:06:11
39.984765,116.352756,0,214,39608.5459837963,2008-06-09,13:06:13
39.984858,116.352738,0,212,39608.5460069444,2008-06-09,13:06:15
39.984869,116.352726,0,211,39608.5460300926,2008-06-09,13:06:17
39.984876,116.352717,0,210,39608.5460532407,2008-06-09,13:06:19
39.984875,116.352716,0,210,39608.5460763889,2008-06-09,13:06:21
39.984878,116.352718,0,210,39608.546099537,2008-06-09,13:06:23
39.984918,116.35272,0,209,39608.5461226852,2008-06-09,13:06:25
39.98495,116.352732,0,208,39608.5461458333,2008-06-09,13:06:27
39.984953,116.35273,0,206,39608.5461689815,2008-06-09,13:06:29
39.984944,116.352735,0,206,39608.5461921296,2008-06-09,13:06:31
39.984943,116.352738,0,206,39608.5462152778,2008-06-09,13:06:33
39.984954,116.352737,0,206,39608.5462384259,2008-06-09,13:06:35
39.98499,116.352738,0,206,39608.5462615741,2008-06-09,13:06:37
39.984996,116.352734,0,205,39608.5462847222,2008-06-09,13:06:39
39.984975,116.352721,0,205,39608.5463078704,2008-06-09,13:06:41
39.984962,116.352723,0,206,39608.5463310185,2008-06-09,13:06:43
39.984959,116.352722,0,206,39608.5463541667,2008-06-09,13:06:45
39.984955,116.35273,0,206,39608.5463773148,2008-06-09,13:06:47
39.98494,116.352736,0,205,39608.546400463,2008-06-09,13:06:49
39.98494,116.35275,0,203,39608.5464236111,2008-06-09,13:06:51
39.984932,116.352775,0,201,39608.5464467593,2008-06-09,13:06:53
39.984909,116.352806,0,199,39608.5464699074,2008-06-09,13:06:55
39.984912,116.352808,0,199,39608.5464930556,2008-06-09,13:06:57
39.984915,116.35281,0,199,39608.5465162037,2008-06-09,13:06:59
39.984918,116.352813,0,199,39608.5465393519,2008-06-09,13:07:01
39.984901,116.352839,0,199,39608.5465625,2008-06-09,13:07:03
39.984856,116.352862,0,196,39608.5465856481,2008-06-09,13:07:05
39.984793,116.352885,0,195,39608.5466087963,2008-06-09,13:07:07
39.984724,116.352904,0,194,39608.5466319444,2008-06-09,13:07:09
39.984682,116.352917,0,194,39608.5466550926,2008-06-09,13:07:11
39.984634,116.352933,0,193,39608.5466782407,2008-06-09,13:07:13
39.984603,116.352939,0,193,39608.5467013889,2008-06-09,13:07:15
39.984568,116.35294,0,193,39608.546724537,2008-06-09,13:07:17
39.98453,116.352946,0,192,39608.5467476852,2008-06-09,13:07:19
39.984507,116.352925,0,193,39608.5467708333,2008-06-09,13:07:21
39.984461,116.352908,0,194,39608.5467939815,2008-06-09,13:07:23
39.984437,116.352897,0,194,39608.5468171296,2008-06-09,13:07:25
39.984418,116.352887,0,195,39608.5468402778,2008-06-09,13:07:27
39.984403,116.352889,0,196,39608.5468634259,2008-06-09,13:07:29
39.984405,116.352882,0,197,39608.5468865741,2008-06-09,13:07:31
39.984449,116.352872,0,197,39608.5469097222,2008-06-09,13:07:33
39.984485,116.352861,0,198,39608.5469328704,2008-06-09,13:07:35
39.984524,116.352854,0,198,39608.5469560185,2008-06-09,13:07:37
39.984568,116.352843,0,198,39608.5469791667,2008-06-09,13:07:39
39.984644,116.352836,0,198,39608.5470023148,2008-06-09,13:07:41
39.984664,116.35282,0,198,39608.547025463,2008-06-09,13:07:43
39.984692,116.352818,0,197,39608.5470486111,2008-06-09,13:07:45
39.984741,116.352834,0,196,39608.5470717593,2008-06-09,13:07:47
39.984767,116.35284,0,195,39608.5470949074,2008-06-09,13:07:49
39.984776,116.352845,0,194,39608.5471180556,2008-06-09,13:07:51
39.984829,116.35285,0,194,39608.5471412037,2008-06-09,13:07:53
39.984833,116.352852,0,194,39608.5471643518,2008-06-09,13:07:55
39.984839,116.35286,0,193,39608.5471875,2008-06-09,13:07:57
39.984855,116.352868,0,193,39608.5472106481,2008-06-09,13:07:59
39.984856,116.35287,0,192,39608.5472337963,2008-06-09,13:08:01
39.984867,116.352873,0,191,39608.5472569444,2008-06-09,13:08:03
39.98485,116.352872,0,193,39608.5472800926,2008-06-09,13:08:05
39.984872,116.352864,0,193,39608.5473032407,2008-06-09,13:08:07
39.98487,116.352869,0,194,39608.5473263889,2008-06-09,13:08:09
39.984898,116.352865,0,195,39608.547349537,2008-06-09,13:08:11
39.984878,116.352868,0,197,39608.5473726852,2008-06-09,13:08:13
39.984887,116.352868,0,199,39608.5473958333,2008-06-09,13:08:15
39.984892,116.352861,0,199,39608.5474189815,2008-06-09,13:08:17
39.984872,116.352848,0,199,39608.5474421296,2008-06-09,13:08:19
39.984859,116.352839,0,200,39608.5474652778,2008-06-09,13:08:21
39.984841,116.352835,0,200,39608.5474884259,2008-06-09,13:08:23
39.984827,116.352823,0,199,39608.5475115741,2008-06-09,13:08:25
39.984835,116.352807,0,199,39608.5475347222,2008-06-09,13:08:27
39.984872,116.352823,0,199,39608.5475578704,2008-06-09,13:08:29
39.984896,116.352824,0,199,39608.5475810185,2008-06-09,13:08:31
39.984937,116.35283,0,198,39608.5476041667,2008-06-09,13:08:33
39.984962,116.352837,0,198,39608.5476273148,2008-06-09,13:08:35
39.984959,116.352845,0,198,39608.547650463,2008-06-09,13:08:37
39.98497,116.352855,0,198,39608.5476736111,2008-06-09,13:08:39
39.984989,116.352862,0,198,39608.5476967593,2008-06-09,13:08:41
39.985001,116.352864,0,199,39608.5477199074,2008-06-09,13:08:43
39.985013,116.35287,0,200,39608.5477430556,2008-06-09,13:08:45
39.985016,116.352874,0,200,39608.5477662037,2008-06-09,13:08:47
39.985012,116.352881,0,201,39608.5477893518,2008-06-09,13:08:49
39.98498,116.35288,0,201,39608.5478125,2008-06-09,13:08:51
39.984936,116.352879,0,201,39608.5478356481,2008-06-09,13:08:53
39.98491,116.352885,0,202,39608.5478587963,2008-06-09,13:08:55
39.984905,116.352889,0,202,39608.5478819444,2008-06-09,13:08:57
39.984913,116.352895,0,203,39608.5479050926,2008-06-09,13:08:59
39.984908,116.352897,0,203,39608.5479282407,2008-06-09,13:09:01
39.984896,116.352901,0,199,39608.5479513889,2008-06-09,13:09:03
39.984895,116.352899,0,195,39608.547974537,2008-06-09,13:09:05
39.984888,116.352905,0,192,39608.5479976852,2008-06-09,13:09:07
39.984876,116.352909,0,188,39608.5480208333,2008-06-09,13:09:09
39.984852,116.35291,0,184,39608.5480439815,2008-06-09,13:09:11
39.984811,116.352898,0,183,39608.5480671296,2008-06-09,13:09:13
39.984767,116.352908,0,184,39608.5480902778,2008-06-09,13:09:15
39.984655,116.35291,0,184,39608.5481134259,2008-06-09,13:09:17
39.98459,116.352906,0,182,39608.5481365741,2008-06-09,13:09:19
39.984531,116.352899,0,182,39608.5481597222,2008-06-09,13:09:21
39.984485,116.352908,0,180,39608.5481828704,2008-06-09,13:09:23
39.984458,116.352918,0,176,39608.5482060185,2008-06-09,13:09:25
39.984481,116.352904,0,168,39608.5482291667,2008-06-09,13:09:27
39.984482,116.352903,0,161,39608.5482523148,2008-06-09,13:09:29
39.984491,116.352903,0,153,39608.548275463,2008-06-09,13:09:31
39.984489,116.3529,0,146,39608.5482986111,2008-06-09,13:09:33
39.984478,116.352917,0,139,39608.5483217593,2008-06-09,13:09:35
39.984483,116.352917,0,132,39608.5483449074,2008-06-09,13:09:37
39.984488,116.35292,0,125,39608.5483680556,2008-06-09,13:09:39
39.984469,116.352933,0,118,39608.5483912037,2008-06-09,13:09:41
39.984433,116.352915,0,112,39608.5484143518,2008-06-09,13:09:43
39.984409,116.352896,0,107,39608.5484375,2008-06-09,13:09:45
39.984411,116.352887,0,103,39608.5484606481,2008-06-09,13:09:47
39.984414,116.35289,0,102,39608.5484837963,2008-06-09,13:09:49
39.984436,116.352891,0,101,39608.5485069444,2008-06-09,13:09:51
39.984466,116.352888,0,100,39608.5485300926,2008-06-09,13:09:53
39.984497,116.352879,0,100,39608.5485532407,2008-06-09,13:09:55
39.984517,116.352873,0,101,39608.5485763889,2008-06-09,13:09:57
39.984534,116.352875,0,101,39608.548599537,2008-06-09,13:09:59
39.984536,116.352876,0,101,39608.5486226852,2008-06-09,13:10:01
39.984533,116.352874,0,101,39608.5486458333,2008-06-09,13:10:03
39.984528,116.352872,0,100,39608.5486689815,2008-06-09,13:10:05
39.984519,116.352849,0,102,39608.5486921296,2008-06-09,13:10:07
39.984541,116.352846,0,104,39608.5487152778,2008-06-09,13:10:09
39.984562,116.352846,0,107,39608.5487384259,2008-06-09,13:10:11
39.984564,116.352847,0,107,39608.5487615741,2008-06-09,13:10:13
39.984572,116.352835,0,108,39608.5487847222,2008-06-09,13:10:15
39.984605,116.352824,0,111,39608.5488078704,2008-06-09,13:10:17
39.984645,116.352829,0,114,39608.5488310185,2008-06-09,13:10:19
39.98467,116.352825,0,115,39608.5488541667,2008-06-09,13:10:21
39.984702,116.352822,0,117,39608.5488773148,2008-06-09,13:10:23
39.984769,116.352818,0,118,39608.548900463,2008-06-09,13:10:25
39.984812,116.352816,0,119,39608.5489236111,2008-06-09,13:10:27
39.984833,116.352818,0,119,39608.5489467593,2008-06-09,13:10:29
39.984871,116.352823,0,119,39608.5489699074,2008-06-09,13:10:31
39.984887,116.352818,0,118,39608.5489930556,2008-06-09,13:10:33
39.984892,116.352811,0,119,39608.5490162037,2008-06-09,13:10:35
39.984889,116.35281,0,119,39608.5490393518,2008-06-09,13:10:37
39.98489,116.352811,0,119,39608.5490625,2008-06-09,13:10:39
39.984924,116.352823,0,119,39608.5490856481,2008-06-09,13:10:41
39.984956,116.352835,0,120,39608.5491087963,2008-06-09,13:10:43
39.984988,116.352846,0,120,39608.5491319444,2008-06-09,13:10:45
39.985019,116.352867,0,122,39608.5491550926,2008-06-09,13:10:47
39.985051,116.352885,0,123,39608.5491782407,2008-06-09,13:10:49
39.98508,116.352895,0,124,39608.5492013889,2008-06-09,13:10:51
39.985075,116.352894,0,125,39608.549224537,2008-06-09,13:10:53
39.985059,116.352889,0,126,39608.5492476852,2008-06-09,13:10:55
39.985054,116.352881,0,127,39608.5492708333,2008-06-09,13:10:57
39.985023,116.352858,0,127,39608.5492939815,2008-06-09,13:10:59
39.984986,116.352843,0,127,39608.5493171296,2008-06-09,13:11:01
39.984974,116.352826,0,126,39608.5493402778,2008-06-09,13:11:03
39.98496,116.352812,0,127,39608.5493634259,2008-06-09,13:11:05
39.98492,116.352805,0,129,39608.5493865741,2008-06-09,13:11:07
39.984916,116.352806,0,130,39608.5494097222,2008-06-09,13:11:09
39.984911,116.352804,0,130,39608.5494328704,2008-06-09,13:11:11
39.984873,116.352802,0,132,39608.5494560185,2008-06-09,13:11:13
39.984858,116.352808,0,134,39608.5494791667,2008-06-09,13:11:15
39.984851,116.352812,0,136,39608.5495023148,2008-06-09,13:11:17
39.984856,116.352818,0,137,39608.549525463,2008-06-09,13:11:19
39.984842,116.352819,0,137,39608.5495486111,2008-06-09,13:11:21
39.984824,116.352829,0,138,39608.5495717593,2008-06-09,13:11:23
39.9848,116.352836,0,139,39608.5495949074,2008-06-09,13:11:25
39.98478,116.352844,0,140,39608.5496180556,2008-06-09,13:11:27
39.98477,116.352854,0,141,39608.5496412037,2008-06-09,13:11:29
39.98476,116.352865,0,142,39608.5496643518,2008-06-09,13:11:31
39.984762,116.35288,0,144,39608.5496875,2008-06-09,13:11:33
39.98475,116.352884,0,144,39608.5497106481,2008-06-09,13:11:35
39.984739,116.352896,0,144,39608.5497337963,2008-06-09,13:11:37
39.984738,116.352896,0,144,39608.5497569444,2008-06-09,13:11:39
39.984734,116.352894,0,145,39608.5497800926,2008-06-09,13:11:41
39.984734,116.352897,0,147,39608.5498032407,2008-06-09,13:11:43
39.984693,116.352886,0,147,39608.5498263889,2008-06-09,13:11:45
39.984685,116.352897,0,149,39608.549849537,2008-06-09,13:11:47
39.98467,116.352898,0,151,39608.5498726852,2008-06-09,13:11:49
39.984645,116.352894,0,152,39608.5498958333,2008-06-09,13:11:51
39.984631,116.352897,0,153,39608.5499189815,2008-06-09,13:11:53
39.984609,116.352891,0,153,39608.5499421296,2008-06-09,13:11:55
39.984594,116.352892,0,152,39608.5499652778,2008-06-09,13:11:57
39.984571,116.352883,0,150,39608.5499884259,2008-06-09,13:11:59
39.984552,116.352883,0,149,39608.5500115741,2008-06-09,13:12:01
39.984526,116.352881,0,147,39608.5500347222,2008-06-09,13:12:03
39.984508,116.352876,0,146,39608.5500578704,2008-06-09,13:12:05
39.984504,116.352882,0,144,39608.5500810185,2008-06-09,13:12:07
39.984513,116.352882,0,143,39608.5501041667,2008-06-09,13:12:09
39.984527,116.352882,0,141,39608.5501273148,2008-06-09,13:12:11
39.984523,116.352884,0,140,39608.550150463,2008-06-09,13:12:13
39.984541,116.352886,0,139,39608.5501736111,2008-06-09,13:12:15
39.984569,116.352888,0,139,39608.5501967593,2008-06-09,13:12:17
39.984602,116.352885,0,138,39608.5502199074,2008-06-09,13:12:19
39.984605,116.352886,0,138,39608.5502430556,2008-06-09,13:12:21
39.984626,116.352888,0,138,39608.5502662037,2008-06-09,13:12:23
39.984646,116.352886,0,138,39608.5502893519,2008-06-09,13:12:25
39.984672,116.352879,0,139,39608.5503125,2008-06-09,13:12:27
39.984691,116.35288,0,140,39608.5503356481,2008-06-09,13:12:29
39.984707,116.352877,0,140,39608.5503587963,2008-06-09,13:12:31
39.984711,116.352874,0,140,39608.5503819444,2008-06-09,13:12:33
39.984698,116.352862,0,141,39608.5504050926,2008-06-09,13:12:35
39.984676,116.352846,0,141,39608.5504282407,2008-06-09,13:12:37
39.98467,116.352839,0,142,39608.5504513889,2008-06-09,13:12:39
39.984673,116.35283,0,142,39608.550474537,2008-06-09,13:12:41
39.984677,116.352832,0,142,39608.5504976852,2008-06-09,13:12:43
39.984694,116.352835,0,143,39608.5505208333,2008-06-09,13:12:45
39.984703,116.352834,0,143,39608.5505439815,2008-06-09,13:12:47
39.984721,116.352831,0,142,39608.5505671296,2008-06-09,13:12:49
39.98474,116.352835,0,142,39608.5505902778,2008-06-09,13:12:51
39.984743,116.35283,0,142,39608.5506134259,2008-06-09,13:12:53
39.984743,116.352823,0,143,39608.5506365741,2008-06-09,13:12:55
39.98474,116.352815,0,143,39608.5506597222,2008-06-09,13:12:57
39.984738,116.352812,0,143,39608.5506828704,2008-06-09,13:12:59
39.98474,116.35281,0,143,39608.5507060185,2008-06-09,13:13:01
39.984756,116.352809,0,143,39608.5507291667,2008-06-09,13:13:03
39.984766,116.352804,0,143,39608.5507523148,2008-06-09,13:13:05
39.984773,116.352801,0,143,39608.550775463,2008-06-09,13:13:07
39.984772,116.352795,0,144,39608.5507986111,2008-06-09,13:13:09
39.984769,116.352787,0,144,39608.5508217593,2008-06-09,13:13:11
39.984767,116.352779,0,144,39608.5508449074,2008-06-09,13:13:13
39.984752,116.352769,0,144,39608.5508680556,2008-06-09,13:13:15
39.984711,116.352752,0,143,39608.5508912037,2008-06-09,13:13:17
39.984703,116.352742,0,143,39608.5509143519,2008-06-09,13:13:19
39.984705,116.352733,0,143,39608.5509375,2008-06-09,13:13:21
39.984687,116.352717,0,143,39608.5509606482,2008-06-09,13:13:23
39.98468,116.352704,0,143,39608.5509837963,2008-06-09,13:13:25
39.984671,116.352696,0,143,39608.5510069444,2008-06-09,13:13:27
39.984676,116.352689,0,143,39608.5510300926,2008-06-09,13:13:29
39.984674,116.352679,0,142,39608.5510532407,2008-06-09,13:13:31
39.984668,116.352666,0,142,39608.5510763889,2008-06-09,13:13:33
39.984666,116.352654,0,142,39608.551099537,2008-06-09,13:13:35
39.984669,116.352647,0,142,39608.5511226852,2008-06-09,13:13:37
39.984671,116.352647,0,142,39608.5511458333,2008-06-09,13:13:39
39.984675,116.352647,0,142,39608.5511689815,2008-06-09,13:13:41
39.984673,116.352648,0,142,39608.5511921296,2008-06-09,13:13:43
39.984675,116.352649,0,142,39608.5512152778,2008-06-09,13:13:45
39.984679,116.352651,0,142,39608.5512384259,2008-06-09,13:13:47
39.984684,116.352654,0,142,39608.5512615741,2008-06-09,13:13:49
39.984688,116.352655,0,142,39608.5512847222,2008-06-09,13:13:51
39.984691,116.352656,0,142,39608.5513078704,2008-06-09,13:13:53
39.984691,116.352656,0,142,39608.5513310185,2008-06-09,13:13:55
39.984692,116.352657,0,142,39608.5513541667,2008-06-09,13:13:57
39.984695,116.352659,0,142,39608.5513773148,2008-06-09,13:13:59
39.9847,116.352662,0,142,39608.551400463,2008-06-09,13:14:01
39.984785,116.352799,0,143,39608.5514236111,2008-06-09,13:14:03
39.984808,116.352845,0,144,39608.5514467593,2008-06-09,13:14:05
39.984802,116.352871,0,145,39608.5514699074,2008-06-09,13:14:07
39.984756,116.35287,0,146,39608.5514930556,2008-06-09,13:14:09
39.984736,116.352867,0,146,39608.5515162037,2008-06-09,13:14:11
39.984716,116.352865,0,147,39608.5515393519,2008-06-09,13:14:13
39.984719,116.352856,0,146,39608.5515625,2008-06-09,13:14:15
39.984723,116.352856,0,147,39608.5515856481,2008-06-09,13:14:17
39.984703,116.352858,0,148,39608.5516087963,2008-06-09,13:14:19
39.984701,116.352863,0,148,39608.5516319444,2008-06-09,13:14:21
39.984706,116.352873,0,149,39608.5516550926,2008-06-09,13:14:23
39.984719,116.352885,0,150,39608.5516782407,2008-06-09,13:14:25
39.984723,116.3529,0,150,39608.5517013889,2008-06-09,13:14:27
39.98472,116.352899,0,150,39608.551724537,2008-06-09,13:14:29
39.984722,116.3529,0,150,39608.5517476852,2008-06-09,13:14:31
39.984724,116.352906,0,150,39608.5517708333,2008-06-09,13:14:33
39.984719,116.352907,0,150,39608.5517939815,2008-06-09,13:14:35
39.984717,116.352919,0,150,39608.5518171296,2008-06-09,13:14:37
39.984711,116.352919,0,150,39608.5518402778,2008-06-09,13:14:39
39.984707,116.352913,0,150,39608.5518634259,2008-06-09,13:14:41
39.984716,116.352918,0,150,39608.5518865741,2008-06-09,13:14:43
39.98473,116.352918,0,149,39608.5519097222,2008-06-09,13:14:45
39.984739,116.352907,0,149,39608.5519328704,2008-06-09,13:14:47
39.984738,116.352901,0,148,39608.5519560185,2008-06-09,13:14:49
39.984742,116.352893,0,148,39608.5519791667,2008-06-09,13:14:51
39.98474,116.352891,0,148,39608.5520023148,2008-06-09,13:14:53
39.984739,116.352891,0,148,39608.552025463,2008-06-09,13:14:55
39.98474,116.352892,0,148,39608.5520486111,2008-06-09,13:14:57
39.984743,116.352892,0,148,39608.5520717593,2008-06-09,13:14:59
39.984744,116.352882,0,147,39608.5520949074,2008-06-09,13:15:01
39.984739,116.352866,0,145,39608.5521180556,2008-06-09,13:15:03
39.984726,116.352849,0,145,39608.5521412037,2008-06-09,13:15:05
39.984738,116.352834,0,144,39608.5521643519,2008-06-09,13:15:07
39.984739,116.352817,0,143,39608.5521875,2008-06-09,13:15:09
39.98474,116.352817,0,143,39608.5522106481,2008-06-09,13:15:11
39.984736,116.352815,0,143,39608.5522337963,2008-06-09,13:15:13
39.984721,116.352787,0,141,39608.5522569444,2008-06-09,13:15:15
39.984729,116.352781,0,141,39608.5522800926,2008-06-09,13:15:17
39.984722,116.352765,0,140,39608.5523032407,2008-06-09,13:15:19
39.984702,116.35275,0,139,39608.5523263889,2008-06-09,13:15:21
39.984683,116.352727,0,139,39608.552349537,2008-06-09,13:15:23
39.984672,116.352714,0,138,39608.5523726852,2008-06-09,13:15:25
39.984659,116.352696,0,136,39608.5523958333,2008-06-09,13:15:27
39.984628,116.352675,0,135,39608.5524189815,2008-06-09,13:15:29
39.984612,116.35266,0,134,39608.5524421296,2008-06-09,13:15:31
39.984611,116.352651,0,133,39608.5524652778,2008-06-09,13:15:33
39.984611,116.352649,0,132,39608.5524884259,2008-06-09,13:15:35
39.984627,116.352646,0,131,39608.5525115741,2008-06-09,13:15:37
39.984679,116.352657,0,131,39608.5525347222,2008-06-09,13:15:39
39.984769,116.352696,0,132,39608.5525578704,2008-06-09,13:15:41
39.984797,116.352707,0,132,39608.5525810185,2008-06-09,13:15:43
39.984799,116.352707,0,132,39608.5526041667,2008-06-09,13:15:45
39.984816,116.352709,0,131,39608.5526273148,2008-06-09,13:15:47
39.984828,116.352721,0,131,39608.552650463,2008-06-09,13:15:49
39.984854,116.352724,0,131,39608.5526736111,2008-06-09,13:15:51
39.984877,116.35272,0,130,39608.5526967593,2008-06-09,13:15:53
39.98489,116.352724,0,130,39608.5527199074,2008-06-09,13:15:55
39.984891,116.352722,0,129,39608.5527430556,2008-06-09,13:15:57
39.9849,116.352715,0,129,39608.5527662037,2008-06-09,13:15:59
39.984901,116.352706,0,129,39608.5527893519,2008-06-09,13:16:01
39.984903,116.352698,0,128,39608.5528125,2008-06-09,13:16:03
39.984903,116.352683,0,128,39608.5528356481,2008-06-09,13:16:05
39.984905,116.352683,0,128,39608.5528587963,2008-06-09,13:16:07
39.984905,116.352683,0,128,39608.5528819444,2008-06-09,13:16:09
39.984903,116.352682,0,128,39608.5529050926,2008-06-09,13:16:11
39.984895,116.352677,0,128,39608.5529282407,2008-06-09,13:16:13
39.984865,116.352666,0,127,39608.5529513889,2008-06-09,13:16:15
39.984853,116.352657,0,127,39608.552974537,2008-06-09,13:16:17
39.984856,116.35265,0,127,39608.5529976852,2008-06-09,13:16:19
39.984856,116.352642,0,127,39608.5530208333,2008-06-09,13:16:21
39.984853,116.352638,0,127,39608.5530439815,2008-06-09,13:16:23
39.984854,116.352638,0,127,39608.5530671296,2008-06-09,13:16:25
39.984862,116.35264,0,127,39608.5530902778,2008-06-09,13:16:27
39.984872,116.352641,0,127,39608.5531134259,2008-06-09,13:16:29
39.984872,116.352642,0,127,39608.5531365741,2008-06-09,13:16:31
39.984874,116.352643,0,127,39608.5531597222,2008-06-09,13:16:33
39.984883,116.352645,0,128,39608.5531828704,2008-06-09,13:16:35
39.984862,116.352645,0,128,39608.5532060185,2008-06-09,13:16:37
39.984848,116.352647,0,128,39608.5532291667,2008-06-09,13:16:39
39.984836,116.352647,0,128,39608.5532523148,2008-06-09,13:16:41
39.984837,116.352645,0,128,39608.553275463,2008-06-09,13:16:43
39.98482,116.352643,0,129,39608.5532986111,2008-06-09,13:16:45
39.984812,116.352644,0,129,39608.5533217593,2008-06-09,13:16:47
39.98479,116.352635,0,129,39608.5533449074,2008-06-09,13:16:49
39.984773,116.352635,0,129,39608.5533680556,2008-06-09,13:16:51
39.98477,116.352634,0,129,39608.5533912037,2008-06-09,13:16:53
39.984767,116.352633,0,129,39608.5534143519,2008-06-09,13:16:55
39.984763,116.352631,0,129,39608.5534375,2008-06-09,13:16:57
39.984761,116.352632,0,129,39608.5534606481,2008-06-09,13:16:59
39.984768,116.352642,0,129,39608.5534837963,2008-06-09,13:17:01
39.984767,116.352647,0,129,39608.5535069444,2008-06-09,13:17:03
39.984781,116.352655,0,129,39608.5535300926,2008-06-09,13:17:05
39.984784,116.352661,0,129,39608.5535532407,2008-06-09,13:17:07
39.984781,116.352659,0,129,39608.5535763889,2008-06-09,13:17:09
39.984779,116.352658,0,128,39608.553599537,2008-06-09,13:17:11
39.984776,116.352657,0,128,39608.5536226852,2008-06-09,13:17:13
39.984774,116.352656,0,128,39608.5536458333,2008-06-09,13:17:15
39.984774,116.352656,0,128,39608.5536689815,2008-06-09,13:17:17
39.984775,116.352656,0,128,39608.5536921296,2008-06-09,13:17:19
39.984778,116.352657,0,128,39608.5537152778,2008-06-09,13:17:21
39.984782,116.352659,0,128,39608.5537384259,2008-06-09,13:17:23
39.98486,116.352683,0,130,39608.5537615741,2008-06-09,13:17:25
39.984856,116.352687,0,130,39608.5537847222,2008-06-09,13:17:27
39.984848,116.35269,0,130,39608.5538078704,2008-06-09,13:17:29
39.984843,116.352695,0,130,39608.5538310185,2008-06-09,13:17:31
39.984841,116.352695,0,130,39608.5538541667,2008-06-09,13:17:33
39.98484,116.352695,0,130,39608.5538773148,2008-06-09,13:17:35
39.98484,116.352695,0,130,39608.553900463,2008-06-09,13:17:37
39.984839,116.352695,0,130,39608.5539236111,2008-06-09,13:17:39
39.984838,116.352695,0,130,39608.5539467593,2008-06-09,13:17:41
39.98484,116.352698,0,130,39608.5539699074,2008-06-09,13:17:43
39.984841,116.352701,0,130,39608.5539930556,2008-06-09,13:17:45
39.984841,116.352702,0,130,39608.5540162037,2008-06-09,13:17:47
39.984842,116.352704,0,130,39608.5540393519,2008-06-09,13:17:49
39.984843,116.352707,0,130,39608.5540625,2008-06-09,13:17:51
39.984848,116.352709,0,130,39608.5540856481,2008-06-09,13:17:53
39.984847,116.352743,0,130,39608.5541087963,2008-06-09,13:17:55
39.984838,116.352771,0,130,39608.5541319444,2008-06-09,13:17:57
39.98482,116.352788,0,130,39608.5541550926,2008-06-09,13:17:59
39.984815,116.352801,0,131,39608.5541782407,2008-06-09,13:18:01
39.984833,116.352815,0,131,39608.5542013889,2008-06-09,13:18:03
39.984848,116.35284,0,131,39608.554224537,2008-06-09,13:18:05
39.984863,116.352852,0,131,39608.5542476852,2008-06-09,13:18:07
39.984856,116.35286,0,131,39608.5542708333,2008-06-09,13:18:09
39.984859,116.352874,0,131,39608.5542939815,2008-06-09,13:18:11
39.984866,116.352878,0,131,39608.5543171296,2008-06-09,13:18:13
39.984869,116.352879,0,131,39608.5543402778,2008-06-09,13:18:15
39.984871,116.352879,0,131,39608.5543634259,2008-06-09,13:18:17
39.984875,116.352881,0,131,39608.5543865741,2008-06-09,13:18:19
39.98488,116.352882,0,131,39608.5544097222,2008-06-09,13:18:21
39.984885,116.352884,0,131,39608.5544328704,2008-06-09,13:18:23
39.98489,116.352885,0,131,39608.5544560185,2008-06-09,13:18:25
39.984886,116.352888,0,131,39608.5544791667,2008-06-09,13:18:27
39.984881,116.352885,0,132,39608.5545023148,2008-06-09,13:18:29
39.984862,116.352883,0,132,39608.554525463,2008-06-09,13:18:31
39.984841,116.352874,0,132,39608.5545486111,2008-06-09,13:18:33
39.984813,116.352856,0,133,39608.5545717593,2008-06-09,13:18:35
39.98481,116.352855,0,133,39608.5545949074,2008-06-09,13:18:37
39.984798,116.352852,0,133,39608.5546180556,2008-06-09,13:18:39
39.984779,116.352838,0,133,39608.5546412037,2008-06-09,13:18:41
39.98476,116.352832,0,133,39608.5546643519,2008-06-09,13:18:43
39.984754,116.352819,0,134,39608.5546875,2008-06-09,13:18:45
39.98475,116.352811,0,134,39608.5547106481,2008-06-09,13:18:47
39.984734,116.352804,0,134,39608.5547337963,2008-06-09,13:18:49
39.984734,116.352805,0,134,39608.5547569444,2008-06-09,13:18:51
39.984735,116.352805,0,134,39608.5547800926,2008-06-09,13:18:53
39.984737,116.352806,0,134,39608.5548032407,2008-06-09,13:18:55
39.984737,116.352805,0,134,39608.5548263889,2008-06-09,13:18:57
39.984735,116.352804,0,134,39608.554849537,2008-06-09,13:18:59
39.984734,116.352797,0,134,39608.5548726852,2008-06-09,13:19:01
39.98474,116.352787,0,133,39608.5548958333,2008-06-09,13:19:03
39.984742,116.352776,0,132,39608.5549189815,2008-06-09,13:19:05
39.984745,116.352769,0,132,39608.5549421296,2008-06-09,13:19:07
39.984744,116.352763,0,132,39608.5549652778,2008-06-09,13:19:09
39.984742,116.352762,0,132,39608.5549884259,2008-06-09,13:19:11
39.984741,116.352762,0,132,39608.5550115741,2008-06-09,13:19:13
39.984742,116.352762,0,132,39608.5550347222,2008-06-09,13:19:15
39.984743,116.352762,0,132,39608.5550578704,2008-06-09,13:19:17
39.984744,116.352762,0,132,39608.5550810185,2008-06-09,13:19:19
39.984744,116.352762,0,132,39608.5551041667,2008-06-09,13:19:21
39.984744,116.352762,0,132,39608.5551273148,2008-06-09,13:19:23
39.984745,116.352763,0,132,39608.555150463,2008-06-09,13:19:25
39.984744,116.352762,0,132,39608.5551736111,2008-06-09,13:19:27
39.984741,116.352761,0,132,39608.5551967593,2008-06-09,13:19:29
39.984738,116.352749,0,133,39608.5552199074,2008-06-09,13:19:31
39.98474,116.352738,0,134,39608.5552430556,2008-06-09,13:19:33
39.98474,116.352731,0,135,39608.5552662037,2008-06-09,13:19:35
39.984749,116.352721,0,135,39608.5552893518,2008-06-09,13:19:37
39.984748,116.352721,0,135,39608.5553125,2008-06-09,13:19:39
39.984774,116.352723,0,136,39608.5553356481,2008-06-09,13:19:41
39.984805,116.352716,0,136,39608.5553587963,2008-06-09,13:19:43
39.984845,116.352702,0,137,39608.5553819444,2008-06-09,13:19:45
39.984876,116.352702,0,138,39608.5554050926,2008-06-09,13:19:47
39.984878,116.352706,0,139,39608.5554282407,2008-06-09,13:19:49
39.984875,116.352703,0,141,39608.5554513889,2008-06-09,13:19:51
39.984865,116.352705,0,142,39608.555474537,2008-06-09,13:19:53
39.984847,116.352716,0,143,39608.5554976852,2008-06-09,13:19:55
39.984828,116.352725,0,144,39608.5555208333,2008-06-09,13:19:57
39.984817,116.352726,0,144,39608.5555439815,2008-06-09,13:19:59
39.984817,116.352726,0,145,39608.5555671296,2008-06-09,13:20:01
39.984816,116.352726,0,145,39608.5555902778,2008-06-09,13:20:03
39.984796,116.352724,0,145,39608.5556134259,2008-06-09,13:20:05
39.984769,116.352717,0,146,39608.5556365741,2008-06-09,13:20:07
39.984751,116.352715,0,147,39608.5556597222,2008-06-09,13:20:09
39.984749,116.352719,0,147,39608.5556828704,2008-06-09,13:20:11
39.984727,116.352714,0,148,39608.5557060185,2008-06-09,13:20:13
39.98469,116.352709,0,148,39608.5557291667,2008-06-09,13:20:15
39.98468,116.352714,0,149,39608.5557523148,2008-06-09,13:20:17
39.984677,116.352718,0,150,39608.555775463,2008-06-09,13:20:19
39.984687,116.352719,0,151,39608.5557986111,2008-06-09,13:20:21
39.984685,116.352724,0,150,39608.5558217593,2008-06-09,13:20:23
39.984694,116.352727,0,150,39608.5558449074,2008-06-09,13:20:25
39.98469,116.352725,0,150,39608.5558680556,2008-06-09,13:20:27
39.984679,116.352722,0,150,39608.5558912037,2008-06-09,13:20:29
39.984666,116.352724,0,151,39608.5559143518,2008-06-09,13:20:31
39.984662,116.352723,0,151,39608.5559375,2008-06-09,13:20:33
39.984659,116.352722,0,151,39608.5559606481,2008-06-09,13:20:35
39.984661,116.352722,0,151,39608.5559837963,2008-06-09,13:20:37
39.984664,116.352728,0,151,39608.5560069444,2008-06-09,13:20:39
39.984668,116.352737,0,151,39608.5560300926,2008-06-09,13:20:41
39.984669,116.352738,0,151,39608.5560532407,2008-06-09,13:20:43
39.984677,116.352756,0,151,39608.5560763889,2008-06-09,13:20:45
39.984693,116.35279,0,151,39608.556099537,2008-06-09,13:20:47
39.984687,116.352811,0,151,39608.5561226852,2008-06-09,13:20:49
39.984672,116.35283,0,150,39608.5561458333,2008-06-09,13:20:51
39.984672,116.352852,0,150,39608.5561689815,2008-06-09,13:20:53
39.984671,116.352855,0,150,39608.5561921296,2008-06-09,13:20:55
39.98465,116.352863,0,149,39608.5562152778,2008-06-09,13:20:57
39.98465,116.352864,0,149,39608.5562384259,2008-06-09,13:20:59
39.98465,116.352864,0,149,39608.5562615741,2008-06-09,13:21:01
39.984648,116.352863,0,149,39608.5562847222,2008-06-09,13:21:03
39.984645,116.352862,0,149,39608.5563078704,2008-06-09,13:21:05
39.984642,116.352862,0,149,39608.5563310185,2008-06-09,13:21:07
39.984641,116.352862,0,149,39608.5563541667,2008-06-09,13:21:09
39.98464,116.352863,0,149,39608.5563773148,2008-06-09,13:21:11
39.98464,116.352864,0,149,39608.556400463,2008-06-09,13:21:13
39.984646,116.352876,0,149,39608.5564236111,2008-06-09,13:21:15
39.984655,116.352913,0,148,39608.5564467593,2008-06-09,13:21:17
39.984702,116.35294,0,147,39608.5564699074,2008-06-09,13:21:19
39.984721,116.352946,0,147,39608.5564930556,2008-06-09,13:21:21
39.984735,116.35295,0,146,39608.5565162037,2008-06-09,13:21:23
39.984743,116.352944,0,146,39608.5565393518,2008-06-09,13:21:25
39.984765,116.352938,0,146,39608.5565625,2008-06-09,13:21:27
39.98477,116.35294,0,146,39608.5565856481,2008-06-09,13:21:29
39.984782,116.352943,0,145,39608.5566087963,2008-06-09,13:21:31
39.984818,116.352943,0,145,39608.5566319444,2008-06-09,13:21:33
39.984822,116.352926,0,145,39608.5566550926,2008-06-09,13:21:35
39.984814,116.352925,0,145,39608.5566782407,2008-06-09,13:21:37
39.984811,116.352924,0,145,39608.5567013889,2008-06-09,13:21:39
39.984809,116.352923,0,145,39608.556724537,2008-06-09,13:21:41
39.984806,116.352922,0,145,39608.5567476852,2008-06-09,13:21:43
39.984805,116.352922,0,145,39608.5567708333,2008-06-09,13:21:45
39.984806,116.352922,0,145,39608.5567939815,2008-06-09,13:21:47
39.984806,116.352922,0,146,39608.5568171296,2008-06-09,13:21:49
39.984802,116.35292,0,146,39608.5568402778,2008-06-09,13:21:51
39.984783,116.352913,0,146,39608.5568634259,2008-06-09,13:21:53
39.984741,116.352899,0,144,39608.5568865741,2008-06-09,13:21:55
39.984714,116.352893,0,143,39608.5569097222,2008-06-09,13:21:57
39.984726,116.352886,0,146,39608.5569328704,2008-06-09,13:21:59
39.984706,116.352881,0,147,39608.5569560185,2008-06-09,13:22:01
39.984699,116.352872,0,146,39608.5569791667,2008-06-09,13:22:03
39.984696,116.352865,0,147,39608.5570023148,2008-06-09,13:22:05
39.984696,116.352865,0,147,39608.557025463,2008-06-09,13:22:07
39.984696,116.352865,0,147,39608.5570486111,2008-06-09,13:22:09
39.984695,116.352864,0,147,39608.5570717593,2008-06-09,13:22:11
39.984695,116.352863,0,147,39608.5570949074,2008-06-09,13:22:13
39.984697,116.352863,0,147,39608.5571180556,2008-06-09,13:22:15
39.984697,116.352863,0,147,39608.5571412037,2008-06-09,13:22:17
39.984698,116.352862,0,147,39608.5571643518,2008-06-09,13:22:19
39.984698,116.352862,0,147,39608.5571875,2008-06-09,13:22:21
39.984695,116.35286,0,147,39608.5572106481,2008-06-09,13:22:23
39.984692,116.352858,0,147,39608.5572337963,2008-06-09,13:22:25
39.984691,116.352857,0,147,39608.5572569444,2008-06-09,13:22:27
39.984717,116.352853,0,147,39608.5572800926,2008-06-09,13:22:29
39.984744,116.35284,0,147,39608.5573032407,2008-06-09,13:22:31
39.984765,116.35283,0,148,39608.5573263889,2008-06-09,13:22:33
39.984778,116.352825,0,149,39608.557349537,2008-06-09,13:22:35
39.984785,116.352822,0,150,39608.5573726852,2008-06-09,13:22:37
39.984787,116.352813,0,151,39608.5573958333,2008-06-09,13:22:39
39.98478,116.352809,0,152,39608.5574189815,2008-06-09,13:22:41
39.984782,116.352809,0,152,39608.5574421296,2008-06-09,13:22:43
39.984784,116.35281,0,152,39608.5574652778,2008-06-09,13:22:45
39.984799,116.352806,0,152,39608.5574884259,2008-06-09,13:22:47
39.984813,116.352808,0,153,39608.5575115741,2008-06-09,13:22:49
39.984823,116.352813,0,157,39608.5575347222,2008-06-09,13:22:51
39.984822,116.352812,0,157,39608.5575578704,2008-06-09,13:22:53
39.984824,116.352813,0,157,39608.5575810185,2008-06-09,13:22:55
39.984854,116.352813,0,157,39608.5576041667,2008-06-09,13:22:57
39.984874,116.352806,0,159,39608.5576273148,2008-06-09,13:22:59
39.984886,116.352812,0,160,39608.557650463,2008-06-09,13:23:01
39.984913,116.352819,0,162,39608.5576736111,2008-06-09,13:23:03
39.984932,116.352816,0,162,39608.5576967593,2008-06-09,13:23:05
39.984939,116.352818,0,163,39608.5577199074,2008-06-09,13:23:07
39.984953,116.352815,0,165,39608.5577430556,2008-06-09,13:23:09
39.984958,116.35282,0,167,39608.5577662037,2008-06-09,13:23:11
39.984954,116.352819,0,168,39608.5577893518,2008-06-09,13:23:13
39.984951,116.352817,0,168,39608.5578125,2008-06-09,13:23:15
39.984951,116.352817,0,168,39608.5578356481,2008-06-09,13:23:17
39.984952,116.352817,0,168,39608.5578587963,2008-06-09,13:23:19
39.984954,116.35282,0,168,39608.5578819444,2008-06-09,13:23:21
39.984967,116.352817,0,170,39608.5579050926,2008-06-09,13:23:23
39.984991,116.352816,0,171,39608.5579282407,2008-06-09,13:23:25
39.98501,116.352818,0,171,39608.5579513889,2008-06-09,13:23:27
39.985028,116.352812,0,171,39608.557974537,2008-06-09,13:23:29
39.985035,116.352804,0,171,39608.5579976852,2008-06-09,13:23:31
39.985036,116.352796,0,170,39608.5580208333,2008-06-09,13:23:33
39.985039,116.352786,0,169,39608.5580439815,2008-06-09,13:23:35
39.985037,116.352785,0,169,39608.5580671296,2008-06-09,13:23:37
39.985035,116.352784,0,169,39608.5580902778,2008-06-09,13:23:39
39.985032,116.352783,0,169,39608.5581134259,2008-06-09,13:23:41
39.985029,116.352781,0,169,39608.5581365741,2008-06-09,13:23:43
39.985025,116.352779,0,169,39608.5581597222,2008-06-09,13:23:45
39.98502,116.352786,0,170,39608.5581828704,2008-06-09,13:23:47
39.984996,116.352802,0,173,39608.5582060185,2008-06-09,13:23:49
39.984975,116.352799,0,173,39608.5582291667,2008-06-09,13:23:51
39.984965,116.352802,0,176,39608.5582523148,2008-06-09,13:23:53
39.984948,116.352806,0,178,39608.558275463,2008-06-09,13:23:55
39.984949,116.352809,0,179,39608.5582986111,2008-06-09,13:23:57
39.984944,116.352815,0,180,39608.5583217593,2008-06-09,13:23:59
39.984939,116.352814,0,180,39608.5583449074,2008-06-09,13:24:01
39.984936,116.352813,0,180,39608.5583680556,2008-06-09,13:24:03
39.984933,116.352812,0,180,39608.5583912037,2008-06-09,13:24:05
39.984931,116.352811,0,180,39608.5584143519,2008-06-09,13:24:07
39.98493,116.352811,0,180,39608.5584375,2008-06-09,13:24:09
39.98493,116.352811,0,180,39608.5584606482,2008-06-09,13:24:11
39.98493,116.352811,0,180,39608.5584837963,2008-06-09,13:24:13
39.984929,116.352811,0,180,39608.5585069444,2008-06-09,13:24:15
39.984928,116.352811,0,181,39608.5585300926,2008-06-09,13:24:17
39.984928,116.352812,0,181,39608.5585532407,2008-06-09,13:24:19
39.984928,116.352813,0,181,39608.5585763889,2008-06-09,13:24:21
39.984927,116.352814,0,181,39608.558599537,2008-06-09,13:24:23
39.984929,116.352815,0,181,39608.5586226852,2008-06-09,13:24:25
39.98494,116.352828,0,182,39608.5586458333,2008-06-09,13:24:27
39.984966,116.35285,0,183,39608.5586689815,2008-06-09,13:24:29
39.984984,116.352876,0,183,39608.5586921296,2008-06-09,13:24:31
39.985022,116.352902,0,183,39608.5587152778,2008-06-09,13:24:33
39.985055,116.352914,0,183,39608.5587384259,2008-06-09,13:24:35
39.985076,116.352916,0,183,39608.5587615741,2008-06-09,13:24:37
39.985099,116.35292,0,183,39608.5587847222,2008-06-09,13:24:39
39.985093,116.352927,0,183,39608.5588078704,2008-06-09,13:24:41
39.98509,116.352929,0,183,39608.5588310185,2008-06-09,13:24:43
39.985086,116.352932,0,183,39608.5588541667,2008-06-09,13:24:45
39.985087,116.352933,0,183,39608.5588773148,2008-06-09,13:24:47
39.985086,116.352933,0,183,39608.558900463,2008-06-09,13:24:49
39.985082,116.352931,0,183,39608.5589236111,2008-06-09,13:24:51
39.985077,116.352929,0,183,39608.5589467593,2008-06-09,13:24:53
39.98505,116.352911,0,182,39608.5589699074,2008-06-09,13:24:55
39.985005,116.3529,0,182,39608.5589930556,2008-06-09,13:24:57
39.984958,116.352878,0,182,39608.5590162037,2008-06-09,13:24:59
39.984904,116.352848,0,181,39608.5590393519,2008-06-09,13:25:01
39.984871,116.352832,0,181,39608.5590625,2008-06-09,13:25:03
39.984816,116.352797,0,180,39608.5590856481,2008-06-09,13:25:05
39.98479,116.352779,0,180,39608.5591087963,2008-06-09,13:25:07
39.984778,116.352788,0,181,39608.5591319444,2008-06-09,13:25:09
39.984773,116.352785,0,182,39608.5591550926,2008-06-09,13:25:11
39.984779,116.352775,0,182,39608.5591782407,2008-06-09,13:25:13
39.984803,116.352793,0,182,39608.5592013889,2008-06-09,13:25:15
39.984806,116.352797,0,182,39608.559224537,2008-06-09,13:25:17
39.984819,116.352817,0,182,39608.5592476852,2008-06-09,13:25:19
39.984813,116.352822,0,182,39608.5592708333,2008-06-09,13:25:21
39.98481,116.352822,0,182,39608.5592939815,2008-06-09,13:25:23
39.984822,116.352821,0,182,39608.5593171296,2008-06-09,13:25:25
39.984799,116.352818,0,181,39608.5593402778,2008-06-09,13:25:27
39.984796,116.352816,0,181,39608.5593634259,2008-06-09,13:25:29
39.984795,116.352816,0,181,39608.5593865741,2008-06-09,13:25:31
39.984796,116.352816,0,181,39608.5594097222,2008-06-09,13:25:33
39.984796,116.352816,0,181,39608.5594328704,2008-06-09,13:25:35
39.984795,116.352816,0,181,39608.5594560185,2008-06-09,13:25:37
39.984791,116.352814,0,181,39608.5594791667,2008-06-09,13:25:39
39.984773,116.352812,0,178,39608.5595023148,2008-06-09,13:25:41
39.984751,116.35281,0,176,39608.559525463,2008-06-09,13:25:43
39.984751,116.352811,0,176,39608.5595486111,2008-06-09,13:25:45
39.984751,116.352811,0,176,39608.5595717593,2008-06-09,13:25:47
39.98475,116.352811,0,176,39608.5595949074,2008-06-09,13:25:49
39.984747,116.352811,0,176,39608.5596180556,2008-06-09,13:25:51
39.984727,116.352823,0,174,39608.5596412037,2008-06-09,13:25:53
39.9847,116.352839,0,174,39608.5596643519,2008-06-09,13:25:55
39.984696,116.352838,0,174,39608.5596875,2008-06-09,13:25:57
39.984694,116.352837,0,174,39608.5597106481,2008-06-09,13:25:59
39.984692,116.352837,0,174,39608.5597337963,2008-06-09,13:26:01
39.984691,116.352838,0,174,39608.5597569444,2008-06-09,13:26:03
39.984691,116.352838,0,174,39608.5597800926,2008-06-09,13:26:05
39.984695,116.352841,0,174,39608.5598032407,2008-06-09,13:26:07
39.984699,116.352843,0,174,39608.5598263889,2008-06-09,13:26:09
39.984704,116.352846,0,174,39608.559849537,2008-06-09,13:26:11
39.984708,116.352849,0,174,39608.5598726852,2008-06-09,13:26:13
39.984711,116.352851,0,174,39608.5598958333,2008-06-09,13:26:15
39.984713,116.352853,0,174,39608.5599189815,2008-06-09,13:26:17
39.984728,116.35288,0,176,39608.5599421296,2008-06-09,13:26:19
39.984713,116.352904,0,176,39608.5599652778,2008-06-09,13:26:21
39.984711,116.352912,0,175,39608.5599884259,2008-06-09,13:26:23
39.984733,116.352916,0,175,39608.5600115741,2008-06-09,13:26:25
39.984728,116.35292,0,175,39608.5600347222,2008-06-09,13:26:27
39.984713,116.35292,0,174,39608.5600578704,2008-06-09,13:26:29
39.984715,116.352921,0,174,39608.5600810185,2008-06-09,13:26:31
39.984716,116.352921,0,174,39608.5601041667,2008-06-09,13:26:33
39.984716,116.352922,0,174,39608.5601273148,2008-06-09,13:26:35
39.984714,116.35292,0,174,39608.560150463,2008-06-09,13:26:37
39.984709,116.352918,0,174,39608.5601736111,2008-06-09,13:26:39
39.984699,116.352893,0,171,39608.5601967593,2008-06-09,13:26:41
39.984696,116.352876,0,169,39608.5602199074,2008-06-09,13:26:43
39.984674,116.352845,0,165,39608.5602430556,2008-06-09,13:26:45
39.984653,116.35281,0,160,39608.5602662037,2008-06-09,13:26:47
39.984625,116.352805,0,157,39608.5602893519,2008-06-09,13:26:49
39.98463,116.352802,0,155,39608.5603125,2008-06-09,13:26:51
39.984629,116.352792,0,152,39608.5603356481,2008-06-09,13:26:53
39.984637,116.352804,0,151,39608.5603587963,2008-06-09,13:26:55
39.984645,116.352809,0,150,39608.5603819444,2008-06-09,13:26:57
39.984647,116.35281,0,150,39608.5604050926,2008-06-09,13:26:59
39.984651,116.352811,0,150,39608.5604282407,2008-06-09,13:27:01
39.984657,116.352813,0,150,39608.5604513889,2008-06-09,13:27:03
39.984679,116.352817,0,150,39608.560474537,2008-06-09,13:27:05
39.984709,116.352817,0,149,39608.5604976852,2008-06-09,13:27:07
39.984746,116.352824,0,150,39608.5605208333,2008-06-09,13:27:09
39.984764,116.352838,0,150,39608.5605439815,2008-06-09,13:27:11
39.984794,116.352843,0,151,39608.5605671296,2008-06-09,13:27:13
39.984797,116.35284,0,151,39608.5605902778,2008-06-09,13:27:15
39.9848,116.352832,0,151,39608.5606134259,2008-06-09,13:27:17
39.984799,116.352831,0,151,39608.5606365741,2008-06-09,13:27:19
39.984803,116.352833,0,151,39608.5606597222,2008-06-09,13:27:21
39.984809,116.35284,0,151,39608.5606828704,2008-06-09,13:27:23
39.984807,116.352842,0,152,39608.5607060185,2008-06-09,13:27:25
39.984804,116.352846,0,153,39608.5607291667,2008-06-09,13:27:27
39.984839,116.352865,0,156,39608.5607523148,2008-06-09,13:27:29
39.984855,116.35287,0,157,39608.560775463,2008-06-09,13:27:31
39.984855,116.352869,0,157,39608.5607986111,2008-06-09,13:27:33
39.98486,116.352868,0,157,39608.5608217593,2008-06-09,13:27:35
39.984882,116.352863,0,157,39608.5608449074,2008-06-09,13:27:37
39.98488,116.352862,0,158,39608.5608680556,2008-06-09,13:27:39
39.984877,116.352859,0,158,39608.5608912037,2008-06-09,13:27:41
39.984874,116.352854,0,158,39608.5609143519,2008-06-09,13:27:43
39.984881,116.352851,0,158,39608.5609375,2008-06-09,13:27:45
39.98488,116.35285,0,158,39608.5609606481,2008-06-09,13:27:47
39.984876,116.352847,0,158,39608.5609837963,2008-06-09,13:27:49
39.984877,116.352844,0,159,39608.5610069444,2008-06-09,13:27:51
39.984882,116.352845,0,159,39608.5610300926,2008-06-09,13:27:53
39.984886,116.352851,0,159,39608.5610532407,2008-06-09,13:27:55
39.984895,116.352852,0,160,39608.5610763889,2008-06-09,13:27:57
39.984895,116.352852,0,160,39608.561099537,2008-06-09,13:27:59
39.984896,116.352853,0,160,39608.5611226852,2008-06-09,13:28:01
39.984897,116.352854,0,160,39608.5611458333,2008-06-09,13:28:03
39.984895,116.352853,0,160,39608.5611689815,2008-06-09,13:28:05
39.98489,116.352871,0,161,39608.5611921296,2008-06-09,13:28:07
39.984911,116.352886,0,162,39608.5612152778,2008-06-09,13:28:09
39.984883,116.35289,0,163,39608.5612384259,2008-06-09,13:28:11
39.984851,116.352892,0,165,39608.5612615741,2008-06-09,13:28:13
39.984856,116.3529,0,165,39608.5612847222,2008-06-09,13:28:15
39.98485,116.352901,0,165,39608.5613078704,2008-06-09,13:28:17
39.984865,116.352908,0,165,39608.5613310185,2008-06-09,13:28:19
39.984903,116.352926,0,165,39608.5613541667,2008-06-09,13:28:21
39.984925,116.352941,0,165,39608.5613773148,2008-06-09,13:28:23
39.984941,116.352948,0,166,39608.561400463,2008-06-09,13:28:25
39.984932,116.35295,0,166,39608.5614236111,2008-06-09,13:28:27
39.984931,116.352955,0,167,39608.5614467593,2008-06-09,13:28:29
39.984913,116.352953,0,167,39608.5614699074,2008-06-09,13:28:31
39.984882,116.352938,0,168,39608.5614930556,2008-06-09,13:28:33
39.984841,116.352922,0,168,39608.5615162037,2008-06-09,13:28:35
39.984802,116.352909,0,169,39608.5615393519,2008-06-09,13:28:37
39.984788,116.352902,0,170,39608.5615625,2008-06-09,13:28:39
39.984761,116.352896,0,170,39608.5615856481,2008-06-09,13:28:41
39.98474,116.352893,0,171,39608.5616087963,2008-06-09,13:28:43
39.98473,116.352892,0,171,39608.5616319444,2008-06-09,13:28:45
39.984717,116.352885,0,172,39608.5616550926,2008-06-09,13:28:47
39.98471,116.352885,0,173,39608.5616782407,2008-06-09,13:28:49
39.984705,116.352879,0,174,39608.5617013889,2008-06-09,13:28:51
39.984709,116.352878,0,174,39608.561724537,2008-06-09,13:28:53
39.984714,116.352875,0,175,39608.5617476852,2008-06-09,13:28:55
39.984714,116.352875,0,175,39608.5617708333,2008-06-09,13:28:57
39.984713,116.352874,0,175,39608.5617939815,2008-06-09,13:28:59
39.984711,116.352874,0,175,39608.5618171296,2008-06-09,13:29:01
39.984708,116.352873,0,175,39608.5618402778,2008-06-09,13:29:03
39.984706,116.352872,0,175,39608.5618634259,2008-06-09,13:29:05
39.984708,116.352873,0,175,39608.5618865741,2008-06-09,13:29:07
39.984709,116.352874,0,175,39608.5619097222,2008-06-09,13:29:09
39.98468,116.352871,0,175,39608.5619328704,2008-06-09,13:29:11
39.984683,116.352855,0,175,39608.5619560185,2008-06-09,13:29:13
39.984667,116.352858,0,176,39608.5619791667,2008-06-09,13:29:15
39.984693,116.35285,0,176,39608.5620023148,2008-06-09,13:29:17
39.984728,116.352854,0,177,39608.562025463,2008-06-09,13:29:19
39.984759,116.352863,0,178,39608.5620486111,2008-06-09,13:29:21
39.984763,116.352864,0,178,39608.5620717593,2008-06-09,13:29:23
39.984766,116.352866,0,178,39608.5620949074,2008-06-09,13:29:25
39.984784,116.352872,0,179,39608.5621180556,2008-06-09,13:29:27
39.984807,116.352882,0,180,39608.5621412037,2008-06-09,13:29:29
39.984822,116.352878,0,180,39608.5621643519,2008-06-09,13:29:31
39.984828,116.352879,0,180,39608.5621875,2008-06-09,13:29:33
39.984826,116.352882,0,181,39608.5622106481,2008-06-09,13:29:35
39.984822,116.35289,0,181,39608.5622337963,2008-06-09,13:29:37
39.984824,116.352891,0,181,39608.5622569444,2008-06-09,13:29:39
39.984824,116.352891,0,181,39608.5622800926,2008-06-09,13:29:41
39.984825,116.352891,0,181,39608.5623032407,2008-06-09,13:29:43
39.984827,116.352892,0,181,39608.5623263889,2008-06-09,13:29:45
39.984829,116.352893,0,181,39608.562349537,2008-06-09,13:29:47
39.984814,116.352889,0,181,39608.5623726852,2008-06-09,13:29:49
39.98479,116.352882,0,181,39608.5623958333,2008-06-09,13:29:51
39.984781,116.352875,0,181,39608.5624189815,2008-06-09,13:29:53
39.984771,116.352875,0,180,39608.5624421296,2008-06-09,13:29:55
39.984787,116.352887,0,180,39608.5624652778,2008-06-09,13:29:57
39.984799,116.352893,0,180,39608.5624884259,2008-06-09,13:29:59
39.984795,116.352887,0,179,39608.5625115741,2008-06-09,13:30:01
39.984785,116.35288,0,179,39608.5625347222,2008-06-09,13:30:03
39.984768,116.352875,0,179,39608.5625578704,2008-06-09,13:30:05
39.984749,116.352876,0,179,39608.5625810185,2008-06-09,13:30:07
39.984744,116.352875,0,179,39608.5626041667,2008-06-09,13:30:09
39.98475,116.352873,0,180,39608.5626273148,2008-06-09,13:30:11
39.984772,116.352879,0,180,39608.562650463,2008-06-09,13:30:13
39.984775,116.352888,0,180,39608.5626736111,2008-06-09,13:30:15
39.984774,116.352887,0,180,39608.5626967593,2008-06-09,13:30:17
39.984773,116.352887,0,180,39608.5627199074,2008-06-09,13:30:19
39.984771,116.352886,0,180,39608.5627430556,2008-06-09,13:30:21
39.984769,116.352885,0,180,39608.5627662037,2008-06-09,13:30:23
39.984783,116.352892,0,179,39608.5627893518,2008-06-09,13:30:25
39.984805,116.352894,0,179,39608.5628125,2008-06-09,13:30:27
39.984817,116.352896,0,179,39608.5628356481,2008-06-09,13:30:29
39.984813,116.352894,0,179,39608.5628587963,2008-06-09,13:30:31
39.9848,116.352884,0,179,39608.5628819444,2008-06-09,13:30:33
39.984788,116.35288,0,179,39608.5629050926,2008-06-09,13:30:35
39.984781,116.352877,0,178,39608.5629282407,2008-06-09,13:30:37
39.98477,116.352872,0,177,39608.5629513889,2008-06-09,13:30:39
39.984764,116.352868,0,177,39608.562974537,2008-06-09,13:30:41
39.984778,116.352875,0,176,39608.5629976852,2008-06-09,13:30:43
39.984799,116.352881,0,177,39608.5630208333,2008-06-09,13:30:45
39.984808,116.352884,0,176,39608.5630439815,2008-06-09,13:30:47
39.984808,116.352884,0,176,39608.5630671296,2008-06-09,13:30:49
39.98481,116.352885,0,176,39608.5630902778,2008-06-09,13:30:51
39.984814,116.352887,0,176,39608.5631134259,2008-06-09,13:30:53
39.984828,116.352898,0,176,39608.5631365741,2008-06-09,13:30:55
39.984848,116.352909,0,177,39608.5631597222,2008-06-09,13:30:57
39.984856,116.352916,0,177,39608.5631828704,2008-06-09,13:30:59
39.984858,116.35292,0,178,39608.5632060185,2008-06-09,13:31:01
39.984858,116.35292,0,178,39608.5632291667,2008-06-09,13:31:03
39.984858,116.35292,0,178,39608.5632523148,2008-06-09,13:31:05
39.98486,116.35292,0,178,39608.563275463,2008-06-09,13:31:07
39.984864,116.352922,0,178,39608.5632986111,2008-06-09,13:31:09
39.984868,116.352924,0,178,39608.5633217593,2008-06-09,13:31:11
39.984872,116.352926,0,178,39608.5633449074,2008-06-09,13:31:13
39.984872,116.352926,0,178,39608.5633680556,2008-06-09,13:31:15
39.984861,116.352924,0,178,39608.5633912037,2008-06-09,13:31:17
39.984842,116.352923,0,177,39608.5634143518,2008-06-09,13:31:19
39.984823,116.352928,0,178,39608.5634375,2008-06-09,13:31:21
39.984833,116.352933,0,178,39608.5634606481,2008-06-09,13:31:23
39.984827,116.352943,0,178,39608.5634837963,2008-06-09,13:31:25
39.984822,116.352953,0,178,39608.5635069444,2008-06-09,13:31:27
39.98481,116.352959,0,178,39608.5635300926,2008-06-09,13:31:29
39.984807,116.352957,0,178,39608.5635532407,2008-06-09,13:31:31
39.984805,116.352957,0,178,39608.5635763889,2008-06-09,13:31:33
39.984802,116.352956,0,178,39608.563599537,2008-06-09,13:31:35
39.984798,116.352955,0,178,39608.5636226852,2008-06-09,13:31:37
39.984796,116.352954,0,177,39608.5636458333,2008-06-09,13:31:39
39.984812,116.352956,0,176,39608.5636689815,2008-06-09,13:31:41
39.984806,116.352956,0,176,39608.5636921296,2008-06-09,13:31:43
39.984803,116.352949,0,175,39608.5637152778,2008-06-09,13:31:45
39.9848,116.352948,0,175,39608.5637384259,2008-06-09,13:31:47
39.984797,116.352947,0,175,39608.5637615741,2008-06-09,13:31:49
39.984794,116.352945,0,175,39608.5637847222,2008-06-09,13:31:51
39.984792,116.352945,0,175,39608.5638078704,2008-06-09,13:31:53
39.984789,116.352943,0,175,39608.5638310185,2008-06-09,13:31:55
39.984769,116.352929,0,175,39608.5638541667,2008-06-09,13:31:57
39.984743,116.352911,0,176,39608.5638773148,2008-06-09,13:31:59
39.984718,116.352894,0,176,39608.563900463,2008-06-09,13:32:01
39.984718,116.352874,0,176,39608.5639236111,2008-06-09,13:32:03
39.984734,116.352873,0,176,39608.5639467593,2008-06-09,13:32:05
39.984753,116.35288,0,176,39608.5639699074,2008-06-09,13:32:07
39.984752,116.352879,0,176,39608.5639930556,2008-06-09,13:32:09
39.984752,116.352879,0,176,39608.5640162037,2008-06-09,13:32:11
39.984752,116.352878,0,176,39608.5640393518,2008-06-09,13:32:13
39.984752,116.352878,0,175,39608.5640625,2008-06-09,13:32:15
39.984754,116.352879,0,175,39608.5640856481,2008-06-09,13:32:17
39.984758,116.352881,0,176,39608.5641087963,2008-06-09,13:32:19
39.984763,116.352883,0,176,39608.5641319444,2008-06-09,13:32:21
39.984766,116.352885,0,176,39608.5641550926,2008-06-09,13:32:23
39.984769,116.352886,0,176,39608.5641782407,2008-06-09,13:32:25
39.984771,116.352887,0,176,39608.5642013889,2008-06-09,13:32:27
39.984773,116.352887,0,175,39608.564224537,2008-06-09,13:32:29
39.984771,116.352887,0,175,39608.5642476852,2008-06-09,13:32:31
39.984753,116.352881,0,174,39608.5642708333,2008-06-09,13:32:33
39.984722,116.352887,0,170,39608.5642939815,2008-06-09,13:32:35
39.984716,116.352893,0,168,39608.5643171296,2008-06-09,13:32:37
39.984728,116.352908,0,167,39608.5643402778,2008-06-09,13:32:39
39.984725,116.35293,0,165,39608.5643634259,2008-06-09,13:32:41
39.984733,116.352956,0,164,39608.5643865741,2008-06-09,13:32:43
39.984755,116.35295,0,160,39608.5644097222,2008-06-09,13:32:45
39.98476,116.352952,0,160,39608.5644328704,2008-06-09,13:32:47
39.984763,116.352952,0,160,39608.5644560185,2008-06-09,13:32:49
39.984764,116.352952,0,159,39608.5644791667,2008-06-09,13:32:51
39.984763,116.352952,0,159,39608.5645023148,2008-06-09,13:32:53
39.984763,116.352952,0,159,39608.564525463,2008-06-09,13:32:55
39.984762,116.352952,0,159,39608.5645486111,2008-06-09,13:32:57
39.984764,116.352952,0,159,39608.5645717593,2008-06-09,13:32:59
39.984778,116.35295,0,160,39608.5645949074,2008-06-09,13:33:01
39.984793,116.352951,0,160,39608.5646180556,2008-06-09,13:33:03
39.984822,116.352945,0,160,39608.5646412037,2008-06-09,13:33:05
39.984828,116.352949,0,161,39608.5646643518,2008-06-09,13:33:07
39.984841,116.352938,0,162,39608.5646875,2008-06-09,13:33:09
39.984868,116.352931,0,162,39608.5647106481,2008-06-09,13:33:11
39.984872,116.352926,0,162,39608.5647337963,2008-06-09,13:33:13
39.984864,116.352926,0,162,39608.5647569444,2008-06-09,13:33:15
39.98486,116.352917,0,162,39608.5647800926,2008-06-09,13:33:17
39.984852,116.352911,0,162,39608.5648032407,2008-06-09,13:33:19
39.984818,116.352913,0,162,39608.5648263889,2008-06-09,13:33:21
39.984815,116.352912,0,163,39608.564849537,2008-06-09,13:33:23
39.984811,116.35291,0,163,39608.5648726852,2008-06-09,13:33:25
39.984811,116.35292,0,161,39608.5648958333,2008-06-09,13:33:27
39.984801,116.352916,0,160,39608.5649189815,2008-06-09,13:33:29
39.984799,116.35292,0,160,39608.5649421296,2008-06-09,13:33:31
39.984789,116.352927,0,159,39608.5649652778,2008-06-09,13:33:33
39.984787,116.352924,0,159,39608.5649884259,2008-06-09,13:33:35
39.984786,116.352923,0,159,39608.5650115741,2008-06-09,13:33:37
39.984784,116.352922,0,159,39608.5650347222,2008-06-09,13:33:39
39.984783,116.352922,0,159,39608.5650578704,2008-06-09,13:33:41
39.984785,116.352922,0,159,39608.5650810185,2008-06-09,13:33:43
39.984788,116.352922,0,159,39608.5651041667,2008-06-09,13:33:45
39.984791,116.352923,0,159,39608.5651273148,2008-06-09,13:33:47
39.984791,116.352923,0,159,39608.565150463,2008-06-09,13:33:49
39.984792,116.352923,0,159,39608.5651736111,2008-06-09,13:33:51
39.984791,116.352923,0,159,39608.5651967593,2008-06-09,13:33:53
39.984787,116.35292,0,159,39608.5652199074,2008-06-09,13:33:55
39.984783,116.352911,0,160,39608.5652430556,2008-06-09,13:33:57
39.984785,116.352899,0,160,39608.5652662037,2008-06-09,13:33:59
39.984789,116.352902,0,159,39608.5652893518,2008-06-09,13:34:01
39.984792,116.352903,0,159,39608.5653125,2008-06-09,13:34:03
39.984779,116.352874,0,158,39608.5653356481,2008-06-09,13:34:05
39.984761,116.352846,0,158,39608.5653587963,2008-06-09,13:34:07
39.984753,116.352829,0,156,39608.5653819444,2008-06-09,13:34:09
39.984743,116.352806,0,156,39608.5654050926,2008-06-09,13:34:11
39.984739,116.352792,0,157,39608.5654282407,2008-06-09,13:34:13
39.984737,116.352777,0,157,39608.5654513889,2008-06-09,13:34:15
39.984725,116.352768,0,158,39608.565474537,2008-06-09,13:34:17
39.984723,116.352767,0,158,39608.5654976852,2008-06-09,13:34:19
39.984725,116.352768,0,158,39608.5655208333,2008-06-09,13:34:21
39.984726,116.352767,0,158,39608.5655439815,2008-06-09,13:34:23
39.984727,116.352767,0,158,39608.5655671296,2008-06-09,13:34:25
39.984731,116.352769,0,158,39608.5655902778,2008-06-09,13:34:27
39.984751,116.352764,0,159,39608.5656134259,2008-06-09,13:34:29
39.98477,116.352758,0,160,39608.5656365741,2008-06-09,13:34:31
39.984776,116.352752,0,161,39608.5656597222,2008-06-09,13:34:33
39.984778,116.35274,0,161,39608.5656828704,2008-06-09,13:34:35
39.984775,116.352725,0,161,39608.5657060185,2008-06-09,13:34:37
39.984772,116.352723,0,161,39608.5657291667,2008-06-09,13:34:39
39.984769,116.35272,0,161,39608.5657523148,2008-06-09,13:34:41
39.984768,116.352719,0,161,39608.565775463,2008-06-09,13:34:43
39.984765,116.352717,0,161,39608.5657986111,2008-06-09,13:34:45
39.984768,116.352704,0,161,39608.5658217593,2008-06-09,13:34:47
39.984766,116.35269,0,162,39608.5658449074,2008-06-09,13:34:49
39.98477,116.352673,0,162,39608.5658680556,2008-06-09,13:34:51
39.984779,116.352672,0,162,39608.5658912037,2008-06-09,13:34:53
39.984778,116.352667,0,162,39608.5659143519,2008-06-09,13:34:55
39.98478,116.352668,0,162,39608.5659375,2008-06-09,13:34:57
39.984811,116.352672,0,162,39608.5659606481,2008-06-09,13:34:59
39.984819,116.352685,0,162,39608.5659837963,2008-06-09,13:35:01
39.984837,116.352696,0,162,39608.5660069444,2008-06-09,13:35:03
39.984856,116.352707,0,163,39608.5660300926,2008-06-09,13:35:05
39.984859,116.352725,0,163,39608.5660532407,2008-06-09,13:35:07
39.984868,116.352733,0,164,39608.5660763889,2008-06-09,13:35:09
39.984869,116.352734,0,164,39608.566099537,2008-06-09,13:35:11
39.984869,116.352734,0,164,39608.5661226852,2008-06-09,13:35:13
39.984866,116.352734,0,164,39608.5661458333,2008-06-09,13:35:15
39.984858,116.352746,0,166,39608.5661689815,2008-06-09,13:35:17
39.984832,116.352769,0,167,39608.5661921296,2008-06-09,13:35:19
39.984813,116.352781,0,168,39608.5662152778,2008-06-09,13:35:21
39.984813,116.352782,0,168,39608.5662384259,2008-06-09,13:35:23
39.984814,116.352783,0,168,39608.5662615741,2008-06-09,13:35:25
39.984816,116.352784,0,168,39608.5662847222,2008-06-09,13:35:27
39.984815,116.352785,0,168,39608.5663078704,2008-06-09,13:35:29
39.984811,116.352784,0,168,39608.5663310185,2008-06-09,13:35:31
39.984789,116.352786,0,170,39608.5663541667,2008-06-09,13:35:33
39.984756,116.352789,0,171,39608.5663773148,2008-06-09,13:35:35
39.984758,116.35277,0,171,39608.566400463,2008-06-09,13:35:37
39.984747,116.352747,0,171,39608.5664236111,2008-06-09,13:35:39
39.984739,116.352728,0,171,39608.5664467593,2008-06-09,13:35:41
39.984727,116.35272,0,171,39608.5664699074,2008-06-09,13:35:43
39.984712,116.352704,0,171,39608.5664930556,2008-06-09,13:35:45
39.984701,116.352687,0,172,39608.5665162037,2008-06-09,13:35:47
39.984689,116.352668,0,173,39608.5665393519,2008-06-09,13:35:49
39.984683,116.352642,0,173,39608.5665625,2008-06-09,13:35:51
39.984662,116.352618,0,173,39608.5665856482,2008-06-09,13:35:53
39.984632,116.352589,0,174,39608.5666087963,2008-06-09,13:35:55
39.9846,116.352582,0,175,39608.5666319444,2008-06-09,13:35:57
39.984579,116.352571,0,176,39608.5666550926,2008-06-09,13:35:59
39.984601,116.352587,0,177,39608.5666782407,2008-06-09,13:36:01
39.984617,116.352611,0,177,39608.5667013889,2008-06-09,13:36:03
39.98464,116.352627,0,177,39608.566724537,2008-06-09,13:36:05
39.984651,116.352632,0,177,39608.5667476852,2008-06-09,13:36:07
39.984657,116.35264,0,177,39608.5667708333,2008-06-09,13:36:09
39.984657,116.352641,0,177,39608.5667939815,2008-06-09,13:36:11
39.984663,116.352668,0,177,39608.5668171296,2008-06-09,13:36:13
39.984702,116.352691,0,177,39608.5668402778,2008-06-09,13:36:15
39.984699,116.352707,0,177,39608.5668634259,2008-06-09,13:36:17
39.984721,116.352724,0,177,39608.5668865741,2008-06-09,13:36:19
39.984748,116.352752,0,177,39608.5669097222,2008-06-09,13:36:21
39.984756,116.352757,0,177,39608.5669328704,2008-06-09,13:36:23
39.984795,116.352791,0,178,39608.5669560185,2008-06-09,13:36:25
39.984818,116.352804,0,177,39608.5669791667,2008-06-09,13:36:27
39.984823,116.352818,0,177,39608.5670023148,2008-06-09,13:36:29
39.984832,116.352816,0,177,39608.567025463,2008-06-09,13:36:31
39.984834,116.35281,0,177,39608.5670486111,2008-06-09,13:36:33
39.984859,116.352815,0,179,39608.5670717593,2008-06-09,13:36:35
39.984866,116.352827,0,180,39608.5670949074,2008-06-09,13:36:37
39.984863,116.35282,0,181,39608.5671180556,2008-06-09,13:36:39
39.984833,116.35281,0,181,39608.5671412037,2008-06-09,13:36:41
39.984813,116.352803,0,181,39608.5671643519,2008-06-09,13:36:43
39.984763,116.352783,0,182,39608.5671875,2008-06-09,13:36:45
39.984722,116.352772,0,181,39608.5672106481,2008-06-09,13:36:47
39.984682,116.352757,0,182,39608.5672337963,2008-06-09,13:36:49
39.984668,116.352752,0,183,39608.5672569444,2008-06-09,13:36:51
39.984648,116.352733,0,183,39608.5672800926,2008-06-09,13:36:53
39.984633,116.352726,0,184,39608.5673032407,2008-06-09,13:36:55
39.984656,116.352723,0,185,39608.5673263889,2008-06-09,13:36:57
39.984659,116.352727,0,186,39608.567349537,2008-06-09,13:36:59
39.984659,116.352727,0,186,39608.5673726852,2008-06-09,13:37:01
39.984659,116.352727,0,186,39608.5673958333,2008-06-09,13:37:03
39.98466,116.352727,0,186,39608.5674189815,2008-06-09,13:37:05
39.984661,116.352727,0,186,39608.5674421296,2008-06-09,13:37:07
39.984663,116.352727,0,186,39608.5674652778,2008-06-09,13:37:09
39.984668,116.352728,0,186,39608.5674884259,2008-06-09,13:37:11
39.984673,116.35273,0,186,39608.5675115741,2008-06-09,13:37:13
39.984678,116.352731,0,187,39608.5675347222,2008-06-09,13:37:15
39.984722,116.35274,0,188,39608.5675578704,2008-06-09,13:37:17
39.98475,116.352756,0,189,39608.5675810185,2008-06-09,13:37:19
39.984794,116.352786,0,190,39608.5676041667,2008-06-09,13:37:21
39.984814,116.352803,0,191,39608.5676273148,2008-06-09,13:37:23
39.984822,116.352822,0,190,39608.567650463,2008-06-09,13:37:25
39.984839,116.352856,0,189,39608.5676736111,2008-06-09,13:37:27
39.984861,116.352858,0,190,39608.5676967593,2008-06-09,13:37:29
39.984882,116.352845,0,190,39608.5677199074,2008-06-09,13:37:31
39.984867,116.352849,0,187,39608.5677430556,2008-06-09,13:37:33
39.984853,116.352849,0,187,39608.5677662037,2008-06-09,13:37:35
39.984844,116.352843,0,188,39608.5677893519,2008-06-09,13:37:37
39.984847,116.352844,0,188,39608.5678125,2008-06-09,13:37:39
39.984854,116.352843,0,188,39608.5678356481,2008-06-09,13:37:41
39.984863,116.352853,0,186,39608.5678587963,2008-06-09,13:37:43
39.984868,116.352834,0,185,39608.5678819444,2008-06-09,13:37:45
39.984882,116.352829,0,183,39608.5679050926,2008-06-09,13:37:47
39.984866,116.352811,0,183,39608.5679282407,2008-06-09,13:37:49
39.98484,116.352814,0,183,39608.5679513889,2008-06-09,13:37:51
39.984814,116.352808,0,186,39608.567974537,2008-06-09,13:37:53
39.984801,116.352817,0,187,39608.5679976852,2008-06-09,13:37:55
39.984784,116.35282,0,190,39608.5680208333,2008-06-09,13:37:57
39.984787,116.352808,0,190,39608.5680439815,2008-06-09,13:37:59
39.984779,116.3528,0,190,39608.5680671296,2008-06-09,13:38:01
39.984765,116.352788,0,193,39608.5680902778,2008-06-09,13:38:03
39.984763,116.352791,0,194,39608.5681134259,2008-06-09,13:38:05
39.984766,116.352785,0,194,39608.5681365741,2008-06-09,13:38:07
39.984773,116.352779,0,195,39608.5681597222,2008-06-09,13:38:09
39.98477,116.352777,0,195,39608.5681828704,2008-06-09,13:38:11
39.984766,116.352775,0,195,39608.5682060185,2008-06-09,13:38:13
39.984762,116.352774,0,195,39608.5682291667,2008-06-09,13:38:15
39.984759,116.352771,0,195,39608.5682523148,2008-06-09,13:38:17
39.984756,116.352769,0,195,39608.568275463,2008-06-09,13:38:19
39.984756,116.352769,0,195,39608.5682986111,2008-06-09,13:38:21
39.984759,116.352769,0,195,39608.5683217593,2008-06-09,13:38:23
39.984759,116.352768,0,196,39608.5683449074,2008-06-09,13:38:25
39.984758,116.352767,0,196,39608.5683680556,2008-06-09,13:38:27
39.984758,116.352767,0,196,39608.5683912037,2008-06-09,13:38:29
39.984759,116.352767,0,197,39608.5684143519,2008-06-09,13:38:31
39.984759,116.352767,0,197,39608.5684375,2008-06-09,13:38:33
39.984762,116.352768,0,197,39608.5684606481,2008-06-09,13:38:35
39.984766,116.352769,0,197,39608.5684837963,2008-06-09,13:38:37
39.98477,116.352772,0,197,39608.5685069444,2008-06-09,13:38:39
39.984791,116.352801,0,197,39608.5685300926,2008-06-09,13:38:41
39.984816,116.35285,0,195,39608.5685532407,2008-06-09,13:38:43
39.984834,116.352882,0,194,39608.5685763889,2008-06-09,13:38:45
39.984862,116.352923,0,192,39608.568599537,2008-06-09,13:38:47
39.984883,116.352943,0,190,39608.5686226852,2008-06-09,13:38:49
39.984891,116.352951,0,189,39608.5686458333,2008-06-09,13:38:51
39.984885,116.352944,0,189,39608.5686689815,2008-06-09,13:38:53
39.984886,116.352944,0,189,39608.5686921296,2008-06-09,13:38:55
39.984889,116.352945,0,189,39608.5687152778,2008-06-09,13:38:57
39.984888,116.352944,0,189,39608.5687384259,2008-06-09,13:38:59
39.984883,116.35293,0,189,39608.5687615741,2008-06-09,13:39:01
39.984889,116.35292,0,188,39608.5687847222,2008-06-09,13:39:03
39.984891,116.352891,0,188,39608.5688078704,2008-06-09,13:39:05
39.9849,116.352875,0,189,39608.5688310185,2008-06-09,13:39:07
39.98491,116.352846,0,192,39608.5688541667,2008-06-09,13:39:09
39.984914,116.352828,0,192,39608.5688773148,2008-06-09,13:39:11
39.984928,116.35282,0,192,39608.568900463,2008-06-09,13:39:13
39.984958,116.352817,0,193,39608.5689236111,2008-06-09,13:39:15
39.984993,116.352814,0,194,39608.5689467593,2008-06-09,13:39:17
39.984991,116.352812,0,194,39608.5689699074,2008-06-09,13:39:19
39.984989,116.352811,0,194,39608.5689930556,2008-06-09,13:39:21
39.984989,116.35281,0,194,39608.5690162037,2008-06-09,13:39:23
39.984987,116.352809,0,194,39608.5690393519,2008-06-09,13:39:25
39.984986,116.35279,0,194,39608.5690625,2008-06-09,13:39:27
39.984962,116.352749,0,194,39608.5690856481,2008-06-09,13:39:29
39.98493,116.352735,0,194,39608.5691087963,2008-06-09,13:39:31
39.984896,116.35272,0,194,39608.5691319444,2008-06-09,13:39:33
39.984874,116.352693,0,195,39608.5691550926,2008-06-09,13:39:35
39.984868,116.352675,0,195,39608.5691782407,2008-06-09,13:39:37
39.984903,116.352678,0,196,39608.5692013889,2008-06-09,13:39:39
39.98491,116.352678,0,198,39608.569224537,2008-06-09,13:39:41
39.984948,116.35269,0,199,39608.5692476852,2008-06-09,13:39:43
39.98495,116.352691,0,199,39608.5692708333,2008-06-09,13:39:45
39.984954,116.352693,0,199,39608.5692939815,2008-06-09,13:39:47
39.984991,116.352757,0,199,39608.5693171296,2008-06-09,13:39:49
39.984994,116.352793,0,198,39608.5693402778,2008-06-09,13:39:51
39.984975,116.352833,0,196,39608.5693634259,2008-06-09,13:39:53
39.984958,116.35285,0,193,39608.5693865741,2008-06-09,13:39:55
39.984935,116.352867,0,192,39608.5694097222,2008-06-09,13:39:57
39.984934,116.352867,0,192,39608.5694328704,2008-06-09,13:39:59
39.98493,116.352866,0,192,39608.5694560185,2008-06-09,13:40:01
39.984897,116.352856,0,191,39608.5694791667,2008-06-09,13:40:03
39.984867,116.352847,0,190,39608.5695023148,2008-06-09,13:40:05
39.984852,116.352832,0,191,39608.569525463,2008-06-09,13:40:07
39.984833,116.352824,0,191,39608.5695486111,2008-06-09,13:40:09
39.98483,116.35281,0,193,39608.5695717593,2008-06-09,13:40:11
39.984837,116.352793,0,194,39608.5695949074,2008-06-09,13:40:13
39.984828,116.352778,0,195,39608.5696180556,2008-06-09,13:40:15
39.98481,116.352752,0,196,39608.5696412037,2008-06-09,13:40:17
39.984798,116.352728,0,197,39608.5696643519,2008-06-09,13:40:19
39.984792,116.352697,0,198,39608.5696875,2008-06-09,13:40:21
39.984773,116.352675,0,199,39608.5697106481,2008-06-09,13:40:23
39.98477,116.352647,0,201,39608.5697337963,2008-06-09,13:40:25
39.984773,116.352629,0,204,39608.5697569444,2008-06-09,13:40:27
39.984788,116.352608,0,206,39608.5697800926,2008-06-09,13:40:29
39.984788,116.352608,0,206,39608.5698032407,2008-06-09,13:40:31
39.984789,116.352608,0,207,39608.5698263889,2008-06-09,13:40:33
39.984791,116.352609,0,207,39608.569849537,2008-06-09,13:40:35
39.984792,116.352609,0,207,39608.5698726852,2008-06-09,13:40:37
39.984791,116.352609,0,207,39608.5698958333,2008-06-09,13:40:39
39.98479,116.352608,0,207,39608.5699189815,2008-06-09,13:40:41
39.98479,116.352609,0,207,39608.5699421296,2008-06-09,13:40:43
39.984794,116.35261,0,207,39608.5699652778,2008-06-09,13:40:45
39.984824,116.35263,0,208,39608.5699884259,2008-06-09,13:40:47
39.984851,116.352647,0,209,39608.5700115741,2008-06-09,13:40:49
39.984881,116.352675,0,210,39608.5700347222,2008-06-09,13:40:51
39.984922,116.352707,0,211,39608.5700578704,2008-06-09,13:40:53
39.984943,116.352759,0,211,39608.5700810185,2008-06-09,13:40:55
39.984951,116.352785,0,211,39608.5701041667,2008-06-09,13:40:57
39.984955,116.352821,0,211,39608.5701273148,2008-06-09,13:40:59
39.984962,116.352839,0,211,39608.570150463,2008-06-09,13:41:01
39.984961,116.352853,0,211,39608.5701736111,2008-06-09,13:41:03
39.984947,116.352875,0,211,39608.5701967593,2008-06-09,13:41:05
39.984945,116.352887,0,210,39608.5702199074,2008-06-09,13:41:07
39.984944,116.352887,0,210,39608.5702430556,2008-06-09,13:41:09
[truncated: 312,678 more chars]
