# Supplementary material for: Research on differential privacy protection method based on user tendency
Source: PLoS One. 2023 Oct 26;18(10):e0288823. doi: 10.1371/journal.pone.0288823 (PMC10602288; doi:10.1371/journal.pone.0288823)
Supplement: S3 Data — (ZIP) [file pone.0288823.s003.zip › Data 5-3/052/Trajectory/20080610105630.plt]

Geolife trajectory
WGS 84
Altitude is in Feet
Reserved 3
0,2,255,My Track,0,0,2,8421376
0
39.985377,116.352019,0,159,39609.4559027778,2008-06-10,10:56:30
39.985383,116.351886,0,101,39609.4559259259,2008-06-10,10:56:32
39.985401,116.351815,0,89,39609.4559490741,2008-06-10,10:56:34
39.985404,116.351793,0,104,39609.4559722222,2008-06-10,10:56:36
39.985429,116.351792,0,101,39609.4559953704,2008-06-10,10:56:38
39.985414,116.351758,0,105,39609.4560185185,2008-06-10,10:56:40
39.985428,116.351749,0,101,39609.4560416667,2008-06-10,10:56:42
39.985424,116.351719,0,101,39609.4560648148,2008-06-10,10:56:44
39.985422,116.351702,0,102,39609.456087963,2008-06-10,10:56:46
39.985427,116.351676,0,102,39609.4561111111,2008-06-10,10:56:48
39.985427,116.351644,0,99,39609.4561342593,2008-06-10,10:56:50
39.985436,116.351627,0,93,39609.4561574074,2008-06-10,10:56:52
39.985441,116.351604,0,93,39609.4561805556,2008-06-10,10:56:54
39.985435,116.351575,0,89,39609.4562037037,2008-06-10,10:56:56
39.985438,116.351545,0,90,39609.4562268518,2008-06-10,10:56:58
39.985445,116.351525,0,88,39609.45625,2008-06-10,10:57:00
39.985453,116.351503,0,87,39609.4562731481,2008-06-10,10:57:02
39.985451,116.351477,0,86,39609.4562962963,2008-06-10,10:57:04
39.985456,116.351453,0,87,39609.4563194444,2008-06-10,10:57:06
39.98546,116.351428,0,88,39609.4563425926,2008-06-10,10:57:08
39.985461,116.351399,0,90,39609.4563657407,2008-06-10,10:57:10
39.985447,116.351381,0,89,39609.4563888889,2008-06-10,10:57:12
39.985447,116.351355,0,88,39609.456412037,2008-06-10,10:57:14
39.985438,116.351332,0,90,39609.4564351852,2008-06-10,10:57:16
39.985438,116.351313,0,92,39609.4564583333,2008-06-10,10:57:18
39.985444,116.351292,0,93,39609.4564814815,2008-06-10,10:57:20
39.985451,116.351268,0,93,39609.4565046296,2008-06-10,10:57:22
39.985442,116.351242,0,95,39609.4565277778,2008-06-10,10:57:24
39.985439,116.351215,0,96,39609.4565509259,2008-06-10,10:57:26
39.985457,116.351208,0,97,39609.4565740741,2008-06-10,10:57:28
39.98546,116.351194,0,96,39609.4565972222,2008-06-10,10:57:30
39.98546,116.351196,0,98,39609.4566203704,2008-06-10,10:57:32
39.985464,116.351173,0,100,39609.4566435185,2008-06-10,10:57:34
39.985468,116.351144,0,100,39609.4566666667,2008-06-10,10:57:36
39.985456,116.351122,0,99,39609.4566898148,2008-06-10,10:57:38
39.98545,116.351091,0,103,39609.456712963,2008-06-10,10:57:40
39.985439,116.351064,0,104,39609.4567361111,2008-06-10,10:57:42
39.985419,116.351033,0,103,39609.4567592593,2008-06-10,10:57:44
39.985413,116.351011,0,103,39609.4567824074,2008-06-10,10:57:46
39.985414,116.35101,0,106,39609.4568055556,2008-06-10,10:57:48
39.985388,116.350966,0,105,39609.4568287037,2008-06-10,10:57:50
39.985382,116.350941,0,105,39609.4568518519,2008-06-10,10:57:52
39.985379,116.350913,0,106,39609.456875,2008-06-10,10:57:54
39.985375,116.350891,0,108,39609.4568981482,2008-06-10,10:57:56
39.985372,116.350859,0,107,39609.4569212963,2008-06-10,10:57:58
39.985369,116.350841,0,107,39609.4569444444,2008-06-10,10:58:00
39.985377,116.350826,0,108,39609.4569675926,2008-06-10,10:58:02
39.985382,116.350814,0,110,39609.4569907407,2008-06-10,10:58:04
39.985392,116.350786,0,110,39609.4570138889,2008-06-10,10:58:06
39.985394,116.350764,0,111,39609.457037037,2008-06-10,10:58:08
39.985384,116.350718,0,111,39609.4570601852,2008-06-10,10:58:10
39.985377,116.350703,0,111,39609.4570833333,2008-06-10,10:58:12
39.985374,116.350685,0,112,39609.4571064815,2008-06-10,10:58:14
39.985367,116.350652,0,114,39609.4571296296,2008-06-10,10:58:16
39.985364,116.350629,0,117,39609.4571527778,2008-06-10,10:58:18
39.985358,116.350579,0,117,39609.4571759259,2008-06-10,10:58:20
39.985369,116.350554,0,117,39609.4571990741,2008-06-10,10:58:22
39.985379,116.350526,0,117,39609.4572222222,2008-06-10,10:58:24
39.98538,116.350491,0,115,39609.4572453704,2008-06-10,10:58:26
39.985386,116.35047,0,115,39609.4572685185,2008-06-10,10:58:28
39.985377,116.350456,0,114,39609.4572916667,2008-06-10,10:58:30
39.985377,116.350426,0,116,39609.4573148148,2008-06-10,10:58:32
39.985363,116.350391,0,115,39609.457337963,2008-06-10,10:58:34
39.985365,116.350366,0,115,39609.4573611111,2008-06-10,10:58:36
39.985364,116.350337,0,116,39609.4573842593,2008-06-10,10:58:38
39.985354,116.350304,0,116,39609.4574074074,2008-06-10,10:58:40
39.985352,116.350278,0,115,39609.4574305556,2008-06-10,10:58:42
39.985343,116.350251,0,115,39609.4574537037,2008-06-10,10:58:44
39.985349,116.350226,0,115,39609.4574768519,2008-06-10,10:58:46
39.98535,116.350199,0,115,39609.4575,2008-06-10,10:58:48
39.98536,116.350182,0,116,39609.4575231481,2008-06-10,10:58:50
39.985357,116.350162,0,114,39609.4575462963,2008-06-10,10:58:52
39.985345,116.350135,0,114,39609.4575694444,2008-06-10,10:58:54
39.985337,116.350113,0,114,39609.4575925926,2008-06-10,10:58:56
39.985324,116.350085,0,113,39609.4576157407,2008-06-10,10:58:58
39.985303,116.350045,0,119,39609.4576388889,2008-06-10,10:59:00
39.985287,116.35,0,123,39609.457662037,2008-06-10,10:59:02
39.985284,116.349973,0,122,39609.4576851852,2008-06-10,10:59:04
39.985273,116.349941,0,124,39609.4577083333,2008-06-10,10:59:06
39.985276,116.349917,0,128,39609.4577314815,2008-06-10,10:59:08
39.985256,116.349891,0,127,39609.4577546296,2008-06-10,10:59:10
39.985247,116.349868,0,127,39609.4577777778,2008-06-10,10:59:12
39.985244,116.349843,0,128,39609.4578009259,2008-06-10,10:59:14
39.985242,116.349819,0,127,39609.4578240741,2008-06-10,10:59:16
39.985231,116.349802,0,124,39609.4578472222,2008-06-10,10:59:18
39.985231,116.349782,0,123,39609.4578703704,2008-06-10,10:59:20
39.985238,116.349759,0,124,39609.4578935185,2008-06-10,10:59:22
39.985234,116.349733,0,123,39609.4579166667,2008-06-10,10:59:24
39.985232,116.349707,0,123,39609.4579398148,2008-06-10,10:59:26
39.985234,116.349691,0,125,39609.457962963,2008-06-10,10:59:28
39.985231,116.349667,0,122,39609.4579861111,2008-06-10,10:59:30
39.985244,116.349639,0,122,39609.4580092593,2008-06-10,10:59:32
39.985255,116.349604,0,123,39609.4580324074,2008-06-10,10:59:34
39.985256,116.349584,0,125,39609.4580555556,2008-06-10,10:59:36
39.985246,116.349564,0,123,39609.4580787037,2008-06-10,10:59:38
39.985247,116.349544,0,124,39609.4581018519,2008-06-10,10:59:40
39.985236,116.349518,0,123,39609.458125,2008-06-10,10:59:42
39.985231,116.349494,0,123,39609.4581481481,2008-06-10,10:59:44
39.985227,116.349458,0,122,39609.4581712963,2008-06-10,10:59:46
39.985222,116.349431,0,124,39609.4581944444,2008-06-10,10:59:48
39.985221,116.349408,0,123,39609.4582175926,2008-06-10,10:59:50
39.985226,116.349386,0,122,39609.4582407407,2008-06-10,10:59:52
39.985231,116.349364,0,123,39609.4582638889,2008-06-10,10:59:54
39.985235,116.349345,0,124,39609.458287037,2008-06-10,10:59:56
39.985223,116.349312,0,124,39609.4583101852,2008-06-10,10:59:58
39.985219,116.34928,0,124,39609.4583333333,2008-06-10,11:00:00
39.985213,116.349253,0,124,39609.4583564815,2008-06-10,11:00:02
39.985219,116.34923,0,123,39609.4583796296,2008-06-10,11:00:04
39.985221,116.3492,0,124,39609.4584027778,2008-06-10,11:00:06
39.985212,116.349168,0,120,39609.4584259259,2008-06-10,11:00:08
39.985198,116.349143,0,121,39609.4584490741,2008-06-10,11:00:10
39.985192,116.349117,0,121,39609.4584722222,2008-06-10,11:00:12
39.9852,116.349098,0,124,39609.4584953704,2008-06-10,11:00:14
39.985216,116.349083,0,125,39609.4585185185,2008-06-10,11:00:16
39.985214,116.349057,0,125,39609.4585416667,2008-06-10,11:00:18
39.985211,116.349024,0,126,39609.4585648148,2008-06-10,11:00:20
39.985212,116.348997,0,126,39609.458587963,2008-06-10,11:00:22
39.985207,116.348972,0,126,39609.4586111111,2008-06-10,11:00:24
39.985212,116.348949,0,125,39609.4586342593,2008-06-10,11:00:26
39.985214,116.348922,0,125,39609.4586574074,2008-06-10,11:00:28
39.985215,116.348896,0,124,39609.4586805556,2008-06-10,11:00:30
39.985212,116.348866,0,122,39609.4587037037,2008-06-10,11:00:32
39.985209,116.348839,0,123,39609.4587268519,2008-06-10,11:00:34
39.985214,116.34882,0,122,39609.45875,2008-06-10,11:00:36
39.98521,116.348797,0,122,39609.4587731481,2008-06-10,11:00:38
39.985209,116.34877,0,123,39609.4587962963,2008-06-10,11:00:40
39.985211,116.348753,0,124,39609.4588194444,2008-06-10,11:00:42
39.985208,116.348717,0,122,39609.4588425926,2008-06-10,11:00:44
39.985201,116.348701,0,124,39609.4588657407,2008-06-10,11:00:46
39.985207,116.348679,0,124,39609.4588888889,2008-06-10,11:00:48
39.985202,116.348656,0,123,39609.458912037,2008-06-10,11:00:50
39.985216,116.348637,0,122,39609.4589351852,2008-06-10,11:00:52
39.985213,116.348611,0,118,39609.4589583333,2008-06-10,11:00:54
39.985214,116.348589,0,118,39609.4589814815,2008-06-10,11:00:56
39.985224,116.348562,0,122,39609.4590046296,2008-06-10,11:00:58
39.985231,116.348543,0,129,39609.4590277778,2008-06-10,11:01:00
39.985229,116.348525,0,132,39609.4590509259,2008-06-10,11:01:02
39.98522,116.348506,0,135,39609.4590740741,2008-06-10,11:01:04
39.985217,116.348484,0,136,39609.4590972222,2008-06-10,11:01:06
39.98522,116.348448,0,135,39609.4591203704,2008-06-10,11:01:08
39.985215,116.348421,0,139,39609.4591435185,2008-06-10,11:01:10
39.985217,116.348404,0,140,39609.4591666667,2008-06-10,11:01:12
39.985222,116.348383,0,143,39609.4591898148,2008-06-10,11:01:14
39.985213,116.348359,0,144,39609.459212963,2008-06-10,11:01:16
39.98521,116.34833,0,148,39609.4592361111,2008-06-10,11:01:18
39.985208,116.34831,0,150,39609.4592592593,2008-06-10,11:01:20
39.985213,116.348283,0,148,39609.4592824074,2008-06-10,11:01:22
39.985298,116.34795,0,152,39609.4602314815,2008-06-10,11:02:44
39.985297,116.347933,0,152,39609.4602546296,2008-06-10,11:02:46
39.985302,116.347923,0,152,39609.4602777778,2008-06-10,11:02:48
39.985326,116.347902,0,151,39609.4603009259,2008-06-10,11:02:50
39.985348,116.347896,0,151,39609.4603240741,2008-06-10,11:02:52
39.985362,116.347888,0,151,39609.4603472222,2008-06-10,11:02:54
39.985373,116.347878,0,150,39609.4603703704,2008-06-10,11:02:56
39.985385,116.347868,0,150,39609.4603935185,2008-06-10,11:02:58
39.985397,116.347854,0,149,39609.4604166667,2008-06-10,11:03:00
39.985408,116.347838,0,149,39609.4604398148,2008-06-10,11:03:02
39.985437,116.347817,0,149,39609.460462963,2008-06-10,11:03:04
39.985464,116.347783,0,149,39609.4604861111,2008-06-10,11:03:06
39.985518,116.34774,0,150,39609.4605092593,2008-06-10,11:03:08
39.98554,116.347704,0,149,39609.4605324074,2008-06-10,11:03:10
39.985558,116.347681,0,149,39609.4605555556,2008-06-10,11:03:12
39.985586,116.347667,0,149,39609.4605787037,2008-06-10,11:03:14
39.985602,116.34764,0,149,39609.4606018519,2008-06-10,11:03:16
39.985615,116.34761,0,149,39609.460625,2008-06-10,11:03:18
39.985624,116.347581,0,149,39609.4606481481,2008-06-10,11:03:20
39.985636,116.347552,0,149,39609.4606712963,2008-06-10,11:03:22
39.985663,116.347535,0,149,39609.4606944444,2008-06-10,11:03:24
39.985708,116.347516,0,148,39609.4607175926,2008-06-10,11:03:26
39.985738,116.347508,0,148,39609.4607407407,2008-06-10,11:03:28
39.985994,116.34783,0,149,39609.4607638889,2008-06-10,11:03:30
39.986032,116.347915,0,147,39609.460787037,2008-06-10,11:03:32
39.985942,116.347924,0,147,39609.4608101852,2008-06-10,11:03:34
39.985915,116.34794,0,148,39609.4608333333,2008-06-10,11:03:36
39.985907,116.347946,0,146,39609.4608564815,2008-06-10,11:03:38
39.985895,116.347951,0,145,39609.4608796296,2008-06-10,11:03:40
39.985897,116.347963,0,144,39609.4609027778,2008-06-10,11:03:42
39.985898,116.347973,0,143,39609.4609259259,2008-06-10,11:03:44
39.9859,116.347993,0,141,39609.4609490741,2008-06-10,11:03:46
39.985888,116.348012,0,140,39609.4609722222,2008-06-10,11:03:48
39.985883,116.348034,0,139,39609.4609953704,2008-06-10,11:03:50
39.98589,116.348063,0,139,39609.4610185185,2008-06-10,11:03:52
39.985894,116.348088,0,139,39609.4610416667,2008-06-10,11:03:54
39.985895,116.34811,0,139,39609.4610648148,2008-06-10,11:03:56
39.985893,116.348131,0,139,39609.461087963,2008-06-10,11:03:58
39.985933,116.348184,0,135,39609.4611111111,2008-06-10,11:04:00
39.985935,116.348215,0,134,39609.4611342593,2008-06-10,11:04:02
39.985932,116.34824,0,133,39609.4611574074,2008-06-10,11:04:04
39.985956,116.348279,0,132,39609.4611805556,2008-06-10,11:04:06
39.985949,116.348292,0,131,39609.4612037037,2008-06-10,11:04:08
39.985944,116.348309,0,132,39609.4612268518,2008-06-10,11:04:10
39.98595,116.34833,0,132,39609.46125,2008-06-10,11:04:12
39.985952,116.348353,0,133,39609.4612731481,2008-06-10,11:04:14
39.985954,116.348371,0,134,39609.4612962963,2008-06-10,11:04:16
39.985956,116.348405,0,135,39609.4613194444,2008-06-10,11:04:18
39.985966,116.348428,0,135,39609.4613425926,2008-06-10,11:04:20
39.985969,116.348458,0,137,39609.4613657407,2008-06-10,11:04:22
39.985971,116.348486,0,138,39609.4613888889,2008-06-10,11:04:24
39.985978,116.34851,0,139,39609.461412037,2008-06-10,11:04:26
39.98599,116.348536,0,140,39609.4614351852,2008-06-10,11:04:28
39.985993,116.348566,0,140,39609.4614583333,2008-06-10,11:04:30
39.985991,116.348587,0,141,39609.4614814815,2008-06-10,11:04:32
39.985981,116.34861,0,141,39609.4615046296,2008-06-10,11:04:34
39.985978,116.34863,0,142,39609.4615277778,2008-06-10,11:04:36
39.985981,116.348658,0,142,39609.4615509259,2008-06-10,11:04:38
39.985981,116.348683,0,144,39609.4615740741,2008-06-10,11:04:40
39.985983,116.348708,0,144,39609.4615972222,2008-06-10,11:04:42
39.985979,116.348741,0,146,39609.4616203704,2008-06-10,11:04:44
39.985972,116.348773,0,147,39609.4616435185,2008-06-10,11:04:46
39.985954,116.348788,0,149,39609.4616666667,2008-06-10,11:04:48
39.985965,116.34881,0,150,39609.4616898148,2008-06-10,11:04:50
39.985969,116.348832,0,152,39609.461712963,2008-06-10,11:04:52
39.985973,116.348857,0,153,39609.4617361111,2008-06-10,11:04:54
39.985998,116.348896,0,152,39609.4617592593,2008-06-10,11:04:56
39.985997,116.348918,0,153,39609.4617824074,2008-06-10,11:04:58
39.985994,116.348947,0,155,39609.4618055556,2008-06-10,11:05:00
39.985991,116.348967,0,155,39609.4618287037,2008-06-10,11:05:02
39.985995,116.348989,0,156,39609.4618518518,2008-06-10,11:05:04
39.985988,116.348992,0,156,39609.461875,2008-06-10,11:05:06
39.98599,116.348985,0,157,39609.4618981481,2008-06-10,11:05:08
39.98599,116.348979,0,158,39609.4619212963,2008-06-10,11:05:10
39.985974,116.34898,0,156,39609.4619444444,2008-06-10,11:05:12
39.985965,116.348969,0,155,39609.4619675926,2008-06-10,11:05:14
39.985959,116.348974,0,156,39609.4619907407,2008-06-10,11:05:16
39.985955,116.348996,0,156,39609.4620138889,2008-06-10,11:05:18
39.985972,116.349022,0,156,39609.462037037,2008-06-10,11:05:20
39.985969,116.349045,0,156,39609.4620601852,2008-06-10,11:05:22
39.985975,116.349075,0,156,39609.4620833333,2008-06-10,11:05:24
39.985968,116.349095,0,156,39609.4621064815,2008-06-10,11:05:26
39.985977,116.34912,0,156,39609.4621296296,2008-06-10,11:05:28
39.985975,116.349154,0,156,39609.4621527778,2008-06-10,11:05:30
39.985969,116.34918,0,156,39609.4621759259,2008-06-10,11:05:32
39.985965,116.349201,0,156,39609.4621990741,2008-06-10,11:05:34
39.985956,116.349223,0,156,39609.4622222222,2008-06-10,11:05:36
39.985965,116.349252,0,155,39609.4622453704,2008-06-10,11:05:38
39.985967,116.349281,0,154,39609.4622685185,2008-06-10,11:05:40
39.985974,116.349308,0,153,39609.4622916667,2008-06-10,11:05:42
39.985977,116.349337,0,152,39609.4623148148,2008-06-10,11:05:44
39.985981,116.349359,0,151,39609.462337963,2008-06-10,11:05:46
39.985983,116.34938,0,150,39609.4623611111,2008-06-10,11:05:48
39.985974,116.349409,0,149,39609.4623842593,2008-06-10,11:05:50
39.985972,116.349428,0,148,39609.4624074074,2008-06-10,11:05:52
39.985989,116.349462,0,143,39609.4624305556,2008-06-10,11:05:54
39.985974,116.34948,0,142,39609.4624537037,2008-06-10,11:05:56
39.985966,116.349491,0,141,39609.4624768518,2008-06-10,11:05:58
39.985954,116.349513,0,139,39609.4625,2008-06-10,11:06:00
39.98595,116.349546,0,138,39609.4625231481,2008-06-10,11:06:02
39.985948,116.349567,0,134,39609.4625462963,2008-06-10,11:06:04
39.985945,116.349597,0,133,39609.4625694444,2008-06-10,11:06:06
39.98594,116.34962,0,133,39609.4625925926,2008-06-10,11:06:08
39.985928,116.349647,0,132,39609.4626157407,2008-06-10,11:06:10
39.985919,116.349668,0,131,39609.4626388889,2008-06-10,11:06:12
39.9859,116.349672,0,130,39609.462662037,2008-06-10,11:06:14
39.98589,116.349691,0,129,39609.4626851852,2008-06-10,11:06:16
39.985883,116.349726,0,128,39609.4627083333,2008-06-10,11:06:18
39.98589,116.349756,0,124,39609.4627314815,2008-06-10,11:06:20
39.985887,116.349776,0,122,39609.4627546296,2008-06-10,11:06:22
39.985875,116.349788,0,121,39609.4627777778,2008-06-10,11:06:24
39.98587,116.349804,0,119,39609.4628009259,2008-06-10,11:06:26
39.985865,116.349823,0,118,39609.4628240741,2008-06-10,11:06:28
39.985861,116.349847,0,117,39609.4628472222,2008-06-10,11:06:30
39.985858,116.349871,0,115,39609.4628703704,2008-06-10,11:06:32
39.985853,116.349898,0,114,39609.4628935185,2008-06-10,11:06:34
39.985846,116.34993,0,113,39609.4629166667,2008-06-10,11:06:36
39.985853,116.34996,0,110,39609.4629398148,2008-06-10,11:06:38
39.985852,116.34998,0,109,39609.462962963,2008-06-10,11:06:40
39.985844,116.349997,0,107,39609.4629861111,2008-06-10,11:06:42
39.985846,116.350012,0,106,39609.4630092593,2008-06-10,11:06:44
39.985851,116.350031,0,104,39609.4630324074,2008-06-10,11:06:46
39.985853,116.350054,0,102,39609.4630555556,2008-06-10,11:06:48
39.985842,116.350078,0,101,39609.4630787037,2008-06-10,11:06:50
39.985845,116.350118,0,99,39609.4631018518,2008-06-10,11:06:52
39.985841,116.350152,0,99,39609.463125,2008-06-10,11:06:54
39.985843,116.350176,0,99,39609.4631481481,2008-06-10,11:06:56
39.985846,116.350201,0,99,39609.4631712963,2008-06-10,11:06:58
39.985842,116.350219,0,99,39609.4631944444,2008-06-10,11:07:00
39.985836,116.350237,0,100,39609.4632175926,2008-06-10,11:07:02
39.985831,116.35026,0,100,39609.4632407407,2008-06-10,11:07:04
39.985825,116.350281,0,100,39609.4632638889,2008-06-10,11:07:06
39.985822,116.350307,0,100,39609.463287037,2008-06-10,11:07:08
39.985822,116.350334,0,100,39609.4633101852,2008-06-10,11:07:10
39.985819,116.350348,0,100,39609.4633333333,2008-06-10,11:07:12
39.98582,116.350366,0,101,39609.4633564815,2008-06-10,11:07:14
39.985819,116.350382,0,101,39609.4633796296,2008-06-10,11:07:16
39.985806,116.350389,0,101,39609.4634027778,2008-06-10,11:07:18
39.985804,116.350394,0,100,39609.4634259259,2008-06-10,11:07:20
39.985801,116.350395,0,100,39609.4634490741,2008-06-10,11:07:22
39.985799,116.350397,0,100,39609.4634722222,2008-06-10,11:07:24
39.985795,116.350398,0,101,39609.4634953704,2008-06-10,11:07:26
39.98583,116.350176,0,128,39609.4677314815,2008-06-10,11:13:32
39.985827,116.35002,0,130,39609.4677546296,2008-06-10,11:13:34
39.985828,116.349892,0,130,39609.4677777778,2008-06-10,11:13:36
39.985829,116.34975,0,130,39609.4678009259,2008-06-10,11:13:38
39.985825,116.349605,0,130,39609.4678240741,2008-06-10,11:13:40
39.985828,116.349459,0,129,39609.4678472222,2008-06-10,11:13:42
39.985828,116.349313,0,129,39609.4678703704,2008-06-10,11:13:44
39.985827,116.349167,0,129,39609.4678935185,2008-06-10,11:13:46
39.985829,116.349021,0,129,39609.4679166667,2008-06-10,11:13:48
39.985829,116.348886,0,128,39609.4679398148,2008-06-10,11:13:50
39.98584,116.348731,0,127,39609.467962963,2008-06-10,11:13:52
39.985842,116.348566,0,126,39609.4679861111,2008-06-10,11:13:54
39.985838,116.348432,0,125,39609.4680092593,2008-06-10,11:13:56
39.98583,116.348338,0,125,39609.4680324074,2008-06-10,11:13:58
39.985825,116.348238,0,124,39609.4680555556,2008-06-10,11:14:00
39.985826,116.348164,0,123,39609.4680787037,2008-06-10,11:14:02
39.985827,116.348099,0,122,39609.4681018519,2008-06-10,11:14:04
39.985835,116.348059,0,121,39609.468125,2008-06-10,11:14:06
39.98583,116.348051,0,119,39609.4681481481,2008-06-10,11:14:08
39.985825,116.348047,0,118,39609.4681712963,2008-06-10,11:14:10
39.985825,116.348048,0,118,39609.4681944444,2008-06-10,11:14:12
39.985827,116.348058,0,117,39609.4682175926,2008-06-10,11:14:14
39.985828,116.348066,0,117,39609.4682407407,2008-06-10,11:14:16
39.985829,116.348073,0,116,39609.4682638889,2008-06-10,11:14:18
39.98583,116.348078,0,115,39609.468287037,2008-06-10,11:14:20
39.985833,116.348082,0,115,39609.4683101852,2008-06-10,11:14:22
39.985836,116.348084,0,115,39609.4683333333,2008-06-10,11:14:24
39.98584,116.348085,0,115,39609.4683564815,2008-06-10,11:14:26
39.985843,116.348087,0,115,39609.4683796296,2008-06-10,11:14:28
39.985844,116.348092,0,114,39609.4684027778,2008-06-10,11:14:30
39.985845,116.348096,0,114,39609.4684259259,2008-06-10,11:14:32
39.985846,116.348096,0,114,39609.4684490741,2008-06-10,11:14:34
39.985846,116.348095,0,114,39609.4684722222,2008-06-10,11:14:36
39.985847,116.348095,0,114,39609.4684953704,2008-06-10,11:14:38
39.985846,116.348097,0,114,39609.4685185185,2008-06-10,11:14:40
39.985845,116.348097,0,114,39609.4685416667,2008-06-10,11:14:42
39.985845,116.348099,0,113,39609.4685648148,2008-06-10,11:14:44
39.985848,116.34809,0,113,39609.468587963,2008-06-10,11:14:46
39.985843,116.348006,0,114,39609.4686111111,2008-06-10,11:14:48
39.985839,116.347923,0,115,39609.4686342593,2008-06-10,11:14:50
39.98583,116.347795,0,116,39609.4686574074,2008-06-10,11:14:52
39.985817,116.347685,0,118,39609.4686805556,2008-06-10,11:14:54
39.985815,116.347595,0,119,39609.4687037037,2008-06-10,11:14:56
39.985798,116.347489,0,119,39609.4687268519,2008-06-10,11:14:58
39.985782,116.347376,0,120,39609.46875,2008-06-10,11:15:00
39.985763,116.34724,0,121,39609.4687731481,2008-06-10,11:15:02
39.985744,116.347111,0,119,39609.4687962963,2008-06-10,11:15:04
39.985726,116.346964,0,118,39609.4688194444,2008-06-10,11:15:06
39.98571,116.346809,0,118,39609.4688425926,2008-06-10,11:15:08
39.985704,116.346644,0,118,39609.4688657407,2008-06-10,11:15:10
39.985694,116.346462,0,118,39609.4688888889,2008-06-10,11:15:12
39.985691,116.346256,0,118,39609.468912037,2008-06-10,11:15:14
39.985677,116.346034,0,119,39609.4689351852,2008-06-10,11:15:16
39.985652,116.345783,0,121,39609.4689583333,2008-06-10,11:15:18
39.985638,116.34554,0,122,39609.4689814815,2008-06-10,11:15:20
39.985631,116.345286,0,124,39609.4690046296,2008-06-10,11:15:22
39.98563,116.345015,0,126,39609.4690277778,2008-06-10,11:15:24
39.985633,116.344753,0,129,39609.4690509259,2008-06-10,11:15:26
39.98563,116.344486,0,131,39609.4690740741,2008-06-10,11:15:28
39.985628,116.344205,0,133,39609.4690972222,2008-06-10,11:15:30
39.985624,116.343923,0,134,39609.4691203704,2008-06-10,11:15:32
39.985646,116.343678,0,136,39609.4691435185,2008-06-10,11:15:34
39.985641,116.343408,0,138,39609.4691666667,2008-06-10,11:15:36
39.985636,116.343136,0,140,39609.4691898148,2008-06-10,11:15:38
39.985648,116.34288,0,140,39609.469212963,2008-06-10,11:15:40
39.985653,116.342635,0,141,39609.4692361111,2008-06-10,11:15:42
39.985648,116.342397,0,141,39609.4692592593,2008-06-10,11:15:44
39.985619,116.342138,0,141,39609.4692824074,2008-06-10,11:15:46
39.985603,116.341886,0,141,39609.4693055556,2008-06-10,11:15:48
39.985586,116.34163,0,142,39609.4693287037,2008-06-10,11:15:50
39.98558,116.341385,0,142,39609.4693518518,2008-06-10,11:15:52
39.985577,116.341143,0,143,39609.469375,2008-06-10,11:15:54
39.985563,116.340902,0,143,39609.4693981481,2008-06-10,11:15:56
39.985555,116.340674,0,143,39609.4694212963,2008-06-10,11:15:58
39.985551,116.34045,0,143,39609.4694444444,2008-06-10,11:16:00
39.985556,116.340233,0,144,39609.4694675926,2008-06-10,11:16:02
39.985557,116.340036,0,144,39609.4694907407,2008-06-10,11:16:04
39.985559,116.339849,0,144,39609.4695138889,2008-06-10,11:16:06
39.985554,116.339692,0,144,39609.469537037,2008-06-10,11:16:08
39.985552,116.339581,0,144,39609.4695601852,2008-06-10,11:16:10
39.985554,116.339548,0,144,39609.4695833333,2008-06-10,11:16:12
39.985547,116.339558,0,144,39609.4696064815,2008-06-10,11:16:14
39.985543,116.339552,0,145,39609.4696296296,2008-06-10,11:16:16
39.985542,116.339547,0,146,39609.4696527778,2008-06-10,11:16:18
39.985543,116.339543,0,146,39609.4696759259,2008-06-10,11:16:20
39.985542,116.339539,0,147,39609.4696990741,2008-06-10,11:16:22
39.985537,116.339534,0,147,39609.4697222222,2008-06-10,11:16:24
39.985527,116.339516,0,147,39609.4697453704,2008-06-10,11:16:26
39.985488,116.339479,0,148,39609.4697685185,2008-06-10,11:16:28
39.985462,116.339402,0,149,39609.4697916667,2008-06-10,11:16:30
39.985443,116.339275,0,149,39609.4698148148,2008-06-10,11:16:32
39.985426,116.339125,0,150,39609.469837963,2008-06-10,11:16:34
39.985407,116.338954,0,150,39609.4698611111,2008-06-10,11:16:36
39.985407,116.33876,0,150,39609.4698842593,2008-06-10,11:16:38
39.985415,116.338568,0,150,39609.4699074074,2008-06-10,11:16:40
39.985419,116.338362,0,151,39609.4699305556,2008-06-10,11:16:42
39.985436,116.338115,0,150,39609.4699537037,2008-06-10,11:16:44
39.985443,116.337868,0,149,39609.4699768518,2008-06-10,11:16:46
39.985436,116.337604,0,149,39609.47,2008-06-10,11:16:48
39.985391,116.33728,0,150,39609.4700231481,2008-06-10,11:16:50
39.985381,116.337,0,149,39609.4700462963,2008-06-10,11:16:52
39.985385,116.33671,0,149,39609.4700694444,2008-06-10,11:16:54
39.985398,116.336426,0,148,39609.4700925926,2008-06-10,11:16:56
39.98539,116.336133,0,147,39609.4701157407,2008-06-10,11:16:58
39.985388,116.335853,0,147,39609.4701388889,2008-06-10,11:17:00
39.98538,116.335575,0,146,39609.470162037,2008-06-10,11:17:02
39.985368,116.335302,0,145,39609.4701851852,2008-06-10,11:17:04
39.985358,116.335024,0,145,39609.4702083333,2008-06-10,11:17:06
39.985338,116.33476,0,144,39609.4702314815,2008-06-10,11:17:08
39.985318,116.334494,0,144,39609.4702546296,2008-06-10,11:17:10
39.985302,116.33422,0,143,39609.4702777778,2008-06-10,11:17:12
39.985294,116.333941,0,143,39609.4703009259,2008-06-10,11:17:14
39.985285,116.333659,0,143,39609.4703240741,2008-06-10,11:17:16
39.985274,116.33339,0,142,39609.4703472222,2008-06-10,11:17:18
39.985261,116.333116,0,141,39609.4703703704,2008-06-10,11:17:20
39.985244,116.332841,0,141,39609.4703935185,2008-06-10,11:17:22
39.98522,116.332577,0,142,39609.4704166667,2008-06-10,11:17:24
39.985195,116.332325,0,142,39609.4704398148,2008-06-10,11:17:26
39.985172,116.332082,0,143,39609.470462963,2008-06-10,11:17:28
39.985165,116.331825,0,144,39609.4704861111,2008-06-10,11:17:30
39.985161,116.331555,0,144,39609.4705092593,2008-06-10,11:17:32
39.985151,116.331264,0,144,39609.4705324074,2008-06-10,11:17:34
39.985137,116.330979,0,144,39609.4705555556,2008-06-10,11:17:36
39.985111,116.3307,0,145,39609.4705787037,2008-06-10,11:17:38
39.985087,116.330432,0,146,39609.4706018518,2008-06-10,11:17:40
39.985067,116.330153,0,147,39609.470625,2008-06-10,11:17:42
39.985042,116.329871,0,147,39609.4706481481,2008-06-10,11:17:44
39.98504,116.329599,0,148,39609.4706712963,2008-06-10,11:17:46
39.985026,116.329338,0,149,39609.4706944444,2008-06-10,11:17:48
39.985028,116.329042,0,153,39609.4707175926,2008-06-10,11:17:50
39.985018,116.328792,0,154,39609.4707407407,2008-06-10,11:17:52
39.985008,116.328549,0,156,39609.4707638889,2008-06-10,11:17:54
39.984984,116.328322,0,157,39609.470787037,2008-06-10,11:17:56
39.98497,116.328092,0,158,39609.4708101852,2008-06-10,11:17:58
39.984967,116.327863,0,156,39609.4708333333,2008-06-10,11:18:00
39.984961,116.327637,0,157,39609.4708564815,2008-06-10,11:18:02
39.984962,116.327442,0,157,39609.4708796296,2008-06-10,11:18:04
39.98495,116.327225,0,156,39609.4709027778,2008-06-10,11:18:06
39.984953,116.327017,0,155,39609.4709259259,2008-06-10,11:18:08
39.984944,116.326805,0,157,39609.4709490741,2008-06-10,11:18:10
39.984936,116.32659,0,152,39609.4709722222,2008-06-10,11:18:12
39.984936,116.326364,0,152,39609.4709953704,2008-06-10,11:18:14
39.984933,116.326135,0,151,39609.4710185185,2008-06-10,11:18:16
39.984924,116.325909,0,152,39609.4710416667,2008-06-10,11:18:18
39.984913,116.325695,0,153,39609.4710648148,2008-06-10,11:18:20
39.98489,116.325496,0,153,39609.471087963,2008-06-10,11:18:22
39.98487,116.325315,0,155,39609.4711111111,2008-06-10,11:18:24
39.984851,116.325164,0,157,39609.4711342593,2008-06-10,11:18:26
39.984835,116.325096,0,158,39609.4711574074,2008-06-10,11:18:28
39.984838,116.325047,0,158,39609.4711805556,2008-06-10,11:18:30
39.984852,116.324987,0,158,39609.4712037037,2008-06-10,11:18:32
39.984862,116.324918,0,159,39609.4712268518,2008-06-10,11:18:34
39.984874,116.324875,0,159,39609.47125,2008-06-10,11:18:36
39.984882,116.324875,0,161,39609.4712731481,2008-06-10,11:18:38
39.984889,116.324878,0,161,39609.4712962963,2008-06-10,11:18:40
39.984886,116.324876,0,162,39609.4713194444,2008-06-10,11:18:42
39.984885,116.324875,0,162,39609.4713425926,2008-06-10,11:18:44
39.984889,116.324851,0,162,39609.4713657407,2008-06-10,11:18:46
39.984897,116.324792,0,161,39609.4713888889,2008-06-10,11:18:48
39.984905,116.324722,0,160,39609.471412037,2008-06-10,11:18:50
39.984906,116.324618,0,160,39609.4714351852,2008-06-10,11:18:52
39.984888,116.324472,0,158,39609.4714583333,2008-06-10,11:18:54
39.984876,116.324315,0,157,39609.4714814815,2008-06-10,11:18:56
39.984874,116.324153,0,157,39609.4715046296,2008-06-10,11:18:58
39.984877,116.323964,0,156,39609.4715277778,2008-06-10,11:19:00
39.984879,116.323751,0,156,39609.4715509259,2008-06-10,11:19:02
39.984873,116.32353,0,154,39609.4715740741,2008-06-10,11:19:04
39.984863,116.323312,0,153,39609.4715972222,2008-06-10,11:19:06
39.984863,116.323073,0,148,39609.4716203704,2008-06-10,11:19:08
39.984854,116.322827,0,146,39609.4716435185,2008-06-10,11:19:10
39.984841,116.322595,0,145,39609.4716666667,2008-06-10,11:19:12
39.984836,116.322374,0,144,39609.4716898148,2008-06-10,11:19:14
39.984836,116.322168,0,143,39609.471712963,2008-06-10,11:19:16
39.984828,116.321977,0,141,39609.4717361111,2008-06-10,11:19:18
39.984817,116.321799,0,140,39609.4717592593,2008-06-10,11:19:20
39.98481,116.321649,0,139,39609.4717824074,2008-06-10,11:19:22
39.984787,116.321534,0,136,39609.4718055556,2008-06-10,11:19:24
39.984769,116.32146,0,133,39609.4718287037,2008-06-10,11:19:26
39.984773,116.321447,0,130,39609.4718518518,2008-06-10,11:19:28
39.984776,116.321444,0,130,39609.471875,2008-06-10,11:19:30
39.984779,116.321447,0,130,39609.4718981481,2008-06-10,11:19:32
39.984779,116.321448,0,130,39609.4719212963,2008-06-10,11:19:34
39.984779,116.321447,0,130,39609.4719444444,2008-06-10,11:19:36
39.98478,116.321446,0,130,39609.4719675926,2008-06-10,11:19:38
39.98478,116.321445,0,130,39609.4719907407,2008-06-10,11:19:40
39.984778,116.321447,0,130,39609.4720138889,2008-06-10,11:19:42
39.984778,116.321448,0,130,39609.472037037,2008-06-10,11:19:44
39.984776,116.321448,0,130,39609.4720601852,2008-06-10,11:19:46
39.984771,116.321449,0,130,39609.4720833333,2008-06-10,11:19:48
39.984765,116.321452,0,130,39609.4721064815,2008-06-10,11:19:50
39.984758,116.321455,0,130,39609.4721296296,2008-06-10,11:19:52
39.984754,116.321455,0,130,39609.4721527778,2008-06-10,11:19:54
39.984751,116.321454,0,130,39609.4721759259,2008-06-10,11:19:56
39.98475,116.321453,0,130,39609.4721990741,2008-06-10,11:19:58
39.984749,116.321453,0,130,39609.4722222222,2008-06-10,11:20:00
39.984748,116.321453,0,130,39609.4722453704,2008-06-10,11:20:02
39.984749,116.32145,0,131,39609.4722685185,2008-06-10,11:20:04
39.984749,116.32144,0,131,39609.4722916667,2008-06-10,11:20:06
39.984746,116.321409,0,132,39609.4723148148,2008-06-10,11:20:08
39.984741,116.321339,0,133,39609.472337963,2008-06-10,11:20:10
39.984743,116.321217,0,134,39609.4723611111,2008-06-10,11:20:12
39.984755,116.321056,0,135,39609.4723842593,2008-06-10,11:20:14
39.984763,116.320871,0,136,39609.4724074074,2008-06-10,11:20:16
39.984768,116.320672,0,135,39609.4724305556,2008-06-10,11:20:18
39.984777,116.320457,0,136,39609.4724537037,2008-06-10,11:20:20
39.984773,116.320223,0,136,39609.4724768519,2008-06-10,11:20:22
39.984766,116.319991,0,135,39609.4725,2008-06-10,11:20:24
39.984767,116.319756,0,135,39609.4725231482,2008-06-10,11:20:26
39.984759,116.31952,0,134,39609.4725462963,2008-06-10,11:20:28
39.98475,116.319269,0,135,39609.4725694444,2008-06-10,11:20:30
39.984739,116.318996,0,134,39609.4725925926,2008-06-10,11:20:32
39.984735,116.318704,0,133,39609.4726157407,2008-06-10,11:20:34
39.984732,116.318428,0,135,39609.4726388889,2008-06-10,11:20:36
39.984722,116.318152,0,135,39609.472662037,2008-06-10,11:20:38
39.984708,116.317875,0,137,39609.4726851852,2008-06-10,11:20:40
39.984691,116.317613,0,137,39609.4727083333,2008-06-10,11:20:42
39.984685,116.317351,0,138,39609.4727314815,2008-06-10,11:20:44
39.984684,116.317103,0,137,39609.4727546296,2008-06-10,11:20:46
39.984682,116.316863,0,137,39609.4727777778,2008-06-10,11:20:48
39.984678,116.316635,0,136,39609.4728009259,2008-06-10,11:20:50
39.984665,116.31645,0,134,39609.4728240741,2008-06-10,11:20:52
39.984665,116.31631,0,134,39609.4728472222,2008-06-10,11:20:54
39.984688,116.316241,0,133,39609.4728703704,2008-06-10,11:20:56
39.984649,116.316242,0,134,39609.4728935185,2008-06-10,11:20:58
39.984656,116.316299,0,131,39609.4729166667,2008-06-10,11:21:00
39.98466,116.31632,0,130,39609.4729398148,2008-06-10,11:21:02
39.98466,116.316323,0,129,39609.472962963,2008-06-10,11:21:04
39.98466,116.316308,0,129,39609.4729861111,2008-06-10,11:21:06
39.984648,116.31626,0,126,39609.4730092593,2008-06-10,11:21:08
39.984654,116.316178,0,124,39609.4730324074,2008-06-10,11:21:10
39.98467,116.316064,0,121,39609.4730555556,2008-06-10,11:21:12
39.984684,116.315929,0,121,39609.4730787037,2008-06-10,11:21:14
39.984686,116.31577,0,121,39609.4731018519,2008-06-10,11:21:16
39.984687,116.31561,0,121,39609.473125,2008-06-10,11:21:18
39.984687,116.315428,0,121,39609.4731481481,2008-06-10,11:21:20
39.984679,116.315229,0,121,39609.4731712963,2008-06-10,11:21:22
39.984665,116.315017,0,121,39609.4731944444,2008-06-10,11:21:24
39.98465,116.3148,0,119,39609.4732175926,2008-06-10,11:21:26
39.984647,116.314611,0,117,39609.4732407407,2008-06-10,11:21:28
39.984638,116.31446,0,115,39609.4732638889,2008-06-10,11:21:30
39.984638,116.314367,0,114,39609.473287037,2008-06-10,11:21:32
39.984641,116.314335,0,113,39609.4733101852,2008-06-10,11:21:34
39.98465,116.314356,0,120,39609.4733333333,2008-06-10,11:21:36
39.984642,116.314357,0,121,39609.4733564815,2008-06-10,11:21:38
39.984639,116.314359,0,120,39609.4733796296,2008-06-10,11:21:40
39.984637,116.314359,0,120,39609.4734027778,2008-06-10,11:21:42
39.984635,116.314358,0,120,39609.4734259259,2008-06-10,11:21:44
39.984633,116.314358,0,120,39609.4734490741,2008-06-10,11:21:46
39.984633,116.31436,0,120,39609.4734722222,2008-06-10,11:21:48
39.984635,116.314362,0,119,39609.4734953704,2008-06-10,11:21:50
39.984636,116.314365,0,119,39609.4735185185,2008-06-10,11:21:52
39.984636,116.314367,0,119,39609.4735416667,2008-06-10,11:21:54
39.984636,116.314359,0,119,39609.4735648148,2008-06-10,11:21:56
39.984597,116.314287,0,122,39609.473587963,2008-06-10,11:21:58
39.984595,116.314195,0,122,39609.4736111111,2008-06-10,11:22:00
39.984589,116.314072,0,122,39609.4736342593,2008-06-10,11:22:02
39.984587,116.313919,0,121,39609.4736574074,2008-06-10,11:22:04
39.98458,116.313755,0,122,39609.4736805556,2008-06-10,11:22:06
39.984552,116.313569,0,123,39609.4737037037,2008-06-10,11:22:08
39.984537,116.313389,0,124,39609.4737268519,2008-06-10,11:22:10
39.984531,116.313187,0,125,39609.47375,2008-06-10,11:22:12
39.984517,116.312979,0,125,39609.4737731481,2008-06-10,11:22:14
39.984544,116.312766,0,124,39609.4737962963,2008-06-10,11:22:16
39.984545,116.312586,0,124,39609.4738194444,2008-06-10,11:22:18
39.984547,116.312399,0,124,39609.4738425926,2008-06-10,11:22:20
39.98455,116.312224,0,124,39609.4738657407,2008-06-10,11:22:22
39.984544,116.312052,0,125,39609.4738888889,2008-06-10,11:22:24
39.984537,116.3119,0,126,39609.473912037,2008-06-10,11:22:26
39.984533,116.311745,0,128,39609.4739351852,2008-06-10,11:22:28
39.984522,116.311618,0,129,39609.4739583333,2008-06-10,11:22:30
39.984519,116.311532,0,128,39609.4739814815,2008-06-10,11:22:32
39.984509,116.311517,0,127,39609.4740046296,2008-06-10,11:22:34
39.984497,116.311495,0,125,39609.4740277778,2008-06-10,11:22:36
39.984498,116.311485,0,122,39609.4740509259,2008-06-10,11:22:38
39.984497,116.31148,0,123,39609.4740740741,2008-06-10,11:22:40
39.984499,116.311464,0,123,39609.4740972222,2008-06-10,11:22:42
39.984503,116.311416,0,124,39609.4741203704,2008-06-10,11:22:44
39.984511,116.311334,0,122,39609.4741435185,2008-06-10,11:22:46
39.984526,116.311222,0,121,39609.4741666667,2008-06-10,11:22:48
39.984535,116.311078,0,120,39609.4741898148,2008-06-10,11:22:50
39.984542,116.310929,0,118,39609.474212963,2008-06-10,11:22:52
39.984543,116.310768,0,116,39609.4742361111,2008-06-10,11:22:54
39.984546,116.310593,0,121,39609.4742592593,2008-06-10,11:22:56
39.984542,116.310475,0,120,39609.4742824074,2008-06-10,11:22:58
39.984534,116.310387,0,121,39609.4743055556,2008-06-10,11:23:00
39.984529,116.310318,0,119,39609.4743287037,2008-06-10,11:23:02
39.984527,116.310234,0,117,39609.4743518519,2008-06-10,11:23:04
39.984529,116.31016,0,116,39609.474375,2008-06-10,11:23:06
39.984526,116.310084,0,114,39609.4743981481,2008-06-10,11:23:08
39.984505,116.310004,0,112,39609.4744212963,2008-06-10,11:23:10
39.984454,116.309891,0,113,39609.4744444444,2008-06-10,11:23:12
39.984446,116.309783,0,113,39609.4744675926,2008-06-10,11:23:14
39.984436,116.30964,0,112,39609.4744907407,2008-06-10,11:23:16
39.984417,116.309463,0,111,39609.4745138889,2008-06-10,11:23:18
39.984393,116.309319,0,123,39609.474537037,2008-06-10,11:23:20
39.98437,116.309201,0,133,39609.4745601852,2008-06-10,11:23:22
39.984346,116.309064,0,138,39609.4745833333,2008-06-10,11:23:24
39.98433,116.308934,0,143,39609.4746064815,2008-06-10,11:23:26
39.984318,116.308787,0,144,39609.4746296296,2008-06-10,11:23:28
39.984366,116.30864,0,154,39609.4746527778,2008-06-10,11:23:30
39.984379,116.308559,0,156,39609.4746759259,2008-06-10,11:23:32
39.98441,116.308493,0,154,39609.4746990741,2008-06-10,11:23:34
39.984435,116.30846,0,153,39609.4747222222,2008-06-10,11:23:36
39.984445,116.308479,0,155,39609.4747453704,2008-06-10,11:23:38
39.984452,116.308482,0,154,39609.4747685185,2008-06-10,11:23:40
39.984453,116.30848,0,153,39609.4747916667,2008-06-10,11:23:42
39.984457,116.308476,0,152,39609.4748148148,2008-06-10,11:23:44
39.984462,116.308477,0,152,39609.474837963,2008-06-10,11:23:46
39.984467,116.30848,0,151,39609.4748611111,2008-06-10,11:23:48
39.984469,116.30849,0,151,39609.4748842593,2008-06-10,11:23:50
39.984472,116.308498,0,151,39609.4749074074,2008-06-10,11:23:52
39.984476,116.308502,0,151,39609.4749305556,2008-06-10,11:23:54
39.98448,116.308503,0,151,39609.4749537037,2008-06-10,11:23:56
39.984484,116.308498,0,151,39609.4749768519,2008-06-10,11:23:58
39.984483,116.308495,0,151,39609.475,2008-06-10,11:24:00
39.984481,116.308492,0,151,39609.4750231481,2008-06-10,11:24:02
39.984478,116.30849,0,151,39609.4750462963,2008-06-10,11:24:04
39.984474,116.308488,0,151,39609.4750694444,2008-06-10,11:24:06
39.984472,116.308483,0,151,39609.4750925926,2008-06-10,11:24:08
39.98447,116.308477,0,151,39609.4751157407,2008-06-10,11:24:10
39.984469,116.308473,0,151,39609.4751388889,2008-06-10,11:24:12
39.98447,116.308467,0,151,39609.475162037,2008-06-10,11:24:14
39.984472,116.308461,0,151,39609.4751851852,2008-06-10,11:24:16
39.984472,116.308461,0,151,39609.4752083333,2008-06-10,11:24:18
39.984471,116.308462,0,151,39609.4752314815,2008-06-10,11:24:20
39.984473,116.308455,0,151,39609.4752546296,2008-06-10,11:24:22
39.984474,116.308437,0,151,39609.4752777778,2008-06-10,11:24:24
39.984463,116.308395,0,151,39609.4753009259,2008-06-10,11:24:26
39.984399,116.308302,0,152,39609.4753240741,2008-06-10,11:24:28
39.984389,116.308269,0,153,39609.4753472222,2008-06-10,11:24:30
39.984389,116.308222,0,154,39609.4753703704,2008-06-10,11:24:32
39.984404,116.3082,0,155,39609.4753935185,2008-06-10,11:24:34
39.984397,116.308196,0,157,39609.4754166667,2008-06-10,11:24:36
39.98442,116.30821,0,156,39609.4754398148,2008-06-10,11:24:38
39.98442,116.308207,0,156,39609.475462963,2008-06-10,11:24:40
39.984419,116.308204,0,156,39609.4754861111,2008-06-10,11:24:42
39.984419,116.308203,0,156,39609.4755092593,2008-06-10,11:24:44
39.984419,116.3082,0,156,39609.4755324074,2008-06-10,11:24:46
39.984421,116.308195,0,156,39609.4755555556,2008-06-10,11:24:48
39.984421,116.30819,0,156,39609.4755787037,2008-06-10,11:24:50
39.984439,116.308169,0,156,39609.4756018519,2008-06-10,11:24:52
39.984382,116.308236,0,156,39609.475625,2008-06-10,11:24:54
39.984347,116.308231,0,157,39609.4756481481,2008-06-10,11:24:56
39.984339,116.308184,0,157,39609.4756712963,2008-06-10,11:24:58
39.984297,116.308077,0,158,39609.4756944444,2008-06-10,11:25:00
39.984252,116.307965,0,161,39609.4757175926,2008-06-10,11:25:02
39.984186,116.307819,0,166,39609.4757407407,2008-06-10,11:25:04
39.984128,116.307621,0,171,39609.4757638889,2008-06-10,11:25:06
39.98411,116.307473,0,177,39609.475787037,2008-06-10,11:25:08
39.984094,116.30729,0,183,39609.4758101852,2008-06-10,11:25:10
39.984092,116.30711,0,191,39609.4758333333,2008-06-10,11:25:12
39.984131,116.306899,0,196,39609.4758564815,2008-06-10,11:25:14
39.984122,116.30668,0,205,39609.4758796296,2008-06-10,11:25:16
39.98414,116.30646,0,214,39609.4759027778,2008-06-10,11:25:18
39.984142,116.306245,0,222,39609.4759259259,2008-06-10,11:25:20
39.984114,116.306018,0,229,39609.4759490741,2008-06-10,11:25:22
39.984098,116.305758,0,237,39609.4759722222,2008-06-10,11:25:24
39.984057,116.305512,0,246,39609.4759953704,2008-06-10,11:25:26
39.984018,116.305256,0,255,39609.4760185185,2008-06-10,11:25:28
39.983997,116.304978,0,261,39609.4760416667,2008-06-10,11:25:30
39.983981,116.304672,0,268,39609.4760648148,2008-06-10,11:25:32
39.983941,116.304406,0,280,39609.476087963,2008-06-10,11:25:34
39.983935,116.304157,0,288,39609.4761111111,2008-06-10,11:25:36
39.983992,116.303876,0,287,39609.4761342593,2008-06-10,11:25:38
39.984037,116.303612,0,289,39609.4761574074,2008-06-10,11:25:40
39.984058,116.303356,0,290,39609.4761805556,2008-06-10,11:25:42
39.984099,116.303107,0,288,39609.4762037037,2008-06-10,11:25:44
39.984124,116.302859,0,290,39609.4762268519,2008-06-10,11:25:46
39.984142,116.302595,0,287,39609.47625,2008-06-10,11:25:48
39.984156,116.302339,0,288,39609.4762731481,2008-06-10,11:25:50
39.984186,116.302048,0,285,39609.4762962963,2008-06-10,11:25:52
39.984193,116.301762,0,285,39609.4763194444,2008-06-10,11:25:54
39.984204,116.301468,0,285,39609.4763425926,2008-06-10,11:25:56
39.984207,116.301175,0,284,39609.4763657407,2008-06-10,11:25:58
39.984221,116.300878,0,283,39609.4763888889,2008-06-10,11:26:00
39.984236,116.300599,0,281,39609.476412037,2008-06-10,11:26:02
39.984233,116.300328,0,283,39609.4764351852,2008-06-10,11:26:04
39.98423,116.300061,0,284,39609.4764583333,2008-06-10,11:26:06
39.984222,116.299827,0,285,39609.4764814815,2008-06-10,11:26:08
39.984214,116.299657,0,285,39609.4765046296,2008-06-10,11:26:10
39.984194,116.299454,0,286,39609.4765277778,2008-06-10,11:26:12
39.984171,116.29926,0,287,39609.4765509259,2008-06-10,11:26:14
39.984144,116.299063,0,288,39609.4765740741,2008-06-10,11:26:16
39.984096,116.29884,0,289,39609.4765972222,2008-06-10,11:26:18
39.984085,116.298627,0,291,39609.4766203704,2008-06-10,11:26:20
39.984078,116.298396,0,292,39609.4766435185,2008-06-10,11:26:22
39.984077,116.298143,0,293,39609.4766666667,2008-06-10,11:26:24
39.984082,116.297887,0,295,39609.4766898148,2008-06-10,11:26:26
39.984115,116.29762,0,296,39609.476712963,2008-06-10,11:26:28
39.984143,116.297356,0,297,39609.4767361111,2008-06-10,11:26:30
39.984168,116.297117,0,298,39609.4767592593,2008-06-10,11:26:32
39.984185,116.29686,0,300,39609.4767824074,2008-06-10,11:26:34
39.984211,116.296633,0,301,39609.4768055556,2008-06-10,11:26:36
39.984228,116.29646,0,302,39609.4768287037,2008-06-10,11:26:38
39.984224,116.296325,0,303,39609.4768518518,2008-06-10,11:26:40
39.984213,116.296225,0,305,39609.476875,2008-06-10,11:26:42
39.984207,116.296137,0,306,39609.4768981481,2008-06-10,11:26:44
39.984194,116.29609,0,303,39609.4769212963,2008-06-10,11:26:46
39.984184,116.29604,0,300,39609.4769444444,2008-06-10,11:26:48
39.984189,116.29603,0,289,39609.4769675926,2008-06-10,11:26:50
39.984187,116.295986,0,285,39609.4769907407,2008-06-10,11:26:52
39.984196,116.295977,0,276,39609.4770138889,2008-06-10,11:26:54
39.984199,116.295978,0,269,39609.477037037,2008-06-10,11:26:56
39.984199,116.295971,0,268,39609.4770601852,2008-06-10,11:26:58
39.984205,116.295968,0,268,39609.4770833333,2008-06-10,11:27:00
39.984211,116.295981,0,268,39609.4771064815,2008-06-10,11:27:02
39.984198,116.295929,0,225,39609.4771296296,2008-06-10,11:27:04
39.984214,116.295978,0,213,39609.4771527778,2008-06-10,11:27:06
39.984209,116.296019,0,204,39609.4771759259,2008-06-10,11:27:08
39.984217,116.296053,0,200,39609.4771990741,2008-06-10,11:27:10
39.984217,116.296074,0,191,39609.4772222222,2008-06-10,11:27:12
39.984213,116.296089,0,185,39609.4772453704,2008-06-10,11:27:14
39.984209,116.296108,0,185,39609.4772685185,2008-06-10,11:27:16
39.984217,116.296127,0,181,39609.4772916667,2008-06-10,11:27:18
39.984223,116.296157,0,179,39609.4773148148,2008-06-10,11:27:20
39.984236,116.296184,0,179,39609.477337963,2008-06-10,11:27:22
39.984235,116.296199,0,179,39609.4773611111,2008-06-10,11:27:24
39.984234,116.296216,0,177,39609.4773842593,2008-06-10,11:27:26
39.984246,116.296235,0,176,39609.4774074074,2008-06-10,11:27:28
39.984247,116.296261,0,175,39609.4774305556,2008-06-10,11:27:30
39.984256,116.296292,0,173,39609.4774537037,2008-06-10,11:27:32
39.984256,116.296314,0,172,39609.4774768518,2008-06-10,11:27:34
39.98425,116.296336,0,170,39609.4775,2008-06-10,11:27:36
39.984249,116.296349,0,168,39609.4775231481,2008-06-10,11:27:38
39.984251,116.29637,0,167,39609.4775462963,2008-06-10,11:27:40
39.984246,116.296393,0,165,39609.4775694444,2008-06-10,11:27:42
39.984244,116.296414,0,163,39609.4775925926,2008-06-10,11:27:44
39.984245,116.296431,0,161,39609.4776157407,2008-06-10,11:27:46
39.984252,116.296458,0,159,39609.4776388889,2008-06-10,11:27:48
39.984261,116.296479,0,158,39609.477662037,2008-06-10,11:27:50
39.984262,116.296505,0,157,39609.4776851852,2008-06-10,11:27:52
39.984261,116.296533,0,156,39609.4777083333,2008-06-10,11:27:54
39.984265,116.296564,0,155,39609.4777314815,2008-06-10,11:27:56
39.984262,116.296598,0,153,39609.4777546296,2008-06-10,11:27:58
39.984265,116.296629,0,152,39609.4777777778,2008-06-10,11:28:00
39.984268,116.296669,0,150,39609.4778009259,2008-06-10,11:28:02
39.984262,116.296693,0,148,39609.4778240741,2008-06-10,11:28:04
39.984266,116.296724,0,146,39609.4778472222,2008-06-10,11:28:06
39.984267,116.296738,0,143,39609.4778703704,2008-06-10,11:28:08
39.984259,116.296763,0,141,39609.4778935185,2008-06-10,11:28:10
39.984267,116.296795,0,138,39609.4779166667,2008-06-10,11:28:12
39.984288,116.296838,0,134,39609.4779398148,2008-06-10,11:28:14
39.984297,116.296882,0,130,39609.477962963,2008-06-10,11:28:16
39.98432,116.296934,0,128,39609.4779861111,2008-06-10,11:28:18
39.984335,116.296976,0,124,39609.4780092593,2008-06-10,11:28:20
39.984345,116.297008,0,121,39609.4780324074,2008-06-10,11:28:22
39.984334,116.29702,0,119,39609.4780555556,2008-06-10,11:28:24
39.98432,116.297038,0,119,39609.4780787037,2008-06-10,11:28:26
39.984313,116.297059,0,117,39609.4781018518,2008-06-10,11:28:28
39.984297,116.297061,0,117,39609.478125,2008-06-10,11:28:30
39.984282,116.297073,0,115,39609.4781481481,2008-06-10,11:28:32
39.984285,116.297098,0,113,39609.4781712963,2008-06-10,11:28:34
39.984285,116.297122,0,112,39609.4781944444,2008-06-10,11:28:36
39.984269,116.297134,0,110,39609.4782175926,2008-06-10,11:28:38
39.984257,116.297151,0,108,39609.4782407407,2008-06-10,11:28:40
39.984246,116.297167,0,106,39609.4782638889,2008-06-10,11:28:42
39.984248,116.297189,0,104,39609.478287037,2008-06-10,11:28:44
39.984242,116.297208,0,102,39609.4783101852,2008-06-10,11:28:46
39.984246,116.297239,0,101,39609.4783333333,2008-06-10,11:28:48
39.984241,116.29726,0,98,39609.4783564815,2008-06-10,11:28:50
39.984238,116.297268,0,96,39609.4783796296,2008-06-10,11:28:52
39.984243,116.297287,0,94,39609.4784027778,2008-06-10,11:28:54
39.984239,116.297306,0,92,39609.4784259259,2008-06-10,11:28:56
39.984233,116.297325,0,90,39609.4784490741,2008-06-10,11:28:58
39.984224,116.297344,0,88,39609.4784722222,2008-06-10,11:29:00
39.984223,116.297367,0,87,39609.4784953704,2008-06-10,11:29:02
39.984225,116.297391,0,85,39609.4785185185,2008-06-10,11:29:04
39.984227,116.297416,0,83,39609.4785416667,2008-06-10,11:29:06
39.984229,116.297441,0,82,39609.4785648148,2008-06-10,11:29:08
39.984228,116.297476,0,80,39609.478587963,2008-06-10,11:29:10
39.984222,116.297503,0,79,39609.4786111111,2008-06-10,11:29:12
39.984216,116.297534,0,77,39609.4786342593,2008-06-10,11:29:14
39.98421,116.297562,0,76,39609.4786574074,2008-06-10,11:29:16
39.984196,116.297586,0,75,39609.4786805556,2008-06-10,11:29:18
39.984205,116.297616,0,72,39609.4787037037,2008-06-10,11:29:20
39.984199,116.297634,0,70,39609.4787268518,2008-06-10,11:29:22
39.98419,116.297658,0,69,39609.47875,2008-06-10,11:29:24
39.984182,116.297683,0,67,39609.4787731481,2008-06-10,11:29:26
39.984181,116.297707,0,66,39609.4787962963,2008-06-10,11:29:28
39.984172,116.297733,0,67,39609.4788194444,2008-06-10,11:29:30
39.984167,116.297758,0,66,39609.4788425926,2008-06-10,11:29:32
39.984162,116.297785,0,64,39609.4788657407,2008-06-10,11:29:34
39.984163,116.297806,0,64,39609.4788888889,2008-06-10,11:29:36
39.984159,116.297827,0,63,39609.478912037,2008-06-10,11:29:38
39.984161,116.297849,0,62,39609.4789351852,2008-06-10,11:29:40
39.984156,116.297861,0,61,39609.4789583333,2008-06-10,11:29:42
39.984151,116.297891,0,60,39609.4789814815,2008-06-10,11:29:44
39.984151,116.297916,0,58,39609.4790046296,2008-06-10,11:29:46
39.984148,116.297944,0,56,39609.4790277778,2008-06-10,11:29:48
39.984145,116.297967,0,55,39609.4790509259,2008-06-10,11:29:50
39.984144,116.297994,0,54,39609.4790740741,2008-06-10,11:29:52
39.984143,116.298016,0,53,39609.4790972222,2008-06-10,11:29:54
39.984142,116.29804,0,53,39609.4791203704,2008-06-10,11:29:56
39.984139,116.298063,0,52,39609.4791435185,2008-06-10,11:29:58
39.984132,116.298086,0,50,39609.4791666667,2008-06-10,11:30:00
39.984167,116.298125,0,50,39609.4791898148,2008-06-10,11:30:02
39.984173,116.298147,0,49,39609.479212963,2008-06-10,11:30:04
39.984176,116.298161,0,48,39609.4792361111,2008-06-10,11:30:06
39.984174,116.298172,0,47,39609.4792592593,2008-06-10,11:30:08
39.984184,116.298196,0,46,39609.4792824074,2008-06-10,11:30:10
39.984177,116.298213,0,45,39609.4793055556,2008-06-10,11:30:12
39.984179,116.298227,0,45,39609.4793287037,2008-06-10,11:30:14
39.984172,116.298241,0,45,39609.4793518518,2008-06-10,11:30:16
39.98416,116.298272,0,46,39609.479375,2008-06-10,11:30:18
39.984153,116.298306,0,45,39609.4793981481,2008-06-10,11:30:20
39.984158,116.298328,0,44,39609.4794212963,2008-06-10,11:30:22
39.984167,116.298358,0,43,39609.4794444444,2008-06-10,11:30:24
39.984165,116.298392,0,43,39609.4794675926,2008-06-10,11:30:26
39.984177,116.298398,0,43,39609.4794907407,2008-06-10,11:30:28
39.984174,116.298395,0,42,39609.4795138889,2008-06-10,11:30:30
39.984179,116.298406,0,42,39609.479537037,2008-06-10,11:30:32
39.984182,116.298417,0,42,39609.4795601852,2008-06-10,11:30:34
39.984176,116.298427,0,42,39609.4795833333,2008-06-10,11:30:36
39.984166,116.298436,0,43,39609.4796064815,2008-06-10,11:30:38
39.984158,116.298456,0,43,39609.4796296296,2008-06-10,11:30:40
39.984164,116.298469,0,43,39609.4796527778,2008-06-10,11:30:42
39.984167,116.298489,0,43,39609.4796759259,2008-06-10,11:30:44
39.984159,116.298515,0,43,39609.4796990741,2008-06-10,11:30:46
39.98417,116.298554,0,44,39609.4797222222,2008-06-10,11:30:48
39.984169,116.29858,0,44,39609.4797453704,2008-06-10,11:30:50
39.984171,116.298605,0,44,39609.4797685185,2008-06-10,11:30:52
39.984174,116.298641,0,44,39609.4797916667,2008-06-10,11:30:54
39.984182,116.298673,0,44,39609.4798148148,2008-06-10,11:30:56
39.984181,116.298719,0,44,39609.479837963,2008-06-10,11:30:58
39.98419,116.298755,0,44,39609.4798611111,2008-06-10,11:31:00
39.984199,116.298791,0,45,39609.4798842593,2008-06-10,11:31:02
39.984202,116.298838,0,46,39609.4799074074,2008-06-10,11:31:04
39.984199,116.298884,0,47,39609.4799305556,2008-06-10,11:31:06
39.984197,116.298922,0,50,39609.4799537037,2008-06-10,11:31:08
39.984198,116.298981,0,53,39609.4799768519,2008-06-10,11:31:10
39.984194,116.299011,0,55,39609.48,2008-06-10,11:31:12
39.984191,116.299036,0,56,39609.4800231481,2008-06-10,11:31:14
39.984182,116.299065,0,61,39609.4800462963,2008-06-10,11:31:16
39.984178,116.299102,0,66,39609.4800694444,2008-06-10,11:31:18
39.984185,116.299131,0,67,39609.4800925926,2008-06-10,11:31:20
39.984196,116.299134,0,69,39609.4801157407,2008-06-10,11:31:22
39.984192,116.299138,0,70,39609.4801388889,2008-06-10,11:31:24
39.984186,116.299152,0,72,39609.480162037,2008-06-10,11:31:26
39.984188,116.299176,0,73,39609.4801851852,2008-06-10,11:31:28
39.984171,116.299159,0,74,39609.4802083333,2008-06-10,11:31:30
39.984153,116.299163,0,75,39609.4802314815,2008-06-10,11:31:32
39.984128,116.29917,0,76,39609.4802546296,2008-06-10,11:31:34
39.984112,116.299177,0,79,39609.4802777778,2008-06-10,11:31:36
39.984089,116.299179,0,83,39609.4803009259,2008-06-10,11:31:38
39.984062,116.299183,0,85,39609.4803240741,2008-06-10,11:31:40
39.984039,116.299192,0,88,39609.4803472222,2008-06-10,11:31:42
39.984014,116.299192,0,90,39609.4803703704,2008-06-10,11:31:44
39.984002,116.299196,0,91,39609.4803935185,2008-06-10,11:31:46
39.983999,116.2992,0,95,39609.4804166667,2008-06-10,11:31:48
39.983983,116.2992,0,95,39609.4804398148,2008-06-10,11:31:50
39.983977,116.299197,0,96,39609.480462963,2008-06-10,11:31:52
39.983973,116.299196,0,96,39609.4804861111,2008-06-10,11:31:54
39.983969,116.299197,0,97,39609.4805092593,2008-06-10,11:31:56
39.983972,116.299194,0,98,39609.4805324074,2008-06-10,11:31:58
39.983976,116.299193,0,99,39609.4805555556,2008-06-10,11:32:00
39.983976,116.299196,0,100,39609.4805787037,2008-06-10,11:32:02
39.983976,116.299186,0,101,39609.4806018519,2008-06-10,11:32:04
39.983984,116.299179,0,101,39609.480625,2008-06-10,11:32:06
39.983988,116.299175,0,102,39609.4806481482,2008-06-10,11:32:08
39.983984,116.299173,0,102,39609.4806712963,2008-06-10,11:32:10
39.983934,116.29925,0,102,39609.4806944444,2008-06-10,11:32:12
39.983927,116.299267,0,102,39609.4807175926,2008-06-10,11:32:14
39.98391,116.299245,0,102,39609.4807407407,2008-06-10,11:32:16
39.983888,116.299184,0,102,39609.4807638889,2008-06-10,11:32:18
39.983801,116.299099,0,102,39609.480787037,2008-06-10,11:32:20
39.983733,116.299039,0,101,39609.4808101852,2008-06-10,11:32:22
39.983667,116.298922,0,102,39609.4808333333,2008-06-10,11:32:24
39.983543,116.298952,0,101,39609.4808564815,2008-06-10,11:32:26
39.983516,116.298961,0,101,39609.4808796296,2008-06-10,11:32:28
39.983432,116.298993,0,101,39609.4809027778,2008-06-10,11:32:30
39.983333,116.298964,0,102,39609.4809259259,2008-06-10,11:32:32
39.983299,116.298921,0,104,39609.4809490741,2008-06-10,11:32:34
39.983253,116.298907,0,106,39609.4809722222,2008-06-10,11:32:36
39.9833,116.298953,0,108,39609.4809953704,2008-06-10,11:32:38
39.983344,116.299026,0,111,39609.4810185185,2008-06-10,11:32:40
39.983357,116.299028,0,112,39609.4810416667,2008-06-10,11:32:42
39.983399,116.299027,0,111,39609.4810648148,2008-06-10,11:32:44
39.983485,116.2991,0,135,39609.481087963,2008-06-10,11:32:46
39.983507,116.299066,0,137,39609.4811111111,2008-06-10,11:32:48
39.983495,116.299075,0,135,39609.4811342593,2008-06-10,11:32:50
39.983494,116.299078,0,133,39609.4811574074,2008-06-10,11:32:52
39.98348,116.299079,0,133,39609.4811805556,2008-06-10,11:32:54
39.983474,116.299087,0,134,39609.4812037037,2008-06-10,11:32:56
39.983465,116.299105,0,135,39609.4812268519,2008-06-10,11:32:58
39.983457,116.299114,0,134,39609.48125,2008-06-10,11:33:00
39.983454,116.299118,0,135,39609.4812731481,2008-06-10,11:33:02
39.983449,116.299148,0,137,39609.4812962963,2008-06-10,11:33:04
39.983437,116.299174,0,140,39609.4813194444,2008-06-10,11:33:06
39.983444,116.299211,0,142,39609.4813425926,2008-06-10,11:33:08
39.983448,116.299215,0,142,39609.4813657407,2008-06-10,11:33:10
39.983446,116.299249,0,139,39609.4813888889,2008-06-10,11:33:12
39.983456,116.299269,0,139,39609.481412037,2008-06-10,11:33:14
39.983458,116.299289,0,139,39609.4814351852,2008-06-10,11:33:16
39.983464,116.299324,0,139,39609.4814583333,2008-06-10,11:33:18
39.983474,116.299326,0,143,39609.4814814815,2008-06-10,11:33:20
39.983477,116.299242,0,156,39609.4815046296,2008-06-10,11:33:22
39.983481,116.299237,0,161,39609.4815277778,2008-06-10,11:33:24
39.983496,116.299236,0,171,39609.4815509259,2008-06-10,11:33:26
39.983496,116.299225,0,180,39609.4815740741,2008-06-10,11:33:28
39.983486,116.299202,0,185,39609.4815972222,2008-06-10,11:33:30
39.983486,116.299191,0,188,39609.4816203704,2008-06-10,11:33:32
39.983483,116.299207,0,190,39609.4816435185,2008-06-10,11:33:34
39.983468,116.299229,0,193,39609.4816666667,2008-06-10,11:33:36
39.98347,116.299252,0,197,39609.4816898148,2008-06-10,11:33:38
39.983495,116.299309,0,204,39609.481712963,2008-06-10,11:33:40
39.983512,116.299309,0,212,39609.4817361111,2008-06-10,11:33:42
39.983496,116.299337,0,218,39609.4817592593,2008-06-10,11:33:44
39.983487,116.299354,0,219,39609.4817824074,2008-06-10,11:33:46
39.983466,116.299328,0,224,39609.4818055556,2008-06-10,11:33:48
39.983445,116.29927,0,230,39609.4818287037,2008-06-10,11:33:50
39.983431,116.299249,0,236,39609.4818518519,2008-06-10,11:33:52
39.983436,116.29925,0,242,39609.481875,2008-06-10,11:33:54
39.983441,116.299253,0,246,39609.4818981481,2008-06-10,11:33:56
39.983445,116.299258,0,248,39609.4819212963,2008-06-10,11:33:58
39.983466,116.299293,0,251,39609.4819444444,2008-06-10,11:34:00
39.983474,116.299316,0,253,39609.4819675926,2008-06-10,11:34:02
39.983485,116.299341,0,255,39609.4819907407,2008-06-10,11:34:04
39.983491,116.299367,0,257,39609.4820138889,2008-06-10,11:34:06
39.983492,116.29941,0,260,39609.482037037,2008-06-10,11:34:08
39.983506,116.299468,0,262,39609.4820601852,2008-06-10,11:34:10
39.983511,116.2995,0,264,39609.4820833333,2008-06-10,11:34:12
39.983511,116.299524,0,265,39609.4821064815,2008-06-10,11:34:14
39.983522,116.299555,0,267,39609.4821296296,2008-06-10,11:34:16
39.983527,116.299584,0,269,39609.4821527778,2008-06-10,11:34:18
39.983528,116.29961,0,270,39609.4821759259,2008-06-10,11:34:20
39.983527,116.299627,0,271,39609.4821990741,2008-06-10,11:34:22
39.983527,116.299656,0,270,39609.4822222222,2008-06-10,11:34:24
39.983528,116.299672,0,270,39609.4822453704,2008-06-10,11:34:26
39.98353,116.299679,0,271,39609.4822685185,2008-06-10,11:34:28
39.98353,116.299701,0,270,39609.4822916667,2008-06-10,11:34:30
39.983525,116.299737,0,269,39609.4823148148,2008-06-10,11:34:32
39.983519,116.299769,0,269,39609.482337963,2008-06-10,11:34:34
39.983517,116.299767,0,270,39609.4823611111,2008-06-10,11:34:36
39.983516,116.299769,0,270,39609.4823842593,2008-06-10,11:34:38
39.983515,116.299776,0,270,39609.4824074074,2008-06-10,11:34:40
39.983524,116.299818,0,270,39609.4824305556,2008-06-10,11:34:42
39.983522,116.299828,0,269,39609.4824537037,2008-06-10,11:34:44
39.983521,116.29988,0,268,39609.4824768519,2008-06-10,11:34:46
39.98352,116.299938,0,266,39609.4825,2008-06-10,11:34:48
39.983519,116.299993,0,261,39609.4825231481,2008-06-10,11:34:50
39.983529,116.300087,0,255,39609.4825462963,2008-06-10,11:34:52
39.983538,116.300148,0,250,39609.4825694444,2008-06-10,11:34:54
39.983531,116.300195,0,246,39609.4825925926,2008-06-10,11:34:56
39.983526,116.300255,0,240,39609.4826157407,2008-06-10,11:34:58
39.983528,116.3003,0,238,39609.4826388889,2008-06-10,11:35:00
39.983533,116.300362,0,236,39609.482662037,2008-06-10,11:35:02
39.983534,116.300378,0,235,39609.4826851852,2008-06-10,11:35:04
39.983551,116.300418,0,232,39609.4827083333,2008-06-10,11:35:06
39.983556,116.300444,0,230,39609.4827314815,2008-06-10,11:35:08
39.983558,116.300468,0,228,39609.4827546296,2008-06-10,11:35:10
39.983551,116.300467,0,228,39609.4827777778,2008-06-10,11:35:12
39.983561,116.300482,0,226,39609.4828009259,2008-06-10,11:35:14
39.983569,116.300507,0,225,39609.4828240741,2008-06-10,11:35:16
39.983566,116.300523,0,224,39609.4828472222,2008-06-10,11:35:18
39.983565,116.300537,0,224,39609.4828703704,2008-06-10,11:35:20
39.983563,116.300552,0,222,39609.4828935185,2008-06-10,11:35:22
39.983565,116.300541,0,218,39609.4829166667,2008-06-10,11:35:24
39.983553,116.300535,0,206,39609.4829398148,2008-06-10,11:35:26
39.983558,116.300551,0,204,39609.482962963,2008-06-10,11:35:28
39.983566,116.300573,0,201,39609.4829861111,2008-06-10,11:35:30
39.983566,116.300613,0,195,39609.4830092593,2008-06-10,11:35:32
39.983563,116.300645,0,191,39609.4830324074,2008-06-10,11:35:34
39.98357,116.300683,0,187,39609.4830555556,2008-06-10,11:35:36
39.983573,116.300716,0,184,39609.4830787037,2008-06-10,11:35:38
39.98357,116.300736,0,177,39609.4831018519,2008-06-10,11:35:40
39.983573,116.300749,0,174,39609.483125,2008-06-10,11:35:42
39.983578,116.300765,0,172,39609.4831481481,2008-06-10,11:35:44
39.983576,116.300777,0,171,39609.4831712963,2008-06-10,11:35:46
39.983583,116.3008,0,170,39609.4831944444,2008-06-10,11:35:48
39.983586,116.300819,0,169,39609.4832175926,2008-06-10,11:35:50
39.98358,116.300827,0,170,39609.4832407407,2008-06-10,11:35:52
39.983596,116.300868,0,167,39609.4832638889,2008-06-10,11:35:54
39.983594,116.300877,0,166,39609.483287037,2008-06-10,11:35:56
39.983599,116.300903,0,165,39609.4833101852,2008-06-10,11:35:58
39.983598,116.300936,0,165,39609.4833333333,2008-06-10,11:36:00
39.983606,116.30097,0,164,39609.4833564815,2008-06-10,11:36:02
39.98362,116.300992,0,162,39609.4833796296,2008-06-10,11:36:04
39.983631,116.301016,0,162,39609.4834027778,2008-06-10,11:36:06
39.983635,116.301036,0,161,39609.4834259259,2008-06-10,11:36:08
39.983638,116.301073,0,160,39609.4834490741,2008-06-10,11:36:10
39.983641,116.301106,0,159,39609.4834722222,2008-06-10,11:36:12
39.983642,116.301128,0,158,39609.4834953704,2008-06-10,11:36:14
39.983647,116.301146,0,158,39609.4835185185,2008-06-10,11:36:16
39.983642,116.301156,0,157,39609.4835416667,2008-06-10,11:36:18
39.983629,116.301175,0,156,39609.4835648148,2008-06-10,11:36:20
39.98363,116.301191,0,155,39609.483587963,2008-06-10,11:36:22
39.983627,116.301221,0,153,39609.4836111111,2008-06-10,11:36:24
39.983634,116.301242,0,153,39609.4836342593,2008-06-10,11:36:26
39.983641,116.301264,0,152,39609.4836574074,2008-06-10,11:36:28
39.983637,116.301284,0,152,39609.4836805556,2008-06-10,11:36:30
39.983619,116.301293,0,151,39609.4837037037,2008-06-10,11:36:32
39.983607,116.30131,0,149,39609.4837268519,2008-06-10,11:36:34
39.983593,116.301318,0,148,39609.48375,2008-06-10,11:36:36
39.98358,116.301333,0,145,39609.4837731481,2008-06-10,11:36:38
39.983573,116.301336,0,145,39609.4837962963,2008-06-10,11:36:40
39.983571,116.301342,0,144,39609.4838194444,2008-06-10,11:36:42
39.983565,116.301349,0,145,39609.4838425926,2008-06-10,11:36:44
39.98357,116.301345,0,143,39609.4838657407,2008-06-10,11:36:46
39.983566,116.301341,0,143,39609.4838888889,2008-06-10,11:36:48
39.983564,116.301338,0,143,39609.483912037,2008-06-10,11:36:50
39.983507,116.301325,0,142,39609.4839351852,2008-06-10,11:36:52
39.9835,116.301329,0,142,39609.4839583333,2008-06-10,11:36:54
39.983455,116.301345,0,142,39609.4839814815,2008-06-10,11:36:56
39.983425,116.301368,0,134,39609.4840046296,2008-06-10,11:36:58
39.983412,116.301401,0,133,39609.4840277778,2008-06-10,11:37:00
39.983413,116.301402,0,133,39609.4840509259,2008-06-10,11:37:02
39.983414,116.301406,0,133,39609.4840740741,2008-06-10,11:37:04
39.983418,116.301416,0,132,39609.4840972222,2008-06-10,11:37:06
39.983414,116.301421,0,130,39609.4841203704,2008-06-10,11:37:08
39.983405,116.301427,0,128,39609.4841435185,2008-06-10,11:37:10
39.98339,116.301441,0,128,39609.4841666667,2008-06-10,11:37:12
39.983371,116.301459,0,129,39609.4841898148,2008-06-10,11:37:14
39.983343,116.301476,0,130,39609.484212963,2008-06-10,11:37:16
39.983318,116.301481,0,132,39609.4842361111,2008-06-10,11:37:18
39.983305,116.301483,0,132,39609.4842592593,2008-06-10,11:37:20
39.983284,116.30149,0,132,39609.4842824074,2008-06-10,11:37:22
39.983239,116.30149,0,133,39609.4843055556,2008-06-10,11:37:24
39.983217,116.301502,0,133,39609.4843287037,2008-06-10,11:37:26
39.983182,116.301507,0,136,39609.4843518519,2008-06-10,11:37:28
39.983167,116.301512,0,134,39609.484375,2008-06-10,11:37:30
39.983165,116.301515,0,135,39609.4843981481,2008-06-10,11:37:32
39.98314,116.301521,0,136,39609.4844212963,2008-06-10,11:37:34
39.983125,116.301517,0,137,39609.4844444444,2008-06-10,11:37:36
39.983113,116.30151,0,137,39609.4844675926,2008-06-10,11:37:38
39.983095,116.301498,0,138,39609.4844907407,2008-06-10,11:37:40
39.983077,116.301494,0,139,39609.4845138889,2008-06-10,11:37:42
39.98307,116.301495,0,139,39609.484537037,2008-06-10,11:37:44
39.983058,116.301499,0,140,39609.4845601852,2008-06-10,11:37:46
39.983046,116.3015,0,140,39609.4845833333,2008-06-10,11:37:48
39.983037,116.301503,0,141,39609.4846064815,2008-06-10,11:37:50
39.983024,116.301507,0,141,39609.4846296296,2008-06-10,11:37:52
39.982999,116.301507,0,141,39609.4846527778,2008-06-10,11:37:54
39.982968,116.301508,0,141,39609.4846759259,2008-06-10,11:37:56
39.982932,116.301511,0,142,39609.4846990741,2008-06-10,11:37:58
39.982895,116.301517,0,142,39609.4847222222,2008-06-10,11:38:00
39.982862,116.301526,0,142,39609.4847453704,2008-06-10,11:38:02
39.982841,116.301529,0,143,39609.4847685185,2008-06-10,11:38:04
39.982823,116.301531,0,143,39609.4847916667,2008-06-10,11:38:06
39.982812,116.301529,0,143,39609.4848148148,2008-06-10,11:38:08
39.9828,116.301542,0,143,39609.484837963,2008-06-10,11:38:10
39.98279,116.301559,0,144,39609.4848611111,2008-06-10,11:38:12
39.982787,116.301565,0,144,39609.4848842593,2008-06-10,11:38:14
39.98277,116.301565,0,144,39609.4849074074,2008-06-10,11:38:16
39.982733,116.301553,0,145,39609.4849305556,2008-06-10,11:38:18
39.98271,116.301544,0,145,39609.4849537037,2008-06-10,11:38:20
39.982726,116.301532,0,145,39609.4849768518,2008-06-10,11:38:22
39.982757,116.301544,0,145,39609.485,2008-06-10,11:38:24
39.982759,116.301546,0,146,39609.4850231481,2008-06-10,11:38:26
39.98274,116.301607,0,146,39609.4850462963,2008-06-10,11:38:28
39.982715,116.301657,0,146,39609.4850694444,2008-06-10,11:38:30
39.982691,116.301714,0,146,39609.4850925926,2008-06-10,11:38:32
39.982677,116.301764,0,147,39609.4851157407,2008-06-10,11:38:34
39.982668,116.301813,0,147,39609.4851388889,2008-06-10,11:38:36
39.982691,116.301812,0,147,39609.485162037,2008-06-10,11:38:38
39.982703,116.301826,0,147,39609.4851851852,2008-06-10,11:38:40
39.982713,116.301836,0,148,39609.4852083333,2008-06-10,11:38:42
39.981306,116.30337,0,124,39609.4935416667,2008-06-10,11:50:42
39.981867,116.302728,0,121,39609.4935648148,2008-06-10,11:50:44
39.982253,116.302247,0,122,39609.493587963,2008-06-10,11:50:46
39.982881,116.301518,0,130,39609.4936111111,2008-06-10,11:50:48
39.982957,116.301426,0,139,39609.4936342593,2008-06-10,11:50:50
39.982932,116.301441,0,142,39609.4936574074,2008-06-10,11:50:52
39.982868,116.301506,0,143,39609.4936805556,2008-06-10,11:50:54
39.982591,116.301875,0,143,39609.4937037037,2008-06-10,11:50:56
39.982104,116.302568,0,141,39609.4937268518,2008-06-10,11:50:58
39.981963,116.302727,0,141,39609.49375,2008-06-10,11:51:00
39.981815,116.30293,0,141,39609.4937731481,2008-06-10,11:51:02
39.981992,116.302749,0,152,39609.4937962963,2008-06-10,11:51:04
39.982614,116.302107,0,199,39609.4938194444,2008-06-10,11:51:06
39.982735,116.301938,0,201,39609.4938425926,2008-06-10,11:51:08
39.982712,116.301991,0,200,39609.4938657407,2008-06-10,11:51:10
39.982678,116.302054,0,200,39609.4938888889,2008-06-10,11:51:12
39.982662,116.302103,0,199,39609.493912037,2008-06-10,11:51:14
39.98263,116.302163,0,196,39609.4939351852,2008-06-10,11:51:16
39.982606,116.302234,0,194,39609.4939583333,2008-06-10,11:51:18
39.98256,116.30224,0,185,39609.4939814815,2008-06-10,11:51:20
39.982542,116.302199,0,178,39609.4940046296,2008-06-10,11:51:22
39.982508,116.302191,0,179,39609.4940277778,2008-06-10,11:51:24
39.982471,116.302207,0,179,39609.4940509259,2008-06-10,11:51:26
39.982442,116.302233,0,180,39609.4940740741,2008-06-10,11:51:28
39.982404,116.302152,0,180,39609.4940972222,2008-06-10,11:51:30
39.982366,116.302031,0,169,39609.4941203704,2008-06-10,11:51:32
39.982356,116.302033,0,171,39609.4941435185,2008-06-10,11:51:34
39.982347,116.302029,0,173,39609.4941666667,2008-06-10,11:51:36
39.982342,116.302029,0,175,39609.4941898148,2008-06-10,11:51:38
39.982337,116.302024,0,176,39609.494212963,2008-06-10,11:51:40
39.982333,116.302015,0,176,39609.4942361111,2008-06-10,11:51:42
39.982328,116.302,0,177,39609.4942592593,2008-06-10,11:51:44
39.982325,116.301987,0,178,39609.4942824074,2008-06-10,11:51:46
39.982319,116.301975,0,179,39609.4943055556,2008-06-10,11:51:48
39.982311,116.301962,0,180,39609.4943287037,2008-06-10,11:51:50
39.982306,116.301951,0,181,39609.4943518518,2008-06-10,11:51:52
39.982303,116.301942,0,182,39609.494375,2008-06-10,11:51:54
39.982297,116.301937,0,183,39609.4943981481,2008-06-10,11:51:56
39.982296,116.301931,0,184,39609.4944212963,2008-06-10,11:51:58
39.9823,116.301935,0,185,39609.4944444444,2008-06-10,11:52:00
39.982303,116.301944,0,186,39609.4944675926,2008-06-10,11:52:02
39.982302,116.301949,0,187,39609.4944907407,2008-06-10,11:52:04
39.982298,116.301954,0,188,39609.4945138889,2008-06-10,11:52:06
39.982294,116.301959,0,188,39609.494537037,2008-06-10,11:52:08
39.982287,116.301965,0,189,39609.4945601852,2008-06-10,11:52:10
39.98228,116.301973,0,189,39609.4945833333,2008-06-10,11:52:12
39.982272,116.30198,0,189,39609.4946064815,2008-06-10,11:52:14
39.982262,116.301989,0,190,39609.4946296296,2008-06-10,11:52:16
39.98225,116.301998,0,190,39609.4946527778,2008-06-10,11:52:18
39.982237,116.302008,0,190,39609.4946759259,2008-06-10,11:52:20
39.982224,116.302018,0,191,39609.4946990741,2008-06-10,11:52:22
39.982213,116.302026,0,191,39609.4947222222,2008-06-10,11:52:24
39.982204,116.302032,0,191,39609.4947453704,2008-06-10,11:52:26
39.982197,116.302036,0,192,39609.4947685185,2008-06-10,11:52:28
39.98219,116.302039,0,192,39609.4947916667,2008-06-10,11:52:30
39.98218,116.302044,0,193,39609.4948148148,2008-06-10,11:52:32
39.982167,116.302048,0,193,39609.494837963,2008-06-10,11:52:34
39.982152,116.30205,0,193,39609.4948611111,2008-06-10,11:52:36
39.982138,116.302048,0,194,39609.4948842593,2008-06-10,11:52:38
39.982125,116.302043,0,194,39609.4949074074,2008-06-10,11:52:40
39.982112,116.302032,0,195,39609.4949305556,2008-06-10,11:52:42
39.982097,116.30202,0,195,39609.4949537037,2008-06-10,11:52:44
39.982063,116.301988,0,196,39609.4949768518,2008-06-10,11:52:46
39.982046,116.301972,0,197,39609.495,2008-06-10,11:52:48
39.982034,116.301961,0,197,39609.4950231481,2008-06-10,11:52:50
39.98202,116.301957,0,198,39609.4950462963,2008-06-10,11:52:52
39.982007,116.301956,0,199,39609.4950694444,2008-06-10,11:52:54
39.981999,116.301958,0,199,39609.4950925926,2008-06-10,11:52:56
39.981986,116.301934,0,200,39609.4951157407,2008-06-10,11:52:58
39.98197,116.301896,0,201,39609.4951388889,2008-06-10,11:53:00
39.981967,116.301854,0,201,39609.495162037,2008-06-10,11:53:02
39.98196,116.301821,0,202,39609.4951851852,2008-06-10,11:53:04
39.981943,116.301819,0,202,39609.4952083333,2008-06-10,11:53:06
39.981928,116.301813,0,203,39609.4952314815,2008-06-10,11:53:08
39.981921,116.301811,0,204,39609.4952546296,2008-06-10,11:53:10
39.981896,116.3018,0,204,39609.4952777778,2008-06-10,11:53:12
39.981868,116.301793,0,205,39609.4953009259,2008-06-10,11:53:14
39.98186,116.301803,0,206,39609.4953240741,2008-06-10,11:53:16
39.981854,116.301808,0,206,39609.4953472222,2008-06-10,11:53:18
39.981839,116.301808,0,207,39609.4953703704,2008-06-10,11:53:20
39.981823,116.301809,0,207,39609.4953935185,2008-06-10,11:53:22
39.98181,116.301797,0,208,39609.4954166667,2008-06-10,11:53:24
39.981846,116.301747,0,209,39609.4954398148,2008-06-10,11:53:26
39.981844,116.301734,0,209,39609.495462963,2008-06-10,11:53:28
39.981825,116.301694,0,210,39609.4954861111,2008-06-10,11:53:30
39.98181,116.301618,0,211,39609.4955092593,2008-06-10,11:53:32
39.98194,116.301619,0,208,39609.4955324074,2008-06-10,11:53:34
39.982038,116.301619,0,207,39609.4955555556,2008-06-10,11:53:36
39.982128,116.30164,0,207,39609.4955787037,2008-06-10,11:53:38
39.982115,116.301659,0,208,39609.4956018519,2008-06-10,11:53:40
39.982179,116.301658,0,208,39609.495625,2008-06-10,11:53:42
39.982234,116.301675,0,209,39609.4956481481,2008-06-10,11:53:44
39.982276,116.301674,0,209,39609.4956712963,2008-06-10,11:53:46
39.982293,116.301671,0,209,39609.4956944444,2008-06-10,11:53:48
39.982312,116.301693,0,210,39609.4957175926,2008-06-10,11:53:50
39.982324,116.301707,0,210,39609.4957407407,2008-06-10,11:53:52
39.982339,116.301729,0,210,39609.4957638889,2008-06-10,11:53:54
39.982345,116.301742,0,210,39609.495787037,2008-06-10,11:53:56
39.982354,116.301751,0,210,39609.4958101852,2008-06-10,11:53:58
39.982365,116.30175,0,210,39609.4958333333,2008-06-10,11:54:00
39.982362,116.301772,0,210,39609.4958564815,2008-06-10,11:54:02
39.982354,116.301774,0,210,39609.4958796296,2008-06-10,11:54:04
39.982357,116.301807,0,210,39609.4959027778,2008-06-10,11:54:06
39.982333,116.301797,0,210,39609.4959259259,2008-06-10,11:54:08
39.982308,116.301793,0,210,39609.4959490741,2008-06-10,11:54:10
39.982276,116.301801,0,210,39609.4959722222,2008-06-10,11:54:12
39.982264,116.301819,0,210,39609.4959953704,2008-06-10,11:54:14
39.982254,116.30182,0,210,39609.4960185185,2008-06-10,11:54:16
39.982234,116.301822,0,210,39609.4960416667,2008-06-10,11:54:18
39.982241,116.30182,0,210,39609.4960648148,2008-06-10,11:54:20
39.98229,116.301788,0,211,39609.496087963,2008-06-10,11:54:22
39.982307,116.301793,0,211,39609.4961111111,2008-06-10,11:54:24
39.982299,116.301793,0,211,39609.4961342593,2008-06-10,11:54:26
39.98231,116.30177,0,211,39609.4961574074,2008-06-10,11:54:28
39.982314,116.301776,0,211,39609.4961805556,2008-06-10,11:54:30
39.982319,116.301809,0,211,39609.4962037037,2008-06-10,11:54:32
39.982327,116.301816,0,211,39609.4962268519,2008-06-10,11:54:34
39.982324,116.3018,0,211,39609.49625,2008-06-10,11:54:36
39.982326,116.301806,0,212,39609.4962731482,2008-06-10,11:54:38
39.982321,116.301812,0,213,39609.4962962963,2008-06-10,11:54:40
39.982328,116.301822,0,213,39609.4963194444,2008-06-10,11:54:42
39.982326,116.301829,0,214,39609.4963425926,2008-06-10,11:54:44
39.982332,116.301833,0,216,39609.4963657407,2008-06-10,11:54:46
39.982355,116.301843,0,217,39609.4963888889,2008-06-10,11:54:48
39.982356,116.301855,0,217,39609.496412037,2008-06-10,11:54:50
39.982355,116.301856,0,218,39609.4964351852,2008-06-10,11:54:52
39.982349,116.301859,0,219,39609.4964583333,2008-06-10,11:54:54
39.982344,116.301865,0,219,39609.4964814815,2008-06-10,11:54:56
39.982326,116.301881,0,220,39609.4965046296,2008-06-10,11:54:58
39.982316,116.301897,0,221,39609.4965277778,2008-06-10,11:55:00
39.982308,116.301899,0,224,39609.4965509259,2008-06-10,11:55:02
39.982304,116.301887,0,227,39609.4965740741,2008-06-10,11:55:04
39.982282,116.301901,0,228,39609.4965972222,2008-06-10,11:55:06
39.982255,116.301917,0,229,39609.4966203704,2008-06-10,11:55:08
39.982233,116.301922,0,231,39609.4966435185,2008-06-10,11:55:10
39.982212,116.30192,0,232,39609.4966666667,2008-06-10,11:55:12
39.98219,116.301937,0,232,39609.4966898148,2008-06-10,11:55:14
39.982159,116.301963,0,234,39609.496712963,2008-06-10,11:55:16
39.98213,116.302001,0,237,39609.4967361111,2008-06-10,11:55:18
39.982109,116.302003,0,237,39609.4967592593,2008-06-10,11:55:20
39.982081,116.302012,0,239,39609.4967824074,2008-06-10,11:55:22
39.982048,116.302032,0,241,39609.4968055556,2008-06-10,11:55:24
39.982036,116.302059,0,242,39609.4968287037,2008-06-10,11:55:26
39.982031,116.302068,0,243,39609.4968518519,2008-06-10,11:55:28
39.982,116.30205,0,244,39609.496875,2008-06-10,11:55:30
39.981997,116.302049,0,244,39609.4968981481,2008-06-10,11:55:32
39.981982,116.302053,0,245,39609.4969212963,2008-06-10,11:55:34
39.981978,116.302053,0,245,39609.4969444444,2008-06-10,11:55:36
39.981949,116.302055,0,244,39609.4969675926,2008-06-10,11:55:38
39.981925,116.302058,0,244,39609.4969907407,2008-06-10,11:55:40
39.981901,116.302062,0,245,39609.4970138889,2008-06-10,11:55:42
39.981884,116.30207,0,245,39609.497037037,2008-06-10,11:55:44
39.98186,116.302068,0,245,39609.4970601852,2008-06-10,11:55:46
39.981845,116.302068,0,245,39609.4970833333,2008-06-10,11:55:48
39.981817,116.302066,0,245,39609.4971064815,2008-06-10,11:55:50
39.981783,116.30207,0,244,39609.4971296296,2008-06-10,11:55:52
39.981772,116.302066,0,244,39609.4971527778,2008-06-10,11:55:54
39.981752,116.302071,0,244,39609.4971759259,2008-06-10,11:55:56
39.981743,116.302083,0,243,39609.4971990741,2008-06-10,11:55:58
39.981721,116.302084,0,243,39609.4972222222,2008-06-10,11:56:00
39.98171,116.302081,0,243,39609.4972453704,2008-06-10,11:56:02
39.981706,116.302081,0,243,39609.4972685185,2008-06-10,11:56:04
39.981698,116.302086,0,242,39609.4972916667,2008-06-10,11:56:06
39.981682,116.302079,0,241,39609.4973148148,2008-06-10,11:56:08
39.981644,116.302065,0,239,39609.497337963,2008-06-10,11:56:10
39.981611,116.302064,0,238,39609.4973611111,2008-06-10,11:56:12
39.981575,116.302071,0,236,39609.4973842593,2008-06-10,11:56:14
39.981576,116.302068,0,236,39609.4974074074,2008-06-10,11:56:16
39.981525,116.302058,0,234,39609.4974305556,2008-06-10,11:56:18
39.9814,116.302016,0,228,39609.4974537037,2008-06-10,11:56:20
39.981376,116.302015,0,227,39609.4974768519,2008-06-10,11:56:22
39.981309,116.30208,0,229,39609.4975,2008-06-10,11:56:24
39.981258,116.302132,0,233,39609.4975231481,2008-06-10,11:56:26
39.981231,116.30216,0,234,39609.4975462963,2008-06-10,11:56:28
39.98121,116.302175,0,235,39609.4975694444,2008-06-10,11:56:30
39.98121,116.302172,0,238,39609.4975925926,2008-06-10,11:56:32
39.981225,116.302172,0,242,39609.4976157407,2008-06-10,11:56:34
39.98121,116.302179,0,250,39609.4976388889,2008-06-10,11:56:36
39.981198,116.302197,0,252,39609.497662037,2008-06-10,11:56:38
39.981178,116.302204,0,256,39609.4976851852,2008-06-10,11:56:40
39.981182,116.30218,0,264,39609.4977083333,2008-06-10,11:56:42
39.981184,116.302186,0,267,39609.4977314815,2008-06-10,11:56:44
39.981178,116.302196,0,268,39609.4977546296,2008-06-10,11:56:46
39.981179,116.30222,0,270,39609.4977777778,2008-06-10,11:56:48
39.981173,116.302227,0,271,39609.4978009259,2008-06-10,11:56:50
39.98117,116.302212,0,280,39609.4978240741,2008-06-10,11:56:52
39.981174,116.302245,0,284,39609.4978472222,2008-06-10,11:56:54
39.981181,116.302284,0,285,39609.4978703704,2008-06-10,11:56:56
39.981183,116.302292,0,288,39609.4978935185,2008-06-10,11:56:58
39.981187,116.302303,0,289,39609.4979166667,2008-06-10,11:57:00
39.981189,116.302323,0,288,39609.4979398148,2008-06-10,11:57:02
39.981192,116.302335,0,289,39609.497962963,2008-06-10,11:57:04
39.981203,116.302359,0,288,39609.4979861111,2008-06-10,11:57:06
39.981207,116.302377,0,287,39609.4980092593,2008-06-10,11:57:08
39.981214,116.302388,0,286,39609.4980324074,2008-06-10,11:57:10
39.981223,116.302438,0,286,39609.4980555556,2008-06-10,11:57:12
39.981222,116.302451,0,283,39609.4980787037,2008-06-10,11:57:14
39.981225,116.302461,0,280,39609.4981018519,2008-06-10,11:57:16
39.981238,116.302495,0,276,39609.498125,2008-06-10,11:57:18
39.981239,116.302514,0,274,39609.4981481481,2008-06-10,11:57:20
39.981246,116.30256,0,273,39609.4981712963,2008-06-10,11:57:22
39.981246,116.30258,0,271,39609.4981944444,2008-06-10,11:57:24
39.981253,116.302631,0,267,39609.4982175926,2008-06-10,11:57:26
39.981253,116.30265,0,264,39609.4982407407,2008-06-10,11:57:28
39.981264,116.302667,0,259,39609.4982638889,2008-06-10,11:57:30
39.981281,116.3027,0,254,39609.498287037,2008-06-10,11:57:32
39.981282,116.302732,0,251,39609.4983101852,2008-06-10,11:57:34
39.981281,116.30275,0,248,39609.4983333333,2008-06-10,11:57:36
39.981286,116.302774,0,245,39609.4983564815,2008-06-10,11:57:38
39.981284,116.302795,0,240,39609.4983796296,2008-06-10,11:57:40
39.981288,116.302822,0,237,39609.4984027778,2008-06-10,11:57:42
39.981296,116.302849,0,234,39609.4984259259,2008-06-10,11:57:44
39.981298,116.30288,0,230,39609.4984490741,2008-06-10,11:57:46
39.981297,116.3029,0,226,39609.4984722222,2008-06-10,11:57:48
39.981293,116.302916,0,224,39609.4984953704,2008-06-10,11:57:50
39.9813,116.302941,0,221,39609.4985185185,2008-06-10,11:57:52
39.981302,116.302964,0,218,39609.4985416667,2008-06-10,11:57:54
39.981296,116.302979,0,216,39609.4985648148,2008-06-10,11:57:56
39.981295,116.303,0,214,39609.498587963,2008-06-10,11:57:58
39.981292,116.303026,0,212,39609.4986111111,2008-06-10,11:58:00
39.981277,116.303041,0,210,39609.4986342593,2008-06-10,11:58:02
39.981273,116.303078,0,206,39609.4986574074,2008-06-10,11:58:04
39.981266,116.303096,0,204,39609.4986805556,2008-06-10,11:58:06
39.981261,116.303114,0,203,39609.4987037037,2008-06-10,11:58:08
39.981262,116.30313,0,201,39609.4987268519,2008-06-10,11:58:10
39.981253,116.303158,0,205,39609.49875,2008-06-10,11:58:12
39.981238,116.303177,0,205,39609.4987731481,2008-06-10,11:58:14
39.981239,116.303218,0,203,39609.4987962963,2008-06-10,11:58:16
39.981237,116.303258,0,201,39609.4988194444,2008-06-10,11:58:18
39.981239,116.303278,0,197,39609.4988425926,2008-06-10,11:58:20
39.981246,116.303285,0,194,39609.4988657407,2008-06-10,11:58:22
39.981241,116.303284,0,195,39609.4988888889,2008-06-10,11:58:24
39.981242,116.303288,0,194,39609.498912037,2008-06-10,11:58:26
39.981244,116.303296,0,194,39609.4989351852,2008-06-10,11:58:28
39.981243,116.303303,0,194,39609.4989583333,2008-06-10,11:58:30
39.981244,116.303303,0,193,39609.4989814815,2008-06-10,11:58:32
39.981248,116.303298,0,191,39609.4990046296,2008-06-10,11:58:34
39.981245,116.303311,0,191,39609.4990277778,2008-06-10,11:58:36
39.981242,116.303333,0,191,39609.4990509259,2008-06-10,11:58:38
39.981245,116.303352,0,192,39609.4990740741,2008-06-10,11:58:40
39.981249,116.303359,0,190,39609.4990972222,2008-06-10,11:58:42
39.981245,116.303386,0,191,39609.4991203704,2008-06-10,11:58:44
39.981244,116.303396,0,190,39609.4991435185,2008-06-10,11:58:46
39.981242,116.303416,0,191,39609.4991666667,2008-06-10,11:58:48
39.981246,116.303438,0,191,39609.4991898148,2008-06-10,11:58:50
39.98125,116.303449,0,189,39609.499212963,2008-06-10,11:58:52
39.981254,116.303467,0,190,39609.4992361111,2008-06-10,11:58:54
39.981245,116.30348,0,191,39609.4992592593,2008-06-10,11:58:56
39.98124,116.303505,0,192,39609.4992824074,2008-06-10,11:58:58
39.981245,116.303534,0,191,39609.4993055556,2008-06-10,11:59:00
39.981244,116.303533,0,190,39609.4993287037,2008-06-10,11:59:02
39.981243,116.303551,0,192,39609.4993518519,2008-06-10,11:59:04
39.981238,116.303585,0,193,39609.499375,2008-06-10,11:59:06
39.981237,116.303605,0,193,39609.4993981481,2008-06-10,11:59:08
39.981238,116.303634,0,194,39609.4994212963,2008-06-10,11:59:10
39.981232,116.303651,0,194,39609.4994444444,2008-06-10,11:59:12
39.981236,116.303667,0,194,39609.4994675926,2008-06-10,11:59:14
39.981246,116.303688,0,194,39609.4994907407,2008-06-10,11:59:16
39.981244,116.303703,0,193,39609.4995138889,2008-06-10,11:59:18
39.981244,116.30372,0,193,39609.499537037,2008-06-10,11:59:20
39.981251,116.303741,0,193,39609.4995601852,2008-06-10,11:59:22
39.981249,116.303769,0,192,39609.4995833333,2008-06-10,11:59:24
39.981237,116.303781,0,191,39609.4996064815,2008-06-10,11:59:26
39.981233,116.30381,0,188,39609.4996296296,2008-06-10,11:59:28
39.981233,116.303839,0,187,39609.4996527778,2008-06-10,11:59:30
39.981231,116.30386,0,187,39609.4996759259,2008-06-10,11:59:32
39.981234,116.303872,0,186,39609.4996990741,2008-06-10,11:59:34
39.981236,116.303902,0,185,39609.4997222222,2008-06-10,11:59:36
39.981231,116.303938,0,183,39609.4997453704,2008-06-10,11:59:38
39.981231,116.303956,0,181,39609.4997685185,2008-06-10,11:59:40
39.981238,116.303988,0,180,39609.4997916667,2008-06-10,11:59:42
39.981241,116.304006,0,179,39609.4998148148,2008-06-10,11:59:44
39.981247,116.304009,0,177,39609.499837963,2008-06-10,11:59:46
39.981248,116.30401,0,175,39609.4998611111,2008-06-10,11:59:48
39.981254,116.304062,0,174,39609.4998842593,2008-06-10,11:59:50
39.981247,116.304068,0,173,39609.4999074074,2008-06-10,11:59:52
39.981241,116.304085,0,172,39609.4999305556,2008-06-10,11:59:54
39.981236,116.304099,0,170,39609.4999537037,2008-06-10,11:59:56
39.981234,116.304119,0,170,39609.4999768519,2008-06-10,11:59:58
39.981231,116.304137,0,170,39609.5,2008-06-10,12:00:00
39.981227,116.304152,0,170,39609.5000231481,2008-06-10,12:00:02
39.981228,116.304147,0,168,39609.5000462963,2008-06-10,12:00:04
39.981231,116.304173,0,169,39609.5000694444,2008-06-10,12:00:06
39.981233,116.304193,0,169,39609.5000925926,2008-06-10,12:00:08
39.981235,116.30421,0,168,39609.5001157407,2008-06-10,12:00:10
39.981235,116.304229,0,167,39609.5001388889,2008-06-10,12:00:12
39.98123,116.30425,0,166,39609.500162037,2008-06-10,12:00:14
39.981227,116.30426,0,165,39609.5001851852,2008-06-10,12:00:16
39.981232,116.30428,0,164,39609.5002083333,2008-06-10,12:00:18
39.98123,116.304298,0,164,39609.5002314815,2008-06-10,12:00:20
39.981222,116.304336,0,163,39609.5002546296,2008-06-10,12:00:22
39.981226,116.304354,0,163,39609.5002777778,2008-06-10,12:00:24
39.981222,116.304379,0,163,39609.5003009259,2008-06-10,12:00:26
39.981218,116.3044,0,162,39609.5003240741,2008-06-10,12:00:28
39.981214,116.304413,0,160,39609.5003472222,2008-06-10,12:00:30
39.981206,116.304429,0,160,39609.5003703704,2008-06-10,12:00:32
39.981204,116.304454,0,160,39609.5003935185,2008-06-10,12:00:34
39.981198,116.30447,0,160,39609.5004166667,2008-06-10,12:00:36
39.981199,116.304485,0,158,39609.5004398148,2008-06-10,12:00:38
39.981206,116.304508,0,158,39609.500462963,2008-06-10,12:00:40
39.981209,116.304535,0,157,39609.5004861111,2008-06-10,12:00:42
39.981199,116.304558,0,155,39609.5005092593,2008-06-10,12:00:44
39.981191,116.304566,0,152,39609.5005324074,2008-06-10,12:00:46
39.981194,116.304588,0,153,39609.5005555556,2008-06-10,12:00:48
39.981186,116.304608,0,152,39609.5005787037,2008-06-10,12:00:50
39.981173,116.304629,0,151,39609.5006018518,2008-06-10,12:00:52
39.981159,116.304634,0,151,39609.500625,2008-06-10,12:00:54
39.981138,116.304638,0,150,39609.5006481481,2008-06-10,12:00:56
39.98112,116.304657,0,151,39609.5006712963,2008-06-10,12:00:58
39.981101,116.304676,0,151,39609.5006944444,2008-06-10,12:01:00
39.981085,116.304698,0,152,39609.5007175926,2008-06-10,12:01:02
39.981078,116.304716,0,153,39609.5007407407,2008-06-10,12:01:04
39.981071,116.304739,0,153,39609.5007638889,2008-06-10,12:01:06
39.981064,116.304763,0,155,39609.500787037,2008-06-10,12:01:08
39.981054,116.304788,0,155,39609.5008101852,2008-06-10,12:01:10
39.981044,116.304808,0,156,39609.5008333333,2008-06-10,12:01:12
39.981035,116.304826,0,157,39609.5008564815,2008-06-10,12:01:14
39.981023,116.304852,0,158,39609.5008796296,2008-06-10,12:01:16
39.981017,116.30487,0,159,39609.5009027778,2008-06-10,12:01:18
39.981013,116.304888,0,159,39609.5009259259,2008-06-10,12:01:20
39.981004,116.3049,0,159,39609.5009490741,2008-06-10,12:01:22
39.980992,116.304936,0,159,39609.5009722222,2008-06-10,12:01:24
39.980981,116.30496,0,160,39609.5009953704,2008-06-10,12:01:26
39.980971,116.304967,0,161,39609.5010185185,2008-06-10,12:01:28
39.980962,116.304987,0,162,39609.5010416667,2008-06-10,12:01:30
39.98096,116.305018,0,163,39609.5010648148,2008-06-10,12:01:32
39.980959,116.305042,0,162,39609.501087963,2008-06-10,12:01:34
39.980962,116.305094,0,162,39609.5011111111,2008-06-10,12:01:36
39.98096,116.305111,0,162,39609.5011342593,2008-06-10,12:01:38
39.980962,116.30514,0,162,39609.5011574074,2008-06-10,12:01:40
39.98097,116.305166,0,162,39609.5011805556,2008-06-10,12:01:42
39.980979,116.305198,0,161,39609.5012037037,2008-06-10,12:01:44
39.980975,116.305228,0,160,39609.5012268518,2008-06-10,12:01:46
39.980973,116.30525,0,159,39609.50125,2008-06-10,12:01:48
39.980979,116.305272,0,159,39609.5012731481,2008-06-10,12:01:50
39.98098,116.305298,0,159,39609.5012962963,2008-06-10,12:01:52
39.980977,116.305325,0,158,39609.5013194444,2008-06-10,12:01:54
39.980974,116.30535,0,157,39609.5013425926,2008-06-10,12:01:56
39.980972,116.305365,0,156,39609.5013657407,2008-06-10,12:01:58
39.98098,116.305401,0,155,39609.5013888889,2008-06-10,12:02:00
39.980993,116.305427,0,152,39609.501412037,2008-06-10,12:02:02
39.980997,116.305447,0,152,39609.5014351852,2008-06-10,12:02:04
39.981,116.305468,0,153,39609.5014583333,2008-06-10,12:02:06
39.980999,116.305487,0,153,39609.5014814815,2008-06-10,12:02:08
39.981,116.305501,0,150,39609.5015046296,2008-06-10,12:02:10
39.981004,116.30552,0,149,39609.5015277778,2008-06-10,12:02:12
39.981007,116.305539,0,148,39609.5015509259,2008-06-10,12:02:14
39.981001,116.30556,0,147,39609.5015740741,2008-06-10,12:02:16
39.980996,116.305573,0,146,39609.5015972222,2008-06-10,12:02:18
39.98099,116.305585,0,146,39609.5016203704,2008-06-10,12:02:20
39.980981,116.305595,0,145,39609.5016435185,2008-06-10,12:02:22
39.98097,116.305596,0,144,39609.5016666667,2008-06-10,12:02:24
39.980964,116.305594,0,144,39609.5016898148,2008-06-10,12:02:26
39.98096,116.305593,0,143,39609.501712963,2008-06-10,12:02:28
39.980948,116.305583,0,143,39609.5017361111,2008-06-10,12:02:30
39.980926,116.305577,0,141,39609.5017592593,2008-06-10,12:02:32
39.980895,116.305568,0,139,39609.5017824074,2008-06-10,12:02:34
39.980879,116.305561,0,139,39609.5018055556,2008-06-10,12:02:36
39.980874,116.305551,0,138,39609.5018287037,2008-06-10,12:02:38
39.980867,116.305541,0,137,39609.5018518518,2008-06-10,12:02:40
39.980846,116.305544,0,135,39609.501875,2008-06-10,12:02:42
39.980832,116.305549,0,132,39609.5018981481,2008-06-10,12:02:44
39.980821,116.305548,0,131,39609.5019212963,2008-06-10,12:02:46
39.980794,116.305549,0,130,39609.5019444444,2008-06-10,12:02:48
39.980754,116.305562,0,130,39609.5019675926,2008-06-10,12:02:50
39.980732,116.305575,0,127,39609.5019907407,2008-06-10,12:02:52
39.980699,116.305577,0,126,39609.5020138889,2008-06-10,12:02:54
39.980684,116.305565,0,126,39609.502037037,2008-06-10,12:02:56
39.980678,116.305556,0,125,39609.5020601852,2008-06-10,12:02:58
39.980656,116.305564,0,126,39609.5020833333,2008-06-10,12:03:00
39.980629,116.305558,0,127,39609.5021064815,2008-06-10,12:03:02
39.980622,116.305562,0,126,39609.5021296296,2008-06-10,12:03:04
39.980622,116.305585,0,127,39609.5021527778,2008-06-10,12:03:06
39.980629,116.305596,0,127,39609.5021759259,2008-06-10,12:03:08
39.980614,116.305607,0,129,39609.5021990741,2008-06-10,12:03:10
39.980593,116.305625,0,129,39609.5022222222,2008-06-10,12:03:12
39.980598,116.305611,0,129,39609.5022453704,2008-06-10,12:03:14
39.980604,116.305603,0,129,39609.5022685185,2008-06-10,12:03:16
39.980602,116.305599,0,129,39609.5022916667,2008-06-10,12:03:18
39.9806,116.305598,0,129,39609.5023148148,2008-06-10,12:03:20
39.980599,116.3056,0,129,39609.502337963,2008-06-10,12:03:22
39.980599,116.305604,0,129,39609.5023611111,2008-06-10,12:03:24
39.980599,116.305609,0,129,39609.5023842593,2008-06-10,12:03:26
39.980601,116.305615,0,129,39609.5024074074,2008-06-10,12:03:28
39.980603,116.30562,0,129,39609.5024305556,2008-06-10,12:03:30
39.980601,116.30562,0,128,39609.5024537037,2008-06-10,12:03:32
39.980602,116.305621,0,128,39609.5024768518,2008-06-10,12:03:34
39.980601,116.305642,0,128,39609.5025,2008-06-10,12:03:36
39.980601,116.305673,0,128,39609.5025231481,2008-06-10,12:03:38
39.980597,116.305702,0,128,39609.5025462963,2008-06-10,12:03:40
39.980588,116.305736,0,128,39609.5025694444,2008-06-10,12:03:42
39.980577,116.30577,0,128,39609.5025925926,2008-06-10,12:03:44
39.980553,116.305825,0,128,39609.5026157407,2008-06-10,12:03:46
39.980464,116.30592,0,128,39609.5026388889,2008-06-10,12:03:48
39.980457,116.305964,0,128,39609.502662037,2008-06-10,12:03:50
39.980459,116.30598,0,128,39609.5026851852,2008-06-10,12:03:52
39.980473,116.306017,0,128,39609.5027083333,2008-06-10,12:03:54
39.980486,116.30605,0,128,39609.5027314815,2008-06-10,12:03:56
39.980488,116.306076,0,128,39609.5027546296,2008-06-10,12:03:58
39.980491,116.306101,0,128,39609.5027777778,2008-06-10,12:04:00
39.980492,116.306117,0,127,39609.5028009259,2008-06-10,12:04:02
39.980496,116.306137,0,127,39609.5028240741,2008-06-10,12:04:04
39.980492,116.306134,0,127,39609.5028472222,2008-06-10,12:04:06
39.980486,116.306111,0,127,39609.5028703704,2008-06-10,12:04:08
39.980483,116.306102,0,127,39609.5028935185,2008-06-10,12:04:10
39.980482,116.306103,0,127,39609.5029166667,2008-06-10,12:04:12
39.980481,116.306103,0,127,39609.5029398148,2008-06-10,12:04:14
39.980479,116.306099,0,127,39609.502962963,2008-06-10,12:04:16
39.980476,116.306094,0,127,39609.5029861111,2008-06-10,12:04:18
39.980473,116.306067,0,127,39609.5030092593,2008-06-10,12:04:20
39.980472,116.306041,0,127,39609.5030324074,2008-06-10,12:04:22
39.98047,116.306015,0,127,39609.5030555556,2008-06-10,12:04:24
39.980462,116.305977,0,127,39609.5030787037,2008-06-10,12:04:26
39.980456,116.305933,0,127,39609.5031018518,2008-06-10,12:04:28
39.980454,116.305891,0,127,39609.503125,2008-06-10,12:04:30
39.980454,116.305844,0,127,39609.5031481481,2008-06-10,12:04:32
39.980453,116.305791,0,127,39609.5031712963,2008-06-10,12:04:34
39.980451,116.305733,0,127,39609.5031944444,2008-06-10,12:04:36
39.980444,116.305675,0,127,39609.5032175926,2008-06-10,12:04:38
39.980432,116.30562,0,127,39609.5032407407,2008-06-10,12:04:40
39.980418,116.305558,0,127,39609.5032638889,2008-06-10,12:04:42
39.9804,116.305489,0,127,39609.503287037,2008-06-10,12:04:44
39.980394,116.305439,0,127,39609.5033101852,2008-06-10,12:04:46
39.980388,116.30539,0,127,39609.5033333333,2008-06-10,12:04:48
39.979413,116.306617,0,120,39609.5044444444,2008-06-10,12:06:24
39.980182,116.306659,0,-12,39609.5044675926,2008-06-10,12:06:26
39.980208,116.306605,0,56,39609.5044907407,2008-06-10,12:06:28
39.980208,116.306559,0,113,39609.5045138889,2008-06-10,12:06:30
39.980185,116.306538,0,124,39609.504537037,2008-06-10,12:06:32
39.98018,116.306526,0,127,39609.5045601852,2008-06-10,12:06:34
39.980168,116.306498,0,123,39609.5045833333,2008-06-10,12:06:36
39.980182,116.306434,0,122,39609.5046064815,2008-06-10,12:06:38
39.980092,116.30638,0,117,39609.5046296296,2008-06-10,12:06:40
39.980115,116.306337,0,116,39609.5046527778,2008-06-10,12:06:42
39.98014,116.306294,0,116,39609.5046759259,2008-06-10,12:06:44
39.980375,116.30645,0,77,39609.5056018519,2008-06-10,12:08:04
39.980293,116.305705,0,-19,39609.5084259259,2008-06-10,12:12:08
39.980328,116.305665,0,-13,39609.5084490741,2008-06-10,12:12:10
39.980246,116.305539,0,38,39609.5084722222,2008-06-10,12:12:12
39.980152,116.30547,0,70,39609.5084953704,2008-06-10,12:12:14
39.980127,116.305445,0,76,39609.5085185185,2008-06-10,12:12:16
39.980107,116.305428,0,77,39609.5085416667,2008-06-10,12:12:18
39.980107,116.305387,0,77,39609.5085648148,2008-06-10,12:12:20
39.980111,116.305337,0,77,39609.508587963,2008-06-10,12:12:22
39.980124,116.305283,0,77,39609.5086111111,2008-06-10,12:12:24
39.980137,116.305232,0,77,39609.5086342593,2008-06-10,12:12:26
39.980143,116.305188,0,77,39609.5086574074,2008-06-10,12:12:28
39.980143,116.305136,0,77,39609.5086805556,2008-06-10,12:12:30
39.979823,116.306253,0,-63,39609.5090046296,2008-06-10,12:12:58
39.979908,116.306369,0,-126,39609.5090277778,2008-06-10,12:13:00
39.979863,116.306204,0,-53,39609.5090509259,2008-06-10,12:13:02
39.979842,116.306047,0,1,39609.5090740741,2008-06-10,12:13:04
39.979883,116.306052,0,-9,39609.5090972222,2008-06-10,12:13:06
39.979917,116.306058,0,-10,39609.5091203704,2008-06-10,12:13:08
39.979918,116.305982,0,14,39609.5091435185,2008-06-10,12:13:10
39.979865,116.30571,0,108,39609.5091666667,2008-06-10,12:13:12
39.979844,116.305532,0,173,39609.5091898148,2008-06-10,12:13:14
39.979867,116.305443,0,196,39609.509212963,2008-06-10,12:13:16
39.979906,116.305402,0,197,39609.5092361111,2008-06-10,12:13:18
39.979946,116.305373,0,193,39609.5092592593,2008-06-10,12:13:20
39.979991,116.305349,0,185,39609.5092824074,2008-06-10,12:13:22
39.980028,116.305333,0,178,39609.5093055556,2008-06-10,12:13:24
39.980062,116.305318,0,172,39609.5093287037,2008-06-10,12:13:26
39.980086,116.305304,0,167,39609.5093518518,2008-06-10,12:13:28
39.980104,116.305294,0,162,39609.509375,2008-06-10,12:13:30
39.980116,116.305287,0,160,39609.5093981481,2008-06-10,12:13:32
39.980127,116.305283,0,158,39609.5094212963,2008-06-10,12:13:34
39.980147,116.305284,0,158,39609.5094444444,2008-06-10,12:13:36
39.980144,116.305317,0,164,39609.5094675926,2008-06-10,12:13:38
39.980137,116.305339,0,172,39609.5094907407,2008-06-10,12:13:40
39.980132,116.305337,0,180,39609.5095138889,2008-06-10,12:13:42
39.980123,116.305333,0,189,39609.509537037,2008-06-10,12:13:44
39.980115,116.305335,0,196,39609.5095601852,2008-06-10,12:13:46
39.980132,116.305353,0,204,39609.5095833333,2008-06-10,12:13:48
39.980132,116.305393,0,202,39609.5096064815,2008-06-10,12:13:50
39.980152,116.305446,0,213,39609.5096296296,2008-06-10,12:13:52
39.980158,116.305522,0,224,39609.5096527778,2008-06-10,12:13:54
39.980164,116.30558,0,230,39609.5096759259,2008-06-10,12:13:56
39.980169,116.305628,0,234,39609.5096990741,2008-06-10,12:13:58
39.980176,116.305655,0,236,39609.5097222222,2008-06-10,12:14:00
39.980179,116.305671,0,237,39609.5097453704,2008-06-10,12:14:02
39.980183,116.305671,0,240,39609.5097685185,2008-06-10,12:14:04
39.980184,116.305677,0,242,39609.5097916667,2008-06-10,12:14:06
39.980184,116.30568,0,244,39609.5098148148,2008-06-10,12:14:08
39.980187,116.305674,0,246,39609.509837963,2008-06-10,12:14:10
39.980195,116.305663,0,248,39609.5098611111,2008-06-10,12:14:12
39.980213,116.305662,0,246,39609.5098842593,2008-06-10,12:14:14
39.980233,116.305659,0,244,39609.5099074074,2008-06-10,12:14:16
39.980251,116.305656,0,241,39609.5099305556,2008-06-10,12:14:18
39.980254,116.305673,0,236,39609.5099537037,2008-06-10,12:14:20
39.980245,116.305704,0,227,39609.5099768518,2008-06-10,12:14:22
39.980245,116.305739,0,220,39609.51,2008-06-10,12:14:24
39.98025,116.305769,0,213,39609.5100231481,2008-06-10,12:14:26
39.980263,116.305775,0,207,39609.5100462963,2008-06-10,12:14:28
39.980275,116.305766,0,202,39609.5100694444,2008-06-10,12:14:30
39.980285,116.305757,0,195,39609.5100925926,2008-06-10,12:14:32
39.980284,116.305755,0,188,39609.5101157407,2008-06-10,12:14:34
39.980279,116.305748,0,185,39609.5101388889,2008-06-10,12:14:36
39.980266,116.305741,0,179,39609.510162037,2008-06-10,12:14:38
39.980259,116.305731,0,174,39609.5101851852,2008-06-10,12:14:40
39.980255,116.305723,0,170,39609.5102083333,2008-06-10,12:14:42
39.980251,116.305719,0,167,39609.5102314815,2008-06-10,12:14:44
39.980245,116.305713,0,166,39609.5102546296,2008-06-10,12:14:46
39.980237,116.305703,0,165,39609.5102777778,2008-06-10,12:14:48
39.980219,116.305698,0,166,39609.5103009259,2008-06-10,12:14:50
39.980207,116.305698,0,167,39609.5103240741,2008-06-10,12:14:52
39.980207,116.305695,0,168,39609.5103472222,2008-06-10,12:14:54
39.980199,116.305691,0,171,39609.5103703704,2008-06-10,12:14:56
39.980189,116.305666,0,174,39609.5103935185,2008-06-10,12:14:58
39.980175,116.305639,0,177,39609.5104166667,2008-06-10,12:15:00
39.980177,116.305606,0,181,39609.5104398148,2008-06-10,12:15:02
39.980183,116.305573,0,185,39609.510462963,2008-06-10,12:15:04
39.980195,116.305534,0,192,39609.5104861111,2008-06-10,12:15:06
39.980197,116.30554,0,195,39609.5105092593,2008-06-10,12:15:08
39.980175,116.305521,0,203,39609.5105324074,2008-06-10,12:15:10
39.980169,116.305495,0,212,39609.5105555556,2008-06-10,12:15:12
39.980187,116.305484,0,216,39609.5105787037,2008-06-10,12:15:14
39.980201,116.30547,0,220,39609.5106018518,2008-06-10,12:15:16
39.980222,116.305451,0,224,39609.510625,2008-06-10,12:15:18
39.980254,116.305423,0,229,39609.5106481481,2008-06-10,12:15:20
39.980278,116.305397,0,233,39609.5106712963,2008-06-10,12:15:22
39.980296,116.305383,0,238,39609.5106944444,2008-06-10,12:15:24
39.980303,116.305376,0,242,39609.5107175926,2008-06-10,12:15:26
39.980304,116.305379,0,248,39609.5107407407,2008-06-10,12:15:28
39.980298,116.305389,0,253,39609.5107638889,2008-06-10,12:15:30
39.980285,116.305414,0,258,39609.510787037,2008-06-10,12:15:32
39.980279,116.30544,0,264,39609.5108101852,2008-06-10,12:15:34
39.980279,116.305471,0,270,39609.5108333333,2008-06-10,12:15:36
39.980275,116.305505,0,276,39609.5108564815,2008-06-10,12:15:38
39.980265,116.305545,0,283,39609.5108796296,2008-06-10,12:15:40
39.980233,116.305496,0,295,39609.5109027778,2008-06-10,12:15:42
39.980213,116.305467,0,305,39609.5109259259,2008-06-10,12:15:44
39.980205,116.305423,0,312,39609.5109490741,2008-06-10,12:15:46
39.980205,116.30539,0,318,39609.5109722222,2008-06-10,12:15:48
39.980197,116.305384,0,322,39609.5109953704,2008-06-10,12:15:50
39.980181,116.305435,0,328,39609.5110185185,2008-06-10,12:15:52
39.980173,116.305487,0,332,39609.5110416667,2008-06-10,12:15:54
39.98017,116.305474,0,327,39609.5110648148,2008-06-10,12:15:56
39.980159,116.305502,0,327,39609.511087963,2008-06-10,12:15:58
39.980135,116.305538,0,324,39609.5111111111,2008-06-10,12:16:00
39.980113,116.30556,0,322,39609.5111342593,2008-06-10,12:16:02
39.980099,116.305578,0,319,39609.5111574074,2008-06-10,12:16:04
39.980106,116.30557,0,314,39609.5111805556,2008-06-10,12:16:06
39.980105,116.305592,0,319,39609.5112037037,2008-06-10,12:16:08
39.980117,116.305608,0,321,39609.5112268519,2008-06-10,12:16:10
39.980124,116.305618,0,325,39609.51125,2008-06-10,12:16:12
39.980131,116.305624,0,327,39609.5112731481,2008-06-10,12:16:14
39.980157,116.305621,0,326,39609.5112962963,2008-06-10,12:16:16
39.980182,116.305608,0,321,39609.5113194444,2008-06-10,12:16:18
39.980184,116.305613,0,319,39609.5113425926,2008-06-10,12:16:20
39.980179,116.30562,0,319,39609.5113657407,2008-06-10,12:16:22
39.980156,116.305647,0,319,39609.5113888889,2008-06-10,12:16:24
39.980136,116.305669,0,320,39609.511412037,2008-06-10,12:16:26
39.980089,116.305656,0,319,39609.5114351852,2008-06-10,12:16:28
39.980038,116.305684,0,319,39609.5114583333,2008-06-10,12:16:30
39.979997,116.305705,0,318,39609.5114814815,2008-06-10,12:16:32
39.97997,116.30572,0,316,39609.5115046296,2008-06-10,12:16:34
39.979939,116.305745,0,316,39609.5115277778,2008-06-10,12:16:36
39.979918,116.305764,0,316,39609.5115509259,2008-06-10,12:16:38
39.97991,116.305776,0,314,39609.5115740741,2008-06-10,12:16:40
39.979921,116.305774,0,308,39609.5115972222,2008-06-10,12:16:42
39.979937,116.305771,0,303,39609.5116203704,2008-06-10,12:16:44
39.979958,116.305765,0,300,39609.5116435185,2008-06-10,12:16:46
39.979982,116.305756,0,297,39609.5116666667,2008-06-10,12:16:48
39.980005,116.305734,0,296,39609.5116898148,2008-06-10,12:16:50
39.980019,116.305718,0,298,39609.511712963,2008-06-10,12:16:52
39.98004,116.305698,0,302,39609.5117361111,2008-06-10,12:16:54
39.980071,116.305674,0,305,39609.5117592593,2008-06-10,12:16:56
39.980103,116.305653,0,309,39609.5117824074,2008-06-10,12:16:58
39.980139,116.305635,0,313,39609.5118055556,2008-06-10,12:17:00
39.980157,116.305623,0,316,39609.5118287037,2008-06-10,12:17:02
39.980178,116.305606,0,320,39609.5118518519,2008-06-10,12:17:04
39.980307,116.307272,0,-218,39609.5146990741,2008-06-10,12:21:10
39.980354,116.307189,0,-33,39609.5147222222,2008-06-10,12:21:12
39.980476,116.306914,0,57,39609.5147453704,2008-06-10,12:21:14
39.980398,116.306946,0,-76,39609.5147685185,2008-06-10,12:21:16
39.980417,116.306923,0,-87,39609.5147916667,2008-06-10,12:21:18
39.980475,116.306994,0,-127,39609.5148148148,2008-06-10,12:21:20
39.980468,116.307007,0,-125,39609.514837963,2008-06-10,12:21:22
39.980474,116.307012,0,-127,39609.5148611111,2008-06-10,12:21:24
39.980488,116.306981,0,-125,39609.5148842593,2008-06-10,12:21:26
39.98055,116.306897,0,-125,39609.5149074074,2008-06-10,12:21:28
39.98054,116.30675,0,-111,39609.5149305556,2008-06-10,12:21:30
39.98056,116.306705,0,-80,39609.5149537037,2008-06-10,12:21:32
39.980558,116.306669,0,-80,39609.5149768519,2008-06-10,12:21:34
39.980557,116.306639,0,-78,39609.515,2008-06-10,12:21:36
39.980555,116.30661,0,-77,39609.5150231481,2008-06-10,12:21:38
39.980549,116.306569,0,-76,39609.5150462963,2008-06-10,12:21:40
39.980522,116.306515,0,-75,39609.5150694444,2008-06-10,12:21:42
39.980497,116.306474,0,-76,39609.5150925926,2008-06-10,12:21:44
39.980486,116.306429,0,-72,39609.5151157407,2008-06-10,12:21:46
39.980473,116.306391,0,-68,39609.5151388889,2008-06-10,12:21:48
39.98046,116.30635,0,-66,39609.515162037,2008-06-10,12:21:50
39.980454,116.306321,0,-64,39609.5151851852,2008-06-10,12:21:52
39.98045,116.30629,0,-62,39609.5152083333,2008-06-10,12:21:54
39.980443,116.306271,0,-61,39609.5152314815,2008-06-10,12:21:56
39.980441,116.306256,0,-61,39609.5152546296,2008-06-10,12:21:58
39.980433,116.30625,0,-60,39609.5152777778,2008-06-10,12:22:00
39.980423,116.306247,0,-59,39609.5153009259,2008-06-10,12:22:02
39.980417,116.306238,0,-59,39609.5153240741,2008-06-10,12:22:04
39.980416,116.306222,0,-58,39609.5153472222,2008-06-10,12:22:06
39.980432,116.306234,0,-55,39609.5153703704,2008-06-10,12:22:08
39.980453,116.306293,0,-53,39609.5153935185,2008-06-10,12:22:10
39.980539,116.306248,0,-56,39609.5154166667,2008-06-10,12:22:12
39.980602,116.306257,0,-47,39609.5154398148,2008-06-10,12:22:14
39.980634,116.306275,0,-40,39609.515462963,2008-06-10,12:22:16
39.98067,116.306258,0,-34,39609.5154861111,2008-06-10,12:22:18
39.980628,116.306241,0,-36,39609.5155092593,2008-06-10,12:22:20
39.980615,116.306259,0,-37,39609.5155324074,2008-06-10,12:22:22
39.980608,116.306273,0,-37,39609.5155555556,2008-06-10,12:22:24
39.980607,116.306288,0,-37,39609.5155787037,2008-06-10,12:22:26
39.980609,116.306309,0,-36,39609.5156018519,2008-06-10,12:22:28
39.980614,116.306328,0,-36,39609.515625,2008-06-10,12:22:30
39.980623,116.306342,0,-35,39609.5156481481,2008-06-10,12:22:32
39.980633,116.306362,0,-35,39609.5156712963,2008-06-10,12:22:34
39.980641,116.306377,0,-35,39609.5156944444,2008-06-10,12:22:36
39.980645,116.30639,0,-34,39609.5157175926,2008-06-10,12:22:38
39.980644,116.306403,0,-33,39609.5157407407,2008-06-10,12:22:40
39.98064,116.306416,0,-33,39609.5157638889,2008-06-10,12:22:42
39.980639,116.306423,0,-32,39609.515787037,2008-06-10,12:22:44
39.980637,116.306428,0,-32,39609.5158101852,2008-06-10,12:22:46
39.980637,116.306434,0,-32,39609.5158333333,2008-06-10,12:22:48
39.98064,116.306437,0,-33,39609.5158564815,2008-06-10,12:22:50
39.980647,116.306439,0,-33,39609.5158796296,2008-06-10,12:22:52
39.980663,116.306427,0,-33,39609.5159027778,2008-06-10,12:22:54
39.980671,116.306395,0,-33,39609.5159259259,2008-06-10,12:22:56
39.980672,116.306337,0,-33,39609.5159490741,2008-06-10,12:22:58
39.980678,116.306256,0,-33,39609.5159722222,2008-06-10,12:23:00
39.980703,116.306157,0,-33,39609.5159953704,2008-06-10,12:23:02
39.98075,116.306037,0,-33,39609.5160185185,2008-06-10,12:23:04
39.98108,116.307762,0,-139,39609.5413888889,2008-06-10,12:59:36
39.981719,116.307959,0,255,39609.541412037,2008-06-10,12:59:38
39.982433,116.307469,0,321,39609.5414351852,2008-06-10,12:59:40
39.982668,116.307491,0,405,39609.5425925926,2008-06-10,13:01:20
39.982719,116.307462,0,407,39609.5426157407,2008-06-10,13:01:22
39.982757,116.3075,0,404,39609.5426388889,2008-06-10,13:01:24
39.982765,116.307524,0,409,39609.542662037,2008-06-10,13:01:26
39.982794,116.307533,0,410,39609.5426851852,2008-06-10,13:01:28
39.982786,116.307559,0,415,39609.5427083333,2008-06-10,13:01:30
39.982789,116.307566,0,421,39609.5427314815,2008-06-10,13:01:32
39.982814,116.307574,0,430,39609.5427546296,2008-06-10,13:01:34
39.982816,116.307573,0,430,39609.5427777778,2008-06-10,13:01:36
39.98282,116.307572,0,431,39609.5428009259,2008-06-10,13:01:38
39.982822,116.307571,0,431,39609.5428240741,2008-06-10,13:01:40
39.982811,116.307585,0,431,39609.5428472222,2008-06-10,13:01:42
39.982814,116.307621,0,436,39609.5428703704,2008-06-10,13:01:44
39.982819,116.307623,0,436,39609.5428935185,2008-06-10,13:01:46
39.982817,116.307619,0,436,39609.5429166667,2008-06-10,13:01:48
39.982819,116.307619,0,437,39609.5429398148,2008-06-10,13:01:50
39.982817,116.307618,0,437,39609.542962963,2008-06-10,13:01:52
39.982817,116.307618,0,437,39609.5429861111,2008-06-10,13:01:54
39.982816,116.307617,0,437,39609.5430092593,2008-06-10,13:01:56
39.982815,116.307617,0,437,39609.5430324074,2008-06-10,13:01:58
39.982814,116.307617,0,437,39609.5430555556,2008-06-10,13:02:00
39.982814,116.307616,0,438,39609.5430787037,2008-06-10,13:02:02
39.982905,116.307515,0,440,39609.5431018519,2008-06-10,13:02:04
39.982925,116.307488,0,444,39609.543125,2008-06-10,13:02:06
39.982977,116.307455,0,455,39609.5431481482,2008-06-10,13:02:08
39.983012,116.307466,0,460,39609.5431712963,2008-06-10,13:02:10
39.983015,116.307469,0,460,39609.5431944444,2008-06-10,13:02:12
39.983023,116.307485,0,462,39609.5432175926,2008-06-10,13:02:14
39.983009,116.307489,0,465,39609.5432407407,2008-06-10,13:02:16
39.983018,116.307528,0,470,39609.5432638889,2008-06-10,13:02:18
39.983008,116.307555,0,476,39609.543287037,2008-06-10,13:02:20
39.983015,116.30756,0,479,39609.5433101852,2008-06-10,13:02:22
39.982992,116.307563,0,480,39609.5433333333,2008-06-10,13:02:24
39.982989,116.307555,0,485,39609.5433564815,2008-06-10,13:02:26
39.982989,116.307548,0,484,39609.5433796296,2008-06-10,13:02:28
39.982986,116.307539,0,485,39609.5434027778,2008-06-10,13:02:30
39.983002,116.307532,0,489,39609.5434259259,2008-06-10,13:02:32
39.983024,116.307513,0,489,39609.5434490741,2008-06-10,13:02:34
39.983032,116.307512,0,491,39609.5434722222,2008-06-10,13:02:36
39.983047,116.307513,0,492,39609.5434953704,2008-06-10,13:02:38
39.983056,116.307517,0,493,39609.5435185185,2008-06-10,13:02:40
39.983053,116.307537,0,494,39609.5435416667,2008-06-10,13:02:42
39.983058,116.307546,0,495,39609.5435648148,2008-06-10,13:02:44
39.983059,116.30755,0,495,39609.543587963,2008-06-10,13:02:46
39.983062,116.307556,0,495,39609.5436111111,2008-06-10,13:02:48
39.983067,116.307565,0,495,39609.5436342593,2008-06-10,13:02:50
39.98307,116.307569,0,495,39609.5436574074,2008-06-10,13:02:52
39.983073,116.307573,0,495,39609.5436805556,2008-06-10,13:02:54
39.983076,116.307578,0,495,39609.5437037037,2008-06-10,13:02:56
39.983078,116.307583,0,495,39609.5437268519,2008-06-10,13:02:58
39.98308,116.307586,0,495,39609.54375,2008-06-10,13:03:00
39.983081,116.307589,0,495,39609.5437731481,2008-06-10,13:03:02
39.983082,116.307592,0,495,39609.5437962963,2008-06-10,13:03:04
39.983083,116.307593,0,495,39609.5438194444,2008-06-10,13:03:06
39.983086,116.307593,0,495,39609.5438425926,2008-06-10,13:03:08
39.983088,116.307591,0,495,39609.5438657407,2008-06-10,13:03:10
39.983089,116.307587,0,495,39609.5438888889,2008-06-10,13:03:12
39.98309,116.307585,0,495,39609.543912037,2008-06-10,13:03:14
39.983091,116.307585,0,495,39609.5439351852,2008-06-10,13:03:16
39.983092,116.307587,0,495,39609.5439583333,2008-06-10,13:03:18
39.983094,116.307591,0,495,39609.5439814815,2008-06-10,13:03:20
39.983096,116.307596,0,495,39609.5440046296,2008-06-10,13:03:22
39.983098,116.307601,0,495,39609.5440277778,2008-06-10,13:03:24
39.983099,116.307606,0,495,39609.5440509259,2008-06-10,13:03:26
39.9831,116.307611,0,495,39609.5440740741,2008-06-10,13:03:28
39.983101,116.307616,0,495,39609.5440972222,2008-06-10,13:03:30
39.983103,116.30762,0,495,39609.5441203704,2008-06-10,13:03:32
39.983106,116.307623,0,495,39609.5441435185,2008-06-10,13:03:34
39.983111,116.307626,0,495,39609.5441666667,2008-06-10,13:03:36
39.983125,116.307621,0,495,39609.5441898148,2008-06-10,13:03:38
39.983139,116.307622,0,495,39609.544212963,2008-06-10,13:03:40
39.983153,116.307629,0,495,39609.5442361111,2008-06-10,13:03:42
39.983172,116.307643,0,495,39609.5442592593,2008-06-10,13:03:44
39.983249,116.307808,0,495,39609.5443055556,2008-06-10,13:03:48
39.983281,116.307856,0,495,39609.5443287037,2008-06-10,13:03:50
39.983309,116.307869,0,495,39609.5443518519,2008-06-10,13:03:52
39.983322,116.307877,0,495,39609.544375,2008-06-10,13:03:54
39.983325,116.307878,0,495,39609.5443981481,2008-06-10,13:03:56
39.983326,116.307879,0,495,39609.5444212963,2008-06-10,13:03:58
39.983328,116.30788,0,495,39609.5444444444,2008-06-10,13:04:00
39.983329,116.307883,0,495,39609.5445138889,2008-06-10,13:04:06
39.983328,116.307884,0,495,39609.544537037,2008-06-10,13:04:08
39.983328,116.307885,0,495,39609.5445601852,2008-06-10,13:04:10
39.983328,116.307886,0,495,39609.5445833333,2008-06-10,13:04:12
39.983328,116.307887,0,495,39609.5446064815,2008-06-10,13:04:14
39.983328,116.307889,0,495,39609.5446296296,2008-06-10,13:04:16
39.983328,116.30789,0,495,39609.5446527778,2008-06-10,13:04:18
39.983328,116.307892,0,495,39609.5446759259,2008-06-10,13:04:20
39.983328,116.307895,0,495,39609.5446990741,2008-06-10,13:04:22
39.983339,116.307942,0,495,39609.5447222222,2008-06-10,13:04:24
39.983353,116.308009,0,495,39609.5447453704,2008-06-10,13:04:26
39.983366,116.30807,0,495,39609.5447685185,2008-06-10,13:04:28
39.98338,116.308126,0,495,39609.5447916667,2008-06-10,13:04:30
39.983395,116.308174,0,495,39609.5448148148,2008-06-10,13:04:32
39.983409,116.308213,0,495,39609.544837963,2008-06-10,13:04:34
39.982705,116.30668,0,468,39609.5453703704,2008-06-10,13:05:20
39.982725,116.306606,0,529,39609.5453935185,2008-06-10,13:05:22
39.982844,116.306483,0,523,39609.5454166667,2008-06-10,13:05:24
39.982961,116.30637,0,503,39609.5454398148,2008-06-10,13:05:26
39.983073,116.306251,0,497,39609.545462963,2008-06-10,13:05:28
39.983144,116.306155,0,495,39609.5454861111,2008-06-10,13:05:30
39.983174,116.306071,0,495,39609.5455092593,2008-06-10,13:05:32
39.98321,116.305977,0,495,39609.5455324074,2008-06-10,13:05:34
39.983248,116.305869,0,495,39609.5455555556,2008-06-10,13:05:36
39.983287,116.305769,0,495,39609.5455787037,2008-06-10,13:05:38
39.983326,116.305658,0,495,39609.5456018519,2008-06-10,13:05:40
39.983373,116.305586,0,494,39609.545625,2008-06-10,13:05:42
39.982524,116.308263,0,446,39609.5459722222,2008-06-10,13:06:12
39.982653,116.308306,0,465,39609.5459953704,2008-06-10,13:06:14
39.98297,116.308278,0,534,39609.5460185185,2008-06-10,13:06:16
39.982941,116.30825,0,506,39609.5460416667,2008-06-10,13:06:18
39.98293,116.308275,0,498,39609.5460648148,2008-06-10,13:06:20
39.982887,116.308309,0,495,39609.546087963,2008-06-10,13:06:22
39.982855,116.30832,0,494,39609.5461111111,2008-06-10,13:06:24
39.982835,116.308322,0,493,39609.5461342593,2008-06-10,13:06:26
39.982811,116.30833,0,492,39609.5461574074,2008-06-10,13:06:28
39.982812,116.308316,0,491,39609.5461805556,2008-06-10,13:06:30
39.982825,116.308296,0,490,39609.5462037037,2008-06-10,13:06:32
39.982838,116.308263,0,490,39609.5462268519,2008-06-10,13:06:34
39.982858,116.308233,0,489,39609.54625,2008-06-10,13:06:36
39.982886,116.308195,0,489,39609.5462731481,2008-06-10,13:06:38
39.982926,116.308132,0,488,39609.5462962963,2008-06-10,13:06:40
39.982976,116.30806,0,488,39609.5463194444,2008-06-10,13:06:42
39.983029,116.307982,0,488,39609.5463425926,2008-06-10,13:06:44
39.983069,116.307923,0,488,39609.5463657407,2008-06-10,13:06:46
39.983093,116.307868,0,488,39609.5463888889,2008-06-10,13:06:48
39.983102,116.307826,0,487,39609.546412037,2008-06-10,13:06:50
39.983097,116.3078,0,487,39609.5464351852,2008-06-10,13:06:52
39.983093,116.307787,0,487,39609.5464583333,2008-06-10,13:06:54
39.983082,116.307771,0,487,39609.5464814815,2008-06-10,13:06:56
39.983072,116.307758,0,487,39609.5465046296,2008-06-10,13:06:58
39.98306,116.307751,0,487,39609.5465277778,2008-06-10,13:07:00
39.983048,116.307752,0,487,39609.5465509259,2008-06-10,13:07:02
39.983037,116.307753,0,487,39609.5465740741,2008-06-10,13:07:04
39.983026,116.307756,0,487,39609.5465972222,2008-06-10,13:07:06
39.983017,116.307765,0,487,39609.5466203704,2008-06-10,13:07:08
39.983008,116.307779,0,487,39609.5466435185,2008-06-10,13:07:10
39.98299,116.30779,0,487,39609.5466666667,2008-06-10,13:07:12
39.982986,116.307788,0,487,39609.5466898148,2008-06-10,13:07:14
39.982982,116.307788,0,487,39609.546712963,2008-06-10,13:07:16
39.983007,116.307729,0,487,39609.5467361111,2008-06-10,13:07:18
39.983006,116.307695,0,487,39609.5467592593,2008-06-10,13:07:20
39.983048,116.307606,0,487,39609.5467824074,2008-06-10,13:07:22
39.983083,116.307567,0,487,39609.5468055556,2008-06-10,13:07:24
39.983151,116.307522,0,487,39609.5468287037,2008-06-10,13:07:26
39.983202,116.307474,0,487,39609.5468518519,2008-06-10,13:07:28
39.983239,116.307433,0,487,39609.546875,2008-06-10,13:07:30
39.983329,116.307384,0,487,39609.5468981481,2008-06-10,13:07:32
39.983339,116.307384,0,487,39609.5469212963,2008-06-10,13:07:34
39.983389,116.307352,0,487,39609.5469444444,2008-06-10,13:07:36
39.9836,116.307255,0,486,39609.5469675926,2008-06-10,13:07:38
39.983712,116.307248,0,486,39609.5469907407,2008-06-10,13:07:40
39.983832,116.307236,0,486,39609.5470138889,2008-06-10,13:07:42
39.983893,116.30722,0,486,39609.547037037,2008-06-10,13:07:44
39.983927,116.307212,0,485,39609.5470601852,2008-06-10,13:07:46
39.983925,116.307199,0,485,39609.5470833333,2008-06-10,13:07:48
39.983979,116.307188,0,485,39609.5471064815,2008-06-10,13:07:50
39.984002,116.307175,0,485,39609.5471296296,2008-06-10,13:07:52
39.984025,116.307166,0,485,39609.5471527778,2008-06-10,13:07:54
39.984039,116.30716,0,485,39609.5471759259,2008-06-10,13:07:56
39.98405,116.307149,0,484,39609.5471990741,2008-06-10,13:07:58
39.984058,116.307148,0,484,39609.5472222222,2008-06-10,13:08:00
39.984075,116.307152,0,484,39609.5472453704,2008-06-10,13:08:02
39.98408,116.307151,0,484,39609.5472685185,2008-06-10,13:08:04
39.984083,116.307152,0,484,39609.5472916667,2008-06-10,13:08:06
39.984091,116.30715,0,484,39609.5473148148,2008-06-10,13:08:08
39.984104,116.307141,0,484,39609.547337963,2008-06-10,13:08:10
39.98411,116.307133,0,484,39609.5473611111,2008-06-10,13:08:12
39.98412,116.307123,0,484,39609.5473842593,2008-06-10,13:08:14
39.984133,116.307114,0,484,39609.5474074074,2008-06-10,13:08:16
39.98415,116.307102,0,484,39609.5474305556,2008-06-10,13:08:18
39.984143,116.307092,0,484,39609.5474537037,2008-06-10,13:08:20
39.984126,116.307074,0,484,39609.5474768518,2008-06-10,13:08:22
39.984121,116.307065,0,484,39609.5475,2008-06-10,13:08:24
39.984107,116.307075,0,484,39609.5475231481,2008-06-10,13:08:26
39.984099,116.307082,0,484,39609.5475462963,2008-06-10,13:08:28
39.984092,116.307092,0,484,39609.5475694444,2008-06-10,13:08:30
39.984081,116.307098,0,484,39609.5475925926,2008-06-10,13:08:32
39.984072,116.307063,0,484,39609.5476157407,2008-06-10,13:08:34
39.984069,116.30706,0,484,39609.5476388889,2008-06-10,13:08:36
39.984066,116.307057,0,484,39609.547662037,2008-06-10,13:08:38
39.984062,116.307054,0,484,39609.5476851852,2008-06-10,13:08:40
39.984055,116.307056,0,484,39609.5477083333,2008-06-10,13:08:42
39.984046,116.307068,0,484,39609.5477314815,2008-06-10,13:08:44
39.984037,116.307082,0,484,39609.5477546296,2008-06-10,13:08:46
39.984032,116.307091,0,484,39609.5477777778,2008-06-10,13:08:48
39.984025,116.307101,0,484,39609.5478009259,2008-06-10,13:08:50
39.984021,116.307102,0,484,39609.5478240741,2008-06-10,13:08:52
39.984005,116.307065,0,484,39609.5478472222,2008-06-10,13:08:54
39.983993,116.307064,0,484,39609.5478703704,2008-06-10,13:08:56
39.983981,116.307064,0,484,39609.5478935185,2008-06-10,13:08:58
39.983971,116.307059,0,484,39609.5479166667,2008-06-10,13:09:00
39.983394,116.306768,0,45,39609.5485648148,2008-06-10,13:09:56
39.983304,116.306872,0,26,39609.548587963,2008-06-10,13:09:58
39.983888,116.306911,0,240,39609.5486111111,2008-06-10,13:10:00
39.984392,116.306914,0,416,39609.5486342593,2008-06-10,13:10:02
39.984542,116.306911,0,462,39609.5486574074,2008-06-10,13:10:04
39.984584,116.306919,0,475,39609.5486805556,2008-06-10,13:10:06
39.984636,116.306927,0,479,39609.5487037037,2008-06-10,13:10:08
39.984665,116.306929,0,481,39609.5487268518,2008-06-10,13:10:10
39.984665,116.306927,0,481,39609.54875,2008-06-10,13:10:12
39.984664,116.306926,0,481,39609.5487731481,2008-06-10,13:10:14
39.98466,116.306925,0,481,39609.5487962963,2008-06-10,13:10:16
39.984641,116.306935,0,481,39609.5488194444,2008-06-10,13:10:18
39.98461,116.306946,0,481,39609.5488425926,2008-06-10,13:10:20
39.98459,116.306947,0,482,39609.5488657407,2008-06-10,13:10:22
39.984575,116.30694,0,482,39609.5488888889,2008-06-10,13:10:24
39.98457,116.306927,0,482,39609.548912037,2008-06-10,13:10:26
39.984577,116.306918,0,482,39609.5489351852,2008-06-10,13:10:28
39.984596,116.306907,0,482,39609.5489583333,2008-06-10,13:10:30
39.984633,116.306906,0,482,39609.5489814815,2008-06-10,13:10:32
39.984676,116.306916,0,482,39609.5490046296,2008-06-10,13:10:34
39.984699,116.306912,0,482,39609.5490277778,2008-06-10,13:10:36
39.984728,116.306911,0,483,39609.5490509259,2008-06-10,13:10:38
39.984756,116.306917,0,483,39609.5490740741,2008-06-10,13:10:40
39.984789,116.306935,0,483,39609.5490972222,2008-06-10,13:10:42
39.984819,116.306952,0,483,39609.5491203704,2008-06-10,13:10:44
39.984865,116.306961,0,483,39609.5491435185,2008-06-10,13:10:46
39.984908,116.306963,0,483,39609.5491666667,2008-06-10,13:10:48
39.984946,116.306959,0,483,39609.5491898148,2008-06-10,13:10:50
39.984975,116.30695,0,483,39609.549212963,2008-06-10,13:10:52
39.984994,116.306942,0,483,39609.5492361111,2008-06-10,13:10:54
39.984996,116.306941,0,483,39609.5492592593,2008-06-10,13:10:56
39.985035,116.304825,0,-346,39609.552662037,2008-06-10,13:15:50
39.984898,116.304983,0,-383,39609.5526851852,2008-06-10,13:15:52
39.984925,116.304993,0,-388,39609.5527083333,2008-06-10,13:15:54
39.984974,116.304883,0,-396,39609.5527314815,2008-06-10,13:15:56
39.985119,116.304944,0,-406,39609.5527546296,2008-06-10,13:15:58
39.985255,116.305056,0,-415,39609.5527777778,2008-06-10,13:16:00
39.985378,116.305215,0,-424,39609.5528009259,2008-06-10,13:16:02
39.98547,116.305335,0,-428,39609.5528240741,2008-06-10,13:16:04
39.985606,116.305591,0,-433,39609.5528472222,2008-06-10,13:16:06
39.985752,116.305561,0,-439,39609.5528703704,2008-06-10,13:16:08
39.985755,116.305513,0,-439,39609.5528935185,2008-06-10,13:16:10
39.985765,116.305623,0,-427,39609.5529166667,2008-06-10,13:16:12
39.985755,116.305666,0,-418,39609.5529398148,2008-06-10,13:16:14
39.985765,116.305687,0,-416,39609.552962963,2008-06-10,13:16:16
39.985761,116.305685,0,-415,39609.5529861111,2008-06-10,13:16:18
39.98575,116.305703,0,-404,39609.5530092593,2008-06-10,13:16:20
39.985738,116.305735,0,-391,39609.5530324074,2008-06-10,13:16:22
39.985736,116.305738,0,-391,39609.5530555556,2008-06-10,13:16:24
39.985735,116.305744,0,-390,39609.5530787037,2008-06-10,13:16:26
39.985734,116.305747,0,-390,39609.5531018519,2008-06-10,13:16:28
39.985731,116.305751,0,-390,39609.553125,2008-06-10,13:16:30
39.985735,116.305781,0,-375,39609.5531481481,2008-06-10,13:16:32
39.985739,116.305798,0,-366,39609.5531712963,2008-06-10,13:16:34
39.985746,116.305813,0,-357,39609.5531944444,2008-06-10,13:16:36
39.985747,116.305817,0,-357,39609.5532175926,2008-06-10,13:16:38
39.985746,116.30582,0,-357,39609.5532407407,2008-06-10,13:16:40
39.985745,116.305823,0,-357,39609.5532638889,2008-06-10,13:16:42
39.985745,116.305825,0,-356,39609.553287037,2008-06-10,13:16:44
39.985743,116.305823,0,-356,39609.5533101852,2008-06-10,13:16:46
39.985701,116.305833,0,-348,39609.5533333333,2008-06-10,13:16:48
39.985654,116.305849,0,-341,39609.5533564815,2008-06-10,13:16:50
39.985609,116.305866,0,-334,39609.5533796296,2008-06-10,13:16:52
39.985559,116.305884,0,-328,39609.5534027778,2008-06-10,13:16:54
39.985509,116.305898,0,-322,39609.5534259259,2008-06-10,13:16:56
39.985456,116.305926,0,-315,39609.5534490741,2008-06-10,13:16:58
39.985394,116.30595,0,-310,39609.5534722222,2008-06-10,13:17:00
39.985337,116.305968,0,-305,39609.5534953704,2008-06-10,13:17:02
39.98527,116.305993,0,-300,39609.5535185185,2008-06-10,13:17:04
39.985218,116.306023,0,-297,39609.5535416667,2008-06-10,13:17:06
39.985196,116.306046,0,-297,39609.5535648148,2008-06-10,13:17:08
39.98518,116.306094,0,-254,39609.553587963,2008-06-10,13:17:10
39.985135,116.306109,0,-253,39609.5536111111,2008-06-10,13:17:12
39.985087,116.306125,0,-252,39609.5536342593,2008-06-10,13:17:14
39.985022,116.306146,0,-248,39609.5536574074,2008-06-10,13:17:16
39.984943,116.306163,0,-244,39609.5536805556,2008-06-10,13:17:18
39.984855,116.306179,0,-239,39609.5537037037,2008-06-10,13:17:20
39.984755,116.306204,0,-234,39609.5537268519,2008-06-10,13:17:22
39.984661,116.306227,0,-230,39609.55375,2008-06-10,13:17:24
39.984581,116.306241,0,-227,39609.5537731481,2008-06-10,13:17:26
39.984491,116.306247,0,-224,39609.5537962963,2008-06-10,13:17:28
39.984423,116.306271,0,-221,39609.5538194444,2008-06-10,13:17:30
39.984338,116.306281,0,-218,39609.5538425926,2008-06-10,13:17:32
39.984255,116.306282,0,-214,39609.5538657407,2008-06-10,13:17:34
39.984186,116.30628,0,-211,39609.5538888889,2008-06-10,13:17:36
39.984125,116.306286,0,-208,39609.553912037,2008-06-10,13:17:38
39.984047,116.306296,0,-207,39609.5539351852,2008-06-10,13:17:40
39.983969,116.306308,0,-205,39609.5539583333,2008-06-10,13:17:42
39.983897,116.306335,0,-204,39609.5539814815,2008-06-10,13:17:44
39.98384,116.30636,0,-203,39609.5540046296,2008-06-10,13:17:46
39.983792,116.306383,0,-202,39609.5540277778,2008-06-10,13:17:48
39.983757,116.306397,0,-201,39609.5540509259,2008-06-10,13:17:50
39.983715,116.306419,0,-200,39609.5540740741,2008-06-10,13:17:52
39.983669,116.306438,0,-200,39609.5540972222,2008-06-10,13:17:54
39.98361,116.306461,0,-199,39609.5541203704,2008-06-10,13:17:56
39.98354,116.306493,0,-200,39609.5541435185,2008-06-10,13:17:58
39.98346,116.306533,0,-199,39609.5541666667,2008-06-10,13:18:00
39.983377,116.306568,0,-199,39609.5541898148,2008-06-10,13:18:02
39.983293,116.30659,0,-199,39609.554212963,2008-06-10,13:18:04
39.983225,116.30659,0,-199,39609.5542361111,2008-06-10,13:18:06
39.983164,116.306582,0,-198,39609.5542592593,2008-06-10,13:18:08
39.983121,116.306582,0,-199,39609.5542824074,2008-06-10,13:18:10
39.982998,116.306537,0,-198,39609.5543055556,2008-06-10,13:18:12
39.982922,116.306528,0,-198,39609.5543287037,2008-06-10,13:18:14
39.982848,116.306523,0,-197,39609.5543518519,2008-06-10,13:18:16
39.982776,116.306511,0,-197,39609.554375,2008-06-10,13:18:18
39.982705,116.3065,0,-197,39609.5543981481,2008-06-10,13:18:20
39.98265,116.306503,0,-197,39609.5544212963,2008-06-10,13:18:22
39.982588,116.306518,0,-198,39609.5544444444,2008-06-10,13:18:24
39.982527,116.306538,0,-198,39609.5544675926,2008-06-10,13:18:26
39.982483,116.306557,0,-198,39609.5544907407,2008-06-10,13:18:28
39.982456,116.306569,0,-198,39609.5545138889,2008-06-10,13:18:30
39.982441,116.306575,0,-199,39609.554537037,2008-06-10,13:18:32
39.982412,116.306577,0,-199,39609.5545601852,2008-06-10,13:18:34
39.982374,116.306579,0,-199,39609.5545833333,2008-06-10,13:18:36
39.98235,116.306579,0,-199,39609.5546064815,2008-06-10,13:18:38
39.982321,116.306563,0,-199,39609.5546296296,2008-06-10,13:18:40
39.982287,116.306543,0,-199,39609.5546527778,2008-06-10,13:18:42
39.982265,116.306536,0,-200,39609.5546759259,2008-06-10,13:18:44
39.982254,116.306519,0,-200,39609.5546990741,2008-06-10,13:18:46
39.98223,116.306483,0,-201,39609.5547453704,2008-06-10,13:18:50
39.982292,116.306459,0,-201,39609.5547685185,2008-06-10,13:18:52
39.982414,116.30645,0,-201,39609.5547916667,2008-06-10,13:18:54
39.982574,116.306502,0,-201,39609.5548148148,2008-06-10,13:18:56
39.982444,116.306989,0,-201,39609.554837963,2008-06-10,13:18:58
39.982091,116.307369,0,-201,39609.5548611111,2008-06-10,13:19:00
39.982075,116.307372,0,-201,39609.5548842593,2008-06-10,13:19:02
39.982064,116.307379,0,-202,39609.5549074074,2008-06-10,13:19:04
39.981896,116.307561,0,-202,39609.5549305556,2008-06-10,13:19:06
39.981729,116.307761,0,-202,39609.5549537037,2008-06-10,13:19:08
39.981629,116.307888,0,-202,39609.5549768518,2008-06-10,13:19:10
39.981572,116.307945,0,-202,39609.555,2008-06-10,13:19:12
39.981576,116.307927,0,-203,39609.5550231481,2008-06-10,13:19:14
39.981551,116.307943,0,-203,39609.5550462963,2008-06-10,13:19:16
39.981572,116.307934,0,-203,39609.5550694444,2008-06-10,13:19:18
39.981605,116.307925,0,-203,39609.5550925926,2008-06-10,13:19:20
39.981636,116.30792,0,-204,39609.5551157407,2008-06-10,13:19:22
39.981671,116.307912,0,-204,39609.5551388889,2008-06-10,13:19:24
39.981689,116.30791,0,-205,39609.555162037,2008-06-10,13:19:26
39.981696,116.307911,0,-205,39609.5551851852,2008-06-10,13:19:28
39.981705,116.307898,0,-206,39609.5552083333,2008-06-10,13:19:30
39.981689,116.307886,0,-206,39609.5552314815,2008-06-10,13:19:32
39.981668,116.307878,0,-207,39609.5552546296,2008-06-10,13:19:34
39.981651,116.307885,0,-207,39609.5552777778,2008-06-10,13:19:36
39.981643,116.307894,0,-207,39609.5553009259,2008-06-10,13:19:38
39.981626,116.307903,0,-207,39609.5553240741,2008-06-10,13:19:40
39.981591,116.307894,0,-207,39609.5553472222,2008-06-10,13:19:42
39.981555,116.307887,0,-206,39609.5553703704,2008-06-10,13:19:44
39.981533,116.307882,0,-206,39609.5553935185,2008-06-10,13:19:46
39.9815,116.307855,0,-206,39609.5554166667,2008-06-10,13:19:48
39.981453,116.30783,0,-206,39609.5554398148,2008-06-10,13:19:50
39.981609,116.3076,0,-193,39609.556412037,2008-06-10,13:21:14
39.981626,116.307547,0,-192,39609.5564351852,2008-06-10,13:21:16
39.981666,116.307499,0,-192,39609.5564583333,2008-06-10,13:21:18
39.981709,116.307458,0,-192,39609.5564814815,2008-06-10,13:21:20
39.981759,116.307433,0,-191,39609.5565046296,2008-06-10,13:21:22
39.981822,116.307413,0,-191,39609.5565277778,2008-06-10,13:21:24
39.98188,116.307385,0,-191,39609.5565509259,2008-06-10,13:21:26
39.981929,116.307359,0,-191,39609.5565740741,2008-06-10,13:21:28
39.981976,116.307341,0,-192,39609.5565972222,2008-06-10,13:21:30
39.981865,116.307288,0,-191,39609.5566203704,2008-06-10,13:21:32
39.981856,116.307258,0,-191,39609.5566435185,2008-06-10,13:21:34
39.981865,116.307231,0,-191,39609.5566666667,2008-06-10,13:21:36
39.981875,116.307207,0,-191,39609.5566898148,2008-06-10,13:21:38
39.981799,116.307264,0,-190,39609.556712963,2008-06-10,13:21:40
39.981641,116.307403,0,-189,39609.5567361111,2008-06-10,13:21:42
39.981497,116.307517,0,-189,39609.5567592593,2008-06-10,13:21:44
39.981422,116.307584,0,-188,39609.5567824074,2008-06-10,13:21:46
39.981343,116.307673,0,-188,39609.5568055556,2008-06-10,13:21:48
39.981292,116.307742,0,-188,39609.5568287037,2008-06-10,13:21:50
39.981245,116.307793,0,-188,39609.5568518518,2008-06-10,13:21:52
39.9812,116.307802,0,-188,39609.556875,2008-06-10,13:21:54
39.981147,116.307832,0,-188,39609.5568981481,2008-06-10,13:21:56
39.981101,116.307866,0,-188,39609.5569212963,2008-06-10,13:21:58
39.980997,116.307879,0,-187,39609.5569444444,2008-06-10,13:22:00
39.980926,116.307891,0,-187,39609.5569675926,2008-06-10,13:22:02
39.980883,116.30789,0,-186,39609.5569907407,2008-06-10,13:22:04
39.980865,116.307888,0,-185,39609.5570138889,2008-06-10,13:22:06
39.980849,116.307883,0,-184,39609.557037037,2008-06-10,13:22:08
39.980855,116.307879,0,-183,39609.5570601852,2008-06-10,13:22:10
39.980888,116.307866,0,-182,39609.5570833333,2008-06-10,13:22:12
39.980918,116.307875,0,-180,39609.5571064815,2008-06-10,13:22:14
39.980933,116.307874,0,-179,39609.5571296296,2008-06-10,13:22:16
39.98095,116.30787,0,-177,39609.5571527778,2008-06-10,13:22:18
39.980981,116.307853,0,-176,39609.5571759259,2008-06-10,13:22:20
39.98103,116.307836,0,-175,39609.5571990741,2008-06-10,13:22:22
39.9811,116.307811,0,-174,39609.5572222222,2008-06-10,13:22:24
39.981146,116.307783,0,-173,39609.5572453704,2008-06-10,13:22:26
39.981183,116.307762,0,-172,39609.5572685185,2008-06-10,13:22:28
39.981219,116.307742,0,-171,39609.5572916667,2008-06-10,13:22:30
39.98125,116.307726,0,-169,39609.5573148148,2008-06-10,13:22:32
39.981299,116.307703,0,-169,39609.557337963,2008-06-10,13:22:34
39.981333,116.307688,0,-168,39609.5573611111,2008-06-10,13:22:36
39.981345,116.307667,0,-167,39609.5573842593,2008-06-10,13:22:38
39.981363,116.307648,0,-166,39609.5574074074,2008-06-10,13:22:40
39.981387,116.307622,0,-166,39609.5574305556,2008-06-10,13:22:42
39.981421,116.307576,0,-164,39609.5574537037,2008-06-10,13:22:44
39.981461,116.307536,0,-163,39609.5574768518,2008-06-10,13:22:46
39.981495,116.307503,0,-162,39609.5575,2008-06-10,13:22:48
39.981518,116.307482,0,-161,39609.5575231481,2008-06-10,13:22:50
39.981532,116.307473,0,-159,39609.5575462963,2008-06-10,13:22:52
39.981555,116.307477,0,-157,39609.5575694444,2008-06-10,13:22:54
39.98157,116.307498,0,-155,39609.5575925926,2008-06-10,13:22:56
39.981582,116.307513,0,-153,39609.5576157407,2008-06-10,13:22:58
39.981591,116.307516,0,-151,39609.5576388889,2008-06-10,13:23:00
39.981603,116.307506,0,-150,39609.557662037,2008-06-10,13:23:02
39.981632,116.307513,0,-149,39609.5576851852,2008-06-10,13:23:04
39.981666,116.307531,0,-147,39609.5577083333,2008-06-10,13:23:06
39.981706,116.307548,0,-146,39609.5577314815,2008-06-10,13:23:08
39.981747,116.307554,0,-145,39609.5577546296,2008-06-10,13:23:10
39.981786,116.30756,0,-143,39609.5577777778,2008-06-10,13:23:12
39.981811,116.307565,0,-143,39609.5578009259,2008-06-10,13:23:14
39.981824,116.307565,0,-141,39609.5578240741,2008-06-10,13:23:16
39.981833,116.307559,0,-140,39609.5578472222,2008-06-10,13:23:18
39.981821,116.307553,0,-140,39609.5578703704,2008-06-10,13:23:20
39.981794,116.307541,0,-139,39609.5578935185,2008-06-10,13:23:22
39.981773,116.307529,0,-138,39609.5579166667,2008-06-10,13:23:24
39.981751,116.307521,0,-137,39609.5579398148,2008-06-10,13:23:26
39.981773,116.307522,0,-136,39609.557962963,2008-06-10,13:23:28
39.981795,116.307516,0,-134,39609.5579861111,2008-06-10,13:23:30
39.981816,116.307498,0,-133,39609.5580092593,2008-06-10,13:23:32
39.981829,116.30747,0,-131,39609.5580324074,2008-06-10,13:23:34
39.981833,116.307443,0,-130,39609.5580555556,2008-06-10,13:23:36
39.981859,116.307431,0,-129,39609.5580787037,2008-06-10,13:23:38
39.981892,116.307421,0,-127,39609.5581018519,2008-06-10,13:23:40
39.981939,116.307413,0,-125,39609.558125,2008-06-10,13:23:42
39.981979,116.307402,0,-123,39609.5581481481,2008-06-10,13:23:44
39.982003,116.307387,0,-120,39609.5581712963,2008-06-10,13:23:46
39.982016,116.307369,0,-118,39609.5581944444,2008-06-10,13:23:48
39.982032,116.307345,0,-115,39609.5582175926,2008-06-10,13:23:50
39.982053,116.307317,0,-113,39609.5582407407,2008-06-10,13:23:52
39.982069,116.307291,0,-111,39609.5582638889,2008-06-10,13:23:54
39.982085,116.307271,0,-109,39609.558287037,2008-06-10,13:23:56
39.982085,116.307257,0,-107,39609.5583101852,2008-06-10,13:23:58
39.982087,116.307238,0,-105,39609.5583333333,2008-06-10,13:24:00
39.982097,116.307209,0,-102,39609.5583564815,2008-06-10,13:24:02
39.982108,116.307173,0,-100,39609.5583796296,2008-06-10,13:24:04
39.982115,116.307143,0,-98,39609.5584027778,2008-06-10,13:24:06
39.982132,116.307119,0,-96,39609.5584259259,2008-06-10,13:24:08
39.98216,116.307088,0,-94,39609.5584490741,2008-06-10,13:24:10
39.982183,116.30705,0,-91,39609.5584722222,2008-06-10,13:24:12
39.982209,116.307014,0,-89,39609.5584953704,2008-06-10,13:24:14
39.982234,116.306979,0,-87,39609.5585185185,2008-06-10,13:24:16
39.98226,116.306942,0,-84,39609.5585416667,2008-06-10,13:24:18
39.982276,116.306912,0,-81,39609.5585648148,2008-06-10,13:24:20
39.983196,116.30692,0,-47,39609.558587963,2008-06-10,13:24:22
39.983638,116.306904,0,-26,39609.5586111111,2008-06-10,13:24:24
39.983966,116.306839,0,-2,39609.5586342593,2008-06-10,13:24:26
39.984107,116.306776,0,16,39609.5586574074,2008-06-10,13:24:28
39.98409,116.306731,0,27,39609.5586805556,2008-06-10,13:24:30
39.98408,116.306707,0,36,39609.5587037037,2008-06-10,13:24:32
39.984053,116.306697,0,45,39609.5587268519,2008-06-10,13:24:34
39.984031,116.306688,0,53,39609.55875,2008-06-10,13:24:36
39.984008,116.306678,0,61,39609.5587731482,2008-06-10,13:24:38
39.983985,116.306672,0,68,39609.5587962963,2008-06-10,13:24:40
39.983964,116.306659,0,76,39609.5588194444,2008-06-10,13:24:42
39.983948,116.306641,0,83,39609.5588425926,2008-06-10,13:24:44
39.98394,116.306618,0,90,39609.5588657407,2008-06-10,13:24:46
39.983937,116.306589,0,97,39609.5588888889,2008-06-10,13:24:48
39.983937,116.306558,0,102,39609.558912037,2008-06-10,13:24:50
39.98394,116.306541,0,105,39609.5589351852,2008-06-10,13:24:52
39.983942,116.306538,0,109,39609.5589583333,2008-06-10,13:24:54
39.982911,116.307011,0,209,39609.5598611111,2008-06-10,13:26:12
39.982642,116.307688,0,384,39609.5598842593,2008-06-10,13:26:14
39.982868,116.307882,0,487,39609.5599074074,2008-06-10,13:26:16
39.982946,116.307922,0,627,39609.5599305556,2008-06-10,13:26:18
39.983009,116.307793,0,587,39609.5599537037,2008-06-10,13:26:20
39.983088,116.307716,0,553,39609.5599768519,2008-06-10,13:26:22
39.983076,116.307689,0,534,39609.56,2008-06-10,13:26:24
39.98311,116.3076,0,511,39609.5600231481,2008-06-10,13:26:26
39.983152,116.307597,0,495,39609.5600462963,2008-06-10,13:26:28
39.983187,116.307554,0,480,39609.5600694444,2008-06-10,13:26:30
39.983242,116.307549,0,476,39609.5600925926,2008-06-10,13:26:32
39.983303,116.307572,0,454,39609.5601157407,2008-06-10,13:26:34
39.983384,116.307573,0,423,39609.5601388889,2008-06-10,13:26:36
39.983438,116.307574,0,404,39609.560162037,2008-06-10,13:26:38
39.983506,116.307579,0,379,39609.5601851852,2008-06-10,13:26:40
39.98354,116.307583,0,361,39609.5602083333,2008-06-10,13:26:42
39.983591,116.307587,0,342,39609.5602314815,2008-06-10,13:26:44
39.983625,116.307593,0,330,39609.5602546296,2008-06-10,13:26:46
39.983687,116.307554,0,322,39609.5602777778,2008-06-10,13:26:48
39.983753,116.307513,0,322,39609.5603009259,2008-06-10,13:26:50
39.983792,116.307501,0,317,39609.5603240741,2008-06-10,13:26:52
39.983821,116.307494,0,308,39609.5603472222,2008-06-10,13:26:54
39.983829,116.307495,0,304,39609.5603703704,2008-06-10,13:26:56
39.983849,116.307494,0,301,39609.5603935185,2008-06-10,13:26:58
39.98388,116.307482,0,296,39609.5604166667,2008-06-10,13:27:00
39.983899,116.307453,0,289,39609.5604398148,2008-06-10,13:27:02
39.983922,116.307416,0,281,39609.560462963,2008-06-10,13:27:04
39.983944,116.30739,0,278,39609.5604861111,2008-06-10,13:27:06
39.983986,116.307341,0,276,39609.5605092593,2008-06-10,13:27:08
39.983998,116.307324,0,277,39609.5605324074,2008-06-10,13:27:10
39.984004,116.307317,0,277,39609.5605555556,2008-06-10,13:27:12
39.984017,116.307284,0,276,39609.5605787037,2008-06-10,13:27:14
39.984013,116.307265,0,278,39609.5606018519,2008-06-10,13:27:16
39.984012,116.307253,0,280,39609.560625,2008-06-10,13:27:18
39.984015,116.307227,0,285,39609.5606481481,2008-06-10,13:27:20
39.98403,116.307196,0,288,39609.5606712963,2008-06-10,13:27:22
39.984034,116.307166,0,292,39609.5606944444,2008-06-10,13:27:24
39.983977,116.307176,0,299,39609.5607175926,2008-06-10,13:27:26
39.983957,116.307173,0,302,39609.5607407407,2008-06-10,13:27:28
39.983959,116.307152,0,303,39609.5607638889,2008-06-10,13:27:30
39.983969,116.307127,0,303,39609.560787037,2008-06-10,13:27:32
39.983976,116.307105,0,305,39609.5608101852,2008-06-10,13:27:34
39.983972,116.307091,0,309,39609.5608333333,2008-06-10,13:27:36
39.983971,116.307075,0,313,39609.5608564815,2008-06-10,13:27:38
39.983972,116.307048,0,314,39609.5608796296,2008-06-10,13:27:40
39.983967,116.307026,0,313,39609.5609027778,2008-06-10,13:27:42
39.983969,116.307007,0,311,39609.5609259259,2008-06-10,13:27:44
39.983955,116.307,0,312,39609.5609490741,2008-06-10,13:27:46
39.983952,116.306996,0,313,39609.5609722222,2008-06-10,13:27:48
39.983937,116.306987,0,314,39609.5609953704,2008-06-10,13:27:50
39.98394,116.306982,0,317,39609.5610185185,2008-06-10,13:27:52
39.983944,116.306959,0,318,39609.5610416667,2008-06-10,13:27:54
39.983952,116.306956,0,318,39609.5610648148,2008-06-10,13:27:56
39.983934,116.306976,0,320,39609.561087963,2008-06-10,13:27:58
39.983908,116.307008,0,320,39609.5611111111,2008-06-10,13:28:00
39.983839,116.307047,0,321,39609.5611342593,2008-06-10,13:28:02
39.98372,116.307082,0,326,39609.5611574074,2008-06-10,13:28:04
39.983693,116.307081,0,330,39609.5611805556,2008-06-10,13:28:06
39.983708,116.307027,0,327,39609.5612037037,2008-06-10,13:28:08
39.983689,116.307025,0,327,39609.5612268519,2008-06-10,13:28:10
39.983683,116.307016,0,327,39609.56125,2008-06-10,13:28:12
39.983681,116.307,0,326,39609.5612731481,2008-06-10,13:28:14
39.983676,116.307004,0,328,39609.5612962963,2008-06-10,13:28:16
39.983674,116.307009,0,330,39609.5613194444,2008-06-10,13:28:18
39.983667,116.307014,0,333,39609.5613425926,2008-06-10,13:28:20
39.983672,116.307005,0,334,39609.5613657407,2008-06-10,13:28:22
39.983666,116.307002,0,335,39609.5613888889,2008-06-10,13:28:24
39.98367,116.306995,0,336,39609.561412037,2008-06-10,13:28:26
39.983681,116.306984,0,336,39609.5614351852,2008-06-10,13:28:28
39.98368,116.306978,0,337,39609.5614583333,2008-06-10,13:28:30
39.983677,116.306968,0,337,39609.5614814815,2008-06-10,13:28:32
39.983664,116.306945,0,337,39609.5615046296,2008-06-10,13:28:34
39.983662,116.306919,0,335,39609.5615277778,2008-06-10,13:28:36
39.983653,116.306889,0,337,39609.5615509259,2008-06-10,13:28:38
39.983642,116.306866,0,333,39609.5615740741,2008-06-10,13:28:40
39.983636,116.306845,0,334,39609.5615972222,2008-06-10,13:28:42
39.983646,116.306818,0,335,39609.5616203704,2008-06-10,13:28:44
39.983656,116.306797,0,335,39609.5616435185,2008-06-10,13:28:46
39.983655,116.306765,0,335,39609.5616666667,2008-06-10,13:28:48
39.983663,116.306745,0,335,39609.5616898148,2008-06-10,13:28:50
39.983673,116.306714,0,334,39609.561712963,2008-06-10,13:28:52
39.98368,116.306705,0,335,39609.5617361111,2008-06-10,13:28:54
39.983691,116.306686,0,335,39609.5617592593,2008-06-10,13:28:56
39.983698,116.30668,0,335,39609.5617824074,2008-06-10,13:28:58
39.983711,116.306684,0,337,39609.5618055556,2008-06-10,13:29:00
39.983719,116.306673,0,338,39609.5618287037,2008-06-10,13:29:02
39.983724,116.30666,0,337,39609.5618518519,2008-06-10,13:29:04
39.983725,116.306656,0,336,39609.561875,2008-06-10,13:29:06
39.983725,116.306649,0,337,39609.5618981481,2008-06-10,13:29:08
39.98373,116.30663,0,339,39609.5619212963,2008-06-10,13:29:10
39.98373,116.30661,0,339,39609.5619444444,2008-06-10,13:29:12
39.983732,116.306594,0,340,39609.5619675926,2008-06-10,13:29:14
39.983736,116.306574,0,342,39609.5619907407,2008-06-10,13:29:16
39.983738,116.306554,0,343,39609.5620138889,2008-06-10,13:29:18
39.983734,116.306548,0,350,39609.562037037,2008-06-10,13:29:20
39.98373,116.306523,0,352,39609.5620601852,2008-06-10,13:29:22
39.98373,116.306503,0,353,39609.5620833333,2008-06-10,13:29:24
39.983737,116.306488,0,354,39609.5621064815,2008-06-10,13:29:26
39.983727,116.306473,0,355,39609.5621296296,2008-06-10,13:29:28
39.983739,116.306488,0,359,39609.5621527778,2008-06-10,13:29:30
39.983733,116.306475,0,361,39609.5621759259,2008-06-10,13:29:32
39.98373,116.306462,0,364,39609.5621990741,2008-06-10,13:29:34
39.983719,116.306437,0,370,39609.5622222222,2008-06-10,13:29:36
39.983704,116.306416,0,372,39609.5622453704,2008-06-10,13:29:38
39.983701,116.306392,0,375,39609.5622685185,2008-06-10,13:29:40
39.983698,116.306372,0,377,39609.5622916667,2008-06-10,13:29:42
39.983688,116.306351,0,379,39609.5623148148,2008-06-10,13:29:44
39.983696,116.306341,0,380,39609.562337963,2008-06-10,13:29:46
39.98369,116.306319,0,383,39609.5623611111,2008-06-10,13:29:48
39.983677,116.306293,0,384,39609.5623842593,2008-06-10,13:29:50
39.98366,116.306263,0,387,39609.5624074074,2008-06-10,13:29:52
39.983662,116.30623,0,389,39609.5624305556,2008-06-10,13:29:54
39.983646,116.306202,0,390,39609.5624537037,2008-06-10,13:29:56
39.983614,116.30617,0,392,39609.5624768519,2008-06-10,13:29:58
39.983593,116.306138,0,394,39609.5625,2008-06-10,13:30:00
39.983592,116.306114,0,393,39609.5625231481,2008-06-10,13:30:02
39.983588,116.306082,0,392,39609.5625462963,2008-06-10,13:30:04
39.983578,116.30605,0,393,39609.5625694444,2008-06-10,13:30:06
39.983575,116.306025,0,394,39609.5625925926,2008-06-10,13:30:08
39.983584,116.306005,0,394,39609.5626157407,2008-06-10,13:30:10
39.983578,116.305987,0,395,39609.5626388889,2008-06-10,13:30:12
39.983575,116.305962,0,395,39609.562662037,2008-06-10,13:30:14
39.983586,116.305942,0,396,39609.5626851852,2008-06-10,13:30:16
39.983606,116.305918,0,397,39609.5627083333,2008-06-10,13:30:18
39.983607,116.30589,0,396,39609.5627314815,2008-06-10,13:30:20
39.983612,116.305863,0,396,39609.5627546296,2008-06-10,13:30:22
39.983615,116.305843,0,397,39609.5627777778,2008-06-10,13:30:24
39.983624,116.30583,0,397,39609.5628009259,2008-06-10,13:30:26
39.983631,116.305797,0,397,39609.5628240741,2008-06-10,13:30:28
39.983625,116.305762,0,396,39609.5628472222,2008-06-10,13:30:30
39.983626,116.305734,0,396,39609.5628703704,2008-06-10,13:30:32
39.983633,116.3057,0,395,39609.5628935185,2008-06-10,13:30:34
39.983635,116.305672,0,394,39609.5629166667,2008-06-10,13:30:36
39.983641,116.305636,0,394,39609.5629398148,2008-06-10,13:30:38
39.98365,116.305576,0,393,39609.562962963,2008-06-10,13:30:40
39.983655,116.305541,0,392,39609.5629861111,2008-06-10,13:30:42
39.983659,116.305506,0,390,39609.5630092593,2008-06-10,13:30:44
39.98368,116.305457,0,390,39609.5630324074,2008-06-10,13:30:46
39.983684,116.305421,0,388,39609.5630555556,2008-06-10,13:30:48
39.983707,116.305357,0,388,39609.5630787037,2008-06-10,13:30:50
39.983716,116.30532,0,388,39609.5631018518,2008-06-10,13:30:52
39.98373,116.305292,0,387,39609.563125,2008-06-10,13:30:54
39.983745,116.305249,0,386,39609.5631481481,2008-06-10,13:30:56
39.983777,116.305198,0,386,39609.5631712963,2008-06-10,13:30:58
39.983785,116.305175,0,385,39609.5631944444,2008-06-10,13:31:00
39.983833,116.305127,0,385,39609.5632175926,2008-06-10,13:31:02
39.983871,116.305068,0,385,39609.5632407407,2008-06-10,13:31:04
39.983894,116.305032,0,385,39609.5632638889,2008-06-10,13:31:06
39.983904,116.304994,0,383,39609.563287037,2008-06-10,13:31:08
39.98391,116.30496,0,381,39609.5633101852,2008-06-10,13:31:10
39.98392,116.304932,0,379,39609.5633333333,2008-06-10,13:31:12
39.983918,116.304909,0,377,39609.5633564815,2008-06-10,13:31:14
39.983914,116.304868,0,376,39609.5633796296,2008-06-10,13:31:16
39.983913,116.304832,0,374,39609.5634027778,2008-06-10,13:31:18
39.983911,116.304811,0,373,39609.5634259259,2008-06-10,13:31:20
39.983927,116.304753,0,373,39609.5634490741,2008-06-10,13:31:22
39.983921,116.30471,0,371,39609.5634722222,2008-06-10,13:31:24
39.983928,116.304694,0,372,39609.5634953704,2008-06-10,13:31:26
39.983941,116.304683,0,371,39609.5635185185,2008-06-10,13:31:28
39.983947,116.304679,0,370,39609.5635416667,2008-06-10,13:31:30
39.983955,116.304665,0,369,39609.5635648148,2008-06-10,13:31:32
39.983959,116.304646,0,368,39609.563587963,2008-06-10,13:31:34
39.983966,116.304631,0,369,39609.5636111111,2008-06-10,13:31:36
39.983973,116.304614,0,370,39609.5636342593,2008-06-10,13:31:38
39.983985,116.304588,0,371,39609.5636574074,2008-06-10,13:31:40
39.983995,116.304585,0,371,39609.5636805556,2008-06-10,13:31:42
39.984007,116.304579,0,373,39609.5637037037,2008-06-10,13:31:44
39.98402,116.304563,0,374,39609.5637268518,2008-06-10,13:31:46
39.984025,116.304546,0,374,39609.56375,2008-06-10,13:31:48
39.984028,116.304546,0,374,39609.5637731481,2008-06-10,13:31:50
39.98403,116.304546,0,374,39609.5637962963,2008-06-10,13:31:52
39.984043,116.304513,0,374,39609.5638194444,2008-06-10,13:31:54
39.984067,116.304483,0,374,39609.5638425926,2008-06-10,13:31:56
39.98406,116.304497,0,375,39609.5638657407,2008-06-10,13:31:58
39.984069,116.304487,0,373,39609.5638888889,2008-06-10,13:32:00
39.984078,116.304471,0,371,39609.563912037,2008-06-10,13:32:02
39.98407,116.30447,0,368,39609.5639351852,2008-06-10,13:32:04
39.984048,116.304482,0,369,39609.5639583333,2008-06-10,13:32:06
39.984047,116.304483,0,369,39609.5639814815,2008-06-10,13:32:08
39.984046,116.304487,0,370,39609.5640046296,2008-06-10,13:32:10
39.984045,116.304491,0,370,39609.5640277778,2008-06-10,13:32:12
39.984045,116.304497,0,370,39609.5640509259,2008-06-10,13:32:14
39.984042,116.304501,0,370,39609.5640740741,2008-06-10,13:32:16
39.984098,116.304424,0,376,39609.5640972222,2008-06-10,13:32:18
39.984101,116.304426,0,376,39609.5641203704,2008-06-10,13:32:20
39.984093,116.304448,0,376,39609.5641435185,2008-06-10,13:32:22
39.984108,116.304437,0,373,39609.5641666667,2008-06-10,13:32:24
39.984098,116.304351,0,380,39609.5641898148,2008-06-10,13:32:26
39.984091,116.30429,0,382,39609.564212963,2008-06-10,13:32:28
39.984062,116.304261,0,392,39609.5642361111,2008-06-10,13:32:30
39.984093,116.304241,0,400,39609.5642592593,2008-06-10,13:32:32
39.984137,116.304231,0,407,39609.5642824074,2008-06-10,13:32:34
39.984149,116.304247,0,412,39609.5643055556,2008-06-10,13:32:36
39.98411,116.304293,0,423,39609.5643287037,2008-06-10,13:32:38
39.984097,116.304315,0,424,39609.5643518518,2008-06-10,13:32:40
39.98408,116.304346,0,425,39609.564375,2008-06-10,13:32:42
39.984068,116.304367,0,426,39609.5643981481,2008-06-10,13:32:44
39.98406,116.304408,0,427,39609.5644212963,2008-06-10,13:32:46
39.984052,116.304436,0,427,39609.5644444444,2008-06-10,13:32:48
39.984037,116.30447,0,428,39609.5644675926,2008-06-10,13:32:50
39.984023,116.30448,0,428,39609.5644907407,2008-06-10,13:32:52
39.984013,116.304498,0,429,39609.5645138889,2008-06-10,13:32:54
39.984006,116.304504,0,429,39609.564537037,2008-06-10,13:32:56
39.983999,116.304505,0,430,39609.5645601852,2008-06-10,13:32:58
39.983986,116.304525,0,430,39609.5645833333,2008-06-10,13:33:00
39.983969,116.304557,0,430,39609.5646064815,2008-06-10,13:33:02
39.98396,116.304605,0,430,39609.5646296296,2008-06-10,13:33:04
39.983946,116.304657,0,431,39609.5646527778,2008-06-10,13:33:06
39.983931,116.304759,0,431,39609.5646759259,2008-06-10,13:33:08
39.983963,116.304882,0,431,39609.5646990741,2008-06-10,13:33:10
39.983987,116.305011,0,431,39609.5647222222,2008-06-10,13:33:12
39.983922,116.305003,0,432,39609.5647453704,2008-06-10,13:33:14
39.983929,116.305095,0,431,39609.5647685185,2008-06-10,13:33:16
39.983931,116.305251,0,431,39609.5647916667,2008-06-10,13:33:18
39.983773,116.305601,0,431,39609.5648148148,2008-06-10,13:33:20
39.983689,116.305898,0,430,39609.564837963,2008-06-10,13:33:22
39.983738,116.30613,0,429,39609.5648611111,2008-06-10,13:33:24
39.983755,116.306373,0,429,39609.5648842593,2008-06-10,13:33:26
39.983731,116.306628,0,429,39609.5649074074,2008-06-10,13:33:28
39.9837,116.306876,0,428,39609.5649305556,2008-06-10,13:33:30
39.983699,116.307102,0,428,39609.5649537037,2008-06-10,13:33:32
39.983719,116.307335,0,427,39609.5649768518,2008-06-10,13:33:34
39.983735,116.307588,0,427,39609.565,2008-06-10,13:33:36
39.983728,116.307842,0,426,39609.5650231481,2008-06-10,13:33:38
39.983681,116.308159,0,424,39609.5650462963,2008-06-10,13:33:40
39.983644,116.308449,0,423,39609.5650694444,2008-06-10,13:33:42
39.98363,116.308717,0,421,39609.5650925926,2008-06-10,13:33:44
39.983632,116.308988,0,420,39609.5651157407,2008-06-10,13:33:46
39.98366,116.309241,0,418,39609.5651388889,2008-06-10,13:33:48
39.983672,116.309493,0,417,39609.565162037,2008-06-10,13:33:50
39.983681,116.309736,0,416,39609.5651851852,2008-06-10,13:33:52
39.983699,116.309939,0,416,39609.5652083333,2008-06-10,13:33:54
39.983711,116.31006,0,415,39609.5652314815,2008-06-10,13:33:56
39.983645,116.3101,0,413,39609.5652546296,2008-06-10,13:33:58
39.983648,116.310403,0,402,39609.5664814815,2008-06-10,13:35:44
39.983642,116.310525,0,401,39609.5665046296,2008-06-10,13:35:46
39.983639,116.31064,0,401,39609.5665277778,2008-06-10,13:35:48
39.983644,116.310759,0,397,39609.5665509259,2008-06-10,13:35:50
39.983659,116.310907,0,396,39609.5665740741,2008-06-10,13:35:52
39.983689,116.311067,0,395,39609.5665972222,2008-06-10,13:35:54
39.983698,116.311232,0,394,39609.5666203704,2008-06-10,13:35:56
39.983709,116.31139,0,393,39609.5666435185,2008-06-10,13:35:58
39.983727,116.311559,0,392,39609.5666666667,2008-06-10,13:36:00
39.983743,116.311725,0,391,39609.5666898148,2008-06-10,13:36:02
39.983743,116.311913,0,387,39609.566712963,2008-06-10,13:36:04
39.983756,116.31209,0,384,39609.5667361111,2008-06-10,13:36:06
39.983762,116.31229,0,383,39609.5667592593,2008-06-10,13:36:08
39.983747,116.312524,0,380,39609.5667824074,2008-06-10,13:36:10
39.983736,116.31273,0,377,39609.5668055556,2008-06-10,13:36:12
39.983713,116.312923,0,374,39609.5668287037,2008-06-10,13:36:14
39.983704,116.313069,0,372,39609.5668518519,2008-06-10,13:36:16
39.983695,116.313177,0,369,39609.566875,2008-06-10,13:36:18
39.983688,116.31324,0,366,39609.5668981481,2008-06-10,13:36:20
39.983697,116.313256,0,362,39609.5669212963,2008-06-10,13:36:22
39.983696,116.313254,0,357,39609.5669444444,2008-06-10,13:36:24
39.983695,116.31325,0,354,39609.5669675926,2008-06-10,13:36:26
39.983696,116.313245,0,353,39609.5669907407,2008-06-10,13:36:28
39.983706,116.313238,0,352,39609.5670138889,2008-06-10,13:36:30
39.983718,116.313233,0,352,39609.567037037,2008-06-10,13:36:32
39.983738,116.313241,0,351,39609.5670601852,2008-06-10,13:36:34
39.983762,116.313282,0,350,39609.5670833333,2008-06-10,13:36:36
39.983825,116.313386,0,347,39609.5671064815,2008-06-10,13:36:38
39.983803,116.313474,0,346,39609.5671296296,2008-06-10,13:36:40
39.983808,116.31359,0,342,39609.5671527778,2008-06-10,13:36:42
39.983813,116.313734,0,341,39609.5671759259,2008-06-10,13:36:44
39.983816,116.313885,0,339,39609.5671990741,2008-06-10,13:36:46
39.983819,116.314028,0,336,39609.5672222222,2008-06-10,13:36:48
39.983802,116.314144,0,331,39609.5672453704,2008-06-10,13:36:50
39.98378,116.314202,0,328,39609.5672685185,2008-06-10,13:36:52
39.983809,116.314133,0,320,39609.5672916667,2008-06-10,13:36:54
39.983846,116.314087,0,314,39609.5673148148,2008-06-10,13:36:56
39.983859,116.314079,0,312,39609.567337963,2008-06-10,13:36:58
39.983859,116.314078,0,312,39609.5673611111,2008-06-10,13:37:00
39.98386,116.314075,0,311,39609.5673842593,2008-06-10,13:37:02
39.983861,116.314074,0,310,39609.5674074074,2008-06-10,13:37:04
39.983862,116.314073,0,310,39609.5674305556,2008-06-10,13:37:06
39.983862,116.314069,0,309,39609.5674537037,2008-06-10,13:37:08
39.983862,116.314067,0,309,39609.5674768519,2008-06-10,13:37:10
39.983862,116.314063,0,308,39609.5675,2008-06-10,13:37:12
39.983861,116.314056,0,308,39609.5675231481,2008-06-10,13:37:14
39.98386,116.314051,0,307,39609.5675462963,2008-06-10,13:37:16
39.98386,116.314053,0,307,39609.5675694444,2008-06-10,13:37:18
39.983866,116.314074,0,306,39609.5675925926,2008-06-10,13:37:20
39.983919,116.314112,0,304,39609.5676157407,2008-06-10,13:37:22
39.983956,116.314147,0,297,39609.5676388889,2008-06-10,13:37:24
39.983975,116.314226,0,289,39609.567662037,2008-06-10,13:37:26
39.984002,116.314301,0,281,39609.5676851852,2008-06-10,13:37:28
39.984025,116.314431,0,279,39609.5677083333,2008-06-10,13:37:30
39.98403,116.314575,0,273,39609.5677314815,2008-06-10,13:37:32
39.984042,116.314738,0,268,39609.5677546296,2008-06-10,13:37:34
39.984058,116.3149,0,259,39609.5677777778,2008-06-10,13:37:36
39.984054,116.31507,0,254,39609.5678009259,2008-06-10,13:37:38
39.984056,116.315238,0,243,39609.5678240741,2008-06-10,13:37:40
39.984036,116.315371,0,237,39609.5678472222,2008-06-10,13:37:42
39.98401,116.315451,0,229,39609.5678703704,2008-06-10,13:37:44
39.983971,116.31549,0,222,39609.5678935185,2008-06-10,13:37:46
39.983947,116.315495,0,211,39609.5679166667,2008-06-10,13:37:48
39.983952,116.315482,0,198,39609.5679398148,2008-06-10,13:37:50
39.983993,116.315465,0,196,39609.567962963,2008-06-10,13:37:52
39.984027,116.315485,0,193,39609.5679861111,2008-06-10,13:37:54
39.984039,116.315532,0,189,39609.5680092593,2008-06-10,13:37:56
39.984047,116.3156,0,184,39609.5680324074,2008-06-10,13:37:58
39.984068,116.315702,0,179,39609.5680555556,2008-06-10,13:38:00
39.98408,116.315823,0,171,39609.5680787037,2008-06-10,13:38:02
39.984106,116.315962,0,163,39609.5681018519,2008-06-10,13:38:04
39.984127,116.316104,0,155,39609.568125,2008-06-10,13:38:06
39.984141,116.316262,0,148,39609.5681481481,2008-06-10,13:38:08
39.984137,116.316431,0,140,39609.5681712963,2008-06-10,13:38:10
39.984099,116.316612,0,137,39609.5681944444,2008-06-10,13:38:12
39.984073,116.316797,0,128,39609.5682175926,2008-06-10,13:38:14
39.984084,116.316989,0,121,39609.5682407407,2008-06-10,13:38:16
39.984094,116.317181,0,116,39609.5682638889,2008-06-10,13:38:18
39.984114,116.317373,0,111,39609.568287037,2008-06-10,13:38:20
39.984138,116.317562,0,110,39609.5683101852,2008-06-10,13:38:22
39.98412,116.317803,0,108,39609.5683333333,2008-06-10,13:38:24
39.984133,116.318044,0,103,39609.5683564815,2008-06-10,13:38:26
39.984147,116.318278,0,102,39609.5683796296,2008-06-10,13:38:28
39.984155,116.318509,0,102,39609.5684027778,2008-06-10,13:38:30
39.98414,116.318715,0,110,39609.5684259259,2008-06-10,13:38:32
39.984153,116.318929,0,113,39609.5684490741,2008-06-10,13:38:34
39.984168,116.319139,0,108,39609.5684722222,2008-06-10,13:38:36
39.984169,116.319332,0,108,39609.5684953704,2008-06-10,13:38:38
39.984181,116.319535,0,112,39609.5685185185,2008-06-10,13:38:40
39.984202,116.319709,0,115,39609.5685416667,2008-06-10,13:38:42
39.98421,116.319876,0,119,39609.5685648148,2008-06-10,13:38:44
39.984231,116.320036,0,124,39609.568587963,2008-06-10,13:38:46
39.984243,116.32018,0,125,39609.5686111111,2008-06-10,13:38:48
39.984243,116.320277,0,123,39609.5686342593,2008-06-10,13:38:50
39.984239,116.320331,0,126,39609.5686574074,2008-06-10,13:38:52
39.984246,116.320352,0,127,39609.5686805556,2008-06-10,13:38:54
39.984253,116.320354,0,129,39609.5687037037,2008-06-10,13:38:56
39.984248,116.320366,0,131,39609.5687268519,2008-06-10,13:38:58
39.984247,116.320377,0,132,39609.56875,2008-06-10,13:39:00
39.984247,116.320384,0,133,39609.5687731481,2008-06-10,13:39:02
39.984247,116.320393,0,134,39609.5687962963,2008-06-10,13:39:04
39.984248,116.320401,0,135,39609.5688194444,2008-06-10,13:39:06
39.984248,116.320405,0,136,39609.5688425926,2008-06-10,13:39:08
39.984248,116.320407,0,137,39609.5688657407,2008-06-10,13:39:10
39.984247,116.320407,0,137,39609.5688888889,2008-06-10,13:39:12
39.984248,116.32041,0,138,39609.568912037,2008-06-10,13:39:14
39.984248,116.320416,0,138,39609.5689351852,2008-06-10,13:39:16
39.984252,116.320433,0,138,39609.5689583333,2008-06-10,13:39:18
39.984265,116.320528,0,140,39609.5689814815,2008-06-10,13:39:20
39.984269,116.320628,0,142,39609.5690046296,2008-06-10,13:39:22
39.984269,116.320756,0,144,39609.5690277778,2008-06-10,13:39:24
39.984278,116.320892,0,145,39609.5690509259,2008-06-10,13:39:26
39.984285,116.321025,0,146,39609.5690740741,2008-06-10,13:39:28
39.984299,116.321164,0,148,39609.5690972222,2008-06-10,13:39:30
39.984284,116.32136,0,149,39609.5691203704,2008-06-10,13:39:32
39.984295,116.321518,0,148,39609.5691435185,2008-06-10,13:39:34
39.984307,116.321675,0,147,39609.5691666667,2008-06-10,13:39:36
39.9843,116.321812,0,145,39609.5691898148,2008-06-10,13:39:38
39.984303,116.321945,0,143,39609.569212963,2008-06-10,13:39:40
39.984301,116.322074,0,142,39609.5692361111,2008-06-10,13:39:42
39.984298,116.322258,0,141,39609.5692592593,2008-06-10,13:39:44
39.984295,116.322421,0,139,39609.5692824074,2008-06-10,13:39:46
39.984294,116.322595,0,138,39609.5693055556,2008-06-10,13:39:48
39.984302,116.322763,0,135,39609.5693287037,2008-06-10,13:39:50
39.984319,116.322923,0,133,39609.5693518519,2008-06-10,13:39:52
39.984344,116.32308,0,130,39609.569375,2008-06-10,13:39:54
39.984361,116.323297,0,126,39609.5693981481,2008-06-10,13:39:56
39.984359,116.323504,0,124,39609.5694212963,2008-06-10,13:39:58
39.984364,116.32367,0,121,39609.5694444444,2008-06-10,13:40:00
39.984361,116.323802,0,119,39609.5694675926,2008-06-10,13:40:02
39.984349,116.323922,0,118,39609.5694907407,2008-06-10,13:40:04
39.984347,116.324032,0,116,39609.5695138889,2008-06-10,13:40:06
39.984344,116.324144,0,113,39609.569537037,2008-06-10,13:40:08
39.984348,116.324234,0,112,39609.5695601852,2008-06-10,13:40:10
39.984343,116.324299,0,109,39609.5695833333,2008-06-10,13:40:12
39.984341,116.324309,0,107,39609.5696064815,2008-06-10,13:40:14
39.984324,116.324315,0,105,39609.5696296296,2008-06-10,13:40:16
39.984314,116.324321,0,106,39609.5696527778,2008-06-10,13:40:18
39.984314,116.324326,0,105,39609.5696759259,2008-06-10,13:40:20
39.984314,116.324326,0,105,39609.5696990741,2008-06-10,13:40:22
39.984313,116.324324,0,104,39609.5697222222,2008-06-10,13:40:24
39.984313,116.324324,0,104,39609.5697453704,2008-06-10,13:40:26
39.984314,116.324338,0,104,39609.5697685185,2008-06-10,13:40:28
39.984307,116.324396,0,103,39609.5697916667,2008-06-10,13:40:30
39.984313,116.324477,0,105,39609.5698148148,2008-06-10,13:40:32
39.984317,116.324572,0,104,39609.569837963,2008-06-10,13:40:34
39.984332,116.324665,0,103,39609.5698611111,2008-06-10,13:40:36
39.984336,116.32478,0,103,39609.5698842593,2008-06-10,13:40:38
39.984331,116.324908,0,104,39609.5699074074,2008-06-10,13:40:40
39.984349,116.325036,0,104,39609.5699305556,2008-06-10,13:40:42
39.984357,116.325168,0,105,39609.5699537037,2008-06-10,13:40:44
39.984363,116.325321,0,105,39609.5699768519,2008-06-10,13:40:46
39.98438,116.325477,0,105,39609.57,2008-06-10,13:40:48
39.984383,116.325639,0,105,39609.5700231481,2008-06-10,13:40:50
39.984367,116.325789,0,106,39609.5700462963,2008-06-10,13:40:52
39.984349,116.325953,0,108,39609.5700694444,2008-06-10,13:40:54
39.98436,116.326087,0,109,39609.5700925926,2008-06-10,13:40:56
39.984382,116.32619,0,111,39609.5701157407,2008-06-10,13:40:58
39.984394,116.326289,0,112,39609.5701388889,2008-06-10,13:41:00
39.984404,116.326355,0,112,39609.570162037,2008-06-10,13:41:02
39.984404,116.326387,0,113,39609.5701851852,2008-06-10,13:41:04
39.984393,116.326399,0,114,39609.5702083333,2008-06-10,13:41:06
39.984398,116.326425,0,115,39609.5702314815,2008-06-10,13:41:08
39.9844,116.326445,0,115,39609.5702546296,2008-06-10,13:41:10
39.9844,116.326453,0,116,39609.5702777778,2008-06-10,13:41:12
39.984397,116.326459,0,116,39609.5703009259,2008-06-10,13:41:14
39.984396,116.326462,0,117,39609.5703240741,2008-06-10,13:41:16
39.984395,116.326463,0,117,39609.5703472222,2008-06-10,13:41:18
39.984395,116.326464,0,117,39609.5703703704,2008-06-10,13:41:20
39.984395,116.326463,0,118,39609.5703935185,2008-06-10,13:41:22
39.984395,116.326462,0,118,39609.5704166667,2008-06-10,13:41:24
39.984394,116.326462,0,118,39609.5704398148,2008-06-10,13:41:26
39.984394,116.326461,0,117,39609.570462963,2008-06-10,13:41:28
39.984394,116.32646,0,117,39609.5704861111,2008-06-10,13:41:30
39.984394,116.32646,0,117,39609.5705092593,2008-06-10,13:41:32
39.984394,116.32646,0,117,39609.5705324074,2008-06-10,13:41:34
39.984393,116.32646,0,117,39609.5705555556,2008-06-10,13:41:36
39.984393,116.32646,0,117,39609.5705787037,2008-06-10,13:41:38
39.984393,116.32646,0,117,39609.5706018518,2008-06-10,13:41:40
39.984393,116.326459,0,116,39609.570625,2008-06-10,13:41:42
39.984393,116.32646,0,116,39609.5706481481,2008-06-10,13:41:44
39.984392,116.326459,0,116,39609.5706712963,2008-06-10,13:41:46
39.984391,116.326458,0,116,39609.5706944444,2008-06-10,13:41:48
39.98439,116.326457,0,116,39609.5707175926,2008-06-10,13:41:50
39.98439,116.326457,0,116,39609.5707407407,2008-06-10,13:41:52
39.984389,116.326456,0,116,39609.5707638889,2008-06-10,13:41:54
39.984389,116.326456,0,116,39609.570787037,2008-06-10,13:41:56
39.984389,116.326456,0,116,39609.5708101852,2008-06-10,13:41:58
39.984389,116.326455,0,116,39609.5708333333,2008-06-10,13:42:00
39.984388,116.326455,0,116,39609.5708564815,2008-06-10,13:42:02
39.984388,116.326454,0,116,39609.5708796296,2008-06-10,13:42:04
39.984388,116.326455,0,116,39609.5709027778,2008-06-10,13:42:06
39.984387,116.326455,0,116,39609.5709259259,2008-06-10,13:42:08
39.984387,116.326455,0,116,39609.5709490741,2008-06-10,13:42:10
39.984387,116.326455,0,116,39609.5709722222,2008-06-10,13:42:12
39.984387,116.326455,0,116,39609.5709953704,2008-06-10,13:42:14
39.984387,116.326455,0,116,39609.5710185185,2008-06-10,13:42:16
39.984388,116.326464,0,116,39609.5710416667,2008-06-10,13:42:18
39.984384,116.326489,0,117,39609.5710648148,2008-06-10,13:42:20
39.98435,116.326511,0,115,39609.571087963,2008-06-10,13:42:22
39.984301,116.326541,0,116,39609.5711111111,2008-06-10,13:42:24
39.984265,116.326641,0,116,39609.5711342593,2008-06-10,13:42:26
39.984221,116.326734,0,115,39609.5711574074,2008-06-10,13:42:28
39.984175,116.326845,0,114,39609.5711805556,2008-06-10,13:42:30
39.984203,116.327124,0,114,39609.5712037037,2008-06-10,13:42:32
39.984236,116.327493,0,115,39609.5712268518,2008-06-10,13:42:34
39.984251,116.327684,0,117,39609.57125,2008-06-10,13:42:36
39.984253,116.328095,0,116,39609.5712731481,2008-06-10,13:42:38
39.984267,116.328337,0,117,39609.5712962963,2008-06-10,13:42:40
39.984231,116.328655,0,116,39609.5713194444,2008-06-10,13:42:42
39.984247,116.328896,0,117,39609.5713425926,2008-06-10,13:42:44
39.984272,116.329158,0,117,39609.5713657407,2008-06-10,13:42:46
39.984302,116.329387,0,117,39609.5713888889,2008-06-10,13:42:48
39.98432,116.329641,0,120,39609.571412037,2008-06-10,13:42:50
39.984378,116.329891,0,121,39609.5714351852,2008-06-10,13:42:52
39.984424,116.330141,0,123,39609.5714583333,2008-06-10,13:42:54
39.984438,116.330416,0,123,39609.5714814815,2008-06-10,13:42:56
39.984485,116.330672,0,124,39609.5715046296,2008-06-10,13:42:58
39.984499,116.330937,0,125,39609.5715277778,2008-06-10,13:43:00
39.984537,116.331219,0,126,39609.5715509259,2008-06-10,13:43:02
39.984583,116.331494,0,128,39609.5715740741,2008-06-10,13:43:04
39.984612,116.331753,0,128,39609.5715972222,2008-06-10,13:43:06
39.984635,116.332016,0,129,39609.5716203704,2008-06-10,13:43:08
39.984668,116.332269,0,130,39609.5716435185,2008-06-10,13:43:10
39.98468,116.332509,0,128,39609.5716666667,2008-06-10,13:43:12
39.984684,116.332754,0,127,39609.5716898148,2008-06-10,13:43:14
39.984685,116.333007,0,126,39609.571712963,2008-06-10,13:43:16
39.984694,116.333265,0,125,39609.5717361111,2008-06-10,13:43:18
39.984709,116.33352,0,125,39609.5717592593,2008-06-10,13:43:20
39.98471,116.333763,0,123,39609.5717824074,2008-06-10,13:43:22
39.984711,116.334013,0,120,39609.5718055556,2008-06-10,13:43:24
39.984717,116.334261,0,118,39609.5718287037,2008-06-10,13:43:26
39.984715,116.334522,0,116,39609.5718518518,2008-06-10,13:43:28
39.984707,116.334784,0,113,39609.571875,2008-06-10,13:43:30
39.984716,116.335044,0,111,39609.5718981481,2008-06-10,13:43:32
39.984749,116.335282,0,109,39609.5719212963,2008-06-10,13:43:34
39.984829,116.335495,0,109,39609.5719444444,2008-06-10,13:43:36
39.984844,116.335752,0,108,39609.5719675926,2008-06-10,13:43:38
39.984855,116.336006,0,107,39609.5719907407,2008-06-10,13:43:40
39.984873,116.336248,0,106,39609.5720138889,2008-06-10,13:43:42
39.984888,116.336478,0,104,39609.572037037,2008-06-10,13:43:44
39.984895,116.336626,0,104,39609.5720601852,2008-06-10,13:43:46
39.984884,116.336876,0,103,39609.5720833333,2008-06-10,13:43:48
39.984891,116.3371,0,102,39609.5721064815,2008-06-10,13:43:50
39.984892,116.33732,0,102,39609.5721296296,2008-06-10,13:43:52
39.984902,116.33754,0,102,39609.5721527778,2008-06-10,13:43:54
39.984918,116.33777,0,102,39609.5721759259,2008-06-10,13:43:56
39.984981,116.337986,0,102,39609.5721990741,2008-06-10,13:43:58
39.985027,116.338226,0,106,39609.5722222222,2008-06-10,13:44:00
39.985035,116.338481,0,108,39609.5722453704,2008-06-10,13:44:02
39.985058,116.338728,0,115,39609.5722685185,2008-06-10,13:44:04
39.985019,116.33899,0,118,39609.5722916667,2008-06-10,13:44:06
39.985013,116.339235,0,119,39609.5723148148,2008-06-10,13:44:08
39.985008,116.33939,0,115,39609.572337963,2008-06-10,13:44:10
39.984993,116.33942,0,116,39609.5723611111,2008-06-10,13:44:12
39.984991,116.339408,0,120,39609.5723842593,2008-06-10,13:44:14
39.984976,116.339438,0,125,39609.5724074074,2008-06-10,13:44:16
39.984976,116.33944,0,125,39609.5724305556,2008-06-10,13:44:18
39.984976,116.339441,0,125,39609.5724537037,2008-06-10,13:44:20
39.984976,116.339441,0,125,39609.5724768518,2008-06-10,13:44:22
39.984976,116.339442,0,125,39609.5725,2008-06-10,13:44:24
39.984976,116.339457,0,125,39609.5725231481,2008-06-10,13:44:26
39.984972,116.339478,0,125,39609.5725462963,2008-06-10,13:44:28
39.984967,116.339547,0,128,39609.5725694444,2008-06-10,13:44:30
39.984969,116.339655,0,133,39609.5725925926,2008-06-10,13:44:32
39.985008,116.339779,0,136,39609.5726157407,2008-06-10,13:44:34
39.985025,116.339914,0,139,39609.5726388889,2008-06-10,13:44:36
39.98506,116.340083,0,139,39609.572662037,2008-06-10,13:44:38
39.985037,116.340273,0,139,39609.5726851852,2008-06-10,13:44:40
39.985023,116.340523,0,140,39609.5727083333,2008-06-10,13:44:42
39.985041,116.340749,0,136,39609.5727314815,2008-06-10,13:44:44
39.985055,116.340956,0,141,39609.5727546296,2008-06-10,13:44:46
39.985043,116.341152,0,136,39609.5727777778,2008-06-10,13:44:48
39.985065,116.34137,0,133,39609.5728009259,2008-06-10,13:44:50
39.985058,116.341541,0,135,39609.5728240741,2008-06-10,13:44:52
39.985054,116.341744,0,131,39609.5728472222,2008-06-10,13:44:54
39.985054,116.341948,0,137,39609.5728703704,2008-06-10,13:44:56
39.985071,116.342167,0,132,39609.5728935185,2008-06-10,13:44:58
39.985099,116.342383,0,131,39609.5729166667,2008-06-10,13:45:00
39.985123,116.342586,0,128,39609.5729398148,2008-06-10,13:45:02
39.985125,116.342749,0,129,39609.572962963,2008-06-10,13:45:04
39.985162,116.342915,0,130,39609.5729861111,2008-06-10,13:45:06
39.985191,116.343083,0,125,39609.5730092593,2008-06-10,13:45:08
39.985203,116.343288,0,120,39609.5730324074,2008-06-10,13:45:10
39.985201,116.343514,0,113,39609.5730555556,2008-06-10,13:45:12
39.985173,116.343728,0,110,39609.5730787037,2008-06-10,13:45:14
39.985162,116.343892,0,108,39609.5731018518,2008-06-10,13:45:16
39.985151,116.344048,0,106,39609.573125,2008-06-10,13:45:18
39.985156,116.344189,0,103,39609.5731481481,2008-06-10,13:45:20
39.985155,116.344346,0,105,39609.5731712963,2008-06-10,13:45:22
39.985174,116.344524,0,105,39609.5731944444,2008-06-10,13:45:24
39.985186,116.344732,0,111,39609.5732175926,2008-06-10,13:45:26
39.985192,116.344888,0,112,39609.5732407407,2008-06-10,13:45:28
39.985148,116.345061,0,113,39609.5732638889,2008-06-10,13:45:30
39.985137,116.345225,0,112,39609.573287037,2008-06-10,13:45:32
39.985136,116.345368,0,114,39609.5733101852,2008-06-10,13:45:34
39.985122,116.34551,0,117,39609.5733333333,2008-06-10,13:45:36
39.985121,116.345629,0,122,39609.5733564815,2008-06-10,13:45:38
39.985116,116.345704,0,129,39609.5733796296,2008-06-10,13:45:40
39.985137,116.345835,0,123,39609.5734027778,2008-06-10,13:45:42
39.985146,116.345923,0,128,39609.5734259259,2008-06-10,13:45:44
39.985126,116.345985,0,143,39609.5734490741,2008-06-10,13:45:46
39.985096,116.346033,0,148,39609.5734722222,2008-06-10,13:45:48
39.985085,116.346051,0,152,39609.5734953704,2008-06-10,13:45:50
39.985084,116.34606,0,153,39609.5735185185,2008-06-10,13:45:52
39.985085,116.346077,0,155,39609.5735416667,2008-06-10,13:45:54
39.985099,116.346136,0,159,39609.5735648148,2008-06-10,13:45:56
39.985113,116.346205,0,160,39609.573587963,2008-06-10,13:45:58
39.985121,116.346277,0,161,39609.5736111111,2008-06-10,13:46:00
39.985127,116.346362,0,160,39609.5736342593,2008-06-10,13:46:02
39.985118,116.346469,0,161,39609.5736574074,2008-06-10,13:46:04
39.985107,116.34651,0,163,39609.5736805556,2008-06-10,13:46:06
39.985096,116.346555,0,163,39609.5737037037,2008-06-10,13:46:08
39.985083,116.346594,0,163,39609.5737268519,2008-06-10,13:46:10
39.985095,116.346716,0,161,39609.57375,2008-06-10,13:46:12
39.98511,116.346869,0,160,39609.5737731481,2008-06-10,13:46:14
39.985102,116.347059,0,161,39609.5737962963,2008-06-10,13:46:16
39.985103,116.347401,0,167,39609.5738194444,2008-06-10,13:46:18
39.985065,116.347754,0,173,39609.5738425926,2008-06-10,13:46:20
39.985062,116.348027,0,176,39609.5738657407,2008-06-10,13:46:22
39.985072,116.348252,0,177,39609.5738888889,2008-06-10,13:46:24
39.985084,116.348478,0,178,39609.573912037,2008-06-10,13:46:26
39.985091,116.348712,0,180,39609.5739351852,2008-06-10,13:46:28
39.985102,116.34897,0,179,39609.5739583333,2008-06-10,13:46:30
39.98511,116.34921,0,178,39609.5739814815,2008-06-10,13:46:32
39.985121,116.349471,0,178,39609.5740046296,2008-06-10,13:46:34
39.985148,116.349731,0,177,39609.5740277778,2008-06-10,13:46:36
39.985161,116.349979,0,177,39609.5740509259,2008-06-10,13:46:38
39.985214,116.350297,0,171,39609.5740740741,2008-06-10,13:46:40
39.985237,116.350536,0,164,39609.5740972222,2008-06-10,13:46:42
39.985237,116.350625,0,160,39609.5741203704,2008-06-10,13:46:44
39.985252,116.350726,0,160,39609.5741435185,2008-06-10,13:46:46
39.985268,116.350718,0,162,39609.5741666667,2008-06-10,13:46:48
39.985266,116.350694,0,161,39609.5741898148,2008-06-10,13:46:50
39.985262,116.350671,0,158,39609.574212963,2008-06-10,13:46:52
39.985256,116.350672,0,157,39609.5742361111,2008-06-10,13:46:54
39.985248,116.350679,0,157,39609.5742592593,2008-06-10,13:46:56
39.985245,116.350693,0,157,39609.5742824074,2008-06-10,13:46:58
39.985247,116.350713,0,157,39609.5743055556,2008-06-10,13:47:00
39.985249,116.350732,0,156,39609.5743287037,2008-06-10,13:47:02
39.98525,116.350751,0,156,39609.5743518519,2008-06-10,13:47:04
39.985248,116.350767,0,156,39609.574375,2008-06-10,13:47:06
39.985246,116.350781,0,156,39609.5743981482,2008-06-10,13:47:08
39.985249,116.350793,0,155,39609.5744212963,2008-06-10,13:47:10
39.985245,116.350806,0,155,39609.5744444444,2008-06-10,13:47:12
39.985234,116.35082,0,154,39609.5744675926,2008-06-10,13:47:14
39.985224,116.350827,0,153,39609.5744907407,2008-06-10,13:47:16
39.985219,116.350834,0,152,39609.5745138889,2008-06-10,13:47:18
39.98522,116.350843,0,152,39609.574537037,2008-06-10,13:47:20
39.98522,116.350851,0,151,39609.5745601852,2008-06-10,13:47:22
39.985221,116.35086,0,151,39609.5745833333,2008-06-10,13:47:24
39.985222,116.350866,0,150,39609.5746064815,2008-06-10,13:47:26
39.985222,116.35087,0,150,39609.5746296296,2008-06-10,13:47:28
39.985223,116.350871,0,150,39609.5746527778,2008-06-10,13:47:30
39.985224,116.35087,0,150,39609.5746759259,2008-06-10,13:47:32
39.985224,116.350867,0,150,39609.5746990741,2008-06-10,13:47:34
39.985224,116.350871,0,150,39609.5747222222,2008-06-10,13:47:36
39.985224,116.350879,0,150,39609.5747453704,2008-06-10,13:47:38
39.985228,116.35089,0,150,39609.5747685185,2008-06-10,13:47:40
39.985231,116.350906,0,150,39609.5747916667,2008-06-10,13:47:42
39.985219,116.350916,0,149,39609.5748148148,2008-06-10,13:47:44
39.985223,116.350935,0,149,39609.574837963,2008-06-10,13:47:46
39.985234,116.350941,0,149,39609.5748611111,2008-06-10,13:47:48
39.985235,116.350948,0,149,39609.5748842593,2008-06-10,13:47:50
39.985234,116.350962,0,149,39609.5749074074,2008-06-10,13:47:52
39.985234,116.350978,0,148,39609.5749305556,2008-06-10,13:47:54
39.985237,116.350992,0,148,39609.5749537037,2008-06-10,13:47:56
39.985241,116.351009,0,148,39609.5749768519,2008-06-10,13:47:58
39.985239,116.351027,0,148,39609.575,2008-06-10,13:48:00
39.985235,116.35104,0,148,39609.5750231481,2008-06-10,13:48:02
39.985236,116.351063,0,148,39609.5750462963,2008-06-10,13:48:04
39.985233,116.351079,0,147,39609.5750694444,2008-06-10,13:48:06
39.985231,116.351092,0,147,39609.5750925926,2008-06-10,13:48:08
39.985226,116.351108,0,147,39609.5751157407,2008-06-10,13:48:10
39.985222,116.351125,0,146,39609.5751388889,2008-06-10,13:48:12
39.985221,116.35113,0,146,39609.575162037,2008-06-10,13:48:14
39.985221,116.351137,0,145,39609.5751851852,2008-06-10,13:48:16
39.985221,116.351148,0,145,39609.5752083333,2008-06-10,13:48:18
39.985217,116.351165,0,145,39609.5752314815,2008-06-10,13:48:20
39.985224,116.351209,0,143,39609.5752546296,2008-06-10,13:48:22
39.985195,116.351273,0,138,39609.5752777778,2008-06-10,13:48:24
39.985227,116.351335,0,137,39609.5753009259,2008-06-10,13:48:26
39.985249,116.35138,0,139,39609.5753240741,2008-06-10,13:48:28
39.985239,116.3514,0,140,39609.5753472222,2008-06-10,13:48:30
39.985243,116.351429,0,139,39609.5753703704,2008-06-10,13:48:32
39.985258,116.351478,0,141,39609.5753935185,2008-06-10,13:48:34
39.985274,116.351523,0,141,39609.5754166667,2008-06-10,13:48:36
39.985269,116.351544,0,139,39609.5754398148,2008-06-10,13:48:38
39.985266,116.351572,0,138,39609.575462963,2008-06-10,13:48:40
39.985269,116.35159,0,141,39609.5754861111,2008-06-10,13:48:42
39.985282,116.351615,0,142,39609.5755092593,2008-06-10,13:48:44
39.985283,116.351622,0,144,39609.5755324074,2008-06-10,13:48:46
39.985286,116.351637,0,144,39609.5755555556,2008-06-10,13:48:48
39.985289,116.351651,0,144,39609.5755787037,2008-06-10,13:48:50
39.985284,116.35166,0,145,39609.5756018519,2008-06-10,13:48:52
39.985279,116.351666,0,145,39609.575625,2008-06-10,13:48:54
39.985272,116.351681,0,147,39609.5756481481,2008-06-10,13:48:56
39.985266,116.351693,0,148,39609.5756712963,2008-06-10,13:48:58
39.985259,116.351712,0,149,39609.5756944444,2008-06-10,13:49:00
39.985255,116.351726,0,149,39609.5757175926,2008-06-10,13:49:02
39.985246,116.351732,0,148,39609.5757407407,2008-06-10,13:49:04
39.985235,116.351736,0,149,39609.5757638889,2008-06-10,13:49:06
39.985224,116.35176,0,148,39609.575787037,2008-06-10,13:49:08
39.985214,116.351783,0,152,39609.5758101852,2008-06-10,13:49:10
39.985199,116.351805,0,151,39609.5758333333,2008-06-10,13:49:12
39.985181,116.351811,0,151,39609.5758564815,2008-06-10,13:49:14
39.985162,116.351822,0,152,39609.5758796296,2008-06-10,13:49:16
39.985145,116.351827,0,152,39609.5759027778,2008-06-10,13:49:18
39.985125,116.351837,0,152,39609.5759259259,2008-06-10,13:49:20
39.985108,116.351841,0,152,39609.5759490741,2008-06-10,13:49:22
39.985101,116.351839,0,152,39609.5759722222,2008-06-10,13:49:24
39.985087,116.351834,0,150,39609.5759953704,2008-06-10,13:49:26
39.985076,116.351815,0,147,39609.5760185185,2008-06-10,13:49:28
39.985058,116.351812,0,147,39609.5760416667,2008-06-10,13:49:30
39.985041,116.35181,0,147,39609.5760648148,2008-06-10,13:49:32
39.985023,116.351818,0,146,39609.576087963,2008-06-10,13:49:34
39.985013,116.351812,0,145,39609.5761111111,2008-06-10,13:49:36
39.984999,116.351817,0,146,39609.5761342593,2008-06-10,13:49:38
39.984993,116.351847,0,148,39609.5761574074,2008-06-10,13:49:40
39.984984,116.351864,0,148,39609.5761805556,2008-06-10,13:49:42
39.984978,116.351902,0,149,39609.5762037037,2008-06-10,13:49:44
39.984972,116.351907,0,146,39609.5762268519,2008-06-10,13:49:46
39.984963,116.351943,0,147,39609.57625,2008-06-10,13:49:48
39.984964,116.351962,0,148,39609.5762731481,2008-06-10,13:49:50
39.984978,116.351987,0,144,39609.5762962963,2008-06-10,13:49:52
39.984982,116.352007,0,143,39609.5763194444,2008-06-10,13:49:54
39.984991,116.35204,0,143,39609.5763425926,2008-06-10,13:49:56
39.984995,116.352086,0,139,39609.5763657407,2008-06-10,13:49:58
39.984986,116.352111,0,134,39609.5763888889,2008-06-10,13:50:00
39.984985,116.352128,0,133,39609.576412037,2008-06-10,13:50:02
39.984976,116.352149,0,132,39609.5764351852,2008-06-10,13:50:04
39.984974,116.352163,0,131,39609.5764583333,2008-06-10,13:50:06
39.98497,116.352184,0,130,39609.5764814815,2008-06-10,13:50:08
39.984959,116.352205,0,128,39609.5765046296,2008-06-10,13:50:10
39.984949,116.352224,0,127,39609.5765277778,2008-06-10,13:50:12
39.984934,116.352243,0,126,39609.5765509259,2008-06-10,13:50:14
39.984932,116.352288,0,125,39609.5765740741,2008-06-10,13:50:16
39.984938,116.352309,0,124,39609.5765972222,2008-06-10,13:50:18
39.98494,116.352305,0,124,39609.5766203704,2008-06-10,13:50:20
39.984935,116.352279,0,127,39609.5766435185,2008-06-10,13:50:22
39.984927,116.352287,0,128,39609.5766666667,2008-06-10,13:50:24
39.984935,116.352303,0,129,39609.5766898148,2008-06-10,13:50:26
39.984935,116.352334,0,132,39609.576712963,2008-06-10,13:50:28
39.984938,116.352349,0,132,39609.5767361111,2008-06-10,13:50:30
39.984929,116.352366,0,135,39609.5767592593,2008-06-10,13:50:32
39.984909,116.352378,0,137,39609.5767824074,2008-06-10,13:50:34
39.984913,116.352394,0,138,39609.5768055556,2008-06-10,13:50:36
39.984913,116.3524,0,138,39609.5768287037,2008-06-10,13:50:38
39.984908,116.352418,0,138,39609.5768518519,2008-06-10,13:50:40
39.984896,116.352423,0,138,39609.576875,2008-06-10,13:50:42
39.984891,116.352424,0,137,39609.5768981481,2008-06-10,13:50:44
39.984889,116.352435,0,137,39609.5769212963,2008-06-10,13:50:46
39.984882,116.35245,0,138,39609.5769444444,2008-06-10,13:50:48
39.984879,116.352458,0,138,39609.5769675926,2008-06-10,13:50:50
39.98488,116.352485,0,139,39609.5769907407,2008-06-10,13:50:52
39.984881,116.352524,0,140,39609.5770138889,2008-06-10,13:50:54
39.984877,116.352535,0,140,39609.577037037,2008-06-10,13:50:56
39.984871,116.35253,0,140,39609.5770601852,2008-06-10,13:50:58
39.984862,116.35257,0,141,39609.5770833333,2008-06-10,13:51:00
39.984868,116.352593,0,141,39609.5771064815,2008-06-10,13:51:02
39.984867,116.352638,0,142,39609.5771296296,2008-06-10,13:51:04
39.984878,116.352651,0,142,39609.5771527778,2008-06-10,13:51:06
39.984877,116.352667,0,143,39609.5771759259,2008-06-10,13:51:08
39.984878,116.352685,0,143,39609.5771990741,2008-06-10,13:51:10
39.984862,116.352701,0,143,39609.5772222222,2008-06-10,13:51:12
39.984861,116.352709,0,143,39609.5772453704,2008-06-10,13:51:14
39.984865,116.35272,0,144,39609.5772685185,2008-06-10,13:51:16
39.984871,116.352717,0,144,39609.5772916667,2008-06-10,13:51:18
39.984871,116.352719,0,145,39609.5773148148,2008-06-10,13:51:20
39.984871,116.352723,0,145,39609.577337963,2008-06-10,13:51:22
39.984878,116.352746,0,145,39609.5773611111,2008-06-10,13:51:24
39.984881,116.352768,0,145,39609.5773842593,2008-06-10,13:51:26
39.984879,116.352842,0,147,39609.5774074074,2008-06-10,13:51:28
39.984878,116.352863,0,147,39609.5774305556,2008-06-10,13:51:30
39.98487,116.35287,0,147,39609.5774537037,2008-06-10,13:51:32
39.984879,116.352901,0,148,39609.5774768519,2008-06-10,13:51:34
39.984877,116.352933,0,149,39609.5775,2008-06-10,13:51:36
39.984874,116.352948,0,149,39609.5775231481,2008-06-10,13:51:38
39.984864,116.352951,0,150,39609.5775462963,2008-06-10,13:51:40
39.98487,116.352961,0,150,39609.5775694444,2008-06-10,13:51:42
39.984865,116.352984,0,152,39609.5775925926,2008-06-10,13:51:44
39.984858,116.352993,0,152,39609.5776157407,2008-06-10,13:51:46
39.984858,116.353006,0,153,39609.5776388889,2008-06-10,13:51:48
39.984863,116.353021,0,154,39609.577662037,2008-06-10,13:51:50
39.984891,116.353044,0,155,39609.5776851852,2008-06-10,13:51:52
39.984895,116.353066,0,155,39609.5777083333,2008-06-10,13:51:54
39.984909,116.353099,0,157,39609.5777314815,2008-06-10,13:51:56
39.984931,116.353139,0,158,39609.5777546296,2008-06-10,13:51:58
39.984935,116.353151,0,159,39609.5777777778,2008-06-10,13:52:00
39.98494,116.353165,0,160,39609.5778009259,2008-06-10,13:52:02
39.984988,116.353268,0,163,39609.5778240741,2008-06-10,13:52:04
39.98504,116.353338,0,165,39609.5778472222,2008-06-10,13:52:06
39.985047,116.353383,0,166,39609.5778703704,2008-06-10,13:52:08
39.985009,116.353452,0,166,39609.5778935185,2008-06-10,13:52:10
39.984981,116.3535,0,166,39609.5779166667,2008-06-10,13:52:12
39.984969,116.353529,0,167,39609.5779398148,2008-06-10,13:52:14
39.984959,116.353569,0,167,39609.577962963,2008-06-10,13:52:16
39.984949,116.353572,0,167,39609.5779861111,2008-06-10,13:52:18
39.984938,116.353582,0,167,39609.5780092593,2008-06-10,13:52:20
39.984931,116.353602,0,167,39609.5780324074,2008-06-10,13:52:22
39.984912,116.353599,0,168,39609.5780555556,2008-06-10,13:52:24
39.984894,116.353605,0,168,39609.5780787037,2008-06-10,13:52:26
39.984878,116.353622,0,169,39609.5781018519,2008-06-10,13:52:28
39.984869,116.35363,0,169,39609.578125,2008-06-10,13:52:30
39.984863,116.353638,0,169,39609.5781481481,2008-06-10,13:52:32
39.984861,116.353644,0,169,39609.5781712963,2008-06-10,13:52:34
39.984867,116.353674,0,169,39609.5781944444,2008-06-10,13:52:36
39.984881,116.353726,0,169,39609.5782175926,2008-06-10,13:52:38
39.984904,116.353757,0,169,39609.5782407407,2008-06-10,13:52:40
39.98493,116.353819,0,169,39609.5782638889,2008-06-10,13:52:42
39.984949,116.353875,0,170,39609.578287037,2008-06-10,13:52:44
39.98494,116.353916,0,170,39609.5783101852,2008-06-10,13:52:46
39.984947,116.353937,0,170,39609.5783333333,2008-06-10,13:52:48
39.984965,116.35395,0,171,39609.5783564815,2008-06-10,13:52:50
39.984991,116.353963,0,172,39609.5783796296,2008-06-10,13:52:52
39.985008,116.354002,0,173,39609.5784027778,2008-06-10,13:52:54
39.985017,116.354028,0,173,39609.5784259259,2008-06-10,13:52:56
39.985049,116.354044,0,173,39609.5784490741,2008-06-10,13:52:58
39.985054,116.354067,0,174,39609.5784722222,2008-06-10,13:53:00
39.98506,116.35408,0,175,39609.5784953704,2008-06-10,13:53:02
39.985061,116.354091,0,176,39609.5785185185,2008-06-10,13:53:04
39.985078,116.354101,0,176,39609.5785416667,2008-06-10,13:53:06
39.985077,116.354118,0,177,39609.5785648148,2008-06-10,13:53:08
39.985091,116.354134,0,177,39609.578587963,2008-06-10,13:53:10
39.985084,116.354161,0,178,39609.5786111111,2008-06-10,13:53:12
39.985086,116.354191,0,179,39609.5786342593,2008-06-10,13:53:14
39.985086,116.354222,0,179,39609.5786574074,2008-06-10,13:53:16
39.985089,116.354245,0,179,39609.5786805556,2008-06-10,13:53:18
39.985095,116.354262,0,180,39609.5787037037,2008-06-10,13:53:20
39.985095,116.354272,0,181,39609.5787268518,2008-06-10,13:53:22
39.985059,116.354334,0,184,39609.57875,2008-06-10,13:53:24
39.985032,116.354374,0,184,39609.5787731481,2008-06-10,13:53:26
39.985017,116.354398,0,184,39609.5787962963,2008-06-10,13:53:28
39.985018,116.354403,0,185,39609.5788194444,2008-06-10,13:53:30
39.985025,116.35441,0,185,39609.5788425926,2008-06-10,13:53:32
39.985033,116.354421,0,185,39609.5788657407,2008-06-10,13:53:34
39.985028,116.354439,0,185,39609.5788888889,2008-06-10,13:53:36
39.985024,116.354468,0,186,39609.578912037,2008-06-10,13:53:38
39.985017,116.354492,0,186,39609.5789351852,2008-06-10,13:53:40
39.985009,116.354519,0,186,39609.5789583333,2008-06-10,13:53:42
39.984979,116.354557,0,186,39609.5789814815,2008-06-10,13:53:44
39.98496,116.35457,0,186,39609.5790046296,2008-06-10,13:53:46
39.98496,116.354498,0,187,39609.5790277778,2008-06-10,13:53:48
39.984954,116.35461,0,192,39609.5790509259,2008-06-10,13:53:50
39.984968,116.354622,0,195,39609.5790740741,2008-06-10,13:53:52
39.984968,116.354625,0,196,39609.5790972222,2008-06-10,13:53:54
39.984969,116.354624,0,196,39609.5791203704,2008-06-10,13:53:56
39.984969,116.354625,0,196,39609.5791435185,2008-06-10,13:53:58
39.984972,116.354631,0,196,39609.5791666667,2008-06-10,13:54:00
39.984977,116.354644,0,196,39609.5791898148,2008-06-10,13:54:02
39.984982,116.354662,0,196,39609.579212963,2008-06-10,13:54:04
39.984983,116.354685,0,196,39609.5792361111,2008-06-10,13:54:06
39.984987,116.354709,0,196,39609.5792592593,2008-06-10,13:54:08
39.984985,116.354721,0,196,39609.5792824074,2008-06-10,13:54:10
39.984987,116.354728,0,196,39609.5793055556,2008-06-10,13:54:12
39.984989,116.354736,0,196,39609.5793287037,2008-06-10,13:54:14
39.98499,116.354746,0,196,39609.5793518518,2008-06-10,13:54:16
39.98499,116.354756,0,196,39609.579375,2008-06-10,13:54:18
39.984986,116.354762,0,196,39609.5793981481,2008-06-10,13:54:20
39.984982,116.354753,0,196,39609.5794212963,2008-06-10,13:54:22
39.984977,116.354743,0,196,39609.5794444444,2008-06-10,13:54:24
39.984977,116.354721,0,196,39609.5794675926,2008-06-10,13:54:26
39.984978,116.354708,0,196,39609.5794907407,2008-06-10,13:54:28
39.984979,116.354706,0,196,39609.5795138889,2008-06-10,13:54:30
39.98498,116.354702,0,196,39609.579537037,2008-06-10,13:54:32
39.984996,116.354649,0,196,39609.5795601852,2008-06-10,13:54:34
39.985012,116.354593,0,196,39609.5795833333,2008-06-10,13:54:36
39.985025,116.354536,0,196,39609.5796064815,2008-06-10,13:54:38
39.985034,116.354483,0,196,39609.5796296296,2008-06-10,13:54:40
39.985036,116.354443,0,196,39609.5796527778,2008-06-10,13:54:42
39.985039,116.3544,0,195,39609.5796759259,2008-06-10,13:54:44
39.985045,116.354357,0,195,39609.5796990741,2008-06-10,13:54:46
39.985052,116.354321,0,195,39609.5797222222,2008-06-10,13:54:48
39.985069,116.354285,0,195,39609.5797453704,2008-06-10,13:54:50
39.98509,116.354245,0,195,39609.5797685185,2008-06-10,13:54:52
39.984976,116.353932,0,206,39609.5823148148,2008-06-10,13:58:32
39.984967,116.35392,0,208,39609.582337963,2008-06-10,13:58:34
39.984959,116.353908,0,210,39609.5823611111,2008-06-10,13:58:36
39.984941,116.353897,0,212,39609.5823842593,2008-06-10,13:58:38
39.984941,116.353869,0,214,39609.5824074074,2008-06-10,13:58:40
39.984945,116.353842,0,215,39609.5824305556,2008-06-10,13:58:42
39.984938,116.353829,0,217,39609.5824537037,2008-06-10,13:58:44
39.98498,116.353789,0,219,39609.5824768519,2008-06-10,13:58:46
39.984992,116.353781,0,222,39609.5825,2008-06-10,13:58:48
39.984989,116.353802,0,224,39609.5825231481,2008-06-10,13:58:50
39.984977,116.353771,0,226,39609.5825462963,2008-06-10,13:58:52
39.984962,116.353719,0,227,39609.5825694444,2008-06-10,13:58:54
39.984959,116.353673,0,229,39609.5825925926,2008-06-10,13:58:56
39.984937,116.353619,0,230,39609.5826157407,2008-06-10,13:58:58
39.984915,116.35358,0,232,39609.5826388889,2008-06-10,13:59:00
39.984911,116.353568,0,233,39609.582662037,2008-06-10,13:59:02
39.984901,116.353564,0,235,39609.5826851852,2008-06-10,13:59:04
39.98489,116.353551,0,236,39609.5827083333,2008-06-10,13:59:06
39.984883,116.353558,0,237,39609.5827314815,2008-06-10,13:59:08
39.984867,116.353549,0,237,39609.5827546296,2008-06-10,13:59:10
39.984866,116.353544,0,238,39609.5827777778,2008-06-10,13:59:12
39.984841,116.35348,0,239,39609.5828009259,2008-06-10,13:59:14
39.98484,116.353504,0,240,39609.5828240741,2008-06-10,13:59:16
39.984823,116.353498,0,240,39609.5828472222,2008-06-10,13:59:18
39.984798,116.353461,0,240,39609.5828703704,2008-06-10,13:59:20
39.984797,116.353459,0,240,39609.5828935185,2008-06-10,13:59:22
39.984795,116.353461,0,241,39609.5829166667,2008-06-10,13:59:24
39.984785,116.353442,0,242,39609.5829398148,2008-06-10,13:59:26
39.984783,116.353441,0,243,39609.582962963,2008-06-10,13:59:28
39.984782,116.35344,0,244,39609.5829861111,2008-06-10,13:59:30
39.984778,116.353423,0,244,39609.5830092593,2008-06-10,13:59:32
39.98477,116.353403,0,244,39609.5830324074,2008-06-10,13:59:34
39.984764,116.353393,0,244,39609.5830555556,2008-06-10,13:59:36
39.984761,116.353387,0,245,39609.5830787037,2008-06-10,13:59:38
39.984754,116.353398,0,246,39609.5831018519,2008-06-10,13:59:40
39.984752,116.353412,0,246,39609.583125,2008-06-10,13:59:42
39.984749,116.353412,0,247,39609.5831481481,2008-06-10,13:59:44
39.984747,116.353413,0,248,39609.5831712963,2008-06-10,13:59:46
39.984742,116.353427,0,249,39609.5831944444,2008-06-10,13:59:48
39.98474,116.353402,0,251,39609.5832175926,2008-06-10,13:59:50
39.984734,116.353372,0,251,39609.5832407407,2008-06-10,13:59:52
39.984735,116.353375,0,252,39609.5832638889,2008-06-10,13:59:54
39.98474,116.353372,0,253,39609.583287037,2008-06-10,13:59:56
39.984747,116.353405,0,254,39609.5833101852,2008-06-10,13:59:58
39.984752,116.353448,0,254,39609.5833333333,2008-06-10,14:00:00
39.984752,116.353456,0,254,39609.5833564815,2008-06-10,14:00:02
39.984752,116.353458,0,254,39609.5833796296,2008-06-10,14:00:04
39.984753,116.353458,0,254,39609.5834027778,2008-06-10,14:00:06
39.984753,116.353456,0,255,39609.5834259259,2008-06-10,14:00:08
39.984753,116.353455,0,255,39609.5834490741,2008-06-10,14:00:10
39.984753,116.353454,0,255,39609.5834722222,2008-06-10,14:00:12
39.984753,116.353451,0,255,39609.5834953704,2008-06-10,14:00:14
39.984776,116.353387,0,254,39609.5835185185,2008-06-10,14:00:16
39.984799,116.353358,0,253,39609.5835416667,2008-06-10,14:00:18
39.984816,116.353332,0,253,39609.5835648148,2008-06-10,14:00:20
39.984864,116.353289,0,252,39609.583587963,2008-06-10,14:00:22
39.9849,116.353262,0,252,39609.5836111111,2008-06-10,14:00:24
39.984904,116.353254,0,252,39609.5836342593,2008-06-10,14:00:26
39.984918,116.353232,0,252,39609.5836574074,2008-06-10,14:00:28
39.98492,116.353217,0,252,39609.5836805556,2008-06-10,14:00:30
39.984929,116.353198,0,253,39609.5837037037,2008-06-10,14:00:32
39.984941,116.353164,0,252,39609.5837268519,2008-06-10,14:00:34
39.984945,116.353152,0,252,39609.58375,2008-06-10,14:00:36
39.984946,116.353148,0,253,39609.5837731481,2008-06-10,14:00:38
39.984947,116.35315,0,253,39609.5837962963,2008-06-10,14:00:40
39.984948,116.353157,0,253,39609.5838194444,2008-06-10,14:00:42
39.984948,116.353163,0,253,39609.5838425926,2008-06-10,14:00:44
39.984947,116.353163,0,253,39609.5838657407,2008-06-10,14:00:46
39.984945,116.353164,0,253,39609.5838888889,2008-06-10,14:00:48
39.984942,116.35317,0,253,39609.583912037,2008-06-10,14:00:50
39.984932,116.353176,0,253,39609.5839351852,2008-06-10,14:00:52
39.984926,116.353181,0,253,39609.5839583333,2008-06-10,14:00:54
39.984921,116.353177,0,253,39609.5839814815,2008-06-10,14:00:56
39.984921,116.353179,0,253,39609.5840046296,2008-06-10,14:00:58
39.984921,116.353178,0,253,39609.5840277778,2008-06-10,14:01:00
39.984921,116.353173,0,253,39609.5840509259,2008-06-10,14:01:02
39.984922,116.353145,0,253,39609.5840740741,2008-06-10,14:01:04
39.984922,116.353112,0,253,39609.5840972222,2008-06-10,14:01:06
39.984916,116.353093,0,253,39609.5841203704,2008-06-10,14:01:08
39.984909,116.35308,0,253,39609.5841435185,2008-06-10,14:01:10
39.984903,116.353076,0,253,39609.5841666667,2008-06-10,14:01:12
39.984899,116.353073,0,253,39609.5841898148,2008-06-10,14:01:14
39.984892,116.353067,0,253,39609.584212963,2008-06-10,14:01:16
39.984898,116.353062,0,253,39609.5842361111,2008-06-10,14:01:18
39.984907,116.353051,0,253,39609.5842592593,2008-06-10,14:01:20
39.984912,116.353043,0,253,39609.5842824074,2008-06-10,14:01:22
39.984915,116.353035,0,253,39609.5843055556,2008-06-10,14:01:24
39.984916,116.353024,0,253,39609.5843287037,2008-06-10,14:01:26
39.984927,116.353015,0,253,39609.5843518519,2008-06-10,14:01:28
39.984946,116.353001,0,253,39609.584375,2008-06-10,14:01:30
39.984956,116.352993,0,253,39609.5843981481,2008-06-10,14:01:32
39.984968,116.352977,0,253,39609.5844212963,2008-06-10,14:01:34
39.984981,116.352949,0,253,39609.5844444444,2008-06-10,14:01:36
39.984994,116.352899,0,253,39609.5844675926,2008-06-10,14:01:38
39.985012,116.352855,0,253,39609.5844907407,2008-06-10,14:01:40
39.985029,116.352805,0,253,39609.5845138889,2008-06-10,14:01:42
39.985039,116.352761,0,253,39609.584537037,2008-06-10,14:01:44
39.985044,116.352715,0,253,39609.5845601852,2008-06-10,14:01:46
39.98503,116.352683,0,253,39609.5845833333,2008-06-10,14:01:48
39.985013,116.352651,0,253,39609.5846064815,2008-06-10,14:01:50
39.985011,116.352614,0,253,39609.5846296296,2008-06-10,14:01:52
39.985013,116.352584,0,253,39609.5846527778,2008-06-10,14:01:54
39.985019,116.352578,0,253,39609.5846759259,2008-06-10,14:01:56
39.985026,116.352574,0,252,39609.5846990741,2008-06-10,14:01:58
39.985029,116.352569,0,252,39609.5847222222,2008-06-10,14:02:00
39.985035,116.352573,0,252,39609.5847453704,2008-06-10,14:02:02
39.985052,116.352584,0,252,39609.5847685185,2008-06-10,14:02:04
39.985071,116.352601,0,252,39609.5847916667,2008-06-10,14:02:06
39.985086,116.352604,0,252,39609.5848148148,2008-06-10,14:02:08
39.9851,116.352615,0,252,39609.584837963,2008-06-10,14:02:10
39.985125,116.352558,0,252,39609.5848611111,2008-06-10,14:02:12
39.985036,116.352883,0,252,39609.5848842593,2008-06-10,14:02:14
39.985029,116.352947,0,252,39609.5849074074,2008-06-10,14:02:16
39.985075,116.35282,0,252,39609.5849305556,2008-06-10,14:02:18
39.985076,116.352826,0,251,39609.5849537037,2008-06-10,14:02:20
39.985062,116.352816,0,251,39609.5849768519,2008-06-10,14:02:22
39.985051,116.352767,0,251,39609.585,2008-06-10,14:02:24
39.985045,116.352652,0,251,39609.5850231481,2008-06-10,14:02:26
39.985027,116.352584,0,251,39609.5850462963,2008-06-10,14:02:28
39.985011,116.352933,0,144,39609.6148148148,2008-06-10,14:45:20
39.985016,116.35294,0,144,39609.614837963,2008-06-10,14:45:22
39.985023,116.352952,0,145,39609.6148611111,2008-06-10,14:45:24
39.985021,116.352959,0,145,39609.6148842593,2008-06-10,14:45:26
39.98502,116.352961,0,145,39609.6149074074,2008-06-10,14:45:28
39.98502,116.352967,0,145,39609.6149305556,2008-06-10,14:45:30
39.985022,116.352974,0,145,39609.6149537037,2008-06-10,14:45:32
39.985024,116.352976,0,145,39609.6149768519,2008-06-10,14:45:34
39.985032,116.352981,0,145,39609.615,2008-06-10,14:45:36
39.985032,116.352978,0,146,39609.6150231481,2008-06-10,14:45:38
39.985015,116.352936,0,146,39609.6150462963,2008-06-10,14:45:40
39.984977,116.352808,0,146,39609.6150694444,2008-06-10,14:45:42
39.984969,116.352767,0,146,39609.6150925926,2008-06-10,14:45:44
39.984968,116.352764,0,146,39609.6151157407,2008-06-10,14:45:46
39.984968,116.352761,0,146,39609.6151388889,2008-06-10,14:45:48
39.984968,116.352757,0,146,39609.615162037,2008-06-10,14:45:50
39.984968,116.352755,0,146,39609.6151851852,2008-06-10,14:45:52
39.984967,116.352754,0,146,39609.6152083333,2008-06-10,14:45:54
39.984967,116.352754,0,146,39609.6152314815,2008-06-10,14:45:56
39.984967,116.352753,0,146,39609.6152546296,2008-06-10,14:45:58
39.984967,116.352753,0,146,39609.6152777778,2008-06-10,14:46:00
39.984967,116.352758,0,146,39609.6153009259,2008-06-10,14:46:02
39.984967,116.352765,0,146,39609.6153240741,2008-06-10,14:46:04
39.984967,116.35277,0,146,39609.6153472222,2008-06-10,14:46:06
39.984967,116.352775,0,146,39609.6153703704,2008-06-10,14:46:08
39.984967,116.352779,0,146,39609.6153935185,2008-06-10,14:46:10
39.984967,116.352783,0,146,39609.6154166667,2008-06-10,14:46:12
39.984967,116.352786,0,146,39609.6154398148,2008-06-10,14:46:14
39.984967,116.35279,0,146,39609.615462963,2008-06-10,14:46:16
39.984967,116.352794,0,146,39609.6154861111,2008-06-10,14:46:18
39.984966,116.352804,0,147,39609.6155092593,2008-06-10,14:46:20
39.984968,116.352815,0,147,39609.6155324074,2008-06-10,14:46:22
39.984968,116.352821,0,147,39609.6155555556,2008-06-10,14:46:24
39.984964,116.352819,0,147,39609.6155787037,2008-06-10,14:46:26
39.984959,116.352814,0,147,39609.6156018519,2008-06-10,14:46:28
39.984957,116.352811,0,147,39609.615625,2008-06-10,14:46:30
39.984956,116.352809,0,147,39609.6156481481,2008-06-10,14:46:32
39.984956,116.352809,0,147,39609.6156712963,2008-06-10,14:46:34
39.984956,116.35281,0,147,39609.6156944444,2008-06-10,14:46:36
39.984955,116.352809,0,147,39609.6157175926,2008-06-10,14:46:38
39.984955,116.352806,0,147,39609.6157407407,2008-06-10,14:46:40
39.984955,116.3528,0,147,39609.6157638889,2008-06-10,14:46:42
39.984954,116.352792,0,147,39609.615787037,2008-06-10,14:46:44
39.984934,116.352733,0,147,39609.6158101852,2008-06-10,14:46:46
39.984912,116.352691,0,148,39609.6158333333,2008-06-10,14:46:48
39.984902,116.352669,0,148,39609.6158564815,2008-06-10,14:46:50
39.984899,116.352652,0,148,39609.6158796296,2008-06-10,14:46:52
39.984897,116.352654,0,148,39609.6159027778,2008-06-10,14:46:54
39.984896,116.352656,0,148,39609.6159259259,2008-06-10,14:46:56
39.984894,116.352661,0,149,39609.6159490741,2008-06-10,14:46:58
39.984894,116.35266,0,149,39609.6159722222,2008-06-10,14:47:00
39.984894,116.352659,0,149,39609.6159953704,2008-06-10,14:47:02
39.984894,116.352661,0,149,39609.6160185185,2008-06-10,14:47:04
39.984894,116.352661,0,149,39609.6160416667,2008-06-10,14:47:06
39.984894,116.352659,0,149,39609.6160648148,2008-06-10,14:47:08
39.984893,116.352659,0,149,39609.616087963,2008-06-10,14:47:10
39.984893,116.352658,0,149,39609.6161111111,2008-06-10,14:47:12
39.984893,116.352656,0,149,39609.6161342593,2008-06-10,14:47:14
39.984893,116.352656,0,149,39609.6161574074,2008-06-10,14:47:16
39.984893,116.352657,0,149,39609.6161805556,2008-06-10,14:47:18
39.984893,116.352657,0,149,39609.6162037037,2008-06-10,14:47:20
39.984893,116.352657,0,149,39609.6162268519,2008-06-10,14:47:22
39.984893,116.352658,0,149,39609.61625,2008-06-10,14:47:24
39.984893,116.352656,0,149,39609.6162731481,2008-06-10,14:47:26
39.984893,116.352652,0,149,39609.6162962963,2008-06-10,14:47:28
39.984887,116.352636,0,149,39609.6163194444,2008-06-10,14:47:30
39.984878,116.352618,0,149,39609.6163425926,2008-06-10,14:47:32
39.984861,116.352602,0,149,39609.6163657407,2008-06-10,14:47:34
39.984846,116.352591,0,149,39609.6163888889,2008-06-10,14:47:36
39.984842,116.352583,0,148,39609.616412037,2008-06-10,14:47:38
39.984842,116.352578,0,149,39609.6164351852,2008-06-10,14:47:40
39.984841,116.352575,0,149,39609.6164583333,2008-06-10,14:47:42
39.984841,116.352573,0,149,39609.6164814815,2008-06-10,14:47:44
39.984841,116.352568,0,149,39609.6165046296,2008-06-10,14:47:46
39.98484,116.352563,0,149,39609.6165277778,2008-06-10,14:47:48
39.98484,116.352557,0,149,39609.6165509259,2008-06-10,14:47:50
39.984839,116.35255,0,149,39609.6165740741,2008-06-10,14:47:52
39.984831,116.352542,0,148,39609.6165972222,2008-06-10,14:47:54
39.98483,116.352536,0,148,39609.6166203704,2008-06-10,14:47:56
39.98483,116.352532,0,148,39609.6166435185,2008-06-10,14:47:58
39.98483,116.352528,0,148,39609.6166666667,2008-06-10,14:48:00
39.98483,116.352522,0,148,39609.6166898148,2008-06-10,14:48:02
39.98483,116.352518,0,148,39609.616712963,2008-06-10,14:48:04
39.98483,116.352519,0,148,39609.6167361111,2008-06-10,14:48:06
39.98483,116.352523,0,148,39609.6167592593,2008-06-10,14:48:08
39.98483,116.352528,0,148,39609.6167824074,2008-06-10,14:48:10
39.984831,116.35253,0,148,39609.6168055556,2008-06-10,14:48:12
39.984831,116.352532,0,148,39609.6168287037,2008-06-10,14:48:14
39.984831,116.352535,0,148,39609.6168518519,2008-06-10,14:48:16
39.984832,116.352537,0,148,39609.616875,2008-06-10,14:48:18
39.984832,116.352537,0,148,39609.6168981481,2008-06-10,14:48:20
39.984832,116.352536,0,148,39609.6169212963,2008-06-10,14:48:22
39.984832,116.352533,0,148,39609.6169444444,2008-06-10,14:48:24
39.984832,116.35253,0,148,39609.6169675926,2008-06-10,14:48:26
39.984832,116.352525,0,148,39609.6169907407,2008-06-10,14:48:28
39.984832,116.352519,0,148,39609.6170138889,2008-06-10,14:48:30
39.984832,116.352515,0,148,39609.617037037,2008-06-10,14:48:32
39.984832,116.352512,0,148,39609.6170601852,2008-06-10,14:48:34
39.984832,116.352508,0,148,39609.6170833333,2008-06-10,14:48:36
39.984834,116.352502,0,148,39609.6171064815,2008-06-10,14:48:38
39.984839,116.352494,0,148,39609.6171296296,2008-06-10,14:48:40
39.984839,116.35249,0,148,39609.6171527778,2008-06-10,14:48:42
39.984839,116.352486,0,148,39609.6171759259,2008-06-10,14:48:44
39.98484,116.352484,0,148,39609.6171990741,2008-06-10,14:48:46
39.98484,116.35248,0,148,39609.6172222222,2008-06-10,14:48:48
39.984841,116.352472,0,148,39609.6172453704,2008-06-10,14:48:50
39.984837,116.352455,0,147,39609.6172685185,2008-06-10,14:48:52
39.984842,116.352445,0,147,39609.6172916667,2008-06-10,14:48:54
39.984848,116.352435,0,147,39609.6173148148,2008-06-10,14:48:56
39.984849,116.352423,0,147,39609.617337963,2008-06-10,14:48:58
39.984848,116.352418,0,147,39609.6173611111,2008-06-10,14:49:00
39.984844,116.352412,0,147,39609.6173842593,2008-06-10,14:49:02
39.984841,116.352407,0,147,39609.6174074074,2008-06-10,14:49:04
39.984839,116.352401,0,147,39609.6174305556,2008-06-10,14:49:06
39.984838,116.352396,0,147,39609.6174537037,2008-06-10,14:49:08
39.984839,116.352387,0,147,39609.6174768518,2008-06-10,14:49:10
39.984832,116.352376,0,147,39609.6175,2008-06-10,14:49:12
39.984829,116.352369,0,147,39609.6175231481,2008-06-10,14:49:14
39.984831,116.352382,0,147,39609.6175462963,2008-06-10,14:49:16
39.984831,116.352376,0,147,39609.6175694444,2008-06-10,14:49:18
39.98483,116.352372,0,147,39609.6175925926,2008-06-10,14:49:20
39.98483,116.35237,0,147,39609.6176157407,2008-06-10,14:49:22
39.98483,116.352367,0,147,39609.6176388889,2008-06-10,14:49:24
39.98483,116.352366,0,147,39609.617662037,2008-06-10,14:49:26
39.98483,116.35237,0,147,39609.6176851852,2008-06-10,14:49:28
39.98483,116.352374,0,147,39609.6177083333,2008-06-10,14:49:30
39.98483,116.352378,0,147,39609.6177314815,2008-06-10,14:49:32
39.984831,116.352382,0,147,39609.6177546296,2008-06-10,14:49:34
39.984831,116.352383,0,147,39609.6177777778,2008-06-10,14:49:36
39.984831,116.352387,0,147,39609.6178009259,2008-06-10,14:49:38
39.984831,116.352392,0,147,39609.6178240741,2008-06-10,14:49:40
39.984831,116.352396,0,147,39609.6178472222,2008-06-10,14:49:42
39.984831,116.352397,0,147,39609.6178703704,2008-06-10,14:49:44
39.984832,116.352403,0,147,39609.6178935185,2008-06-10,14:49:46
39.984832,116.352408,0,147,39609.6179166667,2008-06-10,14:49:48
39.984832,116.352414,0,147,39609.6179398148,2008-06-10,14:49:50
39.984846,116.352439,0,147,39609.617962963,2008-06-10,14:49:52
39.98485,116.352453,0,147,39609.6179861111,2008-06-10,14:49:54
39.984852,116.352454,0,147,39609.6180092593,2008-06-10,14:49:56
39.984852,116.352448,0,147,39609.6180324074,2008-06-10,14:49:58
39.984852,116.352444,0,147,39609.6180555556,2008-06-10,14:50:00
39.984852,116.352443,0,147,39609.6180787037,2008-06-10,14:50:02
39.984853,116.352446,0,147,39609.6181018518,2008-06-10,14:50:04
39.984857,116.352462,0,147,39609.618125,2008-06-10,14:50:06
39.984866,116.352486,0,147,39609.6181481481,2008-06-10,14:50:08
39.984878,116.352507,0,147,39609.6181712963,2008-06-10,14:50:10
39.984885,116.352526,0,147,39609.6181944444,2008-06-10,14:50:12
39.984891,116.352543,0,147,39609.6182175926,2008-06-10,14:50:14
39.984899,116.352553,0,146,39609.6182407407,2008-06-10,14:50:16
39.984902,116.352559,0,146,39609.6182638889,2008-06-10,14:50:18
39.984902,116.352562,0,147,39609.618287037,2008-06-10,14:50:20
39.984902,116.352568,0,147,39609.6183101852,2008-06-10,14:50:22
39.984903,116.352572,0,147,39609.6183333333,2008-06-10,14:50:24
39.984902,116.352574,0,147,39609.6183564815,2008-06-10,14:50:26
39.984902,116.352577,0,147,39609.6183796296,2008-06-10,14:50:28
39.984902,116.352574,0,147,39609.6184027778,2008-06-10,14:50:30
39.984901,116.352569,0,147,39609.6184259259,2008-06-10,14:50:32
39.984901,116.352573,0,147,39609.6184490741,2008-06-10,14:50:34
39.984901,116.352575,0,147,39609.6184722222,2008-06-10,14:50:36
39.9849,116.352577,0,147,39609.6184953704,2008-06-10,14:50:38
39.984894,116.352575,0,147,39609.6185185185,2008-06-10,14:50:40
39.984882,116.352568,0,147,39609.6185416667,2008-06-10,14:50:42
39.984863,116.352552,0,146,39609.6185648148,2008-06-10,14:50:44
39.984848,116.352535,0,146,39609.618587963,2008-06-10,14:50:46
39.984838,116.352522,0,146,39609.6186111111,2008-06-10,14:50:48
39.98484,116.352526,0,146,39609.6186342593,2008-06-10,14:50:50
39.98484,116.35253,0,146,39609.6186574074,2008-06-10,14:50:52
39.984841,116.352535,0,146,39609.6186805556,2008-06-10,14:50:54
39.984841,116.352541,0,146,39609.6187037037,2008-06-10,14:50:56
39.984836,116.35253,0,146,39609.6187268518,2008-06-10,14:50:58
39.984823,116.352485,0,146,39609.61875,2008-06-10,14:51:00
39.984824,116.352477,0,146,39609.6187731481,2008-06-10,14:51:02
39.984837,116.35249,0,146,39609.6187962963,2008-06-10,14:51:04
39.984838,116.352491,0,146,39609.6188194444,2008-06-10,14:51:06
39.984838,116.352495,0,146,39609.6188425926,2008-06-10,14:51:08
39.984838,116.352498,0,146,39609.6188657407,2008-06-10,14:51:10
39.984837,116.352499,0,146,39609.6188888889,2008-06-10,14:51:12
39.984837,116.3525,0,146,39609.618912037,2008-06-10,14:51:14
39.984837,116.352497,0,146,39609.6189351852,2008-06-10,14:51:16
39.984837,116.352492,0,146,39609.6189583333,2008-06-10,14:51:18
39.984836,116.352491,0,146,39609.6189814815,2008-06-10,14:51:20
39.984836,116.352488,0,146,39609.6190046296,2008-06-10,14:51:22
39.984836,116.352484,0,146,39609.6190277778,2008-06-10,14:51:24
39.984836,116.352483,0,146,39609.6190509259,2008-06-10,14:51:26
39.984836,116.352487,0,146,39609.6190740741,2008-06-10,14:51:28
39.984835,116.352488,0,146,39609.6190972222,2008-06-10,14:51:30
39.984835,116.352487,0,146,39609.6191203704,2008-06-10,14:51:32
39.984835,116.352491,0,146,39609.6191435185,2008-06-10,14:51:34
39.984835,116.352495,0,146,39609.6191666667,2008-06-10,14:51:36
39.984835,116.352495,0,146,39609.6191898148,2008-06-10,14:51:38
39.984836,116.352499,0,146,39609.619212963,2008-06-10,14:51:40
39.984848,116.352515,0,146,39609.6192361111,2008-06-10,14:51:42
39.984855,116.352523,0,146,39609.6192592593,2008-06-10,14:51:44
39.984857,116.352538,0,146,39609.6192824074,2008-06-10,14:51:46
39.98486,116.352552,0,146,39609.6193055556,2008-06-10,14:51:48
39.984866,116.352559,0,146,39609.6193287037,2008-06-10,14:51:50
39.984869,116.352553,0,146,39609.6193518518,2008-06-10,14:51:52
39.984862,116.352538,0,146,39609.619375,2008-06-10,14:51:54
39.984854,116.352528,0,146,39609.6193981481,2008-06-10,14:51:56
39.984846,116.352512,0,146,39609.6194212963,2008-06-10,14:51:58
39.984845,116.35251,0,146,39609.6194444444,2008-06-10,14:52:00
39.984845,116.352513,0,146,39609.6194675926,2008-06-10,14:52:02
39.984845,116.352518,0,146,39609.6194907407,2008-06-10,14:52:04
39.984845,116.35252,0,146,39609.6195138889,2008-06-10,14:52:06
39.984845,116.352523,0,146,39609.619537037,2008-06-10,14:52:08
39.984845,116.352528,0,146,39609.6195601852,2008-06-10,14:52:10
39.984845,116.352535,0,146,39609.6195833333,2008-06-10,14:52:12
39.984852,116.352577,0,146,39609.6196064815,2008-06-10,14:52:14
39.98486,116.352603,0,146,39609.6196296296,2008-06-10,14:52:16
39.984875,116.352635,0,146,39609.6196527778,2008-06-10,14:52:18
39.984914,116.352757,0,146,39609.6196759259,2008-06-10,14:52:20
39.984913,116.352754,0,146,39609.6196990741,2008-06-10,14:52:22
39.984903,116.352723,0,146,39609.6197222222,2008-06-10,14:52:24
39.984893,116.352709,0,146,39609.6197453704,2008-06-10,14:52:26
39.984891,116.352707,0,145,39609.6197685185,2008-06-10,14:52:28
39.984898,116.352704,0,145,39609.6197916667,2008-06-10,14:52:30
39.9849,116.352699,0,145,39609.6198148148,2008-06-10,14:52:32
39.984896,116.352698,0,145,39609.619837963,2008-06-10,14:52:34
39.984897,116.3527,0,145,39609.6198611111,2008-06-10,14:52:36
39.984899,116.352685,0,145,39609.6198842593,2008-06-10,14:52:38
39.9849,116.352671,0,145,39609.6199074074,2008-06-10,14:52:40
39.984896,116.352651,0,145,39609.6199305556,2008-06-10,14:52:42
39.984895,116.352637,0,145,39609.6199537037,2008-06-10,14:52:44
39.984895,116.352632,0,145,39609.6199768518,2008-06-10,14:52:46
39.984886,116.352597,0,145,39609.62,2008-06-10,14:52:48
39.98488,116.352578,0,145,39609.6200231481,2008-06-10,14:52:50
39.984877,116.352561,0,145,39609.6200462963,2008-06-10,14:52:52
39.984873,116.352548,0,145,39609.6200694444,2008-06-10,14:52:54
39.98487,116.352537,0,145,39609.6200925926,2008-06-10,14:52:56
39.984873,116.352524,0,145,39609.6201157407,2008-06-10,14:52:58
39.984867,116.352511,0,145,39609.6201388889,2008-06-10,14:53:00
39.984864,116.352505,0,145,39609.620162037,2008-06-10,14:53:02
39.984861,116.352503,0,146,39609.6201851852,2008-06-10,14:53:04
39.984859,116.352509,0,146,39609.6202083333,2008-06-10,14:53:06
39.984856,116.352512,0,146,39609.6202314815,2008-06-10,14:53:08
39.984856,116.352511,0,146,39609.6202546296,2008-06-10,14:53:10
39.984856,116.352513,0,146,39609.6202777778,2008-06-10,14:53:12
39.984856,116.352519,0,146,39609.6203009259,2008-06-10,14:53:14
39.984854,116.352517,0,146,39609.6203240741,2008-06-10,14:53:16
39.984849,116.352513,0,146,39609.6203472222,2008-06-10,14:53:18
39.984841,116.352495,0,146,39609.6203703704,2008-06-10,14:53:20
39.984837,116.352495,0,146,39609.6203935185,2008-06-10,14:53:22
39.984837,116.352497,0,146,39609.6204166667,2008-06-10,14:53:24
39.984837,116.352494,0,146,39609.6204398148,2008-06-10,14:53:26
39.984837,116.35249,0,146,39609.620462963,2008-06-10,14:53:28
39.984837,116.352488,0,146,39609.6204861111,2008-06-10,14:53:30
39.984836,116.352484,0,146,39609.6205092593,2008-06-10,14:53:32
39.984836,116.352482,0,146,39609.6205324074,2008-06-10,14:53:34
39.984836,116.352482,0,146,39609.6205555556,2008-06-10,14:53:36
39.984835,116.352481,0,146,39609.6205787037,2008-06-10,14:53:38
39.984835,116.352478,0,146,39609.6206018519,2008-06-10,14:53:40
39.984832,116.35247,0,146,39609.620625,2008-06-10,14:53:42
39.984823,116.352466,0,146,39609.6206481481,2008-06-10,14:53:44
39.984811,116.352464,0,146,39609.6206712963,2008-06-10,14:53:46
39.984806,116.352474,0,146,39609.6206944444,2008-06-10,14:53:48
39.984803,116.352482,0,146,39609.6207175926,2008-06-10,14:53:50
39.984803,116.352486,0,146,39609.6207407407,2008-06-10,14:53:52
39.984803,116.35249,0,146,39609.6207638889,2008-06-10,14:53:54
39.984803,116.352493,0,146,39609.620787037,2008-06-10,14:53:56
39.984803,116.35249,0,146,39609.6208101852,2008-06-10,14:53:58
39.984802,116.352487,0,146,39609.6208333333,2008-06-10,14:54:00
39.984802,116.352485,0,146,39609.6208564815,2008-06-10,14:54:02
39.984802,116.352486,0,146,39609.6208796296,2008-06-10,14:54:04
39.984803,116.35249,0,146,39609.6209027778,2008-06-10,14:54:06
39.984806,116.352494,0,146,39609.6209259259,2008-06-10,14:54:08
39.984811,116.352491,0,146,39609.6209490741,2008-06-10,14:54:10
39.98482,116.352493,0,146,39609.6209722222,2008-06-10,14:54:12
39.98482,116.352496,0,146,39609.6209953704,2008-06-10,14:54:14
39.98482,116.352501,0,146,39609.6210185185,2008-06-10,14:54:16
39.98482,116.352507,0,146,39609.6210416667,2008-06-10,14:54:18
39.98482,116.352513,0,146,39609.6210648148,2008-06-10,14:54:20
39.984821,116.352516,0,146,39609.621087963,2008-06-10,14:54:22
39.984821,116.352519,0,146,39609.6211111111,2008-06-10,14:54:24
39.984821,116.35252,0,146,39609.6211342593,2008-06-10,14:54:26
39.984821,116.352517,0,146,39609.6211574074,2008-06-10,14:54:28
39.984821,116.352513,0,146,39609.6211805556,2008-06-10,14:54:30
39.984821,116.35251,0,146,39609.6212037037,2008-06-10,14:54:32
39.984821,116.352511,0,146,39609.6212268519,2008-06-10,14:54:34
39.984821,116.352512,0,146,39609.62125,2008-06-10,14:54:36
39.984822,116.352513,0,146,39609.6212731482,2008-06-10,14:54:38
39.984822,116.352513,0,146,39609.6212962963,2008-06-10,14:54:40
39.984822,116.352513,0,146,39609.6213194444,2008-06-10,14:54:42
39.984822,116.352513,0,146,39609.6213425926,2008-06-10,14:54:44
39.984822,116.352518,0,146,39609.6213657407,2008-06-10,14:54:46
39.984822,116.35252,0,146,39609.6213888889,2008-06-10,14:54:48
39.984822,116.352521,0,146,39609.621412037,2008-06-10,14:54:50
39.984822,116.352522,0,146,39609.6214351852,2008-06-10,14:54:52
39.984822,116.352521,0,146,39609.6214583333,2008-06-10,14:54:54
39.984823,116.352517,0,146,39609.6214814815,2008-06-10,14:54:56
39.984834,116.352504,0,146,39609.6215046296,2008-06-10,14:54:58
39.984849,116.352498,0,146,39609.6215277778,2008-06-10,14:55:00
39.984857,116.352492,0,147,39609.6215509259,2008-06-10,14:55:02
39.98486,116.352492,0,147,39609.6215740741,2008-06-10,14:55:04
39.984863,116.352483,0,147,39609.6215972222,2008-06-10,14:55:06
39.984869,116.352477,0,147,39609.6216203704,2008-06-10,14:55:08
39.984869,116.352476,0,147,39609.6216435185,2008-06-10,14:55:10
39.984869,116.352472,0,147,39609.6216666667,2008-06-10,14:55:12
39.98487,116.352469,0,147,39609.6216898148,2008-06-10,14:55:14
39.98487,116.352466,0,147,39609.621712963,2008-06-10,14:55:16
39.984869,116.352462,0,147,39609.6217361111,2008-06-10,14:55:18
39.984869,116.352459,0,147,39609.6217592593,2008-06-10,14:55:20
39.984869,116.352456,0,147,39609.6217824074,2008-06-10,14:55:22
39.984868,116.352453,0,147,39609.6218055556,2008-06-10,14:55:24
39.984868,116.35245,0,147,39609.6218287037,2008-06-10,14:55:26
39.984868,116.352448,0,147,39609.6218518519,2008-06-10,14:55:28
39.984868,116.352447,0,147,39609.621875,2008-06-10,14:55:30
39.984868,116.352445,0,147,39609.6218981481,2008-06-10,14:55:32
39.984867,116.35244,0,147,39609.6219212963,2008-06-10,14:55:34
39.984867,116.352433,0,147,39609.6219444444,2008-06-10,14:55:36
39.984868,116.352414,0,147,39609.6219675926,2008-06-10,14:55:38
39.98487,116.352392,0,147,39609.6219907407,2008-06-10,14:55:40
39.984871,116.352376,0,147,39609.6220138889,2008-06-10,14:55:42
39.984878,116.352368,0,147,39609.622037037,2008-06-10,14:55:44
39.984879,116.352361,0,147,39609.6220601852,2008-06-10,14:55:46
39.98488,116.35236,0,147,39609.6220833333,2008-06-10,14:55:48
39.98488,116.352374,0,147,39609.6221064815,2008-06-10,14:55:50
39.98488,116.352381,0,147,39609.6221296296,2008-06-10,14:55:52
39.98488,116.352379,0,147,39609.6221527778,2008-06-10,14:55:54
39.98488,116.352375,0,147,39609.6221759259,2008-06-10,14:55:56
39.98488,116.352373,0,147,39609.6221990741,2008-06-10,14:55:58
39.98488,116.352373,0,147,39609.6222222222,2008-06-10,14:56:00
39.98488,116.352374,0,147,39609.6222453704,2008-06-10,14:56:02
39.98488,116.352374,0,147,39609.6222685185,2008-06-10,14:56:04
39.98488,116.352374,0,147,39609.6222916667,2008-06-10,14:56:06
39.98488,116.352376,0,147,39609.6223148148,2008-06-10,14:56:08
39.98488,116.352379,0,147,39609.622337963,2008-06-10,14:56:10
39.98488,116.35238,0,147,39609.6223611111,2008-06-10,14:56:12
39.98488,116.352381,0,147,39609.6223842593,2008-06-10,14:56:14
39.984881,116.352384,0,147,39609.6224074074,2008-06-10,14:56:16
39.984881,116.352385,0,147,39609.6224305556,2008-06-10,14:56:18
39.984881,116.352381,0,147,39609.6224537037,2008-06-10,14:56:20
39.984881,116.352377,0,147,39609.6224768519,2008-06-10,14:56:22
39.984881,116.352378,0,147,39609.6225,2008-06-10,14:56:24
39.984881,116.352383,0,147,39609.6225231481,2008-06-10,14:56:26
39.984881,116.35238,0,147,39609.6225462963,2008-06-10,14:56:28
39.984881,116.352368,0,147,39609.6225694444,2008-06-10,14:56:30
39.98488,116.352366,0,147,39609.6225925926,2008-06-10,14:56:32
39.984881,116.352361,0,147,39609.6226157407,2008-06-10,14:56:34
39.984881,116.352358,0,147,39609.6226388889,2008-06-10,14:56:36
39.984881,116.352358,0,147,39609.622662037,2008-06-10,14:56:38
39.984881,116.352358,0,147,39609.6226851852,2008-06-10,14:56:40
39.98488,116.352357,0,147,39609.6227083333,2008-06-10,14:56:42
39.98488,116.352353,0,147,39609.6227314815,2008-06-10,14:56:44
39.984881,116.352351,0,147,39609.6227546296,2008-06-10,14:56:46
39.984881,116.352351,0,147,39609.6227777778,2008-06-10,14:56:48
39.984881,116.352349,0,147,39609.6228009259,2008-06-10,14:56:50
39.984877,116.352343,0,147,39609.6228240741,2008-06-10,14:56:52
39.984872,116.352338,0,147,39609.6228472222,2008-06-10,14:56:54
39.984867,116.352333,0,147,39609.6228703704,2008-06-10,14:56:56
39.984861,116.352326,0,147,39609.6228935185,2008-06-10,14:56:58
39.984855,116.352321,0,147,39609.6229166667,2008-06-10,14:57:00
39.984848,116.352314,0,147,39609.6229398148,2008-06-10,14:57:02
39.984845,116.352308,0,147,39609.622962963,2008-06-10,14:57:04
39.984845,116.352299,0,147,39609.6229861111,2008-06-10,14:57:06
39.984833,116.352289,0,147,39609.6230092593,2008-06-10,14:57:08
39.98482,116.352284,0,147,39609.6230324074,2008-06-10,14:57:10
39.984808,116.352283,0,147,39609.6230555556,2008-06-10,14:57:12
39.984801,116.352281,0,147,39609.6230787037,2008-06-10,14:57:14
39.984801,116.352278,0,147,39609.6231018519,2008-06-10,14:57:16
39.9848,116.352273,0,147,39609.623125,2008-06-10,14:57:18
39.9848,116.35227,0,147,39609.6231481481,2008-06-10,14:57:20
39.9848,116.352271,0,147,39609.6231712963,2008-06-10,14:57:22
39.9848,116.352268,0,147,39609.6231944444,2008-06-10,14:57:24
39.9848,116.352262,0,147,39609.6232175926,2008-06-10,14:57:26
39.984809,116.352269,0,147,39609.6232407407,2008-06-10,14:57:28
39.984816,116.352274,0,147,39609.6232638889,2008-06-10,14:57:30
39.98482,116.352279,0,147,39609.623287037,2008-06-10,14:57:32
39.984824,116.352282,0,147,39609.6233101852,2008-06-10,14:57:34
39.984826,116.352278,0,147,39609.6233333333,2008-06-10,14:57:36
39.984825,116.352272,0,147,39609.6233564815,2008-06-10,14:57:38
39.984825,116.352266,0,147,39609.6233796296,2008-06-10,14:57:40
39.984825,116.352265,0,147,39609.6234027778,2008-06-10,14:57:42
39.984825,116.352267,0,147,39609.6234259259,2008-06-10,14:57:44
39.984825,116.35227,0,147,39609.6234490741,2008-06-10,14:57:46
39.984825,116.352273,0,147,39609.6234722222,2008-06-10,14:57:48
39.984825,116.352276,0,147,39609.6234953704,2008-06-10,14:57:50
39.984825,116.352275,0,147,39609.6235185185,2008-06-10,14:57:52
39.984821,116.352276,0,147,39609.6235416667,2008-06-10,14:57:54
39.984815,116.352283,0,147,39609.6235648148,2008-06-10,14:57:56
39.984801,116.352288,0,147,39609.623587963,2008-06-10,14:57:58
39.984788,116.352287,0,146,39609.6236111111,2008-06-10,14:58:00
39.984784,116.352279,0,146,39609.6236342593,2008-06-10,14:58:02
39.984788,116.352279,0,146,39609.6236574074,2008-06-10,14:58:04
39.984799,116.352293,0,147,39609.6236805556,2008-06-10,14:58:06
39.984806,116.352312,0,147,39609.6237037037,2008-06-10,14:58:08
39.984809,116.352318,0,147,39609.6237268519,2008-06-10,14:58:10
39.984809,116.352319,0,147,39609.62375,2008-06-10,14:58:12
39.984809,116.352317,0,147,39609.6237731481,2008-06-10,14:58:14
39.98481,116.352314,0,147,39609.6237962963,2008-06-10,14:58:16
39.98481,116.352312,0,147,39609.6238194444,2008-06-10,14:58:18
39.98481,116.352314,0,147,39609.6238425926,2008-06-10,14:58:20
39.984811,116.352316,0,147,39609.6238657407,2008-06-10,14:58:22
39.98481,116.352321,0,147,39609.6238888889,2008-06-10,14:58:24
39.984808,116.352338,0,147,39609.623912037,2008-06-10,14:58:26
39.98481,116.352363,0,147,39609.6239351852,2008-06-10,14:58:28
39.984809,116.352387,0,147,39609.6239583333,2008-06-10,14:58:30
39.984817,116.352409,0,147,39609.6239814815,2008-06-10,14:58:32
39.984827,116.352435,0,147,39609.6240046296,2008-06-10,14:58:34
39.984833,116.352455,0,147,39609.6240277778,2008-06-10,14:58:36
39.984835,116.352467,0,146,39609.6240509259,2008-06-10,14:58:38
39.984837,116.352475,0,146,39609.6240740741,2008-06-10,14:58:40
39.984841,116.352484,0,146,39609.6240972222,2008-06-10,14:58:42
39.984841,116.352489,0,146,39609.6241203704,2008-06-10,14:58:44
39.984842,116.352496,0,146,39609.6241435185,2008-06-10,14:58:46
39.984856,116.3525,0,146,39609.6241666667,2008-06-10,14:58:48
39.98486,116.352517,0,146,39609.6241898148,2008-06-10,14:58:50
39.984863,116.352523,0,146,39609.624212963,2008-06-10,14:58:52
39.984859,116.352529,0,146,39609.6242361111,2008-06-10,14:58:54
39.984854,116.352532,0,146,39609.6242592593,2008-06-10,14:58:56
39.984849,116.352534,0,146,39609.6242824074,2008-06-10,14:58:58
39.984854,116.352536,0,146,39609.6243055556,2008-06-10,14:59:00
39.98486,116.352534,0,146,39609.6243287037,2008-06-10,14:59:02
39.984864,116.352538,0,146,39609.6243518519,2008-06-10,14:59:04
39.984864,116.352542,0,146,39609.624375,2008-06-10,14:59:06
39.984864,116.352545,0,146,39609.6243981481,2008-06-10,14:59:08
39.984864,116.352546,0,146,39609.6244212963,2008-06-10,14:59:10
39.984865,116.352548,0,146,39609.6244444444,2008-06-10,14:59:12
39.984871,116.352551,0,145,39609.6244675926,2008-06-10,14:59:14
39.984883,116.352541,0,146,39609.6244907407,2008-06-10,14:59:16
39.984887,116.352532,0,146,39609.6245138889,2008-06-10,14:59:18
39.984888,116.352533,0,146,39609.624537037,2008-06-10,14:59:20
39.984887,116.352533,0,146,39609.6245601852,2008-06-10,14:59:22
39.984887,116.352531,0,146,39609.6245833333,2008-06-10,14:59:24
39.984886,116.35253,0,146,39609.6246064815,2008-06-10,14:59:26
39.984885,116.35253,0,146,39609.6246296296,2008-06-10,14:59:28
39.984884,116.352528,0,146,39609.6246527778,2008-06-10,14:59:30
39.984884,116.352528,0,146,39609.6246759259,2008-06-10,14:59:32
39.984883,116.352526,0,146,39609.6246990741,2008-06-10,14:59:34
39.984883,116.352524,0,146,39609.6247222222,2008-06-10,14:59:36
39.984883,116.35252,0,146,39609.6247453704,2008-06-10,14:59:38
39.984882,116.352517,0,146,39609.6247685185,2008-06-10,14:59:40
39.984882,116.352514,0,145,39609.6247916667,2008-06-10,14:59:42
39.984882,116.352512,0,145,39609.6248148148,2008-06-10,14:59:44
39.984881,116.352511,0,146,39609.624837963,2008-06-10,14:59:46
39.984881,116.352512,0,146,39609.6248611111,2008-06-10,14:59:48
39.98474,116.352622,0,145,39609.6254398148,2008-06-10,15:00:38
39.984786,116.352618,0,142,39609.625462963,2008-06-10,15:00:40
39.984803,116.352615,0,144,39609.6254861111,2008-06-10,15:00:42
39.98483,116.35259,0,144,39609.6255092593,2008-06-10,15:00:44
39.984852,116.352575,0,145,39609.6255324074,2008-06-10,15:00:46
39.984845,116.352577,0,102,39609.6255555556,2008-06-10,15:00:48
39.984845,116.352582,0,101,39609.6255787037,2008-06-10,15:00:50
39.984845,116.352587,0,100,39609.6256018518,2008-06-10,15:00:52
39.984846,116.35259,0,100,39609.625625,2008-06-10,15:00:54
39.984846,116.352591,0,101,39609.6256481481,2008-06-10,15:00:56
39.984846,116.35259,0,101,39609.6256712963,2008-06-10,15:00:58
39.984847,116.352588,0,101,39609.6256944444,2008-06-10,15:01:00
39.984847,116.352583,0,101,39609.6257175926,2008-06-10,15:01:02
39.984847,116.352577,0,101,39609.6257407407,2008-06-10,15:01:04
39.984836,116.352571,0,83,39609.6257638889,2008-06-10,15:01:06
39.984831,116.352557,0,73,39609.625787037,2008-06-10,15:01:08
39.984829,116.352545,0,69,39609.6258101852,2008-06-10,15:01:10
39.984828,116.352538,0,61,39609.6258333333,2008-06-10,15:01:12
39.984826,116.35254,0,47,39609.6258564815,2008-06-10,15:01:14
39.984828,116.352533,0,33,39609.6258796296,2008-06-10,15:01:16
39.98483,116.35253,0,20,39609.6259027778,2008-06-10,15:01:18
39.984831,116.35253,0,10,39609.6259259259,2008-06-10,15:01:20
39.984833,116.352529,0,8,39609.6259490741,2008-06-10,15:01:22
39.984838,116.352529,0,8,39609.6259722222,2008-06-10,15:01:24
39.984841,116.352523,0,10,39609.6259953704,2008-06-10,15:01:26
39.98484,116.352519,0,10,39609.6260185185,2008-06-10,15:01:28
39.98484,116.352517,0,10,39609.6260416667,2008-06-10,15:01:30
39.98484,116.352513,0,10,39609.6260648148,2008-06-10,15:01:32
39.98484,116.352508,0,11,39609.626087963,2008-06-10,15:01:34
39.984839,116.352504,0,11,39609.6261111111,2008-06-10,15:01:36
39.984839,116.352499,0,11,39609.6261342593,2008-06-10,15:01:38
39.984838,116.352496,0,11,39609.6261574074,2008-06-10,15:01:40
39.984838,116.352494,0,11,39609.6261805556,2008-06-10,15:01:42
39.984838,116.352491,0,11,39609.6262037037,2008-06-10,15:01:44
39.984839,116.352487,0,13,39609.6262268518,2008-06-10,15:01:46
39.984839,116.352482,0,15,39609.62625,2008-06-10,15:01:48
39.98484,116.352475,0,16,39609.6262731481,2008-06-10,15:01:50
39.984842,116.352468,0,17,39609.6262962963,2008-06-10,15:01:52
39.984841,116.352462,0,19,39609.6263194444,2008-06-10,15:01:54
39.984841,116.352459,0,20,39609.6263425926,2008-06-10,15:01:56
39.984841,116.352454,0,21,39609.6263657407,2008-06-10,15:01:58
39.984841,116.352448,0,21,39609.6263888889,2008-06-10,15:02:00
39.984841,116.352445,0,21,39609.626412037,2008-06-10,15:02:02
39.984841,116.352444,0,22,39609.6264351852,2008-06-10,15:02:04
39.984841,116.352443,0,22,39609.6264583333,2008-06-10,15:02:06
39.984841,116.352443,0,22,39609.6264814815,2008-06-10,15:02:08
39.984841,116.352439,0,23,39609.6265046296,2008-06-10,15:02:10
39.98484,116.352434,0,23,39609.6265277778,2008-06-10,15:02:12
39.98484,116.35243,0,24,39609.6265509259,2008-06-10,15:02:14
39.984839,116.352427,0,24,39609.6265740741,2008-06-10,15:02:16
39.984839,116.352424,0,24,39609.6265972222,2008-06-10,15:02:18
39.984839,116.35242,0,24,39609.6266203704,2008-06-10,15:02:20
39.98484,116.352419,0,24,39609.6266435185,2008-06-10,15:02:22
39.984839,116.352419,0,25,39609.6266666667,2008-06-10,15:02:24
39.98484,116.352415,0,25,39609.6266898148,2008-06-10,15:02:26
39.984843,116.352411,0,33,39609.626712963,2008-06-10,15:02:28
39.984913,116.352326,0,34,39609.6267361111,2008-06-10,15:02:30
39.984913,116.352326,0,39,39609.6267592593,2008-06-10,15:02:32
39.984913,116.352331,0,39,39609.6267824074,2008-06-10,15:02:34
39.984911,116.352342,0,39,39609.6268055556,2008-06-10,15:02:36
39.984971,116.352364,0,41,39609.6268287037,2008-06-10,15:02:38
39.984952,116.352382,0,41,39609.6268518518,2008-06-10,15:02:40
39.984916,116.352392,0,41,39609.626875,2008-06-10,15:02:42
39.984892,116.352405,0,41,39609.6268981481,2008-06-10,15:02:44
39.984892,116.352429,0,41,39609.6269212963,2008-06-10,15:02:46
39.984891,116.352454,0,42,39609.6269444444,2008-06-10,15:02:48
39.984891,116.352458,0,42,39609.6269675926,2008-06-10,15:02:50
39.98489,116.352447,0,42,39609.6269907407,2008-06-10,15:02:52
39.984887,116.352446,0,42,39609.6270138889,2008-06-10,15:02:54
39.984891,116.352445,0,42,39609.627037037,2008-06-10,15:02:56
39.984901,116.352439,0,42,39609.6270601852,2008-06-10,15:02:58
39.984903,116.352441,0,42,39609.6270833333,2008-06-10,15:03:00
39.984912,116.352446,0,42,39609.6271064815,2008-06-10,15:03:02
39.984916,116.352449,0,42,39609.6271296296,2008-06-10,15:03:04
39.98492,116.352447,0,42,39609.6271527778,2008-06-10,15:03:06
39.984918,116.352446,0,41,39609.6271759259,2008-06-10,15:03:08
39.984911,116.352449,0,41,39609.6271990741,2008-06-10,15:03:10
39.984905,116.352452,0,41,39609.6272222222,2008-06-10,15:03:12
39.984899,116.352455,0,41,39609.6272453704,2008-06-10,15:03:14
39.984899,116.352458,0,41,39609.6272685185,2008-06-10,15:03:16
39.984899,116.352459,0,41,39609.6272916667,2008-06-10,15:03:18
39.984899,116.352457,0,41,39609.6273148148,2008-06-10,15:03:20
39.984899,116.352455,0,41,39609.627337963,2008-06-10,15:03:22
39.984898,116.352456,0,41,39609.6273611111,2008-06-10,15:03:24
39.984898,116.352457,0,41,39609.6273842593,2008-06-10,15:03:26
39.984898,116.352459,0,41,39609.6274074074,2008-06-10,15:03:28
39.984899,116.352464,0,41,39609.6274305556,2008-06-10,15:03:30
39.984904,116.352468,0,41,39609.6274537037,2008-06-10,15:03:32
39.984904,116.352468,0,41,39609.6274768518,2008-06-10,15:03:34
39.984897,116.352478,0,41,39609.6275,2008-06-10,15:03:36
39.9849,116.352482,0,41,39609.6275231481,2008-06-10,15:03:38
39.984901,116.352489,0,41,39609.6275462963,2008-06-10,15:03:40
39.984906,116.352507,0,41,39609.6275694444,2008-06-10,15:03:42
39.984912,116.352529,0,41,39609.6275925926,2008-06-10,15:03:44
39.984925,116.35255,0,41,39609.6276157407,2008-06-10,15:03:46
39.984939,116.352576,0,41,39609.6276388889,2008-06-10,15:03:48
39.98495,116.352592,0,41,39609.627662037,2008-06-10,15:03:50
39.984953,116.352605,0,41,39609.6276851852,2008-06-10,15:03:52
39.984955,116.352622,0,41,39609.6277083333,2008-06-10,15:03:54
39.984971,116.352683,0,41,39609.6277314815,2008-06-10,15:03:56
39.984957,116.352614,0,41,39609.6277546296,2008-06-10,15:03:58
39.984944,116.352581,0,41,39609.6277777778,2008-06-10,15:04:00
39.984926,116.352543,0,41,39609.6278009259,2008-06-10,15:04:02
39.984908,116.352533,0,41,39609.6278240741,2008-06-10,15:04:04
39.984901,116.352531,0,41,39609.6278472222,2008-06-10,15:04:06
39.984893,116.352519,0,41,39609.6278703704,2008-06-10,15:04:08
39.984887,116.352505,0,41,39609.6278935185,2008-06-10,15:04:10
39.984883,116.352484,0,41,39609.6279166667,2008-06-10,15:04:12
39.984872,116.352468,0,41,39609.6279398148,2008-06-10,15:04:14
39.984861,116.352456,0,41,39609.627962963,2008-06-10,15:04:16
39.984852,116.352443,0,41,39609.6279861111,2008-06-10,15:04:18
39.984846,116.352431,0,41,39609.6280092593,2008-06-10,15:04:20
39.984848,116.352428,0,41,39609.6280324074,2008-06-10,15:04:22
39.984848,116.35243,0,41,39609.6280555556,2008-06-10,15:04:24
39.984849,116.352436,0,41,39609.6280787037,2008-06-10,15:04:26
39.984849,116.352438,0,41,39609.6281018518,2008-06-10,15:04:28
39.98485,116.352434,0,41,39609.628125,2008-06-10,15:04:30
39.984857,116.352442,0,41,39609.6281481481,2008-06-10,15:04:32
39.98487,116.352443,0,41,39609.6281712963,2008-06-10,15:04:34
39.98488,116.352454,0,41,39609.6281944444,2008-06-10,15:04:36
39.984881,116.35247,0,41,39609.6282175926,2008-06-10,15:04:38
39.98488,116.35248,0,41,39609.6282407407,2008-06-10,15:04:40
39.98488,116.352479,0,41,39609.6282638889,2008-06-10,15:04:42
39.98488,116.352481,0,41,39609.628287037,2008-06-10,15:04:44
39.98488,116.352485,0,41,39609.6283101852,2008-06-10,15:04:46
39.98488,116.35249,0,41,39609.6283333333,2008-06-10,15:04:48
39.984881,116.35252,0,41,39609.6283564815,2008-06-10,15:04:50
39.984885,116.352551,0,41,39609.6283796296,2008-06-10,15:04:52
39.984885,116.352589,0,41,39609.6284027778,2008-06-10,15:04:54
39.984885,116.352622,0,41,39609.6284259259,2008-06-10,15:04:56
39.984881,116.35265,0,41,39609.6284490741,2008-06-10,15:04:58
39.984875,116.352675,0,41,39609.6284722222,2008-06-10,15:05:00
39.984881,116.352697,0,42,39609.6284953704,2008-06-10,15:05:02
39.984881,116.352709,0,42,39609.6285185185,2008-06-10,15:05:04
39.984877,116.352706,0,43,39609.6285416667,2008-06-10,15:05:06
39.984874,116.352695,0,43,39609.6285648148,2008-06-10,15:05:08
39.984874,116.352678,0,43,39609.628587963,2008-06-10,15:05:10
39.984874,116.352666,0,43,39609.6286111111,2008-06-10,15:05:12
39.984875,116.352656,0,43,39609.6286342593,2008-06-10,15:05:14
39.984871,116.352637,0,43,39609.6286574074,2008-06-10,15:05:16
39.984871,116.352634,0,43,39609.6286805556,2008-06-10,15:05:18
39.984871,116.352634,0,43,39609.6287037037,2008-06-10,15:05:20
39.984872,116.352625,0,42,39609.6287268519,2008-06-10,15:05:22
39.984878,116.35261,0,42,39609.62875,2008-06-10,15:05:24
39.98488,116.352588,0,42,39609.6287731482,2008-06-10,15:05:26
39.984876,116.352578,0,42,39609.6287962963,2008-06-10,15:05:28
39.984873,116.352568,0,42,39609.6288194444,2008-06-10,15:05:30
39.984866,116.352556,0,42,39609.6288425926,2008-06-10,15:05:32
39.984862,116.352555,0,42,39609.6288657407,2008-06-10,15:05:34
39.984862,116.352556,0,42,39609.6288888889,2008-06-10,15:05:36
39.984862,116.352557,0,42,39609.628912037,2008-06-10,15:05:38
39.984862,116.352558,0,42,39609.6289351852,2008-06-10,15:05:40
39.984862,116.352558,0,42,39609.6289583333,2008-06-10,15:05:42
39.984861,116.352562,0,42,39609.6289814815,2008-06-10,15:05:44
39.984862,116.352563,0,42,39609.6290046296,2008-06-10,15:05:46
39.984862,116.352563,0,42,39609.6290277778,2008-06-10,15:05:48
39.984862,116.352564,0,42,39609.6290509259,2008-06-10,15:05:50
39.984862,116.352565,0,42,39609.6290740741,2008-06-10,15:05:52
39.984862,116.352563,0,42,39609.6290972222,2008-06-10,15:05:54
39.984862,116.352562,0,42,39609.6291203704,2008-06-10,15:05:56
39.984862,116.352559,0,42,39609.6291435185,2008-06-10,15:05:58
39.984862,116.352555,0,42,39609.6291666667,2008-06-10,15:06:00
39.984862,116.352552,0,42,39609.6291898148,2008-06-10,15:06:02
39.984863,116.35255,0,42,39609.629212963,2008-06-10,15:06:04
39.984862,116.35255,0,42,39609.6292361111,2008-06-10,15:06:06
39.984862,116.35255,0,42,39609.6292592593,2008-06-10,15:06:08
39.984862,116.35255,0,42,39609.6292824074,2008-06-10,15:06:10
39.984863,116.352549,0,42,39609.6293055556,2008-06-10,15:06:12
39.984863,116.352546,0,42,39609.6293287037,2008-06-10,15:06:14
39.984863,116.352546,0,42,39609.6293518519,2008-06-10,15:06:16
39.984863,116.352548,0,42,39609.629375,2008-06-10,15:06:18
39.984862,116.352548,0,42,39609.6293981481,2008-06-10,15:06:20
39.984862,116.352544,0,42,39609.6294212963,2008-06-10,15:06:22
39.984862,116.352542,0,42,39609.6294444444,2008-06-10,15:06:24
39.984862,116.352539,0,42,39609.6294675926,2008-06-10,15:06:26
39.984861,116.352535,0,42,39609.6294907407,2008-06-10,15:06:28
39.984861,116.352532,0,42,39609.6295138889,2008-06-10,15:06:30
39.984861,116.352532,0,42,39609.629537037,2008-06-10,15:06:32
39.984861,116.352532,0,42,39609.6295601852,2008-06-10,15:06:34
39.98486,116.35253,0,42,39609.6295833333,2008-06-10,15:06:36
39.984859,116.352524,0,42,39609.6296064815,2008-06-10,15:06:38
39.984858,116.352519,0,42,39609.6296296296,2008-06-10,15:06:40
39.984858,116.352518,0,42,39609.6296527778,2008-06-10,15:06:42
39.984857,116.352514,0,41,39609.6296759259,2008-06-10,15:06:44
39.984857,116.35251,0,41,39609.6296990741,2008-06-10,15:06:46
39.984857,116.352505,0,41,39609.6297222222,2008-06-10,15:06:48
39.984857,116.3525,0,41,39609.6297453704,2008-06-10,15:06:50
39.984857,116.352496,0,41,39609.6297685185,2008-06-10,15:06:52
39.984857,116.352494,0,41,39609.6297916667,2008-06-10,15:06:54
39.984857,116.352495,0,41,39609.6298148148,2008-06-10,15:06:56
39.984858,116.352501,0,41,39609.629837963,2008-06-10,15:06:58
39.984878,116.352518,0,42,39609.6298611111,2008-06-10,15:07:00
39.984887,116.352537,0,42,39609.6298842593,2008-06-10,15:07:02
39.984896,116.35256,0,42,39609.6299074074,2008-06-10,15:07:04
39.984903,116.352564,0,42,39609.6299305556,2008-06-10,15:07:06
39.984901,116.352545,0,42,39609.6299537037,2008-06-10,15:07:08
39.984891,116.35251,0,42,39609.6299768519,2008-06-10,15:07:10
39.984887,116.352501,0,42,39609.63,2008-06-10,15:07:12
39.984886,116.352503,0,42,39609.6300231481,2008-06-10,15:07:14
39.984883,116.352511,0,42,39609.6300462963,2008-06-10,15:07:16
39.984882,116.35251,0,42,39609.6300694444,2008-06-10,15:07:18
39.984882,116.35251,0,42,39609.6300925926,2008-06-10,15:07:20
39.984882,116.35251,0,42,39609.6301157407,2008-06-10,15:07:22
39.984882,116.352509,0,42,39609.6301388889,2008-06-10,15:07:24
39.984882,116.352505,0,42,39609.630162037,2008-06-10,15:07:26
39.984882,116.352504,0,42,39609.6301851852,2008-06-10,15:07:28
39.984882,116.352502,0,42,39609.6302083333,2008-06-10,15:07:30
39.984882,116.352497,0,42,39609.6302314815,2008-06-10,15:07:32
39.984882,116.352492,0,42,39609.6302546296,2008-06-10,15:07:34
39.984882,116.35249,0,41,39609.6302777778,2008-06-10,15:07:36
39.984882,116.352494,0,41,39609.6303009259,2008-06-10,15:07:38
39.98489,116.352507,0,42,39609.6303240741,2008-06-10,15:07:40
39.984906,116.352512,0,43,39609.6303472222,2008-06-10,15:07:42
39.984919,116.352521,0,43,39609.6303703704,2008-06-10,15:07:44
39.98492,116.352524,0,44,39609.6303935185,2008-06-10,15:07:46
39.98492,116.352522,0,44,39609.6304166667,2008-06-10,15:07:48
39.98492,116.352517,0,44,39609.6304398148,2008-06-10,15:07:50
39.98492,116.352513,0,44,39609.630462963,2008-06-10,15:07:52
39.98492,116.35251,0,44,39609.6304861111,2008-06-10,15:07:54
39.98492,116.35251,0,44,39609.6305092593,2008-06-10,15:07:56
39.984921,116.352512,0,44,39609.6305324074,2008-06-10,15:07:58
39.984921,116.352511,0,44,39609.6305555556,2008-06-10,15:08:00
39.984919,116.352504,0,45,39609.6305787037,2008-06-10,15:08:02
39.984912,116.352498,0,45,39609.6306018519,2008-06-10,15:08:04
39.984908,116.352489,0,45,39609.630625,2008-06-10,15:08:06
39.984898,116.35248,0,46,39609.6306481481,2008-06-10,15:08:08
39.984896,116.352471,0,46,39609.6306712963,2008-06-10,15:08:10
39.984897,116.352467,0,46,39609.6306944444,2008-06-10,15:08:12
39.984897,116.352467,0,46,39609.6307175926,2008-06-10,15:08:14
39.984897,116.352466,0,46,39609.6307407407,2008-06-10,15:08:16
39.984897,116.352467,0,46,39609.6307638889,2008-06-10,15:08:18
39.984897,116.352467,0,46,39609.630787037,2008-06-10,15:08:20
39.984897,116.352468,0,46,39609.6308101852,2008-06-10,15:08:22
39.984897,116.352468,0,46,39609.6308333333,2008-06-10,15:08:24
39.984897,116.352468,0,46,39609.6308564815,2008-06-10,15:08:26
39.984896,116.352468,0,46,39609.6308796296,2008-06-10,15:08:28
39.984896,116.352466,0,45,39609.6309027778,2008-06-10,15:08:30
39.984895,116.352461,0,45,39609.6309259259,2008-06-10,15:08:32
39.984895,116.352454,0,45,39609.6309490741,2008-06-10,15:08:34
39.984895,116.352451,0,45,39609.6309722222,2008-06-10,15:08:36
39.984895,116.35245,0,46,39609.6309953704,2008-06-10,15:08:38
39.984895,116.352452,0,46,39609.6310185185,2008-06-10,15:08:40
39.984895,116.352457,0,46,39609.6310416667,2008-06-10,15:08:42
39.984895,116.352459,0,46,39609.6310648148,2008-06-10,15:08:44
39.984895,116.352462,0,46,39609.631087963,2008-06-10,15:08:46
39.984894,116.352466,0,46,39609.6311111111,2008-06-10,15:08:48
39.984894,116.352468,0,46,39609.6311342593,2008-06-10,15:08:50
39.984894,116.352468,0,46,39609.6311574074,2008-06-10,15:08:52
39.984894,116.352466,0,46,39609.6311805556,2008-06-10,15:08:54
39.984894,116.352467,0,46,39609.6312037037,2008-06-10,15:08:56
39.984894,116.352468,0,45,39609.6312268519,2008-06-10,15:08:58
39.984894,116.35247,0,45,39609.63125,2008-06-10,15:09:00
39.984894,116.352472,0,45,39609.6312731481,2008-06-10,15:09:02
39.984894,116.352474,0,45,39609.6312962963,2008-06-10,15:09:04
39.984894,116.352477,0,45,39609.6313194444,2008-06-10,15:09:06
39.984894,116.352479,0,45,39609.6313425926,2008-06-10,15:09:08
39.984894,116.352482,0,45,39609.6313657407,2008-06-10,15:09:10
39.984895,116.352486,0,45,39609.6313888889,2008-06-10,15:09:12
39.984895,116.352488,0,45,39609.631412037,2008-06-10,15:09:14
39.984894,116.35249,0,45,39609.6314351852,2008-06-10,15:09:16
39.984895,116.352493,0,45,39609.6314583333,2008-06-10,15:09:18
39.984895,116.352498,0,45,39609.6314814815,2008-06-10,15:09:20
39.984895,116.352499,0,45,39609.6315046296,2008-06-10,15:09:22
39.984895,116.352499,0,45,39609.6315277778,2008-06-10,15:09:24
39.984892,116.352491,0,45,39609.6315509259,2008-06-10,15:09:26
39.984882,116.352488,0,45,39609.6315740741,2008-06-10,15:09:28
39.984873,116.352493,0,45,39609.6315972222,2008-06-10,15:09:30
39.984873,116.352496,0,45,39609.6316203704,2008-06-10,15:09:32
39.984874,116.3525,0,45,39609.6316435185,2008-06-10,15:09:34
39.984874,116.352505,0,45,39609.6316666667,2008-06-10,15:09:36
39.984874,116.352505,0,45,39609.6316898148,2008-06-10,15:09:38
39.984875,116.352504,0,45,39609.631712963,2008-06-10,15:09:40
39.984875,116.352505,0,45,39609.6317361111,2008-06-10,15:09:42
39.984875,116.352507,0,45,39609.6317592593,2008-06-10,15:09:44
39.984875,116.352509,0,45,39609.6317824074,2008-06-10,15:09:46
39.984875,116.352512,0,45,39609.6318055556,2008-06-10,15:09:48
39.984875,116.352513,0,45,39609.6318287037,2008-06-10,15:09:50
39.984875,116.352511,0,45,39609.6318518519,2008-06-10,15:09:52
39.984874,116.352506,0,45,39609.631875,2008-06-10,15:09:54
39.984874,116.352501,0,45,39609.6318981481,2008-06-10,15:09:56
39.984874,116.352494,0,45,39609.6319212963,2008-06-10,15:09:58
39.984874,116.352482,0,45,39609.6319444444,2008-06-10,15:10:00
39.984868,116.352479,0,46,39609.6319675926,2008-06-10,15:10:02
39.984868,116.35248,0,46,39609.6319907407,2008-06-10,15:10:04
39.984868,116.35248,0,46,39609.6320138889,2008-06-10,15:10:06
39.984868,116.352481,0,46,39609.632037037,2008-06-10,15:10:08
39.984867,116.352481,0,46,39609.6320601852,2008-06-10,15:10:10
39.984867,116.352483,0,46,39609.6320833333,2008-06-10,15:10:12
39.984867,116.352485,0,46,39609.6321064815,2008-06-10,15:10:14
39.984867,116.352484,0,46,39609.6321296296,2008-06-10,15:10:16
39.984867,116.352484,0,46,39609.6321527778,2008-06-10,15:10:18
39.984867,116.352483,0,45,39609.6321759259,2008-06-10,15:10:20
39.984867,116.352478,0,45,39609.6321990741,2008-06-10,15:10:22
39.984867,116.352473,0,45,39609.6322222222,2008-06-10,15:10:24
39.984867,116.352467,0,45,39609.6322453704,2008-06-10,15:10:26
39.984866,116.352461,0,45,39609.6322685185,2008-06-10,15:10:28
39.984866,116.352456,0,45,39609.6322916667,2008-06-10,15:10:30
39.984866,116.352453,0,45,39609.6323148148,2008-06-10,15:10:32
39.984866,116.352453,0,45,39609.632337963,2008-06-10,15:10:34
39.984866,116.352453,0,45,39609.6323611111,2008-06-10,15:10:36
39.984866,116.352454,0,45,39609.6323842593,2008-06-10,15:10:38
39.984866,116.352458,0,45,39609.6324074074,2008-06-10,15:10:40
39.984866,116.35246,0,45,39609.6324305556,2008-06-10,15:10:42
39.984865,116.352458,0,45,39609.6324537037,2008-06-10,15:10:44
39.984865,116.352456,0,45,39609.6324768519,2008-06-10,15:10:46
39.984865,116.352455,0,45,39609.6325,2008-06-10,15:10:48
39.984865,116.352456,0,45,39609.6325231481,2008-06-10,15:10:50
39.984864,116.352455,0,45,39609.6325462963,2008-06-10,15:10:52
39.984864,116.352455,0,45,39609.6325694444,2008-06-10,15:10:54
39.984864,116.352458,0,45,39609.6325925926,2008-06-10,15:10:56
39.984864,116.352459,0,45,39609.6326157407,2008-06-10,15:10:58
39.984864,116.352459,0,45,39609.6326388889,2008-06-10,15:11:00
39.984864,116.352459,0,45,39609.632662037,2008-06-10,15:11:02
39.984864,116.35246,0,45,39609.6326851852,2008-06-10,15:11:04
39.984864,116.352461,0,45,39609.6327083333,2008-06-10,15:11:06
39.984865,116.352461,0,45,39609.6327314815,2008-06-10,15:11:08
39.984865,116.352463,0,45,39609.6327546296,2008-06-10,15:11:10
39.984865,116.352462,0,45,39609.6327777778,2008-06-10,15:11:12
39.984865,116.35246,0,45,39609.6328009259,2008-06-10,15:11:14
39.984866,116.352459,0,45,39609.6328240741,2008-06-10,15:11:16
39.984866,116.352462,0,45,39609.6328472222,2008-06-10,15:11:18
39.984866,116.352464,0,45,39609.6328703704,2008-06-10,15:11:20
39.984867,116.352466,0,45,39609.6328935185,2008-06-10,15:11:22
39.984867,116.352469,0,45,39609.6329166667,2008-06-10,15:11:24
39.984867,116.35247,0,45,39609.6329398148,2008-06-10,15:11:26
39.984868,116.35247,0,45,39609.632962963,2008-06-10,15:11:28
39.984867,116.352469,0,45,39609.6329861111,2008-06-10,15:11:30
39.984867,116.352467,0,45,39609.6330092593,2008-06-10,15:11:32
39.984867,116.352464,0,45,39609.6330324074,2008-06-10,15:11:34
39.984866,116.352463,0,45,39609.6330555556,2008-06-10,15:11:36
39.984866,116.352463,0,45,39609.6330787037,2008-06-10,15:11:38
39.984866,116.35246,0,45,39609.6331018518,2008-06-10,15:11:40
39.984866,116.35246,0,45,39609.633125,2008-06-10,15:11:42
39.984865,116.352458,0,45,39609.6331481481,2008-06-10,15:11:44
39.984865,116.352457,0,45,39609.6331712963,2008-06-10,15:11:46
39.984865,116.352453,0,45,39609.6331944444,2008-06-10,15:11:48
39.984865,116.352448,0,45,39609.6332175926,2008-06-10,15:11:50
39.984865,116.352445,0,44,39609.6332407407,2008-06-10,15:11:52
39.984864,116.352442,0,44,39609.6332638889,2008-06-10,15:11:54
39.984864,116.35244,0,44,39609.633287037,2008-06-10,15:11:56
39.984864,116.352438,0,44,39609.6333101852,2008-06-10,15:11:58
39.984865,116.352437,0,44,39609.6333333333,2008-06-10,15:12:00
39.984865,116.352437,0,44,39609.6333564815,2008-06-10,15:12:02
39.984865,116.352436,0,44,39609.6333796296,2008-06-10,15:12:04
39.984865,116.352433,0,44,39609.6334027778,2008-06-10,15:12:06
39.984865,116.352431,0,44,39609.6334259259,2008-06-10,15:12:08
39.984865,116.352431,0,44,39609.6334490741,2008-06-10,15:12:10
39.984865,116.35243,0,44,39609.6334722222,2008-06-10,15:12:12
39.984865,116.352432,0,44,39609.6334953704,2008-06-10,15:12:14
39.984864,116.352436,0,44,39609.6335185185,2008-06-10,15:12:16
39.984864,116.352438,0,44,39609.6335416667,2008-06-10,15:12:18
39.984864,116.352438,0,44,39609.6335648148,2008-06-10,15:12:20
39.984864,116.352437,0,44,39609.633587963,2008-06-10,15:12:22
39.984864,116.352437,0,44,39609.6336111111,2008-06-10,15:12:24
39.984864,116.352437,0,44,39609.6336342593,2008-06-10,15:12:26
39.984863,116.352436,0,44,39609.6336574074,2008-06-10,15:12:28
39.984863,116.352437,0,44,39609.6336805556,2008-06-10,15:12:30
39.984863,116.352438,0,44,39609.6337037037,2008-06-10,15:12:32
39.984863,116.352438,0,44,39609.6337268518,2008-06-10,15:12:34
39.984864,116.352441,0,44,39609.63375,2008-06-10,15:12:36
39.984864,116.352445,0,44,39609.6337731481,2008-06-10,15:12:38
39.984864,116.352446,0,44,39609.6337962963,2008-06-10,15:12:40
39.984864,116.352444,0,44,39609.6338194444,2008-06-10,15:12:42
39.984864,116.352442,0,44,39609.6338425926,2008-06-10,15:12:44
39.984864,116.352442,0,44,39609.6338657407,2008-06-10,15:12:46
39.984864,116.352443,0,44,39609.6338888889,2008-06-10,15:12:48
39.984863,116.352443,0,45,39609.633912037,2008-06-10,15:12:50
39.984863,116.352446,0,45,39609.6339351852,2008-06-10,15:12:52
39.984863,116.35245,0,45,39609.6339583333,2008-06-10,15:12:54
39.984863,116.352452,0,45,39609.6339814815,2008-06-10,15:12:56
39.984863,116.35245,0,45,39609.6340046296,2008-06-10,15:12:58
39.984863,116.352447,0,45,39609.6340277778,2008-06-10,15:13:00
39.984863,116.352445,0,45,39609.6340509259,2008-06-10,15:13:02
39.984863,116.352444,0,45,39609.6340740741,2008-06-10,15:13:04
39.984863,116.352444,0,45,39609.6340972222,2008-06-10,15:13:06
39.984863,116.352442,0,45,39609.6341203704,2008-06-10,15:13:08
39.984863,116.352439,0,45,39609.6341435185,2008-06-10,15:13:10
39.984863,116.352436,0,45,39609.6341666667,2008-06-10,15:13:12
39.984863,116.35243,0,45,39609.6341898148,2008-06-10,15:13:14
39.984866,116.35242,0,46,39609.634212963,2008-06-10,15:13:16
39.984876,116.352406,0,47,39609.6342361111,2008-06-10,15:13:18
39.984882,116.35239,0,48,39609.6342592593,2008-06-10,15:13:20
39.984889,116.352382,0,49,39609.6342824074,2008-06-10,15:13:22
39.984891,116.352372,0,51,39609.6343055556,2008-06-10,15:13:24
39.984891,116.352369,0,50,39609.6343287037,2008-06-10,15:13:26
39.984891,116.352365,0,50,39609.6343518518,2008-06-10,15:13:28
39.984891,116.352365,0,50,39609.634375,2008-06-10,15:13:30
39.984892,116.352363,0,50,39609.6343981481,2008-06-10,15:13:32
39.984892,116.352363,0,50,39609.6344212963,2008-06-10,15:13:34
39.984892,116.352366,0,50,39609.6344444444,2008-06-10,15:13:36
39.984892,116.352369,0,50,39609.6344675926,2008-06-10,15:13:38
39.984892,116.352371,0,51,39609.6344907407,2008-06-10,15:13:40
39.984892,116.35237,0,51,39609.6345138889,2008-06-10,15:13:42
39.984891,116.352365,0,51,39609.634537037,2008-06-10,15:13:44
39.984883,116.352353,0,51,39609.6345601852,2008-06-10,15:13:46
39.984874,116.352348,0,52,39609.6345833333,2008-06-10,15:13:48
39.984874,116.352346,0,52,39609.6346064815,2008-06-10,15:13:50
39.984874,116.352345,0,53,39609.6346296296,2008-06-10,15:13:52
39.984874,116.352345,0,53,39609.6346527778,2008-06-10,15:13:54
39.984874,116.352341,0,53,39609.6346759259,2008-06-10,15:13:56
39.984874,116.352337,0,53,39609.6346990741,2008-06-10,15:13:58
39.984873,116.352332,0,53,39609.6347222222,2008-06-10,15:14:00
39.984873,116.352329,0,53,39609.6347453704,2008-06-10,15:14:02
39.984872,116.352329,0,53,39609.6347685185,2008-06-10,15:14:04
39.984871,116.352338,0,53,39609.6347916667,2008-06-10,15:14:06
39.984874,116.352341,0,53,39609.6348148148,2008-06-10,15:14:08
39.984871,116.352347,0,53,39609.634837963,2008-06-10,15:14:10
39.984869,116.352347,0,52,39609.6348611111,2008-06-10,15:14:12
39.984869,116.352349,0,52,39609.6348842593,2008-06-10,15:14:14
39.984869,116.352349,0,52,39609.6349074074,2008-06-10,15:14:16
39.984869,116.352349,0,52,39609.6349305556,2008-06-10,15:14:18
39.984869,116.352351,0,52,39609.6349537037,2008-06-10,15:14:20
39.984869,116.352354,0,52,39609.6349768518,2008-06-10,15:14:22
39.984869,116.352359,0,52,39609.635,2008-06-10,15:14:24
39.984862,116.352391,0,52,39609.6350231481,2008-06-10,15:14:26
39.984856,116.352421,0,51,39609.6350462963,2008-06-10,15:14:28
39.98485,116.352447,0,51,39609.6350694444,2008-06-10,15:14:30
39.984849,116.352469,0,50,39609.6350925926,2008-06-10,15:14:32
39.984849,116.352492,0,49,39609.6351157407,2008-06-10,15:14:34
39.984849,116.352508,0,49,39609.6351388889,2008-06-10,15:14:36
39.984853,116.352511,0,49,39609.635162037,2008-06-10,15:14:38
39.984858,116.352516,0,48,39609.6351851852,2008-06-10,15:14:40
39.98486,116.352517,0,48,39609.6352083333,2008-06-10,15:14:42
39.984863,116.352518,0,48,39609.6352314815,2008-06-10,15:14:44
39.984863,116.352521,0,48,39609.6352546296,2008-06-10,15:14:46
39.984863,116.352522,0,48,39609.6352777778,2008-06-10,15:14:48
39.984863,116.352519,0,48,39609.6353009259,2008-06-10,15:14:50
39.984862,116.352516,0,48,39609.6353240741,2008-06-10,15:14:52
39.984862,116.352513,0,48,39609.6353472222,2008-06-10,15:14:54
39.984862,116.352509,0,48,39609.6353703704,2008-06-10,15:14:56
39.984862,116.352505,0,48,39609.6353935185,2008-06-10,15:14:58
39.984862,116.352502,0,48,39609.6354166667,2008-06-10,15:15:00
39.984862,116.352499,0,48,39609.6354398148,2008-06-10,15:15:02
39.984861,116.352502,0,48,39609.635462963,2008-06-10,15:15:04
39.984861,116.352508,0,48,39609.6354861111,2008-06-10,15:15:06
39.984861,116.352513,0,48,39609.6355092593,2008-06-10,15:15:08
39.984861,116.352516,0,48,39609.6355324074,2008-06-10,15:15:10
39.984861,116.352518,0,48,39609.6355555556,2008-06-10,15:15:12
39.984861,116.352519,0,48,39609.6355787037,2008-06-10,15:15:14
39.984861,116.352521,0,48,39609.6356018518,2008-06-10,15:15:16
39.984861,116.352523,0,48,39609.635625,2008-06-10,15:15:18
39.984861,116.352525,0,48,39609.6356481481,2008-06-10,15:15:20
39.984861,116.352527,0,48,39609.6356712963,2008-06-10,15:15:22
39.984861,116.35253,0,48,39609.6356944444,2008-06-10,15:15:24
39.98486,116.352534,0,48,39609.6357175926,2008-06-10,15:15:26
39.984861,116.35254,0,48,39609.6357407407,2008-06-10,15:15:28
39.984861,116.352545,0,48,39609.6357638889,2008-06-10,15:15:30
39.984861,116.352551,0,48,39609.635787037,2008-06-10,15:15:32
39.984861,116.352557,0,48,39609.6358101852,2008-06-10,15:15:34
39.984861,116.352561,0,48,39609.6358333333,2008-06-10,15:15:36
39.984862,116.352565,0,48,39609.6358564815,2008-06-10,15:15:38
39.984862,116.352569,0,48,39609.6358796296,2008-06-10,15:15:40
39.984862,116.352572,0,48,39609.6359027778,2008-06-10,15:15:42
39.984862,116.352576,0,48,39609.6359259259,2008-06-10,15:15:44
39.984863,116.352579,0,48,39609.6359490741,2008-06-10,15:15:46
39.984864,116.352582,0,48,39609.6359722222,2008-06-10,15:15:48
39.984865,116.352587,0,48,39609.6359953704,2008-06-10,15:15:50
39.984866,116.352592,0,48,39609.6360185185,2008-06-10,15:15:52
39.984866,116.352597,0,48,39609.6360416667,2008-06-10,15:15:54
39.984866,116.352602,0,48,39609.6360648148,2008-06-10,15:15:56
39.984868,116.352605,0,48,39609.636087963,2008-06-10,15:15:58
39.984871,116.352598,0,48,39609.6361111111,2008-06-10,15:16:00
39.98487,116.352591,0,48,39609.6361342593,2008-06-10,15:16:02
39.984871,116.352595,0,48,39609.6361574074,2008-06-10,15:16:04
39.984867,116.3526,0,48,39609.6361805556,2008-06-10,15:16:06
39.984861,116.3526,0,48,39609.6362037037,2008-06-10,15:16:08
39.98486,116.352607,0,48,39609.6362268519,2008-06-10,15:16:10
39.984873,116.35261,0,48,39609.63625,2008-06-10,15:16:12
39.984873,116.35262,0,48,39609.6362731481,2008-06-10,15:16:14
39.984873,116.352624,0,48,39609.6362962963,2008-06-10,15:16:16
39.984873,116.352629,0,48,39609.6363194444,2008-06-10,15:16:18
39.984873,116.352632,0,48,39609.6363425926,2008-06-10,15:16:20
39.984873,116.352638,0,48,39609.6363657407,2008-06-10,15:16:22
39.984875,116.35264,0,48,39609.6363888889,2008-06-10,15:16:24
39.984879,116.352644,0,48,39609.636412037,2008-06-10,15:16:26
39.984883,116.352635,0,48,39609.6364351852,2008-06-10,15:16:28
39.984883,116.352639,0,48,39609.6364583333,2008-06-10,15:16:30
39.984883,116.352645,0,48,39609.6364814815,2008-06-10,15:16:32
39.984883,116.352649,0,48,39609.6365046296,2008-06-10,15:16:34
39.984884,116.352654,0,48,39609.6365277778,2008-06-10,15:16:36
39.984878,116.352595,0,47,39609.6365509259,2008-06-10,15:16:38
39.984879,116.352571,0,47,39609.6365740741,2008-06-10,15:16:40
39.984876,116.352538,0,46,39609.6365972222,2008-06-10,15:16:42
39.984874,116.35251,0,46,39609.6366203704,2008-06-10,15:16:44
39.984873,116.352498,0,47,39609.6366435185,2008-06-10,15:16:46
39.984873,116.352501,0,47,39609.6366666667,2008-06-10,15:16:48
39.984873,116.352503,0,47,39609.6366898148,2008-06-10,15:16:50
39.984873,116.352504,0,47,39609.636712963,2008-06-10,15:16:52
39.984873,116.352505,0,47,39609.6367361111,2008-06-10,15:16:54
39.984872,116.35251,0,47,39609.6367592593,2008-06-10,15:16:56
39.984872,116.352512,0,47,39609.6367824074,2008-06-10,15:16:58
39.984872,116.352514,0,47,39609.6368055556,2008-06-10,15:17:00
39.984872,116.352517,0,46,39609.6368287037,2008-06-10,15:17:02
39.984871,116.352516,0,46,39609.6368518519,2008-06-10,15:17:04
39.984871,116.352511,0,46,39609.636875,2008-06-10,15:17:06
39.98487,116.352496,0,46,39609.6368981482,2008-06-10,15:17:08
39.98487,116.352475,0,47,39609.6369212963,2008-06-10,15:17:10
39.984879,116.352442,0,47,39609.6369444444,2008-06-10,15:17:12
39.984881,116.352415,0,47,39609.6369675926,2008-06-10,15:17:14
39.984894,116.35239,0,47,39609.6369907407,2008-06-10,15:17:16
39.984907,116.35237,0,47,39609.6370138889,2008-06-10,15:17:18
39.984917,116.352354,0,47,39609.637037037,2008-06-10,15:17:20
39.984921,116.352332,0,47,39609.6370601852,2008-06-10,15:17:22
39.984907,116.352323,0,48,39609.6370833333,2008-06-10,15:17:24
39.984898,116.352324,0,48,39609.6371064815,2008-06-10,15:17:26
39.984889,116.352321,0,48,39609.6371296296,2008-06-10,15:17:28
39.984884,116.352319,0,48,39609.6371527778,2008-06-10,15:17:30
39.984884,116.352315,0,48,39609.6371759259,2008-06-10,15:17:32
39.984883,116.352316,0,48,39609.6371990741,2008-06-10,15:17:34
39.984872,116.352332,0,48,39609.6372222222,2008-06-10,15:17:36
39.98486,116.352339,0,48,39609.6372453704,2008-06-10,15:17:38
39.984855,116.352349,0,48,39609.6372685185,2008-06-10,15:17:40
39.984855,116.352352,0,48,39609.6372916667,2008-06-10,15:17:42
39.984855,116.352354,0,48,39609.6373148148,2008-06-10,15:17:44
39.984858,116.352373,0,48,39609.637337963,2008-06-10,15:17:46
39.98486,116.352384,0,48,39609.6373611111,2008-06-10,15:17:48
39.984864,116.3524,0,48,39609.6373842593,2008-06-10,15:17:50
39.984857,116.352419,0,49,39609.6374074074,2008-06-10,15:17:52
39.984853,116.352426,0,49,39609.6374305556,2008-06-10,15:17:54
39.984853,116.352432,0,49,39609.6374537037,2008-06-10,15:17:56
39.984853,116.352445,0,49,39609.6374768519,2008-06-10,15:17:58
39.984849,116.352461,0,49,39609.6375,2008-06-10,15:18:00
39.984849,116.352474,0,49,39609.6375231481,2008-06-10,15:18:02
39.984848,116.352482,0,49,39609.6375462963,2008-06-10,15:18:04
39.984849,116.352488,0,49,39609.6375694444,2008-06-10,15:18:06
39.984849,116.352491,0,49,39609.6375925926,2008-06-10,15:18:08
39.984849,116.352491,0,49,39609.6376157407,2008-06-10,15:18:10
39.98485,116.352496,0,49,39609.6376388889,2008-06-10,15:18:12
39.98485,116.352499,0,49,39609.637662037,2008-06-10,15:18:14
39.98485,116.352501,0,49,39609.6376851852,2008-06-10,15:18:16
39.984851,116.352501,0,49,39609.6377083333,2008-06-10,15:18:18
39.984851,116.352502,0,49,39609.6377314815,2008-06-10,15:18:20
39.984852,116.352506,0,49,39609.6377546296,2008-06-10,15:18:22
39.984852,116.352509,0,49,39609.6377777778,2008-06-10,15:18:24
39.984852,116.352509,0,49,39609.6378009259,2008-06-10,15:18:26
39.984852,116.352508,0,49,39609.6378240741,2008-06-10,15:18:28
39.984851,116.352511,0,49,39609.6378472222,2008-06-10,15:18:30
39.984851,116.352514,0,49,39609.6378703704,2008-06-10,15:18:32
39.984852,116.352518,0,49,39609.6378935185,2008-06-10,15:18:34
39.984852,116.352524,0,49,39609.6379166667,2008-06-10,15:18:36
39.984852,116.352528,0,49,39609.6379398148,2008-06-10,15:18:38
39.984852,116.352529,0,49,39609.637962963,2008-06-10,15:18:40
39.984852,116.352528,0,48,39609.6379861111,2008-06-10,15:18:42
39.984852,116.352526,0,48,39609.6380092593,2008-06-10,15:18:44
39.984853,116.352525,0,48,39609.6380324074,2008-06-10,15:18:46
39.984853,116.352523,0,48,39609.6380555556,2008-06-10,15:18:48
39.984853,116.35252,0,48,39609.6380787037,2008-06-10,15:18:50
39.984853,116.352522,0,48,39609.6381018519,2008-06-10,15:18:52
39.984854,116.352524,0,48,39609.638125,2008-06-10,15:18:54
39.984854,116.352525,0,48,39609.6381481481,2008-06-10,15:18:56
39.984854,116.352523,0,48,39609.6381712963,2008-06-10,15:18:58
39.984854,116.352521,0,48,39609.6381944444,2008-06-10,15:19:00
39.984853,116.352518,0,48,39609.6382175926,2008-06-10,15:19:02
39.984853,116.352515,0,48,39609.6382407407,2008-06-10,15:19:04
39.984853,116.352514,0,48,39609.6382638889,2008-06-10,15:19:06
39.984853,116.352511,0,48,39609.638287037,2008-06-10,15:19:08
39.984853,116.35251,0,48,39609.6383101852,2008-06-10,15:19:10
39.984853,116.352513,0,48,39609.6383333333,2008-06-10,15:19:12
39.984857,116.352522,0,48,39609.6383564815,2008-06-10,15:19:14
39.984859,116.352523,0,48,39609.6383796296,2008-06-10,15:19:16
39.984862,116.352515,0,48,39609.6384027778,2008-06-10,15:19:18
39.984866,116.352511,0,48,39609.6384259259,2008-06-10,15:19:20
39.984867,116.35251,0,48,39609.6384490741,2008-06-10,15:19:22
39.984867,116.35251,0,48,39609.6384722222,2008-06-10,15:19:24
39.984867,116.352514,0,48,39609.6384953704,2008-06-10,15:19:26
39.984868,116.352519,0,48,39609.6385185185,2008-06-10,15:19:28
39.984868,116.352523,0,48,39609.6385416667,2008-06-10,15:19:30
39.984868,116.352526,0,48,39609.6385648148,2008-06-10,15:19:32
39.984869,116.352528,0,48,39609.638587963,2008-06-10,15:19:34
39.984869,116.352527,0,48,39609.6386111111,2008-06-10,15:19:36
39.984869,116.352523,0,48,39609.6386342593,2008-06-10,15:19:38
39.984869,116.352519,0,48,39609.6386574074,2008-06-10,15:19:40
39.984869,116.352513,0,48,39609.6386805556,2008-06-10,15:19:42
39.984869,116.352506,0,48,39609.6387037037,2008-06-10,15:19:44
39.984869,116.352503,0,48,39609.6387268519,2008-06-10,15:19:46
39.984868,116.352501,0,48,39609.63875,2008-06-10,15:19:48
39.984868,116.352496,0,48,39609.6387731481,2008-06-10,15:19:50
39.984866,116.352477,0,48,39609.6387962963,2008-06-10,15:19:52
39.984865,116.35246,0,48,39609.6388194444,2008-06-10,15:19:54
39.984868,116.35244,0,48,39609.6388425926,2008-06-10,15:19:56
39.984869,116.352425,0,48,39609.6388657407,2008-06-10,15:19:58
39.984864,116.352416,0,48,39609.6388888889,2008-06-10,15:20:00
39.984851,116.352413,0,48,39609.638912037,2008-06-10,15:20:02
39.984846,116.352408,0,47,39609.6389351852,2008-06-10,15:20:04
39.984846,116.352401,0,47,39609.6389583333,2008-06-10,15:20:06
39.984838,116.352392,0,47,39609.6389814815,2008-06-10,15:20:08
39.984834,116.352387,0,47,39609.6390046296,2008-06-10,15:20:10
39.984831,116.352383,0,47,39609.6390277778,2008-06-10,15:20:12
39.984835,116.352384,0,47,39609.6390509259,2008-06-10,15:20:14
39.984835,116.352385,0,47,39609.6390740741,2008-06-10,15:20:16
39.984835,116.352381,0,47,39609.6390972222,2008-06-10,15:20:18
39.984835,116.352374,0,47,39609.6391203704,2008-06-10,15:20:20
39.984837,116.352363,0,47,39609.6391435185,2008-06-10,15:20:22
39.984838,116.35236,0,47,39609.6391666667,2008-06-10,15:20:24
39.984843,116.352357,0,47,39609.6391898148,2008-06-10,15:20:26
39.984842,116.352358,0,47,39609.639212963,2008-06-10,15:20:28
39.984842,116.352361,0,47,39609.6392361111,2008-06-10,15:20:30
39.984842,116.352364,0,47,39609.6392592593,2008-06-10,15:20:32
39.984834,116.352381,0,47,39609.6392824074,2008-06-10,15:20:34
39.984837,116.352397,0,47,39609.6393055556,2008-06-10,15:20:36
39.984836,116.352407,0,47,39609.6393287037,2008-06-10,15:20:38
39.98483,116.352425,0,47,39609.6393518519,2008-06-10,15:20:40
39.984827,116.352435,0,47,39609.639375,2008-06-10,15:20:42
39.984828,116.352446,0,47,39609.6393981481,2008-06-10,15:20:44
39.984834,116.352451,0,47,39609.6394212963,2008-06-10,15:20:46
39.984839,116.352455,0,47,39609.6394444444,2008-06-10,15:20:48
39.984843,116.352447,0,47,39609.6394675926,2008-06-10,15:20:50
39.984846,116.352431,0,47,39609.6394907407,2008-06-10,15:20:52
39.98485,116.352421,0,47,39609.6395138889,2008-06-10,15:20:54
39.984853,116.352407,0,47,39609.639537037,2008-06-10,15:20:56
39.984857,116.352397,0,47,39609.6395601852,2008-06-10,15:20:58
39.984857,116.352395,0,47,39609.6395833333,2008-06-10,15:21:00
39.984857,116.352391,0,47,39609.6396064815,2008-06-10,15:21:02
39.984857,116.35239,0,47,39609.6396296296,2008-06-10,15:21:04
39.984857,116.352392,0,47,39609.6396527778,2008-06-10,15:21:06
39.984858,116.352393,0,47,39609.6396759259,2008-06-10,15:21:08
39.984858,116.352396,0,47,39609.6396990741,2008-06-10,15:21:10
39.984867,116.352396,0,47,39609.6397222222,2008-06-10,15:21:12
39.984876,116.352387,0,47,39609.6397453704,2008-06-10,15:21:14
39.984879,116.352385,0,47,39609.6397685185,2008-06-10,15:21:16
39.98488,116.352386,0,47,39609.6397916667,2008-06-10,15:21:18
39.98488,116.35239,0,47,39609.6398148148,2008-06-10,15:21:20
39.98488,116.352395,0,47,39609.639837963,2008-06-10,15:21:22
39.98488,116.352396,0,47,39609.6398611111,2008-06-10,15:21:24
39.98488,116.352393,0,47,39609.6398842593,2008-06-10,15:21:26
39.98488,116.352392,0,47,39609.6399074074,2008-06-10,15:21:28
39.98488,116.352397,0,47,39609.6399305556,2008-06-10,15:21:30
39.98488,116.352403,0,47,39609.6399537037,2008-06-10,15:21:32
39.984875,116.352434,0,47,39609.6399768519,2008-06-10,15:21:34
39.984884,116.35245,0,47,39609.64,2008-06-10,15:21:36
39.984887,116.352455,0,47,39609.6400231481,2008-06-10,15:21:38
39.984884,116.352451,0,47,39609.6400462963,2008-06-10,15:21:40
39.984882,116.352446,0,47,39609.6400694444,2008-06-10,15:21:42
39.984882,116.352442,0,47,39609.6400925926,2008-06-10,15:21:44
39.984881,116.352435,0,47,39609.6401157407,2008-06-10,15:21:46
39.984885,116.352432,0,47,39609.6401388889,2008-06-10,15:21:48
39.984891,116.352436,0,47,39609.640162037,2008-06-10,15:21:50
39.9849,116.352442,0,47,39609.6401851852,2008-06-10,15:21:52
39.984906,116.352447,0,47,39609.6402083333,2008-06-10,15:21:54
39.984913,116.35245,0,47,39609.6402314815,2008-06-10,15:21:56
39.984919,116.352455,0,47,39609.6402546296,2008-06-10,15:21:58
39.984921,116.352457,0,47,39609.6402777778,2008-06-10,15:22:00
39.984922,116.352455,0,47,39609.6403009259,2008-06-10,15:22:02
39.984911,116.352457,0,47,39609.6403240741,2008-06-10,15:22:04
39.984907,116.352439,0,47,39609.6403472222,2008-06-10,15:22:06
39.984907,116.352435,0,47,39609.6403703704,2008-06-10,15:22:08
39.984907,116.352433,0,47,39609.6403935185,2008-06-10,15:22:10
39.984906,116.352435,0,47,39609.6404166667,2008-06-10,15:22:12
39.984906,116.352433,0,47,39609.6404398148,2008-06-10,15:22:14
39.984906,116.352431,0,47,39609.640462963,2008-06-10,15:22:16
39.984906,116.352429,0,47,39609.6404861111,2008-06-10,15:22:18
39.984906,116.352429,0,47,39609.6405092593,2008-06-10,15:22:20
39.984906,116.35243,0,47,39609.6405324074,2008-06-10,15:22:22
39.984905,116.352435,0,47,39609.6405555556,2008-06-10,15:22:24
39.984902,116.352438,0,47,39609.6405787037,2008-06-10,15:22:26
39.984897,116.352435,0,47,39609.6406018519,2008-06-10,15:22:28
39.984893,116.352429,0,47,39609.640625,2008-06-10,15:22:30
39.984887,116.352418,0,47,39609.6406481481,2008-06-10,15:22:32
39.984882,116.352408,0,47,39609.6406712963,2008-06-10,15:22:34
39.984882,116.352403,0,47,39609.6406944444,2008-06-10,15:22:36
39.984882,116.352397,0,47,39609.6407175926,2008-06-10,15:22:38
39.984882,116.352392,0,47,39609.6407407407,2008-06-10,15:22:40
39.984881,116.352391,0,47,39609.6407638889,2008-06-10,15:22:42
39.984881,116.35239,0,47,39609.640787037,2008-06-10,15:22:44
39.984882,116.352387,0,47,39609.6408101852,2008-06-10,15:22:46
39.984882,116.352383,0,47,39609.6408333333,2008-06-10,15:22:48
39.984881,116.352377,0,47,39609.6408564815,2008-06-10,15:22:50
39.984882,116.352373,0,47,39609.6408796296,2008-06-10,15:22:52
39.984882,116.352369,0,47,39609.6409027778,2008-06-10,15:22:54
39.984882,116.352367,0,47,39609.6409259259,2008-06-10,15:22:56
39.984883,116.352365,0,47,39609.6409490741,2008-06-10,15:22:58
39.984883,116.352366,0,47,39609.6409722222,2008-06-10,15:23:00
39.984883,116.352369,0,47,39609.6409953704,2008-06-10,15:23:02
39.984883,116.352372,0,47,39609.6410185185,2008-06-10,15:23:04
39.984882,116.352374,0,47,39609.6410416667,2008-06-10,15:23:06
39.984882,116.352374,0,47,39609.6410648148,2008-06-10,15:23:08
39.984882,116.352377,0,47,39609.641087963,2008-06-10,15:23:10
39.98488,116.352382,0,47,39609.6411111111,2008-06-10,15:23:12
39.98488,116.35238,0,47,39609.6411342593,2008-06-10,15:23:14
39.984879,116.35238,0,47,39609.6411574074,2008-06-10,15:23:16
39.984874,116.35238,0,47,39609.6411805556,2008-06-10,15:23:18
39.984872,116.35237,0,47,39609.6412037037,2008-06-10,15:23:20
39.984872,116.352373,0,47,39609.6412268518,2008-06-10,15:23:22
39.984872,116.352376,0,47,39609.64125,2008-06-10,15:23:24
39.984872,116.352378,0,47,39609.6412731481,2008-06-10,15:23:26
39.984872,116.352377,0,47,39609.6412962963,2008-06-10,15:23:28
39.984872,116.352372,0,47,39609.6413194444,2008-06-10,15:23:30
39.984871,116.352366,0,47,39609.6413425926,2008-06-10,15:23:32
39.984871,116.352361,0,47,39609.6413657407,2008-06-10,15:23:34
39.984871,116.352358,0,47,39609.6413888889,2008-06-10,15:23:36
39.984871,116.352357,0,47,39609.641412037,2008-06-10,15:23:38
39.984871,116.352355,0,47,39609.6414351852,2008-06-10,15:23:40
39.984871,116.352352,0,47,39609.6414583333,2008-06-10,15:23:42
39.984871,116.352349,0,47,39609.6414814815,2008-06-10,15:23:44
39.984871,116.352346,0,47,39609.6415046296,2008-06-10,15:23:46
39.98487,116.352347,0,47,39609.6415277778,2008-06-10,15:23:48
39.984855,116.352373,0,47,39609.6415509259,2008-06-10,15:23:50
39.984836,116.352396,0,47,39609.6415740741,2008-06-10,15:23:52
39.984828,116.352407,0,47,39609.6415972222,2008-06-10,15:23:54
39.984828,116.352409,0,47,39609.6416203704,2008-06-10,15:23:56
39.984828,116.352414,0,47,39609.6416435185,2008-06-10,15:23:58
39.984828,116.352426,0,47,39609.6416666667,2008-06-10,15:24:00
39.984833,116.352442,0,47,39609.6416898148,2008-06-10,15:24:02
39.98484,116.352457,0,47,39609.641712963,2008-06-10,15:24:04
39.984843,116.352464,0,47,39609.6417361111,2008-06-10,15:24:06
39.984848,116.352474,0,48,39609.6417592593,2008-06-10,15:24:08
39.984845,116.352493,0,48,39609.6417824074,2008-06-10,15:24:10
39.984842,116.352496,0,48,39609.6418055556,2008-06-10,15:24:12
39.984844,116.352482,0,48,39609.6418287037,2008-06-10,15:24:14
39.98485,116.352466,0,48,39609.6418518518,2008-06-10,15:24:16
39.984852,116.352464,0,48,39609.641875,2008-06-10,15:24:18
39.984853,116.35247,0,48,39609.6418981481,2008-06-10,15:24:20
39.984854,116.352468,0,48,39609.6419212963,2008-06-10,15:24:22
39.984857,116.35246,0,48,39609.6419444444,2008-06-10,15:24:24
39.984857,116.352462,0,48,39609.6419675926,2008-06-10,15:24:26
39.984857,116.352463,0,48,39609.6419907407,2008-06-10,15:24:28
39.984857,116.352463,0,48,39609.6420138889,2008-06-10,15:24:30
39.984858,116.352464,0,48,39609.642037037,2008-06-10,15:24:32
39.984858,116.352467,0,48,39609.6420601852,2008-06-10,15:24:34
39.984862,116.352467,0,48,39609.6420833333,2008-06-10,15:24:36
39.984857,116.352472,0,48,39609.6421064815,2008-06-10,15:24:38
39.984859,116.352477,0,48,39609.6421296296,2008-06-10,15:24:40
39.984859,116.352479,0,48,39609.6421527778,2008-06-10,15:24:42
39.984859,116.35248,0,48,39609.6421759259,2008-06-10,15:24:44
39.984859,116.352481,0,48,39609.6421990741,2008-06-10,15:24:46
39.984859,116.352482,0,48,39609.6422222222,2008-06-10,15:24:48
39.984859,116.352481,0,48,39609.6422453704,2008-06-10,15:24:50
39.984859,116.352479,0,48,39609.6422685185,2008-06-10,15:24:52
39.984859,116.352475,0,48,39609.6422916667,2008-06-10,15:24:54
39.984858,116.35247,0,48,39609.6423148148,2008-06-10,15:24:56
39.984861,116.352446,0,48,39609.642337963,2008-06-10,15:24:58
39.984864,116.352428,0,48,39609.6423611111,2008-06-10,15:25:00
39.984872,116.35242,0,48,39609.6423842593,2008-06-10,15:25:02
39.984872,116.35242,0,48,39609.6424074074,2008-06-10,15:25:04
39.984872,116.352424,0,48,39609.6424305556,2008-06-10,15:25:06
39.984873,116.352429,0,48,39609.6424537037,2008-06-10,15:25:08
39.984873,116.352435,0,48,39609.6424768518,2008-06-10,15:25:10
39.984879,116.352433,0,49,39609.6425,2008-06-10,15:25:12
39.984887,116.352429,0,49,39609.6425231481,2008-06-10,15:25:14
39.984899,116.35242,0,50,39609.6425462963,2008-06-10,15:25:16
39.984907,116.352406,0,50,39609.6425694444,2008-06-10,15:25:18
39.984915,116.352396,0,50,39609.6425925926,2008-06-10,15:25:20
39.984915,116.352391,0,50,39609.6426157407,2008-06-10,15:25:22
39.984915,116.352388,0,50,39609.6426388889,2008-06-10,15:25:24
39.984915,116.352384,0,50,39609.642662037,2008-06-10,15:25:26
39.984915,116.352381,0,50,39609.6426851852,2008-06-10,15:25:28
39.984915,116.352375,0,50,39609.6427083333,2008-06-10,15:25:30
39.98492,116.352344,0,50,39609.6427314815,2008-06-10,15:25:32
39.98492,116.352324,0,51,39609.6427546296,2008-06-10,15:25:34
39.98492,116.352316,0,51,39609.6427777778,2008-06-10,15:25:36
39.984909,116.352298,0,51,39609.6428009259,2008-06-10,15:25:38
39.984885,116.352288,0,52,39609.6428240741,2008-06-10,15:25:40
39.984871,116.352272,0,52,39609.6428472222,2008-06-10,15:25:42
39.984872,116.352256,0,52,39609.6428703704,2008-06-10,15:25:44
39.984866,116.35224,0,52,39609.6428935185,2008-06-10,15:25:46
39.98486,116.352234,0,52,39609.6429166667,2008-06-10,15:25:48
39.984856,116.352225,0,52,39609.6429398148,2008-06-10,15:25:50
39.984848,116.352232,0,52,39609.642962963,2008-06-10,15:25:52
39.984846,116.352233,0,52,39609.6429861111,2008-06-10,15:25:54
39.984842,116.352225,0,52,39609.6430092593,2008-06-10,15:25:56
39.984833,116.352211,0,52,39609.6430324074,2008-06-10,15:25:58
39.984827,116.352197,0,53,39609.6430555556,2008-06-10,15:26:00
39.984823,116.352208,0,53,39609.6430787037,2008-06-10,15:26:02
39.984818,116.352222,0,53,39609.6431018518,2008-06-10,15:26:04
39.984821,116.352231,0,53,39609.643125,2008-06-10,15:26:06
39.984821,116.352234,0,53,39609.6431481481,2008-06-10,15:26:08
39.984821,116.352239,0,53,39609.6431712963,2008-06-10,15:26:10
39.984821,116.352245,0,53,39609.6431944444,2008-06-10,15:26:12
39.984821,116.352252,0,52,39609.6432175926,2008-06-10,15:26:14
39.984822,116.352259,0,52,39609.6432407407,2008-06-10,15:26:16
39.984821,116.352276,0,52,39609.6432638889,2008-06-10,15:26:18
39.984825,116.352296,0,52,39609.643287037,2008-06-10,15:26:20
39.984828,116.352313,0,52,39609.6433101852,2008-06-10,15:26:22
39.984837,116.352338,0,52,39609.6433333333,2008-06-10,15:26:24
39.984846,116.352369,0,51,39609.6433564815,2008-06-10,15:26:26
39.984863,116.352391,0,51,39609.6433796296,2008-06-10,15:26:28
39.984872,116.352381,0,51,39609.6434027778,2008-06-10,15:26:30
39.984886,116.352388,0,51,39609.6434259259,2008-06-10,15:26:32
39.98489,116.352384,0,51,39609.6434490741,2008-06-10,15:26:34
39.984891,116.352388,0,51,39609.6434722222,2008-06-10,15:26:36
39.984892,116.352393,0,51,39609.6434953704,2008-06-10,15:26:38
39.984893,116.352399,0,51,39609.6435185185,2008-06-10,15:26:40
39.984893,116.352403,0,51,39609.6435416667,2008-06-10,15:26:42
39.984893,116.352408,0,51,39609.6435648148,2008-06-10,15:26:44
39.984893,116.352412,0,51,39609.643587963,2008-06-10,15:26:46
39.984893,116.352418,0,51,39609.6436111111,2008-06-10,15:26:48
39.984893,116.352421,0,51,39609.6436342593,2008-06-10,15:26:50
39.984893,116.352422,0,51,39609.6436574074,2008-06-10,15:26:52
39.984892,116.352421,0,51,39609.6436805556,2008-06-10,15:26:54
39.984892,116.352422,0,51,39609.6437037037,2008-06-10,15:26:56
39.984892,116.352422,0,51,39609.6437268518,2008-06-10,15:26:58
39.984892,116.352421,0,51,39609.64375,2008-06-10,15:27:00
39.984892,116.35242,0,51,39609.6437731481,2008-06-10,15:27:02
39.984892,116.352422,0,51,39609.6437962963,2008-06-10,15:27:04
39.984892,116.352424,0,51,39609.6438194444,2008-06-10,15:27:06
39.984892,116.352425,0,51,39609.6438425926,2008-06-10,15:27:08
39.984892,116.352426,0,51,39609.6438657407,2008-06-10,15:27:10
39.984892,116.352426,0,51,39609.6438888889,2008-06-10,15:27:12
39.984892,116.352422,0,51,39609.643912037,2008-06-10,15:27:14
39.984892,116.352419,0,51,39609.6439351852,2008-06-10,15:27:16
39.984892,116.352416,0,51,39609.6439583333,2008-06-10,15:27:18
39.984892,116.352415,0,51,39609.6439814815,2008-06-10,15:27:20
39.984891,116.352416,0,51,39609.6440046296,2008-06-10,15:27:22
39.984891,116.352418,0,51,39609.6440277778,2008-06-10,15:27:24
39.98489,116.352419,0,51,39609.6440509259,2008-06-10,15:27:26
39.98489,116.352419,0,51,39609.6440740741,2008-06-10,15:27:28
39.984889,116.352416,0,51,39609.6440972222,2008-06-10,15:27:30
39.984889,116.352411,0,51,39609.6441203704,2008-06-10,15:27:32
39.984888,116.352405,0,51,39609.6441435185,2008-06-10,15:27:34
39.984882,116.352401,0,51,39609.6441666667,2008-06-10,15:27:36
39.984874,116.352387,0,51,39609.6441898148,2008-06-10,15:27:38
39.98486,116.352371,0,51,39609.644212963,2008-06-10,15:27:40
39.984856,116.352365,0,51,39609.6442361111,2008-06-10,15:27:42
39.984846,116.352363,0,51,39609.6442592593,2008-06-10,15:27:44
39.984846,116.352358,0,51,39609.6442824074,2008-06-10,15:27:46
39.984846,116.352358,0,51,39609.6443055556,2008-06-10,15:27:48
39.984847,116.352358,0,51,39609.6443287037,2008-06-10,15:27:50
39.984847,116.35236,0,51,39609.6443518519,2008-06-10,15:27:52
39.984858,116.352378,0,50,39609.644375,2008-06-10,15:27:54
39.984859,116.352381,0,50,39609.6443981482,2008-06-10,15:27:56
39.984859,116.352384,0,50,39609.6444212963,2008-06-10,15:27:58
39.984859,116.352386,0,50,39609.6444444444,2008-06-10,15:28:00
39.984859,116.352384,0,50,39609.6444675926,2008-06-10,15:28:02
39.984859,116.35238,0,50,39609.6444907407,2008-06-10,15:28:04
39.984859,116.352378,0,50,39609.6445138889,2008-06-10,15:28:06
39.984857,116.35237,0,50,39609.644537037,2008-06-10,15:28:08
39.984857,116.352366,0,50,39609.6445601852,2008-06-10,15:28:10
39.984858,116.35236,0,50,39609.6445833333,2008-06-10,15:28:12
39.984857,116.352354,0,50,39609.6446064815,2008-06-10,15:28:14
39.984858,116.352349,0,50,39609.6446296296,2008-06-10,15:28:16
39.984858,116.352348,0,50,39609.6446527778,2008-06-10,15:28:18
39.98486,116.352348,0,50,39609.6446759259,2008-06-10,15:28:20
39.98486,116.352345,0,50,39609.6446990741,2008-06-10,15:28:22
39.98486,116.352342,0,50,39609.6447222222,2008-06-10,15:28:24
39.98486,116.352339,0,50,39609.6447453704,2008-06-10,15:28:26
39.98486,116.352336,0,50,39609.6447685185,2008-06-10,15:28:28
39.984869,116.352335,0,50,39609.6447916667,2008-06-10,15:28:30
39.98487,116.352334,0,50,39609.6448148148,2008-06-10,15:28:32
39.984873,116.352336,0,50,39609.644837963,2008-06-10,15:28:34
39.984873,116.352335,0,50,39609.6448611111,2008-06-10,15:28:36
39.984873,116.352333,0,50,39609.6448842593,2008-06-10,15:28:38
39.984873,116.352329,0,50,39609.6449074074,2008-06-10,15:28:40
39.984867,116.35233,0,50,39609.6449305556,2008-06-10,15:28:42
39.984867,116.352327,0,50,39609.6449537037,2008-06-10,15:28:44
39.984867,116.352325,0,50,39609.6449768519,2008-06-10,15:28:46
39.984867,116.352324,0,50,39609.645,2008-06-10,15:28:48
39.984866,116.352322,0,50,39609.6450231481,2008-06-10,15:28:50
39.984866,116.35232,0,50,39609.6450462963,2008-06-10,15:28:52
39.984866,116.352318,0,50,39609.6450694444,2008-06-10,15:28:54
39.984873,116.352324,0,50,39609.6450925926,2008-06-10,15:28:56
39.984873,116.352322,0,50,39609.6451157407,2008-06-10,15:28:58
39.984873,116.352323,0,50,39609.6451388889,2008-06-10,15:29:00
39.9848,116.352624,0,68,39609.6524074074,2008-06-10,15:39:28
39.984763,116.352676,0,68,39609.6524305556,2008-06-10,15:39:30
39.98473,116.352724,0,68,39609.6524537037,2008-06-10,15:39:32
39.984712,116.352759,0,68,39609.6524768519,2008-06-10,15:39:34
39.984695,116.352785,0,68,39609.6525,2008-06-10,15:39:36
39.984664,116.35283,0,68,39609.6525231482,2008-06-10,15:39:38
39.984645,116.35286,0,68,39609.6525462963,2008-06-10,15:39:40
39.984632,116.352892,0,68,39609.6525694444,2008-06-10,15:39:42
39.984635,116.352897,0,68,39609.6525925926,2008-06-10,15:39:44
39.984643,116.352897,0,69,39609.6526157407,2008-06-10,15:39:46
39.984651,116.352891,0,70,39609.6526388889,2008-06-10,15:39:48
39.98466,116.352874,0,71,39609.652662037,2008-06-10,15:39:50
39.984665,116.35287,0,72,39609.6526851852,2008-06-10,15:39:52
39.984663,116.352868,0,74,39609.6527083333,2008-06-10,15:39:54
39.984661,116.352861,0,75,39609.6527314815,2008-06-10,15:39:56
39.98467,116.352832,0,75,39609.6527546296,2008-06-10,15:39:58
39.98467,116.352826,0,75,39609.6527777778,2008-06-10,15:40:00
39.98467,116.35282,0,75,39609.6528009259,2008-06-10,15:40:02
39.984686,116.352774,0,75,39609.6528240741,2008-06-10,15:40:04
39.984702,116.352734,0,75,39609.6528472222,2008-06-10,15:40:06
39.984717,116.352695,0,75,39609.6528703704,2008-06-10,15:40:08
39.98473,116.352662,0,75,39609.6528935185,2008-06-10,15:40:10
39.984742,116.352631,0,76,39609.6529166667,2008-06-10,15:40:12
39.984745,116.352623,0,76,39609.6529398148,2008-06-10,15:40:14
39.984752,116.352604,0,76,39609.652962963,2008-06-10,15:40:16
39.984753,116.352587,0,76,39609.6529861111,2008-06-10,15:40:18
39.984747,116.352582,0,76,39609.6530092593,2008-06-10,15:40:20
39.984742,116.352582,0,76,39609.6530324074,2008-06-10,15:40:22
39.984738,116.352589,0,76,39609.6530555556,2008-06-10,15:40:24
39.984741,116.352589,0,76,39609.6530787037,2008-06-10,15:40:26
39.984741,116.352591,0,76,39609.6531018519,2008-06-10,15:40:28
39.984742,116.352591,0,76,39609.653125,2008-06-10,15:40:30
39.984742,116.352592,0,76,39609.6531481481,2008-06-10,15:40:32
39.984742,116.352594,0,76,39609.6531712963,2008-06-10,15:40:34
39.984742,116.352595,0,76,39609.6531944444,2008-06-10,15:40:36
39.984742,116.352593,0,76,39609.6532175926,2008-06-10,15:40:38
39.984742,116.35259,0,76,39609.6532407407,2008-06-10,15:40:40
39.984742,116.352585,0,76,39609.6532638889,2008-06-10,15:40:42
39.984742,116.352579,0,76,39609.653287037,2008-06-10,15:40:44
39.984742,116.352574,0,76,39609.6533101852,2008-06-10,15:40:46
39.984742,116.352569,0,76,39609.6533333333,2008-06-10,15:40:48
39.984742,116.352563,0,76,39609.6533564815,2008-06-10,15:40:50
39.984742,116.352558,0,76,39609.6533796296,2008-06-10,15:40:52
39.984744,116.352558,0,76,39609.6534027778,2008-06-10,15:40:54
39.984751,116.352564,0,76,39609.6534259259,2008-06-10,15:40:56
39.984752,116.352583,0,76,39609.6534490741,2008-06-10,15:40:58
39.984752,116.352583,0,76,39609.6534722222,2008-06-10,15:41:00
39.984753,116.352583,0,76,39609.6534953704,2008-06-10,15:41:02
39.984753,116.352584,0,76,39609.6535185185,2008-06-10,15:41:04
39.984753,116.352586,0,76,39609.6535416667,2008-06-10,15:41:06
39.984752,116.352591,0,76,39609.6535648148,2008-06-10,15:41:08
39.984721,116.352658,0,76,39609.653587963,2008-06-10,15:41:10
39.984686,116.35273,0,76,39609.6536111111,2008-06-10,15:41:12
39.984653,116.35278,0,77,39609.6536342593,2008-06-10,15:41:14
39.984615,116.352831,0,77,39609.6536574074,2008-06-10,15:41:16
39.984576,116.352884,0,77,39609.6536805556,2008-06-10,15:41:18
39.984528,116.352951,0,77,39609.6537037037,2008-06-10,15:41:20
39.984478,116.353011,0,77,39609.6537268519,2008-06-10,15:41:22
39.984427,116.353065,0,77,39609.65375,2008-06-10,15:41:24
39.984373,116.353118,0,78,39609.6537731481,2008-06-10,15:41:26
39.984318,116.35317,0,78,39609.6537962963,2008-06-10,15:41:28
39.984268,116.353222,0,79,39609.6538194444,2008-06-10,15:41:30
39.984226,116.353266,0,81,39609.6538425926,2008-06-10,15:41:32
39.984189,116.353306,0,83,39609.6538657407,2008-06-10,15:41:34
39.984143,116.353359,0,85,39609.6538888889,2008-06-10,15:41:36
39.984104,116.353403,0,87,39609.653912037,2008-06-10,15:41:38
39.984068,116.353441,0,90,39609.6539351852,2008-06-10,15:41:40
39.984038,116.353467,0,92,39609.6539583333,2008-06-10,15:41:42
39.984005,116.353497,0,95,39609.6539814815,2008-06-10,15:41:44
39.983976,116.353519,0,97,39609.6540046296,2008-06-10,15:41:46
39.983947,116.353551,0,98,39609.6540277778,2008-06-10,15:41:48
39.983925,116.353579,0,100,39609.6540509259,2008-06-10,15:41:50
39.98393,116.353573,0,102,39609.6540740741,2008-06-10,15:41:52
39.983941,116.353554,0,105,39609.6540972222,2008-06-10,15:41:54
39.983946,116.353537,0,107,39609.6541203704,2008-06-10,15:41:56
39.983956,116.353521,0,110,39609.6541435185,2008-06-10,15:41:58
39.983958,116.353533,0,113,39609.6541666667,2008-06-10,15:42:00
39.983971,116.353534,0,114,39609.6541898148,2008-06-10,15:42:02
39.983996,116.353518,0,116,39609.654212963,2008-06-10,15:42:04
39.984035,116.353484,0,115,39609.6542361111,2008-06-10,15:42:06
39.984056,116.353468,0,114,39609.6542592593,2008-06-10,15:42:08
39.984057,116.35347,0,115,39609.6542824074,2008-06-10,15:42:10
39.984058,116.353467,0,115,39609.6543055556,2008-06-10,15:42:12
39.984072,116.353451,0,116,39609.6543287037,2008-06-10,15:42:14
39.984098,116.353425,0,116,39609.6543518519,2008-06-10,15:42:16
39.984122,116.353404,0,116,39609.654375,2008-06-10,15:42:18
39.984137,116.353397,0,116,39609.6543981481,2008-06-10,15:42:20
39.984144,116.353391,0,116,39609.6544212963,2008-06-10,15:42:22
39.984156,116.353381,0,116,39609.6544444444,2008-06-10,15:42:24
39.98416,116.353374,0,116,39609.6544675926,2008-06-10,15:42:26
39.984165,116.35336,0,116,39609.6544907407,2008-06-10,15:42:28
39.984174,116.353339,0,116,39609.6545138889,2008-06-10,15:42:30
39.984157,116.353196,0,115,39609.654537037,2008-06-10,15:42:32
39.984153,116.353118,0,115,39609.6545601852,2008-06-10,15:42:34
39.984163,116.353069,0,115,39609.6545833333,2008-06-10,15:42:36
39.984166,116.353036,0,114,39609.6546064815,2008-06-10,15:42:38
39.98417,116.353021,0,114,39609.6546296296,2008-06-10,15:42:40
39.984156,116.353031,0,114,39609.6546527778,2008-06-10,15:42:42
39.984155,116.353027,0,114,39609.6546759259,2008-06-10,15:42:44
39.984136,116.35304,0,113,39609.6546990741,2008-06-10,15:42:46
39.984115,116.353046,0,113,39609.6547222222,2008-06-10,15:42:48
39.984104,116.353033,0,113,39609.6547453704,2008-06-10,15:42:50
39.984098,116.353025,0,113,39609.6547685185,2008-06-10,15:42:52
39.984085,116.353021,0,113,39609.6547916667,2008-06-10,15:42:54
39.984077,116.353022,0,113,39609.6548148148,2008-06-10,15:42:56
39.984073,116.353018,0,113,39609.654837963,2008-06-10,15:42:58
39.984071,116.35301,0,113,39609.6548611111,2008-06-10,15:43:00
39.984074,116.353014,0,113,39609.6548842593,2008-06-10,15:43:02
39.984078,116.353016,0,113,39609.6549074074,2008-06-10,15:43:04
39.984079,116.353019,0,114,39609.6549305556,2008-06-10,15:43:06
39.984069,116.353016,0,114,39609.6549537037,2008-06-10,15:43:08
39.984066,116.353018,0,114,39609.6549768519,2008-06-10,15:43:10
39.984065,116.353024,0,114,39609.655,2008-06-10,15:43:12
39.984065,116.353029,0,114,39609.6550231481,2008-06-10,15:43:14
39.984065,116.353032,0,114,39609.6550462963,2008-06-10,15:43:16
39.984065,116.353036,0,114,39609.6550694444,2008-06-10,15:43:18
39.984065,116.353033,0,114,39609.6550925926,2008-06-10,15:43:20
39.984065,116.35303,0,114,39609.6551157407,2008-06-10,15:43:22
39.984064,116.353027,0,114,39609.6551388889,2008-06-10,15:43:24
39.984063,116.353027,0,114,39609.655162037,2008-06-10,15:43:26
39.984064,116.353024,0,114,39609.6551851852,2008-06-10,15:43:28
39.984064,116.353023,0,114,39609.6552083333,2008-06-10,15:43:30
39.984063,116.353021,0,114,39609.6552314815,2008-06-10,15:43:32
39.984063,116.353019,0,114,39609.6552546296,2008-06-10,15:43:34
39.984063,116.353021,0,114,39609.6552777778,2008-06-10,15:43:36
39.984063,116.353019,0,114,39609.6553009259,2008-06-10,15:43:38
39.98406,116.35302,0,114,39609.6553240741,2008-06-10,15:43:40
39.984058,116.353019,0,114,39609.6553472222,2008-06-10,15:43:42
39.984058,116.353017,0,114,39609.6553703704,2008-06-10,15:43:44
39.984058,116.353014,0,114,39609.6553935185,2008-06-10,15:43:46
39.98405,116.352999,0,114,39609.6554166667,2008-06-10,15:43:48
39.984045,116.352992,0,114,39609.6554398148,2008-06-10,15:43:50
39.984043,116.352973,0,114,39609.655462963,2008-06-10,15:43:52
39.98403,116.352956,0,114,39609.6554861111,2008-06-10,15:43:54
39.984012,116.35294,0,114,39609.6555092593,2008-06-10,15:43:56
39.983997,116.352938,0,114,39609.6555324074,2008-06-10,15:43:58
39.983982,116.35294,0,115,39609.6555555556,2008-06-10,15:44:00
39.983979,116.352936,0,115,39609.6555787037,2008-06-10,15:44:02
39.983975,116.352933,0,115,39609.6556018519,2008-06-10,15:44:04
39.983975,116.352932,0,115,39609.655625,2008-06-10,15:44:06
39.983971,116.352938,0,115,39609.6556481481,2008-06-10,15:44:08
39.983973,116.352947,0,115,39609.6556712963,2008-06-10,15:44:10
39.983971,116.352947,0,115,39609.6556944444,2008-06-10,15:44:12
39.983965,116.352948,0,115,39609.6557175926,2008-06-10,15:44:14
39.98395,116.352945,0,114,39609.6557407407,2008-06-10,15:44:16
39.983931,116.352942,0,114,39609.6557638889,2008-06-10,15:44:18
39.983911,116.352924,0,113,39609.655787037,2008-06-10,15:44:20
39.98389,116.352914,0,113,39609.6558101852,2008-06-10,15:44:22
39.983878,116.352931,0,113,39609.6558333333,2008-06-10,15:44:24
39.983869,116.352938,0,113,39609.6558564815,2008-06-10,15:44:26
39.983863,116.352937,0,112,39609.6558796296,2008-06-10,15:44:28
39.983876,116.352939,0,112,39609.6559027778,2008-06-10,15:44:30
39.983895,116.352946,0,111,39609.6559259259,2008-06-10,15:44:32
39.983914,116.352951,0,110,39609.6559490741,2008-06-10,15:44:34
39.983935,116.352962,0,109,39609.6559722222,2008-06-10,15:44:36
39.983964,116.352968,0,107,39609.6559953704,2008-06-10,15:44:38
39.983997,116.352973,0,104,39609.6560185185,2008-06-10,15:44:40
39.984033,116.352987,0,102,39609.6560416667,2008-06-10,15:44:42
39.984064,116.352999,0,99,39609.6560648148,2008-06-10,15:44:44
39.984094,116.353008,0,96,39609.656087963,2008-06-10,15:44:46
39.984122,116.353036,0,94,39609.6561111111,2008-06-10,15:44:48
39.984152,116.353054,0,92,39609.6561342593,2008-06-10,15:44:50
39.984179,116.353075,0,89,39609.6561574074,2008-06-10,15:44:52
39.984212,116.353092,0,86,39609.6561805556,2008-06-10,15:44:54
39.984862,116.352307,0,79,39609.6564814815,2008-06-10,15:45:20
39.98467,116.352252,0,83,39609.6565046296,2008-06-10,15:45:22
39.98464,116.352244,0,83,39609.6565277778,2008-06-10,15:45:24
39.984663,116.352245,0,81,39609.6565509259,2008-06-10,15:45:26
39.984676,116.352237,0,75,39609.6565740741,2008-06-10,15:45:28
39.984642,116.352248,0,82,39609.6565972222,2008-06-10,15:45:30
39.984637,116.352255,0,86,39609.6566203704,2008-06-10,15:45:32
39.984641,116.352253,0,85,39609.6566435185,2008-06-10,15:45:34
39.984625,116.352255,0,91,39609.6566666667,2008-06-10,15:45:36
39.98462,116.352262,0,93,39609.6566898148,2008-06-10,15:45:38
39.984627,116.352266,0,92,39609.656712963,2008-06-10,15:45:40
39.984627,116.352266,0,92,39609.6567361111,2008-06-10,15:45:42
39.984627,116.352265,0,91,39609.6567592593,2008-06-10,15:45:44
39.984627,116.352264,0,91,39609.6567824074,2008-06-10,15:45:46
39.984626,116.35226,0,91,39609.6568055556,2008-06-10,15:45:48
39.984622,116.352248,0,88,39609.6568287037,2008-06-10,15:45:50
39.984619,116.352232,0,81,39609.6568518518,2008-06-10,15:45:52
39.984622,116.352212,0,69,39609.656875,2008-06-10,15:45:54
39.984613,116.352197,0,63,39609.6568981481,2008-06-10,15:45:56
39.984596,116.352181,0,58,39609.6569212963,2008-06-10,15:45:58
39.984593,116.352148,0,50,39609.6569444444,2008-06-10,15:46:00
39.984583,116.352126,0,41,39609.6569675926,2008-06-10,15:46:02
39.984578,116.352123,0,40,39609.6569907407,2008-06-10,15:46:04
39.991953,116.355779,0,76,39609.6623842593,2008-06-10,15:53:50
39.984823,116.352419,0,158,39609.6649537037,2008-06-10,15:57:32
39.984829,116.352461,0,183,39609.6649768518,2008-06-10,15:57:34
39.984874,116.35247,0,170,39609.665,2008-06-10,15:57:36
39.984897,116.352436,0,132,39609.6650231481,2008-06-10,15:57:38
39.984896,116.352415,0,124,39609.6650462963,2008-06-10,15:57:40
39.984895,116.352414,0,123,39609.6650694444,2008-06-10,15:57:42
39.984883,116.352396,0,118,39609.6650925926,2008-06-10,15:57:44
39.984871,116.352374,0,116,39609.6651157407,2008-06-10,15:57:46
39.984865,116.352366,0,116,39609.6651388889,2008-06-10,15:57:48
39.984866,116.352368,0,116,39609.665162037,2008-06-10,15:57:50
39.984866,116.352371,0,116,39609.6651851852,2008-06-10,15:57:52
39.984866,116.352369,0,116,39609.6652083333,2008-06-10,15:57:54
39.984866,116.352372,0,116,39609.6652314815,2008-06-10,15:57:56
39.984866,116.352373,0,116,39609.6652546296,2008-06-10,15:57:58
39.984866,116.35237,0,116,39609.6652777778,2008-06-10,15:58:00
39.984866,116.352369,0,116,39609.6653009259,2008-06-10,15:58:02
39.984866,116.352369,0,116,39609.6653240741,2008-06-10,15:58:04
39.984882,116.352396,0,122,39609.6653472222,2008-06-10,15:58:06
39.984897,116.352433,0,130,39609.6653703704,2008-06-10,15:58:08
39.984912,116.352454,0,135,39609.6653935185,2008-06-10,15:58:10
39.984923,116.352461,0,137,39609.6654166667,2008-06-10,15:58:12
39.984923,116.352464,0,137,39609.6654398148,2008-06-10,15:58:14
39.984923,116.352466,0,137,39609.665462963,2008-06-10,15:58:16
39.984927,116.35248,0,142,39609.6654861111,2008-06-10,15:58:18
39.984915,116.352487,0,145,39609.6655092593,2008-06-10,15:58:20
39.984907,116.352489,0,147,39609.6655324074,2008-06-10,15:58:22
39.984907,116.352491,0,147,39609.6655555556,2008-06-10,15:58:24
39.984914,116.352497,0,148,39609.6655787037,2008-06-10,15:58:26
39.984905,116.352499,0,151,39609.6656018518,2008-06-10,15:58:28
39.984896,116.352503,0,153,39609.665625,2008-06-10,15:58:30
39.984896,116.352508,0,153,39609.6656481481,2008-06-10,15:58:32
39.984896,116.352509,0,153,39609.6656712963,2008-06-10,15:58:34
39.9849,116.352525,0,155,39609.6656944444,2008-06-10,15:58:36
39.984921,116.35254,0,157,39609.6657175926,2008-06-10,15:58:38
39.984934,116.352542,0,159,39609.6657407407,2008-06-10,15:58:40
39.984941,116.352549,0,161,39609.6657638889,2008-06-10,15:58:42
39.984946,116.352566,0,164,39609.665787037,2008-06-10,15:58:44
39.984934,116.35257,0,167,39609.6658101852,2008-06-10,15:58:46
39.98493,116.352568,0,168,39609.6658333333,2008-06-10,15:58:48
39.984942,116.352566,0,171,39609.6658564815,2008-06-10,15:58:50
39.984956,116.352572,0,172,39609.6658796296,2008-06-10,15:58:52
39.984954,116.352578,0,174,39609.6659027778,2008-06-10,15:58:54
39.984947,116.352572,0,173,39609.6659259259,2008-06-10,15:58:56
39.984952,116.352571,0,174,39609.6659490741,2008-06-10,15:58:58
39.984954,116.352579,0,174,39609.6659722222,2008-06-10,15:59:00
39.984951,116.352583,0,173,39609.6659953704,2008-06-10,15:59:02
39.984954,116.352581,0,173,39609.6660185185,2008-06-10,15:59:04
39.984945,116.352576,0,173,39609.6660416667,2008-06-10,15:59:06
39.984939,116.352574,0,173,39609.6660648148,2008-06-10,15:59:08
39.984939,116.352573,0,173,39609.666087963,2008-06-10,15:59:10
39.984938,116.352575,0,172,39609.6661111111,2008-06-10,15:59:12
39.984938,116.352571,0,172,39609.6661342593,2008-06-10,15:59:14
39.984938,116.352566,0,172,39609.6661574074,2008-06-10,15:59:16
39.984941,116.35258,0,170,39609.6661805556,2008-06-10,15:59:18
39.984924,116.352567,0,168,39609.6662037037,2008-06-10,15:59:20
39.984924,116.352567,0,166,39609.6662268518,2008-06-10,15:59:22
39.984936,116.352578,0,165,39609.66625,2008-06-10,15:59:24
39.984943,116.35259,0,164,39609.6662731481,2008-06-10,15:59:26
39.984943,116.352592,0,162,39609.6662962963,2008-06-10,15:59:28
39.984954,116.352607,0,161,39609.6663194444,2008-06-10,15:59:30
39.984985,116.352626,0,160,39609.6663425926,2008-06-10,15:59:32
39.985025,116.352655,0,160,39609.6663657407,2008-06-10,15:59:34
39.985038,116.352674,0,158,39609.6663888889,2008-06-10,15:59:36
39.985046,116.352665,0,157,39609.666412037,2008-06-10,15:59:38
39.985042,116.352653,0,156,39609.6664351852,2008-06-10,15:59:40
39.985046,116.352658,0,155,39609.6664583333,2008-06-10,15:59:42
39.985069,116.352659,0,154,39609.6664814815,2008-06-10,15:59:44
39.985098,116.352669,0,153,39609.6665046296,2008-06-10,15:59:46
39.985121,116.352678,0,152,39609.6665277778,2008-06-10,15:59:48
39.985128,116.352693,0,152,39609.6665509259,2008-06-10,15:59:50
39.985133,116.352698,0,152,39609.6665740741,2008-06-10,15:59:52
39.985139,116.352705,0,152,39609.6665972222,2008-06-10,15:59:54
39.985124,116.352709,0,153,39609.6666203704,2008-06-10,15:59:56
39.985077,116.352693,0,153,39609.6666435185,2008-06-10,15:59:58
39.985016,116.352664,0,156,39609.6666666667,2008-06-10,16:00:00
39.985016,116.352668,0,156,39609.6666898148,2008-06-10,16:00:02
39.985016,116.352668,0,156,39609.666712963,2008-06-10,16:00:04
39.985016,116.352671,0,156,39609.6667361111,2008-06-10,16:00:06
39.985015,116.352674,0,156,39609.6667592593,2008-06-10,16:00:08
39.985014,116.352674,0,156,39609.6667824074,2008-06-10,16:00:10
39.985012,116.352674,0,156,39609.6668055556,2008-06-10,16:00:12
39.985011,116.352678,0,157,39609.6668287037,2008-06-10,16:00:14
39.98501,116.35268,0,157,39609.6668518518,2008-06-10,16:00:16
39.984957,116.352634,0,159,39609.666875,2008-06-10,16:00:18
39.984914,116.352594,0,160,39609.6668981481,2008-06-10,16:00:20
39.984914,116.352594,0,160,39609.6669212963,2008-06-10,16:00:22
39.984914,116.352597,0,161,39609.6669444444,2008-06-10,16:00:24
39.984914,116.3526,0,161,39609.6669675926,2008-06-10,16:00:26
39.984914,116.352599,0,161,39609.6669907407,2008-06-10,16:00:28
39.984914,116.352597,0,161,39609.6670138889,2008-06-10,16:00:30
39.984914,116.352602,0,161,39609.667037037,2008-06-10,16:00:32
39.984925,116.352606,0,161,39609.6670601852,2008-06-10,16:00:34
39.984925,116.352604,0,161,39609.6670833333,2008-06-10,16:00:36
39.984916,116.352594,0,162,39609.6671064815,2008-06-10,16:00:38
39.984901,116.352585,0,162,39609.6671296296,2008-06-10,16:00:40
39.984888,116.352581,0,163,39609.6671527778,2008-06-10,16:00:42
39.984887,116.352579,0,163,39609.6671759259,2008-06-10,16:00:44
39.984887,116.35258,0,163,39609.6671990741,2008-06-10,16:00:46
39.984887,116.352577,0,163,39609.6672222222,2008-06-10,16:00:48
39.984886,116.35258,0,163,39609.6672453704,2008-06-10,16:00:50
39.984886,116.352576,0,163,39609.6672685185,2008-06-10,16:00:52
39.984886,116.352578,0,163,39609.6672916667,2008-06-10,16:00:54
39.984887,116.352574,0,163,39609.6673148148,2008-06-10,16:00:56
39.984888,116.352563,0,163,39609.667337963,2008-06-10,16:00:58
39.984869,116.35255,0,164,39609.6673611111,2008-06-10,16:01:00
39.984862,116.352548,0,164,39609.6673842593,2008-06-10,16:01:02
39.984848,116.352542,0,164,39609.6674074074,2008-06-10,16:01:04
39.984839,116.352533,0,164,39609.6674305556,2008-06-10,16:01:06
39.984846,116.352532,0,164,39609.6674537037,2008-06-10,16:01:08
39.984845,116.352529,0,165,39609.6674768519,2008-06-10,16:01:10
39.984843,116.352521,0,165,39609.6675,2008-06-10,16:01:12
39.984839,116.352513,0,165,39609.6675231481,2008-06-10,16:01:14
39.984839,116.352517,0,165,39609.6675462963,2008-06-10,16:01:16
39.984852,116.352521,0,165,39609.6675694444,2008-06-10,16:01:18
39.984874,116.352528,0,166,39609.6675925926,2008-06-10,16:01:20
39.984885,116.352536,0,167,39609.6676157407,2008-06-10,16:01:22
39.984884,116.352537,0,168,39609.6676388889,2008-06-10,16:01:24
39.984872,116.352536,0,169,39609.667662037,2008-06-10,16:01:26
39.984872,116.352539,0,169,39609.6676851852,2008-06-10,16:01:28
39.984871,116.35254,0,169,39609.6677083333,2008-06-10,16:01:30
39.984861,116.352524,0,168,39609.6677314815,2008-06-10,16:01:32
39.984863,116.352525,0,169,39609.6677546296,2008-06-10,16:01:34
39.984865,116.352521,0,169,39609.6677777778,2008-06-10,16:01:36
39.984867,116.352518,0,170,39609.6678009259,2008-06-10,16:01:38
39.984852,116.352507,0,171,39609.6678240741,2008-06-10,16:01:40
39.984857,116.352506,0,170,39609.6678472222,2008-06-10,16:01:42
39.984857,116.352504,0,170,39609.6678703704,2008-06-10,16:01:44
39.985033,116.352764,0,404,39609.7069907407,2008-06-10,16:58:04
39.985042,116.352771,0,405,39609.7070138889,2008-06-10,16:58:06
39.985063,116.352772,0,405,39609.707037037,2008-06-10,16:58:08
39.985069,116.352784,0,405,39609.7070601852,2008-06-10,16:58:10
39.98509,116.352795,0,405,39609.7070833333,2008-06-10,16:58:12
39.985104,116.352803,0,406,39609.7071064815,2008-06-10,16:58:14
39.98511,116.352808,0,406,39609.7071296296,2008-06-10,16:58:16
39.985121,116.352825,0,406,39609.7071527778,2008-06-10,16:58:18
39.98513,116.352835,0,406,39609.7071759259,2008-06-10,16:58:20
39.985133,116.352832,0,406,39609.7071990741,2008-06-10,16:58:22
39.985136,116.352823,0,406,39609.7072222222,2008-06-10,16:58:24
39.985137,116.35282,0,406,39609.7072453704,2008-06-10,16:58:26
39.985132,116.352818,0,406,39609.7072685185,2008-06-10,16:58:28
39.985135,116.352821,0,406,39609.7072916667,2008-06-10,16:58:30
39.985139,116.352824,0,406,39609.7073148148,2008-06-10,16:58:32
39.985142,116.352826,0,406,39609.707337963,2008-06-10,16:58:34
39.985146,116.352827,0,406,39609.7073611111,2008-06-10,16:58:36
39.985148,116.352829,0,406,39609.7073842593,2008-06-10,16:58:38
39.985151,116.352829,0,406,39609.7074074074,2008-06-10,16:58:40
39.985155,116.352829,0,406,39609.7074305556,2008-06-10,16:58:42
39.985158,116.352829,0,406,39609.7074537037,2008-06-10,16:58:44
39.985162,116.352827,0,406,39609.7074768519,2008-06-10,16:58:46
39.985167,116.352825,0,406,39609.7075,2008-06-10,16:58:48
39.985171,116.35282,0,406,39609.7075231481,2008-06-10,16:58:50
39.985182,116.352814,0,406,39609.7075462963,2008-06-10,16:58:52
39.985194,116.352809,0,406,39609.7075694444,2008-06-10,16:58:54
39.985202,116.35281,0,406,39609.7075925926,2008-06-10,16:58:56
39.985213,116.352806,0,406,39609.7076157407,2008-06-10,16:58:58
39.985218,116.352805,0,406,39609.7076388889,2008-06-10,16:59:00
39.985241,116.352813,0,407,39609.707662037,2008-06-10,16:59:02
39.985263,116.352812,0,407,39609.7076851852,2008-06-10,16:59:04
39.985277,116.352812,0,407,39609.7077083333,2008-06-10,16:59:06
39.985226,116.35279,0,407,39609.7077314815,2008-06-10,16:59:08
39.985212,116.35278,0,407,39609.7077546296,2008-06-10,16:59:10
39.985208,116.352783,0,407,39609.7077777778,2008-06-10,16:59:12
39.985208,116.352783,0,407,39609.7078009259,2008-06-10,16:59:14
39.985207,116.352785,0,407,39609.7078240741,2008-06-10,16:59:16
39.985203,116.352788,0,407,39609.7078472222,2008-06-10,16:59:18
39.985191,116.352792,0,407,39609.7078703704,2008-06-10,16:59:20
39.985134,116.352775,0,407,39609.7078935185,2008-06-10,16:59:22
39.985105,116.352772,0,407,39609.7079166667,2008-06-10,16:59:24
39.985085,116.352772,0,408,39609.7079398148,2008-06-10,16:59:26
39.985076,116.352777,0,408,39609.707962963,2008-06-10,16:59:28
39.985066,116.352768,0,409,39609.7079861111,2008-06-10,16:59:30
39.985067,116.352761,0,409,39609.7080092593,2008-06-10,16:59:32
39.985073,116.352761,0,409,39609.7080324074,2008-06-10,16:59:34
39.985076,116.352764,0,409,39609.7080555556,2008-06-10,16:59:36
39.985075,116.35277,0,410,39609.7080787037,2008-06-10,16:59:38
39.985076,116.352776,0,410,39609.7081018519,2008-06-10,16:59:40
39.985088,116.352792,0,410,39609.708125,2008-06-10,16:59:42
39.985106,116.352813,0,410,39609.7081481481,2008-06-10,16:59:44
39.985106,116.352843,0,409,39609.7081712963,2008-06-10,16:59:46
39.985108,116.352874,0,409,39609.7081944444,2008-06-10,16:59:48
39.985098,116.352801,0,409,39609.7082175926,2008-06-10,16:59:50
39.985082,116.352762,0,409,39609.7082407407,2008-06-10,16:59:52
39.985066,116.352734,0,410,39609.7082638889,2008-06-10,16:59:54
39.985062,116.35273,0,410,39609.708287037,2008-06-10,16:59:56
39.985004,116.352697,0,411,39609.7083101852,2008-06-10,16:59:58
39.984953,116.352675,0,413,39609.7083333333,2008-06-10,17:00:00
39.984933,116.352669,0,414,39609.7083564815,2008-06-10,17:00:02
39.984902,116.352652,0,415,39609.7083796296,2008-06-10,17:00:04
39.984885,116.352648,0,416,39609.7084027778,2008-06-10,17:00:06
39.984873,116.352639,0,416,39609.7084259259,2008-06-10,17:00:08
39.98487,116.352648,0,417,39609.7084490741,2008-06-10,17:00:10
39.984876,116.352657,0,418,39609.7084722222,2008-06-10,17:00:12
39.984882,116.352664,0,418,39609.7084953704,2008-06-10,17:00:14
39.984883,116.352667,0,418,39609.7085185185,2008-06-10,17:00:16
39.984886,116.352671,0,418,39609.7085416667,2008-06-10,17:00:18
39.984886,116.352672,0,419,39609.7085648148,2008-06-10,17:00:20
39.984888,116.352674,0,419,39609.708587963,2008-06-10,17:00:22
39.984891,116.352675,0,419,39609.7086111111,2008-06-10,17:00:24
39.984896,116.352677,0,419,39609.7086342593,2008-06-10,17:00:26
39.984901,116.352677,0,419,39609.7086574074,2008-06-10,17:00:28
39.98493,116.352684,0,419,39609.7086805556,2008-06-10,17:00:30
39.984948,116.352688,0,420,39609.7087037037,2008-06-10,17:00:32
39.984973,116.352685,0,420,39609.7087268519,2008-06-10,17:00:34
39.984999,116.352684,0,420,39609.70875,2008-06-10,17:00:36
39.985007,116.352677,0,421,39609.7087731481,2008-06-10,17:00:38
39.985012,116.352669,0,421,39609.7087962963,2008-06-10,17:00:40
39.984999,116.352665,0,422,39609.7088194444,2008-06-10,17:00:42
39.984997,116.352662,0,422,39609.7088425926,2008-06-10,17:00:44
39.984989,116.352659,0,422,39609.7088657407,2008-06-10,17:00:46
39.984995,116.352657,0,423,39609.7088888889,2008-06-10,17:00:48
39.984991,116.352639,0,423,39609.708912037,2008-06-10,17:00:50
39.98498,116.352633,0,424,39609.7089351852,2008-06-10,17:00:52
39.984979,116.352634,0,424,39609.7089583333,2008-06-10,17:00:54
39.984981,116.352633,0,424,39609.7089814815,2008-06-10,17:00:56
39.984984,116.352635,0,424,39609.7090046296,2008-06-10,17:00:58
39.984987,116.352637,0,424,39609.7090277778,2008-06-10,17:01:00
39.984989,116.352642,0,424,39609.7090509259,2008-06-10,17:01:02
39.98499,116.352646,0,424,39609.7090740741,2008-06-10,17:01:04
39.984989,116.352651,0,425,39609.7090972222,2008-06-10,17:01:06
39.984989,116.352655,0,425,39609.7091203704,2008-06-10,17:01:08
39.98499,116.35266,0,425,39609.7091435185,2008-06-10,17:01:10
39.984992,116.352664,0,425,39609.7091666667,2008-06-10,17:01:12
39.984993,116.352669,0,425,39609.7091898148,2008-06-10,17:01:14
39.984997,116.352677,0,425,39609.709212963,2008-06-10,17:01:16
39.984999,116.352683,0,425,39609.7092361111,2008-06-10,17:01:18
39.985001,116.35268,0,425,39609.7092592593,2008-06-10,17:01:20
39.984991,116.352671,0,425,39609.7092824074,2008-06-10,17:01:22
39.984991,116.352674,0,425,39609.7093055556,2008-06-10,17:01:24
39.98499,116.352677,0,425,39609.7093287037,2008-06-10,17:01:26
39.984985,116.352678,0,425,39609.7093518519,2008-06-10,17:01:28
39.984954,116.352667,0,425,39609.709375,2008-06-10,17:01:30
39.984945,116.352658,0,425,39609.7093981481,2008-06-10,17:01:32
39.984932,116.352641,0,426,39609.7094212963,2008-06-10,17:01:34
39.984911,116.352625,0,427,39609.7094444444,2008-06-10,17:01:36
39.98491,116.352611,0,427,39609.7094675926,2008-06-10,17:01:38
39.984932,116.352613,0,427,39609.7094907407,2008-06-10,17:01:40
39.984937,116.352624,0,427,39609.7095138889,2008-06-10,17:01:42
39.984935,116.352624,0,428,39609.709537037,2008-06-10,17:01:44
39.984935,116.352625,0,428,39609.7095601852,2008-06-10,17:01:46
39.984936,116.352625,0,428,39609.7095833333,2008-06-10,17:01:48
39.984937,116.352625,0,428,39609.7096064815,2008-06-10,17:01:50
39.984938,116.352623,0,428,39609.7096296296,2008-06-10,17:01:52
39.98494,116.352621,0,428,39609.7096527778,2008-06-10,17:01:54
39.984943,116.352618,0,428,39609.7096759259,2008-06-10,17:01:56
39.984945,116.352615,0,428,39609.7096990741,2008-06-10,17:01:58
39.984947,116.352613,0,428,39609.7097222222,2008-06-10,17:02:00
39.984949,116.352611,0,429,39609.7097453704,2008-06-10,17:02:02
39.984952,116.35261,0,429,39609.7097685185,2008-06-10,17:02:04
39.984954,116.35261,0,429,39609.7097916667,2008-06-10,17:02:06
39.984954,116.35261,0,429,39609.7098148148,2008-06-10,17:02:08
39.984955,116.35261,0,429,39609.709837963,2008-06-10,17:02:10
39.984956,116.35261,0,429,39609.7098611111,2008-06-10,17:02:12
39.984956,116.352613,0,429,39609.7098842593,2008-06-10,17:02:14
39.984957,116.352618,0,429,39609.7099074074,2008-06-10,17:02:16
39.984956,116.352625,0,430,39609.7099305556,2008-06-10,17:02:18
39.984952,116.352637,0,430,39609.7099537037,2008-06-10,17:02:20
39.984953,116.352644,0,429,39609.7099768519,2008-06-10,17:02:22
39.98495,116.352652,0,429,39609.71,2008-06-10,17:02:24
39.984948,116.352658,0,429,39609.7100231481,2008-06-10,17:02:26
39.984947,116.352663,0,430,39609.7100462963,2008-06-10,17:02:28
39.984947,116.352667,0,430,39609.7100694444,2008-06-10,17:02:30
39.984948,116.35267,0,430,39609.7100925926,2008-06-10,17:02:32
39.98495,116.352672,0,430,39609.7101157407,2008-06-10,17:02:34
39.984953,116.352673,0,430,39609.7101388889,2008-06-10,17:02:36
39.984958,116.352677,0,430,39609.710162037,2008-06-10,17:02:38
39.984998,116.352711,0,430,39609.7101851852,2008-06-10,17:02:40
39.985026,116.35274,0,430,39609.7102083333,2008-06-10,17:02:42
39.985048,116.352775,0,430,39609.7102314815,2008-06-10,17:02:44
39.985063,116.352808,0,431,39609.7102546296,2008-06-10,17:02:46
39.98508,116.35282,0,431,39609.7102777778,2008-06-10,17:02:48
39.985087,116.352822,0,431,39609.7103009259,2008-06-10,17:02:50
39.985099,116.352825,0,431,39609.7103240741,2008-06-10,17:02:52
39.985099,116.352821,0,431,39609.7103472222,2008-06-10,17:02:54
39.985096,116.352817,0,431,39609.7103703704,2008-06-10,17:02:56
39.985097,116.352814,0,430,39609.7103935185,2008-06-10,17:02:58
39.9851,116.352814,0,430,39609.7104166667,2008-06-10,17:03:00
39.985084,116.352809,0,430,39609.7104398148,2008-06-10,17:03:02
39.985084,116.352793,0,430,39609.710462963,2008-06-10,17:03:04
39.985087,116.352792,0,430,39609.7104861111,2008-06-10,17:03:06
39.985089,116.35279,0,430,39609.7105092593,2008-06-10,17:03:08
39.985091,116.352786,0,430,39609.7105324074,2008-06-10,17:03:10
39.985094,116.352781,0,430,39609.7105555556,2008-06-10,17:03:12
39.98509,116.352773,0,430,39609.7105787037,2008-06-10,17:03:14
39.985093,116.352766,0,430,39609.7106018519,2008-06-10,17:03:16
39.985099,116.352758,0,430,39609.710625,2008-06-10,17:03:18
39.985101,116.352753,0,430,39609.7106481481,2008-06-10,17:03:20
39.985102,116.352749,0,430,39609.7106712963,2008-06-10,17:03:22
39.985103,116.352744,0,431,39609.7106944444,2008-06-10,17:03:24
39.985104,116.35274,0,431,39609.7107175926,2008-06-10,17:03:26
39.985105,116.352736,0,431,39609.7107407407,2008-06-10,17:03:28
39.985105,116.352734,0,431,39609.7107638889,2008-06-10,17:03:30
39.985105,116.352731,0,431,39609.710787037,2008-06-10,17:03:32
39.985103,116.352729,0,431,39609.7108101852,2008-06-10,17:03:34
39.985101,116.352726,0,431,39609.7108333333,2008-06-10,17:03:36
39.985099,116.352723,0,431,39609.7108564815,2008-06-10,17:03:38
39.985096,116.35272,0,431,39609.7108796296,2008-06-10,17:03:40
39.985094,116.352718,0,431,39609.7109027778,2008-06-10,17:03:42
39.985091,116.352717,0,431,39609.7109259259,2008-06-10,17:03:44
39.985088,116.352715,0,431,39609.7109490741,2008-06-10,17:03:46
39.985087,116.352714,0,431,39609.7109722222,2008-06-10,17:03:48
39.985086,116.352714,0,431,39609.7109953704,2008-06-10,17:03:50
39.985086,116.352717,0,431,39609.7110185185,2008-06-10,17:03:52
39.985087,116.352721,0,431,39609.7110416667,2008-06-10,17:03:54
39.985088,116.352726,0,431,39609.7110648148,2008-06-10,17:03:56
39.985089,116.352731,0,430,39609.711087963,2008-06-10,17:03:58
39.985089,116.352737,0,430,39609.7111111111,2008-06-10,17:04:00
39.985088,116.352742,0,430,39609.7111342593,2008-06-10,17:04:02
39.985086,116.352746,0,430,39609.7111574074,2008-06-10,17:04:04
39.985082,116.352748,0,430,39609.7111805556,2008-06-10,17:04:06
39.985057,116.352738,0,429,39609.7112037037,2008-06-10,17:04:08
39.985005,116.352716,0,426,39609.7112268518,2008-06-10,17:04:10
39.984962,116.352702,0,424,39609.71125,2008-06-10,17:04:12
39.984935,116.352698,0,423,39609.7112731481,2008-06-10,17:04:14
39.984918,116.352683,0,421,39609.7112962963,2008-06-10,17:04:16
39.984903,116.352663,0,419,39609.7113194444,2008-06-10,17:04:18
39.984891,116.352658,0,418,39609.7113425926,2008-06-10,17:04:20
39.984881,116.352638,0,416,39609.7113657407,2008-06-10,17:04:22
39.984883,116.35263,0,415,39609.7113888889,2008-06-10,17:04:24
39.98489,116.352622,0,414,39609.711412037,2008-06-10,17:04:26
39.984886,116.352618,0,414,39609.7114351852,2008-06-10,17:04:28
39.984898,116.352628,0,413,39609.7114583333,2008-06-10,17:04:30
39.984922,116.35265,0,412,39609.7114814815,2008-06-10,17:04:32
39.984921,116.35265,0,412,39609.7115046296,2008-06-10,17:04:34
39.984921,116.352651,0,411,39609.7115277778,2008-06-10,17:04:36
39.984921,116.352652,0,411,39609.7115509259,2008-06-10,17:04:38
39.984921,116.352652,0,410,39609.7115740741,2008-06-10,17:04:40
39.984921,116.352653,0,410,39609.7115972222,2008-06-10,17:04:42
39.98492,116.352654,0,409,39609.7116203704,2008-06-10,17:04:44
39.98492,116.352655,0,409,39609.7116435185,2008-06-10,17:04:46
39.98492,116.352655,0,409,39609.7116666667,2008-06-10,17:04:48
39.984921,116.352655,0,409,39609.7116898148,2008-06-10,17:04:50
39.98492,116.352655,0,409,39609.711712963,2008-06-10,17:04:52
39.98492,116.352655,0,409,39609.7117361111,2008-06-10,17:04:54
39.98492,116.352655,0,408,39609.7117592593,2008-06-10,17:04:56
39.98492,116.352656,0,408,39609.7117824074,2008-06-10,17:04:58
39.98492,116.352656,0,408,39609.7118055556,2008-06-10,17:05:00
39.984921,116.352656,0,408,39609.7118287037,2008-06-10,17:05:02
39.984921,116.352656,0,408,39609.7118518518,2008-06-10,17:05:04
39.984921,116.352656,0,408,39609.711875,2008-06-10,17:05:06
39.984921,116.352656,0,408,39609.7118981481,2008-06-10,17:05:08
39.984921,116.352656,0,408,39609.7119212963,2008-06-10,17:05:10
39.984921,116.352656,0,408,39609.7119444444,2008-06-10,17:05:12
39.984921,116.352656,0,408,39609.7119675926,2008-06-10,17:05:14
39.984921,116.352656,0,408,39609.7119907407,2008-06-10,17:05:16
39.984921,116.352656,0,408,39609.7120138889,2008-06-10,17:05:18
39.984921,116.352656,0,408,39609.712037037,2008-06-10,17:05:20
39.984922,116.352656,0,408,39609.7120601852,2008-06-10,17:05:22
39.984922,116.352656,0,408,39609.7120833333,2008-06-10,17:05:24
39.984922,116.352656,0,408,39609.7121064815,2008-06-10,17:05:26
39.984922,116.352656,0,408,39609.7121296296,2008-06-10,17:05:28
39.984923,116.352656,0,408,39609.7121527778,2008-06-10,17:05:30
39.984922,116.352656,0,408,39609.7121759259,2008-06-10,17:05:32
39.984922,116.352656,0,408,39609.7121990741,2008-06-10,17:05:34
39.984922,116.352656,0,408,39609.7122222222,2008-06-10,17:05:36
39.984921,116.352656,0,408,39609.7122453704,2008-06-10,17:05:38
39.984921,116.352656,0,408,39609.7122685185,2008-06-10,17:05:40
39.98492,116.352656,0,408,39609.7122916667,2008-06-10,17:05:42
39.98492,116.352656,0,408,39609.7123148148,2008-06-10,17:05:44
39.98492,116.352656,0,407,39609.712337963,2008-06-10,17:05:46
39.98492,116.352656,0,407,39609.7123611111,2008-06-10,17:05:48
39.98492,116.352656,0,407,39609.7123842593,2008-06-10,17:05:50
39.98492,116.352656,0,407,39609.7124074074,2008-06-10,17:05:52
39.98492,116.352656,0,407,39609.7124305556,2008-06-10,17:05:54
39.98492,116.352656,0,407,39609.7124537037,2008-06-10,17:05:56
39.98492,116.352656,0,407,39609.7124768518,2008-06-10,17:05:58
39.984919,116.352656,0,407,39609.7125,2008-06-10,17:06:00
39.984919,116.352656,0,407,39609.7125231481,2008-06-10,17:06:02
39.984919,116.352655,0,407,39609.7125462963,2008-06-10,17:06:04
39.984919,116.352655,0,407,39609.7125694444,2008-06-10,17:06:06
39.984919,116.352655,0,407,39609.7125925926,2008-06-10,17:06:08
39.984919,116.352655,0,407,39609.7126157407,2008-06-10,17:06:10
39.984919,116.352655,0,407,39609.7126388889,2008-06-10,17:06:12
39.984919,116.352655,0,407,39609.712662037,2008-06-10,17:06:14
39.984919,116.352654,0,407,39609.7126851852,2008-06-10,17:06:16
39.984919,116.352654,0,407,39609.7127083333,2008-06-10,17:06:18
39.984919,116.352654,0,407,39609.7127314815,2008-06-10,17:06:20
39.984919,116.352654,0,407,39609.7127546296,2008-06-10,17:06:22
39.98492,116.352654,0,407,39609.7127777778,2008-06-10,17:06:24
39.98492,116.352654,0,407,39609.7128009259,2008-06-10,17:06:26
39.98492,116.352654,0,407,39609.7128240741,2008-06-10,17:06:28
39.98492,116.352653,0,407,39609.7128472222,2008-06-10,17:06:30
39.98492,116.352653,0,407,39609.7128703704,2008-06-10,17:06:32
39.98492,116.352653,0,407,39609.7128935185,2008-06-10,17:06:34
39.98492,116.352653,0,407,39609.7129166667,2008-06-10,17:06:36
39.98492,116.352652,0,407,39609.7129398148,2008-06-10,17:06:38
39.98492,116.352652,0,407,39609.712962963,2008-06-10,17:06:40
39.98492,116.352652,0,407,39609.7129861111,2008-06-10,17:06:42
39.98492,116.352652,0,407,39609.7130092593,2008-06-10,17:06:44
39.98492,116.352652,0,407,39609.7130324074,2008-06-10,17:06:46
39.984921,116.352652,0,407,39609.7130555556,2008-06-10,17:06:48
39.984921,116.352652,0,407,39609.7130787037,2008-06-10,17:06:50
39.984921,116.352652,0,407,39609.7131018518,2008-06-10,17:06:52
39.984921,116.352652,0,407,39609.713125,2008-06-10,17:06:54
39.984921,116.352652,0,407,39609.7131481481,2008-06-10,17:06:56
39.984921,116.352652,0,407,39609.7131712963,2008-06-10,17:06:58
39.984921,116.352652,0,407,39609.7131944444,2008-06-10,17:07:00
39.984921,116.352651,0,407,39609.7132175926,2008-06-10,17:07:02
39.984921,116.352651,0,407,39609.7132407407,2008-06-10,17:07:04
39.984921,116.352651,0,407,39609.7132638889,2008-06-10,17:07:06
39.984921,116.35265,0,407,39609.713287037,2008-06-10,17:07:08
39.984921,116.352647,0,407,39609.7133101852,2008-06-10,17:07:10
39.984921,116.352644,0,407,39609.7133333333,2008-06-10,17:07:12
39.984921,116.352641,0,407,39609.7133564815,2008-06-10,17:07:14
39.98492,116.352638,0,407,39609.7133796296,2008-06-10,17:07:16
39.984919,116.352634,0,407,39609.7134027778,2008-06-10,17:07:18
39.984917,116.352632,0,407,39609.7134259259,2008-06-10,17:07:20
39.984915,116.352629,0,407,39609.7134490741,2008-06-10,17:07:22
39.984913,116.352626,0,407,39609.7134722222,2008-06-10,17:07:24
39.984911,116.352623,0,407,39609.7134953704,2008-06-10,17:07:26
39.984909,116.352619,0,406,39609.7135185185,2008-06-10,17:07:28
39.984907,116.352616,0,406,39609.7135416667,2008-06-10,17:07:30
39.984906,116.352612,0,406,39609.7135648148,2008-06-10,17:07:32
39.984904,116.352609,0,406,39609.713587963,2008-06-10,17:07:34
39.984903,116.352606,0,406,39609.7136111111,2008-06-10,17:07:36
39.984903,116.352604,0,406,39609.7136342593,2008-06-10,17:07:38
39.984903,116.352602,0,406,39609.7136574074,2008-06-10,17:07:40
39.984904,116.352601,0,406,39609.7136805556,2008-06-10,17:07:42
39.984906,116.3526,0,406,39609.7137037037,2008-06-10,17:07:44
39.984908,116.352598,0,406,39609.7137268518,2008-06-10,17:07:46
39.98491,116.352597,0,406,39609.71375,2008-06-10,17:07:48
39.984913,116.352596,0,406,39609.7137731481,2008-06-10,17:07:50
39.984917,116.352596,0,406,39609.7137962963,2008-06-10,17:07:52
39.98492,116.352595,0,406,39609.7138194444,2008-06-10,17:07:54
39.984924,116.352596,0,406,39609.7138425926,2008-06-10,17:07:56
39.984928,116.352597,0,406,39609.7138657407,2008-06-10,17:07:58
39.984932,116.352598,0,406,39609.7138888889,2008-06-10,17:08:00
39.984937,116.352599,0,406,39609.713912037,2008-06-10,17:08:02
39.984951,116.352605,0,406,39609.7139351852,2008-06-10,17:08:04
39.984956,116.352607,0,405,39609.7139583333,2008-06-10,17:08:06
39.984968,116.352613,0,405,39609.7139814815,2008-06-10,17:08:08
39.984973,116.352613,0,404,39609.7140046296,2008-06-10,17:08:10
39.984977,116.352613,0,404,39609.7140277778,2008-06-10,17:08:12
39.984982,116.352614,0,404,39609.7140509259,2008-06-10,17:08:14
39.984987,116.352614,0,403,39609.7140740741,2008-06-10,17:08:16
39.984992,116.352616,0,403,39609.7140972222,2008-06-10,17:08:18
39.985009,116.35263,0,403,39609.7141203704,2008-06-10,17:08:20
39.985026,116.352633,0,402,39609.7141435185,2008-06-10,17:08:22
39.985042,116.352642,0,402,39609.7141666667,2008-06-10,17:08:24
39.985054,116.35265,0,402,39609.7141898148,2008-06-10,17:08:26
39.985065,116.352642,0,401,39609.714212963,2008-06-10,17:08:28
39.985073,116.352648,0,401,39609.7142361111,2008-06-10,17:08:30
39.985077,116.352657,0,401,39609.7142592593,2008-06-10,17:08:32
39.985077,116.352654,0,400,39609.7142824074,2008-06-10,17:08:34
39.985075,116.352647,0,400,39609.7143055556,2008-06-10,17:08:36
39.985075,116.352638,0,400,39609.7143287037,2008-06-10,17:08:38
39.985072,116.352638,0,400,39609.7143518519,2008-06-10,17:08:40
39.985074,116.352639,0,400,39609.714375,2008-06-10,17:08:42
39.985073,116.352638,0,400,39609.7143981481,2008-06-10,17:08:44
39.985071,116.352637,0,399,39609.7144212963,2008-06-10,17:08:46
39.985069,116.352636,0,399,39609.7144444444,2008-06-10,17:08:48
39.985067,116.352636,0,399,39609.7144675926,2008-06-10,17:08:50
39.985064,116.352635,0,399,39609.7144907407,2008-06-10,17:08:52
39.985061,116.352633,0,399,39609.7145138889,2008-06-10,17:08:54
39.985058,116.352631,0,399,39609.714537037,2008-06-10,17:08:56
39.985056,116.352628,0,398,39609.7145601852,2008-06-10,17:08:58
39.985053,116.352624,0,398,39609.7145833333,2008-06-10,17:09:00
39.98505,116.352619,0,398,39609.7146064815,2008-06-10,17:09:02
39.985046,116.352615,0,398,39609.7146296296,2008-06-10,17:09:04
39.985035,116.352622,0,398,39609.7146527778,2008-06-10,17:09:06
39.985031,116.352627,0,397,39609.7146759259,2008-06-10,17:09:08
39.985032,116.352633,0,397,39609.7146990741,2008-06-10,17:09:10
39.985021,116.352628,0,396,39609.7147222222,2008-06-10,17:09:12
39.985016,116.352628,0,396,39609.7147453704,2008-06-10,17:09:14
39.985013,116.352629,0,396,39609.7147685185,2008-06-10,17:09:16
39.98501,116.352629,0,396,39609.7147916667,2008-06-10,17:09:18
39.985007,116.35263,0,395,39609.7148148148,2008-06-10,17:09:20
39.985006,116.352632,0,395,39609.714837963,2008-06-10,17:09:22
39.985005,116.352635,0,395,39609.7148611111,2008-06-10,17:09:24
39.985006,116.352639,0,395,39609.7148842593,2008-06-10,17:09:26
39.985007,116.352644,0,395,39609.7149074074,2008-06-10,17:09:28
39.985007,116.35265,0,395,39609.7149305556,2008-06-10,17:09:30
39.985006,116.352655,0,394,39609.7149537037,2008-06-10,17:09:32
39.985003,116.352659,0,394,39609.7149768519,2008-06-10,17:09:34
39.985,116.352664,0,394,39609.715,2008-06-10,17:09:36
39.984996,116.352668,0,394,39609.7150231482,2008-06-10,17:09:38
39.984991,116.352669,0,394,39609.7150462963,2008-06-10,17:09:40
39.984971,116.352657,0,394,39609.7150694444,2008-06-10,17:09:42
39.984943,116.352644,0,394,39609.7150925926,2008-06-10,17:09:44
39.984907,116.352618,0,394,39609.7151157407,2008-06-10,17:09:46
39.984886,116.352606,0,394,39609.7151388889,2008-06-10,17:09:48
39.984861,116.352594,0,394,39609.715162037,2008-06-10,17:09:50
39.984847,116.35258,0,394,39609.7151851852,2008-06-10,17:09:52
39.984812,116.352563,0,393,39609.7152083333,2008-06-10,17:09:54
39.984795,116.352552,0,392,39609.7152314815,2008-06-10,17:09:56
39.984785,116.352543,0,392,39609.7152546296,2008-06-10,17:09:58
39.984783,116.352534,0,391,39609.7152777778,2008-06-10,17:10:00
39.984786,116.352538,0,391,39609.7153009259,2008-06-10,17:10:02
39.984805,116.352549,0,390,39609.7153240741,2008-06-10,17:10:04
39.984813,116.352558,0,390,39609.7153472222,2008-06-10,17:10:06
39.98481,116.352559,0,390,39609.7153703704,2008-06-10,17:10:08
39.984809,116.35256,0,389,39609.7153935185,2008-06-10,17:10:10
39.984809,116.352564,0,389,39609.7154166667,2008-06-10,17:10:12
39.984808,116.352568,0,389,39609.7154398148,2008-06-10,17:10:14
39.984807,116.352572,0,389,39609.715462963,2008-06-10,17:10:16
39.984804,116.352576,0,388,39609.7154861111,2008-06-10,17:10:18
39.9848,116.352578,0,388,39609.7155092593,2008-06-10,17:10:20
39.984796,116.352581,0,388,39609.7155324074,2008-06-10,17:10:22
39.984795,116.352584,0,387,39609.7155555556,2008-06-10,17:10:24
39.984796,116.35259,0,387,39609.7155787037,2008-06-10,17:10:26
39.98479,116.352609,0,386,39609.7156018519,2008-06-10,17:10:28
39.984798,116.352626,0,385,39609.715625,2008-06-10,17:10:30
39.984796,116.352639,0,385,39609.7156481481,2008-06-10,17:10:32
39.984796,116.352648,0,385,39609.7156712963,2008-06-10,17:10:34
39.984783,116.352651,0,384,39609.7156944444,2008-06-10,17:10:36
39.984766,116.35266,0,384,39609.7157175926,2008-06-10,17:10:38
39.984747,116.352652,0,384,39609.7157407407,2008-06-10,17:10:40
39.984735,116.352648,0,384,39609.7157638889,2008-06-10,17:10:42
39.984733,116.35265,0,384,39609.715787037,2008-06-10,17:10:44
39.984732,116.35265,0,384,39609.7158101852,2008-06-10,17:10:46
39.98473,116.352647,0,383,39609.7158333333,2008-06-10,17:10:48
39.98473,116.352642,0,383,39609.7158564815,2008-06-10,17:10:50
39.984741,116.352634,0,383,39609.7158796296,2008-06-10,17:10:52
39.984751,116.352633,0,383,39609.7159027778,2008-06-10,17:10:54
39.98477,116.352634,0,383,39609.7159259259,2008-06-10,17:10:56
39.984811,116.352644,0,383,39609.7159490741,2008-06-10,17:10:58
39.984837,116.35266,0,383,39609.7159722222,2008-06-10,17:11:00
39.984854,116.352671,0,383,39609.7159953704,2008-06-10,17:11:02
39.984877,116.352682,0,383,39609.7160185185,2008-06-10,17:11:04
39.984897,116.352684,0,383,39609.7160416667,2008-06-10,17:11:06
39.984907,116.352677,0,383,39609.7160648148,2008-06-10,17:11:08
39.98491,116.352665,0,383,39609.716087963,2008-06-10,17:11:10
39.984915,116.352664,0,383,39609.7161111111,2008-06-10,17:11:12
39.98492,116.352677,0,383,39609.7161342593,2008-06-10,17:11:14
39.984913,116.352694,0,382,39609.7161574074,2008-06-10,17:11:16
39.98493,116.352707,0,382,39609.7161805556,2008-06-10,17:11:18
39.984938,116.352714,0,382,39609.7162037037,2008-06-10,17:11:20
39.984943,116.352716,0,382,39609.7162268519,2008-06-10,17:11:22
39.984967,116.352717,0,381,39609.71625,2008-06-10,17:11:24
39.984991,116.352724,0,381,39609.7162731481,2008-06-10,17:11:26
39.985016,116.352727,0,380,39609.7162962963,2008-06-10,17:11:28
39.98505,116.352726,0,380,39609.7163194444,2008-06-10,17:11:30
39.985081,116.352725,0,380,39609.7163425926,2008-06-10,17:11:32
39.985106,116.352716,0,379,39609.7163657407,2008-06-10,17:11:34
39.98512,116.352708,0,378,39609.7163888889,2008-06-10,17:11:36
39.985117,116.352713,0,378,39609.716412037,2008-06-10,17:11:38
39.985127,116.352713,0,377,39609.7164351852,2008-06-10,17:11:40
39.985119,116.352721,0,376,39609.7164583333,2008-06-10,17:11:42
39.985097,116.352729,0,376,39609.7164814815,2008-06-10,17:11:44
39.985059,116.352745,0,375,39609.7165046296,2008-06-10,17:11:46
39.985029,116.352756,0,375,39609.7165277778,2008-06-10,17:11:48
39.984992,116.35277,0,375,39609.7165509259,2008-06-10,17:11:50
39.984981,116.352768,0,375,39609.7165740741,2008-06-10,17:11:52
39.984986,116.35275,0,374,39609.7165972222,2008-06-10,17:11:54
39.984988,116.352735,0,373,39609.7166203704,2008-06-10,17:11:56
39.984992,116.352722,0,373,39609.7166435185,2008-06-10,17:11:58
39.984992,116.352722,0,373,39609.7166666667,2008-06-10,17:12:00
39.984992,116.352722,0,372,39609.7166898148,2008-06-10,17:12:02
39.984992,116.352721,0,372,39609.716712963,2008-06-10,17:12:04
39.98499,116.35272,0,372,39609.7167361111,2008-06-10,17:12:06
39.98499,116.352718,0,372,39609.7167592593,2008-06-10,17:12:08
39.984991,116.352714,0,372,39609.7167824074,2008-06-10,17:12:10
39.98499,116.35271,0,371,39609.7168055556,2008-06-10,17:12:12
39.98499,116.352707,0,371,39609.7168287037,2008-06-10,17:12:14
39.984987,116.352705,0,371,39609.7168518519,2008-06-10,17:12:16
39.984984,116.352702,0,371,39609.716875,2008-06-10,17:12:18
39.984968,116.352695,0,370,39609.7168981481,2008-06-10,17:12:20
39.98494,116.352671,0,370,39609.7169212963,2008-06-10,17:12:22
39.984919,116.35266,0,369,39609.7169444444,2008-06-10,17:12:24
39.984916,116.352645,0,369,39609.7169675926,2008-06-10,17:12:26
39.984902,116.352646,0,370,39609.7169907407,2008-06-10,17:12:28
39.984901,116.352654,0,370,39609.7170138889,2008-06-10,17:12:30
39.984902,116.352655,0,370,39609.717037037,2008-06-10,17:12:32
39.984902,116.352644,0,370,39609.7170601852,2008-06-10,17:12:34
39.984908,116.352638,0,370,39609.7170833333,2008-06-10,17:12:36
39.984904,116.352628,0,370,39609.7171064815,2008-06-10,17:12:38
39.984897,116.352604,0,371,39609.7171296296,2008-06-10,17:12:40
39.984891,116.352591,0,370,39609.7171527778,2008-06-10,17:12:42
39.984879,116.352578,0,370,39609.7171759259,2008-06-10,17:12:44
39.98486,116.352563,0,370,39609.7171990741,2008-06-10,17:12:46
39.984839,116.352543,0,370,39609.7172222222,2008-06-10,17:12:48
39.984808,116.352538,0,370,39609.7172453704,2008-06-10,17:12:50
39.984773,116.35254,0,370,39609.7172685185,2008-06-10,17:12:52
39.984767,116.352552,0,370,39609.7172916667,2008-06-10,17:12:54
39.984771,116.35256,0,370,39609.7173148148,2008-06-10,17:12:56
39.984776,116.352567,0,370,39609.717337963,2008-06-10,17:12:58
39.984785,116.352575,0,370,39609.7173611111,2008-06-10,17:13:00
39.984797,116.352568,0,370,39609.7173842593,2008-06-10,17:13:02
39.984794,116.352567,0,370,39609.7174074074,2008-06-10,17:13:04
39.984792,116.352566,0,370,39609.7174305556,2008-06-10,17:13:06
39.984789,116.352565,0,370,39609.7174537037,2008-06-10,17:13:08
39.984787,116.352565,0,370,39609.7174768519,2008-06-10,17:13:10
39.984784,116.352564,0,370,39609.7175,2008-06-10,17:13:12
39.984782,116.352563,0,369,39609.7175231481,2008-06-10,17:13:14
39.984779,116.352561,0,369,39609.7175462963,2008-06-10,17:13:16
39.984776,116.352557,0,369,39609.7175694444,2008-06-10,17:13:18
39.984776,116.352556,0,369,39609.7175925926,2008-06-10,17:13:20
39.984772,116.35255,0,369,39609.7176157407,2008-06-10,17:13:22
39.984761,116.352547,0,368,39609.7176388889,2008-06-10,17:13:24
39.984748,116.352536,0,368,39609.717662037,2008-06-10,17:13:26
39.984749,116.352531,0,367,39609.7176851852,2008-06-10,17:13:28
39.984745,116.35253,0,367,39609.7177083333,2008-06-10,17:13:30
39.984751,116.352531,0,367,39609.7177314815,2008-06-10,17:13:32
39.984775,116.352523,0,366,39609.7177546296,2008-06-10,17:13:34
39.984774,116.352522,0,366,39609.7177777778,2008-06-10,17:13:36
39.984775,116.352521,0,366,39609.7178009259,2008-06-10,17:13:38
39.984777,116.35252,0,366,39609.7178240741,2008-06-10,17:13:40
39.984782,116.352519,0,366,39609.7178472222,2008-06-10,17:13:42
39.984789,116.352518,0,365,39609.7178703704,2008-06-10,17:13:44
39.984792,116.352512,0,365,39609.7178935185,2008-06-10,17:13:46
39.984788,116.352507,0,365,39609.7179166667,2008-06-10,17:13:48
39.984792,116.352505,0,365,39609.7179398148,2008-06-10,17:13:50
39.984797,116.352504,0,365,39609.717962963,2008-06-10,17:13:52
39.984802,116.352504,0,364,39609.7179861111,2008-06-10,17:13:54
39.984807,116.352504,0,364,39609.7180092593,2008-06-10,17:13:56
39.984817,116.352502,0,364,39609.7180324074,2008-06-10,17:13:58
39.984829,116.352512,0,364,39609.7180555556,2008-06-10,17:14:00
39.984844,116.352528,0,364,39609.7180787037,2008-06-10,17:14:02
39.984866,116.352547,0,365,39609.7181018519,2008-06-10,17:14:04
39.984878,116.352563,0,365,39609.718125,2008-06-10,17:14:06
39.984867,116.352575,0,367,39609.7181481481,2008-06-10,17:14:08
39.984861,116.352587,0,368,39609.7181712963,2008-06-10,17:14:10
39.984863,116.352592,0,367,39609.7181944444,2008-06-10,17:14:12
39.984866,116.352597,0,367,39609.7182175926,2008-06-10,17:14:14
39.984869,116.352599,0,367,39609.7182407407,2008-06-10,17:14:16
39.984871,116.3526,0,367,39609.7182638889,2008-06-10,17:14:18
39.984872,116.3526,0,367,39609.718287037,2008-06-10,17:14:20
39.984874,116.352602,0,367,39609.7183101852,2008-06-10,17:14:22
39.984877,116.352604,0,366,39609.7183333333,2008-06-10,17:14:24
39.984881,116.352606,0,366,39609.7183564815,2008-06-10,17:14:26
39.984885,116.352609,0,366,39609.7183796296,2008-06-10,17:14:28
39.984901,116.352619,0,366,39609.7184027778,2008-06-10,17:14:30
39.984914,116.352632,0,365,39609.7184259259,2008-06-10,17:14:32
39.984903,116.352647,0,363,39609.7184490741,2008-06-10,17:14:34
39.984911,116.352659,0,363,39609.7184722222,2008-06-10,17:14:36
39.984914,116.352666,0,363,39609.7184953704,2008-06-10,17:14:38
39.98492,116.352666,0,363,39609.7185185185,2008-06-10,17:14:40
39.984931,116.352654,0,363,39609.7185416667,2008-06-10,17:14:42
39.984941,116.352647,0,363,39609.7185648148,2008-06-10,17:14:44
39.984945,116.352646,0,363,39609.718587963,2008-06-10,17:14:46
39.984949,116.352643,0,363,39609.7186111111,2008-06-10,17:14:48
39.98495,116.352635,0,363,39609.7186342593,2008-06-10,17:14:50
39.984962,116.352622,0,363,39609.7186574074,2008-06-10,17:14:52
39.984963,116.352608,0,363,39609.7186805556,2008-06-10,17:14:54
39.984968,116.352595,0,363,39609.7187037037,2008-06-10,17:14:56
39.984983,116.352589,0,364,39609.7187268519,2008-06-10,17:14:58
39.985006,116.35258,0,364,39609.71875,2008-06-10,17:15:00
39.985015,116.352574,0,364,39609.7187731481,2008-06-10,17:15:02
39.985023,116.352569,0,364,39609.7187962963,2008-06-10,17:15:04
39.985027,116.352566,0,364,39609.7188194444,2008-06-10,17:15:06
39.985036,116.352559,0,364,39609.7188425926,2008-06-10,17:15:08
39.98505,116.352548,0,364,39609.7188657407,2008-06-10,17:15:10
39.985055,116.352556,0,364,39609.7188888889,2008-06-10,17:15:12
39.985065,116.352565,0,364,39609.718912037,2008-06-10,17:15:14
39.985067,116.352566,0,364,39609.7189351852,2008-06-10,17:15:16
39.985072,116.352566,0,364,39609.7189583333,2008-06-10,17:15:18
39.985077,116.352565,0,364,39609.7189814815,2008-06-10,17:15:20
39.985083,116.352555,0,364,39609.7190046296,2008-06-10,17:15:22
39.985085,116.352544,0,364,39609.7190277778,2008-06-10,17:15:24
39.98508,116.35254,0,364,39609.7190509259,2008-06-10,17:15:26
39.985072,116.352538,0,364,39609.7190740741,2008-06-10,17:15:28
39.985074,116.352534,0,364,39609.7190972222,2008-06-10,17:15:30
39.985074,116.352531,0,364,39609.7191203704,2008-06-10,17:15:32
39.985074,116.352528,0,364,39609.7191435185,2008-06-10,17:15:34
39.985073,116.352528,0,364,39609.7191666667,2008-06-10,17:15:36
39.985071,116.352528,0,364,39609.7191898148,2008-06-10,17:15:38
39.985071,116.352528,0,364,39609.719212963,2008-06-10,17:15:40
39.985068,116.35253,0,364,39609.7192361111,2008-06-10,17:15:42
39.985064,116.352532,0,364,39609.7192592593,2008-06-10,17:15:44
39.98506,116.352535,0,364,39609.7192824074,2008-06-10,17:15:46
39.985048,116.352541,0,363,39609.7193055556,2008-06-10,17:15:48
39.985029,116.352554,0,361,39609.7193287037,2008-06-10,17:15:50
39.985021,116.35256,0,361,39609.7193518518,2008-06-10,17:15:52
39.985,116.352568,0,360,39609.719375,2008-06-10,17:15:54
39.984999,116.352573,0,360,39609.7193981481,2008-06-10,17:15:56
39.984994,116.352566,0,359,39609.7194212963,2008-06-10,17:15:58
39.984985,116.352566,0,359,39609.7194444444,2008-06-10,17:16:00
39.984964,116.352558,0,359,39609.7194675926,2008-06-10,17:16:02
39.98494,116.352556,0,358,39609.7194907407,2008-06-10,17:16:04
39.984945,116.352566,0,358,39609.7195138889,2008-06-10,17:16:06
39.984935,116.35257,0,357,39609.719537037,2008-06-10,17:16:08
39.984944,116.352568,0,357,39609.7195601852,2008-06-10,17:16:10
39.984947,116.352576,0,356,39609.7195833333,2008-06-10,17:16:12
39.984945,116.35258,0,355,39609.7196064815,2008-06-10,17:16:14
39.984944,116.352585,0,355,39609.7196296296,2008-06-10,17:16:16
39.984945,116.352588,0,355,39609.7196527778,2008-06-10,17:16:18
39.984946,116.35259,0,355,39609.7196759259,2008-06-10,17:16:20
39.984946,116.352591,0,354,39609.7196990741,2008-06-10,17:16:22
39.984947,116.352593,0,354,39609.7197222222,2008-06-10,17:16:24
39.984948,116.352594,0,354,39609.7197453704,2008-06-10,17:16:26
39.98495,116.352597,0,353,39609.7197685185,2008-06-10,17:16:28
39.984952,116.3526,0,353,39609.7197916667,2008-06-10,17:16:30
39.984954,116.352603,0,353,39609.7198148148,2008-06-10,17:16:32
39.984956,116.352606,0,353,39609.719837963,2008-06-10,17:16:34
39.984958,116.352608,0,353,39609.7198611111,2008-06-10,17:16:36
39.98496,116.352611,0,352,39609.7198842593,2008-06-10,17:16:38
39.984961,116.352612,0,352,39609.7199074074,2008-06-10,17:16:40
39.984962,116.352613,0,352,39609.7199305556,2008-06-10,17:16:42
39.984963,116.352612,0,352,39609.7199537037,2008-06-10,17:16:44
39.984965,116.352609,0,352,39609.7199768518,2008-06-10,17:16:46
39.984967,116.352605,0,352,39609.72,2008-06-10,17:16:48
39.984969,116.352602,0,352,39609.7200231481,2008-06-10,17:16:50
39.98497,116.352598,0,351,39609.7200462963,2008-06-10,17:16:52
39.984972,116.352596,0,351,39609.7200694444,2008-06-10,17:16:54
39.984972,116.352594,0,351,39609.7200925926,2008-06-10,17:16:56
39.984973,116.352595,0,351,39609.7201157407,2008-06-10,17:16:58
39.984974,116.352596,0,351,39609.7201388889,2008-06-10,17:17:00
39.984973,116.352597,0,351,39609.720162037,2008-06-10,17:17:02
39.984972,116.352598,0,351,39609.7201851852,2008-06-10,17:17:04
39.984971,116.3526,0,350,39609.7202083333,2008-06-10,17:17:06
39.98497,116.352602,0,350,39609.7202314815,2008-06-10,17:17:08
39.984968,116.352603,0,350,39609.7202546296,2008-06-10,17:17:10
39.984967,116.352603,0,350,39609.7202777778,2008-06-10,17:17:12
39.984964,116.352603,0,350,39609.7203009259,2008-06-10,17:17:14
39.984962,116.352601,0,350,39609.7203240741,2008-06-10,17:17:16
39.98496,116.352599,0,349,39609.7203472222,2008-06-10,17:17:18
39.984958,116.352596,0,349,39609.7203703704,2008-06-10,17:17:20
39.984957,116.352593,0,349,39609.7203935185,2008-06-10,17:17:22
39.984959,116.35259,0,349,39609.7204166667,2008-06-10,17:17:24
39.984963,116.352587,0,349,39609.7204398148,2008-06-10,17:17:26
39.984968,116.352585,0,348,39609.720462963,2008-06-10,17:17:28
39.984981,116.352589,0,348,39609.7204861111,2008-06-10,17:17:30
39.985013,116.352598,0,347,39609.7205092593,2008-06-10,17:17:32
39.985031,116.352597,0,347,39609.7205324074,2008-06-10,17:17:34
39.985025,116.352588,0,346,39609.7205555556,2008-06-10,17:17:36
39.98502,116.352565,0,345,39609.7205787037,2008-06-10,17:17:38
39.985012,116.352564,0,344,39609.7206018518,2008-06-10,17:17:40
39.985011,116.352558,0,344,39609.720625,2008-06-10,17:17:42
39.985011,116.352557,0,344,39609.7206481481,2008-06-10,17:17:44
39.985009,116.352556,0,344,39609.7206712963,2008-06-10,17:17:46
39.985006,116.352555,0,343,39609.7206944444,2008-06-10,17:17:48
39.985002,116.352556,0,343,39609.7207175926,2008-06-10,17:17:50
39.984999,116.352556,0,343,39609.7207407407,2008-06-10,17:17:52
39.984997,116.352556,0,343,39609.7207638889,2008-06-10,17:17:54
39.984994,116.352556,0,342,39609.720787037,2008-06-10,17:17:56
39.984993,116.352556,0,342,39609.7208101852,2008-06-10,17:17:58
39.98499,116.352552,0,342,39609.7208333333,2008-06-10,17:18:00
39.984988,116.352547,0,342,39609.7208564815,2008-06-10,17:18:02
39.984985,116.352542,0,341,39609.7208796296,2008-06-10,17:18:04
39.984983,116.352537,0,341,39609.7209027778,2008-06-10,17:18:06
39.984982,116.352534,0,341,39609.7209259259,2008-06-10,17:18:08
39.984981,116.352532,0,340,39609.7209490741,2008-06-10,17:18:10
39.98498,116.352532,0,340,39609.7209722222,2008-06-10,17:18:12
39.984978,116.352532,0,340,39609.7209953704,2008-06-10,17:18:14
39.984978,116.352532,0,340,39609.7210185185,2008-06-10,17:18:16
39.984978,116.352533,0,339,39609.7210416667,2008-06-10,17:18:18
39.984976,116.352533,0,339,39609.7210648148,2008-06-10,17:18:20
39.984974,116.352532,0,339,39609.721087963,2008-06-10,17:18:22
39.984971,116.352529,0,338,39609.7211111111,2008-06-10,17:18:24
39.984967,116.352526,0,338,39609.7211342593,2008-06-10,17:18:26
39.984951,116.352525,0,338,39609.7211574074,2008-06-10,17:18:28
39.984933,116.352525,0,337,39609.7211805556,2008-06-10,17:18:30
39.984923,116.352521,0,337,39609.7212037037,2008-06-10,17:18:32
39.984911,116.352525,0,337,39609.7212268518,2008-06-10,17:18:34
39.984901,116.352526,0,336,39609.72125,2008-06-10,17:18:36
39.984896,116.352532,0,336,39609.7212731481,2008-06-10,17:18:38
39.984894,116.352529,0,336,39609.7212962963,2008-06-10,17:18:40
39.984893,116.352528,0,335,39609.7213194444,2008-06-10,17:18:42
39.984894,116.352527,0,335,39609.7213425926,2008-06-10,17:18:44
39.984896,116.352527,0,335,39609.7213657407,2008-06-10,17:18:46
39.9849,116.352529,0,334,39609.7213888889,2008-06-10,17:18:48
39.984905,116.352531,0,334,39609.721412037,2008-06-10,17:18:50
39.984921,116.352532,0,333,39609.7214351852,2008-06-10,17:18:52
39.984937,116.352528,0,332,39609.7214583333,2008-06-10,17:18:54
39.984947,116.352535,0,332,39609.7214814815,2008-06-10,17:18:56
39.984955,116.352546,0,331,39609.7215046296,2008-06-10,17:18:58
39.984962,116.352546,0,331,39609.7215277778,2008-06-10,17:19:00
39.984953,116.352548,0,330,39609.7215509259,2008-06-10,17:19:02
39.984926,116.352559,0,330,39609.7215740741,2008-06-10,17:19:04
39.984929,116.352563,0,329,39609.7215972222,2008-06-10,17:19:06
39.984933,116.35257,0,329,39609.7216203704,2008-06-10,17:19:08
39.984937,116.352573,0,329,39609.7216435185,2008-06-10,17:19:10
39.98494,116.352575,0,328,39609.7216666667,2008-06-10,17:19:12
39.984943,116.352574,0,328,39609.7216898148,2008-06-10,17:19:14
39.984945,116.352565,0,327,39609.721712963,2008-06-10,17:19:16
39.984947,116.352562,0,327,39609.7217361111,2008-06-10,17:19:18
39.984949,116.35256,0,326,39609.7217592593,2008-06-10,17:19:20
39.984951,116.35256,0,326,39609.7217824074,2008-06-10,17:19:22
39.984955,116.352558,0,326,39609.7218055556,2008-06-10,17:19:24
39.984957,116.352557,0,325,39609.7218287037,2008-06-10,17:19:26
39.984959,116.352557,0,325,39609.7218518518,2008-06-10,17:19:28
39.98496,116.352558,0,324,39609.721875,2008-06-10,17:19:30
39.984959,116.352559,0,324,39609.7218981481,2008-06-10,17:19:32
39.984958,116.352558,0,323,39609.7219212963,2008-06-10,17:19:34
39.984956,116.352558,0,323,39609.7219444444,2008-06-10,17:19:36
39.984953,116.352557,0,323,39609.7219675926,2008-06-10,17:19:38
39.98495,116.352555,0,322,39609.7219907407,2008-06-10,17:19:40
39.984947,116.352555,0,322,39609.7220138889,2008-06-10,17:19:42
39.984943,116.352556,0,321,39609.722037037,2008-06-10,17:19:44
39.98494,116.352559,0,321,39609.7220601852,2008-06-10,17:19:46
39.984936,116.352563,0,321,39609.7220833333,2008-06-10,17:19:48
39.984931,116.352566,0,320,39609.7221064815,2008-06-10,17:19:50
39.984927,116.352569,0,320,39609.7221296296,2008-06-10,17:19:52
39.984924,116.352571,0,319,39609.7221527778,2008-06-10,17:19:54
39.984922,116.352572,0,319,39609.7221759259,2008-06-10,17:19:56
39.984921,116.352572,0,319,39609.7221990741,2008-06-10,17:19:58
39.984921,116.352573,0,318,39609.7222222222,2008-06-10,17:20:00
39.984923,116.352574,0,318,39609.7222453704,2008-06-10,17:20:02
39.984934,116.352574,0,317,39609.7222685185,2008-06-10,17:20:04
39.984949,116.352574,0,317,39609.7222916667,2008-06-10,17:20:06
39.984954,116.352576,0,317,39609.7223148148,2008-06-10,17:20:08
39.984959,116.352577,0,316,39609.722337963,2008-06-10,17:20:10
39.984964,116.352578,0,316,39609.7223611111,2008-06-10,17:20:12
39.984969,116.352579,0,316,39609.7223842593,2008-06-10,17:20:14
39.984976,116.352583,0,315,39609.7224074074,2008-06-10,17:20:16
39.984977,116.352583,0,315,39609.7224305556,2008-06-10,17:20:18
39.984981,116.352579,0,315,39609.7224537037,2008-06-10,17:20:20
39.984985,116.35258,0,315,39609.7224768519,2008-06-10,17:20:22
39.984977,116.352589,0,314,39609.7225,2008-06-10,17:20:24
39.984978,116.352588,0,314,39609.7225231482,2008-06-10,17:20:26
39.984978,116.352589,0,313,39609.7225462963,2008-06-10,17:20:28
39.984977,116.352589,0,313,39609.7225694444,2008-06-10,17:20:30
39.984975,116.352589,0,312,39609.7225925926,2008-06-10,17:20:32
39.984967,116.352584,0,312,39609.7226157407,2008-06-10,17:20:34
39.984963,116.352582,0,312,39609.7226388889,2008-06-10,17:20:36
39.984958,116.352576,0,311,39609.722662037,2008-06-10,17:20:38
39.984946,116.352578,0,311,39609.7226851852,2008-06-10,17:20:40
39.984941,116.352577,0,310,39609.7227083333,2008-06-10,17:20:42
39.984937,116.352577,0,310,39609.7227314815,2008-06-10,17:20:44
39.984948,116.352561,0,309,39609.7227546296,2008-06-10,17:20:46
39.984947,116.35256,0,309,39609.7227777778,2008-06-10,17:20:48
39.984946,116.352561,0,308,39609.7228009259,2008-06-10,17:20:50
39.984946,116.352563,0,308,39609.7228240741,2008-06-10,17:20:52
39.984947,116.352564,0,307,39609.7228472222,2008-06-10,17:20:54
39.984949,116.352564,0,307,39609.7228703704,2008-06-10,17:20:56
39.984951,116.352562,0,306,39609.7228935185,2008-06-10,17:20:58
39.984953,116.352558,0,306,39609.7229166667,2008-06-10,17:21:00
39.984954,116.352554,0,306,39609.7229398148,2008-06-10,17:21:02
39.984955,116.352547,0,305,39609.722962963,2008-06-10,17:21:04
39.984938,116.352529,0,305,39609.7229861111,2008-06-10,17:21:06
39.984902,116.35252,0,305,39609.7230092593,2008-06-10,17:21:08
39.984872,116.352498,0,305,39609.7230324074,2008-06-10,17:21:10
39.984848,116.352498,0,305,39609.7230555556,2008-06-10,17:21:12
39.984848,116.352487,0,305,39609.7230787037,2008-06-10,17:21:14
39.984847,116.352488,0,305,39609.7231018519,2008-06-10,17:21:16
39.984849,116.352491,0,305,39609.723125,2008-06-10,17:21:18
39.984852,116.352484,0,304,39609.7231481481,2008-06-10,17:21:20
39.98485,116.352479,0,304,39609.7231712963,2008-06-10,17:21:22
39.984849,116.352475,0,304,39609.7231944444,2008-06-10,17:21:24
39.98485,116.352472,0,303,39609.7232175926,2008-06-10,17:21:26
39.984852,116.352468,0,303,39609.7232407407,2008-06-10,17:21:28
39.984862,116.352467,0,303,39609.7232638889,2008-06-10,17:21:30
39.984879,116.352471,0,302,39609.723287037,2008-06-10,17:21:32
39.984901,116.352473,0,302,39609.7233101852,2008-06-10,17:21:34
39.984925,116.352479,0,302,39609.7233333333,2008-06-10,17:21:36
39.984942,116.352489,0,301,39609.7233564815,2008-06-10,17:21:38
39.984948,116.352489,0,301,39609.7233796296,2008-06-10,17:21:40
39.984964,116.352492,0,301,39609.7234027778,2008-06-10,17:21:42
39.984979,116.352496,0,301,39609.7234259259,2008-06-10,17:21:44
39.984959,116.352502,0,301,39609.7234490741,2008-06-10,17:21:46
39.984949,116.352512,0,300,39609.7234722222,2008-06-10,17:21:48
39.984953,116.352512,0,300,39609.7234953704,2008-06-10,17:21:50
39.984958,116.352514,0,300,39609.7235185185,2008-06-10,17:21:52
39.984962,116.352516,0,299,39609.7235416667,2008-06-10,17:21:54
39.984966,116.352517,0,299,39609.7235648148,2008-06-10,17:21:56
39.984971,116.352518,0,299,39609.723587963,2008-06-10,17:21:58
39.984976,116.352519,0,298,39609.7236111111,2008-06-10,17:22:00
39.984981,116.352519,0,298,39609.7236342593,2008-06-10,17:22:02
39.984988,116.352503,0,298,39609.7236574074,2008-06-10,17:22:04
39.984987,116.352499,0,298,39609.7236805556,2008-06-10,17:22:06
39.984997,116.352497,0,298,39609.7237037037,2008-06-10,17:22:08
39.985002,116.352495,0,298,39609.7237268519,2008-06-10,17:22:10
39.985006,116.352495,0,297,39609.72375,2008-06-10,17:22:12
39.98501,116.352497,0,297,39609.7237731481,2008-06-10,17:22:14
39.985014,116.352499,0,297,39609.7237962963,2008-06-10,17:22:16
39.985016,116.352501,0,297,39609.7238194444,2008-06-10,17:22:18
39.98502,116.352503,0,296,39609.7238425926,2008-06-10,17:22:20
39.985023,116.352504,0,296,39609.7238657407,2008-06-10,17:22:22
39.985025,116.352504,0,296,39609.7238888889,2008-06-10,17:22:24
39.985027,116.352504,0,295,39609.723912037,2008-06-10,17:22:26
39.98503,116.352505,0,295,39609.7239351852,2008-06-10,17:22:28
39.985032,116.352507,0,295,39609.7239583333,2008-06-10,17:22:30
39.985032,116.35251,0,294,39609.7239814815,2008-06-10,17:22:32
39.985033,116.352514,0,294,39609.7240046296,2008-06-10,17:22:34
39.985032,116.352519,0,294,39609.7240277778,2008-06-10,17:22:36
39.98503,116.352523,0,293,39609.7240509259,2008-06-10,17:22:38
39.985026,116.352527,0,293,39609.7240740741,2008-06-10,17:22:40
39.985023,116.35253,0,293,39609.7240972222,2008-06-10,17:22:42
39.985019,116.352532,0,292,39609.7241203704,2008-06-10,17:22:44
39.985015,116.352534,0,292,39609.7241435185,2008-06-10,17:22:46
39.985011,116.352537,0,291,39609.7241666667,2008-06-10,17:22:48
39.985007,116.352541,0,291,39609.7241898148,2008-06-10,17:22:50
39.985003,116.352545,0,291,39609.724212963,2008-06-10,17:22:52
39.984999,116.352548,0,290,39609.7242361111,2008-06-10,17:22:54
39.984995,116.352551,0,290,39609.7242592593,2008-06-10,17:22:56
39.984991,116.352553,0,289,39609.7242824074,2008-06-10,17:22:58
39.984986,116.352554,0,289,39609.7243055556,2008-06-10,17:23:00
39.984954,116.352531,0,291,39609.7243287037,2008-06-10,17:23:02
39.98492,116.352512,0,293,39609.7243518519,2008-06-10,17:23:04
39.984882,116.352492,0,294,39609.724375,2008-06-10,17:23:06
39.984854,116.352467,0,296,39609.7243981481,2008-06-10,17:23:08
39.984804,116.352464,0,299,39609.7244212963,2008-06-10,17:23:10
39.984781,116.352456,0,299,39609.7244444444,2008-06-10,17:23:12
39.984778,116.352454,0,299,39609.7244675926,2008-06-10,17:23:14
39.984772,116.352458,0,299,39609.7244907407,2008-06-10,17:23:16
39.984777,116.352466,0,298,39609.7245138889,2008-06-10,17:23:18
39.984786,116.352459,0,298,39609.724537037,2008-06-10,17:23:20
39.984786,116.352456,0,297,39609.7245601852,2008-06-10,17:23:22
39.984788,116.352454,0,297,39609.7245833333,2008-06-10,17:23:24
39.984792,116.352452,0,296,39609.7246064815,2008-06-10,17:23:26
39.984796,116.352452,0,296,39609.7246296296,2008-06-10,17:23:28
39.9848,116.352454,0,296,39609.7246527778,2008-06-10,17:23:30
39.984804,116.352456,0,295,39609.7246759259,2008-06-10,17:23:32
39.984815,116.352462,0,295,39609.7246990741,2008-06-10,17:23:34
39.984844,116.352481,0,294,39609.7247222222,2008-06-10,17:23:36
39.984876,116.352491,0,292,39609.7247453704,2008-06-10,17:23:38
39.984887,116.352512,0,292,39609.7247685185,2008-06-10,17:23:40
39.984896,116.352516,0,291,39609.7247916667,2008-06-10,17:23:42
39.984901,116.352511,0,290,39609.7248148148,2008-06-10,17:23:44
39.984894,116.352499,0,290,39609.724837963,2008-06-10,17:23:46
39.984877,116.352505,0,289,39609.7248611111,2008-06-10,17:23:48
39.984884,116.352496,0,288,39609.7248842593,2008-06-10,17:23:50
39.984883,116.352497,0,287,39609.7249074074,2008-06-10,17:23:52
39.984886,116.352498,0,287,39609.7249305556,2008-06-10,17:23:54
39.984887,116.352499,0,286,39609.7249537037,2008-06-10,17:23:56
39.984885,116.352498,0,286,39609.7249768519,2008-06-10,17:23:58
39.98488,116.352495,0,285,39609.725,2008-06-10,17:24:00
39.98486,116.35249,0,285,39609.7250231481,2008-06-10,17:24:02
39.984845,116.352483,0,285,39609.7250462963,2008-06-10,17:24:04
39.984829,116.352473,0,285,39609.7250694444,2008-06-10,17:24:06
39.98482,116.352482,0,285,39609.7250925926,2008-06-10,17:24:08
39.984825,116.352494,0,286,39609.7251157407,2008-06-10,17:24:10
39.984828,116.352499,0,287,39609.7251388889,2008-06-10,17:24:12
39.984831,116.352496,0,288,39609.725162037,2008-06-10,17:24:14
39.984828,116.352495,0,287,39609.7251851852,2008-06-10,17:24:16
39.984826,116.352494,0,287,39609.7252083333,2008-06-10,17:24:18
39.984825,116.352495,0,286,39609.7252314815,2008-06-10,17:24:20
39.984825,116.352496,0,286,39609.7252546296,2008-06-10,17:24:22
39.984827,116.352497,0,285,39609.7252777778,2008-06-10,17:24:24
39.98483,116.352498,0,285,39609.7253009259,2008-06-10,17:24:26
39.984834,116.352499,0,284,39609.7253240741,2008-06-10,17:24:28
39.984839,116.352501,0,284,39609.7253472222,2008-06-10,17:24:30
39.984876,116.352508,0,284,39609.7253703704,2008-06-10,17:24:32
39.984896,116.352503,0,284,39609.7253935185,2008-06-10,17:24:34
39.984914,116.352487,0,284,39609.7254166667,2008-06-10,17:24:36
39.98492,116.352482,0,284,39609.7254398148,2008-06-10,17:24:38
39.984932,116.35248,0,284,39609.725462963,2008-06-10,17:24:40
39.98493,116.35247,0,284,39609.7254861111,2008-06-10,17:24:42
39.984933,116.352478,0,283,39609.7255092593,2008-06-10,17:24:44
39.984941,116.352469,0,283,39609.7255324074,2008-06-10,17:24:46
39.984938,116.352468,0,283,39609.7255555556,2008-06-10,17:24:48
39.984933,116.352464,0,282,39609.7255787037,2008-06-10,17:24:50
39.984903,116.352463,0,282,39609.7256018519,2008-06-10,17:24:52
39.984896,116.352457,0,281,39609.725625,2008-06-10,17:24:54
39.984897,116.352454,0,281,39609.7256481481,2008-06-10,17:24:56
39.984897,116.352449,0,281,39609.7256712963,2008-06-10,17:24:58
39.984894,116.352446,0,280,39609.7256944444,2008-06-10,17:25:00
39.98489,116.352443,0,280,39609.7257175926,2008-06-10,17:25:02
39.984871,116.352432,0,279,39609.7257407407,2008-06-10,17:25:04
39.98485,116.352413,0,279,39609.7257638889,2008-06-10,17:25:06
39.984845,116.352403,0,279,39609.725787037,2008-06-10,17:25:08
39.984835,116.352397,0,278,39609.7258101852,2008-06-10,17:25:10
39.984838,116.352389,0,278,39609.7258333333,2008-06-10,17:25:12
39.984838,116.352387,0,278,39609.7258564815,2008-06-10,17:25:14
39.984831,116.352404,0,277,39609.7258796296,2008-06-10,17:25:16
39.984839,116.3524,0,277,39609.7259027778,2008-06-10,17:25:18
39.984835,116.352401,0,276,39609.7259259259,2008-06-10,17:25:20
39.984834,116.352399,0,276,39609.7259490741,2008-06-10,17:25:22
39.984833,116.352397,0,276,39609.7259722222,2008-06-10,17:25:24
39.984833,116.352395,0,275,39609.7259953704,2008-06-10,17:25:26
39.984834,116.352395,0,275,39609.7260185185,2008-06-10,17:25:28
39.98485,116.3524,0,275,39609.7260416667,2008-06-10,17:25:30
39.984853,116.352402,0,274,39609.7260648148,2008-06-10,17:25:32
39.984856,116.352403,0,274,39609.726087963,2008-06-10,17:25:34
39.98486,116.352403,0,274,39609.7261111111,2008-06-10,17:25:36
39.984863,116.352405,0,273,39609.7261342593,2008-06-10,17:25:38
39.984866,116.35241,0,273,39609.7261574074,2008-06-10,17:25:40
39.984869,116.352414,0,272,39609.7261805556,2008-06-10,17:25:42
39.984873,116.352418,0,272,39609.7262037037,2008-06-10,17:25:44
39.984877,116.352423,0,272,39609.7262268519,2008-06-10,17:25:46
39.984893,116.352444,0,272,39609.72625,2008-06-10,17:25:48
39.984895,116.352457,0,271,39609.7262731481,2008-06-10,17:25:50
39.984896,116.352462,0,271,39609.7262962963,2008-06-10,17:25:52
39.984884,116.352467,0,271,39609.7263194444,2008-06-10,17:25:54
39.984885,116.352471,0,270,39609.7263425926,2008-06-10,17:25:56
39.984885,116.352472,0,270,39609.7263657407,2008-06-10,17:25:58
39.984886,116.352472,0,269,39609.7263888889,2008-06-10,17:26:00
39.984886,116.35247,0,269,39609.726412037,2008-06-10,17:26:02
39.984885,116.352469,0,269,39609.7264351852,2008-06-10,17:26:04
39.984883,116.352467,0,268,39609.7264583333,2008-06-10,17:26:06
39.984881,116.352465,0,268,39609.7264814815,2008-06-10,17:26:08
39.984879,116.352464,0,267,39609.7265046296,2008-06-10,17:26:10
39.984876,116.352464,0,267,39609.7265277778,2008-06-10,17:26:12
39.984872,116.352465,0,266,39609.7265509259,2008-06-10,17:26:14
39.984869,116.352467,0,266,39609.7265740741,2008-06-10,17:26:16
39.984865,116.352471,0,265,39609.7265972222,2008-06-10,17:26:18
39.984861,116.352474,0,265,39609.7266203704,2008-06-10,17:26:20
39.984858,116.352477,0,264,39609.7266435185,2008-06-10,17:26:22
39.984855,116.35248,0,264,39609.7266666667,2008-06-10,17:26:24
39.984852,116.352482,0,263,39609.7266898148,2008-06-10,17:26:26
39.984856,116.352483,0,263,39609.726712963,2008-06-10,17:26:28
39.984854,116.352483,0,263,39609.7267361111,2008-06-10,17:26:30
39.984853,116.352483,0,262,39609.7267592593,2008-06-10,17:26:32
39.984853,116.352483,0,262,39609.7267824074,2008-06-10,17:26:34
39.984852,116.352482,0,261,39609.7268055556,2008-06-10,17:26:36
39.984852,116.35248,0,261,39609.7268287037,2008-06-10,17:26:38
39.984853,116.352476,0,260,39609.7268518518,2008-06-10,17:26:40
39.984854,116.35247,0,260,39609.726875,2008-06-10,17:26:42
39.98486,116.352462,0,260,39609.7268981481,2008-06-10,17:26:44
39.984869,116.352454,0,260,39609.7269212963,2008-06-10,17:26:46
39.984884,116.35244,0,260,39609.7269444444,2008-06-10,17:26:48
39.984898,116.352416,0,260,39609.7269675926,2008-06-10,17:26:50
39.984913,116.352393,0,259,39609.7269907407,2008-06-10,17:26:52
39.98492,116.35239,0,259,39609.7270138889,2008-06-10,17:26:54
39.98494,116.352388,0,259,39609.727037037,2008-06-10,17:26:56
39.984964,116.352374,0,259,39609.7270601852,2008-06-10,17:26:58
39.984979,116.352345,0,258,39609.7270833333,2008-06-10,17:27:00
39.984988,116.352342,0,257,39609.7271064815,2008-06-10,17:27:02
39.984997,116.35234,0,257,39609.7271296296,2008-06-10,17:27:04
39.985011,116.352345,0,257,39609.7271527778,2008-06-10,17:27:06
39.985028,116.352335,0,256,39609.7271759259,2008-06-10,17:27:08
39.98503,116.352331,0,256,39609.7271990741,2008-06-10,17:27:10
39.985027,116.352331,0,256,39609.7272222222,2008-06-10,17:27:12
39.985015,116.352346,0,255,39609.7272453704,2008-06-10,17:27:14
39.984988,116.352358,0,254,39609.7272685185,2008-06-10,17:27:16
39.984975,116.352365,0,254,39609.7272916667,2008-06-10,17:27:18
39.984973,116.352365,0,253,39609.7273148148,2008-06-10,17:27:20
39.984968,116.352365,0,253,39609.727337963,2008-06-10,17:27:22
39.98493,116.352375,0,252,39609.7273611111,2008-06-10,17:27:24
39.98489,116.35239,0,252,39609.7273842593,2008-06-10,17:27:26
39.984874,116.352403,0,251,39609.7274074074,2008-06-10,17:27:28
39.984862,116.352404,0,250,39609.7274305556,2008-06-10,17:27:30
39.984854,116.3524,0,250,39609.7274537037,2008-06-10,17:27:32
39.984844,116.352389,0,249,39609.7274768518,2008-06-10,17:27:34
39.984843,116.352381,0,249,39609.7275,2008-06-10,17:27:36
39.98484,116.352376,0,248,39609.7275231481,2008-06-10,17:27:38
39.98483,116.352373,0,248,39609.7275462963,2008-06-10,17:27:40
39.984821,116.352361,0,247,39609.7275694444,2008-06-10,17:27:42
39.984811,116.352355,0,247,39609.7275925926,2008-06-10,17:27:44
39.984804,116.352339,0,246,39609.7276157407,2008-06-10,17:27:46
39.984799,116.352334,0,246,39609.7276388889,2008-06-10,17:27:48
39.98478,116.352341,0,246,39609.727662037,2008-06-10,17:27:50
39.984771,116.35234,0,245,39609.7276851852,2008-06-10,17:27:52
39.984762,116.35234,0,245,39609.7277083333,2008-06-10,17:27:54
39.984762,116.352341,0,244,39609.7277314815,2008-06-10,17:27:56
39.984757,116.352348,0,244,39609.7277546296,2008-06-10,17:27:58
39.984748,116.352365,0,244,39609.7277777778,2008-06-10,17:28:00
39.984743,116.352384,0,244,39609.7278009259,2008-06-10,17:28:02
39.984739,116.352384,0,244,39609.7278240741,2008-06-10,17:28:04
39.984732,116.352379,0,243,39609.7278472222,2008-06-10,17:28:06
39.984729,116.35238,0,242,39609.7278703704,2008-06-10,17:28:08
39.984722,116.352393,0,242,39609.7278935185,2008-06-10,17:28:10
39.984716,116.352404,0,241,39609.7279166667,2008-06-10,17:28:12
39.984713,116.352408,0,240,39609.7279398148,2008-06-10,17:28:14
39.98471,116.352413,0,239,39609.727962963,2008-06-10,17:28:16
39.984708,116.352417,0,239,39609.7279861111,2008-06-10,17:28:18
39.984708,116.352422,0,238,39609.7280092593,2008-06-10,17:28:20
39.984707,116.352426,0,237,39609.7280324074,2008-06-10,17:28:22
39.984707,116.35243,0,237,39609.7280555556,2008-06-10,17:28:24
39.984707,116.352433,0,236,39609.7280787037,2008-06-10,17:28:26
39.984707,116.352435,0,235,39609.7281018518,2008-06-10,17:28:28
39.984708,116.352438,0,235,39609.728125,2008-06-10,17:28:30
39.984708,116.35244,0,234,39609.7281481481,2008-06-10,17:28:32
39.984709,116.352443,0,233,39609.7281712963,2008-06-10,17:28:34
39.984711,116.352446,0,233,39609.7281944444,2008-06-10,17:28:36
39.984714,116.35245,0,232,39609.7282175926,2008-06-10,17:28:38
39.984717,116.352454,0,231,39609.7282407407,2008-06-10,17:28:40
39.984719,116.352459,0,231,39609.7282638889,2008-06-10,17:28:42
39.984722,116.352465,0,230,39609.728287037,2008-06-10,17:28:44
39.984748,116.352492,0,229,39609.7283101852,2008-06-10,17:28:46
39.984763,116.352515,0,229,39609.7283333333,2008-06-10,17:28:48
39.984759,116.352519,0,228,39609.7283564815,2008-06-10,17:28:50
39.984768,116.352514,0,228,39609.7283796296,2008-06-10,17:28:52
39.984769,116.352516,0,228,39609.7284027778,2008-06-10,17:28:54
39.984758,116.352518,0,228,39609.7284259259,2008-06-10,17:28:56
39.984761,116.352521,0,227,39609.7284490741,2008-06-10,17:28:58
39.984763,116.352524,0,227,39609.7284722222,2008-06-10,17:29:00
39.984764,116.352528,0,226,39609.7284953704,2008-06-10,17:29:02
39.984766,116.352533,0,225,39609.7285185185,2008-06-10,17:29:04
39.984767,116.352537,0,225,39609.7285416667,2008-06-10,17:29:06
39.984769,116.352539,0,224,39609.7285648148,2008-06-10,17:29:08
39.98477,116.352542,0,223,39609.728587963,2008-06-10,17:29:10
39.984771,116.352543,0,223,39609.7286111111,2008-06-10,17:29:12
39.984772,116.352543,0,222,39609.7286342593,2008-06-10,17:29:14
39.984773,116.352543,0,221,39609.7286574074,2008-06-10,17:29:16
39.984775,116.352546,0,221,39609.7286805556,2008-06-10,17:29:18
39.984776,116.352549,0,220,39609.7287037037,2008-06-10,17:29:20
39.984777,116.352551,0,219,39609.7287268518,2008-06-10,17:29:22
39.984776,116.352553,0,219,39609.72875,2008-06-10,17:29:24
39.984774,116.352555,0,218,39609.7287731481,2008-06-10,17:29:26
39.984772,116.352556,0,217,39609.7287962963,2008-06-10,17:29:28
39.98477,116.352558,0,217,39609.7288194444,2008-06-10,17:29:30
39.984768,116.352561,0,216,39609.7288425926,2008-06-10,17:29:32
39.984766,116.352565,0,215,39609.7288657407,2008-06-10,17:29:34
39.984764,116.352569,0,215,39609.7288888889,2008-06-10,17:29:36
39.984763,116.352573,0,214,39609.728912037,2008-06-10,17:29:38
39.984761,116.352577,0,214,39609.7289351852,2008-06-10,17:29:40
39.984758,116.352578,0,213,39609.7289583333,2008-06-10,17:29:42
39.984753,116.352577,0,212,39609.7289814815,2008-06-10,17:29:44
39.984749,116.352575,0,212,39609.7290046296,2008-06-10,17:29:46
39.984744,116.352572,0,211,39609.7290277778,2008-06-10,17:29:48
39.984741,116.352569,0,211,39609.7290509259,2008-06-10,17:29:50
39.984739,116.352568,0,210,39609.7290740741,2008-06-10,17:29:52
39.984738,116.352568,0,210,39609.7290972222,2008-06-10,17:29:54
39.984738,116.35257,0,209,39609.7291203704,2008-06-10,17:29:56
39.98474,116.352572,0,209,39609.7291435185,2008-06-10,17:29:58
39.984741,116.352575,0,208,39609.7291666667,2008-06-10,17:30:00
39.984742,116.352576,0,208,39609.7291898148,2008-06-10,17:30:02
39.984744,116.352577,0,207,39609.729212963,2008-06-10,17:30:04
39.984747,116.352578,0,207,39609.7292361111,2008-06-10,17:30:06
39.984751,116.352577,0,206,39609.7292592593,2008-06-10,17:30:08
39.984755,116.352575,0,206,39609.7292824074,2008-06-10,17:30:10
39.984773,116.352562,0,205,39609.7293055556,2008-06-10,17:30:12
39.984805,116.352541,0,204,39609.7293287037,2008-06-10,17:30:14
39.984831,116.352515,0,204,39609.7293518518,2008-06-10,17:30:16
39.984853,116.352497,0,203,39609.729375,2008-06-10,17:30:18
39.984875,116.352475,0,203,39609.7293981481,2008-06-10,17:30:20
39.984891,116.352455,0,202,39609.7294212963,2008-06-10,17:30:22
39.984908,116.352442,0,201,39609.7294444444,2008-06-10,17:30:24
39.984913,116.352434,0,200,39609.7294675926,2008-06-10,17:30:26
39.984905,116.352424,0,199,39609.7294907407,2008-06-10,17:30:28
39.984882,116.352419,0,199,39609.7295138889,2008-06-10,17:30:30
39.98486,116.352408,0,198,39609.729537037,2008-06-10,17:30:32
39.984859,116.352403,0,197,39609.7295601852,2008-06-10,17:30:34
39.984836,116.352398,0,197,39609.7295833333,2008-06-10,17:30:36
39.984782,116.35239,0,197,39609.7296064815,2008-06-10,17:30:38
39.984743,116.352401,0,196,39609.7296296296,2008-06-10,17:30:40
39.984706,116.352414,0,195,39609.7296527778,2008-06-10,17:30:42
39.984677,116.3524,0,194,39609.7296759259,2008-06-10,17:30:44
39.984644,116.352402,0,194,39609.7296990741,2008-06-10,17:30:46
39.98463,116.352401,0,193,39609.7297222222,2008-06-10,17:30:48
39.984622,116.352414,0,193,39609.7297453704,2008-06-10,17:30:50
39.984632,116.352425,0,192,39609.7297685185,2008-06-10,17:30:52
39.984644,116.352419,0,192,39609.7297916667,2008-06-10,17:30:54
39.984648,116.352432,0,192,39609.7298148148,2008-06-10,17:30:56
39.984664,116.352437,0,191,39609.729837963,2008-06-10,17:30:58
39.984693,116.352452,0,191,39609.7298611111,2008-06-10,17:31:00
39.984695,116.352455,0,190,39609.7298842593,2008-06-10,17:31:02
39.984717,116.352456,0,190,39609.7299074074,2008-06-10,17:31:04
39.98474,116.352466,0,189,39609.7299305556,2008-06-10,17:31:06
39.984773,116.352473,0,189,39609.7299537037,2008-06-10,17:31:08
39.9848,116.352463,0,188,39609.7299768519,2008-06-10,17:31:10
39.984826,116.35246,0,188,39609.73,2008-06-10,17:31:12
39.984842,116.352468,0,187,39609.7300231481,2008-06-10,17:31:14
39.984847,116.352478,0,187,39609.7300462963,2008-06-10,17:31:16
39.98485,116.352483,0,186,39609.7300694444,2008-06-10,17:31:18
39.984849,116.352488,0,185,39609.7300925926,2008-06-10,17:31:20
39.984854,116.352491,0,185,39609.7301157407,2008-06-10,17:31:22
39.984859,116.352471,0,184,39609.7301388889,2008-06-10,17:31:24
39.98486,116.352448,0,184,39609.730162037,2008-06-10,17:31:26
39.984853,116.352435,0,183,39609.7301851852,2008-06-10,17:31:28
39.984842,116.352415,0,182,39609.7302083333,2008-06-10,17:31:30
39.984844,116.352414,0,182,39609.7302314815,2008-06-10,17:31:32
39.984844,116.352413,0,181,39609.7302546296,2008-06-10,17:31:34
39.984842,116.352413,0,180,39609.7302777778,2008-06-10,17:31:36
39.984839,116.352415,0,180,39609.7303009259,2008-06-10,17:31:38
39.984835,116.352416,0,179,39609.7303240741,2008-06-10,17:31:40
39.984832,116.352417,0,178,39609.7303472222,2008-06-10,17:31:42
39.98483,116.352416,0,178,39609.7303703704,2008-06-10,17:31:44
39.984829,116.352415,0,177,39609.7303935185,2008-06-10,17:31:46
39.984828,116.352413,0,176,39609.7304166667,2008-06-10,17:31:48
39.984829,116.35241,0,175,39609.7304398148,2008-06-10,17:31:50
39.984833,116.352408,0,175,39609.730462963,2008-06-10,17:31:52
39.984837,116.352407,0,174,39609.7304861111,2008-06-10,17:31:54
39.984841,116.352407,0,173,39609.7305092593,2008-06-10,17:31:56
39.984845,116.352407,0,173,39609.7305324074,2008-06-10,17:31:58
39.984848,116.352407,0,172,39609.7305555556,2008-06-10,17:32:00
39.98485,116.352407,0,172,39609.7305787037,2008-06-10,17:32:02
39.984849,116.352408,0,171,39609.7306018519,2008-06-10,17:32:04
39.984847,116.352408,0,171,39609.730625,2008-06-10,17:32:06
39.984844,116.352408,0,170,39609.7306481482,2008-06-10,17:32:08
39.984842,116.352406,0,170,39609.7306712963,2008-06-10,17:32:10
39.984839,116.352405,0,169,39609.7306944444,2008-06-10,17:32:12
39.984835,116.352405,0,169,39609.7307175926,2008-06-10,17:32:14
39.98483,116.352405,0,168,39609.7307407407,2008-06-10,17:32:16
39.984814,116.352417,0,169,39609.7307638889,2008-06-10,17:32:18
39.984808,116.352428,0,169,39609.730787037,2008-06-10,17:32:20
39.984807,116.352439,0,169,39609.7308101852,2008-06-10,17:32:22
39.984809,116.352454,0,170,39609.7308333333,2008-06-10,17:32:24
39.984812,116.352468,0,170,39609.7308564815,2008-06-10,17:32:26
39.984815,116.352484,0,170,39609.7308796296,2008-06-10,17:32:28
39.984811,116.352504,0,170,39609.7309027778,2008-06-10,17:32:30
39.984813,116.352517,0,170,39609.7309259259,2008-06-10,17:32:32
39.984815,116.352541,0,170,39609.7309490741,2008-06-10,17:32:34
39.984826,116.35255,0,170,39609.7309722222,2008-06-10,17:32:36
39.984833,116.352564,0,170,39609.7309953704,2008-06-10,17:32:38
39.984849,116.352568,0,170,39609.7310185185,2008-06-10,17:32:40
39.98483,116.352565,0,171,39609.7310416667,2008-06-10,17:32:42
39.984822,116.352561,0,171,39609.7310648148,2008-06-10,17:32:44
39.984833,116.352555,0,171,39609.731087963,2008-06-10,17:32:46
39.984836,116.352551,0,172,39609.7311111111,2008-06-10,17:32:48
39.984832,116.35255,0,172,39609.7311342593,2008-06-10,17:32:50
39.98483,116.352553,0,171,39609.7311574074,2008-06-10,17:32:52
39.98483,116.352556,0,171,39609.7311805556,2008-06-10,17:32:54
39.984829,116.352558,0,171,39609.7312037037,2008-06-10,17:32:56
39.984828,116.352562,0,170,39609.7312268519,2008-06-10,17:32:58
39.984826,116.352566,0,170,39609.73125,2008-06-10,17:33:00
39.984824,116.35257,0,170,39609.7312731481,2008-06-10,17:33:02
39.984822,116.352573,0,169,39609.7312962963,2008-06-10,17:33:04
39.984819,116.352578,0,169,39609.7313194444,2008-06-10,17:33:06
39.984817,116.352582,0,169,39609.7313425926,2008-06-10,17:33:08
39.984816,116.352586,0,168,39609.7313657407,2008-06-10,17:33:10
39.984814,116.352589,0,168,39609.7313888889,2008-06-10,17:33:12
39.984812,116.352589,0,167,39609.731412037,2008-06-10,17:33:14
39.984811,116.352587,0,167,39609.7314351852,2008-06-10,17:33:16
39.984809,116.352584,0,166,39609.7314583333,2008-06-10,17:33:18
39.984809,116.352579,0,165,39609.7314814815,2008-06-10,17:33:20
39.984811,116.352573,0,165,39609.7315046296,2008-06-10,17:33:22
39.984815,116.352545,0,165,39609.7315277778,2008-06-10,17:33:24
39.984821,116.35252,0,165,39609.7315509259,2008-06-10,17:33:26
39.984833,116.352491,0,165,39609.7315740741,2008-06-10,17:33:28
39.984851,116.352473,0,167,39609.7315972222,2008-06-10,17:33:30
39.984851,116.352475,0,168,39609.7316203704,2008-06-10,17:33:32
39.984851,116.352473,0,170,39609.7316435185,2008-06-10,17:33:34
39.984855,116.352462,0,174,39609.7316666667,2008-06-10,17:33:36
39.984858,116.35246,0,174,39609.7316898148,2008-06-10,17:33:38
39.98486,116.352458,0,173,39609.731712963,2008-06-10,17:33:40
39.98486,116.352457,0,173,39609.7317361111,2008-06-10,17:33:42
39.984859,116.352456,0,173,39609.7317592593,2008-06-10,17:33:44
39.984856,116.352456,0,173,39609.7317824074,2008-06-10,17:33:46
39.984853,116.352457,0,173,39609.7318055556,2008-06-10,17:33:48
39.984849,116.352458,0,173,39609.7318287037,2008-06-10,17:33:50
39.984844,116.352458,0,172,39609.7318518519,2008-06-10,17:33:52
39.984839,116.352457,0,172,39609.731875,2008-06-10,17:33:54
39.984834,116.352455,0,172,39609.7318981481,2008-06-10,17:33:56
39.984831,116.352452,0,172,39609.7319212963,2008-06-10,17:33:58
39.984829,116.352449,0,172,39609.7319444444,2008-06-10,17:34:00
39.984828,116.352449,0,172,39609.7319675926,2008-06-10,17:34:02
39.984828,116.35245,0,172,39609.7319907407,2008-06-10,17:34:04
39.984829,116.352452,0,172,39609.7320138889,2008-06-10,17:34:06
39.984831,116.352455,0,172,39609.732037037,2008-06-10,17:34:08
39.984834,116.352458,0,172,39609.7320601852,2008-06-10,17:34:10
39.984838,116.352462,0,172,39609.7320833333,2008-06-10,17:34:12
39.984842,116.352466,0,172,39609.7321064815,2008-06-10,17:34:14
39.984849,116.352472,0,173,39609.7321296296,2008-06-10,17:34:16
39.984846,116.352484,0,174,39609.7321527778,2008-06-10,17:34:18
39.984838,116.352501,0,176,39609.7321759259,2008-06-10,17:34:20
39.984834,116.352503,0,176,39609.7321990741,2008-06-10,17:34:22
39.984826,116.35252,0,177,39609.7322222222,2008-06-10,17:34:24
39.984814,116.352533,0,177,39609.7322453704,2008-06-10,17:34:26
39.984807,116.35253,0,177,39609.7322685185,2008-06-10,17:34:28
39.984787,116.352509,0,178,39609.7322916667,2008-06-10,17:34:30
39.984774,116.352492,0,180,39609.7323148148,2008-06-10,17:34:32
39.984761,116.352484,0,180,39609.732337963,2008-06-10,17:34:34
39.984744,116.352474,0,178,39609.7323611111,2008-06-10,17:34:36
39.984724,116.352457,0,177,39609.7323842593,2008-06-10,17:34:38
39.984691,116.352435,0,176,39609.7324074074,2008-06-10,17:34:40
39.984661,116.352418,0,176,39609.7324305556,2008-06-10,17:34:42
39.98464,116.352408,0,175,39609.7324537037,2008-06-10,17:34:44
39.984633,116.352394,0,174,39609.7324768519,2008-06-10,17:34:46
39.984634,116.352385,0,174,39609.7325,2008-06-10,17:34:48
39.984642,116.352381,0,174,39609.7325231481,2008-06-10,17:34:50
39.984667,116.352378,0,174,39609.7325462963,2008-06-10,17:34:52
39.984684,116.352375,0,174,39609.7325694444,2008-06-10,17:34:54
39.9847,116.352377,0,173,39609.7325925926,2008-06-10,17:34:56
39.984732,116.352398,0,173,39609.7326157407,2008-06-10,17:34:58
39.984758,116.352416,0,171,39609.7326388889,2008-06-10,17:35:00
39.984774,116.35242,0,170,39609.732662037,2008-06-10,17:35:02
39.984773,116.352418,0,169,39609.7326851852,2008-06-10,17:35:04
39.984771,116.352416,0,168,39609.7327083333,2008-06-10,17:35:06
39.98477,116.35242,0,168,39609.7327314815,2008-06-10,17:35:08
39.984772,116.352421,0,167,39609.7327546296,2008-06-10,17:35:10
39.984776,116.352422,0,167,39609.7327777778,2008-06-10,17:35:12
39.984777,116.352423,0,167,39609.7328009259,2008-06-10,17:35:14
39.984778,116.352425,0,167,39609.7328240741,2008-06-10,17:35:16
39.984778,116.352429,0,166,39609.7328472222,2008-06-10,17:35:18
39.98478,116.352432,0,166,39609.7328703704,2008-06-10,17:35:20
39.984782,116.352436,0,166,39609.7328935185,2008-06-10,17:35:22
39.984785,116.35244,0,166,39609.7329166667,2008-06-10,17:35:24
39.984788,116.352445,0,166,39609.7329398148,2008-06-10,17:35:26
39.98479,116.352449,0,166,39609.732962963,2008-06-10,17:35:28
39.984792,116.352453,0,166,39609.7329861111,2008-06-10,17:35:30
39.984793,116.352454,0,165,39609.7330092593,2008-06-10,17:35:32
39.984794,116.352454,0,165,39609.7330324074,2008-06-10,17:35:34
39.984796,116.352454,0,165,39609.7330555556,2008-06-10,17:35:36
39.984797,116.352453,0,165,39609.7330787037,2008-06-10,17:35:38
39.984799,116.35245,0,165,39609.7331018519,2008-06-10,17:35:40
39.984802,116.352445,0,165,39609.733125,2008-06-10,17:35:42
39.984805,116.352441,0,165,39609.7331481481,2008-06-10,17:35:44
39.984807,116.352435,0,164,39609.7331712963,2008-06-10,17:35:46
39.984811,116.352434,0,164,39609.7331944444,2008-06-10,17:35:48
39.984814,116.352439,0,164,39609.7332175926,2008-06-10,17:35:50
39.98481,116.352449,0,163,39609.7332407407,2008-06-10,17:35:52
39.984811,116.352465,0,162,39609.7332638889,2008-06-10,17:35:54
39.984814,116.352476,0,161,39609.733287037,2008-06-10,17:35:56
39.984818,116.352478,0,160,39609.7333101852,2008-06-10,17:35:58
39.984821,116.352482,0,160,39609.7333333333,2008-06-10,17:36:00
39.984825,116.352486,0,160,39609.7333564815,2008-06-10,17:36:02
39.984827,116.35249,0,160,39609.7333796296,2008-06-10,17:36:04
39.98483,116.352494,0,160,39609.7334027778,2008-06-10,17:36:06
39.98483,116.352496,0,160,39609.7334259259,2008-06-10,17:36:08
39.984828,116.352496,0,160,39609.7334490741,2008-06-10,17:36:10
39.984825,116.352494,0,160,39609.7334722222,2008-06-10,17:36:12
39.984821,116.35249,0,160,39609.7334953704,2008-06-10,17:36:14
39.984816,116.352467,0,159,39609.7335185185,2008-06-10,17:36:16
39.9848,116.352442,0,158,39609.7335416667,2008-06-10,17:36:18
39.984805,116.352424,0,157,39609.7335648148,2008-06-10,17:36:20
39.984806,116.352401,0,156,39609.733587963,2008-06-10,17:36:22
39.984806,116.352385,0,156,39609.7336111111,2008-06-10,17:36:24
39.984814,116.352384,0,155,39609.7336342593,2008-06-10,17:36:26
39.984811,116.352385,0,155,39609.7336574074,2008-06-10,17:36:28
39.984817,116.352393,0,155,39609.7336805556,2008-06-10,17:36:30
39.984812,116.352408,0,155,39609.7337037037,2008-06-10,17:36:32
39.984804,116.352418,0,154,39609.7337268519,2008-06-10,17:36:34
39.9848,116.352416,0,154,39609.73375,2008-06-10,17:36:36
39.984796,116.352416,0,154,39609.7337731481,2008-06-10,17:36:38
39.984791,116.352417,0,154,39609.7337962963,2008-06-10,17:36:40
39.984786,116.352419,0,153,39609.7338194444,2008-06-10,17:36:42
39.984771,116.352435,0,154,39609.7338425926,2008-06-10,17:36:44
39.984757,116.352459,0,153,39609.7338657407,2008-06-10,17:36:46
39.984755,116.352478,0,152,39609.7338888889,2008-06-10,17:36:48
39.984741,116.352498,0,152,39609.733912037,2008-06-10,17:36:50
39.984723,116.352512,0,150,39609.7339351852,2008-06-10,17:36:52
39.984711,116.352512,0,150,39609.7339583333,2008-06-10,17:36:54
39.984705,116.352516,0,149,39609.7339814815,2008-06-10,17:36:56
39.984692,116.352522,0,149,39609.7340046296,2008-06-10,17:36:58
39.984688,116.352521,0,149,39609.7340277778,2008-06-10,17:37:00
39.984666,116.352506,0,148,39609.7340509259,2008-06-10,17:37:02
39.984646,116.352486,0,148,39609.7340740741,2008-06-10,17:37:04
39.984625,116.352478,0,148,39609.7340972222,2008-06-10,17:37:06
39.984602,116.352461,0,148,39609.7341203704,2008-06-10,17:37:08
39.984583,116.352445,0,147,39609.7341435185,2008-06-10,17:37:10
39.984573,116.352431,0,147,39609.7341666667,2008-06-10,17:37:12
39.984567,116.352406,0,147,39609.7341898148,2008-06-10,17:37:14
39.984561,116.352379,0,146,39609.734212963,2008-06-10,17:37:16
39.984552,116.352352,0,144,39609.7342361111,2008-06-10,17:37:18
39.984556,116.352342,0,143,39609.7342592593,2008-06-10,17:37:20
39.984554,116.352347,0,142,39609.7342824074,2008-06-10,17:37:22
39.984543,116.352351,0,141,39609.7343055556,2008-06-10,17:37:24
39.984549,116.352359,0,141,39609.7343287037,2008-06-10,17:37:26
39.984578,116.352379,0,140,39609.7343518519,2008-06-10,17:37:28
39.984595,116.352417,0,141,39609.734375,2008-06-10,17:37:30
39.984596,116.352432,0,141,39609.7343981481,2008-06-10,17:37:32
39.984594,116.352435,0,141,39609.7344212963,2008-06-10,17:37:34
39.984592,116.352439,0,140,39609.7344444444,2008-06-10,17:37:36
39.984589,116.352445,0,140,39609.7344675926,2008-06-10,17:37:38
39.984602,116.352465,0,140,39609.7344907407,2008-06-10,17:37:40
39.984607,116.352473,0,140,39609.7345138889,2008-06-10,17:37:42
39.984618,116.352487,0,140,39609.734537037,2008-06-10,17:37:44
39.984622,116.3525,0,141,39609.7345601852,2008-06-10,17:37:46
39.98464,116.352521,0,142,39609.7345833333,2008-06-10,17:37:48
39.984652,116.352529,0,142,39609.7346064815,2008-06-10,17:37:50
39.984665,116.352537,0,143,39609.7346296296,2008-06-10,17:37:52
39.98468,116.352542,0,144,39609.7346527778,2008-06-10,17:37:54
39.98468,116.352537,0,144,39609.7346759259,2008-06-10,17:37:56
39.984688,116.352526,0,144,39609.7346990741,2008-06-10,17:37:58
39.984702,116.352517,0,145,39609.7347222222,2008-06-10,17:38:00
39.984714,116.352502,0,146,39609.7347453704,2008-06-10,17:38:02
39.98473,116.352486,0,146,39609.7347685185,2008-06-10,17:38:04
39.984743,116.352466,0,147,39609.7347916667,2008-06-10,17:38:06
39.984759,116.352444,0,147,39609.7348148148,2008-06-10,17:38:08
39.984807,116.352428,0,147,39609.734837963,2008-06-10,17:38:10
39.984826,116.352423,0,148,39609.7348611111,2008-06-10,17:38:12
39.984831,116.352437,0,148,39609.7348842593,2008-06-10,17:38:14
39.984813,116.352436,0,149,39609.7349074074,2008-06-10,17:38:16
39.984782,116.352447,0,150,39609.7349305556,2008-06-10,17:38:18
39.984775,116.352463,0,151,39609.7349537037,2008-06-10,17:38:20
39.984762,116.352472,0,152,39609.7349768518,2008-06-10,17:38:22
39.984764,116.352472,0,152,39609.735,2008-06-10,17:38:24
39.984768,116.352471,0,153,39609.7350231481,2008-06-10,17:38:26
39.984772,116.352472,0,153,39609.7350462963,2008-06-10,17:38:28
39.984776,116.352473,0,153,39609.7350694444,2008-06-10,17:38:30
39.984779,116.352475,0,153,39609.7350925926,2008-06-10,17:38:32
39.984782,116.352478,0,153,39609.7351157407,2008-06-10,17:38:34
39.984785,116.35248,0,153,39609.7351388889,2008-06-10,17:38:36
39.984787,116.352482,0,153,39609.735162037,2008-06-10,17:38:38
39.984789,116.352486,0,153,39609.7351851852,2008-06-10,17:38:40
39.984801,116.352506,0,153,39609.7352083333,2008-06-10,17:38:42
39.984819,116.352528,0,154,39609.7352314815,2008-06-10,17:38:44
39.984825,116.352541,0,153,39609.7352546296,2008-06-10,17:38:46
39.984851,116.35255,0,153,39609.7352777778,2008-06-10,17:38:48
39.984866,116.352553,0,153,39609.7353009259,2008-06-10,17:38:50
39.984858,116.352543,0,153,39609.7353240741,2008-06-10,17:38:52
39.984837,116.352535,0,153,39609.7353472222,2008-06-10,17:38:54
39.984809,116.352519,0,152,39609.7353703704,2008-06-10,17:38:56
39.984799,116.352515,0,152,39609.7353935185,2008-06-10,17:38:58
39.984801,116.352513,0,152,39609.7354166667,2008-06-10,17:39:00
39.984801,116.35251,0,153,39609.7354398148,2008-06-10,17:39:02
39.984801,116.352504,0,153,39609.735462963,2008-06-10,17:39:04
39.98478,116.352498,0,154,39609.7354861111,2008-06-10,17:39:06
39.984763,116.35249,0,156,39609.7355092593,2008-06-10,17:39:08
39.984765,116.352493,0,159,39609.7355324074,2008-06-10,17:39:10
39.98476,116.352488,0,162,39609.7355555556,2008-06-10,17:39:12
39.984755,116.352491,0,166,39609.7355787037,2008-06-10,17:39:14
39.984743,116.352511,0,171,39609.7356018518,2008-06-10,17:39:16
39.984755,116.35252,0,175,39609.735625,2008-06-10,17:39:18
39.98477,116.352532,0,180,39609.7356481481,2008-06-10,17:39:20
39.984773,116.352533,0,181,39609.7356712963,2008-06-10,17:39:22
39.98477,116.352534,0,182,39609.7356944444,2008-06-10,17:39:24
39.984767,116.352533,0,182,39609.7357175926,2008-06-10,17:39:26
39.984763,116.35253,0,183,39609.7357407407,2008-06-10,17:39:28
39.98476,116.352525,0,184,39609.7357638889,2008-06-10,17:39:30
39.984757,116.352521,0,185,39609.735787037,2008-06-10,17:39:32
39.984755,116.352518,0,185,39609.7358101852,2008-06-10,17:39:34
39.984752,116.352515,0,186,39609.7358333333,2008-06-10,17:39:36
39.98475,116.352511,0,187,39609.7358564815,2008-06-10,17:39:38
39.984747,116.352508,0,188,39609.7358796296,2008-06-10,17:39:40
39.984744,116.352506,0,189,39609.7359027778,2008-06-10,17:39:42
39.984742,116.352505,0,190,39609.7359259259,2008-06-10,17:39:44
39.98474,116.352507,0,191,39609.7359490741,2008-06-10,17:39:46
39.984739,116.352508,0,192,39609.7359722222,2008-06-10,17:39:48
39.98474,116.352512,0,193,39609.7359953704,2008-06-10,17:39:50
39.984741,116.352518,0,194,39609.7360185185,2008-06-10,17:39:52
39.984744,116.352523,0,195,39609.7360416667,2008-06-10,17:39:54
39.984748,116.352527,0,196,39609.7360648148,2008-06-10,17:39:56
39.984756,116.352528,0,197,39609.736087963,2008-06-10,17:39:58
39.984758,116.352532,0,197,39609.7361111111,2008-06-10,17:40:00
39.984769,116.352543,0,198,39609.7361342593,2008-06-10,17:40:02
39.984784,116.352566,0,200,39609.7361574074,2008-06-10,17:40:04
39.984803,116.35258,0,201,39609.7361805556,2008-06-10,17:40:06
39.984822,116.352587,0,201,39609.7362037037,2008-06-10,17:40:08
39.984833,116.352597,0,203,39609.7362268518,2008-06-10,17:40:10
39.984845,116.3526,0,204,39609.73625,2008-06-10,17:40:12
39.984844,116.352589,0,205,39609.7362731481,2008-06-10,17:40:14
39.984851,116.352589,0,207,39609.7362962963,2008-06-10,17:40:16
39.984862,116.352593,0,209,39609.7363194444,2008-06-10,17:40:18
39.984867,116.35259,0,211,39609.7363425926,2008-06-10,17:40:20
39.984867,116.352577,0,212,39609.7363657407,2008-06-10,17:40:22
39.984876,116.352568,0,214,39609.7363888889,2008-06-10,17:40:24
39.984888,116.352551,0,216,39609.736412037,2008-06-10,17:40:26
39.984901,116.352536,0,218,39609.7364351852,2008-06-10,17:40:28
39.984919,116.352522,0,220,39609.7364583333,2008-06-10,17:40:30
39.984928,116.352515,0,223,39609.7364814815,2008-06-10,17:40:32
39.984937,116.352525,0,226,39609.7365046296,2008-06-10,17:40:34
39.98494,116.352544,0,229,39609.7365277778,2008-06-10,17:40:36
39.98495,116.352555,0,232,39609.7365509259,2008-06-10,17:40:38
39.98495,116.352562,0,235,39609.7365740741,2008-06-10,17:40:40
39.984947,116.352575,0,237,39609.7365972222,2008-06-10,17:40:42
39.984949,116.352577,0,239,39609.7366203704,2008-06-10,17:40:44
39.984949,116.352578,0,240,39609.7366435185,2008-06-10,17:40:46
39.984946,116.352581,0,241,39609.7366666667,2008-06-10,17:40:48
39.984942,116.352583,0,243,39609.7366898148,2008-06-10,17:40:50
39.984944,116.352593,0,244,39609.736712963,2008-06-10,17:40:52
39.98496,116.352603,0,245,39609.7367361111,2008-06-10,17:40:54
39.984971,116.352602,0,246,39609.7367592593,2008-06-10,17:40:56
39.984984,116.352608,0,247,39609.7367824074,2008-06-10,17:40:58
39.984984,116.352612,0,248,39609.7368055556,2008-06-10,17:41:00
39.984983,116.352617,0,249,39609.7368287037,2008-06-10,17:41:02
39.984981,116.352623,0,251,39609.7368518518,2008-06-10,17:41:04
39.98498,116.352628,0,252,39609.736875,2008-06-10,17:41:06
39.984978,116.352632,0,253,39609.7368981481,2008-06-10,17:41:08
39.984975,116.352636,0,255,39609.7369212963,2008-06-10,17:41:10
39.984972,116.352637,0,256,39609.7369444444,2008-06-10,17:41:12
39.984969,116.352635,0,258,39609.7369675926,2008-06-10,17:41:14
39.984966,116.352631,0,259,39609.7369907407,2008-06-10,17:41:16
39.984965,116.352624,0,260,39609.7370138889,2008-06-10,17:41:18
39.984992,116.352602,0,263,39609.737037037,2008-06-10,17:41:20
39.985017,116.352588,0,266,39609.7370601852,2008-06-10,17:41:22
39.985052,116.352575,0,269,39609.7370833333,2008-06-10,17:41:24
39.985078,116.352536,0,273,39609.7371064815,2008-06-10,17:41:26
39.985098,116.352508,0,276,39609.7371296296,2008-06-10,17:41:28
39.985127,116.352491,0,279,39609.7371527778,2008-06-10,17:41:30
39.985192,116.352493,0,282,39609.7371759259,2008-06-10,17:41:32
39.985238,116.352505,0,285,39609.7371990741,2008-06-10,17:41:34
39.985268,116.352501,0,288,39609.7372222222,2008-06-10,17:41:36
39.985286,116.352494,0,290,39609.7372453704,2008-06-10,17:41:38
39.985299,116.352487,0,292,39609.7372685185,2008-06-10,17:41:40
39.985313,116.352491,0,293,39609.7372916667,2008-06-10,17:41:42
39.985322,116.352487,0,295,39609.7373148148,2008-06-10,17:41:44
39.985331,116.352486,0,296,39609.737337963,2008-06-10,17:41:46
39.985346,116.352494,0,297,39609.7373611111,2008-06-10,17:41:48
39.985368,116.352503,0,298,39609.7373842593,2008-06-10,17:41:50
39.985403,116.352525,0,299,39609.7374074074,2008-06-10,17:41:52
39.985432,116.352546,0,300,39609.7374305556,2008-06-10,17:41:54
39.985476,116.352571,0,302,39609.7374537037,2008-06-10,17:41:56
39.98551,116.352593,0,303,39609.7374768518,2008-06-10,17:41:58
39.98554,116.352613,0,305,39609.7375,2008-06-10,17:42:00
39.985556,116.352637,0,306,39609.7375231481,2008-06-10,17:42:02
39.985566,116.352662,0,308,39609.7375462963,2008-06-10,17:42:04
39.98556,116.352685,0,309,39609.7375694444,2008-06-10,17:42:06
39.985549,116.352687,0,310,39609.7375925926,2008-06-10,17:42:08
39.985505,116.352661,0,311,39609.7376157407,2008-06-10,17:42:10
39.985456,116.352624,0,312,39609.7376388889,2008-06-10,17:42:12
39.985415,116.352613,0,313,39609.737662037,2008-06-10,17:42:14
39.985372,116.352588,0,314,39609.7376851852,2008-06-10,17:42:16
39.985369,116.352582,0,315,39609.7377083333,2008-06-10,17:42:18
39.985292,116.352559,0,316,39609.7377314815,2008-06-10,17:42:20
39.985244,116.352546,0,317,39609.7377546296,2008-06-10,17:42:22
39.985188,116.352538,0,318,39609.7377777778,2008-06-10,17:42:24
39.985172,116.352523,0,319,39609.7378009259,2008-06-10,17:42:26
39.985173,116.352516,0,320,39609.7378240741,2008-06-10,17:42:28
39.985174,116.352506,0,321,39609.7378472222,2008-06-10,17:42:30
39.985158,116.352499,0,322,39609.7378703704,2008-06-10,17:42:32
39.985151,116.352483,0,322,39609.7378935185,2008-06-10,17:42:34
39.985155,116.352468,0,323,39609.7379166667,2008-06-10,17:42:36
39.985162,116.352444,0,323,39609.7379398148,2008-06-10,17:42:38
39.985165,116.352418,0,324,39609.737962963,2008-06-10,17:42:40
39.985157,116.352407,0,324,39609.7379861111,2008-06-10,17:42:42
39.985151,116.352408,0,324,39609.7380092593,2008-06-10,17:42:44
39.985167,116.352373,0,324,39609.7380324074,2008-06-10,17:42:46
39.985179,116.352351,0,323,39609.7380555556,2008-06-10,17:42:48
39.985179,116.352335,0,322,39609.7380787037,2008-06-10,17:42:50
39.985162,116.352336,0,322,39609.7381018519,2008-06-10,17:42:52
39.985145,116.352328,0,323,39609.738125,2008-06-10,17:42:54
39.985121,116.352338,0,322,39609.7381481482,2008-06-10,17:42:56
39.985099,116.352349,0,322,39609.7381712963,2008-06-10,17:42:58
39.98507,116.352359,0,323,39609.7381944444,2008-06-10,17:43:00
39.985045,116.352361,0,324,39609.7382175926,2008-06-10,17:43:02
39.985017,116.352373,0,325,39609.7382407407,2008-06-10,17:43:04
39.984995,116.352396,0,326,39609.7382638889,2008-06-10,17:43:06
39.984985,116.352402,0,327,39609.738287037,2008-06-10,17:43:08
39.984977,116.352411,0,328,39609.7383101852,2008-06-10,17:43:10
39.984972,116.352418,0,329,39609.7383333333,2008-06-10,17:43:12
39.984998,116.352439,0,330,39609.7383564815,2008-06-10,17:43:14
39.985009,116.352456,0,332,39609.7383796296,2008-06-10,17:43:16
39.985032,116.352459,0,332,39609.7384027778,2008-06-10,17:43:18
39.98506,116.352459,0,333,39609.7384259259,2008-06-10,17:43:20
39.985101,116.352458,0,334,39609.7384490741,2008-06-10,17:43:22
39.985138,116.352456,0,335,39609.7384722222,2008-06-10,17:43:24
39.985161,116.352455,0,336,39609.7384953704,2008-06-10,17:43:26
39.985192,116.352425,0,337,39609.7385185185,2008-06-10,17:43:28
39.985209,116.352416,0,338,39609.7385416667,2008-06-10,17:43:30
39.985214,116.352412,0,339,39609.7385648148,2008-06-10,17:43:32
39.985217,116.352422,0,340,39609.738587963,2008-06-10,17:43:34
39.985207,116.352436,0,341,39609.7386111111,2008-06-10,17:43:36
39.985205,116.352445,0,342,39609.7386342593,2008-06-10,17:43:38
39.985209,116.352445,0,343,39609.7386574074,2008-06-10,17:43:40
39.985212,116.352447,0,344,39609.7386805556,2008-06-10,17:43:42
39.985215,116.352449,0,345,39609.7387037037,2008-06-10,17:43:44
39.985215,116.352452,0,346,39609.7387268519,2008-06-10,17:43:46
39.985214,116.352454,0,347,39609.73875,2008-06-10,17:43:48
39.985211,116.352457,0,348,39609.7387731481,2008-06-10,17:43:50
39.985207,116.35246,0,349,39609.7387962963,2008-06-10,17:43:52
39.985203,116.352462,0,350,39609.7388194444,2008-06-10,17:43:54
39.985199,116.352464,0,351,39609.7388425926,2008-06-10,17:43:56
39.985196,116.352464,0,352,39609.7388657407,2008-06-10,17:43:58
39.985193,116.352463,0,353,39609.7388888889,2008-06-10,17:44:00
39.985191,116.352461,0,354,39609.738912037,2008-06-10,17:44:02
39.985189,116.352458,0,355,39609.7389351852,2008-06-10,17:44:04
39.985187,116.352454,0,356,39609.7389583333,2008-06-10,17:44:06
39.985186,116.35245,0,357,39609.7389814815,2008-06-10,17:44:08
39.985185,116.352446,0,358,39609.7390046296,2008-06-10,17:44:10
39.985185,116.352439,0,359,39609.7390277778,2008-06-10,17:44:12
39.985183,116.352422,0,360,39609.7390509259,2008-06-10,17:44:14
39.985172,116.352427,0,360,39609.7390740741,2008-06-10,17:44:16
39.985163,116.352411,0,360,39609.7390972222,2008-06-10,17:44:18
39.985162,116.352406,0,361,39609.7391203704,2008-06-10,17:44:20
39.98516,116.352401,0,362,39609.7391435185,2008-06-10,17:44:22
39.985158,116.352397,0,363,39609.7391666667,2008-06-10,17:44:24
39.985156,116.352394,0,364,39609.7391898148,2008-06-10,17:44:26
39.985154,116.352393,0,365,39609.739212963,2008-06-10,17:44:28
39.985152,116.352393,0,365,39609.7392361111,2008-06-10,17:44:30
39.98515,116.352393,0,366,39609.7392592593,2008-06-10,17:44:32
39.985147,116.352393,0,367,39609.7392824074,2008-06-10,17:44:34
39.985145,116.352395,0,368,39609.7393055556,2008-06-10,17:44:36
39.985143,116.352397,0,369,39609.7393287037,2008-06-10,17:44:38
39.985141,116.352398,0,370,39609.7393518519,2008-06-10,17:44:40
39.985139,116.352398,0,371,39609.739375,2008-06-10,17:44:42
39.985136,116.352396,0,372,39609.7393981481,2008-06-10,17:44:44
39.985133,116.352392,0,373,39609.7394212963,2008-06-10,17:44:46
39.985131,116.352388,0,373,39609.7394444444,2008-06-10,17:44:48
39.98513,116.352381,0,374,39609.7394675926,2008-06-10,17:44:50
39.985136,116.352376,0,374,39609.7394907407,2008-06-10,17:44:52
39.985135,116.352367,0,373,39609.7395138889,2008-06-10,17:44:54
39.985135,116.352362,0,374,39609.739537037,2008-06-10,17:44:56
39.985134,116.352359,0,375,39609.7395601852,2008-06-10,17:44:58
39.985132,116.352355,0,376,39609.7395833333,2008-06-10,17:45:00
39.98513,116.35235,0,376,39609.7396064815,2008-06-10,17:45:02
39.985126,116.352345,0,377,39609.7396296296,2008-06-10,17:45:04
39.985122,116.35234,0,376,39609.7396527778,2008-06-10,17:45:06
39.985121,116.352349,0,376,39609.7396759259,2008-06-10,17:45:08
39.985125,116.35236,0,375,39609.7396990741,2008-06-10,17:45:10
39.985123,116.35236,0,376,39609.7397222222,2008-06-10,17:45:12
39.985122,116.35236,0,377,39609.7397453704,2008-06-10,17:45:14
39.985123,116.352359,0,377,39609.7397685185,2008-06-10,17:45:16
39.985123,116.352359,0,378,39609.7397916667,2008-06-10,17:45:18
39.985125,116.35236,0,379,39609.7398148148,2008-06-10,17:45:20
39.985128,116.352362,0,380,39609.739837963,2008-06-10,17:45:22
39.985133,116.352362,0,380,39609.7398611111,2008-06-10,17:45:24
39.985151,116.352369,0,380,39609.7398842593,2008-06-10,17:45:26
39.985172,116.352369,0,379,39609.7399074074,2008-06-10,17:45:28
39.98518,116.35237,0,376,39609.7399305556,2008-06-10,17:45:30
39.98519,116.352371,0,372,39609.7399537037,2008-06-10,17:45:32
39.9852,116.352371,0,369,39609.7399768519,2008-06-10,17:45:34
39.985217,116.352374,0,367,39609.74,2008-06-10,17:45:36
39.985217,116.35239,0,365,39609.7400231481,2008-06-10,17:45:38
39.985221,116.35241,0,363,39609.7400462963,2008-06-10,17:45:40
39.985219,116.352417,0,362,39609.7400694444,2008-06-10,17:45:42
39.985221,116.35242,0,363,39609.7400925926,2008-06-10,17:45:44
39.985221,116.352423,0,363,39609.7401157407,2008-06-10,17:45:46
39.98522,116.352425,0,364,39609.7401388889,2008-06-10,17:45:48
39.985219,116.352428,0,364,39609.740162037,2008-06-10,17:45:50
39.985217,116.352429,0,364,39609.7401851852,2008-06-10,17:45:52
39.985213,116.352428,0,365,39609.7402083333,2008-06-10,17:45:54
39.985184,116.35242,0,364,39609.7402314815,2008-06-10,17:45:56
39.985161,116.35241,0,363,39609.7402546296,2008-06-10,17:45:58
39.985144,116.352409,0,362,39609.7402777778,2008-06-10,17:46:00
39.985139,116.35241,0,361,39609.7403009259,2008-06-10,17:46:02
39.985131,116.35241,0,360,39609.7403240741,2008-06-10,17:46:04
39.985115,116.352401,0,359,39609.7403472222,2008-06-10,17:46:06
39.985095,116.352389,0,359,39609.7403703704,2008-06-10,17:46:08
39.985083,116.352369,0,358,39609.7403935185,2008-06-10,17:46:10
39.985087,116.352354,0,358,39609.7404166667,2008-06-10,17:46:12
39.985086,116.352336,0,357,39609.7404398148,2008-06-10,17:46:14
39.985068,116.35234,0,356,39609.740462963,2008-06-10,17:46:16
39.985051,116.352348,0,356,39609.7404861111,2008-06-10,17:46:18
39.985028,116.352363,0,356,39609.7405092593,2008-06-10,17:46:20
39.985018,116.352367,0,356,39609.7405324074,2008-06-10,17:46:22
39.984997,116.352359,0,355,39609.7405555556,2008-06-10,17:46:24
39.984982,116.35237,0,355,39609.7405787037,2008-06-10,17:46:26
39.984969,116.35238,0,354,39609.7406018519,2008-06-10,17:46:28
39.984948,116.352379,0,353,39609.740625,2008-06-10,17:46:30
39.984925,116.352381,0,352,39609.7406481481,2008-06-10,17:46:32
39.984909,116.352384,0,351,39609.7406712963,2008-06-10,17:46:34
39.984891,116.352389,0,350,39609.7406944444,2008-06-10,17:46:36
39.984874,116.352398,0,349,39609.7407175926,2008-06-10,17:46:38
39.984868,116.352401,0,348,39609.7407407407,2008-06-10,17:46:40
39.984868,116.352406,0,347,39609.7407638889,2008-06-10,17:46:42
39.984865,116.352416,0,346,39609.740787037,2008-06-10,17:46:44
39.984869,116.352424,0,345,39609.7408101852,2008-06-10,17:46:46
39.984871,116.35243,0,344,39609.7408333333,2008-06-10,17:46:48
39.984874,116.352439,0,342,39609.7408564815,2008-06-10,17:46:50
39.984881,116.352446,0,341,39609.7408796296,2008-06-10,17:46:52
39.984879,116.352444,0,341,39609.7409027778,2008-06-10,17:46:54
39.984878,116.352442,0,341,39609.7409259259,2008-06-10,17:46:56
39.984878,116.352441,0,341,39609.7409490741,2008-06-10,17:46:58
39.984878,116.35244,0,341,39609.7409722222,2008-06-10,17:47:00
39.984878,116.352437,0,341,39609.7409953704,2008-06-10,17:47:02
39.98488,116.352435,0,341,39609.7410185185,2008-06-10,17:47:04
39.984882,116.352432,0,341,39609.7410416667,2008-06-10,17:47:06
39.984884,116.352428,0,341,39609.7410648148,2008-06-10,17:47:08
39.984886,116.352424,0,341,39609.741087963,2008-06-10,17:47:10
39.984887,116.35242,0,341,39609.7411111111,2008-06-10,17:47:12
39.984889,116.352416,0,341,39609.7411342593,2008-06-10,17:47:14
39.984892,116.352412,0,341,39609.7411574074,2008-06-10,17:47:16
39.984894,116.352407,0,340,39609.7411805556,2008-06-10,17:47:18
39.984895,116.352403,0,340,39609.7412037037,2008-06-10,17:47:20
39.984897,116.3524,0,339,39609.7412268519,2008-06-10,17:47:22
39.984901,116.352398,0,339,39609.74125,2008-06-10,17:47:24
39.984904,116.352395,0,339,39609.7412731481,2008-06-10,17:47:26
39.984908,116.352393,0,338,39609.7412962963,2008-06-10,17:47:28
39.984913,116.352392,0,338,39609.7413194444,2008-06-10,17:47:30
39.984917,116.35239,0,337,39609.7413425926,2008-06-10,17:47:32
39.98492,116.35239,0,337,39609.7413657407,2008-06-10,17:47:34
39.984923,116.352392,0,336,39609.7413888889,2008-06-10,17:47:36
39.984926,116.352397,0,336,39609.741412037,2008-06-10,17:47:38
39.984924,116.352414,0,335,39609.7414351852,2008-06-10,17:47:40
39.984929,116.352433,0,333,39609.7414583333,2008-06-10,17:47:42
39.984937,116.352447,0,331,39609.7414814815,2008-06-10,17:47:44
39.984945,116.352458,0,330,39609.7415046296,2008-06-10,17:47:46
39.984942,116.35246,0,329,39609.7415277778,2008-06-10,17:47:48
39.984941,116.352466,0,327,39609.7415509259,2008-06-10,17:47:50
39.984942,116.35247,0,326,39609.7415740741,2008-06-10,17:47:52
39.984943,116.352475,0,326,39609.7415972222,2008-06-10,17:47:54
39.984945,116.352479,0,325,39609.7416203704,2008-06-10,17:47:56
39.984947,116.352484,0,324,39609.7416435185,2008-06-10,17:47:58
39.984951,116.352488,0,324,39609.7416666667,2008-06-10,17:48:00
39.984954,116.352491,0,323,39609.7416898148,2008-06-10,17:48:02
39.984957,116.352493,0,322,39609.741712963,2008-06-10,17:48:04
39.984959,116.352494,0,322,39609.7417361111,2008-06-10,17:48:06
39.98496,116.352495,0,321,39609.7417592593,2008-06-10,17:48:08
39.984961,116.352495,0,320,39609.7417824074,2008-06-10,17:48:10
39.984958,116.352495,0,320,39609.7418055556,2008-06-10,17:48:12
39.984954,116.352497,0,319,39609.7418287037,2008-06-10,17:48:14
39.984949,116.352497,0,318,39609.7418518519,2008-06-10,17:48:16
39.984946,116.352504,0,317,39609.741875,2008-06-10,17:48:18
39.98495,116.352518,0,317,39609.7418981481,2008-06-10,17:48:20
39.984946,116.352518,0,317,39609.7419212963,2008-06-10,17:48:22
39.984945,116.352519,0,316,39609.7419444444,2008-06-10,17:48:24
39.984945,116.35252,0,315,39609.7419675926,2008-06-10,17:48:26
39.984945,116.352522,0,314,39609.7419907407,2008-06-10,17:48:28
39.984946,116.352523,0,314,39609.7420138889,2008-06-10,17:48:30
39.984946,116.352523,0,313,39609.742037037,2008-06-10,17:48:32
39.984946,116.352521,0,312,39609.7420601852,2008-06-10,17:48:34
39.984946,116.352517,0,311,39609.7420833333,2008-06-10,17:48:36
39.984944,116.352514,0,310,39609.7421064815,2008-06-10,17:48:38
39.984942,116.35251,0,310,39609.7421296296,2008-06-10,17:48:40
39.984939,116.352506,0,309,39609.7421527778,2008-06-10,17:48:42
39.984935,116.352502,0,308,39609.7421759259,2008-06-10,17:48:44
39.984912,116.352488,0,307,39609.7421990741,2008-06-10,17:48:46
39.984883,116.35247,0,307,39609.7422222222,2008-06-10,17:48:48
39.984866,116.352457,0,305,39609.7422453704,2008-06-10,17:48:50
39.984853,116.352445,0,304,39609.7422685185,2008-06-10,17:48:52
39.984846,116.352451,0,301,39609.7422916667,2008-06-10,17:48:54
39.984839,116.352442,0,299,39609.7423148148,2008-06-10,17:48:56
39.984817,116.35244,0,297,39609.742337963,2008-06-10,17:48:58
39.984791,116.352457,0,296,39609.7423611111,2008-06-10,17:49:00
39.984798,116.352458,0,294,39609.7423842593,2008-06-10,17:49:02
39.984821,116.352455,0,292,39609.7424074074,2008-06-10,17:49:04
39.984842,116.352463,0,291,39609.7424305556,2008-06-10,17:49:06
39.984877,116.352479,0,291,39609.7424537037,2008-06-10,17:49:08
39.984907,116.352493,0,289,39609.7424768518,2008-06-10,17:49:10
39.984922,116.352495,0,289,39609.7425,2008-06-10,17:49:12
39.984923,116.352495,0,288,39609.7425231481,2008-06-10,17:49:14
39.984925,116.352496,0,287,39609.7425462963,2008-06-10,17:49:16
39.984928,116.352497,0,286,39609.7425694444,2008-06-10,17:49:18
39.984929,116.352498,0,286,39609.7425925926,2008-06-10,17:49:20
39.984929,116.352499,0,285,39609.7426157407,2008-06-10,17:49:22
39.984929,116.352501,0,284,39609.7426388889,2008-06-10,17:49:24
39.984929,116.352501,0,284,39609.742662037,2008-06-10,17:49:26
39.984929,116.352501,0,284,39609.7426851852,2008-06-10,17:49:28
39.984929,116.352501,0,284,39609.7427083333,2008-06-10,17:49:30
39.98493,116.3525,0,284,39609.7427314815,2008-06-10,17:49:32
39.98493,116.352499,0,284,39609.7427546296,2008-06-10,17:49:34
39.98493,116.352499,0,284,39609.7427777778,2008-06-10,17:49:36
39.98493,116.352499,0,284,39609.7428009259,2008-06-10,17:49:38
39.984931,116.352499,0,284,39609.7428240741,2008-06-10,17:49:40
39.984931,116.352499,0,284,39609.7428472222,2008-06-10,17:49:42
39.984931,116.352499,0,284,39609.7428703704,2008-06-10,17:49:44
39.984931,116.352499,0,284,39609.7428935185,2008-06-10,17:49:46
39.984931,116.352499,0,284,39609.7429166667,2008-06-10,17:49:48
39.984931,116.352499,0,284,39609.7429398148,2008-06-10,17:49:50
39.984931,116.352499,0,284,39609.742962963,2008-06-10,17:49:52
39.984931,116.3525,0,284,39609.7429861111,2008-06-10,17:49:54
39.984931,116.3525,0,284,39609.7430092593,2008-06-10,17:49:56
39.984932,116.3525,0,284,39609.7430324074,2008-06-10,17:49:58
39.984932,116.3525,0,284,39609.7430555556,2008-06-10,17:50:00
39.984932,116.3525,0,284,39609.7430787037,2008-06-10,17:50:02
39.984932,116.3525,0,284,39609.7431018518,2008-06-10,17:50:04
39.984932,116.352499,0,284,39609.743125,2008-06-10,17:50:06
39.984932,116.352499,0,284,39609.7431481481,2008-06-10,17:50:08
39.984932,116.352499,0,284,39609.7431712963,2008-06-10,17:50:10
39.984933,116.352499,0,284,39609.7431944444,2008-06-10,17:50:12
39.984934,116.352498,0,284,39609.7432175926,2008-06-10,17:50:14
39.984934,116.352498,0,284,39609.7432407407,2008-06-10,17:50:16
39.984934,116.352498,0,283,39609.7432638889,2008-06-10,17:50:18
39.984935,116.352498,0,283,39609.743287037,2008-06-10,17:50:20
39.984935,116.352498,0,283,39609.7433101852,2008-06-10,17:50:22
39.984935,116.352498,0,283,39609.7433333333,2008-06-10,17:50:24
39.984935,116.352498,0,283,39609.7433564815,2008-06-10,17:50:26
39.984935,116.352497,0,283,39609.7433796296,2008-06-10,17:50:28
39.984935,116.352497,0,283,39609.7434027778,2008-06-10,17:50:30
39.984935,116.352497,0,283,39609.7434259259,2008-06-10,17:50:32
39.984935,116.352497,0,283,39609.7434490741,2008-06-10,17:50:34
39.984935,116.352497,0,283,39609.7434722222,2008-06-10,17:50:36
39.984935,116.352496,0,283,39609.7434953704,2008-06-10,17:50:38
39.984936,116.352496,0,283,39609.7435185185,2008-06-10,17:50:40
39.984936,116.352496,0,283,39609.7435416667,2008-06-10,17:50:42
39.984936,116.352496,0,283,39609.7435648148,2008-06-10,17:50:44
39.984936,116.352496,0,283,39609.743587963,2008-06-10,17:50:46
39.984936,116.352496,0,283,39609.7436111111,2008-06-10,17:50:48
39.984937,116.352495,0,283,39609.7436342593,2008-06-10,17:50:50
39.984937,116.352495,0,283,39609.7436574074,2008-06-10,17:50:52
39.984937,116.352494,0,283,39609.7436805556,2008-06-10,17:50:54
39.984937,116.352494,0,283,39609.7437037037,2008-06-10,17:50:56
39.984937,116.352494,0,283,39609.7437268518,2008-06-10,17:50:58
39.984937,116.352495,0,283,39609.74375,2008-06-10,17:51:00
39.984937,116.352495,0,283,39609.7437731481,2008-06-10,17:51:02
39.984937,116.352495,0,283,39609.7437962963,2008-06-10,17:51:04
39.984937,116.352495,0,283,39609.7438194444,2008-06-10,17:51:06
39.984937,116.352495,0,283,39609.7438425926,2008-06-10,17:51:08
39.984937,116.352495,0,283,39609.7438657407,2008-06-10,17:51:10
39.984938,116.352495,0,283,39609.7438888889,2008-06-10,17:51:12
39.984938,116.352495,0,283,39609.743912037,2008-06-10,17:51:14
39.984938,116.352495,0,283,39609.7439351852,2008-06-10,17:51:16
39.984938,116.352495,0,283,39609.7439583333,2008-06-10,17:51:18
39.984938,116.352495,0,282,39609.7439814815,2008-06-10,17:51:20
39.984938,116.352495,0,282,39609.7440046296,2008-06-10,17:51:22
39.984938,116.352495,0,282,39609.7440277778,2008-06-10,17:51:24
39.984938,116.352495,0,282,39609.7440509259,2008-06-10,17:51:26
39.984938,116.352494,0,282,39609.7440740741,2008-06-10,17:51:28
39.984938,116.352494,0,282,39609.7440972222,2008-06-10,17:51:30
39.984938,116.352494,0,282,39609.7441203704,2008-06-10,17:51:32
39.984939,116.352493,0,282,39609.7441435185,2008-06-10,17:51:34
39.984939,116.352493,0,282,39609.7441666667,2008-06-10,17:51:36
39.984939,116.352493,0,282,39609.7441898148,2008-06-10,17:51:38
39.984938,116.352494,0,282,39609.744212963,2008-06-10,17:51:40
39.984939,116.352494,0,282,39609.7442361111,2008-06-10,17:51:42
39.984939,116.352494,0,281,39609.7442592593,2008-06-10,17:51:44
39.984939,116.352494,0,281,39609.7442824074,2008-06-10,17:51:46
39.984939,116.352493,0,281,39609.7443055556,2008-06-10,17:51:48
39.984939,116.352493,0,281,39609.7443287037,2008-06-10,17:51:50
39.984939,116.352493,0,281,39609.7443518518,2008-06-10,17:51:52
39.984939,116.352493,0,281,39609.744375,2008-06-10,17:51:54
39.984939,116.352493,0,281,39609.7443981481,2008-06-10,17:51:56
39.984939,116.352492,0,281,39609.7444212963,2008-06-10,17:51:58
39.984939,116.352492,0,281,39609.7444444444,2008-06-10,17:52:00
39.984939,116.352492,0,281,39609.7444675926,2008-06-10,17:52:02
39.984939,116.352491,0,281,39609.7444907407,2008-06-10,17:52:04
39.984939,116.352491,0,282,39609.7445138889,2008-06-10,17:52:06
39.984939,116.352491,0,281,39609.744537037,2008-06-10,17:52:08
39.984939,116.35249,0,281,39609.7445601852,2008-06-10,17:52:10
39.984938,116.35249,0,281,39609.7445833333,2008-06-10,17:52:12
39.984938,116.35249,0,281,39609.7446064815,2008-06-10,17:52:14
39.984938,116.35249,0,281,39609.7446296296,2008-06-10,17:52:16
39.984938,116.352489,0,281,39609.7446527778,2008-06-10,17:52:18
39.984938,116.352489,0,281,39609.7446759259,2008-06-10,17:52:20
39.984938,116.352488,0,281,39609.7446990741,2008-06-10,17:52:22
39.984938,116.352488,0,281,39609.7447222222,2008-06-10,17:52:24
39.984938,116.352487,0,280,39609.7447453704,2008-06-10,17:52:26
39.984938,116.352487,0,280,39609.7447685185,2008-06-10,17:52:28
39.984937,116.352486,0,280,39609.7447916667,2008-06-10,17:52:30
39.984937,116.352486,0,281,39609.7448148148,2008-06-10,17:52:32
39.984937,116.352485,0,281,39609.744837963,2008-06-10,17:52:34
39.984937,116.352485,0,281,39609.7448611111,2008-06-10,17:52:36
39.984937,116.352485,0,281,39609.7448842593,2008-06-10,17:52:38
39.984937,116.352484,0,281,39609.7449074074,2008-06-10,17:52:40
39.984938,116.352484,0,281,39609.7449305556,2008-06-10,17:52:42
39.984938,116.352483,0,281,39609.7449537037,2008-06-10,17:52:44
39.984938,116.352483,0,281,39609.7449768518,2008-06-10,17:52:46
39.984938,116.352483,0,281,39609.745,2008-06-10,17:52:48
39.984939,116.352482,0,281,39609.7450231481,2008-06-10,17:52:50
39.984939,116.352482,0,281,39609.7450462963,2008-06-10,17:52:52
39.984939,116.352481,0,281,39609.7450694444,2008-06-10,17:52:54
39.984939,116.35248,0,281,39609.7450925926,2008-06-10,17:52:56
39.98494,116.35248,0,281,39609.7451157407,2008-06-10,17:52:58
[truncated: 843,485 more chars]
