# Supplementary material for: Research on differential privacy protection method based on user tendency
Source: PLoS One. 2023 Oct 26;18(10):e0288823. doi: 10.1371/journal.pone.0288823 (PMC10602288; doi:10.1371/journal.pone.0288823)
Supplement: S3 Data — (ZIP) [file pone.0288823.s003.zip › Data 5-3/052/Trajectory/20080612040639.plt]

Geolife trajectory
WGS 84
Altitude is in Feet
Reserved 3
0,2,255,My Track,0,0,2,8421376
0
39.985596,116.352909,0,-139,39611.1712847222,2008-06-12,04:06:39
39.98527,116.352831,0,-34,39611.1713425926,2008-06-12,04:06:44
39.985256,116.352748,0,-10,39611.171400463,2008-06-12,04:06:49
39.985257,116.352744,0,30,39611.1714583333,2008-06-12,04:06:54
39.985257,116.352744,0,30,39611.1714930556,2008-06-12,04:06:57
39.985265,116.352746,0,32,39611.1715162037,2008-06-12,04:06:59
39.985288,116.352761,0,18,39611.1715740741,2008-06-12,04:07:04
39.98535,116.352803,0,-10,39611.1716319444,2008-06-12,04:07:09
39.985432,116.352839,0,-43,39611.1716898148,2008-06-12,04:07:14
39.985491,116.352878,0,-74,39611.1717476852,2008-06-12,04:07:19
39.985534,116.352921,0,-86,39611.1718055556,2008-06-12,04:07:24
39.985474,116.352948,0,-66,39611.1718634259,2008-06-12,04:07:29
39.985474,116.352948,0,-66,39611.1718981481,2008-06-12,04:07:32
39.985475,116.35295,0,-57,39611.1719212963,2008-06-12,04:07:34
39.985442,116.352981,0,-38,39611.1719791667,2008-06-12,04:07:39
39.985405,116.352998,0,-23,39611.172037037,2008-06-12,04:07:44
39.98539,116.35303,0,-13,39611.1720949074,2008-06-12,04:07:49
39.984753,116.353015,0,131,39611.1725578704,2008-06-12,04:08:29
39.984782,116.352955,0,146,39611.1726157407,2008-06-12,04:08:34
39.984975,116.353099,0,174,39611.1726736111,2008-06-12,04:08:39
39.985052,116.353141,0,170,39611.1727314815,2008-06-12,04:08:44
39.985057,116.353098,0,170,39611.1727893518,2008-06-12,04:08:49
39.985074,116.35306,0,168,39611.1728472222,2008-06-12,04:08:54
39.985075,116.353011,0,167,39611.1729050926,2008-06-12,04:08:59
39.985096,116.352948,0,165,39611.172962963,2008-06-12,04:09:04
39.985061,116.3528,0,159,39611.1730208333,2008-06-12,04:09:09
39.985013,116.352687,0,158,39611.1730787037,2008-06-12,04:09:14
39.985013,116.352622,0,154,39611.1731365741,2008-06-12,04:09:19
39.985036,116.352552,0,153,39611.1731944444,2008-06-12,04:09:24
39.985093,116.352458,0,155,39611.1732523148,2008-06-12,04:09:29
39.985037,116.352393,0,158,39611.1733101852,2008-06-12,04:09:34
39.985022,116.352278,0,161,39611.1733680556,2008-06-12,04:09:39
39.985059,116.35223,0,154,39611.1734259259,2008-06-12,04:09:44
39.985033,116.352194,0,151,39611.1734837963,2008-06-12,04:09:49
39.985057,116.35206,0,146,39611.1735416667,2008-06-12,04:09:54
39.985069,116.351962,0,149,39611.173599537,2008-06-12,04:09:59
39.985123,116.351941,0,153,39611.1736574074,2008-06-12,04:10:04
39.98518,116.351917,0,151,39611.1737152778,2008-06-12,04:10:09
39.985259,116.35188,0,152,39611.1737731481,2008-06-12,04:10:14
39.985317,116.351826,0,150,39611.1738310185,2008-06-12,04:10:19
39.985329,116.351723,0,148,39611.1738888889,2008-06-12,04:10:24
39.985314,116.351625,0,146,39611.1739467593,2008-06-12,04:10:29
39.985304,116.351519,0,147,39611.1740046296,2008-06-12,04:10:34
39.985354,116.351456,0,142,39611.1740625,2008-06-12,04:10:39
39.985347,116.351347,0,139,39611.1741203704,2008-06-12,04:10:44
39.985339,116.351266,0,138,39611.1741782407,2008-06-12,04:10:49
39.985336,116.35119,0,133,39611.1742361111,2008-06-12,04:10:54
39.98532,116.351083,0,130,39611.1742939815,2008-06-12,04:10:59
39.985326,116.350991,0,126,39611.1743518518,2008-06-12,04:11:04
39.98533,116.350905,0,125,39611.1744097222,2008-06-12,04:11:09
39.985335,116.350814,0,124,39611.1744675926,2008-06-12,04:11:14
39.985322,116.350725,0,129,39611.174525463,2008-06-12,04:11:19
39.985319,116.350624,0,126,39611.1745833333,2008-06-12,04:11:24
39.985313,116.350532,0,126,39611.1746412037,2008-06-12,04:11:29
39.985307,116.350439,0,123,39611.1746990741,2008-06-12,04:11:34
39.985321,116.350328,0,126,39611.1747569444,2008-06-12,04:11:39
39.985323,116.350216,0,127,39611.1748148148,2008-06-12,04:11:44
39.985268,116.350135,0,126,39611.1748726852,2008-06-12,04:11:49
39.985258,116.350037,0,127,39611.1749305556,2008-06-12,04:11:54
39.985265,116.349947,0,127,39611.1749884259,2008-06-12,04:11:59
39.985261,116.349843,0,130,39611.1750462963,2008-06-12,04:12:04
39.985245,116.349771,0,135,39611.1751041667,2008-06-12,04:12:09
39.985219,116.34966,0,138,39611.175162037,2008-06-12,04:12:14
39.985215,116.349571,0,141,39611.1752199074,2008-06-12,04:12:19
39.9852,116.34947,0,150,39611.1752777778,2008-06-12,04:12:24
39.985192,116.349407,0,148,39611.1753356481,2008-06-12,04:12:29
39.985186,116.349301,0,153,39611.1753935185,2008-06-12,04:12:34
39.985188,116.349208,0,159,39611.1754513889,2008-06-12,04:12:39
39.985187,116.3491,0,168,39611.1755092593,2008-06-12,04:12:44
39.985193,116.34901,0,167,39611.1755671296,2008-06-12,04:12:49
39.985177,116.348919,0,173,39611.175625,2008-06-12,04:12:54
39.985167,116.348829,0,178,39611.1756828704,2008-06-12,04:12:59
39.985161,116.348741,0,186,39611.1757407407,2008-06-12,04:13:04
39.985161,116.348655,0,187,39611.1757986111,2008-06-12,04:13:09
39.985155,116.348559,0,186,39611.1758564815,2008-06-12,04:13:14
39.985121,116.348465,0,191,39611.1759143519,2008-06-12,04:13:19
39.98511,116.348359,0,193,39611.1759722222,2008-06-12,04:13:24
39.985113,116.348273,0,192,39611.1760300926,2008-06-12,04:13:29
39.985121,116.348181,0,190,39611.176087963,2008-06-12,04:13:34
39.985118,116.348088,0,187,39611.1761458333,2008-06-12,04:13:39
39.985119,116.348002,0,185,39611.1762037037,2008-06-12,04:13:44
39.985127,116.347923,0,180,39611.1762615741,2008-06-12,04:13:49
39.985145,116.347923,0,177,39611.1763194444,2008-06-12,04:13:54
39.985198,116.347884,0,176,39611.1763773148,2008-06-12,04:13:59
39.985261,116.347888,0,171,39611.1764351852,2008-06-12,04:14:04
39.985284,116.347879,0,170,39611.1764930556,2008-06-12,04:14:09
39.985287,116.347875,0,169,39611.1765509259,2008-06-12,04:14:14
39.985287,116.347875,0,169,39611.1765856481,2008-06-12,04:14:17
39.985294,116.347869,0,169,39611.1766087963,2008-06-12,04:14:19
39.985353,116.347819,0,169,39611.1766666667,2008-06-12,04:14:24
39.985518,116.347715,0,176,39611.176724537,2008-06-12,04:14:29
39.985562,116.347734,0,178,39611.1767824074,2008-06-12,04:14:34
39.985723,116.347978,0,180,39611.1768402778,2008-06-12,04:14:39
39.985843,116.347979,0,176,39611.1768981481,2008-06-12,04:14:44
39.985876,116.348031,0,172,39611.1769560185,2008-06-12,04:14:49
39.985887,116.34813,0,170,39611.1770138889,2008-06-12,04:14:54
39.985882,116.348241,0,168,39611.1770717593,2008-06-12,04:14:59
39.98587,116.348347,0,168,39611.1771296296,2008-06-12,04:15:04
39.98587,116.348459,0,174,39611.1771875,2008-06-12,04:15:09
39.985868,116.348542,0,180,39611.1772453704,2008-06-12,04:15:14
39.985863,116.348634,0,182,39611.1773032407,2008-06-12,04:15:19
39.985861,116.348731,0,187,39611.1773611111,2008-06-12,04:15:24
39.985874,116.348815,0,188,39611.1774189815,2008-06-12,04:15:29
39.985893,116.348926,0,187,39611.1774768519,2008-06-12,04:15:34
39.985901,116.34901,0,191,39611.1775347222,2008-06-12,04:15:39
39.985908,116.349103,0,197,39611.1775925926,2008-06-12,04:15:44
39.985919,116.349177,0,202,39611.177650463,2008-06-12,04:15:49
39.985889,116.349242,0,202,39611.1777083333,2008-06-12,04:15:54
39.98589,116.349307,0,203,39611.1777662037,2008-06-12,04:15:59
39.985906,116.349402,0,206,39611.1778240741,2008-06-12,04:16:04
39.985893,116.349493,0,211,39611.1778819444,2008-06-12,04:16:09
39.98587,116.349579,0,213,39611.1779398148,2008-06-12,04:16:14
39.985841,116.349677,0,215,39611.1779976852,2008-06-12,04:16:19
39.985848,116.349767,0,211,39611.1780555556,2008-06-12,04:16:24
39.985849,116.349872,0,211,39611.1781134259,2008-06-12,04:16:29
39.985842,116.349961,0,207,39611.1781712963,2008-06-12,04:16:34
39.985854,116.350052,0,205,39611.1782291667,2008-06-12,04:16:39
39.985844,116.350151,0,203,39611.178287037,2008-06-12,04:16:44
39.985849,116.350241,0,203,39611.1783449074,2008-06-12,04:16:49
39.985872,116.350292,0,203,39611.1784027778,2008-06-12,04:16:54
39.985872,116.350361,0,204,39611.1784606481,2008-06-12,04:16:59
39.985866,116.350421,0,206,39611.1785185185,2008-06-12,04:17:04
39.98589,116.350483,0,208,39611.1785763889,2008-06-12,04:17:09
39.9859,116.35047,0,209,39611.1786342593,2008-06-12,04:17:14
39.98589,116.350328,0,210,39611.1786921296,2008-06-12,04:17:19
39.985857,116.350114,0,210,39611.17875,2008-06-12,04:17:24
39.985852,116.349937,0,211,39611.1788078704,2008-06-12,04:17:29
39.985849,116.349657,0,212,39611.1788657407,2008-06-12,04:17:34
39.985832,116.349185,0,213,39611.1789236111,2008-06-12,04:17:39
39.985818,116.348654,0,214,39611.1789814815,2008-06-12,04:17:44
39.98577,116.347968,0,215,39611.1790393519,2008-06-12,04:17:49
39.985639,116.343937,0,65,39611.1793865741,2008-06-12,04:18:19
39.98558,116.343901,0,169,39611.1794444444,2008-06-12,04:18:24
39.98546,116.343601,0,310,39611.1795023148,2008-06-12,04:18:29
39.985621,116.343115,0,207,39611.1795601852,2008-06-12,04:18:34
39.985615,116.342663,0,204,39611.1796180556,2008-06-12,04:18:39
39.985582,116.341974,0,201,39611.1796759259,2008-06-12,04:18:44
39.985591,116.341353,0,197,39611.1797337963,2008-06-12,04:18:49
39.985555,116.34069,0,194,39611.1797916667,2008-06-12,04:18:54
39.985558,116.340293,0,190,39611.179849537,2008-06-12,04:18:59
39.985539,116.340122,0,187,39611.1799074074,2008-06-12,04:19:04
39.985549,116.340042,0,184,39611.1799652778,2008-06-12,04:19:09
39.985552,116.340011,0,181,39611.1800231481,2008-06-12,04:19:14
39.985596,116.340025,0,179,39611.1800810185,2008-06-12,04:19:19
39.985643,116.33997,0,178,39611.1801388889,2008-06-12,04:19:24
39.985662,116.339953,0,176,39611.1801967593,2008-06-12,04:19:29
39.985674,116.339831,0,175,39611.1802546296,2008-06-12,04:19:34
39.985535,116.339693,0,170,39611.1803125,2008-06-12,04:19:39
39.98553,116.339396,0,164,39611.1803703704,2008-06-12,04:19:44
39.985528,116.339069,0,157,39611.1804282407,2008-06-12,04:19:49
39.985523,116.338706,0,148,39611.1804861111,2008-06-12,04:19:54
39.985534,116.33828,0,135,39611.1805439815,2008-06-12,04:19:59
39.98551,116.33784,0,118,39611.1806018518,2008-06-12,04:20:04
39.98549,116.337399,0,105,39611.1806597222,2008-06-12,04:20:09
39.985481,116.336955,0,98,39611.1807175926,2008-06-12,04:20:14
39.985467,116.336455,0,93,39611.180775463,2008-06-12,04:20:19
39.985462,116.335888,0,90,39611.1808333333,2008-06-12,04:20:24
39.985447,116.335322,0,88,39611.1808912037,2008-06-12,04:20:29
39.985388,116.334712,0,85,39611.1809490741,2008-06-12,04:20:34
39.985325,116.33413,0,89,39611.1810069444,2008-06-12,04:20:39
39.985284,116.33354,0,92,39611.1810648148,2008-06-12,04:20:44
39.98529,116.332982,0,93,39611.1811226852,2008-06-12,04:20:49
39.985277,116.332443,0,95,39611.1811805556,2008-06-12,04:20:54
39.985228,116.331894,0,96,39611.1812384259,2008-06-12,04:20:59
39.985179,116.331301,0,104,39611.1812962963,2008-06-12,04:21:04
39.98514,116.330701,0,103,39611.1813541667,2008-06-12,04:21:09
39.985118,116.330177,0,120,39611.181412037,2008-06-12,04:21:14
39.985091,116.32974,0,137,39611.1814699074,2008-06-12,04:21:19
39.985079,116.329284,0,143,39611.1815277778,2008-06-12,04:21:24
39.985021,116.328848,0,152,39611.1815856481,2008-06-12,04:21:29
39.984948,116.328525,0,182,39611.1816435185,2008-06-12,04:21:34
39.98495,116.328392,0,181,39611.1817013889,2008-06-12,04:21:39
39.984956,116.328127,0,199,39611.1817592593,2008-06-12,04:21:44
39.984943,116.327787,0,220,39611.1818171296,2008-06-12,04:21:49
39.984953,116.327482,0,209,39611.181875,2008-06-12,04:21:54
39.984948,116.327402,0,197,39611.1819328704,2008-06-12,04:21:59
39.984948,116.327385,0,199,39611.1819907407,2008-06-12,04:22:04
39.984914,116.327347,0,201,39611.1820486111,2008-06-12,04:22:09
39.984729,116.327163,0,192,39611.1821064815,2008-06-12,04:22:14
39.984537,116.327056,0,180,39611.1821643518,2008-06-12,04:22:19
39.984148,116.327041,0,164,39611.1822222222,2008-06-12,04:22:24
39.983797,116.327015,0,157,39611.1822800926,2008-06-12,04:22:29
39.983333,116.327025,0,154,39611.182337963,2008-06-12,04:22:34
39.982877,116.327056,0,150,39611.1823958333,2008-06-12,04:22:39
39.982473,116.327167,0,153,39611.1824537037,2008-06-12,04:22:44
39.982111,116.327135,0,155,39611.1825115741,2008-06-12,04:22:49
39.981884,116.327095,0,156,39611.1825694444,2008-06-12,04:22:54
39.9818,116.326989,0,174,39611.1826273148,2008-06-12,04:22:59
39.981803,116.326992,0,177,39611.1826851852,2008-06-12,04:23:04
39.981803,116.326992,0,177,39611.1827199074,2008-06-12,04:23:07
39.981802,116.32699,0,177,39611.1827430556,2008-06-12,04:23:09
39.981764,116.326955,0,174,39611.1828009259,2008-06-12,04:23:14
39.981715,116.326944,0,171,39611.1828587963,2008-06-12,04:23:19
39.981635,116.326991,0,171,39611.1829166667,2008-06-12,04:23:24
39.981549,116.327029,0,172,39611.182974537,2008-06-12,04:23:29
39.981442,116.327023,0,175,39611.1830324074,2008-06-12,04:23:34
39.981389,116.326957,0,168,39611.1830902778,2008-06-12,04:23:39
39.981404,116.326933,0,146,39611.1831481481,2008-06-12,04:23:44
39.981386,116.326872,0,142,39611.1832060185,2008-06-12,04:23:49
39.9814,116.326812,0,150,39611.1832638889,2008-06-12,04:23:54
39.981382,116.326723,0,152,39611.1833217593,2008-06-12,04:23:59
39.981404,116.326641,0,154,39611.1833796296,2008-06-12,04:24:04
39.981408,116.326548,0,150,39611.1834375,2008-06-12,04:24:09
39.981417,116.326463,0,148,39611.1834953704,2008-06-12,04:24:14
39.981482,116.326402,0,154,39611.1835532407,2008-06-12,04:24:19
39.981496,116.326331,0,158,39611.1836111111,2008-06-12,04:24:24
39.981461,116.326255,0,160,39611.1836689815,2008-06-12,04:24:29
39.981411,116.32617,0,160,39611.1837268519,2008-06-12,04:24:34
39.981387,116.326102,0,160,39611.1837847222,2008-06-12,04:24:39
39.981384,116.326,0,160,39611.1838425926,2008-06-12,04:24:44
39.981396,116.325934,0,162,39611.183900463,2008-06-12,04:24:49
39.981409,116.325831,0,170,39611.1839583333,2008-06-12,04:24:54
39.981407,116.325753,0,175,39611.1840162037,2008-06-12,04:24:59
39.98142,116.325672,0,178,39611.1840740741,2008-06-12,04:25:04
39.981414,116.325552,0,169,39611.1841319444,2008-06-12,04:25:09
39.981409,116.32545,0,166,39611.1841898148,2008-06-12,04:25:14
39.981403,116.325353,0,161,39611.1842476852,2008-06-12,04:25:19
39.981352,116.325257,0,148,39611.1843055556,2008-06-12,04:25:24
39.98133,116.325189,0,149,39611.1843634259,2008-06-12,04:25:29
39.981316,116.32512,0,149,39611.1844212963,2008-06-12,04:25:34
39.981312,116.32505,0,157,39611.1844791667,2008-06-12,04:25:39
39.981314,116.324935,0,147,39611.184537037,2008-06-12,04:25:44
39.981307,116.324861,0,149,39611.1845949074,2008-06-12,04:25:49
39.98131,116.324796,0,150,39611.1846527778,2008-06-12,04:25:54
39.981319,116.324709,0,152,39611.1847106481,2008-06-12,04:25:59
39.981309,116.32464,0,157,39611.1847685185,2008-06-12,04:26:04
39.98127,116.324575,0,160,39611.1848263889,2008-06-12,04:26:09
39.981167,116.324602,0,167,39611.1848842593,2008-06-12,04:26:14
39.981075,116.324627,0,166,39611.1849421296,2008-06-12,04:26:19
39.981003,116.324615,0,168,39611.185,2008-06-12,04:26:24
39.980941,116.324579,0,173,39611.1850578704,2008-06-12,04:26:29
39.980849,116.32452,0,179,39611.1851157407,2008-06-12,04:26:34
39.980756,116.324525,0,185,39611.1851736111,2008-06-12,04:26:39
39.980682,116.324461,0,189,39611.1852314815,2008-06-12,04:26:44
39.980698,116.324303,0,195,39611.1852893519,2008-06-12,04:26:49
39.980568,116.324356,0,198,39611.1853472222,2008-06-12,04:26:54
39.980572,116.324373,0,196,39611.1854050926,2008-06-12,04:26:59
39.980705,116.324521,0,196,39611.185462963,2008-06-12,04:27:04
39.980741,116.32462,0,191,39611.1855208333,2008-06-12,04:27:09
39.98085,116.324697,0,184,39611.1855787037,2008-06-12,04:27:14
39.980908,116.324732,0,180,39611.1856365741,2008-06-12,04:27:19
39.980948,116.324706,0,180,39611.1856944444,2008-06-12,04:27:24
39.980989,116.324657,0,179,39611.1857523148,2008-06-12,04:27:29
39.981052,116.324657,0,177,39611.1858101852,2008-06-12,04:27:34
39.981125,116.324618,0,177,39611.1858680556,2008-06-12,04:27:39
39.981139,116.324555,0,176,39611.1859259259,2008-06-12,04:27:44
39.981133,116.324478,0,173,39611.1859837963,2008-06-12,04:27:49
39.981065,116.324431,0,170,39611.1860416667,2008-06-12,04:27:54
39.980911,116.324377,0,163,39611.186099537,2008-06-12,04:27:59
39.980779,116.324371,0,157,39611.1861574074,2008-06-12,04:28:04
39.980758,116.324489,0,140,39611.1862152778,2008-06-12,04:28:09
39.980733,116.324489,0,133,39611.1862731481,2008-06-12,04:28:14
39.980371,116.324456,0,142,39611.1863310185,2008-06-12,04:28:19
39.980254,116.324334,0,149,39611.1863888889,2008-06-12,04:28:24
39.980184,116.324211,0,154,39611.1864467593,2008-06-12,04:28:29
39.980134,116.324178,0,154,39611.1865046296,2008-06-12,04:28:34
39.980083,116.324109,0,152,39611.1865625,2008-06-12,04:28:39
39.979992,116.324053,0,155,39611.1866203704,2008-06-12,04:28:44
39.979972,116.324042,0,156,39611.1866782407,2008-06-12,04:28:49
39.979969,116.32404,0,156,39611.1867361111,2008-06-12,04:28:54
39.979963,116.324035,0,157,39611.1867939815,2008-06-12,04:28:59
39.979957,116.32403,0,157,39611.1868518519,2008-06-12,04:29:04
39.979953,116.324026,0,157,39611.1869097222,2008-06-12,04:29:09
39.979953,116.324026,0,157,39611.1869444444,2008-06-12,04:29:12
39.979948,116.324022,0,157,39611.1869675926,2008-06-12,04:29:14
39.979931,116.324021,0,158,39611.187025463,2008-06-12,04:29:19
39.979898,116.324033,0,162,39611.1870833333,2008-06-12,04:29:24
39.979849,116.324018,0,166,39611.1871412037,2008-06-12,04:29:29
39.979816,116.323669,0,191,39611.1984259259,2008-06-12,04:45:44
39.979765,116.323298,0,195,39611.1984837963,2008-06-12,04:45:49
39.97974,116.322881,0,200,39611.1985416667,2008-06-12,04:45:54
39.979696,116.322478,0,205,39611.198599537,2008-06-12,04:45:59
39.979671,116.322126,0,211,39611.1986574074,2008-06-12,04:46:04
39.97968,116.321751,0,217,39611.1987152778,2008-06-12,04:46:09
39.979745,116.321488,0,223,39611.1987731481,2008-06-12,04:46:14
39.979944,116.321425,0,224,39611.1988310185,2008-06-12,04:46:19
39.980164,116.321352,0,217,39611.1988888889,2008-06-12,04:46:24
39.98038,116.321347,0,207,39611.1989467593,2008-06-12,04:46:29
39.980563,116.321179,0,185,39611.1990046296,2008-06-12,04:46:34
39.980814,116.32116,0,171,39611.1990625,2008-06-12,04:46:39
39.981262,116.321193,0,154,39611.1991203704,2008-06-12,04:46:44
39.981488,116.321099,0,136,39611.1991782407,2008-06-12,04:46:49
39.981705,116.321036,0,126,39611.1992361111,2008-06-12,04:46:54
39.982254,116.321057,0,104,39611.1992939815,2008-06-12,04:46:59
39.982673,116.321007,0,88,39611.1993518519,2008-06-12,04:47:04
39.983038,116.320958,0,70,39611.1994097222,2008-06-12,04:47:09
39.983467,116.320943,0,63,39611.1994675926,2008-06-12,04:47:14
39.983828,116.320941,0,64,39611.199525463,2008-06-12,04:47:19
39.983959,116.32097,0,73,39611.1995833333,2008-06-12,04:47:24
39.983996,116.321017,0,81,39611.1996412037,2008-06-12,04:47:29
39.983983,116.321031,0,85,39611.1996990741,2008-06-12,04:47:34
39.983987,116.32103,0,82,39611.1997569444,2008-06-12,04:47:39
39.983987,116.32103,0,82,39611.1997916667,2008-06-12,04:47:42
39.983995,116.321028,0,78,39611.1998148148,2008-06-12,04:47:44
39.984004,116.321026,0,72,39611.1998726852,2008-06-12,04:47:49
39.984004,116.321026,0,72,39611.1999074074,2008-06-12,04:47:52
39.984011,116.321025,0,66,39611.1999305556,2008-06-12,04:47:54
39.984021,116.321024,0,63,39611.1999884259,2008-06-12,04:47:59
39.984031,116.321023,0,66,39611.2000462963,2008-06-12,04:48:04
39.984031,116.321023,0,66,39611.2000810185,2008-06-12,04:48:07
39.984032,116.321024,0,72,39611.2001041667,2008-06-12,04:48:09
39.984079,116.321018,0,75,39611.200162037,2008-06-12,04:48:14
39.984329,116.321018,0,94,39611.2002199074,2008-06-12,04:48:19
39.984611,116.320998,0,120,39611.2002777778,2008-06-12,04:48:24
39.984795,116.320821,0,126,39611.2003356481,2008-06-12,04:48:29
39.984807,116.320404,0,127,39611.2003935185,2008-06-12,04:48:34
39.984789,116.31988,0,122,39611.2004513889,2008-06-12,04:48:39
39.984743,116.319232,0,116,39611.2005092593,2008-06-12,04:48:44
39.984728,116.318585,0,117,39611.2005671296,2008-06-12,04:48:49
39.984723,116.317971,0,117,39611.200625,2008-06-12,04:48:54
39.984706,116.317517,0,130,39611.2006828704,2008-06-12,04:48:59
39.984702,116.317471,0,131,39611.2007407407,2008-06-12,04:49:04
39.984702,116.317473,0,132,39611.2007986111,2008-06-12,04:49:09
39.984702,116.317473,0,132,39611.2008333333,2008-06-12,04:49:12
39.984702,116.317475,0,132,39611.2008564815,2008-06-12,04:49:14
39.984701,116.317465,0,132,39611.2009143519,2008-06-12,04:49:19
39.984698,116.317284,0,132,39611.2009722222,2008-06-12,04:49:24
39.984675,116.316916,0,130,39611.2010300926,2008-06-12,04:49:29
39.984667,116.316421,0,129,39611.201087963,2008-06-12,04:49:34
39.984657,116.315892,0,130,39611.2011458333,2008-06-12,04:49:39
39.984638,116.315389,0,136,39611.2012037037,2008-06-12,04:49:44
39.984617,116.314898,0,140,39611.2012615741,2008-06-12,04:49:49
39.984612,116.314449,0,148,39611.2013194444,2008-06-12,04:49:54
39.98459,116.314031,0,155,39611.2013773148,2008-06-12,04:49:59
39.984544,116.313533,0,161,39611.2014351852,2008-06-12,04:50:04
39.984511,116.312982,0,168,39611.2014930556,2008-06-12,04:50:09
39.984504,116.312369,0,177,39611.2015509259,2008-06-12,04:50:14
39.984486,116.311637,0,185,39611.2016087963,2008-06-12,04:50:19
39.984478,116.310921,0,186,39611.2016666667,2008-06-12,04:50:24
39.984444,116.310316,0,184,39611.201724537,2008-06-12,04:50:29
39.984402,116.309712,0,181,39611.2017824074,2008-06-12,04:50:34
39.984369,116.309066,0,185,39611.2018402778,2008-06-12,04:50:39
39.984343,116.308301,0,191,39611.2018981481,2008-06-12,04:50:44
39.984331,116.307401,0,207,39611.2019560185,2008-06-12,04:50:49
39.984297,116.306554,0,218,39611.2020138889,2008-06-12,04:50:54
39.984263,116.305724,0,215,39611.2020717593,2008-06-12,04:50:59
39.984211,116.304917,0,211,39611.2021296296,2008-06-12,04:51:04
39.984166,116.304081,0,213,39611.2021875,2008-06-12,04:51:09
39.984136,116.303008,0,218,39611.2022453704,2008-06-12,04:51:14
39.984081,116.301937,0,225,39611.2023032407,2008-06-12,04:51:19
39.984033,116.300845,0,233,39611.2023611111,2008-06-12,04:51:24
39.983982,116.299741,0,236,39611.2024189815,2008-06-12,04:51:29
39.983946,116.298597,0,242,39611.2024768519,2008-06-12,04:51:34
39.983908,116.297381,0,239,39611.2025347222,2008-06-12,04:51:39
39.983847,116.296091,0,239,39611.2025925926,2008-06-12,04:51:44
39.983771,116.294677,0,236,39611.202650463,2008-06-12,04:51:49
39.983682,116.293265,0,225,39611.2027083333,2008-06-12,04:51:54
39.983478,116.291856,0,204,39611.2027662037,2008-06-12,04:51:59
39.983147,116.290526,0,190,39611.2028240741,2008-06-12,04:52:04
39.982701,116.289273,0,187,39611.2028819444,2008-06-12,04:52:09
39.982152,116.288156,0,173,39611.2029398148,2008-06-12,04:52:14
39.98152,116.287138,0,171,39611.2029976852,2008-06-12,04:52:19
39.980811,116.286236,0,171,39611.2030555556,2008-06-12,04:52:24
39.980059,116.285371,0,169,39611.2031134259,2008-06-12,04:52:29
39.979253,116.284557,0,163,39611.2031712963,2008-06-12,04:52:34
39.978426,116.283751,0,159,39611.2032291667,2008-06-12,04:52:39
39.977618,116.282949,0,155,39611.203287037,2008-06-12,04:52:44
39.97682,116.282146,0,151,39611.2033449074,2008-06-12,04:52:49
39.975998,116.281316,0,150,39611.2034027778,2008-06-12,04:52:54
39.975205,116.280456,0,155,39611.2034606481,2008-06-12,04:52:59
39.974458,116.279452,0,162,39611.2035185185,2008-06-12,04:53:04
39.973732,116.278348,0,160,39611.2035763889,2008-06-12,04:53:09
39.973085,116.277217,0,160,39611.2036342593,2008-06-12,04:53:14
39.972453,116.275976,0,156,39611.2036921296,2008-06-12,04:53:19
39.971849,116.27473,0,152,39611.20375,2008-06-12,04:53:24
39.971283,116.27352,0,150,39611.2038078704,2008-06-12,04:53:29
39.97073,116.272371,0,150,39611.2038657407,2008-06-12,04:53:34
39.970151,116.271272,0,158,39611.2039236111,2008-06-12,04:53:39
39.969415,116.270236,0,168,39611.2039814815,2008-06-12,04:53:44
39.968563,116.269413,0,169,39611.2040393518,2008-06-12,04:53:49
39.967662,116.268841,0,168,39611.2040972222,2008-06-12,04:53:54
39.966756,116.268516,0,157,39611.2041550926,2008-06-12,04:53:59
39.965913,116.26841,0,150,39611.204212963,2008-06-12,04:54:04
39.965096,116.268443,0,148,39611.2042708333,2008-06-12,04:54:09
39.964269,116.268537,0,148,39611.2043287037,2008-06-12,04:54:14
39.963407,116.268638,0,152,39611.2043865741,2008-06-12,04:54:19
39.962446,116.268737,0,150,39611.2044444444,2008-06-12,04:54:24
39.961402,116.268849,0,141,39611.2045023148,2008-06-12,04:54:29
39.960326,116.268972,0,134,39611.2045601852,2008-06-12,04:54:34
39.959292,116.269096,0,134,39611.2046180556,2008-06-12,04:54:39
39.958326,116.269194,0,138,39611.2046759259,2008-06-12,04:54:44
39.957347,116.26927,0,145,39611.2047337963,2008-06-12,04:54:49
39.956352,116.269367,0,152,39611.2047916667,2008-06-12,04:54:54
39.955367,116.269476,0,158,39611.204849537,2008-06-12,04:54:59
39.954378,116.269595,0,156,39611.2049074074,2008-06-12,04:55:04
39.95337,116.269621,0,166,39611.2049652778,2008-06-12,04:55:09
39.952339,116.269522,0,169,39611.2050231481,2008-06-12,04:55:14
39.951344,116.269366,0,166,39611.2050810185,2008-06-12,04:55:19
39.950379,116.269219,0,161,39611.2051388889,2008-06-12,04:55:24
39.949412,116.269082,0,156,39611.2051967593,2008-06-12,04:55:29
39.948399,116.268924,0,148,39611.2052546296,2008-06-12,04:55:34
39.947408,116.268752,0,151,39611.2053125,2008-06-12,04:55:39
39.946435,116.268604,0,158,39611.2053703704,2008-06-12,04:55:44
39.945478,116.268468,0,163,39611.2054282407,2008-06-12,04:55:49
39.944459,116.268265,0,165,39611.2054861111,2008-06-12,04:55:54
39.943389,116.268155,0,158,39611.2055439815,2008-06-12,04:55:59
39.942313,116.26806,0,155,39611.2056018518,2008-06-12,04:56:04
39.941345,116.267972,0,160,39611.2056597222,2008-06-12,04:56:09
39.940431,116.267927,0,165,39611.2057175926,2008-06-12,04:56:14
39.939531,116.267902,0,169,39611.205775463,2008-06-12,04:56:19
39.938698,116.267906,0,168,39611.2058333333,2008-06-12,04:56:24
39.937941,116.267926,0,169,39611.2058912037,2008-06-12,04:56:29
39.937154,116.267967,0,179,39611.2059490741,2008-06-12,04:56:34
39.936312,116.268001,0,173,39611.2060069444,2008-06-12,04:56:39
39.935427,116.26807,0,177,39611.2060648148,2008-06-12,04:56:44
39.934496,116.268178,0,176,39611.2061226852,2008-06-12,04:56:49
39.933573,116.268271,0,162,39611.2061805556,2008-06-12,04:56:54
39.93278,116.268361,0,158,39611.2062384259,2008-06-12,04:56:59
39.932053,116.268461,0,163,39611.2062962963,2008-06-12,04:57:04
39.931333,116.268554,0,159,39611.2063541667,2008-06-12,04:57:09
39.930613,116.268654,0,156,39611.206412037,2008-06-12,04:57:14
39.929903,116.268754,0,152,39611.2064699074,2008-06-12,04:57:19
39.929158,116.268848,0,155,39611.2065277778,2008-06-12,04:57:24
39.928396,116.268911,0,162,39611.2065856481,2008-06-12,04:57:29
39.927643,116.268953,0,173,39611.2066435185,2008-06-12,04:57:34
39.926883,116.26898,0,174,39611.2067013889,2008-06-12,04:57:39
39.926135,116.268996,0,176,39611.2067592593,2008-06-12,04:57:44
39.925447,116.269013,0,175,39611.2068171296,2008-06-12,04:57:49
39.924654,116.269006,0,176,39611.206875,2008-06-12,04:57:54
39.923807,116.269001,0,175,39611.2069328704,2008-06-12,04:57:59
39.922948,116.269004,0,179,39611.2069907407,2008-06-12,04:58:04
39.922063,116.268998,0,185,39611.2070486111,2008-06-12,04:58:09
39.921176,116.268966,0,181,39611.2071064815,2008-06-12,04:58:14
39.920369,116.268948,0,182,39611.2071643519,2008-06-12,04:58:19
39.919625,116.268933,0,190,39611.2072222222,2008-06-12,04:58:24
39.918945,116.268914,0,186,39611.2072800926,2008-06-12,04:58:29
39.918312,116.268869,0,185,39611.207337963,2008-06-12,04:58:34
39.917706,116.268838,0,193,39611.2073958333,2008-06-12,04:58:39
39.917075,116.268768,0,195,39611.2074537037,2008-06-12,04:58:44
39.916433,116.268673,0,196,39611.2075115741,2008-06-12,04:58:49
39.915814,116.268556,0,185,39611.2075694444,2008-06-12,04:58:54
39.915218,116.268472,0,180,39611.2076273148,2008-06-12,04:58:59
39.91456,116.268351,0,183,39611.2076851852,2008-06-12,04:59:04
39.913865,116.268194,0,177,39611.2077430556,2008-06-12,04:59:09
39.913241,116.268082,0,166,39611.2078009259,2008-06-12,04:59:14
39.912808,116.267938,0,170,39611.2078587963,2008-06-12,04:59:19
39.912366,116.26788,0,177,39611.2079166667,2008-06-12,04:59:24
39.911858,116.267808,0,188,39611.207974537,2008-06-12,04:59:29
39.911296,116.267752,0,196,39611.2080324074,2008-06-12,04:59:34
39.91067,116.267709,0,200,39611.2080902778,2008-06-12,04:59:39
39.909991,116.267656,0,208,39611.2081481481,2008-06-12,04:59:44
39.909361,116.267604,0,208,39611.2082060185,2008-06-12,04:59:49
39.908757,116.267613,0,213,39611.2082638889,2008-06-12,04:59:54
39.908092,116.267596,0,195,39611.2083217593,2008-06-12,04:59:59
39.907465,116.267613,0,187,39611.2083796296,2008-06-12,05:00:04
39.906968,116.267588,0,191,39611.2084375,2008-06-12,05:00:09
39.90661,116.267582,0,196,39611.2084953704,2008-06-12,05:00:14
39.906481,116.267664,0,216,39611.2085532407,2008-06-12,05:00:19
39.906447,116.267667,0,218,39611.2086111111,2008-06-12,05:00:24
39.906392,116.267648,0,221,39611.2086689815,2008-06-12,05:00:29
39.906307,116.267465,0,227,39611.2087268519,2008-06-12,05:00:34
39.906323,116.267159,0,231,39611.2087847222,2008-06-12,05:00:39
39.906328,116.266744,0,234,39611.2088425926,2008-06-12,05:00:44
39.906328,116.266144,0,237,39611.208900463,2008-06-12,05:00:49
39.906356,116.265479,0,245,39611.2089583333,2008-06-12,05:00:54
39.906328,116.264606,0,238,39611.2090162037,2008-06-12,05:00:59
39.906243,116.263629,0,232,39611.2090740741,2008-06-12,05:01:04
39.906222,116.262844,0,231,39611.2091319444,2008-06-12,05:01:09
39.90623,116.262203,0,224,39611.2091898148,2008-06-12,05:01:14
39.906233,116.261883,0,218,39611.2092476852,2008-06-12,05:01:19
39.906239,116.261707,0,212,39611.2093055556,2008-06-12,05:01:24
39.906255,116.261379,0,214,39611.2093634259,2008-06-12,05:01:29
39.906261,116.260993,0,221,39611.2094212963,2008-06-12,05:01:34
39.906265,116.260421,0,231,39611.2094791667,2008-06-12,05:01:39
39.906275,116.259986,0,230,39611.209537037,2008-06-12,05:01:44
39.906283,116.259644,0,229,39611.2095949074,2008-06-12,05:01:49
39.906352,116.259561,0,232,39611.2096527778,2008-06-12,05:01:54
39.906347,116.259513,0,238,39611.2097106481,2008-06-12,05:01:59
39.906346,116.259508,0,239,39611.2097685185,2008-06-12,05:02:04
39.906346,116.259508,0,239,39611.2098032407,2008-06-12,05:02:07
39.906346,116.259505,0,239,39611.2098263889,2008-06-12,05:02:09
39.906346,116.259514,0,239,39611.2098842593,2008-06-12,05:02:14
39.906346,116.259518,0,239,39611.2099421296,2008-06-12,05:02:19
39.906346,116.259518,0,239,39611.2099768519,2008-06-12,05:02:22
39.906345,116.259514,0,239,39611.21,2008-06-12,05:02:24
39.906346,116.259489,0,239,39611.2100578704,2008-06-12,05:02:29
39.906286,116.259343,0,242,39611.2101157407,2008-06-12,05:02:34
39.906278,116.259098,0,243,39611.2101736111,2008-06-12,05:02:39
39.906268,116.258703,0,251,39611.2102314815,2008-06-12,05:02:44
39.906243,116.258196,0,261,39611.2102893519,2008-06-12,05:02:49
39.906234,116.257568,0,264,39611.2103472222,2008-06-12,05:02:54
39.906237,116.256946,0,250,39611.2104050926,2008-06-12,05:02:59
39.906228,116.256298,0,245,39611.210462963,2008-06-12,05:03:04
39.906229,116.255551,0,240,39611.2105208333,2008-06-12,05:03:09
39.906232,116.254668,0,239,39611.2105787037,2008-06-12,05:03:14
39.906232,116.253776,0,235,39611.2106365741,2008-06-12,05:03:19
39.90625,116.2528,0,240,39611.2106944444,2008-06-12,05:03:24
39.906252,116.251769,0,244,39611.2107523148,2008-06-12,05:03:29
39.906247,116.250686,0,233,39611.2108101852,2008-06-12,05:03:34
39.906236,116.24968,0,220,39611.2108680556,2008-06-12,05:03:39
39.906227,116.248742,0,204,39611.2109259259,2008-06-12,05:03:44
39.906215,116.24801,0,196,39611.2109837963,2008-06-12,05:03:49
39.906221,116.24765,0,195,39611.2110416667,2008-06-12,05:03:54
39.906237,116.247607,0,183,39611.211099537,2008-06-12,05:03:59
39.906237,116.247606,0,181,39611.2111574074,2008-06-12,05:04:04
39.906237,116.247605,0,180,39611.2112152778,2008-06-12,05:04:09
39.906237,116.247603,0,179,39611.2112731481,2008-06-12,05:04:14
39.906236,116.247601,0,179,39611.2113310185,2008-06-12,05:04:19
39.906236,116.2476,0,179,39611.2113888889,2008-06-12,05:04:24
39.906235,116.2476,0,180,39611.2114467593,2008-06-12,05:04:29
39.906236,116.247603,0,180,39611.2115046296,2008-06-12,05:04:34
39.906237,116.247602,0,179,39611.2115625,2008-06-12,05:04:39
39.906236,116.247603,0,179,39611.2116203704,2008-06-12,05:04:44
39.906235,116.247602,0,179,39611.2116782407,2008-06-12,05:04:49
39.906235,116.247603,0,179,39611.2117361111,2008-06-12,05:04:54
39.906235,116.247602,0,179,39611.2117939815,2008-06-12,05:04:59
39.906235,116.247602,0,178,39611.2118518518,2008-06-12,05:05:04
39.906235,116.247602,0,178,39611.2118865741,2008-06-12,05:05:07
39.906235,116.247602,0,178,39611.2119097222,2008-06-12,05:05:09
39.90624,116.247557,0,176,39611.2119675926,2008-06-12,05:05:14
39.906243,116.247287,0,179,39611.212025463,2008-06-12,05:05:19
39.906255,116.246875,0,180,39611.2120833333,2008-06-12,05:05:24
39.906267,116.246404,0,198,39611.2121412037,2008-06-12,05:05:29
39.906283,116.245796,0,214,39611.2121990741,2008-06-12,05:05:34
39.906292,116.245195,0,207,39611.2122569444,2008-06-12,05:05:39
39.906288,116.244738,0,202,39611.2123148148,2008-06-12,05:05:44
39.906403,116.244566,0,190,39611.2123726852,2008-06-12,05:05:49
39.906562,116.244574,0,181,39611.2124305556,2008-06-12,05:05:54
39.906691,116.244529,0,179,39611.2124884259,2008-06-12,05:05:59
39.906702,116.244521,0,180,39611.2125462963,2008-06-12,05:06:04
39.906698,116.244523,0,179,39611.2126041667,2008-06-12,05:06:09
39.906704,116.244519,0,179,39611.212662037,2008-06-12,05:06:14
39.906704,116.244519,0,179,39611.2126967593,2008-06-12,05:06:17
39.906705,116.244521,0,179,39611.2127199074,2008-06-12,05:06:19
39.906731,116.24461,0,179,39611.2127777778,2008-06-12,05:06:24
39.906745,116.24469,0,180,39611.2128356481,2008-06-12,05:06:29
39.90674,116.244768,0,182,39611.2128935185,2008-06-12,05:06:34
39.906737,116.244849,0,185,39611.2129513889,2008-06-12,05:06:39
39.906733,116.244933,0,188,39611.2130092593,2008-06-12,05:06:44
39.906778,116.245001,0,191,39611.2130671296,2008-06-12,05:06:49
39.90686,116.245032,0,195,39611.213125,2008-06-12,05:06:54
39.906927,116.24503,0,197,39611.2131828704,2008-06-12,05:06:59
39.906967,116.245028,0,198,39611.2132407407,2008-06-12,05:07:04
39.907056,116.24507,0,198,39611.2132986111,2008-06-12,05:07:09
39.907088,116.245101,0,199,39611.2133564815,2008-06-12,05:07:14
39.907123,116.245133,0,199,39611.2134143518,2008-06-12,05:07:19
39.907183,116.245149,0,197,39611.2134722222,2008-06-12,05:07:24
39.907212,116.245192,0,200,39611.2135300926,2008-06-12,05:07:29
39.9073,116.245193,0,197,39611.213587963,2008-06-12,05:07:34
39.907398,116.245175,0,192,39611.2136458333,2008-06-12,05:07:39
39.90749,116.245164,0,188,39611.2137037037,2008-06-12,05:07:44
39.90757,116.24518,0,181,39611.2137615741,2008-06-12,05:07:49
39.907637,116.245191,0,182,39611.2138194444,2008-06-12,05:07:54
39.907704,116.245196,0,180,39611.2138773148,2008-06-12,05:07:59
39.907774,116.245203,0,176,39611.2139351852,2008-06-12,05:08:04
39.907844,116.245212,0,178,39611.2139930556,2008-06-12,05:08:09
39.907873,116.24526,0,179,39611.2140509259,2008-06-12,05:08:14
39.907896,116.245327,0,178,39611.2141087963,2008-06-12,05:08:19
39.907904,116.24541,0,181,39611.2141666667,2008-06-12,05:08:24
39.907906,116.245474,0,181,39611.214224537,2008-06-12,05:08:29
39.907906,116.245477,0,181,39611.2142824074,2008-06-12,05:08:34
39.907906,116.245477,0,181,39611.2143171296,2008-06-12,05:08:37
39.907904,116.245471,0,181,39611.2143402778,2008-06-12,05:08:39
39.907868,116.245453,0,181,39611.2143981481,2008-06-12,05:08:44
39.90786,116.245467,0,181,39611.2144560185,2008-06-12,05:08:49
39.90786,116.245467,0,181,39611.2144907407,2008-06-12,05:08:52
39.907859,116.245467,0,181,39611.2145138889,2008-06-12,05:08:54
39.907866,116.245482,0,181,39611.2145717593,2008-06-12,05:08:59
39.907899,116.245506,0,181,39611.2146296296,2008-06-12,05:09:04
39.90793,116.245493,0,181,39611.2146875,2008-06-12,05:09:09
39.907944,116.245482,0,181,39611.2147453704,2008-06-12,05:09:14
39.907943,116.245471,0,181,39611.2148032407,2008-06-12,05:09:19
39.907942,116.245461,0,181,39611.2148611111,2008-06-12,05:09:24
39.907942,116.245461,0,181,39611.2148958333,2008-06-12,05:09:27
39.907942,116.245454,0,181,39611.2149189815,2008-06-12,05:09:29
39.908885,116.244628,0,200,39611.217349537,2008-06-12,05:12:59
39.908875,116.244618,0,192,39611.2174074074,2008-06-12,05:13:04
39.908879,116.244468,0,182,39611.2174652778,2008-06-12,05:13:09
39.909039,116.244146,0,181,39611.2175231481,2008-06-12,05:13:14
39.909125,116.243974,0,181,39611.2175810185,2008-06-12,05:13:19
39.907822,116.245398,0,147,39611.2203587963,2008-06-12,05:17:19
39.907912,116.245285,0,130,39611.2204166667,2008-06-12,05:17:24
39.907902,116.245175,0,150,39611.220474537,2008-06-12,05:17:29
39.907909,116.245134,0,153,39611.2205324074,2008-06-12,05:17:34
39.907826,116.245113,0,199,39611.2205902778,2008-06-12,05:17:39
39.907761,116.245077,0,206,39611.2206481481,2008-06-12,05:17:44
39.907689,116.245059,0,214,39611.2207060185,2008-06-12,05:17:49
39.90762,116.24505,0,209,39611.2207638889,2008-06-12,05:17:54
39.907537,116.245042,0,196,39611.2208217593,2008-06-12,05:17:59
39.907466,116.245033,0,196,39611.2208796296,2008-06-12,05:18:04
39.90743,116.245021,0,198,39611.2209375,2008-06-12,05:18:09
39.9074,116.244957,0,197,39611.2209953704,2008-06-12,05:18:14
39.907397,116.244882,0,203,39611.2210532407,2008-06-12,05:18:19
39.907367,116.244767,0,205,39611.2211111111,2008-06-12,05:18:24
39.90735,116.244689,0,211,39611.2211689815,2008-06-12,05:18:29
39.907369,116.24462,0,218,39611.2212268518,2008-06-12,05:18:34
39.907354,116.244567,0,225,39611.2212847222,2008-06-12,05:18:39
39.907608,116.244644,0,243,39611.223599537,2008-06-12,05:21:59
39.907618,116.244645,0,243,39611.2236574074,2008-06-12,05:22:04
39.90762,116.244646,0,242,39611.2237152778,2008-06-12,05:22:09
39.90762,116.244646,0,242,39611.22375,2008-06-12,05:22:12
39.907625,116.244646,0,242,39611.2237731481,2008-06-12,05:22:14
39.907634,116.244647,0,241,39611.2238310185,2008-06-12,05:22:19
39.907639,116.244647,0,240,39611.2238888889,2008-06-12,05:22:24
39.907642,116.244648,0,238,39611.2239467593,2008-06-12,05:22:29
39.907642,116.244647,0,238,39611.2240046296,2008-06-12,05:22:34
39.907642,116.244645,0,237,39611.2240625,2008-06-12,05:22:39
39.90764,116.244644,0,237,39611.2241203704,2008-06-12,05:22:44
39.907635,116.244642,0,237,39611.2241782407,2008-06-12,05:22:49
39.907635,116.244642,0,237,39611.224212963,2008-06-12,05:22:52
39.907628,116.24464,0,237,39611.2242361111,2008-06-12,05:22:54
39.907608,116.244639,0,234,39611.2242939815,2008-06-12,05:22:59
39.907607,116.244624,0,233,39611.2243518519,2008-06-12,05:23:04
39.907605,116.244624,0,233,39611.2244097222,2008-06-12,05:23:09
39.907606,116.244625,0,233,39611.2244675926,2008-06-12,05:23:14
39.907607,116.244624,0,233,39611.224525463,2008-06-12,05:23:19
39.907608,116.244624,0,232,39611.2245833333,2008-06-12,05:23:24
39.907609,116.244624,0,232,39611.2246412037,2008-06-12,05:23:29
39.907614,116.244624,0,232,39611.2246990741,2008-06-12,05:23:34
39.907614,116.244624,0,232,39611.2247569444,2008-06-12,05:23:39
39.907611,116.244624,0,232,39611.2248148148,2008-06-12,05:23:44
39.907612,116.244624,0,232,39611.2248726852,2008-06-12,05:23:49
39.907616,116.244624,0,231,39611.2249305556,2008-06-12,05:23:54
39.907616,116.244623,0,231,39611.2249884259,2008-06-12,05:23:59
39.907616,116.244623,0,231,39611.2250462963,2008-06-12,05:24:04
39.907617,116.244623,0,231,39611.2251041667,2008-06-12,05:24:09
39.907616,116.244623,0,231,39611.225162037,2008-06-12,05:24:14
39.907616,116.244623,0,231,39611.2252199074,2008-06-12,05:24:19
39.907615,116.244623,0,231,39611.2252777778,2008-06-12,05:24:24
39.907615,116.244622,0,231,39611.2253356481,2008-06-12,05:24:29
39.907615,116.244622,0,231,39611.2253935185,2008-06-12,05:24:34
39.907615,116.244622,0,231,39611.2254513889,2008-06-12,05:24:39
39.907614,116.244621,0,231,39611.2255092593,2008-06-12,05:24:44
39.907613,116.244621,0,231,39611.2255671296,2008-06-12,05:24:49
39.907613,116.24462,0,231,39611.225625,2008-06-12,05:24:54
39.907614,116.24462,0,231,39611.2256828704,2008-06-12,05:24:59
39.907615,116.244619,0,231,39611.2257407407,2008-06-12,05:25:04
39.907615,116.244619,0,231,39611.2257986111,2008-06-12,05:25:09
39.907615,116.244619,0,231,39611.2258564815,2008-06-12,05:25:14
39.907614,116.244619,0,230,39611.2259143519,2008-06-12,05:25:19
39.907614,116.244619,0,230,39611.2259722222,2008-06-12,05:25:24
39.907614,116.244619,0,230,39611.2260300926,2008-06-12,05:25:29
39.907614,116.244618,0,230,39611.226087963,2008-06-12,05:25:34
39.907374,116.244747,0,170,39611.2634143519,2008-06-12,06:19:19
39.907342,116.24475,0,174,39611.2634722222,2008-06-12,06:19:24
39.907328,116.244762,0,178,39611.2635300926,2008-06-12,06:19:29
39.907321,116.24477,0,178,39611.263587963,2008-06-12,06:19:34
39.907321,116.24477,0,178,39611.2636226852,2008-06-12,06:19:37
39.907315,116.244771,0,178,39611.2636458333,2008-06-12,06:19:39
39.907306,116.244766,0,178,39611.2637037037,2008-06-12,06:19:44
39.907303,116.244755,0,178,39611.2637615741,2008-06-12,06:19:49
39.907306,116.244742,0,179,39611.2638194444,2008-06-12,06:19:54
39.90737,116.244715,0,183,39611.2638773148,2008-06-12,06:19:59
39.907413,116.244687,0,185,39611.2639351852,2008-06-12,06:20:04
39.907437,116.244665,0,186,39611.2639930556,2008-06-12,06:20:09
39.907442,116.244658,0,187,39611.2640509259,2008-06-12,06:20:14
39.907444,116.244654,0,188,39611.2641087963,2008-06-12,06:20:19
39.907444,116.244654,0,188,39611.2641435185,2008-06-12,06:20:22
39.907452,116.244652,0,189,39611.2641666667,2008-06-12,06:20:24
39.907501,116.244656,0,184,39611.264224537,2008-06-12,06:20:29
39.9075,116.244656,0,179,39611.2642824074,2008-06-12,06:20:34
39.907504,116.24466,0,178,39611.2643402778,2008-06-12,06:20:39
39.907504,116.24466,0,178,39611.264375,2008-06-12,06:20:42
39.907512,116.244664,0,178,39611.2643981481,2008-06-12,06:20:44
39.907522,116.244669,0,179,39611.2644560185,2008-06-12,06:20:49
39.907545,116.244678,0,178,39611.2645138889,2008-06-12,06:20:54
39.907586,116.244716,0,177,39611.2645717593,2008-06-12,06:20:59
39.907609,116.244712,0,178,39611.2646296296,2008-06-12,06:21:04
39.907615,116.244712,0,178,39611.2646875,2008-06-12,06:21:09
39.907617,116.244711,0,178,39611.2647453704,2008-06-12,06:21:14
39.907617,116.244708,0,179,39611.2648032407,2008-06-12,06:21:19
39.907618,116.244702,0,179,39611.2648611111,2008-06-12,06:21:24
39.907619,116.244694,0,179,39611.2649189815,2008-06-12,06:21:29
39.907621,116.244686,0,180,39611.2649768519,2008-06-12,06:21:34
39.907622,116.24468,0,181,39611.2650347222,2008-06-12,06:21:39
39.907623,116.244677,0,182,39611.2650925926,2008-06-12,06:21:44
39.907626,116.244673,0,184,39611.265150463,2008-06-12,06:21:49
39.907626,116.244673,0,184,39611.2651851852,2008-06-12,06:21:52
39.907631,116.24467,0,187,39611.2652083333,2008-06-12,06:21:54
39.907635,116.244661,0,190,39611.2652662037,2008-06-12,06:21:59
39.907633,116.244652,0,193,39611.2653240741,2008-06-12,06:22:04
39.907633,116.244652,0,193,39611.2653587963,2008-06-12,06:22:07
39.907627,116.244647,0,196,39611.2653819444,2008-06-12,06:22:09
39.907604,116.244652,0,200,39611.2654398148,2008-06-12,06:22:14
39.907569,116.244648,0,203,39611.2654976852,2008-06-12,06:22:19
39.907533,116.244642,0,206,39611.2655555556,2008-06-12,06:22:24
39.907483,116.244633,0,207,39611.2656134259,2008-06-12,06:22:29
39.907438,116.244646,0,206,39611.2656712963,2008-06-12,06:22:34
39.907405,116.244664,0,208,39611.2657291667,2008-06-12,06:22:39
39.907395,116.244697,0,212,39611.265787037,2008-06-12,06:22:44
39.907403,116.244744,0,214,39611.2658449074,2008-06-12,06:22:49
39.907435,116.244741,0,213,39611.2659027778,2008-06-12,06:22:54
39.907444,116.244761,0,214,39611.2659606481,2008-06-12,06:22:59
39.907455,116.244751,0,213,39611.2660185185,2008-06-12,06:23:04
39.907458,116.244759,0,215,39611.2660763889,2008-06-12,06:23:09
39.907458,116.244759,0,215,39611.2661111111,2008-06-12,06:23:12
39.907465,116.244751,0,216,39611.2661342593,2008-06-12,06:23:14
39.907512,116.244682,0,218,39611.2661921296,2008-06-12,06:23:19
39.907515,116.244655,0,220,39611.26625,2008-06-12,06:23:24
39.90752,116.244634,0,221,39611.2663078704,2008-06-12,06:23:29
39.907516,116.244628,0,223,39611.2663657407,2008-06-12,06:23:34
39.90751,116.244622,0,225,39611.2664236111,2008-06-12,06:23:39
39.907503,116.244616,0,226,39611.2664814815,2008-06-12,06:23:44
39.9075,116.244608,0,227,39611.2665393518,2008-06-12,06:23:49
39.9075,116.244608,0,227,39611.2665740741,2008-06-12,06:23:52
39.907499,116.244601,0,228,39611.2665972222,2008-06-12,06:23:54
39.907502,116.24459,0,229,39611.2666550926,2008-06-12,06:23:59
39.907502,116.24459,0,229,39611.2666898148,2008-06-12,06:24:02
39.907504,116.244582,0,230,39611.266712963,2008-06-12,06:24:04
39.907501,116.244572,0,231,39611.2667708333,2008-06-12,06:24:09
39.907498,116.244562,0,231,39611.2668287037,2008-06-12,06:24:14
39.907504,116.244551,0,232,39611.2668865741,2008-06-12,06:24:19
39.907506,116.244515,0,233,39611.2669444444,2008-06-12,06:24:24
39.907506,116.244504,0,234,39611.2670023148,2008-06-12,06:24:29
39.907499,116.244499,0,235,39611.2670601852,2008-06-12,06:24:34
39.907499,116.244499,0,235,39611.2670949074,2008-06-12,06:24:37
39.907503,116.244499,0,235,39611.2671180556,2008-06-12,06:24:39
39.907524,116.244522,0,232,39611.2671759259,2008-06-12,06:24:44
39.90757,116.244569,0,231,39611.2672337963,2008-06-12,06:24:49
39.907605,116.244574,0,232,39611.2672916667,2008-06-12,06:24:54
39.907612,116.244581,0,229,39611.267349537,2008-06-12,06:24:59
39.907615,116.244581,0,229,39611.2674074074,2008-06-12,06:25:04
39.90762,116.24458,0,228,39611.2674652778,2008-06-12,06:25:09
39.907625,116.244573,0,227,39611.2675231481,2008-06-12,06:25:14
39.907625,116.244573,0,227,39611.2675578704,2008-06-12,06:25:17
39.907628,116.244566,0,227,39611.2675810185,2008-06-12,06:25:19
39.907603,116.244561,0,228,39611.2676388889,2008-06-12,06:25:24
39.907566,116.244547,0,228,39611.2676967593,2008-06-12,06:25:29
39.907545,116.244561,0,228,39611.2677546296,2008-06-12,06:25:34
39.907537,116.244587,0,226,39611.2678125,2008-06-12,06:25:39
39.907532,116.244605,0,224,39611.2678703704,2008-06-12,06:25:44
39.907539,116.244624,0,223,39611.2679282407,2008-06-12,06:25:49
39.907548,116.244626,0,222,39611.2679861111,2008-06-12,06:25:54
39.907541,116.244629,0,221,39611.2680439815,2008-06-12,06:25:59
39.907541,116.244629,0,221,39611.2680787037,2008-06-12,06:26:02
39.907542,116.244627,0,221,39611.2681018518,2008-06-12,06:26:04
39.907582,116.244595,0,223,39611.2681597222,2008-06-12,06:26:09
39.907615,116.244583,0,226,39611.2682175926,2008-06-12,06:26:14
39.907652,116.244568,0,229,39611.268275463,2008-06-12,06:26:19
39.907693,116.244539,0,232,39611.2683333333,2008-06-12,06:26:24
39.907725,116.244533,0,235,39611.2683912037,2008-06-12,06:26:29
39.907725,116.244533,0,235,39611.2684259259,2008-06-12,06:26:32
39.907717,116.244537,0,240,39611.2684490741,2008-06-12,06:26:34
39.907717,116.244521,0,242,39611.2685069444,2008-06-12,06:26:39
39.907721,116.244514,0,243,39611.2685648148,2008-06-12,06:26:44
39.907721,116.244514,0,243,39611.268599537,2008-06-12,06:26:47
39.907718,116.244508,0,244,39611.2686226852,2008-06-12,06:26:49
39.907692,116.244503,0,243,39611.2686805556,2008-06-12,06:26:54
39.907653,116.244497,0,239,39611.2687384259,2008-06-12,06:26:59
39.907633,116.244505,0,237,39611.2687962963,2008-06-12,06:27:04
39.907616,116.244519,0,240,39611.2688541667,2008-06-12,06:27:09
39.907616,116.244519,0,240,39611.2688888889,2008-06-12,06:27:12
39.907608,116.244524,0,240,39611.268912037,2008-06-12,06:27:14
39.907599,116.244524,0,241,39611.2689699074,2008-06-12,06:27:19
39.907585,116.244544,0,241,39611.2690277778,2008-06-12,06:27:24
39.907571,116.244562,0,240,39611.2690856481,2008-06-12,06:27:29
39.907574,116.244576,0,241,39611.2691435185,2008-06-12,06:27:34
39.907574,116.244576,0,241,39611.2691782407,2008-06-12,06:27:37
39.907567,116.244584,0,241,39611.2692013889,2008-06-12,06:27:39
39.907563,116.244594,0,241,39611.2692592593,2008-06-12,06:27:44
39.907562,116.244602,0,242,39611.2693171296,2008-06-12,06:27:49
39.907562,116.244602,0,242,39611.2693518519,2008-06-12,06:27:52
39.907563,116.24461,0,242,39611.269375,2008-06-12,06:27:54
39.907563,116.24462,0,243,39611.2694328704,2008-06-12,06:27:59
39.90756,116.244628,0,243,39611.2694907407,2008-06-12,06:28:04
39.90756,116.244628,0,243,39611.269525463,2008-06-12,06:28:07
39.907562,116.244631,0,243,39611.2695486111,2008-06-12,06:28:09
39.907571,116.24463,0,243,39611.2696064815,2008-06-12,06:28:14
39.907582,116.244625,0,243,39611.2696643519,2008-06-12,06:28:19
39.907593,116.244618,0,243,39611.2697222222,2008-06-12,06:28:24
39.907658,116.244586,0,243,39611.2697800926,2008-06-12,06:28:29
39.907686,116.24458,0,243,39611.269837963,2008-06-12,06:28:34
39.907698,116.244577,0,243,39611.2698958333,2008-06-12,06:28:39
39.907709,116.244576,0,241,39611.2699537037,2008-06-12,06:28:44
39.90772,116.244556,0,239,39611.2700115741,2008-06-12,06:28:49
39.907726,116.244537,0,240,39611.2700694444,2008-06-12,06:28:54
39.907737,116.244535,0,240,39611.2701273148,2008-06-12,06:28:59
39.907737,116.244535,0,240,39611.270162037,2008-06-12,06:29:02
39.907745,116.244532,0,240,39611.2701851852,2008-06-12,06:29:04
39.907754,116.244529,0,240,39611.2702430556,2008-06-12,06:29:09
39.907754,116.244529,0,240,39611.2702777778,2008-06-12,06:29:12
39.90776,116.244531,0,241,39611.2703009259,2008-06-12,06:29:14
39.907754,116.244542,0,242,39611.2703587963,2008-06-12,06:29:19
39.907712,116.244573,0,243,39611.2704166667,2008-06-12,06:29:24
39.907667,116.244588,0,245,39611.270474537,2008-06-12,06:29:29
39.907654,116.244582,0,244,39611.2705324074,2008-06-12,06:29:34
39.90765,116.244587,0,245,39611.2705902778,2008-06-12,06:29:39
39.907652,116.24459,0,246,39611.2706481481,2008-06-12,06:29:44
39.90765,116.24459,0,247,39611.2707060185,2008-06-12,06:29:49
39.90765,116.244591,0,247,39611.2707638889,2008-06-12,06:29:54
39.90765,116.244591,0,247,39611.2708217593,2008-06-12,06:29:59
39.90765,116.244591,0,247,39611.2708796296,2008-06-12,06:30:04
39.90765,116.244591,0,247,39611.2709375,2008-06-12,06:30:09
39.907651,116.244591,0,247,39611.2709953704,2008-06-12,06:30:14
39.907652,116.244591,0,247,39611.2710532407,2008-06-12,06:30:19
39.907653,116.244591,0,246,39611.2711111111,2008-06-12,06:30:24
39.907653,116.244592,0,246,39611.2711689815,2008-06-12,06:30:29
39.907654,116.244592,0,246,39611.2712268519,2008-06-12,06:30:34
39.907655,116.244592,0,246,39611.2712847222,2008-06-12,06:30:39
39.907655,116.244592,0,246,39611.2713425926,2008-06-12,06:30:44
39.907656,116.244593,0,246,39611.271400463,2008-06-12,06:30:49
39.907656,116.244593,0,246,39611.2714583333,2008-06-12,06:30:54
39.907656,116.244593,0,245,39611.2715162037,2008-06-12,06:30:59
39.907656,116.244594,0,245,39611.2715740741,2008-06-12,06:31:04
39.907655,116.244595,0,245,39611.2716319444,2008-06-12,06:31:09
39.907654,116.244595,0,245,39611.2716898148,2008-06-12,06:31:14
39.907654,116.244596,0,245,39611.2717476852,2008-06-12,06:31:19
39.907653,116.244598,0,245,39611.2718055556,2008-06-12,06:31:24
39.907653,116.244599,0,245,39611.2718634259,2008-06-12,06:31:29
39.907652,116.244599,0,245,39611.2719212963,2008-06-12,06:31:34
39.907652,116.2446,0,245,39611.2719791667,2008-06-12,06:31:39
39.907652,116.2446,0,245,39611.272037037,2008-06-12,06:31:44
39.907652,116.244601,0,245,39611.2720949074,2008-06-12,06:31:49
39.907652,116.244602,0,244,39611.2721527778,2008-06-12,06:31:54
39.907651,116.244602,0,244,39611.2722106481,2008-06-12,06:31:59
39.907651,116.244602,0,244,39611.2722685185,2008-06-12,06:32:04
39.907651,116.244602,0,244,39611.2723263889,2008-06-12,06:32:09
39.907651,116.244603,0,244,39611.2723842593,2008-06-12,06:32:14
39.90765,116.244603,0,244,39611.2724421296,2008-06-12,06:32:19
39.907649,116.244603,0,245,39611.2725,2008-06-12,06:32:24
39.907649,116.244603,0,245,39611.2725578704,2008-06-12,06:32:29
39.907648,116.244603,0,244,39611.2726157407,2008-06-12,06:32:34
39.907648,116.244603,0,244,39611.2726736111,2008-06-12,06:32:39
39.907647,116.244604,0,244,39611.2727314815,2008-06-12,06:32:44
39.907647,116.244604,0,244,39611.2727893519,2008-06-12,06:32:49
39.907646,116.244605,0,244,39611.2728472222,2008-06-12,06:32:54
39.907645,116.244606,0,244,39611.2729050926,2008-06-12,06:32:59
39.907645,116.244606,0,244,39611.272962963,2008-06-12,06:33:04
39.907645,116.244605,0,244,39611.2730208333,2008-06-12,06:33:09
39.907645,116.244605,0,244,39611.2730787037,2008-06-12,06:33:14
39.907644,116.244605,0,244,39611.2731365741,2008-06-12,06:33:19
39.907644,116.244605,0,244,39611.2731944444,2008-06-12,06:33:24
39.907644,116.244605,0,244,39611.2732523148,2008-06-12,06:33:29
39.907644,116.244604,0,244,39611.2733101852,2008-06-12,06:33:34
39.907644,116.244604,0,244,39611.2733680556,2008-06-12,06:33:39
39.907643,116.244605,0,244,39611.2734259259,2008-06-12,06:33:44
39.907642,116.244605,0,244,39611.2734837963,2008-06-12,06:33:49
39.907642,116.244606,0,244,39611.2735416667,2008-06-12,06:33:54
39.907641,116.244606,0,244,39611.273599537,2008-06-12,06:33:59
39.90764,116.244606,0,243,39611.2736574074,2008-06-12,06:34:04
39.907639,116.244606,0,243,39611.2737152778,2008-06-12,06:34:09
39.907638,116.244606,0,243,39611.2737731481,2008-06-12,06:34:14
39.907638,116.244606,0,243,39611.2738310185,2008-06-12,06:34:19
39.907637,116.244605,0,243,39611.2738888889,2008-06-12,06:34:24
39.907636,116.244605,0,243,39611.2739467593,2008-06-12,06:34:29
39.907636,116.244605,0,243,39611.2740046296,2008-06-12,06:34:34
39.907636,116.244604,0,243,39611.2740625,2008-06-12,06:34:39
39.907635,116.244604,0,243,39611.2741203704,2008-06-12,06:34:44
39.907634,116.244604,0,243,39611.2741782407,2008-06-12,06:34:49
39.907634,116.244605,0,243,39611.2742361111,2008-06-12,06:34:54
39.907633,116.244605,0,243,39611.2742939815,2008-06-12,06:34:59
39.907633,116.244606,0,242,39611.2743518518,2008-06-12,06:35:04
39.907633,116.244607,0,242,39611.2744097222,2008-06-12,06:35:09
39.907632,116.244608,0,242,39611.2744675926,2008-06-12,06:35:14
39.907631,116.244609,0,242,39611.274525463,2008-06-12,06:35:19
39.907631,116.24461,0,242,39611.2745833333,2008-06-12,06:35:24
39.907631,116.244611,0,242,39611.2746412037,2008-06-12,06:35:29
39.907631,116.244611,0,242,39611.2746990741,2008-06-12,06:35:34
39.907631,116.244612,0,242,39611.2747569444,2008-06-12,06:35:39
39.907632,116.244612,0,242,39611.2748148148,2008-06-12,06:35:44
39.907632,116.244612,0,242,39611.2748726852,2008-06-12,06:35:49
39.907631,116.244612,0,242,39611.2749305556,2008-06-12,06:35:54
39.907631,116.244613,0,242,39611.2749884259,2008-06-12,06:35:59
39.907631,116.244613,0,242,39611.2750462963,2008-06-12,06:36:04
39.90763,116.244613,0,241,39611.2751041667,2008-06-12,06:36:09
39.90763,116.244614,0,241,39611.275162037,2008-06-12,06:36:14
39.907629,116.244615,0,241,39611.2752199074,2008-06-12,06:36:19
39.90763,116.244615,0,241,39611.2752777778,2008-06-12,06:36:24
39.90763,116.244615,0,241,39611.2753356481,2008-06-12,06:36:29
39.90763,116.244616,0,240,39611.2753935185,2008-06-12,06:36:34
39.90763,116.244616,0,240,39611.2754513889,2008-06-12,06:36:39
39.90763,116.244616,0,240,39611.2755092593,2008-06-12,06:36:44
39.90763,116.244617,0,240,39611.2755671296,2008-06-12,06:36:49
39.90763,116.244618,0,240,39611.275625,2008-06-12,06:36:54
39.90763,116.244619,0,240,39611.2756828704,2008-06-12,06:36:59
39.90763,116.24462,0,240,39611.2757407407,2008-06-12,06:37:04
39.90763,116.244621,0,240,39611.2757986111,2008-06-12,06:37:09
39.907631,116.244621,0,239,39611.2758564815,2008-06-12,06:37:14
39.907631,116.244622,0,239,39611.2759143518,2008-06-12,06:37:19
39.907632,116.244622,0,239,39611.2759722222,2008-06-12,06:37:24
39.907632,116.244623,0,239,39611.2760300926,2008-06-12,06:37:29
39.907633,116.244623,0,239,39611.276087963,2008-06-12,06:37:34
39.907634,116.244623,0,239,39611.2761458333,2008-06-12,06:37:39
39.907635,116.244623,0,239,39611.2762037037,2008-06-12,06:37:44
39.907636,116.244623,0,239,39611.2762615741,2008-06-12,06:37:49
39.907637,116.244623,0,238,39611.2763194444,2008-06-12,06:37:54
39.907637,116.244624,0,238,39611.2763773148,2008-06-12,06:37:59
39.907637,116.244624,0,238,39611.2764351852,2008-06-12,06:38:04
39.907638,116.244624,0,238,39611.2764930556,2008-06-12,06:38:09
39.907638,116.244624,0,238,39611.2765509259,2008-06-12,06:38:14
39.907639,116.244625,0,237,39611.2766087963,2008-06-12,06:38:19
39.907639,116.244625,0,237,39611.2766666667,2008-06-12,06:38:24
39.907639,116.244625,0,237,39611.276724537,2008-06-12,06:38:29
39.907639,116.244627,0,237,39611.2767824074,2008-06-12,06:38:34
39.907639,116.244628,0,237,39611.2768402778,2008-06-12,06:38:39
39.90764,116.244629,0,237,39611.2768981481,2008-06-12,06:38:44
39.90764,116.24463,0,237,39611.2769560185,2008-06-12,06:38:49
39.90764,116.244631,0,237,39611.2770138889,2008-06-12,06:38:54
39.90764,116.244633,0,237,39611.2770717593,2008-06-12,06:38:59
39.90764,116.244634,0,237,39611.2771296296,2008-06-12,06:39:04
39.90764,116.244634,0,237,39611.2771875,2008-06-12,06:39:09
39.907639,116.244634,0,237,39611.2772453704,2008-06-12,06:39:14
39.907639,116.244635,0,237,39611.2773032407,2008-06-12,06:39:19
39.907638,116.244636,0,237,39611.2773611111,2008-06-12,06:39:24
39.907637,116.244637,0,237,39611.2774189815,2008-06-12,06:39:29
39.907637,116.244637,0,237,39611.2774768519,2008-06-12,06:39:34
39.907636,116.244636,0,237,39611.2775347222,2008-06-12,06:39:39
39.907635,116.244636,0,237,39611.2775925926,2008-06-12,06:39:44
39.907635,116.244636,0,237,39611.277650463,2008-06-12,06:39:49
39.907635,116.244637,0,237,39611.2777083333,2008-06-12,06:39:54
39.907634,116.244637,0,237,39611.2777662037,2008-06-12,06:39:59
39.907634,116.244637,0,237,39611.2778240741,2008-06-12,06:40:04
39.907634,116.244636,0,237,39611.2778819444,2008-06-12,06:40:09
39.907633,116.244637,0,237,39611.2779398148,2008-06-12,06:40:14
39.907633,116.244638,0,237,39611.2779976852,2008-06-12,06:40:19
39.907633,116.244638,0,237,39611.2780555556,2008-06-12,06:40:24
39.907632,116.244638,0,237,39611.2781134259,2008-06-12,06:40:29
39.907631,116.244639,0,237,39611.2781712963,2008-06-12,06:40:34
39.907632,116.244639,0,237,39611.2782291667,2008-06-12,06:40:39
39.907633,116.24464,0,237,39611.278287037,2008-06-12,06:40:44
39.907633,116.244642,0,237,39611.2783449074,2008-06-12,06:40:49
39.907633,116.244642,0,237,39611.2784027778,2008-06-12,06:40:54
39.907633,116.244642,0,237,39611.2784606481,2008-06-12,06:40:59
39.907634,116.244643,0,237,39611.2785185185,2008-06-12,06:41:04
39.907635,116.244642,0,237,39611.2785763889,2008-06-12,06:41:09
39.907635,116.244642,0,237,39611.2786342593,2008-06-12,06:41:14
39.907635,116.244642,0,236,39611.2786921296,2008-06-12,06:41:19
39.907636,116.244642,0,236,39611.27875,2008-06-12,06:41:24
39.907635,116.244642,0,236,39611.2788078704,2008-06-12,06:41:29
39.907635,116.244642,0,236,39611.2788657407,2008-06-12,06:41:34
39.907636,116.244642,0,236,39611.2789236111,2008-06-12,06:41:39
39.907636,116.244641,0,236,39611.2789814815,2008-06-12,06:41:44
39.907636,116.244642,0,236,39611.2790393519,2008-06-12,06:41:49
39.907636,116.244642,0,236,39611.2790972222,2008-06-12,06:41:54
39.907636,116.244642,0,235,39611.2791550926,2008-06-12,06:41:59
39.907637,116.244642,0,235,39611.279212963,2008-06-12,06:42:04
39.907638,116.244642,0,236,39611.2792708333,2008-06-12,06:42:09
39.907639,116.244642,0,236,39611.2793287037,2008-06-12,06:42:14
39.907639,116.244643,0,236,39611.2793865741,2008-06-12,06:42:19
39.90764,116.244644,0,236,39611.2794444444,2008-06-12,06:42:24
39.90764,116.244644,0,235,39611.2795023148,2008-06-12,06:42:29
39.907641,116.244644,0,235,39611.2795601852,2008-06-12,06:42:34
39.907641,116.244645,0,235,39611.2796180556,2008-06-12,06:42:39
39.907642,116.244646,0,235,39611.2796759259,2008-06-12,06:42:44
39.907643,116.244647,0,235,39611.2797337963,2008-06-12,06:42:49
39.907644,116.244649,0,235,39611.2797916667,2008-06-12,06:42:54
39.907644,116.244649,0,235,39611.279849537,2008-06-12,06:42:59
39.907645,116.24465,0,235,39611.2799074074,2008-06-12,06:43:04
39.907645,116.244651,0,235,39611.2799652778,2008-06-12,06:43:09
39.907644,116.244653,0,235,39611.2800231481,2008-06-12,06:43:14
39.907644,116.244654,0,235,39611.2800810185,2008-06-12,06:43:19
39.907642,116.244654,0,236,39611.2801388889,2008-06-12,06:43:24
39.907642,116.244655,0,236,39611.2801967593,2008-06-12,06:43:29
39.907642,116.244654,0,236,39611.2802546296,2008-06-12,06:43:34
39.907642,116.244654,0,236,39611.2803125,2008-06-12,06:43:39
39.907643,116.244654,0,236,39611.2803703704,2008-06-12,06:43:44
39.907644,116.244653,0,236,39611.2804282407,2008-06-12,06:43:49
39.907645,116.244653,0,236,39611.2804861111,2008-06-12,06:43:54
39.907646,116.244653,0,237,39611.2805439815,2008-06-12,06:43:59
39.907647,116.244652,0,237,39611.2806018519,2008-06-12,06:44:04
39.907647,116.244652,0,237,39611.2806597222,2008-06-12,06:44:09
39.907648,116.244651,0,237,39611.2807175926,2008-06-12,06:44:14
39.907649,116.244651,0,237,39611.280775463,2008-06-12,06:44:19
39.907651,116.244651,0,237,39611.2808333333,2008-06-12,06:44:24
39.907652,116.24465,0,237,39611.2808912037,2008-06-12,06:44:29
39.907654,116.244649,0,237,39611.2809490741,2008-06-12,06:44:34
39.907656,116.244648,0,237,39611.2810069444,2008-06-12,06:44:39
39.907657,116.244648,0,237,39611.2810648148,2008-06-12,06:44:44
39.907657,116.244648,0,237,39611.2811226852,2008-06-12,06:44:49
39.907657,116.244648,0,237,39611.2811805556,2008-06-12,06:44:54
39.907657,116.244648,0,237,39611.2812384259,2008-06-12,06:44:59
39.907657,116.244648,0,237,39611.2812962963,2008-06-12,06:45:04
39.907656,116.244648,0,236,39611.2813541667,2008-06-12,06:45:09
39.907656,116.244648,0,236,39611.281412037,2008-06-12,06:45:14
39.907656,116.244648,0,236,39611.2814699074,2008-06-12,06:45:19
39.907656,116.244647,0,236,39611.2815277778,2008-06-12,06:45:24
39.907656,116.244647,0,236,39611.2815856481,2008-06-12,06:45:29
39.907657,116.244647,0,236,39611.2816435185,2008-06-12,06:45:34
39.907657,116.244647,0,236,39611.2817013889,2008-06-12,06:45:39
39.907656,116.244647,0,235,39611.2817592593,2008-06-12,06:45:44
39.907656,116.244647,0,235,39611.2818171296,2008-06-12,06:45:49
39.907655,116.244647,0,235,39611.281875,2008-06-12,06:45:54
39.907655,116.244648,0,235,39611.2819328704,2008-06-12,06:45:59
39.907655,116.244648,0,235,39611.2819907407,2008-06-12,06:46:04
39.907655,116.244649,0,235,39611.2820486111,2008-06-12,06:46:09
39.907655,116.244649,0,235,39611.2821064815,2008-06-12,06:46:14
39.907655,116.244649,0,235,39611.2821643518,2008-06-12,06:46:19
39.907655,116.244649,0,235,39611.2822222222,2008-06-12,06:46:24
39.907655,116.244649,0,235,39611.2822800926,2008-06-12,06:46:29
39.907655,116.244648,0,235,39611.282337963,2008-06-12,06:46:34
39.907656,116.244648,0,235,39611.2823958333,2008-06-12,06:46:39
39.907656,116.244648,0,235,39611.2824537037,2008-06-12,06:46:44
39.907655,116.244647,0,234,39611.2825115741,2008-06-12,06:46:49
39.907655,116.244647,0,234,39611.2825694444,2008-06-12,06:46:54
39.907655,116.244647,0,234,39611.2826273148,2008-06-12,06:46:59
39.907654,116.244647,0,234,39611.2826851852,2008-06-12,06:47:04
39.907653,116.244648,0,234,39611.2827430556,2008-06-12,06:47:09
39.907653,116.244648,0,234,39611.2828009259,2008-06-12,06:47:14
39.907653,116.244649,0,234,39611.2828587963,2008-06-12,06:47:19
39.907653,116.244649,0,234,39611.2829166667,2008-06-12,06:47:24
39.907653,116.244649,0,234,39611.282974537,2008-06-12,06:47:29
39.907654,116.244648,0,234,39611.2830324074,2008-06-12,06:47:34
39.907654,116.244648,0,234,39611.2830902778,2008-06-12,06:47:39
39.907654,116.244648,0,234,39611.2831481481,2008-06-12,06:47:44
39.907655,116.244647,0,234,39611.2832060185,2008-06-12,06:47:49
39.907655,116.244647,0,234,39611.2832638889,2008-06-12,06:47:54
39.907655,116.244647,0,234,39611.2833217593,2008-06-12,06:47:59
39.907655,116.244647,0,234,39611.2833796296,2008-06-12,06:48:04
39.907655,116.244647,0,234,39611.2834375,2008-06-12,06:48:09
39.907655,116.244647,0,234,39611.2834953704,2008-06-12,06:48:14
39.907656,116.244647,0,234,39611.2835532407,2008-06-12,06:48:19
39.907657,116.244647,0,234,39611.2836111111,2008-06-12,06:48:24
39.907658,116.244647,0,234,39611.2836689815,2008-06-12,06:48:29
39.907658,116.244647,0,234,39611.2837268518,2008-06-12,06:48:34
39.907659,116.244648,0,234,39611.2837847222,2008-06-12,06:48:39
39.907661,116.244648,0,234,39611.2838425926,2008-06-12,06:48:44
39.907662,116.244649,0,234,39611.283900463,2008-06-12,06:48:49
39.907666,116.244649,0,234,39611.2839583333,2008-06-12,06:48:54
39.907668,116.244649,0,234,39611.2840162037,2008-06-12,06:48:59
39.907669,116.244649,0,234,39611.2840740741,2008-06-12,06:49:04
39.907669,116.244649,0,234,39611.2841319444,2008-06-12,06:49:09
39.907671,116.244648,0,234,39611.2841898148,2008-06-12,06:49:14
39.907671,116.244648,0,234,39611.2842476852,2008-06-12,06:49:19
39.907672,116.244648,0,234,39611.2843055556,2008-06-12,06:49:24
39.907672,116.244648,0,234,39611.2843634259,2008-06-12,06:49:29
39.907672,116.244648,0,234,39611.2844212963,2008-06-12,06:49:34
39.907672,116.244648,0,235,39611.2844791667,2008-06-12,06:49:39
39.907672,116.244648,0,234,39611.284537037,2008-06-12,06:49:44
39.907673,116.244649,0,234,39611.2845949074,2008-06-12,06:49:49
39.907673,116.244649,0,234,39611.2846527778,2008-06-12,06:49:54
39.907673,116.244649,0,235,39611.2847106481,2008-06-12,06:49:59
39.907673,116.24465,0,235,39611.2847685185,2008-06-12,06:50:04
39.907672,116.24465,0,235,39611.2848263889,2008-06-12,06:50:09
39.907671,116.24465,0,235,39611.2848842593,2008-06-12,06:50:14
39.90767,116.244651,0,236,39611.2849421296,2008-06-12,06:50:19
39.907669,116.244651,0,236,39611.285,2008-06-12,06:50:24
39.907669,116.24465,0,236,39611.2850578704,2008-06-12,06:50:29
39.907669,116.24465,0,236,39611.2851157407,2008-06-12,06:50:34
39.907668,116.244649,0,236,39611.2851736111,2008-06-12,06:50:39
39.907668,116.244647,0,236,39611.2852314815,2008-06-12,06:50:44
39.907668,116.244645,0,235,39611.2852893519,2008-06-12,06:50:49
39.907668,116.244644,0,235,39611.2853472222,2008-06-12,06:50:54
39.907668,116.244642,0,236,39611.2854050926,2008-06-12,06:50:59
39.907667,116.244642,0,236,39611.285462963,2008-06-12,06:51:04
39.907667,116.244641,0,236,39611.2855208333,2008-06-12,06:51:09
39.907668,116.244641,0,236,39611.2855787037,2008-06-12,06:51:14
39.907669,116.244641,0,236,39611.2856365741,2008-06-12,06:51:19
39.907669,116.244641,0,236,39611.2856712963,2008-06-12,06:51:22
39.907669,116.244641,0,235,39611.2856944444,2008-06-12,06:51:24
39.987706,116.409004,0,492,39611.3698726852,2008-06-12,08:52:37
39.987296,116.408988,0,484,39611.3699305556,2008-06-12,08:52:42
39.987367,116.409015,0,480,39611.3699884259,2008-06-12,08:52:47
39.987326,116.408986,0,479,39611.3700462963,2008-06-12,08:52:52
39.987194,116.408944,0,482,39611.3701041667,2008-06-12,08:52:57
39.9877,116.409199,0,-276,39611.370162037,2008-06-12,08:53:02
39.987771,116.409099,0,-244,39611.3702199074,2008-06-12,08:53:07
39.987836,116.409056,0,-185,39611.3702777778,2008-06-12,08:53:12
39.987865,116.409039,0,-154,39611.3703356481,2008-06-12,08:53:17
39.987868,116.409031,0,-152,39611.3703935185,2008-06-12,08:53:22
39.987868,116.409031,0,-152,39611.3704282407,2008-06-12,08:53:25
39.98786,116.40903,0,-151,39611.3704513889,2008-06-12,08:53:27
39.987834,116.409014,0,-149,39611.3705092593,2008-06-12,08:53:32
39.98778,116.408952,0,-146,39611.3705671296,2008-06-12,08:53:37
39.98778,116.408952,0,-146,39611.3706018519,2008-06-12,08:53:40
39.987779,116.40895,0,-145,39611.370625,2008-06-12,08:53:42
39.987668,116.408929,0,-140,39611.3706828704,2008-06-12,08:53:47
39.987661,116.408929,0,-140,39611.3707407407,2008-06-12,08:53:52
39.987654,116.408926,0,-139,39611.3707986111,2008-06-12,08:53:57
39.987657,116.408927,0,-138,39611.3708564815,2008-06-12,08:54:02
39.987657,116.408927,0,-138,39611.3708912037,2008-06-12,08:54:05
39.987651,116.408928,0,-137,39611.3709143519,2008-06-12,08:54:07
39.98764,116.408923,0,-123,39611.3709722222,2008-06-12,08:54:12
39.987592,116.408916,0,-85,39611.3710300926,2008-06-12,08:54:17
39.987584,116.408903,0,-55,39611.371087963,2008-06-12,08:54:22
39.987597,116.408895,0,-35,39611.3711458333,2008-06-12,08:54:27
39.987609,116.40889,0,-23,39611.3712037037,2008-06-12,08:54:32
39.987609,116.40889,0,-23,39611.3712384259,2008-06-12,08:54:35
39.987605,116.408897,0,-22,39611.3712615741,2008-06-12,08:54:37
39.987633,116.408884,0,-17,39611.3713194444,2008-06-12,08:54:42
39.987637,116.408894,0,-10,39611.3713773148,2008-06-12,08:54:47
39.987632,116.408911,0,-8,39611.3714351852,2008-06-12,08:54:52
39.987634,116.40892,0,-7,39611.3714930556,2008-06-12,08:54:57
39.987634,116.408931,0,-7,39611.3715509259,2008-06-12,08:55:02
39.987617,116.408907,0,-5,39611.3716087963,2008-06-12,08:55:07
39.987552,116.408725,0,4,39611.3716666667,2008-06-12,08:55:12
39.987504,116.408384,0,9,39611.371724537,2008-06-12,08:55:17
39.987482,116.407984,0,17,39611.3717824074,2008-06-12,08:55:22
39.987465,116.407549,0,25,39611.3718402778,2008-06-12,08:55:27
39.987441,116.407153,0,34,39611.3718981481,2008-06-12,08:55:32
39.987429,116.406712,0,46,39611.3719560185,2008-06-12,08:55:37
39.987414,116.406201,0,57,39611.3720138889,2008-06-12,08:55:42
39.9874,116.40565,0,68,39611.3720717593,2008-06-12,08:55:47
39.987396,116.405047,0,77,39611.3721296296,2008-06-12,08:55:52
39.987371,116.404405,0,88,39611.3721875,2008-06-12,08:55:57
39.987344,116.403827,0,98,39611.3722453704,2008-06-12,08:56:02
39.987331,116.403392,0,106,39611.3723032407,2008-06-12,08:56:07
39.987314,116.402929,0,110,39611.3723611111,2008-06-12,08:56:12
39.987304,116.402383,0,118,39611.3724189815,2008-06-12,08:56:17
39.9873,116.401766,0,129,39611.3724768519,2008-06-12,08:56:22
39.987323,116.401105,0,122,39611.3725347222,2008-06-12,08:56:27
39.987256,116.400467,0,120,39611.3725925926,2008-06-12,08:56:32
39.987231,116.399852,0,118,39611.372650463,2008-06-12,08:56:37
39.987229,116.39927,0,117,39611.3727083333,2008-06-12,08:56:42
39.987223,116.398694,0,114,39611.3727662037,2008-06-12,08:56:47
39.987221,116.39819,0,119,39611.3728240741,2008-06-12,08:56:52
39.987244,116.397745,0,126,39611.3728819444,2008-06-12,08:56:57
39.987265,116.39728,0,128,39611.3729398148,2008-06-12,08:57:02
39.987273,116.396841,0,126,39611.3729976852,2008-06-12,08:57:07
39.987281,116.396622,0,127,39611.3730555556,2008-06-12,08:57:12
39.987271,116.396618,0,127,39611.3731134259,2008-06-12,08:57:17
39.987271,116.396618,0,127,39611.3731712963,2008-06-12,08:57:22
39.987271,116.396618,0,127,39611.3732060185,2008-06-12,08:57:25
39.98727,116.396619,0,127,39611.3732291667,2008-06-12,08:57:27
39.987271,116.396509,0,119,39611.373287037,2008-06-12,08:57:32
39.987261,116.396255,0,114,39611.3733449074,2008-06-12,08:57:37
39.987239,116.395875,0,110,39611.3734027778,2008-06-12,08:57:42
39.987237,116.395429,0,105,39611.3734606481,2008-06-12,08:57:47
39.987239,116.394974,0,100,39611.3735185185,2008-06-12,08:57:52
39.987202,116.39445,0,96,39611.3735763889,2008-06-12,08:57:57
39.987161,116.39385,0,92,39611.3736342593,2008-06-12,08:58:02
39.987132,116.393215,0,85,39611.3736921296,2008-06-12,08:58:07
39.987096,116.39255,0,82,39611.37375,2008-06-12,08:58:12
39.987087,116.391861,0,78,39611.3738078704,2008-06-12,08:58:17
39.987088,116.391175,0,75,39611.3738657407,2008-06-12,08:58:22
39.987065,116.390526,0,81,39611.3739236111,2008-06-12,08:58:27
39.987085,116.389883,0,80,39611.3739814815,2008-06-12,08:58:32
39.987129,116.389247,0,78,39611.3740393519,2008-06-12,08:58:37
39.987067,116.388578,0,79,39611.3740972222,2008-06-12,08:58:42
39.986952,116.387887,0,80,39611.3741550926,2008-06-12,08:58:47
39.986853,116.387199,0,82,39611.374212963,2008-06-12,08:58:52
39.986858,116.386611,0,83,39611.3742708333,2008-06-12,08:58:57
39.986929,116.386023,0,86,39611.3743287037,2008-06-12,08:59:02
39.986958,116.385479,0,88,39611.3743865741,2008-06-12,08:59:07
39.986924,116.384935,0,83,39611.3744444444,2008-06-12,08:59:12
39.986872,116.384374,0,88,39611.3745023148,2008-06-12,08:59:17
39.986833,116.38378,0,94,39611.3745601852,2008-06-12,08:59:22
39.986822,116.383227,0,95,39611.3746180556,2008-06-12,08:59:27
39.986811,116.382767,0,96,39611.3746759259,2008-06-12,08:59:32
39.986824,116.382447,0,105,39611.3747337963,2008-06-12,08:59:37
39.986849,116.382326,0,109,39611.3747916667,2008-06-12,08:59:42
39.986858,116.382312,0,99,39611.374849537,2008-06-12,08:59:47
39.986858,116.382312,0,99,39611.3748842593,2008-06-12,08:59:50
39.986857,116.382312,0,100,39611.3749074074,2008-06-12,08:59:52
39.986868,116.382173,0,102,39611.3749652778,2008-06-12,08:59:57
39.986852,116.382129,0,114,39611.3750231481,2008-06-12,09:00:02
39.986845,116.38211,0,112,39611.3750810185,2008-06-12,09:00:07
39.986803,116.381892,0,114,39611.3751388889,2008-06-12,09:00:12
39.986811,116.38152,0,112,39611.3751967593,2008-06-12,09:00:17
39.986819,116.381137,0,119,39611.3752546296,2008-06-12,09:00:22
39.986807,116.380666,0,119,39611.3753125,2008-06-12,09:00:27
39.986791,116.380139,0,113,39611.3753703704,2008-06-12,09:00:32
39.986747,116.379654,0,97,39611.3754282407,2008-06-12,09:00:37
39.986744,116.379162,0,101,39611.3754861111,2008-06-12,09:00:42
39.986738,116.378704,0,97,39611.3755439815,2008-06-12,09:00:47
39.986768,116.378183,0,84,39611.3756018518,2008-06-12,09:00:52
39.986757,116.377624,0,91,39611.3756597222,2008-06-12,09:00:57
39.986713,116.377197,0,107,39611.3757175926,2008-06-12,09:01:02
39.986708,116.377036,0,124,39611.375775463,2008-06-12,09:01:07
39.986712,116.37701,0,133,39611.3758333333,2008-06-12,09:01:12
39.986708,116.376912,0,136,39611.3758912037,2008-06-12,09:01:17
39.986707,116.376762,0,143,39611.3759490741,2008-06-12,09:01:22
39.986712,116.376701,0,153,39611.3760069444,2008-06-12,09:01:27
39.986703,116.376712,0,155,39611.3760648148,2008-06-12,09:01:32
39.986682,116.376666,0,163,39611.3761226852,2008-06-12,09:01:37
39.986685,116.376427,0,158,39611.3761805556,2008-06-12,09:01:42
39.986651,116.376108,0,151,39611.3762384259,2008-06-12,09:01:47
39.986646,116.375668,0,143,39611.3762962963,2008-06-12,09:01:52
39.98662,116.375251,0,132,39611.3763541667,2008-06-12,09:01:57
39.986589,116.37485,0,116,39611.376412037,2008-06-12,09:02:02
39.986582,116.374381,0,113,39611.3764699074,2008-06-12,09:02:07
39.986621,116.373891,0,111,39611.3765277778,2008-06-12,09:02:12
39.98659,116.373476,0,110,39611.3765856481,2008-06-12,09:02:17
39.986533,116.373059,0,124,39611.3766435185,2008-06-12,09:02:22
39.986509,116.372572,0,122,39611.3767013889,2008-06-12,09:02:27
39.986494,116.372044,0,121,39611.3767592593,2008-06-12,09:02:32
39.986477,116.371463,0,120,39611.3768171296,2008-06-12,09:02:37
39.986583,116.370894,0,123,39611.376875,2008-06-12,09:02:42
39.986829,116.37034,0,120,39611.3769328704,2008-06-12,09:02:47
39.986883,116.369661,0,138,39611.3769907407,2008-06-12,09:02:52
39.986682,116.369188,0,151,39611.3770486111,2008-06-12,09:02:57
39.986611,116.36895,0,144,39611.3771064815,2008-06-12,09:03:02
39.986591,116.368989,0,136,39611.3771643518,2008-06-12,09:03:07
39.986591,116.368989,0,136,39611.3771990741,2008-06-12,09:03:10
39.98659,116.368987,0,135,39611.3772222222,2008-06-12,09:03:12
39.986535,116.36884,0,134,39611.3772800926,2008-06-12,09:03:17
39.986489,116.368577,0,131,39611.377337963,2008-06-12,09:03:22
39.986466,116.368219,0,124,39611.3773958333,2008-06-12,09:03:27
39.986454,116.367766,0,128,39611.3774537037,2008-06-12,09:03:32
39.986434,116.367285,0,128,39611.3775115741,2008-06-12,09:03:37
39.98642,116.366761,0,122,39611.3775694444,2008-06-12,09:03:42
39.9864,116.366242,0,115,39611.3776273148,2008-06-12,09:03:47
39.986389,116.365753,0,110,39611.3776851852,2008-06-12,09:03:52
39.986381,116.365293,0,115,39611.3777430556,2008-06-12,09:03:57
39.986385,116.364975,0,120,39611.3778009259,2008-06-12,09:04:02
39.986389,116.364841,0,136,39611.3778587963,2008-06-12,09:04:07
39.986373,116.364837,0,140,39611.3779166667,2008-06-12,09:04:12
39.986373,116.364837,0,140,39611.3779513889,2008-06-12,09:04:15
39.986373,116.364838,0,140,39611.377974537,2008-06-12,09:04:17
39.986367,116.364801,0,139,39611.3780324074,2008-06-12,09:04:22
39.986378,116.364581,0,139,39611.3780902778,2008-06-12,09:04:27
39.986384,116.364194,0,137,39611.3781481481,2008-06-12,09:04:32
39.986359,116.363852,0,126,39611.3782060185,2008-06-12,09:04:37
39.986327,116.36344,0,119,39611.3782638889,2008-06-12,09:04:42
39.986302,116.363019,0,110,39611.3783217593,2008-06-12,09:04:47
39.986213,116.362659,0,105,39611.3783796296,2008-06-12,09:04:52
39.986187,116.36221,0,114,39611.3784375,2008-06-12,09:04:57
39.986156,116.361767,0,112,39611.3784953704,2008-06-12,09:05:02
39.986126,116.361256,0,108,39611.3785532407,2008-06-12,09:05:07
39.986153,116.360748,0,106,39611.3786111111,2008-06-12,09:05:12
39.986177,116.360383,0,103,39611.3786689815,2008-06-12,09:05:17
39.986213,116.360178,0,112,39611.3787268519,2008-06-12,09:05:22
39.986223,116.360176,0,116,39611.3787847222,2008-06-12,09:05:27
39.986223,116.360176,0,116,39611.3788194444,2008-06-12,09:05:30
39.986223,116.360177,0,115,39611.3788425926,2008-06-12,09:05:32
39.986233,116.360044,0,118,39611.378900463,2008-06-12,09:05:37
39.986233,116.359788,0,108,39611.3789583333,2008-06-12,09:05:42
39.986205,116.359434,0,124,39611.3790162037,2008-06-12,09:05:47
39.986174,116.359011,0,135,39611.3790740741,2008-06-12,09:05:52
39.986142,116.358523,0,145,39611.3791319444,2008-06-12,09:05:57
39.986117,116.357954,0,153,39611.3791898148,2008-06-12,09:06:02
39.986098,116.357408,0,140,39611.3792476852,2008-06-12,09:06:07
39.986058,116.356793,0,152,39611.3793055556,2008-06-12,09:06:12
39.986036,116.356142,0,160,39611.3793634259,2008-06-12,09:06:17
39.986011,116.355446,0,163,39611.3794212963,2008-06-12,09:06:22
39.985989,116.354722,0,173,39611.3794791667,2008-06-12,09:06:27
39.985969,116.353976,0,169,39611.379537037,2008-06-12,09:06:32
39.985949,116.353253,0,171,39611.3795949074,2008-06-12,09:06:37
39.9859,116.352581,0,178,39611.3796527778,2008-06-12,09:06:42
39.985898,116.351913,0,178,39611.3797106481,2008-06-12,09:06:47
39.98593,116.351261,0,183,39611.3797685185,2008-06-12,09:06:52
39.985966,116.350687,0,180,39611.3798263889,2008-06-12,09:06:57
39.985967,116.350382,0,187,39611.3798842593,2008-06-12,09:07:02
39.98596,116.350393,0,192,39611.3799421296,2008-06-12,09:07:07
39.985957,116.350402,0,191,39611.38,2008-06-12,09:07:12
39.985956,116.350382,0,190,39611.3800578704,2008-06-12,09:07:17
39.985956,116.350345,0,190,39611.3801157407,2008-06-12,09:07:22
39.985962,116.350296,0,172,39611.3801736111,2008-06-12,09:07:27
39.985956,116.350224,0,169,39611.3802314815,2008-06-12,09:07:32
39.985936,116.350136,0,165,39611.3802893519,2008-06-12,09:07:37
39.985927,116.350056,0,162,39611.3803472222,2008-06-12,09:07:42
39.985923,116.349992,0,161,39611.3804050926,2008-06-12,09:07:47
39.985912,116.34992,0,164,39611.380462963,2008-06-12,09:07:52
39.985905,116.349837,0,165,39611.3805208333,2008-06-12,09:07:57
39.985924,116.349767,0,166,39611.3805787037,2008-06-12,09:08:02
39.985961,116.349688,0,153,39611.3806365741,2008-06-12,09:08:07
39.985984,116.349617,0,152,39611.3806944444,2008-06-12,09:08:12
39.986004,116.349543,0,151,39611.3807523148,2008-06-12,09:08:17
39.986029,116.349459,0,149,39611.3808101852,2008-06-12,09:08:22
39.986025,116.349363,0,155,39611.3808680556,2008-06-12,09:08:27
39.986036,116.349299,0,153,39611.3809259259,2008-06-12,09:08:32
39.986036,116.349234,0,152,39611.3809837963,2008-06-12,09:08:37
39.986039,116.349158,0,148,39611.3810416667,2008-06-12,09:08:42
39.986024,116.349092,0,146,39611.381099537,2008-06-12,09:08:47
39.986009,116.349009,0,149,39611.3811574074,2008-06-12,09:08:52
39.986016,116.348922,0,150,39611.3812152778,2008-06-12,09:08:57
39.986003,116.348842,0,152,39611.3812731481,2008-06-12,09:09:02
39.985995,116.348789,0,152,39611.3813310185,2008-06-12,09:09:07
39.985995,116.348709,0,150,39611.3813888889,2008-06-12,09:09:12
39.986001,116.348635,0,148,39611.3814467593,2008-06-12,09:09:17
39.986001,116.348576,0,146,39611.3815046296,2008-06-12,09:09:22
39.985986,116.34849,0,147,39611.3815625,2008-06-12,09:09:27
39.985986,116.348431,0,143,39611.3816203704,2008-06-12,09:09:32
39.985982,116.348359,0,142,39611.3816782407,2008-06-12,09:09:37
39.98598,116.348289,0,141,39611.3817361111,2008-06-12,09:09:42
39.985962,116.348257,0,146,39611.3817939815,2008-06-12,09:09:47
39.985957,116.348205,0,143,39611.3818518519,2008-06-12,09:09:52
39.985967,116.348119,0,149,39611.3819097222,2008-06-12,09:09:57
39.985978,116.34804,0,148,39611.3819675926,2008-06-12,09:10:02
39.985964,116.347943,0,150,39611.382025463,2008-06-12,09:10:07
39.985946,116.347897,0,150,39611.3820833333,2008-06-12,09:10:12
39.985908,116.347851,0,153,39611.3821412037,2008-06-12,09:10:17
39.985876,116.347847,0,152,39611.3821990741,2008-06-12,09:10:22
39.985839,116.347835,0,150,39611.3822569444,2008-06-12,09:10:27
39.9858,116.347814,0,148,39611.3823148148,2008-06-12,09:10:32
39.985752,116.347799,0,147,39611.3823726852,2008-06-12,09:10:37
39.985679,116.347768,0,145,39611.3824305556,2008-06-12,09:10:42
39.985566,116.347673,0,143,39611.3824884259,2008-06-12,09:10:47
39.985482,116.347636,0,141,39611.3825462963,2008-06-12,09:10:52
39.985433,116.347635,0,140,39611.3826041667,2008-06-12,09:10:57
39.985369,116.347611,0,139,39611.382662037,2008-06-12,09:11:02
39.98535,116.347617,0,138,39611.3827199074,2008-06-12,09:11:07
39.985269,116.347753,0,138,39611.3827777778,2008-06-12,09:11:12
39.98522,116.347929,0,133,39611.3828356481,2008-06-12,09:11:17
39.985185,116.348051,0,129,39611.3828935185,2008-06-12,09:11:22
39.985192,116.348124,0,127,39611.3829513889,2008-06-12,09:11:27
39.985199,116.34819,0,128,39611.3830092593,2008-06-12,09:11:32
39.985185,116.348264,0,129,39611.3830671296,2008-06-12,09:11:37
39.985183,116.348346,0,131,39611.383125,2008-06-12,09:11:42
39.985187,116.348424,0,136,39611.3831828704,2008-06-12,09:11:47
39.985191,116.348486,0,137,39611.3832407407,2008-06-12,09:11:52
39.985198,116.348567,0,139,39611.3832986111,2008-06-12,09:11:57
39.985215,116.348638,0,143,39611.3833564815,2008-06-12,09:12:02
39.985225,116.348702,0,145,39611.3834143518,2008-06-12,09:12:07
39.985225,116.348781,0,147,39611.3834722222,2008-06-12,09:12:12
39.985201,116.348893,0,145,39611.3835300926,2008-06-12,09:12:17
39.985191,116.348989,0,147,39611.383587963,2008-06-12,09:12:22
39.985196,116.349066,0,148,39611.3836458333,2008-06-12,09:12:27
39.985196,116.349163,0,146,39611.3837037037,2008-06-12,09:12:32
39.985194,116.349229,0,146,39611.3837615741,2008-06-12,09:12:37
39.985211,116.349297,0,143,39611.3838194444,2008-06-12,09:12:42
39.985226,116.349362,0,143,39611.3838773148,2008-06-12,09:12:47
39.985239,116.34943,0,142,39611.3839351852,2008-06-12,09:12:52
39.985241,116.349499,0,145,39611.3839930556,2008-06-12,09:12:57
39.985253,116.349576,0,148,39611.3840509259,2008-06-12,09:13:02
39.985273,116.349643,0,148,39611.3841087963,2008-06-12,09:13:07
39.985285,116.349721,0,151,39611.3841666667,2008-06-12,09:13:12
39.985278,116.34977,0,149,39611.384224537,2008-06-12,09:13:17
39.985279,116.349868,0,148,39611.3842824074,2008-06-12,09:13:22
39.985271,116.349949,0,148,39611.3843402778,2008-06-12,09:13:27
39.985255,116.350041,0,150,39611.3843981481,2008-06-12,09:13:32
39.98524,116.350134,0,149,39611.3844560185,2008-06-12,09:13:37
39.985243,116.350231,0,145,39611.3845138889,2008-06-12,09:13:42
39.985257,116.350315,0,139,39611.3845717593,2008-06-12,09:13:47
39.985256,116.350394,0,139,39611.3846296296,2008-06-12,09:13:52
39.985266,116.350467,0,140,39611.3846875,2008-06-12,09:13:57
39.985265,116.350529,0,142,39611.3847453704,2008-06-12,09:14:02
39.985257,116.35061,0,143,39611.3848032407,2008-06-12,09:14:07
39.985253,116.350679,0,144,39611.3848611111,2008-06-12,09:14:12
39.985252,116.350772,0,145,39611.3849189815,2008-06-12,09:14:17
39.98525,116.350821,0,148,39611.3849768518,2008-06-12,09:14:22
39.985246,116.3509,0,156,39611.3850347222,2008-06-12,09:14:27
39.98525,116.350971,0,159,39611.3850925926,2008-06-12,09:14:32
39.985238,116.351036,0,161,39611.385150463,2008-06-12,09:14:37
39.98526,116.351109,0,161,39611.3852083333,2008-06-12,09:14:42
39.985274,116.351187,0,162,39611.3852662037,2008-06-12,09:14:47
39.985291,116.351251,0,165,39611.3853240741,2008-06-12,09:14:52
39.985289,116.35134,0,164,39611.3853819444,2008-06-12,09:14:57
39.98531,116.351405,0,162,39611.3854398148,2008-06-12,09:15:02
39.985285,116.35148,0,159,39611.3854976852,2008-06-12,09:15:07
39.985286,116.351543,0,164,39611.3855555556,2008-06-12,09:15:12
39.985294,116.351617,0,164,39611.3856134259,2008-06-12,09:15:17
39.98529,116.351697,0,163,39611.3856712963,2008-06-12,09:15:22
39.985289,116.351759,0,165,39611.3857291667,2008-06-12,09:15:27
39.985247,116.351786,0,165,39611.385787037,2008-06-12,09:15:32
39.985202,116.351808,0,166,39611.3858449074,2008-06-12,09:15:37
39.985139,116.351839,0,169,39611.3859027778,2008-06-12,09:15:42
39.985076,116.351884,0,175,39611.3859606481,2008-06-12,09:15:47
39.98502,116.351934,0,182,39611.3860185185,2008-06-12,09:15:52
39.984993,116.351975,0,188,39611.3860763889,2008-06-12,09:15:57
39.985,116.352022,0,193,39611.3861342593,2008-06-12,09:16:02
39.985043,116.352103,0,196,39611.3861921296,2008-06-12,09:16:07
39.985075,116.352157,0,183,39611.38625,2008-06-12,09:16:12
39.985037,116.352258,0,181,39611.3863078704,2008-06-12,09:16:17
39.985019,116.35232,0,178,39611.3863657407,2008-06-12,09:16:22
39.985006,116.352388,0,174,39611.3864236111,2008-06-12,09:16:27
39.984972,116.352473,0,168,39611.3864814815,2008-06-12,09:16:32
39.98497,116.352562,0,174,39611.3865393519,2008-06-12,09:16:37
39.98496,116.352617,0,180,39611.3865972222,2008-06-12,09:16:42
39.984952,116.352647,0,185,39611.3866550926,2008-06-12,09:16:47
39.984953,116.352664,0,185,39611.386712963,2008-06-12,09:16:52
39.984966,116.352734,0,190,39611.3867708333,2008-06-12,09:16:57
39.984979,116.352799,0,195,39611.3868287037,2008-06-12,09:17:02
39.984996,116.352855,0,201,39611.3868865741,2008-06-12,09:17:07
39.985032,116.352971,0,208,39611.3869444444,2008-06-12,09:17:12
39.98506,116.353061,0,215,39611.3870023148,2008-06-12,09:17:17
39.985069,116.353107,0,221,39611.3870601852,2008-06-12,09:17:22
39.985075,116.353144,0,226,39611.3871180556,2008-06-12,09:17:27
39.985084,116.35313,0,228,39611.3871759259,2008-06-12,09:17:32
39.985084,116.353118,0,229,39611.3872337963,2008-06-12,09:17:37
39.985086,116.353116,0,229,39611.3872916667,2008-06-12,09:17:42
39.985086,116.353116,0,229,39611.3873263889,2008-06-12,09:17:45
39.985082,116.35312,0,230,39611.387349537,2008-06-12,09:17:47
39.985061,116.352625,0,229,39611.3880439815,2008-06-12,09:18:47
39.985059,116.352631,0,229,39611.3881018519,2008-06-12,09:18:52
39.985063,116.352628,0,229,39611.3881597222,2008-06-12,09:18:57
39.985071,116.352621,0,229,39611.3882175926,2008-06-12,09:19:02
39.985071,116.352621,0,229,39611.3882523148,2008-06-12,09:19:05
39.985073,116.352623,0,229,39611.388275463,2008-06-12,09:19:07
39.985068,116.352728,0,230,39611.3883333333,2008-06-12,09:19:12
39.985071,116.352846,0,230,39611.3883912037,2008-06-12,09:19:17
39.985051,116.352934,0,230,39611.3884490741,2008-06-12,09:19:22
39.985059,116.35297,0,230,39611.3885069444,2008-06-12,09:19:27
39.984994,116.352963,0,229,39611.3885648148,2008-06-12,09:19:32
39.984957,116.352908,0,229,39611.3886226852,2008-06-12,09:19:37
39.984958,116.352903,0,229,39611.3886805556,2008-06-12,09:19:42
39.984958,116.352903,0,229,39611.3887152778,2008-06-12,09:19:45
39.984962,116.352895,0,229,39611.3887384259,2008-06-12,09:19:47
