# Supplementary material for: Research on differential privacy protection method based on user tendency
Source: PLoS One. 2023 Oct 26;18(10):e0288823. doi: 10.1371/journal.pone.0288823 (PMC10602288; doi:10.1371/journal.pone.0288823)
Supplement: S3 Data — (ZIP) [file pone.0288823.s003.zip › Data 5-3/052/Trajectory/20080612221956.plt]

Geolife trajectory
WGS 84
Altitude is in Feet
Reserved 3
0,2,255,My Track,0,0,2,8421376
0
39.985251,116.352011,0,169,39611.9305092593,2008-06-12,22:19:56
39.985531,116.352083,0,219,39611.9305671296,2008-06-12,22:20:01
39.985557,116.351959,0,235,39611.930625,2008-06-12,22:20:06
39.985662,116.352036,0,173,39611.9306828704,2008-06-12,22:20:11
39.985648,116.35195,0,170,39611.9307407407,2008-06-12,22:20:16
39.985723,116.351916,0,158,39611.9307986111,2008-06-12,22:20:21
39.985753,116.351844,0,149,39611.9308564815,2008-06-12,22:20:26
39.9858,116.351797,0,143,39611.9309143518,2008-06-12,22:20:31
39.985832,116.351741,0,141,39611.9309722222,2008-06-12,22:20:36
39.98581,116.351633,0,145,39611.9310300926,2008-06-12,22:20:41
39.985815,116.351553,0,144,39611.931087963,2008-06-12,22:20:46
39.985824,116.351488,0,138,39611.9311458333,2008-06-12,22:20:51
39.985837,116.351422,0,136,39611.9312037037,2008-06-12,22:20:56
39.985851,116.351348,0,133,39611.9312615741,2008-06-12,22:21:01
39.985883,116.351285,0,131,39611.9313194444,2008-06-12,22:21:06
39.985881,116.351207,0,131,39611.9313773148,2008-06-12,22:21:11
39.985847,116.35112,0,132,39611.9314351852,2008-06-12,22:21:16
39.985845,116.35103,0,132,39611.9314930556,2008-06-12,22:21:21
39.985842,116.350939,0,125,39611.9315509259,2008-06-12,22:21:26
39.985837,116.350837,0,124,39611.9316087963,2008-06-12,22:21:31
39.985816,116.350744,0,122,39611.9316666667,2008-06-12,22:21:36
39.985815,116.350652,0,121,39611.931724537,2008-06-12,22:21:41
39.985794,116.350564,0,123,39611.9317824074,2008-06-12,22:21:46
39.985778,116.350461,0,123,39611.9318402778,2008-06-12,22:21:51
39.985762,116.35036,0,125,39611.9318981481,2008-06-12,22:21:56
39.985748,116.350285,0,126,39611.9319560185,2008-06-12,22:22:01
39.985386,116.349976,0,153,39611.9320138889,2008-06-12,22:22:06
39.985315,116.349856,0,155,39611.9320717593,2008-06-12,22:22:11
39.985301,116.349776,0,159,39611.9321296296,2008-06-12,22:22:16
39.98529,116.349683,0,161,39611.9321875,2008-06-12,22:22:21
39.985309,116.349606,0,164,39611.9322453704,2008-06-12,22:22:26
39.985308,116.349511,0,171,39611.9323032407,2008-06-12,22:22:31
39.985312,116.34943,0,175,39611.9323611111,2008-06-12,22:22:36
39.985312,116.34936,0,175,39611.9324189815,2008-06-12,22:22:41
39.985301,116.349274,0,174,39611.9324768518,2008-06-12,22:22:46
39.985297,116.34919,0,174,39611.9325347222,2008-06-12,22:22:51
39.985271,116.349098,0,172,39611.9325925926,2008-06-12,22:22:56
39.985267,116.349005,0,173,39611.932650463,2008-06-12,22:23:01
39.985271,116.348912,0,174,39611.9327083333,2008-06-12,22:23:06
39.985254,116.348834,0,170,39611.9327662037,2008-06-12,22:23:11
39.98525,116.348746,0,168,39611.9328240741,2008-06-12,22:23:16
39.985259,116.348671,0,166,39611.9328819444,2008-06-12,22:23:21
39.985252,116.348584,0,169,39611.9329398148,2008-06-12,22:23:26
39.985253,116.348507,0,174,39611.9329976852,2008-06-12,22:23:31
39.985254,116.348424,0,172,39611.9330555556,2008-06-12,22:23:36
39.98526,116.348339,0,169,39611.9331134259,2008-06-12,22:23:41
39.985235,116.348247,0,163,39611.9331712963,2008-06-12,22:23:46
39.985234,116.348154,0,166,39611.9332291667,2008-06-12,22:23:51
39.985236,116.348074,0,159,39611.933287037,2008-06-12,22:23:56
39.98529,116.348005,0,157,39611.9333449074,2008-06-12,22:24:01
39.985293,116.347936,0,158,39611.9334027778,2008-06-12,22:24:06
39.985306,116.347938,0,158,39611.9334606482,2008-06-12,22:24:11
39.985314,116.347969,0,158,39611.9335185185,2008-06-12,22:24:16
39.985324,116.347958,0,158,39611.9335763889,2008-06-12,22:24:21
39.985379,116.347901,0,158,39611.9336342593,2008-06-12,22:24:26
39.985464,116.347818,0,158,39611.9336921296,2008-06-12,22:24:31
39.985618,116.347721,0,159,39611.93375,2008-06-12,22:24:36
39.985677,116.347667,0,159,39611.9338078704,2008-06-12,22:24:41
39.985712,116.347631,0,158,39611.9338657407,2008-06-12,22:24:46
39.985761,116.347849,0,151,39611.9339236111,2008-06-12,22:24:51
39.985778,116.347923,0,155,39611.9339814815,2008-06-12,22:24:56
39.985805,116.348021,0,155,39611.9340393519,2008-06-12,22:25:01
39.985816,116.348116,0,154,39611.9340972222,2008-06-12,22:25:06
39.985823,116.348213,0,154,39611.9341550926,2008-06-12,22:25:11
39.985825,116.348245,0,156,39611.934212963,2008-06-12,22:25:16
39.985812,116.348362,0,158,39611.9342708333,2008-06-12,22:25:21
39.985895,116.348535,0,154,39611.9343287037,2008-06-12,22:25:26
39.985929,116.348664,0,152,39611.9343865741,2008-06-12,22:25:31
39.985933,116.348752,0,153,39611.9344444444,2008-06-12,22:25:36
39.985919,116.348833,0,147,39611.9345023148,2008-06-12,22:25:41
39.985916,116.348913,0,143,39611.9345601852,2008-06-12,22:25:46
39.985909,116.349011,0,146,39611.9346180556,2008-06-12,22:25:51
39.985916,116.349073,0,146,39611.9346759259,2008-06-12,22:25:56
39.985903,116.349153,0,152,39611.9347337963,2008-06-12,22:26:01
39.985916,116.349238,0,156,39611.9347916667,2008-06-12,22:26:06
39.985925,116.349328,0,157,39611.934849537,2008-06-12,22:26:11
39.98592,116.349425,0,154,39611.9349074074,2008-06-12,22:26:16
39.98591,116.349512,0,154,39611.9349652778,2008-06-12,22:26:21
39.98591,116.349598,0,155,39611.9350231481,2008-06-12,22:26:26
39.985878,116.349682,0,150,39611.9350810185,2008-06-12,22:26:31
39.985878,116.349785,0,152,39611.9351388889,2008-06-12,22:26:36
39.985885,116.349871,0,154,39611.9351967593,2008-06-12,22:26:41
39.985899,116.350002,0,154,39611.9352546296,2008-06-12,22:26:46
39.985878,116.350266,0,143,39611.9353125,2008-06-12,22:26:51
39.985888,116.350479,0,145,39611.9353703704,2008-06-12,22:26:56
39.985895,116.350489,0,145,39611.9354282407,2008-06-12,22:27:01
39.985878,116.350432,0,145,39611.9354861111,2008-06-12,22:27:06
39.985864,116.35015,0,146,39611.9355439815,2008-06-12,22:27:11
39.985837,116.349794,0,148,39611.9356018519,2008-06-12,22:27:16
39.98581,116.349326,0,151,39611.9356597222,2008-06-12,22:27:21
39.985794,116.348881,0,154,39611.9357175926,2008-06-12,22:27:26
39.985764,116.348455,0,155,39611.935775463,2008-06-12,22:27:31
39.985763,116.34814,0,154,39611.9358333333,2008-06-12,22:27:36
39.985774,116.347907,0,154,39611.9358912037,2008-06-12,22:27:41
39.985785,116.347681,0,157,39611.9359490741,2008-06-12,22:27:46
39.985781,116.347641,0,157,39611.9360069444,2008-06-12,22:27:51
39.985777,116.347639,0,158,39611.9360648148,2008-06-12,22:27:56
39.985776,116.347638,0,158,39611.9361226852,2008-06-12,22:28:01
39.985778,116.347637,0,158,39611.9361805556,2008-06-12,22:28:06
39.98578,116.347638,0,158,39611.9362384259,2008-06-12,22:28:11
39.985781,116.347644,0,158,39611.9362962963,2008-06-12,22:28:16
39.985783,116.347649,0,158,39611.9363541667,2008-06-12,22:28:21
39.985785,116.347656,0,157,39611.936412037,2008-06-12,22:28:26
39.985785,116.347656,0,157,39611.9364467593,2008-06-12,22:28:29
39.985786,116.347659,0,157,39611.9364699074,2008-06-12,22:28:31
39.985801,116.347622,0,155,39611.9365277778,2008-06-12,22:28:36
39.985815,116.347315,0,160,39611.9365856481,2008-06-12,22:28:41
39.985777,116.346936,0,166,39611.9366435185,2008-06-12,22:28:46
39.985769,116.346481,0,168,39611.9367013889,2008-06-12,22:28:51
39.985746,116.345963,0,158,39611.9367592593,2008-06-12,22:28:56
39.985735,116.345458,0,157,39611.9368171296,2008-06-12,22:29:01
39.985711,116.344988,0,158,39611.936875,2008-06-12,22:29:06
39.985701,116.344513,0,160,39611.9369328704,2008-06-12,22:29:11
39.985657,116.343947,0,162,39611.9369907407,2008-06-12,22:29:16
39.985628,116.343339,0,163,39611.9370486111,2008-06-12,22:29:21
39.98561,116.342756,0,163,39611.9371064815,2008-06-12,22:29:26
39.985662,116.34216,0,164,39611.9371643519,2008-06-12,22:29:31
39.985693,116.341557,0,163,39611.9372222222,2008-06-12,22:29:36
39.98565,116.341017,0,163,39611.9372800926,2008-06-12,22:29:41
39.985615,116.34054,0,162,39611.937337963,2008-06-12,22:29:46
39.985629,116.340197,0,162,39611.9373958333,2008-06-12,22:29:51
39.985659,116.340094,0,161,39611.9374537037,2008-06-12,22:29:56
39.985672,116.340081,0,161,39611.9375115741,2008-06-12,22:30:01
39.98572,116.340083,0,160,39611.9375694444,2008-06-12,22:30:06
39.985675,116.340097,0,162,39611.9376273148,2008-06-12,22:30:11
39.985659,116.339941,0,163,39611.9376851852,2008-06-12,22:30:16
39.985616,116.339659,0,163,39611.9377430556,2008-06-12,22:30:21
39.985583,116.339239,0,163,39611.9378009259,2008-06-12,22:30:26
39.985524,116.338722,0,165,39611.9378587963,2008-06-12,22:30:31
39.985497,116.338185,0,169,39611.9379166667,2008-06-12,22:30:36
39.985483,116.33763,0,172,39611.937974537,2008-06-12,22:30:41
39.985451,116.337024,0,172,39611.9380324074,2008-06-12,22:30:46
39.98542,116.336425,0,173,39611.9380902778,2008-06-12,22:30:51
39.985396,116.335809,0,172,39611.9381481481,2008-06-12,22:30:56
39.985365,116.335179,0,170,39611.9382060185,2008-06-12,22:31:01
39.985322,116.334566,0,168,39611.9382638889,2008-06-12,22:31:06
39.98528,116.333975,0,166,39611.9383217593,2008-06-12,22:31:11
39.985261,116.333331,0,165,39611.9383796296,2008-06-12,22:31:16
39.985225,116.332768,0,163,39611.9384375,2008-06-12,22:31:21
39.985218,116.332162,0,163,39611.9384953704,2008-06-12,22:31:26
39.985187,116.331553,0,162,39611.9385532407,2008-06-12,22:31:31
39.985143,116.330921,0,162,39611.9386111111,2008-06-12,22:31:36
39.98512,116.330368,0,164,39611.9386689815,2008-06-12,22:31:41
39.985133,116.329766,0,166,39611.9387268518,2008-06-12,22:31:46
39.985111,116.32917,0,167,39611.9387847222,2008-06-12,22:31:51
39.985092,116.328598,0,169,39611.9388425926,2008-06-12,22:31:56
39.985047,116.328119,0,174,39611.938900463,2008-06-12,22:32:01
39.985045,116.327753,0,179,39611.9389583333,2008-06-12,22:32:06
39.985101,116.327592,0,186,39611.9390162037,2008-06-12,22:32:11
39.985114,116.327569,0,188,39611.9390740741,2008-06-12,22:32:16
39.98511,116.327603,0,189,39611.9391319444,2008-06-12,22:32:21
39.985091,116.327625,0,190,39611.9391898148,2008-06-12,22:32:26
39.985083,116.327646,0,190,39611.9392476852,2008-06-12,22:32:31
39.985083,116.327646,0,190,39611.9392824074,2008-06-12,22:32:34
39.985083,116.327653,0,191,39611.9393055556,2008-06-12,22:32:36
39.985083,116.327638,0,190,39611.9393634259,2008-06-12,22:32:41
39.985081,116.327626,0,189,39611.9394212963,2008-06-12,22:32:46
39.985056,116.327525,0,185,39611.9394791667,2008-06-12,22:32:51
39.984995,116.327276,0,171,39611.939537037,2008-06-12,22:32:56
39.984868,116.327202,0,170,39611.9395949074,2008-06-12,22:33:01
39.984841,116.327207,0,169,39611.9396527778,2008-06-12,22:33:06
39.984841,116.327207,0,168,39611.9397106481,2008-06-12,22:33:11
39.984841,116.327207,0,168,39611.9397453704,2008-06-12,22:33:14
39.984841,116.327201,0,168,39611.9397685185,2008-06-12,22:33:16
39.984841,116.32721,0,168,39611.9398263889,2008-06-12,22:33:21
39.984842,116.327225,0,168,39611.9398842593,2008-06-12,22:33:26
39.984842,116.327225,0,168,39611.9399189815,2008-06-12,22:33:29
39.984837,116.32723,0,168,39611.9399421296,2008-06-12,22:33:31
39.984646,116.32713,0,172,39611.94,2008-06-12,22:33:36
39.984296,116.327109,0,178,39611.9400578704,2008-06-12,22:33:41
39.98385,116.327135,0,186,39611.9401157407,2008-06-12,22:33:46
39.983193,116.327205,0,199,39611.9401736111,2008-06-12,22:33:51
39.982681,116.327139,0,198,39611.9402314815,2008-06-12,22:33:56
39.982236,116.327148,0,194,39611.9402893518,2008-06-12,22:34:01
39.981901,116.327154,0,190,39611.9403472222,2008-06-12,22:34:06
39.981802,116.327154,0,194,39611.9404050926,2008-06-12,22:34:11
39.981795,116.327143,0,194,39611.940462963,2008-06-12,22:34:16
39.981863,116.32712,0,186,39611.9405208333,2008-06-12,22:34:21
39.981914,116.32709,0,180,39611.9405787037,2008-06-12,22:34:26
39.981944,116.327057,0,186,39611.9406365741,2008-06-12,22:34:31
39.981985,116.327056,0,186,39611.9406944444,2008-06-12,22:34:36
39.982012,116.327083,0,191,39611.9407523148,2008-06-12,22:34:41
39.982037,116.327189,0,196,39611.9408101852,2008-06-12,22:34:46
39.98204,116.327279,0,200,39611.9408680556,2008-06-12,22:34:51
39.982015,116.327367,0,207,39611.9409259259,2008-06-12,22:34:56
39.982016,116.327424,0,214,39611.9409837963,2008-06-12,22:35:01
39.982054,116.327431,0,218,39611.9410416667,2008-06-12,22:35:06
39.982094,116.327422,0,220,39611.941099537,2008-06-12,22:35:11
39.982155,116.327478,0,213,39611.9411574074,2008-06-12,22:35:16
39.982205,116.327481,0,207,39611.9412152778,2008-06-12,22:35:21
39.982258,116.327489,0,203,39611.9412731482,2008-06-12,22:35:26
39.982326,116.327479,0,200,39611.9413310185,2008-06-12,22:35:31
39.982341,116.327587,0,205,39611.9413888889,2008-06-12,22:35:36
39.982405,116.327588,0,229,39611.9414467593,2008-06-12,22:35:41
39.982479,116.327577,0,233,39611.9415046296,2008-06-12,22:35:46
39.982554,116.327566,0,225,39611.9415625,2008-06-12,22:35:51
39.98262,116.327527,0,213,39611.9416203704,2008-06-12,22:35:56
39.982685,116.327484,0,202,39611.9416782407,2008-06-12,22:36:01
39.98275,116.327457,0,186,39611.9417361111,2008-06-12,22:36:06
39.982798,116.327501,0,176,39611.9417939815,2008-06-12,22:36:11
39.982862,116.327461,0,169,39611.9418518519,2008-06-12,22:36:16
39.982924,116.327445,0,170,39611.9419097222,2008-06-12,22:36:21
39.982983,116.327442,0,165,39611.9419675926,2008-06-12,22:36:26
39.983071,116.327406,0,161,39611.942025463,2008-06-12,22:36:31
39.983136,116.327379,0,160,39611.9420833333,2008-06-12,22:36:36
39.983199,116.327358,0,170,39611.9421412037,2008-06-12,22:36:41
39.983246,116.327386,0,189,39611.9421990741,2008-06-12,22:36:46
39.983293,116.327393,0,203,39611.9422569444,2008-06-12,22:36:51
39.983284,116.327351,0,212,39611.9423148148,2008-06-12,22:36:56
39.983286,116.327348,0,214,39611.9423726852,2008-06-12,22:37:01
39.983287,116.327347,0,214,39611.9424305556,2008-06-12,22:37:06
39.983287,116.327347,0,214,39611.9424652778,2008-06-12,22:37:09
39.983287,116.327349,0,214,39611.9424884259,2008-06-12,22:37:11
39.983287,116.327339,0,215,39611.9425462963,2008-06-12,22:37:16
39.983281,116.327166,0,225,39611.9426041667,2008-06-12,22:37:21
39.983335,116.327055,0,230,39611.942662037,2008-06-12,22:37:26
39.983416,116.327008,0,231,39611.9427199074,2008-06-12,22:37:31
39.983479,116.326958,0,233,39611.9427777778,2008-06-12,22:37:36
39.983475,116.326821,0,234,39611.9428356481,2008-06-12,22:37:41
39.983433,116.326739,0,235,39611.9428935185,2008-06-12,22:37:46
39.983413,116.326716,0,236,39611.9429513889,2008-06-12,22:37:51
39.983412,116.326704,0,236,39611.9430092593,2008-06-12,22:37:56
39.98341,116.326697,0,236,39611.9430671296,2008-06-12,22:38:01
39.983409,116.326698,0,236,39611.943125,2008-06-12,22:38:06
39.983408,116.326694,0,236,39611.9431828704,2008-06-12,22:38:11
39.983408,116.326694,0,236,39611.9432175926,2008-06-12,22:38:14
39.983408,116.326687,0,236,39611.9432407407,2008-06-12,22:38:16
39.983409,116.326675,0,236,39611.9432986111,2008-06-12,22:38:21
39.983408,116.326669,0,236,39611.9433564815,2008-06-12,22:38:26
39.983407,116.326666,0,236,39611.9434143519,2008-06-12,22:38:31
39.983405,116.326661,0,236,39611.9434722222,2008-06-12,22:38:36
39.983404,116.326659,0,236,39611.9435300926,2008-06-12,22:38:41
39.983402,116.326662,0,236,39611.943587963,2008-06-12,22:38:46
39.983402,116.326662,0,236,39611.9436226852,2008-06-12,22:38:49
39.9834,116.326657,0,236,39611.9436458333,2008-06-12,22:38:51
39.983391,116.32665,0,236,39611.9437037037,2008-06-12,22:38:56
39.983375,116.326643,0,236,39611.9437615741,2008-06-12,22:39:01
39.983373,116.326631,0,236,39611.9438194444,2008-06-12,22:39:06
39.983374,116.326618,0,236,39611.9438773148,2008-06-12,22:39:11
39.983187,116.326574,0,321,39611.9445717593,2008-06-12,22:40:11
39.983234,116.326573,0,299,39611.9446296296,2008-06-12,22:40:16
39.983116,116.326625,0,345,39611.9446875,2008-06-12,22:40:21
39.982995,116.326664,0,345,39611.9447453704,2008-06-12,22:40:26
39.9829,116.326694,0,350,39611.9448032407,2008-06-12,22:40:31
39.982821,116.326671,0,355,39611.9448611111,2008-06-12,22:40:36
39.982764,116.326681,0,345,39611.9449189815,2008-06-12,22:40:41
39.982724,116.32671,0,341,39611.9449768519,2008-06-12,22:40:46
39.9827,116.326727,0,347,39611.9450347222,2008-06-12,22:40:51
39.982657,116.326697,0,342,39611.9450925926,2008-06-12,22:40:56
39.982616,116.326696,0,345,39611.945150463,2008-06-12,22:41:01
39.982548,116.326705,0,347,39611.9452083333,2008-06-12,22:41:06
39.982487,116.326734,0,346,39611.9452662037,2008-06-12,22:41:11
39.982417,116.326746,0,342,39611.9453240741,2008-06-12,22:41:16
39.982377,116.326792,0,341,39611.9453819444,2008-06-12,22:41:21
39.98231,116.326818,0,337,39611.9454398148,2008-06-12,22:41:26
39.982263,116.326922,0,329,39611.9454976852,2008-06-12,22:41:31
39.98221,116.32697,0,325,39611.9455555556,2008-06-12,22:41:36
39.982176,116.327091,0,314,39611.9456134259,2008-06-12,22:41:41
39.982151,116.327193,0,296,39611.9456712963,2008-06-12,22:41:46
39.982098,116.327239,0,287,39611.9457291667,2008-06-12,22:41:51
39.982076,116.327275,0,278,39611.945787037,2008-06-12,22:41:56
39.98206,116.327271,0,268,39611.9458449074,2008-06-12,22:42:01
39.982024,116.327246,0,266,39611.9459027778,2008-06-12,22:42:06
39.98199,116.32724,0,264,39611.9459606481,2008-06-12,22:42:11
39.981943,116.327218,0,268,39611.9460185185,2008-06-12,22:42:16
39.981946,116.327241,0,264,39611.9460763889,2008-06-12,22:42:21
39.981961,116.327181,0,258,39611.9461342593,2008-06-12,22:42:26
39.981975,116.327112,0,249,39611.9461921296,2008-06-12,22:42:31
39.981993,116.32706,0,223,39611.94625,2008-06-12,22:42:36
39.981969,116.326987,0,219,39611.9463078704,2008-06-12,22:42:41
39.981939,116.326965,0,208,39611.9463657407,2008-06-12,22:42:46
39.981879,116.326964,0,203,39611.9464236111,2008-06-12,22:42:51
39.98181,116.326951,0,199,39611.9464814815,2008-06-12,22:42:56
39.981741,116.326956,0,185,39611.9465393518,2008-06-12,22:43:01
39.981693,116.326956,0,173,39611.9465972222,2008-06-12,22:43:06
39.981637,116.326963,0,169,39611.9466550926,2008-06-12,22:43:11
39.981574,116.326949,0,166,39611.946712963,2008-06-12,22:43:16
39.981511,116.327005,0,160,39611.9467708333,2008-06-12,22:43:21
39.981431,116.327003,0,158,39611.9468287037,2008-06-12,22:43:26
39.98136,116.326973,0,157,39611.9468865741,2008-06-12,22:43:31
39.981307,116.326918,0,153,39611.9469444444,2008-06-12,22:43:36
39.981356,116.32682,0,156,39611.9470023148,2008-06-12,22:43:41
39.981389,116.326715,0,151,39611.9470601852,2008-06-12,22:43:46
39.981389,116.326621,0,146,39611.9471180556,2008-06-12,22:43:51
39.981391,116.326544,0,136,39611.9471759259,2008-06-12,22:43:56
39.981372,116.326464,0,132,39611.9472337963,2008-06-12,22:44:01
39.981346,116.326381,0,128,39611.9472916667,2008-06-12,22:44:06
39.981347,116.326297,0,125,39611.947349537,2008-06-12,22:44:11
39.981332,116.32624,0,124,39611.9474074074,2008-06-12,22:44:16
39.981334,116.326176,0,127,39611.9474652778,2008-06-12,22:44:21
39.981316,116.326122,0,135,39611.9475231481,2008-06-12,22:44:26
39.981289,116.326043,0,133,39611.9475810185,2008-06-12,22:44:31
39.981282,116.325961,0,136,39611.9476388889,2008-06-12,22:44:36
39.981289,116.32588,0,135,39611.9476967593,2008-06-12,22:44:41
39.981274,116.325832,0,133,39611.9477546296,2008-06-12,22:44:46
39.981262,116.325765,0,131,39611.9478125,2008-06-12,22:44:51
39.981262,116.325663,0,130,39611.9478703704,2008-06-12,22:44:56
39.98125,116.325589,0,133,39611.9479282407,2008-06-12,22:45:01
39.981271,116.325475,0,133,39611.9479861111,2008-06-12,22:45:06
39.981249,116.325424,0,136,39611.9480439815,2008-06-12,22:45:11
39.98123,116.325359,0,145,39611.9481018518,2008-06-12,22:45:16
39.981227,116.325292,0,148,39611.9481597222,2008-06-12,22:45:21
39.9812,116.325235,0,149,39611.9482175926,2008-06-12,22:45:26
39.981226,116.325173,0,146,39611.948275463,2008-06-12,22:45:31
39.981209,116.325111,0,146,39611.9483333333,2008-06-12,22:45:36
39.981245,116.325018,0,162,39611.9483912037,2008-06-12,22:45:41
39.981248,116.324903,0,158,39611.9484490741,2008-06-12,22:45:46
39.981301,116.32476,0,149,39611.9485069444,2008-06-12,22:45:51
39.981301,116.324709,0,154,39611.9485648148,2008-06-12,22:45:56
39.981322,116.324667,0,154,39611.9486226852,2008-06-12,22:46:01
39.981281,116.324658,0,153,39611.9486805556,2008-06-12,22:46:06
39.98114,116.32461,0,144,39611.9487384259,2008-06-12,22:46:11
39.981001,116.324578,0,141,39611.9487962963,2008-06-12,22:46:16
39.980941,116.324529,0,144,39611.9488541667,2008-06-12,22:46:21
39.980894,116.324511,0,141,39611.948912037,2008-06-12,22:46:26
39.980847,116.324477,0,138,39611.9489699074,2008-06-12,22:46:31
39.980795,116.324441,0,136,39611.9490277778,2008-06-12,22:46:36
39.980724,116.324386,0,135,39611.9490856482,2008-06-12,22:46:41
39.98067,116.324318,0,136,39611.9491435185,2008-06-12,22:46:46
39.98058,116.324294,0,137,39611.9492013889,2008-06-12,22:46:51
39.980526,116.324282,0,141,39611.9492592593,2008-06-12,22:46:56
39.980467,116.324232,0,144,39611.9493171296,2008-06-12,22:47:01
39.980397,116.324187,0,145,39611.949375,2008-06-12,22:47:06
39.980322,116.324195,0,149,39611.9494328704,2008-06-12,22:47:11
39.98029,116.324215,0,152,39611.9494907407,2008-06-12,22:47:16
39.980305,116.324272,0,148,39611.9495486111,2008-06-12,22:47:21
39.980341,116.324333,0,142,39611.9496064815,2008-06-12,22:47:26
39.980369,116.324356,0,137,39611.9496643519,2008-06-12,22:47:31
39.9803,116.324275,0,136,39611.9497222222,2008-06-12,22:47:36
39.980246,116.324183,0,133,39611.9497800926,2008-06-12,22:47:41
39.980103,116.324134,0,132,39611.949837963,2008-06-12,22:47:46
39.980023,116.324046,0,129,39611.9498958333,2008-06-12,22:47:51
39.979953,116.323961,0,126,39611.9499537037,2008-06-12,22:47:56
39.979886,116.323892,0,137,39611.9500115741,2008-06-12,22:48:01
39.979643,116.323879,0,190,39611.9523263889,2008-06-12,22:51:21
39.97962,116.323953,0,191,39611.9523842593,2008-06-12,22:51:26
39.979606,116.324029,0,195,39611.9524421296,2008-06-12,22:51:31
39.979599,116.324093,0,199,39611.9525,2008-06-12,22:51:36
39.979625,116.324043,0,203,39611.9525578704,2008-06-12,22:51:41
39.979626,116.324043,0,204,39611.9526157407,2008-06-12,22:51:46
39.979627,116.324043,0,205,39611.9526736111,2008-06-12,22:51:51
39.979632,116.324042,0,205,39611.9527314815,2008-06-12,22:51:56
39.979638,116.324042,0,206,39611.9527893519,2008-06-12,22:52:01
39.979645,116.324041,0,207,39611.9528472222,2008-06-12,22:52:06
39.979649,116.324041,0,208,39611.9529050926,2008-06-12,22:52:11
39.979651,116.32404,0,208,39611.952962963,2008-06-12,22:52:16
39.979652,116.32404,0,209,39611.9530208333,2008-06-12,22:52:21
39.979653,116.324039,0,209,39611.9530787037,2008-06-12,22:52:26
39.979654,116.324039,0,209,39611.9531365741,2008-06-12,22:52:31
39.979654,116.324039,0,209,39611.9531944444,2008-06-12,22:52:36
39.979655,116.324039,0,209,39611.9532523148,2008-06-12,22:52:41
39.979656,116.324039,0,209,39611.9533101852,2008-06-12,22:52:46
39.979659,116.324042,0,209,39611.9533680556,2008-06-12,22:52:51
39.97966,116.324043,0,208,39611.9534259259,2008-06-12,22:52:56
39.979658,116.324042,0,207,39611.9534837963,2008-06-12,22:53:01
39.979655,116.32404,0,207,39611.9535416667,2008-06-12,22:53:06
39.979655,116.324039,0,207,39611.953599537,2008-06-12,22:53:11
39.979659,116.324039,0,207,39611.9536574074,2008-06-12,22:53:16
39.979663,116.324039,0,207,39611.9537152778,2008-06-12,22:53:21
39.979666,116.32404,0,207,39611.9537731481,2008-06-12,22:53:26
39.979667,116.324041,0,207,39611.9538310185,2008-06-12,22:53:31
39.97967,116.324045,0,208,39611.9538888889,2008-06-12,22:53:36
39.979676,116.324047,0,208,39611.9539467593,2008-06-12,22:53:41
39.979684,116.324048,0,208,39611.9540046296,2008-06-12,22:53:46
39.97969,116.324048,0,208,39611.9540625,2008-06-12,22:53:51
39.979695,116.324047,0,207,39611.9541203704,2008-06-12,22:53:56
39.979699,116.324046,0,207,39611.9541782407,2008-06-12,22:54:01
39.979703,116.324045,0,207,39611.9542361111,2008-06-12,22:54:06
39.979707,116.324045,0,208,39611.9542939815,2008-06-12,22:54:11
39.979711,116.324046,0,208,39611.9543518518,2008-06-12,22:54:16
39.979714,116.324048,0,210,39611.9544097222,2008-06-12,22:54:21
39.979715,116.324045,0,212,39611.9544675926,2008-06-12,22:54:26
39.979717,116.324041,0,215,39611.954525463,2008-06-12,22:54:31
39.979718,116.324037,0,219,39611.9545833333,2008-06-12,22:54:36
39.979719,116.324033,0,223,39611.9546412037,2008-06-12,22:54:41
39.979718,116.32403,0,229,39611.9546990741,2008-06-12,22:54:46
39.979717,116.324028,0,234,39611.9547569444,2008-06-12,22:54:51
39.979679,116.323855,0,148,39611.9653472222,2008-06-12,23:10:06
39.979646,116.323613,0,152,39611.9654050926,2008-06-12,23:10:11
39.979636,116.323269,0,152,39611.965462963,2008-06-12,23:10:16
39.9796,116.322813,0,148,39611.9655208333,2008-06-12,23:10:21
39.979564,116.322305,0,141,39611.9655787037,2008-06-12,23:10:26
39.979532,116.321819,0,130,39611.9656365741,2008-06-12,23:10:31
39.979637,116.321499,0,138,39611.9656944444,2008-06-12,23:10:36
39.979786,116.321413,0,154,39611.9657523148,2008-06-12,23:10:41
39.980129,116.321372,0,157,39611.9658101852,2008-06-12,23:10:46
39.98057,116.321331,0,169,39611.9658680556,2008-06-12,23:10:51
39.981133,116.321337,0,177,39611.9659259259,2008-06-12,23:10:56
39.981744,116.321318,0,178,39611.9659837963,2008-06-12,23:11:01
39.982286,116.321289,0,167,39611.9660416667,2008-06-12,23:11:06
39.982824,116.321194,0,171,39611.966099537,2008-06-12,23:11:11
39.983318,116.32117,0,163,39611.9661574074,2008-06-12,23:11:16
39.983662,116.321145,0,137,39611.9662152778,2008-06-12,23:11:21
39.98373,116.321117,0,112,39611.9662731481,2008-06-12,23:11:26
39.983895,116.321091,0,103,39611.9663310185,2008-06-12,23:11:31
39.98421,116.321056,0,121,39611.9663888889,2008-06-12,23:11:36
39.984553,116.321005,0,132,39611.9664467593,2008-06-12,23:11:41
39.984797,116.320797,0,128,39611.9665046296,2008-06-12,23:11:46
39.984797,116.320302,0,130,39611.9665625,2008-06-12,23:11:51
39.98477,116.319647,0,132,39611.9666203704,2008-06-12,23:11:56
39.984747,116.318905,0,129,39611.9666782407,2008-06-12,23:12:01
39.984721,116.318152,0,128,39611.9667361111,2008-06-12,23:12:06
39.984716,116.317599,0,133,39611.9667939815,2008-06-12,23:12:11
39.984698,116.317414,0,131,39611.9668518519,2008-06-12,23:12:16
39.984693,116.317409,0,137,39611.9669097222,2008-06-12,23:12:21
39.984692,116.317409,0,137,39611.9669675926,2008-06-12,23:12:26
39.984692,116.317409,0,137,39611.9670023148,2008-06-12,23:12:29
39.984692,116.317405,0,138,39611.967025463,2008-06-12,23:12:31
39.984685,116.317261,0,140,39611.9670833333,2008-06-12,23:12:36
39.98468,116.316886,0,144,39611.9671412037,2008-06-12,23:12:41
39.984658,116.316396,0,144,39611.9671990741,2008-06-12,23:12:46
39.984639,116.315798,0,133,39611.9672569444,2008-06-12,23:12:51
39.984625,116.315214,0,130,39611.9673148148,2008-06-12,23:12:56
39.984611,116.314669,0,130,39611.9673726852,2008-06-12,23:13:01
39.984603,116.314392,0,134,39611.9674305556,2008-06-12,23:13:06
39.984603,116.314366,0,146,39611.9674884259,2008-06-12,23:13:11
39.984603,116.314365,0,146,39611.9675462963,2008-06-12,23:13:16
39.984603,116.314365,0,146,39611.9675810185,2008-06-12,23:13:19
39.984603,116.314359,0,146,39611.9676041667,2008-06-12,23:13:21
39.984611,116.314291,0,148,39611.967662037,2008-06-12,23:13:26
39.984636,116.314051,0,147,39611.9677199074,2008-06-12,23:13:31
39.984631,116.313662,0,145,39611.9677777778,2008-06-12,23:13:36
39.984608,116.313159,0,141,39611.9678356481,2008-06-12,23:13:41
39.984596,116.31248,0,145,39611.9678935185,2008-06-12,23:13:46
39.984581,116.311778,0,141,39611.9679513889,2008-06-12,23:13:51
39.984537,116.311104,0,135,39611.9680092593,2008-06-12,23:13:56
39.984515,116.310701,0,139,39611.9680671296,2008-06-12,23:14:01
39.984497,116.310571,0,140,39611.968125,2008-06-12,23:14:06
39.984496,116.310554,0,133,39611.9681828704,2008-06-12,23:14:11
39.984495,116.310553,0,133,39611.9682407407,2008-06-12,23:14:16
39.984495,116.310551,0,133,39611.9682986111,2008-06-12,23:14:21
39.984495,116.310551,0,133,39611.9683564815,2008-06-12,23:14:26
39.984495,116.310553,0,133,39611.9684143519,2008-06-12,23:14:31
39.984495,116.310554,0,133,39611.9684722222,2008-06-12,23:14:36
39.984495,116.310552,0,134,39611.9685300926,2008-06-12,23:14:41
39.984496,116.310553,0,134,39611.968587963,2008-06-12,23:14:46
39.984496,116.310552,0,134,39611.9686458333,2008-06-12,23:14:51
39.984497,116.310552,0,134,39611.9687037037,2008-06-12,23:14:56
39.984497,116.310552,0,134,39611.9687615741,2008-06-12,23:15:01
39.984498,116.310552,0,134,39611.9688194444,2008-06-12,23:15:06
39.984498,116.310552,0,134,39611.9688773148,2008-06-12,23:15:11
39.984498,116.310552,0,134,39611.9689351852,2008-06-12,23:15:16
39.984498,116.310553,0,135,39611.9689930556,2008-06-12,23:15:21
39.984498,116.310557,0,135,39611.9690509259,2008-06-12,23:15:26
39.9845,116.310563,0,136,39611.9691087963,2008-06-12,23:15:31
39.984501,116.310567,0,138,39611.9691666667,2008-06-12,23:15:36
39.984501,116.310566,0,140,39611.969224537,2008-06-12,23:15:41
39.984501,116.310564,0,143,39611.9692824074,2008-06-12,23:15:46
39.984501,116.310564,0,143,39611.9693171296,2008-06-12,23:15:49
39.984498,116.310562,0,147,39611.9693402778,2008-06-12,23:15:51
39.984488,116.310561,0,152,39611.9693981481,2008-06-12,23:15:56
39.984478,116.31056,0,157,39611.9694560185,2008-06-12,23:16:01
39.984478,116.31056,0,157,39611.9694907407,2008-06-12,23:16:04
39.984471,116.310563,0,162,39611.9695138889,2008-06-12,23:16:06
39.984468,116.310572,0,167,39611.9695717593,2008-06-12,23:16:11
39.984466,116.310583,0,171,39611.9696296296,2008-06-12,23:16:16
39.984465,116.310595,0,176,39611.9696875,2008-06-12,23:16:21
39.984464,116.310609,0,180,39611.9697453704,2008-06-12,23:16:26
39.984465,116.310624,0,184,39611.9698032407,2008-06-12,23:16:31
39.984467,116.310637,0,187,39611.9698611111,2008-06-12,23:16:36
39.98448,116.310519,0,189,39611.9699189815,2008-06-12,23:16:41
39.984455,116.310195,0,181,39611.9699768518,2008-06-12,23:16:46
39.984431,116.30988,0,178,39611.9700347222,2008-06-12,23:16:51
39.984415,116.309474,0,165,39611.9700925926,2008-06-12,23:16:56
39.984407,116.309042,0,156,39611.970150463,2008-06-12,23:17:01
39.984391,116.308568,0,152,39611.9702083333,2008-06-12,23:17:06
39.984378,116.30813,0,150,39611.9702662037,2008-06-12,23:17:11
39.984387,116.30774,0,145,39611.9703240741,2008-06-12,23:17:16
39.984371,116.307269,0,147,39611.9703819444,2008-06-12,23:17:21
39.984344,116.306705,0,145,39611.9704398148,2008-06-12,23:17:26
39.984346,116.306249,0,144,39611.9704861111,2008-06-12,23:17:30
39.984327,116.305803,0,142,39611.9705555556,2008-06-12,23:17:36
39.984278,116.305458,0,144,39611.9706134259,2008-06-12,23:17:41
39.984256,116.305239,0,137,39611.9706712963,2008-06-12,23:17:46
39.984206,116.304821,0,129,39611.9707291667,2008-06-12,23:17:51
39.984187,116.304464,0,131,39611.970787037,2008-06-12,23:17:56
39.984169,116.303958,0,124,39611.9708449074,2008-06-12,23:18:01
39.984153,116.303288,0,130,39611.9709027778,2008-06-12,23:18:06
39.984126,116.302539,0,136,39611.9709606481,2008-06-12,23:18:11
39.984094,116.301686,0,144,39611.9710185185,2008-06-12,23:18:16
39.984076,116.30079,0,140,39611.9710763889,2008-06-12,23:18:21
39.984058,116.299817,0,149,39611.9711342593,2008-06-12,23:18:26
39.984007,116.298772,0,147,39611.9711921296,2008-06-12,23:18:31
39.983987,116.2976,0,136,39611.97125,2008-06-12,23:18:36
39.983953,116.29636,0,125,39611.9713078704,2008-06-12,23:18:41
39.983909,116.295075,0,116,39611.9713657407,2008-06-12,23:18:46
39.983823,116.293729,0,123,39611.9714236111,2008-06-12,23:18:51
39.983646,116.29234,0,121,39611.9714814815,2008-06-12,23:18:56
39.983339,116.290991,0,121,39611.9715393518,2008-06-12,23:19:01
39.982916,116.289744,0,118,39611.9715972222,2008-06-12,23:19:06
39.982519,116.288814,0,112,39611.9716550926,2008-06-12,23:19:11
39.982158,116.288104,0,102,39611.971712963,2008-06-12,23:19:16
39.981759,116.287436,0,100,39611.9717708333,2008-06-12,23:19:21
39.981317,116.286775,0,101,39611.9718287037,2008-06-12,23:19:26
39.980778,116.286144,0,105,39611.9718865741,2008-06-12,23:19:31
39.980132,116.285499,0,113,39611.9719444444,2008-06-12,23:19:36
39.97942,116.284804,0,108,39611.9720023148,2008-06-12,23:19:41
39.978654,116.284038,0,92,39611.9720601852,2008-06-12,23:19:46
39.977873,116.283292,0,94,39611.9721180556,2008-06-12,23:19:51
39.977126,116.282573,0,101,39611.9721759259,2008-06-12,23:19:56
39.976397,116.281781,0,100,39611.9722337963,2008-06-12,23:20:01
39.975664,116.280958,0,103,39611.9722916667,2008-06-12,23:20:06
39.974954,116.280104,0,112,39611.972349537,2008-06-12,23:20:11
39.974296,116.279209,0,130,39611.9724074074,2008-06-12,23:20:16
39.973679,116.278207,0,124,39611.9724652778,2008-06-12,23:20:21
39.973065,116.277156,0,128,39611.9725231482,2008-06-12,23:20:26
39.972525,116.2761,0,131,39611.9725810185,2008-06-12,23:20:31
39.972079,116.275171,0,122,39611.9726388889,2008-06-12,23:20:36
39.971662,116.274246,0,118,39611.9726967593,2008-06-12,23:20:41
39.971255,116.273354,0,118,39611.9727546296,2008-06-12,23:20:46
39.970838,116.272469,0,119,39611.9728125,2008-06-12,23:20:51
39.970391,116.27158,0,132,39611.9728703704,2008-06-12,23:20:56
39.969889,116.270718,0,138,39611.9729282407,2008-06-12,23:21:01
39.969257,116.269949,0,151,39611.9729861111,2008-06-12,23:21:06
39.968488,116.269274,0,150,39611.9730439815,2008-06-12,23:21:11
39.96763,116.268788,0,162,39611.9731018519,2008-06-12,23:21:16
39.96672,116.268464,0,161,39611.9731597222,2008-06-12,23:21:21
39.965807,116.268335,0,154,39611.9732175926,2008-06-12,23:21:26
39.964911,116.268372,0,136,39611.973275463,2008-06-12,23:21:31
39.964075,116.268485,0,133,39611.9733333333,2008-06-12,23:21:36
39.963273,116.268597,0,144,39611.9733912037,2008-06-12,23:21:41
39.962523,116.268708,0,147,39611.9734490741,2008-06-12,23:21:46
39.961773,116.268815,0,149,39611.9735069444,2008-06-12,23:21:51
39.961005,116.268925,0,154,39611.9735648148,2008-06-12,23:21:56
39.960277,116.269004,0,165,39611.9736226852,2008-06-12,23:22:01
39.959552,116.269093,0,171,39611.9736805556,2008-06-12,23:22:06
39.958881,116.269141,0,167,39611.9737384259,2008-06-12,23:22:11
39.958161,116.269245,0,169,39611.9737962963,2008-06-12,23:22:16
39.957356,116.26931,0,161,39611.9738541667,2008-06-12,23:22:21
39.956511,116.269414,0,165,39611.973912037,2008-06-12,23:22:26
39.955677,116.269522,0,167,39611.9739699074,2008-06-12,23:22:31
39.954832,116.269598,0,157,39611.9740277778,2008-06-12,23:22:36
39.954037,116.269696,0,163,39611.9740856481,2008-06-12,23:22:41
39.953204,116.269666,0,152,39611.9741435185,2008-06-12,23:22:46
39.952368,116.269545,0,140,39611.9742013889,2008-06-12,23:22:51
39.951483,116.26937,0,132,39611.9742592593,2008-06-12,23:22:56
39.950518,116.269225,0,113,39611.9743171296,2008-06-12,23:23:01
39.949518,116.269078,0,109,39611.974375,2008-06-12,23:23:06
39.9485,116.268912,0,112,39611.9744328704,2008-06-12,23:23:11
39.94748,116.268769,0,127,39611.9744907407,2008-06-12,23:23:16
39.9465,116.268632,0,142,39611.9745486111,2008-06-12,23:23:21
39.945564,116.268511,0,152,39611.9746064815,2008-06-12,23:23:26
39.944687,116.268385,0,156,39611.9746643519,2008-06-12,23:23:31
39.94377,116.268272,0,149,39611.9747222222,2008-06-12,23:23:36
39.94281,116.268127,0,136,39611.9747800926,2008-06-12,23:23:41
39.941794,116.268065,0,131,39611.974837963,2008-06-12,23:23:46
39.940857,116.268022,0,162,39611.9748958333,2008-06-12,23:23:51
39.939886,116.267927,0,158,39611.9749537037,2008-06-12,23:23:56
39.938969,116.267932,0,157,39611.9750115741,2008-06-12,23:24:01
39.938088,116.267958,0,162,39611.9750694444,2008-06-12,23:24:06
39.937235,116.267985,0,161,39611.9751273148,2008-06-12,23:24:11
39.936432,116.268002,0,157,39611.9751851852,2008-06-12,23:24:16
39.935619,116.268028,0,146,39611.9752430556,2008-06-12,23:24:21
39.934827,116.268117,0,132,39611.9753009259,2008-06-12,23:24:26
39.933927,116.268167,0,140,39611.9753587963,2008-06-12,23:24:31
39.932926,116.26828,0,174,39611.9754166667,2008-06-12,23:24:36
39.931968,116.268462,0,171,39611.975474537,2008-06-12,23:24:41
39.930994,116.268632,0,174,39611.9755324074,2008-06-12,23:24:46
39.930033,116.268767,0,174,39611.9755902778,2008-06-12,23:24:51
39.929063,116.268887,0,173,39611.9756481481,2008-06-12,23:24:56
39.928081,116.268964,0,185,39611.9757060185,2008-06-12,23:25:01
39.927109,116.269015,0,191,39611.9757638889,2008-06-12,23:25:06
39.926128,116.269053,0,175,39611.9758217593,2008-06-12,23:25:11
39.925105,116.26904,0,159,39611.9758796296,2008-06-12,23:25:16
39.924067,116.269035,0,154,39611.9759375,2008-06-12,23:25:21
39.923039,116.269019,0,154,39611.9759953704,2008-06-12,23:25:26
39.922042,116.268988,0,150,39611.9760532407,2008-06-12,23:25:31
39.921146,116.268994,0,149,39611.9761111111,2008-06-12,23:25:36
39.92048,116.268973,0,146,39611.9761689815,2008-06-12,23:25:41
39.919939,116.26892,0,147,39611.9762268519,2008-06-12,23:25:46
39.919341,116.268905,0,150,39611.9762847222,2008-06-12,23:25:51
39.918703,116.268892,0,153,39611.9763425926,2008-06-12,23:25:56
39.917995,116.268845,0,155,39611.976400463,2008-06-12,23:26:01
39.917329,116.268797,0,151,39611.9764583333,2008-06-12,23:26:06
39.916791,116.268753,0,162,39611.9765162037,2008-06-12,23:26:11
39.916335,116.268687,0,184,39611.9765740741,2008-06-12,23:26:16
39.915917,116.268627,0,186,39611.9766319444,2008-06-12,23:26:21
39.915494,116.268528,0,181,39611.9766898148,2008-06-12,23:26:26
39.914988,116.268428,0,177,39611.9767476852,2008-06-12,23:26:31
39.914436,116.268309,0,174,39611.9768055556,2008-06-12,23:26:36
39.913971,116.268225,0,193,39611.9768634259,2008-06-12,23:26:41
39.913682,116.268167,0,193,39611.9769212963,2008-06-12,23:26:46
39.913432,116.268122,0,230,39611.9769791667,2008-06-12,23:26:51
39.913136,116.268037,0,231,39611.977037037,2008-06-12,23:26:56
39.912828,116.267967,0,232,39611.9770949074,2008-06-12,23:27:01
39.912523,116.267895,0,254,39611.9771527778,2008-06-12,23:27:06
39.912234,116.267852,0,311,39611.9772106481,2008-06-12,23:27:11
39.911903,116.267825,0,334,39611.9772685185,2008-06-12,23:27:16
39.911429,116.267841,0,332,39611.9773263889,2008-06-12,23:27:21
39.910948,116.267791,0,303,39611.9773842593,2008-06-12,23:27:26
39.910371,116.267787,0,284,39611.9774421296,2008-06-12,23:27:31
39.909799,116.267731,0,245,39611.9775,2008-06-12,23:27:36
39.909426,116.267658,0,219,39611.9775578704,2008-06-12,23:27:41
39.909079,116.267639,0,196,39611.9776157407,2008-06-12,23:27:46
39.908747,116.26762,0,179,39611.9776736111,2008-06-12,23:27:51
39.908395,116.267614,0,163,39611.9777314815,2008-06-12,23:27:56
39.907998,116.267621,0,156,39611.9777893518,2008-06-12,23:28:01
39.907689,116.267631,0,147,39611.9778472222,2008-06-12,23:28:06
39.907523,116.267615,0,133,39611.9779050926,2008-06-12,23:28:11
39.907418,116.267602,0,138,39611.977962963,2008-06-12,23:28:16
39.907331,116.267598,0,144,39611.9780208333,2008-06-12,23:28:21
39.907265,116.267601,0,157,39611.9780787037,2008-06-12,23:28:26
39.907248,116.267605,0,163,39611.9781365741,2008-06-12,23:28:31
39.907172,116.267594,0,173,39611.9781944444,2008-06-12,23:28:36
39.907115,116.267564,0,180,39611.9782523148,2008-06-12,23:28:41
39.907104,116.267595,0,186,39611.9783101852,2008-06-12,23:28:46
39.907103,116.267595,0,186,39611.9783680556,2008-06-12,23:28:51
39.9071,116.267596,0,186,39611.9784259259,2008-06-12,23:28:56
39.9071,116.267596,0,186,39611.9784606481,2008-06-12,23:28:59
39.907094,116.267596,0,187,39611.9784837963,2008-06-12,23:29:01
39.907067,116.267597,0,189,39611.9785416667,2008-06-12,23:29:06
39.906898,116.26756,0,205,39611.978599537,2008-06-12,23:29:11
39.906822,116.267551,0,217,39611.9786574074,2008-06-12,23:29:16
39.906799,116.267526,0,227,39611.9787152778,2008-06-12,23:29:21
39.906782,116.267519,0,228,39611.9787731481,2008-06-12,23:29:26
39.906672,116.267554,0,236,39611.9788310185,2008-06-12,23:29:31
39.906596,116.267533,0,244,39611.9788888889,2008-06-12,23:29:36
39.906459,116.267483,0,252,39611.9789467593,2008-06-12,23:29:41
39.906305,116.2675,0,256,39611.9790046296,2008-06-12,23:29:46
39.906132,116.267506,0,267,39611.9790625,2008-06-12,23:29:51
39.906142,116.267273,0,241,39611.9791203704,2008-06-12,23:29:56
39.906202,116.266771,0,238,39611.9791782407,2008-06-12,23:30:01
39.906199,116.266124,0,238,39611.9792361111,2008-06-12,23:30:06
39.906168,116.265368,0,240,39611.9792939815,2008-06-12,23:30:11
39.906178,116.264508,0,237,39611.9793518518,2008-06-12,23:30:16
39.906192,116.263582,0,239,39611.9794097222,2008-06-12,23:30:21
39.906207,116.262571,0,236,39611.9794675926,2008-06-12,23:30:26
39.906197,116.261659,0,225,39611.979525463,2008-06-12,23:30:31
39.906182,116.260917,0,213,39611.9795833333,2008-06-12,23:30:36
39.906177,116.260456,0,200,39611.9796412037,2008-06-12,23:30:41
39.906198,116.260302,0,193,39611.9796990741,2008-06-12,23:30:46
39.906191,116.260261,0,192,39611.9797569444,2008-06-12,23:30:51
39.906212,116.260209,0,191,39611.9798148148,2008-06-12,23:30:56
39.906232,116.260137,0,182,39611.9798726852,2008-06-12,23:31:01
39.90624,116.260073,0,181,39611.9799305556,2008-06-12,23:31:06
39.906243,116.260066,0,183,39611.9799884259,2008-06-12,23:31:11
39.906244,116.260071,0,182,39611.9800462963,2008-06-12,23:31:16
39.906245,116.260071,0,182,39611.9801041667,2008-06-12,23:31:21
39.906244,116.260065,0,182,39611.980162037,2008-06-12,23:31:26
39.906244,116.260065,0,182,39611.9801967593,2008-06-12,23:31:29
39.906244,116.260064,0,182,39611.9802199074,2008-06-12,23:31:31
39.906243,116.25997,0,182,39611.9802777778,2008-06-12,23:31:36
39.906229,116.259683,0,195,39611.9803356482,2008-06-12,23:31:41
39.906197,116.259475,0,206,39611.9803935185,2008-06-12,23:31:46
39.906231,116.259267,0,202,39611.9804513889,2008-06-12,23:31:51
39.906235,116.258879,0,195,39611.9805092593,2008-06-12,23:31:56
39.906248,116.258452,0,191,39611.9805671296,2008-06-12,23:32:01
39.906258,116.257993,0,191,39611.980625,2008-06-12,23:32:06
39.906277,116.257458,0,186,39611.9806828704,2008-06-12,23:32:11
39.906304,116.256819,0,186,39611.9807407407,2008-06-12,23:32:16
39.906296,116.25611,0,212,39611.9807986111,2008-06-12,23:32:21
39.906256,116.255259,0,215,39611.9808564815,2008-06-12,23:32:26
39.906239,116.254448,0,252,39611.9809143519,2008-06-12,23:32:31
39.906261,116.253761,0,283,39611.9809722222,2008-06-12,23:32:36
39.906264,116.25304,0,313,39611.9810300926,2008-06-12,23:32:41
39.906247,116.252223,0,334,39611.981087963,2008-06-12,23:32:46
39.906253,116.251418,0,361,39611.9811458333,2008-06-12,23:32:51
39.906257,116.250621,0,389,39611.9812037037,2008-06-12,23:32:56
39.906265,116.249935,0,407,39611.9812615741,2008-06-12,23:33:01
39.906273,116.249294,0,405,39611.9813194444,2008-06-12,23:33:06
39.9063,116.248662,0,396,39611.9813773148,2008-06-12,23:33:11
39.906334,116.248003,0,396,39611.9814351852,2008-06-12,23:33:16
39.906291,116.247325,0,297,39611.9814930556,2008-06-12,23:33:21
39.906272,116.247305,0,276,39611.9815509259,2008-06-12,23:33:26
39.906272,116.247303,0,276,39611.9816087963,2008-06-12,23:33:31
39.906272,116.247302,0,275,39611.9816666667,2008-06-12,23:33:36
39.906272,116.247303,0,275,39611.981724537,2008-06-12,23:33:41
39.906272,116.247304,0,275,39611.9817824074,2008-06-12,23:33:46
39.906271,116.247305,0,274,39611.9818402778,2008-06-12,23:33:51
39.906271,116.247304,0,274,39611.9818981481,2008-06-12,23:33:56
39.90627,116.247304,0,274,39611.9819560185,2008-06-12,23:34:01
39.90627,116.247304,0,274,39611.9820138889,2008-06-12,23:34:06
39.906269,116.247304,0,274,39611.9820717593,2008-06-12,23:34:11
39.906269,116.247304,0,273,39611.9821296296,2008-06-12,23:34:16
39.906268,116.247304,0,273,39611.9821875,2008-06-12,23:34:21
39.906267,116.247304,0,273,39611.9822453704,2008-06-12,23:34:26
39.906267,116.247304,0,273,39611.9823032407,2008-06-12,23:34:31
39.906267,116.247304,0,273,39611.9823611111,2008-06-12,23:34:36
39.906266,116.247304,0,273,39611.9824189815,2008-06-12,23:34:41
39.906266,116.247304,0,273,39611.9824768519,2008-06-12,23:34:46
39.906265,116.247305,0,272,39611.9825347222,2008-06-12,23:34:51
39.906265,116.247305,0,272,39611.9825925926,2008-06-12,23:34:56
39.906265,116.247306,0,272,39611.982650463,2008-06-12,23:35:01
39.906265,116.247306,0,272,39611.9826851852,2008-06-12,23:35:04
39.906265,116.247304,0,272,39611.9827083333,2008-06-12,23:35:06
39.906261,116.247257,0,272,39611.9827662037,2008-06-12,23:35:11
39.906233,116.247047,0,272,39611.9828240741,2008-06-12,23:35:16
39.906215,116.246662,0,270,39611.9828819444,2008-06-12,23:35:21
39.906229,116.246101,0,256,39611.9829398148,2008-06-12,23:35:26
39.906224,116.245466,0,239,39611.9829976852,2008-06-12,23:35:31
39.906229,116.244925,0,226,39611.9830555556,2008-06-12,23:35:36
39.906275,116.244673,0,215,39611.9831134259,2008-06-12,23:35:41
39.906441,116.24462,0,215,39611.9831712963,2008-06-12,23:35:46
39.906641,116.244604,0,202,39611.9832291667,2008-06-12,23:35:51
39.906692,116.244593,0,192,39611.983287037,2008-06-12,23:35:56
39.906694,116.244589,0,191,39611.9833449074,2008-06-12,23:36:01
39.906694,116.24459,0,190,39611.9834027778,2008-06-12,23:36:06
39.906694,116.24459,0,190,39611.9834375,2008-06-12,23:36:09
39.906695,116.244588,0,190,39611.9834606481,2008-06-12,23:36:11
39.906712,116.244589,0,190,39611.9835185185,2008-06-12,23:36:16
39.906722,116.244519,0,189,39611.9835763889,2008-06-12,23:36:21
39.906726,116.244431,0,188,39611.9836342593,2008-06-12,23:36:26
39.906738,116.244342,0,187,39611.9836921296,2008-06-12,23:36:31
39.90678,116.244282,0,182,39611.98375,2008-06-12,23:36:36
39.906787,116.244202,0,179,39611.9838078704,2008-06-12,23:36:41
39.906805,116.244203,0,183,39611.9838657407,2008-06-12,23:36:46
39.906838,116.244206,0,185,39611.9839236111,2008-06-12,23:36:51
39.906862,116.244235,0,187,39611.9839814815,2008-06-12,23:36:56
39.906913,116.244247,0,190,39611.9840393519,2008-06-12,23:37:01
39.906976,116.244206,0,186,39611.9840972222,2008-06-12,23:37:06
39.907038,116.24419,0,182,39611.9841550926,2008-06-12,23:37:11
39.90711,116.244139,0,183,39611.984212963,2008-06-12,23:37:16
39.907174,116.244115,0,179,39611.9842708333,2008-06-12,23:37:21
39.907234,116.244088,0,178,39611.9843287037,2008-06-12,23:37:26
39.907292,116.24397,0,167,39611.9843865741,2008-06-12,23:37:31
39.907301,116.243895,0,168,39611.9844444444,2008-06-12,23:37:36
39.907308,116.243808,0,162,39611.9845023148,2008-06-12,23:37:41
39.907303,116.243716,0,159,39611.9845601852,2008-06-12,23:37:46
39.907309,116.243645,0,159,39611.9846180556,2008-06-12,23:37:51
39.907299,116.24362,0,163,39611.9846759259,2008-06-12,23:37:56
39.907294,116.243595,0,171,39611.9847337963,2008-06-12,23:38:01
39.907277,116.243538,0,184,39611.9847916667,2008-06-12,23:38:06
39.907256,116.24342,0,199,39611.984849537,2008-06-12,23:38:11
39.907236,116.243389,0,213,39611.9849074074,2008-06-12,23:38:16
39.90723,116.243384,0,213,39611.9849652778,2008-06-12,23:38:21
39.90723,116.243384,0,213,39611.985,2008-06-12,23:38:24
39.907231,116.243382,0,214,39611.9850231481,2008-06-12,23:38:26
39.907231,116.243323,0,216,39611.9850810185,2008-06-12,23:38:31
39.907233,116.243317,0,216,39611.9851388889,2008-06-12,23:38:36
39.907231,116.243317,0,216,39611.9851967593,2008-06-12,23:38:41
39.907231,116.243317,0,216,39611.9852314815,2008-06-12,23:38:44
39.907228,116.243322,0,216,39611.9852546296,2008-06-12,23:38:46
39.907231,116.243312,0,216,39611.9853125,2008-06-12,23:38:51
39.907231,116.243331,0,216,39611.9853703704,2008-06-12,23:38:56
39.907288,116.243559,0,217,39611.9854282407,2008-06-12,23:39:01
39.907374,116.243621,0,219,39611.9854861111,2008-06-12,23:39:06
39.907431,116.243589,0,220,39611.9855439815,2008-06-12,23:39:11
39.9075,116.243563,0,221,39611.9856018518,2008-06-12,23:39:16
39.907477,116.243624,0,221,39611.9856597222,2008-06-12,23:39:21
39.907432,116.243623,0,219,39611.9857175926,2008-06-12,23:39:26
39.907432,116.243623,0,219,39611.9857523148,2008-06-12,23:39:29
39.907424,116.24362,0,218,39611.985775463,2008-06-12,23:39:31
39.907459,116.243651,0,217,39611.9858333333,2008-06-12,23:39:36
39.907575,116.243674,0,216,39611.9858912037,2008-06-12,23:39:41
39.907595,116.243684,0,215,39611.9859490741,2008-06-12,23:39:46
39.907653,116.243615,0,213,39611.9860069444,2008-06-12,23:39:51
39.907671,116.24362,0,212,39611.9860648148,2008-06-12,23:39:56
39.90769,116.243625,0,212,39611.9861226852,2008-06-12,23:40:01
39.9077,116.243621,0,212,39611.9861805556,2008-06-12,23:40:06
39.907711,116.243593,0,210,39611.9862384259,2008-06-12,23:40:11
39.907716,116.243584,0,209,39611.9862962963,2008-06-12,23:40:16
39.907716,116.243587,0,209,39611.9863541667,2008-06-12,23:40:21
39.907714,116.243595,0,208,39611.986412037,2008-06-12,23:40:26
39.907712,116.2436,0,208,39611.9864699074,2008-06-12,23:40:31
39.907712,116.2436,0,208,39611.9865046296,2008-06-12,23:40:34
39.907708,116.243607,0,208,39611.9865277778,2008-06-12,23:40:36
39.907721,116.24359,0,207,39611.9865856481,2008-06-12,23:40:41
39.907729,116.243571,0,206,39611.9866435185,2008-06-12,23:40:46
39.907729,116.243571,0,206,39611.9866782407,2008-06-12,23:40:49
39.907722,116.243579,0,205,39611.9867013889,2008-06-12,23:40:51
39.907708,116.243603,0,204,39611.9867592593,2008-06-12,23:40:56
39.90771,116.243611,0,203,39611.9868171296,2008-06-12,23:41:01
39.907709,116.24361,0,202,39611.986875,2008-06-12,23:41:06
39.90771,116.243604,0,202,39611.9869328704,2008-06-12,23:41:11
39.907712,116.243602,0,202,39611.9869907407,2008-06-12,23:41:16
39.907712,116.243602,0,202,39611.987025463,2008-06-12,23:41:19
39.907715,116.243594,0,202,39611.9870486111,2008-06-12,23:41:21
39.907723,116.243564,0,201,39611.9871064815,2008-06-12,23:41:26
39.907732,116.243531,0,198,39611.9871643518,2008-06-12,23:41:31
39.907749,116.24348,0,194,39611.9872222222,2008-06-12,23:41:36
39.907645,116.243444,0,201,39612.0639583333,2008-06-13,01:32:06
39.907426,116.243359,0,203,39612.0640162037,2008-06-13,01:32:11
39.90731,116.243339,0,193,39612.0640740741,2008-06-13,01:32:16
39.907302,116.243429,0,183,39612.0641319444,2008-06-13,01:32:21
39.907323,116.243509,0,168,39612.0641898148,2008-06-13,01:32:26
39.90733,116.2436,0,165,39612.0642476852,2008-06-13,01:32:31
39.907329,116.243678,0,175,39612.0643055556,2008-06-13,01:32:36
39.907335,116.243763,0,177,39612.0643634259,2008-06-13,01:32:41
39.907327,116.243847,0,183,39612.0644212963,2008-06-13,01:32:46
39.907333,116.243941,0,189,39612.0644791667,2008-06-13,01:32:51
39.907341,116.244029,0,196,39612.064537037,2008-06-13,01:32:56
39.907328,116.244104,0,193,39612.0645949074,2008-06-13,01:33:01
39.907341,116.244173,0,193,39612.0646527778,2008-06-13,01:33:06
39.907358,116.244255,0,190,39612.0647106481,2008-06-13,01:33:11
39.907349,116.244343,0,192,39612.0647685185,2008-06-13,01:33:16
39.907352,116.244431,0,191,39612.0648263889,2008-06-13,01:33:21
39.907354,116.244511,0,186,39612.0648842593,2008-06-13,01:33:26
39.90739,116.244579,0,179,39612.0649421296,2008-06-13,01:33:31
39.907383,116.244655,0,173,39612.065,2008-06-13,01:33:36
39.907383,116.244745,0,172,39612.0650578704,2008-06-13,01:33:41
39.907377,116.24483,0,168,39612.0651157407,2008-06-13,01:33:46
39.907372,116.244931,0,168,39612.0651736111,2008-06-13,01:33:51
39.907378,116.245012,0,162,39612.0652314815,2008-06-13,01:33:56
39.907411,116.245083,0,153,39612.0652893518,2008-06-13,01:34:01
39.90747,116.245112,0,155,39612.0653472222,2008-06-13,01:34:06
39.907527,116.24512,0,155,39612.0654050926,2008-06-13,01:34:11
39.907581,116.245167,0,157,39612.065462963,2008-06-13,01:34:16
39.907641,116.245191,0,162,39612.0655208333,2008-06-13,01:34:21
39.9077,116.245199,0,163,39612.0655787037,2008-06-13,01:34:26
39.907762,116.245187,0,165,39612.0656365741,2008-06-13,01:34:31
39.907818,116.245192,0,176,39612.0656944444,2008-06-13,01:34:36
39.907856,116.245235,0,176,39612.0657523148,2008-06-13,01:34:41
39.907885,116.245269,0,174,39612.0658101852,2008-06-13,01:34:46
39.907905,116.245329,0,168,39612.0658680556,2008-06-13,01:34:51
39.907914,116.245369,0,166,39612.0659259259,2008-06-13,01:34:56
39.907937,116.245443,0,167,39612.0659837963,2008-06-13,01:35:01
39.907962,116.245489,0,168,39612.0660416667,2008-06-13,01:35:06
39.907985,116.245487,0,167,39612.066099537,2008-06-13,01:35:11
39.907971,116.245454,0,167,39612.0661574074,2008-06-13,01:35:16
39.907945,116.245442,0,166,39612.0662152778,2008-06-13,01:35:21
39.90792,116.245445,0,166,39612.0662731482,2008-06-13,01:35:26
39.907921,116.245445,0,166,39612.0663310185,2008-06-13,01:35:31
39.907921,116.245445,0,166,39612.0663657407,2008-06-13,01:35:34
39.907926,116.245438,0,166,39612.0663888889,2008-06-13,01:35:36
39.907978,116.245427,0,166,39612.0664467593,2008-06-13,01:35:41
39.908001,116.245395,0,166,39612.0665046296,2008-06-13,01:35:46
39.905158,116.246656,0,150,39612.0687037037,2008-06-13,01:38:56
39.905177,116.246649,0,153,39612.0687615741,2008-06-13,01:39:01
39.905182,116.246646,0,153,39612.0688194444,2008-06-13,01:39:06
39.905182,116.246646,0,153,39612.0688541667,2008-06-13,01:39:09
39.905183,116.246652,0,153,39612.0688773148,2008-06-13,01:39:11
39.905182,116.246662,0,153,39612.0689351852,2008-06-13,01:39:16
39.90524,116.246734,0,155,39612.0689930556,2008-06-13,01:39:21
39.905372,116.246748,0,158,39612.0690509259,2008-06-13,01:39:26
39.905437,116.246755,0,158,39612.0691087963,2008-06-13,01:39:31
39.90544,116.246755,0,158,39612.0691666667,2008-06-13,01:39:36
39.905445,116.246747,0,158,39612.069224537,2008-06-13,01:39:41
39.905445,116.246747,0,158,39612.0692592593,2008-06-13,01:39:44
39.905451,116.246744,0,158,39612.0692824074,2008-06-13,01:39:46
39.905477,116.246744,0,159,39612.0693402778,2008-06-13,01:39:51
39.905488,116.246742,0,159,39612.0693981481,2008-06-13,01:39:56
39.905498,116.246732,0,159,39612.0694560185,2008-06-13,01:40:01
39.905567,116.246713,0,159,39612.0695138889,2008-06-13,01:40:06
39.905698,116.246713,0,159,39612.0695717593,2008-06-13,01:40:11
39.905811,116.246667,0,159,39612.0696296296,2008-06-13,01:40:16
39.905912,116.246622,0,160,39612.0696875,2008-06-13,01:40:21
39.905947,116.246648,0,160,39612.0697453704,2008-06-13,01:40:26
39.905947,116.246648,0,160,39612.0697800926,2008-06-13,01:40:29
39.905954,116.24664,0,160,39612.0698032407,2008-06-13,01:40:31
39.905961,116.246631,0,160,39612.0698611111,2008-06-13,01:40:36
39.905962,116.246638,0,160,39612.0699189815,2008-06-13,01:40:41
39.905962,116.246638,0,160,39612.0699537037,2008-06-13,01:40:44
39.905965,116.246636,0,160,39612.0699768519,2008-06-13,01:40:46
39.906059,116.246634,0,160,39612.0700347222,2008-06-13,01:40:51
39.906188,116.246652,0,160,39612.0700925926,2008-06-13,01:40:56
39.90629,116.246595,0,161,39612.070150463,2008-06-13,01:41:01
39.907939,116.245528,0,162,39612.0742592593,2008-06-13,01:46:56
39.907911,116.245454,0,164,39612.0743171296,2008-06-13,01:47:01
39.907946,116.245393,0,171,39612.074375,2008-06-13,01:47:06
39.907976,116.245295,0,169,39612.0744328704,2008-06-13,01:47:11
39.907919,116.245205,0,161,39612.0744907407,2008-06-13,01:47:16
39.907825,116.24514,0,169,39612.0745486111,2008-06-13,01:47:21
39.907746,116.245083,0,172,39612.0746064815,2008-06-13,01:47:26
39.907666,116.24504,0,183,39612.0746643519,2008-06-13,01:47:31
39.907596,116.245026,0,196,39612.0747222222,2008-06-13,01:47:36
39.907515,116.245017,0,214,39612.0747800926,2008-06-13,01:47:41
39.907446,116.244972,0,219,39612.074837963,2008-06-13,01:47:46
39.907378,116.244988,0,220,39612.0748958333,2008-06-13,01:47:51
39.907305,116.244988,0,217,39612.0749537037,2008-06-13,01:47:56
39.907254,116.244977,0,216,39612.0750115741,2008-06-13,01:48:01
39.907198,116.244938,0,214,39612.0750694444,2008-06-13,01:48:06
39.907129,116.244923,0,212,39612.0751273148,2008-06-13,01:48:11
39.907063,116.244906,0,212,39612.0751851852,2008-06-13,01:48:16
39.907014,116.244904,0,213,39612.0752430556,2008-06-13,01:48:21
39.90697,116.244951,0,211,39612.0753009259,2008-06-13,01:48:26
39.906925,116.244992,0,214,39612.0753587963,2008-06-13,01:48:31
39.90691,116.245029,0,213,39612.0754166667,2008-06-13,01:48:36
39.906908,116.245028,0,214,39612.075474537,2008-06-13,01:48:41
39.906908,116.245028,0,214,39612.0755092593,2008-06-13,01:48:44
39.906911,116.245021,0,215,39612.0755324074,2008-06-13,01:48:46
39.906853,116.244952,0,213,39612.0755902778,2008-06-13,01:48:51
39.906857,116.245024,0,205,39612.0756481481,2008-06-13,01:48:56
39.906851,116.244993,0,204,39612.0757060185,2008-06-13,01:49:01
39.90685,116.244966,0,206,39612.0757638889,2008-06-13,01:49:06
39.906795,116.244881,0,208,39612.0758217593,2008-06-13,01:49:11
39.906703,116.244761,0,205,39612.0758796296,2008-06-13,01:49:16
39.906638,116.244715,0,203,39612.0759375,2008-06-13,01:49:21
39.906601,116.244649,0,201,39612.0759953704,2008-06-13,01:49:26
39.906542,116.244609,0,196,39612.0760532407,2008-06-13,01:49:31
39.90648,116.244612,0,194,39612.0761111111,2008-06-13,01:49:36
39.906416,116.244615,0,195,39612.0761689815,2008-06-13,01:49:41
39.906374,116.244608,0,190,39612.0762268519,2008-06-13,01:49:46
39.906342,116.244687,0,183,39612.0762847222,2008-06-13,01:49:51
39.906357,116.244766,0,170,39612.0763425926,2008-06-13,01:49:56
39.906373,116.244854,0,162,39612.076400463,2008-06-13,01:50:01
39.906374,116.244913,0,153,39612.0764583333,2008-06-13,01:50:06
39.906376,116.244971,0,146,39612.0765162037,2008-06-13,01:50:11
39.906394,116.245054,0,143,39612.0765740741,2008-06-13,01:50:16
39.90641,116.245147,0,142,39612.0766319444,2008-06-13,01:50:21
39.906418,116.245225,0,142,39612.0766898148,2008-06-13,01:50:26
39.906423,116.245298,0,142,39612.0767476852,2008-06-13,01:50:31
39.906433,116.245365,0,144,39612.0768055556,2008-06-13,01:50:36
39.906406,116.245452,0,146,39612.0768634259,2008-06-13,01:50:41
39.906391,116.245512,0,145,39612.0769212963,2008-06-13,01:50:46
39.906373,116.245609,0,146,39612.0769791667,2008-06-13,01:50:51
39.906416,116.245708,0,153,39612.077037037,2008-06-13,01:50:56
39.906407,116.245802,0,153,39612.0770949074,2008-06-13,01:51:01
39.906423,116.245871,0,152,39612.0771527778,2008-06-13,01:51:06
39.906426,116.245943,0,153,39612.0772106481,2008-06-13,01:51:11
39.906423,116.246024,0,149,39612.0772685185,2008-06-13,01:51:16
39.906443,116.246092,0,150,39612.0773263889,2008-06-13,01:51:21
39.906416,116.246172,0,158,39612.0773842593,2008-06-13,01:51:26
39.906411,116.246251,0,156,39612.0774421296,2008-06-13,01:51:31
39.906416,116.246307,0,154,39612.0775,2008-06-13,01:51:36
39.90638,116.24638,0,156,39612.0775578704,2008-06-13,01:51:41
39.906366,116.246472,0,157,39612.0776157407,2008-06-13,01:51:46
39.906364,116.246546,0,156,39612.0776736111,2008-06-13,01:51:51
39.90637,116.246608,0,157,39612.0777314815,2008-06-13,01:51:56
39.906374,116.246661,0,157,39612.0777893519,2008-06-13,01:52:01
39.906361,116.246719,0,155,39612.0778472222,2008-06-13,01:52:06
39.906468,116.246848,0,165,39612.0779050926,2008-06-13,01:52:11
39.906492,116.246913,0,162,39612.077962963,2008-06-13,01:52:16
39.906517,116.246999,0,158,39612.0780208333,2008-06-13,01:52:21
39.906521,116.247039,0,153,39612.0780787037,2008-06-13,01:52:26
39.906542,116.247082,0,145,39612.0781365741,2008-06-13,01:52:31
39.90656,116.247133,0,151,39612.0781944444,2008-06-13,01:52:36
39.906621,116.247182,0,159,39612.0782523148,2008-06-13,01:52:41
39.906661,116.247183,0,157,39612.0783101852,2008-06-13,01:52:46
39.906706,116.247207,0,152,39612.0783680556,2008-06-13,01:52:51
39.906764,116.24725,0,155,39612.0784259259,2008-06-13,01:52:56
39.906817,116.24727,0,154,39612.0784837963,2008-06-13,01:53:01
39.906853,116.247283,0,148,39612.0785416667,2008-06-13,01:53:06
39.906896,116.247283,0,150,39612.078599537,2008-06-13,01:53:11
39.907,116.247227,0,159,39612.0786574074,2008-06-13,01:53:16
39.907054,116.247217,0,165,39612.0787152778,2008-06-13,01:53:21
39.907119,116.247219,0,169,39612.0787731481,2008-06-13,01:53:26
39.907176,116.247225,0,173,39612.0788310185,2008-06-13,01:53:31
39.907197,116.24724,0,180,39612.0788888889,2008-06-13,01:53:36
39.907203,116.247248,0,177,39612.0789467593,2008-06-13,01:53:41
39.907203,116.247249,0,177,39612.0790046296,2008-06-13,01:53:46
39.907203,116.247248,0,177,39612.0790625,2008-06-13,01:53:51
39.907205,116.247244,0,177,39612.0791203704,2008-06-13,01:53:56
39.907208,116.247238,0,177,39612.0791782407,2008-06-13,01:54:01
39.907209,116.247236,0,177,39612.0792361111,2008-06-13,01:54:06
39.90721,116.247235,0,178,39612.0792939815,2008-06-13,01:54:11
39.90721,116.247237,0,179,39612.0793518518,2008-06-13,01:54:16
39.90721,116.247236,0,179,39612.0794097222,2008-06-13,01:54:21
39.907208,116.247237,0,179,39612.0794675926,2008-06-13,01:54:26
39.907207,116.247239,0,179,39612.079525463,2008-06-13,01:54:31
39.907206,116.247239,0,179,39612.0795833333,2008-06-13,01:54:36
39.907206,116.247239,0,179,39612.0796412037,2008-06-13,01:54:41
39.907205,116.24724,0,179,39612.0796990741,2008-06-13,01:54:46
39.907205,116.247241,0,179,39612.0797569444,2008-06-13,01:54:51
39.907205,116.247241,0,179,39612.0798148148,2008-06-13,01:54:56
39.907204,116.247241,0,180,39612.0798726852,2008-06-13,01:55:01
39.907205,116.24724,0,180,39612.0799305556,2008-06-13,01:55:06
39.907205,116.24724,0,180,39612.0799884259,2008-06-13,01:55:11
39.907205,116.24724,0,180,39612.0800462963,2008-06-13,01:55:16
39.907205,116.247241,0,180,39612.0801041667,2008-06-13,01:55:21
39.907206,116.247242,0,181,39612.080162037,2008-06-13,01:55:26
39.907208,116.247241,0,181,39612.0802199074,2008-06-13,01:55:31
39.907206,116.247241,0,181,39612.0802777778,2008-06-13,01:55:36
39.907204,116.247241,0,181,39612.0803356481,2008-06-13,01:55:41
39.907204,116.247241,0,182,39612.0803935185,2008-06-13,01:55:46
39.907203,116.247241,0,182,39612.0804513889,2008-06-13,01:55:51
39.907203,116.247241,0,182,39612.0805092593,2008-06-13,01:55:56
39.907202,116.24724,0,182,39612.0805671296,2008-06-13,01:56:01
39.907202,116.24724,0,182,39612.080625,2008-06-13,01:56:06
39.907202,116.247239,0,182,39612.0806828704,2008-06-13,01:56:11
39.907202,116.247239,0,182,39612.0807407407,2008-06-13,01:56:16
39.907201,116.247238,0,181,39612.0807986111,2008-06-13,01:56:21
39.907201,116.247236,0,182,39612.0808564815,2008-06-13,01:56:26
39.9072,116.247236,0,182,39612.0809143518,2008-06-13,01:56:31
39.9072,116.247236,0,182,39612.0809722222,2008-06-13,01:56:36
39.907199,116.247236,0,182,39612.0810300926,2008-06-13,01:56:41
39.907199,116.247236,0,182,39612.081087963,2008-06-13,01:56:46
39.907199,116.24724,0,183,39612.0811458333,2008-06-13,01:56:51
39.9072,116.247243,0,183,39612.0812037037,2008-06-13,01:56:56
39.907201,116.247246,0,184,39612.0812615741,2008-06-13,01:57:01
39.907201,116.247246,0,184,39612.0812962963,2008-06-13,01:57:04
39.907201,116.247251,0,186,39612.0813194444,2008-06-13,01:57:06
39.9072,116.247261,0,188,39612.0813773148,2008-06-13,01:57:11
39.907199,116.247274,0,191,39612.0814351852,2008-06-13,01:57:16
39.907198,116.247281,0,194,39612.0814930556,2008-06-13,01:57:21
39.907199,116.247285,0,197,39612.0815509259,2008-06-13,01:57:26
39.907199,116.247285,0,201,39612.0816087963,2008-06-13,01:57:31
39.907199,116.247285,0,201,39612.0816435185,2008-06-13,01:57:34
39.907197,116.247279,0,205,39612.0816666667,2008-06-13,01:57:36
39.907197,116.247268,0,209,39612.081724537,2008-06-13,01:57:41
39.907197,116.247268,0,209,39612.0817592593,2008-06-13,01:57:44
39.907199,116.247261,0,213,39612.0817824074,2008-06-13,01:57:46
39.9072,116.24725,0,216,39612.0818402778,2008-06-13,01:57:51
39.907199,116.247238,0,220,39612.0818981482,2008-06-13,01:57:56
39.907197,116.247227,0,224,39612.0819560185,2008-06-13,01:58:01
39.907197,116.247221,0,227,39612.0820138889,2008-06-13,01:58:06
39.907198,116.24722,0,229,39612.0820717593,2008-06-13,01:58:11
39.907197,116.247215,0,232,39612.0821296296,2008-06-13,01:58:16
39.907194,116.247207,0,234,39612.0821875,2008-06-13,01:58:21
39.907192,116.247201,0,236,39612.0822453704,2008-06-13,01:58:26
39.907192,116.2472,0,237,39612.0823032407,2008-06-13,01:58:31
39.907197,116.247196,0,239,39612.0823611111,2008-06-13,01:58:36
39.907203,116.247192,0,241,39612.0824189815,2008-06-13,01:58:41
39.907208,116.247191,0,242,39612.0824768519,2008-06-13,01:58:46
39.907208,116.247189,0,244,39612.0825347222,2008-06-13,01:58:51
39.907208,116.24719,0,246,39612.0825925926,2008-06-13,01:58:56
39.90721,116.247192,0,247,39612.082650463,2008-06-13,01:59:01
39.907211,116.247193,0,249,39612.0827083333,2008-06-13,01:59:06
39.907211,116.247194,0,250,39612.0827662037,2008-06-13,01:59:11
39.907205,116.247201,0,252,39612.0828240741,2008-06-13,01:59:16
39.907198,116.247208,0,254,39612.0828819444,2008-06-13,01:59:21
39.907191,116.247213,0,255,39612.0829398148,2008-06-13,01:59:26
39.907187,116.247217,0,257,39612.0829976852,2008-06-13,01:59:31
39.907186,116.247216,0,258,39612.0830555556,2008-06-13,01:59:36
39.907188,116.247209,0,259,39612.0831134259,2008-06-13,01:59:41
39.907191,116.247202,0,261,39612.0831712963,2008-06-13,01:59:46
39.907195,116.247197,0,262,39612.0832291667,2008-06-13,01:59:51
39.907199,116.247189,0,263,39612.083287037,2008-06-13,01:59:56
39.907204,116.247182,0,265,39612.0833449074,2008-06-13,02:00:01
39.907204,116.247182,0,265,39612.0833796296,2008-06-13,02:00:04
39.90721,116.247178,0,266,39612.0834027778,2008-06-13,02:00:06
39.90722,116.247173,0,267,39612.0834606481,2008-06-13,02:00:11
39.907232,116.247168,0,268,39612.0835185185,2008-06-13,02:00:16
39.907243,116.247156,0,267,39612.0835763889,2008-06-13,02:00:21
39.907252,116.247154,0,268,39612.0836342593,2008-06-13,02:00:26
39.907259,116.247155,0,268,39612.0836921296,2008-06-13,02:00:31
39.907265,116.24716,0,268,39612.08375,2008-06-13,02:00:36
39.907264,116.247164,0,269,39612.0838078704,2008-06-13,02:00:41
39.907263,116.247165,0,269,39612.0838657407,2008-06-13,02:00:46
39.90726,116.247164,0,270,39612.0839236111,2008-06-13,02:00:51
39.90726,116.247163,0,270,39612.0839814815,2008-06-13,02:00:56
39.90726,116.247163,0,270,39612.0840393519,2008-06-13,02:01:01
39.907259,116.247166,0,270,39612.0840972222,2008-06-13,02:01:06
39.907257,116.247169,0,270,39612.0841550926,2008-06-13,02:01:11
39.907256,116.24717,0,270,39612.084212963,2008-06-13,02:01:16
39.907255,116.24717,0,270,39612.0842708333,2008-06-13,02:01:21
39.907255,116.247171,0,270,39612.0843287037,2008-06-13,02:01:26
39.907255,116.247171,0,270,39612.0843865741,2008-06-13,02:01:31
39.907254,116.247172,0,270,39612.0844444444,2008-06-13,02:01:36
39.907254,116.247172,0,270,39612.0845023148,2008-06-13,02:01:41
39.907254,116.247171,0,270,39612.0845601852,2008-06-13,02:01:46
39.907252,116.247172,0,270,39612.0846180556,2008-06-13,02:01:51
39.907251,116.24717,0,270,39612.0846759259,2008-06-13,02:01:56
39.907254,116.247165,0,270,39612.0847337963,2008-06-13,02:02:01
39.907256,116.247161,0,270,39612.0847916667,2008-06-13,02:02:06
39.907255,116.247164,0,270,39612.084849537,2008-06-13,02:02:11
39.907254,116.247164,0,271,39612.0849074074,2008-06-13,02:02:16
39.907254,116.247165,0,270,39612.0849652778,2008-06-13,02:02:21
39.907253,116.247167,0,269,39612.0850231481,2008-06-13,02:02:26
39.907251,116.247172,0,269,39612.0850810185,2008-06-13,02:02:31
39.90725,116.247175,0,268,39612.0851388889,2008-06-13,02:02:36
39.90725,116.247175,0,268,39612.0851736111,2008-06-13,02:02:39
39.907254,116.247169,0,268,39612.0851967593,2008-06-13,02:02:41
39.907244,116.247193,0,267,39612.0852546296,2008-06-13,02:02:46
39.907237,116.247211,0,266,39612.0853125,2008-06-13,02:02:51
39.907252,116.247202,0,266,39612.0853703704,2008-06-13,02:02:56
39.907255,116.24719,0,265,39612.0854282407,2008-06-13,02:03:01
39.907257,116.247183,0,265,39612.0854861111,2008-06-13,02:03:06
39.907259,116.247176,0,265,39612.0855439815,2008-06-13,02:03:11
39.90726,116.247173,0,265,39612.0856018519,2008-06-13,02:03:16
39.907259,116.247174,0,266,39612.0856597222,2008-06-13,02:03:21
39.907258,116.247176,0,266,39612.0857175926,2008-06-13,02:03:26
39.90726,116.24717,0,266,39612.085775463,2008-06-13,02:03:31
39.907261,116.247168,0,266,39612.0858333333,2008-06-13,02:03:36
39.907262,116.247166,0,265,39612.0858912037,2008-06-13,02:03:41
39.907263,116.247165,0,265,39612.0859490741,2008-06-13,02:03:46
39.907265,116.247158,0,265,39612.0860069444,2008-06-13,02:03:51
39.907266,116.247157,0,265,39612.0860648148,2008-06-13,02:03:56
39.907266,116.247157,0,265,39612.086099537,2008-06-13,02:03:59
39.907266,116.247157,0,265,39612.0861226852,2008-06-13,02:04:01
39.907262,116.247167,0,265,39612.0861805556,2008-06-13,02:04:06
39.907261,116.247169,0,265,39612.0862384259,2008-06-13,02:04:11
39.907261,116.247169,0,265,39612.0862731481,2008-06-13,02:04:14
39.907265,116.247162,0,265,39612.0862962963,2008-06-13,02:04:16
39.907256,116.247166,0,265,39612.0863541667,2008-06-13,02:04:21
39.907256,116.247166,0,265,39612.086412037,2008-06-13,02:04:26
39.907255,116.247168,0,265,39612.0864699074,2008-06-13,02:04:31
39.907256,116.247164,0,265,39612.0865277778,2008-06-13,02:04:36
39.907255,116.247164,0,265,39612.0865856481,2008-06-13,02:04:41
39.907253,116.247167,0,265,39612.0866435185,2008-06-13,02:04:46
39.90725,116.247174,0,265,39612.0867013889,2008-06-13,02:04:51
39.90725,116.247174,0,265,39612.0867361111,2008-06-13,02:04:54
39.907247,116.247182,0,265,39612.0867592593,2008-06-13,02:04:56
39.907238,116.247185,0,262,39612.0868171296,2008-06-13,02:05:01
39.907241,116.247176,0,261,39612.086875,2008-06-13,02:05:06
39.907245,116.247166,0,261,39612.0869328704,2008-06-13,02:05:11
39.907248,116.247161,0,261,39612.0869907407,2008-06-13,02:05:16
39.907249,116.247158,0,261,39612.0870486111,2008-06-13,02:05:21
39.907247,116.247159,0,261,39612.0871064815,2008-06-13,02:05:26
39.907245,116.247162,0,261,39612.0871643518,2008-06-13,02:05:31
39.907242,116.247165,0,261,39612.0872222222,2008-06-13,02:05:36
39.907242,116.247165,0,260,39612.0872800926,2008-06-13,02:05:41
39.907242,116.247165,0,260,39612.087337963,2008-06-13,02:05:46
39.90724,116.247171,0,260,39612.0873958333,2008-06-13,02:05:51
39.907238,116.247172,0,260,39612.0874537037,2008-06-13,02:05:56
39.907239,116.24717,0,259,39612.0875115741,2008-06-13,02:06:01
39.907239,116.247168,0,260,39612.0875694444,2008-06-13,02:06:06
39.907239,116.247168,0,260,39612.0876041667,2008-06-13,02:06:09
39.90724,116.247164,0,260,39612.0876273148,2008-06-13,02:06:11
39.907238,116.247173,0,260,39612.0876851852,2008-06-13,02:06:16
39.907235,116.247177,0,260,39612.0877430556,2008-06-13,02:06:21
39.907237,116.247172,0,261,39612.0878009259,2008-06-13,02:06:26
39.907237,116.247172,0,261,39612.0878356481,2008-06-13,02:06:29
39.907239,116.247165,0,261,39612.0878587963,2008-06-13,02:06:31
39.907223,116.247143,0,260,39612.0879166667,2008-06-13,02:06:36
39.907221,116.247156,0,261,39612.087974537,2008-06-13,02:06:41
39.907218,116.247166,0,260,39612.0880324074,2008-06-13,02:06:46
39.907218,116.247166,0,260,39612.0880671296,2008-06-13,02:06:49
39.907215,116.247174,0,260,39612.0880902778,2008-06-13,02:06:51
39.907184,116.247146,0,260,39612.0881481481,2008-06-13,02:06:56
39.907192,116.247151,0,259,39612.0882060185,2008-06-13,02:07:01
39.907192,116.247151,0,259,39612.0882407407,2008-06-13,02:07:04
39.907193,116.247148,0,259,39612.0882638889,2008-06-13,02:07:06
39.907197,116.247138,0,259,39612.0883217593,2008-06-13,02:07:11
39.907198,116.247134,0,259,39612.0883796296,2008-06-13,02:07:16
39.907198,116.247134,0,259,39612.0884143518,2008-06-13,02:07:19
39.907199,116.247132,0,259,39612.0884375,2008-06-13,02:07:21
39.907262,116.247111,0,260,39612.0884953704,2008-06-13,02:07:26
39.907352,116.247135,0,261,39612.0885532407,2008-06-13,02:07:31
39.907538,116.247172,0,263,39612.0886111111,2008-06-13,02:07:36
39.907713,116.247184,0,263,39612.0886689815,2008-06-13,02:07:41
39.907907,116.247135,0,258,39612.0887268518,2008-06-13,02:07:46
39.908209,116.247146,0,256,39612.0887847222,2008-06-13,02:07:51
39.908519,116.247127,0,240,39612.0888425926,2008-06-13,02:07:56
39.908777,116.247098,0,247,39612.088900463,2008-06-13,02:08:01
39.909212,116.247108,0,276,39612.0889583333,2008-06-13,02:08:06
39.90965,116.247102,0,271,39612.0890162037,2008-06-13,02:08:11
39.909922,116.247076,0,251,39612.0890740741,2008-06-13,02:08:16
39.910022,116.247063,0,247,39612.0891319444,2008-06-13,02:08:21
39.910224,116.24708,0,246,39612.0891898148,2008-06-13,02:08:26
39.910545,116.247075,0,226,39612.0892476852,2008-06-13,02:08:31
39.91091,116.247073,0,222,39612.0893055556,2008-06-13,02:08:36
39.911152,116.247114,0,207,39612.0893634259,2008-06-13,02:08:41
39.911178,116.247106,0,204,39612.0894212963,2008-06-13,02:08:46
39.911178,116.247106,0,204,39612.0894560185,2008-06-13,02:08:49
39.911177,116.247108,0,202,39612.0894791667,2008-06-13,02:08:51
39.911233,116.247089,0,205,39612.089537037,2008-06-13,02:08:56
39.911435,116.247081,0,209,39612.0895949074,2008-06-13,02:09:01
39.911664,116.247123,0,221,39612.0896527778,2008-06-13,02:09:06
39.91199,116.247119,0,230,39612.0897106482,2008-06-13,02:09:11
39.912337,116.24713,0,250,39612.0897685185,2008-06-13,02:09:16
39.912685,116.247096,0,270,39612.0898263889,2008-06-13,02:09:21
39.912974,116.24708,0,298,39612.0898842593,2008-06-13,02:09:26
39.913422,116.247088,0,319,39612.0899421296,2008-06-13,02:09:31
39.913875,116.24707,0,315,39612.09,2008-06-13,02:09:36
39.914152,116.247023,0,339,39612.0900578704,2008-06-13,02:09:41
39.914158,116.24699,0,330,39612.0901157407,2008-06-13,02:09:46
39.914163,116.246977,0,331,39612.0901736111,2008-06-13,02:09:51
39.914161,116.246975,0,330,39612.0902314815,2008-06-13,02:09:56
39.914161,116.246975,0,330,39612.0902662037,2008-06-13,02:09:59
39.914164,116.246975,0,328,39612.0902893519,2008-06-13,02:10:01
39.91412,116.247076,0,281,39612.0903472222,2008-06-13,02:10:06
39.914304,116.247078,0,259,39612.0904050926,2008-06-13,02:10:11
39.914592,116.247075,0,241,39612.090462963,2008-06-13,02:10:16
39.91494,116.247129,0,229,39612.0905208333,2008-06-13,02:10:21
39.915245,116.247109,0,216,39612.0905787037,2008-06-13,02:10:26
39.915354,116.247042,0,197,39612.0906365741,2008-06-13,02:10:31
39.915507,116.246972,0,185,39612.0906944444,2008-06-13,02:10:36
39.915718,116.246972,0,175,39612.0907523148,2008-06-13,02:10:41
39.91604,116.246977,0,171,39612.0908101852,2008-06-13,02:10:46
39.916372,116.246964,0,172,39612.0908680556,2008-06-13,02:10:51
39.916465,116.247095,0,174,39612.0909259259,2008-06-13,02:10:56
39.916475,116.247317,0,177,39612.0909837963,2008-06-13,02:11:01
39.916456,116.247779,0,177,39612.0910416667,2008-06-13,02:11:06
39.916464,116.248269,0,186,39612.091099537,2008-06-13,02:11:11
39.916496,116.248787,0,198,39612.0911574074,2008-06-13,02:11:16
39.916507,116.249362,0,214,39612.0912152778,2008-06-13,02:11:21
39.916503,116.249991,0,234,39612.0912731481,2008-06-13,02:11:26
39.916539,116.250706,0,255,39612.0913310185,2008-06-13,02:11:31
39.916531,116.251464,0,263,39612.0913888889,2008-06-13,02:11:36
39.9165,116.252183,0,269,39612.0914467593,2008-06-13,02:11:41
39.916456,116.25273,0,280,39612.0915046296,2008-06-13,02:11:46
39.916428,116.252949,0,278,39612.0915625,2008-06-13,02:11:51
39.916427,116.252939,0,273,39612.0916203704,2008-06-13,02:11:56
39.916427,116.252939,0,273,39612.0916550926,2008-06-13,02:11:59
39.916427,116.25294,0,273,39612.0916782407,2008-06-13,02:12:01
39.916443,116.253003,0,273,39612.0917361111,2008-06-13,02:12:06
39.916486,116.253302,0,276,39612.0917939815,2008-06-13,02:12:11
39.916527,116.253761,0,277,39612.0918518519,2008-06-13,02:12:16
39.916519,116.25425,0,293,39612.0919097222,2008-06-13,02:12:21
39.916509,116.254614,0,313,39612.0919675926,2008-06-13,02:12:26
39.916516,116.254884,0,340,39612.092025463,2008-06-13,02:12:31
39.916536,116.255063,0,359,39612.0920833333,2008-06-13,02:12:36
39.916561,116.255295,0,377,39612.0921412037,2008-06-13,02:12:41
39.916578,116.255502,0,389,39612.0921990741,2008-06-13,02:12:46
39.916574,116.255636,0,409,39612.0922569444,2008-06-13,02:12:51
39.916574,116.255773,0,427,39612.0923148148,2008-06-13,02:12:56
39.916547,116.25588,0,438,39612.0923726852,2008-06-13,02:13:01
39.916533,116.255933,0,446,39612.0924305556,2008-06-13,02:13:06
39.916525,116.25597,0,453,39612.0924884259,2008-06-13,02:13:11
39.916524,116.256004,0,458,39612.0925462963,2008-06-13,02:13:16
39.916525,116.256033,0,463,39612.0926041667,2008-06-13,02:13:21
39.916518,116.256062,0,468,39612.092662037,2008-06-13,02:13:26
39.916519,116.256079,0,472,39612.0927199074,2008-06-13,02:13:31
39.91652,116.256098,0,474,39612.0927777778,2008-06-13,02:13:36
39.91652,116.256112,0,474,39612.0928356481,2008-06-13,02:13:41
39.91652,116.256129,0,474,39612.0928935185,2008-06-13,02:13:46
39.91652,116.256145,0,474,39612.0929513889,2008-06-13,02:13:51
39.91652,116.256169,0,475,39612.0930092593,2008-06-13,02:13:56
39.91652,116.25619,0,475,39612.0930671296,2008-06-13,02:14:01
39.916521,116.256202,0,474,39612.093125,2008-06-13,02:14:06
39.916519,116.256221,0,474,39612.0931828704,2008-06-13,02:14:11
39.916541,116.256379,0,468,39612.0932407407,2008-06-13,02:14:16
39.916611,116.25673,0,462,39612.0932986111,2008-06-13,02:14:21
39.916628,116.257019,0,455,39612.0933564815,2008-06-13,02:14:26
39.916614,116.257307,0,438,39612.0934143519,2008-06-13,02:14:31
39.91657,116.257627,0,428,39612.0934722222,2008-06-13,02:14:36
39.916533,116.257807,0,411,39612.0935300926,2008-06-13,02:14:41
39.916533,116.257819,0,410,39612.093587963,2008-06-13,02:14:46
39.916533,116.257824,0,410,39612.0936458333,2008-06-13,02:14:51
39.916533,116.257823,0,409,39612.0937037037,2008-06-13,02:14:56
39.916533,116.257828,0,408,39612.0937615741,2008-06-13,02:15:01
39.916533,116.257828,0,408,39612.0937962963,2008-06-13,02:15:04
39.916532,116.257825,0,407,39612.0938194444,2008-06-13,02:15:06
39.916531,116.25784,0,406,39612.0938773148,2008-06-13,02:15:11
39.916522,116.25786,0,406,39612.0939351852,2008-06-13,02:15:16
39.916512,116.257882,0,406,39612.0939930556,2008-06-13,02:15:21
39.9165,116.257903,0,406,39612.0940509259,2008-06-13,02:15:26
39.916488,116.257917,0,406,39612.0941087963,2008-06-13,02:15:31
39.916477,116.257919,0,406,39612.0941666667,2008-06-13,02:15:36
39.916477,116.257919,0,406,39612.0942013889,2008-06-13,02:15:39
39.916469,116.257916,0,405,39612.094224537,2008-06-13,02:15:41
39.916454,116.25791,0,404,39612.0942824074,2008-06-13,02:15:46
39.916443,116.257909,0,403,39612.0943402778,2008-06-13,02:15:51
39.916463,116.257998,0,398,39612.0943981481,2008-06-13,02:15:56
39.9165,116.258206,0,393,39612.0944560185,2008-06-13,02:16:01
39.916514,116.25833,0,381,39612.0945138889,2008-06-13,02:16:06
39.91655,116.258499,0,352,39612.0945717593,2008-06-13,02:16:11
39.916642,116.258615,0,340,39612.0946296296,2008-06-13,02:16:16
39.916801,116.258694,0,319,39612.0946875,2008-06-13,02:16:21
39.917152,116.258691,0,291,39612.0947453704,2008-06-13,02:16:26
39.917516,116.258644,0,264,39612.0948032407,2008-06-13,02:16:31
39.917644,116.258658,0,244,39612.0948611111,2008-06-13,02:16:36
39.917664,116.258641,0,235,39612.0949189815,2008-06-13,02:16:41
39.917667,116.258642,0,228,39612.0949768518,2008-06-13,02:16:46
39.917669,116.258642,0,224,39612.0950347222,2008-06-13,02:16:51
39.917669,116.258642,0,224,39612.0950694444,2008-06-13,02:16:54
39.91767,116.258642,0,223,39612.0950925926,2008-06-13,02:16:56
39.91772,116.258659,0,223,39612.095150463,2008-06-13,02:17:01
39.917873,116.258735,0,226,39612.0952083333,2008-06-13,02:17:06
39.918242,116.258755,0,230,39612.0952662037,2008-06-13,02:17:11
39.918733,116.258726,0,225,39612.0953240741,2008-06-13,02:17:16
39.919275,116.258665,0,227,39612.0953819444,2008-06-13,02:17:21
39.919815,116.258667,0,241,39612.0954398148,2008-06-13,02:17:26
39.920367,116.258704,0,241,39612.0954976852,2008-06-13,02:17:31
39.92092,116.258685,0,237,39612.0955555556,2008-06-13,02:17:36
39.921312,116.258658,0,218,39612.0956134259,2008-06-13,02:17:41
39.921493,116.258633,0,207,39612.0956712963,2008-06-13,02:17:46
39.921531,116.258659,0,209,39612.0957291667,2008-06-13,02:17:51
39.921529,116.258677,0,210,39612.095787037,2008-06-13,02:17:56
39.921531,116.258683,0,210,39612.0958449074,2008-06-13,02:18:01
39.921531,116.258683,0,210,39612.0958796296,2008-06-13,02:18:04
39.921525,116.258688,0,210,39612.0959027778,2008-06-13,02:18:06
39.921539,116.258689,0,210,39612.0959606481,2008-06-13,02:18:11
39.921655,116.258659,0,212,39612.0960185185,2008-06-13,02:18:16
39.921832,116.258646,0,207,39612.0960763889,2008-06-13,02:18:21
39.922094,116.258655,0,208,39612.0961342593,2008-06-13,02:18:26
39.922278,116.258659,0,202,39612.0961921296,2008-06-13,02:18:31
39.92234,116.258634,0,197,39612.09625,2008-06-13,02:18:36
39.922358,116.258631,0,202,39612.0963078704,2008-06-13,02:18:41
39.922358,116.258631,0,201,39612.0963657407,2008-06-13,02:18:46
39.922358,116.258631,0,201,39612.096400463,2008-06-13,02:18:49
39.922361,116.25863,0,201,39612.0964236111,2008-06-13,02:18:51
39.922386,116.258628,0,201,39612.0964814815,2008-06-13,02:18:56
39.922434,116.258626,0,197,39612.0965393518,2008-06-13,02:19:01
39.922426,116.258646,0,191,39612.0965972222,2008-06-13,02:19:06
39.922449,116.258652,0,193,39612.0966550926,2008-06-13,02:19:11
39.922465,116.258646,0,209,39612.096712963,2008-06-13,02:19:16
39.922465,116.258646,0,209,39612.0967476852,2008-06-13,02:19:19
39.92247,116.258647,0,209,39612.0967708333,2008-06-13,02:19:21
39.92248,116.258649,0,211,39612.0968287037,2008-06-13,02:19:26
39.922481,116.258649,0,214,39612.0968865741,2008-06-13,02:19:31
39.922481,116.258649,0,214,39612.0969212963,2008-06-13,02:19:34
39.922475,116.25865,0,215,39612.0969444444,2008-06-13,02:19:36
39.922465,116.258653,0,215,39612.0970023148,2008-06-13,02:19:41
39.922434,116.258682,0,213,39612.0970601852,2008-06-13,02:19:46
39.922429,116.2587,0,211,39612.0971180556,2008-06-13,02:19:51
39.92247,116.258694,0,209,39612.0971759259,2008-06-13,02:19:56
39.922499,116.258701,0,208,39612.0972337963,2008-06-13,02:20:01
39.92256,116.258712,0,211,39612.0972916667,2008-06-13,02:20:06
39.92257,116.258712,0,212,39612.097349537,2008-06-13,02:20:11
39.922572,116.258712,0,212,39612.0974074074,2008-06-13,02:20:16
39.922576,116.258711,0,215,39612.0974652778,2008-06-13,02:20:21
39.922576,116.258711,0,219,39612.0975231482,2008-06-13,02:20:26
39.922576,116.258711,0,219,39612.0975578704,2008-06-13,02:20:29
39.922581,116.25871,0,221,39612.0975810185,2008-06-13,02:20:31
39.922592,116.258709,0,223,39612.0976388889,2008-06-13,02:20:36
39.922602,116.258708,0,226,39612.0976967593,2008-06-13,02:20:41
39.922608,116.258707,0,228,39612.0977546296,2008-06-13,02:20:46
39.922612,116.258706,0,230,39612.0978125,2008-06-13,02:20:51
39.922616,116.258706,0,230,39612.0978703704,2008-06-13,02:20:56
39.922621,116.258705,0,229,39612.0979282407,2008-06-13,02:21:01
39.922621,116.258705,0,229,39612.097962963,2008-06-13,02:21:04
39.922621,116.258705,0,229,39612.0979861111,2008-06-13,02:21:06
39.922677,116.258678,0,239,39612.0980439815,2008-06-13,02:21:11
39.922768,116.258666,0,237,39612.0981018519,2008-06-13,02:21:16
39.922813,116.258666,0,232,39612.0981597222,2008-06-13,02:21:21
39.922911,116.258713,0,223,39612.0982175926,2008-06-13,02:21:26
39.923072,116.258715,0,211,39612.098275463,2008-06-13,02:21:31
39.923175,116.258653,0,213,39612.0983333333,2008-06-13,02:21:36
39.923217,116.258669,0,217,39612.0983912037,2008-06-13,02:21:41
39.923294,116.258681,0,219,39612.0984490741,2008-06-13,02:21:46
39.923324,116.258685,0,222,39612.0985069444,2008-06-13,02:21:51
39.923323,116.258702,0,221,39612.0985648148,2008-06-13,02:21:56
39.923332,116.258707,0,221,39612.0986226852,2008-06-13,02:22:01
39.923332,116.258707,0,221,39612.0986574074,2008-06-13,02:22:04
39.923339,116.258711,0,221,39612.0986805556,2008-06-13,02:22:06
39.923367,116.258779,0,222,39612.0987384259,2008-06-13,02:22:11
39.923388,116.258803,0,228,39612.0987962963,2008-06-13,02:22:16
39.923411,116.258836,0,229,39612.0988541667,2008-06-13,02:22:21
39.923489,116.258855,0,234,39612.098912037,2008-06-13,02:22:26
39.923612,116.258859,0,232,39612.0989699074,2008-06-13,02:22:31
39.923666,116.258795,0,230,39612.0990277778,2008-06-13,02:22:36
39.923666,116.258795,0,230,39612.0990625,2008-06-13,02:22:39
39.923664,116.258794,0,227,39612.0990856481,2008-06-13,02:22:41
39.923725,116.258808,0,230,39612.0991435185,2008-06-13,02:22:46
39.923866,116.258852,0,241,39612.0992013889,2008-06-13,02:22:51
39.924209,116.258855,0,242,39612.0992592593,2008-06-13,02:22:56
39.92465,116.258909,0,254,39612.0993171296,2008-06-13,02:23:01
39.925106,116.258949,0,263,39612.099375,2008-06-13,02:23:06
39.925482,116.259058,0,266,39612.0994328704,2008-06-13,02:23:11
39.925918,116.25912,0,274,39612.0994907407,2008-06-13,02:23:16
39.926327,116.259096,0,283,39612.0995486111,2008-06-13,02:23:21
39.926392,116.259042,0,290,39612.0996064815,2008-06-13,02:23:26
39.926394,116.25904,0,293,39612.0996643519,2008-06-13,02:23:31
39.926394,116.25904,0,293,39612.0996990741,2008-06-13,02:23:34
39.926395,116.259037,0,294,39612.0997222222,2008-06-13,02:23:36
39.926461,116.259067,0,302,39612.0997800926,2008-06-13,02:23:41
39.926606,116.259021,0,312,39612.099837963,2008-06-13,02:23:46
39.926832,116.259006,0,307,39612.0998958333,2008-06-13,02:23:51
39.927172,116.259054,0,300,39612.0999537037,2008-06-13,02:23:56
39.927556,116.258947,0,286,39612.1000115741,2008-06-13,02:24:01
39.927782,116.258759,0,240,39612.1000694444,2008-06-13,02:24:06
39.927842,116.258782,0,234,39612.1001273148,2008-06-13,02:24:11
39.927869,116.25887,0,230,39612.1001851852,2008-06-13,02:24:16
39.927855,116.259046,0,227,39612.1002430556,2008-06-13,02:24:21
39.92781,116.259445,0,220,39612.1003009259,2008-06-13,02:24:26
39.927787,116.259925,0,212,39612.1003587963,2008-06-13,02:24:31
39.927748,116.260507,0,194,39612.1004166667,2008-06-13,02:24:36
39.927738,116.261065,0,188,39612.100474537,2008-06-13,02:24:41
39.927729,116.261479,0,183,39612.1005324074,2008-06-13,02:24:46
39.927733,116.261717,0,180,39612.1005902778,2008-06-13,02:24:51
39.927731,116.261934,0,178,39612.1006481481,2008-06-13,02:24:56
39.927712,116.262227,0,172,39612.1007060185,2008-06-13,02:25:01
39.927706,116.262537,0,161,39612.1007638889,2008-06-13,02:25:06
39.927712,116.262917,0,147,39612.1008217593,2008-06-13,02:25:11
39.92773,116.263313,0,135,39612.1008796296,2008-06-13,02:25:16
39.927669,116.263805,0,133,39612.1009375,2008-06-13,02:25:21
39.927644,116.264071,0,123,39612.1009953704,2008-06-13,02:25:26
39.927637,116.264346,0,113,39612.1010532407,2008-06-13,02:25:31
39.92764,116.264476,0,105,39612.1011111111,2008-06-13,02:25:36
39.927641,116.264512,0,98,39612.1011689815,2008-06-13,02:25:41
39.927635,116.264653,0,102,39612.1012268519,2008-06-13,02:25:46
39.927639,116.264928,0,106,39612.1012847222,2008-06-13,02:25:51
39.927621,116.265252,0,107,39612.1013425926,2008-06-13,02:25:56
39.927612,116.265548,0,105,39612.101400463,2008-06-13,02:26:01
39.927585,116.265896,0,110,39612.1014583333,2008-06-13,02:26:06
39.927512,116.266278,0,117,39612.1015162037,2008-06-13,02:26:11
39.927434,116.266653,0,122,39612.1015740741,2008-06-13,02:26:16
39.927393,116.267009,0,125,39612.1016319444,2008-06-13,02:26:21
39.927356,116.267262,0,132,39612.1016898148,2008-06-13,02:26:26
39.927319,116.267513,0,140,39612.1017476852,2008-06-13,02:26:31
39.92729,116.267708,0,144,39612.1018055556,2008-06-13,02:26:36
39.927292,116.267707,0,146,39612.1018634259,2008-06-13,02:26:41
39.927292,116.267705,0,146,39612.1019212963,2008-06-13,02:26:46
39.927292,116.267705,0,146,39612.1019791667,2008-06-13,02:26:51
39.927292,116.267709,0,146,39612.102037037,2008-06-13,02:26:56
39.927292,116.267717,0,147,39612.1020949074,2008-06-13,02:27:01
39.927293,116.267722,0,147,39612.1021527778,2008-06-13,02:27:06
39.927293,116.267721,0,147,39612.1022106481,2008-06-13,02:27:11
39.927293,116.267713,0,147,39612.1022685185,2008-06-13,02:27:16
39.927291,116.267709,0,148,39612.1023263889,2008-06-13,02:27:21
39.92729,116.267706,0,148,39612.1023842593,2008-06-13,02:27:26
39.92729,116.267706,0,148,39612.1024189815,2008-06-13,02:27:29
39.927289,116.267702,0,149,39612.1024421296,2008-06-13,02:27:31
39.927285,116.267693,0,149,39612.1025,2008-06-13,02:27:36
39.927285,116.267693,0,149,39612.1025347222,2008-06-13,02:27:39
39.927284,116.267691,0,150,39612.1025578704,2008-06-13,02:27:41
39.927253,116.267754,0,151,39612.1026157407,2008-06-13,02:27:46
39.927199,116.268047,0,150,39612.1026736111,2008-06-13,02:27:51
39.927143,116.268373,0,147,39612.1027314815,2008-06-13,02:27:56
39.927097,116.268732,0,142,39612.1027893518,2008-06-13,02:28:01
39.927084,116.269067,0,139,39612.1028472222,2008-06-13,02:28:06
39.927112,116.269413,0,134,39612.1029050926,2008-06-13,02:28:11
39.927386,116.269668,0,128,39612.102962963,2008-06-13,02:28:16
39.927677,116.269654,0,122,39612.1030208333,2008-06-13,02:28:21
39.927708,116.269647,0,128,39612.1030787037,2008-06-13,02:28:26
39.927772,116.269647,0,130,39612.1031365741,2008-06-13,02:28:31
39.927977,116.269624,0,139,39612.1031944444,2008-06-13,02:28:36
39.928288,116.269517,0,149,39612.1032523148,2008-06-13,02:28:41
39.928595,116.269441,0,164,39612.1033101852,2008-06-13,02:28:46
39.928975,116.269365,0,165,39612.1033680556,2008-06-13,02:28:51
39.929383,116.269363,0,171,39612.1034259259,2008-06-13,02:28:56
39.929751,116.269313,0,178,39612.1034837963,2008-06-13,02:29:01
39.930138,116.269224,0,199,39612.1035416667,2008-06-13,02:29:06
39.930583,116.269131,0,188,39612.103599537,2008-06-13,02:29:11
39.93114,116.269044,0,177,39612.1036574074,2008-06-13,02:29:16
39.931766,116.268998,0,157,39612.1037152778,2008-06-13,02:29:21
39.932398,116.268954,0,136,39612.1037731481,2008-06-13,02:29:26
39.933046,116.268862,0,120,39612.1038310185,2008-06-13,02:29:31
39.933642,116.268784,0,111,39612.1038888889,2008-06-13,02:29:36
39.93422,116.268706,0,110,39612.1039467593,2008-06-13,02:29:41
39.93472,116.268657,0,117,39612.1040046296,2008-06-13,02:29:46
39.935145,116.268651,0,127,39612.1040625,2008-06-13,02:29:51
39.935281,116.268648,0,140,39612.1041203704,2008-06-13,02:29:56
39.935286,116.268648,0,146,39612.1041782407,2008-06-13,02:30:01
39.935289,116.268647,0,153,39612.1042361111,2008-06-13,02:30:06
39.935292,116.268646,0,156,39612.1042939815,2008-06-13,02:30:11
39.935292,116.268646,0,156,39612.1043287037,2008-06-13,02:30:14
39.935297,116.268645,0,160,39612.1043518518,2008-06-13,02:30:16
39.935364,116.268626,0,164,39612.1044097222,2008-06-13,02:30:21
39.935623,116.268574,0,152,39612.1044675926,2008-06-13,02:30:26
39.936001,116.268511,0,160,39612.104525463,2008-06-13,02:30:31
39.936451,116.268512,0,170,39612.1045833333,2008-06-13,02:30:36
39.936954,116.268503,0,171,39612.1046412037,2008-06-13,02:30:41
39.937476,116.268433,0,172,39612.1046990741,2008-06-13,02:30:46
39.938023,116.268412,0,176,39612.1047569444,2008-06-13,02:30:51
39.93859,116.268387,0,188,39612.1048148148,2008-06-13,02:30:56
39.939163,116.268366,0,192,39612.1048726852,2008-06-13,02:31:01
39.939739,116.268379,0,204,39612.1049305556,2008-06-13,02:31:06
39.940236,116.268338,0,214,39612.1049884259,2008-06-13,02:31:11
39.940616,116.268392,0,203,39612.1050462963,2008-06-13,02:31:16
39.940942,116.268429,0,199,39612.1051041667,2008-06-13,02:31:21
39.941164,116.268467,0,196,39612.105162037,2008-06-13,02:31:26
39.94121,116.268469,0,199,39612.1052199074,2008-06-13,02:31:31
39.941207,116.268471,0,195,39612.1052777778,2008-06-13,02:31:36
39.941207,116.268471,0,195,39612.1053125,2008-06-13,02:31:39
39.941207,116.268472,0,194,39612.1053356482,2008-06-13,02:31:41
39.941229,116.268475,0,193,39612.1053935185,2008-06-13,02:31:46
39.941409,116.268535,0,190,39612.1054513889,2008-06-13,02:31:51
39.941704,116.268606,0,186,39612.1055092593,2008-06-13,02:31:56
39.942098,116.268688,0,186,39612.1055671296,2008-06-13,02:32:01
39.942506,116.268762,0,184,39612.105625,2008-06-13,02:32:06
39.942964,116.268816,0,184,39612.1056828704,2008-06-13,02:32:11
39.943439,116.268987,0,165,39612.1057407407,2008-06-13,02:32:16
39.9439,116.269156,0,159,39612.1057986111,2008-06-13,02:32:21
39.944315,116.269223,0,165,39612.1058564815,2008-06-13,02:32:26
39.944468,116.26924,0,174,39612.1059143519,2008-06-13,02:32:31
39.944455,116.269275,0,164,39612.1059722222,2008-06-13,02:32:36
39.944454,116.269276,0,162,39612.1060300926,2008-06-13,02:32:41
39.944456,116.269275,0,162,39612.106087963,2008-06-13,02:32:46
39.944462,116.269276,0,161,39612.1061458333,2008-06-13,02:32:51
39.944462,116.269277,0,160,39612.1062037037,2008-06-13,02:32:56
39.944467,116.269278,0,159,39612.1062615741,2008-06-13,02:33:01
39.944468,116.269277,0,159,39612.1063194444,2008-06-13,02:33:06
39.94447,116.269276,0,158,39612.1063773148,2008-06-13,02:33:11
39.944469,116.269276,0,158,39612.1064351852,2008-06-13,02:33:16
39.944469,116.269276,0,158,39612.1064930556,2008-06-13,02:33:21
39.944469,116.269276,0,158,39612.1065509259,2008-06-13,02:33:26
39.944469,116.269275,0,158,39612.1066087963,2008-06-13,02:33:31
39.944468,116.269273,0,158,39612.1066666667,2008-06-13,02:33:36
39.944468,116.269273,0,158,39612.106724537,2008-06-13,02:33:41
39.944468,116.269273,0,158,39612.1067592593,2008-06-13,02:33:44
39.94447,116.269273,0,158,39612.1067824074,2008-06-13,02:33:46
39.944665,116.269284,0,159,39612.1068402778,2008-06-13,02:33:51
39.944989,116.269307,0,157,39612.1068981481,2008-06-13,02:33:56
39.94533,116.269366,0,150,39612.1069560185,2008-06-13,02:34:01
39.945689,116.269392,0,143,39612.1070138889,2008-06-13,02:34:06
39.946114,116.269451,0,145,39612.1070717593,2008-06-13,02:34:11
39.946505,116.269503,0,159,39612.1071296296,2008-06-13,02:34:16
39.946903,116.269525,0,160,39612.1071875,2008-06-13,02:34:21
39.947191,116.26952,0,173,39612.1072453704,2008-06-13,02:34:26
39.947269,116.269542,0,168,39612.1073032407,2008-06-13,02:34:31
39.947297,116.269553,0,167,39612.1073611111,2008-06-13,02:34:36
39.947298,116.269554,0,167,39612.1074189815,2008-06-13,02:34:41
39.947298,116.269554,0,167,39612.1074768519,2008-06-13,02:34:46
39.947298,116.269554,0,167,39612.1075115741,2008-06-13,02:34:49
39.947302,116.269557,0,167,39612.1075347222,2008-06-13,02:34:51
39.947431,116.269564,0,169,39612.1075925926,2008-06-13,02:34:56
39.947726,116.269535,0,167,39612.107650463,2008-06-13,02:35:01
39.947972,116.269531,0,160,39612.1077083333,2008-06-13,02:35:06
39.948306,116.269523,0,164,39612.1077662037,2008-06-13,02:35:11
39.948654,116.269531,0,159,39612.1078240741,2008-06-13,02:35:16
39.949071,116.269566,0,159,39612.1078819444,2008-06-13,02:35:21
39.949524,116.269543,0,148,39612.1079398148,2008-06-13,02:35:26
39.950035,116.269578,0,149,39612.1079976852,2008-06-13,02:35:31
39.950526,116.269638,0,140,39612.1080555556,2008-06-13,02:35:36
39.950972,116.269667,0,135,39612.1081134259,2008-06-13,02:35:41
39.951422,116.269743,0,123,39612.1081712963,2008-06-13,02:35:46
39.951829,116.269824,0,112,39612.1082291667,2008-06-13,02:35:51
39.952208,116.269887,0,119,39612.108287037,2008-06-13,02:35:56
39.952521,116.269941,0,102,39612.1083449074,2008-06-13,02:36:01
39.952891,116.269984,0,100,39612.1084027778,2008-06-13,02:36:06
39.953303,116.270026,0,114,39612.1084606481,2008-06-13,02:36:11
39.953775,116.27005,0,145,39612.1085185185,2008-06-13,02:36:16
39.954185,116.270056,0,148,39612.1085763889,2008-06-13,02:36:21
39.954555,116.270022,0,145,39612.1086342593,2008-06-13,02:36:26
39.954878,116.270028,0,146,39612.1086921296,2008-06-13,02:36:31
39.95521,116.270001,0,147,39612.10875,2008-06-13,02:36:36
39.95541,116.270142,0,155,39612.1088078704,2008-06-13,02:36:41
39.955413,116.270635,0,156,39612.1088657407,2008-06-13,02:36:46
39.955425,116.271134,0,162,39612.1089236111,2008-06-13,02:36:51
39.955415,116.271208,0,169,39612.1089814815,2008-06-13,02:36:56
39.95541,116.271217,0,171,39612.1090393519,2008-06-13,02:37:01
39.95541,116.271232,0,172,39612.1090972222,2008-06-13,02:37:06
39.955402,116.271384,0,173,39612.1091550926,2008-06-13,02:37:11
39.955442,116.271792,0,175,39612.109212963,2008-06-13,02:37:16
39.955511,116.272411,0,177,39612.1092708333,2008-06-13,02:37:21
39.955561,116.273114,0,176,39612.1093287037,2008-06-13,02:37:26
39.95564,116.273904,0,174,39612.1093865741,2008-06-13,02:37:31
39.95569,116.274662,0,178,39612.1094444444,2008-06-13,02:37:36
39.955677,116.275332,0,178,39612.1095023148,2008-06-13,02:37:41
39.955708,116.275847,0,176,39612.1095601852,2008-06-13,02:37:46
39.955689,116.276044,0,173,39612.1096180556,2008-06-13,02:37:51
39.955679,116.276056,0,174,39612.1096759259,2008-06-13,02:37:56
39.955679,116.276056,0,174,39612.1097106481,2008-06-13,02:37:59
39.955678,116.276052,0,174,39612.1097337963,2008-06-13,02:38:01
39.955679,116.276145,0,176,39612.1097916667,2008-06-13,02:38:06
39.955722,116.276471,0,180,39612.109849537,2008-06-13,02:38:11
39.955752,116.276957,0,179,39612.1099074074,2008-06-13,02:38:16
39.955764,116.277275,0,179,39612.1099652778,2008-06-13,02:38:21
39.955832,116.27753,0,179,39612.1100231481,2008-06-13,02:38:26
39.955822,116.277536,0,178,39612.1100810185,2008-06-13,02:38:31
39.955821,116.277546,0,178,39612.1101388889,2008-06-13,02:38:36
39.955815,116.277605,0,177,39612.1101967593,2008-06-13,02:38:41
39.955853,116.277883,0,177,39612.1102546296,2008-06-13,02:38:46
39.955855,116.278344,0,172,39612.1103125,2008-06-13,02:38:51
39.955881,116.278936,0,165,39612.1103703704,2008-06-13,02:38:56
39.955891,116.279557,0,159,39612.1104282407,2008-06-13,02:39:01
39.955911,116.280145,0,156,39612.1104861111,2008-06-13,02:39:06
39.955903,116.28065,0,154,39612.1105439815,2008-06-13,02:39:11
39.955914,116.281119,0,145,39612.1106018518,2008-06-13,02:39:16
39.955931,116.281529,0,137,39612.1106597222,2008-06-13,02:39:21
39.955975,116.281787,0,128,39612.1107175926,2008-06-13,02:39:26
39.955976,116.281828,0,127,39612.110775463,2008-06-13,02:39:31
39.955976,116.281834,0,126,39612.1108333333,2008-06-13,02:39:36
39.955978,116.28184,0,126,39612.1108912037,2008-06-13,02:39:41
39.955979,116.281846,0,126,39612.1109490741,2008-06-13,02:39:46
39.955979,116.281851,0,126,39612.1110069444,2008-06-13,02:39:51
39.955979,116.281858,0,126,39612.1110648148,2008-06-13,02:39:56
39.95598,116.281861,0,126,39612.1111226852,2008-06-13,02:40:01
39.95598,116.281863,0,126,39612.1111805556,2008-06-13,02:40:06
39.95598,116.281863,0,126,39612.1112152778,2008-06-13,02:40:09
39.95598,116.281859,0,126,39612.1112384259,2008-06-13,02:40:11
39.955983,116.281873,0,126,39612.1112962963,2008-06-13,02:40:16
39.955978,116.282082,0,128,39612.1113541667,2008-06-13,02:40:21
39.955993,116.282509,0,129,39612.111412037,2008-06-13,02:40:26
39.956038,116.282946,0,138,39612.1114699074,2008-06-13,02:40:31
39.956064,116.283133,0,137,39612.1115277778,2008-06-13,02:40:36
39.956065,116.283256,0,140,39612.1115856481,2008-06-13,02:40:41
39.956054,116.283282,0,144,39612.1116435185,2008-06-13,02:40:46
39.956054,116.283304,0,147,39612.1117013889,2008-06-13,02:40:51
39.956053,116.283316,0,148,39612.1117592593,2008-06-13,02:40:56
39.95606,116.283342,0,148,39612.1118171296,2008-06-13,02:41:01
39.956094,116.283499,0,148,39612.111875,2008-06-13,02:41:06
39.956124,116.283898,0,145,39612.1119328704,2008-06-13,02:41:11
39.956228,116.284513,0,143,39612.1119907407,2008-06-13,02:41:16
39.956357,116.285127,0,145,39612.1120486111,2008-06-13,02:41:21
39.95651,116.285788,0,151,39612.1121064815,2008-06-13,02:41:26
39.956644,116.286465,0,149,39612.1121643518,2008-06-13,02:41:31
39.956792,116.28721,0,153,39612.1122222222,2008-06-13,02:41:36
39.956952,116.287933,0,160,39612.1122800926,2008-06-13,02:41:41
39.957089,116.288701,0,171,39612.112337963,2008-06-13,02:41:46
39.957224,116.289463,0,176,39612.1123958333,2008-06-13,02:41:51
39.957374,116.290217,0,172,39612.1124537037,2008-06-13,02:41:56
39.957482,116.290859,0,172,39612.1125115741,2008-06-13,02:42:01
39.957564,116.291418,0,168,39612.1125694444,2008-06-13,02:42:06
39.957673,116.292003,0,164,39612.1126273148,2008-06-13,02:42:11
39.957747,116.292569,0,164,39612.1126851852,2008-06-13,02:42:16
39.957775,116.292846,0,164,39612.1127430556,2008-06-13,02:42:21
39.957783,116.292856,0,164,39612.1128009259,2008-06-13,02:42:26
39.957782,116.292855,0,164,39612.1128587963,2008-06-13,02:42:31
39.957782,116.292855,0,164,39612.1128935185,2008-06-13,02:42:34
39.957781,116.292849,0,164,39612.1129166667,2008-06-13,02:42:36
39.957778,116.292836,0,164,39612.112974537,2008-06-13,02:42:41
39.957777,116.292829,0,164,39612.1130324074,2008-06-13,02:42:46
39.957776,116.292821,0,164,39612.1130902778,2008-06-13,02:42:51
39.957776,116.292821,0,164,39612.113125,2008-06-13,02:42:54
39.957776,116.29282,0,164,39612.1131481482,2008-06-13,02:42:56
39.957805,116.292977,0,165,39612.1132060185,2008-06-13,02:43:01
39.957886,116.293333,0,162,39612.1132638889,2008-06-13,02:43:06
39.957981,116.293707,0,159,39612.1133217593,2008-06-13,02:43:11
39.958095,116.294256,0,157,39612.1133796296,2008-06-13,02:43:16
39.958224,116.294871,0,156,39612.1134375,2008-06-13,02:43:21
39.958332,116.295517,0,158,39612.1134953704,2008-06-13,02:43:26
39.958457,116.296078,0,161,39612.1135532407,2008-06-13,02:43:31
39.958557,116.296436,0,161,39612.1136111111,2008-06-13,02:43:36
39.958588,116.296569,0,164,39612.1136689815,2008-06-13,02:43:41
39.958597,116.296596,0,164,39612.1137268519,2008-06-13,02:43:46
39.958597,116.296597,0,164,39612.1137847222,2008-06-13,02:43:51
39.958597,116.296597,0,164,39612.1138194444,2008-06-13,02:43:54
39.958592,116.296597,0,164,39612.1138425926,2008-06-13,02:43:56
39.958555,116.29658,0,164,39612.113900463,2008-06-13,02:44:01
39.958551,116.296571,0,165,39612.1139583333,2008-06-13,02:44:06
39.958551,116.296582,0,165,39612.1140162037,2008-06-13,02:44:11
39.95855,116.296584,0,165,39612.1140740741,2008-06-13,02:44:16
39.958547,116.296584,0,165,39612.1141319444,2008-06-13,02:44:21
39.958547,116.296584,0,165,39612.1141666667,2008-06-13,02:44:24
39.958547,116.296592,0,165,39612.1141898148,2008-06-13,02:44:26
39.958562,116.296608,0,165,39612.1142476852,2008-06-13,02:44:31
39.958592,116.296872,0,172,39612.1143055556,2008-06-13,02:44:36
39.958638,116.297226,0,172,39612.1143634259,2008-06-13,02:44:41
39.958648,116.29773,0,170,39612.1144212963,2008-06-13,02:44:46
39.958903,116.298321,0,163,39612.1144791667,2008-06-13,02:44:51
39.959046,116.298658,0,167,39612.114537037,2008-06-13,02:44:56
39.959074,116.298688,0,175,39612.1145949074,2008-06-13,02:45:01
39.959074,116.298688,0,175,39612.1146296296,2008-06-13,02:45:04
39.959075,116.298693,0,175,39612.1146527778,2008-06-13,02:45:06
39.959133,116.298763,0,177,39612.1147106481,2008-06-13,02:45:11
39.959276,116.29895,0,184,39612.1147685185,2008-06-13,02:45:16
39.959425,116.299181,0,182,39612.1148263889,2008-06-13,02:45:21
39.959602,116.29961,0,183,39612.1148842593,2008-06-13,02:45:26
39.959843,116.300004,0,184,39612.1149421296,2008-06-13,02:45:31
39.960047,116.300342,0,187,39612.115,2008-06-13,02:45:36
39.960098,116.30047,0,184,39612.1150578704,2008-06-13,02:45:41
39.960111,116.300487,0,179,39612.1151157407,2008-06-13,02:45:46
39.960114,116.300493,0,177,39612.1151736111,2008-06-13,02:45:51
39.960115,116.300494,0,176,39612.1152314815,2008-06-13,02:45:56
39.960115,116.300492,0,176,39612.1152893519,2008-06-13,02:46:01
39.960117,116.300494,0,176,39612.1153472222,2008-06-13,02:46:06
39.960116,116.300489,0,176,39612.1154050926,2008-06-13,02:46:11
39.960115,116.300485,0,176,39612.115462963,2008-06-13,02:46:16
39.960117,116.300486,0,176,39612.1155208333,2008-06-13,02:46:21
39.960118,116.300485,0,176,39612.1155787037,2008-06-13,02:46:26
39.960116,116.300479,0,176,39612.1156365741,2008-06-13,02:46:31
39.960116,116.300477,0,176,39612.1156944444,2008-06-13,02:46:36
39.960116,116.300477,0,176,39612.1157291667,2008-06-13,02:46:39
39.960115,116.300472,0,176,39612.1157523148,2008-06-13,02:46:41
39.960121,116.300485,0,175,39612.1158101852,2008-06-13,02:46:46
39.960128,116.300495,0,175,39612.1158680556,2008-06-13,02:46:51
39.960132,116.300496,0,174,39612.1159259259,2008-06-13,02:46:56
39.96014,116.300498,0,173,39612.1159837963,2008-06-13,02:47:01
39.960147,116.300498,0,172,39612.1160416667,2008-06-13,02:47:06
39.960147,116.300498,0,172,39612.1160763889,2008-06-13,02:47:09
39.960152,116.300496,0,171,39612.116099537,2008-06-13,02:47:11
39.960166,116.300508,0,169,39612.1161574074,2008-06-13,02:47:16
39.960171,116.300517,0,167,39612.1162152778,2008-06-13,02:47:21
39.960171,116.300517,0,167,39612.11625,2008-06-13,02:47:24
39.96017,116.30052,0,165,39612.1162731481,2008-06-13,02:47:26
39.960174,116.300532,0,163,39612.1163310185,2008-06-13,02:47:31
39.960171,116.300533,0,161,39612.1163888889,2008-06-13,02:47:36
39.960167,116.300531,0,160,39612.1164467593,2008-06-13,02:47:41
39.960167,116.300531,0,160,39612.1164814815,2008-06-13,02:47:44
39.960167,116.300536,0,158,39612.1165046296,2008-06-13,02:47:46
39.960216,116.300617,0,157,39612.1165625,2008-06-13,02:47:51
39.960353,116.300906,0,153,39612.1166203704,2008-06-13,02:47:56
39.960561,116.301372,0,154,39612.1166782407,2008-06-13,02:48:01
39.960791,116.301847,0,160,39612.1167361111,2008-06-13,02:48:06
39.96098,116.302324,0,162,39612.1167939815,2008-06-13,02:48:11
39.961153,116.302832,0,164,39612.1168518519,2008-06-13,02:48:16
39.961325,116.303347,0,162,39612.1169097222,2008-06-13,02:48:21
39.961523,116.303893,0,158,39612.1169675926,2008-06-13,02:48:26
39.961674,116.304352,0,164,39612.117025463,2008-06-13,02:48:31
39.961785,116.30474,0,182,39612.1170833333,2008-06-13,02:48:36
39.961877,116.305089,0,199,39612.1171412037,2008-06-13,02:48:41
39.961988,116.305421,0,210,39612.1171990741,2008-06-13,02:48:46
39.962145,116.305777,0,218,39612.1172569444,2008-06-13,02:48:51
39.962318,116.306236,0,221,39612.1173148148,2008-06-13,02:48:56
39.96246,116.306732,0,220,39612.1173726852,2008-06-13,02:49:01
39.962553,116.306916,0,224,39612.1174305556,2008-06-13,02:49:06
39.962556,116.306915,0,219,39612.1174884259,2008-06-13,02:49:11
39.962556,116.306915,0,219,39612.1175231481,2008-06-13,02:49:14
39.962555,116.306911,0,219,39612.1175462963,2008-06-13,02:49:16
39.962563,116.306942,0,219,39612.1176041667,2008-06-13,02:49:21
39.962593,116.307092,0,210,39612.117662037,2008-06-13,02:49:26
39.962703,116.307338,0,205,39612.1177199074,2008-06-13,02:49:31
39.962832,116.307735,0,201,39612.1177777778,2008-06-13,02:49:36
39.963005,116.308268,0,204,39612.1178356481,2008-06-13,02:49:41
39.963202,116.308803,0,215,39612.1178935185,2008-06-13,02:49:46
39.963398,116.309323,0,211,39612.1179513889,2008-06-13,02:49:51
39.963626,116.309901,0,205,39612.1180092593,2008-06-13,02:49:56
39.963865,116.310521,0,194,39612.1180671296,2008-06-13,02:50:01
39.96412,116.311182,0,185,39612.118125,2008-06-13,02:50:06
39.964392,116.311901,0,174,39612.1181828704,2008-06-13,02:50:11
39.964646,116.312554,0,166,39612.1182407407,2008-06-13,02:50:16
39.964855,116.313148,0,171,39612.1182986111,2008-06-13,02:50:21
39.965015,116.313641,0,172,39612.1183564815,2008-06-13,02:50:26
39.965174,116.314082,0,173,39612.1184143518,2008-06-13,02:50:31
39.965311,116.314495,0,177,39612.1184722222,2008-06-13,02:50:36
39.965373,116.314622,0,207,39612.1185300926,2008-06-13,02:50:41
39.96537,116.314603,0,213,39612.118587963,2008-06-13,02:50:46
39.96537,116.314599,0,214,39612.1186458333,2008-06-13,02:50:51
39.96537,116.314599,0,214,39612.1187037037,2008-06-13,02:50:56
39.96537,116.314596,0,214,39612.1187615741,2008-06-13,02:51:01
39.965372,116.314602,0,214,39612.1188194444,2008-06-13,02:51:06
39.965373,116.314608,0,214,39612.1188773148,2008-06-13,02:51:11
39.965371,116.314603,0,214,39612.1189351852,2008-06-13,02:51:16
39.965368,116.314596,0,214,39612.1189930556,2008-06-13,02:51:21
39.965367,116.314594,0,215,39612.1190509259,2008-06-13,02:51:26
39.965363,116.314586,0,215,39612.1191087963,2008-06-13,02:51:31
39.965362,116.314583,0,216,39612.1191666667,2008-06-13,02:51:36
39.96536,116.31458,0,216,39612.119224537,2008-06-13,02:51:41
39.965359,116.314581,0,217,39612.1192824074,2008-06-13,02:51:46
39.965359,116.314581,0,217,39612.1193171296,2008-06-13,02:51:49
39.96536,116.314582,0,217,39612.1193402778,2008-06-13,02:51:51
39.965355,116.314572,0,218,39612.1193981481,2008-06-13,02:51:56
39.965353,116.314564,0,218,39612.1194560185,2008-06-13,02:52:01
39.965351,116.31456,0,218,39612.1195138889,2008-06-13,02:52:06
39.965348,116.314555,0,218,39612.1195717593,2008-06-13,02:52:11
39.965346,116.314552,0,217,39612.1196296296,2008-06-13,02:52:16
39.965343,116.314549,0,217,39612.1196875,2008-06-13,02:52:21
39.965343,116.31455,0,217,39612.1197453704,2008-06-13,02:52:26
39.965342,116.314551,0,217,39612.1198032407,2008-06-13,02:52:31
39.96534,116.31455,0,216,39612.1198611111,2008-06-13,02:52:36
39.965337,116.314548,0,216,39612.1199189815,2008-06-13,02:52:41
39.965336,116.31455,0,216,39612.1199768518,2008-06-13,02:52:46
39.965335,116.314548,0,216,39612.1200347222,2008-06-13,02:52:51
39.965336,116.314551,0,216,39612.1200925926,2008-06-13,02:52:56
39.965338,116.314557,0,215,39612.120150463,2008-06-13,02:53:01
39.965338,116.314558,0,215,39612.1202083333,2008-06-13,02:53:06
39.965337,116.314557,0,215,39612.1202662037,2008-06-13,02:53:11
39.965336,116.314557,0,215,39612.1203240741,2008-06-13,02:53:16
39.965336,116.314558,0,215,39612.1203819444,2008-06-13,02:53:21
39.965336,116.314558,0,215,39612.1204166667,2008-06-13,02:53:24
39.965335,116.31456,0,215,39612.1204398148,2008-06-13,02:53:26
39.965347,116.314814,0,211,39612.1204976852,2008-06-13,02:53:31
39.965445,116.315272,0,210,39612.1205555556,2008-06-13,02:53:36
39.965483,116.315775,0,210,39612.1206134259,2008-06-13,02:53:41
39.965543,116.316252,0,197,39612.1206712963,2008-06-13,02:53:46
39.965589,116.316605,0,184,39612.1207291667,2008-06-13,02:53:51
39.965607,116.316945,0,186,39612.120787037,2008-06-13,02:53:56
39.965607,116.317207,0,189,39612.1208449074,2008-06-13,02:54:01
39.965628,116.317265,0,188,39612.1209027778,2008-06-13,02:54:06
39.965629,116.317282,0,187,39612.1209606482,2008-06-13,02:54:11
39.965649,116.317441,0,194,39612.1210185185,2008-06-13,02:54:16
39.96565,116.317504,0,202,39612.1210763889,2008-06-13,02:54:21
39.965655,116.317482,0,203,39612.1211342593,2008-06-13,02:54:26
39.965655,116.317482,0,203,39612.1211689815,2008-06-13,02:54:29
39.965655,116.317488,0,203,39612.1211921296,2008-06-13,02:54:31
39.965656,116.3175,0,204,39612.12125,2008-06-13,02:54:36
39.965658,116.317517,0,204,39612.1213078704,2008-06-13,02:54:41
39.965659,116.317527,0,204,39612.1213657407,2008-06-13,02:54:46
39.965661,116.317542,0,204,39612.1214236111,2008-06-13,02:54:51
39.965661,116.317555,0,204,39612.1214814815,2008-06-13,02:54:56
39.965654,116.317616,0,203,39612.1215393519,2008-06-13,02:55:01
39.965657,116.317774,0,199,39612.1215972222,2008-06-13,02:55:06
39.96568,116.31805,0,200,39612.1216550926,2008-06-13,02:55:11
39.965697,116.318484,0,195,39612.121712963,2008-06-13,02:55:16
39.965672,116.318967,0,177,39612.1217708333,2008-06-13,02:55:21
39.965721,116.319393,0,173,39612.1218287037,2008-06-13,02:55:26
39.965742,116.319971,0,167,39612.1218865741,2008-06-13,02:55:31
39.965787,116.320531,0,179,39612.1219444444,2008-06-13,02:55:36
39.965878,116.321118,0,216,39612.1220023148,2008-06-13,02:55:41
39.965916,116.321647,0,246,39612.1220601852,2008-06-13,02:55:46
39.965952,116.322105,0,262,39612.1221180556,2008-06-13,02:55:51
39.965906,116.322473,0,237,39612.1221759259,2008-06-13,02:55:56
39.965934,116.322839,0,251,39612.1222337963,2008-06-13,02:56:01
39.965914,116.32334,0,250,39612.1222916667,2008-06-13,02:56:06
39.965978,116.323801,0,280,39612.122349537,2008-06-13,02:56:11
39.965981,116.323877,0,294,39612.1224074074,2008-06-13,02:56:16
39.965973,116.32386,0,293,39612.1224652778,2008-06-13,02:56:21
39.965973,116.32386,0,293,39612.1225,2008-06-13,02:56:24
39.965976,116.323866,0,295,39612.1225231481,2008-06-13,02:56:26
39.965999,116.323956,0,292,39612.1225810185,2008-06-13,02:56:31
39.966132,116.324242,0,301,39612.1226388889,2008-06-13,02:56:36
39.966165,116.324754,0,290,39612.1226967593,2008-06-13,02:56:41
39.966124,116.325358,0,272,39612.1227546296,2008-06-13,02:56:46
39.966101,116.325944,0,236,39612.1228125,2008-06-13,02:56:51
39.966069,116.326348,0,224,39612.1228703704,2008-06-13,02:56:56
39.966043,116.326528,0,207,39612.1229282407,2008-06-13,02:57:01
39.96605,116.326605,0,195,39612.1229861111,2008-06-13,02:57:06
39.966078,116.326728,0,193,39612.1230439815,2008-06-13,02:57:11
39.966083,116.326933,0,190,39612.1231018519,2008-06-13,02:57:16
39.966073,116.327082,0,190,39612.1231597222,2008-06-13,02:57:21
39.966071,116.327343,0,190,39612.1232175926,2008-06-13,02:57:26
39.966021,116.327637,0,182,39612.123275463,2008-06-13,02:57:31
39.965992,116.327759,0,177,39612.1233333333,2008-06-13,02:57:36
39.966007,116.327761,0,173,39612.1233912037,2008-06-13,02:57:41
39.966007,116.327759,0,173,39612.1234490741,2008-06-13,02:57:46
39.966007,116.327756,0,173,39612.1235069444,2008-06-13,02:57:51
39.966007,116.327756,0,173,39612.1235416667,2008-06-13,02:57:54
39.966005,116.327749,0,173,39612.1235648148,2008-06-13,02:57:56
39.966006,116.327773,0,173,39612.1236226852,2008-06-13,02:58:01
39.96607,116.327838,0,172,39612.1236805556,2008-06-13,02:58:06
39.966483,116.328039,0,167,39612.1237384259,2008-06-13,02:58:11
39.966829,116.328096,0,150,39612.1237962963,2008-06-13,02:58:16
39.967139,116.328072,0,152,39612.1238541667,2008-06-13,02:58:21
39.967411,116.328046,0,151,39612.123912037,2008-06-13,02:58:26
39.967806,116.328056,0,152,39612.1239699074,2008-06-13,02:58:31
39.968287,116.328048,0,168,39612.1240277778,2008-06-13,02:58:36
39.968823,116.328003,0,173,39612.1240856481,2008-06-13,02:58:41
39.969304,116.327976,0,203,39612.1241435185,2008-06-13,02:58:46
39.969752,116.327959,0,216,39612.1242013889,2008-06-13,02:58:51
39.970161,116.327905,0,219,39612.1242592593,2008-06-13,02:58:56
39.970502,116.327856,0,218,39612.1243171296,2008-06-13,02:59:01
39.970716,116.327867,0,184,39612.124375,2008-06-13,02:59:06
39.970704,116.327885,0,180,39612.1244328704,2008-06-13,02:59:11
39.970704,116.327885,0,180,39612.1244675926,2008-06-13,02:59:14
39.970705,116.327886,0,178,39612.1244907407,2008-06-13,02:59:16
39.970715,116.327889,0,176,39612.1245486111,2008-06-13,02:59:21
39.970894,116.327886,0,176,39612.1246064815,2008-06-13,02:59:26
39.971229,116.327864,0,171,39612.1246643519,2008-06-13,02:59:31
39.971645,116.327828,0,161,39612.1247222222,2008-06-13,02:59:36
39.972022,116.327841,0,162,39612.1247800926,2008-06-13,02:59:41
39.972466,116.327828,0,156,39612.124837963,2008-06-13,02:59:46
39.972898,116.327803,0,154,39612.1248958333,2008-06-13,02:59:51
39.973156,116.32777,0,172,39612.1249537037,2008-06-13,02:59:56
39.973242,116.327736,0,188,39612.1250115741,2008-06-13,03:00:01
39.973188,116.327746,0,201,39612.1250694444,2008-06-13,03:00:06
39.973212,116.327711,0,215,39612.1251273148,2008-06-13,03:00:11
39.973299,116.327592,0,244,39612.1251851852,2008-06-13,03:00:16
39.973294,116.327556,0,256,39612.1252430556,2008-06-13,03:00:21
39.973252,116.327588,0,266,39612.1253009259,2008-06-13,03:00:26
39.97323,116.327592,0,270,39612.1253587963,2008-06-13,03:00:31
39.97323,116.327592,0,270,39612.1253935185,2008-06-13,03:00:34
39.973225,116.327592,0,270,39612.1254166667,2008-06-13,03:00:36
39.973214,116.327593,0,271,39612.125474537,2008-06-13,03:00:41
39.973194,116.327597,0,271,39612.1255324074,2008-06-13,03:00:46
39.973186,116.327597,0,271,39612.1255902778,2008-06-13,03:00:51
39.973189,116.327599,0,271,39612.1256481481,2008-06-13,03:00:56
39.973191,116.327598,0,271,39612.1257060185,2008-06-13,03:01:01
39.973195,116.327596,0,271,39612.1257638889,2008-06-13,03:01:06
39.973201,116.327594,0,271,39612.1258217593,2008-06-13,03:01:11
39.973201,116.327594,0,271,39612.1258564815,2008-06-13,03:01:14
39.973206,116.327593,0,271,39612.1258796296,2008-06-13,03:01:16
39.973206,116.327582,0,272,39612.1259375,2008-06-13,03:01:21
39.973218,116.327582,0,274,39612.1259953704,2008-06-13,03:01:26
39.973223,116.327572,0,278,39612.1260532407,2008-06-13,03:01:31
39.973224,116.327567,0,287,39612.1261111111,2008-06-13,03:01:36
39.973224,116.327567,0,287,39612.1261458333,2008-06-13,03:01:39
39.973221,116.327566,0,289,39612.1261689815,2008-06-13,03:01:41
39.973211,116.327566,0,290,39612.1262268518,2008-06-13,03:01:46
39.973346,116.32754,0,295,39612.1262847222,2008-06-13,03:01:51
39.973668,116.327521,0,297,39612.1263425926,2008-06-13,03:01:56
39.97402,116.327485,0,291,39612.126400463,2008-06-13,03:02:01
39.974221,116.327495,0,281,39612.1264583333,2008-06-13,03:02:06
39.974281,116.327563,0,244,39612.1265162037,2008-06-13,03:02:11
39.974298,116.327564,0,233,39612.1265740741,2008-06-13,03:02:16
39.974321,116.327569,0,220,39612.1266319444,2008-06-13,03:02:21
39.974353,116.327573,0,206,39612.1266898148,2008-06-13,03:02:26
39.97441,116.32757,0,227,39612.1267476852,2008-06-13,03:02:31
39.97441,116.32757,0,227,39612.1267824074,2008-06-13,03:02:34
39.97441,116.327574,0,226,39612.1268055556,2008-06-13,03:02:36
39.974419,116.327574,0,223,39612.1268634259,2008-06-13,03:02:41
39.974409,116.327605,0,226,39612.1269212963,2008-06-13,03:02:46
39.974408,116.327605,0,226,39612.1269791667,2008-06-13,03:02:51
39.974408,116.327605,0,226,39612.1270138889,2008-06-13,03:02:54
39.974411,116.327607,0,226,39612.127037037,2008-06-13,03:02:56
39.974417,116.327633,0,227,39612.1270949074,2008-06-13,03:03:01
39.974424,116.327657,0,220,39612.1271527778,2008-06-13,03:03:06
39.974432,116.327662,0,221,39612.1272106481,2008-06-13,03:03:11
39.974437,116.327663,0,221,39612.1272685185,2008-06-13,03:03:16
39.974437,116.327662,0,222,39612.1273263889,2008-06-13,03:03:21
39.974441,116.327658,0,223,39612.1273842593,2008-06-13,03:03:26
39.974441,116.327656,0,224,39612.1274421296,2008-06-13,03:03:31
39.974441,116.327656,0,224,39612.1274768518,2008-06-13,03:03:34
39.974446,116.327652,0,226,39612.1275,2008-06-13,03:03:36
39.974455,116.327647,0,228,39612.1275578704,2008-06-13,03:03:41
39.974466,116.327647,0,230,39612.1276157407,2008-06-13,03:03:46
39.974472,116.327652,0,232,39612.1276736111,2008-06-13,03:03:51
39.974477,116.32766,0,234,39612.1277314815,2008-06-13,03:03:56
39.974482,116.327665,0,235,39612.1277893518,2008-06-13,03:04:01
39.974485,116.327665,0,237,39612.1278472222,2008-06-13,03:04:06
39.974483,116.327661,0,239,39612.1279050926,2008-06-13,03:04:11
39.97448,116.327658,0,240,39612.127962963,2008-06-13,03:04:16
39.97448,116.327657,0,241,39612.1280208333,2008-06-13,03:04:21
39.97448,116.327657,0,241,39612.1280787037,2008-06-13,03:04:26
39.974479,116.327658,0,241,39612.1281365741,2008-06-13,03:04:31
39.974479,116.327658,0,240,39612.1281944444,2008-06-13,03:04:36
39.974478,116.327659,0,240,39612.1282523148,2008-06-13,03:04:41
39.974477,116.327661,0,240,39612.1283101852,2008-06-13,03:04:46
39.974476,116.327661,0,240,39612.1283680556,2008-06-13,03:04:51
39.974475,116.327662,0,240,39612.1284259259,2008-06-13,03:04:56
39.974475,116.327663,0,240,39612.1284837963,2008-06-13,03:05:01
39.974475,116.327664,0,240,39612.1285416667,2008-06-13,03:05:06
39.974475,116.327664,0,240,39612.1285763889,2008-06-13,03:05:09
39.974476,116.327664,0,240,39612.128599537,2008-06-13,03:05:11
39.974705,116.327671,0,231,39612.1286574074,2008-06-13,03:05:16
39.975065,116.327649,0,219,39612.1287152778,2008-06-13,03:05:21
39.97539,116.327625,0,203,39612.1287731482,2008-06-13,03:05:26
39.975707,116.327589,0,196,39612.1288310185,2008-06-13,03:05:31
39.975989,116.327583,0,194,39612.1288888889,2008-06-13,03:05:36
39.97608,116.327537,0,187,39612.1289467593,2008-06-13,03:05:41
39.976089,116.327531,0,177,39612.1290046296,2008-06-13,03:05:46
39.976119,116.327422,0,180,39612.1290625,2008-06-13,03:05:51
39.976255,116.327284,0,207,39612.1291203704,2008-06-13,03:05:56
39.976577,116.327252,0,206,39612.1291782407,2008-06-13,03:06:01
39.976987,116.327342,0,224,39612.1292361111,2008-06-13,03:06:06
39.977441,116.3274,0,248,39612.1292939815,2008-06-13,03:06:11
39.977652,116.327289,0,279,39612.1293518519,2008-06-13,03:06:16
39.977651,116.327232,0,290,39612.1294097222,2008-06-13,03:06:21
39.977643,116.327231,0,295,39612.1294675926,2008-06-13,03:06:26
39.977643,116.327231,0,295,39612.1295023148,2008-06-13,03:06:29
39.977645,116.327237,0,296,39612.129525463,2008-06-13,03:06:31
39.977835,116.32719,0,290,39612.1295833333,2008-06-13,03:06:36
39.978066,116.32717,0,279,39612.1296412037,2008-06-13,03:06:41
39.97812,116.327151,0,268,39612.1296990741,2008-06-13,03:06:46
39.97812,116.327151,0,268,39612.1297337963,2008-06-13,03:06:49
39.978128,116.327151,0,260,39612.1297569444,2008-06-13,03:06:51
39.978262,116.327137,0,251,39612.1298148148,2008-06-13,03:06:56
39.978521,116.327111,0,254,39612.1298726852,2008-06-13,03:07:01
39.978908,116.327206,0,248,39612.1299305556,2008-06-13,03:07:06
39.979343,116.327209,0,255,39612.1299884259,2008-06-13,03:07:11
39.979826,116.327263,0,280,39612.1300462963,2008-06-13,03:07:16
39.980283,116.327223,0,270,39612.1301041667,2008-06-13,03:07:21
39.980806,116.327258,0,257,39612.130162037,2008-06-13,03:07:26
39.981254,116.327244,0,248,39612.1302199074,2008-06-13,03:07:31
39.981563,116.327141,0,243,39612.1302777778,2008-06-13,03:07:36
39.981723,116.327093,0,244,39612.1303356481,2008-06-13,03:07:41
39.981732,116.327107,0,251,39612.1303935185,2008-06-13,03:07:46
39.981745,116.327107,0,255,39612.1304513889,2008-06-13,03:07:51
39.981749,116.327106,0,256,39612.1305092593,2008-06-13,03:07:56
39.981753,116.327106,0,256,39612.1305671296,2008-06-13,03:08:01
39.981753,116.327106,0,256,39612.1306018519,2008-06-13,03:08:04
39.98175,116.327105,0,255,39612.130625,2008-06-13,03:08:06
39.981796,116.327098,0,250,39612.1306828704,2008-06-13,03:08:11
39.981796,116.327098,0,250,39612.1307175926,2008-06-13,03:08:14
39.981798,116.327093,0,249,39612.1307407407,2008-06-13,03:08:16
39.981806,116.327067,0,250,39612.1307986111,2008-06-13,03:08:21
39.981847,116.327035,0,250,39612.1308564815,2008-06-13,03:08:26
39.981953,116.327052,0,250,39612.1309143519,2008-06-13,03:08:31
39.98225,116.327074,0,252,39612.1309722222,2008-06-13,03:08:36
39.982727,116.327294,0,257,39612.1310300926,2008-06-13,03:08:41
39.982959,116.327253,0,258,39612.131087963,2008-06-13,03:08:46
39.983299,116.327397,0,263,39612.1311458333,2008-06-13,03:08:51
39.983699,116.327537,0,274,39612.1312037037,2008-06-13,03:08:56
39.984087,116.32743,0,309,39612.1312615741,2008-06-13,03:09:01
39.984444,116.327463,0,286,39612.1313194444,2008-06-13,03:09:06
39.984549,116.327559,0,264,39612.1313773148,2008-06-13,03:09:11
39.9846,116.327934,0,249,39612.1314351852,2008-06-13,03:09:16
39.984673,116.32854,0,241,39612.1314930556,2008-06-13,03:09:21
39.984712,116.329298,0,228,39612.1315509259,2008-06-13,03:09:26
39.984686,116.330247,0,213,39612.1316087963,2008-06-13,03:09:31
39.984772,116.331365,0,203,39612.1316666667,2008-06-13,03:09:36
39.984877,116.332541,0,195,39612.131724537,2008-06-13,03:09:41
39.984992,116.33382,0,186,39612.1317824074,2008-06-13,03:09:46
39.985068,116.335109,0,178,39612.1318402778,2008-06-13,03:09:51
39.985129,116.336341,0,172,39612.1318981481,2008-06-13,03:09:56
39.985181,116.337415,0,167,39612.1319560185,2008-06-13,03:10:01
39.985232,116.338162,0,162,39612.1320138889,2008-06-13,03:10:06
39.985191,116.338685,0,156,39612.1320717593,2008-06-13,03:10:11
39.985183,116.339088,0,150,39612.1321296296,2008-06-13,03:10:16
39.985169,116.339117,0,144,39612.1321875,2008-06-13,03:10:21
39.985161,116.339092,0,137,39612.1322453704,2008-06-13,03:10:26
39.985176,116.339088,0,134,39612.1323032407,2008-06-13,03:10:31
39.985176,116.339088,0,134,39612.132337963,2008-06-13,03:10:34
39.985178,116.339088,0,132,39612.1323611111,2008-06-13,03:10:36
39.985133,116.339262,0,131,39612.1324189815,2008-06-13,03:10:41
39.985151,116.339753,0,133,39612.1324768519,2008-06-13,03:10:46
39.985275,116.340471,0,137,39612.1325347222,2008-06-13,03:10:51
39.985377,116.341213,0,140,39612.1325925926,2008-06-13,03:10:56
39.985387,116.341738,0,142,39612.132650463,2008-06-13,03:11:01
39.98538,116.341996,0,142,39612.1327083333,2008-06-13,03:11:06
39.985302,116.342032,0,144,39612.1327662037,2008-06-13,03:11:11
39.985263,116.342072,0,144,39612.1328240741,2008-06-13,03:11:16
39.98524,116.342371,0,145,39612.1328819444,2008-06-13,03:11:21
39.985273,116.342797,0,153,39612.1329398148,2008-06-13,03:11:26
39.985322,116.343113,0,154,39612.1329976852,2008-06-13,03:11:31
39.985343,116.3434,0,148,39612.1330555556,2008-06-13,03:11:36
39.98544,116.343607,0,155,39612.1331134259,2008-06-13,03:11:41
39.98553,116.343944,0,164,39612.1331712963,2008-06-13,03:11:46
39.985562,116.344515,0,166,39612.1332291667,2008-06-13,03:11:51
39.985512,116.345248,0,165,39612.133287037,2008-06-13,03:11:56
39.985455,116.345948,0,169,39612.1333449074,2008-06-13,03:12:01
39.98539,116.346348,0,171,39612.1334027778,2008-06-13,03:12:06
39.985372,116.346364,0,177,39612.1334606481,2008-06-13,03:12:11
39.98537,116.346345,0,177,39612.1335185185,2008-06-13,03:12:16
39.985369,116.346324,0,177,39612.1335763889,2008-06-13,03:12:21
39.985369,116.346324,0,177,39612.1336111111,2008-06-13,03:12:24
39.985368,116.34632,0,177,39612.1336342593,2008-06-13,03:12:26
39.985368,116.346329,0,177,39612.1336921296,2008-06-13,03:12:31
39.985366,116.346341,0,178,39612.13375,2008-06-13,03:12:36
39.985363,116.346342,0,178,39612.1338078704,2008-06-13,03:12:41
39.985363,116.346342,0,178,39612.1338425926,2008-06-13,03:12:44
39.985355,116.346348,0,179,39612.1338657407,2008-06-13,03:12:46
39.985352,116.346358,0,179,39612.1339236111,2008-06-13,03:12:51
39.985351,116.346361,0,180,39612.1339814815,2008-06-13,03:12:56
39.985351,116.346361,0,180,39612.1340162037,2008-06-13,03:12:59
39.985345,116.346357,0,180,39612.1340393518,2008-06-13,03:13:01
39.985335,116.346356,0,180,39612.1340972222,2008-06-13,03:13:06
39.985324,116.346354,0,180,39612.1341550926,2008-06-13,03:13:11
39.985318,116.34635,0,180,39612.134212963,2008-06-13,03:13:16
39.985318,116.34635,0,180,39612.1342476852,2008-06-13,03:13:19
39.985312,116.346353,0,180,39612.1342708333,2008-06-13,03:13:21
39.985311,116.346363,0,179,39612.1343287037,2008-06-13,03:13:26
39.985309,116.34637,0,179,39612.1343865741,2008-06-13,03:13:31
39.985305,116.346372,0,178,39612.1344444444,2008-06-13,03:13:36
39.985304,116.346371,0,178,39612.1345023148,2008-06-13,03:13:41
39.985302,116.346369,0,177,39612.1345601852,2008-06-13,03:13:46
39.985302,116.346369,0,177,39612.1346180556,2008-06-13,03:13:51
39.985302,116.346369,0,177,39612.1346759259,2008-06-13,03:13:56
39.985302,116.346369,0,177,39612.1347337963,2008-06-13,03:14:01
39.985302,116.34637,0,177,39612.1347916667,2008-06-13,03:14:06
39.985302,116.34637,0,177,39612.1348263889,2008-06-13,03:14:09
39.985302,116.346372,0,177,39612.134849537,2008-06-13,03:14:11
39.985298,116.346631,0,177,39612.1349074074,2008-06-13,03:14:16
39.985288,116.34706,0,177,39612.1349652778,2008-06-13,03:14:21
39.9853,116.347559,0,176,39612.1350231481,2008-06-13,03:14:26
39.985336,116.348179,0,173,39612.1350810185,2008-06-13,03:14:31
39.985377,116.348937,0,172,39612.1351388889,2008-06-13,03:14:36
39.985415,116.349746,0,170,39612.1351967593,2008-06-13,03:14:41
39.985408,116.350349,0,163,39612.1352546296,2008-06-13,03:14:46
39.985358,116.350768,0,158,39612.1353125,2008-06-13,03:14:51
39.985351,116.35093,0,154,39612.1353703704,2008-06-13,03:14:56
39.985378,116.350983,0,144,39612.1354282407,2008-06-13,03:15:01
39.985332,116.351024,0,141,39612.1354861111,2008-06-13,03:15:06
39.985344,116.35107,0,148,39612.1355439815,2008-06-13,03:15:11
39.985362,116.351147,0,144,39612.1356018518,2008-06-13,03:15:16
39.985351,116.351229,0,136,39612.1356597222,2008-06-13,03:15:21
39.985367,116.351299,0,130,39612.1357175926,2008-06-13,03:15:26
39.985357,116.351396,0,124,39612.135775463,2008-06-13,03:15:31
39.985374,116.351473,0,126,39612.1358333333,2008-06-13,03:15:36
39.985373,116.351551,0,128,39612.1358912037,2008-06-13,03:15:41
39.985365,116.351621,0,131,39612.1359490741,2008-06-13,03:15:46
39.985367,116.351693,0,131,39612.1360069444,2008-06-13,03:15:51
39.985379,116.351759,0,136,39612.1360648148,2008-06-13,03:15:56
39.985347,116.351808,0,142,39612.1361226852,2008-06-13,03:16:01
39.985282,116.351845,0,150,39612.1361805556,2008-06-13,03:16:06
39.98522,116.351872,0,154,39612.1362384259,2008-06-13,03:16:11
39.98516,116.351887,0,157,39612.1362962963,2008-06-13,03:16:16
39.985091,116.351893,0,156,39612.1363541667,2008-06-13,03:16:21
39.985053,116.351937,0,159,39612.136412037,2008-06-13,03:16:26
39.985048,116.352003,0,161,39612.1364699074,2008-06-13,03:16:31
39.985067,116.352116,0,153,39612.1365277778,2008-06-13,03:16:36
39.985087,116.352196,0,146,39612.1365856482,2008-06-13,03:16:41
39.985078,116.352244,0,141,39612.1366435185,2008-06-13,03:16:46
39.985069,116.352306,0,139,39612.1367013889,2008-06-13,03:16:51
39.985073,116.352342,0,146,39612.1367592593,2008-06-13,03:16:56
39.985055,116.352374,0,156,39612.1368171296,2008-06-13,03:17:01
39.985041,116.352437,0,165,39612.136875,2008-06-13,03:17:06
39.985011,116.3525,0,180,39612.1369328704,2008-06-13,03:17:11
39.984995,116.352563,0,191,39612.1369907407,2008-06-13,03:17:16
39.985006,116.352586,0,197,39612.1370486111,2008-06-13,03:17:21
39.985006,116.352586,0,197,39612.1370833333,2008-06-13,03:17:24
39.985011,116.352591,0,201,39612.1371064815,2008-06-13,03:17:26
39.985028,116.35276,0,209,39612.1371643519,2008-06-13,03:17:31
39.985056,116.352855,0,216,39612.1372222222,2008-06-13,03:17:36
39.985067,116.352942,0,224,39612.1372800926,2008-06-13,03:17:41
39.985083,116.353065,0,237,39612.137337963,2008-06-13,03:17:46
39.985068,116.353152,0,243,39612.1373958333,2008-06-13,03:17:51
39.985043,116.353257,0,230,39612.1374537037,2008-06-13,03:17:56
39.985073,116.353295,0,231,39612.1375115741,2008-06-13,03:18:01
39.985088,116.35332,0,232,39612.1375694444,2008-06-13,03:18:06
39.985056,116.35328,0,233,39612.1376273148,2008-06-13,03:18:11
39.985011,116.353275,0,234,39612.1376851852,2008-06-13,03:18:16
39.98499,116.353309,0,234,39612.1377430556,2008-06-13,03:18:21
39.984967,116.353358,0,235,39612.1378009259,2008-06-13,03:18:26
39.984969,116.353384,0,235,39612.1378587963,2008-06-13,03:18:31
39.984969,116.353384,0,235,39612.1378935185,2008-06-13,03:18:34
39.984971,116.353386,0,235,39612.1379166667,2008-06-13,03:18:36
39.985008,116.353351,0,235,39612.137974537,2008-06-13,03:18:41
39.985057,116.353304,0,236,39612.1380324074,2008-06-13,03:18:46
39.984928,116.353143,0,236,39612.1380902778,2008-06-13,03:18:51
39.984758,116.353016,0,237,39612.1381481481,2008-06-13,03:18:56
39.98468,116.35299,0,237,39612.1382060185,2008-06-13,03:19:01
39.98463,116.352988,0,237,39612.1382638889,2008-06-13,03:19:06
39.984601,116.35296,0,237,39612.1383217593,2008-06-13,03:19:11
39.984602,116.352933,0,238,39612.1383796296,2008-06-13,03:19:16
39.984651,116.35292,0,238,39612.1384375,2008-06-13,03:19:21
39.984812,116.352773,0,238,39612.1384953704,2008-06-13,03:19:26
39.984902,116.352767,0,238,39612.1385532407,2008-06-13,03:19:31
39.984952,116.352774,0,238,39612.1386111111,2008-06-13,03:19:36
39.984965,116.352777,0,238,39612.1386689815,2008-06-13,03:19:41
39.984975,116.352777,0,238,39612.1387268519,2008-06-13,03:19:46
39.985047,116.352774,0,237,39612.1387847222,2008-06-13,03:19:51
39.985073,116.35275,0,237,39612.1388425926,2008-06-13,03:19:56
39.985063,116.352733,0,237,39612.138900463,2008-06-13,03:20:01
39.985063,116.352734,0,236,39612.1389583333,2008-06-13,03:20:06
39.985063,116.352734,0,236,39612.1389930556,2008-06-13,03:20:09
39.985064,116.352736,0,236,39612.1390162037,2008-06-13,03:20:11
39.985097,116.352745,0,235,39612.1390740741,2008-06-13,03:20:16
39.985129,116.352748,0,235,39612.1391319444,2008-06-13,03:20:21
39.985128,116.352767,0,236,39612.1391898148,2008-06-13,03:20:26
39.98512,116.352775,0,237,39612.1392476852,2008-06-13,03:20:31
39.985113,116.352773,0,237,39612.1393055556,2008-06-13,03:20:36
39.985108,116.352772,0,237,39612.1393634259,2008-06-13,03:20:41
39.985103,116.352771,0,237,39612.1394212963,2008-06-13,03:20:46
39.985099,116.35277,0,237,39612.1394791667,2008-06-13,03:20:51
39.985096,116.352767,0,237,39612.139537037,2008-06-13,03:20:56
39.985097,116.352766,0,237,39612.1395949074,2008-06-13,03:21:01
39.985095,116.352764,0,237,39612.1396527778,2008-06-13,03:21:06
39.985095,116.352763,0,237,39612.1397106481,2008-06-13,03:21:11
39.985096,116.352763,0,237,39612.1397685185,2008-06-13,03:21:16
39.9851,116.352763,0,236,39612.1398263889,2008-06-13,03:21:21
39.985098,116.352761,0,235,39612.1398842593,2008-06-13,03:21:26
39.985093,116.352759,0,234,39612.1399421296,2008-06-13,03:21:31
39.985093,116.352759,0,234,39612.1399768519,2008-06-13,03:21:34
39.985086,116.352757,0,234,39612.14,2008-06-13,03:21:36
39.985077,116.352754,0,233,39612.1400578704,2008-06-13,03:21:41
39.984966,116.35262,0,227,39612.1401157407,2008-06-13,03:21:46
39.984894,116.352535,0,224,39612.1401736111,2008-06-13,03:21:51
39.984893,116.352506,0,223,39612.1402314815,2008-06-13,03:21:56
39.984892,116.352505,0,222,39612.1402893519,2008-06-13,03:22:01
39.984891,116.352505,0,222,39612.1403472222,2008-06-13,03:22:06
39.984892,116.352506,0,222,39612.1404050926,2008-06-13,03:22:11
39.984893,116.352507,0,222,39612.140462963,2008-06-13,03:22:16
39.984894,116.352509,0,222,39612.1405208333,2008-06-13,03:22:21
39.984894,116.352511,0,222,39612.1405787037,2008-06-13,03:22:26
39.984893,116.352511,0,222,39612.1406365741,2008-06-13,03:22:31
39.984892,116.352511,0,222,39612.1406944444,2008-06-13,03:22:36
39.984899,116.352513,0,222,39612.1407523148,2008-06-13,03:22:41
39.984905,116.352515,0,222,39612.1408101852,2008-06-13,03:22:46
39.984913,116.352516,0,222,39612.1408680556,2008-06-13,03:22:51
39.984913,116.352516,0,222,39612.1409027778,2008-06-13,03:22:54
39.98492,116.35252,0,222,39612.1409259259,2008-06-13,03:22:56
39.984893,116.352575,0,223,39612.1409837963,2008-06-13,03:23:01
39.984898,116.35261,0,223,39612.1410416667,2008-06-13,03:23:06
39.984889,116.352609,0,224,39612.141099537,2008-06-13,03:23:11
39.984888,116.352608,0,224,39612.1411574074,2008-06-13,03:23:16
39.984887,116.352608,0,225,39612.1412152778,2008-06-13,03:23:21
39.984887,116.352608,0,225,39612.14125,2008-06-13,03:23:24
39.984886,116.352607,0,225,39612.1412731481,2008-06-13,03:23:26
39.984895,116.352608,0,226,39612.1413310185,2008-06-13,03:23:31
39.984905,116.352609,0,226,39612.1413888889,2008-06-13,03:23:36
39.98494,116.352576,0,231,39612.1414467593,2008-06-13,03:23:41
39.984924,116.352581,0,232,39612.1415046296,2008-06-13,03:23:46
39.984915,116.352579,0,233,39612.1415625,2008-06-13,03:23:51
39.984911,116.35258,0,233,39612.1416203704,2008-06-13,03:23:56
39.984912,116.352581,0,233,39612.1416782407,2008-06-13,03:24:01
39.984911,116.352582,0,233,39612.1417361111,2008-06-13,03:24:06
39.984912,116.352584,0,233,39612.1417939815,2008-06-13,03:24:11
39.984912,116.352584,0,233,39612.1418287037,2008-06-13,03:24:14
39.98492,116.352587,0,233,39612.1418518518,2008-06-13,03:24:16
39.98493,116.35259,0,231,39612.1419097222,2008-06-13,03:24:21
39.984935,116.352591,0,230,39612.1419675926,2008-06-13,03:24:26
39.984933,116.352591,0,229,39612.142025463,2008-06-13,03:24:31
39.984931,116.352594,0,229,39612.1420833333,2008-06-13,03:24:36
39.984931,116.352594,0,229,39612.1421180556,2008-06-13,03:24:39
39.984929,116.352597,0,229,39612.1421412037,2008-06-13,03:24:41
39.984942,116.352602,0,229,39612.1421990741,2008-06-13,03:24:46
39.985,116.352688,0,230,39612.1422569444,2008-06-13,03:24:51
39.985039,116.352704,0,230,39612.1423148148,2008-06-13,03:24:56
39.985063,116.352706,0,226,39612.1423726852,2008-06-13,03:25:01
39.985072,116.35271,0,223,39612.1424305556,2008-06-13,03:25:06
39.985075,116.352709,0,224,39612.1424884259,2008-06-13,03:25:11
39.985077,116.352707,0,224,39612.1425462963,2008-06-13,03:25:16
39.985075,116.352705,0,223,39612.1426041667,2008-06-13,03:25:21
39.985072,116.352703,0,223,39612.142662037,2008-06-13,03:25:26
39.985072,116.352703,0,223,39612.1426967593,2008-06-13,03:25:29
39.985072,116.352702,0,223,39612.1427199074,2008-06-13,03:25:31
39.985044,116.352674,0,222,39612.1427777778,2008-06-13,03:25:36
39.984993,116.352631,0,222,39612.1428356481,2008-06-13,03:25:41
39.984931,116.352564,0,220,39612.1428935185,2008-06-13,03:25:46
39.984864,116.352492,0,219,39612.1429513889,2008-06-13,03:25:51
39.984806,116.352436,0,217,39612.1430092593,2008-06-13,03:25:56
39.984809,116.352406,0,217,39612.1430671296,2008-06-13,03:26:01
39.984819,116.352411,0,216,39612.143125,2008-06-13,03:26:06
39.984848,116.352421,0,216,39612.1431828704,2008-06-13,03:26:11
39.984848,116.352421,0,216,39612.1432175926,2008-06-13,03:26:14
39.984854,116.352422,0,216,39612.1432407407,2008-06-13,03:26:16
39.984864,116.352423,0,215,39612.1432986111,2008-06-13,03:26:21
39.984881,116.352418,0,214,39612.1433564815,2008-06-13,03:26:26
39.984912,116.352409,0,212,39612.1434143518,2008-06-13,03:26:31
39.984963,116.352389,0,210,39612.1434722222,2008-06-13,03:26:36
39.985007,116.352346,0,209,39612.1435300926,2008-06-13,03:26:41
39.985007,116.352346,0,209,39612.1435648148,2008-06-13,03:26:44
39.985011,116.352347,0,207,39612.143587963,2008-06-13,03:26:46
39.985018,116.352327,0,205,39612.1436458333,2008-06-13,03:26:51
39.985013,116.352306,0,203,39612.1437037037,2008-06-13,03:26:56
39.985068,116.352436,0,196,39612.1437615741,2008-06-13,03:27:01
39.985098,116.352525,0,194,39612.1438194444,2008-06-13,03:27:06
39.985098,116.352525,0,194,39612.1438541667,2008-06-13,03:27:09
39.985103,116.352528,0,193,39612.1438773148,2008-06-13,03:27:11
39.985105,116.352552,0,193,39612.1439351852,2008-06-13,03:27:16
39.98511,116.352674,0,194,39612.1439930556,2008-06-13,03:27:21
39.985118,116.352722,0,197,39612.1440509259,2008-06-13,03:27:26
39.985088,116.352697,0,200,39612.1441087963,2008-06-13,03:27:31
39.985101,116.352713,0,201,39612.1441666667,2008-06-13,03:27:36
39.985113,116.352723,0,202,39612.144224537,2008-06-13,03:27:41
39.985118,116.352722,0,202,39612.1442824074,2008-06-13,03:27:46
39.985118,116.352722,0,202,39612.1443171296,2008-06-13,03:27:49
39.985125,116.352721,0,202,39612.1443402778,2008-06-13,03:27:51
39.985142,116.35271,0,197,39612.1443981482,2008-06-13,03:27:56
39.985146,116.352694,0,193,39612.1444560185,2008-06-13,03:28:01
39.985155,116.352696,0,194,39612.1445138889,2008-06-13,03:28:06
39.985156,116.352696,0,194,39612.1445717593,2008-06-13,03:28:11
39.985156,116.352696,0,194,39612.1446064815,2008-06-13,03:28:14
39.985148,116.352695,0,194,39612.1446296296,2008-06-13,03:28:16
39.985137,116.352692,0,194,39612.1446875,2008-06-13,03:28:21
39.985125,116.352689,0,194,39612.1447453704,2008-06-13,03:28:26
39.985102,116.352671,0,201,39612.1448032407,2008-06-13,03:28:31
39.985084,116.352664,0,202,39612.1448611111,2008-06-13,03:28:36
39.985085,116.352664,0,203,39612.1449189815,2008-06-13,03:28:41
39.985086,116.352663,0,204,39612.1449768519,2008-06-13,03:28:46
39.985081,116.352661,0,204,39612.1450347222,2008-06-13,03:28:51
39.98508,116.352661,0,204,39612.1450925926,2008-06-13,03:28:56
39.985084,116.352662,0,205,39612.145150463,2008-06-13,03:29:01
39.985089,116.352663,0,204,39612.1452083333,2008-06-13,03:29:06
39.985095,116.352663,0,205,39612.1452662037,2008-06-13,03:29:11
39.985098,116.352663,0,206,39612.1453240741,2008-06-13,03:29:16
39.985099,116.352662,0,207,39612.1453819444,2008-06-13,03:29:21
39.985094,116.352662,0,207,39612.1454398148,2008-06-13,03:29:26
39.985089,116.352661,0,207,39612.1454976852,2008-06-13,03:29:31
39.985085,116.35266,0,207,39612.1455555556,2008-06-13,03:29:36
39.985085,116.35266,0,207,39612.1455902778,2008-06-13,03:29:39
39.985085,116.35266,0,207,39612.1456134259,2008-06-13,03:29:41
39.985055,116.352671,0,206,39612.1456712963,2008-06-13,03:29:46
39.985066,116.352694,0,205,39612.1457291667,2008-06-13,03:29:51
39.985027,116.352686,0,206,39612.145787037,2008-06-13,03:29:56
39.985027,116.352687,0,206,39612.1458449074,2008-06-13,03:30:01
39.985029,116.352689,0,206,39612.1459027778,2008-06-13,03:30:06
39.98503,116.35269,0,206,39612.1459606481,2008-06-13,03:30:11
39.98503,116.352689,0,205,39612.1460185185,2008-06-13,03:30:16
39.98503,116.352689,0,205,39612.1460532407,2008-06-13,03:30:19
39.985029,116.352689,0,205,39612.1460763889,2008-06-13,03:30:21
39.984989,116.352664,0,203,39612.1461342593,2008-06-13,03:30:26
39.984955,116.352626,0,202,39612.1461921296,2008-06-13,03:30:31
39.984988,116.35264,0,202,39612.14625,2008-06-13,03:30:36
39.985021,116.352643,0,202,39612.1463078704,2008-06-13,03:30:41
39.985027,116.352644,0,202,39612.1463657407,2008-06-13,03:30:46
39.98503,116.352644,0,202,39612.1464236111,2008-06-13,03:30:51
39.985027,116.352642,0,202,39612.1464814815,2008-06-13,03:30:56
39.985022,116.35264,0,202,39612.1465393519,2008-06-13,03:31:01
39.985018,116.352638,0,202,39612.1465972222,2008-06-13,03:31:06
39.985018,116.352638,0,202,39612.1466319444,2008-06-13,03:31:09
39.985023,116.352638,0,203,39612.1466550926,2008-06-13,03:31:11
39.985027,116.352607,0,209,39612.146712963,2008-06-13,03:31:16
39.985031,116.352606,0,212,39612.1467708333,2008-06-13,03:31:21
39.985031,116.352606,0,212,39612.1468055556,2008-06-13,03:31:24
39.985027,116.352604,0,213,39612.1468287037,2008-06-13,03:31:26
39.985015,116.352602,0,213,39612.1468865741,2008-06-13,03:31:31
39.985015,116.352602,0,213,39612.1469212963,2008-06-13,03:31:34
39.985008,116.352601,0,213,39612.1469444444,2008-06-13,03:31:36
39.984996,116.352599,0,213,39612.1470023148,2008-06-13,03:31:41
39.984992,116.352595,0,213,39612.1470601852,2008-06-13,03:31:46
39.984992,116.352594,0,214,39612.1471180556,2008-06-13,03:31:51
39.984992,116.352594,0,214,39612.1471527778,2008-06-13,03:31:54
39.984994,116.352595,0,214,39612.1471759259,2008-06-13,03:31:56
39.985003,116.352612,0,217,39612.1472337963,2008-06-13,03:32:01
39.985064,116.352681,0,223,39612.1472916667,2008-06-13,03:32:06
39.985082,116.352678,0,226,39612.147349537,2008-06-13,03:32:11
39.985067,116.352644,0,219,39612.1474074074,2008-06-13,03:32:16
39.985041,116.352619,0,215,39612.1474652778,2008-06-13,03:32:21
39.985042,116.352656,0,210,39612.1475231481,2008-06-13,03:32:26
39.985022,116.352654,0,211,39612.1475810185,2008-06-13,03:32:31
39.985021,116.352654,0,211,39612.1476388889,2008-06-13,03:32:36
39.985021,116.352654,0,211,39612.1476736111,2008-06-13,03:32:39
39.985021,116.352655,0,212,39612.1476967593,2008-06-13,03:32:41
39.985031,116.352656,0,213,39612.1477546296,2008-06-13,03:32:46
39.985003,116.352597,0,219,39612.1478125,2008-06-13,03:32:51
39.985005,116.352596,0,219,39612.1478703704,2008-06-13,03:32:56
39.985003,116.352595,0,219,39612.1479282407,2008-06-13,03:33:01
39.985003,116.352595,0,219,39612.147962963,2008-06-13,03:33:04
39.985005,116.352597,0,220,39612.1479861111,2008-06-13,03:33:06
39.984999,116.352636,0,222,39612.1480439815,2008-06-13,03:33:11
39.985006,116.352639,0,222,39612.1481018519,2008-06-13,03:33:16
39.985008,116.352638,0,223,39612.1481597222,2008-06-13,03:33:21
39.985003,116.352636,0,223,39612.1482175926,2008-06-13,03:33:26
39.985002,116.352632,0,224,39612.148275463,2008-06-13,03:33:31
39.985002,116.352632,0,224,39612.1483101852,2008-06-13,03:33:34
39.984997,116.352629,0,223,39612.1483333333,2008-06-13,03:33:36
39.984961,116.352596,0,226,39612.1483912037,2008-06-13,03:33:41
39.984942,116.352568,0,229,39612.1484490741,2008-06-13,03:33:46
39.984921,116.352539,0,230,39612.1485069444,2008-06-13,03:33:51
39.984879,116.352546,0,231,39612.1485648148,2008-06-13,03:33:56
39.98488,116.352548,0,232,39612.1486226852,2008-06-13,03:34:01
39.98488,116.352548,0,232,39612.1486574074,2008-06-13,03:34:04
39.98488,116.352549,0,233,39612.1486805556,2008-06-13,03:34:06
39.984844,116.352541,0,233,39612.1487384259,2008-06-13,03:34:11
39.984826,116.352527,0,231,39612.1487962963,2008-06-13,03:34:16
39.984827,116.352527,0,231,39612.1488541667,2008-06-13,03:34:21
39.984831,116.352528,0,231,39612.148912037,2008-06-13,03:34:26
39.984828,116.352528,0,230,39612.1489699074,2008-06-13,03:34:31
39.984825,116.352528,0,230,39612.1490277778,2008-06-13,03:34:36
39.984831,116.352529,0,230,39612.1490856481,2008-06-13,03:34:41
39.984839,116.35253,0,230,39612.1491435185,2008-06-13,03:34:46
39.984844,116.352531,0,232,39612.1492013889,2008-06-13,03:34:51
39.984844,116.352531,0,232,39612.1492361111,2008-06-13,03:34:54
39.984843,116.352532,0,234,39612.1492592593,2008-06-13,03:34:56
39.984832,116.35253,0,234,39612.1493171296,2008-06-13,03:35:01
39.984827,116.352529,0,234,39612.149375,2008-06-13,03:35:06
39.984825,116.352529,0,234,39612.1494328704,2008-06-13,03:35:11
39.984825,116.352529,0,234,39612.1494675926,2008-06-13,03:35:14
39.984826,116.352529,0,235,39612.1494907407,2008-06-13,03:35:16
39.984837,116.352532,0,235,39612.1495486111,2008-06-13,03:35:21
39.984864,116.352551,0,238,39612.1496064815,2008-06-13,03:35:26
39.984865,116.352552,0,238,39612.1496643518,2008-06-13,03:35:31
39.984857,116.352551,0,238,39612.1497222222,2008-06-13,03:35:36
39.984853,116.352551,0,238,39612.1497800926,2008-06-13,03:35:41
39.984845,116.35255,0,238,39612.149837963,2008-06-13,03:35:46
39.984845,116.35255,0,238,39612.1498726852,2008-06-13,03:35:49
39.98484,116.352549,0,238,39612.1498958333,2008-06-13,03:35:51
39.984818,116.352526,0,237,39612.1499537037,2008-06-13,03:35:56
39.984789,116.352501,0,237,39612.1500115741,2008-06-13,03:36:01
39.984751,116.352472,0,231,39612.1500694444,2008-06-13,03:36:06
39.98475,116.352467,0,224,39612.1501273148,2008-06-13,03:36:11
39.98475,116.352467,0,224,39612.150162037,2008-06-13,03:36:14
39.984748,116.352467,0,223,39612.1501851852,2008-06-13,03:36:16
39.984752,116.352491,0,221,39612.1502430556,2008-06-13,03:36:21
39.984739,116.352543,0,219,39612.1503009259,2008-06-13,03:36:26
39.984763,116.352575,0,218,39612.1503587963,2008-06-13,03:36:31
39.984798,116.352608,0,216,39612.1504166667,2008-06-13,03:36:36
39.984812,116.352627,0,217,39612.150474537,2008-06-13,03:36:41
39.984814,116.352627,0,217,39612.1505324074,2008-06-13,03:36:46
39.984814,116.352627,0,217,39612.1505671296,2008-06-13,03:36:49
39.984822,116.352627,0,216,39612.1505902778,2008-06-13,03:36:51
39.984848,116.352623,0,208,39612.1506481481,2008-06-13,03:36:56
39.984872,116.352629,0,205,39612.1507060185,2008-06-13,03:37:01
39.984904,116.352622,0,196,39612.1507638889,2008-06-13,03:37:06
39.984891,116.3526,0,188,39612.1508217593,2008-06-13,03:37:11
39.984891,116.3526,0,188,39612.1508564815,2008-06-13,03:37:14
39.984885,116.352599,0,182,39612.1508796296,2008-06-13,03:37:16
39.98488,116.35259,0,181,39612.1509375,2008-06-13,03:37:21
39.984875,116.352588,0,181,39612.1509953704,2008-06-13,03:37:26
39.984869,116.352587,0,180,39612.1510532407,2008-06-13,03:37:31
39.984864,116.352585,0,180,39612.1511111111,2008-06-13,03:37:36
39.984871,116.352585,0,180,39612.1511689815,2008-06-13,03:37:41
39.984873,116.352586,0,180,39612.1512268518,2008-06-13,03:37:46
39.984878,116.352586,0,180,39612.1512847222,2008-06-13,03:37:51
39.984878,116.352586,0,180,39612.1513425926,2008-06-13,03:37:56
39.984886,116.352587,0,180,39612.151400463,2008-06-13,03:38:01
39.984889,116.352587,0,180,39612.1514583333,2008-06-13,03:38:06
39.984893,116.352588,0,180,39612.1515162037,2008-06-13,03:38:11
39.984897,116.352588,0,181,39612.1515740741,2008-06-13,03:38:16
39.984892,116.352587,0,182,39612.1516319444,2008-06-13,03:38:21
39.984896,116.352588,0,182,39612.1516898148,2008-06-13,03:38:26
39.984904,116.352588,0,182,39612.1517476852,2008-06-13,03:38:31
39.984904,116.352588,0,182,39612.1517824074,2008-06-13,03:38:34
39.984907,116.352588,0,183,39612.1518055556,2008-06-13,03:38:36
39.984917,116.352589,0,183,39612.1518634259,2008-06-13,03:38:41
39.984926,116.352591,0,185,39612.1519212963,2008-06-13,03:38:46
39.984925,116.352592,0,186,39612.1519791667,2008-06-13,03:38:51
39.984926,116.352591,0,187,39612.152037037,2008-06-13,03:38:56
39.984918,116.352589,0,187,39612.1520949074,2008-06-13,03:39:01
39.98492,116.352589,0,186,39612.1521527778,2008-06-13,03:39:06
39.984922,116.352589,0,186,39612.1522106482,2008-06-13,03:39:11
39.984917,116.352588,0,186,39612.1522685185,2008-06-13,03:39:16
39.984911,116.352587,0,186,39612.1523263889,2008-06-13,03:39:21
39.984912,116.352587,0,186,39612.1523842593,2008-06-13,03:39:26
39.984916,116.352588,0,186,39612.1524421296,2008-06-13,03:39:31
39.984914,116.352588,0,186,39612.1525,2008-06-13,03:39:36
39.984911,116.352589,0,186,39612.1525578704,2008-06-13,03:39:41
39.984914,116.35259,0,186,39612.1526157407,2008-06-13,03:39:46
39.985017,116.352615,0,204,39612.155162037,2008-06-13,03:43:26
39.982636,116.351704,0,382,39612.1778587963,2008-06-13,04:16:07
39.985251,116.352982,0,132,39612.1779282407,2008-06-13,04:16:13
39.985004,116.352809,0,73,39612.1779976852,2008-06-13,04:16:19
39.985023,116.352742,0,53,39612.1780555556,2008-06-13,04:16:24
39.984987,116.35275,0,62,39612.1781134259,2008-06-13,04:16:29
39.984953,116.352759,0,80,39612.1781712963,2008-06-13,04:16:34
39.984879,116.352691,0,90,39612.1782291667,2008-06-13,04:16:39
39.984844,116.352689,0,96,39612.178287037,2008-06-13,04:16:44
39.984816,116.352755,0,101,39612.1783449074,2008-06-13,04:16:49
39.984828,116.35281,0,82,39612.1784027778,2008-06-13,04:16:54
39.984899,116.353001,0,99,39612.1784722222,2008-06-13,04:17:00
39.984983,116.353048,0,124,39612.1785300926,2008-06-13,04:17:05
39.98508,116.353059,0,110,39612.178599537,2008-06-13,04:17:11
39.985096,116.353032,0,114,39612.1786574074,2008-06-13,04:17:16
39.985133,116.353014,0,108,39612.1787152778,2008-06-13,04:17:21
39.985132,116.353023,0,118,39612.1787731481,2008-06-13,04:17:26
39.985131,116.353038,0,131,39612.1788310185,2008-06-13,04:17:31
39.985127,116.353052,0,140,39612.1788888889,2008-06-13,04:17:36
39.985147,116.353066,0,144,39612.1789467593,2008-06-13,04:17:41
39.985169,116.353115,0,145,39612.1790046296,2008-06-13,04:17:46
39.985197,116.353184,0,146,39612.1790625,2008-06-13,04:17:51
39.985208,116.353237,0,150,39612.1791203704,2008-06-13,04:17:56
39.985207,116.353274,0,150,39612.1791782407,2008-06-13,04:18:01
39.985166,116.353228,0,164,39612.1792361111,2008-06-13,04:18:06
39.985204,116.353214,0,158,39612.1792939815,2008-06-13,04:18:11
39.98521,116.353132,0,178,39612.1793518519,2008-06-13,04:18:16
39.985177,116.353045,0,205,39612.1794097222,2008-06-13,04:18:21
39.985227,116.353016,0,204,39612.1794675926,2008-06-13,04:18:26
39.98527,116.352987,0,207,39612.179525463,2008-06-13,04:18:31
39.985287,116.352953,0,205,39612.1795833333,2008-06-13,04:18:36
39.98523,116.352894,0,214,39612.1796412037,2008-06-13,04:18:41
39.985227,116.352796,0,217,39612.1796990741,2008-06-13,04:18:46
39.985136,116.352633,0,216,39612.1797569444,2008-06-13,04:18:51
39.985112,116.352549,0,213,39612.1798148148,2008-06-13,04:18:56
39.985076,116.35244,0,211,39612.1798726852,2008-06-13,04:19:01
39.985072,116.352329,0,211,39612.1799305556,2008-06-13,04:19:06
39.985016,116.352225,0,211,39612.1799884259,2008-06-13,04:19:11
39.98496,116.352049,0,208,39612.1800462963,2008-06-13,04:19:16
39.984951,116.351966,0,207,39612.1801041667,2008-06-13,04:19:21
39.985005,116.351939,0,187,39612.180162037,2008-06-13,04:19:26
39.985072,116.351894,0,183,39612.1802199074,2008-06-13,04:19:31
39.985173,116.351914,0,167,39612.1802777778,2008-06-13,04:19:36
39.985242,116.351865,0,186,39612.1803356481,2008-06-13,04:19:41
39.985314,116.35181,0,172,39612.1803935185,2008-06-13,04:19:46
39.985372,116.351743,0,158,39612.1804513889,2008-06-13,04:19:51
39.985406,116.351672,0,158,39612.1805092593,2008-06-13,04:19:56
39.985388,116.351585,0,147,39612.1805671296,2008-06-13,04:20:01
39.985384,116.351506,0,143,39612.180625,2008-06-13,04:20:06
39.985354,116.351413,0,139,39612.1806828704,2008-06-13,04:20:11
39.985345,116.351312,0,135,39612.1807407407,2008-06-13,04:20:16
39.985344,116.351231,0,129,39612.1807986111,2008-06-13,04:20:21
39.985329,116.351139,0,127,39612.1808564815,2008-06-13,04:20:26
39.985295,116.351039,0,121,39612.1809143518,2008-06-13,04:20:31
39.985327,116.350987,0,122,39612.1809722222,2008-06-13,04:20:36
39.985342,116.350942,0,120,39612.1810300926,2008-06-13,04:20:41
39.985345,116.350899,0,119,39612.181087963,2008-06-13,04:20:46
39.985327,116.350857,0,119,39612.1811458333,2008-06-13,04:20:51
39.98533,116.350817,0,119,39612.1812037037,2008-06-13,04:20:56
39.985335,116.350791,0,119,39612.1812615741,2008-06-13,04:21:01
39.985338,116.350788,0,119,39612.1813194444,2008-06-13,04:21:06
39.985343,116.350787,0,118,39612.1813773148,2008-06-13,04:21:11
39.985349,116.350781,0,118,39612.1814351852,2008-06-13,04:21:16
39.985349,116.350781,0,118,39612.1814699074,2008-06-13,04:21:19
39.985349,116.350775,0,118,39612.1814930556,2008-06-13,04:21:21
39.985382,116.350749,0,118,39612.1815509259,2008-06-13,04:21:26
39.985388,116.350736,0,118,39612.1816087963,2008-06-13,04:21:31
39.985404,116.350739,0,117,39612.1816666667,2008-06-13,04:21:36
39.985415,116.350743,0,118,39612.181724537,2008-06-13,04:21:41
39.985457,116.350753,0,116,39612.1817824074,2008-06-13,04:21:46
39.985495,116.350768,0,115,39612.1818402778,2008-06-13,04:21:51
39.985505,116.350756,0,116,39612.1818981481,2008-06-13,04:21:56
39.985514,116.350777,0,116,39612.1819560185,2008-06-13,04:22:01
39.985512,116.350755,0,116,39612.1820138889,2008-06-13,04:22:06
39.985512,116.350755,0,116,39612.1820486111,2008-06-13,04:22:09
39.985518,116.350758,0,116,39612.1820717593,2008-06-13,04:22:11
39.985522,116.350768,0,116,39612.1821296296,2008-06-13,04:22:16
39.98542,116.350767,0,121,39612.1821875,2008-06-13,04:22:21
39.985377,116.350786,0,124,39612.1822453704,2008-06-13,04:22:26
39.985364,116.350742,0,124,39612.1823032407,2008-06-13,04:22:31
39.985381,116.3507,0,123,39612.1823611111,2008-06-13,04:22:36
39.985402,116.350699,0,122,39612.1824189815,2008-06-13,04:22:41
39.985409,116.350884,0,121,39612.1824768518,2008-06-13,04:22:46
39.985392,116.351213,0,120,39612.1825347222,2008-06-13,04:22:51
39.985306,116.351575,0,119,39612.1825925926,2008-06-13,04:22:56
39.985198,116.351989,0,117,39612.182650463,2008-06-13,04:23:01
39.985155,116.352562,0,115,39612.1827083333,2008-06-13,04:23:06
39.985537,116.354032,0,156,39612.1828240741,2008-06-13,04:23:16
39.985389,116.354647,0,149,39612.1828819444,2008-06-13,04:23:21
39.985345,116.355233,0,141,39612.1829398148,2008-06-13,04:23:26
39.985493,116.355821,0,137,39612.1829976852,2008-06-13,04:23:31
39.985525,116.356461,0,133,39612.1830555556,2008-06-13,04:23:36
39.985503,116.357098,0,131,39612.1831134259,2008-06-13,04:23:41
39.985442,116.357688,0,132,39612.1831712963,2008-06-13,04:23:46
39.985238,116.358261,0,130,39612.1832291667,2008-06-13,04:23:51
39.98529,116.358801,0,124,39612.183287037,2008-06-13,04:23:56
39.985217,116.359356,0,122,39612.1833449074,2008-06-13,04:24:01
39.985255,116.359941,0,120,39612.1834027778,2008-06-13,04:24:06
39.985554,116.360635,0,117,39612.1834606482,2008-06-13,04:24:11
39.98572,116.361165,0,113,39612.1835185185,2008-06-13,04:24:16
39.98592,116.361353,0,109,39612.1835763889,2008-06-13,04:24:21
39.985723,116.361213,0,104,39612.1836342593,2008-06-13,04:24:26
39.985716,116.361198,0,99,39612.1836921296,2008-06-13,04:24:31
39.985672,116.361354,0,98,39612.18375,2008-06-13,04:24:36
39.985668,116.361438,0,97,39612.1838078704,2008-06-13,04:24:41
39.985645,116.361429,0,98,39612.1838657407,2008-06-13,04:24:46
39.985612,116.361519,0,99,39612.1839236111,2008-06-13,04:24:51
39.985559,116.36172,0,101,39612.1839814815,2008-06-13,04:24:56
39.985541,116.362081,0,100,39612.1840393519,2008-06-13,04:25:01
39.985613,116.362423,0,100,39612.1840972222,2008-06-13,04:25:06
39.985646,116.362523,0,102,39612.1841550926,2008-06-13,04:25:11
39.985671,116.362535,0,101,39612.184212963,2008-06-13,04:25:16
39.985681,116.362555,0,98,39612.1842708333,2008-06-13,04:25:21
39.985694,116.362569,0,96,39612.1843287037,2008-06-13,04:25:26
39.985703,116.362556,0,96,39612.1843865741,2008-06-13,04:25:31
39.985704,116.362545,0,95,39612.1844444444,2008-06-13,04:25:36
39.985712,116.362542,0,95,39612.1845023148,2008-06-13,04:25:41
39.985712,116.362542,0,95,39612.184537037,2008-06-13,04:25:44
39.985717,116.362542,0,95,39612.1845601852,2008-06-13,04:25:46
39.985735,116.362655,0,95,39612.1846180556,2008-06-13,04:25:51
39.985785,116.362959,0,96,39612.1846759259,2008-06-13,04:25:56
39.985831,116.363388,0,95,39612.1847337963,2008-06-13,04:26:01
39.985887,116.363934,0,95,39612.1847916667,2008-06-13,04:26:06
39.985971,116.364556,0,94,39612.184849537,2008-06-13,04:26:11
39.986012,116.365209,0,95,39612.1849074074,2008-06-13,04:26:16
39.986009,116.365837,0,95,39612.1849652778,2008-06-13,04:26:21
39.98598,116.366486,0,94,39612.1850231481,2008-06-13,04:26:26
39.985863,116.367069,0,95,39612.1850810185,2008-06-13,04:26:31
39.985818,116.367669,0,94,39612.1851388889,2008-06-13,04:26:36
39.985753,116.368211,0,93,39612.1851967593,2008-06-13,04:26:41
39.985673,116.368676,0,93,39612.1852546296,2008-06-13,04:26:46
39.985694,116.369113,0,94,39612.1853125,2008-06-13,04:26:51
39.98568,116.369224,0,95,39612.1853703704,2008-06-13,04:26:56
39.985716,116.36924,0,97,39612.1854282407,2008-06-13,04:27:01
39.985735,116.369265,0,97,39612.1854861111,2008-06-13,04:27:06
39.985791,116.369463,0,97,39612.1855439815,2008-06-13,04:27:11
39.985839,116.369848,0,96,39612.1856018519,2008-06-13,04:27:16
39.985835,116.370327,0,98,39612.1856597222,2008-06-13,04:27:21
39.985745,116.370787,0,99,39612.1857175926,2008-06-13,04:27:26
39.985685,116.371221,0,100,39612.185775463,2008-06-13,04:27:31
39.985874,116.371546,0,105,39612.1858333333,2008-06-13,04:27:36
39.98598,116.372033,0,111,39612.1858912037,2008-06-13,04:27:41
39.986024,116.372546,0,115,39612.1859490741,2008-06-13,04:27:46
39.986041,116.373152,0,117,39612.1860069444,2008-06-13,04:27:51
39.986007,116.373812,0,120,39612.1860648148,2008-06-13,04:27:56
39.985936,116.374464,0,120,39612.1861226852,2008-06-13,04:28:01
39.985962,116.374957,0,120,39612.1861805556,2008-06-13,04:28:06
39.986035,116.375389,0,119,39612.1862384259,2008-06-13,04:28:11
39.986036,116.375934,0,121,39612.1862962963,2008-06-13,04:28:16
39.986045,116.376477,0,121,39612.1863541667,2008-06-13,04:28:21
39.986043,116.376996,0,124,39612.186412037,2008-06-13,04:28:26
39.985966,116.377237,0,124,39612.1864699074,2008-06-13,04:28:31
39.985943,116.377275,0,125,39612.1865277778,2008-06-13,04:28:36
39.98591,116.377341,0,127,39612.1865856481,2008-06-13,04:28:41
39.985908,116.377338,0,127,39612.1866435185,2008-06-13,04:28:46
39.985908,116.377338,0,127,39612.1866782407,2008-06-13,04:28:49
39.985913,116.377339,0,128,39612.1867013889,2008-06-13,04:28:51
39.985964,116.377462,0,128,39612.1867592593,2008-06-13,04:28:56
39.986002,116.37777,0,128,39612.1868171296,2008-06-13,04:29:01
39.985925,116.378161,0,127,39612.186875,2008-06-13,04:29:06
39.985991,116.37874,0,126,39612.1869328704,2008-06-13,04:29:11
39.986024,116.379401,0,125,39612.1869907407,2008-06-13,04:29:16
39.98607,116.380079,0,123,39612.1870486111,2008-06-13,04:29:21
39.986106,116.380759,0,122,39612.1871064815,2008-06-13,04:29:26
39.986138,116.381412,0,120,39612.1871643519,2008-06-13,04:29:31
39.986181,116.381925,0,119,39612.1872222222,2008-06-13,04:29:36
39.986178,116.382231,0,119,39612.1872800926,2008-06-13,04:29:41
39.986163,116.382332,0,118,39612.187337963,2008-06-13,04:29:46
39.986167,116.382477,0,122,39612.1873958333,2008-06-13,04:29:51
39.986164,116.382544,0,125,39612.1874537037,2008-06-13,04:29:56
39.986157,116.382525,0,121,39612.1875115741,2008-06-13,04:30:01
39.986136,116.382617,0,121,39612.1875694444,2008-06-13,04:30:06
39.986127,116.382934,0,120,39612.1876273148,2008-06-13,04:30:11
39.986163,116.383374,0,119,39612.1876851852,2008-06-13,04:30:16
39.986272,116.383946,0,124,39612.1877430556,2008-06-13,04:30:21
39.986282,116.38457,0,124,39612.1878009259,2008-06-13,04:30:26
39.986313,116.385278,0,124,39612.1878587963,2008-06-13,04:30:31
39.986341,116.38597,0,117,39612.1879166667,2008-06-13,04:30:36
39.986381,116.386628,0,117,39612.187974537,2008-06-13,04:30:41
39.986426,116.387263,0,114,39612.1880324074,2008-06-13,04:30:46
39.986372,116.388767,0,98,39612.1882060185,2008-06-13,04:31:01
39.986437,116.389368,0,97,39612.1882638889,2008-06-13,04:31:06
39.986578,116.39015,0,92,39612.1883217593,2008-06-13,04:31:11
39.98656,116.39071,0,108,39612.1883796296,2008-06-13,04:31:16
39.986569,116.391319,0,106,39612.1884375,2008-06-13,04:31:21
39.986538,116.391904,0,115,39612.1884953704,2008-06-13,04:31:26
39.98655,116.392539,0,119,39612.1885532407,2008-06-13,04:31:31
39.986564,116.393194,0,120,39612.1886111111,2008-06-13,04:31:36
39.986556,116.393828,0,129,39612.1886689815,2008-06-13,04:31:41
39.986567,116.394445,0,135,39612.1887268518,2008-06-13,04:31:46
39.986578,116.395069,0,137,39612.1887847222,2008-06-13,04:31:51
39.986574,116.395643,0,137,39612.1888425926,2008-06-13,04:31:56
39.98658,116.3962,0,137,39612.188900463,2008-06-13,04:32:01
39.986599,116.396479,0,135,39612.1889583333,2008-06-13,04:32:06
39.986616,116.396501,0,141,39612.1890162037,2008-06-13,04:32:11
39.986603,116.396678,0,154,39612.1890740741,2008-06-13,04:32:16
39.986636,116.397137,0,171,39612.1891319444,2008-06-13,04:32:21
39.986612,116.39752,0,166,39612.1891898148,2008-06-13,04:32:26
39.986627,116.397991,0,160,39612.1892476852,2008-06-13,04:32:31
39.986669,116.398555,0,156,39612.1893055556,2008-06-13,04:32:36
39.986694,116.399181,0,156,39612.1893634259,2008-06-13,04:32:41
39.986703,116.39979,0,156,39612.1894212963,2008-06-13,04:32:46
39.986713,116.400417,0,152,39612.1894791667,2008-06-13,04:32:51
39.986717,116.401078,0,152,39612.189537037,2008-06-13,04:32:56
39.986735,116.401766,0,147,39612.1895949074,2008-06-13,04:33:01
39.986816,116.402362,0,139,39612.1896527778,2008-06-13,04:33:06
39.986826,116.402869,0,141,39612.1897106481,2008-06-13,04:33:11
39.986827,116.403437,0,132,39612.1897685185,2008-06-13,04:33:16
39.986854,116.404039,0,133,39612.1898263889,2008-06-13,04:33:21
39.986868,116.404652,0,134,39612.1898842593,2008-06-13,04:33:26
39.98691,116.405269,0,139,39612.1899421296,2008-06-13,04:33:31
39.986936,116.406004,0,138,39612.19,2008-06-13,04:33:36
39.98703,116.406669,0,145,39612.1900578704,2008-06-13,04:33:41
39.987064,116.407147,0,148,39612.1901157407,2008-06-13,04:33:46
39.987063,116.407582,0,146,39612.1901736111,2008-06-13,04:33:51
39.987024,116.408041,0,143,39612.1902314815,2008-06-13,04:33:56
39.987046,116.40845,0,141,39612.1902893518,2008-06-13,04:34:01
39.987114,116.40883,0,140,39612.1903472222,2008-06-13,04:34:06
39.987058,116.408927,0,137,39612.1904050926,2008-06-13,04:34:11
39.987079,116.408943,0,137,39612.190462963,2008-06-13,04:34:16
39.987088,116.408948,0,137,39612.1905208333,2008-06-13,04:34:21
39.987088,116.408948,0,137,39612.1905555556,2008-06-13,04:34:24
39.987091,116.408945,0,137,39612.1905787037,2008-06-13,04:34:26
39.98707,116.408947,0,137,39612.1906365741,2008-06-13,04:34:31
39.987,116.409127,0,141,39612.1906944444,2008-06-13,04:34:36
39.986967,116.409174,0,151,39612.1907523148,2008-06-13,04:34:41
39.98699,116.409257,0,150,39612.1908101852,2008-06-13,04:34:46
39.986967,116.409309,0,139,39612.1908680556,2008-06-13,04:34:51
39.98699,116.409407,0,136,39612.1909259259,2008-06-13,04:34:56
39.987,116.409496,0,129,39612.1909837963,2008-06-13,04:35:01
39.986994,116.409579,0,122,39612.1910416667,2008-06-13,04:35:06
39.986957,116.409708,0,122,39612.191099537,2008-06-13,04:35:11
39.9869,116.409726,0,117,39612.1911574074,2008-06-13,04:35:16
39.9869,116.409726,0,117,39612.1911921296,2008-06-13,04:35:19
39.986898,116.409719,0,118,39612.1912152778,2008-06-13,04:35:21
39.986914,116.409732,0,118,39612.1912731482,2008-06-13,04:35:26
39.986926,116.409735,0,116,39612.1913310185,2008-06-13,04:35:31
39.986953,116.409707,0,116,39612.1913888889,2008-06-13,04:35:36
39.986985,116.409649,0,115,39612.1914467593,2008-06-13,04:35:41
39.987003,116.409591,0,113,39612.1915046296,2008-06-13,04:35:46
39.923597,116.411975,0,331,39612.2055671296,2008-06-13,04:56:01
39.923784,116.412022,0,202,39612.205625,2008-06-13,04:56:06
39.923798,116.411957,0,160,39612.2056828704,2008-06-13,04:56:11
39.923749,116.411903,0,151,39612.2057407407,2008-06-13,04:56:16
39.923722,116.411894,0,153,39612.2057986111,2008-06-13,04:56:21
39.923716,116.411924,0,207,39612.2058564815,2008-06-13,04:56:26
39.923696,116.41188,0,228,39612.2059143518,2008-06-13,04:56:31
39.923685,116.411841,0,244,39612.2059722222,2008-06-13,04:56:36
39.92368,116.411706,0,257,39612.2060300926,2008-06-13,04:56:41
39.923653,116.411642,0,269,39612.206087963,2008-06-13,04:56:46
39.9236,116.411619,0,275,39612.2061458333,2008-06-13,04:56:51
39.923534,116.411584,0,279,39612.2062037037,2008-06-13,04:56:56
39.92349,116.411521,0,281,39612.2062615741,2008-06-13,04:57:01
39.923384,116.411498,0,280,39612.2063194444,2008-06-13,04:57:06
39.923195,116.411479,0,261,39612.2063773148,2008-06-13,04:57:11
39.923115,116.41152,0,237,39612.2064351852,2008-06-13,04:57:16
39.923115,116.411607,0,238,39612.2064930556,2008-06-13,04:57:21
39.923096,116.411706,0,231,39612.2065509259,2008-06-13,04:57:26
39.923126,116.411841,0,221,39612.2066087963,2008-06-13,04:57:31
39.923145,116.41194,0,217,39612.2066666667,2008-06-13,04:57:36
39.92316,116.411998,0,206,39612.206724537,2008-06-13,04:57:41
39.923161,116.412084,0,209,39612.2067824074,2008-06-13,04:57:46
39.923183,116.412177,0,217,39612.2068402778,2008-06-13,04:57:51
39.923189,116.412278,0,220,39612.2068981482,2008-06-13,04:57:56
39.923156,116.41235,0,228,39612.2069560185,2008-06-13,04:58:01
39.923136,116.412446,0,234,39612.2070138889,2008-06-13,04:58:06
39.923126,116.412539,0,241,39612.2070717593,2008-06-13,04:58:11
39.923119,116.412632,0,244,39612.2071296296,2008-06-13,04:58:16
39.923112,116.412737,0,240,39612.2071875,2008-06-13,04:58:21
39.923108,116.412823,0,240,39612.2072453704,2008-06-13,04:58:26
39.923127,116.412937,0,242,39612.2073032407,2008-06-13,04:58:31
39.923136,116.413051,0,241,39612.2073611111,2008-06-13,04:58:36
39.923137,116.41313,0,243,39612.2074189815,2008-06-13,04:58:41
39.923135,116.413208,0,247,39612.2074768519,2008-06-13,04:58:46
39.923154,116.413303,0,251,39612.2075347222,2008-06-13,04:58:51
39.923161,116.413396,0,256,39612.2075925926,2008-06-13,04:58:56
39.923158,116.413479,0,261,39612.207650463,2008-06-13,04:59:01
39.923198,116.413575,0,253,39612.2077083333,2008-06-13,04:59:06
39.923197,116.413642,0,254,39612.2077662037,2008-06-13,04:59:11
39.92317,116.413701,0,256,39612.2078240741,2008-06-13,04:59:16
39.923172,116.413782,0,255,39612.2078819444,2008-06-13,04:59:21
39.923174,116.413884,0,244,39612.2079398148,2008-06-13,04:59:26
39.923184,116.413993,0,238,39612.2079976852,2008-06-13,04:59:31
39.923188,116.414073,0,235,39612.2080555556,2008-06-13,04:59:36
39.923178,116.414169,0,237,39612.2081134259,2008-06-13,04:59:41
39.923174,116.414252,0,239,39612.2081712963,2008-06-13,04:59:46
39.923161,116.414368,0,241,39612.2082291667,2008-06-13,04:59:51
39.923168,116.414452,0,244,39612.208287037,2008-06-13,04:59:56
39.923151,116.414535,0,242,39612.2083449074,2008-06-13,05:00:01
39.923143,116.414612,0,242,39612.2084027778,2008-06-13,05:00:06
39.923152,116.414703,0,236,39612.2084606481,2008-06-13,05:00:11
39.923175,116.414776,0,227,39612.2085185185,2008-06-13,05:00:16
39.923196,116.414887,0,218,39612.2085763889,2008-06-13,05:00:21
39.923208,116.414984,0,215,39612.2086342593,2008-06-13,05:00:26
39.923229,116.415079,0,208,39612.2086921296,2008-06-13,05:00:31
39.923239,116.415133,0,204,39612.20875,2008-06-13,05:00:36
39.923228,116.41521,0,204,39612.2088078704,2008-06-13,05:00:41
39.923204,116.41528,0,210,39612.2088657407,2008-06-13,05:00:46
39.923194,116.415322,0,212,39612.2089236111,2008-06-13,05:00:51
39.92321,116.415471,0,212,39612.2089814815,2008-06-13,05:00:56
39.923221,116.415558,0,214,39612.2090393519,2008-06-13,05:01:01
39.923239,116.415642,0,210,39612.2090972222,2008-06-13,05:01:06
39.92323,116.415718,0,210,39612.2091550926,2008-06-13,05:01:11
39.923233,116.415805,0,209,39612.209212963,2008-06-13,05:01:16
39.923221,116.415874,0,206,39612.2092708333,2008-06-13,05:01:21
39.923237,116.415961,0,203,39612.2093287037,2008-06-13,05:01:26
39.923228,116.41604,0,205,39612.2093865741,2008-06-13,05:01:31
39.923226,116.416125,0,206,39612.2094444444,2008-06-13,05:01:36
39.923215,116.416275,0,208,39612.2095023148,2008-06-13,05:01:41
39.923205,116.416378,0,214,39612.2095601852,2008-06-13,05:01:46
39.923212,116.416496,0,219,39612.2096180556,2008-06-13,05:01:51
39.923206,116.416594,0,229,39612.2096759259,2008-06-13,05:01:56
39.923188,116.416671,0,235,39612.2097337963,2008-06-13,05:02:01
39.92318,116.416787,0,240,39612.2097916667,2008-06-13,05:02:06
39.92317,116.416884,0,249,39612.209849537,2008-06-13,05:02:11
39.923166,116.416978,0,255,39612.2099074074,2008-06-13,05:02:16
39.923209,116.417055,0,244,39612.2099652778,2008-06-13,05:02:21
39.923243,116.417101,0,237,39612.2100231481,2008-06-13,05:02:26
39.923229,116.417165,0,231,39612.2100810185,2008-06-13,05:02:31
39.923244,116.417217,0,225,39612.2101388889,2008-06-13,05:02:36
39.923235,116.417304,0,217,39612.2101967593,2008-06-13,05:02:41
39.923242,116.417377,0,218,39612.2102546296,2008-06-13,05:02:46
39.923251,116.41747,0,227,39612.2103125,2008-06-13,05:02:51
39.923233,116.41756,0,223,39612.2103703704,2008-06-13,05:02:56
39.923223,116.417635,0,223,39612.2104282407,2008-06-13,05:03:01
39.923209,116.417704,0,224,39612.2104861111,2008-06-13,05:03:06
39.923203,116.417754,0,229,39612.2105439815,2008-06-13,05:03:11
39.923245,116.417907,0,224,39612.2106018519,2008-06-13,05:03:16
39.923225,116.417986,0,223,39612.2106597222,2008-06-13,05:03:21
39.923224,116.41807,0,221,39612.2107175926,2008-06-13,05:03:26
39.923202,116.418179,0,222,39612.210775463,2008-06-13,05:03:31
39.923196,116.418271,0,227,39612.2108333333,2008-06-13,05:03:36
39.923181,116.418377,0,235,39612.2108912037,2008-06-13,05:03:41
39.923191,116.418462,0,243,39612.2109490741,2008-06-13,05:03:46
39.923192,116.418578,0,251,39612.2110069444,2008-06-13,05:03:51
39.923207,116.418704,0,246,39612.2110648148,2008-06-13,05:03:56
39.92328,116.418772,0,230,39612.2111226852,2008-06-13,05:04:01
39.923314,116.4188,0,232,39612.2111805556,2008-06-13,05:04:06
39.923401,116.418842,0,229,39612.2112384259,2008-06-13,05:04:11
39.923464,116.418892,0,225,39612.2112962963,2008-06-13,05:04:16
39.923555,116.418958,0,227,39612.2113541667,2008-06-13,05:04:21
39.92359,116.419023,0,224,39612.211412037,2008-06-13,05:04:26
39.923615,116.419084,0,225,39612.2114699074,2008-06-13,05:04:31
39.923617,116.419201,0,226,39612.2115277778,2008-06-13,05:04:36
39.923604,116.419264,0,230,39612.2115856481,2008-06-13,05:04:41
39.923614,116.419368,0,227,39612.2116435185,2008-06-13,05:04:46
39.923631,116.419415,0,218,39612.2117013889,2008-06-13,05:04:51
39.923672,116.419426,0,219,39612.2117592593,2008-06-13,05:04:56
39.923739,116.419442,0,215,39612.2118171296,2008-06-13,05:05:01
39.923827,116.419449,0,211,39612.211875,2008-06-13,05:05:06
39.923885,116.419484,0,205,39612.2119328704,2008-06-13,05:05:11
39.923944,116.419481,0,189,39612.2119907407,2008-06-13,05:05:16
39.923998,116.419481,0,173,39612.2120486111,2008-06-13,05:05:21
39.924051,116.41946,0,162,39612.2121064815,2008-06-13,05:05:26
39.92412,116.419366,0,151,39612.2121643518,2008-06-13,05:05:31
39.924178,116.419353,0,146,39612.2122222222,2008-06-13,05:05:36
39.924237,116.419324,0,137,39612.2122800926,2008-06-13,05:05:41
39.924308,116.419308,0,125,39612.212337963,2008-06-13,05:05:46
39.924384,116.419291,0,121,39612.2123958333,2008-06-13,05:05:51
39.924458,116.419262,0,112,39612.2124537037,2008-06-13,05:05:56
39.924505,116.419247,0,109,39612.2125115741,2008-06-13,05:06:01
39.924496,116.4192,0,104,39612.2125694444,2008-06-13,05:06:06
39.92449,116.419169,0,107,39612.2126273148,2008-06-13,05:06:11
39.924484,116.419115,0,105,39612.2126851852,2008-06-13,05:06:16
39.924493,116.41897,0,103,39612.2127430556,2008-06-13,05:06:21
39.924503,116.418878,0,101,39612.2128009259,2008-06-13,05:06:26
39.924496,116.418792,0,100,39612.2128587963,2008-06-13,05:06:31
39.924506,116.418681,0,100,39612.2129166667,2008-06-13,05:06:36
39.924558,116.418605,0,100,39612.212974537,2008-06-13,05:06:41
39.924634,116.418559,0,97,39612.2130324074,2008-06-13,05:06:46
39.924869,116.418396,0,98,39612.2184143519,2008-06-13,05:14:31
39.924892,116.418392,0,100,39612.2184722222,2008-06-13,05:14:36
39.924903,116.41839,0,101,39612.2185300926,2008-06-13,05:14:41
39.924883,116.418379,0,102,39612.218587963,2008-06-13,05:14:46
39.924855,116.418377,0,102,39612.2186458333,2008-06-13,05:14:51
39.924857,116.418381,0,102,39612.2187037037,2008-06-13,05:14:56
39.924852,116.418386,0,102,39612.2187615741,2008-06-13,05:15:01
39.924844,116.418388,0,102,39612.2188194444,2008-06-13,05:15:06
39.924844,116.418388,0,102,39612.2188541667,2008-06-13,05:15:09
39.924836,116.418394,0,102,39612.2188773148,2008-06-13,05:15:11
39.924812,116.418407,0,103,39612.2189351852,2008-06-13,05:15:16
39.924766,116.418398,0,104,39612.2189930556,2008-06-13,05:15:21
39.924745,116.418406,0,103,39612.2190509259,2008-06-13,05:15:26
39.924722,116.418408,0,103,39612.2191087963,2008-06-13,05:15:31
39.924672,116.418387,0,103,39612.2191666667,2008-06-13,05:15:36
39.924614,116.418377,0,103,39612.219224537,2008-06-13,05:15:41
39.924584,116.418381,0,104,39612.2192824074,2008-06-13,05:15:46
39.924584,116.418381,0,104,39612.2193171296,2008-06-13,05:15:49
39.924576,116.418383,0,104,39612.2193402778,2008-06-13,05:15:51
39.924591,116.418383,0,104,39612.2193981481,2008-06-13,05:15:56
39.924586,116.418383,0,104,39612.2194560185,2008-06-13,05:16:01
39.924586,116.41838,0,104,39612.2195138889,2008-06-13,05:16:06
39.924579,116.418378,0,104,39612.2195717593,2008-06-13,05:16:11
39.924577,116.418378,0,103,39612.2196296296,2008-06-13,05:16:16
39.924577,116.418378,0,103,39612.2196643518,2008-06-13,05:16:19
39.924583,116.418374,0,103,39612.2196875,2008-06-13,05:16:21
39.924605,116.418384,0,102,39612.2197453704,2008-06-13,05:16:26
39.924632,116.418372,0,101,39612.2198032407,2008-06-13,05:16:31
39.924653,116.418353,0,98,39612.2198611111,2008-06-13,05:16:36
39.924665,116.418365,0,96,39612.2199189815,2008-06-13,05:16:41
39.924693,116.418347,0,93,39612.2199768518,2008-06-13,05:16:46
39.924692,116.41836,0,91,39612.2200347222,2008-06-13,05:16:51
39.924685,116.418364,0,90,39612.2200925926,2008-06-13,05:16:56
39.924685,116.418364,0,90,39612.2201273148,2008-06-13,05:16:59
39.92469,116.418361,0,90,39612.220150463,2008-06-13,05:17:01
39.9247,116.418364,0,90,39612.2202083333,2008-06-13,05:17:06
39.924746,116.418354,0,89,39612.2202662037,2008-06-13,05:17:11
39.924746,116.418354,0,89,39612.2203009259,2008-06-13,05:17:14
39.924748,116.418356,0,88,39612.2203240741,2008-06-13,05:17:16
39.924729,116.418358,0,88,39612.2203819444,2008-06-13,05:17:21
39.924714,116.418342,0,88,39612.2204398148,2008-06-13,05:17:26
39.924714,116.418342,0,88,39612.220474537,2008-06-13,05:17:29
39.924719,116.41834,0,87,39612.2204976852,2008-06-13,05:17:31
39.924711,116.418349,0,86,39612.2205555556,2008-06-13,05:17:36
39.924694,116.418363,0,85,39612.2206134259,2008-06-13,05:17:41
39.92467,116.418362,0,85,39612.2206712963,2008-06-13,05:17:46
39.924653,116.418352,0,85,39612.2207291667,2008-06-13,05:17:51
39.924653,116.418352,0,85,39612.2207638889,2008-06-13,05:17:54
39.924648,116.418348,0,85,39612.220787037,2008-06-13,05:17:56
39.924647,116.418357,0,85,39612.2208449074,2008-06-13,05:18:01
39.924633,116.418363,0,85,39612.2209027778,2008-06-13,05:18:06
39.924615,116.418375,0,85,39612.2209606481,2008-06-13,05:18:11
39.924563,116.418429,0,85,39612.2210185185,2008-06-13,05:18:16
39.924516,116.418493,0,84,39612.2210763889,2008-06-13,05:18:21
39.924477,116.418519,0,84,39612.2211342593,2008-06-13,05:18:26
39.924459,116.418542,0,83,39612.2211921296,2008-06-13,05:18:31
39.924471,116.418533,0,83,39612.22125,2008-06-13,05:18:36
39.924479,116.418497,0,83,39612.2213078704,2008-06-13,05:18:41
39.924479,116.418497,0,83,39612.2213425926,2008-06-13,05:18:44
39.924477,116.418505,0,82,39612.2213657407,2008-06-13,05:18:46
39.924499,116.41853,0,82,39612.2214236111,2008-06-13,05:18:51
39.924528,116.418524,0,81,39612.2214814815,2008-06-13,05:18:56
39.924576,116.418516,0,80,39612.2215393518,2008-06-13,05:19:01
39.924596,116.418515,0,79,39612.2215972222,2008-06-13,05:19:06
39.924614,116.41849,0,77,39612.2216550926,2008-06-13,05:19:11
39.924613,116.418474,0,76,39612.221712963,2008-06-13,05:19:16
39.924613,116.418474,0,76,39612.2217476852,2008-06-13,05:19:19
39.924607,116.418475,0,76,39612.2217708333,2008-06-13,05:19:21
39.924602,116.418498,0,76,39612.2218287037,2008-06-13,05:19:26
39.924599,116.418526,0,75,39612.2218865741,2008-06-13,05:19:31
39.924587,116.41855,0,74,39612.2219444444,2008-06-13,05:19:36
39.924577,116.418563,0,75,39612.2220023148,2008-06-13,05:19:41
39.924563,116.41859,0,75,39612.2220601852,2008-06-13,05:19:46
39.924553,116.418597,0,75,39612.2221180556,2008-06-13,05:19:51
39.924564,116.418586,0,76,39612.2221759259,2008-06-13,05:19:56
39.924585,116.418527,0,77,39612.2222337963,2008-06-13,05:20:01
39.924644,116.418443,0,79,39612.2222916667,2008-06-13,05:20:06
39.92469,116.418357,0,81,39612.222349537,2008-06-13,05:20:11
39.924752,116.418313,0,83,39612.2224074074,2008-06-13,05:20:16
39.924792,116.418279,0,86,39612.2224652778,2008-06-13,05:20:21
39.924759,116.418329,0,89,39612.2225231482,2008-06-13,05:20:26
39.924748,116.418338,0,92,39612.2225810185,2008-06-13,05:20:31
39.924748,116.418338,0,92,39612.2226157407,2008-06-13,05:20:34
39.924744,116.418345,0,92,39612.2226388889,2008-06-13,05:20:36
39.924695,116.418381,0,94,39612.2226967593,2008-06-13,05:20:41
39.92468,116.418415,0,97,39612.2227546296,2008-06-13,05:20:46
39.92466,116.418435,0,101,39612.2228125,2008-06-13,05:20:51
39.924598,116.41847,0,103,39612.2228703704,2008-06-13,05:20:56
39.924552,116.418493,0,105,39612.2229282407,2008-06-13,05:21:01
39.924535,116.418517,0,106,39612.2229861111,2008-06-13,05:21:06
39.924524,116.418526,0,107,39612.2230439815,2008-06-13,05:21:11
39.924532,116.418523,0,108,39612.2231018519,2008-06-13,05:21:16
39.924532,116.418523,0,108,39612.2231365741,2008-06-13,05:21:19
39.924533,116.418519,0,109,39612.2231597222,2008-06-13,05:21:21
39.924553,116.418522,0,111,39612.2232175926,2008-06-13,05:21:26
39.924568,116.418518,0,112,39612.223275463,2008-06-13,05:21:31
39.924591,116.41847,0,113,39612.2233333333,2008-06-13,05:21:36
39.924615,116.41845,0,114,39612.2233912037,2008-06-13,05:21:41
39.924615,116.41845,0,114,39612.2234259259,2008-06-13,05:21:44
39.924621,116.41845,0,115,39612.2234490741,2008-06-13,05:21:46
39.9247,116.418422,0,116,39612.2235069444,2008-06-13,05:21:51
39.924723,116.418399,0,118,39612.2235648148,2008-06-13,05:21:56
39.92474,116.418372,0,119,39612.2236226852,2008-06-13,05:22:01
39.92472,116.418375,0,121,39612.2236805556,2008-06-13,05:22:06
39.924706,116.418375,0,124,39612.2237384259,2008-06-13,05:22:11
39.924703,116.418378,0,126,39612.2237962963,2008-06-13,05:22:16
39.924703,116.418378,0,126,39612.2238310185,2008-06-13,05:22:19
39.924704,116.418385,0,127,39612.2238541667,2008-06-13,05:22:21
39.924695,116.418391,0,128,39612.223912037,2008-06-13,05:22:26
39.924671,116.418426,0,129,39612.2239699074,2008-06-13,05:22:31
39.924656,116.418456,0,130,39612.2240277778,2008-06-13,05:22:36
39.924428,116.418628,0,98,39612.2297569444,2008-06-13,05:30:51
39.92439,116.418669,0,97,39612.2298148148,2008-06-13,05:30:56
39.924357,116.418731,0,95,39612.2298726852,2008-06-13,05:31:01
39.92436,116.418757,0,94,39612.2299305556,2008-06-13,05:31:06
39.924376,116.41875,0,95,39612.2299884259,2008-06-13,05:31:11
39.924326,116.418765,0,96,39612.2300462963,2008-06-13,05:31:16
39.924324,116.418784,0,97,39612.2301041667,2008-06-13,05:31:21
39.924309,116.418765,0,98,39612.230162037,2008-06-13,05:31:26
39.924299,116.418761,0,98,39612.2302199074,2008-06-13,05:31:31
39.924275,116.418742,0,99,39612.2302777778,2008-06-13,05:31:36
39.924218,116.418774,0,98,39612.2303356482,2008-06-13,05:31:41
39.924199,116.418777,0,97,39612.2303935185,2008-06-13,05:31:46
39.924176,116.41877,0,96,39612.2304513889,2008-06-13,05:31:51
39.924161,116.418771,0,96,39612.2305092593,2008-06-13,05:31:56
39.924164,116.418755,0,95,39612.2305671296,2008-06-13,05:32:01
39.924164,116.418755,0,95,39612.2306018519,2008-06-13,05:32:04
39.924167,116.418753,0,96,39612.230625,2008-06-13,05:32:06
39.9244,116.418546,0,99,39612.2306828704,2008-06-13,05:32:11
39.924513,116.418456,0,98,39612.2307407407,2008-06-13,05:32:16
39.92455,116.418402,0,98,39612.2307986111,2008-06-13,05:32:21
39.92459,116.418372,0,97,39612.2308564815,2008-06-13,05:32:26
39.924627,116.418365,0,97,39612.2309143519,2008-06-13,05:32:31
39.924651,116.418353,0,96,39612.2309722222,2008-06-13,05:32:36
39.924671,116.418344,0,97,39612.2310300926,2008-06-13,05:32:41
39.924671,116.418344,0,97,39612.2310648148,2008-06-13,05:32:44
39.924675,116.418336,0,98,39612.231087963,2008-06-13,05:32:46
39.924653,116.418327,0,99,39612.2311458333,2008-06-13,05:32:51
39.924613,116.418349,0,99,39612.2312037037,2008-06-13,05:32:56
39.924613,116.418349,0,99,39612.2312384259,2008-06-13,05:32:59
39.924615,116.418349,0,99,39612.2312615741,2008-06-13,05:33:01
39.924612,116.418333,0,98,39612.2313194444,2008-06-13,05:33:06
39.924634,116.418332,0,98,39612.2313773148,2008-06-13,05:33:11
39.924634,116.418355,0,98,39612.2314351852,2008-06-13,05:33:16
39.924608,116.418373,0,97,39612.2314930556,2008-06-13,05:33:21
39.924598,116.418374,0,98,39612.2315509259,2008-06-13,05:33:26
39.924596,116.418385,0,98,39612.2316087963,2008-06-13,05:33:31
39.924594,116.418383,0,99,39612.2316666667,2008-06-13,05:33:36
39.924594,116.418383,0,99,39612.2317013889,2008-06-13,05:33:39
39.924587,116.418384,0,100,39612.231724537,2008-06-13,05:33:41
39.924565,116.418398,0,101,39612.2317824074,2008-06-13,05:33:46
39.924577,116.41844,0,102,39612.2318402778,2008-06-13,05:33:51
39.924575,116.418457,0,104,39612.2318981481,2008-06-13,05:33:56
39.924563,116.418448,0,104,39612.2319560185,2008-06-13,05:34:01
39.924541,116.418428,0,105,39612.2320138889,2008-06-13,05:34:06
39.924536,116.418456,0,105,39612.2320717593,2008-06-13,05:34:11
39.924552,116.418466,0,104,39612.2321296296,2008-06-13,05:34:16
39.924546,116.418457,0,103,39612.2321875,2008-06-13,05:34:21
39.924549,116.418448,0,102,39612.2322453704,2008-06-13,05:34:26
39.924549,116.418462,0,101,39612.2323032407,2008-06-13,05:34:31
39.924571,116.418479,0,101,39612.2323611111,2008-06-13,05:34:36
39.924622,116.418474,0,99,39612.2324189815,2008-06-13,05:34:41
39.924629,116.41845,0,99,39612.2324768519,2008-06-13,05:34:46
39.924606,116.418482,0,95,39612.2325347222,2008-06-13,05:34:51
39.924561,116.418477,0,108,39612.2325925926,2008-06-13,05:34:56
39.924554,116.418563,0,115,39612.232650463,2008-06-13,05:35:01
39.924562,116.418655,0,123,39612.2327083333,2008-06-13,05:35:06
39.924546,116.418738,0,137,39612.2327662037,2008-06-13,05:35:11
39.924583,116.418818,0,143,39612.2328240741,2008-06-13,05:35:16
39.924562,116.418884,0,153,39612.2328819444,2008-06-13,05:35:21
39.924564,116.418906,0,162,39612.2329398148,2008-06-13,05:35:26
39.924616,116.418984,0,164,39612.2329976852,2008-06-13,05:35:31
39.92456,116.41908,0,165,39612.2330555556,2008-06-13,05:35:36
39.924531,116.419154,0,164,39612.2331134259,2008-06-13,05:35:41
39.924497,116.419213,0,164,39612.2331712963,2008-06-13,05:35:46
39.924424,116.41925,0,165,39612.2332291667,2008-06-13,05:35:51
39.924391,116.419268,0,161,39612.233287037,2008-06-13,05:35:56
39.924337,116.419277,0,147,39612.2333449074,2008-06-13,05:36:01
39.924272,116.41929,0,142,39612.2334027778,2008-06-13,05:36:06
39.924219,116.419305,0,141,39612.2334606481,2008-06-13,05:36:11
39.924167,116.419353,0,139,39612.2335185185,2008-06-13,05:36:16
39.924102,116.419324,0,130,39612.2335763889,2008-06-13,05:36:21
39.924052,116.419342,0,128,39612.2336342593,2008-06-13,05:36:26
39.924002,116.41937,0,119,39612.2336921296,2008-06-13,05:36:31
39.923957,116.419386,0,111,39612.23375,2008-06-13,05:36:36
39.923929,116.419408,0,111,39612.2338078704,2008-06-13,05:36:41
39.923899,116.419408,0,109,39612.2338657407,2008-06-13,05:36:46
39.923876,116.419393,0,107,39612.2339236111,2008-06-13,05:36:51
39.923776,116.419407,0,106,39612.2339814815,2008-06-13,05:36:56
39.923701,116.419404,0,104,39612.2340393519,2008-06-13,05:37:01
39.923643,116.419371,0,99,39612.2340972222,2008-06-13,05:37:06
39.923588,116.419352,0,95,39612.2341550926,2008-06-13,05:37:11
39.923571,116.419299,0,92,39612.234212963,2008-06-13,05:37:16
39.923575,116.419186,0,84,39612.2342708333,2008-06-13,05:37:21
39.923557,116.419133,0,80,39612.2343287037,2008-06-13,05:37:26
39.923549,116.419072,0,73,39612.2343865741,2008-06-13,05:37:31
39.923541,116.418999,0,71,39612.2344444444,2008-06-13,05:37:36
39.923509,116.418908,0,74,39612.2345023148,2008-06-13,05:37:41
39.923461,116.418837,0,83,39612.2345601852,2008-06-13,05:37:46
39.923451,116.41875,0,95,39612.2346180556,2008-06-13,05:37:51
39.923412,116.418695,0,100,39612.2346759259,2008-06-13,05:37:56
39.92333,116.418696,0,98,39612.2347337963,2008-06-13,05:38:01
39.923306,116.418649,0,100,39612.2347916667,2008-06-13,05:38:06
39.923298,116.418573,0,108,39612.234849537,2008-06-13,05:38:11
39.923278,116.418496,0,115,39612.2349074074,2008-06-13,05:38:16
39.923276,116.418418,0,119,39612.2349652778,2008-06-13,05:38:21
39.923256,116.418363,0,124,39612.2350231481,2008-06-13,05:38:26
39.923253,116.418273,0,127,39612.2350810185,2008-06-13,05:38:31
39.923265,116.418186,0,129,39612.2351388889,2008-06-13,05:38:36
39.923262,116.41814,0,129,39612.2351967593,2008-06-13,05:38:41
39.923238,116.418056,0,127,39612.2352546296,2008-06-13,05:38:46
39.92326,116.417956,0,127,39612.2353125,2008-06-13,05:38:51
39.923296,116.417859,0,132,39612.2353703704,2008-06-13,05:38:56
39.92329,116.417779,0,137,39612.2354282407,2008-06-13,05:39:01
39.923255,116.417713,0,150,39612.2354861111,2008-06-13,05:39:06
39.923223,116.417667,0,166,39612.2355439815,2008-06-13,05:39:11
39.923195,116.417608,0,171,39612.2356018518,2008-06-13,05:39:16
39.923165,116.417571,0,168,39612.2356597222,2008-06-13,05:39:21
39.923145,116.417517,0,162,39612.2357175926,2008-06-13,05:39:26
39.923148,116.417475,0,156,39612.235775463,2008-06-13,05:39:31
39.923143,116.41746,0,158,39612.2358333333,2008-06-13,05:39:36
39.923147,116.417459,0,158,39612.2358912037,2008-06-13,05:39:41
39.923147,116.417459,0,158,39612.2359259259,2008-06-13,05:39:44
39.923153,116.41746,0,158,39612.2359490741,2008-06-13,05:39:46
39.923177,116.417456,0,161,39612.2360069444,2008-06-13,05:39:51
39.923177,116.417456,0,161,39612.2360416667,2008-06-13,05:39:54
39.923048,116.417407,0,230,39612.2391898148,2008-06-13,05:44:26
39.923039,116.417075,0,234,39612.2392476852,2008-06-13,05:44:31
39.923024,116.416575,0,236,39612.2393055556,2008-06-13,05:44:36
39.923027,116.415919,0,240,39612.2393634259,2008-06-13,05:44:41
39.922946,116.415204,0,246,39612.2394212963,2008-06-13,05:44:46
39.92288,116.414525,0,253,39612.2394791667,2008-06-13,05:44:51
39.922983,116.41386,0,250,39612.239537037,2008-06-13,05:44:56
39.923032,116.413114,0,252,39612.2395949074,2008-06-13,05:45:01
39.922985,116.412603,0,257,39612.2396527778,2008-06-13,05:45:06
39.92299,116.412504,0,261,39612.2397106481,2008-06-13,05:45:11
39.922999,116.412543,0,261,39612.2397685185,2008-06-13,05:45:16
39.922999,116.412543,0,261,39612.2398032407,2008-06-13,05:45:19
39.922996,116.41255,0,259,39612.2398263889,2008-06-13,05:45:21
39.922909,116.412433,0,260,39612.2398842593,2008-06-13,05:45:26
39.923049,116.412125,0,255,39612.2399421296,2008-06-13,05:45:31
39.923015,116.41197,0,255,39612.24,2008-06-13,05:45:36
39.923022,116.411893,0,257,39612.2400578704,2008-06-13,05:45:41
39.923022,116.411893,0,257,39612.2400925926,2008-06-13,05:45:44
39.923016,116.411897,0,258,39612.2401157407,2008-06-13,05:45:46
39.923028,116.411888,0,258,39612.2401736111,2008-06-13,05:45:51
39.92303,116.411861,0,258,39612.2402314815,2008-06-13,05:45:56
39.92303,116.411861,0,258,39612.2402662037,2008-06-13,05:45:59
39.923026,116.411854,0,258,39612.2402893519,2008-06-13,05:46:01
39.923027,116.411833,0,257,39612.2403472222,2008-06-13,05:46:06
39.923059,116.411712,0,254,39612.2404050926,2008-06-13,05:46:11
39.923091,116.411333,0,245,39612.240462963,2008-06-13,05:46:16
39.923073,116.411052,0,232,39612.2405208333,2008-06-13,05:46:21
39.923076,116.410614,0,217,39612.2405787037,2008-06-13,05:46:26
39.923048,116.41,0,195,39612.2406365741,2008-06-13,05:46:31
39.923011,116.409273,0,178,39612.2406944444,2008-06-13,05:46:36
39.922999,116.408631,0,165,39612.2407523148,2008-06-13,05:46:41
39.922986,116.407934,0,161,39612.2408101852,2008-06-13,05:46:46
39.922996,116.407376,0,166,39612.2408680556,2008-06-13,05:46:51
39.923023,116.406916,0,169,39612.2409259259,2008-06-13,05:46:56
39.923007,116.406666,0,167,39612.2409837963,2008-06-13,05:47:01
39.923023,116.406614,0,168,39612.2410416667,2008-06-13,05:47:06
39.923023,116.40662,0,169,39612.241099537,2008-06-13,05:47:11
39.923023,116.40662,0,169,39612.2411342593,2008-06-13,05:47:14
39.923025,116.406615,0,170,39612.2411574074,2008-06-13,05:47:16
39.923025,116.406603,0,170,39612.2412152778,2008-06-13,05:47:21
39.923008,116.406572,0,175,39612.2412731481,2008-06-13,05:47:26
39.923007,116.406221,0,177,39612.2413310185,2008-06-13,05:47:31
39.922987,116.405881,0,178,39612.2413888889,2008-06-13,05:47:36
39.922968,116.405758,0,181,39612.2414467593,2008-06-13,05:47:41
39.922952,116.405635,0,182,39612.2415046296,2008-06-13,05:47:46
39.922992,116.405241,0,176,39612.2415625,2008-06-13,05:47:51
39.923024,116.404772,0,186,39612.2416203704,2008-06-13,05:47:56
39.923005,116.404481,0,184,39612.2416782407,2008-06-13,05:48:01
39.922987,116.404169,0,190,39612.2417361111,2008-06-13,05:48:06
39.922969,116.403645,0,200,39612.2417939815,2008-06-13,05:48:11
39.92296,116.403174,0,203,39612.2418518519,2008-06-13,05:48:16
39.922978,116.402825,0,181,39612.2419097222,2008-06-13,05:48:21
39.922969,116.402386,0,157,39612.2419675926,2008-06-13,05:48:26
39.922956,116.401849,0,153,39612.242025463,2008-06-13,05:48:31
39.922954,116.401407,0,150,39612.2420833333,2008-06-13,05:48:36
39.922946,116.401114,0,143,39612.2421412037,2008-06-13,05:48:41
39.922944,116.400884,0,139,39612.2421990741,2008-06-13,05:48:46
39.922971,116.400483,0,135,39612.2422569444,2008-06-13,05:48:51
39.922962,116.400118,0,131,39612.2423148148,2008-06-13,05:48:56
39.922925,116.399743,0,118,39612.2423726852,2008-06-13,05:49:01
39.922935,116.399254,0,120,39612.2424305556,2008-06-13,05:49:06
39.922951,116.398862,0,120,39612.2424884259,2008-06-13,05:49:11
39.922953,116.398704,0,123,39612.2425462963,2008-06-13,05:49:16
39.922981,116.39863,0,123,39612.2426041667,2008-06-13,05:49:21
39.922971,116.398629,0,123,39612.242662037,2008-06-13,05:49:26
39.923004,116.398567,0,126,39612.2427199074,2008-06-13,05:49:31
39.92303,116.398552,0,142,39612.2427777778,2008-06-13,05:49:36
39.92303,116.398552,0,142,39612.2428125,2008-06-13,05:49:39
39.923033,116.398554,0,143,39612.2428356481,2008-06-13,05:49:41
39.923036,116.398544,0,143,39612.2428935185,2008-06-13,05:49:46
39.923037,116.398487,0,151,39612.2429513889,2008-06-13,05:49:51
39.923074,116.398468,0,164,39612.2430092593,2008-06-13,05:49:56
39.923093,116.398455,0,178,39612.2430671296,2008-06-13,05:50:01
39.923077,116.398277,0,188,39612.243125,2008-06-13,05:50:06
39.923,116.397947,0,188,39612.2431828704,2008-06-13,05:50:11
39.922949,116.397624,0,186,39612.2432407407,2008-06-13,05:50:16
39.922777,116.397337,0,160,39612.2432986111,2008-06-13,05:50:21
39.922551,116.397041,0,137,39612.2433564815,2008-06-13,05:50:26
39.922414,116.396873,0,133,39612.2434143518,2008-06-13,05:50:31
39.922382,116.396828,0,124,39612.2434722222,2008-06-13,05:50:36
39.922297,116.396711,0,116,39612.2435300926,2008-06-13,05:50:41
39.922208,116.396543,0,114,39612.243587963,2008-06-13,05:50:46
39.922139,116.396221,0,111,39612.2436458333,2008-06-13,05:50:51
39.922136,116.395778,0,108,39612.2437037037,2008-06-13,05:50:56
39.922098,116.395239,0,112,39612.2437615741,2008-06-13,05:51:01
39.922064,116.394785,0,111,39612.2438194444,2008-06-13,05:51:06
39.922058,116.394639,0,113,39612.2438773148,2008-06-13,05:51:11
39.922068,116.394486,0,113,39612.2439351852,2008-06-13,05:51:16
39.922065,116.394092,0,110,39612.2439930556,2008-06-13,05:51:21
39.922056,116.393677,0,113,39612.2440509259,2008-06-13,05:51:26
39.922064,116.393374,0,111,39612.2441087963,2008-06-13,05:51:31
39.92204,116.393033,0,121,39612.2441666667,2008-06-13,05:51:36
39.922036,116.392594,0,110,39612.244224537,2008-06-13,05:51:41
39.92201,116.392041,0,112,39612.2442824074,2008-06-13,05:51:46
39.922021,116.391452,0,118,39612.2443402778,2008-06-13,05:51:51
39.921992,116.390795,0,122,39612.2443981481,2008-06-13,05:51:56
39.921962,116.39017,0,132,39612.2444560185,2008-06-13,05:52:01
39.921936,116.389708,0,128,39612.2445138889,2008-06-13,05:52:06
39.921916,116.389583,0,129,39612.2445717593,2008-06-13,05:52:11
39.921906,116.389576,0,132,39612.2446296296,2008-06-13,05:52:16
39.921905,116.389562,0,134,39612.2446875,2008-06-13,05:52:21
39.921908,116.389481,0,134,39612.2447453704,2008-06-13,05:52:26
39.921902,116.38911,0,131,39612.2448032407,2008-06-13,05:52:31
39.921898,116.388884,0,135,39612.2448611111,2008-06-13,05:52:36
39.921888,116.388876,0,136,39612.2449189815,2008-06-13,05:52:41
39.921888,116.388879,0,137,39612.2449768518,2008-06-13,05:52:46
39.921888,116.388879,0,137,39612.2450115741,2008-06-13,05:52:49
39.921887,116.388876,0,137,39612.2450347222,2008-06-13,05:52:51
39.921887,116.388865,0,137,39612.2450925926,2008-06-13,05:52:56
39.92189,116.388773,0,137,39612.245150463,2008-06-13,05:53:01
39.921878,116.388505,0,134,39612.2452083333,2008-06-13,05:53:06
39.921875,116.388304,0,128,39612.2452662037,2008-06-13,05:53:11
39.92186,116.388049,0,121,39612.2453240741,2008-06-13,05:53:16
39.921835,116.387716,0,121,39612.2453819444,2008-06-13,05:53:21
39.921829,116.387462,0,112,39612.2454398148,2008-06-13,05:53:26
39.92183,116.387147,0,124,39612.2454976852,2008-06-13,05:53:31
39.921817,116.386798,0,117,39612.2455555556,2008-06-13,05:53:36
39.92179,116.386347,0,105,39612.2456134259,2008-06-13,05:53:41
39.921772,116.385842,0,112,39612.2456712963,2008-06-13,05:53:46
39.921734,116.385468,0,115,39612.2457291667,2008-06-13,05:53:51
39.921624,116.385197,0,111,39612.245787037,2008-06-13,05:53:56
39.921531,116.38506,0,111,39612.2458449074,2008-06-13,05:54:01
39.921417,116.384971,0,109,39612.2459027778,2008-06-13,05:54:06
39.921181,116.384736,0,105,39612.2459606482,2008-06-13,05:54:11
39.920977,116.384504,0,112,39612.2460185185,2008-06-13,05:54:16
39.920928,116.384261,0,110,39612.2460763889,2008-06-13,05:54:21
39.920952,116.383871,0,107,39612.2461342593,2008-06-13,05:54:26
39.920956,116.383402,0,112,39612.2461921296,2008-06-13,05:54:31
39.920984,116.383168,0,111,39612.24625,2008-06-13,05:54:36
39.921011,116.383037,0,110,39612.2463078704,2008-06-13,05:54:41
39.921032,116.382968,0,114,39612.2463657407,2008-06-13,05:54:46
39.921037,116.382963,0,114,39612.2464236111,2008-06-13,05:54:51
39.921037,116.382965,0,114,39612.2464814815,2008-06-13,05:54:56
39.921037,116.382965,0,114,39612.2465162037,2008-06-13,05:54:59
39.921037,116.382969,0,115,39612.2465393519,2008-06-13,05:55:01
39.921042,116.382903,0,115,39612.2465972222,2008-06-13,05:55:06
39.921095,116.382598,0,115,39612.2466550926,2008-06-13,05:55:11
39.921161,116.382194,0,111,39612.246712963,2008-06-13,05:55:16
39.921175,116.381705,0,126,39612.2467708333,2008-06-13,05:55:21
39.921152,116.381144,0,129,39612.2468287037,2008-06-13,05:55:26
39.921118,116.380607,0,122,39612.2468865741,2008-06-13,05:55:31
39.921155,116.380134,0,106,39612.2469444444,2008-06-13,05:55:36
39.921159,116.379655,0,111,39612.2470023148,2008-06-13,05:55:41
39.921154,116.379171,0,102,39612.2470601852,2008-06-13,05:55:46
39.921103,116.378662,0,103,39612.2471180556,2008-06-13,05:55:51
39.921113,116.378205,0,110,39612.2471759259,2008-06-13,05:55:56
39.921148,116.377896,0,111,39612.2472337963,2008-06-13,05:56:01
39.921204,116.377576,0,117,39612.2472916667,2008-06-13,05:56:06
39.921254,116.377163,0,124,39612.247349537,2008-06-13,05:56:11
39.921313,116.376826,0,143,39612.2474074074,2008-06-13,05:56:16
39.921338,116.376437,0,147,39612.2474652778,2008-06-13,05:56:21
39.921338,116.375995,0,149,39612.2475231481,2008-06-13,05:56:26
39.921393,116.375511,0,169,39612.2475810185,2008-06-13,05:56:31
39.921358,116.374991,0,148,39612.2476388889,2008-06-13,05:56:36
39.921306,116.37452,0,147,39612.2476967593,2008-06-13,05:56:41
39.921278,116.374009,0,138,39612.2477546296,2008-06-13,05:56:46
39.921275,116.373715,0,131,39612.2478125,2008-06-13,05:56:51
39.92127,116.373609,0,128,39612.2478703704,2008-06-13,05:56:56
39.921271,116.373571,0,125,39612.2479282407,2008-06-13,05:57:01
39.921252,116.373346,0,127,39612.2479861111,2008-06-13,05:57:06
39.921235,116.373256,0,127,39612.2480439815,2008-06-13,05:57:11
39.921206,116.373221,0,128,39612.2481018519,2008-06-13,05:57:16
39.9212,116.373209,0,128,39612.2481597222,2008-06-13,05:57:21
39.9212,116.373209,0,128,39612.2481944444,2008-06-13,05:57:24
39.921199,116.373203,0,128,39612.2482175926,2008-06-13,05:57:26
39.921199,116.373194,0,128,39612.248275463,2008-06-13,05:57:31
39.921199,116.373185,0,128,39612.2483333333,2008-06-13,05:57:36
39.921198,116.373186,0,129,39612.2483912037,2008-06-13,05:57:41
39.921198,116.373186,0,129,39612.2484259259,2008-06-13,05:57:44
39.921197,116.373187,0,129,39612.2484490741,2008-06-13,05:57:46
39.9212,116.373159,0,131,39612.2485069444,2008-06-13,05:57:51
39.921214,116.372906,0,139,39612.2485648148,2008-06-13,05:57:56
39.921205,116.372636,0,143,39612.2486226852,2008-06-13,05:58:01
39.921193,116.372357,0,143,39612.2486805556,2008-06-13,05:58:06
39.921181,116.37217,0,147,39612.2487384259,2008-06-13,05:58:11
39.921177,116.37209,0,150,39612.2487962963,2008-06-13,05:58:16
39.921173,116.372087,0,151,39612.2488541667,2008-06-13,05:58:21
39.921173,116.372083,0,151,39612.248912037,2008-06-13,05:58:26
39.921173,116.372081,0,151,39612.2489699074,2008-06-13,05:58:31
39.921172,116.372079,0,150,39612.2490277778,2008-06-13,05:58:36
39.921172,116.372077,0,150,39612.2490856481,2008-06-13,05:58:41
39.921172,116.372075,0,150,39612.2491435185,2008-06-13,05:58:46
39.921172,116.372073,0,150,39612.2492013889,2008-06-13,05:58:51
39.921172,116.372068,0,150,39612.2492592593,2008-06-13,05:58:56
39.921172,116.372068,0,150,39612.2492939815,2008-06-13,05:58:59
39.921172,116.372065,0,150,39612.2493171296,2008-06-13,05:59:01
39.92117,116.37202,0,150,39612.249375,2008-06-13,05:59:06
39.921177,116.371728,0,150,39612.2494328704,2008-06-13,05:59:11
39.921213,116.37133,0,143,39612.2494907407,2008-06-13,05:59:16
39.921192,116.371065,0,137,39612.2495486111,2008-06-13,05:59:21
39.921185,116.370831,0,136,39612.2496064815,2008-06-13,05:59:26
39.921218,116.370572,0,135,39612.2496643519,2008-06-13,05:59:31
39.921227,116.370116,0,130,39612.2497222222,2008-06-13,05:59:36
39.921231,116.369666,0,125,39612.2497800926,2008-06-13,05:59:41
39.921232,116.369401,0,124,39612.249837963,2008-06-13,05:59:46
39.921215,116.369146,0,120,39612.2498958333,2008-06-13,05:59:51
39.921218,116.368936,0,122,39612.2499537037,2008-06-13,05:59:56
39.921215,116.368911,0,125,39612.2500115741,2008-06-13,06:00:01
39.921211,116.368883,0,125,39612.2500694444,2008-06-13,06:00:06
39.92119,116.368775,0,125,39612.2501273148,2008-06-13,06:00:11
39.921179,116.368576,0,125,39612.2501851852,2008-06-13,06:00:16
39.921167,116.368517,0,125,39612.2502430556,2008-06-13,06:00:21
39.921178,116.36844,0,130,39612.2503009259,2008-06-13,06:00:26
39.921157,116.368394,0,136,39612.2503587963,2008-06-13,06:00:31
39.921138,116.368235,0,139,39612.2504166667,2008-06-13,06:00:36
39.921155,116.367878,0,135,39612.250474537,2008-06-13,06:00:41
39.921239,116.367498,0,132,39612.2505324074,2008-06-13,06:00:46
39.921196,116.36734,0,138,39612.2505902778,2008-06-13,06:00:51
39.92109,116.367243,0,150,39612.2506481481,2008-06-13,06:00:56
39.920955,116.36719,0,162,39612.2507060185,2008-06-13,06:01:01
39.920817,116.367139,0,172,39612.2507638889,2008-06-13,06:01:06
39.920701,116.367095,0,171,39612.2508217593,2008-06-13,06:01:11
39.92058,116.367051,0,168,39612.2508796296,2008-06-13,06:01:16
39.920528,116.367045,0,169,39612.2509375,2008-06-13,06:01:21
39.920496,116.36704,0,170,39612.2509953704,2008-06-13,06:01:26
39.920483,116.367046,0,171,39612.2510532407,2008-06-13,06:01:31
39.920479,116.367031,0,172,39612.2511111111,2008-06-13,06:01:36
39.920473,116.367029,0,172,39612.2511689815,2008-06-13,06:01:41
39.920473,116.367029,0,172,39612.2512037037,2008-06-13,06:01:44
39.920468,116.367029,0,171,39612.2512268518,2008-06-13,06:01:46
39.920111,116.367051,0,182,39612.2512847222,2008-06-13,06:01:51
39.919859,116.367096,0,187,39612.2513425926,2008-06-13,06:01:56
39.919792,116.367099,0,187,39612.251400463,2008-06-13,06:02:01
39.919694,116.367067,0,189,39612.2514583333,2008-06-13,06:02:06
39.919523,116.367095,0,188,39612.2515162037,2008-06-13,06:02:11
39.919373,116.367123,0,184,39612.2515740741,2008-06-13,06:02:16
39.919236,116.367138,0,184,39612.2516319444,2008-06-13,06:02:21
39.91911,116.367215,0,189,39612.2516898148,2008-06-13,06:02:26
39.919051,116.367225,0,186,39612.2517476852,2008-06-13,06:02:31
39.919048,116.367233,0,187,39612.2518055556,2008-06-13,06:02:36
39.919048,116.367233,0,187,39612.2518402778,2008-06-13,06:02:39
39.919044,116.367233,0,187,39612.2518634259,2008-06-13,06:02:41
39.918977,116.367218,0,187,39612.2519212963,2008-06-13,06:02:46
39.918892,116.367235,0,182,39612.2519791667,2008-06-13,06:02:51
39.918843,116.367215,0,182,39612.252037037,2008-06-13,06:02:56
39.918745,116.367215,0,185,39612.2520949074,2008-06-13,06:03:01
39.918639,116.367204,0,184,39612.2521527778,2008-06-13,06:03:06
39.918622,116.367202,0,182,39612.2522106481,2008-06-13,06:03:11
39.91861,116.3672,0,183,39612.2522685185,2008-06-13,06:03:16
39.91861,116.3672,0,183,39612.2523032407,2008-06-13,06:03:19
39.918603,116.367199,0,183,39612.2523263889,2008-06-13,06:03:21
39.918585,116.367202,0,183,39612.2523842593,2008-06-13,06:03:26
39.918516,116.367205,0,183,39612.2524421296,2008-06-13,06:03:31
39.918391,116.367211,0,183,39612.2525,2008-06-13,06:03:36
39.918241,116.367231,0,187,39612.2525578704,2008-06-13,06:03:41
39.918038,116.36721,0,195,39612.2526157407,2008-06-13,06:03:46
39.917874,116.367236,0,209,39612.2526736111,2008-06-13,06:03:51
39.917812,116.36726,0,202,39612.2527314815,2008-06-13,06:03:56
39.917755,116.367255,0,183,39612.2527893518,2008-06-13,06:04:01
39.917697,116.367274,0,172,39612.2528472222,2008-06-13,06:04:06
39.917677,116.367282,0,168,39612.2529050926,2008-06-13,06:04:11
39.917691,116.367317,0,166,39612.252962963,2008-06-13,06:04:16
39.91765,116.367331,0,162,39612.2530208333,2008-06-13,06:04:21
39.917619,116.367342,0,159,39612.2530787037,2008-06-13,06:04:26
39.917561,116.367366,0,159,39612.2531365741,2008-06-13,06:04:31
39.917525,116.367391,0,155,39612.2531944444,2008-06-13,06:04:36
39.91748,116.367405,0,154,39612.2532523148,2008-06-13,06:04:41
39.917426,116.367449,0,151,39612.2533101852,2008-06-13,06:04:46
39.917375,116.367514,0,149,39612.2533680556,2008-06-13,06:04:51
39.917315,116.367514,0,150,39612.2534259259,2008-06-13,06:04:56
39.917233,116.367494,0,154,39612.2534837963,2008-06-13,06:05:01
39.917165,116.367472,0,150,39612.2535416667,2008-06-13,06:05:06
39.917104,116.367458,0,145,39612.253599537,2008-06-13,06:05:11
39.917024,116.367446,0,153,39612.2536574074,2008-06-13,06:05:16
39.916971,116.367456,0,158,39612.2537152778,2008-06-13,06:05:21
39.916907,116.367469,0,159,39612.2537731482,2008-06-13,06:05:26
39.916853,116.367465,0,162,39612.2538310185,2008-06-13,06:05:31
39.916879,116.367782,0,227,39612.2566666667,2008-06-13,06:09:36
39.917009,116.36791,0,226,39612.256724537,2008-06-13,06:09:41
39.917311,116.368037,0,226,39612.2567824074,2008-06-13,06:09:46
39.917965,116.367987,0,225,39612.2568402778,2008-06-13,06:09:51
39.918818,116.367635,0,222,39612.2568981481,2008-06-13,06:09:56
39.919545,116.367237,0,220,39612.2569560185,2008-06-13,06:10:01
39.920094,116.367121,0,218,39612.2570138889,2008-06-13,06:10:06
39.92041,116.3673,0,214,39612.2570717593,2008-06-13,06:10:11
39.920618,116.367293,0,210,39612.2571296296,2008-06-13,06:10:16
39.920662,116.367331,0,209,39612.2571875,2008-06-13,06:10:21
39.920705,116.367327,0,209,39612.2572453704,2008-06-13,06:10:26
39.92078,116.367319,0,209,39612.2573032407,2008-06-13,06:10:31
39.92079,116.367319,0,208,39612.2573611111,2008-06-13,06:10:36
39.920802,116.367319,0,208,39612.2574189815,2008-06-13,06:10:41
39.920836,116.367311,0,207,39612.2574768519,2008-06-13,06:10:46
39.920872,116.367305,0,206,39612.2575347222,2008-06-13,06:10:51
39.920923,116.367297,0,206,39612.2575925926,2008-06-13,06:10:56
39.921117,116.36734,0,208,39612.257650463,2008-06-13,06:11:01
39.921664,116.367257,0,217,39612.2577662037,2008-06-13,06:11:11
39.922276,116.367204,0,223,39612.2578240741,2008-06-13,06:11:16
39.922836,116.367146,0,231,39612.2578819444,2008-06-13,06:11:21
39.923257,116.367168,0,235,39612.2579398148,2008-06-13,06:11:26
39.923608,116.367147,0,236,39612.2579976852,2008-06-13,06:11:31
39.923914,116.367111,0,236,39612.2580555556,2008-06-13,06:11:36
39.924072,116.367122,0,236,39612.2581134259,2008-06-13,06:11:41
39.924051,116.367141,0,234,39612.2581712963,2008-06-13,06:11:46
39.924041,116.36714,0,233,39612.2582291667,2008-06-13,06:11:51
39.924041,116.36714,0,233,39612.2582638889,2008-06-13,06:11:54
39.924033,116.36714,0,233,39612.258287037,2008-06-13,06:11:56
39.924054,116.367137,0,233,39612.2583449074,2008-06-13,06:12:01
39.924177,116.367141,0,234,39612.2584027778,2008-06-13,06:12:06
39.924461,116.367171,0,235,39612.2584606481,2008-06-13,06:12:11
39.924857,116.367152,0,236,39612.2585185185,2008-06-13,06:12:16
39.925191,116.367133,0,240,39612.2585763889,2008-06-13,06:12:21
39.925401,116.367162,0,242,39612.2586342593,2008-06-13,06:12:26
39.925724,116.36724,0,230,39612.2586921296,2008-06-13,06:12:31
39.925841,116.367253,0,229,39612.25875,2008-06-13,06:12:36
39.925873,116.367306,0,227,39612.2588078704,2008-06-13,06:12:41
39.92604,116.367488,0,223,39612.2588657407,2008-06-13,06:12:46
39.926317,116.36755,0,220,39612.2589236111,2008-06-13,06:12:51
39.926782,116.367491,0,215,39612.2589814815,2008-06-13,06:12:56
39.927133,116.367337,0,211,39612.2590393518,2008-06-13,06:13:01
39.927473,116.367193,0,208,39612.2590972222,2008-06-13,06:13:06
39.927791,116.367151,0,209,39612.2591550926,2008-06-13,06:13:11
39.928144,116.367143,0,207,39612.259212963,2008-06-13,06:13:16
39.928585,116.3671,0,204,39612.2592708333,2008-06-13,06:13:21
39.928793,116.367093,0,203,39612.2593287037,2008-06-13,06:13:26
39.928947,116.367016,0,202,39612.2593865741,2008-06-13,06:13:31
39.928947,116.367007,0,199,39612.2594444444,2008-06-13,06:13:36
39.928993,116.36704,0,198,39612.2595023148,2008-06-13,06:13:41
39.929154,116.36707,0,199,39612.2595601852,2008-06-13,06:13:46
39.929398,116.367057,0,201,39612.2596180556,2008-06-13,06:13:51
39.929655,116.366973,0,204,39612.2596759259,2008-06-13,06:13:56
39.929816,116.366937,0,207,39612.2597337963,2008-06-13,06:14:01
39.929879,116.366932,0,211,39612.2597916667,2008-06-13,06:14:06
39.929886,116.366966,0,216,39612.259849537,2008-06-13,06:14:11
39.929934,116.366992,0,220,39612.2599074074,2008-06-13,06:14:16
39.930121,116.367097,0,225,39612.2599652778,2008-06-13,06:14:21
39.932883,116.366603,0,212,39612.2606597222,2008-06-13,06:15:21
39.933507,116.366781,0,196,39612.2608333333,2008-06-13,06:15:36
39.933531,116.3668,0,227,39612.2608912037,2008-06-13,06:15:41
39.933773,116.36677,0,227,39612.2609490741,2008-06-13,06:15:46
39.937736,116.366609,0,560,39612.261875,2008-06-13,06:17:06
39.937573,116.366519,0,559,39612.2619328704,2008-06-13,06:17:11
