# Supplementary material for: Research on differential privacy protection method based on user tendency
Source: PLoS One. 2023 Oct 26;18(10):e0288823. doi: 10.1371/journal.pone.0288823 (PMC10602288; doi:10.1371/journal.pone.0288823)
Supplement: S3 Data — (ZIP) [file pone.0288823.s003.zip › Data 5-3/052/Trajectory/20080614085325.plt]

Geolife trajectory
WGS 84
Altitude is in Feet
Reserved 3
0,2,255,My Track,0,0,2,8421376
0
39.984733,116.352922,0,195,39613.3704282407,2008-06-14,08:53:25
39.984721,116.352856,0,202,39613.3704861111,2008-06-14,08:53:30
39.984912,116.352755,0,262,39613.3705439815,2008-06-14,08:53:35
39.984925,116.352755,0,282,39613.3706018519,2008-06-14,08:53:40
39.984999,116.352797,0,271,39613.3706597222,2008-06-14,08:53:45
39.984906,116.352808,0,251,39613.3707175926,2008-06-14,08:53:50
39.984881,116.352826,0,258,39613.370775463,2008-06-14,08:53:55
39.984871,116.35283,0,274,39613.3708333333,2008-06-14,08:54:00
39.984914,116.352804,0,289,39613.3708912037,2008-06-14,08:54:05
39.985001,116.352812,0,303,39613.3709490741,2008-06-14,08:54:10
39.985094,116.352839,0,314,39613.3710069444,2008-06-14,08:54:15
39.985213,116.352855,0,321,39613.3710648148,2008-06-14,08:54:20
39.985321,116.352868,0,324,39613.3711226852,2008-06-14,08:54:25
39.985341,116.352828,0,326,39613.3711805556,2008-06-14,08:54:30
39.98527,116.352783,0,319,39613.3712384259,2008-06-14,08:54:35
39.985221,116.352715,0,313,39613.3712962963,2008-06-14,08:54:40
39.985156,116.35265,0,308,39613.3713541667,2008-06-14,08:54:45
39.985062,116.352607,0,300,39613.371412037,2008-06-14,08:54:50
39.984976,116.352634,0,286,39613.3714699074,2008-06-14,08:54:55
39.984918,116.35268,0,276,39613.3715277778,2008-06-14,08:55:00
39.984886,116.352728,0,270,39613.3715856481,2008-06-14,08:55:05
39.984865,116.352774,0,264,39613.3716435185,2008-06-14,08:55:10
39.984855,116.352794,0,256,39613.3717013889,2008-06-14,08:55:15
39.984843,116.352791,0,244,39613.3717592593,2008-06-14,08:55:20
39.984814,116.352742,0,234,39613.3718171296,2008-06-14,08:55:25
39.98475,116.352656,0,225,39613.371875,2008-06-14,08:55:30
39.984667,116.352542,0,216,39613.3719328704,2008-06-14,08:55:35
39.984623,116.352443,0,211,39613.3719907407,2008-06-14,08:55:40
39.984585,116.352436,0,207,39613.3720486111,2008-06-14,08:55:45
39.984604,116.352463,0,204,39613.3721064815,2008-06-14,08:55:50
39.984696,116.352644,0,200,39613.3721643519,2008-06-14,08:55:55
39.984782,116.352751,0,195,39613.3722222222,2008-06-14,08:56:00
39.984874,116.352765,0,186,39613.3722800926,2008-06-14,08:56:05
39.984887,116.352709,0,180,39613.372337963,2008-06-14,08:56:10
39.984872,116.352755,0,177,39613.3723958333,2008-06-14,08:56:15
39.984876,116.352764,0,174,39613.3724537037,2008-06-14,08:56:20
39.984884,116.352713,0,175,39613.3725115741,2008-06-14,08:56:25
39.984908,116.352681,0,185,39613.3725694444,2008-06-14,08:56:30
39.984889,116.352644,0,192,39613.3726273148,2008-06-14,08:56:35
39.984771,116.352691,0,193,39613.3726851852,2008-06-14,08:56:40
39.984817,116.352682,0,198,39613.3727430556,2008-06-14,08:56:45
39.984885,116.352674,0,205,39613.3728009259,2008-06-14,08:56:50
39.984902,116.352693,0,210,39613.3728587963,2008-06-14,08:56:55
39.984903,116.352733,0,211,39613.3729166667,2008-06-14,08:57:00
39.984894,116.35274,0,210,39613.372974537,2008-06-14,08:57:05
39.984912,116.35272,0,206,39613.3730324074,2008-06-14,08:57:10
39.984952,116.352672,0,200,39613.3730902778,2008-06-14,08:57:15
39.98497,116.352638,0,193,39613.3731481481,2008-06-14,08:57:20
39.98497,116.352638,0,193,39613.3731828704,2008-06-14,08:57:23
39.984974,116.35263,0,187,39613.3732060185,2008-06-14,08:57:25
39.984972,116.352667,0,184,39613.3732638889,2008-06-14,08:57:30
39.984982,116.352691,0,183,39613.3733217593,2008-06-14,08:57:35
39.984995,116.352749,0,183,39613.3733796296,2008-06-14,08:57:40
39.985056,116.352992,0,165,39613.3736111111,2008-06-14,08:58:00
39.985062,116.353004,0,167,39613.3736689815,2008-06-14,08:58:05
39.985067,116.353016,0,167,39613.3737268519,2008-06-14,08:58:10
39.985055,116.353054,0,164,39613.3737847222,2008-06-14,08:58:15
39.985042,116.353123,0,153,39613.3738425926,2008-06-14,08:58:20
39.985042,116.353123,0,153,39613.3738773148,2008-06-14,08:58:23
39.985041,116.353129,0,154,39613.373900463,2008-06-14,08:58:25
39.985324,116.353275,0,204,39613.3739583333,2008-06-14,08:58:30
39.985338,116.353292,0,207,39613.3740162037,2008-06-14,08:58:35
39.985303,116.353289,0,202,39613.3740740741,2008-06-14,08:58:40
39.985248,116.353287,0,200,39613.3741319444,2008-06-14,08:58:45
39.985272,116.35332,0,201,39613.3741898148,2008-06-14,08:58:50
39.985285,116.353402,0,199,39613.3742476852,2008-06-14,08:58:55
39.985261,116.353505,0,196,39613.3743055556,2008-06-14,08:59:00
39.985239,116.353545,0,193,39613.3743634259,2008-06-14,08:59:05
39.985173,116.353295,0,236,39613.3744212963,2008-06-14,08:59:10
39.98519,116.353226,0,233,39613.3744791667,2008-06-14,08:59:15
39.985205,116.353172,0,231,39613.374537037,2008-06-14,08:59:20
39.985234,116.353103,0,228,39613.3745949074,2008-06-14,08:59:25
39.985245,116.353021,0,226,39613.3746527778,2008-06-14,08:59:30
39.985179,116.352831,0,224,39613.3747106481,2008-06-14,08:59:35
39.985145,116.352747,0,222,39613.3747685185,2008-06-14,08:59:40
39.985061,116.352536,0,225,39613.3748263889,2008-06-14,08:59:45
39.985025,116.352407,0,228,39613.3748842593,2008-06-14,08:59:50
39.985015,116.352268,0,236,39613.3749421296,2008-06-14,08:59:55
39.984995,116.352197,0,223,39613.375,2008-06-14,09:00:00
39.985015,116.352123,0,219,39613.3750578704,2008-06-14,09:00:05
39.985035,116.35207,0,200,39613.3751157407,2008-06-14,09:00:10
39.985011,116.352027,0,173,39613.3751736111,2008-06-14,09:00:15
39.984995,116.351943,0,166,39613.3752314815,2008-06-14,09:00:20
39.984965,116.351905,0,173,39613.3752893518,2008-06-14,09:00:25
39.984921,116.351939,0,178,39613.3753472222,2008-06-14,09:00:30
39.984826,116.351973,0,176,39613.3754050926,2008-06-14,09:00:35
39.9847,116.352081,0,174,39613.375462963,2008-06-14,09:00:40
39.984632,116.35221,0,178,39613.3755208333,2008-06-14,09:00:45
39.98455,116.352171,0,178,39613.3755787037,2008-06-14,09:00:50
39.984498,116.352199,0,176,39613.3756365741,2008-06-14,09:00:55
39.984412,116.352196,0,176,39613.3756944444,2008-06-14,09:01:00
39.984331,116.352215,0,183,39613.3757523148,2008-06-14,09:01:05
39.98424,116.352187,0,192,39613.3758101852,2008-06-14,09:01:10
39.984181,116.352189,0,196,39613.3758680556,2008-06-14,09:01:15
39.984147,116.35219,0,203,39613.3759259259,2008-06-14,09:01:20
39.984072,116.352197,0,215,39613.3759837963,2008-06-14,09:01:25
39.983974,116.352113,0,216,39613.3760416667,2008-06-14,09:01:30
39.983889,116.352062,0,223,39613.376099537,2008-06-14,09:01:35
39.983845,116.351971,0,236,39613.3761574074,2008-06-14,09:01:40
39.98387,116.35187,0,242,39613.3762152778,2008-06-14,09:01:45
39.983919,116.351733,0,241,39613.3762731481,2008-06-14,09:01:50
39.983939,116.351571,0,248,39613.3763310185,2008-06-14,09:01:55
39.983955,116.351411,0,254,39613.3763888889,2008-06-14,09:02:00
39.983908,116.351317,0,262,39613.3764467593,2008-06-14,09:02:05
39.983882,116.351174,0,258,39613.3765046296,2008-06-14,09:02:10
39.983915,116.351063,0,251,39613.3765625,2008-06-14,09:02:15
39.983943,116.350944,0,245,39613.3766203704,2008-06-14,09:02:20
39.983968,116.350861,0,247,39613.3766782407,2008-06-14,09:02:25
39.983938,116.350813,0,235,39613.3767361111,2008-06-14,09:02:30
39.983912,116.350723,0,221,39613.3767939815,2008-06-14,09:02:35
39.983905,116.35065,0,211,39613.3768518518,2008-06-14,09:02:40
39.98388,116.350561,0,203,39613.3769097222,2008-06-14,09:02:45
39.98387,116.350495,0,189,39613.3769675926,2008-06-14,09:02:50
39.983857,116.350409,0,181,39613.377025463,2008-06-14,09:02:55
39.983854,116.350272,0,170,39613.3770833333,2008-06-14,09:03:00
39.983816,116.350175,0,164,39613.3771412037,2008-06-14,09:03:05
39.983802,116.350091,0,153,39613.3771990741,2008-06-14,09:03:10
39.983799,116.349996,0,152,39613.3772569444,2008-06-14,09:03:15
39.983822,116.349891,0,153,39613.3773148148,2008-06-14,09:03:20
39.98385,116.349792,0,156,39613.3773726852,2008-06-14,09:03:25
39.983879,116.349691,0,157,39613.3774305556,2008-06-14,09:03:30
39.983876,116.349603,0,155,39613.3774884259,2008-06-14,09:03:35
39.983865,116.349507,0,161,39613.3775462963,2008-06-14,09:03:40
39.983816,116.349436,0,158,39613.3776041667,2008-06-14,09:03:45
39.98379,116.34934,0,151,39613.377662037,2008-06-14,09:03:50
39.983802,116.349254,0,151,39613.3777199074,2008-06-14,09:03:55
39.983809,116.349158,0,157,39613.3777777778,2008-06-14,09:04:00
39.983799,116.349122,0,163,39613.3778356481,2008-06-14,09:04:05
39.983688,116.349114,0,166,39613.3778935185,2008-06-14,09:04:10
39.983557,116.349123,0,167,39613.3779513889,2008-06-14,09:04:15
39.983459,116.349144,0,174,39613.3780092593,2008-06-14,09:04:20
39.983405,116.34912,0,182,39613.3780671296,2008-06-14,09:04:25
39.983359,116.349105,0,184,39613.378125,2008-06-14,09:04:30
39.983284,116.349071,0,179,39613.3781828704,2008-06-14,09:04:35
39.983236,116.348996,0,171,39613.3782407407,2008-06-14,09:04:40
39.983197,116.34889,0,165,39613.3782986111,2008-06-14,09:04:45
39.98315,116.348801,0,160,39613.3783564815,2008-06-14,09:04:50
39.983138,116.348699,0,148,39613.3784143519,2008-06-14,09:04:55
39.983129,116.348586,0,144,39613.3784722222,2008-06-14,09:05:00
39.983129,116.348507,0,142,39613.3785300926,2008-06-14,09:05:05
39.983138,116.348418,0,135,39613.378587963,2008-06-14,09:05:10
39.983126,116.348331,0,132,39613.3786458333,2008-06-14,09:05:15
39.983118,116.348234,0,132,39613.3787037037,2008-06-14,09:05:20
39.983082,116.348137,0,134,39613.3787615741,2008-06-14,09:05:25
39.983037,116.348071,0,137,39613.3788194444,2008-06-14,09:05:30
39.982987,116.347999,0,140,39613.3788773148,2008-06-14,09:05:35
39.982938,116.347951,0,139,39613.3789351852,2008-06-14,09:05:40
39.982891,116.347897,0,137,39613.3789930556,2008-06-14,09:05:45
39.982842,116.347823,0,135,39613.3790509259,2008-06-14,09:05:50
39.982806,116.347746,0,135,39613.3791087963,2008-06-14,09:05:55
39.982742,116.347734,0,137,39613.3791666667,2008-06-14,09:06:00
39.98266,116.34775,0,140,39613.379224537,2008-06-14,09:06:05
39.982591,116.34777,0,137,39613.3792824074,2008-06-14,09:06:10
39.982519,116.347749,0,140,39613.3793402778,2008-06-14,09:06:15
39.982428,116.34778,0,146,39613.3793981481,2008-06-14,09:06:20
39.982336,116.34782,0,154,39613.3794560185,2008-06-14,09:06:25
39.982259,116.34789,0,164,39613.3795138889,2008-06-14,09:06:30
39.982228,116.347896,0,170,39613.3795717593,2008-06-14,09:06:35
39.982182,116.347897,0,176,39613.3796296296,2008-06-14,09:06:40
39.982112,116.347845,0,184,39613.3796875,2008-06-14,09:06:45
39.982106,116.347712,0,182,39613.3797453704,2008-06-14,09:06:50
39.982106,116.347603,0,179,39613.3798032407,2008-06-14,09:06:55
39.982105,116.347506,0,176,39613.3798611111,2008-06-14,09:07:00
39.982096,116.34741,0,171,39613.3799189815,2008-06-14,09:07:05
39.982098,116.347313,0,166,39613.3799768519,2008-06-14,09:07:10
39.982092,116.347208,0,167,39613.3800347222,2008-06-14,09:07:15
39.982059,116.347187,0,170,39613.3800925926,2008-06-14,09:07:20
39.98203,116.34719,0,169,39613.380150463,2008-06-14,09:07:25
39.981969,116.347191,0,166,39613.3802083333,2008-06-14,09:07:30
39.981928,116.34722,0,163,39613.3802662037,2008-06-14,09:07:35
39.981861,116.347206,0,164,39613.3803240741,2008-06-14,09:07:40
39.981803,116.347245,0,166,39613.3803819444,2008-06-14,09:07:45
39.981727,116.347254,0,166,39613.3804398148,2008-06-14,09:07:50
39.981647,116.347267,0,167,39613.3804976852,2008-06-14,09:07:55
39.981562,116.347326,0,166,39613.3805555556,2008-06-14,09:08:00
39.981502,116.347301,0,167,39613.3806134259,2008-06-14,09:08:05
39.981442,116.347341,0,163,39613.3806712963,2008-06-14,09:08:10
39.981377,116.347357,0,162,39613.3807291667,2008-06-14,09:08:15
39.981312,116.34735,0,156,39613.380787037,2008-06-14,09:08:20
39.981279,116.347335,0,155,39613.3808449074,2008-06-14,09:08:25
39.981279,116.347335,0,155,39613.3808796296,2008-06-14,09:08:28
39.981281,116.347339,0,155,39613.3809027778,2008-06-14,09:08:30
39.981242,116.34736,0,153,39613.3809606481,2008-06-14,09:08:35
39.981224,116.347362,0,153,39613.3810185185,2008-06-14,09:08:40
39.981247,116.347387,0,153,39613.3810763889,2008-06-14,09:08:45
39.98128,116.347387,0,154,39613.3811342593,2008-06-14,09:08:50
39.981367,116.347381,0,156,39613.3811921296,2008-06-14,09:08:55
39.981404,116.347363,0,161,39613.38125,2008-06-14,09:09:00
39.981437,116.347345,0,164,39613.3813078704,2008-06-14,09:09:05
39.98144,116.347362,0,169,39613.3813657407,2008-06-14,09:09:10
39.98146,116.347378,0,169,39613.3814236111,2008-06-14,09:09:15
39.981465,116.347373,0,170,39613.3814814815,2008-06-14,09:09:20
39.981465,116.347373,0,170,39613.3815162037,2008-06-14,09:09:23
39.981466,116.347372,0,170,39613.3815393519,2008-06-14,09:09:25
39.981381,116.347413,0,170,39613.3815972222,2008-06-14,09:09:30
39.981195,116.347458,0,170,39613.3816550926,2008-06-14,09:09:35
39.980861,116.347471,0,170,39613.381712963,2008-06-14,09:09:40
39.980388,116.347477,0,169,39613.3817708333,2008-06-14,09:09:45
39.97988,116.3475,0,169,39613.3818287037,2008-06-14,09:09:50
39.97932,116.347603,0,169,39613.3818865741,2008-06-14,09:09:55
39.978834,116.347659,0,170,39613.3819444444,2008-06-14,09:10:00
39.97835,116.347696,0,172,39613.3820023148,2008-06-14,09:10:05
39.977768,116.347817,0,173,39613.3820601852,2008-06-14,09:10:10
39.977048,116.347918,0,175,39613.3821180556,2008-06-14,09:10:15
39.976298,116.347881,0,178,39613.3821759259,2008-06-14,09:10:20
39.97537,116.347807,0,176,39613.3822337963,2008-06-14,09:10:25
39.974701,116.347401,0,174,39613.3822916667,2008-06-14,09:10:30
39.974075,116.347004,0,162,39613.382349537,2008-06-14,09:10:35
39.973361,116.34686,0,149,39613.3824074074,2008-06-14,09:10:40
39.972618,116.346882,0,133,39613.3824652778,2008-06-14,09:10:45
39.971864,116.346885,0,121,39613.3825231481,2008-06-14,09:10:50
39.971076,116.346942,0,115,39613.3825810185,2008-06-14,09:10:55
39.970299,116.347029,0,113,39613.3826388889,2008-06-14,09:11:00
39.969538,116.347079,0,117,39613.3826967593,2008-06-14,09:11:05
39.968754,116.347112,0,124,39613.3827546296,2008-06-14,09:11:10
39.968015,116.347205,0,125,39613.3828125,2008-06-14,09:11:15
39.9673,116.347276,0,124,39613.3828703704,2008-06-14,09:11:20
39.96673,116.347326,0,122,39613.3829282407,2008-06-14,09:11:25
39.966181,116.347333,0,119,39613.3829861111,2008-06-14,09:11:30
39.965618,116.347328,0,114,39613.3830439815,2008-06-14,09:11:35
39.965106,116.347323,0,111,39613.3831018518,2008-06-14,09:11:40
39.964673,116.34722,0,107,39613.3831597222,2008-06-14,09:11:45
39.964244,116.347077,0,102,39613.3832175926,2008-06-14,09:11:50
39.963786,116.346941,0,98,39613.383275463,2008-06-14,09:11:55
39.963317,116.346936,0,96,39613.3833333333,2008-06-14,09:12:00
39.963012,116.346943,0,95,39613.3833912037,2008-06-14,09:12:05
39.962927,116.346949,0,96,39613.3834490741,2008-06-14,09:12:10
39.962938,116.346952,0,96,39613.3835069444,2008-06-14,09:12:15
39.962938,116.346952,0,96,39613.3835416667,2008-06-14,09:12:18
39.962935,116.346956,0,97,39613.3835648148,2008-06-14,09:12:20
39.962903,116.346954,0,98,39613.3836226852,2008-06-14,09:12:25
39.962806,116.346955,0,102,39613.3836805556,2008-06-14,09:12:30
39.962587,116.346985,0,105,39613.3837384259,2008-06-14,09:12:35
39.962355,116.346982,0,107,39613.3837962963,2008-06-14,09:12:40
39.96206,116.346953,0,107,39613.3838541667,2008-06-14,09:12:45
39.961705,116.346937,0,106,39613.383912037,2008-06-14,09:12:50
39.961315,116.346983,0,103,39613.3839699074,2008-06-14,09:12:55
39.96087,116.346982,0,103,39613.3840277778,2008-06-14,09:13:00
39.960432,116.34704,0,104,39613.3840856481,2008-06-14,09:13:05
39.960007,116.347103,0,114,39613.3841435185,2008-06-14,09:13:10
39.959603,116.347134,0,116,39613.3842013889,2008-06-14,09:13:15
39.959113,116.347227,0,118,39613.3842592593,2008-06-14,09:13:20
39.958585,116.347307,0,129,39613.3843171296,2008-06-14,09:13:25
39.958037,116.347493,0,140,39613.384375,2008-06-14,09:13:30
39.95751,116.347757,0,150,39613.3844328704,2008-06-14,09:13:35
39.957099,116.348027,0,155,39613.3844907407,2008-06-14,09:13:40
39.956928,116.348163,0,158,39613.3845486111,2008-06-14,09:13:45
39.956847,116.348351,0,168,39613.3846064815,2008-06-14,09:13:50
39.956824,116.348364,0,178,39613.3846643518,2008-06-14,09:13:55
39.956826,116.348363,0,180,39613.3847222222,2008-06-14,09:14:00
39.956826,116.348363,0,180,39613.3847569444,2008-06-14,09:14:03
39.956833,116.348359,0,180,39613.3847800926,2008-06-14,09:14:05
39.956822,116.348372,0,181,39613.384837963,2008-06-14,09:14:10
39.956809,116.348385,0,181,39613.3848958333,2008-06-14,09:14:15
39.956791,116.348399,0,182,39613.3849537037,2008-06-14,09:14:20
39.956786,116.348403,0,182,39613.3850115741,2008-06-14,09:14:25
39.956786,116.348403,0,182,39613.3850462963,2008-06-14,09:14:28
39.956794,116.348395,0,182,39613.3850694444,2008-06-14,09:14:30
39.956809,116.348383,0,183,39613.3851273148,2008-06-14,09:14:35
39.956822,116.348372,0,182,39613.3851851852,2008-06-14,09:14:40
39.956818,116.348375,0,182,39613.3852430556,2008-06-14,09:14:45
39.956813,116.348379,0,182,39613.3853009259,2008-06-14,09:14:50
39.956816,116.348378,0,182,39613.3853587963,2008-06-14,09:14:55
39.956816,116.348378,0,182,39613.3853935185,2008-06-14,09:14:58
39.956821,116.348374,0,181,39613.3854166667,2008-06-14,09:15:00
39.956809,116.348385,0,181,39613.385474537,2008-06-14,09:15:05
39.95671,116.348441,0,190,39613.3855324074,2008-06-14,09:15:10
39.956528,116.348567,0,191,39613.3855902778,2008-06-14,09:15:15
39.956218,116.348703,0,189,39613.3856481481,2008-06-14,09:15:20
39.955816,116.348757,0,187,39613.3857060185,2008-06-14,09:15:25
39.955396,116.348824,0,183,39613.3857638889,2008-06-14,09:15:30
39.955117,116.348777,0,184,39613.3858217593,2008-06-14,09:15:35
39.955095,116.348755,0,171,39613.3858796296,2008-06-14,09:15:40
39.9551,116.348755,0,176,39613.3859375,2008-06-14,09:15:45
39.9551,116.348755,0,176,39613.3859722222,2008-06-14,09:15:48
39.955099,116.348755,0,176,39613.3859953704,2008-06-14,09:15:50
39.955025,116.348745,0,176,39613.3860532407,2008-06-14,09:15:55
39.954731,116.348716,0,186,39613.3861111111,2008-06-14,09:16:00
39.954267,116.348819,0,196,39613.3861689815,2008-06-14,09:16:05
39.953784,116.348864,0,204,39613.3862268519,2008-06-14,09:16:10
39.953326,116.348894,0,207,39613.3862847222,2008-06-14,09:16:15
39.952807,116.348868,0,200,39613.3863425926,2008-06-14,09:16:20
39.952307,116.348897,0,194,39613.386400463,2008-06-14,09:16:25
39.951895,116.348941,0,190,39613.3864583333,2008-06-14,09:16:30
39.951628,116.349023,0,190,39613.3865162037,2008-06-14,09:16:35
39.951551,116.349008,0,188,39613.3865740741,2008-06-14,09:16:40
39.951478,116.348995,0,185,39613.3866319444,2008-06-14,09:16:45
39.951109,116.349071,0,170,39613.3866898148,2008-06-14,09:16:50
39.95078,116.349169,0,170,39613.3867476852,2008-06-14,09:16:55
39.950473,116.349226,0,176,39613.3868055556,2008-06-14,09:17:00
39.950077,116.349334,0,185,39613.3868634259,2008-06-14,09:17:05
39.949705,116.349396,0,187,39613.3869212963,2008-06-14,09:17:10
39.949522,116.349456,0,173,39613.3869791667,2008-06-14,09:17:15
39.949481,116.349454,0,171,39613.387037037,2008-06-14,09:17:20
39.949458,116.349426,0,168,39613.3870949074,2008-06-14,09:17:25
39.94942,116.349397,0,166,39613.3871527778,2008-06-14,09:17:30
39.949258,116.349484,0,161,39613.3872106481,2008-06-14,09:17:35
39.94895,116.349597,0,157,39613.3872685185,2008-06-14,09:17:40
39.948695,116.349696,0,149,39613.3873263889,2008-06-14,09:17:45
39.948451,116.349755,0,142,39613.3873842593,2008-06-14,09:17:50
39.948172,116.349806,0,136,39613.3874421296,2008-06-14,09:17:55
39.948002,116.349857,0,129,39613.3875,2008-06-14,09:18:00
39.947879,116.349904,0,124,39613.3875578704,2008-06-14,09:18:05
39.947718,116.349937,0,122,39613.3876157407,2008-06-14,09:18:10
39.947479,116.349934,0,122,39613.3876736111,2008-06-14,09:18:15
39.947277,116.349952,0,120,39613.3877314815,2008-06-14,09:18:20
39.947104,116.349981,0,117,39613.3877893519,2008-06-14,09:18:25
39.946926,116.350006,0,113,39613.3878472222,2008-06-14,09:18:30
39.946794,116.350032,0,110,39613.3879050926,2008-06-14,09:18:35
39.946493,116.350038,0,115,39613.387962963,2008-06-14,09:18:40
39.946248,116.350014,0,118,39613.3880208333,2008-06-14,09:18:45
39.946146,116.350026,0,125,39613.3880787037,2008-06-14,09:18:50
39.94596,116.349983,0,128,39613.3881365741,2008-06-14,09:18:55
39.945726,116.349956,0,127,39613.3881944444,2008-06-14,09:19:00
39.945469,116.34993,0,134,39613.3882523148,2008-06-14,09:19:05
39.945251,116.349919,0,127,39613.3883101852,2008-06-14,09:19:10
39.945121,116.349947,0,125,39613.3883680556,2008-06-14,09:19:15
39.944995,116.349986,0,127,39613.3884259259,2008-06-14,09:19:20
39.94477,116.350042,0,132,39613.3884837963,2008-06-14,09:19:25
39.944552,116.350076,0,132,39613.3885416667,2008-06-14,09:19:30
39.944317,116.35011,0,133,39613.388599537,2008-06-14,09:19:35
39.944199,116.350168,0,135,39613.3886574074,2008-06-14,09:19:40
39.944039,116.35024,0,132,39613.3887152778,2008-06-14,09:19:45
39.943903,116.350298,0,130,39613.3887731481,2008-06-14,09:19:50
39.943817,116.350273,0,137,39613.3888310185,2008-06-14,09:19:55
39.943593,116.350438,0,158,39613.3888888889,2008-06-14,09:20:00
39.943345,116.350771,0,184,39613.3889467593,2008-06-14,09:20:05
39.943335,116.350778,0,194,39613.3890046296,2008-06-14,09:20:10
39.943322,116.350789,0,201,39613.3890625,2008-06-14,09:20:15
39.94329,116.350791,0,206,39613.3891203704,2008-06-14,09:20:20
39.943267,116.350779,0,210,39613.3891782407,2008-06-14,09:20:25
39.943267,116.350779,0,210,39613.389212963,2008-06-14,09:20:28
39.943269,116.350775,0,213,39613.3892361111,2008-06-14,09:20:30
39.943253,116.350739,0,216,39613.3892939815,2008-06-14,09:20:35
39.942999,116.3505,0,224,39613.3893518519,2008-06-14,09:20:40
39.942628,116.350354,0,235,39613.3894097222,2008-06-14,09:20:45
39.942194,116.350049,0,241,39613.3894675926,2008-06-14,09:20:50
39.941764,116.349854,0,249,39613.389525463,2008-06-14,09:20:55
39.941473,116.349666,0,250,39613.3895833333,2008-06-14,09:21:00
39.941251,116.349434,0,232,39613.3896412037,2008-06-14,09:21:05
39.940869,116.349269,0,207,39613.3896990741,2008-06-14,09:21:10
39.94052,116.349228,0,186,39613.3897569444,2008-06-14,09:21:15
39.940191,116.349204,0,164,39613.3898148148,2008-06-14,09:21:20
39.939883,116.349203,0,141,39613.3898726852,2008-06-14,09:21:25
39.939566,116.34925,0,117,39613.3899305556,2008-06-14,09:21:30
39.939273,116.349239,0,108,39613.3899884259,2008-06-14,09:21:35
39.939103,116.349246,0,100,39613.3900462963,2008-06-14,09:21:40
39.93903,116.349251,0,90,39613.3901041667,2008-06-14,09:21:45
39.940129,116.348948,0,74,39613.3902199074,2008-06-14,09:21:55
39.938964,116.349258,0,63,39613.3902777778,2008-06-14,09:22:00
39.938576,116.349314,0,64,39613.3903356481,2008-06-14,09:22:05
39.938391,116.349304,0,68,39613.3903935185,2008-06-14,09:22:10
39.938236,116.349316,0,71,39613.3904513889,2008-06-14,09:22:15
39.938091,116.349314,0,70,39613.3905092593,2008-06-14,09:22:20
39.937986,116.349309,0,66,39613.3905671296,2008-06-14,09:22:25
39.93773,116.349295,0,90,39613.390625,2008-06-14,09:22:30
39.937493,116.34925,0,115,39613.3906828704,2008-06-14,09:22:35
39.937398,116.349244,0,112,39613.3907407407,2008-06-14,09:22:40
39.937248,116.349292,0,122,39613.3907986111,2008-06-14,09:22:45
39.937113,116.349314,0,127,39613.3908564815,2008-06-14,09:22:50
39.936965,116.349346,0,137,39613.3909143518,2008-06-14,09:22:55
39.93681,116.349354,0,115,39613.3909722222,2008-06-14,09:23:00
39.936675,116.349342,0,109,39613.3910300926,2008-06-14,09:23:05
39.936313,116.349348,0,136,39613.391087963,2008-06-14,09:23:10
39.935994,116.349358,0,147,39613.3911458333,2008-06-14,09:23:15
39.9358,116.349396,0,161,39613.3912037037,2008-06-14,09:23:20
39.935757,116.349406,0,174,39613.3912615741,2008-06-14,09:23:25
39.935695,116.349468,0,173,39613.3913194444,2008-06-14,09:23:30
39.935657,116.349482,0,169,39613.3913773148,2008-06-14,09:23:35
39.935649,116.349467,0,166,39613.3914351852,2008-06-14,09:23:40
39.935649,116.349467,0,166,39613.3914699074,2008-06-14,09:23:43
39.935649,116.349462,0,170,39613.3914930556,2008-06-14,09:23:45
39.935634,116.349416,0,168,39613.3915509259,2008-06-14,09:23:50
39.935549,116.349431,0,172,39613.3916087963,2008-06-14,09:23:55
39.935245,116.34944,0,175,39613.3916666667,2008-06-14,09:24:00
39.934852,116.349485,0,182,39613.391724537,2008-06-14,09:24:05
39.934619,116.349515,0,189,39613.3917824074,2008-06-14,09:24:10
39.934612,116.349529,0,199,39613.3918402778,2008-06-14,09:24:15
39.934613,116.349528,0,202,39613.3918981481,2008-06-14,09:24:20
39.934608,116.349533,0,203,39613.3919560185,2008-06-14,09:24:25
39.934608,116.349533,0,203,39613.3919907407,2008-06-14,09:24:28
39.934601,116.349539,0,203,39613.3920138889,2008-06-14,09:24:30
39.934586,116.349551,0,203,39613.3920717593,2008-06-14,09:24:35
39.934451,116.349599,0,203,39613.3921296296,2008-06-14,09:24:40
39.934051,116.349712,0,202,39613.3921875,2008-06-14,09:24:45
39.933671,116.349707,0,190,39613.3922453704,2008-06-14,09:24:50
39.933481,116.349729,0,188,39613.3923032407,2008-06-14,09:24:55
39.933326,116.349742,0,190,39613.3923611111,2008-06-14,09:25:00
39.933222,116.349785,0,194,39613.3924189815,2008-06-14,09:25:05
39.933142,116.349797,0,204,39613.3924768518,2008-06-14,09:25:10
39.933115,116.349782,0,214,39613.3925347222,2008-06-14,09:25:15
39.933116,116.349781,0,214,39613.3925925926,2008-06-14,09:25:20
39.933116,116.349781,0,214,39613.3926273148,2008-06-14,09:25:23
39.933119,116.349778,0,215,39613.392650463,2008-06-14,09:25:25
39.933101,116.34982,0,221,39613.3927083333,2008-06-14,09:25:30
39.933101,116.34982,0,221,39613.3927430556,2008-06-14,09:25:33
39.933106,116.349822,0,221,39613.3927662037,2008-06-14,09:25:35
39.933094,116.349832,0,221,39613.3928240741,2008-06-14,09:25:40
39.932976,116.349922,0,226,39613.3928819444,2008-06-14,09:25:45
39.932822,116.349931,0,225,39613.3929398148,2008-06-14,09:25:50
39.932537,116.349974,0,219,39613.3929976852,2008-06-14,09:25:55
39.932282,116.350041,0,212,39613.3930555556,2008-06-14,09:26:00
39.931982,116.350014,0,205,39613.3931134259,2008-06-14,09:26:05
39.931614,116.349994,0,208,39613.3931712963,2008-06-14,09:26:10
39.931341,116.349924,0,215,39613.3932291667,2008-06-14,09:26:15
39.931133,116.349858,0,200,39613.393287037,2008-06-14,09:26:20
39.931072,116.349537,0,189,39613.3933449074,2008-06-14,09:26:25
39.93109,116.348949,0,175,39613.3934027778,2008-06-14,09:26:30
39.931057,116.348773,0,169,39613.3934606481,2008-06-14,09:26:35
39.931053,116.34874,0,172,39613.3935185185,2008-06-14,09:26:40
39.931053,116.34874,0,172,39613.3935532407,2008-06-14,09:26:43
39.931058,116.348734,0,171,39613.3935763889,2008-06-14,09:26:45
39.931072,116.34872,0,171,39613.3936342593,2008-06-14,09:26:50
39.931087,116.348653,0,170,39613.3936921296,2008-06-14,09:26:55
39.931112,116.348236,0,168,39613.39375,2008-06-14,09:27:00
39.931164,116.347757,0,181,39613.3938078704,2008-06-14,09:27:05
39.931185,116.347251,0,187,39613.3938657407,2008-06-14,09:27:10
39.931168,116.346649,0,194,39613.3939236111,2008-06-14,09:27:15
39.931188,116.345976,0,196,39613.3939814815,2008-06-14,09:27:20
39.931185,116.345301,0,192,39613.3940393519,2008-06-14,09:27:25
39.931151,116.344725,0,192,39613.3940972222,2008-06-14,09:27:30
39.93112,116.344334,0,191,39613.3941550926,2008-06-14,09:27:35
39.931077,116.344151,0,187,39613.394212963,2008-06-14,09:27:40
39.931023,116.344051,0,186,39613.3942708333,2008-06-14,09:27:45
39.931024,116.343872,0,188,39613.3943287037,2008-06-14,09:27:50
39.931048,116.343568,0,195,39613.3943865741,2008-06-14,09:27:55
39.931071,116.34312,0,200,39613.3944444444,2008-06-14,09:28:00
39.931118,116.342732,0,204,39613.3945023148,2008-06-14,09:28:05
39.931186,116.342434,0,208,39613.3945601852,2008-06-14,09:28:10
39.931247,116.342141,0,196,39613.3946180556,2008-06-14,09:28:15
39.931277,116.341824,0,186,39613.3946759259,2008-06-14,09:28:20
39.931299,116.341391,0,163,39613.3947337963,2008-06-14,09:28:25
39.931302,116.340875,0,140,39613.3947916667,2008-06-14,09:28:30
39.931313,116.340279,0,122,39613.394849537,2008-06-14,09:28:35
39.931314,116.339574,0,105,39613.3949074074,2008-06-14,09:28:40
39.931291,116.339199,0,92,39613.3949652778,2008-06-14,09:28:45
39.931279,116.339136,0,91,39613.3950231481,2008-06-14,09:28:50
39.931217,116.338968,0,105,39613.3950810185,2008-06-14,09:28:55
39.931211,116.338807,0,103,39613.3951388889,2008-06-14,09:29:00
39.931203,116.338792,0,106,39613.3951967593,2008-06-14,09:29:05
39.931203,116.338792,0,106,39613.3952314815,2008-06-14,09:29:08
39.931204,116.338784,0,105,39613.3952546296,2008-06-14,09:29:10
39.931196,116.338717,0,103,39613.3953125,2008-06-14,09:29:15
39.931192,116.338687,0,102,39613.3953703704,2008-06-14,09:29:20
39.931197,116.338634,0,104,39613.3954282407,2008-06-14,09:29:25
39.93117,116.338566,0,104,39613.3954861111,2008-06-14,09:29:30
39.931154,116.338537,0,105,39613.3955439815,2008-06-14,09:29:35
39.931155,116.338515,0,105,39613.3956018519,2008-06-14,09:29:40
39.931156,116.338512,0,106,39613.3956597222,2008-06-14,09:29:45
39.931156,116.338512,0,106,39613.3956944444,2008-06-14,09:29:48
39.931156,116.338506,0,106,39613.3957175926,2008-06-14,09:29:50
39.931163,116.338484,0,107,39613.395775463,2008-06-14,09:29:55
39.931175,116.338501,0,109,39613.3958333333,2008-06-14,09:30:00
39.931177,116.338513,0,109,39613.3958912037,2008-06-14,09:30:05
39.931193,116.338501,0,113,39613.3959490741,2008-06-14,09:30:10
39.931184,116.338292,0,112,39613.3960069444,2008-06-14,09:30:15
39.931163,116.337879,0,105,39613.3960648148,2008-06-14,09:30:20
39.931171,116.337358,0,107,39613.3961226852,2008-06-14,09:30:25
39.931194,116.33681,0,108,39613.3961805556,2008-06-14,09:30:30
39.931202,116.336196,0,107,39613.3962384259,2008-06-14,09:30:35
39.931206,116.335512,0,106,39613.3962962963,2008-06-14,09:30:40
39.931226,116.334794,0,106,39613.3963541667,2008-06-14,09:30:45
39.931242,116.334115,0,104,39613.396412037,2008-06-14,09:30:50
39.931234,116.333612,0,100,39613.3964699074,2008-06-14,09:30:55
39.931237,116.333169,0,97,39613.3965277778,2008-06-14,09:31:00
39.93123,116.332643,0,90,39613.3965856481,2008-06-14,09:31:05
39.931237,116.332113,0,84,39613.3966435185,2008-06-14,09:31:10
39.931201,116.331623,0,88,39613.3967013889,2008-06-14,09:31:15
39.931149,116.331147,0,103,39613.3967592593,2008-06-14,09:31:20
39.931114,116.330687,0,125,39613.3968171296,2008-06-14,09:31:25
39.931128,116.330408,0,133,39613.396875,2008-06-14,09:31:30
39.931137,116.330399,0,131,39613.3969328704,2008-06-14,09:31:35
39.931139,116.330395,0,130,39613.3969907407,2008-06-14,09:31:40
39.931139,116.330392,0,130,39613.3970486111,2008-06-14,09:31:45
39.931139,116.330392,0,130,39613.3970833333,2008-06-14,09:31:48
39.93114,116.330391,0,130,39613.3971064815,2008-06-14,09:31:50
39.931205,116.330166,0,134,39613.3971643519,2008-06-14,09:31:55
39.931236,116.329771,0,128,39613.3972222222,2008-06-14,09:32:00
39.931248,116.329179,0,124,39613.3972800926,2008-06-14,09:32:05
39.931236,116.328632,0,124,39613.397337963,2008-06-14,09:32:10
39.931224,116.328206,0,117,39613.3973958333,2008-06-14,09:32:15
39.931224,116.327867,0,110,39613.3974537037,2008-06-14,09:32:20
39.93121,116.327437,0,109,39613.3975115741,2008-06-14,09:32:25
39.931206,116.326978,0,109,39613.3975694444,2008-06-14,09:32:30
39.931221,116.326407,0,117,39613.3976273148,2008-06-14,09:32:35
39.931207,116.326256,0,114,39613.3976851852,2008-06-14,09:32:40
39.931209,116.326296,0,143,39613.3977430556,2008-06-14,09:32:45
39.931214,116.326346,0,161,39613.3978009259,2008-06-14,09:32:50
39.931228,116.326397,0,178,39613.3978587963,2008-06-14,09:32:55
39.931241,116.326486,0,194,39613.3979166667,2008-06-14,09:33:00
39.931277,116.326598,0,186,39613.397974537,2008-06-14,09:33:05
39.931262,116.326664,0,187,39613.3980324074,2008-06-14,09:33:10
39.931262,116.326684,0,183,39613.3980902778,2008-06-14,09:33:15
39.931262,116.326729,0,182,39613.3981481481,2008-06-14,09:33:20
39.931263,116.326777,0,181,39613.3982060185,2008-06-14,09:33:25
39.931101,116.326872,0,162,39613.3983796296,2008-06-14,09:33:40
39.931082,116.326873,0,171,39613.3984375,2008-06-14,09:33:45
39.931103,116.326897,0,201,39613.3984953704,2008-06-14,09:33:50
39.931102,116.327004,0,208,39613.3985532407,2008-06-14,09:33:55
39.931002,116.327151,0,206,39613.3986111111,2008-06-14,09:34:00
39.930897,116.327275,0,211,39613.3986689815,2008-06-14,09:34:05
39.930794,116.327316,0,201,39613.3987268518,2008-06-14,09:34:10
39.930699,116.327331,0,196,39613.3987847222,2008-06-14,09:34:15
39.930611,116.327341,0,190,39613.3988425926,2008-06-14,09:34:20
39.930535,116.32733,0,189,39613.398900463,2008-06-14,09:34:25
39.93046,116.32733,0,187,39613.3989583333,2008-06-14,09:34:30
39.930396,116.327319,0,186,39613.3990162037,2008-06-14,09:34:35
39.930334,116.327341,0,186,39613.3990740741,2008-06-14,09:34:40
39.930274,116.327367,0,185,39613.3991319444,2008-06-14,09:34:45
39.930208,116.32738,0,187,39613.3991898148,2008-06-14,09:34:50
39.930132,116.3274,0,191,39613.3992476852,2008-06-14,09:34:55
39.930061,116.327422,0,192,39613.3993055556,2008-06-14,09:35:00
39.93,116.327435,0,192,39613.3993634259,2008-06-14,09:35:05
39.929937,116.327432,0,190,39613.3994212963,2008-06-14,09:35:10
39.929872,116.327431,0,179,39613.3994791667,2008-06-14,09:35:15
39.92981,116.327401,0,177,39613.399537037,2008-06-14,09:35:20
39.929712,116.327418,0,174,39613.3995949074,2008-06-14,09:35:25
39.929645,116.327412,0,169,39613.3996527778,2008-06-14,09:35:30
39.929575,116.327405,0,165,39613.3997106481,2008-06-14,09:35:35
39.929505,116.327406,0,166,39613.3997685185,2008-06-14,09:35:40
39.929438,116.327412,0,166,39613.3998263889,2008-06-14,09:35:45
39.929355,116.327383,0,175,39613.3998842593,2008-06-14,09:35:50
39.929275,116.327383,0,180,39613.3999421296,2008-06-14,09:35:55
39.92921,116.327416,0,180,39613.4,2008-06-14,09:36:00
39.929135,116.327424,0,186,39613.4000578704,2008-06-14,09:36:05
39.929068,116.327443,0,184,39613.4001157407,2008-06-14,09:36:10
39.929002,116.327455,0,180,39613.4001736111,2008-06-14,09:36:15
39.928933,116.327466,0,180,39613.4002314815,2008-06-14,09:36:20
39.928863,116.327478,0,182,39613.4002893518,2008-06-14,09:36:25
39.928787,116.327498,0,178,39613.4003472222,2008-06-14,09:36:30
39.928721,116.327491,0,179,39613.4004050926,2008-06-14,09:36:35
39.928647,116.327499,0,176,39613.400462963,2008-06-14,09:36:40
39.928586,116.32751,0,169,39613.4005208333,2008-06-14,09:36:45
39.928504,116.327511,0,158,39613.4005787037,2008-06-14,09:36:50
39.928442,116.327521,0,152,39613.4006365741,2008-06-14,09:36:55
39.928371,116.327503,0,144,39613.4006944444,2008-06-14,09:37:00
39.928313,116.327486,0,150,39613.4007523148,2008-06-14,09:37:05
39.928302,116.327426,0,154,39613.4008101852,2008-06-14,09:37:10
39.928268,116.327361,0,153,39613.4008680556,2008-06-14,09:37:15
39.928275,116.327329,0,152,39613.4009259259,2008-06-14,09:37:20
39.928294,116.327258,0,154,39613.4009837963,2008-06-14,09:37:25
39.928301,116.327174,0,157,39613.4010416667,2008-06-14,09:37:30
39.928293,116.327077,0,161,39613.401099537,2008-06-14,09:37:35
39.92826,116.32698,0,172,39613.4011574074,2008-06-14,09:37:40
39.928237,116.326873,0,178,39613.4012152778,2008-06-14,09:37:45
39.92825,116.326792,0,183,39613.4012731481,2008-06-14,09:37:50
39.928242,116.326727,0,189,39613.4013310185,2008-06-14,09:37:55
39.928252,116.326668,0,195,39613.4013888889,2008-06-14,09:38:00
39.928225,116.326594,0,195,39613.4014467593,2008-06-14,09:38:05
39.928194,116.32651,0,211,39613.4015046296,2008-06-14,09:38:10
39.92819,116.326491,0,215,39613.4015625,2008-06-14,09:38:15
39.928194,116.326488,0,216,39613.4016203704,2008-06-14,09:38:20
39.928194,116.326488,0,216,39613.4016550926,2008-06-14,09:38:23
39.928194,116.326482,0,217,39613.4016782407,2008-06-14,09:38:25
39.928168,116.326477,0,217,39613.4017361111,2008-06-14,09:38:30
39.928096,116.326503,0,218,39613.4017939815,2008-06-14,09:38:35
39.927339,116.327029,0,1,39613.405150463,2008-06-14,09:43:25
39.927039,116.326203,0,406,39613.4052083333,2008-06-14,09:43:30
39.926981,116.326147,0,417,39613.4052662037,2008-06-14,09:43:35
39.927002,116.326219,0,451,39613.4053240741,2008-06-14,09:43:40
39.92704,116.326306,0,475,39613.4053819444,2008-06-14,09:43:45
39.927022,116.326392,0,491,39613.4054398148,2008-06-14,09:43:50
39.926986,116.326406,0,487,39613.4054976852,2008-06-14,09:43:55
39.92696,116.326431,0,473,39613.4055555556,2008-06-14,09:44:00
39.926962,116.326481,0,469,39613.4056134259,2008-06-14,09:44:05
39.927011,116.326578,0,494,39613.4056712963,2008-06-14,09:44:10
39.927012,116.32655,0,491,39613.4057291667,2008-06-14,09:44:15
39.92701,116.326524,0,486,39613.405787037,2008-06-14,09:44:20
39.927051,116.32652,0,484,39613.4058449074,2008-06-14,09:44:25
39.927101,116.326576,0,483,39613.4059027778,2008-06-14,09:44:30
39.927121,116.326618,0,470,39613.4059606481,2008-06-14,09:44:35
39.927166,116.32667,0,467,39613.4060185185,2008-06-14,09:44:40
39.9272,116.326739,0,463,39613.4060763889,2008-06-14,09:44:45
39.927227,116.326839,0,445,39613.4061342593,2008-06-14,09:44:50
39.927244,116.326942,0,432,39613.4061921296,2008-06-14,09:44:55
39.927286,116.327001,0,429,39613.40625,2008-06-14,09:45:00
39.927287,116.327071,0,418,39613.4063078704,2008-06-14,09:45:05
39.927228,116.327203,0,392,39613.4063657407,2008-06-14,09:45:10
39.927228,116.327253,0,391,39613.4064236111,2008-06-14,09:45:15
39.927234,116.327293,0,392,39613.4064814815,2008-06-14,09:45:20
39.927208,116.327344,0,390,39613.4065393518,2008-06-14,09:45:25
39.92717,116.327406,0,388,39613.4065972222,2008-06-14,09:45:30
39.927147,116.327434,0,381,39613.4066550926,2008-06-14,09:45:35
39.927129,116.327447,0,384,39613.406712963,2008-06-14,09:45:40
39.927129,116.327474,0,378,39613.4067708333,2008-06-14,09:45:45
39.92711,116.327501,0,377,39613.4068287037,2008-06-14,09:45:50
39.927073,116.327567,0,379,39613.4068865741,2008-06-14,09:45:55
39.927046,116.327609,0,384,39613.4069444444,2008-06-14,09:46:00
39.927015,116.327624,0,390,39613.4070023148,2008-06-14,09:46:05
39.927,116.327651,0,392,39613.4070601852,2008-06-14,09:46:10
39.927,116.327651,0,392,39613.4070949074,2008-06-14,09:46:13
39.926999,116.327657,0,392,39613.4071180556,2008-06-14,09:46:15
39.926998,116.327667,0,393,39613.4071759259,2008-06-14,09:46:20
39.926998,116.327666,0,393,39613.4072337963,2008-06-14,09:46:25
39.926997,116.327662,0,393,39613.4072916667,2008-06-14,09:46:30
39.926996,116.327661,0,393,39613.407349537,2008-06-14,09:46:35
39.926996,116.327661,0,393,39613.4073842593,2008-06-14,09:46:38
39.926994,116.327662,0,393,39613.4074074074,2008-06-14,09:46:40
39.926993,116.327672,0,393,39613.4074652778,2008-06-14,09:46:45
39.927,116.327718,0,395,39613.4075231481,2008-06-14,09:46:50
39.926926,116.327817,0,402,39613.4075810185,2008-06-14,09:46:55
39.926856,116.327893,0,413,39613.4076388889,2008-06-14,09:47:00
39.926823,116.32796,0,422,39613.4076967593,2008-06-14,09:47:05
39.926803,116.32803,0,432,39613.4077546296,2008-06-14,09:47:10
39.926783,116.328071,0,444,39613.4078125,2008-06-14,09:47:15
39.926772,116.328038,0,450,39613.4078703704,2008-06-14,09:47:20
39.926772,116.328038,0,450,39613.4079050926,2008-06-14,09:47:23
39.926773,116.328041,0,451,39613.4079282407,2008-06-14,09:47:25
39.926772,116.328026,0,450,39613.4079861111,2008-06-14,09:47:30
39.926783,116.327956,0,453,39613.4080439815,2008-06-14,09:47:35
39.926788,116.327889,0,456,39613.4081018518,2008-06-14,09:47:40
39.926811,116.327849,0,456,39613.4081597222,2008-06-14,09:47:45
39.926819,116.327838,0,456,39613.4082175926,2008-06-14,09:47:50
39.926819,116.327827,0,456,39613.408275463,2008-06-14,09:47:55
39.926819,116.327815,0,456,39613.4083333333,2008-06-14,09:48:00
39.926819,116.327815,0,456,39613.4083680556,2008-06-14,09:48:03
39.92682,116.327808,0,456,39613.4083912037,2008-06-14,09:48:05
39.926824,116.327783,0,456,39613.4084490741,2008-06-14,09:48:10
39.926824,116.327783,0,456,39613.4084837963,2008-06-14,09:48:13
39.926824,116.327779,0,456,39613.4085069444,2008-06-14,09:48:15
39.92682,116.327766,0,456,39613.4085648148,2008-06-14,09:48:20
39.926798,116.327743,0,456,39613.4086226852,2008-06-14,09:48:25
39.926733,116.327676,0,456,39613.4086805556,2008-06-14,09:48:30
39.926713,116.327646,0,456,39613.4087384259,2008-06-14,09:48:35
39.926652,116.327562,0,457,39613.4087962963,2008-06-14,09:48:40
39.926647,116.327547,0,458,39613.4088541667,2008-06-14,09:48:45
39.926639,116.327569,0,458,39613.408912037,2008-06-14,09:48:50
39.926639,116.327559,0,458,39613.4089699074,2008-06-14,09:48:55
39.92664,116.327552,0,458,39613.4090277778,2008-06-14,09:49:00
39.92664,116.327546,0,458,39613.4090856481,2008-06-14,09:49:05
39.92664,116.327546,0,458,39613.4091203704,2008-06-14,09:49:08
39.926638,116.327553,0,458,39613.4091435185,2008-06-14,09:49:10
39.926636,116.327565,0,458,39613.4092013889,2008-06-14,09:49:15
39.926635,116.327575,0,458,39613.4092592593,2008-06-14,09:49:20
39.926635,116.327575,0,458,39613.4092939815,2008-06-14,09:49:23
39.926633,116.32757,0,458,39613.4093171296,2008-06-14,09:49:25
39.926631,116.32756,0,458,39613.409375,2008-06-14,09:49:30
39.926585,116.327532,0,458,39613.4094328704,2008-06-14,09:49:35
39.92655,116.32757,0,457,39613.4094907407,2008-06-14,09:49:40
39.926515,116.327566,0,456,39613.4095486111,2008-06-14,09:49:45
39.926476,116.327546,0,456,39613.4096064815,2008-06-14,09:49:50
39.926476,116.327548,0,456,39613.4096643519,2008-06-14,09:49:55
39.926476,116.327548,0,456,39613.4096990741,2008-06-14,09:49:58
39.926475,116.327554,0,456,39613.4097222222,2008-06-14,09:50:00
39.926527,116.32763,0,451,39613.4097800926,2008-06-14,09:50:05
39.926518,116.327698,0,449,39613.409837963,2008-06-14,09:50:10
39.926479,116.327774,0,447,39613.4098958333,2008-06-14,09:50:15
39.926471,116.327805,0,445,39613.4099537037,2008-06-14,09:50:20
39.926449,116.327831,0,442,39613.4100115741,2008-06-14,09:50:25
39.926547,116.327567,0,367,39613.4212384259,2008-06-14,10:06:35
39.926496,116.327437,0,368,39613.4212962963,2008-06-14,10:06:40
39.926494,116.327434,0,368,39613.4213541667,2008-06-14,10:06:45
39.926492,116.327426,0,369,39613.421412037,2008-06-14,10:06:50
39.926491,116.327425,0,369,39613.4214699074,2008-06-14,10:06:55
39.926488,116.327432,0,369,39613.4215277778,2008-06-14,10:07:00
39.926487,116.327437,0,369,39613.4215856481,2008-06-14,10:07:05
39.926485,116.327443,0,370,39613.4216435185,2008-06-14,10:07:10
39.926485,116.327443,0,370,39613.4216782407,2008-06-14,10:07:13
39.926484,116.327438,0,370,39613.4217013889,2008-06-14,10:07:15
39.926484,116.327427,0,370,39613.4217592593,2008-06-14,10:07:20
39.926467,116.327426,0,372,39613.4218171296,2008-06-14,10:07:25
39.926458,116.32743,0,373,39613.421875,2008-06-14,10:07:30
39.926458,116.327434,0,373,39613.4219328704,2008-06-14,10:07:35
39.926458,116.327434,0,373,39613.4219907407,2008-06-14,10:07:40
39.926458,116.327434,0,373,39613.422025463,2008-06-14,10:07:43
39.926458,116.32744,0,373,39613.4220486111,2008-06-14,10:07:45
39.926442,116.327465,0,378,39613.4221064815,2008-06-14,10:07:50
39.926413,116.327455,0,383,39613.4221643518,2008-06-14,10:07:55
39.926396,116.327454,0,385,39613.4222222222,2008-06-14,10:08:00
39.926396,116.327453,0,385,39613.4222800926,2008-06-14,10:08:05
39.926396,116.327453,0,385,39613.4223148148,2008-06-14,10:08:08
39.926398,116.327461,0,385,39613.422337963,2008-06-14,10:08:10
39.926428,116.327506,0,383,39613.4223958333,2008-06-14,10:08:15
39.926463,116.327618,0,384,39613.4224537037,2008-06-14,10:08:20
39.926496,116.327713,0,383,39613.4225115741,2008-06-14,10:08:25
39.926501,116.327738,0,383,39613.4225694444,2008-06-14,10:08:30
39.9265,116.327741,0,383,39613.4226273148,2008-06-14,10:08:35
39.926499,116.327741,0,383,39613.4226851852,2008-06-14,10:08:40
39.926499,116.327738,0,384,39613.4227430556,2008-06-14,10:08:45
39.926499,116.327738,0,384,39613.4227777778,2008-06-14,10:08:48
39.926499,116.327734,0,384,39613.4228009259,2008-06-14,10:08:50
39.926499,116.327749,0,385,39613.4228587963,2008-06-14,10:08:55
39.926513,116.327788,0,386,39613.4229166667,2008-06-14,10:09:00
39.926513,116.327784,0,386,39613.422974537,2008-06-14,10:09:05
39.926512,116.327781,0,387,39613.4230324074,2008-06-14,10:09:10
39.926511,116.327787,0,387,39613.4230902778,2008-06-14,10:09:15
39.926511,116.327791,0,387,39613.4231481481,2008-06-14,10:09:20
39.926512,116.327787,0,386,39613.4232060185,2008-06-14,10:09:25
39.926511,116.327787,0,386,39613.4232638889,2008-06-14,10:09:30
39.926509,116.327783,0,387,39613.4233217593,2008-06-14,10:09:35
39.926509,116.327777,0,387,39613.4233796296,2008-06-14,10:09:40
39.92651,116.327776,0,388,39613.4234375,2008-06-14,10:09:45
39.92651,116.327774,0,388,39613.4234953704,2008-06-14,10:09:50
39.92651,116.327774,0,388,39613.4235300926,2008-06-14,10:09:53
39.92651,116.327778,0,388,39613.4235532407,2008-06-14,10:09:55
39.92651,116.327788,0,388,39613.4236111111,2008-06-14,10:10:00
39.926511,116.327795,0,388,39613.4236689815,2008-06-14,10:10:05
39.926512,116.3278,0,388,39613.4237268518,2008-06-14,10:10:10
39.926512,116.3278,0,388,39613.4237615741,2008-06-14,10:10:13
39.926513,116.327797,0,388,39613.4237847222,2008-06-14,10:10:15
39.926515,116.327786,0,387,39613.4238425926,2008-06-14,10:10:20
39.926516,116.327773,0,387,39613.423900463,2008-06-14,10:10:25
39.926516,116.327767,0,387,39613.4239583333,2008-06-14,10:10:30
39.926516,116.327767,0,387,39613.4239930556,2008-06-14,10:10:33
39.926516,116.327765,0,387,39613.4240162037,2008-06-14,10:10:35
39.926516,116.327756,0,386,39613.4240740741,2008-06-14,10:10:40
39.926516,116.327744,0,386,39613.4241319444,2008-06-14,10:10:45
39.926507,116.327732,0,381,39613.4241898148,2008-06-14,10:10:50
39.926507,116.327722,0,381,39613.4242476852,2008-06-14,10:10:55
39.926508,116.327723,0,381,39613.4243055556,2008-06-14,10:11:00
39.926508,116.327721,0,380,39613.4243634259,2008-06-14,10:11:05
39.926508,116.32772,0,380,39613.4244212963,2008-06-14,10:11:10
39.926508,116.32772,0,380,39613.4244560185,2008-06-14,10:11:13
39.92651,116.32772,0,379,39613.4244791667,2008-06-14,10:11:15
39.926517,116.327757,0,377,39613.424537037,2008-06-14,10:11:20
39.92651,116.327742,0,379,39613.4245949074,2008-06-14,10:11:25
39.92652,116.327778,0,376,39613.4246527778,2008-06-14,10:11:30
39.926543,116.327793,0,374,39613.4247106481,2008-06-14,10:11:35
39.926545,116.327821,0,372,39613.4247685185,2008-06-14,10:11:40
39.926564,116.32787,0,369,39613.4248263889,2008-06-14,10:11:45
39.926584,116.327885,0,369,39613.4248842593,2008-06-14,10:11:50
39.926585,116.327888,0,369,39613.4249421296,2008-06-14,10:11:55
39.926586,116.327889,0,369,39613.425,2008-06-14,10:12:00
39.926586,116.327889,0,369,39613.4250347222,2008-06-14,10:12:03
39.926586,116.327889,0,369,39613.4250578704,2008-06-14,10:12:05
39.926587,116.327907,0,368,39613.4251157407,2008-06-14,10:12:10
39.926605,116.32792,0,367,39613.4251736111,2008-06-14,10:12:15
39.926606,116.327928,0,367,39613.4252314815,2008-06-14,10:12:20
39.926606,116.327927,0,367,39613.4252893519,2008-06-14,10:12:25
39.926607,116.327922,0,367,39613.4253472222,2008-06-14,10:12:30
39.926606,116.327928,0,367,39613.4254050926,2008-06-14,10:12:35
39.926606,116.327935,0,367,39613.425462963,2008-06-14,10:12:40
39.926605,116.327942,0,367,39613.4255208333,2008-06-14,10:12:45
39.926605,116.327942,0,367,39613.4255555556,2008-06-14,10:12:48
39.926605,116.32794,0,367,39613.4255787037,2008-06-14,10:12:50
39.926604,116.327931,0,367,39613.4256365741,2008-06-14,10:12:55
39.926606,116.327924,0,366,39613.4256944444,2008-06-14,10:13:00
39.926608,116.327921,0,366,39613.4257523148,2008-06-14,10:13:05
39.926609,116.327914,0,365,39613.4258101852,2008-06-14,10:13:10
39.92661,116.327918,0,365,39613.4258680556,2008-06-14,10:13:15
39.926611,116.327917,0,364,39613.4259259259,2008-06-14,10:13:20
39.926611,116.327917,0,364,39613.4259606482,2008-06-14,10:13:23
39.926613,116.327911,0,363,39613.4259837963,2008-06-14,10:13:25
39.926614,116.327924,0,363,39613.4260416667,2008-06-14,10:13:30
39.926654,116.327879,0,356,39613.426099537,2008-06-14,10:13:35
39.926665,116.327829,0,354,39613.4261574074,2008-06-14,10:13:40
39.926688,116.327792,0,345,39613.4262152778,2008-06-14,10:13:45
39.926703,116.327825,0,333,39613.4262731481,2008-06-14,10:13:50
39.926703,116.327825,0,333,39613.4263078704,2008-06-14,10:13:53
39.926702,116.32782,0,332,39613.4263310185,2008-06-14,10:13:55
39.926702,116.327808,0,332,39613.4263888889,2008-06-14,10:14:00
39.926703,116.327801,0,332,39613.4264467593,2008-06-14,10:14:05
39.926703,116.327804,0,332,39613.4265046296,2008-06-14,10:14:10
39.926704,116.327809,0,332,39613.4265625,2008-06-14,10:14:15
39.926705,116.327801,0,331,39613.4266203704,2008-06-14,10:14:20
39.926706,116.327806,0,331,39613.4266782407,2008-06-14,10:14:25
39.926706,116.327814,0,330,39613.4267361111,2008-06-14,10:14:30
39.926706,116.327814,0,330,39613.4267708333,2008-06-14,10:14:33
39.926707,116.327812,0,330,39613.4267939815,2008-06-14,10:14:35
39.926708,116.327803,0,330,39613.4268518519,2008-06-14,10:14:40
39.926709,116.327807,0,330,39613.4269097222,2008-06-14,10:14:45
39.92671,116.32781,0,329,39613.4269675926,2008-06-14,10:14:50
39.92671,116.327803,0,329,39613.427025463,2008-06-14,10:14:55
39.92671,116.327802,0,329,39613.4270833333,2008-06-14,10:15:00
39.92671,116.327802,0,329,39613.4271180556,2008-06-14,10:15:03
39.926711,116.327797,0,329,39613.4271412037,2008-06-14,10:15:05
39.926723,116.327806,0,328,39613.4271990741,2008-06-14,10:15:10
39.926754,116.327822,0,325,39613.4272569444,2008-06-14,10:15:15
39.92679,116.327872,0,321,39613.4273148148,2008-06-14,10:15:20
39.926791,116.327884,0,320,39613.4273726852,2008-06-14,10:15:25
39.9268,116.327941,0,317,39613.4274305556,2008-06-14,10:15:30
39.926817,116.327976,0,315,39613.4274884259,2008-06-14,10:15:35
39.926818,116.327965,0,311,39613.4275462963,2008-06-14,10:15:40
39.926818,116.327965,0,311,39613.4275810185,2008-06-14,10:15:43
39.926818,116.327972,0,311,39613.4276041667,2008-06-14,10:15:45
39.926821,116.327963,0,308,39613.427662037,2008-06-14,10:15:50
39.926818,116.327936,0,300,39613.4277199074,2008-06-14,10:15:55
39.926818,116.327943,0,299,39613.4277777778,2008-06-14,10:16:00
39.926818,116.32794,0,299,39613.4278356481,2008-06-14,10:16:05
39.926818,116.327942,0,298,39613.4278935185,2008-06-14,10:16:10
39.926818,116.327942,0,298,39613.4279282407,2008-06-14,10:16:13
39.926819,116.327948,0,297,39613.4279513889,2008-06-14,10:16:15
39.926819,116.327959,0,297,39613.4280092593,2008-06-14,10:16:20
39.92682,116.327966,0,297,39613.4280671296,2008-06-14,10:16:25
39.92682,116.327969,0,297,39613.428125,2008-06-14,10:16:30
39.92682,116.327969,0,297,39613.4281597222,2008-06-14,10:16:33
39.92682,116.327977,0,296,39613.4281828704,2008-06-14,10:16:35
39.926819,116.32799,0,296,39613.4282407407,2008-06-14,10:16:40
39.926819,116.32799,0,296,39613.428275463,2008-06-14,10:16:43
39.92682,116.327992,0,296,39613.4282986111,2008-06-14,10:16:45
39.926817,116.327942,0,293,39613.4283564815,2008-06-14,10:16:50
39.926817,116.327922,0,292,39613.4284143519,2008-06-14,10:16:55
39.926817,116.327921,0,292,39613.4284722222,2008-06-14,10:17:00
39.926818,116.327918,0,292,39613.4285300926,2008-06-14,10:17:05
39.926818,116.327913,0,291,39613.428587963,2008-06-14,10:17:10
39.926818,116.327913,0,291,39613.4286458333,2008-06-14,10:17:15
39.926818,116.327915,0,291,39613.4287037037,2008-06-14,10:17:20
39.926816,116.327915,0,290,39613.4287615741,2008-06-14,10:17:25
39.926816,116.327915,0,290,39613.4287962963,2008-06-14,10:17:28
39.926817,116.327922,0,290,39613.4288194444,2008-06-14,10:17:30
39.926816,116.327932,0,289,39613.4288773148,2008-06-14,10:17:35
39.926816,116.327945,0,289,39613.4289351852,2008-06-14,10:17:40
39.926816,116.327936,0,289,39613.4289930556,2008-06-14,10:17:45
39.926816,116.327936,0,289,39613.4290277778,2008-06-14,10:17:48
39.926816,116.327935,0,289,39613.4290509259,2008-06-14,10:17:50
39.926816,116.327948,0,288,39613.4291087963,2008-06-14,10:17:55
39.926816,116.327953,0,288,39613.4291666667,2008-06-14,10:18:00
39.926816,116.327953,0,288,39613.4292013889,2008-06-14,10:18:03
39.926815,116.327951,0,287,39613.429224537,2008-06-14,10:18:05
39.926815,116.327962,0,287,39613.4292824074,2008-06-14,10:18:10
39.926815,116.327966,0,286,39613.4293402778,2008-06-14,10:18:15
39.926815,116.327973,0,286,39613.4293981481,2008-06-14,10:18:20
39.926815,116.327973,0,286,39613.4294328704,2008-06-14,10:18:23
39.926815,116.327977,0,286,39613.4294560185,2008-06-14,10:18:25
39.926815,116.327989,0,286,39613.4295138889,2008-06-14,10:18:30
39.926814,116.327993,0,285,39613.4295717593,2008-06-14,10:18:35
39.926814,116.327989,0,285,39613.4296296296,2008-06-14,10:18:40
39.926814,116.327994,0,284,39613.4296875,2008-06-14,10:18:45
39.926814,116.327996,0,284,39613.4297453704,2008-06-14,10:18:50
39.926814,116.327996,0,284,39613.4298032407,2008-06-14,10:18:55
39.926813,116.327989,0,283,39613.4298611111,2008-06-14,10:19:00
39.926812,116.327989,0,283,39613.4299189815,2008-06-14,10:19:05
39.926811,116.327984,0,282,39613.4299768518,2008-06-14,10:19:10
39.926811,116.327978,0,282,39613.4300347222,2008-06-14,10:19:15
39.926811,116.327972,0,282,39613.4300925926,2008-06-14,10:19:20
39.926811,116.327972,0,282,39613.4301273148,2008-06-14,10:19:23
39.926811,116.327976,0,282,39613.430150463,2008-06-14,10:19:25
39.926801,116.327976,0,278,39613.4302083333,2008-06-14,10:19:30
39.926806,116.327999,0,271,39613.4302662037,2008-06-14,10:19:35
39.926805,116.328002,0,271,39613.4303240741,2008-06-14,10:19:40
39.926805,116.328002,0,271,39613.4303587963,2008-06-14,10:19:43
39.926803,116.328005,0,270,39613.4303819444,2008-06-14,10:19:45
39.9268,116.328018,0,269,39613.4304398148,2008-06-14,10:19:50
39.92677,116.328004,0,266,39613.4304976852,2008-06-14,10:19:55
39.926762,116.328007,0,265,39613.4305555556,2008-06-14,10:20:00
39.926758,116.328011,0,263,39613.4306134259,2008-06-14,10:20:05
39.926756,116.328007,0,261,39613.4306712963,2008-06-14,10:20:10
39.926756,116.328002,0,258,39613.4307291667,2008-06-14,10:20:15
39.926755,116.327996,0,254,39613.430787037,2008-06-14,10:20:20
39.926756,116.32799,0,250,39613.4308449074,2008-06-14,10:20:25
39.926756,116.32799,0,250,39613.4308796296,2008-06-14,10:20:28
39.92675,116.327983,0,245,39613.4309027778,2008-06-14,10:20:30
39.92674,116.327972,0,239,39613.4309606481,2008-06-14,10:20:35
39.926734,116.327959,0,236,39613.4310185185,2008-06-14,10:20:40
39.926749,116.327908,0,232,39613.4310763889,2008-06-14,10:20:45
39.926762,116.327861,0,227,39613.4311342593,2008-06-14,10:20:50
39.92674,116.327865,0,221,39613.4311921296,2008-06-14,10:20:55
39.926734,116.32786,0,216,39613.43125,2008-06-14,10:21:00
39.926735,116.327855,0,212,39613.4313078704,2008-06-14,10:21:05
39.926735,116.327855,0,212,39613.4313425926,2008-06-14,10:21:08
39.926741,116.327856,0,209,39613.4313657407,2008-06-14,10:21:10
39.926752,116.327794,0,201,39613.4314236111,2008-06-14,10:21:15
39.926785,116.327766,0,190,39613.4314814815,2008-06-14,10:21:20
39.926786,116.327805,0,177,39613.4315393518,2008-06-14,10:21:25
39.926789,116.327803,0,172,39613.4315972222,2008-06-14,10:21:30
39.926795,116.327803,0,168,39613.4316550926,2008-06-14,10:21:35
39.926795,116.327803,0,168,39613.4316898148,2008-06-14,10:21:38
39.9268,116.327799,0,163,39613.431712963,2008-06-14,10:21:40
39.92682,116.327794,0,154,39613.4317708333,2008-06-14,10:21:45
39.926811,116.327744,0,150,39613.4318287037,2008-06-14,10:21:50
39.926811,116.327744,0,150,39613.4318634259,2008-06-14,10:21:53
39.926811,116.327738,0,146,39613.4318865741,2008-06-14,10:21:55
39.926808,116.327729,0,142,39613.4319444444,2008-06-14,10:22:00
39.926807,116.327725,0,138,39613.4320023148,2008-06-14,10:22:05
39.926805,116.327725,0,135,39613.4320601852,2008-06-14,10:22:10
39.926805,116.327725,0,135,39613.4320949074,2008-06-14,10:22:13
39.926806,116.327732,0,131,39613.4321180556,2008-06-14,10:22:15
39.926824,116.327782,0,126,39613.4321759259,2008-06-14,10:22:20
39.926852,116.327831,0,123,39613.4322337963,2008-06-14,10:22:25
39.9269,116.327877,0,118,39613.4322916667,2008-06-14,10:22:30
39.926938,116.327891,0,106,39613.432349537,2008-06-14,10:22:35
39.926953,116.327902,0,99,39613.4324074074,2008-06-14,10:22:40
39.926961,116.327912,0,95,39613.4324652778,2008-06-14,10:22:45
39.926968,116.32792,0,91,39613.4325231481,2008-06-14,10:22:50
39.926968,116.32792,0,91,39613.4325578704,2008-06-14,10:22:53
39.926968,116.327923,0,86,39613.4325810185,2008-06-14,10:22:55
39.926965,116.327932,0,82,39613.4326388889,2008-06-14,10:23:00
39.926962,116.327943,0,78,39613.4326967593,2008-06-14,10:23:05
39.926959,116.327956,0,74,39613.4327546296,2008-06-14,10:23:10
39.926951,116.327966,0,70,39613.4328125,2008-06-14,10:23:15
39.926942,116.327975,0,67,39613.4328703704,2008-06-14,10:23:20
39.926935,116.327987,0,63,39613.4329282407,2008-06-14,10:23:25
39.926946,116.328047,0,61,39613.4329861111,2008-06-14,10:23:30
39.926954,116.328084,0,58,39613.4330439815,2008-06-14,10:23:35
39.926859,116.327782,0,129,39613.4383101852,2008-06-14,10:31:10
39.92685,116.327749,0,137,39613.4383680556,2008-06-14,10:31:15
39.926854,116.327684,0,146,39613.4384259259,2008-06-14,10:31:20
39.926896,116.327653,0,151,39613.4384837963,2008-06-14,10:31:25
39.926878,116.327577,0,162,39613.4385416667,2008-06-14,10:31:30
39.926935,116.327512,0,169,39613.438599537,2008-06-14,10:31:35
39.926967,116.327442,0,176,39613.4386574074,2008-06-14,10:31:40
39.927105,116.327279,0,170,39613.4387152778,2008-06-14,10:31:45
39.927187,116.327254,0,178,39613.4387731481,2008-06-14,10:31:50
39.92722,116.327188,0,179,39613.4388310185,2008-06-14,10:31:55
39.927215,116.32713,0,174,39613.4388888889,2008-06-14,10:32:00
39.927162,116.327036,0,180,39613.4389467593,2008-06-14,10:32:05
39.927162,116.327004,0,188,39613.4390046296,2008-06-14,10:32:10
39.927185,116.326879,0,178,39613.4390625,2008-06-14,10:32:15
39.92717,116.326772,0,167,39613.4391203704,2008-06-14,10:32:20
39.927182,116.326717,0,160,39613.4391782407,2008-06-14,10:32:25
39.927216,116.326693,0,158,39613.4392361111,2008-06-14,10:32:30
39.927216,116.326693,0,158,39613.4392708333,2008-06-14,10:32:33
39.92722,116.32669,0,165,39613.4392939815,2008-06-14,10:32:35
39.927223,116.32668,0,173,39613.4393518518,2008-06-14,10:32:40
39.927226,116.326659,0,172,39613.4394097222,2008-06-14,10:32:45
39.927225,116.32666,0,173,39613.4394675926,2008-06-14,10:32:50
39.927225,116.32666,0,173,39613.439525463,2008-06-14,10:32:55
39.927225,116.326665,0,173,39613.4395833333,2008-06-14,10:33:00
39.927225,116.326665,0,173,39613.4396180556,2008-06-14,10:33:03
39.927224,116.326662,0,174,39613.4396412037,2008-06-14,10:33:05
39.927216,116.326626,0,174,39613.4396990741,2008-06-14,10:33:10
39.927197,116.326531,0,174,39613.4397569444,2008-06-14,10:33:15
39.92718,116.326447,0,174,39613.4398148148,2008-06-14,10:33:20
39.928229,116.327383,0,205,39613.5437152778,2008-06-14,13:02:57
39.928202,116.327441,0,226,39613.5437731481,2008-06-14,13:03:02
39.928233,116.327559,0,203,39613.5438310185,2008-06-14,13:03:07
39.928275,116.327547,0,195,39613.5438888889,2008-06-14,13:03:12
39.928348,116.327605,0,199,39613.5439467593,2008-06-14,13:03:17
39.928417,116.327651,0,209,39613.5440046296,2008-06-14,13:03:22
39.928463,116.327657,0,225,39613.5440625,2008-06-14,13:03:27
39.928504,116.327667,0,228,39613.5441203704,2008-06-14,13:03:32
39.928559,116.327706,0,233,39613.5441782407,2008-06-14,13:03:37
39.928607,116.327693,0,236,39613.5442361111,2008-06-14,13:03:42
39.928649,116.327697,0,237,39613.5442939815,2008-06-14,13:03:47
39.928692,116.327704,0,238,39613.5443518519,2008-06-14,13:03:52
39.928761,116.327685,0,241,39613.5444097222,2008-06-14,13:03:57
39.928793,116.327688,0,242,39613.5444675926,2008-06-14,13:04:02
39.928837,116.327685,0,244,39613.544525463,2008-06-14,13:04:07
39.928894,116.327679,0,242,39613.5445833333,2008-06-14,13:04:12
39.928944,116.327681,0,238,39613.5446412037,2008-06-14,13:04:17
39.929012,116.327693,0,234,39613.5446990741,2008-06-14,13:04:22
39.929052,116.327657,0,229,39613.5447569444,2008-06-14,13:04:27
39.929128,116.327632,0,225,39613.5448148148,2008-06-14,13:04:32
39.929183,116.327568,0,196,39613.5448726852,2008-06-14,13:04:37
39.92923,116.327535,0,171,39613.5449305556,2008-06-14,13:04:42
39.92928,116.327512,0,160,39613.5449884259,2008-06-14,13:04:47
39.929322,116.327511,0,162,39613.5450462963,2008-06-14,13:04:52
39.929381,116.327487,0,163,39613.5451041667,2008-06-14,13:04:57
39.929439,116.327494,0,162,39613.545162037,2008-06-14,13:05:02
39.929507,116.327488,0,168,39613.5452199074,2008-06-14,13:05:07
39.929566,116.327468,0,172,39613.5452777778,2008-06-14,13:05:12
39.929601,116.327472,0,174,39613.5453356481,2008-06-14,13:05:17
39.929664,116.327472,0,182,39613.5453935185,2008-06-14,13:05:22
39.929718,116.327467,0,182,39613.5454513889,2008-06-14,13:05:27
39.929699,116.327525,0,182,39613.5455092593,2008-06-14,13:05:32
39.929743,116.327547,0,181,39613.5455671296,2008-06-14,13:05:37
39.929788,116.327557,0,182,39613.545625,2008-06-14,13:05:42
39.929838,116.327565,0,186,39613.5456828704,2008-06-14,13:05:47
39.929909,116.327546,0,181,39613.5457407407,2008-06-14,13:05:52
39.92996,116.327548,0,180,39613.5457986111,2008-06-14,13:05:57
39.930011,116.327562,0,178,39613.5458564815,2008-06-14,13:06:02
39.930065,116.327562,0,176,39613.5459143519,2008-06-14,13:06:07
39.930111,116.327564,0,178,39613.5459722222,2008-06-14,13:06:12
39.930176,116.327566,0,174,39613.5460300926,2008-06-14,13:06:17
39.930235,116.32754,0,173,39613.546087963,2008-06-14,13:06:22
39.930282,116.327551,0,175,39613.5461458333,2008-06-14,13:06:27
39.930344,116.327529,0,170,39613.5462037037,2008-06-14,13:06:32
39.930397,116.327524,0,171,39613.5462615741,2008-06-14,13:06:37
39.93045,116.327529,0,171,39613.5463194444,2008-06-14,13:06:42
39.9305,116.327499,0,168,39613.5463773148,2008-06-14,13:06:47
39.93056,116.327485,0,174,39613.5464351852,2008-06-14,13:06:52
39.930617,116.327469,0,179,39613.5464930556,2008-06-14,13:06:57
39.930671,116.327459,0,179,39613.5465509259,2008-06-14,13:07:02
39.93073,116.327457,0,179,39613.5466087963,2008-06-14,13:07:07
39.930778,116.327438,0,179,39613.5466666667,2008-06-14,13:07:12
39.930828,116.327356,0,171,39613.546724537,2008-06-14,13:07:17
39.930841,116.32731,0,172,39613.5467824074,2008-06-14,13:07:22
39.930884,116.327224,0,171,39613.5468402778,2008-06-14,13:07:27
39.930932,116.327121,0,171,39613.5468981481,2008-06-14,13:07:32
39.930949,116.327076,0,179,39613.5469560185,2008-06-14,13:07:37
39.930985,116.327047,0,181,39613.5470138889,2008-06-14,13:07:42
39.931015,116.32696,0,183,39613.5470717593,2008-06-14,13:07:47
39.931003,116.326887,0,186,39613.5471296296,2008-06-14,13:07:52
39.931005,116.326855,0,191,39613.5471875,2008-06-14,13:07:57
39.931028,116.326839,0,194,39613.5472453704,2008-06-14,13:08:02
39.931035,116.326826,0,194,39613.5473032407,2008-06-14,13:08:07
39.931045,116.326829,0,197,39613.5473611111,2008-06-14,13:08:12
39.931075,116.326825,0,199,39613.5474189815,2008-06-14,13:08:17
39.931079,116.326825,0,200,39613.5474768518,2008-06-14,13:08:22
39.931083,116.326825,0,200,39613.5475347222,2008-06-14,13:08:27
39.931031,116.327129,0,175,39613.5528009259,2008-06-14,13:16:02
39.930998,116.32716,0,173,39613.5528587963,2008-06-14,13:16:07
39.93097,116.327178,0,171,39613.5529166667,2008-06-14,13:16:12
39.930936,116.327203,0,169,39613.552974537,2008-06-14,13:16:17
39.930862,116.327191,0,165,39613.5530324074,2008-06-14,13:16:22
39.93087,116.327175,0,161,39613.5530902778,2008-06-14,13:16:27
39.930922,116.327187,0,157,39613.5531481481,2008-06-14,13:16:32
39.930942,116.327181,0,157,39613.5532060185,2008-06-14,13:16:37
39.930994,116.327178,0,156,39613.5532638889,2008-06-14,13:16:42
39.931003,116.327243,0,155,39613.5533217593,2008-06-14,13:16:47
39.931007,116.327494,0,154,39613.5533796296,2008-06-14,13:16:52
39.931002,116.327928,0,154,39613.5534375,2008-06-14,13:16:57
39.93102,116.328711,0,152,39613.5534953704,2008-06-14,13:17:02
39.931018,116.32971,0,150,39613.5535532407,2008-06-14,13:17:07
39.931018,116.330748,0,150,39613.5536111111,2008-06-14,13:17:12
39.93101,116.33174,0,149,39613.5536689815,2008-06-14,13:17:17
39.930934,116.332679,0,148,39613.5537268519,2008-06-14,13:17:22
39.930954,116.333462,0,146,39613.5537847222,2008-06-14,13:17:27
39.93095,116.33426,0,143,39613.5538425926,2008-06-14,13:17:32
39.930956,116.335064,0,141,39613.553900463,2008-06-14,13:17:37
39.930974,116.335826,0,141,39613.5539583333,2008-06-14,13:17:42
39.930922,116.336316,0,141,39613.5540162037,2008-06-14,13:17:47
39.930885,116.336409,0,141,39613.5540740741,2008-06-14,13:17:52
39.93089,116.336422,0,141,39613.5541319444,2008-06-14,13:17:57
39.930888,116.336475,0,141,39613.5541898148,2008-06-14,13:18:02
39.930893,116.336824,0,141,39613.5542476852,2008-06-14,13:18:07
39.930927,116.337159,0,141,39613.5543055556,2008-06-14,13:18:12
39.930969,116.337252,0,139,39613.5543634259,2008-06-14,13:18:17
39.930994,116.337259,0,137,39613.5544212963,2008-06-14,13:18:22
39.930989,116.337258,0,137,39613.5544791667,2008-06-14,13:18:27
39.930989,116.337258,0,137,39613.5545138889,2008-06-14,13:18:30
39.930992,116.337256,0,136,39613.554537037,2008-06-14,13:18:32
39.930989,116.337239,0,135,39613.5545949074,2008-06-14,13:18:37
39.930964,116.337245,0,136,39613.5546527778,2008-06-14,13:18:42
39.930944,116.337243,0,137,39613.5547106481,2008-06-14,13:18:47
39.930925,116.337253,0,138,39613.5547685185,2008-06-14,13:18:52
39.930898,116.337272,0,140,39613.5548263889,2008-06-14,13:18:57
39.930932,116.337347,0,142,39613.5548842593,2008-06-14,13:19:02
39.930981,116.337586,0,144,39613.5549421296,2008-06-14,13:19:07
39.930953,116.33804,0,146,39613.555,2008-06-14,13:19:12
39.930924,116.338665,0,148,39613.5550578704,2008-06-14,13:19:17
39.930941,116.339399,0,147,39613.5551157407,2008-06-14,13:19:22
39.930948,116.340248,0,147,39613.5551736111,2008-06-14,13:19:27
39.930971,116.341074,0,146,39613.5552314815,2008-06-14,13:19:32
39.930991,116.341856,0,147,39613.5552893518,2008-06-14,13:19:37
39.93097,116.342662,0,146,39613.5553472222,2008-06-14,13:19:42
39.930955,116.343362,0,146,39613.5554050926,2008-06-14,13:19:47
39.93092,116.344128,0,145,39613.555462963,2008-06-14,13:19:52
39.9309,116.345008,0,144,39613.5555208333,2008-06-14,13:19:57
39.930881,116.34581,0,142,39613.5555787037,2008-06-14,13:20:02
39.930849,116.346209,0,142,39613.5556365741,2008-06-14,13:20:07
39.930845,116.346218,0,143,39613.5556944444,2008-06-14,13:20:12
39.930861,116.346201,0,144,39613.5557523148,2008-06-14,13:20:17
39.930884,116.34618,0,144,39613.5558101852,2008-06-14,13:20:22
39.930907,116.34628,0,144,39613.5558680556,2008-06-14,13:20:27
39.930925,116.346623,0,144,39613.5559259259,2008-06-14,13:20:32
39.930894,116.347186,0,143,39613.5559837963,2008-06-14,13:20:37
39.930891,116.347861,0,142,39613.5560416667,2008-06-14,13:20:42
39.930904,116.348368,0,142,39613.556099537,2008-06-14,13:20:47
39.93093,116.348597,0,142,39613.5561574074,2008-06-14,13:20:52
39.930947,116.34871,0,141,39613.5562152778,2008-06-14,13:20:57
39.930947,116.348738,0,139,39613.5562731481,2008-06-14,13:21:02
39.930943,116.348748,0,138,39613.5563310185,2008-06-14,13:21:07
39.930939,116.348752,0,138,39613.5563888889,2008-06-14,13:21:12
39.930939,116.348752,0,138,39613.5564236111,2008-06-14,13:21:15
39.930943,116.34876,0,138,39613.5564467593,2008-06-14,13:21:17
39.930953,116.348752,0,138,39613.5565046296,2008-06-14,13:21:22
39.930953,116.348752,0,138,39613.5565393518,2008-06-14,13:21:25
39.930951,116.348758,0,139,39613.5565625,2008-06-14,13:21:27
39.93094,116.348749,0,138,39613.5566203704,2008-06-14,13:21:32
39.930905,116.348798,0,137,39613.5566782407,2008-06-14,13:21:37
39.930861,116.349011,0,136,39613.5567361111,2008-06-14,13:21:42
39.930889,116.349365,0,133,39613.5567939815,2008-06-14,13:21:47
39.93096,116.349729,0,129,39613.5568518518,2008-06-14,13:21:52
39.931252,116.350001,0,132,39613.5569097222,2008-06-14,13:21:57
39.931682,116.349976,0,146,39613.5569675926,2008-06-14,13:22:02
39.932193,116.349981,0,140,39613.557025463,2008-06-14,13:22:07
39.932633,116.350021,0,155,39613.5570833333,2008-06-14,13:22:12
39.932826,116.350021,0,163,39613.5571412037,2008-06-14,13:22:17
39.932808,116.350028,0,167,39613.5571990741,2008-06-14,13:22:22
39.932756,116.350055,0,171,39613.5572569444,2008-06-14,13:22:27
39.932824,116.350023,0,171,39613.5573148148,2008-06-14,13:22:32
39.932843,116.349975,0,169,39613.5573726852,2008-06-14,13:22:37
39.932818,116.349886,0,176,39613.5574305556,2008-06-14,13:22:42
39.933029,116.349907,0,180,39613.5574884259,2008-06-14,13:22:47
39.933515,116.349952,0,188,39613.5575462963,2008-06-14,13:22:52
39.933903,116.350071,0,193,39613.5576041667,2008-06-14,13:22:57
39.93441,116.350043,0,201,39613.557662037,2008-06-14,13:23:02
39.934776,116.350095,0,204,39613.5577199074,2008-06-14,13:23:07
39.935038,116.350031,0,206,39613.5577777778,2008-06-14,13:23:12
39.935269,116.350012,0,202,39613.5578356481,2008-06-14,13:23:17
39.93566,116.35006,0,196,39613.5578935185,2008-06-14,13:23:22
39.936298,116.350047,0,171,39613.5579513889,2008-06-14,13:23:27
39.937042,116.349953,0,157,39613.5580092593,2008-06-14,13:23:32
39.937729,116.349899,0,148,39613.5580671296,2008-06-14,13:23:37
39.938538,116.349796,0,125,39613.558125,2008-06-14,13:23:42
39.93928,116.349725,0,117,39613.5581828704,2008-06-14,13:23:47
39.939911,116.349637,0,115,39613.5582407407,2008-06-14,13:23:52
39.940479,116.349745,0,116,39613.5582986111,2008-06-14,13:23:57
39.941158,116.349785,0,111,39613.5583564815,2008-06-14,13:24:02
39.941884,116.350017,0,106,39613.5584143519,2008-06-14,13:24:07
39.942571,116.350297,0,104,39613.5584722222,2008-06-14,13:24:12
39.943213,116.350325,0,102,39613.5585300926,2008-06-14,13:24:17
39.943634,116.35041,0,102,39613.558587963,2008-06-14,13:24:22
39.944093,116.350528,0,100,39613.5586458333,2008-06-14,13:24:27
39.944492,116.35068,0,105,39613.5587037037,2008-06-14,13:24:32
39.944952,116.350726,0,111,39613.5587615741,2008-06-14,13:24:37
39.945513,116.350653,0,115,39613.5588194444,2008-06-14,13:24:42
39.945836,116.350618,0,114,39613.5588773148,2008-06-14,13:24:47
39.945884,116.350579,0,121,39613.5589351852,2008-06-14,13:24:52
39.945856,116.350535,0,129,39613.5589930556,2008-06-14,13:24:57
39.945884,116.350567,0,131,39613.5590509259,2008-06-14,13:25:02
39.946141,116.350608,0,134,39613.5591087963,2008-06-14,13:25:07
39.946622,116.350528,0,143,39613.5591666667,2008-06-14,13:25:12
39.947191,116.350494,0,147,39613.559224537,2008-06-14,13:25:17
39.947761,116.350449,0,151,39613.5592824074,2008-06-14,13:25:22
39.948239,116.350356,0,171,39613.5593402778,2008-06-14,13:25:27
39.948625,116.350238,0,184,39613.5593981481,2008-06-14,13:25:32
39.949109,116.350097,0,177,39613.5594560185,2008-06-14,13:25:37
39.949582,116.349902,0,197,39613.5595138889,2008-06-14,13:25:42
39.949903,116.349866,0,223,39613.5595717593,2008-06-14,13:25:47
39.95005,116.349849,0,256,39613.5596296296,2008-06-14,13:25:52
39.950149,116.349871,0,290,39613.5596875,2008-06-14,13:25:57
39.950202,116.349893,0,315,39613.5597453704,2008-06-14,13:26:02
39.950222,116.349882,0,329,39613.5598032407,2008-06-14,13:26:07
39.950224,116.349901,0,339,39613.5598611111,2008-06-14,13:26:12
39.950318,116.349905,0,348,39613.5599189815,2008-06-14,13:26:17
39.95055,116.349853,0,358,39613.5599768519,2008-06-14,13:26:22
39.950737,116.349714,0,376,39613.5600347222,2008-06-14,13:26:27
39.950937,116.34946,0,394,39613.5600925926,2008-06-14,13:26:32
39.951164,116.349156,0,403,39613.560150463,2008-06-14,13:26:37
39.951325,116.349201,0,413,39613.5602083333,2008-06-14,13:26:42
39.951285,116.349394,0,410,39613.5602662037,2008-06-14,13:26:47
39.951296,116.349409,0,416,39613.5603240741,2008-06-14,13:26:52
39.951308,116.349426,0,417,39613.5603819444,2008-06-14,13:26:57
39.951423,116.349573,0,403,39613.5604398148,2008-06-14,13:27:02
39.951673,116.3496,0,395,39613.5604976852,2008-06-14,13:27:07
39.952183,116.349636,0,385,39613.5605555556,2008-06-14,13:27:12
39.952927,116.349579,0,366,39613.5606134259,2008-06-14,13:27:17
39.953667,116.349541,0,348,39613.5606712963,2008-06-14,13:27:22
39.954508,116.349473,0,327,39613.5607291667,2008-06-14,13:27:27
39.95538,116.349396,0,307,39613.560787037,2008-06-14,13:27:32
39.956127,116.349293,0,298,39613.5608449074,2008-06-14,13:27:37
39.95656,116.34918,0,274,39613.5609027778,2008-06-14,13:27:42
39.956819,116.349174,0,245,39613.5609606481,2008-06-14,13:27:47
39.956978,116.349216,0,232,39613.5610185185,2008-06-14,13:27:52
39.956988,116.349282,0,212,39613.5610763889,2008-06-14,13:27:57
39.956984,116.349322,0,195,39613.5611342593,2008-06-14,13:28:02
39.957025,116.349303,0,178,39613.5611921296,2008-06-14,13:28:07
39.957116,116.349265,0,160,39613.56125,2008-06-14,13:28:12
39.957322,116.349201,0,139,39613.5613078704,2008-06-14,13:28:17
39.957348,116.349207,0,136,39613.5613657407,2008-06-14,13:28:22
39.957367,116.349232,0,132,39613.5614236111,2008-06-14,13:28:27
39.957487,116.349243,0,132,39613.5614814815,2008-06-14,13:28:32
39.957935,116.349197,0,124,39613.5615393519,2008-06-14,13:28:37
39.95849,116.349129,0,117,39613.5615972222,2008-06-14,13:28:42
39.958965,116.349104,0,110,39613.5616550926,2008-06-14,13:28:47
39.959414,116.349038,0,106,39613.561712963,2008-06-14,13:28:52
39.959807,116.348953,0,143,39613.5617708333,2008-06-14,13:28:57
39.960033,116.349014,0,171,39613.5618287037,2008-06-14,13:29:02
39.960232,116.349045,0,176,39613.5618865741,2008-06-14,13:29:07
39.960509,116.349058,0,175,39613.5619444444,2008-06-14,13:29:12
39.960791,116.349084,0,185,39613.5620023148,2008-06-14,13:29:17
39.961081,116.349088,0,182,39613.5620601852,2008-06-14,13:29:22
39.961471,116.349059,0,180,39613.5621180556,2008-06-14,13:29:27
39.961845,116.349034,0,170,39613.5621759259,2008-06-14,13:29:32
39.962166,116.349039,0,165,39613.5622337963,2008-06-14,13:29:37
39.96247,116.349055,0,144,39613.5622916667,2008-06-14,13:29:42
39.962776,116.349066,0,133,39613.562349537,2008-06-14,13:29:47
39.963111,116.349128,0,133,39613.5624074074,2008-06-14,13:29:52
39.96342,116.349136,0,122,39613.5624652778,2008-06-14,13:29:57
39.96373,116.349118,0,104,39613.5625231481,2008-06-14,13:30:02
39.963994,116.348977,0,130,39613.5625810185,2008-06-14,13:30:07
39.96428,116.348957,0,139,39613.5626388889,2008-06-14,13:30:12
39.964562,116.34893,0,152,39613.5626967593,2008-06-14,13:30:17
39.964835,116.348838,0,175,39613.5627546296,2008-06-14,13:30:22
39.965088,116.348752,0,190,39613.5628125,2008-06-14,13:30:27
39.965302,116.34869,0,211,39613.5628703704,2008-06-14,13:30:32
39.965557,116.348662,0,206,39613.5629282407,2008-06-14,13:30:37
39.965831,116.348694,0,211,39613.5629861111,2008-06-14,13:30:42
39.966176,116.348692,0,213,39613.5630439815,2008-06-14,13:30:47
39.966476,116.348734,0,218,39613.5631018518,2008-06-14,13:30:52
39.966635,116.348796,0,216,39613.5631597222,2008-06-14,13:30:57
39.966762,116.348709,0,211,39613.5632175926,2008-06-14,13:31:02
39.966781,116.348673,0,212,39613.563275463,2008-06-14,13:31:07
39.966851,116.348597,0,207,39613.5633333333,2008-06-14,13:31:12
39.966938,116.348642,0,198,39613.5633912037,2008-06-14,13:31:17
39.967085,116.348668,0,201,39613.5634490741,2008-06-14,13:31:22
39.967297,116.348654,0,197,39613.5635069444,2008-06-14,13:31:27
39.967712,116.348536,0,189,39613.5635648148,2008-06-14,13:31:32
39.968223,116.348446,0,183,39613.5636226852,2008-06-14,13:31:37
39.968719,116.348434,0,180,39613.5636805556,2008-06-14,13:31:42
39.96927,116.348419,0,179,39613.5637384259,2008-06-14,13:31:47
39.969874,116.348393,0,184,39613.5637962963,2008-06-14,13:31:52
39.970495,116.348344,0,178,39613.5638541667,2008-06-14,13:31:57
39.971135,116.348286,0,163,39613.563912037,2008-06-14,13:32:02
39.971753,116.348244,0,142,39613.5639699074,2008-06-14,13:32:07
39.972356,116.348221,0,114,39613.5640277778,2008-06-14,13:32:12
39.972985,116.348193,0,104,39613.5640856481,2008-06-14,13:32:17
39.973606,116.348209,0,109,39613.5641435185,2008-06-14,13:32:22
39.974286,116.348149,0,122,39613.5642013889,2008-06-14,13:32:27
39.974944,116.348098,0,150,39613.5642592593,2008-06-14,13:32:32
39.975587,116.348028,0,168,39613.5643171296,2008-06-14,13:32:37
39.976184,116.347987,0,164,39613.564375,2008-06-14,13:32:42
39.976805,116.347974,0,169,39613.5644328704,2008-06-14,13:32:47
39.977489,116.347925,0,168,39613.5644907407,2008-06-14,13:32:52
39.978134,116.347905,0,170,39613.5645486111,2008-06-14,13:32:57
39.978747,116.347909,0,170,39613.5646064815,2008-06-14,13:33:02
39.979341,116.347893,0,167,39613.5646643518,2008-06-14,13:33:07
39.979963,116.34786,0,166,39613.5647222222,2008-06-14,13:33:12
39.980549,116.347856,0,166,39613.5647800926,2008-06-14,13:33:17
39.981052,116.347856,0,166,39613.564837963,2008-06-14,13:33:22
39.981366,116.347843,0,165,39613.5648958333,2008-06-14,13:33:27
39.981534,116.347812,0,165,39613.5649537037,2008-06-14,13:33:32
39.981489,116.347809,0,164,39613.5650115741,2008-06-14,13:33:37
39.981489,116.347809,0,164,39613.5650462963,2008-06-14,13:33:40
39.981482,116.347813,0,166,39613.5650694444,2008-06-14,13:33:42
39.981443,116.347857,0,167,39613.5651273148,2008-06-14,13:33:47
39.981331,116.347913,0,151,39613.5651851852,2008-06-14,13:33:52
39.981329,116.347884,0,146,39613.5652430556,2008-06-14,13:33:57
39.981314,116.347893,0,143,39613.5653009259,2008-06-14,13:34:02
39.981271,116.347894,0,143,39613.5653587963,2008-06-14,13:34:07
39.981203,116.347905,0,145,39613.5654166667,2008-06-14,13:34:12
39.981162,116.347903,0,152,39613.565474537,2008-06-14,13:34:17
39.981112,116.347917,0,154,39613.5655324074,2008-06-14,13:34:22
39.981051,116.34791,0,157,39613.5655902778,2008-06-14,13:34:27
39.98099,116.347919,0,160,39613.5656481481,2008-06-14,13:34:32
39.980928,116.347902,0,167,39613.5657060185,2008-06-14,13:34:37
39.980861,116.347896,0,167,39613.5657638889,2008-06-14,13:34:42
39.980799,116.347906,0,165,39613.5658217593,2008-06-14,13:34:47
39.980752,116.347908,0,166,39613.5658796296,2008-06-14,13:34:52
39.980698,116.347909,0,165,39613.5659375,2008-06-14,13:34:57
39.980646,116.34789,0,165,39613.5659953704,2008-06-14,13:35:02
39.980587,116.347907,0,164,39613.5660532407,2008-06-14,13:35:07
39.98055,116.34791,0,169,39613.5661111111,2008-06-14,13:35:12
39.980517,116.347933,0,172,39613.5661689815,2008-06-14,13:35:17
39.980466,116.347971,0,173,39613.5662268519,2008-06-14,13:35:22
39.980423,116.347985,0,174,39613.5662847222,2008-06-14,13:35:27
39.980345,116.347998,0,169,39613.5663425926,2008-06-14,13:35:32
39.980284,116.348002,0,171,39613.566400463,2008-06-14,13:35:37
39.980262,116.348044,0,171,39613.5664583333,2008-06-14,13:35:42
39.980257,116.348127,0,166,39613.5665162037,2008-06-14,13:35:47
39.980254,116.34817,0,164,39613.5665740741,2008-06-14,13:35:52
39.980249,116.348238,0,162,39613.5666319444,2008-06-14,13:35:57
39.980233,116.348297,0,154,39613.5666898148,2008-06-14,13:36:02
39.980247,116.348352,0,155,39613.5667476852,2008-06-14,13:36:07
39.980256,116.348425,0,155,39613.5668055556,2008-06-14,13:36:12
39.980253,116.348488,0,154,39613.5668634259,2008-06-14,13:36:17
39.980261,116.34856,0,152,39613.5669212963,2008-06-14,13:36:22
39.980268,116.348605,0,154,39613.5669791667,2008-06-14,13:36:27
39.980285,116.348675,0,154,39613.567037037,2008-06-14,13:36:32
39.980296,116.348744,0,159,39613.5670949074,2008-06-14,13:36:37
39.980282,116.348789,0,153,39613.5671527778,2008-06-14,13:36:42
39.980293,116.348859,0,154,39613.5672106481,2008-06-14,13:36:47
39.980275,116.348942,0,148,39613.5672685185,2008-06-14,13:36:52
39.980265,116.349021,0,147,39613.5673263889,2008-06-14,13:36:57
39.980266,116.349081,0,146,39613.5673842593,2008-06-14,13:37:02
39.980304,116.349151,0,137,39613.5674421296,2008-06-14,13:37:07
39.980313,116.349216,0,131,39613.5675,2008-06-14,13:37:12
39.98032,116.349275,0,132,39613.5675578704,2008-06-14,13:37:17
39.9803,116.349356,0,138,39613.5676157407,2008-06-14,13:37:22
39.980288,116.349452,0,152,39613.5676736111,2008-06-14,13:37:27
39.98028,116.349526,0,162,39613.5677314815,2008-06-14,13:37:32
39.980268,116.34961,0,170,39613.5677893519,2008-06-14,13:37:37
39.980255,116.34969,0,176,39613.5678472222,2008-06-14,13:37:42
39.980254,116.349773,0,177,39613.5679050926,2008-06-14,13:37:47
39.980261,116.349831,0,182,39613.567962963,2008-06-14,13:37:52
39.980263,116.349905,0,186,39613.5680208333,2008-06-14,13:37:57
39.98027,116.34998,0,187,39613.5680787037,2008-06-14,13:38:02
39.980267,116.350036,0,186,39613.5681365741,2008-06-14,13:38:07
39.980269,116.350104,0,185,39613.5681944444,2008-06-14,13:38:12
39.980285,116.350194,0,182,39613.5682523148,2008-06-14,13:38:17
39.980275,116.35025,0,177,39613.5683101852,2008-06-14,13:38:22
39.980277,116.350296,0,180,39613.5683680556,2008-06-14,13:38:27
39.980268,116.350348,0,182,39613.5684259259,2008-06-14,13:38:32
39.980268,116.350431,0,183,39613.5684837963,2008-06-14,13:38:37
39.980268,116.350516,0,185,39613.5685416667,2008-06-14,13:38:42
39.980291,116.350579,0,186,39613.568599537,2008-06-14,13:38:47
39.980283,116.350647,0,186,39613.5686574074,2008-06-14,13:38:52
39.980279,116.35068,0,186,39613.5687152778,2008-06-14,13:38:57
39.980277,116.350765,0,186,39613.5687731481,2008-06-14,13:39:02
39.980286,116.35081,0,184,39613.5688310185,2008-06-14,13:39:07
39.980274,116.350867,0,182,39613.5688888889,2008-06-14,13:39:12
39.980264,116.350921,0,183,39613.5689467593,2008-06-14,13:39:17
39.980271,116.351019,0,181,39613.5690046296,2008-06-14,13:39:22
39.980285,116.351137,0,180,39613.5690625,2008-06-14,13:39:27
39.980291,116.351196,0,173,39613.5691203704,2008-06-14,13:39:32
39.980278,116.351256,0,172,39613.5691782407,2008-06-14,13:39:37
39.980284,116.351306,0,170,39613.5692361111,2008-06-14,13:39:42
39.980285,116.351381,0,170,39613.5692939815,2008-06-14,13:39:47
39.980273,116.351427,0,169,39613.5693518519,2008-06-14,13:39:52
39.980275,116.351465,0,168,39613.5694097222,2008-06-14,13:39:57
39.980273,116.351521,0,166,39613.5694675926,2008-06-14,13:40:02
39.980292,116.351628,0,166,39613.569525463,2008-06-14,13:40:07
39.980287,116.35169,0,166,39613.5695833333,2008-06-14,13:40:12
39.980298,116.351792,0,167,39613.5696412037,2008-06-14,13:40:17
39.980301,116.351838,0,168,39613.5696990741,2008-06-14,13:40:22
39.980288,116.351902,0,172,39613.5697569444,2008-06-14,13:40:27
39.980273,116.351943,0,171,39613.5698148148,2008-06-14,13:40:32
39.980252,116.351977,0,173,39613.5698726852,2008-06-14,13:40:37
39.980238,116.352078,0,177,39613.5699305556,2008-06-14,13:40:42
39.980239,116.352233,0,179,39613.5699884259,2008-06-14,13:40:47
39.980203,116.352297,0,181,39613.5700462963,2008-06-14,13:40:52
39.980179,116.352349,0,184,39613.5701041667,2008-06-14,13:40:57
39.980167,116.35241,0,186,39613.570162037,2008-06-14,13:41:02
39.980153,116.352493,0,185,39613.5702199074,2008-06-14,13:41:07
39.980126,116.35255,0,185,39613.5702777778,2008-06-14,13:41:12
39.980126,116.352613,0,182,39613.5703356481,2008-06-14,13:41:17
39.980103,116.352668,0,189,39613.5703935185,2008-06-14,13:41:22
39.980081,116.352711,0,195,39613.5704513889,2008-06-14,13:41:27
39.980096,116.352777,0,200,39613.5705092593,2008-06-14,13:41:32
39.980115,116.352873,0,205,39613.5705671296,2008-06-14,13:41:37
39.980107,116.352927,0,208,39613.570625,2008-06-14,13:41:42
39.980133,116.35299,0,211,39613.5706828704,2008-06-14,13:41:47
39.980137,116.353037,0,214,39613.5707407407,2008-06-14,13:41:52
39.980155,116.35313,0,216,39613.5707986111,2008-06-14,13:41:57
39.980149,116.353193,0,219,39613.5708564815,2008-06-14,13:42:02
39.980159,116.353274,0,222,39613.5709143518,2008-06-14,13:42:07
39.980144,116.353359,0,222,39613.5709722222,2008-06-14,13:42:12
39.980161,116.35343,0,224,39613.5710300926,2008-06-14,13:42:17
39.980185,116.353512,0,226,39613.571087963,2008-06-14,13:42:22
39.980202,116.353555,0,232,39613.5711458333,2008-06-14,13:42:27
39.980251,116.353641,0,258,39613.5712037037,2008-06-14,13:42:32
39.980274,116.353676,0,263,39613.5712615741,2008-06-14,13:42:37
39.980296,116.353727,0,265,39613.5713194444,2008-06-14,13:42:42
39.980335,116.35376,0,267,39613.5713773148,2008-06-14,13:42:47
39.980344,116.353766,0,268,39613.5714351852,2008-06-14,13:42:52
39.980344,116.353766,0,268,39613.5714699074,2008-06-14,13:42:55
39.980344,116.353768,0,268,39613.5714930556,2008-06-14,13:42:57
39.980343,116.353779,0,268,39613.5715509259,2008-06-14,13:43:02
39.980341,116.353792,0,268,39613.5716087963,2008-06-14,13:43:07
39.980341,116.353792,0,268,39613.5716435185,2008-06-14,13:43:10
39.98034,116.353799,0,268,39613.5716666667,2008-06-14,13:43:12
39.980153,116.353801,0,192,39613.5739814815,2008-06-14,13:46:32
39.98016,116.353842,0,199,39613.5740393519,2008-06-14,13:46:37
39.980165,116.35391,0,196,39613.5740972222,2008-06-14,13:46:42
39.98011,116.353992,0,194,39613.5741550926,2008-06-14,13:46:47
39.980119,116.354045,0,198,39613.574212963,2008-06-14,13:46:52
39.980131,116.354127,0,205,39613.5742708333,2008-06-14,13:46:57
39.980153,116.354174,0,212,39613.5743287037,2008-06-14,13:47:02
39.98015,116.354206,0,210,39613.5743865741,2008-06-14,13:47:07
39.980166,116.354246,0,216,39613.5744444444,2008-06-14,13:47:12
39.980145,116.354312,0,213,39613.5745023148,2008-06-14,13:47:17
39.98014,116.354357,0,215,39613.5745601852,2008-06-14,13:47:22
39.98016,116.354461,0,216,39613.5746180556,2008-06-14,13:47:27
39.980185,116.354538,0,221,39613.5746759259,2008-06-14,13:47:32
39.980176,116.354596,0,227,39613.5747337963,2008-06-14,13:47:37
39.98018,116.354669,0,231,39613.5747916667,2008-06-14,13:47:42
39.980167,116.354765,0,230,39613.574849537,2008-06-14,13:47:47
39.980186,116.354853,0,231,39613.5749074074,2008-06-14,13:47:52
39.980193,116.354941,0,230,39613.5749652778,2008-06-14,13:47:57
39.980194,116.355042,0,231,39613.5750231481,2008-06-14,13:48:02
39.980207,116.355115,0,235,39613.5750810185,2008-06-14,13:48:07
39.980227,116.355184,0,236,39613.5751388889,2008-06-14,13:48:12
39.980212,116.355308,0,230,39613.5751967593,2008-06-14,13:48:17
39.980205,116.355403,0,225,39613.5752546296,2008-06-14,13:48:22
39.980214,116.35547,0,225,39613.5753125,2008-06-14,13:48:27
39.980249,116.355515,0,225,39613.5753703704,2008-06-14,13:48:32
39.980269,116.355563,0,223,39613.5754282407,2008-06-14,13:48:37
39.980302,116.355598,0,224,39613.5754861111,2008-06-14,13:48:42
39.980345,116.355649,0,214,39613.5755439815,2008-06-14,13:48:47
39.980384,116.355686,0,209,39613.5756018519,2008-06-14,13:48:52
39.980417,116.355716,0,208,39613.5756597222,2008-06-14,13:48:57
39.980475,116.355693,0,207,39613.5757175926,2008-06-14,13:49:02
39.98051,116.355665,0,208,39613.575775463,2008-06-14,13:49:07
39.980566,116.355687,0,203,39613.5758333333,2008-06-14,13:49:12
39.980632,116.355688,0,201,39613.5758912037,2008-06-14,13:49:17
39.980681,116.355697,0,203,39613.5759490741,2008-06-14,13:49:22
39.980735,116.355693,0,208,39613.5760069444,2008-06-14,13:49:27
39.980806,116.355655,0,216,39613.5760648148,2008-06-14,13:49:32
39.980837,116.355634,0,217,39613.5761226852,2008-06-14,13:49:37
39.980888,116.355696,0,217,39613.5761805556,2008-06-14,13:49:42
39.980948,116.355758,0,215,39613.5762384259,2008-06-14,13:49:47
39.981001,116.355733,0,215,39613.5762962963,2008-06-14,13:49:52
39.98106,116.355725,0,226,39613.5763541667,2008-06-14,13:49:57
39.98109,116.355711,0,237,39613.576412037,2008-06-14,13:50:02
39.981124,116.355685,0,237,39613.5764699074,2008-06-14,13:50:07
39.981178,116.355705,0,241,39613.5765277778,2008-06-14,13:50:12
39.981244,116.355774,0,237,39613.5765856481,2008-06-14,13:50:17
39.981292,116.355795,0,240,39613.5766435185,2008-06-14,13:50:22
39.981368,116.355757,0,241,39613.5767013889,2008-06-14,13:50:27
39.981428,116.355745,0,245,39613.5767592593,2008-06-14,13:50:32
39.981476,116.355722,0,246,39613.5768171296,2008-06-14,13:50:37
39.981521,116.3557,0,248,39613.576875,2008-06-14,13:50:42
39.981587,116.355735,0,247,39613.5769328704,2008-06-14,13:50:47
39.981665,116.355766,0,231,39613.5769907407,2008-06-14,13:50:52
39.981722,116.355742,0,238,39613.5770486111,2008-06-14,13:50:57
39.981777,116.35573,0,238,39613.5771064815,2008-06-14,13:51:02
39.981842,116.355705,0,247,39613.5771643519,2008-06-14,13:51:07
39.981903,116.355687,0,268,39613.5772222222,2008-06-14,13:51:12
39.981939,116.355702,0,282,39613.5772800926,2008-06-14,13:51:17
39.982003,116.355702,0,291,39613.577337963,2008-06-14,13:51:22
39.982073,116.355685,0,298,39613.5773958333,2008-06-14,13:51:27
39.982129,116.355692,0,307,39613.5774537037,2008-06-14,13:51:32
39.982182,116.355667,0,315,39613.5775115741,2008-06-14,13:51:37
39.982211,116.355636,0,316,39613.5775694444,2008-06-14,13:51:42
39.982269,116.355636,0,314,39613.5776273148,2008-06-14,13:51:47
39.982312,116.355638,0,321,39613.5776851852,2008-06-14,13:51:52
39.982413,116.355743,0,323,39613.5777430556,2008-06-14,13:51:57
39.982514,116.355812,0,308,39613.5778009259,2008-06-14,13:52:02
39.982567,116.355814,0,290,39613.5778587963,2008-06-14,13:52:07
39.982622,116.355777,0,280,39613.5779166667,2008-06-14,13:52:12
39.982665,116.355767,0,282,39613.577974537,2008-06-14,13:52:17
39.98271,116.355778,0,292,39613.5780324074,2008-06-14,13:52:22
39.982758,116.355722,0,302,39613.5780902778,2008-06-14,13:52:27
39.982791,116.355643,0,309,39613.5781481481,2008-06-14,13:52:32
39.982817,116.355597,0,314,39613.5782060185,2008-06-14,13:52:37
39.982858,116.355597,0,316,39613.5782638889,2008-06-14,13:52:42
39.98299,116.355808,0,313,39613.5783217593,2008-06-14,13:52:47
39.983059,116.35586,0,310,39613.5783796296,2008-06-14,13:52:52
39.983107,116.355867,0,307,39613.5784375,2008-06-14,13:52:57
39.983157,116.355825,0,313,39613.5784953704,2008-06-14,13:53:02
39.983218,116.355793,0,315,39613.5785532407,2008-06-14,13:53:07
39.983273,116.355792,0,323,39613.5786111111,2008-06-14,13:53:12
39.983347,116.355756,0,326,39613.5786689815,2008-06-14,13:53:17
39.983377,116.355727,0,328,39613.5787268518,2008-06-14,13:53:22
39.983428,116.355672,0,326,39613.5787847222,2008-06-14,13:53:27
39.983446,116.355654,0,329,39613.5788425926,2008-06-14,13:53:32
39.983553,116.355729,0,336,39613.578900463,2008-06-14,13:53:37
39.983633,116.355867,0,312,39613.5789583333,2008-06-14,13:53:42
39.98371,116.355821,0,305,39613.5790162037,2008-06-14,13:53:47
39.983774,116.355774,0,313,39613.5790740741,2008-06-14,13:53:52
39.983837,116.355764,0,319,39613.5791319444,2008-06-14,13:53:57
39.983892,116.355737,0,326,39613.5791898148,2008-06-14,13:54:02
39.983962,116.355692,0,336,39613.5792476852,2008-06-14,13:54:07
39.984029,116.355593,0,339,39613.5793055556,2008-06-14,13:54:12
39.9841,116.355489,0,314,39613.5793634259,2008-06-14,13:54:17
39.984154,116.355367,0,282,39613.5794212963,2008-06-14,13:54:22
39.984153,116.355257,0,277,39613.5794791667,2008-06-14,13:54:27
39.984149,116.355159,0,273,39613.579537037,2008-06-14,13:54:32
39.984148,116.355057,0,275,39613.5795949074,2008-06-14,13:54:37
39.984145,116.354981,0,274,39613.5796527778,2008-06-14,13:54:42
39.984144,116.354914,0,276,39613.5797106481,2008-06-14,13:54:47
39.984145,116.354831,0,279,39613.5797685185,2008-06-14,13:54:52
39.984133,116.354763,0,280,39613.5798263889,2008-06-14,13:54:57
39.984111,116.3547,0,281,39613.5798842593,2008-06-14,13:55:02
39.984107,116.354674,0,277,39613.5799421296,2008-06-14,13:55:07
39.984093,116.354639,0,267,39613.58,2008-06-14,13:55:12
39.984085,116.354563,0,268,39613.5800578704,2008-06-14,13:55:17
39.984107,116.354477,0,266,39613.5801157407,2008-06-14,13:55:22
39.98413,116.354378,0,263,39613.5801736111,2008-06-14,13:55:27
39.984127,116.354288,0,255,39613.5802314815,2008-06-14,13:55:32
39.984115,116.354205,0,254,39613.5802893518,2008-06-14,13:55:37
39.98414,116.354113,0,255,39613.5803472222,2008-06-14,13:55:42
39.984132,116.354035,0,255,39613.5804050926,2008-06-14,13:55:47
39.984142,116.353947,0,253,39613.580462963,2008-06-14,13:55:52
39.984179,116.353878,0,249,39613.5805208333,2008-06-14,13:55:57
39.984193,116.353836,0,240,39613.5805787037,2008-06-14,13:56:02
39.984226,116.353842,0,234,39613.5806365741,2008-06-14,13:56:07
39.984256,116.353831,0,232,39613.5806944444,2008-06-14,13:56:12
39.984318,116.353805,0,233,39613.5807523148,2008-06-14,13:56:17
39.984364,116.353825,0,229,39613.5808101852,2008-06-14,13:56:22
39.984431,116.353821,0,223,39613.5808680556,2008-06-14,13:56:27
39.984494,116.353823,0,228,39613.5809259259,2008-06-14,13:56:32
39.984548,116.353818,0,232,39613.5809837963,2008-06-14,13:56:37
39.984612,116.353826,0,225,39613.5810416667,2008-06-14,13:56:42
39.984675,116.35381,0,230,39613.581099537,2008-06-14,13:56:47
39.984725,116.353796,0,238,39613.5811574074,2008-06-14,13:56:52
39.984784,116.353786,0,243,39613.5812152778,2008-06-14,13:56:57
39.984833,116.353779,0,252,39613.5812731481,2008-06-14,13:57:02
39.984866,116.353756,0,254,39613.5813310185,2008-06-14,13:57:07
39.984889,116.353721,0,261,39613.5813888889,2008-06-14,13:57:12
39.985,116.353578,0,266,39613.5814467593,2008-06-14,13:57:17
39.985035,116.353534,0,272,39613.5815046296,2008-06-14,13:57:22
39.985005,116.353519,0,282,39613.5815625,2008-06-14,13:57:27
39.984967,116.353485,0,287,39613.5816203704,2008-06-14,13:57:32
39.984946,116.353455,0,291,39613.5816782407,2008-06-14,13:57:37
39.984947,116.353484,0,293,39613.5817361111,2008-06-14,13:57:42
39.984942,116.353495,0,294,39613.5817939815,2008-06-14,13:57:47
39.984914,116.353465,0,295,39613.5818518519,2008-06-14,13:57:52
39.984897,116.353445,0,295,39613.5819097222,2008-06-14,13:57:57
39.984941,116.353294,0,294,39613.5819675926,2008-06-14,13:58:02
39.985009,116.353236,0,294,39613.582025463,2008-06-14,13:58:07
39.985057,116.353171,0,293,39613.5820833333,2008-06-14,13:58:12
39.985089,116.353112,0,293,39613.5821412037,2008-06-14,13:58:17
39.985096,116.353094,0,292,39613.5821990741,2008-06-14,13:58:22
39.985094,116.353083,0,291,39613.5822569444,2008-06-14,13:58:27
39.985094,116.353083,0,291,39613.5822916667,2008-06-14,13:58:30
39.985098,116.353089,0,291,39613.5823148148,2008-06-14,13:58:32
39.985106,116.353099,0,290,39613.5823726852,2008-06-14,13:58:37
39.985098,116.353118,0,290,39613.5824305556,2008-06-14,13:58:42
39.98505,116.35315,0,290,39613.5824884259,2008-06-14,13:58:47
39.984999,116.353174,0,289,39613.5825462963,2008-06-14,13:58:52
39.984964,116.353196,0,288,39613.5826041667,2008-06-14,13:58:57
39.984949,116.353189,0,288,39613.582662037,2008-06-14,13:59:02
39.984937,116.353142,0,287,39613.5827199074,2008-06-14,13:59:07
39.98492,116.353081,0,287,39613.5827777778,2008-06-14,13:59:12
39.984914,116.352953,0,286,39613.5828356481,2008-06-14,13:59:17
39.984867,116.352864,0,286,39613.5828935185,2008-06-14,13:59:22
39.984806,116.352814,0,285,39613.5829513889,2008-06-14,13:59:27
39.98473,116.352895,0,284,39613.5830092593,2008-06-14,13:59:32
39.984819,116.352798,0,284,39613.5830671296,2008-06-14,13:59:37
39.984863,116.352767,0,283,39613.583125,2008-06-14,13:59:42
39.984884,116.352764,0,282,39613.5831828704,2008-06-14,13:59:47
39.984883,116.352775,0,282,39613.5832407407,2008-06-14,13:59:52
39.984878,116.352819,0,282,39613.5832986111,2008-06-14,13:59:57
39.984885,116.35283,0,282,39613.5833564815,2008-06-14,14:00:02
39.984885,116.35283,0,282,39613.5833912037,2008-06-14,14:00:05
39.984885,116.352838,0,282,39613.5834143519,2008-06-14,14:00:07
39.984884,116.352848,0,281,39613.5834722222,2008-06-14,14:00:12
39.98485,116.352872,0,280,39613.5835300926,2008-06-14,14:00:17
39.984826,116.352929,0,279,39613.583587963,2008-06-14,14:00:22
39.984817,116.353,0,277,39613.5836458333,2008-06-14,14:00:27
39.984822,116.35305,0,274,39613.5837037037,2008-06-14,14:00:32
39.984845,116.35308,0,270,39613.5837615741,2008-06-14,14:00:37
39.984816,116.352943,0,265,39613.5838194444,2008-06-14,14:00:42
39.984834,116.352876,0,258,39613.5838773148,2008-06-14,14:00:47
39.984857,116.352849,0,256,39613.5839351852,2008-06-14,14:00:52
39.984876,116.352844,0,254,39613.5839930556,2008-06-14,14:00:57
39.984903,116.352842,0,250,39613.5840509259,2008-06-14,14:01:02
39.984943,116.352865,0,245,39613.5841087963,2008-06-14,14:01:07
39.98497,116.352895,0,240,39613.5841666667,2008-06-14,14:01:12
39.985002,116.352936,0,235,39613.584224537,2008-06-14,14:01:17
39.98502,116.35299,0,230,39613.5842824074,2008-06-14,14:01:22
39.985034,116.353056,0,225,39613.5843402778,2008-06-14,14:01:27
39.985031,116.353086,0,219,39613.5843981481,2008-06-14,14:01:32
39.985034,116.353117,0,212,39613.5844560185,2008-06-14,14:01:37
39.985016,116.353098,0,204,39613.5845138889,2008-06-14,14:01:42
39.984973,116.353015,0,196,39613.5845717593,2008-06-14,14:01:47
39.984972,116.353026,0,185,39613.5846296296,2008-06-14,14:01:52
39.984981,116.353036,0,173,39613.5846875,2008-06-14,14:01:57
39.984991,116.353031,0,159,39613.5847453704,2008-06-14,14:02:02
39.984991,116.353031,0,159,39613.5847800926,2008-06-14,14:02:05
39.984991,116.353031,0,145,39613.5848032407,2008-06-14,14:02:07
39.985011,116.353077,0,130,39613.5848611111,2008-06-14,14:02:12
39.985013,116.353129,0,114,39613.5849189815,2008-06-14,14:02:17
39.984996,116.353138,0,97,39613.5849768519,2008-06-14,14:02:22
39.984993,116.353171,0,82,39613.5850347222,2008-06-14,14:02:27
39.985008,116.353199,0,67,39613.5850925926,2008-06-14,14:02:32
39.984978,116.35311,0,52,39613.585150463,2008-06-14,14:02:37
39.984994,116.353161,0,36,39613.5852083333,2008-06-14,14:02:42
39.984948,116.353,0,21,39613.5852662037,2008-06-14,14:02:47
39.984987,116.353054,0,5,39613.5853240741,2008-06-14,14:02:52
39.984958,116.352958,0,-10,39613.5853819444,2008-06-14,14:02:57
39.984967,116.352939,0,-20,39613.5854398148,2008-06-14,14:03:02
39.984979,116.352958,0,-32,39613.5854976852,2008-06-14,14:03:07
39.984883,116.352886,0,-45,39613.5855555556,2008-06-14,14:03:12
