# Supplementary material for: Research on differential privacy protection method based on user tendency
Source: PLoS One. 2023 Oct 26;18(10):e0288823. doi: 10.1371/journal.pone.0288823 (PMC10602288; doi:10.1371/journal.pone.0288823)
Supplement: S3 Data — (ZIP) [file pone.0288823.s003.zip › Data 5-3/052/Trajectory/20080615065036.plt]

Geolife trajectory
WGS 84
Altitude is in Feet
Reserved 3
0,2,255,My Track,0,0,2,8421376
0
39.983937,116.349883,0,222,39614.2851388889,2008-06-15,06:50:36
39.983881,116.349807,0,257,39614.2851967593,2008-06-15,06:50:41
39.983885,116.349756,0,286,39614.2852546296,2008-06-15,06:50:46
39.98389,116.349681,0,289,39614.2853125,2008-06-15,06:50:51
39.983887,116.34963,0,289,39614.2853703704,2008-06-15,06:50:56
39.983866,116.349556,0,304,39614.2854282407,2008-06-15,06:51:01
39.983868,116.349464,0,302,39614.2854861111,2008-06-15,06:51:06
39.983883,116.349346,0,299,39614.2855439815,2008-06-15,06:51:11
39.98386,116.349265,0,297,39614.2856018519,2008-06-15,06:51:16
39.983803,116.349216,0,293,39614.2856597222,2008-06-15,06:51:21
39.983764,116.349186,0,288,39614.2857175926,2008-06-15,06:51:26
39.983529,116.349148,0,284,39614.285775463,2008-06-15,06:51:31
39.983422,116.349085,0,278,39614.2858333333,2008-06-15,06:51:36
39.98335,116.349045,0,272,39614.2858912037,2008-06-15,06:51:41
39.983278,116.349019,0,265,39614.2859490741,2008-06-15,06:51:46
39.983218,116.348986,0,259,39614.2860069444,2008-06-15,06:51:51
39.983146,116.348948,0,251,39614.2860648148,2008-06-15,06:51:56
39.9831,116.348882,0,244,39614.2861226852,2008-06-15,06:52:01
39.983074,116.348848,0,236,39614.2861805556,2008-06-15,06:52:06
39.983047,116.348804,0,226,39614.2862384259,2008-06-15,06:52:11
39.983039,116.348693,0,220,39614.2862962963,2008-06-15,06:52:16
39.983025,116.348645,0,211,39614.2863541667,2008-06-15,06:52:21
39.983013,116.348564,0,204,39614.286412037,2008-06-15,06:52:26
39.983017,116.348451,0,199,39614.2864699074,2008-06-15,06:52:31
39.983048,116.348325,0,193,39614.2865277778,2008-06-15,06:52:36
39.983055,116.348289,0,188,39614.2865856481,2008-06-15,06:52:41
39.983047,116.34822,0,185,39614.2866435185,2008-06-15,06:52:46
39.983006,116.348159,0,184,39614.2867013889,2008-06-15,06:52:51
39.982983,116.348086,0,185,39614.2867592593,2008-06-15,06:52:56
39.982916,116.348044,0,182,39614.2868171296,2008-06-15,06:53:01
39.982886,116.34795,0,153,39614.286875,2008-06-15,06:53:06
39.982833,116.347933,0,138,39614.2869328704,2008-06-15,06:53:11
39.982847,116.347849,0,137,39614.2869907407,2008-06-15,06:53:16
39.982842,116.347791,0,137,39614.2870486111,2008-06-15,06:53:21
39.982739,116.347752,0,136,39614.2871064815,2008-06-15,06:53:26
39.982657,116.347748,0,135,39614.2871643519,2008-06-15,06:53:31
39.982581,116.347744,0,136,39614.2872222222,2008-06-15,06:53:36
39.982518,116.34776,0,137,39614.2872800926,2008-06-15,06:53:41
39.982423,116.347748,0,139,39614.287337963,2008-06-15,06:53:46
39.982334,116.347747,0,141,39614.2873958333,2008-06-15,06:53:51
39.982289,116.347746,0,133,39614.2874537037,2008-06-15,06:53:56
39.982221,116.347727,0,117,39614.2875115741,2008-06-15,06:54:01
39.98217,116.347709,0,121,39614.2875694444,2008-06-15,06:54:06
39.982096,116.347723,0,118,39614.2876273148,2008-06-15,06:54:11
39.982017,116.347723,0,111,39614.2876851852,2008-06-15,06:54:16
39.981953,116.347738,0,105,39614.2877430556,2008-06-15,06:54:21
39.981886,116.347721,0,99,39614.2878009259,2008-06-15,06:54:26
39.981809,116.34772,0,98,39614.2878587963,2008-06-15,06:54:31
39.981736,116.347697,0,95,39614.2879166667,2008-06-15,06:54:36
39.981676,116.347682,0,93,39614.287974537,2008-06-15,06:54:41
39.981603,116.347714,0,83,39614.2880324074,2008-06-15,06:54:46
39.981531,116.347676,0,79,39614.2880902778,2008-06-15,06:54:51
39.981274,116.347709,0,121,39614.2900578704,2008-06-15,06:57:41
39.981254,116.347692,0,122,39614.2901157407,2008-06-15,06:57:46
39.98126,116.34768,0,121,39614.2901736111,2008-06-15,06:57:51
39.981301,116.347661,0,123,39614.2902314815,2008-06-15,06:57:56
39.981289,116.3476,0,125,39614.2902893518,2008-06-15,06:58:01
39.981372,116.347561,0,126,39614.2903472222,2008-06-15,06:58:06
39.981618,116.347531,0,126,39614.2904050926,2008-06-15,06:58:11
39.981954,116.347525,0,124,39614.290462963,2008-06-15,06:58:16
39.982351,116.347493,0,120,39614.2905208333,2008-06-15,06:58:21
39.982802,116.347453,0,119,39614.2905787037,2008-06-15,06:58:26
39.983275,116.347424,0,120,39614.2906365741,2008-06-15,06:58:31
39.983798,116.347389,0,124,39614.2906944444,2008-06-15,06:58:36
39.984229,116.34736,0,132,39614.2907523148,2008-06-15,06:58:41
39.984442,116.34735,0,145,39614.2908101852,2008-06-15,06:58:46
39.984448,116.347364,0,153,39614.2908680556,2008-06-15,06:58:51
39.98445,116.347365,0,158,39614.2909259259,2008-06-15,06:58:56
39.984455,116.347369,0,159,39614.2909837963,2008-06-15,06:59:01
39.984457,116.347373,0,159,39614.2910416667,2008-06-15,06:59:06
39.984457,116.347373,0,159,39614.2910763889,2008-06-15,06:59:09
39.98446,116.347379,0,159,39614.291099537,2008-06-15,06:59:11
39.98446,116.347389,0,159,39614.2911574074,2008-06-15,06:59:16
39.984459,116.347395,0,158,39614.2912152778,2008-06-15,06:59:21
39.984459,116.347395,0,158,39614.29125,2008-06-15,06:59:24
39.984458,116.3474,0,158,39614.2912731481,2008-06-15,06:59:26
39.984496,116.347414,0,157,39614.2913310185,2008-06-15,06:59:31
39.984613,116.347415,0,156,39614.2913888889,2008-06-15,06:59:36
39.98465,116.347387,0,154,39614.2914467593,2008-06-15,06:59:41
39.984687,116.347333,0,154,39614.2915046296,2008-06-15,06:59:46
39.984676,116.347341,0,157,39614.2915625,2008-06-15,06:59:51
39.984671,116.347336,0,158,39614.2916203704,2008-06-15,06:59:56
39.984671,116.347336,0,158,39614.2916550926,2008-06-15,06:59:59
39.984668,116.347335,0,158,39614.2916782407,2008-06-15,07:00:01
39.984628,116.347328,0,160,39614.2917361111,2008-06-15,07:00:06
39.984601,116.347328,0,161,39614.2917939815,2008-06-15,07:00:11
39.984626,116.347415,0,158,39614.2918518518,2008-06-15,07:00:16
39.98477,116.347441,0,158,39614.2919097222,2008-06-15,07:00:21
39.985063,116.34745,0,160,39614.2919675926,2008-06-15,07:00:26
39.98541,116.347349,0,162,39614.292025463,2008-06-15,07:00:31
39.985703,116.347202,0,163,39614.2920833333,2008-06-15,07:00:36
39.98578,116.346912,0,149,39614.2921412037,2008-06-15,07:00:41
39.98576,116.34658,0,138,39614.2921990741,2008-06-15,07:00:46
39.985738,116.346127,0,126,39614.2922569444,2008-06-15,07:00:51
39.985733,116.345547,0,118,39614.2923148148,2008-06-15,07:00:56
39.985775,116.344934,0,119,39614.2923726852,2008-06-15,07:01:01
39.985771,116.344332,0,124,39614.2924305556,2008-06-15,07:01:06
39.985698,116.343725,0,137,39614.2924884259,2008-06-15,07:01:11
39.985657,116.343207,0,141,39614.2925462963,2008-06-15,07:01:16
39.98565,116.342593,0,135,39614.2926041667,2008-06-15,07:01:21
39.985641,116.341841,0,115,39614.292662037,2008-06-15,07:01:26
39.98557,116.341087,0,131,39614.2927199074,2008-06-15,07:01:31
39.985541,116.340387,0,138,39614.2927777778,2008-06-15,07:01:36
39.985548,116.339801,0,144,39614.2928356482,2008-06-15,07:01:41
39.985526,116.339578,0,153,39614.2928935185,2008-06-15,07:01:46
39.985526,116.339578,0,153,39614.2929282407,2008-06-15,07:01:49
39.985528,116.339579,0,151,39614.2929513889,2008-06-15,07:01:51
39.985503,116.339532,0,152,39614.2930092593,2008-06-15,07:01:56
39.985458,116.339356,0,167,39614.2930671296,2008-06-15,07:02:01
39.985508,116.338996,0,175,39614.293125,2008-06-15,07:02:06
39.985473,116.338654,0,178,39614.2931828704,2008-06-15,07:02:11
39.985465,116.338138,0,168,39614.2932407407,2008-06-15,07:02:16
39.985448,116.337474,0,163,39614.2932986111,2008-06-15,07:02:21
39.985456,116.336765,0,159,39614.2933564815,2008-06-15,07:02:26
39.985437,116.335995,0,147,39614.2934143519,2008-06-15,07:02:31
39.985366,116.335226,0,149,39614.2934722222,2008-06-15,07:02:36
39.985293,116.334436,0,159,39614.2935300926,2008-06-15,07:02:41
39.985211,116.333595,0,170,39614.293587963,2008-06-15,07:02:46
39.98516,116.332835,0,186,39614.2936458333,2008-06-15,07:02:51
39.98511,116.332124,0,203,39614.2937037037,2008-06-15,07:02:56
39.98509,116.331407,0,207,39614.2937615741,2008-06-15,07:03:01
39.985078,116.33079,0,209,39614.2938194444,2008-06-15,07:03:06
39.985068,116.330222,0,201,39614.2938773148,2008-06-15,07:03:11
39.985068,116.329657,0,188,39614.2939351852,2008-06-15,07:03:16
39.985074,116.329084,0,174,39614.2939930556,2008-06-15,07:03:21
39.985076,116.328642,0,146,39614.2940509259,2008-06-15,07:03:26
39.985057,116.328361,0,124,39614.2941087963,2008-06-15,07:03:31
39.985049,116.328125,0,112,39614.2941666667,2008-06-15,07:03:36
39.985044,116.327933,0,105,39614.294224537,2008-06-15,07:03:41
39.985031,116.327622,0,115,39614.2942824074,2008-06-15,07:03:46
39.985027,116.327214,0,103,39614.2943402778,2008-06-15,07:03:51
39.985008,116.326698,0,96,39614.2943981481,2008-06-15,07:03:56
39.984979,116.326058,0,97,39614.2944560185,2008-06-15,07:04:01
39.984946,116.325416,0,105,39614.2945138889,2008-06-15,07:04:06
39.984925,116.324952,0,117,39614.2945717593,2008-06-15,07:04:11
39.984933,116.324749,0,124,39614.2946296296,2008-06-15,07:04:16
39.98493,116.324769,0,123,39614.2946875,2008-06-15,07:04:21
39.98493,116.324779,0,124,39614.2947453704,2008-06-15,07:04:26
39.984966,116.324598,0,129,39614.2948032407,2008-06-15,07:04:31
39.984999,116.324212,0,132,39614.2948611111,2008-06-15,07:04:36
39.984957,116.323786,0,137,39614.2949189815,2008-06-15,07:04:41
39.984916,116.323391,0,124,39614.2949768519,2008-06-15,07:04:46
39.984896,116.322933,0,128,39614.2950347222,2008-06-15,07:04:51
39.984893,116.322579,0,123,39614.2950925926,2008-06-15,07:04:56
39.98489,116.322329,0,123,39614.295150463,2008-06-15,07:05:01
39.984872,116.321957,0,112,39614.2952083333,2008-06-15,07:05:06
39.984844,116.321413,0,101,39614.2952662037,2008-06-15,07:05:11
39.984825,116.32087,0,98,39614.2953240741,2008-06-15,07:05:16
39.984792,116.320222,0,102,39614.2953819444,2008-06-15,07:05:21
39.984768,116.319584,0,106,39614.2954398148,2008-06-15,07:05:26
39.984744,116.319007,0,113,39614.2954976852,2008-06-15,07:05:31
39.984728,116.318372,0,115,39614.2955555556,2008-06-15,07:05:36
39.984712,116.317712,0,119,39614.2956134259,2008-06-15,07:05:41
39.984692,116.317042,0,128,39614.2956712963,2008-06-15,07:05:46
39.984702,116.316536,0,128,39614.2957291667,2008-06-15,07:05:51
39.984699,116.316484,0,118,39614.295787037,2008-06-15,07:05:56
39.984674,116.316527,0,108,39614.2958449074,2008-06-15,07:06:01
39.984682,116.316439,0,111,39614.2959027778,2008-06-15,07:06:06
39.984679,116.316131,0,106,39614.2959606481,2008-06-15,07:06:11
39.984635,116.315695,0,107,39614.2960185185,2008-06-15,07:06:16
39.984651,116.315172,0,118,39614.2960763889,2008-06-15,07:06:21
39.984629,116.314887,0,123,39614.2961342593,2008-06-15,07:06:26
39.98462,116.3148,0,137,39614.2961921296,2008-06-15,07:06:31
39.984599,116.314507,0,152,39614.29625,2008-06-15,07:06:36
39.984566,116.3141,0,160,39614.2963078704,2008-06-15,07:06:41
39.984535,116.313594,0,169,39614.2963657407,2008-06-15,07:06:46
39.984518,116.313078,0,181,39614.2964236111,2008-06-15,07:06:51
39.984528,116.312448,0,179,39614.2964814815,2008-06-15,07:06:56
39.984522,116.311879,0,181,39614.2965393519,2008-06-15,07:07:01
39.984511,116.311722,0,188,39614.2965972222,2008-06-15,07:07:06
39.98452,116.311541,0,185,39614.2966550926,2008-06-15,07:07:11
39.984518,116.311137,0,186,39614.296712963,2008-06-15,07:07:16
39.984531,116.310705,0,186,39614.2967708333,2008-06-15,07:07:21
39.984511,116.310509,0,189,39614.2968287037,2008-06-15,07:07:26
39.984575,116.310379,0,207,39614.2968865741,2008-06-15,07:07:31
39.984813,116.310332,0,215,39614.2969444444,2008-06-15,07:07:36
39.98524,116.310271,0,204,39614.2970023148,2008-06-15,07:07:41
39.985699,116.310288,0,203,39614.2970601852,2008-06-15,07:07:46
39.986094,116.310229,0,204,39614.2971180556,2008-06-15,07:07:51
39.986215,116.310172,0,174,39614.2971759259,2008-06-15,07:07:56
39.98623,116.310221,0,163,39614.2972337963,2008-06-15,07:08:01
39.986191,116.310255,0,156,39614.2972916667,2008-06-15,07:08:06
39.986129,116.310281,0,150,39614.297349537,2008-06-15,07:08:11
39.986067,116.310303,0,141,39614.2974074074,2008-06-15,07:08:16
39.986048,116.310288,0,141,39614.2974652778,2008-06-15,07:08:21
39.98602,116.310308,0,139,39614.2975231481,2008-06-15,07:08:26
39.986005,116.310367,0,135,39614.2975810185,2008-06-15,07:08:31
39.985999,116.310382,0,135,39614.2976388889,2008-06-15,07:08:36
39.985947,116.310411,0,135,39614.2976967593,2008-06-15,07:08:41
39.985911,116.310386,0,140,39614.2977546296,2008-06-15,07:08:46
39.985866,116.310259,0,155,39614.2978125,2008-06-15,07:08:51
39.98584,116.31015,0,169,39614.2978703704,2008-06-15,07:08:56
39.98584,116.310044,0,177,39614.2979282407,2008-06-15,07:09:01
39.985833,116.309944,0,177,39614.2979861111,2008-06-15,07:09:06
39.985799,116.30989,0,178,39614.2980439815,2008-06-15,07:09:11
39.985773,116.309879,0,174,39614.2981018518,2008-06-15,07:09:16
39.985746,116.309843,0,173,39614.2981597222,2008-06-15,07:09:21
39.98569,116.309869,0,171,39614.2982175926,2008-06-15,07:09:26
39.985627,116.309911,0,169,39614.298275463,2008-06-15,07:09:31
39.985553,116.309903,0,169,39614.2983333333,2008-06-15,07:09:36
39.98547,116.309899,0,169,39614.2983912037,2008-06-15,07:09:41
39.985412,116.309874,0,170,39614.2984490741,2008-06-15,07:09:46
39.985383,116.309836,0,162,39614.2985069444,2008-06-15,07:09:51
39.985384,116.309761,0,157,39614.2985648148,2008-06-15,07:09:56
39.985366,116.309674,0,163,39614.2986226852,2008-06-15,07:10:01
39.985357,116.309593,0,163,39614.2986805556,2008-06-15,07:10:06
39.985351,116.309503,0,172,39614.2987384259,2008-06-15,07:10:11
39.985349,116.309421,0,172,39614.2987962963,2008-06-15,07:10:16
39.985352,116.309349,0,167,39614.2988541667,2008-06-15,07:10:21
39.98534,116.309266,0,166,39614.298912037,2008-06-15,07:10:26
39.985329,116.309182,0,171,39614.2989699074,2008-06-15,07:10:31
39.985349,116.309086,0,173,39614.2990277778,2008-06-15,07:10:36
39.985353,116.309014,0,180,39614.2990856481,2008-06-15,07:10:41
39.985363,116.308924,0,189,39614.2991435185,2008-06-15,07:10:46
39.985383,116.308861,0,193,39614.2992013889,2008-06-15,07:10:51
39.985385,116.308782,0,197,39614.2992592593,2008-06-15,07:10:56
39.985387,116.308731,0,197,39614.2993171296,2008-06-15,07:11:01
39.985363,116.308698,0,199,39614.299375,2008-06-15,07:11:06
39.985342,116.308631,0,207,39614.2994328704,2008-06-15,07:11:11
39.985329,116.308538,0,209,39614.2994907407,2008-06-15,07:11:16
39.985334,116.308455,0,212,39614.2995486111,2008-06-15,07:11:21
39.985311,116.308384,0,215,39614.2996064815,2008-06-15,07:11:26
39.985278,116.308313,0,219,39614.2996643518,2008-06-15,07:11:31
39.985301,116.308232,0,226,39614.2997222222,2008-06-15,07:11:36
39.985288,116.308164,0,233,39614.2997800926,2008-06-15,07:11:41
39.985291,116.308069,0,238,39614.299837963,2008-06-15,07:11:46
39.9853,116.307963,0,248,39614.2998958333,2008-06-15,07:11:51
39.985285,116.307886,0,256,39614.2999537037,2008-06-15,07:11:56
39.985261,116.307816,0,264,39614.3000115741,2008-06-15,07:12:01
39.985264,116.307727,0,271,39614.3000694444,2008-06-15,07:12:06
39.985272,116.307654,0,273,39614.3001273148,2008-06-15,07:12:11
39.985254,116.307527,0,275,39614.3001851852,2008-06-15,07:12:16
39.985228,116.307437,0,275,39614.3002430556,2008-06-15,07:12:21
39.985219,116.307331,0,275,39614.3003009259,2008-06-15,07:12:26
39.985236,116.307201,0,273,39614.3003587963,2008-06-15,07:12:31
39.985254,116.307117,0,270,39614.3004166667,2008-06-15,07:12:36
39.985255,116.307021,0,270,39614.300474537,2008-06-15,07:12:41
39.985253,116.306949,0,269,39614.3005324074,2008-06-15,07:12:46
39.985256,116.306887,0,271,39614.3005902778,2008-06-15,07:12:51
39.985232,116.306796,0,277,39614.3006481482,2008-06-15,07:12:56
39.985204,116.306719,0,281,39614.3007060185,2008-06-15,07:13:01
39.985224,116.306618,0,289,39614.3007638889,2008-06-15,07:13:06
39.985218,116.306548,0,291,39614.3008217593,2008-06-15,07:13:11
39.985204,116.306466,0,296,39614.3008796296,2008-06-15,07:13:16
39.985219,116.30637,0,297,39614.3009375,2008-06-15,07:13:21
39.985215,116.306236,0,292,39614.3009953704,2008-06-15,07:13:26
39.985212,116.306089,0,276,39614.3010532407,2008-06-15,07:13:31
39.985243,116.30599,0,259,39614.3011111111,2008-06-15,07:13:36
39.985283,116.305888,0,229,39614.3011689815,2008-06-15,07:13:41
39.985314,116.305799,0,203,39614.3012268519,2008-06-15,07:13:46
39.985339,116.305693,0,194,39614.3012847222,2008-06-15,07:13:51
39.985327,116.305628,0,191,39614.3013425926,2008-06-15,07:13:56
39.985332,116.305597,0,195,39614.301400463,2008-06-15,07:14:01
39.985357,116.305564,0,199,39614.3014583333,2008-06-15,07:14:06
39.985446,116.305515,0,190,39614.3015162037,2008-06-15,07:14:11
39.985525,116.305522,0,185,39614.3015740741,2008-06-15,07:14:16
39.985594,116.305477,0,179,39614.3016319444,2008-06-15,07:14:21
39.985674,116.305435,0,174,39614.3016898148,2008-06-15,07:14:26
39.98574,116.30543,0,172,39614.3017476852,2008-06-15,07:14:31
39.985805,116.305425,0,169,39614.3018055556,2008-06-15,07:14:36
39.98587,116.305429,0,164,39614.3018634259,2008-06-15,07:14:41
39.985947,116.305371,0,156,39614.3019212963,2008-06-15,07:14:46
39.98601,116.305348,0,151,39614.3019791667,2008-06-15,07:14:51
39.986082,116.30535,0,141,39614.302037037,2008-06-15,07:14:56
39.986127,116.305291,0,138,39614.3020949074,2008-06-15,07:15:01
39.986123,116.305226,0,148,39614.3021527778,2008-06-15,07:15:06
39.986143,116.305148,0,149,39614.3022106481,2008-06-15,07:15:11
39.986178,116.305079,0,149,39614.3022685185,2008-06-15,07:15:16
39.986233,116.304996,0,155,39614.3023263889,2008-06-15,07:15:21
39.986271,116.304905,0,162,39614.3023842593,2008-06-15,07:15:26
39.986278,116.304818,0,161,39614.3024421296,2008-06-15,07:15:31
39.986241,116.304708,0,158,39614.3025,2008-06-15,07:15:36
39.986255,116.30462,0,156,39614.3025578704,2008-06-15,07:15:41
39.986255,116.304528,0,157,39614.3026157407,2008-06-15,07:15:46
39.986267,116.304442,0,157,39614.3026736111,2008-06-15,07:15:51
39.986271,116.304403,0,161,39614.3027314815,2008-06-15,07:15:56
39.986283,116.304385,0,165,39614.3027893519,2008-06-15,07:16:01
39.986332,116.304319,0,165,39614.3028472222,2008-06-15,07:16:06
39.986423,116.304227,0,163,39614.3029050926,2008-06-15,07:16:11
39.986475,116.304186,0,161,39614.302962963,2008-06-15,07:16:16
39.986477,116.304126,0,162,39614.3030208333,2008-06-15,07:16:21
39.986513,116.304078,0,161,39614.3030787037,2008-06-15,07:16:26
39.986513,116.304004,0,167,39614.3031365741,2008-06-15,07:16:31
39.986528,116.303918,0,170,39614.3031944444,2008-06-15,07:16:36
39.986544,116.30386,0,172,39614.3032523148,2008-06-15,07:16:41
39.986627,116.303806,0,176,39614.3033101852,2008-06-15,07:16:46
39.9867,116.303713,0,185,39614.3033680556,2008-06-15,07:16:51
39.986723,116.303591,0,195,39614.3034259259,2008-06-15,07:16:56
39.986632,116.303479,0,195,39614.3034837963,2008-06-15,07:17:01
39.986631,116.303412,0,200,39614.3035416667,2008-06-15,07:17:06
39.986636,116.303337,0,201,39614.303599537,2008-06-15,07:17:11
39.986661,116.303246,0,204,39614.3036574074,2008-06-15,07:17:16
39.986669,116.303149,0,205,39614.3037152778,2008-06-15,07:17:21
39.986659,116.303069,0,214,39614.3037731481,2008-06-15,07:17:26
39.986637,116.302966,0,219,39614.3038310185,2008-06-15,07:17:31
39.986621,116.302907,0,218,39614.3038888889,2008-06-15,07:17:36
39.986574,116.302814,0,216,39614.3039467593,2008-06-15,07:17:41
39.986555,116.302728,0,215,39614.3040046296,2008-06-15,07:17:46
39.986621,116.3026,0,199,39614.3040625,2008-06-15,07:17:51
39.986646,116.302489,0,185,39614.3041203704,2008-06-15,07:17:56
39.986668,116.302414,0,164,39614.3041782407,2008-06-15,07:18:01
39.986712,116.302368,0,155,39614.3042361111,2008-06-15,07:18:06
39.986751,116.302331,0,156,39614.3042939815,2008-06-15,07:18:11
39.986792,116.302323,0,156,39614.3043518519,2008-06-15,07:18:16
39.986841,116.302298,0,175,39614.3044097222,2008-06-15,07:18:21
39.986838,116.302308,0,173,39614.3044675926,2008-06-15,07:18:26
39.986838,116.302308,0,173,39614.3045023148,2008-06-15,07:18:29
39.986837,116.302316,0,174,39614.304525463,2008-06-15,07:18:31
39.986833,116.302327,0,174,39614.3045833333,2008-06-15,07:18:36
39.986822,116.302355,0,174,39614.3046412037,2008-06-15,07:18:41
39.986823,116.302366,0,174,39614.3046990741,2008-06-15,07:18:46
39.986823,116.302366,0,174,39614.3047337963,2008-06-15,07:18:49
39.986823,116.302369,0,174,39614.3047569444,2008-06-15,07:18:51
39.986849,116.302366,0,175,39614.3048148148,2008-06-15,07:18:56
39.986914,116.302371,0,173,39614.3048726852,2008-06-15,07:19:01
39.986951,116.30239,0,173,39614.3049305556,2008-06-15,07:19:06
39.98711,116.302109,0,169,39614.3109490741,2008-06-15,07:27:46
39.98711,116.302097,0,169,39614.3110069444,2008-06-15,07:27:51
39.98711,116.302088,0,170,39614.3110648148,2008-06-15,07:27:56
39.98711,116.302088,0,170,39614.311099537,2008-06-15,07:27:59
39.98711,116.302094,0,170,39614.3111226852,2008-06-15,07:28:01
39.98711,116.302104,0,170,39614.3111805556,2008-06-15,07:28:06
39.98711,116.302104,0,170,39614.3112152778,2008-06-15,07:28:09
39.987108,116.302102,0,170,39614.3112384259,2008-06-15,07:28:11
39.987091,116.302098,0,167,39614.3112962963,2008-06-15,07:28:16
39.987102,116.30212,0,166,39614.3113541667,2008-06-15,07:28:21
39.987102,116.30212,0,166,39614.3113888889,2008-06-15,07:28:24
39.987103,116.302126,0,166,39614.311412037,2008-06-15,07:28:26
39.987103,116.302138,0,165,39614.3114699074,2008-06-15,07:28:31
39.987105,116.30215,0,165,39614.3115277778,2008-06-15,07:28:36
39.987105,116.30215,0,165,39614.3115625,2008-06-15,07:28:39
39.987105,116.302149,0,165,39614.3115856481,2008-06-15,07:28:41
39.987105,116.302163,0,165,39614.3116435185,2008-06-15,07:28:46
39.987079,116.302205,0,164,39614.3117013889,2008-06-15,07:28:51
39.987055,116.302219,0,165,39614.3117592593,2008-06-15,07:28:56
39.987056,116.302228,0,165,39614.3118171296,2008-06-15,07:29:01
39.987056,116.302227,0,165,39614.311875,2008-06-15,07:29:06
39.987056,116.302227,0,165,39614.3119097222,2008-06-15,07:29:09
39.987056,116.302222,0,166,39614.3119328704,2008-06-15,07:29:11
39.987057,116.302211,0,166,39614.3119907407,2008-06-15,07:29:16
39.987058,116.302204,0,166,39614.3120486111,2008-06-15,07:29:21
39.987058,116.302204,0,166,39614.3121064815,2008-06-15,07:29:26
39.987058,116.302202,0,166,39614.3121643519,2008-06-15,07:29:31
39.987057,116.302194,0,166,39614.3122222222,2008-06-15,07:29:36
39.987057,116.302192,0,166,39614.3122800926,2008-06-15,07:29:41
39.987056,116.30219,0,166,39614.312337963,2008-06-15,07:29:46
39.987057,116.302185,0,166,39614.3123958333,2008-06-15,07:29:51
39.987058,116.302182,0,166,39614.3124537037,2008-06-15,07:29:56
39.987059,116.302181,0,166,39614.3125115741,2008-06-15,07:30:01
39.987059,116.302184,0,166,39614.3125694444,2008-06-15,07:30:06
39.987058,116.30219,0,166,39614.3126273148,2008-06-15,07:30:11
39.987059,116.302191,0,166,39614.3126851852,2008-06-15,07:30:16
39.987059,116.302184,0,166,39614.3127430556,2008-06-15,07:30:21
39.987059,116.302176,0,166,39614.3128009259,2008-06-15,07:30:26
39.987059,116.302174,0,166,39614.3128587963,2008-06-15,07:30:31
39.987059,116.302174,0,166,39614.3128935185,2008-06-15,07:30:34
39.987058,116.302179,0,166,39614.3129166667,2008-06-15,07:30:36
39.987039,116.3022,0,166,39614.312974537,2008-06-15,07:30:41
39.987038,116.302194,0,167,39614.3130324074,2008-06-15,07:30:46
39.987038,116.302194,0,167,39614.3130671296,2008-06-15,07:30:49
39.987036,116.302199,0,168,39614.3130902778,2008-06-15,07:30:51
39.987036,116.302189,0,168,39614.3131481481,2008-06-15,07:30:56
39.987035,116.302176,0,168,39614.3132060185,2008-06-15,07:31:01
39.987035,116.302167,0,168,39614.3132638889,2008-06-15,07:31:06
39.987035,116.302167,0,168,39614.3132986111,2008-06-15,07:31:09
39.987036,116.302167,0,168,39614.3133217593,2008-06-15,07:31:11
39.987037,116.302179,0,168,39614.3133796296,2008-06-15,07:31:16
39.987039,116.302191,0,168,39614.3134375,2008-06-15,07:31:21
39.98704,116.3022,0,168,39614.3134953704,2008-06-15,07:31:26
39.987041,116.302208,0,169,39614.3135532407,2008-06-15,07:31:31
39.987041,116.302211,0,169,39614.3136111111,2008-06-15,07:31:36
39.987041,116.302213,0,169,39614.3136689815,2008-06-15,07:31:41
39.987042,116.302218,0,169,39614.3137268518,2008-06-15,07:31:46
39.987042,116.302221,0,169,39614.3137847222,2008-06-15,07:31:51
39.987042,116.302221,0,169,39614.3138425926,2008-06-15,07:31:56
39.987044,116.302227,0,169,39614.313900463,2008-06-15,07:32:01
39.987044,116.302227,0,169,39614.3139351852,2008-06-15,07:32:04
39.987044,116.302219,0,169,39614.3139583333,2008-06-15,07:32:06
39.987045,116.302208,0,169,39614.3140162037,2008-06-15,07:32:11
39.987045,116.302208,0,169,39614.3140509259,2008-06-15,07:32:14
39.987047,116.302214,0,169,39614.3140740741,2008-06-15,07:32:16
39.987049,116.302224,0,169,39614.3141319444,2008-06-15,07:32:21
39.987051,116.302218,0,169,39614.3141898148,2008-06-15,07:32:26
39.987051,116.302218,0,169,39614.314224537,2008-06-15,07:32:29
39.987052,116.302219,0,169,39614.3142476852,2008-06-15,07:32:31
39.987052,116.302208,0,169,39614.3143055556,2008-06-15,07:32:36
39.98708,116.302158,0,165,39614.3143634259,2008-06-15,07:32:41
39.987101,116.30213,0,162,39614.3144212963,2008-06-15,07:32:46
39.987101,116.302126,0,162,39614.3144791667,2008-06-15,07:32:51
39.987101,116.302124,0,162,39614.314537037,2008-06-15,07:32:56
39.987102,116.302128,0,162,39614.3145949074,2008-06-15,07:33:01
39.987101,116.302134,0,162,39614.3146527778,2008-06-15,07:33:06
39.987101,116.302138,0,162,39614.3147106481,2008-06-15,07:33:11
39.9871,116.302137,0,162,39614.3147685185,2008-06-15,07:33:16
39.987099,116.302135,0,162,39614.3148263889,2008-06-15,07:33:21
39.987099,116.302138,0,162,39614.3148842593,2008-06-15,07:33:26
39.9871,116.302139,0,162,39614.3149421296,2008-06-15,07:33:31
39.9871,116.302137,0,162,39614.315,2008-06-15,07:33:36
39.9871,116.302137,0,162,39614.3150578704,2008-06-15,07:33:41
39.9871,116.302137,0,162,39614.3150925926,2008-06-15,07:33:44
39.9871,116.302145,0,162,39614.3151157407,2008-06-15,07:33:46
39.987097,116.302159,0,164,39614.3151736111,2008-06-15,07:33:51
39.987099,116.302169,0,164,39614.3152314815,2008-06-15,07:33:56
39.9871,116.302177,0,164,39614.3152893518,2008-06-15,07:34:01
39.9871,116.302181,0,164,39614.3153472222,2008-06-15,07:34:06
39.9871,116.302178,0,164,39614.3154050926,2008-06-15,07:34:11
39.987098,116.302173,0,164,39614.315462963,2008-06-15,07:34:16
39.987098,116.302167,0,164,39614.3155208333,2008-06-15,07:34:21
39.987098,116.30217,0,164,39614.3155787037,2008-06-15,07:34:26
39.987098,116.302171,0,164,39614.3156365741,2008-06-15,07:34:31
39.987098,116.302172,0,164,39614.3156944444,2008-06-15,07:34:36
39.987098,116.302171,0,164,39614.3157523148,2008-06-15,07:34:41
39.987099,116.30217,0,164,39614.3158101852,2008-06-15,07:34:46
39.987099,116.302169,0,164,39614.3158680556,2008-06-15,07:34:51
39.987099,116.302167,0,165,39614.3159259259,2008-06-15,07:34:56
39.987099,116.302167,0,165,39614.3159837963,2008-06-15,07:35:01
39.9871,116.302168,0,165,39614.3160416667,2008-06-15,07:35:06
39.9871,116.302171,0,165,39614.316099537,2008-06-15,07:35:11
39.9871,116.302168,0,165,39614.3161574074,2008-06-15,07:35:16
39.987101,116.302169,0,166,39614.3162152778,2008-06-15,07:35:21
39.987101,116.302169,0,166,39614.3162731482,2008-06-15,07:35:26
39.987102,116.302171,0,166,39614.3163310185,2008-06-15,07:35:31
39.987102,116.302171,0,166,39614.3163888889,2008-06-15,07:35:36
39.987103,116.30217,0,166,39614.3164467593,2008-06-15,07:35:41
39.987102,116.30217,0,165,39614.3165046296,2008-06-15,07:35:46
39.987102,116.302172,0,165,39614.3165625,2008-06-15,07:35:51
39.987102,116.302173,0,165,39614.3166203704,2008-06-15,07:35:56
39.987102,116.302174,0,165,39614.3166782407,2008-06-15,07:36:01
39.987101,116.302173,0,166,39614.3167361111,2008-06-15,07:36:06
39.987099,116.302169,0,166,39614.3167939815,2008-06-15,07:36:11
39.987097,116.302161,0,166,39614.3168518519,2008-06-15,07:36:16
39.987095,116.302158,0,166,39614.3169097222,2008-06-15,07:36:21
39.986864,116.302288,0,158,39614.4542361111,2008-06-15,10:54:06
39.986807,116.302262,0,161,39614.4542939815,2008-06-15,10:54:11
39.986783,116.30226,0,160,39614.4543518518,2008-06-15,10:54:16
39.986696,116.302269,0,160,39614.4544097222,2008-06-15,10:54:21
39.986613,116.302254,0,154,39614.4544675926,2008-06-15,10:54:26
39.986565,116.302275,0,146,39614.454525463,2008-06-15,10:54:31
39.986551,116.302341,0,139,39614.4545833333,2008-06-15,10:54:36
39.986527,116.302377,0,133,39614.4546412037,2008-06-15,10:54:41
39.986524,116.302461,0,129,39614.4546990741,2008-06-15,10:54:46
39.986499,116.302514,0,128,39614.4547569444,2008-06-15,10:54:51
39.986495,116.302587,0,126,39614.4548148148,2008-06-15,10:54:56
39.986513,116.302657,0,126,39614.4548726852,2008-06-15,10:55:01
39.986505,116.302719,0,124,39614.4549305556,2008-06-15,10:55:06
39.986486,116.302794,0,125,39614.4549884259,2008-06-15,10:55:11
39.9865,116.302894,0,125,39614.4550462963,2008-06-15,10:55:16
39.986504,116.302958,0,124,39614.4551041667,2008-06-15,10:55:21
39.986515,116.303023,0,121,39614.455162037,2008-06-15,10:55:26
39.986523,116.303103,0,120,39614.4552199074,2008-06-15,10:55:31
39.986534,116.303174,0,120,39614.4552777778,2008-06-15,10:55:36
39.986541,116.303255,0,119,39614.4553356481,2008-06-15,10:55:41
39.986548,116.303364,0,121,39614.4553935185,2008-06-15,10:55:46
39.986559,116.303437,0,126,39614.4554513889,2008-06-15,10:55:51
39.986569,116.303514,0,126,39614.4555092593,2008-06-15,10:55:56
39.986569,116.303606,0,123,39614.4555671296,2008-06-15,10:56:01
39.986564,116.303692,0,124,39614.455625,2008-06-15,10:56:06
39.986555,116.303775,0,120,39614.4556828704,2008-06-15,10:56:11
39.98655,116.303843,0,117,39614.4557407407,2008-06-15,10:56:16
39.986537,116.303907,0,123,39614.4557986111,2008-06-15,10:56:21
39.986545,116.303983,0,126,39614.4558564815,2008-06-15,10:56:26
39.986553,116.304057,0,130,39614.4559143518,2008-06-15,10:56:31
39.986561,116.304157,0,126,39614.4559722222,2008-06-15,10:56:36
39.98655,116.304224,0,131,39614.4560300926,2008-06-15,10:56:41
39.986513,116.304244,0,131,39614.456087963,2008-06-15,10:56:46
39.986456,116.304263,0,130,39614.4561458333,2008-06-15,10:56:51
39.986396,116.30426,0,133,39614.4562037037,2008-06-15,10:56:56
39.986328,116.30428,0,135,39614.4562615741,2008-06-15,10:57:01
39.986245,116.304287,0,135,39614.4563194444,2008-06-15,10:57:06
39.986175,116.304332,0,139,39614.4563773148,2008-06-15,10:57:11
39.986121,116.304358,0,140,39614.4564351852,2008-06-15,10:57:16
39.986112,116.304392,0,138,39614.4564930556,2008-06-15,10:57:21
39.986108,116.304438,0,138,39614.4565509259,2008-06-15,10:57:26
39.986104,116.304503,0,133,39614.4566087963,2008-06-15,10:57:31
39.986099,116.304547,0,132,39614.4566666667,2008-06-15,10:57:36
39.986093,116.304615,0,126,39614.456724537,2008-06-15,10:57:41
39.986104,116.304681,0,121,39614.4567824074,2008-06-15,10:57:46
39.986098,116.304744,0,118,39614.4568402778,2008-06-15,10:57:51
39.986106,116.304826,0,116,39614.4568981482,2008-06-15,10:57:56
39.986102,116.30488,0,119,39614.4569560185,2008-06-15,10:58:01
39.986103,116.30494,0,118,39614.4570138889,2008-06-15,10:58:06
39.98611,116.305002,0,119,39614.4570717593,2008-06-15,10:58:11
39.9861,116.305073,0,125,39614.4571296296,2008-06-15,10:58:16
39.986095,116.305138,0,129,39614.4571875,2008-06-15,10:58:21
39.986097,116.305194,0,133,39614.4572453704,2008-06-15,10:58:26
39.986092,116.305256,0,134,39614.4573032407,2008-06-15,10:58:31
39.986072,116.305287,0,132,39614.4573611111,2008-06-15,10:58:36
39.986009,116.305285,0,133,39614.4574189815,2008-06-15,10:58:41
39.985958,116.305306,0,128,39614.4574768519,2008-06-15,10:58:46
39.985918,116.305319,0,132,39614.4575347222,2008-06-15,10:58:51
39.985861,116.305365,0,133,39614.4575925926,2008-06-15,10:58:56
39.9858,116.305353,0,137,39614.457650463,2008-06-15,10:59:01
39.985757,116.305355,0,141,39614.4577083333,2008-06-15,10:59:06
39.98571,116.30534,0,144,39614.4577662037,2008-06-15,10:59:11
39.98568,116.305346,0,147,39614.4578240741,2008-06-15,10:59:16
39.985583,116.30534,0,150,39614.4578819444,2008-06-15,10:59:21
39.985536,116.305343,0,147,39614.4579398148,2008-06-15,10:59:26
39.985517,116.305333,0,144,39614.4579976852,2008-06-15,10:59:31
39.985517,116.305333,0,144,39614.4580324074,2008-06-15,10:59:34
39.985511,116.305329,0,144,39614.4580555556,2008-06-15,10:59:36
39.985497,116.30532,0,144,39614.4581134259,2008-06-15,10:59:41
39.985497,116.305318,0,144,39614.4581712963,2008-06-15,10:59:46
39.985497,116.30532,0,145,39614.4582291667,2008-06-15,10:59:51
39.985497,116.305327,0,145,39614.458287037,2008-06-15,10:59:56
39.985497,116.30533,0,145,39614.4583449074,2008-06-15,11:00:01
39.985497,116.30533,0,145,39614.4583796296,2008-06-15,11:00:04
39.985496,116.30533,0,145,39614.4584027778,2008-06-15,11:00:06
39.985493,116.305346,0,145,39614.4584606481,2008-06-15,11:00:11
39.985491,116.305381,0,144,39614.4585185185,2008-06-15,11:00:16
39.985491,116.305381,0,144,39614.4585532407,2008-06-15,11:00:19
39.985491,116.305384,0,144,39614.4585763889,2008-06-15,11:00:21
39.985491,116.305393,0,145,39614.4586342593,2008-06-15,11:00:26
39.985491,116.305401,0,145,39614.4586921296,2008-06-15,11:00:31
39.985491,116.305406,0,146,39614.45875,2008-06-15,11:00:36
39.985491,116.305411,0,146,39614.4588078704,2008-06-15,11:00:41
39.98549,116.305417,0,146,39614.4588657407,2008-06-15,11:00:46
39.98549,116.305417,0,146,39614.458900463,2008-06-15,11:00:49
39.98549,116.305424,0,147,39614.4589236111,2008-06-15,11:00:51
39.985488,116.305435,0,148,39614.4589814815,2008-06-15,11:00:56
39.985485,116.305438,0,149,39614.4590393519,2008-06-15,11:01:01
39.985485,116.305439,0,149,39614.4590972222,2008-06-15,11:01:06
39.985484,116.305437,0,149,39614.4591550926,2008-06-15,11:01:11
39.985484,116.305437,0,149,39614.459212963,2008-06-15,11:01:16
39.985484,116.305438,0,149,39614.4592708333,2008-06-15,11:01:21
39.985484,116.305439,0,149,39614.4593287037,2008-06-15,11:01:26
39.985484,116.305439,0,149,39614.4593865741,2008-06-15,11:01:31
39.985484,116.305439,0,149,39614.4594444444,2008-06-15,11:01:36
39.985484,116.305438,0,149,39614.4595023148,2008-06-15,11:01:41
39.985484,116.305438,0,149,39614.4595601852,2008-06-15,11:01:46
39.985485,116.305437,0,150,39614.4596180556,2008-06-15,11:01:51
39.985485,116.305437,0,150,39614.4596759259,2008-06-15,11:01:56
39.985485,116.305437,0,150,39614.4597337963,2008-06-15,11:02:01
39.985485,116.305438,0,150,39614.4597916667,2008-06-15,11:02:06
39.985485,116.305438,0,150,39614.459849537,2008-06-15,11:02:11
39.985484,116.305438,0,150,39614.4599074074,2008-06-15,11:02:16
39.985484,116.305439,0,150,39614.4599652778,2008-06-15,11:02:21
39.985484,116.305439,0,150,39614.4600231481,2008-06-15,11:02:26
39.985485,116.305439,0,150,39614.4600810185,2008-06-15,11:02:31
39.985484,116.305439,0,150,39614.4601388889,2008-06-15,11:02:36
39.985484,116.30544,0,150,39614.4601967593,2008-06-15,11:02:41
39.985483,116.305443,0,150,39614.4602546296,2008-06-15,11:02:46
39.985483,116.305444,0,151,39614.4603125,2008-06-15,11:02:51
39.985483,116.305443,0,151,39614.4603703704,2008-06-15,11:02:56
39.985483,116.305443,0,151,39614.4604282407,2008-06-15,11:03:01
39.985483,116.305442,0,150,39614.4604861111,2008-06-15,11:03:06
39.985483,116.305441,0,150,39614.4605439815,2008-06-15,11:03:11
39.985483,116.30544,0,150,39614.4606018519,2008-06-15,11:03:16
39.985484,116.305439,0,150,39614.4606597222,2008-06-15,11:03:21
39.985484,116.305439,0,150,39614.4607175926,2008-06-15,11:03:26
39.985483,116.305439,0,150,39614.460775463,2008-06-15,11:03:31
39.985483,116.305439,0,150,39614.4608333333,2008-06-15,11:03:36
39.985483,116.305439,0,150,39614.4608912037,2008-06-15,11:03:41
39.985482,116.305438,0,150,39614.4609490741,2008-06-15,11:03:46
39.985482,116.305438,0,150,39614.4610069444,2008-06-15,11:03:51
39.985483,116.305438,0,149,39614.4610648148,2008-06-15,11:03:56
39.985483,116.305438,0,149,39614.4611226852,2008-06-15,11:04:01
39.985482,116.305437,0,149,39614.4611805556,2008-06-15,11:04:06
39.985482,116.305437,0,149,39614.4612384259,2008-06-15,11:04:11
39.985482,116.305437,0,149,39614.4612962963,2008-06-15,11:04:16
39.985483,116.305437,0,149,39614.4613541667,2008-06-15,11:04:21
39.985483,116.305436,0,149,39614.461412037,2008-06-15,11:04:26
39.985483,116.305435,0,149,39614.4614699074,2008-06-15,11:04:31
39.985482,116.305435,0,149,39614.4615277778,2008-06-15,11:04:36
39.985482,116.305435,0,149,39614.4615856481,2008-06-15,11:04:41
39.985482,116.305435,0,149,39614.4616435185,2008-06-15,11:04:46
39.985482,116.305435,0,149,39614.4617013889,2008-06-15,11:04:51
39.985481,116.305436,0,149,39614.4617592593,2008-06-15,11:04:56
39.985481,116.305436,0,149,39614.4618171296,2008-06-15,11:05:01
39.98548,116.305437,0,149,39614.461875,2008-06-15,11:05:06
39.985479,116.305437,0,149,39614.4619328704,2008-06-15,11:05:11
39.985479,116.305437,0,149,39614.4619907407,2008-06-15,11:05:16
39.985478,116.305437,0,149,39614.4620486111,2008-06-15,11:05:21
39.985478,116.305437,0,149,39614.4620833333,2008-06-15,11:05:24
39.985475,116.305437,0,149,39614.4621064815,2008-06-15,11:05:26
39.985464,116.305439,0,149,39614.4621643518,2008-06-15,11:05:31
39.98544,116.305451,0,148,39614.4622222222,2008-06-15,11:05:36
39.985419,116.305468,0,146,39614.4622800926,2008-06-15,11:05:41
39.985386,116.305435,0,146,39614.462337963,2008-06-15,11:05:46
39.985334,116.305428,0,142,39614.4623958333,2008-06-15,11:05:51
39.985291,116.305395,0,140,39614.4624537037,2008-06-15,11:05:56
39.985262,116.305362,0,139,39614.4625115741,2008-06-15,11:06:01
39.985247,116.305336,0,137,39614.4625694444,2008-06-15,11:06:06
39.985234,116.305295,0,133,39614.4626273148,2008-06-15,11:06:11
39.985227,116.305249,0,131,39614.4626851852,2008-06-15,11:06:16
39.98522,116.305181,0,131,39614.4627430556,2008-06-15,11:06:21
39.985204,116.305124,0,129,39614.4628009259,2008-06-15,11:06:26
39.985208,116.305074,0,126,39614.4628587963,2008-06-15,11:06:31
39.985196,116.305022,0,122,39614.4629166667,2008-06-15,11:06:36
39.985195,116.304975,0,122,39614.462974537,2008-06-15,11:06:41
39.985199,116.304908,0,123,39614.4630324074,2008-06-15,11:06:46
39.985195,116.304867,0,124,39614.4630902778,2008-06-15,11:06:51
39.985178,116.304835,0,124,39614.4631481481,2008-06-15,11:06:56
39.985183,116.304766,0,125,39614.4632060185,2008-06-15,11:07:01
39.985191,116.304745,0,127,39614.4632638889,2008-06-15,11:07:06
39.985173,116.3047,0,131,39614.4633217593,2008-06-15,11:07:11
39.985149,116.304664,0,134,39614.4633796296,2008-06-15,11:07:16
39.985138,116.304602,0,132,39614.4634375,2008-06-15,11:07:21
39.985115,116.304566,0,131,39614.4634953704,2008-06-15,11:07:26
39.985087,116.304539,0,130,39614.4635532407,2008-06-15,11:07:31
39.985064,116.30449,0,128,39614.4636111111,2008-06-15,11:07:36
39.98502,116.304457,0,125,39614.4636689815,2008-06-15,11:07:41
39.985033,116.304352,0,120,39614.4637268518,2008-06-15,11:07:46
39.985032,116.304273,0,113,39614.4637847222,2008-06-15,11:07:51
39.985008,116.304232,0,109,39614.4638425926,2008-06-15,11:07:56
39.984998,116.304185,0,104,39614.463900463,2008-06-15,11:08:01
39.984981,116.304166,0,100,39614.4639583333,2008-06-15,11:08:06
39.984969,116.304095,0,96,39614.4640162037,2008-06-15,11:08:11
39.98497,116.304045,0,93,39614.4640740741,2008-06-15,11:08:16
39.984979,116.304036,0,91,39614.4641319444,2008-06-15,11:08:21
39.984979,116.304036,0,91,39614.4641666667,2008-06-15,11:08:24
39.984986,116.304044,0,90,39614.4641898148,2008-06-15,11:08:26
39.98499,116.304091,0,89,39614.4642476852,2008-06-15,11:08:31
39.984979,116.304153,0,88,39614.4643055556,2008-06-15,11:08:36
39.984994,116.304204,0,87,39614.4643634259,2008-06-15,11:08:41
39.985208,116.304425,0,94,39614.4646527778,2008-06-15,11:09:06
39.98541,116.304023,0,4,39614.4648842593,2008-06-15,11:09:26
39.985259,116.303821,0,-46,39614.4649421296,2008-06-15,11:09:31
39.985259,116.303821,0,-46,39614.4649768519,2008-06-15,11:09:34
39.985258,116.303819,0,-44,39614.465,2008-06-15,11:09:36
39.985266,116.303829,0,-39,39614.4650578704,2008-06-15,11:09:41
39.985013,116.303644,0,-24,39614.4651157407,2008-06-15,11:09:46
39.984907,116.303584,0,13,39614.4651736111,2008-06-15,11:09:51
39.984873,116.303564,0,46,39614.4652314815,2008-06-15,11:09:56
39.984822,116.303527,0,56,39614.4652893519,2008-06-15,11:10:01
39.984808,116.303532,0,56,39614.4653472222,2008-06-15,11:10:06
39.984807,116.303558,0,56,39614.4654050926,2008-06-15,11:10:11
39.984786,116.303586,0,56,39614.465462963,2008-06-15,11:10:16
39.98476,116.303564,0,56,39614.4655208333,2008-06-15,11:10:21
39.984706,116.303566,0,56,39614.4655787037,2008-06-15,11:10:26
39.984708,116.303511,0,56,39614.4656365741,2008-06-15,11:10:31
39.984639,116.303473,0,56,39614.4656944444,2008-06-15,11:10:36
39.984579,116.303487,0,56,39614.4657523148,2008-06-15,11:10:41
39.9845,116.303499,0,57,39614.4658101852,2008-06-15,11:10:46
39.984413,116.303526,0,57,39614.4658680556,2008-06-15,11:10:51
39.984671,116.304023,0,129,39614.4659837963,2008-06-15,11:11:01
39.984561,116.304042,0,65,39614.4660416667,2008-06-15,11:11:06
39.984455,116.303957,0,57,39614.466099537,2008-06-15,11:11:11
39.984531,116.303947,0,56,39614.4661574074,2008-06-15,11:11:16
39.984607,116.303951,0,55,39614.4662152778,2008-06-15,11:11:21
39.984716,116.303947,0,55,39614.4662731481,2008-06-15,11:11:26
39.984823,116.303936,0,55,39614.4663310185,2008-06-15,11:11:31
39.984865,116.30395,0,55,39614.4663888889,2008-06-15,11:11:36
39.984895,116.303992,0,54,39614.4664467593,2008-06-15,11:11:41
39.984913,116.304016,0,54,39614.4665046296,2008-06-15,11:11:46
39.984925,116.304017,0,54,39614.4665625,2008-06-15,11:11:51
39.984952,116.304017,0,54,39614.4666203704,2008-06-15,11:11:56
39.984935,116.304009,0,54,39614.4666782407,2008-06-15,11:12:01
39.984936,116.304008,0,54,39614.4667361111,2008-06-15,11:12:06
39.984936,116.304002,0,54,39614.4667939815,2008-06-15,11:12:11
39.984936,116.304002,0,54,39614.4668287037,2008-06-15,11:12:14
39.984937,116.303994,0,54,39614.4668518519,2008-06-15,11:12:16
39.984927,116.303964,0,54,39614.4669097222,2008-06-15,11:12:21
39.98491,116.303929,0,54,39614.4669675926,2008-06-15,11:12:26
39.98491,116.303929,0,54,39614.4670023148,2008-06-15,11:12:29
39.984906,116.303922,0,55,39614.467025463,2008-06-15,11:12:31
39.984391,116.30439,0,63,39614.4671412037,2008-06-15,11:12:41
39.984405,116.304366,0,66,39614.4671990741,2008-06-15,11:12:46
39.984436,116.304251,0,59,39614.4672569444,2008-06-15,11:12:51
39.984467,116.304166,0,56,39614.4673148148,2008-06-15,11:12:56
39.984658,116.304107,0,57,39614.4673726852,2008-06-15,11:13:01
39.98471,116.304085,0,57,39614.4674305556,2008-06-15,11:13:06
39.984789,116.304015,0,57,39614.4674884259,2008-06-15,11:13:11
39.984794,116.303973,0,56,39614.4675462963,2008-06-15,11:13:16
39.984766,116.303963,0,56,39614.4676041667,2008-06-15,11:13:21
39.984739,116.303951,0,56,39614.467662037,2008-06-15,11:13:26
39.984735,116.303937,0,56,39614.4677199074,2008-06-15,11:13:31
39.984729,116.303921,0,56,39614.4677777778,2008-06-15,11:13:36
39.984522,116.30392,0,55,39614.4678356481,2008-06-15,11:13:41
39.984319,116.303897,0,56,39614.4678935185,2008-06-15,11:13:46
39.984187,116.303869,0,59,39614.4679513889,2008-06-15,11:13:51
39.984159,116.303809,0,62,39614.4680092593,2008-06-15,11:13:56
39.984172,116.303791,0,67,39614.4680671296,2008-06-15,11:14:01
39.984172,116.303791,0,67,39614.4681018519,2008-06-15,11:14:04
39.984169,116.303785,0,72,39614.468125,2008-06-15,11:14:06
39.98414,116.303838,0,75,39614.4681828704,2008-06-15,11:14:11
39.984118,116.303869,0,77,39614.4682407407,2008-06-15,11:14:16
39.984056,116.303909,0,79,39614.4682986111,2008-06-15,11:14:21
39.984015,116.30395,0,80,39614.4683564815,2008-06-15,11:14:26
39.983973,116.30395,0,81,39614.4684143519,2008-06-15,11:14:31
39.984038,116.303926,0,82,39614.4684722222,2008-06-15,11:14:36
39.984238,116.30383,0,82,39614.4685300926,2008-06-15,11:14:41
39.984276,116.303811,0,83,39614.468587963,2008-06-15,11:14:46
39.98433,116.303818,0,83,39614.4686458333,2008-06-15,11:14:51
39.984225,116.303861,0,84,39614.4687037037,2008-06-15,11:14:56
39.984159,116.303894,0,84,39614.4687615741,2008-06-15,11:15:01
39.984104,116.303931,0,84,39614.4688194444,2008-06-15,11:15:06
39.98412,116.303931,0,84,39614.4688773148,2008-06-15,11:15:11
39.984432,116.303907,0,83,39614.4689351852,2008-06-15,11:15:16
39.984605,116.303931,0,81,39614.4689930556,2008-06-15,11:15:21
39.984605,116.303978,0,80,39614.4690509259,2008-06-15,11:15:26
39.984699,116.303956,0,81,39614.4691087963,2008-06-15,11:15:31
39.984749,116.303937,0,87,39614.4691666667,2008-06-15,11:15:36
39.984763,116.303867,0,92,39614.469224537,2008-06-15,11:15:41
39.984836,116.303876,0,94,39614.4692824074,2008-06-15,11:15:46
39.984851,116.303849,0,96,39614.4693402778,2008-06-15,11:15:51
39.984846,116.303838,0,99,39614.4693981481,2008-06-15,11:15:56
39.984813,116.303818,0,102,39614.4694560185,2008-06-15,11:16:01
39.984783,116.303781,0,106,39614.4695138889,2008-06-15,11:16:06
39.984699,116.303719,0,109,39614.4695717593,2008-06-15,11:16:11
39.984594,116.303672,0,113,39614.4696296296,2008-06-15,11:16:16
39.984464,116.303607,0,117,39614.4696875,2008-06-15,11:16:21
39.984254,116.303568,0,118,39614.4697453704,2008-06-15,11:16:26
39.984031,116.303546,0,118,39614.4698032407,2008-06-15,11:16:31
39.983949,116.30365,0,119,39614.4698611111,2008-06-15,11:16:36
39.983872,116.303744,0,119,39614.4699189815,2008-06-15,11:16:41
39.983797,116.303837,0,117,39614.4699768518,2008-06-15,11:16:46
39.984143,116.303904,0,116,39614.4700347222,2008-06-15,11:16:51
39.984356,116.303989,0,114,39614.4700925926,2008-06-15,11:16:56
39.984313,116.303994,0,114,39614.470150463,2008-06-15,11:17:01
39.984466,116.303936,0,114,39614.4702083333,2008-06-15,11:17:06
39.984734,116.303925,0,114,39614.4702662037,2008-06-15,11:17:11
39.984735,116.30392,0,116,39614.4703240741,2008-06-15,11:17:16
39.984735,116.30392,0,116,39614.4703587963,2008-06-15,11:17:19
39.984736,116.303921,0,116,39614.4703819444,2008-06-15,11:17:21
39.984781,116.303868,0,117,39614.4704398148,2008-06-15,11:17:26
39.984808,116.303807,0,117,39614.4704976852,2008-06-15,11:17:31
39.984745,116.303807,0,117,39614.4705555556,2008-06-15,11:17:36
39.984664,116.303831,0,117,39614.4706134259,2008-06-15,11:17:41
39.984561,116.303827,0,118,39614.4706712963,2008-06-15,11:17:46
39.98455,116.303774,0,120,39614.4707291667,2008-06-15,11:17:51
39.98451,116.303751,0,123,39614.470787037,2008-06-15,11:17:56
39.984487,116.303728,0,127,39614.4708449074,2008-06-15,11:18:01
39.984558,116.303703,0,128,39614.4709027778,2008-06-15,11:18:06
39.984729,116.303747,0,129,39614.4709606481,2008-06-15,11:18:11
39.984755,116.303777,0,129,39614.4710185185,2008-06-15,11:18:16
39.984738,116.303777,0,128,39614.4710763889,2008-06-15,11:18:21
39.984748,116.303785,0,129,39614.4711342593,2008-06-15,11:18:26
39.984769,116.303751,0,127,39614.4711921296,2008-06-15,11:18:31
39.984763,116.303735,0,126,39614.47125,2008-06-15,11:18:36
39.984723,116.303721,0,125,39614.4713078704,2008-06-15,11:18:41
39.984699,116.303716,0,124,39614.4713657407,2008-06-15,11:18:46
39.984742,116.303707,0,124,39614.4714236111,2008-06-15,11:18:51
39.984743,116.303727,0,124,39614.4714814815,2008-06-15,11:18:56
39.984741,116.303756,0,125,39614.4715393518,2008-06-15,11:19:01
39.984764,116.303767,0,127,39614.4715972222,2008-06-15,11:19:06
39.984803,116.303748,0,130,39614.4716550926,2008-06-15,11:19:11
39.984842,116.303754,0,130,39614.471712963,2008-06-15,11:19:16
39.984862,116.303741,0,130,39614.4717708333,2008-06-15,11:19:21
39.984875,116.303743,0,130,39614.4718287037,2008-06-15,11:19:26
39.984857,116.303725,0,132,39614.4718865741,2008-06-15,11:19:31
39.984817,116.303697,0,135,39614.4719444444,2008-06-15,11:19:36
39.984801,116.303676,0,140,39614.4720023148,2008-06-15,11:19:41
39.984825,116.303692,0,144,39614.4720601852,2008-06-15,11:19:46
39.984822,116.303712,0,148,39614.4721180556,2008-06-15,11:19:51
39.984784,116.303715,0,150,39614.4721759259,2008-06-15,11:19:56
39.984767,116.303715,0,152,39614.4722337963,2008-06-15,11:20:01
39.984785,116.303702,0,149,39614.4722916667,2008-06-15,11:20:06
39.98477,116.303698,0,147,39614.472349537,2008-06-15,11:20:11
39.984803,116.303677,0,143,39614.4724074074,2008-06-15,11:20:16
39.984876,116.303632,0,142,39614.4724652778,2008-06-15,11:20:21
39.984922,116.303609,0,143,39614.4725231482,2008-06-15,11:20:26
39.984939,116.303605,0,143,39614.4725810185,2008-06-15,11:20:31
39.984949,116.303571,0,143,39614.4726388889,2008-06-15,11:20:36
39.984976,116.303473,0,144,39614.4726967593,2008-06-15,11:20:41
39.984979,116.303382,0,146,39614.4727546296,2008-06-15,11:20:46
39.984916,116.303421,0,146,39614.4728125,2008-06-15,11:20:51
39.984813,116.303517,0,145,39614.4728703704,2008-06-15,11:20:56
39.984803,116.303493,0,146,39614.4729282407,2008-06-15,11:21:01
39.984866,116.303459,0,146,39614.4729861111,2008-06-15,11:21:06
39.984815,116.303628,0,146,39614.4730439815,2008-06-15,11:21:11
39.98478,116.303724,0,148,39614.4731018519,2008-06-15,11:21:16
39.984754,116.303743,0,152,39614.4731597222,2008-06-15,11:21:21
39.984713,116.303746,0,158,39614.4732175926,2008-06-15,11:21:26
39.984695,116.303783,0,165,39614.473275463,2008-06-15,11:21:31
39.984695,116.303783,0,165,39614.4733101852,2008-06-15,11:21:34
39.984698,116.303787,0,171,39614.4733333333,2008-06-15,11:21:36
39.9847,116.30377,0,176,39614.4733912037,2008-06-15,11:21:41
39.984706,116.303744,0,179,39614.4734490741,2008-06-15,11:21:46
39.984718,116.30373,0,184,39614.4735069444,2008-06-15,11:21:51
39.98474,116.303746,0,188,39614.4735648148,2008-06-15,11:21:56
39.984769,116.303761,0,192,39614.4736226852,2008-06-15,11:22:01
39.984765,116.303786,0,198,39614.4736805556,2008-06-15,11:22:06
39.984736,116.303765,0,203,39614.4737384259,2008-06-15,11:22:11
39.98468,116.303775,0,209,39614.4737962963,2008-06-15,11:22:16
39.984615,116.303768,0,213,39614.4738541667,2008-06-15,11:22:21
39.984547,116.303785,0,215,39614.473912037,2008-06-15,11:22:26
39.984531,116.303777,0,219,39614.4739699074,2008-06-15,11:22:31
39.984487,116.3038,0,221,39614.4740277778,2008-06-15,11:22:36
39.984427,116.303831,0,219,39614.4740856481,2008-06-15,11:22:41
39.984354,116.303826,0,220,39614.4741435185,2008-06-15,11:22:46
39.984292,116.303826,0,220,39614.4742013889,2008-06-15,11:22:51
39.984232,116.303826,0,221,39614.4742592593,2008-06-15,11:22:56
39.984189,116.303788,0,223,39614.4743171296,2008-06-15,11:23:01
39.984188,116.303777,0,223,39614.474375,2008-06-15,11:23:06
39.984356,116.303786,0,226,39614.4744328704,2008-06-15,11:23:11
39.984488,116.303811,0,230,39614.4744907407,2008-06-15,11:23:16
39.984624,116.303848,0,238,39614.4745486111,2008-06-15,11:23:21
39.984673,116.303857,0,241,39614.4746064815,2008-06-15,11:23:26
39.984673,116.303857,0,241,39614.4746412037,2008-06-15,11:23:29
39.984675,116.303854,0,243,39614.4746643519,2008-06-15,11:23:31
39.98476,116.303843,0,249,39614.4747222222,2008-06-15,11:23:36
39.98476,116.303843,0,249,39614.4747569444,2008-06-15,11:23:39
39.984763,116.303838,0,251,39614.4747800926,2008-06-15,11:23:41
39.984856,116.303788,0,253,39614.474837963,2008-06-15,11:23:46
39.984941,116.303725,0,255,39614.4748958333,2008-06-15,11:23:51
39.984966,116.303686,0,254,39614.4749537037,2008-06-15,11:23:56
39.984935,116.303658,0,248,39614.4750115741,2008-06-15,11:24:01
39.984877,116.303657,0,242,39614.4750694444,2008-06-15,11:24:06
39.984799,116.303663,0,236,39614.4751273148,2008-06-15,11:24:11
39.984754,116.303636,0,232,39614.4751851852,2008-06-15,11:24:16
39.984703,116.303665,0,228,39614.4752430556,2008-06-15,11:24:21
39.984704,116.303694,0,225,39614.4753009259,2008-06-15,11:24:26
39.984709,116.303714,0,222,39614.4753587963,2008-06-15,11:24:31
39.985025,116.303809,0,226,39614.4755902778,2008-06-15,11:24:51
39.985023,116.303789,0,225,39614.4756481481,2008-06-15,11:24:56
39.985005,116.303782,0,225,39614.4757060185,2008-06-15,11:25:01
39.9851,116.303764,0,225,39614.4758796296,2008-06-15,11:25:16
39.98523,116.303783,0,223,39614.4759375,2008-06-15,11:25:21
39.984537,116.303769,0,251,39614.476400463,2008-06-15,11:26:01
39.984658,116.303786,0,241,39614.4764583333,2008-06-15,11:26:06
39.984665,116.303767,0,243,39614.4765162037,2008-06-15,11:26:11
39.984645,116.303776,0,227,39614.4765740741,2008-06-15,11:26:16
39.984649,116.303801,0,210,39614.4766319444,2008-06-15,11:26:21
39.984676,116.303791,0,196,39614.4766898148,2008-06-15,11:26:26
39.984736,116.303805,0,192,39614.4767476852,2008-06-15,11:26:31
39.984755,116.303812,0,186,39614.4768055556,2008-06-15,11:26:36
39.984788,116.303766,0,169,39614.4768634259,2008-06-15,11:26:41
39.984834,116.303728,0,147,39614.4769212963,2008-06-15,11:26:46
39.984873,116.303691,0,122,39614.4769791667,2008-06-15,11:26:51
39.984862,116.303699,0,97,39614.477037037,2008-06-15,11:26:56
39.98486,116.303668,0,77,39614.4770949074,2008-06-15,11:27:01
39.98486,116.303645,0,52,39614.4771527778,2008-06-15,11:27:06
39.984876,116.303632,0,28,39614.4772106481,2008-06-15,11:27:11
39.984885,116.303641,0,2,39614.4772685185,2008-06-15,11:27:16
39.984945,116.303647,0,-30,39614.4773263889,2008-06-15,11:27:21
39.984974,116.303687,0,-53,39614.4773842593,2008-06-15,11:27:26
39.984998,116.303688,0,-68,39614.4774421296,2008-06-15,11:27:31
39.985017,116.303639,0,-78,39614.4775,2008-06-15,11:27:36
39.985011,116.303575,0,-95,39614.4775578704,2008-06-15,11:27:41
39.984936,116.303549,0,-110,39614.4776157407,2008-06-15,11:27:46
39.984893,116.303551,0,-123,39614.4776736111,2008-06-15,11:27:51
39.984887,116.303539,0,-139,39614.4777314815,2008-06-15,11:27:56
39.984853,116.303565,0,-150,39614.4777893518,2008-06-15,11:28:01
39.984793,116.303631,0,-152,39614.4778472222,2008-06-15,11:28:06
39.98477,116.303678,0,-152,39614.4779050926,2008-06-15,11:28:11
39.984876,116.303751,0,-154,39614.4780208333,2008-06-15,11:28:21
39.985095,116.303873,0,-153,39614.4781944444,2008-06-15,11:28:36
39.985174,116.303886,0,-150,39614.4782523148,2008-06-15,11:28:41
39.985201,116.303889,0,-146,39614.4783101852,2008-06-15,11:28:46
39.985255,116.303867,0,-143,39614.4783680556,2008-06-15,11:28:51
39.985309,116.303826,0,-141,39614.4784259259,2008-06-15,11:28:56
39.985329,116.303815,0,-142,39614.4784837963,2008-06-15,11:29:01
39.985329,116.303815,0,-142,39614.4785185185,2008-06-15,11:29:04
39.985334,116.303822,0,-140,39614.4785416667,2008-06-15,11:29:06
39.985332,116.303834,0,-138,39614.478599537,2008-06-15,11:29:11
39.985275,116.303842,0,-136,39614.4786574074,2008-06-15,11:29:16
39.985257,116.303854,0,-135,39614.4787152778,2008-06-15,11:29:21
39.985256,116.303858,0,-135,39614.4787731481,2008-06-15,11:29:26
39.985256,116.303858,0,-135,39614.4788078704,2008-06-15,11:29:29
39.985248,116.303856,0,-135,39614.4788310185,2008-06-15,11:29:31
39.985106,116.303851,0,-135,39614.4788888889,2008-06-15,11:29:36
39.984944,116.303846,0,-135,39614.4789467593,2008-06-15,11:29:41
39.984866,116.303821,0,-134,39614.4790046296,2008-06-15,11:29:46
39.984796,116.303803,0,-135,39614.4790625,2008-06-15,11:29:51
39.984698,116.303797,0,-136,39614.4791203704,2008-06-15,11:29:56
39.984573,116.303747,0,-135,39614.4791782407,2008-06-15,11:30:01
39.984452,116.303704,0,-131,39614.4792361111,2008-06-15,11:30:06
39.984365,116.303687,0,-125,39614.4792939815,2008-06-15,11:30:11
39.984324,116.303703,0,-121,39614.4793518518,2008-06-15,11:30:16
39.98431,116.303731,0,-120,39614.4794097222,2008-06-15,11:30:21
39.984294,116.30377,0,-121,39614.4794675926,2008-06-15,11:30:26
39.984295,116.303809,0,-121,39614.479525463,2008-06-15,11:30:31
39.984256,116.303845,0,-120,39614.4795833333,2008-06-15,11:30:36
39.984215,116.303841,0,-119,39614.4796412037,2008-06-15,11:30:41
39.984074,116.303822,0,-118,39614.4796990741,2008-06-15,11:30:46
39.983904,116.303743,0,-116,39614.4797569444,2008-06-15,11:30:51
39.983784,116.303666,0,-113,39614.4798148148,2008-06-15,11:30:56
39.983682,116.303655,0,-112,39614.4798726852,2008-06-15,11:31:01
39.983545,116.303668,0,-111,39614.4799305556,2008-06-15,11:31:06
39.983384,116.303646,0,-110,39614.4799884259,2008-06-15,11:31:11
39.983325,116.303606,0,-109,39614.4800462963,2008-06-15,11:31:16
39.98328,116.303559,0,-109,39614.4801041667,2008-06-15,11:31:21
39.983285,116.303572,0,-108,39614.480162037,2008-06-15,11:31:26
39.984525,116.303641,0,-106,39614.4802199074,2008-06-15,11:31:31
39.984582,116.303641,0,-104,39614.4802777778,2008-06-15,11:31:36
39.984582,116.303641,0,-104,39614.4803125,2008-06-15,11:31:39
39.98458,116.303636,0,-103,39614.4803356482,2008-06-15,11:31:41
39.984552,116.303616,0,-101,39614.4803935185,2008-06-15,11:31:46
39.984533,116.303606,0,-98,39614.4804513889,2008-06-15,11:31:51
39.98452,116.303596,0,-95,39614.4805092593,2008-06-15,11:31:56
39.984486,116.303612,0,-91,39614.4805671296,2008-06-15,11:32:01
39.984451,116.30361,0,-86,39614.480625,2008-06-15,11:32:06
39.984451,116.30361,0,-86,39614.4806597222,2008-06-15,11:32:09
39.984451,116.30361,0,-84,39614.4806828704,2008-06-15,11:32:11
39.984475,116.303645,0,-84,39614.4807407407,2008-06-15,11:32:16
39.984516,116.303643,0,-84,39614.4807986111,2008-06-15,11:32:21
39.984548,116.303638,0,-85,39614.4808564815,2008-06-15,11:32:26
39.984548,116.303638,0,-85,39614.4808912037,2008-06-15,11:32:29
39.984542,116.303645,0,-84,39614.4809143519,2008-06-15,11:32:31
39.984498,116.303656,0,-83,39614.4809722222,2008-06-15,11:32:36
39.984423,116.303683,0,-83,39614.4810300926,2008-06-15,11:32:41
39.984423,116.303683,0,-83,39614.4810648148,2008-06-15,11:32:44
39.984419,116.303682,0,-82,39614.481087963,2008-06-15,11:32:46
39.984324,116.303725,0,-82,39614.4811458333,2008-06-15,11:32:51
39.984293,116.303766,0,-83,39614.4812037037,2008-06-15,11:32:56
39.984212,116.303796,0,-84,39614.4812615741,2008-06-15,11:33:01
39.984095,116.303802,0,-83,39614.4813194444,2008-06-15,11:33:06
39.983972,116.30379,0,-83,39614.4813773148,2008-06-15,11:33:11
39.98384,116.303773,0,-81,39614.4814351852,2008-06-15,11:33:16
39.983796,116.30376,0,-80,39614.4814930556,2008-06-15,11:33:21
39.983731,116.303766,0,-80,39614.4815509259,2008-06-15,11:33:26
39.98358,116.303737,0,-79,39614.4816087963,2008-06-15,11:33:31
39.983481,116.303715,0,-75,39614.4816666667,2008-06-15,11:33:36
39.983381,116.303721,0,-71,39614.481724537,2008-06-15,11:33:41
39.98327,116.303692,0,-67,39614.4817824074,2008-06-15,11:33:46
39.983169,116.303612,0,-67,39614.4818402778,2008-06-15,11:33:51
39.983381,116.303605,0,-65,39614.4818981481,2008-06-15,11:33:56
39.983614,116.303611,0,-65,39614.4819560185,2008-06-15,11:34:01
39.983755,116.303622,0,-65,39614.4820138889,2008-06-15,11:34:06
39.983785,116.303629,0,-64,39614.4820717593,2008-06-15,11:34:11
39.983814,116.303604,0,-60,39614.4821296296,2008-06-15,11:34:16
39.983769,116.303602,0,-57,39614.4821875,2008-06-15,11:34:21
39.983704,116.303587,0,-51,39614.4822453704,2008-06-15,11:34:26
39.98371,116.303597,0,-43,39614.4823032407,2008-06-15,11:34:31
39.983748,116.30364,0,-39,39614.4823611111,2008-06-15,11:34:36
39.983816,116.30364,0,-36,39614.4824189815,2008-06-15,11:34:41
39.983864,116.303645,0,-32,39614.4824768519,2008-06-15,11:34:46
39.98381,116.303667,0,-27,39614.4825347222,2008-06-15,11:34:51
39.983747,116.303677,0,-24,39614.4825925926,2008-06-15,11:34:56
39.983668,116.303706,0,-20,39614.482650463,2008-06-15,11:35:01
39.983562,116.303742,0,-15,39614.4827083333,2008-06-15,11:35:06
39.983825,116.303813,0,7,39614.4827662037,2008-06-15,11:35:11
39.983809,116.303828,0,11,39614.4828240741,2008-06-15,11:35:16
39.983765,116.30384,0,15,39614.4828819444,2008-06-15,11:35:21
39.983846,116.303879,0,28,39614.4829398148,2008-06-15,11:35:26
39.983872,116.303857,0,41,39614.4829976852,2008-06-15,11:35:31
39.983811,116.303838,0,48,39614.4830555556,2008-06-15,11:35:36
39.983719,116.303852,0,52,39614.4831134259,2008-06-15,11:35:41
39.983774,116.303868,0,64,39614.4831712963,2008-06-15,11:35:46
39.98388,116.303902,0,86,39614.4832291667,2008-06-15,11:35:51
39.983986,116.303913,0,102,39614.483287037,2008-06-15,11:35:56
39.984062,116.303912,0,105,39614.4833449074,2008-06-15,11:36:01
39.984093,116.303884,0,101,39614.4834027778,2008-06-15,11:36:06
39.984042,116.30389,0,97,39614.4834606481,2008-06-15,11:36:11
39.983961,116.30391,0,98,39614.4835185185,2008-06-15,11:36:16
39.983917,116.303888,0,105,39614.4835763889,2008-06-15,11:36:21
39.983964,116.303849,0,107,39614.4836342593,2008-06-15,11:36:26
39.984249,116.303803,0,111,39614.4836921296,2008-06-15,11:36:31
39.984397,116.303785,0,113,39614.48375,2008-06-15,11:36:36
39.984451,116.303792,0,117,39614.4838078704,2008-06-15,11:36:41
39.98445,116.303782,0,119,39614.4838657407,2008-06-15,11:36:46
39.984461,116.303797,0,122,39614.4839236111,2008-06-15,11:36:51
39.984474,116.303801,0,123,39614.4839814815,2008-06-15,11:36:56
39.984552,116.30379,0,119,39614.4840393519,2008-06-15,11:37:01
39.984571,116.30377,0,118,39614.4840972222,2008-06-15,11:37:06
39.98458,116.303771,0,117,39614.4841550926,2008-06-15,11:37:11
39.984608,116.303778,0,118,39614.484212963,2008-06-15,11:37:16
39.984612,116.303786,0,119,39614.4842708333,2008-06-15,11:37:21
39.984612,116.303786,0,119,39614.4843055556,2008-06-15,11:37:24
39.984613,116.303782,0,120,39614.4843287037,2008-06-15,11:37:26
39.984647,116.303808,0,124,39614.4843865741,2008-06-15,11:37:31
39.984643,116.30385,0,130,39614.4844444444,2008-06-15,11:37:36
39.984636,116.303865,0,133,39614.4845023148,2008-06-15,11:37:41
39.984576,116.303912,0,142,39614.4845601852,2008-06-15,11:37:46
39.984586,116.303962,0,148,39614.4846180556,2008-06-15,11:37:51
39.984596,116.303991,0,149,39614.4846759259,2008-06-15,11:37:56
39.984624,116.304008,0,149,39614.4847337963,2008-06-15,11:38:01
39.984636,116.303998,0,148,39614.4847916667,2008-06-15,11:38:06
39.984667,116.30398,0,147,39614.484849537,2008-06-15,11:38:11
39.984693,116.30396,0,146,39614.4849074074,2008-06-15,11:38:16
39.984691,116.303951,0,145,39614.4849652778,2008-06-15,11:38:21
39.984691,116.303959,0,146,39614.4850231481,2008-06-15,11:38:26
39.984691,116.303959,0,146,39614.4850578704,2008-06-15,11:38:29
39.984691,116.303954,0,146,39614.4850810185,2008-06-15,11:38:31
39.984693,116.30394,0,146,39614.4851388889,2008-06-15,11:38:36
39.984722,116.30395,0,148,39614.4851967593,2008-06-15,11:38:41
39.984796,116.303961,0,151,39614.4852546296,2008-06-15,11:38:46
39.984778,116.303933,0,152,39614.4853125,2008-06-15,11:38:51
39.984758,116.303893,0,154,39614.4853703704,2008-06-15,11:38:56
39.984761,116.303866,0,158,39614.4854282407,2008-06-15,11:39:01
39.984781,116.303856,0,161,39614.4854861111,2008-06-15,11:39:06
39.984793,116.303868,0,159,39614.4855439815,2008-06-15,11:39:11
39.984762,116.303858,0,156,39614.4856018518,2008-06-15,11:39:16
39.984718,116.303838,0,152,39614.4856597222,2008-06-15,11:39:21
39.984685,116.303863,0,151,39614.4857175926,2008-06-15,11:39:26
39.984654,116.303901,0,152,39614.485775463,2008-06-15,11:39:31
39.984637,116.303934,0,156,39614.4858333333,2008-06-15,11:39:36
39.984637,116.303934,0,156,39614.4858680556,2008-06-15,11:39:39
39.984635,116.303933,0,162,39614.4858912037,2008-06-15,11:39:41
39.984672,116.303888,0,165,39614.4859490741,2008-06-15,11:39:46
39.984675,116.303856,0,167,39614.4860069444,2008-06-15,11:39:51
39.984702,116.303852,0,171,39614.4860648148,2008-06-15,11:39:56
39.984702,116.303852,0,171,39614.486099537,2008-06-15,11:39:59
39.984703,116.303848,0,173,39614.4861226852,2008-06-15,11:40:01
39.984741,116.303836,0,180,39614.4861805556,2008-06-15,11:40:06
39.984761,116.303863,0,188,39614.4862384259,2008-06-15,11:40:11
39.984765,116.303873,0,192,39614.4862962963,2008-06-15,11:40:16
39.984765,116.303873,0,192,39614.4863310185,2008-06-15,11:40:19
39.984765,116.303866,0,194,39614.4863541667,2008-06-15,11:40:21
39.984735,116.303855,0,201,39614.486412037,2008-06-15,11:40:26
39.98461,116.303848,0,208,39614.4864699074,2008-06-15,11:40:31
39.984466,116.303836,0,218,39614.4865277778,2008-06-15,11:40:36
39.984446,116.303809,0,228,39614.4865856481,2008-06-15,11:40:41
39.984381,116.303793,0,232,39614.4866435185,2008-06-15,11:40:46
39.984283,116.303791,0,237,39614.4867013889,2008-06-15,11:40:51
39.984415,116.303795,0,251,39614.4867592593,2008-06-15,11:40:56
39.984491,116.303786,0,257,39614.4868171296,2008-06-15,11:41:01
39.984644,116.303771,0,259,39614.486875,2008-06-15,11:41:06
39.984644,116.303771,0,259,39614.4869097222,2008-06-15,11:41:09
39.984647,116.303772,0,262,39614.4869328704,2008-06-15,11:41:11
39.984701,116.303761,0,262,39614.4869907407,2008-06-15,11:41:16
39.984784,116.30377,0,262,39614.4870486111,2008-06-15,11:41:21
39.984798,116.303778,0,263,39614.4871064815,2008-06-15,11:41:26
39.98479,116.303838,0,262,39614.4871643518,2008-06-15,11:41:31
39.984746,116.303863,0,262,39614.4872222222,2008-06-15,11:41:36
39.984684,116.30385,0,263,39614.4872800926,2008-06-15,11:41:41
39.984658,116.303797,0,266,39614.487337963,2008-06-15,11:41:46
39.984664,116.303769,0,271,39614.4873958333,2008-06-15,11:41:51
39.984646,116.303782,0,274,39614.4874537037,2008-06-15,11:41:56
39.984719,116.303772,0,277,39614.4875115741,2008-06-15,11:42:01
39.984749,116.303726,0,280,39614.4875694444,2008-06-15,11:42:06
39.984774,116.303706,0,281,39614.4876273148,2008-06-15,11:42:11
39.984824,116.30367,0,279,39614.4876851852,2008-06-15,11:42:16
39.984824,116.30367,0,279,39614.4877199074,2008-06-15,11:42:19
39.984824,116.303663,0,280,39614.4877430556,2008-06-15,11:42:21
39.984827,116.303697,0,280,39614.4878009259,2008-06-15,11:42:26
39.984787,116.303741,0,281,39614.4878587963,2008-06-15,11:42:31
39.984759,116.303753,0,281,39614.4879166667,2008-06-15,11:42:36
39.984768,116.303692,0,280,39614.487974537,2008-06-15,11:42:41
39.984754,116.303658,0,275,39614.4880324074,2008-06-15,11:42:46
39.98476,116.303589,0,269,39614.4880902778,2008-06-15,11:42:51
39.984769,116.303553,0,266,39614.4881481482,2008-06-15,11:42:56
39.984769,116.303571,0,266,39614.4882060185,2008-06-15,11:43:01
39.984775,116.30358,0,269,39614.4882638889,2008-06-15,11:43:06
39.984793,116.303564,0,271,39614.4883217593,2008-06-15,11:43:11
39.984832,116.303551,0,274,39614.4883796296,2008-06-15,11:43:16
39.984832,116.303551,0,274,39614.4884143519,2008-06-15,11:43:19
39.984831,116.303558,0,277,39614.4884375,2008-06-15,11:43:21
39.984843,116.303525,0,279,39614.4884953704,2008-06-15,11:43:26
39.984867,116.303503,0,277,39614.4885532407,2008-06-15,11:43:31
39.984849,116.303516,0,274,39614.4886111111,2008-06-15,11:43:36
39.984804,116.303509,0,273,39614.4886689815,2008-06-15,11:43:41
39.98467,116.303487,0,275,39614.4887268519,2008-06-15,11:43:46
39.984477,116.303501,0,280,39614.4887847222,2008-06-15,11:43:51
39.984361,116.303565,0,287,39614.4888425926,2008-06-15,11:43:56
39.984235,116.303663,0,295,39614.488900463,2008-06-15,11:44:01
39.984083,116.303755,0,304,39614.4889583333,2008-06-15,11:44:06
39.984003,116.303875,0,315,39614.4890162037,2008-06-15,11:44:11
39.984026,116.303942,0,322,39614.4890740741,2008-06-15,11:44:16
39.984037,116.304006,0,327,39614.4891319444,2008-06-15,11:44:21
39.98409,116.303975,0,331,39614.4891898148,2008-06-15,11:44:26
39.984089,116.303964,0,335,39614.4892476852,2008-06-15,11:44:31
39.984089,116.303957,0,336,39614.4893055556,2008-06-15,11:44:36
39.984089,116.303957,0,336,39614.4893402778,2008-06-15,11:44:39
39.984087,116.303956,0,337,39614.4893634259,2008-06-15,11:44:41
39.98404,116.303959,0,338,39614.4894212963,2008-06-15,11:44:46
39.983986,116.303947,0,339,39614.4894791667,2008-06-15,11:44:51
39.98405,116.303938,0,342,39614.489537037,2008-06-15,11:44:56
39.984172,116.303923,0,342,39614.4895949074,2008-06-15,11:45:01
39.984276,116.303926,0,342,39614.4896527778,2008-06-15,11:45:06
39.984289,116.303948,0,341,39614.4897106481,2008-06-15,11:45:11
39.984319,116.303951,0,339,39614.4897685185,2008-06-15,11:45:16
39.984593,116.303957,0,337,39614.4898263889,2008-06-15,11:45:21
39.984618,116.303994,0,337,39614.4898842593,2008-06-15,11:45:26
39.98458,116.304064,0,340,39614.4899421296,2008-06-15,11:45:31
39.984551,116.304104,0,345,39614.49,2008-06-15,11:45:36
39.984483,116.304144,0,352,39614.4900578704,2008-06-15,11:45:41
39.984456,116.304133,0,358,39614.4901157407,2008-06-15,11:45:46
39.984438,116.304143,0,366,39614.4901736111,2008-06-15,11:45:51
39.984505,116.304104,0,366,39614.4902314815,2008-06-15,11:45:56
39.984565,116.304006,0,357,39614.4902893519,2008-06-15,11:46:01
39.984596,116.303902,0,346,39614.4903472222,2008-06-15,11:46:06
39.984632,116.303862,0,338,39614.4904050926,2008-06-15,11:46:11
39.984697,116.303866,0,331,39614.490462963,2008-06-15,11:46:16
39.984758,116.303866,0,323,39614.4905208333,2008-06-15,11:46:21
39.984796,116.303861,0,308,39614.4905787037,2008-06-15,11:46:26
39.984875,116.303805,0,295,39614.4906365741,2008-06-15,11:46:31
39.984922,116.303745,0,285,39614.4906944444,2008-06-15,11:46:36
39.984944,116.303725,0,279,39614.4907523148,2008-06-15,11:46:41
39.98495,116.30373,0,276,39614.4908101852,2008-06-15,11:46:46
39.98495,116.30373,0,276,39614.4908449074,2008-06-15,11:46:49
39.984954,116.303722,0,273,39614.4908680556,2008-06-15,11:46:51
39.984968,116.303696,0,272,39614.4909259259,2008-06-15,11:46:56
39.984994,116.303615,0,259,39614.4909837963,2008-06-15,11:47:01
39.984978,116.303544,0,246,39614.4910416667,2008-06-15,11:47:06
39.984933,116.303505,0,239,39614.491099537,2008-06-15,11:47:11
39.984928,116.303491,0,235,39614.4911574074,2008-06-15,11:47:16
39.984928,116.30347,0,230,39614.4912152778,2008-06-15,11:47:21
39.984928,116.30347,0,230,39614.49125,2008-06-15,11:47:24
39.984923,116.303478,0,227,39614.4912731481,2008-06-15,11:47:26
39.984888,116.303475,0,223,39614.4913310185,2008-06-15,11:47:31
39.984825,116.303472,0,218,39614.4913888889,2008-06-15,11:47:36
39.9848,116.30344,0,211,39614.4914467593,2008-06-15,11:47:41
39.984789,116.303436,0,201,39614.4915046296,2008-06-15,11:47:46
39.984778,116.303449,0,192,39614.4915625,2008-06-15,11:47:51
39.984783,116.303433,0,185,39614.4916203704,2008-06-15,11:47:56
39.984788,116.303411,0,182,39614.4916782407,2008-06-15,11:48:01
39.984779,116.303397,0,178,39614.4917361111,2008-06-15,11:48:06
39.984787,116.303415,0,177,39614.4917939815,2008-06-15,11:48:11
39.984806,116.303429,0,176,39614.4918518519,2008-06-15,11:48:16
39.984805,116.303427,0,178,39614.4919097222,2008-06-15,11:48:21
39.984805,116.303427,0,178,39614.4919444444,2008-06-15,11:48:24
39.984803,116.303423,0,179,39614.4919675926,2008-06-15,11:48:26
39.984735,116.303469,0,172,39614.492025463,2008-06-15,11:48:31
39.984694,116.303496,0,166,39614.4920833333,2008-06-15,11:48:36
39.984694,116.303505,0,158,39614.4921412037,2008-06-15,11:48:41
39.984666,116.303517,0,154,39614.4921990741,2008-06-15,11:48:46
39.984611,116.303502,0,149,39614.4922569444,2008-06-15,11:48:51
39.984558,116.303469,0,149,39614.4923148148,2008-06-15,11:48:56
39.984534,116.303447,0,150,39614.4923726852,2008-06-15,11:49:01
39.984534,116.303447,0,150,39614.4924074074,2008-06-15,11:49:04
39.98453,116.303443,0,147,39614.4924305556,2008-06-15,11:49:06
39.98456,116.303363,0,140,39614.4924884259,2008-06-15,11:49:11
39.984581,116.303308,0,133,39614.4925462963,2008-06-15,11:49:16
39.984581,116.303308,0,133,39614.4925810185,2008-06-15,11:49:19
39.984579,116.303308,0,128,39614.4926041667,2008-06-15,11:49:21
39.984549,116.303296,0,121,39614.492662037,2008-06-15,11:49:26
39.984525,116.303292,0,115,39614.4927199074,2008-06-15,11:49:31
39.984473,116.303328,0,117,39614.4927777778,2008-06-15,11:49:36
39.984379,116.303313,0,114,39614.4928356481,2008-06-15,11:49:41
39.984319,116.303297,0,107,39614.4928935185,2008-06-15,11:49:46
39.98421,116.303393,0,95,39614.4929513889,2008-06-15,11:49:51
39.984191,116.303396,0,88,39614.4930092593,2008-06-15,11:49:56
39.984194,116.303386,0,81,39614.4930671296,2008-06-15,11:50:01
39.984223,116.303412,0,79,39614.493125,2008-06-15,11:50:06
39.984441,116.303404,0,84,39614.4931828704,2008-06-15,11:50:11
39.984473,116.303432,0,84,39614.4932407407,2008-06-15,11:50:16
39.984484,116.303523,0,84,39614.4932986111,2008-06-15,11:50:21
39.984464,116.303602,0,86,39614.4933564815,2008-06-15,11:50:26
39.984467,116.303677,0,96,39614.4934143518,2008-06-15,11:50:31
39.984499,116.303708,0,106,39614.4934722222,2008-06-15,11:50:36
39.984607,116.303722,0,121,39614.4935300926,2008-06-15,11:50:41
39.984732,116.303726,0,134,39614.493587963,2008-06-15,11:50:46
39.984844,116.303743,0,146,39614.4936458333,2008-06-15,11:50:51
39.984879,116.303765,0,154,39614.4937037037,2008-06-15,11:50:56
39.984908,116.303792,0,158,39614.4937615741,2008-06-15,11:51:01
39.984909,116.30382,0,167,39614.4938194444,2008-06-15,11:51:06
39.984898,116.303834,0,172,39614.4938773148,2008-06-15,11:51:11
39.984898,116.303834,0,172,39614.493912037,2008-06-15,11:51:14
39.98489,116.303836,0,175,39614.4939351852,2008-06-15,11:51:16
39.984874,116.303842,0,179,39614.4939930556,2008-06-15,11:51:21
39.98487,116.303782,0,180,39614.4940509259,2008-06-15,11:51:26
39.984837,116.303729,0,182,39614.4941087963,2008-06-15,11:51:31
39.984796,116.303713,0,183,39614.4941666667,2008-06-15,11:51:36
39.984767,116.303715,0,184,39614.494224537,2008-06-15,11:51:41
39.984772,116.303708,0,182,39614.4942824074,2008-06-15,11:51:46
39.984772,116.303708,0,182,39614.4943171296,2008-06-15,11:51:49
39.984768,116.303702,0,180,39614.4943402778,2008-06-15,11:51:51
39.984738,116.303708,0,175,39614.4943981481,2008-06-15,11:51:56
39.98469,116.303697,0,174,39614.4944560185,2008-06-15,11:52:01
39.98463,116.303705,0,177,39614.4945138889,2008-06-15,11:52:06
39.984621,116.303711,0,176,39614.4945717593,2008-06-15,11:52:11
39.984621,116.303711,0,176,39614.4946064815,2008-06-15,11:52:14
39.984624,116.303705,0,175,39614.4946296296,2008-06-15,11:52:16
39.984624,116.303694,0,175,39614.4946875,2008-06-15,11:52:21
39.984609,116.303705,0,174,39614.4947453704,2008-06-15,11:52:26
39.984563,116.303743,0,171,39614.4948032407,2008-06-15,11:52:31
39.984551,116.303765,0,171,39614.4948611111,2008-06-15,11:52:36
39.984557,116.303723,0,174,39614.4949189815,2008-06-15,11:52:41
39.98458,116.303711,0,179,39614.4949768518,2008-06-15,11:52:46
39.984614,116.303657,0,185,39614.4950347222,2008-06-15,11:52:51
39.984639,116.303597,0,185,39614.4950925926,2008-06-15,11:52:56
39.98459,116.30355,0,185,39614.495150463,2008-06-15,11:53:01
39.984514,116.303534,0,182,39614.4952083333,2008-06-15,11:53:06
39.984456,116.303555,0,177,39614.4952662037,2008-06-15,11:53:11
39.984416,116.303588,0,171,39614.4953240741,2008-06-15,11:53:16
39.984382,116.303583,0,167,39614.4953819444,2008-06-15,11:53:21
39.984403,116.303573,0,167,39614.4954398148,2008-06-15,11:53:26
39.984403,116.303573,0,167,39614.495474537,2008-06-15,11:53:29
39.984409,116.303569,0,167,39614.4954976852,2008-06-15,11:53:31
39.984407,116.303553,0,164,39614.4955555556,2008-06-15,11:53:36
39.984407,116.303553,0,164,39614.4955902778,2008-06-15,11:53:39
39.984407,116.303547,0,163,39614.4956134259,2008-06-15,11:53:41
39.98444,116.30352,0,161,39614.4956712963,2008-06-15,11:53:46
39.984525,116.303553,0,161,39614.4957291667,2008-06-15,11:53:51
39.984759,116.303658,0,168,39614.495787037,2008-06-15,11:53:56
39.984812,116.303689,0,171,39614.4958449074,2008-06-15,11:54:01
39.984823,116.303734,0,173,39614.4959027778,2008-06-15,11:54:06
39.984827,116.303766,0,173,39614.4959606482,2008-06-15,11:54:11
39.984822,116.303779,0,170,39614.4960185185,2008-06-15,11:54:16
39.984808,116.303764,0,166,39614.4960763889,2008-06-15,11:54:21
39.984784,116.303754,0,163,39614.4961342593,2008-06-15,11:54:26
39.984732,116.303737,0,161,39614.4961921296,2008-06-15,11:54:31
39.984708,116.303719,0,158,39614.49625,2008-06-15,11:54:36
39.984669,116.303712,0,159,39614.4963078704,2008-06-15,11:54:41
39.984602,116.303706,0,159,39614.4963657407,2008-06-15,11:54:46
39.984504,116.303692,0,157,39614.4964236111,2008-06-15,11:54:51
39.984417,116.303655,0,153,39614.4964814815,2008-06-15,11:54:56
39.98439,116.303608,0,142,39614.4965393519,2008-06-15,11:55:01
39.98442,116.303604,0,131,39614.4965972222,2008-06-15,11:55:06
39.984435,116.30358,0,116,39614.4966550926,2008-06-15,11:55:11
39.984385,116.303566,0,102,39614.496712963,2008-06-15,11:55:16
39.984695,116.303617,0,108,39614.4967708333,2008-06-15,11:55:21
39.984766,116.303639,0,102,39614.4968287037,2008-06-15,11:55:26
39.984857,116.303668,0,101,39614.4968865741,2008-06-15,11:55:31
39.984908,116.303686,0,100,39614.4969444444,2008-06-15,11:55:36
39.984917,116.303706,0,99,39614.4970023148,2008-06-15,11:55:41
39.98493,116.303699,0,101,39614.4970601852,2008-06-15,11:55:46
39.984926,116.303724,0,101,39614.4971180556,2008-06-15,11:55:51
39.984899,116.303738,0,106,39614.4971759259,2008-06-15,11:55:56
39.984921,116.303727,0,107,39614.4972337963,2008-06-15,11:56:01
39.984994,116.303741,0,108,39614.4972916667,2008-06-15,11:56:06
39.985033,116.303756,0,107,39614.497349537,2008-06-15,11:56:11
39.985052,116.30378,0,101,39614.4974074074,2008-06-15,11:56:16
39.985047,116.303829,0,90,39614.4974652778,2008-06-15,11:56:21
39.984943,116.303852,0,80,39614.4975231481,2008-06-15,11:56:26
39.984883,116.303844,0,72,39614.4975810185,2008-06-15,11:56:31
39.984823,116.303827,0,64,39614.4976388889,2008-06-15,11:56:36
39.984787,116.303821,0,57,39614.4976967593,2008-06-15,11:56:41
39.984719,116.303778,0,57,39614.4977546296,2008-06-15,11:56:46
39.984758,116.303745,0,59,39614.4978125,2008-06-15,11:56:51
39.984781,116.303713,0,60,39614.4978703704,2008-06-15,11:56:56
39.984924,116.303755,0,72,39614.4979282407,2008-06-15,11:57:01
39.984912,116.303787,0,81,39614.4979861111,2008-06-15,11:57:06
39.984953,116.303824,0,86,39614.4980439815,2008-06-15,11:57:11
39.984996,116.303836,0,89,39614.4981018519,2008-06-15,11:57:16
39.984996,116.303836,0,89,39614.4981365741,2008-06-15,11:57:19
39.984996,116.303842,0,100,39614.4981597222,2008-06-15,11:57:21
39.98496,116.303838,0,112,39614.4982175926,2008-06-15,11:57:26
39.984921,116.303847,0,122,39614.498275463,2008-06-15,11:57:31
39.984851,116.30384,0,130,39614.4983333333,2008-06-15,11:57:36
39.984792,116.30383,0,139,39614.4983912037,2008-06-15,11:57:41
39.984816,116.303842,0,147,39614.4984490741,2008-06-15,11:57:46
39.98485,116.303853,0,153,39614.4985069444,2008-06-15,11:57:51
39.984848,116.303862,0,153,39614.4985648148,2008-06-15,11:57:56
39.984837,116.30389,0,153,39614.4986226852,2008-06-15,11:58:01
39.984853,116.3039,0,152,39614.4986805556,2008-06-15,11:58:06
39.984853,116.3039,0,152,39614.4987152778,2008-06-15,11:58:09
39.984853,116.303902,0,152,39614.4987384259,2008-06-15,11:58:11
39.984831,116.303881,0,153,39614.4987962963,2008-06-15,11:58:16
39.984831,116.303881,0,153,39614.4988310185,2008-06-15,11:58:19
39.984836,116.303883,0,153,39614.4988541667,2008-06-15,11:58:21
39.984815,116.303891,0,155,39614.498912037,2008-06-15,11:58:26
39.984804,116.303888,0,156,39614.4989699074,2008-06-15,11:58:31
39.984766,116.303857,0,153,39614.4990277778,2008-06-15,11:58:36
39.984699,116.303809,0,149,39614.4990856481,2008-06-15,11:58:41
39.984749,116.303772,0,148,39614.4991435185,2008-06-15,11:58:46
39.984822,116.303743,0,145,39614.4992013889,2008-06-15,11:58:51
39.984925,116.303713,0,142,39614.4992592593,2008-06-15,11:58:56
39.985025,116.303668,0,140,39614.4993171296,2008-06-15,11:59:01
39.985159,116.303683,0,139,39614.499375,2008-06-15,11:59:06
39.98534,116.303737,0,138,39614.4994328704,2008-06-15,11:59:11
39.985359,116.303687,0,137,39614.4994907407,2008-06-15,11:59:16
39.98536,116.303615,0,133,39614.4995486111,2008-06-15,11:59:21
39.98546,116.303585,0,132,39614.4996064815,2008-06-15,11:59:26
39.985511,116.303571,0,126,39614.4996643519,2008-06-15,11:59:31
39.985527,116.303565,0,125,39614.4997222222,2008-06-15,11:59:36
39.985446,116.303523,0,119,39614.4997800926,2008-06-15,11:59:41
39.985391,116.303487,0,107,39614.499837963,2008-06-15,11:59:46
39.985429,116.303447,0,95,39614.4998958333,2008-06-15,11:59:51
39.985428,116.30343,0,86,39614.4999537037,2008-06-15,11:59:56
39.985415,116.30342,0,80,39614.5000115741,2008-06-15,12:00:01
39.985333,116.303391,0,77,39614.5000694444,2008-06-15,12:00:06
39.985135,116.303359,0,79,39614.5001273148,2008-06-15,12:00:11
39.985,116.303336,0,79,39614.5001851852,2008-06-15,12:00:16
39.984947,116.303359,0,74,39614.5002430556,2008-06-15,12:00:21
39.984903,116.30337,0,70,39614.5003009259,2008-06-15,12:00:26
39.984828,116.303394,0,70,39614.5003587963,2008-06-15,12:00:31
39.984885,116.303502,0,82,39614.5004166667,2008-06-15,12:00:36
39.984906,116.303603,0,92,39614.500474537,2008-06-15,12:00:41
39.984883,116.303618,0,95,39614.5005324074,2008-06-15,12:00:46
39.98485,116.303608,0,98,39614.5005902778,2008-06-15,12:00:51
39.98479,116.303601,0,104,39614.5006481481,2008-06-15,12:00:56
39.984704,116.303578,0,113,39614.5007060185,2008-06-15,12:01:01
39.984604,116.303613,0,118,39614.5007638889,2008-06-15,12:01:06
39.984497,116.303622,0,121,39614.5008217593,2008-06-15,12:01:11
39.984434,116.303634,0,122,39614.5008796296,2008-06-15,12:01:16
39.98442,116.303678,0,122,39614.5009375,2008-06-15,12:01:21
39.984435,116.303737,0,122,39614.5009953704,2008-06-15,12:01:26
39.984463,116.30375,0,122,39614.5010532407,2008-06-15,12:01:31
39.984551,116.303773,0,124,39614.5011111111,2008-06-15,12:01:36
39.984668,116.303827,0,132,39614.5011689815,2008-06-15,12:01:41
39.984789,116.303867,0,129,39614.5012268518,2008-06-15,12:01:46
39.984967,116.303859,0,129,39614.5012847222,2008-06-15,12:01:51
39.985073,116.303811,0,131,39614.5013425926,2008-06-15,12:01:56
39.985063,116.303814,0,134,39614.501400463,2008-06-15,12:02:01
39.985043,116.303858,0,135,39614.5014583333,2008-06-15,12:02:06
39.985015,116.303896,0,138,39614.5015162037,2008-06-15,12:02:11
39.984933,116.303896,0,141,39614.5015740741,2008-06-15,12:02:16
39.984938,116.303846,0,146,39614.5016319444,2008-06-15,12:02:21
39.984836,116.303834,0,152,39614.5016898148,2008-06-15,12:02:26
39.984824,116.303878,0,156,39614.5017476852,2008-06-15,12:02:31
39.984761,116.303948,0,161,39614.5018055556,2008-06-15,12:02:36
39.9846,116.304005,0,163,39614.5018634259,2008-06-15,12:02:41
39.984497,116.304007,0,167,39614.5019212963,2008-06-15,12:02:46
39.984296,116.303959,0,174,39614.5019791667,2008-06-15,12:02:51
39.984208,116.303923,0,181,39614.502037037,2008-06-15,12:02:56
39.984225,116.303867,0,187,39614.5020949074,2008-06-15,12:03:01
39.98448,116.303882,0,197,39614.5021527778,2008-06-15,12:03:06
39.984561,116.303903,0,201,39614.5022106481,2008-06-15,12:03:11
39.984542,116.30393,0,212,39614.5022685185,2008-06-15,12:03:16
39.984599,116.303934,0,223,39614.5023263889,2008-06-15,12:03:21
39.984653,116.303932,0,229,39614.5023842593,2008-06-15,12:03:26
39.984676,116.30392,0,237,39614.5024421296,2008-06-15,12:03:31
39.984691,116.303898,0,247,39614.5025,2008-06-15,12:03:36
39.984689,116.303872,0,257,39614.5025578704,2008-06-15,12:03:41
39.984697,116.303908,0,268,39614.5026157407,2008-06-15,12:03:46
39.984713,116.30392,0,273,39614.5026736111,2008-06-15,12:03:51
39.984734,116.303907,0,274,39614.5027314815,2008-06-15,12:03:56
39.984752,116.303874,0,273,39614.5027893518,2008-06-15,12:04:01
39.984782,116.303807,0,268,39614.5028472222,2008-06-15,12:04:06
39.984798,116.303761,0,261,39614.5029050926,2008-06-15,12:04:11
39.984789,116.303752,0,255,39614.502962963,2008-06-15,12:04:16
39.984827,116.303728,0,251,39614.5030208333,2008-06-15,12:04:21
39.984778,116.303764,0,250,39614.5030787037,2008-06-15,12:04:26
39.984676,116.30381,0,251,39614.5031365741,2008-06-15,12:04:31
39.984657,116.303819,0,253,39614.5031944444,2008-06-15,12:04:36
39.984698,116.3038,0,255,39614.5032523148,2008-06-15,12:04:41
39.984698,116.3038,0,255,39614.503287037,2008-06-15,12:04:44
39.984691,116.3038,0,257,39614.5033101852,2008-06-15,12:04:46
39.984697,116.303791,0,259,39614.5033680556,2008-06-15,12:04:51
39.984701,116.303778,0,260,39614.5034259259,2008-06-15,12:04:56
39.98465,116.303788,0,264,39614.5034837963,2008-06-15,12:05:01
39.984602,116.30381,0,268,39614.5035416667,2008-06-15,12:05:06
39.984606,116.30377,0,270,39614.503599537,2008-06-15,12:05:11
39.984566,116.303735,0,272,39614.5036574074,2008-06-15,12:05:16
39.984549,116.303739,0,276,39614.5037152778,2008-06-15,12:05:21
39.984508,116.30373,0,280,39614.5037731482,2008-06-15,12:05:26
39.984442,116.303711,0,287,39614.5038310185,2008-06-15,12:05:31
39.984365,116.303699,0,295,39614.5038888889,2008-06-15,12:05:36
39.984305,116.30367,0,300,39614.5039467593,2008-06-15,12:05:41
39.984356,116.303619,0,304,39614.5040046296,2008-06-15,12:05:46
39.98437,116.303544,0,308,39614.5040625,2008-06-15,12:05:51
39.984431,116.303534,0,314,39614.5041203704,2008-06-15,12:05:56
39.984508,116.303564,0,323,39614.5041782407,2008-06-15,12:06:01
39.98458,116.303581,0,320,39614.5042361111,2008-06-15,12:06:06
39.98458,116.303644,0,320,39614.5042939815,2008-06-15,12:06:11
39.984591,116.303667,0,325,39614.5043518519,2008-06-15,12:06:16
39.984631,116.303674,0,333,39614.5044097222,2008-06-15,12:06:21
39.984731,116.303686,0,339,39614.5044675926,2008-06-15,12:06:26
39.984825,116.30365,0,344,39614.504525463,2008-06-15,12:06:31
39.98486,116.30365,0,347,39614.5045833333,2008-06-15,12:06:36
39.9849,116.303672,0,349,39614.5046412037,2008-06-15,12:06:41
39.984913,116.303639,0,354,39614.5046990741,2008-06-15,12:06:46
39.98493,116.303595,0,358,39614.5047569444,2008-06-15,12:06:51
39.984974,116.30359,0,362,39614.5048148148,2008-06-15,12:06:56
39.984947,116.303619,0,356,39614.5048726852,2008-06-15,12:07:01
39.984881,116.3037,0,345,39614.5049305556,2008-06-15,12:07:06
39.984826,116.30377,0,334,39614.5049884259,2008-06-15,12:07:11
39.984787,116.30379,0,326,39614.5050462963,2008-06-15,12:07:16
39.984738,116.303815,0,322,39614.5051041667,2008-06-15,12:07:21
39.984707,116.30382,0,327,39614.505162037,2008-06-15,12:07:26
39.984698,116.30382,0,341,39614.5052199074,2008-06-15,12:07:31
39.98476,116.303797,0,350,39614.5052777778,2008-06-15,12:07:36
39.984781,116.303781,0,357,39614.5053356481,2008-06-15,12:07:41
39.98476,116.303803,0,360,39614.5053935185,2008-06-15,12:07:46
39.984726,116.303828,0,364,39614.5054513889,2008-06-15,12:07:51
39.98472,116.303843,0,366,39614.5055092593,2008-06-15,12:07:56
39.984665,116.303875,0,367,39614.5055671296,2008-06-15,12:08:01
39.98462,116.303885,0,369,39614.505625,2008-06-15,12:08:06
39.984589,116.303858,0,369,39614.5056828704,2008-06-15,12:08:11
39.984571,116.303828,0,363,39614.5057407407,2008-06-15,12:08:16
39.984568,116.303816,0,350,39614.5057986111,2008-06-15,12:08:21
39.984577,116.303802,0,344,39614.5058564815,2008-06-15,12:08:26
39.984682,116.303777,0,318,39614.5059143519,2008-06-15,12:08:31
39.984808,116.303738,0,293,39614.5059722222,2008-06-15,12:08:36
39.984909,116.303716,0,270,39614.5060300926,2008-06-15,12:08:41
39.985029,116.303673,0,253,39614.506087963,2008-06-15,12:08:46
39.985066,116.303619,0,230,39614.5061458333,2008-06-15,12:08:51
39.984996,116.303614,0,202,39614.5062037037,2008-06-15,12:08:56
39.984995,116.303602,0,181,39614.5062615741,2008-06-15,12:09:01
39.984987,116.303591,0,164,39614.5063194444,2008-06-15,12:09:06
39.984928,116.303654,0,154,39614.5063773148,2008-06-15,12:09:11
39.984908,116.303677,0,147,39614.5064351852,2008-06-15,12:09:16
39.984931,116.303642,0,146,39614.5064930556,2008-06-15,12:09:21
39.984932,116.303651,0,147,39614.5065509259,2008-06-15,12:09:26
39.983877,116.303971,0,164,39614.5068981481,2008-06-15,12:09:56
39.984052,116.303988,0,149,39614.5069560185,2008-06-15,12:10:01
39.984113,116.303973,0,146,39614.5070138889,2008-06-15,12:10:06
39.984202,116.30394,0,144,39614.5070717593,2008-06-15,12:10:11
39.98427,116.303916,0,144,39614.5071296296,2008-06-15,12:10:16
39.984326,116.303926,0,142,39614.5071875,2008-06-15,12:10:21
39.984545,116.303939,0,143,39614.5072453704,2008-06-15,12:10:26
39.984654,116.303977,0,146,39614.5073032407,2008-06-15,12:10:31
39.984654,116.303977,0,146,39614.507337963,2008-06-15,12:10:34
39.984661,116.303969,0,146,39614.5073611111,2008-06-15,12:10:36
39.984653,116.303979,0,147,39614.5074189815,2008-06-15,12:10:41
39.984668,116.303961,0,146,39614.5074768519,2008-06-15,12:10:46
39.984711,116.303954,0,146,39614.5075347222,2008-06-15,12:10:51
39.984806,116.303971,0,143,39614.5075925926,2008-06-15,12:10:56
39.98478,116.303961,0,139,39614.507650463,2008-06-15,12:11:01
39.98478,116.303961,0,139,39614.5076851852,2008-06-15,12:11:04
39.984779,116.303956,0,139,39614.5077083333,2008-06-15,12:11:06
39.984787,116.303937,0,137,39614.5077662037,2008-06-15,12:11:11
39.984871,116.303941,0,134,39614.5078240741,2008-06-15,12:11:16
39.984939,116.303947,0,134,39614.5078819444,2008-06-15,12:11:21
39.984977,116.303918,0,136,39614.5079398148,2008-06-15,12:11:26
39.984998,116.30388,0,138,39614.5079976852,2008-06-15,12:11:31
39.984962,116.303881,0,137,39614.5080555556,2008-06-15,12:11:36
39.984947,116.30388,0,137,39614.5081134259,2008-06-15,12:11:41
39.984903,116.303868,0,135,39614.5081712963,2008-06-15,12:11:46
39.98491,116.303854,0,136,39614.5082291667,2008-06-15,12:11:51
39.984886,116.303863,0,134,39614.508287037,2008-06-15,12:11:56
39.984831,116.303887,0,130,39614.5083449074,2008-06-15,12:12:01
39.9848,116.303906,0,126,39614.5084027778,2008-06-15,12:12:06
39.984787,116.303884,0,126,39614.5084606481,2008-06-15,12:12:11
39.984788,116.303893,0,127,39614.5085185185,2008-06-15,12:12:16
39.984812,116.303934,0,128,39614.5085763889,2008-06-15,12:12:21
39.984821,116.303949,0,129,39614.5086342593,2008-06-15,12:12:26
39.984822,116.303947,0,130,39614.5086921296,2008-06-15,12:12:31
39.984822,116.303947,0,130,39614.5087268518,2008-06-15,12:12:34
39.984821,116.303941,0,131,39614.50875,2008-06-15,12:12:36
39.984821,116.303931,0,132,39614.5088078704,2008-06-15,12:12:41
39.984821,116.303931,0,132,39614.5088425926,2008-06-15,12:12:44
39.984822,116.303923,0,132,39614.5088657407,2008-06-15,12:12:46
39.984831,116.303924,0,133,39614.5089236111,2008-06-15,12:12:51
39.98479,116.3039,0,131,39614.5089814815,2008-06-15,12:12:56
39.984699,116.303859,0,129,39614.5090393518,2008-06-15,12:13:01
39.984746,116.303805,0,131,39614.5090972222,2008-06-15,12:13:06
39.984856,116.303749,0,135,39614.5091550926,2008-06-15,12:13:11
39.984933,116.303724,0,136,39614.509212963,2008-06-15,12:13:16
39.984972,116.303736,0,138,39614.5092708333,2008-06-15,12:13:21
39.985046,116.303774,0,139,39614.5093287037,2008-06-15,12:13:26
39.985073,116.303773,0,140,39614.5093865741,2008-06-15,12:13:31
39.98515,116.303759,0,141,39614.5094444444,2008-06-15,12:13:36
39.985234,116.303748,0,142,39614.5095023148,2008-06-15,12:13:41
39.985267,116.30376,0,144,39614.5095601852,2008-06-15,12:13:46
39.98528,116.303759,0,144,39614.5096180556,2008-06-15,12:13:51
39.98528,116.303759,0,144,39614.5096527778,2008-06-15,12:13:54
39.985282,116.30376,0,144,39614.5096759259,2008-06-15,12:13:56
39.985339,116.303775,0,143,39614.5097337963,2008-06-15,12:14:01
39.985332,116.303785,0,145,39614.5097916667,2008-06-15,12:14:06
39.985332,116.303785,0,145,39614.5098263889,2008-06-15,12:14:09
39.985337,116.303786,0,147,39614.509849537,2008-06-15,12:14:11
39.98536,116.303821,0,149,39614.5099074074,2008-06-15,12:14:16
39.985384,116.303854,0,150,39614.5099652778,2008-06-15,12:14:21
39.985384,116.303854,0,150,39614.51,2008-06-15,12:14:24
39.985385,116.303857,0,148,39614.5100231481,2008-06-15,12:14:26
39.985338,116.303834,0,147,39614.5100810185,2008-06-15,12:14:31
39.985273,116.30385,0,144,39614.5101388889,2008-06-15,12:14:36
39.98522,116.303852,0,141,39614.5101967593,2008-06-15,12:14:41
39.98522,116.303852,0,141,39614.5102314815,2008-06-15,12:14:44
39.985227,116.303853,0,141,39614.5102546296,2008-06-15,12:14:46
39.985231,116.303842,0,142,39614.5103125,2008-06-15,12:14:51
39.985232,116.303833,0,142,39614.5103703704,2008-06-15,12:14:56
39.985234,116.303843,0,145,39614.5104282407,2008-06-15,12:15:01
39.985234,116.303843,0,145,39614.510462963,2008-06-15,12:15:04
39.985229,116.30385,0,150,39614.5104861111,2008-06-15,12:15:06
39.985223,116.303836,0,149,39614.5105439815,2008-06-15,12:15:11
39.985215,116.303826,0,147,39614.5106018518,2008-06-15,12:15:16
39.985212,116.303796,0,145,39614.5106597222,2008-06-15,12:15:21
39.985215,116.303774,0,145,39614.5107175926,2008-06-15,12:15:26
39.985195,116.303756,0,141,39614.510775463,2008-06-15,12:15:31
39.985146,116.30377,0,139,39614.5108333333,2008-06-15,12:15:36
39.985146,116.30377,0,139,39614.5108680556,2008-06-15,12:15:39
39.985144,116.303775,0,139,39614.5108912037,2008-06-15,12:15:41
39.985061,116.303783,0,140,39614.5109490741,2008-06-15,12:15:46
39.98501,116.303768,0,139,39614.5110069444,2008-06-15,12:15:51
39.984953,116.303742,0,138,39614.5110648148,2008-06-15,12:15:56
39.984866,116.303727,0,137,39614.5111226852,2008-06-15,12:16:01
39.984843,116.303714,0,132,39614.5111805556,2008-06-15,12:16:06
39.984868,116.303702,0,125,39614.5112384259,2008-06-15,12:16:11
39.984921,116.30369,0,122,39614.5112962963,2008-06-15,12:16:16
39.984988,116.303691,0,115,39614.5113541667,2008-06-15,12:16:21
39.985026,116.303729,0,109,39614.511412037,2008-06-15,12:16:26
39.985027,116.303733,0,107,39614.5114699074,2008-06-15,12:16:31
39.985027,116.303733,0,107,39614.5115046296,2008-06-15,12:16:34
39.985031,116.303738,0,105,39614.5115277778,2008-06-15,12:16:36
39.985129,116.303728,0,114,39614.5115856482,2008-06-15,12:16:41
39.985191,116.303732,0,120,39614.5116435185,2008-06-15,12:16:46
39.985279,116.303787,0,127,39614.5117013889,2008-06-15,12:16:51
39.985311,116.30381,0,134,39614.5117592593,2008-06-15,12:16:56
39.985319,116.303814,0,136,39614.5118171296,2008-06-15,12:17:01
39.985319,116.303814,0,136,39614.5118518519,2008-06-15,12:17:04
39.985324,116.303816,0,138,39614.511875,2008-06-15,12:17:06
39.985229,116.303796,0,132,39614.5119328704,2008-06-15,12:17:11
39.985135,116.303761,0,121,39614.5119907407,2008-06-15,12:17:16
39.985078,116.303764,0,112,39614.5120486111,2008-06-15,12:17:21
39.985057,116.303797,0,107,39614.5121064815,2008-06-15,12:17:26
39.985036,116.303804,0,105,39614.5121643519,2008-06-15,12:17:31
39.985017,116.303787,0,105,39614.5122222222,2008-06-15,12:17:36
39.985005,116.303773,0,106,39614.5122800926,2008-06-15,12:17:41
39.984996,116.303782,0,110,39614.512337963,2008-06-15,12:17:46
39.985015,116.303776,0,111,39614.5123958333,2008-06-15,12:17:51
39.985059,116.303738,0,110,39614.5124537037,2008-06-15,12:17:56
39.985059,116.303738,0,110,39614.5124884259,2008-06-15,12:17:59
39.985055,116.303744,0,110,39614.5125115741,2008-06-15,12:18:01
39.985023,116.30377,0,115,39614.5125694444,2008-06-15,12:18:06
39.985023,116.30377,0,115,39614.5126041667,2008-06-15,12:18:09
39.985017,116.303768,0,117,39614.5126273148,2008-06-15,12:18:11
39.985015,116.303784,0,116,39614.5126851852,2008-06-15,12:18:16
39.985004,116.303798,0,117,39614.5127430556,2008-06-15,12:18:21
39.98498,116.30377,0,119,39614.5128009259,2008-06-15,12:18:26
39.984958,116.303754,0,120,39614.5128587963,2008-06-15,12:18:31
39.984934,116.303778,0,120,39614.5129166667,2008-06-15,12:18:36
39.984903,116.303807,0,117,39614.512974537,2008-06-15,12:18:41
39.984857,116.303871,0,117,39614.5130324074,2008-06-15,12:18:46
39.98484,116.303937,0,122,39614.5130902778,2008-06-15,12:18:51
39.984818,116.303983,0,129,39614.5131481481,2008-06-15,12:18:56
39.984781,116.303971,0,139,39614.5132060185,2008-06-15,12:19:01
39.984797,116.303926,0,140,39614.5132638889,2008-06-15,12:19:06
39.984801,116.303892,0,140,39614.5133217593,2008-06-15,12:19:11
39.98485,116.303845,0,140,39614.5133796296,2008-06-15,12:19:16
39.984864,116.303841,0,138,39614.5134375,2008-06-15,12:19:21
39.984928,116.303835,0,139,39614.5134953704,2008-06-15,12:19:26
39.984984,116.30383,0,140,39614.5135532407,2008-06-15,12:19:31
39.984998,116.303788,0,147,39614.5136111111,2008-06-15,12:19:36
39.985009,116.303757,0,146,39614.5136689815,2008-06-15,12:19:41
39.984971,116.303732,0,147,39614.5137268519,2008-06-15,12:19:46
39.984953,116.303745,0,146,39614.5137847222,2008-06-15,12:19:51
39.984921,116.303767,0,146,39614.5138425926,2008-06-15,12:19:56
39.984935,116.303766,0,146,39614.513900463,2008-06-15,12:20:01
39.984927,116.303773,0,146,39614.5139583333,2008-06-15,12:20:06
39.984927,116.303773,0,146,39614.5139930556,2008-06-15,12:20:09
39.984927,116.30378,0,147,39614.5140162037,2008-06-15,12:20:11
39.984901,116.303827,0,144,39614.5140740741,2008-06-15,12:20:16
39.984859,116.303891,0,139,39614.5141319444,2008-06-15,12:20:21
39.984782,116.30393,0,134,39614.5141898148,2008-06-15,12:20:26
39.984743,116.303924,0,131,39614.5142476852,2008-06-15,12:20:31
39.984773,116.303927,0,130,39614.5143055556,2008-06-15,12:20:36
39.984772,116.303924,0,131,39614.5143634259,2008-06-15,12:20:41
39.984772,116.303924,0,131,39614.5143981481,2008-06-15,12:20:44
39.984773,116.303926,0,131,39614.5144212963,2008-06-15,12:20:46
39.984814,116.303869,0,132,39614.5144791667,2008-06-15,12:20:51
39.984857,116.303798,0,136,39614.514537037,2008-06-15,12:20:56
39.984883,116.303773,0,141,39614.5145949074,2008-06-15,12:21:01
39.984919,116.303777,0,144,39614.5146527778,2008-06-15,12:21:06
39.984925,116.303797,0,143,39614.5147106481,2008-06-15,12:21:11
39.984936,116.303807,0,142,39614.5147685185,2008-06-15,12:21:16
39.984945,116.303795,0,140,39614.5148263889,2008-06-15,12:21:21
39.984999,116.303721,0,135,39614.5148842593,2008-06-15,12:21:26
39.985037,116.303651,0,130,39614.5149421296,2008-06-15,12:21:31
39.985048,116.303608,0,124,39614.515,2008-06-15,12:21:36
39.985018,116.303579,0,121,39614.5150578704,2008-06-15,12:21:41
39.984975,116.303579,0,121,39614.5151157407,2008-06-15,12:21:46
39.984943,116.303596,0,124,39614.5151736111,2008-06-15,12:21:51
39.98487,116.303676,0,126,39614.5152314815,2008-06-15,12:21:56
39.98481,116.303709,0,130,39614.5152893519,2008-06-15,12:22:01
39.984791,116.303727,0,133,39614.5153472222,2008-06-15,12:22:06
39.984775,116.303742,0,134,39614.5154050926,2008-06-15,12:22:11
39.984813,116.303751,0,135,39614.515462963,2008-06-15,12:22:16
39.984829,116.303798,0,135,39614.5155208333,2008-06-15,12:22:21
39.984811,116.303865,0,136,39614.5155787037,2008-06-15,12:22:26
39.984791,116.303883,0,134,39614.5156365741,2008-06-15,12:22:31
39.984831,116.303844,0,133,39614.5156944444,2008-06-15,12:22:36
39.984853,116.303841,0,131,39614.5157523148,2008-06-15,12:22:41
39.984815,116.303836,0,130,39614.5158101852,2008-06-15,12:22:46
39.984805,116.303824,0,130,39614.5158680556,2008-06-15,12:22:51
39.984738,116.303807,0,131,39614.5159259259,2008-06-15,12:22:56
39.984696,116.303764,0,132,39614.5159837963,2008-06-15,12:23:01
39.984667,116.303751,0,133,39614.5160416667,2008-06-15,12:23:06
39.984594,116.303751,0,135,39614.516099537,2008-06-15,12:23:11
39.984517,116.303749,0,138,39614.5161574074,2008-06-15,12:23:16
39.984488,116.303725,0,143,39614.5162152778,2008-06-15,12:23:21
39.984513,116.303731,0,147,39614.5162731481,2008-06-15,12:23:26
39.98453,116.303705,0,150,39614.5163310185,2008-06-15,12:23:31
39.984492,116.303688,0,155,39614.5163888889,2008-06-15,12:23:36
39.984567,116.303711,0,160,39614.5164467593,2008-06-15,12:23:41
39.984696,116.303745,0,165,39614.5165046296,2008-06-15,12:23:46
39.984872,116.303797,0,168,39614.5165625,2008-06-15,12:23:51
39.985022,116.30378,0,167,39614.5166203704,2008-06-15,12:23:56
39.985194,116.303786,0,168,39614.5166782407,2008-06-15,12:24:01
39.985229,116.303805,0,168,39614.5167361111,2008-06-15,12:24:06
39.985247,116.303782,0,171,39614.5167939815,2008-06-15,12:24:11
39.985266,116.303781,0,175,39614.5168518518,2008-06-15,12:24:16
39.985325,116.303798,0,178,39614.5169097222,2008-06-15,12:24:21
39.985347,116.3038,0,179,39614.5169675926,2008-06-15,12:24:26
39.985353,116.303772,0,181,39614.517025463,2008-06-15,12:24:31
39.985364,116.303775,0,183,39614.5170833333,2008-06-15,12:24:36
39.985343,116.303768,0,182,39614.5171412037,2008-06-15,12:24:41
39.985265,116.303716,0,184,39614.5171990741,2008-06-15,12:24:46
39.985246,116.303717,0,186,39614.5172569444,2008-06-15,12:24:51
39.98534,116.303743,0,187,39614.5173148148,2008-06-15,12:24:56
39.985455,116.303737,0,188,39614.5173726852,2008-06-15,12:25:01
39.98559,116.303751,0,189,39614.5174305556,2008-06-15,12:25:06
39.985672,116.303782,0,190,39614.5174884259,2008-06-15,12:25:11
39.985711,116.303803,0,190,39614.5175462963,2008-06-15,12:25:16
39.985694,116.303838,0,188,39614.517662037,2008-06-15,12:25:26
39.985418,116.303874,0,188,39614.5177199074,2008-06-15,12:25:31
39.985078,116.303892,0,188,39614.5177777778,2008-06-15,12:25:36
39.984978,116.303908,0,188,39614.5178356481,2008-06-15,12:25:41
39.984884,116.303927,0,187,39614.5178935185,2008-06-15,12:25:46
39.984834,116.30389,0,187,39614.5179513889,2008-06-15,12:25:51
39.98482,116.303868,0,185,39614.5180092593,2008-06-15,12:25:56
39.98482,116.303868,0,185,39614.5180439815,2008-06-15,12:25:59
39.984826,116.303867,0,184,39614.5180671296,2008-06-15,12:26:01
39.984827,116.303876,0,183,39614.518125,2008-06-15,12:26:06
39.984811,116.303904,0,178,39614.5181828704,2008-06-15,12:26:11
39.984791,116.303872,0,174,39614.5182407407,2008-06-15,12:26:16
39.984821,116.303828,0,170,39614.5182986111,2008-06-15,12:26:21
39.984844,116.303769,0,166,39614.5183564815,2008-06-15,12:26:26
39.98489,116.303737,0,159,39614.5184143518,2008-06-15,12:26:31
39.984925,116.303759,0,151,39614.5184722222,2008-06-15,12:26:36
39.984927,116.303757,0,150,39614.5185300926,2008-06-15,12:26:41
39.984927,116.303757,0,150,39614.5185648148,2008-06-15,12:26:44
39.984928,116.303761,0,152,39614.518587963,2008-06-15,12:26:46
39.984918,116.303774,0,152,39614.5186458333,2008-06-15,12:26:51
39.984896,116.303776,0,152,39614.5187037037,2008-06-15,12:26:56
39.984857,116.303769,0,154,39614.5187615741,2008-06-15,12:27:01
39.984832,116.303696,0,154,39614.5188194444,2008-06-15,12:27:06
39.9848,116.303638,0,152,39614.5188773148,2008-06-15,12:27:11
39.984777,116.303598,0,151,39614.5189351852,2008-06-15,12:27:16
39.984783,116.303629,0,148,39614.5189930556,2008-06-15,12:27:21
39.984815,116.303678,0,146,39614.5190509259,2008-06-15,12:27:26
39.984985,116.303718,0,142,39614.5191087963,2008-06-15,12:27:31
39.985082,116.303758,0,139,39614.5191666667,2008-06-15,12:27:36
39.985231,116.303772,0,138,39614.519224537,2008-06-15,12:27:41
39.985345,116.303759,0,141,39614.5192824074,2008-06-15,12:27:46
39.985336,116.30376,0,143,39614.5193402778,2008-06-15,12:27:51
39.985214,116.303799,0,144,39614.5193981482,2008-06-15,12:27:56
39.98504,116.303829,0,143,39614.5194560185,2008-06-15,12:28:01
39.98504,116.303829,0,143,39614.5194907407,2008-06-15,12:28:04
39.985042,116.30383,0,146,39614.5195138889,2008-06-15,12:28:06
39.985162,116.303783,0,150,39614.5195717593,2008-06-15,12:28:11
39.985295,116.30375,0,153,39614.5196296296,2008-06-15,12:28:16
39.985321,116.303738,0,156,39614.5196875,2008-06-15,12:28:21
39.985301,116.303772,0,159,39614.5197453704,2008-06-15,12:28:26
39.985385,116.303806,0,163,39614.5198032407,2008-06-15,12:28:31
39.985467,116.303834,0,169,39614.5198611111,2008-06-15,12:28:36
39.985448,116.30387,0,171,39614.5199189815,2008-06-15,12:28:41
39.985389,116.30393,0,174,39614.5199768519,2008-06-15,12:28:46
39.98533,116.303972,0,182,39614.5200347222,2008-06-15,12:28:51
39.985317,116.303945,0,189,39614.5200925926,2008-06-15,12:28:56
39.98533,116.303915,0,196,39614.520150463,2008-06-15,12:29:01
39.985272,116.303849,0,203,39614.5202083333,2008-06-15,12:29:06
39.98522,116.303774,0,200,39614.5202662037,2008-06-15,12:29:11
39.985128,116.303736,0,191,39614.5203240741,2008-06-15,12:29:16
39.985103,116.303721,0,186,39614.5203819444,2008-06-15,12:29:21
39.985017,116.303748,0,176,39614.5204398148,2008-06-15,12:29:26
39.984938,116.303755,0,167,39614.5204976852,2008-06-15,12:29:31
39.984898,116.30372,0,161,39614.5205555556,2008-06-15,12:29:36
39.984804,116.303683,0,158,39614.5206134259,2008-06-15,12:29:41
39.984729,116.303666,0,162,39614.5206712963,2008-06-15,12:29:46
39.984713,116.303672,0,164,39614.5207291667,2008-06-15,12:29:51
39.984781,116.30369,0,162,39614.520787037,2008-06-15,12:29:56
39.984932,116.303709,0,159,39614.5208449074,2008-06-15,12:30:01
39.985033,116.303737,0,154,39614.5209027778,2008-06-15,12:30:06
39.985113,116.303774,0,150,39614.5209606481,2008-06-15,12:30:11
39.985223,116.303752,0,152,39614.5210185185,2008-06-15,12:30:16
39.985329,116.303709,0,161,39614.5210763889,2008-06-15,12:30:21
39.985361,116.30366,0,176,39614.5211342593,2008-06-15,12:30:26
39.985366,116.303661,0,188,39614.5211921296,2008-06-15,12:30:31
39.985366,116.303661,0,188,39614.5212268519,2008-06-15,12:30:34
39.985365,116.303669,0,195,39614.52125,2008-06-15,12:30:36
39.985363,116.303621,0,200,39614.5213078704,2008-06-15,12:30:41
39.985363,116.303594,0,205,39614.5213657407,2008-06-15,12:30:46
39.98541,116.303587,0,214,39614.5214236111,2008-06-15,12:30:51
39.985438,116.303605,0,218,39614.5214814815,2008-06-15,12:30:56
39.985453,116.303632,0,220,39614.5215393519,2008-06-15,12:31:01
39.985477,116.303606,0,224,39614.5215972222,2008-06-15,12:31:06
39.985443,116.303633,0,225,39614.5216550926,2008-06-15,12:31:11
39.985363,116.30367,0,222,39614.521712963,2008-06-15,12:31:16
39.985303,116.303668,0,221,39614.5217708333,2008-06-15,12:31:21
39.985152,116.303682,0,220,39614.5218287037,2008-06-15,12:31:26
39.98503,116.303707,0,219,39614.5218865741,2008-06-15,12:31:31
39.984948,116.303718,0,222,39614.5219444444,2008-06-15,12:31:36
39.984918,116.303705,0,222,39614.5220023148,2008-06-15,12:31:41
39.984897,116.303715,0,219,39614.5220601852,2008-06-15,12:31:46
39.984895,116.303711,0,219,39614.5221180556,2008-06-15,12:31:51
39.984895,116.303711,0,219,39614.5221527778,2008-06-15,12:31:54
39.984895,116.303705,0,219,39614.5221759259,2008-06-15,12:31:56
39.984896,116.303715,0,219,39614.5222337963,2008-06-15,12:32:01
39.984896,116.303715,0,219,39614.5222685185,2008-06-15,12:32:04
39.984895,116.30372,0,219,39614.5222916667,2008-06-15,12:32:06
39.984865,116.303732,0,219,39614.522349537,2008-06-15,12:32:11
39.984821,116.303764,0,217,39614.5224074074,2008-06-15,12:32:16
39.984764,116.303807,0,216,39614.5224652778,2008-06-15,12:32:21
39.984743,116.303803,0,216,39614.5225231481,2008-06-15,12:32:26
39.98476,116.303782,0,219,39614.5225810185,2008-06-15,12:32:31
39.984793,116.303772,0,220,39614.5226388889,2008-06-15,12:32:36
39.984827,116.303766,0,221,39614.5226967593,2008-06-15,12:32:41
39.984866,116.303757,0,219,39614.5227546296,2008-06-15,12:32:46
39.984866,116.303757,0,219,39614.5227893519,2008-06-15,12:32:49
39.98486,116.303759,0,217,39614.5228125,2008-06-15,12:32:51
39.984888,116.303744,0,207,39614.5228703704,2008-06-15,12:32:56
39.984901,116.303743,0,203,39614.5229282407,2008-06-15,12:33:01
39.984879,116.303776,0,197,39614.5229861111,2008-06-15,12:33:06
39.984806,116.303851,0,192,39614.5230439815,2008-06-15,12:33:11
39.984775,116.303864,0,189,39614.5231018519,2008-06-15,12:33:16
39.984814,116.303802,0,186,39614.5231597222,2008-06-15,12:33:21
39.984885,116.303715,0,183,39614.5232175926,2008-06-15,12:33:26
39.98491,116.30365,0,181,39614.523275463,2008-06-15,12:33:31
39.984939,116.303629,0,182,39614.5233333333,2008-06-15,12:33:36
39.984939,116.303629,0,182,39614.5233680556,2008-06-15,12:33:39
39.98494,116.303625,0,183,39614.5233912037,2008-06-15,12:33:41
39.984953,116.303635,0,184,39614.5234490741,2008-06-15,12:33:46
39.98497,116.303637,0,184,39614.5235069444,2008-06-15,12:33:51
39.984986,116.30364,0,183,39614.5235648148,2008-06-15,12:33:56
39.984986,116.303649,0,183,39614.5236226852,2008-06-15,12:34:01
39.984971,116.30368,0,182,39614.5236805556,2008-06-15,12:34:06
39.984926,116.303741,0,182,39614.5237384259,2008-06-15,12:34:11
39.984926,116.303741,0,182,39614.5237731481,2008-06-15,12:34:14
39.984925,116.303733,0,182,39614.5237962963,2008-06-15,12:34:16
39.984955,116.303731,0,182,39614.5238541667,2008-06-15,12:34:21
39.984976,116.303723,0,182,39614.523912037,2008-06-15,12:34:26
39.984985,116.303712,0,180,39614.5239699074,2008-06-15,12:34:31
39.984989,116.30371,0,178,39614.5240277778,2008-06-15,12:34:36
39.984989,116.30371,0,178,39614.5240625,2008-06-15,12:34:39
39.984987,116.303712,0,179,39614.5240856481,2008-06-15,12:34:41
39.984973,116.303728,0,181,39614.5241435185,2008-06-15,12:34:46
39.984956,116.303791,0,182,39614.5242013889,2008-06-15,12:34:51
39.984909,116.303832,0,181,39614.5242592593,2008-06-15,12:34:56
39.984978,116.303791,0,180,39614.5243171296,2008-06-15,12:35:01
39.985063,116.303768,0,181,39614.524375,2008-06-15,12:35:06
39.985113,116.303747,0,182,39614.5244328704,2008-06-15,12:35:11
39.985129,116.303758,0,184,39614.5244907407,2008-06-15,12:35:16
39.985129,116.303758,0,184,39614.524525463,2008-06-15,12:35:19
39.985128,116.303764,0,184,39614.5245486111,2008-06-15,12:35:21
39.985105,116.303818,0,184,39614.5246064815,2008-06-15,12:35:26
39.985053,116.303818,0,184,39614.5246643518,2008-06-15,12:35:31
39.985003,116.303822,0,184,39614.5247222222,2008-06-15,12:35:36
39.984953,116.303803,0,184,39614.5247800926,2008-06-15,12:35:41
39.984998,116.30379,0,185,39614.524837963,2008-06-15,12:35:46
39.9851,116.303758,0,186,39614.5248958333,2008-06-15,12:35:51
39.985122,116.30375,0,189,39614.5249537037,2008-06-15,12:35:56
39.985087,116.303777,0,193,39614.5250115741,2008-06-15,12:36:01
39.985063,116.30379,0,195,39614.5250694444,2008-06-15,12:36:06
39.985072,116.303793,0,194,39614.5251273148,2008-06-15,12:36:11
39.985041,116.303873,0,196,39614.5251851852,2008-06-15,12:36:16
39.984954,116.303956,0,201,39614.5252430556,2008-06-15,12:36:21
39.984853,116.303999,0,209,39614.5253009259,2008-06-15,12:36:26
39.984819,116.304,0,218,39614.5253587963,2008-06-15,12:36:31
39.984834,116.303983,0,226,39614.5254166667,2008-06-15,12:36:36
39.984886,116.303911,0,229,39614.525474537,2008-06-15,12:36:41
39.984924,116.30385,0,227,39614.5255324074,2008-06-15,12:36:46
39.984969,116.303768,0,229,39614.5255902778,2008-06-15,12:36:51
39.985047,116.303721,0,230,39614.5256481481,2008-06-15,12:36:56
39.985088,116.303744,0,232,39614.5257060185,2008-06-15,12:37:01
39.985136,116.303751,0,240,39614.5257638889,2008-06-15,12:37:06
39.985146,116.30376,0,250,39614.5258217593,2008-06-15,12:37:11
39.985125,116.303775,0,252,39614.5258796296,2008-06-15,12:37:16
39.985149,116.303718,0,256,39614.5259375,2008-06-15,12:37:21
39.985233,116.303673,0,256,39614.5259953704,2008-06-15,12:37:26
39.985291,116.303651,0,258,39614.5260532407,2008-06-15,12:37:31
39.985314,116.303639,0,262,39614.5261111111,2008-06-15,12:37:36
39.985319,116.303659,0,271,39614.5261689815,2008-06-15,12:37:41
39.985278,116.30369,0,273,39614.5262268518,2008-06-15,12:37:46
39.985278,116.30369,0,273,39614.5262615741,2008-06-15,12:37:49
39.985271,116.303695,0,277,39614.5262847222,2008-06-15,12:37:51
39.985227,116.303689,0,280,39614.5263425926,2008-06-15,12:37:56
39.985154,116.30369,0,282,39614.526400463,2008-06-15,12:38:01
39.985079,116.303682,0,282,39614.5264583333,2008-06-15,12:38:06
39.985023,116.303649,0,282,39614.5265162037,2008-06-15,12:38:11
39.985026,116.303602,0,282,39614.5265740741,2008-06-15,12:38:16
39.985079,116.30353,0,283,39614.5266319444,2008-06-15,12:38:21
39.98515,116.303461,0,281,39614.5266898148,2008-06-15,12:38:26
39.985203,116.303391,0,279,39614.5267476852,2008-06-15,12:38:31
39.985213,116.303313,0,276,39614.5268055556,2008-06-15,12:38:36
39.985139,116.303294,0,276,39614.5268634259,2008-06-15,12:38:41
39.984928,116.303457,0,272,39614.5269212963,2008-06-15,12:38:46
39.984824,116.303561,0,266,39614.5269791667,2008-06-15,12:38:51
39.984804,116.303603,0,260,39614.527037037,2008-06-15,12:38:56
39.984934,116.303538,0,258,39614.5270949074,2008-06-15,12:39:01
39.985012,116.303518,0,257,39614.5271527778,2008-06-15,12:39:06
39.984989,116.303569,0,256,39614.5272106482,2008-06-15,12:39:11
39.984983,116.303608,0,256,39614.5272685185,2008-06-15,12:39:16
39.984964,116.303654,0,255,39614.5273263889,2008-06-15,12:39:21
39.984964,116.303654,0,255,39614.5273611111,2008-06-15,12:39:24
39.984961,116.303652,0,254,39614.5273842593,2008-06-15,12:39:26
39.984977,116.30368,0,251,39614.5274421296,2008-06-15,12:39:31
39.985039,116.303675,0,254,39614.5275,2008-06-15,12:39:36
39.985146,116.303698,0,258,39614.5275578704,2008-06-15,12:39:41
39.985197,116.30371,0,261,39614.5276157407,2008-06-15,12:39:46
39.985228,116.303743,0,266,39614.5276736111,2008-06-15,12:39:51
39.985251,116.303748,0,268,39614.5277314815,2008-06-15,12:39:56
39.985222,116.303746,0,271,39614.5277893519,2008-06-15,12:40:01
39.985272,116.30374,0,272,39614.5278472222,2008-06-15,12:40:06
39.985272,116.30374,0,272,39614.5278819444,2008-06-15,12:40:09
39.985278,116.30374,0,273,39614.5279050926,2008-06-15,12:40:11
39.9853,116.303739,0,277,39614.527962963,2008-06-15,12:40:16
39.985326,116.303732,0,281,39614.5280208333,2008-06-15,12:40:21
39.985348,116.303726,0,283,39614.5280787037,2008-06-15,12:40:26
39.985376,116.303695,0,285,39614.5281365741,2008-06-15,12:40:31
39.985399,116.303685,0,283,39614.5281944444,2008-06-15,12:40:36
39.985417,116.303706,0,282,39614.5282523148,2008-06-15,12:40:41
39.985445,116.303692,0,277,39614.5283101852,2008-06-15,12:40:46
39.985435,116.303704,0,273,39614.5283680556,2008-06-15,12:40:51
39.98542,116.303755,0,270,39614.5284259259,2008-06-15,12:40:56
39.985451,116.30376,0,270,39614.5284837963,2008-06-15,12:41:01
39.985463,116.303758,0,273,39614.5285416667,2008-06-15,12:41:06
39.98544,116.303749,0,273,39614.528599537,2008-06-15,12:41:11
39.985397,116.303733,0,277,39614.5286574074,2008-06-15,12:41:16
39.985342,116.303763,0,284,39614.5287152778,2008-06-15,12:41:21
39.985247,116.303879,0,292,39614.5287731481,2008-06-15,12:41:26
39.985164,116.303952,0,304,39614.5288310185,2008-06-15,12:41:31
39.985122,116.304028,0,316,39614.5288888889,2008-06-15,12:41:36
39.985106,116.304077,0,325,39614.5289467593,2008-06-15,12:41:41
39.985095,116.304089,0,330,39614.5290046296,2008-06-15,12:41:46
39.985095,116.304089,0,330,39614.5290393519,2008-06-15,12:41:49
39.985095,116.304088,0,332,39614.5290625,2008-06-15,12:41:51
39.985073,116.304111,0,338,39614.5291203704,2008-06-15,12:41:56
39.985072,116.304111,0,339,39614.5291782407,2008-06-15,12:42:01
39.985072,116.304111,0,339,39614.529212963,2008-06-15,12:42:04
39.985072,116.304106,0,341,39614.5292361111,2008-06-15,12:42:06
39.985059,116.304068,0,347,39614.5292939815,2008-06-15,12:42:11
39.985043,116.304021,0,354,39614.5293518519,2008-06-15,12:42:16
39.985052,116.303988,0,362,39614.5294097222,2008-06-15,12:42:21
39.985077,116.303955,0,373,39614.5294675926,2008-06-15,12:42:26
39.985106,116.303911,0,376,39614.529525463,2008-06-15,12:42:31
39.985139,116.303864,0,371,39614.5295833333,2008-06-15,12:42:36
39.985151,116.30385,0,368,39614.5296412037,2008-06-15,12:42:41
39.985156,116.303828,0,363,39614.5296990741,2008-06-15,12:42:46
39.985163,116.303802,0,362,39614.5297569444,2008-06-15,12:42:51
39.98521,116.303709,0,366,39614.5298148148,2008-06-15,12:42:56
39.98528,116.303612,0,368,39614.5298726852,2008-06-15,12:43:01
39.985348,116.303538,0,368,39614.5299305556,2008-06-15,12:43:06
39.985388,116.303535,0,374,39614.5299884259,2008-06-15,12:43:11
39.985388,116.30355,0,386,39614.5300462963,2008-06-15,12:43:16
39.985351,116.303627,0,387,39614.5301041667,2008-06-15,12:43:21
39.985288,116.303747,0,374,39614.530162037,2008-06-15,12:43:26
39.985224,116.303806,0,372,39614.5302199074,2008-06-15,12:43:31
39.985161,116.303838,0,373,39614.5302777778,2008-06-15,12:43:36
39.985152,116.303843,0,367,39614.5303356481,2008-06-15,12:43:41
39.985121,116.303896,0,366,39614.5303935185,2008-06-15,12:43:46
39.985086,116.303994,0,366,39614.5304513889,2008-06-15,12:43:51
39.985104,116.30403,0,365,39614.5305092593,2008-06-15,12:43:56
39.985121,116.304035,0,369,39614.5305671296,2008-06-15,12:44:01
39.985113,116.304017,0,367,39614.530625,2008-06-15,12:44:06
39.985071,116.303991,0,372,39614.5306828704,2008-06-15,12:44:11
39.985041,116.303971,0,379,39614.5307407407,2008-06-15,12:44:16
39.985041,116.303971,0,379,39614.530775463,2008-06-15,12:44:19
39.985045,116.30397,0,381,39614.5307986111,2008-06-15,12:44:21
39.985049,116.303948,0,382,39614.5308564815,2008-06-15,12:44:26
39.985063,116.303902,0,383,39614.5309143519,2008-06-15,12:44:31
39.985076,116.303875,0,385,39614.5309722222,2008-06-15,12:44:36
39.985088,116.303883,0,385,39614.5310300926,2008-06-15,12:44:41
39.985089,116.303859,0,385,39614.531087963,2008-06-15,12:44:46
39.985093,116.303848,0,385,39614.5311458333,2008-06-15,12:44:51
39.985091,116.303837,0,386,39614.5312037037,2008-06-15,12:44:56
39.985102,116.303829,0,383,39614.5312615741,2008-06-15,12:45:01
39.985122,116.303788,0,376,39614.5313194444,2008-06-15,12:45:06
39.985157,116.303693,0,365,39614.5313773148,2008-06-15,12:45:11
39.985198,116.303691,0,357,39614.5314351852,2008-06-15,12:45:16
39.98519,116.303769,0,350,39614.5314930556,2008-06-15,12:45:21
39.985151,116.303828,0,345,39614.5315509259,2008-06-15,12:45:26
39.985128,116.30385,0,344,39614.5316087963,2008-06-15,12:45:31
39.98512,116.303883,0,342,39614.5316666667,2008-06-15,12:45:36
39.985131,116.30384,0,340,39614.531724537,2008-06-15,12:45:41
39.985176,116.303807,0,341,39614.5317824074,2008-06-15,12:45:46
39.98521,116.303798,0,344,39614.5318402778,2008-06-15,12:45:51
39.985231,116.303786,0,347,39614.5318981481,2008-06-15,12:45:56
39.985244,116.303801,0,351,39614.5319560185,2008-06-15,12:46:01
39.985272,116.303759,0,352,39614.5320138889,2008-06-15,12:46:06
39.985301,116.303693,0,351,39614.5320717593,2008-06-15,12:46:11
39.985301,116.303672,0,347,39614.5321296296,2008-06-15,12:46:16
39.985313,116.303631,0,342,39614.5321875,2008-06-15,12:46:21
39.985356,116.30356,0,339,39614.5322453704,2008-06-15,12:46:26
39.985411,116.303504,0,338,39614.5323032407,2008-06-15,12:46:31
39.985443,116.303496,0,335,39614.5323611111,2008-06-15,12:46:36
39.98548,116.303488,0,331,39614.5324189815,2008-06-15,12:46:41
39.98547,116.303518,0,330,39614.5324768518,2008-06-15,12:46:46
39.985507,116.303484,0,327,39614.5325347222,2008-06-15,12:46:51
39.985548,116.30344,0,325,39614.5325925926,2008-06-15,12:46:56
39.985546,116.303396,0,328,39614.532650463,2008-06-15,12:47:01
39.985497,116.303395,0,324,39614.5327083333,2008-06-15,12:47:06
39.985436,116.303477,0,313,39614.5327662037,2008-06-15,12:47:11
39.985398,116.303514,0,304,39614.5328240741,2008-06-15,12:47:16
39.985376,116.303566,0,303,39614.5328819444,2008-06-15,12:47:21
39.985369,116.303592,0,300,39614.5329398148,2008-06-15,12:47:26
39.985377,116.303592,0,295,39614.5329976852,2008-06-15,12:47:31
39.985377,116.303592,0,295,39614.5330324074,2008-06-15,12:47:34
39.985383,116.303594,0,296,39614.5330555556,2008-06-15,12:47:36
39.985388,116.303582,0,292,39614.5331134259,2008-06-15,12:47:41
39.985386,116.303598,0,293,39614.5331712963,2008-06-15,12:47:46
39.985435,116.303567,0,298,39614.5332291667,2008-06-15,12:47:51
39.985476,116.303511,0,308,39614.533287037,2008-06-15,12:47:56
39.985504,116.303461,0,323,39614.5333449074,2008-06-15,12:48:01
39.985526,116.303453,0,331,39614.5334027778,2008-06-15,12:48:06
39.985548,116.303404,0,334,39614.5334606481,2008-06-15,12:48:11
39.985573,116.303372,0,336,39614.5335185185,2008-06-15,12:48:16
39.985588,116.303352,0,338,39614.5335763889,2008-06-15,12:48:21
39.985618,116.303304,0,340,39614.5336342593,2008-06-15,12:48:26
39.985641,116.303252,0,337,39614.5336921296,2008-06-15,12:48:31
39.985652,116.303198,0,328,39614.53375,2008-06-15,12:48:36
39.985649,116.30318,0,324,39614.5338078704,2008-06-15,12:48:41
39.985638,116.303213,0,318,39614.5338657407,2008-06-15,12:48:46
39.98564,116.303224,0,320,39614.5339236111,2008-06-15,12:48:51
39.985651,116.303253,0,315,39614.5339814815,2008-06-15,12:48:56
39.985653,116.303257,0,311,39614.5340393518,2008-06-15,12:49:01
39.985653,116.30325,0,313,39614.5340972222,2008-06-15,12:49:06
39.985653,116.303249,0,315,39614.5341550926,2008-06-15,12:49:11
39.985653,116.303242,0,317,39614.534212963,2008-06-15,12:49:16
39.985653,116.303242,0,317,39614.5342476852,2008-06-15,12:49:19
39.985652,116.303246,0,318,39614.5342708333,2008-06-15,12:49:21
39.985657,116.303236,0,317,39614.5343287037,2008-06-15,12:49:26
39.985673,116.303188,0,315,39614.5343865741,2008-06-15,12:49:31
39.985731,116.303132,0,315,39614.5344444444,2008-06-15,12:49:36
39.98577,116.303105,0,315,39614.5345023148,2008-06-15,12:49:41
39.985784,116.303068,0,319,39614.5345601852,2008-06-15,12:49:46
39.985822,116.303019,0,322,39614.5346180556,2008-06-15,12:49:51
39.98588,116.302964,0,325,39614.5346759259,2008-06-15,12:49:56
39.98595,116.302959,0,328,39614.5347337963,2008-06-15,12:50:01
39.986135,116.302988,0,333,39614.5347916667,2008-06-15,12:50:06
39.986216,116.302947,0,342,39614.534849537,2008-06-15,12:50:11
39.986262,116.302868,0,355,39614.5349074074,2008-06-15,12:50:16
39.986318,116.302746,0,370,39614.5349652778,2008-06-15,12:50:21
39.986359,116.302665,0,381,39614.5350231482,2008-06-15,12:50:26
39.986307,116.302736,0,385,39614.5350810185,2008-06-15,12:50:31
39.986183,116.302876,0,385,39614.5351388889,2008-06-15,12:50:36
39.986217,116.302952,0,384,39614.5351967593,2008-06-15,12:50:41
39.986421,116.303001,0,384,39614.5352546296,2008-06-15,12:50:46
39.986511,116.303063,0,385,39614.5353125,2008-06-15,12:50:51
39.986468,116.303096,0,386,39614.5353703704,2008-06-15,12:50:56
39.986412,116.303069,0,388,39614.5354282407,2008-06-15,12:51:01
39.986455,116.302997,0,393,39614.5354861111,2008-06-15,12:51:06
39.986603,116.30284,0,398,39614.5355439815,2008-06-15,12:51:11
39.986801,116.30265,0,403,39614.5356018519,2008-06-15,12:51:16
39.987041,116.302444,0,408,39614.5356597222,2008-06-15,12:51:21
39.98733,116.302222,0,414,39614.5357175926,2008-06-15,12:51:26
39.987582,116.301956,0,418,39614.535775463,2008-06-15,12:51:31
39.987911,116.30162,0,421,39614.5358333333,2008-06-15,12:51:36
39.985552,116.304166,0,750,39614.5386689815,2008-06-15,12:55:41
39.985543,116.304181,0,744,39614.5387268519,2008-06-15,12:55:46
39.985528,116.304205,0,738,39614.5387847222,2008-06-15,12:55:51
39.9855,116.304242,0,737,39614.5388425926,2008-06-15,12:55:56
39.985284,116.304272,0,728,39614.538900463,2008-06-15,12:56:01
39.984572,116.305233,0,635,39614.5389583333,2008-06-15,12:56:06
39.984632,116.305222,0,621,39614.5390162037,2008-06-15,12:56:11
39.984583,116.305293,0,609,39614.5390740741,2008-06-15,12:56:16
39.98459,116.305314,0,597,39614.5391319444,2008-06-15,12:56:21
39.98459,116.305314,0,597,39614.5391666667,2008-06-15,12:56:24
39.984592,116.305318,0,583,39614.5391898148,2008-06-15,12:56:26
39.984601,116.305364,0,576,39614.5392476852,2008-06-15,12:56:31
39.984631,116.305404,0,558,39614.5393055556,2008-06-15,12:56:36
39.984631,116.305404,0,558,39614.5393402778,2008-06-15,12:56:39
39.984629,116.305408,0,551,39614.5393634259,2008-06-15,12:56:41
39.98465,116.305441,0,543,39614.5394212963,2008-06-15,12:56:46
39.984688,116.30548,0,531,39614.5394791667,2008-06-15,12:56:51
39.984719,116.305508,0,524,39614.539537037,2008-06-15,12:56:56
39.984756,116.305523,0,513,39614.5395949074,2008-06-15,12:57:01
39.984708,116.305479,0,500,39614.5396527778,2008-06-15,12:57:06
39.984737,116.305477,0,481,39614.5397106481,2008-06-15,12:57:11
39.984712,116.305537,0,475,39614.5397685185,2008-06-15,12:57:16
39.984715,116.305492,0,466,39614.5398263889,2008-06-15,12:57:21
39.984716,116.305483,0,455,39614.5398842593,2008-06-15,12:57:26
39.984708,116.305484,0,452,39614.5399421296,2008-06-15,12:57:31
39.984709,116.305492,0,452,39614.54,2008-06-15,12:57:36
39.98471,116.305493,0,452,39614.5400578704,2008-06-15,12:57:41
39.98471,116.305496,0,452,39614.5401157407,2008-06-15,12:57:46
39.984711,116.305495,0,452,39614.5401736111,2008-06-15,12:57:51
39.984711,116.305495,0,452,39614.5402083333,2008-06-15,12:57:54
39.984711,116.305499,0,452,39614.5402314815,2008-06-15,12:57:56
39.984712,116.30551,0,451,39614.5402893518,2008-06-15,12:58:01
39.984712,116.305506,0,451,39614.5403472222,2008-06-15,12:58:06
39.984707,116.305503,0,450,39614.5404050926,2008-06-15,12:58:11
39.984705,116.305498,0,450,39614.540462963,2008-06-15,12:58:16
39.984703,116.305492,0,450,39614.5405208333,2008-06-15,12:58:21
39.984705,116.305489,0,449,39614.5405787037,2008-06-15,12:58:26
39.984705,116.305487,0,449,39614.5406365741,2008-06-15,12:58:31
39.984703,116.305484,0,448,39614.5406944444,2008-06-15,12:58:36
39.984702,116.305482,0,447,39614.5407523148,2008-06-15,12:58:41
39.984701,116.30548,0,447,39614.5408101852,2008-06-15,12:58:46
39.984702,116.305478,0,446,39614.5408680556,2008-06-15,12:58:51
39.984702,116.305478,0,446,39614.5409027778,2008-06-15,12:58:54
39.984702,116.305471,0,445,39614.5409259259,2008-06-15,12:58:56
39.984701,116.30546,0,444,39614.5409837963,2008-06-15,12:59:01
39.984705,116.305447,0,444,39614.5410416667,2008-06-15,12:59:06
39.984711,116.305437,0,442,39614.541099537,2008-06-15,12:59:11
39.984711,116.305437,0,442,39614.5411342593,2008-06-15,12:59:14
39.984716,116.305429,0,441,39614.5411574074,2008-06-15,12:59:16
39.984727,116.305423,0,438,39614.5412152778,2008-06-15,12:59:21
39.984739,116.305419,0,435,39614.5412731481,2008-06-15,12:59:26
39.984749,116.305418,0,432,39614.5413310185,2008-06-15,12:59:31
39.984759,116.305416,0,429,39614.5413888889,2008-06-15,12:59:36
39.984771,116.305414,0,425,39614.5414467593,2008-06-15,12:59:41
39.984784,116.305412,0,421,39614.5415046296,2008-06-15,12:59:46
39.984784,116.305412,0,421,39614.5415393518,2008-06-15,12:59:49
39.98479,116.305408,0,416,39614.5415625,2008-06-15,12:59:51
39.9848,116.305349,0,401,39614.5416203704,2008-06-15,12:59:56
39.984864,116.305234,0,371,39614.5416782407,2008-06-15,13:00:01
39.984873,116.305158,0,346,39614.5417361111,2008-06-15,13:00:06
39.984849,116.30511,0,328,39614.5417939815,2008-06-15,13:00:11
39.984849,116.305108,0,327,39614.5418518518,2008-06-15,13:00:16
39.984849,116.305108,0,327,39614.5418865741,2008-06-15,13:00:19
39.984849,116.305101,0,326,39614.5419097222,2008-06-15,13:00:21
39.984849,116.305091,0,326,39614.5419675926,2008-06-15,13:00:26
39.984878,116.305069,0,325,39614.542025463,2008-06-15,13:00:31
39.984878,116.305059,0,324,39614.5420833333,2008-06-15,13:00:36
39.984879,116.305053,0,324,39614.5421412037,2008-06-15,13:00:41
39.984882,116.305048,0,324,39614.5421990741,2008-06-15,13:00:46
39.984883,116.305043,0,324,39614.5422569444,2008-06-15,13:00:51
39.984883,116.305043,0,324,39614.5422916667,2008-06-15,13:00:54
39.984888,116.305038,0,324,39614.5423148148,2008-06-15,13:00:56
39.984889,116.305029,0,324,39614.5423726852,2008-06-15,13:01:01
39.984891,116.305018,0,324,39614.5424305556,2008-06-15,13:01:06
39.984912,116.304986,0,324,39614.5424884259,2008-06-15,13:01:11
39.984992,116.304954,0,324,39614.5425462963,2008-06-15,13:01:16
39.985094,116.304899,0,323,39614.5426041667,2008-06-15,13:01:21
39.985225,116.30486,0,322,39614.542662037,2008-06-15,13:01:26
39.985288,116.304833,0,322,39614.5427199074,2008-06-15,13:01:31
39.985288,116.304833,0,322,39614.5427546296,2008-06-15,13:01:34
39.98529,116.304833,0,322,39614.5427777778,2008-06-15,13:01:36
39.985292,116.304844,0,322,39614.5428356482,2008-06-15,13:01:41
39.985297,116.304852,0,322,39614.5428935185,2008-06-15,13:01:46
39.985299,116.304855,0,322,39614.5429513889,2008-06-15,13:01:51
39.985299,116.304847,0,321,39614.5430092593,2008-06-15,13:01:56
39.985299,116.304846,0,321,39614.5430671296,2008-06-15,13:02:01
39.985301,116.304845,0,321,39614.543125,2008-06-15,13:02:06
39.985301,116.304845,0,321,39614.5431597222,2008-06-15,13:02:09
39.985301,116.304847,0,321,39614.5431828704,2008-06-15,13:02:11
39.985294,116.304832,0,320,39614.5432407407,2008-06-15,13:02:16
39.985117,116.304833,0,291,39614.5432986111,2008-06-15,13:02:21
39.985074,116.30483,0,281,39614.5433564815,2008-06-15,13:02:26
39.985074,116.30483,0,281,39614.5433912037,2008-06-15,13:02:29
39.985074,116.304826,0,280,39614.5434143519,2008-06-15,13:02:31
39.985032,116.304846,0,264,39614.5434722222,2008-06-15,13:02:36
39.985002,116.304853,0,251,39614.5435300926,2008-06-15,13:02:41
39.985003,116.304871,0,239,39614.543587963,2008-06-15,13:02:46
39.984999,116.304883,0,238,39614.5436458333,2008-06-15,13:02:51
39.985,116.304921,0,234,39614.5437037037,2008-06-15,13:02:56
39.985011,116.304958,0,226,39614.5437615741,2008-06-15,13:03:01
39.984976,116.304994,0,215,39614.5438194444,2008-06-15,13:03:06
39.984938,116.305034,0,207,39614.5438773148,2008-06-15,13:03:11
39.984934,116.305053,0,201,39614.5439351852,2008-06-15,13:03:16
39.984949,116.305073,0,197,39614.5439930556,2008-06-15,13:03:21
39.98495,116.305075,0,196,39614.5440509259,2008-06-15,13:03:26
39.984952,116.305077,0,196,39614.5441087963,2008-06-15,13:03:31
39.984952,116.305071,0,196,39614.5441666667,2008-06-15,13:03:36
39.984954,116.305072,0,196,39614.544224537,2008-06-15,13:03:41
39.984955,116.305074,0,196,39614.5442824074,2008-06-15,13:03:46
39.984956,116.305075,0,196,39614.5443402778,2008-06-15,13:03:51
39.984958,116.305078,0,196,39614.5443981481,2008-06-15,13:03:56
39.98496,116.305081,0,196,39614.5444560185,2008-06-15,13:04:01
39.984961,116.30508,0,197,39614.5445138889,2008-06-15,13:04:06
39.984962,116.305081,0,197,39614.5445717593,2008-06-15,13:04:11
39.984963,116.305083,0,197,39614.5446296296,2008-06-15,13:04:16
39.984964,116.305085,0,197,39614.5446875,2008-06-15,13:04:21
39.984965,116.305087,0,197,39614.5447453704,2008-06-15,13:04:26
39.984966,116.305088,0,197,39614.5448032407,2008-06-15,13:04:31
39.984967,116.305088,0,196,39614.5448611111,2008-06-15,13:04:36
39.984967,116.305088,0,196,39614.5448958333,2008-06-15,13:04:39
39.984968,116.305089,0,196,39614.5449189815,2008-06-15,13:04:41
39.984967,116.305077,0,197,39614.5449768519,2008-06-15,13:04:46
39.984998,116.305092,0,199,39614.5450347222,2008-06-15,13:04:51
39.985027,116.305096,0,198,39614.5450925926,2008-06-15,13:04:56
39.985037,116.3051,0,198,39614.545150463,2008-06-15,13:05:01
39.985037,116.3051,0,198,39614.5451851852,2008-06-15,13:05:04
39.985038,116.305108,0,198,39614.5452083333,2008-06-15,13:05:06
39.985037,116.305118,0,198,39614.5452662037,2008-06-15,13:05:11
39.985056,116.305141,0,196,39614.5453240741,2008-06-15,13:05:16
39.985056,116.305141,0,196,39614.5453587963,2008-06-15,13:05:19
39.985048,116.30514,0,194,39614.5453819444,2008-06-15,13:05:21
39.985057,116.305152,0,193,39614.5454398148,2008-06-15,13:05:26
39.985079,116.305167,0,192,39614.5454976852,2008-06-15,13:05:31
39.985103,116.305212,0,191,39614.5455555556,2008-06-15,13:05:36
39.985099,116.305255,0,187,39614.5456134259,2008-06-15,13:05:41
39.985093,116.305321,0,184,39614.5456712963,2008-06-15,13:05:46
39.985106,116.305393,0,182,39614.5457291667,2008-06-15,13:05:51
39.985113,116.305427,0,181,39614.545787037,2008-06-15,13:05:56
39.985138,116.305463,0,178,39614.5458449074,2008-06-15,13:06:01
39.985156,116.305507,0,180,39614.5459027778,2008-06-15,13:06:06
39.985183,116.305543,0,175,39614.5459606481,2008-06-15,13:06:11
39.985222,116.305525,0,171,39614.5460185185,2008-06-15,13:06:16
39.985253,116.305491,0,170,39614.5460763889,2008-06-15,13:06:21
39.985275,116.305475,0,173,39614.5461342593,2008-06-15,13:06:26
39.985291,116.305484,0,174,39614.5461921296,2008-06-15,13:06:31
39.985362,116.305477,0,175,39614.54625,2008-06-15,13:06:36
39.985397,116.305471,0,174,39614.5463078704,2008-06-15,13:06:41
39.985398,116.305466,0,175,39614.5463657407,2008-06-15,13:06:46
39.985401,116.305474,0,175,39614.5464236111,2008-06-15,13:06:51
39.985404,116.305479,0,175,39614.5464814815,2008-06-15,13:06:56
39.985404,116.305479,0,175,39614.5465162037,2008-06-15,13:06:59
39.985406,116.305478,0,175,39614.5465393519,2008-06-15,13:07:01
39.985446,116.305484,0,176,39614.5465972222,2008-06-15,13:07:06
39.985488,116.305453,0,177,39614.5466550926,2008-06-15,13:07:11
39.985488,116.305453,0,177,39614.5466898148,2008-06-15,13:07:14
39.985491,116.305456,0,177,39614.546712963,2008-06-15,13:07:16
39.985604,116.305466,0,175,39614.5467708333,2008-06-15,13:07:21
39.985675,116.305482,0,177,39614.5468287037,2008-06-15,13:07:26
39.985703,116.305492,0,177,39614.5468865741,2008-06-15,13:07:31
39.985717,116.305498,0,177,39614.5469444444,2008-06-15,13:07:36
39.985765,116.305505,0,174,39614.5470023148,2008-06-15,13:07:41
39.985824,116.305459,0,172,39614.5470601852,2008-06-15,13:07:46
39.985824,116.305459,0,172,39614.5470949074,2008-06-15,13:07:49
39.985826,116.305461,0,172,39614.5471180556,2008-06-15,13:07:51
39.985841,116.305463,0,173,39614.5471759259,2008-06-15,13:07:56
39.985933,116.305458,0,171,39614.5472337963,2008-06-15,13:08:01
39.986009,116.305405,0,171,39614.5472916667,2008-06-15,13:08:06
39.986071,116.30542,0,172,39614.547349537,2008-06-15,13:08:11
39.986132,116.305395,0,171,39614.5474074074,2008-06-15,13:08:16
39.986164,116.30532,0,172,39614.5474652778,2008-06-15,13:08:21
39.986156,116.30525,0,170,39614.5475231481,2008-06-15,13:08:26
39.986178,116.305198,0,171,39614.5475810185,2008-06-15,13:08:31
39.986197,116.305134,0,172,39614.5476388889,2008-06-15,13:08:36
39.986205,116.305078,0,173,39614.5476967593,2008-06-15,13:08:41
39.986209,116.305025,0,175,39614.5477546296,2008-06-15,13:08:46
39.986211,116.30498,0,178,39614.5478125,2008-06-15,13:08:51
39.9862,116.304934,0,178,39614.5478703704,2008-06-15,13:08:56
39.986184,116.304893,0,174,39614.5479282407,2008-06-15,13:09:01
39.986165,116.304848,0,170,39614.5479861111,2008-06-15,13:09:06
39.986157,116.304802,0,166,39614.5480439815,2008-06-15,13:09:11
39.986154,116.304751,0,166,39614.5481018518,2008-06-15,13:09:16
39.986166,116.304708,0,168,39614.5481597222,2008-06-15,13:09:21
39.986177,116.304664,0,171,39614.5482175926,2008-06-15,13:09:26
39.986199,116.304608,0,177,39614.548275463,2008-06-15,13:09:31
39.986214,116.30458,0,182,39614.5483333333,2008-06-15,13:09:36
39.986203,116.304544,0,186,39614.5483912037,2008-06-15,13:09:41
39.986202,116.304496,0,192,39614.5484490741,2008-06-15,13:09:46
39.986208,116.304463,0,197,39614.5485069444,2008-06-15,13:09:51
39.986214,116.304432,0,200,39614.5485648148,2008-06-15,13:09:56
39.986214,116.304392,0,203,39614.5486226852,2008-06-15,13:10:01
39.986218,116.304361,0,206,39614.5486805556,2008-06-15,13:10:06
39.986209,116.304307,0,205,39614.5487384259,2008-06-15,13:10:11
39.986211,116.304259,0,207,39614.5487962963,2008-06-15,13:10:16
39.986222,116.304208,0,208,39614.5488541667,2008-06-15,13:10:21
39.986216,116.304172,0,210,39614.548912037,2008-06-15,13:10:26
39.986222,116.304117,0,211,39614.5489699074,2008-06-15,13:10:31
39.986238,116.304074,0,214,39614.5490277778,2008-06-15,13:10:36
39.986254,116.304026,0,217,39614.5490856481,2008-06-15,13:10:41
39.986257,116.303993,0,222,39614.5491435185,2008-06-15,13:10:46
39.986254,116.303954,0,224,39614.5492013889,2008-06-15,13:10:51
39.986271,116.303914,0,224,39614.5492592593,2008-06-15,13:10:56
39.986269,116.303879,0,226,39614.5493171296,2008-06-15,13:11:01
39.986231,116.303852,0,224,39614.549375,2008-06-15,13:11:06
39.986222,116.303789,0,224,39614.5494328704,2008-06-15,13:11:11
39.986205,116.303744,0,223,39614.5494907407,2008-06-15,13:11:16
39.986196,116.303706,0,222,39614.5495486111,2008-06-15,13:11:21
39.986174,116.303667,0,216,39614.5496064815,2008-06-15,13:11:26
39.986191,116.30364,0,218,39614.5496643518,2008-06-15,13:11:31
39.986195,116.303599,0,218,39614.5497222222,2008-06-15,13:11:36
39.986192,116.303564,0,214,39614.5497800926,2008-06-15,13:11:41
39.986193,116.303526,0,213,39614.549837963,2008-06-15,13:11:46
39.986168,116.303514,0,206,39614.5498958333,2008-06-15,13:11:51
39.986161,116.303496,0,206,39614.5499537037,2008-06-15,13:11:56
39.986148,116.303488,0,205,39614.5500115741,2008-06-15,13:12:01
39.986148,116.303488,0,205,39614.5500462963,2008-06-15,13:12:04
39.986148,116.303495,0,205,39614.5500694444,2008-06-15,13:12:06
39.986137,116.303513,0,204,39614.5501273148,2008-06-15,13:12:11
39.986126,116.303534,0,203,39614.5501851852,2008-06-15,13:12:16
39.98612,116.303554,0,202,39614.5502430556,2008-06-15,13:12:21
39.986113,116.303554,0,202,39614.5503009259,2008-06-15,13:12:26
39.986113,116.303554,0,202,39614.5503356481,2008-06-15,13:12:29
39.986113,116.303554,0,202,39614.5503587963,2008-06-15,13:12:31
39.986112,116.303544,0,203,39614.5504166667,2008-06-15,13:12:36
39.986112,116.30353,0,203,39614.550474537,2008-06-15,13:12:41
39.986111,116.303506,0,204,39614.5505324074,2008-06-15,13:12:46
39.986098,116.303482,0,205,39614.5505902778,2008-06-15,13:12:51
39.986099,116.30348,0,205,39614.5506481482,2008-06-15,13:12:56
39.986098,116.303481,0,206,39614.5507060185,2008-06-15,13:13:01
39.986091,116.303485,0,206,39614.5507638889,2008-06-15,13:13:06
39.986091,116.303485,0,206,39614.5507986111,2008-06-15,13:13:09
39.986083,116.303492,0,206,39614.5508217593,2008-06-15,13:13:11
39.986074,116.303501,0,207,39614.5508796296,2008-06-15,13:13:16
39.986064,116.303508,0,207,39614.5509375,2008-06-15,13:13:21
39.986054,116.303511,0,207,39614.5509953704,2008-06-15,13:13:26
39.986045,116.303515,0,207,39614.5510532407,2008-06-15,13:13:31
39.986045,116.303515,0,207,39614.551087963,2008-06-15,13:13:34
39.986038,116.303522,0,206,39614.5511111111,2008-06-15,13:13:36
39.986032,116.303532,0,206,39614.5511689815,2008-06-15,13:13:41
39.986027,116.303546,0,205,39614.5512268519,2008-06-15,13:13:46
39.986026,116.303558,0,204,39614.5512847222,2008-06-15,13:13:51
39.986024,116.303564,0,203,39614.5513425926,2008-06-15,13:13:56
39.986024,116.303564,0,203,39614.5513773148,2008-06-15,13:13:59
39.986025,116.303559,0,200,39614.551400463,2008-06-15,13:14:01
39.986023,116.303548,0,197,39614.5514583333,2008-06-15,13:14:06
39.986023,116.303537,0,193,39614.5515162037,2008-06-15,13:14:11
39.986023,116.303527,0,189,39614.5515740741,2008-06-15,13:14:16
39.986027,116.303517,0,184,39614.5516319444,2008-06-15,13:14:21
39.98603,116.303509,0,180,39614.5516898148,2008-06-15,13:14:26
39.986031,116.303504,0,176,39614.5517476852,2008-06-15,13:14:31
39.986031,116.303504,0,176,39614.5517824074,2008-06-15,13:14:34
39.986034,116.303505,0,173,39614.5518055556,2008-06-15,13:14:36
39.986038,116.303514,0,169,39614.5518634259,2008-06-15,13:14:41
39.986042,116.30352,0,165,39614.5519212963,2008-06-15,13:14:46
39.986044,116.303523,0,161,39614.5519791667,2008-06-15,13:14:51
39.986046,116.303525,0,157,39614.552037037,2008-06-15,13:14:56
39.986047,116.303523,0,152,39614.5520949074,2008-06-15,13:15:01
39.986044,116.303522,0,148,39614.5521527778,2008-06-15,13:15:06
39.986043,116.303523,0,145,39614.5522106481,2008-06-15,13:15:11
39.986041,116.303529,0,141,39614.5522685185,2008-06-15,13:15:16
39.986038,116.303534,0,138,39614.5523263889,2008-06-15,13:15:21
39.98604,116.303534,0,135,39614.5523842593,2008-06-15,13:15:26
39.986044,116.303527,0,132,39614.5524421296,2008-06-15,13:15:31
39.986047,116.303521,0,129,39614.5525,2008-06-15,13:15:36
39.986049,116.303517,0,128,39614.5525578704,2008-06-15,13:15:41
39.986049,116.303517,0,128,39614.5525925926,2008-06-15,13:15:44
39.986056,116.303512,0,127,39614.5526157407,2008-06-15,13:15:46
39.986069,116.303483,0,135,39614.5526736111,2008-06-15,13:15:51
39.986078,116.303444,0,142,39614.5527314815,2008-06-15,13:15:56
39.986106,116.303388,0,147,39614.5527893519,2008-06-15,13:16:01
39.986127,116.303331,0,155,39614.5528472222,2008-06-15,13:16:06
39.986179,116.303284,0,163,39614.5529050926,2008-06-15,13:16:11
39.986229,116.303234,0,172,39614.552962963,2008-06-15,13:16:16
39.986211,116.303177,0,178,39614.5530208333,2008-06-15,13:16:21
39.986215,116.303131,0,184,39614.5530787037,2008-06-15,13:16:26
39.986201,116.303088,0,190,39614.5531365741,2008-06-15,13:16:31
39.986195,116.303034,0,196,39614.5531944444,2008-06-15,13:16:36
39.98621,116.302979,0,200,39614.5532523148,2008-06-15,13:16:41
39.986201,116.302939,0,201,39614.5533101852,2008-06-15,13:16:46
39.986224,116.30289,0,201,39614.5533680556,2008-06-15,13:16:51
39.986231,116.302853,0,200,39614.5534259259,2008-06-15,13:16:56
39.986232,116.302807,0,200,39614.5534837963,2008-06-15,13:17:01
39.9862,116.302767,0,195,39614.5535416667,2008-06-15,13:17:06
39.986187,116.302715,0,196,39614.553599537,2008-06-15,13:17:11
39.986137,116.302691,0,194,39614.5536574074,2008-06-15,13:17:16
39.986119,116.302655,0,191,39614.5537152778,2008-06-15,13:17:21
39.986112,116.302599,0,189,39614.5537731481,2008-06-15,13:17:26
39.986127,116.30253,0,184,39614.5538310185,2008-06-15,13:17:31
39.986155,116.302542,0,178,39614.5538888889,2008-06-15,13:17:36
39.986189,116.30251,0,170,39614.5539467593,2008-06-15,13:17:41
39.986213,116.302526,0,168,39614.5540046296,2008-06-15,13:17:46
39.986237,116.30252,0,166,39614.5540625,2008-06-15,13:17:51
39.986287,116.302501,0,165,39614.5541203704,2008-06-15,13:17:56
39.986323,116.30249,0,163,39614.5541782407,2008-06-15,13:18:01
39.986359,116.302479,0,165,39614.5542361111,2008-06-15,13:18:06
39.986406,116.302486,0,167,39614.5542939815,2008-06-15,13:18:11
39.986438,116.302478,0,170,39614.5543518519,2008-06-15,13:18:16
39.98648,116.30247,0,174,39614.5544097222,2008-06-15,13:18:21
39.986531,116.30242,0,177,39614.5544675926,2008-06-15,13:18:26
39.986569,116.30237,0,182,39614.554525463,2008-06-15,13:18:31
39.986571,116.302311,0,187,39614.5545833333,2008-06-15,13:18:36
39.986568,116.302257,0,191,39614.5546412037,2008-06-15,13:18:41
39.986567,116.302224,0,194,39614.5546990741,2008-06-15,13:18:46
39.986568,116.302215,0,196,39614.5547569444,2008-06-15,13:18:51
39.986566,116.302212,0,197,39614.5548148148,2008-06-15,13:18:56
39.986566,116.302212,0,197,39614.554849537,2008-06-15,13:18:59
39.986565,116.302218,0,197,39614.5548726852,2008-06-15,13:19:01
39.986525,116.302248,0,198,39614.5549305556,2008-06-15,13:19:06
39.98652,116.30226,0,198,39614.5549884259,2008-06-15,13:19:11
39.98652,116.302265,0,198,39614.5550462963,2008-06-15,13:19:16
39.98652,116.302268,0,198,39614.5551041667,2008-06-15,13:19:21
39.98652,116.302272,0,197,39614.555162037,2008-06-15,13:19:26
39.98652,116.302278,0,197,39614.5552199074,2008-06-15,13:19:31
39.986519,116.302273,0,197,39614.5552777778,2008-06-15,13:19:36
39.986517,116.302271,0,197,39614.5553356481,2008-06-15,13:19:41
39.986516,116.30227,0,197,39614.5553935185,2008-06-15,13:19:46
39.986514,116.302266,0,197,39614.5554513889,2008-06-15,13:19:51
39.986514,116.302265,0,198,39614.5555092593,2008-06-15,13:19:56
39.986513,116.302261,0,198,39614.5555671296,2008-06-15,13:20:01
39.986512,116.302262,0,198,39614.555625,2008-06-15,13:20:06
39.986511,116.302262,0,198,39614.5556828704,2008-06-15,13:20:11
39.986511,116.302262,0,198,39614.5557407407,2008-06-15,13:20:16
39.98651,116.302262,0,198,39614.5557986111,2008-06-15,13:20:21
39.986509,116.302262,0,198,39614.5558564815,2008-06-15,13:20:26
39.986509,116.302261,0,198,39614.5559143518,2008-06-15,13:20:31
39.986508,116.302261,0,197,39614.5559722222,2008-06-15,13:20:36
39.986508,116.30226,0,197,39614.5560300926,2008-06-15,13:20:41
39.986507,116.30226,0,197,39614.556087963,2008-06-15,13:20:46
39.986507,116.30226,0,197,39614.5561458333,2008-06-15,13:20:51
39.986507,116.30226,0,197,39614.5562037037,2008-06-15,13:20:56
39.986506,116.30226,0,197,39614.5562615741,2008-06-15,13:21:01
39.986506,116.302259,0,197,39614.5563194444,2008-06-15,13:21:06
39.986506,116.302259,0,197,39614.5563773148,2008-06-15,13:21:11
39.986506,116.302258,0,197,39614.5564351852,2008-06-15,13:21:16
39.986505,116.302258,0,197,39614.5564930556,2008-06-15,13:21:21
39.986504,116.302259,0,197,39614.5565509259,2008-06-15,13:21:26
39.986504,116.302259,0,197,39614.5566087963,2008-06-15,13:21:31
39.986503,116.302259,0,197,39614.5566666667,2008-06-15,13:21:36
39.986503,116.30226,0,197,39614.556724537,2008-06-15,13:21:41
39.986503,116.302261,0,197,39614.5567824074,2008-06-15,13:21:46
39.986502,116.302261,0,197,39614.5568402778,2008-06-15,13:21:51
39.986502,116.302261,0,197,39614.5568981481,2008-06-15,13:21:56
39.986502,116.302261,0,197,39614.5569560185,2008-06-15,13:22:01
39.986502,116.30226,0,197,39614.5570138889,2008-06-15,13:22:06
39.986502,116.30226,0,196,39614.5570717593,2008-06-15,13:22:11
39.986501,116.302259,0,196,39614.5571296296,2008-06-15,13:22:16
39.9865,116.302259,0,196,39614.5571875,2008-06-15,13:22:21
39.9865,116.302259,0,196,39614.5572453704,2008-06-15,13:22:26
39.986499,116.302258,0,196,39614.5573032407,2008-06-15,13:22:31
39.986499,116.302257,0,196,39614.5573611111,2008-06-15,13:22:36
39.986497,116.302258,0,196,39614.5574189815,2008-06-15,13:22:41
39.986496,116.302258,0,196,39614.5574768518,2008-06-15,13:22:46
39.986495,116.302258,0,196,39614.5575347222,2008-06-15,13:22:51
39.986494,116.302257,0,196,39614.5575925926,2008-06-15,13:22:56
39.986493,116.302258,0,196,39614.557650463,2008-06-15,13:23:01
39.986492,116.302257,0,196,39614.5577083333,2008-06-15,13:23:06
39.986491,116.302257,0,196,39614.5577662037,2008-06-15,13:23:11
39.98649,116.302257,0,196,39614.5578240741,2008-06-15,13:23:16
39.986489,116.302256,0,195,39614.5578819444,2008-06-15,13:23:21
39.986488,116.302256,0,195,39614.5579398148,2008-06-15,13:23:26
39.986488,116.302257,0,195,39614.5579976852,2008-06-15,13:23:31
39.986487,116.302256,0,195,39614.5580555556,2008-06-15,13:23:36
39.986486,116.302256,0,195,39614.5581134259,2008-06-15,13:23:41
39.986486,116.302257,0,195,39614.5581712963,2008-06-15,13:23:46
39.986485,116.302257,0,195,39614.5582291667,2008-06-15,13:23:51
39.986484,116.302258,0,194,39614.558287037,2008-06-15,13:23:56
39.986484,116.302258,0,194,39614.5583449074,2008-06-15,13:24:01
39.986483,116.302258,0,193,39614.5584027778,2008-06-15,13:24:06
39.986482,116.302258,0,193,39614.5584606482,2008-06-15,13:24:11
39.986482,116.302258,0,193,39614.5585185185,2008-06-15,13:24:16
39.986481,116.302257,0,193,39614.5585763889,2008-06-15,13:24:21
39.98648,116.302258,0,193,39614.5586342593,2008-06-15,13:24:26
39.986479,116.302257,0,193,39614.5586921296,2008-06-15,13:24:31
39.986479,116.302257,0,193,39614.55875,2008-06-15,13:24:36
39.986478,116.302257,0,193,39614.5588078704,2008-06-15,13:24:41
39.986477,116.302256,0,193,39614.5588657407,2008-06-15,13:24:46
39.986476,116.302256,0,193,39614.5589236111,2008-06-15,13:24:51
39.986475,116.302256,0,193,39614.5589814815,2008-06-15,13:24:56
39.986475,116.302256,0,193,39614.5590393519,2008-06-15,13:25:01
39.986475,116.302254,0,193,39614.5590972222,2008-06-15,13:25:06
39.986475,116.302253,0,193,39614.5591550926,2008-06-15,13:25:11
39.986475,116.302249,0,193,39614.559212963,2008-06-15,13:25:16
39.986475,116.302249,0,193,39614.5592476852,2008-06-15,13:25:19
39.986476,116.302243,0,192,39614.5592708333,2008-06-15,13:25:21
39.986476,116.302233,0,192,39614.5593287037,2008-06-15,13:25:26
39.98647,116.302218,0,192,39614.5593865741,2008-06-15,13:25:31
39.986459,116.30221,0,191,39614.5594444444,2008-06-15,13:25:36
39.986458,116.302212,0,189,39614.5595023148,2008-06-15,13:25:41
39.986452,116.302204,0,189,39614.5595601852,2008-06-15,13:25:46
39.986448,116.302202,0,189,39614.5596180556,2008-06-15,13:25:51
39.986444,116.302199,0,189,39614.5596759259,2008-06-15,13:25:56
39.986444,116.302199,0,189,39614.5597106481,2008-06-15,13:25:59
39.986443,116.302196,0,189,39614.5597337963,2008-06-15,13:26:01
39.986431,116.302198,0,194,39614.5597916667,2008-06-15,13:26:06
39.986449,116.302183,0,198,39614.559849537,2008-06-15,13:26:11
39.986436,116.30221,0,221,39614.5599074074,2008-06-15,13:26:16
39.98644,116.302207,0,221,39614.5599652778,2008-06-15,13:26:21
39.986446,116.302211,0,221,39614.5600231481,2008-06-15,13:26:26
39.98645,116.30221,0,221,39614.5600810185,2008-06-15,13:26:31
39.986454,116.302206,0,221,39614.5601388889,2008-06-15,13:26:36
39.986457,116.3022,0,221,39614.5601967593,2008-06-15,13:26:41
39.98646,116.302198,0,221,39614.5602546296,2008-06-15,13:26:46
39.98646,116.302198,0,221,39614.5602893519,2008-06-15,13:26:49
39.986461,116.3022,0,222,39614.5603125,2008-06-15,13:26:51
39.986459,116.302213,0,222,39614.5603703704,2008-06-15,13:26:56
39.986451,116.302234,0,219,39614.5604282407,2008-06-15,13:27:01
39.986448,116.302265,0,215,39614.5604861111,2008-06-15,13:27:06
39.986448,116.302265,0,213,39614.5605439815,2008-06-15,13:27:11
39.986447,116.302273,0,213,39614.5606018519,2008-06-15,13:27:16
39.986445,116.302276,0,213,39614.5606597222,2008-06-15,13:27:21
39.986443,116.302273,0,213,39614.5607175926,2008-06-15,13:27:26
39.986441,116.30227,0,213,39614.560775463,2008-06-15,13:27:31
39.986441,116.302265,0,213,39614.5608333333,2008-06-15,13:27:36
39.986442,116.302263,0,213,39614.5608912037,2008-06-15,13:27:41
39.986443,116.302262,0,213,39614.5609490741,2008-06-15,13:27:46
39.986443,116.302262,0,213,39614.5610069444,2008-06-15,13:27:51
39.986443,116.302261,0,213,39614.5610648148,2008-06-15,13:27:56
39.986444,116.302261,0,213,39614.5611226852,2008-06-15,13:28:01
39.986444,116.302261,0,213,39614.5611805556,2008-06-15,13:28:06
39.986444,116.302261,0,213,39614.5612384259,2008-06-15,13:28:11
39.986444,116.302261,0,213,39614.5612962963,2008-06-15,13:28:16
39.986445,116.302261,0,213,39614.5613541667,2008-06-15,13:28:21
39.986445,116.302261,0,213,39614.561412037,2008-06-15,13:28:26
39.986446,116.302261,0,213,39614.5614699074,2008-06-15,13:28:31
39.986446,116.302261,0,213,39614.5615277778,2008-06-15,13:28:36
39.986446,116.302262,0,213,39614.5615856481,2008-06-15,13:28:41
39.986447,116.302262,0,213,39614.5616435185,2008-06-15,13:28:46
39.986447,116.302262,0,213,39614.5617013889,2008-06-15,13:28:51
39.986447,116.302262,0,213,39614.5617592593,2008-06-15,13:28:56
39.986447,116.302263,0,213,39614.5618171296,2008-06-15,13:29:01
39.986447,116.302262,0,213,39614.561875,2008-06-15,13:29:06
39.986446,116.302262,0,213,39614.5619328704,2008-06-15,13:29:11
39.986446,116.302262,0,213,39614.5619907407,2008-06-15,13:29:16
39.986446,116.302262,0,213,39614.5620486111,2008-06-15,13:29:21
39.986446,116.302262,0,213,39614.5621064815,2008-06-15,13:29:26
39.986445,116.302263,0,213,39614.5621643519,2008-06-15,13:29:31
39.986444,116.302263,0,213,39614.5622222222,2008-06-15,13:29:36
39.986444,116.302262,0,212,39614.5622800926,2008-06-15,13:29:41
39.986444,116.302262,0,212,39614.562337963,2008-06-15,13:29:46
39.986444,116.302261,0,212,39614.5623958333,2008-06-15,13:29:51
39.986443,116.302262,0,212,39614.5624537037,2008-06-15,13:29:56
39.986443,116.302262,0,212,39614.5625115741,2008-06-15,13:30:01
39.986442,116.302262,0,212,39614.5625694444,2008-06-15,13:30:06
39.986442,116.302262,0,212,39614.5626273148,2008-06-15,13:30:11
39.986442,116.302262,0,212,39614.5626851852,2008-06-15,13:30:16
39.986443,116.302261,0,212,39614.5627430556,2008-06-15,13:30:21
39.986443,116.302261,0,212,39614.5628009259,2008-06-15,13:30:26
39.986443,116.302262,0,212,39614.5628587963,2008-06-15,13:30:31
39.986442,116.302262,0,213,39614.5629166667,2008-06-15,13:30:36
39.986442,116.302262,0,213,39614.562974537,2008-06-15,13:30:41
39.986441,116.302262,0,213,39614.5630324074,2008-06-15,13:30:46
39.986441,116.302262,0,213,39614.5630902778,2008-06-15,13:30:51
39.98644,116.302262,0,212,39614.5631481481,2008-06-15,13:30:56
39.98644,116.302262,0,212,39614.5632060185,2008-06-15,13:31:01
39.986439,116.302262,0,212,39614.5632638889,2008-06-15,13:31:06
39.986439,116.302262,0,212,39614.5633217593,2008-06-15,13:31:11
39.986439,116.302263,0,212,39614.5633796296,2008-06-15,13:31:16
39.986439,116.302262,0,212,39614.5634375,2008-06-15,13:31:21
39.98644,116.302262,0,212,39614.5634953704,2008-06-15,13:31:26
39.98644,116.302261,0,212,39614.5635532407,2008-06-15,13:31:31
39.98644,116.30226,0,212,39614.5636111111,2008-06-15,13:31:36
39.98644,116.30226,0,212,39614.5636689815,2008-06-15,13:31:41
39.98644,116.302259,0,211,39614.5637268518,2008-06-15,13:31:46
39.98644,116.302259,0,211,39614.5637847222,2008-06-15,13:31:51
39.98644,116.302258,0,211,39614.5638425926,2008-06-15,13:31:56
39.98644,116.302258,0,210,39614.563900463,2008-06-15,13:32:01
39.98644,116.302257,0,210,39614.5639583333,2008-06-15,13:32:06
39.986439,116.302256,0,210,39614.5640162037,2008-06-15,13:32:11
39.986439,116.302255,0,210,39614.5640740741,2008-06-15,13:32:16
39.98644,116.302255,0,209,39614.5641319444,2008-06-15,13:32:21
39.98644,116.302254,0,209,39614.5641898148,2008-06-15,13:32:26
39.986441,116.302253,0,209,39614.5642476852,2008-06-15,13:32:31
39.986442,116.302252,0,209,39614.5643055556,2008-06-15,13:32:36
39.986442,116.302252,0,209,39614.5643634259,2008-06-15,13:32:41
39.986443,116.302251,0,209,39614.5644212963,2008-06-15,13:32:46
39.986444,116.30225,0,208,39614.5644791667,2008-06-15,13:32:51
39.986444,116.302249,0,208,39614.564537037,2008-06-15,13:32:56
39.986445,116.302248,0,208,39614.5645949074,2008-06-15,13:33:01
39.986445,116.302247,0,208,39614.5646527778,2008-06-15,13:33:06
39.986445,116.302245,0,208,39614.5647106481,2008-06-15,13:33:11
39.986445,116.302244,0,208,39614.5647685185,2008-06-15,13:33:16
39.986446,116.302244,0,208,39614.5648263889,2008-06-15,13:33:21
39.986446,116.302243,0,207,39614.5648842593,2008-06-15,13:33:26
39.986446,116.302242,0,207,39614.5649421296,2008-06-15,13:33:31
39.986447,116.302241,0,207,39614.565,2008-06-15,13:33:36
39.986447,116.30224,0,207,39614.5650578704,2008-06-15,13:33:41
39.986447,116.30224,0,206,39614.5651157407,2008-06-15,13:33:46
39.986447,116.302239,0,206,39614.5651736111,2008-06-15,13:33:51
39.986448,116.302239,0,206,39614.5652314815,2008-06-15,13:33:56
39.986448,116.302238,0,206,39614.5652893518,2008-06-15,13:34:01
39.986449,116.302237,0,205,39614.5653472222,2008-06-15,13:34:06
39.986449,116.302236,0,205,39614.5654050926,2008-06-15,13:34:11
39.986449,116.302235,0,205,39614.565462963,2008-06-15,13:34:16
39.986449,116.302234,0,205,39614.5655208333,2008-06-15,13:34:21
39.986449,116.302233,0,205,39614.5655787037,2008-06-15,13:34:26
39.986449,116.302233,0,204,39614.5656365741,2008-06-15,13:34:31
39.986449,116.302232,0,204,39614.5656944444,2008-06-15,13:34:36
39.986449,116.302232,0,204,39614.5657523148,2008-06-15,13:34:41
39.986449,116.302232,0,204,39614.5658101852,2008-06-15,13:34:46
39.98645,116.302231,0,204,39614.5658680556,2008-06-15,13:34:51
39.98645,116.302231,0,204,39614.5659259259,2008-06-15,13:34:56
39.986451,116.30223,0,203,39614.5659837963,2008-06-15,13:35:01
39.986451,116.30223,0,203,39614.5660416667,2008-06-15,13:35:06
39.986451,116.30223,0,203,39614.566099537,2008-06-15,13:35:11
39.986451,116.302229,0,203,39614.5661574074,2008-06-15,13:35:16
39.986451,116.302229,0,203,39614.5662152778,2008-06-15,13:35:21
39.986451,116.302228,0,203,39614.5662731482,2008-06-15,13:35:26
39.98645,116.302228,0,202,39614.5663310185,2008-06-15,13:35:31
39.98645,116.302227,0,202,39614.5663888889,2008-06-15,13:35:36
39.98645,116.302226,0,202,39614.5664467593,2008-06-15,13:35:41
39.98645,116.302226,0,202,39614.5665046296,2008-06-15,13:35:46
39.986451,116.302225,0,202,39614.5665625,2008-06-15,13:35:51
39.986451,116.302225,0,201,39614.5666203704,2008-06-15,13:35:56
39.986451,116.302225,0,201,39614.5666782407,2008-06-15,13:36:01
39.986451,116.302224,0,201,39614.5667361111,2008-06-15,13:36:06
39.986451,116.302224,0,200,39614.5667939815,2008-06-15,13:36:11
39.986451,116.302224,0,200,39614.5668518519,2008-06-15,13:36:16
39.986451,116.302224,0,200,39614.5669097222,2008-06-15,13:36:21
39.986451,116.302224,0,199,39614.5669675926,2008-06-15,13:36:26
39.986451,116.302224,0,199,39614.567025463,2008-06-15,13:36:31
39.986451,116.302224,0,199,39614.5670833333,2008-06-15,13:36:36
39.986452,116.302224,0,199,39614.5671412037,2008-06-15,13:36:41
39.986452,116.302225,0,199,39614.5671990741,2008-06-15,13:36:46
39.986452,116.302225,0,198,39614.5672569444,2008-06-15,13:36:51
39.986452,116.302225,0,198,39614.5673148148,2008-06-15,13:36:56
39.986452,116.302225,0,198,39614.5673726852,2008-06-15,13:37:01
39.986453,116.302226,0,198,39614.5674305556,2008-06-15,13:37:06
39.986453,116.302226,0,198,39614.5674884259,2008-06-15,13:37:11
39.986454,116.302226,0,198,39614.5675462963,2008-06-15,13:37:16
39.986454,116.302226,0,198,39614.5676041667,2008-06-15,13:37:21
39.986454,116.302226,0,198,39614.567662037,2008-06-15,13:37:26
39.986454,116.302226,0,198,39614.5677199074,2008-06-15,13:37:31
39.986455,116.302226,0,198,39614.5677777778,2008-06-15,13:37:36
39.986455,116.302226,0,198,39614.5678356481,2008-06-15,13:37:41
39.986455,116.302226,0,197,39614.5678935185,2008-06-15,13:37:46
39.986455,116.302226,0,197,39614.5679513889,2008-06-15,13:37:51
39.986455,116.302225,0,197,39614.5680092593,2008-06-15,13:37:56
39.986455,116.302226,0,197,39614.5680671296,2008-06-15,13:38:01
39.986455,116.302226,0,197,39614.568125,2008-06-15,13:38:06
39.986455,116.302225,0,197,39614.5681828704,2008-06-15,13:38:11
39.986456,116.302225,0,196,39614.5682407407,2008-06-15,13:38:16
39.986456,116.302225,0,196,39614.5682986111,2008-06-15,13:38:21
39.986457,116.302225,0,196,39614.5683564815,2008-06-15,13:38:26
39.986458,116.302225,0,196,39614.5684143519,2008-06-15,13:38:31
39.986458,116.302224,0,195,39614.5684722222,2008-06-15,13:38:36
39.986458,116.302224,0,195,39614.5685300926,2008-06-15,13:38:41
39.986458,116.302224,0,195,39614.568587963,2008-06-15,13:38:46
39.986458,116.302224,0,195,39614.5686458333,2008-06-15,13:38:51
39.986458,116.302224,0,195,39614.5687037037,2008-06-15,13:38:56
39.986458,116.302224,0,195,39614.5687615741,2008-06-15,13:39:01
39.986458,116.302223,0,194,39614.5688194444,2008-06-15,13:39:06
39.986458,116.302223,0,194,39614.5688773148,2008-06-15,13:39:11
39.986458,116.302223,0,194,39614.5689351852,2008-06-15,13:39:16
39.986458,116.302223,0,194,39614.5689930556,2008-06-15,13:39:21
39.986458,116.302222,0,194,39614.5690509259,2008-06-15,13:39:26
39.986458,116.302222,0,194,39614.5691087963,2008-06-15,13:39:31
39.986458,116.302222,0,194,39614.5691666667,2008-06-15,13:39:36
39.986458,116.302222,0,193,39614.569224537,2008-06-15,13:39:41
39.986458,116.302221,0,193,39614.5692824074,2008-06-15,13:39:46
39.986458,116.302221,0,193,39614.5693402778,2008-06-15,13:39:51
39.986459,116.302221,0,193,39614.5693981481,2008-06-15,13:39:56
39.986459,116.302221,0,193,39614.5694560185,2008-06-15,13:40:01
39.98646,116.302221,0,192,39614.5695138889,2008-06-15,13:40:06
39.98646,116.302221,0,192,39614.5695717593,2008-06-15,13:40:11
39.986461,116.302221,0,192,39614.5696296296,2008-06-15,13:40:16
39.986462,116.30222,0,192,39614.5696875,2008-06-15,13:40:21
39.986463,116.30222,0,192,39614.5697453704,2008-06-15,13:40:26
39.986463,116.302219,0,192,39614.5698032407,2008-06-15,13:40:31
39.986465,116.302218,0,192,39614.5698611111,2008-06-15,13:40:36
39.986466,116.302218,0,192,39614.5699189815,2008-06-15,13:40:41
39.986466,116.302218,0,192,39614.5699768519,2008-06-15,13:40:46
39.986467,116.302217,0,192,39614.5700347222,2008-06-15,13:40:51
39.986468,116.302217,0,192,39614.5700925926,2008-06-15,13:40:56
39.986468,116.302217,0,192,39614.570150463,2008-06-15,13:41:01
39.986469,116.302216,0,192,39614.5702083333,2008-06-15,13:41:06
39.98647,116.302216,0,192,39614.5702662037,2008-06-15,13:41:11
39.98647,116.302216,0,192,39614.5703240741,2008-06-15,13:41:16
39.986471,116.302215,0,191,39614.5703819444,2008-06-15,13:41:21
39.986471,116.302214,0,191,39614.5704398148,2008-06-15,13:41:26
39.986472,116.302214,0,191,39614.5704976852,2008-06-15,13:41:31
39.986472,116.302214,0,191,39614.5705555556,2008-06-15,13:41:36
39.986472,116.302214,0,190,39614.5706134259,2008-06-15,13:41:41
39.986473,116.302214,0,191,39614.5706712963,2008-06-15,13:41:46
39.986474,116.302214,0,191,39614.5707291667,2008-06-15,13:41:51
39.986475,116.302214,0,191,39614.570787037,2008-06-15,13:41:56
39.986475,116.302214,0,191,39614.5708449074,2008-06-15,13:42:01
39.986476,116.302214,0,191,39614.5709027778,2008-06-15,13:42:06
39.986476,116.302214,0,191,39614.5709606481,2008-06-15,13:42:11
39.986477,116.302214,0,191,39614.5710185185,2008-06-15,13:42:16
39.986478,116.302214,0,191,39614.5710763889,2008-06-15,13:42:21
39.986478,116.302214,0,191,39614.5711342593,2008-06-15,13:42:26
39.986478,116.302214,0,191,39614.5711921296,2008-06-15,13:42:31
39.986478,116.302213,0,191,39614.57125,2008-06-15,13:42:36
39.986479,116.302213,0,191,39614.5713078704,2008-06-15,13:42:41
39.986479,116.302213,0,191,39614.5713657407,2008-06-15,13:42:46
39.98648,116.302214,0,191,39614.5714236111,2008-06-15,13:42:51
39.986481,116.302214,0,191,39614.5714814815,2008-06-15,13:42:56
39.986481,116.302214,0,190,39614.5715393518,2008-06-15,13:43:01
39.98648,116.302214,0,190,39614.5715972222,2008-06-15,13:43:06
39.98648,116.302215,0,190,39614.5716550926,2008-06-15,13:43:11
39.98648,116.302215,0,190,39614.571712963,2008-06-15,13:43:16
39.986479,116.302216,0,190,39614.5717708333,2008-06-15,13:43:21
39.986479,116.302216,0,190,39614.5718287037,2008-06-15,13:43:26
39.986479,116.302217,0,189,39614.5718865741,2008-06-15,13:43:31
39.986479,116.302217,0,189,39614.5719444444,2008-06-15,13:43:36
39.986478,116.302217,0,189,39614.5720023148,2008-06-15,13:43:41
39.986477,116.302218,0,189,39614.5720601852,2008-06-15,13:43:46
39.986477,116.302219,0,189,39614.5721180556,2008-06-15,13:43:51
39.986477,116.302219,0,189,39614.5721759259,2008-06-15,13:43:56
39.986476,116.30222,0,189,39614.5722337963,2008-06-15,13:44:01
39.986476,116.30222,0,189,39614.5722916667,2008-06-15,13:44:06
39.986476,116.30222,0,189,39614.572349537,2008-06-15,13:44:11
39.986475,116.302221,0,189,39614.5724074074,2008-06-15,13:44:16
39.986475,116.302222,0,189,39614.5724652778,2008-06-15,13:44:21
39.986474,116.302223,0,189,39614.5725231481,2008-06-15,13:44:26
39.986473,116.302223,0,188,39614.5725810185,2008-06-15,13:44:31
39.986473,116.302223,0,188,39614.5726388889,2008-06-15,13:44:36
39.986473,116.302222,0,188,39614.5726967593,2008-06-15,13:44:41
39.986473,116.302222,0,188,39614.5727546296,2008-06-15,13:44:46
39.986473,116.302222,0,188,39614.5728125,2008-06-15,13:44:51
39.986472,116.302222,0,188,39614.5728703704,2008-06-15,13:44:56
39.986472,116.302222,0,188,39614.5729282407,2008-06-15,13:45:01
39.986471,116.302222,0,188,39614.5729861111,2008-06-15,13:45:06
39.986471,116.302223,0,188,39614.5730439815,2008-06-15,13:45:11
39.98647,116.302224,0,188,39614.5731018518,2008-06-15,13:45:16
39.986469,116.302224,0,188,39614.5731597222,2008-06-15,13:45:21
39.986469,116.302225,0,188,39614.5732175926,2008-06-15,13:45:26
39.986469,116.302225,0,188,39614.573275463,2008-06-15,13:45:31
39.986468,116.302225,0,188,39614.5733333333,2008-06-15,13:45:36
39.986468,116.302225,0,188,39614.5733912037,2008-06-15,13:45:41
39.986468,116.302225,0,188,39614.5734490741,2008-06-15,13:45:46
39.986468,116.302225,0,189,39614.5735069444,2008-06-15,13:45:51
39.986467,116.302225,0,189,39614.5735648148,2008-06-15,13:45:56
39.986467,116.302225,0,189,39614.5736226852,2008-06-15,13:46:01
39.986467,116.302224,0,189,39614.5736805556,2008-06-15,13:46:06
39.986467,116.302224,0,189,39614.5737384259,2008-06-15,13:46:11
39.986467,116.302224,0,189,39614.5737962963,2008-06-15,13:46:16
39.986467,116.302223,0,189,39614.5738541667,2008-06-15,13:46:21
39.986468,116.302223,0,189,39614.573912037,2008-06-15,13:46:26
39.986468,116.302222,0,190,39614.5739699074,2008-06-15,13:46:31
39.986469,116.302221,0,190,39614.5740277778,2008-06-15,13:46:36
39.986469,116.302221,0,190,39614.5740856482,2008-06-15,13:46:41
39.986469,116.302221,0,190,39614.5741435185,2008-06-15,13:46:46
39.986469,116.302219,0,190,39614.5742013889,2008-06-15,13:46:51
39.98647,116.302218,0,190,39614.5742592593,2008-06-15,13:46:56
39.98647,116.302217,0,190,39614.5743171296,2008-06-15,13:47:01
39.98647,116.302217,0,190,39614.574375,2008-06-15,13:47:06
39.986471,116.302216,0,190,39614.5744328704,2008-06-15,13:47:11
39.986472,116.302216,0,190,39614.5744907407,2008-06-15,13:47:16
39.986473,116.302216,0,190,39614.5745486111,2008-06-15,13:47:21
39.986473,116.302216,0,190,39614.5746064815,2008-06-15,13:47:26
39.986473,116.302216,0,191,39614.5746643519,2008-06-15,13:47:31
39.986474,116.302217,0,191,39614.5747222222,2008-06-15,13:47:36
39.986474,116.302217,0,191,39614.5747800926,2008-06-15,13:47:41
39.986475,116.302218,0,191,39614.574837963,2008-06-15,13:47:46
39.986475,116.302219,0,191,39614.5748958333,2008-06-15,13:47:51
39.986475,116.30222,0,191,39614.5749537037,2008-06-15,13:47:56
39.986476,116.302221,0,191,39614.5750115741,2008-06-15,13:48:01
39.986476,116.302221,0,191,39614.5750694444,2008-06-15,13:48:06
39.986476,116.302222,0,191,39614.5751273148,2008-06-15,13:48:11
39.986476,116.302221,0,191,39614.5751851852,2008-06-15,13:48:16
39.986476,116.302222,0,191,39614.5752430556,2008-06-15,13:48:21
39.986476,116.302222,0,191,39614.5753009259,2008-06-15,13:48:26
39.986476,116.302221,0,191,39614.5753587963,2008-06-15,13:48:31
39.986475,116.302221,0,190,39614.5754166667,2008-06-15,13:48:36
39.986475,116.302222,0,190,39614.575474537,2008-06-15,13:48:41
39.986475,116.302223,0,190,39614.5755324074,2008-06-15,13:48:46
39.986476,116.302222,0,190,39614.5755902778,2008-06-15,13:48:51
39.986477,116.302223,0,190,39614.5756481481,2008-06-15,13:48:56
39.986477,116.302223,0,190,39614.5757060185,2008-06-15,13:49:01
39.986477,116.302223,0,190,39614.5757638889,2008-06-15,13:49:06
39.986477,116.302223,0,190,39614.5758217593,2008-06-15,13:49:11
39.986477,116.302223,0,190,39614.5758796296,2008-06-15,13:49:16
39.986478,116.302222,0,190,39614.5759375,2008-06-15,13:49:21
39.986478,116.302222,0,189,39614.5759953704,2008-06-15,13:49:26
39.986478,116.302221,0,189,39614.5760532407,2008-06-15,13:49:31
39.986478,116.302221,0,189,39614.5761111111,2008-06-15,13:49:36
39.986478,116.30222,0,189,39614.5761689815,2008-06-15,13:49:41
39.986479,116.30222,0,189,39614.5762268519,2008-06-15,13:49:46
39.986479,116.30222,0,189,39614.5762847222,2008-06-15,13:49:51
39.986479,116.30222,0,189,39614.5763425926,2008-06-15,13:49:56
39.986479,116.30222,0,189,39614.576400463,2008-06-15,13:50:01
39.98648,116.302219,0,189,39614.5764583333,2008-06-15,13:50:06
39.98648,116.302219,0,189,39614.5765162037,2008-06-15,13:50:11
39.986481,116.302219,0,188,39614.5765740741,2008-06-15,13:50:16
39.98648,116.302219,0,188,39614.5766319444,2008-06-15,13:50:21
39.98648,116.302219,0,188,39614.5766898148,2008-06-15,13:50:26
39.98648,116.302219,0,188,39614.5767476852,2008-06-15,13:50:31
39.98648,116.302219,0,188,39614.5768055556,2008-06-15,13:50:36
39.986481,116.302218,0,188,39614.5768634259,2008-06-15,13:50:41
39.986481,116.302217,0,188,39614.5769212963,2008-06-15,13:50:46
39.986481,116.302216,0,188,39614.5769791667,2008-06-15,13:50:51
39.986481,116.302216,0,188,39614.577037037,2008-06-15,13:50:56
39.986482,116.302216,0,188,39614.5770949074,2008-06-15,13:51:01
39.986482,116.302216,0,188,39614.5771527778,2008-06-15,13:51:06
39.986482,116.302216,0,188,39614.5772106481,2008-06-15,13:51:11
39.986482,116.302216,0,188,39614.5772685185,2008-06-15,13:51:16
39.986482,116.302216,0,188,39614.5773263889,2008-06-15,13:51:21
39.986482,116.302216,0,188,39614.5773842593,2008-06-15,13:51:26
39.986483,116.302216,0,188,39614.5774421296,2008-06-15,13:51:31
39.986483,116.302215,0,188,39614.5775,2008-06-15,13:51:36
39.986483,116.302214,0,188,39614.5775578704,2008-06-15,13:51:41
39.986484,116.302214,0,188,39614.5776157407,2008-06-15,13:51:46
39.986484,116.302214,0,188,39614.5776736111,2008-06-15,13:51:51
39.986484,116.302214,0,188,39614.5777314815,2008-06-15,13:51:56
39.986484,116.302214,0,189,39614.5777893519,2008-06-15,13:52:01
39.986485,116.302214,0,189,39614.5778472222,2008-06-15,13:52:06
39.986485,116.302213,0,189,39614.5779050926,2008-06-15,13:52:11
39.986486,116.302213,0,189,39614.577962963,2008-06-15,13:52:16
39.986486,116.302213,0,189,39614.5780208333,2008-06-15,13:52:21
39.986486,116.302212,0,189,39614.5780787037,2008-06-15,13:52:26
39.986487,116.302212,0,188,39614.5781365741,2008-06-15,13:52:31
39.986487,116.302211,0,188,39614.5781944444,2008-06-15,13:52:36
39.986487,116.302211,0,188,39614.5782523148,2008-06-15,13:52:41
39.986487,116.302211,0,188,39614.5783101852,2008-06-15,13:52:46
39.986487,116.302211,0,188,39614.5783680556,2008-06-15,13:52:51
39.986487,116.302211,0,188,39614.5784259259,2008-06-15,13:52:56
39.986487,116.30221,0,188,39614.5784837963,2008-06-15,13:53:01
39.986486,116.302211,0,188,39614.5785416667,2008-06-15,13:53:06
39.986486,116.30221,0,188,39614.578599537,2008-06-15,13:53:11
39.986487,116.30221,0,188,39614.5786574074,2008-06-15,13:53:16
39.986487,116.30221,0,188,39614.5787152778,2008-06-15,13:53:21
39.986487,116.30221,0,188,39614.5787731481,2008-06-15,13:53:26
39.986487,116.302211,0,188,39614.5788310185,2008-06-15,13:53:31
39.986487,116.302211,0,188,39614.5788888889,2008-06-15,13:53:36
39.986488,116.302211,0,188,39614.5789467593,2008-06-15,13:53:41
39.986488,116.302211,0,188,39614.5790046296,2008-06-15,13:53:46
39.986488,116.302211,0,187,39614.5790625,2008-06-15,13:53:51
39.986489,116.302211,0,188,39614.5791203704,2008-06-15,13:53:56
39.98649,116.302212,0,188,39614.5791782407,2008-06-15,13:54:01
39.98649,116.302212,0,188,39614.5792361111,2008-06-15,13:54:06
39.98649,116.302212,0,188,39614.5792939815,2008-06-15,13:54:11
39.98649,116.302212,0,188,39614.5793518518,2008-06-15,13:54:16
39.98649,116.302212,0,188,39614.5794097222,2008-06-15,13:54:21
39.98649,116.302212,0,188,39614.5794675926,2008-06-15,13:54:26
39.98649,116.302212,0,188,39614.579525463,2008-06-15,13:54:31
39.98649,116.302212,0,188,39614.5795833333,2008-06-15,13:54:36
39.986491,116.302212,0,188,39614.5796412037,2008-06-15,13:54:41
39.986491,116.302212,0,188,39614.5796990741,2008-06-15,13:54:46
39.986491,116.302212,0,189,39614.5797569444,2008-06-15,13:54:51
39.986492,116.302211,0,189,39614.5798148148,2008-06-15,13:54:56
39.986492,116.302211,0,189,39614.5798726852,2008-06-15,13:55:01
39.986492,116.302211,0,189,39614.5799305556,2008-06-15,13:55:06
39.986493,116.302211,0,189,39614.5799884259,2008-06-15,13:55:11
39.986493,116.302211,0,189,39614.5800462963,2008-06-15,13:55:16
39.986493,116.302211,0,189,39614.5801041667,2008-06-15,13:55:21
39.986493,116.302211,0,189,39614.580162037,2008-06-15,13:55:26
39.986494,116.302211,0,189,39614.5802199074,2008-06-15,13:55:31
39.986494,116.30221,0,189,39614.5802777778,2008-06-15,13:55:36
39.986494,116.30221,0,189,39614.5803356481,2008-06-15,13:55:41
39.986494,116.302209,0,189,39614.5803935185,2008-06-15,13:55:46
39.986494,116.302209,0,189,39614.5804513889,2008-06-15,13:55:51
39.986494,116.30221,0,189,39614.5805092593,2008-06-15,13:55:56
39.986494,116.30221,0,189,39614.5805671296,2008-06-15,13:56:01
39.986494,116.302211,0,189,39614.580625,2008-06-15,13:56:06
39.986494,116.302211,0,189,39614.5806828704,2008-06-15,13:56:11
39.986494,116.302212,0,189,39614.5807407407,2008-06-15,13:56:16
39.986494,116.302212,0,189,39614.5807986111,2008-06-15,13:56:21
39.986494,116.302211,0,189,39614.5808564815,2008-06-15,13:56:26
39.986494,116.302211,0,189,39614.5809143518,2008-06-15,13:56:31
39.986494,116.30221,0,189,39614.5809722222,2008-06-15,13:56:36
39.986494,116.302209,0,189,39614.5810300926,2008-06-15,13:56:41
39.986495,116.302208,0,189,39614.581087963,2008-06-15,13:56:46
39.986495,116.302208,0,189,39614.5811458333,2008-06-15,13:56:51
39.986495,116.302206,0,189,39614.5812037037,2008-06-15,13:56:56
39.986494,116.302205,0,189,39614.5812615741,2008-06-15,13:57:01
39.986494,116.302204,0,189,39614.5813194444,2008-06-15,13:57:06
39.986494,116.302203,0,189,39614.5813773148,2008-06-15,13:57:11
39.986494,116.302201,0,189,39614.5814351852,2008-06-15,13:57:16
39.986494,116.302201,0,189,39614.5814930556,2008-06-15,13:57:21
39.986495,116.302199,0,188,39614.5815509259,2008-06-15,13:57:26
39.986495,116.302199,0,189,39614.5816087963,2008-06-15,13:57:31
39.986495,116.302198,0,188,39614.5816666667,2008-06-15,13:57:36
39.986495,116.302197,0,188,39614.581724537,2008-06-15,13:57:41
39.986496,116.302196,0,188,39614.5817824074,2008-06-15,13:57:46
39.986496,116.302196,0,188,39614.5818402778,2008-06-15,13:57:51
39.986496,116.302196,0,188,39614.5818981482,2008-06-15,13:57:56
39.986496,116.302196,0,188,39614.5819560185,2008-06-15,13:58:01
39.986496,116.302195,0,188,39614.5820138889,2008-06-15,13:58:06
39.986496,116.302194,0,188,39614.5820717593,2008-06-15,13:58:11
39.986496,116.302194,0,189,39614.5821296296,2008-06-15,13:58:16
39.986497,116.302193,0,189,39614.5821875,2008-06-15,13:58:21
39.986497,116.302192,0,188,39614.5822453704,2008-06-15,13:58:26
39.986497,116.302192,0,188,39614.5823032407,2008-06-15,13:58:31
39.986496,116.302192,0,188,39614.5823611111,2008-06-15,13:58:36
39.986496,116.302193,0,188,39614.5824189815,2008-06-15,13:58:41
39.986496,116.302193,0,188,39614.5824768519,2008-06-15,13:58:46
39.986496,116.302193,0,188,39614.5825347222,2008-06-15,13:58:51
39.986495,116.302193,0,188,39614.5825925926,2008-06-15,13:58:56
39.986495,116.302194,0,188,39614.582650463,2008-06-15,13:59:01
39.986494,116.302194,0,188,39614.5827083333,2008-06-15,13:59:06
39.986494,116.302194,0,189,39614.5827662037,2008-06-15,13:59:11
39.986494,116.302195,0,189,39614.5828240741,2008-06-15,13:59:16
39.986494,116.302194,0,189,39614.5828819444,2008-06-15,13:59:21
39.986494,116.302194,0,189,39614.5829398148,2008-06-15,13:59:26
39.986494,116.302194,0,189,39614.5829976852,2008-06-15,13:59:31
39.986494,116.302194,0,189,39614.5830555556,2008-06-15,13:59:36
39.986494,116.302194,0,189,39614.5831134259,2008-06-15,13:59:41
39.986494,116.302194,0,189,39614.5831712963,2008-06-15,13:59:46
39.986494,116.302194,0,189,39614.5832291667,2008-06-15,13:59:51
39.986494,116.302195,0,189,39614.583287037,2008-06-15,13:59:56
39.986494,116.302195,0,189,39614.5833449074,2008-06-15,14:00:01
39.986494,116.302195,0,189,39614.5834027778,2008-06-15,14:00:06
39.986494,116.302195,0,189,39614.5834606481,2008-06-15,14:00:11
39.986494,116.302195,0,189,39614.5835185185,2008-06-15,14:00:16
39.986494,116.302195,0,189,39614.5835763889,2008-06-15,14:00:21
39.986494,116.302195,0,189,39614.5836342593,2008-06-15,14:00:26
39.986494,116.302196,0,189,39614.5836921296,2008-06-15,14:00:31
39.986495,116.302195,0,189,39614.58375,2008-06-15,14:00:36
39.986495,116.302195,0,189,39614.5838078704,2008-06-15,14:00:41
39.986496,116.302195,0,189,39614.5838657407,2008-06-15,14:00:46
39.986496,116.302195,0,188,39614.5839236111,2008-06-15,14:00:51
39.986495,116.302195,0,188,39614.5839814815,2008-06-15,14:00:56
39.986495,116.302195,0,188,39614.5840393519,2008-06-15,14:01:01
39.986495,116.302195,0,188,39614.5840972222,2008-06-15,14:01:06
39.986495,116.302195,0,188,39614.5841550926,2008-06-15,14:01:11
39.986495,116.302194,0,187,39614.584212963,2008-06-15,14:01:16
39.986495,116.302194,0,187,39614.5842708333,2008-06-15,14:01:21
39.986494,116.302194,0,187,39614.5843287037,2008-06-15,14:01:26
39.986494,116.302194,0,187,39614.5843865741,2008-06-15,14:01:31
39.986494,116.302194,0,187,39614.5844444444,2008-06-15,14:01:36
39.986494,116.302194,0,187,39614.5845023148,2008-06-15,14:01:41
39.986494,116.302194,0,187,39614.5845601852,2008-06-15,14:01:46
39.986494,116.302194,0,187,39614.5846180556,2008-06-15,14:01:51
39.986494,116.302194,0,187,39614.5846759259,2008-06-15,14:01:56
39.986493,116.302194,0,187,39614.5847337963,2008-06-15,14:02:01
39.986493,116.302195,0,187,39614.5847916667,2008-06-15,14:02:06
39.986493,116.302195,0,187,39614.584849537,2008-06-15,14:02:11
39.986492,116.302195,0,187,39614.5849074074,2008-06-15,14:02:16
39.986493,116.302195,0,187,39614.5849652778,2008-06-15,14:02:21
39.986493,116.302195,0,187,39614.5850231481,2008-06-15,14:02:26
39.986494,116.302195,0,186,39614.5850810185,2008-06-15,14:02:31
39.986495,116.302195,0,186,39614.5851388889,2008-06-15,14:02:36
39.986495,116.302195,0,185,39614.5851967593,2008-06-15,14:02:41
39.986496,116.302195,0,185,39614.5852546296,2008-06-15,14:02:46
39.986496,116.302195,0,185,39614.5853125,2008-06-15,14:02:51
39.986497,116.302194,0,185,39614.5853703704,2008-06-15,14:02:56
39.986497,116.302194,0,185,39614.5854282407,2008-06-15,14:03:01
39.986497,116.302193,0,184,39614.5854861111,2008-06-15,14:03:06
39.986498,116.302193,0,184,39614.5855439815,2008-06-15,14:03:11
39.986498,116.302193,0,184,39614.5856018519,2008-06-15,14:03:16
39.986498,116.302192,0,184,39614.5856597222,2008-06-15,14:03:21
39.986498,116.302192,0,184,39614.5857175926,2008-06-15,14:03:26
39.986499,116.302192,0,184,39614.585775463,2008-06-15,14:03:31
39.986499,116.302192,0,183,39614.5858333333,2008-06-15,14:03:36
39.986499,116.302191,0,183,39614.5858912037,2008-06-15,14:03:41
39.9865,116.302191,0,183,39614.5859490741,2008-06-15,14:03:46
39.9865,116.302191,0,183,39614.5860069444,2008-06-15,14:03:51
39.9865,116.302191,0,183,39614.5860648148,2008-06-15,14:03:56
39.9865,116.302191,0,183,39614.5861226852,2008-06-15,14:04:01
39.9865,116.30219,0,183,39614.5861805556,2008-06-15,14:04:06
39.986501,116.30219,0,182,39614.5862384259,2008-06-15,14:04:11
39.986501,116.30219,0,182,39614.5862962963,2008-06-15,14:04:16
39.986501,116.30219,0,182,39614.5863541667,2008-06-15,14:04:21
39.986501,116.302191,0,182,39614.586412037,2008-06-15,14:04:26
39.986502,116.302191,0,181,39614.5864699074,2008-06-15,14:04:31
39.986502,116.302191,0,181,39614.5865277778,2008-06-15,14:04:36
39.986502,116.302191,0,181,39614.5865856481,2008-06-15,14:04:41
39.986502,116.302191,0,181,39614.5866435185,2008-06-15,14:04:46
39.986501,116.302191,0,181,39614.5867013889,2008-06-15,14:04:51
39.986501,116.302191,0,181,39614.5867592593,2008-06-15,14:04:56
39.986501,116.302191,0,181,39614.5868171296,2008-06-15,14:05:01
39.9865,116.302191,0,181,39614.586875,2008-06-15,14:05:06
39.9865,116.30219,0,180,39614.5869328704,2008-06-15,14:05:11
39.9865,116.302191,0,180,39614.5869907407,2008-06-15,14:05:16
39.9865,116.30219,0,180,39614.5870486111,2008-06-15,14:05:21
39.9865,116.30219,0,180,39614.5871064815,2008-06-15,14:05:26
39.9865,116.302189,0,180,39614.5871643518,2008-06-15,14:05:31
39.9865,116.302189,0,179,39614.5872222222,2008-06-15,14:05:36
39.9865,116.302189,0,179,39614.5872800926,2008-06-15,14:05:41
39.9865,116.30219,0,179,39614.587337963,2008-06-15,14:05:46
39.9865,116.30219,0,179,39614.5873958333,2008-06-15,14:05:51
39.9865,116.30219,0,179,39614.5874537037,2008-06-15,14:05:56
39.9865,116.302189,0,179,39614.5875115741,2008-06-15,14:06:01
39.9865,116.302189,0,179,39614.5875694444,2008-06-15,14:06:06
39.9865,116.302189,0,178,39614.5876273148,2008-06-15,14:06:11
39.986501,116.302188,0,178,39614.5876851852,2008-06-15,14:06:16
39.986501,116.302188,0,178,39614.5877430556,2008-06-15,14:06:21
39.986501,116.302187,0,178,39614.5878009259,2008-06-15,14:06:26
39.986502,116.302187,0,178,39614.5878587963,2008-06-15,14:06:31
39.986502,116.302187,0,178,39614.5879166667,2008-06-15,14:06:36
39.986502,116.302187,0,178,39614.587974537,2008-06-15,14:06:41
39.986503,116.302187,0,178,39614.5880324074,2008-06-15,14:06:46
39.986503,116.302187,0,178,39614.5880902778,2008-06-15,14:06:51
39.986503,116.302187,0,178,39614.5881481481,2008-06-15,14:06:56
39.986503,116.302187,0,178,39614.5882060185,2008-06-15,14:07:01
39.986503,116.302187,0,178,39614.5882638889,2008-06-15,14:07:06
39.986502,116.302187,0,178,39614.5883217593,2008-06-15,14:07:11
39.986502,116.302187,0,178,39614.5883796296,2008-06-15,14:07:16
39.986502,116.302187,0,179,39614.5884375,2008-06-15,14:07:21
39.986503,116.302186,0,178,39614.5884953704,2008-06-15,14:07:26
39.986503,116.302185,0,178,39614.5885532407,2008-06-15,14:07:31
39.986504,116.302185,0,178,39614.5886111111,2008-06-15,14:07:36
39.986504,116.302185,0,178,39614.5886689815,2008-06-15,14:07:41
39.986504,116.302184,0,178,39614.5887268518,2008-06-15,14:07:46
39.986505,116.302184,0,178,39614.5887847222,2008-06-15,14:07:51
39.986505,116.302184,0,178,39614.5888425926,2008-06-15,14:07:56
39.986505,116.302184,0,178,39614.588900463,2008-06-15,14:08:01
39.986505,116.302184,0,178,39614.5889583333,2008-06-15,14:08:06
39.986505,116.302183,0,178,39614.5890162037,2008-06-15,14:08:11
39.986505,116.302183,0,178,39614.5890740741,2008-06-15,14:08:16
39.986505,116.302182,0,177,39614.5891319444,2008-06-15,14:08:21
39.986505,116.302182,0,177,39614.5891898148,2008-06-15,14:08:26
39.986504,116.302182,0,177,39614.5892476852,2008-06-15,14:08:31
39.986504,116.302182,0,177,39614.5893055556,2008-06-15,14:08:36
39.986504,116.302182,0,177,39614.5893634259,2008-06-15,14:08:41
39.986503,116.302182,0,177,39614.5894212963,2008-06-15,14:08:46
39.986503,116.302182,0,177,39614.5894791667,2008-06-15,14:08:51
39.986503,116.302182,0,177,39614.589537037,2008-06-15,14:08:56
39.986503,116.302183,0,177,39614.5895949074,2008-06-15,14:09:01
39.986503,116.302183,0,177,39614.5896527778,2008-06-15,14:09:06
39.986502,116.302183,0,177,39614.5897106482,2008-06-15,14:09:11
39.986502,116.302183,0,177,39614.5897685185,2008-06-15,14:09:16
39.986502,116.302183,0,176,39614.5898263889,2008-06-15,14:09:21
39.986502,116.302184,0,176,39614.5898842593,2008-06-15,14:09:26
39.986502,116.302184,0,176,39614.5899421296,2008-06-15,14:09:31
39.986502,116.302183,0,176,39614.59,2008-06-15,14:09:36
39.986502,116.302183,0,176,39614.5900578704,2008-06-15,14:09:41
39.986501,116.302183,0,176,39614.5901157407,2008-06-15,14:09:46
39.986501,116.302182,0,176,39614.5901736111,2008-06-15,14:09:51
39.986501,116.302182,0,176,39614.5902314815,2008-06-15,14:09:56
39.986501,116.302182,0,176,39614.5902893519,2008-06-15,14:10:01
39.9865,116.302183,0,176,39614.5903472222,2008-06-15,14:10:06
39.9865,116.302183,0,175,39614.5904050926,2008-06-15,14:10:11
39.9865,116.302183,0,175,39614.590462963,2008-06-15,14:10:16
39.9865,116.302183,0,175,39614.5905208333,2008-06-15,14:10:21
39.9865,116.302184,0,175,39614.5905787037,2008-06-15,14:10:26
39.986499,116.302184,0,175,39614.5906365741,2008-06-15,14:10:31
39.986499,116.302184,0,175,39614.5906944444,2008-06-15,14:10:36
39.986499,116.302184,0,174,39614.5907523148,2008-06-15,14:10:41
39.986499,116.302185,0,174,39614.5908101852,2008-06-15,14:10:46
39.986498,116.302185,0,174,39614.5908680556,2008-06-15,14:10:51
39.986498,116.302186,0,174,39614.5909259259,2008-06-15,14:10:56
39.986498,116.302186,0,174,39614.5909837963,2008-06-15,14:11:01
39.986498,116.302187,0,174,39614.5910416667,2008-06-15,14:11:06
39.986498,116.302188,0,174,39614.591099537,2008-06-15,14:11:11
39.986498,116.302188,0,174,39614.5911574074,2008-06-15,14:11:16
39.986498,116.302189,0,174,39614.5912152778,2008-06-15,14:11:21
39.986498,116.30219,0,173,39614.5912731481,2008-06-15,14:11:26
39.986498,116.302191,0,173,39614.5913310185,2008-06-15,14:11:31
39.986498,116.302191,0,173,39614.5913888889,2008-06-15,14:11:36
39.986498,116.302191,0,173,39614.5914467593,2008-06-15,14:11:41
39.986499,116.302191,0,173,39614.5915046296,2008-06-15,14:11:46
39.986499,116.302191,0,173,39614.5915625,2008-06-15,14:11:51
39.986499,116.302192,0,173,39614.5916203704,2008-06-15,14:11:56
39.9865,116.302191,0,173,39614.5916782407,2008-06-15,14:12:01
39.9865,116.302192,0,173,39614.5917361111,2008-06-15,14:12:06
39.9865,116.302191,0,173,39614.5917939815,2008-06-15,14:12:11
39.9865,116.302191,0,173,39614.5918518519,2008-06-15,14:12:16
39.9865,116.302191,0,173,39614.5919097222,2008-06-15,14:12:21
39.9865,116.302191,0,173,39614.5919675926,2008-06-15,14:12:26
39.9865,116.302191,0,173,39614.592025463,2008-06-15,14:12:31
39.9865,116.302191,0,173,39614.5920833333,2008-06-15,14:12:36
39.9865,116.302191,0,173,39614.5921412037,2008-06-15,14:12:41
39.9865,116.30219,0,173,39614.5921990741,2008-06-15,14:12:46
39.9865,116.30219,0,173,39614.5922569444,2008-06-15,14:12:51
39.986499,116.302191,0,173,39614.5923148148,2008-06-15,14:12:56
39.986499,116.302191,0,172,39614.5923726852,2008-06-15,14:13:01
39.986499,116.302191,0,173,39614.5924305556,2008-06-15,14:13:06
39.986498,116.302192,0,173,39614.5924884259,2008-06-15,14:13:11
39.986498,116.302192,0,173,39614.5925462963,2008-06-15,14:13:16
39.986498,116.302192,0,173,39614.5926041667,2008-06-15,14:13:21
39.986497,116.302193,0,173,39614.592662037,2008-06-15,14:13:26
39.986497,116.302193,0,173,39614.5927199074,2008-06-15,14:13:31
39.986497,116.302194,0,173,39614.5927777778,2008-06-15,14:13:36
39.986497,116.302193,0,173,39614.5928356481,2008-06-15,14:13:41
39.986497,116.302193,0,173,39614.5928935185,2008-06-15,14:13:46
39.986497,116.302192,0,172,39614.5929513889,2008-06-15,14:13:51
39.986497,116.302192,0,172,39614.5930092593,2008-06-15,14:13:56
39.986498,116.302192,0,172,39614.5930671296,2008-06-15,14:14:01
39.986498,116.302192,0,172,39614.593125,2008-06-15,14:14:06
39.986498,116.302192,0,172,39614.5931828704,2008-06-15,14:14:11
39.986499,116.302192,0,172,39614.5932407407,2008-06-15,14:14:16
39.986499,116.302193,0,172,39614.5932986111,2008-06-15,14:14:21
39.986499,116.302193,0,172,39614.5933564815,2008-06-15,14:14:26
39.9865,116.302193,0,172,39614.5934143519,2008-06-15,14:14:31
39.9865,116.302193,0,172,39614.5934722222,2008-06-15,14:14:36
39.9865,116.302194,0,172,39614.5935300926,2008-06-15,14:14:41
39.9865,116.302195,0,172,39614.593587963,2008-06-15,14:14:46
39.9865,116.302195,0,172,39614.5936458333,2008-06-15,14:14:51
39.986499,116.302197,0,172,39614.5937037037,2008-06-15,14:14:56
39.986498,116.302198,0,172,39614.5937615741,2008-06-15,14:15:01
39.986498,116.302199,0,172,39614.5938194444,2008-06-15,14:15:06
39.986498,116.302199,0,172,39614.5938773148,2008-06-15,14:15:11
39.986498,116.302199,0,172,39614.5939351852,2008-06-15,14:15:16
39.986498,116.302197,0,172,39614.5939930556,2008-06-15,14:15:21
39.986498,116.302198,0,172,39614.5940509259,2008-06-15,14:15:26
39.986497,116.302198,0,172,39614.5941087963,2008-06-15,14:15:31
39.986497,116.302198,0,171,39614.5941666667,2008-06-15,14:15:36
39.986497,116.302197,0,171,39614.594224537,2008-06-15,14:15:41
39.986498,116.302198,0,171,39614.5942824074,2008-06-15,14:15:46
39.986498,116.302198,0,171,39614.5943402778,2008-06-15,14:15:51
39.986498,116.302198,0,171,39614.5943981481,2008-06-15,14:15:56
39.986498,116.302199,0,171,39614.5944560185,2008-06-15,14:16:01
39.986497,116.3022,0,171,39614.5945138889,2008-06-15,14:16:06
39.9865,116.3022,0,169,39614.5945717593,2008-06-15,14:16:11
39.9865,116.3022,0,169,39614.5946064815,2008-06-15,14:16:14
39.986501,116.302197,0,169,39614.5946296296,2008-06-15,14:16:16
39.986501,116.302207,0,152,39614.5946875,2008-06-15,14:16:21
39.986512,116.302199,0,153,39614.5947453704,2008-06-15,14:16:26
39.986513,116.302207,0,154,39614.5948032407,2008-06-15,14:16:31
39.986513,116.302207,0,154,39614.594837963,2008-06-15,14:16:34
39.98652,116.30221,0,144,39614.5948611111,2008-06-15,14:16:36
39.986527,116.30225,0,150,39614.5949189815,2008-06-15,14:16:41
39.986519,116.302277,0,154,39614.5949768518,2008-06-15,14:16:46
39.98651,116.302304,0,151,39614.5950347222,2008-06-15,14:16:51
39.986512,116.30234,0,145,39614.5950925926,2008-06-15,14:16:56
39.986523,116.302351,0,141,39614.595150463,2008-06-15,14:17:01
39.986512,116.30235,0,131,39614.5952083333,2008-06-15,14:17:06
39.986467,116.302342,0,128,39614.5952662037,2008-06-15,14:17:11
39.986433,116.302333,0,124,39614.5953240741,2008-06-15,14:17:16
39.986399,116.302342,0,122,39614.5953819444,2008-06-15,14:17:21
39.986377,116.302343,0,121,39614.5954398148,2008-06-15,14:17:26
39.98634,116.302355,0,120,39614.5954976852,2008-06-15,14:17:31
39.986309,116.302353,0,119,39614.5955555556,2008-06-15,14:17:36
39.986269,116.302327,0,117,39614.5956134259,2008-06-15,14:17:41
39.986211,116.302226,0,122,39614.5956712963,2008-06-15,14:17:46
39.986195,116.302187,0,130,39614.5957291667,2008-06-15,14:17:51
39.986186,116.302227,0,140,39614.595787037,2008-06-15,14:17:56
39.986149,116.302259,0,147,39614.5958449074,2008-06-15,14:18:01
39.986104,116.302298,0,146,39614.5959027778,2008-06-15,14:18:06
39.986073,116.302328,0,144,39614.5959606481,2008-06-15,14:18:11
39.986084,116.302443,0,143,39614.5960185185,2008-06-15,14:18:16
39.986087,116.302489,0,142,39614.5960763889,2008-06-15,14:18:21
39.986112,116.30256,0,143,39614.5961342593,2008-06-15,14:18:26
39.986122,116.302615,0,143,39614.5961921296,2008-06-15,14:18:31
39.986116,116.302681,0,143,39614.59625,2008-06-15,14:18:36
39.98611,116.302739,0,141,39614.5963078704,2008-06-15,14:18:41
39.986118,116.302791,0,141,39614.5963657407,2008-06-15,14:18:46
39.986109,116.302837,0,139,39614.5964236111,2008-06-15,14:18:51
39.986126,116.3029,0,138,39614.5964814815,2008-06-15,14:18:56
39.986143,116.302965,0,137,39614.5965393518,2008-06-15,14:19:01
39.986164,116.303023,0,136,39614.5965972222,2008-06-15,14:19:06
39.986163,116.303074,0,136,39614.5966550926,2008-06-15,14:19:11
39.986188,116.303131,0,138,39614.596712963,2008-06-15,14:19:16
39.986234,116.303156,0,136,39614.5967708333,2008-06-15,14:19:21
39.986249,116.303208,0,136,39614.5968287037,2008-06-15,14:19:26
39.98624,116.303264,0,135,39614.5968865741,2008-06-15,14:19:31
39.986192,116.303288,0,135,39614.5969444444,2008-06-15,14:19:36
39.986137,116.303333,0,128,39614.5970023148,2008-06-15,14:19:41
39.986119,116.303396,0,124,39614.5970601852,2008-06-15,14:19:46
39.986121,116.303473,0,124,39614.5971180556,2008-06-15,14:19:51
39.986141,116.30355,0,126,39614.5971759259,2008-06-15,14:19:56
39.986175,116.303615,0,130,39614.5972337963,2008-06-15,14:20:01
39.9862,116.303672,0,137,39614.5972916667,2008-06-15,14:20:06
39.986227,116.303603,0,145,39614.597349537,2008-06-15,14:20:11
39.986237,116.303518,0,154,39614.5974074074,2008-06-15,14:20:16
39.986234,116.303438,0,160,39614.5974652778,2008-06-15,14:20:21
39.986246,116.303394,0,164,39614.5975231482,2008-06-15,14:20:26
39.986266,116.303355,0,168,39614.5975810185,2008-06-15,14:20:31
39.986304,116.303321,0,172,39614.5976388889,2008-06-15,14:20:36
39.986356,116.303343,0,177,39614.5976967593,2008-06-15,14:20:41
39.986464,116.303437,0,177,39614.5977546296,2008-06-15,14:20:46
39.986543,116.303468,0,177,39614.5978125,2008-06-15,14:20:51
39.986594,116.303519,0,176,39614.5978703704,2008-06-15,14:20:56
39.986634,116.303578,0,177,39614.5979282407,2008-06-15,14:21:01
39.986694,116.303621,0,183,39614.5979861111,2008-06-15,14:21:06
39.986764,116.303632,0,182,39614.5980439815,2008-06-15,14:21:11
39.986782,116.303657,0,181,39614.5981018519,2008-06-15,14:21:16
39.986806,116.303705,0,181,39614.5981597222,2008-06-15,14:21:21
39.986868,116.30369,0,178,39614.5982175926,2008-06-15,14:21:26
39.986888,116.303635,0,178,39614.598275463,2008-06-15,14:21:31
39.986994,116.303556,0,167,39614.5983333333,2008-06-15,14:21:36
39.986983,116.303677,0,171,39614.5983912037,2008-06-15,14:21:41
39.986999,116.303762,0,172,39614.5984490741,2008-06-15,14:21:46
39.986966,116.303761,0,173,39614.5985069444,2008-06-15,14:21:51
39.986892,116.303745,0,172,39614.5985648148,2008-06-15,14:21:56
39.986854,116.303711,0,159,39614.5986226852,2008-06-15,14:22:01
39.986812,116.303721,0,143,39614.5986805556,2008-06-15,14:22:06
39.986774,116.303656,0,141,39614.5987384259,2008-06-15,14:22:11
39.986699,116.303602,0,145,39614.5987962963,2008-06-15,14:22:16
39.986652,116.303544,0,141,39614.5988541667,2008-06-15,14:22:21
39.986598,116.303489,0,136,39614.598912037,2008-06-15,14:22:26
39.986549,116.303435,0,143,39614.5989699074,2008-06-15,14:22:31
39.986438,116.303392,0,152,39614.5990277778,2008-06-15,14:22:36
39.986354,116.303381,0,154,39614.5990856481,2008-06-15,14:22:41
39.986262,116.303385,0,152,39614.5991435185,2008-06-15,14:22:46
39.986154,116.303398,0,151,39614.5992013889,2008-06-15,14:22:51
39.986099,116.303337,0,137,39614.5992592593,2008-06-15,14:22:56
39.986036,116.303352,0,136,39614.5993171296,2008-06-15,14:23:01
39.985963,116.303356,0,138,39614.599375,2008-06-15,14:23:06
39.985891,116.303348,0,143,39614.5994328704,2008-06-15,14:23:11
39.985822,116.30337,0,148,39614.5994907407,2008-06-15,14:23:16
39.985808,116.303404,0,149,39614.5995486111,2008-06-15,14:23:21
39.985807,116.303416,0,150,39614.5996064815,2008-06-15,14:23:26
39.985807,116.303421,0,150,39614.5996643519,2008-06-15,14:23:31
39.985807,116.303421,0,151,39614.5997222222,2008-06-15,14:23:36
39.985807,116.303416,0,151,39614.5997800926,2008-06-15,14:23:41
39.985807,116.303416,0,151,39614.5998148148,2008-06-15,14:23:44
39.985807,116.303414,0,151,39614.599837963,2008-06-15,14:23:46
39.985806,116.3034,0,151,39614.5998958333,2008-06-15,14:23:51
39.985806,116.303388,0,150,39614.5999537037,2008-06-15,14:23:56
39.985806,116.303385,0,150,39614.6000115741,2008-06-15,14:24:01
39.985806,116.303385,0,150,39614.6000462963,2008-06-15,14:24:04
39.985806,116.303385,0,150,39614.6000694444,2008-06-15,14:24:06
39.985805,116.303396,0,150,39614.6001273148,2008-06-15,14:24:11
39.985805,116.303397,0,151,39614.6001851852,2008-06-15,14:24:16
39.985805,116.303395,0,151,39614.6002430556,2008-06-15,14:24:21
39.985805,116.303395,0,151,39614.6003009259,2008-06-15,14:24:26
39.985805,116.3034,0,151,39614.6003587963,2008-06-15,14:24:31
39.985805,116.3034,0,151,39614.6003935185,2008-06-15,14:24:34
39.985803,116.3034,0,151,39614.6004166667,2008-06-15,14:24:36
39.985811,116.303315,0,160,39614.600474537,2008-06-15,14:24:41
39.985933,116.303393,0,169,39614.6005324074,2008-06-15,14:24:46
39.98603,116.303429,0,174,39614.6005902778,2008-06-15,14:24:51
39.986095,116.303462,0,172,39614.6006481481,2008-06-15,14:24:56
39.986108,116.303547,0,160,39614.6007060185,2008-06-15,14:25:01
39.986115,116.303631,0,150,39614.6007638889,2008-06-15,14:25:06
39.98611,116.30372,0,147,39614.6008217593,2008-06-15,14:25:11
39.986095,116.303798,0,144,39614.6008796296,2008-06-15,14:25:16
39.98608,116.303884,0,144,39614.6009375,2008-06-15,14:25:21
39.986088,116.304008,0,148,39614.6009953704,2008-06-15,14:25:26
39.9861,116.304082,0,141,39614.6010532407,2008-06-15,14:25:31
39.986114,116.30416,0,133,39614.6011111111,2008-06-15,14:25:36
39.986125,116.304245,0,134,39614.6011689815,2008-06-15,14:25:41
39.986133,116.304332,0,129,39614.6012268519,2008-06-15,14:25:46
39.986128,116.304416,0,126,39614.6012847222,2008-06-15,14:25:51
39.986122,116.304496,0,124,39614.6013425926,2008-06-15,14:25:56
39.98612,116.304581,0,128,39614.601400463,2008-06-15,14:26:01
39.986125,116.304649,0,127,39614.6014583333,2008-06-15,14:26:06
39.986137,116.304733,0,128,39614.6015162037,2008-06-15,14:26:11
39.986138,116.304819,0,130,39614.6015740741,2008-06-15,14:26:16
39.986147,116.304913,0,132,39614.6016319444,2008-06-15,14:26:21
39.986155,116.305027,0,135,39614.6016898148,2008-06-15,14:26:26
39.986152,116.305108,0,135,39614.6017476852,2008-06-15,14:26:31
39.986153,116.305183,0,136,39614.6018055556,2008-06-15,14:26:36
39.986139,116.305254,0,132,39614.6018634259,2008-06-15,14:26:41
39.986089,116.305284,0,135,39614.6019212963,2008-06-15,14:26:46
39.986023,116.305294,0,138,39614.6019791667,2008-06-15,14:26:51
39.985941,116.305281,0,139,39614.602037037,2008-06-15,14:26:56
39.985881,116.305279,0,142,39614.6020949074,2008-06-15,14:27:01
39.985828,116.305275,0,145,39614.6021527778,2008-06-15,14:27:06
39.985717,116.305318,0,152,39614.6022106481,2008-06-15,14:27:11
39.985662,116.305311,0,155,39614.6022685185,2008-06-15,14:27:16
39.985587,116.305307,0,156,39614.6023263889,2008-06-15,14:27:21
39.985508,116.305322,0,154,39614.6023842593,2008-06-15,14:27:26
39.985463,116.305364,0,156,39614.6024421296,2008-06-15,14:27:31
39.985386,116.305411,0,150,39614.6025,2008-06-15,14:27:36
39.985351,116.30543,0,150,39614.6025578704,2008-06-15,14:27:41
39.985282,116.305484,0,155,39614.6026157407,2008-06-15,14:27:46
39.985289,116.305525,0,154,39614.6026736111,2008-06-15,14:27:51
39.985275,116.305522,0,152,39614.6027314815,2008-06-15,14:27:56
39.985248,116.305549,0,153,39614.6027893518,2008-06-15,14:28:01
39.985233,116.305748,0,154,39614.6028472222,2008-06-15,14:28:06
39.985231,116.306338,0,155,39614.6029050926,2008-06-15,14:28:11
39.985208,116.306985,0,160,39614.602962963,2008-06-15,14:28:16
39.985221,116.307556,0,164,39614.6030208333,2008-06-15,14:28:21
39.985245,116.30823,0,168,39614.6030787037,2008-06-15,14:28:26
39.98526,116.30889,0,168,39614.6031365741,2008-06-15,14:28:31
39.98526,116.309492,0,165,39614.6031944444,2008-06-15,14:28:36
39.985165,116.309849,0,161,39614.6032523148,2008-06-15,14:28:41
39.984939,116.309915,0,159,39614.6033101852,2008-06-15,14:28:46
39.984734,116.309931,0,157,39614.6033680556,2008-06-15,14:28:51
39.984643,116.309958,0,157,39614.6034259259,2008-06-15,14:28:56
39.984637,116.309985,0,157,39614.6034837963,2008-06-15,14:29:01
39.984637,116.309993,0,157,39614.6035416667,2008-06-15,14:29:06
39.984636,116.309989,0,157,39614.603599537,2008-06-15,14:29:11
39.984636,116.309982,0,157,39614.6036574074,2008-06-15,14:29:16
39.984635,116.309979,0,157,39614.6037152778,2008-06-15,14:29:21
39.984634,116.309978,0,158,39614.6037731481,2008-06-15,14:29:26
39.984634,116.309973,0,158,39614.6038310185,2008-06-15,14:29:31
39.984634,116.309971,0,158,39614.6038888889,2008-06-15,14:29:36
39.984634,116.309973,0,158,39614.6039467593,2008-06-15,14:29:41
39.984634,116.309973,0,158,39614.6040046296,2008-06-15,14:29:46
39.984635,116.309973,0,158,39614.6040625,2008-06-15,14:29:51
39.984635,116.309972,0,158,39614.6041203704,2008-06-15,14:29:56
39.984635,116.309972,0,158,39614.6041782407,2008-06-15,14:30:01
39.984636,116.309972,0,158,39614.6042361111,2008-06-15,14:30:06
39.984637,116.309972,0,158,39614.6042939815,2008-06-15,14:30:11
39.984637,116.309972,0,158,39614.6043518518,2008-06-15,14:30:16
39.984638,116.309972,0,158,39614.6044097222,2008-06-15,14:30:21
39.984638,116.309973,0,158,39614.6044675926,2008-06-15,14:30:26
39.984638,116.309973,0,158,39614.6045023148,2008-06-15,14:30:29
39.984638,116.309974,0,158,39614.604525463,2008-06-15,14:30:31
39.984584,116.309986,0,158,39614.6045833333,2008-06-15,14:30:36
39.984361,116.310151,0,154,39614.6046412037,2008-06-15,14:30:41
39.984104,116.310344,0,151,39614.6046990741,2008-06-15,14:30:46
39.983965,116.310635,0,147,39614.6047569444,2008-06-15,14:30:51
39.984002,116.311081,0,142,39614.6048148148,2008-06-15,14:30:56
39.984019,116.311682,0,141,39614.6048726852,2008-06-15,14:31:01
39.984063,116.312335,0,140,39614.6049305556,2008-06-15,14:31:06
39.984084,116.312977,0,140,39614.6049884259,2008-06-15,14:31:11
39.984106,116.313585,0,137,39614.6050462963,2008-06-15,14:31:16
39.984137,116.314218,0,138,39614.6051041667,2008-06-15,14:31:21
39.984173,116.314838,0,138,39614.605162037,2008-06-15,14:31:26
39.984194,116.315427,0,133,39614.6052199074,2008-06-15,14:31:31
39.984212,116.316058,0,127,39614.6052777778,2008-06-15,14:31:36
39.984237,116.316757,0,121,39614.6053356482,2008-06-15,14:31:41
39.984272,116.317465,0,121,39614.6053935185,2008-06-15,14:31:46
39.98433,116.318199,0,123,39614.6054513889,2008-06-15,14:31:51
39.984408,116.319085,0,121,39614.6055092593,2008-06-15,14:31:56
39.984495,116.320111,0,114,39614.6055671296,2008-06-15,14:32:01
39.984538,116.321335,0,109,39614.605625,2008-06-15,14:32:06
39.984561,116.322589,0,113,39614.6056828704,2008-06-15,14:32:11
39.984601,116.323886,0,123,39614.6057407407,2008-06-15,14:32:16
39.984631,116.325166,0,123,39614.6057986111,2008-06-15,14:32:21
39.984666,116.326362,0,112,39614.6058564815,2008-06-15,14:32:26
39.984691,116.327575,0,99,39614.6059143519,2008-06-15,14:32:31
39.984715,116.328748,0,93,39614.6059722222,2008-06-15,14:32:36
39.984776,116.329867,0,101,39614.6060300926,2008-06-15,14:32:41
39.984851,116.330905,0,101,39614.606087963,2008-06-15,14:32:46
39.984896,116.331929,0,104,39614.6061458333,2008-06-15,14:32:51
39.984927,116.332936,0,108,39614.6062037037,2008-06-15,14:32:56
39.984976,116.334092,0,117,39614.6062615741,2008-06-15,14:33:01
39.985054,116.335321,0,122,39614.6063194444,2008-06-15,14:33:06
39.985088,116.336534,0,125,39614.6063773148,2008-06-15,14:33:11
39.985121,116.337599,0,133,39614.6064351852,2008-06-15,14:33:16
39.985153,116.33856,0,140,39614.6064930556,2008-06-15,14:33:21
39.985172,116.339453,0,137,39614.6065509259,2008-06-15,14:33:26
39.985194,116.340318,0,135,39614.6066087963,2008-06-15,14:33:31
39.98521,116.341145,0,137,39614.6066666667,2008-06-15,14:33:36
39.985231,116.341949,0,136,39614.606724537,2008-06-15,14:33:41
39.985217,116.34271,0,151,39614.6067824074,2008-06-15,14:33:46
39.985245,116.343377,0,147,39614.6068402778,2008-06-15,14:33:51
39.985224,116.344064,0,146,39614.6068981481,2008-06-15,14:33:56
39.98518,116.344673,0,150,39614.6069560185,2008-06-15,14:34:01
39.985155,116.345237,0,141,39614.6070138889,2008-06-15,14:34:06
39.98517,116.345854,0,133,39614.6070717593,2008-06-15,14:34:11
39.985189,116.346479,0,123,39614.6071296296,2008-06-15,14:34:16
39.985142,116.346865,0,119,39614.6071875,2008-06-15,14:34:21
39.985042,116.347213,0,129,39614.6072453704,2008-06-15,14:34:26
39.984964,116.347586,0,127,39614.6073032407,2008-06-15,14:34:31
39.985112,116.347756,0,131,39614.6073611111,2008-06-15,14:34:36
39.985245,116.348007,0,131,39614.6074189815,2008-06-15,14:34:41
39.985284,116.34856,0,117,39614.6074768519,2008-06-15,14:34:46
39.98531,116.349226,0,120,39614.6075347222,2008-06-15,14:34:51
39.985348,116.34995,0,123,39614.6075925926,2008-06-15,14:34:56
39.985374,116.350633,0,121,39614.607650463,2008-06-15,14:35:01
39.985383,116.351133,0,124,39614.6077083333,2008-06-15,14:35:06
39.985391,116.35132,0,128,39614.6077662037,2008-06-15,14:35:11
39.985395,116.351311,0,130,39614.6078240741,2008-06-15,14:35:16
39.985396,116.351292,0,129,39614.6078819444,2008-06-15,14:35:21
39.985396,116.351292,0,129,39614.6079166667,2008-06-15,14:35:24
39.985396,116.351297,0,129,39614.6079398148,2008-06-15,14:35:26
39.985395,116.351309,0,129,39614.6079976852,2008-06-15,14:35:31
39.985396,116.351306,0,129,39614.6080555556,2008-06-15,14:35:36
39.985396,116.351303,0,130,39614.6081134259,2008-06-15,14:35:41
39.985396,116.351305,0,130,39614.6081712963,2008-06-15,14:35:46
39.985396,116.351302,0,130,39614.6082291667,2008-06-15,14:35:51
39.985395,116.351309,0,130,39614.608287037,2008-06-15,14:35:56
39.985395,116.351309,0,130,39614.6083217593,2008-06-15,14:35:59
39.985393,116.351316,0,129,39614.6083449074,2008-06-15,14:36:01
39.985376,116.351357,0,129,39614.6084027778,2008-06-15,14:36:06
39.985309,116.351491,0,134,39614.6084606481,2008-06-15,14:36:11
39.985269,116.351586,0,136,39614.6085185185,2008-06-15,14:36:16
39.985332,116.351621,0,146,39614.6085763889,2008-06-15,14:36:21
39.98537,116.351677,0,155,39614.6086342593,2008-06-15,14:36:26
39.985373,116.351751,0,165,39614.6086921296,2008-06-15,14:36:31
39.985376,116.351821,0,177,39614.60875,2008-06-15,14:36:36
39.985323,116.351856,0,168,39614.6088078704,2008-06-15,14:36:41
39.985287,116.35188,0,171,39614.6088657407,2008-06-15,14:36:46
39.985202,116.35192,0,171,39614.6089236111,2008-06-15,14:36:51
39.985151,116.35195,0,171,39614.6089814815,2008-06-15,14:36:56
39.985128,116.351994,0,169,39614.6090393519,2008-06-15,14:37:01
39.985094,116.352026,0,169,39614.6090972222,2008-06-15,14:37:06
39.985112,116.352124,0,166,39614.6091550926,2008-06-15,14:37:11
39.985128,116.352183,0,158,39614.609212963,2008-06-15,14:37:16
39.985081,116.352288,0,153,39614.6092708333,2008-06-15,14:37:21
39.985084,116.352328,0,140,39614.6093287037,2008-06-15,14:37:26
39.985085,116.352401,0,131,39614.6093865741,2008-06-15,14:37:31
39.985081,116.352487,0,124,39614.6094444444,2008-06-15,14:37:36
39.985054,116.352527,0,122,39614.6095023148,2008-06-15,14:37:41
39.984998,116.352575,0,120,39614.6095601852,2008-06-15,14:37:46
39.984987,116.352602,0,115,39614.6096180556,2008-06-15,14:37:51
39.985,116.352654,0,114,39614.6096759259,2008-06-15,14:37:56
39.985011,116.352721,0,114,39614.6097337963,2008-06-15,14:38:01
39.985014,116.352779,0,113,39614.6097916667,2008-06-15,14:38:06
39.985021,116.352852,0,116,39614.609849537,2008-06-15,14:38:11
39.985009,116.352888,0,118,39614.6099074074,2008-06-15,14:38:16
39.985005,116.35292,0,122,39614.6099652778,2008-06-15,14:38:21
39.985001,116.352903,0,125,39614.6100231481,2008-06-15,14:38:26
39.984988,116.352848,0,126,39614.6100810185,2008-06-15,14:38:31
39.984958,116.352767,0,126,39614.6101388889,2008-06-15,14:38:36
39.984948,116.352771,0,127,39614.6101967593,2008-06-15,14:38:41
39.984977,116.352861,0,128,39614.6102546296,2008-06-15,14:38:46
39.985013,116.352935,0,129,39614.6103125,2008-06-15,14:38:51
39.985023,116.353045,0,132,39614.6103703704,2008-06-15,14:38:56
39.984979,116.352956,0,143,39614.6104282407,2008-06-15,14:39:01
39.985024,116.353051,0,148,39614.6104861111,2008-06-15,14:39:06
39.985049,116.353091,0,160,39614.6105439815,2008-06-15,14:39:11
39.985078,116.353221,0,161,39614.6106018518,2008-06-15,14:39:16
39.985055,116.353331,0,162,39614.6106597222,2008-06-15,14:39:21
39.985055,116.353331,0,162,39614.6106944444,2008-06-15,14:39:24
39.985047,116.353334,0,163,39614.6107175926,2008-06-15,14:39:26
39.985039,116.353304,0,164,39614.610775463,2008-06-15,14:39:31
39.985043,116.353151,0,164,39614.6108333333,2008-06-15,14:39:36
39.985099,116.353141,0,163,39614.6108912037,2008-06-15,14:39:41
39.985135,116.353151,0,160,39614.6109490741,2008-06-15,14:39:46
39.985156,116.353173,0,156,39614.6110069444,2008-06-15,14:39:51
39.985156,116.353173,0,156,39614.6110416667,2008-06-15,14:39:54
39.98516,116.353175,0,150,39614.6110648148,2008-06-15,14:39:56
39.985164,116.353184,0,149,39614.6111226852,2008-06-15,14:40:01
39.98516,116.353201,0,148,39614.6111805556,2008-06-15,14:40:06
39.985149,116.35321,0,148,39614.6112384259,2008-06-15,14:40:11
39.985119,116.353232,0,148,39614.6112962963,2008-06-15,14:40:16
39.985071,116.353233,0,148,39614.6113541667,2008-06-15,14:40:21
39.984937,116.353225,0,149,39614.611412037,2008-06-15,14:40:26
39.984783,116.353236,0,150,39614.6114699074,2008-06-15,14:40:31
39.984718,116.353296,0,151,39614.6115277778,2008-06-15,14:40:36
39.984687,116.353319,0,152,39614.6115856481,2008-06-15,14:40:41
39.984677,116.35326,0,153,39614.6116435185,2008-06-15,14:40:46
39.984764,116.35294,0,154,39614.6117013889,2008-06-15,14:40:51
39.984809,116.352929,0,155,39614.6117592593,2008-06-15,14:40:56
39.98474,116.353202,0,155,39614.6118171296,2008-06-15,14:41:01
39.984796,116.353008,0,155,39614.611875,2008-06-15,14:41:06
39.98489,116.352736,0,155,39614.6119328704,2008-06-15,14:41:11
39.984928,116.352538,0,155,39614.6119907407,2008-06-15,14:41:16
39.984884,116.352589,0,155,39614.6120486111,2008-06-15,14:41:21
39.984829,116.352576,0,155,39614.6121064815,2008-06-15,14:41:26
39.984913,116.352729,0,155,39614.6121643518,2008-06-15,14:41:31
39.984932,116.352759,0,155,39614.6122222222,2008-06-15,14:41:36
39.984918,116.352724,0,155,39614.6122800926,2008-06-15,14:41:41
39.984883,116.352646,0,155,39614.612337963,2008-06-15,14:41:46
39.984883,116.352615,0,156,39614.6123958333,2008-06-15,14:41:51
39.984883,116.352615,0,156,39614.6124305556,2008-06-15,14:41:54
39.984882,116.352617,0,157,39614.6124537037,2008-06-15,14:41:56
39.984873,116.352624,0,156,39614.6125115741,2008-06-15,14:42:01
39.984866,116.35261,0,156,39614.6125694444,2008-06-15,14:42:06
39.984862,116.352575,0,156,39614.6126273148,2008-06-15,14:42:11
39.984843,116.352548,0,156,39614.6126851852,2008-06-15,14:42:16
39.984849,116.352571,0,157,39614.6127430556,2008-06-15,14:42:21
39.985055,116.353421,0,157,39614.6130324074,2008-06-15,14:42:46
39.985018,116.35313,0,157,39614.6130902778,2008-06-15,14:42:51
39.98497,116.35301,0,157,39614.6131481482,2008-06-15,14:42:56
39.985045,116.35326,0,122,39614.6153472222,2008-06-15,14:46:06
39.985059,116.353427,0,118,39614.6154050926,2008-06-15,14:46:11
39.985067,116.353617,0,113,39614.615462963,2008-06-15,14:46:16
39.985076,116.353785,0,109,39614.6155208333,2008-06-15,14:46:21
39.985064,116.353941,0,106,39614.6155787037,2008-06-15,14:46:26
39.985032,116.354077,0,103,39614.6156365741,2008-06-15,14:46:31
39.985014,116.354176,0,100,39614.6156944444,2008-06-15,14:46:36
39.985073,116.354326,0,97,39614.6157523148,2008-06-15,14:46:41
39.985113,116.354386,0,93,39614.6158101852,2008-06-15,14:46:46
39.985065,116.354236,0,88,39614.6158680556,2008-06-15,14:46:51
39.985032,116.353963,0,83,39614.6159259259,2008-06-15,14:46:56
39.984977,116.353713,0,78,39614.6159837963,2008-06-15,14:47:01
39.98493,116.353447,0,73,39614.6160416667,2008-06-15,14:47:06
39.984972,116.353453,0,68,39614.616099537,2008-06-15,14:47:11
39.985026,116.353539,0,62,39614.6161574074,2008-06-15,14:47:16
39.985077,116.353687,0,58,39614.6162152778,2008-06-15,14:47:21
39.985102,116.353739,0,55,39614.6162731481,2008-06-15,14:47:26
39.985123,116.353719,0,53,39614.6163310185,2008-06-15,14:47:31
39.984737,116.352289,0,61,39614.6165046296,2008-06-15,14:47:46
39.984693,116.35215,0,59,39614.6165625,2008-06-15,14:47:51
39.984673,116.352205,0,47,39614.6166203704,2008-06-15,14:47:56
39.984719,116.352431,0,103,39614.6166782407,2008-06-15,14:48:01
39.984719,116.352401,0,110,39614.6167361111,2008-06-15,14:48:06
39.984735,116.35242,0,111,39614.6167939815,2008-06-15,14:48:11
39.984782,116.352534,0,110,39614.6168518519,2008-06-15,14:48:16
39.984805,116.352418,0,118,39614.6175462963,2008-06-15,14:49:16
39.984814,116.352907,0,189,39614.6249537037,2008-06-15,14:59:56
39.984789,116.352801,0,130,39614.6250115741,2008-06-15,15:00:01
39.984757,116.352652,0,116,39614.6250694444,2008-06-15,15:00:06
39.984734,116.352534,0,115,39614.6251273148,2008-06-15,15:00:11
39.984787,116.352734,0,115,39614.6251851852,2008-06-15,15:00:16
39.984818,116.352885,0,115,39614.6252430556,2008-06-15,15:00:21
39.984835,116.352966,0,115,39614.6253009259,2008-06-15,15:00:26
39.98482,116.352915,0,115,39614.6253587963,2008-06-15,15:00:31
39.984783,116.352883,0,115,39614.6254166667,2008-06-15,15:00:36
39.984726,116.352886,0,115,39614.625474537,2008-06-15,15:00:41
39.98477,116.352544,0,125,39614.6256481481,2008-06-15,15:00:56
39.984827,116.352923,0,134,39614.6257060185,2008-06-15,15:01:01
39.984862,116.353214,0,141,39614.6257638889,2008-06-15,15:01:06
39.984798,116.352743,0,50,39614.6258217593,2008-06-15,15:01:11
39.984783,116.352734,0,102,39614.6258796296,2008-06-15,15:01:16
39.984783,116.352734,0,102,39614.6259143518,2008-06-15,15:01:19
39.984782,116.352738,0,102,39614.6259375,2008-06-15,15:01:21
39.984782,116.352748,0,103,39614.6259953704,2008-06-15,15:01:26
39.984787,116.352737,0,108,39614.6260532407,2008-06-15,15:01:31
39.984774,116.352735,0,110,39614.6261111111,2008-06-15,15:01:36
39.984759,116.35274,0,109,39614.6261689815,2008-06-15,15:01:41
39.984752,116.352691,0,108,39614.6262268518,2008-06-15,15:01:46
39.984723,116.352673,0,110,39614.6262847222,2008-06-15,15:01:51
39.984728,116.352654,0,109,39614.6263425926,2008-06-15,15:01:56
39.984728,116.352654,0,109,39614.6263773148,2008-06-15,15:01:59
39.984727,116.352648,0,109,39614.626400463,2008-06-15,15:02:01
39.98473,116.352635,0,108,39614.6264583333,2008-06-15,15:02:06
39.984738,116.352596,0,108,39614.6265162037,2008-06-15,15:02:11
39.984759,116.352558,0,109,39614.6265740741,2008-06-15,15:02:16
39.984814,116.352501,0,110,39614.6266319444,2008-06-15,15:02:21
39.98484,116.352489,0,111,39614.6266898148,2008-06-15,15:02:26
39.984828,116.352454,0,113,39614.6267476852,2008-06-15,15:02:31
39.984806,116.352405,0,112,39614.6268055556,2008-06-15,15:02:36
39.984771,116.352385,0,112,39614.6268634259,2008-06-15,15:02:41
39.98472,116.352412,0,112,39614.6269212963,2008-06-15,15:02:46
39.98466,116.352406,0,112,39614.6269791667,2008-06-15,15:02:51
39.984631,116.352344,0,111,39614.627037037,2008-06-15,15:02:56
39.984587,116.352309,0,111,39614.6270949074,2008-06-15,15:03:01
39.984542,116.352268,0,110,39614.6271527778,2008-06-15,15:03:06
39.984559,116.352248,0,111,39614.6272106481,2008-06-15,15:03:11
39.98461,116.352244,0,111,39614.6272685185,2008-06-15,15:03:16
39.984643,116.352311,0,112,39614.6273263889,2008-06-15,15:03:21
39.984646,116.352341,0,112,39614.6273842593,2008-06-15,15:03:26
39.984642,116.351043,0,306,39614.6358333333,2008-06-15,15:15:36
39.984788,116.351932,0,132,39614.6358912037,2008-06-15,15:15:41
39.984819,116.351956,0,112,39614.6359490741,2008-06-15,15:15:46
39.984865,116.352505,0,98,39614.6360069444,2008-06-15,15:15:51
39.984885,116.352597,0,92,39614.6360648148,2008-06-15,15:15:56
39.984906,116.352621,0,90,39614.6361226852,2008-06-15,15:16:01
39.984918,116.352647,0,89,39614.6361805556,2008-06-15,15:16:06
39.984946,116.352642,0,93,39614.6362384259,2008-06-15,15:16:11
39.98497,116.352515,0,98,39614.6362962963,2008-06-15,15:16:16
39.985008,116.352462,0,99,39614.6363541667,2008-06-15,15:16:21
39.985013,116.352448,0,99,39614.636412037,2008-06-15,15:16:26
39.984999,116.352499,0,100,39614.6364699074,2008-06-15,15:16:31
39.984983,116.352495,0,100,39614.6365277778,2008-06-15,15:16:36
39.984954,116.352415,0,101,39614.6365856482,2008-06-15,15:16:41
39.984906,116.352323,0,101,39614.6366435185,2008-06-15,15:16:46
39.984891,116.352348,0,101,39614.6367013889,2008-06-15,15:16:51
39.98492,116.352395,0,102,39614.6367592593,2008-06-15,15:16:56
39.984921,116.352383,0,103,39614.6368171296,2008-06-15,15:17:01
39.984928,116.352457,0,104,39614.636875,2008-06-15,15:17:06
39.984922,116.352402,0,105,39614.6369328704,2008-06-15,15:17:11
39.984945,116.352428,0,106,39614.6369907407,2008-06-15,15:17:16
39.984988,116.352481,0,106,39614.6370486111,2008-06-15,15:17:21
39.985039,116.352476,0,107,39614.6371064815,2008-06-15,15:17:26
39.985074,116.352325,0,108,39614.6371643519,2008-06-15,15:17:31
39.98506,116.351983,0,108,39614.6372222222,2008-06-15,15:17:36
39.985076,116.351911,0,108,39614.6372800926,2008-06-15,15:17:41
39.985073,116.351804,0,109,39614.637337963,2008-06-15,15:17:46
39.985088,116.351863,0,109,39614.6373958333,2008-06-15,15:17:51
39.985088,116.35192,0,109,39614.6374537037,2008-06-15,15:17:56
39.985081,116.351977,0,109,39614.6375115741,2008-06-15,15:18:01
39.985054,116.352006,0,109,39614.6375694444,2008-06-15,15:18:06
39.985072,116.35215,0,107,39614.6376273148,2008-06-15,15:18:11
39.985088,116.352298,0,105,39614.6376851852,2008-06-15,15:18:16
39.985104,116.352682,0,107,39614.6377430556,2008-06-15,15:18:21
39.985103,116.352841,0,108,39614.6378009259,2008-06-15,15:18:26
39.985085,116.35302,0,112,39614.6378587963,2008-06-15,15:18:31
39.985,116.35292,0,116,39614.6379166667,2008-06-15,15:18:36
39.98496,116.352886,0,119,39614.637974537,2008-06-15,15:18:41
39.984977,116.352878,0,121,39614.6380324074,2008-06-15,15:18:46
39.984968,116.352849,0,123,39614.6380902778,2008-06-15,15:18:51
39.984954,116.352844,0,124,39614.6381481481,2008-06-15,15:18:56
39.984963,116.352858,0,123,39614.6382060185,2008-06-15,15:19:01
39.984952,116.35288,0,122,39614.6382638889,2008-06-15,15:19:06
39.984927,116.352854,0,123,39614.6383217593,2008-06-15,15:19:11
39.984908,116.352806,0,123,39614.6383796296,2008-06-15,15:19:16
39.984906,116.352745,0,124,39614.6384375,2008-06-15,15:19:21
39.98489,116.352625,0,124,39614.6384953704,2008-06-15,15:19:26
39.984857,116.352538,0,124,39614.6385532407,2008-06-15,15:19:31
39.984849,116.352458,0,124,39614.6386111111,2008-06-15,15:19:36
39.984858,116.352469,0,124,39614.6386689815,2008-06-15,15:19:41
39.984859,116.352398,0,124,39614.6387268519,2008-06-15,15:19:46
39.984878,116.352582,0,125,39614.6387847222,2008-06-15,15:19:51
39.984905,116.35275,0,126,39614.6388425926,2008-06-15,15:19:56
39.984964,116.352859,0,128,39614.638900463,2008-06-15,15:20:01
39.985006,116.352983,0,129,39614.6389583333,2008-06-15,15:20:06
39.985036,116.353131,0,130,39614.6390162037,2008-06-15,15:20:11
39.985061,116.353298,0,133,39614.6390740741,2008-06-15,15:20:16
39.985092,116.353499,0,137,39614.6391319444,2008-06-15,15:20:21
39.985099,116.353591,0,140,39614.6391898148,2008-06-15,15:20:26
39.985089,116.353641,0,141,39614.6392476852,2008-06-15,15:20:31
39.985065,116.353636,0,142,39614.6393055556,2008-06-15,15:20:36
39.985051,116.35362,0,141,39614.6393634259,2008-06-15,15:20:41
39.985051,116.35362,0,141,39614.6393981481,2008-06-15,15:20:44
39.98505,116.353621,0,141,39614.6394212963,2008-06-15,15:20:46
39.984996,116.353528,0,140,39614.6394791667,2008-06-15,15:20:51
39.984939,116.353511,0,140,39614.639537037,2008-06-15,15:20:56
39.984907,116.353523,0,139,39614.6395949074,2008-06-15,15:21:01
39.984888,116.353375,0,137,39614.6396527778,2008-06-15,15:21:06
39.984893,116.353232,0,138,39614.6397106481,2008-06-15,15:21:11
39.984882,116.353158,0,137,39614.6397685185,2008-06-15,15:21:16
39.984884,116.353168,0,136,39614.6398263889,2008-06-15,15:21:21
39.984921,116.35319,0,136,39614.6398842593,2008-06-15,15:21:26
39.984951,116.353186,0,135,39614.6399421296,2008-06-15,15:21:31
39.984958,116.353151,0,134,39614.64,2008-06-15,15:21:36
39.98499,116.3531,0,134,39614.6400578704,2008-06-15,15:21:41
39.985014,116.353078,0,134,39614.6401157407,2008-06-15,15:21:46
39.985041,116.353039,0,133,39614.6401736111,2008-06-15,15:21:51
39.985043,116.353021,0,133,39614.6402314815,2008-06-15,15:21:56
39.985043,116.353021,0,133,39614.6402662037,2008-06-15,15:21:59
39.985043,116.353027,0,133,39614.6402893519,2008-06-15,15:22:01
39.985023,116.352988,0,133,39614.6403472222,2008-06-15,15:22:06
39.984998,116.352893,0,133,39614.6404050926,2008-06-15,15:22:11
39.985005,116.352778,0,134,39614.640462963,2008-06-15,15:22:16
39.98498,116.35273,0,135,39614.6405208333,2008-06-15,15:22:21
39.984921,116.35271,0,135,39614.6405787037,2008-06-15,15:22:26
39.984887,116.352706,0,136,39614.6406365741,2008-06-15,15:22:31
39.984887,116.352706,0,136,39614.6406712963,2008-06-15,15:22:34
39.984887,116.352699,0,139,39614.6406944444,2008-06-15,15:22:36
39.984919,116.352656,0,141,39614.6407523148,2008-06-15,15:22:41
39.984949,116.352625,0,144,39614.6408101852,2008-06-15,15:22:46
39.984954,116.352589,0,147,39614.6408680556,2008-06-15,15:22:51
39.984959,116.352561,0,148,39614.6409259259,2008-06-15,15:22:56
39.984968,116.352525,0,148,39614.6409837963,2008-06-15,15:23:01
39.984987,116.352487,0,148,39614.6410416667,2008-06-15,15:23:06
39.985006,116.352446,0,150,39614.641099537,2008-06-15,15:23:11
39.985028,116.352443,0,152,39614.6411574074,2008-06-15,15:23:16
39.985024,116.352411,0,154,39614.6412152778,2008-06-15,15:23:21
39.985009,116.352398,0,157,39614.6412731481,2008-06-15,15:23:26
39.984995,116.352436,0,160,39614.6413310185,2008-06-15,15:23:31
39.984985,116.352496,0,163,39614.6413888889,2008-06-15,15:23:36
39.984963,116.352526,0,165,39614.6414467593,2008-06-15,15:23:41
39.98494,116.352561,0,166,39614.6415046296,2008-06-15,15:23:46
39.984914,116.352577,0,168,39614.6415625,2008-06-15,15:23:51
39.984929,116.352631,0,168,39614.6416203704,2008-06-15,15:23:56
39.984937,116.352661,0,168,39614.6416782407,2008-06-15,15:24:01
39.984934,116.352665,0,168,39614.6417361111,2008-06-15,15:24:06
39.984934,116.352669,0,168,39614.6417939815,2008-06-15,15:24:11
39.984934,116.352669,0,168,39614.6418287037,2008-06-15,15:24:14
39.984935,116.352661,0,168,39614.6418518518,2008-06-15,15:24:16
39.98495,116.352682,0,168,39614.6419097222,2008-06-15,15:24:21
39.984976,116.352723,0,168,39614.6419675926,2008-06-15,15:24:26
39.984976,116.352725,0,168,39614.642025463,2008-06-15,15:24:31
39.984975,116.352728,0,168,39614.6420833333,2008-06-15,15:24:36
39.984974,116.35273,0,168,39614.6421412037,2008-06-15,15:24:41
39.984974,116.35273,0,168,39614.6421759259,2008-06-15,15:24:44
39.984973,116.352732,0,169,39614.6421990741,2008-06-15,15:24:46
39.984963,116.352707,0,168,39614.6422569444,2008-06-15,15:24:51
39.984914,116.352658,0,168,39614.6423148148,2008-06-15,15:24:56
39.984898,116.352657,0,168,39614.6423726852,2008-06-15,15:25:01
39.984888,116.352667,0,168,39614.6424305556,2008-06-15,15:25:06
39.984885,116.352712,0,168,39614.6424884259,2008-06-15,15:25:11
39.984871,116.352764,0,168,39614.6425462963,2008-06-15,15:25:16
39.984897,116.352812,0,168,39614.6426041667,2008-06-15,15:25:21
39.984927,116.352829,0,168,39614.642662037,2008-06-15,15:25:26
39.984955,116.35283,0,167,39614.6427199074,2008-06-15,15:25:31
39.984953,116.352789,0,167,39614.6427777778,2008-06-15,15:25:36
39.987643,116.348079,0,1234,39614.6521527778,2008-06-15,15:39:06
39.987482,116.348186,0,1240,39614.6522106482,2008-06-15,15:39:11
39.987351,116.348326,0,1221,39614.6522685185,2008-06-15,15:39:16
39.986303,116.349479,0,1075,39614.653599537,2008-06-15,15:41:11
39.986254,116.349514,0,1073,39614.6536574074,2008-06-15,15:41:16
39.986225,116.349556,0,1071,39614.6537152778,2008-06-15,15:41:21
39.986166,116.349608,0,1069,39614.6537731481,2008-06-15,15:41:26
39.986117,116.349648,0,1067,39614.6538310185,2008-06-15,15:41:31
39.986073,116.349693,0,1065,39614.6538888889,2008-06-15,15:41:36
39.986033,116.349733,0,1063,39614.6539467593,2008-06-15,15:41:41
39.985994,116.349778,0,1062,39614.6540046296,2008-06-15,15:41:46
39.985964,116.349822,0,1060,39614.6540625,2008-06-15,15:41:51
39.984988,116.350681,0,1010,39614.6541203704,2008-06-15,15:41:56
39.984985,116.350691,0,1008,39614.6541782407,2008-06-15,15:42:01
39.984979,116.3507,0,1007,39614.6542361111,2008-06-15,15:42:06
39.984974,116.350694,0,1005,39614.6542939815,2008-06-15,15:42:11
39.984974,116.350694,0,1005,39614.6543287037,2008-06-15,15:42:14
39.984972,116.35069,0,1004,39614.6543518519,2008-06-15,15:42:16
39.985007,116.350851,0,973,39614.6544097222,2008-06-15,15:42:21
39.985083,116.351095,0,904,39614.654525463,2008-06-15,15:42:31
39.985083,116.351095,0,904,39614.6546180556,2008-06-15,15:42:39
39.985081,116.351098,0,902,39614.6546412037,2008-06-15,15:42:41
39.985021,116.351078,0,887,39614.6546990741,2008-06-15,15:42:46
39.985043,116.351227,0,855,39614.6547569444,2008-06-15,15:42:51
39.985062,116.3514,0,834,39614.6548148148,2008-06-15,15:42:56
39.985126,116.351568,0,813,39614.6548726852,2008-06-15,15:43:01
39.985128,116.351571,0,813,39614.6549305556,2008-06-15,15:43:06
39.985129,116.351569,0,812,39614.6549884259,2008-06-15,15:43:11
39.985129,116.351569,0,812,39614.6550231481,2008-06-15,15:43:14
39.985129,116.351563,0,812,39614.6550462963,2008-06-15,15:43:16
39.985129,116.351572,0,811,39614.6551041667,2008-06-15,15:43:21
39.985141,116.351588,0,811,39614.655162037,2008-06-15,15:43:26
39.985115,116.35162,0,811,39614.6552199074,2008-06-15,15:43:31
39.985075,116.351639,0,811,39614.6552777778,2008-06-15,15:43:36
39.985005,116.351597,0,810,39614.6553356481,2008-06-15,15:43:41
39.985004,116.351595,0,810,39614.6553935185,2008-06-15,15:43:46
39.985002,116.351599,0,810,39614.6554513889,2008-06-15,15:43:51
39.985002,116.351599,0,810,39614.6554861111,2008-06-15,15:43:54
39.985001,116.351606,0,810,39614.6555092593,2008-06-15,15:43:56
39.984986,116.351613,0,810,39614.6555671296,2008-06-15,15:44:01
39.98496,116.351626,0,810,39614.655625,2008-06-15,15:44:06
39.984938,116.351581,0,810,39614.6556828704,2008-06-15,15:44:11
39.984938,116.351581,0,810,39614.6557175926,2008-06-15,15:44:14
39.98494,116.351576,0,810,39614.6557407407,2008-06-15,15:44:16
39.984949,116.351595,0,810,39614.6557986111,2008-06-15,15:44:21
39.984986,116.351647,0,810,39614.6558564815,2008-06-15,15:44:26
39.98505,116.351747,0,810,39614.6559143519,2008-06-15,15:44:31
39.985076,116.351807,0,810,39614.6559722222,2008-06-15,15:44:36
39.985039,116.351838,0,810,39614.6560300926,2008-06-15,15:44:41
39.985039,116.351838,0,810,39614.6560648148,2008-06-15,15:44:44
39.985038,116.351845,0,810,39614.656087963,2008-06-15,15:44:46
39.985055,116.351844,0,811,39614.6561458333,2008-06-15,15:44:51
39.985062,116.351858,0,811,39614.6562037037,2008-06-15,15:44:56
39.985062,116.351858,0,811,39614.6562384259,2008-06-15,15:44:59
39.985063,116.351863,0,811,39614.6562615741,2008-06-15,15:45:01
39.985059,116.351874,0,811,39614.6563194444,2008-06-15,15:45:06
39.985059,116.351874,0,811,39614.6563541667,2008-06-15,15:45:09
39.985053,116.351873,0,811,39614.6563773148,2008-06-15,15:45:11
39.985041,116.351874,0,811,39614.6564351852,2008-06-15,15:45:16
39.985041,116.351874,0,811,39614.6564699074,2008-06-15,15:45:19
39.985041,116.351866,0,811,39614.6564930556,2008-06-15,15:45:21
39.984589,116.350891,0,811,39614.6571296296,2008-06-15,15:46:16
39.984688,116.351018,0,810,39614.6571875,2008-06-15,15:46:21
39.984766,116.350967,0,809,39614.6572453704,2008-06-15,15:46:26
39.984856,116.350933,0,809,39614.6573032407,2008-06-15,15:46:31
39.984908,116.350984,0,809,39614.6573611111,2008-06-15,15:46:36
39.984903,116.351008,0,809,39614.6574189815,2008-06-15,15:46:41
39.984885,116.351007,0,809,39614.6574768518,2008-06-15,15:46:46
39.984884,116.351007,0,809,39614.6575347222,2008-06-15,15:46:51
39.984882,116.351009,0,809,39614.6575925926,2008-06-15,15:46:56
39.984882,116.351009,0,809,39614.6576273148,2008-06-15,15:46:59
39.98488,116.351011,0,809,39614.657650463,2008-06-15,15:47:01
39.984877,116.351001,0,810,39614.6577083333,2008-06-15,15:47:06
39.984875,116.350989,0,810,39614.6577662037,2008-06-15,15:47:11
39.984874,116.350985,0,810,39614.6578240741,2008-06-15,15:47:16
39.984873,116.350988,0,810,39614.6578819444,2008-06-15,15:47:21
39.984872,116.350996,0,810,39614.6579398148,2008-06-15,15:47:26
39.984872,116.350996,0,810,39614.657974537,2008-06-15,15:47:29
39.98487,116.351003,0,810,39614.6579976852,2008-06-15,15:47:31
39.984869,116.351013,0,810,39614.6580555556,2008-06-15,15:47:36
39.984869,116.351013,0,810,39614.6580902778,2008-06-15,15:47:39
39.984867,116.35102,0,810,39614.6581134259,2008-06-15,15:47:41
39.984867,116.351033,0,810,39614.6581712963,2008-06-15,15:47:46
39.984869,116.351044,0,810,39614.6582291667,2008-06-15,15:47:51
39.984869,116.351044,0,810,39614.6582638889,2008-06-15,15:47:54
39.984867,116.351051,0,810,39614.658287037,2008-06-15,15:47:56
39.984825,116.351057,0,810,39614.6583449074,2008-06-15,15:48:01
39.984817,116.351046,0,810,39614.6584027778,2008-06-15,15:48:06
39.984743,116.351074,0,811,39614.6584606481,2008-06-15,15:48:11
39.984743,116.351074,0,811,39614.6584953704,2008-06-15,15:48:14
39.984741,116.351076,0,811,39614.6585185185,2008-06-15,15:48:16
39.984735,116.351064,0,811,39614.6585763889,2008-06-15,15:48:21
39.984716,116.35104,0,811,39614.6586342593,2008-06-15,15:48:26
39.984691,116.351032,0,811,39614.6586921296,2008-06-15,15:48:31
39.984634,116.351062,0,811,39614.65875,2008-06-15,15:48:36
39.984614,116.351059,0,811,39614.6588078704,2008-06-15,15:48:41
39.984588,116.351078,0,811,39614.6588657407,2008-06-15,15:48:46
39.984582,116.351108,0,811,39614.6589236111,2008-06-15,15:48:51
39.984578,116.351098,0,811,39614.6589814815,2008-06-15,15:48:56
39.984581,116.351069,0,811,39614.6590393518,2008-06-15,15:49:01
39.98457,116.35107,0,811,39614.6590972222,2008-06-15,15:49:06
39.984559,116.351086,0,811,39614.6591550926,2008-06-15,15:49:11
39.984526,116.351088,0,811,39614.659212963,2008-06-15,15:49:16
39.984479,116.351184,0,811,39614.6592708333,2008-06-15,15:49:21
39.984522,116.351262,0,811,39614.6593287037,2008-06-15,15:49:26
39.984581,116.351316,0,811,39614.6593865741,2008-06-15,15:49:31
39.98463,116.351359,0,811,39614.6594444444,2008-06-15,15:49:36
39.984688,116.351397,0,811,39614.6595023148,2008-06-15,15:49:41
39.984697,116.351417,0,811,39614.6595601852,2008-06-15,15:49:46
39.984674,116.351436,0,811,39614.6596180556,2008-06-15,15:49:51
39.984643,116.351459,0,811,39614.6596759259,2008-06-15,15:49:56
39.984618,116.35147,0,811,39614.6597337963,2008-06-15,15:50:01
39.984637,116.351482,0,811,39614.6597916667,2008-06-15,15:50:06
39.984665,116.351488,0,811,39614.659849537,2008-06-15,15:50:11
39.984672,116.351501,0,811,39614.6599074074,2008-06-15,15:50:16
39.984662,116.351512,0,811,39614.6599652778,2008-06-15,15:50:21
39.984622,116.351563,0,811,39614.6600231482,2008-06-15,15:50:26
39.984585,116.351585,0,810,39614.6600810185,2008-06-15,15:50:31
39.984637,116.351634,0,810,39614.6601388889,2008-06-15,15:50:36
39.984693,116.351664,0,810,39614.6601967593,2008-06-15,15:50:41
39.984732,116.35167,0,809,39614.6602546296,2008-06-15,15:50:46
39.984738,116.351619,0,809,39614.6603125,2008-06-15,15:50:51
39.984702,116.351538,0,809,39614.6603703704,2008-06-15,15:50:56
39.984646,116.351458,0,809,39614.6604282407,2008-06-15,15:51:01
39.984603,116.351424,0,809,39614.6604861111,2008-06-15,15:51:06
39.984601,116.351407,0,808,39614.6605439815,2008-06-15,15:51:11
39.984598,116.351382,0,808,39614.6606018519,2008-06-15,15:51:16
39.984555,116.351303,0,808,39614.6606597222,2008-06-15,15:51:21
39.984501,116.35123,0,808,39614.6607175926,2008-06-15,15:51:26
39.984433,116.351192,0,809,39614.660775463,2008-06-15,15:51:31
39.984365,116.351159,0,809,39614.6608333333,2008-06-15,15:51:36
39.984337,116.351206,0,809,39614.6608912037,2008-06-15,15:51:41
39.984238,116.351277,0,808,39614.6609490741,2008-06-15,15:51:46
39.984248,116.351269,0,809,39614.6610069444,2008-06-15,15:51:51
39.984248,116.351279,0,809,39614.6610648148,2008-06-15,15:51:56
39.984248,116.351285,0,809,39614.6611226852,2008-06-15,15:52:01
39.984248,116.351293,0,809,39614.6611805556,2008-06-15,15:52:06
39.984247,116.351295,0,809,39614.6612384259,2008-06-15,15:52:11
39.984247,116.351301,0,809,39614.6612962963,2008-06-15,15:52:16
39.984247,116.351301,0,809,39614.6613310185,2008-06-15,15:52:19
39.984246,116.351307,0,809,39614.6613541667,2008-06-15,15:52:21
39.984246,116.351316,0,809,39614.661412037,2008-06-15,15:52:26
39.984246,116.351309,0,809,39614.6614699074,2008-06-15,15:52:31
39.984245,116.351314,0,809,39614.6615277778,2008-06-15,15:52:36
39.984244,116.35131,0,809,39614.6615856481,2008-06-15,15:52:41
39.984244,116.35131,0,809,39614.6616203704,2008-06-15,15:52:44
39.984244,116.351318,0,809,39614.6616435185,2008-06-15,15:52:46
39.984236,116.351349,0,809,39614.6617013889,2008-06-15,15:52:51
39.98424,116.351365,0,809,39614.6617592593,2008-06-15,15:52:56
39.984257,116.351402,0,809,39614.6618171296,2008-06-15,15:53:01
39.984363,116.351507,0,809,39614.661875,2008-06-15,15:53:06
39.984438,116.351534,0,809,39614.6619328704,2008-06-15,15:53:11
39.984411,116.351547,0,809,39614.6619907407,2008-06-15,15:53:16
39.983912,116.351543,0,792,39614.6626851852,2008-06-15,15:54:16
39.983566,116.35161,0,802,39614.6627430556,2008-06-15,15:54:21
39.984362,116.351552,0,802,39614.6628009259,2008-06-15,15:54:26
39.984607,116.351566,0,802,39614.6628587963,2008-06-15,15:54:31
39.984643,116.35154,0,803,39614.6629166667,2008-06-15,15:54:36
39.984643,116.351541,0,803,39614.662974537,2008-06-15,15:54:41
39.984643,116.351541,0,803,39614.6630092593,2008-06-15,15:54:44
39.984642,116.35154,0,803,39614.6630324074,2008-06-15,15:54:46
39.984623,116.351525,0,803,39614.6630902778,2008-06-15,15:54:51
39.984589,116.351498,0,804,39614.6631481481,2008-06-15,15:54:56
39.984589,116.351498,0,804,39614.6631828704,2008-06-15,15:54:59
39.98459,116.351498,0,804,39614.6632060185,2008-06-15,15:55:01
39.98459,116.351488,0,804,39614.6632638889,2008-06-15,15:55:06
39.984588,116.351481,0,804,39614.6633217593,2008-06-15,15:55:11
39.984586,116.351473,0,804,39614.6633796296,2008-06-15,15:55:16
39.984584,116.351472,0,803,39614.6634375,2008-06-15,15:55:21
39.984584,116.351472,0,803,39614.6634722222,2008-06-15,15:55:24
39.984584,116.351476,0,803,39614.6634953704,2008-06-15,15:55:26
39.984584,116.351485,0,803,39614.6635532407,2008-06-15,15:55:31
39.984584,116.35148,0,803,39614.6636111111,2008-06-15,15:55:36
39.984585,116.351481,0,803,39614.6636689815,2008-06-15,15:55:41
39.984585,116.351477,0,803,39614.6637268519,2008-06-15,15:55:46
39.984586,116.351473,0,803,39614.6637847222,2008-06-15,15:55:51
39.984586,116.351472,0,803,39614.6638425926,2008-06-15,15:55:56
39.984585,116.351469,0,803,39614.663900463,2008-06-15,15:56:01
39.984584,116.351464,0,803,39614.6639583333,2008-06-15,15:56:06
39.984584,116.351464,0,803,39614.6639930556,2008-06-15,15:56:09
39.984583,116.351462,0,803,39614.6640162037,2008-06-15,15:56:11
39.984314,116.351795,0,803,39614.6640740741,2008-06-15,15:56:16
39.984311,116.351804,0,803,39614.6641319444,2008-06-15,15:56:21
39.984248,116.351866,0,802,39614.6641898148,2008-06-15,15:56:26
39.98416,116.351904,0,801,39614.6642476852,2008-06-15,15:56:31
39.984045,116.351935,0,800,39614.6643055556,2008-06-15,15:56:36
39.98403,116.35228,0,800,39614.6682407407,2008-06-15,16:02:16
39.984025,116.352287,0,800,39614.6683564815,2008-06-15,16:02:26
39.984025,116.352287,0,800,39614.6683912037,2008-06-15,16:02:29
39.984025,116.352288,0,800,39614.6684143519,2008-06-15,16:02:31
39.984071,116.352295,0,800,39614.6684722222,2008-06-15,16:02:36
39.984074,116.352291,0,800,39614.6685300926,2008-06-15,16:02:41
39.984077,116.352288,0,800,39614.668587963,2008-06-15,16:02:46
39.984077,116.352288,0,800,39614.6686226852,2008-06-15,16:02:49
39.984078,116.352294,0,800,39614.6686458333,2008-06-15,16:02:51
39.984079,116.352303,0,800,39614.6687037037,2008-06-15,16:02:56
39.984101,116.352282,0,799,39614.6687615741,2008-06-15,16:03:01
39.984172,116.352298,0,799,39614.6688194444,2008-06-15,16:03:06
39.984184,116.352267,0,798,39614.6688773148,2008-06-15,16:03:11
39.984185,116.352252,0,798,39614.6689351852,2008-06-15,16:03:16
39.984197,116.352251,0,798,39614.6689930556,2008-06-15,16:03:21
39.984198,116.35226,0,798,39614.6690509259,2008-06-15,16:03:26
39.984198,116.352256,0,798,39614.6691087963,2008-06-15,16:03:31
39.984198,116.352256,0,798,39614.6691435185,2008-06-15,16:03:34
39.984199,116.352252,0,798,39614.6691666667,2008-06-15,16:03:36
39.9842,116.352263,0,798,39614.669224537,2008-06-15,16:03:41
39.9842,116.352263,0,798,39614.6692592593,2008-06-15,16:03:44
39.984199,116.352271,0,798,39614.6692824074,2008-06-15,16:03:46
39.9842,116.352285,0,798,39614.6693402778,2008-06-15,16:03:51
39.9842,116.352299,0,798,39614.6693981481,2008-06-15,16:03:56
39.9842,116.352299,0,798,39614.6694328704,2008-06-15,16:03:59
39.984201,116.352303,0,798,39614.6694560185,2008-06-15,16:04:01
39.984112,116.352294,0,798,39614.6695138889,2008-06-15,16:04:06
39.984101,116.352293,0,798,39614.6695717593,2008-06-15,16:04:11
39.984101,116.352293,0,798,39614.6697800926,2008-06-15,16:04:29
39.984105,116.352293,0,798,39614.6698032407,2008-06-15,16:04:31
39.984106,116.352284,0,798,39614.6698611111,2008-06-15,16:04:36
39.984106,116.352281,0,798,39614.6699189815,2008-06-15,16:04:41
39.984106,116.352275,0,798,39614.6699768519,2008-06-15,16:04:46
39.984105,116.352269,0,798,39614.6700347222,2008-06-15,16:04:51
39.984105,116.352269,0,798,39614.6700694444,2008-06-15,16:04:54
39.984105,116.352261,0,799,39614.6700925926,2008-06-15,16:04:56
39.984099,116.352288,0,799,39614.670150463,2008-06-15,16:05:01
39.984104,116.352266,0,798,39614.6702083333,2008-06-15,16:05:06
39.984111,116.352263,0,798,39614.6702662037,2008-06-15,16:05:11
39.984111,116.352269,0,798,39614.6703240741,2008-06-15,16:05:16
39.984111,116.352269,0,798,39614.6703587963,2008-06-15,16:05:19
39.984112,116.352266,0,798,39614.6703819444,2008-06-15,16:05:21
39.984113,116.352256,0,798,39614.6704398148,2008-06-15,16:05:26
39.984113,116.352256,0,798,39614.670474537,2008-06-15,16:05:29
39.984112,116.352255,0,798,39614.6704976852,2008-06-15,16:05:31
39.984112,116.352266,0,798,39614.6705555556,2008-06-15,16:05:36
39.984112,116.35228,0,798,39614.6706134259,2008-06-15,16:05:41
39.984113,116.352286,0,798,39614.6706712963,2008-06-15,16:05:46
39.984114,116.352291,0,798,39614.6707291667,2008-06-15,16:05:51
39.984116,116.352291,0,798,39614.670787037,2008-06-15,16:05:56
39.984116,116.352289,0,798,39614.6708449074,2008-06-15,16:06:01
39.984116,116.352289,0,798,39614.6708796296,2008-06-15,16:06:04
39.984116,116.352284,0,798,39614.6709027778,2008-06-15,16:06:06
39.983988,116.352305,0,798,39614.6709606481,2008-06-15,16:06:11
39.983988,116.352305,0,798,39614.6709953704,2008-06-15,16:06:14
39.983989,116.352307,0,798,39614.6710185185,2008-06-15,16:06:16
39.983989,116.352321,0,798,39614.6710763889,2008-06-15,16:06:21
39.984328,116.352232,0,797,39614.6720601852,2008-06-15,16:07:46
39.984349,116.352251,0,796,39614.6721180556,2008-06-15,16:07:51
39.984372,116.35227,0,794,39614.6721759259,2008-06-15,16:07:56
39.984413,116.352299,0,791,39614.6722337963,2008-06-15,16:08:01
39.984385,116.35229,0,787,39614.6722916667,2008-06-15,16:08:06
39.98436,116.352268,0,786,39614.672349537,2008-06-15,16:08:11
39.984386,116.352236,0,786,39614.6724074074,2008-06-15,16:08:16
39.984392,116.352233,0,786,39614.6724652778,2008-06-15,16:08:21
39.984392,116.352233,0,786,39614.6725,2008-06-15,16:08:24
39.984393,116.352237,0,786,39614.6725231481,2008-06-15,16:08:26
39.984416,116.352263,0,786,39614.6725810185,2008-06-15,16:08:31
39.984436,116.352265,0,786,39614.6726388889,2008-06-15,16:08:36
39.984437,116.352269,0,786,39614.6726967593,2008-06-15,16:08:41
39.984437,116.352269,0,786,39614.6727314815,2008-06-15,16:08:44
39.984439,116.352261,0,786,39614.6727546296,2008-06-15,16:08:46
39.984436,116.352245,0,786,39614.6729861111,2008-06-15,16:09:06
39.984337,116.352236,0,787,39614.6730439815,2008-06-15,16:09:11
39.984288,116.352233,0,787,39614.6731018518,2008-06-15,16:09:16
39.984295,116.352278,0,787,39614.6731597222,2008-06-15,16:09:21
39.984327,116.352327,0,787,39614.6732175926,2008-06-15,16:09:26
39.984345,116.352341,0,787,39614.673275463,2008-06-15,16:09:31
39.984354,116.352351,0,787,39614.6733333333,2008-06-15,16:09:36
39.984366,116.352367,0,787,39614.6733912037,2008-06-15,16:09:41
39.984419,116.352394,0,786,39614.6734490741,2008-06-15,16:09:46
39.984435,116.352377,0,786,39614.6735069444,2008-06-15,16:09:51
39.984435,116.352377,0,786,39614.6735416667,2008-06-15,16:09:54
39.984438,116.352381,0,787,39614.6735648148,2008-06-15,16:09:56
39.984441,116.352393,0,787,39614.6736226852,2008-06-15,16:10:01
39.984443,116.352399,0,787,39614.6736805556,2008-06-15,16:10:06
39.984443,116.352391,0,787,39614.6737384259,2008-06-15,16:10:11
39.984442,116.352385,0,787,39614.6737962963,2008-06-15,16:10:16
39.984442,116.352385,0,787,39614.6738310185,2008-06-15,16:10:19
39.984441,116.352383,0,787,39614.6738541667,2008-06-15,16:10:21
39.98443,116.352387,0,787,39614.6740277778,2008-06-15,16:10:36
39.98443,116.352387,0,787,39614.6740625,2008-06-15,16:10:39
39.984429,116.352387,0,787,39614.6740856481,2008-06-15,16:10:41
39.984426,116.352396,0,787,39614.6741435185,2008-06-15,16:10:46
39.984425,116.352399,0,787,39614.6742013889,2008-06-15,16:10:51
39.984421,116.352397,0,788,39614.6743171296,2008-06-15,16:11:01
39.984421,116.352397,0,788,39614.6743518518,2008-06-15,16:11:04
39.984419,116.352392,0,788,39614.674375,2008-06-15,16:11:06
39.98442,116.352401,0,788,39614.6744328704,2008-06-15,16:11:11
39.98442,116.352404,0,788,39614.6744907407,2008-06-15,16:11:16
39.984419,116.352402,0,788,39614.6745486111,2008-06-15,16:11:21
39.98442,116.352401,0,788,39614.6746064815,2008-06-15,16:11:26
39.984421,116.352397,0,788,39614.6746643518,2008-06-15,16:11:31
39.984421,116.352397,0,788,39614.6746990741,2008-06-15,16:11:34
39.98442,116.352399,0,788,39614.6747222222,2008-06-15,16:11:36
39.984375,116.352415,0,788,39614.6747800926,2008-06-15,16:11:41
39.984322,116.352397,0,788,39614.674837963,2008-06-15,16:11:46
39.984319,116.352409,0,788,39614.6748958333,2008-06-15,16:11:51
39.984282,116.352269,0,787,39614.6758217593,2008-06-15,16:13:11
39.984399,116.352301,0,787,39614.6758796296,2008-06-15,16:13:16
39.984399,116.352301,0,787,39614.6759143519,2008-06-15,16:13:19
39.9844,116.352307,0,787,39614.6759375,2008-06-15,16:13:21
39.9844,116.352317,0,787,39614.6759953704,2008-06-15,16:13:26
39.984657,116.352325,0,788,39614.6761689815,2008-06-15,16:13:41
39.984487,116.352294,0,788,39614.6762268519,2008-06-15,16:13:46
39.984442,116.352296,0,788,39614.6762847222,2008-06-15,16:13:51
39.984438,116.352306,0,787,39614.6763425926,2008-06-15,16:13:56
39.984434,116.352319,0,787,39614.676400463,2008-06-15,16:14:01
39.984433,116.352319,0,787,39614.6764583333,2008-06-15,16:14:06
39.984435,116.352311,0,788,39614.6765162037,2008-06-15,16:14:11
39.984436,116.352309,0,788,39614.6765740741,2008-06-15,16:14:16
39.984438,116.352315,0,788,39614.6766319444,2008-06-15,16:14:21
39.98444,116.352315,0,788,39614.6766898148,2008-06-15,16:14:26
39.98444,116.352315,0,788,39614.676724537,2008-06-15,16:14:29
39.984444,116.352322,0,788,39614.6767476852,2008-06-15,16:14:31
39.984458,116.352333,0,788,39614.6768055556,2008-06-15,16:14:36
39.984295,116.352454,0,788,39614.6769791667,2008-06-15,16:14:51
39.984492,116.352427,0,788,39614.677037037,2008-06-15,16:14:56
39.984493,116.352436,0,787,39614.6770949074,2008-06-15,16:15:01
39.984494,116.352443,0,787,39614.6771527778,2008-06-15,16:15:06
39.984494,116.352443,0,787,39614.6771875,2008-06-15,16:15:09
39.984493,116.352442,0,787,39614.6772106481,2008-06-15,16:15:11
39.984492,116.352432,0,787,39614.6772685185,2008-06-15,16:15:16
39.984491,116.352433,0,787,39614.6773263889,2008-06-15,16:15:21
39.984491,116.35243,0,787,39614.6773842593,2008-06-15,16:15:26
39.984493,116.35243,0,787,39614.6774421296,2008-06-15,16:15:31
39.984493,116.35243,0,787,39614.6774768519,2008-06-15,16:15:34
39.984495,116.352424,0,787,39614.6775,2008-06-15,16:15:36
39.98452,116.352418,0,787,39614.6775578704,2008-06-15,16:15:41
39.984507,116.352386,0,787,39614.6776157407,2008-06-15,16:15:46
39.984508,116.352377,0,788,39614.6776736111,2008-06-15,16:15:51
39.984539,116.352296,0,787,39614.6780787037,2008-06-15,16:16:26
39.984707,116.352535,0,788,39614.6817824074,2008-06-15,16:21:46
39.984796,116.352538,0,788,39614.6818402778,2008-06-15,16:21:51
39.984826,116.352546,0,788,39614.6818981481,2008-06-15,16:21:56
39.984821,116.352549,0,787,39614.6819560185,2008-06-15,16:22:01
39.984821,116.352549,0,787,39614.6819907407,2008-06-15,16:22:04
39.984822,116.352554,0,788,39614.6820138889,2008-06-15,16:22:06
39.984865,116.352594,0,788,39614.6820717593,2008-06-15,16:22:11
39.98491,116.352609,0,788,39614.6821296296,2008-06-15,16:22:16
39.984911,116.352614,0,788,39614.6821875,2008-06-15,16:22:21
39.984911,116.352614,0,788,39614.6822222222,2008-06-15,16:22:24
39.984911,116.352612,0,788,39614.6822453704,2008-06-15,16:22:26
39.984907,116.352631,0,788,39614.6823032407,2008-06-15,16:22:31
39.984884,116.352652,0,788,39614.6823611111,2008-06-15,16:22:36
39.984884,116.352662,0,788,39614.6824189815,2008-06-15,16:22:41
39.984841,116.352667,0,788,39614.6824768518,2008-06-15,16:22:46
39.984769,116.352652,0,788,39614.6825347222,2008-06-15,16:22:51
39.984833,116.352705,0,787,39614.682650463,2008-06-15,16:23:01
39.98475,116.352775,0,788,39614.6827083333,2008-06-15,16:23:06
39.984725,116.352794,0,789,39614.6827662037,2008-06-15,16:23:11
39.984719,116.352751,0,788,39614.6828240741,2008-06-15,16:23:16
39.984728,116.352678,0,788,39614.6828819444,2008-06-15,16:23:21
39.984728,116.352678,0,788,39614.6829166667,2008-06-15,16:23:24
39.984728,116.352681,0,789,39614.6829398148,2008-06-15,16:23:26
39.984709,116.352683,0,789,39614.6829976852,2008-06-15,16:23:31
39.984675,116.352692,0,789,39614.6830555556,2008-06-15,16:23:36
39.984645,116.352682,0,789,39614.6831134259,2008-06-15,16:23:41
39.984602,116.352646,0,789,39614.6831712963,2008-06-15,16:23:46
39.984602,116.352644,0,789,39614.6832291667,2008-06-15,16:23:51
39.984601,116.352638,0,789,39614.683287037,2008-06-15,16:23:56
39.984601,116.352638,0,789,39614.6833217593,2008-06-15,16:23:59
39.9846,116.352634,0,789,39614.6833449074,2008-06-15,16:24:01
39.984618,116.352631,0,789,39614.6834027778,2008-06-15,16:24:06
39.984619,116.352638,0,789,39614.6834606482,2008-06-15,16:24:11
39.984619,116.352638,0,789,39614.6834953704,2008-06-15,16:24:14
39.984617,116.352635,0,789,39614.6835185185,2008-06-15,16:24:16
39.984596,116.352668,0,789,39614.6835763889,2008-06-15,16:24:21
39.984565,116.352678,0,789,39614.6836342593,2008-06-15,16:24:26
39.984479,116.352578,0,789,39614.6836921296,2008-06-15,16:24:31
39.984445,116.352474,0,789,39614.68375,2008-06-15,16:24:36
39.98445,116.352436,0,789,39614.6838078704,2008-06-15,16:24:41
39.984482,116.35244,0,789,39614.6838657407,2008-06-15,16:24:46
39.984482,116.35244,0,789,39614.683900463,2008-06-15,16:24:49
39.98448,116.352437,0,789,39614.6839236111,2008-06-15,16:24:51
39.984487,116.352455,0,789,39614.6839814815,2008-06-15,16:24:56
39.984638,116.352597,0,789,39614.6840393519,2008-06-15,16:25:01
39.984696,116.352642,0,790,39614.6840972222,2008-06-15,16:25:06
39.984686,116.352636,0,790,39614.6841550926,2008-06-15,16:25:11
39.98468,116.352601,0,790,39614.684212963,2008-06-15,16:25:16
39.98468,116.352601,0,790,39614.6842476852,2008-06-15,16:25:19
39.98468,116.3526,0,790,39614.6842708333,2008-06-15,16:25:21
39.984671,116.352581,0,790,39614.6843287037,2008-06-15,16:25:26
39.984646,116.352571,0,790,39614.6843865741,2008-06-15,16:25:31
39.984645,116.352582,0,790,39614.6844444444,2008-06-15,16:25:36
39.984667,116.352638,0,790,39614.6845023148,2008-06-15,16:25:41
39.984514,116.352365,0,776,39614.6847337963,2008-06-15,16:26:01
39.984657,116.35242,0,761,39614.6847916667,2008-06-15,16:26:06
39.984657,116.35242,0,761,39614.6848263889,2008-06-15,16:26:09
39.984659,116.352419,0,760,39614.684849537,2008-06-15,16:26:11
39.984661,116.35243,0,759,39614.6849074074,2008-06-15,16:26:16
39.984786,116.352534,0,762,39614.6849652778,2008-06-15,16:26:21
39.984872,116.3526,0,762,39614.6850231481,2008-06-15,16:26:26
39.984994,116.352629,0,762,39614.6850810185,2008-06-15,16:26:31
39.985172,116.352697,0,762,39614.6851388889,2008-06-15,16:26:36
39.985391,116.352826,0,760,39614.6851967593,2008-06-15,16:26:41
39.985608,116.352966,0,750,39614.6852546296,2008-06-15,16:26:46
39.985696,116.353011,0,749,39614.6853125,2008-06-15,16:26:51
39.985616,116.352955,0,751,39614.6853703704,2008-06-15,16:26:56
39.985527,116.352905,0,753,39614.6854282407,2008-06-15,16:27:01
39.985527,116.352905,0,753,39614.685462963,2008-06-15,16:27:04
39.985524,116.352913,0,755,39614.6854861111,2008-06-15,16:27:06
39.985526,116.352936,0,756,39614.6855439815,2008-06-15,16:27:11
39.985513,116.352939,0,759,39614.6856018519,2008-06-15,16:27:16
39.985561,116.352968,0,761,39614.6856597222,2008-06-15,16:27:21
39.985631,116.353024,0,763,39614.6857175926,2008-06-15,16:27:26
39.985702,116.353076,0,764,39614.685775463,2008-06-15,16:27:31
39.985511,116.352988,0,762,39614.6858333333,2008-06-15,16:27:36
39.985309,116.352923,0,757,39614.6858912037,2008-06-15,16:27:41
39.985132,116.352847,0,751,39614.6859490741,2008-06-15,16:27:46
39.98501,116.352807,0,748,39614.6860069444,2008-06-15,16:27:51
39.98489,116.352522,0,645,39614.6881481481,2008-06-15,16:30:56
39.984897,116.352467,0,647,39614.6882060185,2008-06-15,16:31:01
39.98491,116.35244,0,648,39614.6882638889,2008-06-15,16:31:06
39.984928,116.352469,0,643,39614.6883217593,2008-06-15,16:31:11
39.984917,116.352455,0,643,39614.6883796296,2008-06-15,16:31:16
39.984889,116.352486,0,643,39614.6884375,2008-06-15,16:31:21
39.984979,116.352534,0,643,39614.6884953704,2008-06-15,16:31:26
39.985062,116.352552,0,642,39614.6885532407,2008-06-15,16:31:31
39.985086,116.35249,0,644,39614.6886111111,2008-06-15,16:31:36
39.985107,116.352448,0,646,39614.6886689815,2008-06-15,16:31:41
39.985124,116.352433,0,646,39614.6887268518,2008-06-15,16:31:46
39.985077,116.352441,0,647,39614.6887847222,2008-06-15,16:31:51
39.984973,116.352514,0,649,39614.6888425926,2008-06-15,16:31:56
39.984942,116.352578,0,647,39614.688900463,2008-06-15,16:32:01
39.984868,116.352587,0,647,39614.6889583333,2008-06-15,16:32:06
39.984819,116.352634,0,651,39614.6890162037,2008-06-15,16:32:11
39.984803,116.352616,0,658,39614.6890740741,2008-06-15,16:32:16
39.984789,116.352607,0,666,39614.6891319444,2008-06-15,16:32:21
39.984768,116.352625,0,675,39614.6891898148,2008-06-15,16:32:26
39.984797,116.352635,0,681,39614.6892476852,2008-06-15,16:32:31
39.984858,116.352681,0,688,39614.6893055556,2008-06-15,16:32:36
39.984799,116.352705,0,696,39614.6893634259,2008-06-15,16:32:41
39.984724,116.352709,0,707,39614.6894212963,2008-06-15,16:32:46
39.984701,116.352681,0,716,39614.6894791667,2008-06-15,16:32:51
39.984708,116.352621,0,718,39614.689537037,2008-06-15,16:32:56
39.984736,116.352608,0,721,39614.6895949074,2008-06-15,16:33:01
39.98474,116.352593,0,722,39614.6896527778,2008-06-15,16:33:06
39.984758,116.352588,0,722,39614.6897106481,2008-06-15,16:33:11
39.984745,116.352598,0,721,39614.6897685185,2008-06-15,16:33:16
39.984723,116.35259,0,720,39614.6898263889,2008-06-15,16:33:21
39.984689,116.352624,0,723,39614.6898842593,2008-06-15,16:33:26
39.984655,116.352668,0,726,39614.6899421296,2008-06-15,16:33:31
39.984604,116.35268,0,729,39614.69,2008-06-15,16:33:36
39.984473,116.352637,0,734,39614.6900578704,2008-06-15,16:33:41
39.984342,116.352673,0,740,39614.6901157407,2008-06-15,16:33:46
39.984202,116.352698,0,749,39614.6901736111,2008-06-15,16:33:51
39.984171,116.352689,0,753,39614.6902314815,2008-06-15,16:33:56
39.984255,116.352693,0,753,39614.6902893518,2008-06-15,16:34:01
39.984254,116.35275,0,753,39614.6903472222,2008-06-15,16:34:06
39.984238,116.352784,0,756,39614.6904050926,2008-06-15,16:34:11
39.984198,116.352813,0,760,39614.690462963,2008-06-15,16:34:16
39.9841,116.352818,0,764,39614.6905208333,2008-06-15,16:34:21
39.984039,116.352786,0,765,39614.6905787037,2008-06-15,16:34:26
39.983974,116.352776,0,769,39614.6906365741,2008-06-15,16:34:31
39.983945,116.352742,0,772,39614.6906944444,2008-06-15,16:34:36
39.983979,116.352733,0,772,39614.6907523148,2008-06-15,16:34:41
39.98396,116.352724,0,770,39614.6908101852,2008-06-15,16:34:46
39.983879,116.352729,0,770,39614.6908680556,2008-06-15,16:34:51
39.983834,116.352741,0,771,39614.6909259259,2008-06-15,16:34:56
39.983787,116.352762,0,772,39614.6909837963,2008-06-15,16:35:01
39.983815,116.352777,0,773,39614.6910416667,2008-06-15,16:35:06
39.983889,116.352769,0,774,39614.691099537,2008-06-15,16:35:11
39.983945,116.352818,0,774,39614.6911574074,2008-06-15,16:35:16
39.98399,116.352844,0,775,39614.6912152778,2008-06-15,16:35:21
39.983896,116.352809,0,774,39614.6912731482,2008-06-15,16:35:26
39.983847,116.352791,0,773,39614.6913310185,2008-06-15,16:35:31
39.984046,116.352759,0,768,39614.6913888889,2008-06-15,16:35:36
39.985369,116.352904,0,764,39614.6926041667,2008-06-15,16:37:21
39.985954,116.353419,0,761,39614.6927199074,2008-06-15,16:37:31
39.985927,116.353421,0,763,39614.6927777778,2008-06-15,16:37:36
39.985867,116.353376,0,763,39614.6928356481,2008-06-15,16:37:41
39.986008,116.353436,0,764,39614.6928935185,2008-06-15,16:37:46
39.985897,116.353305,0,764,39614.6929513889,2008-06-15,16:37:51
39.986024,116.353299,0,766,39614.6930092593,2008-06-15,16:37:56
39.985816,116.353164,0,765,39614.6930671296,2008-06-15,16:38:01
39.985854,116.353234,0,765,39614.693125,2008-06-15,16:38:06
39.985823,116.353252,0,766,39614.6931828704,2008-06-15,16:38:11
39.98574,116.353271,0,768,39614.6932407407,2008-06-15,16:38:16
39.985684,116.353308,0,771,39614.6932986111,2008-06-15,16:38:21
39.985698,116.353281,0,775,39614.6933564815,2008-06-15,16:38:26
39.985668,116.353228,0,778,39614.6934143519,2008-06-15,16:38:31
39.985458,116.353061,0,782,39614.6934722222,2008-06-15,16:38:36
39.985166,116.352872,0,788,39614.6935300926,2008-06-15,16:38:41
39.984952,116.352793,0,795,39614.693587963,2008-06-15,16:38:46
39.984849,116.352764,0,804,39614.6936458333,2008-06-15,16:38:51
39.984641,116.352639,0,949,39614.6961342593,2008-06-15,16:42:26
39.984465,116.352586,0,945,39614.6961921296,2008-06-15,16:42:31
39.98434,116.352514,0,940,39614.69625,2008-06-15,16:42:36
39.984416,116.35252,0,938,39614.6963078704,2008-06-15,16:42:41
39.98459,116.35261,0,936,39614.6963657407,2008-06-15,16:42:46
39.984729,116.352623,0,935,39614.6964236111,2008-06-15,16:42:51
39.984816,116.352625,0,934,39614.6964814815,2008-06-15,16:42:56
39.984837,116.352606,0,936,39614.6965393518,2008-06-15,16:43:01
39.984827,116.35265,0,940,39614.6965972222,2008-06-15,16:43:06
39.984838,116.352707,0,944,39614.6966550926,2008-06-15,16:43:11
39.984891,116.352777,0,949,39614.696712963,2008-06-15,16:43:16
39.984242,116.352456,0,934,39614.6971759259,2008-06-15,16:43:56
39.984374,116.352518,0,929,39614.6972337963,2008-06-15,16:44:01
39.984498,116.352573,0,926,39614.6972916667,2008-06-15,16:44:06
39.984543,116.352612,0,924,39614.697349537,2008-06-15,16:44:11
39.984543,116.352612,0,924,39614.6973842593,2008-06-15,16:44:14
39.984544,116.352604,0,920,39614.6974074074,2008-06-15,16:44:16
39.984451,116.352552,0,918,39614.6974652778,2008-06-15,16:44:21
39.984329,116.352515,0,917,39614.6975231481,2008-06-15,16:44:26
39.984209,116.352476,0,917,39614.6975810185,2008-06-15,16:44:31
39.984077,116.352478,0,917,39614.6976388889,2008-06-15,16:44:36
39.983913,116.352529,0,917,39614.6976967593,2008-06-15,16:44:41
39.983779,116.352593,0,918,39614.6977546296,2008-06-15,16:44:46
39.983701,116.352688,0,920,39614.6978125,2008-06-15,16:44:51
39.983764,116.35274,0,924,39614.6978703704,2008-06-15,16:44:56
39.983825,116.352744,0,926,39614.6979282407,2008-06-15,16:45:01
39.983822,116.352771,0,926,39614.6979861111,2008-06-15,16:45:06
39.983808,116.352773,0,927,39614.6980439815,2008-06-15,16:45:11
39.983928,116.352743,0,928,39614.6981018518,2008-06-15,16:45:16
39.984095,116.352729,0,928,39614.6981597222,2008-06-15,16:45:21
39.984465,116.352717,0,928,39614.6982175926,2008-06-15,16:45:26
39.984738,116.352804,0,930,39614.698275463,2008-06-15,16:45:31
39.984882,116.35288,0,931,39614.6983333333,2008-06-15,16:45:36
39.985001,116.35295,0,931,39614.6983912037,2008-06-15,16:45:41
39.985011,116.352939,0,933,39614.6984490741,2008-06-15,16:45:46
39.984992,116.352858,0,935,39614.6985069444,2008-06-15,16:45:51
39.985017,116.352841,0,936,39614.6985648148,2008-06-15,16:45:56
39.984983,116.352804,0,934,39614.6986226852,2008-06-15,16:46:01
39.984939,116.352744,0,932,39614.6986805556,2008-06-15,16:46:06
39.984875,116.352713,0,932,39614.6987384259,2008-06-15,16:46:11
39.984798,116.352632,0,934,39614.6987962963,2008-06-15,16:46:16
39.984621,116.352494,0,935,39614.6988541667,2008-06-15,16:46:21
39.984306,116.352313,0,938,39614.698912037,2008-06-15,16:46:26
39.983944,116.352101,0,941,39614.6989699074,2008-06-15,16:46:31
39.983691,116.351946,0,946,39614.6990277778,2008-06-15,16:46:36
39.983734,116.351949,0,952,39614.6990856482,2008-06-15,16:46:41
39.983732,116.351936,0,956,39614.6991435185,2008-06-15,16:46:46
39.983744,116.351947,0,959,39614.6992013889,2008-06-15,16:46:51
39.984419,116.352352,0,964,39614.6992592593,2008-06-15,16:46:56
39.984369,116.352337,0,965,39614.6993171296,2008-06-15,16:47:01
39.984431,116.352396,0,968,39614.699375,2008-06-15,16:47:06
39.98458,116.35248,0,970,39614.6994328704,2008-06-15,16:47:11
39.984686,116.352547,0,969,39614.6994907407,2008-06-15,16:47:16
39.984731,116.352576,0,969,39614.6995486111,2008-06-15,16:47:21
39.984791,116.352634,0,968,39614.6996064815,2008-06-15,16:47:26
39.98485,116.352704,0,969,39614.6996643519,2008-06-15,16:47:31
39.985779,116.353087,0,907,39614.7055092593,2008-06-15,16:55:56
39.985769,116.353136,0,927,39614.7055671296,2008-06-15,16:56:01
39.98571,116.353112,0,933,39614.705625,2008-06-15,16:56:06
39.985638,116.353074,0,934,39614.7056828704,2008-06-15,16:56:11
39.985628,116.353076,0,935,39614.7057407407,2008-06-15,16:56:16
39.985624,116.353129,0,936,39614.7057986111,2008-06-15,16:56:21
39.985583,116.353145,0,937,39614.7058564815,2008-06-15,16:56:26
39.985532,116.353105,0,938,39614.7059143518,2008-06-15,16:56:31
39.985542,116.353086,0,940,39614.7059722222,2008-06-15,16:56:36
39.985541,116.353068,0,941,39614.7060300926,2008-06-15,16:56:41
39.985532,116.353079,0,943,39614.706087963,2008-06-15,16:56:46
39.985501,116.353075,0,943,39614.7061458333,2008-06-15,16:56:51
39.985519,116.353075,0,942,39614.7062037037,2008-06-15,16:56:56
39.985593,116.353089,0,941,39614.7062615741,2008-06-15,16:57:01
39.985844,116.35322,0,931,39614.707650463,2008-06-15,16:59:01
39.985755,116.353217,0,932,39614.7077083333,2008-06-15,16:59:06
39.985664,116.353159,0,932,39614.7077662037,2008-06-15,16:59:11
39.985637,116.353137,0,932,39614.7078240741,2008-06-15,16:59:16
39.985655,116.353094,0,932,39614.7078819444,2008-06-15,16:59:21
39.985655,116.353094,0,932,39614.7079166667,2008-06-15,16:59:24
39.985653,116.353095,0,933,39614.7079398148,2008-06-15,16:59:26
39.98564,116.353113,0,934,39614.7079976852,2008-06-15,16:59:31
39.985594,116.353054,0,935,39614.7080555556,2008-06-15,16:59:36
39.985611,116.353052,0,935,39614.7081134259,2008-06-15,16:59:41
39.985625,116.353048,0,936,39614.7081712963,2008-06-15,16:59:46
39.985712,116.353069,0,938,39614.7082291667,2008-06-15,16:59:51
39.985659,116.353062,0,938,39614.708287037,2008-06-15,16:59:56
39.985662,116.353072,0,939,39614.7083449074,2008-06-15,17:00:01
39.985674,116.353078,0,939,39614.7084027778,2008-06-15,17:00:06
39.985674,116.353078,0,939,39614.7084375,2008-06-15,17:00:09
39.985673,116.353075,0,939,39614.7084606481,2008-06-15,17:00:11
39.985704,116.353075,0,940,39614.7085185185,2008-06-15,17:00:16
39.985722,116.353104,0,940,39614.7085763889,2008-06-15,17:00:21
39.985781,116.353124,0,941,39614.7086342593,2008-06-15,17:00:26
39.985804,116.353107,0,941,39614.7086921296,2008-06-15,17:00:31
39.98583,116.353112,0,941,39614.70875,2008-06-15,17:00:36
39.985807,116.353096,0,942,39614.7088078704,2008-06-15,17:00:41
39.985807,116.353096,0,942,39614.7088425926,2008-06-15,17:00:44
39.985814,116.3531,0,944,39614.7088657407,2008-06-15,17:00:46
39.985885,116.353125,0,944,39614.7089236111,2008-06-15,17:00:51
39.985847,116.353155,0,945,39614.7089814815,2008-06-15,17:00:56
39.985834,116.353164,0,946,39614.7090393519,2008-06-15,17:01:01
39.985764,116.353177,0,946,39614.7090972222,2008-06-15,17:01:06
39.985774,116.353199,0,947,39614.7091550926,2008-06-15,17:01:11
39.985728,116.353257,0,948,39614.709212963,2008-06-15,17:01:16
39.985656,116.353251,0,950,39614.7092708333,2008-06-15,17:01:21
39.985586,116.353199,0,952,39614.7093287037,2008-06-15,17:01:26
39.985554,116.353165,0,954,39614.7093865741,2008-06-15,17:01:31
39.985552,116.353132,0,955,39614.7094444444,2008-06-15,17:01:36
39.985622,116.353162,0,957,39614.7095023148,2008-06-15,17:01:41
39.98568,116.353167,0,957,39614.7095601852,2008-06-15,17:01:46
39.98561,116.35312,0,957,39614.7096180556,2008-06-15,17:01:51
39.985544,116.353049,0,957,39614.7096759259,2008-06-15,17:01:56
39.985462,116.353011,0,958,39614.7097337963,2008-06-15,17:02:01
39.985426,116.352978,0,960,39614.7097916667,2008-06-15,17:02:06
39.98532,116.352983,0,963,39614.709849537,2008-06-15,17:02:11
39.98521,116.352948,0,967,39614.7099074074,2008-06-15,17:02:16
39.985598,116.353066,0,957,39614.7101388889,2008-06-15,17:02:36
39.985326,116.352938,0,958,39614.7101967593,2008-06-15,17:02:41
39.985135,116.352797,0,957,39614.7102546296,2008-06-15,17:02:46
39.985009,116.352724,0,960,39614.7103125,2008-06-15,17:02:51
39.984862,116.352662,0,963,39614.7103703704,2008-06-15,17:02:56
39.984679,116.352602,0,965,39614.7104282407,2008-06-15,17:03:01
39.984808,116.35265,0,971,39614.7104861111,2008-06-15,17:03:06
39.984934,116.35266,0,979,39614.7105439815,2008-06-15,17:03:11
39.984958,116.352655,0,985,39614.7106018519,2008-06-15,17:03:16
39.985035,116.35271,0,990,39614.7106597222,2008-06-15,17:03:21
39.985084,116.352799,0,990,39614.7107175926,2008-06-15,17:03:26
39.98524,116.352956,0,990,39614.710775463,2008-06-15,17:03:31
39.985321,116.3531,0,990,39614.7108333333,2008-06-15,17:03:36
39.985366,116.353127,0,990,39614.7108912037,2008-06-15,17:03:41
39.98543,116.353174,0,990,39614.7109490741,2008-06-15,17:03:46
39.98548,116.353237,0,993,39614.7110069444,2008-06-15,17:03:51
39.985537,116.353261,0,996,39614.7110648148,2008-06-15,17:03:56
39.985548,116.35331,0,1001,39614.7111226852,2008-06-15,17:04:01
39.985489,116.353344,0,1005,39614.7111805556,2008-06-15,17:04:06
39.985356,116.353381,0,1009,39614.7112384259,2008-06-15,17:04:11
39.985163,116.353325,0,1016,39614.7112962963,2008-06-15,17:04:16
39.984858,116.353177,0,1026,39614.7113541667,2008-06-15,17:04:21
39.984597,116.352964,0,1035,39614.711412037,2008-06-15,17:04:26
39.986347,116.353475,0,997,39614.7115277778,2008-06-15,17:04:36
39.986284,116.353416,0,976,39614.7115856481,2008-06-15,17:04:41
39.986134,116.35334,0,968,39614.7116435185,2008-06-15,17:04:46
39.985947,116.353258,0,962,39614.7117013889,2008-06-15,17:04:51
39.98587,116.353254,0,957,39614.7117592593,2008-06-15,17:04:56
39.985823,116.353249,0,953,39614.7118171296,2008-06-15,17:05:01
39.985846,116.353272,0,951,39614.711875,2008-06-15,17:05:06
39.985793,116.353199,0,950,39614.7119328704,2008-06-15,17:05:11
39.98574,116.353155,0,950,39614.7119907407,2008-06-15,17:05:16
39.985684,116.353118,0,951,39614.7120486111,2008-06-15,17:05:21
39.985642,116.353099,0,951,39614.7121064815,2008-06-15,17:05:26
39.985653,116.35308,0,951,39614.7121643518,2008-06-15,17:05:31
39.985705,116.353065,0,951,39614.7122222222,2008-06-15,17:05:36
39.985759,116.353028,0,951,39614.7122800926,2008-06-15,17:05:41
39.985804,116.352984,0,951,39614.712337963,2008-06-15,17:05:46
39.985808,116.352931,0,952,39614.7123958333,2008-06-15,17:05:51
39.985785,116.352856,0,954,39614.7124537037,2008-06-15,17:05:56
39.985866,116.352867,0,955,39614.7125115741,2008-06-15,17:06:01
39.985947,116.352889,0,956,39614.7125694444,2008-06-15,17:06:06
39.985693,116.353419,0,994,39614.7133796296,2008-06-15,17:07:16
39.985679,116.353292,0,987,39614.7134375,2008-06-15,17:07:21
39.985482,116.353046,0,975,39614.7144212963,2008-06-15,17:08:46
39.985457,116.353006,0,975,39614.7144791667,2008-06-15,17:08:51
39.985461,116.352991,0,974,39614.714537037,2008-06-15,17:08:56
39.985444,116.352946,0,974,39614.7145949074,2008-06-15,17:09:01
39.985389,116.352907,0,973,39614.7146527778,2008-06-15,17:09:06
39.985342,116.352926,0,971,39614.7147106482,2008-06-15,17:09:11
39.985292,116.352926,0,971,39614.7147685185,2008-06-15,17:09:16
39.985209,116.352884,0,971,39614.7148263889,2008-06-15,17:09:21
39.985151,116.352854,0,970,39614.7148842593,2008-06-15,17:09:26
39.985159,116.352908,0,969,39614.715,2008-06-15,17:09:36
39.985137,116.352921,0,969,39614.7150578704,2008-06-15,17:09:41
39.98512,116.352905,0,970,39614.7151157407,2008-06-15,17:09:46
39.985055,116.352842,0,974,39614.7151736111,2008-06-15,17:09:51
39.98496,116.352739,0,978,39614.7152314815,2008-06-15,17:09:56
39.984798,116.352646,0,983,39614.7152893519,2008-06-15,17:10:01
39.984634,116.352548,0,986,39614.7153472222,2008-06-15,17:10:06
39.984497,116.35248,0,989,39614.7154050926,2008-06-15,17:10:11
39.984408,116.35244,0,991,39614.715462963,2008-06-15,17:10:16
39.984378,116.352418,0,991,39614.7155208333,2008-06-15,17:10:21
