# Supplementary material for: Research on differential privacy protection method based on user tendency
Source: PLoS One. 2023 Oct 26;18(10):e0288823. doi: 10.1371/journal.pone.0288823 (PMC10602288; doi:10.1371/journal.pone.0288823)
Supplement: S3 Data — (ZIP) [file pone.0288823.s003.zip › Data 5-3/052/Trajectory/20080616050635.plt]

Geolife trajectory
WGS 84
Altitude is in Feet
Reserved 3
0,2,255,My Track,0,0,2,8421376
0
39.985324,116.352714,0,492,39615.2129050926,2008-06-16,05:06:35
39.985173,116.352532,0,492,39615.212962963,2008-06-16,05:06:40
39.98523,116.352503,0,492,39615.2130208333,2008-06-16,05:06:45
39.985256,116.352452,0,492,39615.2130787037,2008-06-16,05:06:50
39.985297,116.352304,0,492,39615.2131365741,2008-06-16,05:06:55
39.985305,116.35225,0,492,39615.2131944444,2008-06-16,05:07:00
39.985435,116.35226,0,493,39615.2132523148,2008-06-16,05:07:05
39.985538,116.352229,0,495,39615.2133101852,2008-06-16,05:07:10
39.985603,116.352188,0,497,39615.2133680556,2008-06-16,05:07:15
39.985669,116.352117,0,501,39615.2134259259,2008-06-16,05:07:20
39.985676,116.352014,0,504,39615.2134837963,2008-06-16,05:07:25
39.98569,116.351929,0,509,39615.2135416667,2008-06-16,05:07:30
39.985415,116.351466,0,185,39615.213599537,2008-06-16,05:07:35
39.985442,116.351395,0,188,39615.2136574074,2008-06-16,05:07:40
39.985444,116.351303,0,191,39615.2137152778,2008-06-16,05:07:45
39.985427,116.351237,0,205,39615.2137731481,2008-06-16,05:07:50
39.985433,116.351137,0,211,39615.2138310185,2008-06-16,05:07:55
39.98543,116.351056,0,217,39615.2138888889,2008-06-16,05:08:00
39.985421,116.350975,0,221,39615.2139467593,2008-06-16,05:08:05
39.985437,116.350926,0,227,39615.2140046296,2008-06-16,05:08:10
39.985437,116.350848,0,231,39615.2140625,2008-06-16,05:08:15
39.985447,116.350769,0,239,39615.2141203704,2008-06-16,05:08:20
39.985442,116.350697,0,245,39615.2141782407,2008-06-16,05:08:25
39.985435,116.350625,0,247,39615.2142361111,2008-06-16,05:08:30
39.985456,116.35053,0,255,39615.2142939815,2008-06-16,05:08:35
39.985452,116.35042,0,263,39615.2143518519,2008-06-16,05:08:40
39.985433,116.350329,0,265,39615.2144097222,2008-06-16,05:08:45
39.985443,116.350224,0,265,39615.2144675926,2008-06-16,05:08:50
39.985451,116.350132,0,262,39615.214525463,2008-06-16,05:08:55
39.985457,116.350039,0,264,39615.2145833333,2008-06-16,05:09:00
39.985466,116.349943,0,267,39615.2146412037,2008-06-16,05:09:05
39.98547,116.349858,0,267,39615.2146990741,2008-06-16,05:09:10
39.985475,116.349772,0,270,39615.2147569444,2008-06-16,05:09:15
39.985475,116.349682,0,268,39615.2148148148,2008-06-16,05:09:20
39.98546,116.349595,0,268,39615.2148726852,2008-06-16,05:09:25
39.985459,116.349504,0,269,39615.2149305556,2008-06-16,05:09:30
39.985462,116.349406,0,269,39615.2149884259,2008-06-16,05:09:35
39.985436,116.349303,0,269,39615.2150462963,2008-06-16,05:09:40
39.985424,116.349225,0,271,39615.2151041667,2008-06-16,05:09:45
39.985419,116.349145,0,274,39615.215162037,2008-06-16,05:09:50
39.985434,116.349046,0,277,39615.2152199074,2008-06-16,05:09:55
39.985437,116.348957,0,284,39615.2152777778,2008-06-16,05:10:00
39.985441,116.348863,0,291,39615.2153356481,2008-06-16,05:10:05
39.985446,116.348767,0,294,39615.2153935185,2008-06-16,05:10:10
39.985468,116.348675,0,297,39615.2154513889,2008-06-16,05:10:15
39.985479,116.348577,0,300,39615.2155092593,2008-06-16,05:10:20
39.9855,116.348478,0,303,39615.2155671296,2008-06-16,05:10:25
39.985495,116.348396,0,308,39615.215625,2008-06-16,05:10:30
39.985527,116.348316,0,312,39615.2156828704,2008-06-16,05:10:35
39.98552,116.348234,0,311,39615.2157407407,2008-06-16,05:10:40
39.985547,116.348169,0,310,39615.2157986111,2008-06-16,05:10:45
39.985586,116.348136,0,312,39615.2158564815,2008-06-16,05:10:50
39.985609,116.348107,0,314,39615.2159143519,2008-06-16,05:10:55
39.985649,116.348077,0,314,39615.2159722222,2008-06-16,05:11:00
39.9857,116.348028,0,313,39615.2160300926,2008-06-16,05:11:05
39.985736,116.348001,0,311,39615.216087963,2008-06-16,05:11:10
39.985821,116.347917,0,316,39615.2161458333,2008-06-16,05:11:15
39.985834,116.347838,0,317,39615.2162037037,2008-06-16,05:11:20
39.98587,116.347771,0,318,39615.2162615741,2008-06-16,05:11:25
39.986006,116.348121,0,315,39615.2163194444,2008-06-16,05:11:30
39.986041,116.348212,0,314,39615.2163773148,2008-06-16,05:11:35
39.986045,116.348304,0,312,39615.2164351852,2008-06-16,05:11:40
39.986034,116.348392,0,308,39615.2164930556,2008-06-16,05:11:45
39.98602,116.348483,0,306,39615.2165509259,2008-06-16,05:11:50
39.986013,116.348567,0,302,39615.2166087963,2008-06-16,05:11:55
39.985984,116.348657,0,295,39615.2166666667,2008-06-16,05:12:00
39.985973,116.348622,0,235,39615.216724537,2008-06-16,05:12:05
39.98595,116.348711,0,216,39615.2167824074,2008-06-16,05:12:10
39.985932,116.348792,0,207,39615.2168402778,2008-06-16,05:12:15
39.985947,116.348882,0,192,39615.2168981481,2008-06-16,05:12:20
39.985947,116.348968,0,187,39615.2169560185,2008-06-16,05:12:25
39.985942,116.34907,0,185,39615.2170138889,2008-06-16,05:12:30
39.985945,116.349174,0,179,39615.2170717593,2008-06-16,05:12:35
39.985936,116.349271,0,179,39615.2171296296,2008-06-16,05:12:40
39.985925,116.349374,0,175,39615.2171875,2008-06-16,05:12:45
39.985932,116.349486,0,175,39615.2172453704,2008-06-16,05:12:50
39.985914,116.349601,0,173,39615.2173032407,2008-06-16,05:12:55
39.985904,116.349683,0,173,39615.2173611111,2008-06-16,05:13:00
39.985897,116.349762,0,174,39615.2174189815,2008-06-16,05:13:05
39.985883,116.349854,0,174,39615.2174768519,2008-06-16,05:13:10
39.985884,116.349937,0,176,39615.2175347222,2008-06-16,05:13:15
39.985904,116.350034,0,176,39615.2175925926,2008-06-16,05:13:20
39.985906,116.350118,0,173,39615.217650463,2008-06-16,05:13:25
39.985932,116.35023,0,170,39615.2177083333,2008-06-16,05:13:30
39.985928,116.350301,0,171,39615.2177662037,2008-06-16,05:13:35
39.985962,116.3504,0,170,39615.2178240741,2008-06-16,05:13:40
39.98597,116.350468,0,172,39615.2178819444,2008-06-16,05:13:45
39.985965,116.350484,0,175,39615.2179398148,2008-06-16,05:13:50
39.985962,116.350495,0,175,39615.2179976852,2008-06-16,05:13:55
39.985959,116.350505,0,176,39615.2180555556,2008-06-16,05:14:00
39.985959,116.350505,0,176,39615.2180902778,2008-06-16,05:14:03
39.985958,116.350506,0,176,39615.2181134259,2008-06-16,05:14:05
39.985938,116.350414,0,176,39615.2181712963,2008-06-16,05:14:10
39.985916,116.349966,0,176,39615.2182291667,2008-06-16,05:14:15
39.985867,116.349345,0,176,39615.218287037,2008-06-16,05:14:20
39.985828,116.348643,0,176,39615.2183449074,2008-06-16,05:14:25
39.985797,116.3479,0,174,39615.2184027778,2008-06-16,05:14:30
39.985748,116.347264,0,173,39615.2184606481,2008-06-16,05:14:35
39.9857,116.346817,0,171,39615.2185185185,2008-06-16,05:14:40
39.98569,116.346342,0,167,39615.2185763889,2008-06-16,05:14:45
39.985669,116.345758,0,164,39615.2186342593,2008-06-16,05:14:50
39.985636,116.345131,0,162,39615.2186921296,2008-06-16,05:14:55
39.985639,116.344642,0,161,39615.21875,2008-06-16,05:15:00
39.985629,116.344222,0,161,39615.2188078704,2008-06-16,05:15:05
39.985608,116.343827,0,162,39615.2188657407,2008-06-16,05:15:10
39.985601,116.343488,0,160,39615.2189236111,2008-06-16,05:15:15
39.985565,116.343072,0,150,39615.2189814815,2008-06-16,05:15:20
39.985584,116.342663,0,151,39615.2190393518,2008-06-16,05:15:25
39.985589,116.342127,0,148,39615.2190972222,2008-06-16,05:15:30
39.985595,116.341499,0,148,39615.2191550926,2008-06-16,05:15:35
39.985541,116.34093,0,149,39615.219212963,2008-06-16,05:15:40
39.985535,116.340547,0,147,39615.2192708333,2008-06-16,05:15:45
39.985503,116.34037,0,149,39615.2193287037,2008-06-16,05:15:50
39.985515,116.340344,0,148,39615.2193865741,2008-06-16,05:15:55
39.985545,116.3402,0,148,39615.2194444444,2008-06-16,05:16:00
39.985518,116.340182,0,148,39615.2195023148,2008-06-16,05:16:05
39.985518,116.340178,0,148,39615.2195601852,2008-06-16,05:16:10
39.985517,116.340172,0,148,39615.2196180556,2008-06-16,05:16:15
39.985517,116.340172,0,148,39615.2196527778,2008-06-16,05:16:18
39.985517,116.340168,0,149,39615.2196759259,2008-06-16,05:16:20
39.985518,116.340039,0,154,39615.2197337963,2008-06-16,05:16:25
39.985504,116.339609,0,157,39615.2197916667,2008-06-16,05:16:30
39.9855,116.338983,0,158,39615.219849537,2008-06-16,05:16:35
39.985472,116.33828,0,158,39615.2199074074,2008-06-16,05:16:40
39.985436,116.337613,0,155,39615.2199652778,2008-06-16,05:16:45
39.985413,116.336859,0,152,39615.2200231481,2008-06-16,05:16:50
39.985384,116.336036,0,146,39615.2200810185,2008-06-16,05:16:55
39.985338,116.335159,0,143,39615.2201388889,2008-06-16,05:17:00
39.985293,116.334278,0,139,39615.2201967593,2008-06-16,05:17:05
39.985224,116.333347,0,138,39615.2202546296,2008-06-16,05:17:10
39.985203,116.332444,0,141,39615.2203125,2008-06-16,05:17:15
39.985161,116.331552,0,142,39615.2203703704,2008-06-16,05:17:20
39.985113,116.330666,0,141,39615.2204282407,2008-06-16,05:17:25
39.985076,116.329869,0,150,39615.2204861111,2008-06-16,05:17:30
39.985024,116.329356,0,156,39615.2205439815,2008-06-16,05:17:35
39.985018,116.329057,0,161,39615.2206018518,2008-06-16,05:17:40
39.985011,116.328603,0,156,39615.2206597222,2008-06-16,05:17:45
39.984951,116.328013,0,156,39615.2207175926,2008-06-16,05:17:50
39.984881,116.327534,0,156,39615.220775463,2008-06-16,05:17:55
39.984875,116.32724,0,154,39615.2208333333,2008-06-16,05:18:00
39.984714,116.327101,0,156,39615.2208912037,2008-06-16,05:18:05
39.984408,116.327037,0,157,39615.2209490741,2008-06-16,05:18:10
39.983972,116.32703,0,152,39615.2210069444,2008-06-16,05:18:15
39.983498,116.327071,0,160,39615.2210648148,2008-06-16,05:18:20
39.983032,116.32713,0,165,39615.2211226852,2008-06-16,05:18:25
39.982544,116.327163,0,165,39615.2211805556,2008-06-16,05:18:30
39.982075,116.327153,0,166,39615.2212384259,2008-06-16,05:18:35
39.981795,116.32719,0,169,39615.2212962963,2008-06-16,05:18:40
39.981789,116.327222,0,172,39615.2213541667,2008-06-16,05:18:45
39.981719,116.327128,0,174,39615.221412037,2008-06-16,05:18:50
39.981654,116.327106,0,172,39615.2214699074,2008-06-16,05:18:55
39.981579,116.32712,0,173,39615.2215277778,2008-06-16,05:19:00
39.981494,116.327123,0,178,39615.2215856481,2008-06-16,05:19:05
39.981415,116.327099,0,179,39615.2216435185,2008-06-16,05:19:10
39.981415,116.326947,0,172,39615.2217013889,2008-06-16,05:19:15
39.981398,116.326867,0,169,39615.2217592593,2008-06-16,05:19:20
39.981388,116.326796,0,167,39615.2218171296,2008-06-16,05:19:25
39.981366,116.326712,0,163,39615.221875,2008-06-16,05:19:30
39.981362,116.32662,0,162,39615.2219328704,2008-06-16,05:19:35
39.981364,116.32653,0,164,39615.2219907407,2008-06-16,05:19:40
39.981369,116.326434,0,161,39615.2220486111,2008-06-16,05:19:45
39.981357,116.326345,0,162,39615.2221064815,2008-06-16,05:19:50
39.981348,116.326243,0,164,39615.2221643519,2008-06-16,05:19:55
39.981344,116.326138,0,165,39615.2222222222,2008-06-16,05:20:00
39.98131,116.326054,0,166,39615.2222800926,2008-06-16,05:20:05
39.981297,116.325971,0,167,39615.222337963,2008-06-16,05:20:10
39.9813,116.325885,0,168,39615.2223958333,2008-06-16,05:20:15
39.981343,116.325796,0,171,39615.2224537037,2008-06-16,05:20:20
39.981383,116.325704,0,179,39615.2225115741,2008-06-16,05:20:25
39.981367,116.325589,0,182,39615.2225694444,2008-06-16,05:20:30
39.981324,116.325489,0,183,39615.2226273148,2008-06-16,05:20:35
39.981285,116.325398,0,183,39615.2226851852,2008-06-16,05:20:40
39.981245,116.32532,0,183,39615.2227430556,2008-06-16,05:20:45
39.981203,116.325231,0,184,39615.2228009259,2008-06-16,05:20:50
39.981201,116.325141,0,183,39615.2228587963,2008-06-16,05:20:55
39.981193,116.325044,0,181,39615.2229166667,2008-06-16,05:21:00
39.98118,116.324943,0,182,39615.222974537,2008-06-16,05:21:05
39.981159,116.324845,0,181,39615.2230324074,2008-06-16,05:21:10
39.981168,116.324748,0,181,39615.2230902778,2008-06-16,05:21:15
39.981169,116.324659,0,183,39615.2231481481,2008-06-16,05:21:20
39.98114,116.324583,0,179,39615.2232060185,2008-06-16,05:21:25
39.981128,116.324525,0,179,39615.2232638889,2008-06-16,05:21:30
39.981128,116.324593,0,167,39615.2233217593,2008-06-16,05:21:35
39.981042,116.324635,0,161,39615.2233796296,2008-06-16,05:21:40
39.980982,116.324631,0,164,39615.2234375,2008-06-16,05:21:45
39.980996,116.324577,0,162,39615.2234953704,2008-06-16,05:21:50
39.980979,116.324535,0,159,39615.2235532407,2008-06-16,05:21:55
39.980956,116.324509,0,159,39615.2236111111,2008-06-16,05:22:00
39.98094,116.324491,0,159,39615.2236689815,2008-06-16,05:22:05
39.980922,116.324439,0,158,39615.2237268519,2008-06-16,05:22:10
39.980907,116.324377,0,158,39615.2237847222,2008-06-16,05:22:15
39.980886,116.324346,0,157,39615.2238425926,2008-06-16,05:22:20
39.980878,116.324333,0,156,39615.223900463,2008-06-16,05:22:25
39.980857,116.324299,0,156,39615.2239583333,2008-06-16,05:22:30
39.980806,116.324259,0,155,39615.2240162037,2008-06-16,05:22:35
39.980766,116.324223,0,154,39615.2240740741,2008-06-16,05:22:40
39.98075,116.324193,0,153,39615.2241319444,2008-06-16,05:22:45
39.980722,116.324231,0,152,39615.2241898148,2008-06-16,05:22:50
39.980709,116.324267,0,151,39615.2242476852,2008-06-16,05:22:55
39.980719,116.324253,0,151,39615.2243055556,2008-06-16,05:23:00
39.98076,116.324441,0,119,39615.2244791667,2008-06-16,05:23:15
39.980769,116.324443,0,121,39615.224537037,2008-06-16,05:23:20
39.980753,116.324837,0,154,39615.2245949074,2008-06-16,05:23:25
39.98083,116.324733,0,156,39615.2246527778,2008-06-16,05:23:30
39.98087,116.324642,0,156,39615.2247106481,2008-06-16,05:23:35
39.980888,116.324559,0,156,39615.2247685185,2008-06-16,05:23:40
39.980905,116.324491,0,156,39615.2248263889,2008-06-16,05:23:45
39.980928,116.324424,0,156,39615.2248842593,2008-06-16,05:23:50
39.980943,116.324379,0,156,39615.2249421296,2008-06-16,05:23:55
39.980961,116.324344,0,155,39615.225,2008-06-16,05:24:00
39.980971,116.324305,0,155,39615.2250578704,2008-06-16,05:24:05
39.98098,116.324249,0,155,39615.2251157407,2008-06-16,05:24:10
39.981018,116.324166,0,155,39615.2251736111,2008-06-16,05:24:15
39.981067,116.324073,0,155,39615.2252314815,2008-06-16,05:24:20
39.981106,116.324022,0,155,39615.2252893519,2008-06-16,05:24:25
39.981126,116.323934,0,155,39615.2253472222,2008-06-16,05:24:30
39.981127,116.323876,0,155,39615.2254050926,2008-06-16,05:24:35
39.981133,116.323815,0,155,39615.225462963,2008-06-16,05:24:40
39.981151,116.323741,0,155,39615.2255208333,2008-06-16,05:24:45
39.981143,116.323691,0,155,39615.2255787037,2008-06-16,05:24:50
39.981135,116.323671,0,155,39615.2256365741,2008-06-16,05:24:55
39.981142,116.323627,0,155,39615.2256944444,2008-06-16,05:25:00
39.981156,116.323615,0,155,39615.2257523148,2008-06-16,05:25:05
39.981169,116.323575,0,155,39615.2258101852,2008-06-16,05:25:10
39.981174,116.323527,0,155,39615.2258680556,2008-06-16,05:25:15
39.981199,116.323486,0,155,39615.2259259259,2008-06-16,05:25:20
39.98122,116.323391,0,155,39615.2259837963,2008-06-16,05:25:25
39.981216,116.323337,0,155,39615.2260416667,2008-06-16,05:25:30
39.981211,116.323262,0,155,39615.226099537,2008-06-16,05:25:35
39.981189,116.323174,0,155,39615.2261574074,2008-06-16,05:25:40
39.981181,116.323104,0,155,39615.2262152778,2008-06-16,05:25:45
39.981197,116.32303,0,155,39615.2262731481,2008-06-16,05:25:50
39.981227,116.322925,0,155,39615.2263310185,2008-06-16,05:25:55
39.981245,116.322796,0,155,39615.2263888889,2008-06-16,05:26:00
39.981238,116.322662,0,155,39615.2264467593,2008-06-16,05:26:05
39.981245,116.322572,0,155,39615.2265046296,2008-06-16,05:26:10
39.981239,116.322501,0,155,39615.2265625,2008-06-16,05:26:15
39.981213,116.322428,0,155,39615.2266203704,2008-06-16,05:26:20
39.981373,116.322641,0,119,39615.2269675926,2008-06-16,05:26:50
39.981193,116.323712,0,133,39615.2271412037,2008-06-16,05:27:05
39.981118,116.324016,0,142,39615.2271990741,2008-06-16,05:27:10
39.981108,116.324046,0,139,39615.2272569444,2008-06-16,05:27:15
39.981099,116.324053,0,140,39615.2273148148,2008-06-16,05:27:20
39.981088,116.324058,0,140,39615.2273726852,2008-06-16,05:27:25
39.981067,116.324108,0,140,39615.2274305556,2008-06-16,05:27:30
39.980983,116.324327,0,140,39615.2274884259,2008-06-16,05:27:35
39.980931,116.324432,0,140,39615.2275462963,2008-06-16,05:27:40
39.980905,116.3245,0,139,39615.2276041667,2008-06-16,05:27:45
39.980881,116.324499,0,140,39615.227662037,2008-06-16,05:27:50
39.980881,116.324473,0,140,39615.2277199074,2008-06-16,05:27:55
39.980881,116.324473,0,140,39615.2277546296,2008-06-16,05:27:58
39.980881,116.324473,0,140,39615.2277777778,2008-06-16,05:28:00
39.980877,116.32442,0,139,39615.2278356481,2008-06-16,05:28:05
39.980868,116.324417,0,139,39615.2278935185,2008-06-16,05:28:10
39.980867,116.324417,0,139,39615.2279513889,2008-06-16,05:28:15
39.980872,116.324416,0,139,39615.2280092593,2008-06-16,05:28:20
39.980869,116.324416,0,139,39615.2280671296,2008-06-16,05:28:25
39.980863,116.324417,0,139,39615.228125,2008-06-16,05:28:30
39.980863,116.324417,0,139,39615.2281597222,2008-06-16,05:28:33
39.980859,116.324418,0,139,39615.2281828704,2008-06-16,05:28:35
39.980904,116.324373,0,139,39615.2282407407,2008-06-16,05:28:40
39.980842,116.324704,0,140,39615.2282986111,2008-06-16,05:28:45
39.980818,116.324728,0,140,39615.2283564815,2008-06-16,05:28:50
39.980818,116.324728,0,140,39615.2283912037,2008-06-16,05:28:53
39.980814,116.324728,0,140,39615.2284143518,2008-06-16,05:28:55
39.980827,116.324724,0,140,39615.2284722222,2008-06-16,05:29:00
39.980831,116.32473,0,140,39615.2285300926,2008-06-16,05:29:05
39.980829,116.324729,0,140,39615.228587963,2008-06-16,05:29:10
39.980822,116.324729,0,140,39615.2286458333,2008-06-16,05:29:15
39.980822,116.324729,0,140,39615.2286805556,2008-06-16,05:29:18
39.98082,116.324728,0,140,39615.2287037037,2008-06-16,05:29:20
39.980833,116.324715,0,140,39615.2287615741,2008-06-16,05:29:25
39.980833,116.324711,0,140,39615.2288194444,2008-06-16,05:29:30
39.980838,116.32471,0,140,39615.2288773148,2008-06-16,05:29:35
39.980843,116.32471,0,140,39615.2289351852,2008-06-16,05:29:40
39.980844,116.324709,0,141,39615.2289930556,2008-06-16,05:29:45
39.980842,116.324709,0,141,39615.2290509259,2008-06-16,05:29:50
39.980842,116.324709,0,141,39615.2290856481,2008-06-16,05:29:53
39.980834,116.324709,0,141,39615.2291087963,2008-06-16,05:29:55
39.980836,116.324718,0,141,39615.2291666667,2008-06-16,05:30:00
39.98083,116.32472,0,141,39615.229224537,2008-06-16,05:30:05
39.98083,116.32472,0,141,39615.2292592593,2008-06-16,05:30:08
39.98083,116.324722,0,141,39615.2292824074,2008-06-16,05:30:10
39.980817,116.324739,0,141,39615.2293402778,2008-06-16,05:30:15
39.980806,116.324825,0,141,39615.2293981481,2008-06-16,05:30:20
39.980804,116.324875,0,140,39615.2294560185,2008-06-16,05:30:25
39.980796,116.324876,0,140,39615.2295138889,2008-06-16,05:30:30
39.980803,116.324875,0,140,39615.2295717593,2008-06-16,05:30:35
39.980803,116.32487,0,140,39615.2296296296,2008-06-16,05:30:40
39.980796,116.324867,0,140,39615.2296875,2008-06-16,05:30:45
39.980794,116.324864,0,140,39615.2297453704,2008-06-16,05:30:50
39.980795,116.324861,0,140,39615.2298032407,2008-06-16,05:30:55
39.980788,116.32486,0,140,39615.2298611111,2008-06-16,05:31:00
39.980789,116.324857,0,140,39615.2299189815,2008-06-16,05:31:05
39.980782,116.324855,0,140,39615.2299768519,2008-06-16,05:31:10
39.980782,116.324855,0,140,39615.2300115741,2008-06-16,05:31:13
39.980774,116.324852,0,140,39615.2300347222,2008-06-16,05:31:15
39.980765,116.32485,0,140,39615.2300925926,2008-06-16,05:31:20
39.980735,116.324767,0,139,39615.230150463,2008-06-16,05:31:25
39.980709,116.324714,0,140,39615.2302083333,2008-06-16,05:31:30
39.98077,116.324684,0,140,39615.2302662037,2008-06-16,05:31:35
39.980768,116.324674,0,140,39615.2303240741,2008-06-16,05:31:40
39.980758,116.324674,0,140,39615.2303819444,2008-06-16,05:31:45
39.980745,116.324661,0,141,39615.2304398148,2008-06-16,05:31:50
39.980734,116.324664,0,141,39615.2304976852,2008-06-16,05:31:55
39.980677,116.324729,0,141,39615.2305555556,2008-06-16,05:32:00
39.980634,116.324658,0,139,39615.2306134259,2008-06-16,05:32:05
39.980632,116.324593,0,138,39615.2306712963,2008-06-16,05:32:10
39.980627,116.324575,0,138,39615.2307291667,2008-06-16,05:32:15
39.98063,116.324555,0,138,39615.230787037,2008-06-16,05:32:20
39.980644,116.32452,0,138,39615.2308449074,2008-06-16,05:32:25
39.980667,116.324499,0,138,39615.2309027778,2008-06-16,05:32:30
39.980663,116.324486,0,138,39615.2309606481,2008-06-16,05:32:35
39.980678,116.324478,0,138,39615.2310185185,2008-06-16,05:32:40
39.980706,116.324455,0,138,39615.2310763889,2008-06-16,05:32:45
39.980779,116.324452,0,138,39615.2311342593,2008-06-16,05:32:50
39.980848,116.324448,0,139,39615.2311921296,2008-06-16,05:32:55
39.980879,116.324441,0,141,39615.23125,2008-06-16,05:33:00
39.980904,116.324457,0,142,39615.2313078704,2008-06-16,05:33:05
39.980935,116.324496,0,143,39615.2313657407,2008-06-16,05:33:10
39.980948,116.324536,0,144,39615.2314236111,2008-06-16,05:33:15
39.98095,116.324568,0,145,39615.2314814815,2008-06-16,05:33:20
39.980939,116.324553,0,146,39615.2315393519,2008-06-16,05:33:25
39.980924,116.324549,0,147,39615.2315972222,2008-06-16,05:33:30
39.980921,116.324549,0,147,39615.2316550926,2008-06-16,05:33:35
39.980921,116.32455,0,148,39615.231712963,2008-06-16,05:33:40
39.980923,116.32455,0,148,39615.2317708333,2008-06-16,05:33:45
39.980921,116.32455,0,148,39615.2318287037,2008-06-16,05:33:50
39.980915,116.32455,0,148,39615.2318865741,2008-06-16,05:33:55
39.980915,116.32455,0,148,39615.2319212963,2008-06-16,05:33:58
39.980914,116.324552,0,148,39615.2319444444,2008-06-16,05:34:00
39.980924,116.324556,0,148,39615.2320023148,2008-06-16,05:34:05
39.981137,116.324647,0,147,39615.2321759259,2008-06-16,05:34:20
39.981137,116.324647,0,147,39615.2322106481,2008-06-16,05:34:23
39.981138,116.324643,0,148,39615.2322337963,2008-06-16,05:34:25
39.981361,116.323299,0,109,39615.2322916667,2008-06-16,05:34:30
39.981529,116.322582,0,92,39615.232349537,2008-06-16,05:34:35
39.981529,116.322582,0,92,39615.2323842593,2008-06-16,05:34:38
39.981524,116.322585,0,91,39615.2324074074,2008-06-16,05:34:40
39.980601,116.325135,0,138,39615.2329861111,2008-06-16,05:35:30
39.980602,116.325133,0,138,39615.2330439815,2008-06-16,05:35:35
39.980602,116.325133,0,138,39615.2330787037,2008-06-16,05:35:38
39.980599,116.325132,0,138,39615.2331018519,2008-06-16,05:35:40
39.98059,116.325132,0,138,39615.2331597222,2008-06-16,05:35:45
39.980587,116.325131,0,138,39615.2332175926,2008-06-16,05:35:50
39.980582,116.325132,0,138,39615.233275463,2008-06-16,05:35:55
39.98058,116.325132,0,138,39615.2333333333,2008-06-16,05:36:00
39.980579,116.325134,0,138,39615.2333912037,2008-06-16,05:36:05
39.980582,116.325134,0,138,39615.2334490741,2008-06-16,05:36:10
39.980585,116.325134,0,139,39615.2335069444,2008-06-16,05:36:15
39.980585,116.325134,0,139,39615.2335416667,2008-06-16,05:36:18
39.980585,116.325134,0,139,39615.2335648148,2008-06-16,05:36:20
39.980597,116.325144,0,138,39615.2336226852,2008-06-16,05:36:25
39.980584,116.324284,0,133,39615.2341435185,2008-06-16,05:37:10
39.980593,116.324367,0,129,39615.2342013889,2008-06-16,05:37:15
39.98065,116.324447,0,131,39615.2342592593,2008-06-16,05:37:20
39.980669,116.324471,0,131,39615.2343171296,2008-06-16,05:37:25
39.980668,116.324461,0,141,39615.234375,2008-06-16,05:37:30
39.980693,116.324421,0,148,39615.2344328704,2008-06-16,05:37:35
39.980841,116.324413,0,99,39615.2344907407,2008-06-16,05:37:40
39.980885,116.32441,0,79,39615.2345486111,2008-06-16,05:37:45
39.980864,116.324397,0,60,39615.2346064815,2008-06-16,05:37:50
39.980797,116.324415,0,39,39615.2346643518,2008-06-16,05:37:55
39.98078,116.324407,0,-8,39615.2347222222,2008-06-16,05:38:00
39.980807,116.324361,0,-40,39615.2347800926,2008-06-16,05:38:05
39.9809,116.324281,0,-41,39615.234837963,2008-06-16,05:38:10
39.980988,116.324209,0,-40,39615.2348958333,2008-06-16,05:38:15
39.981014,116.324182,0,-32,39615.2349537037,2008-06-16,05:38:20
39.981014,116.324182,0,-32,39615.2349884259,2008-06-16,05:38:23
39.981016,116.32418,0,-32,39615.2350115741,2008-06-16,05:38:25
39.981004,116.324181,0,-40,39615.2350694444,2008-06-16,05:38:30
39.981004,116.324181,0,-40,39615.2351041667,2008-06-16,05:38:33
39.980997,116.324173,0,-41,39615.2351273148,2008-06-16,05:38:35
39.981002,116.324189,0,-37,39615.2351851852,2008-06-16,05:38:40
39.981001,116.324194,0,-33,39615.2352430556,2008-06-16,05:38:45
39.981008,116.324195,0,-32,39615.2353009259,2008-06-16,05:38:50
39.981008,116.324195,0,-32,39615.2353356481,2008-06-16,05:38:53
39.981013,116.324197,0,-31,39615.2353587963,2008-06-16,05:38:55
39.981069,116.324265,0,-24,39615.2354166667,2008-06-16,05:39:00
39.98109,116.324321,0,-18,39615.235474537,2008-06-16,05:39:05
39.98111,116.324411,0,-14,39615.2355324074,2008-06-16,05:39:10
39.981103,116.324471,0,-15,39615.2355902778,2008-06-16,05:39:15
39.981063,116.324559,0,-14,39615.2356481481,2008-06-16,05:39:20
39.981017,116.324495,0,-11,39615.2357060185,2008-06-16,05:39:25
39.980931,116.324437,0,-13,39615.2357638889,2008-06-16,05:39:30
39.98084,116.324427,0,-16,39615.2358217593,2008-06-16,05:39:35
39.980748,116.324394,0,-17,39615.2358796296,2008-06-16,05:39:40
39.980705,116.324373,0,-17,39615.2359375,2008-06-16,05:39:45
39.980721,116.324343,0,-18,39615.2359953704,2008-06-16,05:39:50
39.980812,116.324353,0,-20,39615.2360532407,2008-06-16,05:39:55
39.980899,116.324338,0,-22,39615.2361111111,2008-06-16,05:40:00
39.980953,116.324284,0,23,39615.2368055556,2008-06-16,05:41:00
39.980559,116.324546,0,148,39615.2368634259,2008-06-16,05:41:05
39.980586,116.324576,0,128,39615.2369212963,2008-06-16,05:41:10
39.980664,116.324543,0,107,39615.2369791667,2008-06-16,05:41:15
39.980667,116.324618,0,115,39615.237037037,2008-06-16,05:41:20
39.98065,116.324674,0,137,39615.2370949074,2008-06-16,05:41:25
39.980669,116.324685,0,156,39615.2371527778,2008-06-16,05:41:30
39.980678,116.324696,0,160,39615.2372106481,2008-06-16,05:41:35
39.980678,116.324696,0,160,39615.2372453704,2008-06-16,05:41:38
39.980681,116.324694,0,161,39615.2372685185,2008-06-16,05:41:40
39.980545,116.32501,0,155,39615.2378472222,2008-06-16,05:42:30
39.980561,116.324947,0,156,39615.2379050926,2008-06-16,05:42:35
39.98056,116.324895,0,158,39615.237962963,2008-06-16,05:42:40
39.980567,116.324865,0,159,39615.2380208333,2008-06-16,05:42:45
39.980585,116.324852,0,157,39615.2380787037,2008-06-16,05:42:50
39.980605,116.324786,0,157,39615.2381365741,2008-06-16,05:42:55
39.980602,116.324749,0,155,39615.2381944444,2008-06-16,05:43:00
39.980602,116.324749,0,155,39615.2382291667,2008-06-16,05:43:03
39.980601,116.324753,0,154,39615.2382523148,2008-06-16,05:43:05
39.98063,116.324754,0,150,39615.2383101852,2008-06-16,05:43:10
39.980652,116.324697,0,145,39615.2383680556,2008-06-16,05:43:15
39.980688,116.324596,0,142,39615.2384259259,2008-06-16,05:43:20
39.980707,116.324525,0,143,39615.2384837963,2008-06-16,05:43:25
39.980719,116.324434,0,138,39615.2385416667,2008-06-16,05:43:30
39.980732,116.324395,0,136,39615.238599537,2008-06-16,05:43:35
39.980747,116.324344,0,133,39615.2386574074,2008-06-16,05:43:40
39.980792,116.324288,0,128,39615.2387152778,2008-06-16,05:43:45
39.980824,116.324231,0,126,39615.2387731481,2008-06-16,05:43:50
39.980899,116.324252,0,122,39615.2388310185,2008-06-16,05:43:55
39.980962,116.324261,0,125,39615.2388888889,2008-06-16,05:44:00
39.980986,116.324249,0,128,39615.2389467593,2008-06-16,05:44:05
39.981048,116.324182,0,136,39615.2390046296,2008-06-16,05:44:10
39.981029,116.324344,0,141,39615.2390625,2008-06-16,05:44:15
39.981051,116.324266,0,145,39615.2391203704,2008-06-16,05:44:20
39.981053,116.324155,0,147,39615.2391782407,2008-06-16,05:44:25
39.981072,116.32403,0,158,39615.2392361111,2008-06-16,05:44:30
39.980924,116.324824,0,169,39615.2392939815,2008-06-16,05:44:35
39.980907,116.324925,0,184,39615.2393518519,2008-06-16,05:44:40
39.980841,116.32488,0,188,39615.2394097222,2008-06-16,05:44:45
39.980849,116.324757,0,189,39615.2394675926,2008-06-16,05:44:50
39.980925,116.324674,0,188,39615.239525463,2008-06-16,05:44:55
39.980718,116.325717,0,85,39615.2405092593,2008-06-16,05:46:20
39.981031,116.324417,0,48,39615.2405671296,2008-06-16,05:46:25
39.980972,116.324453,0,68,39615.240625,2008-06-16,05:46:30
39.980929,116.324545,0,94,39615.2406828704,2008-06-16,05:46:35
39.980968,116.32454,0,106,39615.2407407407,2008-06-16,05:46:40
39.980945,116.32452,0,112,39615.2407986111,2008-06-16,05:46:45
39.980914,116.324482,0,114,39615.2408564815,2008-06-16,05:46:50
39.980818,116.324485,0,119,39615.2409143519,2008-06-16,05:46:55
39.980769,116.324416,0,121,39615.2409722222,2008-06-16,05:47:00
39.980776,116.324391,0,122,39615.2410300926,2008-06-16,05:47:05
39.980729,116.324381,0,123,39615.241087963,2008-06-16,05:47:10
39.980691,116.324377,0,123,39615.2411458333,2008-06-16,05:47:15
39.980715,116.324278,0,125,39615.2412037037,2008-06-16,05:47:20
39.980712,116.324263,0,126,39615.2412615741,2008-06-16,05:47:25
39.980782,116.32417,0,130,39615.2413194444,2008-06-16,05:47:30
39.980782,116.32417,0,130,39615.2413541667,2008-06-16,05:47:33
39.98078,116.324171,0,132,39615.2413773148,2008-06-16,05:47:35
39.980755,116.324075,0,136,39615.2414351852,2008-06-16,05:47:40
39.980687,116.323887,0,144,39615.2414930556,2008-06-16,05:47:45
39.980764,116.323522,0,154,39615.2415509259,2008-06-16,05:47:50
39.981468,116.323894,0,175,39615.2417824074,2008-06-16,05:48:10
39.981824,116.323596,0,134,39615.2418402778,2008-06-16,05:48:15
39.981874,116.323588,0,122,39615.2418981481,2008-06-16,05:48:20
39.981872,116.323645,0,121,39615.2419560185,2008-06-16,05:48:25
39.981834,116.323666,0,120,39615.2420138889,2008-06-16,05:48:30
39.981835,116.323579,0,120,39615.2420717593,2008-06-16,05:48:35
39.981662,116.323623,0,121,39615.2421296296,2008-06-16,05:48:40
39.981411,116.323786,0,120,39615.2421875,2008-06-16,05:48:45
39.981372,116.323802,0,122,39615.2422453704,2008-06-16,05:48:50
39.981372,116.323802,0,122,39615.2422800926,2008-06-16,05:48:53
39.981371,116.323807,0,121,39615.2423032407,2008-06-16,05:48:55
39.981354,116.323847,0,122,39615.2423611111,2008-06-16,05:49:00
39.98124,116.323966,0,120,39615.2424189815,2008-06-16,05:49:05
39.981167,116.324113,0,119,39615.2424768518,2008-06-16,05:49:10
39.981095,116.324257,0,114,39615.2425347222,2008-06-16,05:49:15
39.981042,116.324321,0,112,39615.2425925926,2008-06-16,05:49:20
39.981037,116.324312,0,114,39615.242650463,2008-06-16,05:49:25
39.981012,116.324332,0,117,39615.2427083333,2008-06-16,05:49:30
39.980975,116.324409,0,120,39615.2427662037,2008-06-16,05:49:35
39.98092,116.324484,0,129,39615.2428240741,2008-06-16,05:49:40
39.980869,116.324589,0,140,39615.2428819444,2008-06-16,05:49:45
39.980826,116.32464,0,153,39615.2429398148,2008-06-16,05:49:50
39.980796,116.324725,0,169,39615.2429976852,2008-06-16,05:49:55
39.980745,116.324775,0,183,39615.2430555556,2008-06-16,05:50:00
39.980705,116.324769,0,194,39615.2431134259,2008-06-16,05:50:05
39.98069,116.324778,0,204,39615.2431712963,2008-06-16,05:50:10
39.980688,116.3248,0,211,39615.2432291667,2008-06-16,05:50:15
39.980685,116.324808,0,216,39615.243287037,2008-06-16,05:50:20
39.980685,116.324808,0,216,39615.2433217593,2008-06-16,05:50:23
39.980677,116.324815,0,221,39615.2433449074,2008-06-16,05:50:25
39.980702,116.3248,0,228,39615.2434027778,2008-06-16,05:50:30
39.980722,116.324769,0,239,39615.2434606481,2008-06-16,05:50:35
39.980752,116.324714,0,244,39615.2435185185,2008-06-16,05:50:40
39.980766,116.324687,0,245,39615.2435763889,2008-06-16,05:50:45
39.980761,116.324689,0,248,39615.2436342593,2008-06-16,05:50:50
39.980764,116.324695,0,248,39615.2436921296,2008-06-16,05:50:55
39.980764,116.324695,0,248,39615.2437268518,2008-06-16,05:50:58
39.98076,116.324697,0,247,39615.24375,2008-06-16,05:51:00
39.980785,116.324712,0,248,39615.2438078704,2008-06-16,05:51:05
39.980802,116.324736,0,248,39615.2438657407,2008-06-16,05:51:10
39.980784,116.324753,0,246,39615.2439236111,2008-06-16,05:51:15
39.980784,116.324753,0,246,39615.2439583333,2008-06-16,05:51:18
39.980788,116.324751,0,243,39615.2439814815,2008-06-16,05:51:20
39.980807,116.32471,0,233,39615.2440393518,2008-06-16,05:51:25
39.980823,116.324689,0,221,39615.2440972222,2008-06-16,05:51:30
39.980831,116.324667,0,210,39615.2441550926,2008-06-16,05:51:35
39.980846,116.324625,0,204,39615.244212963,2008-06-16,05:51:40
39.980849,116.324638,0,195,39615.2442708333,2008-06-16,05:51:45
39.980876,116.324679,0,184,39615.2443287037,2008-06-16,05:51:50
39.980919,116.324686,0,176,39615.2443865741,2008-06-16,05:51:55
39.98096,116.324643,0,167,39615.2444444444,2008-06-16,05:52:00
39.980997,116.324517,0,161,39615.2445023148,2008-06-16,05:52:05
39.981004,116.324425,0,155,39615.2445601852,2008-06-16,05:52:10
39.981008,116.324338,0,148,39615.2446180556,2008-06-16,05:52:15
39.981042,116.324229,0,143,39615.2446759259,2008-06-16,05:52:20
39.98102,116.324129,0,141,39615.2447337963,2008-06-16,05:52:25
39.980975,116.324065,0,139,39615.2447916667,2008-06-16,05:52:30
39.980939,116.324115,0,134,39615.244849537,2008-06-16,05:52:35
39.980893,116.324161,0,129,39615.2449074074,2008-06-16,05:52:40
39.980867,116.324191,0,124,39615.2449652778,2008-06-16,05:52:45
39.98085,116.324277,0,118,39615.2450231481,2008-06-16,05:52:50
39.98085,116.324277,0,118,39615.2450578704,2008-06-16,05:52:53
39.980849,116.324279,0,118,39615.2450810185,2008-06-16,05:52:55
39.980853,116.324351,0,114,39615.2451388889,2008-06-16,05:53:00
39.98087,116.324368,0,114,39615.2451967593,2008-06-16,05:53:05
39.980912,116.324338,0,114,39615.2452546296,2008-06-16,05:53:10
39.980921,116.324319,0,114,39615.2453125,2008-06-16,05:53:15
39.980892,116.324354,0,112,39615.2453703704,2008-06-16,05:53:20
39.98087,116.324446,0,107,39615.2454282407,2008-06-16,05:53:25
39.980845,116.324529,0,105,39615.2454861111,2008-06-16,05:53:30
39.980845,116.324529,0,105,39615.2455208333,2008-06-16,05:53:33
39.980845,116.324537,0,103,39615.2455439815,2008-06-16,05:53:35
39.980848,116.324525,0,101,39615.2456018519,2008-06-16,05:53:40
39.980825,116.324494,0,98,39615.2456597222,2008-06-16,05:53:45
39.980803,116.324498,0,98,39615.2457175926,2008-06-16,05:53:50
39.980768,116.32455,0,101,39615.245775463,2008-06-16,05:53:55
39.980753,116.324565,0,104,39615.2458333333,2008-06-16,05:54:00
39.980764,116.324571,0,102,39615.2458912037,2008-06-16,05:54:05
39.980795,116.32457,0,102,39615.2459490741,2008-06-16,05:54:10
39.980854,116.324541,0,110,39615.2460069444,2008-06-16,05:54:15
39.980886,116.324565,0,119,39615.2460648148,2008-06-16,05:54:20
39.980961,116.324563,0,129,39615.2461226852,2008-06-16,05:54:25
39.981028,116.324574,0,136,39615.2461805556,2008-06-16,05:54:30
39.981062,116.324557,0,137,39615.2462384259,2008-06-16,05:54:35
39.981117,116.324584,0,135,39615.2462962963,2008-06-16,05:54:40
39.981193,116.32459,0,135,39615.2463541667,2008-06-16,05:54:45
39.981211,116.324632,0,139,39615.246412037,2008-06-16,05:54:50
39.981233,116.324734,0,141,39615.2464699074,2008-06-16,05:54:55
39.981275,116.324832,0,143,39615.2465277778,2008-06-16,05:55:00
39.981308,116.32487,0,145,39615.2465856481,2008-06-16,05:55:05
39.981316,116.324987,0,147,39615.2466435185,2008-06-16,05:55:10
39.981209,116.324811,0,143,39615.2467013889,2008-06-16,05:55:15
39.981197,116.324778,0,143,39615.2467592593,2008-06-16,05:55:20
39.981158,116.324722,0,143,39615.2468171296,2008-06-16,05:55:25
39.98103,116.324566,0,143,39615.246875,2008-06-16,05:55:30
39.980876,116.324591,0,143,39615.2469328704,2008-06-16,05:55:35
39.980802,116.324646,0,144,39615.2469907407,2008-06-16,05:55:40
39.980762,116.324677,0,150,39615.2470486111,2008-06-16,05:55:45
39.980761,116.324707,0,158,39615.2471064815,2008-06-16,05:55:50
39.980757,116.324682,0,169,39615.2471643519,2008-06-16,05:55:55
39.980763,116.324629,0,180,39615.2472222222,2008-06-16,05:56:00
39.980749,116.324547,0,188,39615.2472800926,2008-06-16,05:56:05
39.980756,116.324536,0,188,39615.247337963,2008-06-16,05:56:10
39.980792,116.324487,0,192,39615.2473958333,2008-06-16,05:56:15
39.980827,116.324456,0,194,39615.2474537037,2008-06-16,05:56:20
39.980866,116.324343,0,193,39615.2475115741,2008-06-16,05:56:25
39.980877,116.324259,0,189,39615.2475694444,2008-06-16,05:56:30
39.980885,116.324176,0,185,39615.2476273148,2008-06-16,05:56:35
39.980894,116.324166,0,181,39615.2476851852,2008-06-16,05:56:40
39.980916,116.324191,0,174,39615.2477430556,2008-06-16,05:56:45
39.980925,116.324215,0,169,39615.2478009259,2008-06-16,05:56:50
39.980887,116.3242,0,169,39615.2478587963,2008-06-16,05:56:55
39.98087,116.324202,0,164,39615.2479166667,2008-06-16,05:57:00
39.98087,116.324252,0,160,39615.247974537,2008-06-16,05:57:05
39.980862,116.324405,0,152,39615.2480324074,2008-06-16,05:57:10
39.980839,116.324686,0,145,39615.2480902778,2008-06-16,05:57:15
39.98089,116.324632,0,139,39615.2481481481,2008-06-16,05:57:20
39.980902,116.324579,0,137,39615.2482060185,2008-06-16,05:57:25
39.980897,116.324525,0,137,39615.2482638889,2008-06-16,05:57:30
39.980854,116.324618,0,138,39615.2483217593,2008-06-16,05:57:35
39.980809,116.324732,0,136,39615.2483796296,2008-06-16,05:57:40
39.980758,116.324918,0,129,39615.2484375,2008-06-16,05:57:45
39.980669,116.325018,0,116,39615.2484953704,2008-06-16,05:57:50
39.980508,116.325113,0,108,39615.2485532407,2008-06-16,05:57:55
39.98033,116.325326,0,100,39615.2486111111,2008-06-16,05:58:00
39.980205,116.325538,0,93,39615.2486689815,2008-06-16,05:58:05
39.980126,116.325679,0,86,39615.2487268519,2008-06-16,05:58:10
39.980088,116.325807,0,80,39615.2487847222,2008-06-16,05:58:15
39.980092,116.325883,0,74,39615.2488425926,2008-06-16,05:58:20
39.980198,116.325771,0,69,39615.248900463,2008-06-16,05:58:25
39.980306,116.325622,0,65,39615.2489583333,2008-06-16,05:58:30
39.980339,116.325549,0,62,39615.2490162037,2008-06-16,05:58:35
39.980295,116.325533,0,57,39615.2490740741,2008-06-16,05:58:40
39.980227,116.325566,0,51,39615.2491319444,2008-06-16,05:58:45
39.980239,116.325587,0,45,39615.2491898148,2008-06-16,05:58:50
39.980453,116.325233,0,44,39615.2492476852,2008-06-16,05:58:55
39.9805,116.325219,0,45,39615.2493055556,2008-06-16,05:59:00
39.980543,116.3252,0,39,39615.2493634259,2008-06-16,05:59:05
39.980753,116.324685,0,33,39615.2494212963,2008-06-16,05:59:10
39.980899,116.324256,0,29,39615.2494791667,2008-06-16,05:59:15
39.981011,116.32386,0,26,39615.249537037,2008-06-16,05:59:20
39.981114,116.323444,0,25,39615.2495949074,2008-06-16,05:59:25
39.981225,116.322935,0,26,39615.2496527778,2008-06-16,05:59:30
39.981327,116.322499,0,29,39615.2497106481,2008-06-16,05:59:35
39.981427,116.322398,0,30,39615.2497685185,2008-06-16,05:59:40
39.981498,116.322436,0,28,39615.2498263889,2008-06-16,05:59:45
39.981589,116.322221,0,24,39615.2498842593,2008-06-16,05:59:50
39.981612,116.322122,0,19,39615.2499421296,2008-06-16,05:59:55
39.981582,116.322211,0,17,39615.25,2008-06-16,06:00:00
39.981505,116.322497,0,15,39615.2500578704,2008-06-16,06:00:05
39.98145,116.322619,0,8,39615.2501157407,2008-06-16,06:00:10
39.981322,116.322951,0,11,39615.2501736111,2008-06-16,06:00:15
39.981204,116.3233,0,12,39615.2502314815,2008-06-16,06:00:20
39.981119,116.323578,0,13,39615.2502893518,2008-06-16,06:00:25
39.981092,116.323746,0,18,39615.2503472222,2008-06-16,06:00:30
39.981103,116.323888,0,24,39615.2504050926,2008-06-16,06:00:35
39.981143,116.323977,0,29,39615.250462963,2008-06-16,06:00:40
39.981163,116.324068,0,35,39615.2505208333,2008-06-16,06:00:45
39.98122,116.324068,0,38,39615.2505787037,2008-06-16,06:00:50
39.981285,116.32406,0,36,39615.2506365741,2008-06-16,06:00:55
39.981368,116.324059,0,38,39615.2506944444,2008-06-16,06:01:00
39.981408,116.324043,0,42,39615.2507523148,2008-06-16,06:01:05
39.981449,116.323928,0,49,39615.2508101852,2008-06-16,06:01:10
39.981464,116.323864,0,64,39615.2508680556,2008-06-16,06:01:15
39.981445,116.323891,0,81,39615.2509259259,2008-06-16,06:01:20
39.981445,116.323891,0,81,39615.2509606481,2008-06-16,06:01:23
39.98145,116.323893,0,89,39615.2509837963,2008-06-16,06:01:25
39.981469,116.323917,0,96,39615.2510416667,2008-06-16,06:01:30
39.98143,116.324072,0,108,39615.251099537,2008-06-16,06:01:35
39.981363,116.32418,0,121,39615.2511574074,2008-06-16,06:01:40
39.981304,116.324247,0,126,39615.2512152778,2008-06-16,06:01:45
39.981267,116.324305,0,121,39615.2512731481,2008-06-16,06:01:50
39.981268,116.324343,0,117,39615.2513310185,2008-06-16,06:01:55
39.981238,116.324327,0,120,39615.2513888889,2008-06-16,06:02:00
39.981151,116.324445,0,130,39615.2514467593,2008-06-16,06:02:05
39.981138,116.324502,0,136,39615.2515046296,2008-06-16,06:02:10
39.981174,116.324474,0,141,39615.2515625,2008-06-16,06:02:15
39.981192,116.324462,0,153,39615.2516203704,2008-06-16,06:02:20
39.981168,116.324434,0,171,39615.2516782407,2008-06-16,06:02:25
39.981146,116.324442,0,186,39615.2517361111,2008-06-16,06:02:30
39.981168,116.324395,0,199,39615.2517939815,2008-06-16,06:02:35
39.981197,116.324284,0,213,39615.2518518518,2008-06-16,06:02:40
39.981212,116.324258,0,227,39615.2519097222,2008-06-16,06:02:45
39.981218,116.324328,0,241,39615.2519675926,2008-06-16,06:02:50
39.981218,116.324328,0,241,39615.2520023148,2008-06-16,06:02:53
39.981217,116.324331,0,254,39615.252025463,2008-06-16,06:02:55
39.981233,116.324264,0,264,39615.2520833333,2008-06-16,06:03:00
39.981257,116.324221,0,272,39615.2521412037,2008-06-16,06:03:05
39.981239,116.324317,0,281,39615.2521990741,2008-06-16,06:03:10
39.981209,116.32436,0,284,39615.2522569444,2008-06-16,06:03:15
39.981115,116.324531,0,285,39615.2523148148,2008-06-16,06:03:20
39.981022,116.324699,0,292,39615.2523726852,2008-06-16,06:03:25
39.980912,116.324842,0,301,39615.2524305556,2008-06-16,06:03:30
39.980811,116.325044,0,317,39615.2524884259,2008-06-16,06:03:35
39.980752,116.325168,0,340,39615.2525462963,2008-06-16,06:03:40
39.980735,116.325229,0,365,39615.2526041667,2008-06-16,06:03:45
39.980723,116.325253,0,377,39615.252662037,2008-06-16,06:03:50
39.980719,116.325209,0,379,39615.2527199074,2008-06-16,06:03:55
39.980705,116.325139,0,380,39615.2527777778,2008-06-16,06:04:00
39.980712,116.325054,0,379,39615.2528356481,2008-06-16,06:04:05
39.980741,116.324952,0,379,39615.2528935185,2008-06-16,06:04:10
39.980794,116.324859,0,372,39615.2529513889,2008-06-16,06:04:15
39.980825,116.324784,0,369,39615.2530092593,2008-06-16,06:04:20
39.98088,116.324659,0,364,39615.2530671296,2008-06-16,06:04:25
39.980886,116.32461,0,358,39615.253125,2008-06-16,06:04:30
39.980876,116.32459,0,354,39615.2531828704,2008-06-16,06:04:35
39.980857,116.324579,0,353,39615.2532407407,2008-06-16,06:04:40
39.980845,116.324642,0,353,39615.2532986111,2008-06-16,06:04:45
39.980778,116.324831,0,360,39615.2533564815,2008-06-16,06:04:50
39.980719,116.32502,0,366,39615.2534143519,2008-06-16,06:04:55
39.980701,116.325086,0,382,39615.2534722222,2008-06-16,06:05:00
39.980674,116.325177,0,400,39615.2535300926,2008-06-16,06:05:05
39.980676,116.325199,0,419,39615.253587963,2008-06-16,06:05:10
39.980669,116.325264,0,427,39615.2536458333,2008-06-16,06:05:15
39.980693,116.325271,0,421,39615.2537037037,2008-06-16,06:05:20
39.980686,116.325238,0,417,39615.2537615741,2008-06-16,06:05:25
39.980683,116.325168,0,408,39615.2538194444,2008-06-16,06:05:30
39.980622,116.325254,0,414,39615.2538773148,2008-06-16,06:05:35
39.980561,116.325345,0,418,39615.2539351852,2008-06-16,06:05:40
39.980571,116.325355,0,420,39615.2539930556,2008-06-16,06:05:45
39.980594,116.325302,0,426,39615.2540509259,2008-06-16,06:05:50
39.980605,116.325256,0,431,39615.2541087963,2008-06-16,06:05:55
39.980625,116.325196,0,438,39615.2541666667,2008-06-16,06:06:00
39.980643,116.325118,0,445,39615.254224537,2008-06-16,06:06:05
39.980703,116.325017,0,452,39615.2542824074,2008-06-16,06:06:10
39.980736,116.324937,0,447,39615.2543402778,2008-06-16,06:06:15
39.980763,116.324919,0,422,39615.2543981481,2008-06-16,06:06:20
39.980778,116.324971,0,393,39615.2544560185,2008-06-16,06:06:25
39.980767,116.325084,0,374,39615.2545138889,2008-06-16,06:06:30
39.980732,116.325216,0,369,39615.2545717593,2008-06-16,06:06:35
39.980702,116.325344,0,367,39615.2546296296,2008-06-16,06:06:40
39.980672,116.325383,0,366,39615.2546875,2008-06-16,06:06:45
39.98063,116.325348,0,368,39615.2547453704,2008-06-16,06:06:50
39.980579,116.325394,0,371,39615.2548032407,2008-06-16,06:06:55
39.980565,116.325278,0,356,39615.2548611111,2008-06-16,06:07:00
39.98065,116.324982,0,338,39615.2549189815,2008-06-16,06:07:05
39.980702,116.324863,0,340,39615.2549768519,2008-06-16,06:07:10
39.980746,116.32473,0,334,39615.2550347222,2008-06-16,06:07:15
39.980794,116.324775,0,340,39615.2550925926,2008-06-16,06:07:20
39.980802,116.324881,0,345,39615.255150463,2008-06-16,06:07:25
39.980801,116.324936,0,349,39615.2552083333,2008-06-16,06:07:30
39.980809,116.324889,0,355,39615.2552662037,2008-06-16,06:07:35
39.98081,116.324824,0,362,39615.2553240741,2008-06-16,06:07:40
39.98082,116.324749,0,370,39615.2553819444,2008-06-16,06:07:45
39.980832,116.32473,0,377,39615.2554398148,2008-06-16,06:07:50
39.980856,116.324803,0,385,39615.2554976852,2008-06-16,06:07:55
39.980863,116.324966,0,390,39615.2555555556,2008-06-16,06:08:00
39.980901,116.325174,0,395,39615.2556134259,2008-06-16,06:08:05
39.97899,116.324019,0,362,39615.2568865741,2008-06-16,06:09:55
39.980389,116.324891,0,466,39615.2572916667,2008-06-16,06:10:30
39.980231,116.325658,0,585,39615.257349537,2008-06-16,06:10:35
39.980294,116.325576,0,570,39615.2574074074,2008-06-16,06:10:40
39.9804,116.325478,0,516,39615.2574652778,2008-06-16,06:10:45
39.980419,116.325451,0,533,39615.2575231481,2008-06-16,06:10:50
39.980435,116.325439,0,531,39615.2575810185,2008-06-16,06:10:55
39.980439,116.325465,0,528,39615.2576388889,2008-06-16,06:11:00
39.980446,116.325478,0,516,39615.2576967593,2008-06-16,06:11:05
39.980449,116.325452,0,497,39615.2577546296,2008-06-16,06:11:10
39.980454,116.325431,0,479,39615.2578125,2008-06-16,06:11:15
39.980501,116.325412,0,460,39615.2578703704,2008-06-16,06:11:20
39.980556,116.325334,0,437,39615.2579282407,2008-06-16,06:11:25
39.980609,116.325229,0,408,39615.2579861111,2008-06-16,06:11:30
39.980623,116.325177,0,408,39615.2580439815,2008-06-16,06:11:35
39.980631,116.325155,0,409,39615.2581018518,2008-06-16,06:11:40
39.98069,116.324977,0,395,39615.2581597222,2008-06-16,06:11:45
39.980749,116.324835,0,385,39615.2582175926,2008-06-16,06:11:50
39.980802,116.324645,0,361,39615.258275463,2008-06-16,06:11:55
39.980842,116.324567,0,347,39615.2583333333,2008-06-16,06:12:00
39.980887,116.324493,0,330,39615.2583912037,2008-06-16,06:12:05
39.980902,116.324464,0,320,39615.2584490741,2008-06-16,06:12:10
39.980901,116.324462,0,320,39615.2585069444,2008-06-16,06:12:15
39.980901,116.324462,0,320,39615.2585416667,2008-06-16,06:12:18
39.980903,116.324457,0,321,39615.2585648148,2008-06-16,06:12:20
39.980906,116.324395,0,323,39615.2586226852,2008-06-16,06:12:25
39.980917,116.324375,0,317,39615.2586805556,2008-06-16,06:12:30
39.98091,116.324354,0,311,39615.2587384259,2008-06-16,06:12:35
39.98091,116.324354,0,311,39615.2587731481,2008-06-16,06:12:38
39.980907,116.324353,0,310,39615.2587962963,2008-06-16,06:12:40
39.980932,116.32428,0,303,39615.2588541667,2008-06-16,06:12:45
39.980949,116.324206,0,299,39615.258912037,2008-06-16,06:12:50
39.980941,116.324102,0,298,39615.2589699074,2008-06-16,06:12:55
39.980935,116.324086,0,297,39615.2590277778,2008-06-16,06:13:00
39.980919,116.324109,0,300,39615.2590856481,2008-06-16,06:13:05
39.980894,116.324211,0,307,39615.2591435185,2008-06-16,06:13:10
39.98088,116.324287,0,315,39615.2592013889,2008-06-16,06:13:15
39.98088,116.324287,0,315,39615.2592361111,2008-06-16,06:13:18
39.980882,116.324288,0,318,39615.2592592593,2008-06-16,06:13:20
39.980864,116.324269,0,328,39615.2593171296,2008-06-16,06:13:25
39.980843,116.324241,0,343,39615.259375,2008-06-16,06:13:30
39.980798,116.324269,0,358,39615.2594328704,2008-06-16,06:13:35
39.980784,116.32434,0,370,39615.2594907407,2008-06-16,06:13:40
39.980813,116.324364,0,378,39615.2595486111,2008-06-16,06:13:45
39.980947,116.324288,0,383,39615.2596064815,2008-06-16,06:13:50
39.981199,116.324163,0,388,39615.2596643518,2008-06-16,06:13:55
39.981417,116.324122,0,395,39615.2597222222,2008-06-16,06:14:00
39.981304,116.324249,0,399,39615.2597800926,2008-06-16,06:14:05
39.981228,116.324346,0,405,39615.259837963,2008-06-16,06:14:10
39.981203,116.324364,0,409,39615.2598958333,2008-06-16,06:14:15
39.981205,116.324366,0,412,39615.2599537037,2008-06-16,06:14:20
39.981205,116.324366,0,412,39615.2599884259,2008-06-16,06:14:23
39.981211,116.324363,0,417,39615.2600115741,2008-06-16,06:14:25
39.981221,116.324356,0,422,39615.2600694444,2008-06-16,06:14:30
39.981225,116.324313,0,428,39615.2601273148,2008-06-16,06:14:35
39.981225,116.324303,0,434,39615.2601851852,2008-06-16,06:14:40
39.981173,116.32433,0,434,39615.2602430556,2008-06-16,06:14:45
39.981103,116.324341,0,434,39615.2603009259,2008-06-16,06:14:50
39.981078,116.324333,0,436,39615.2603587963,2008-06-16,06:14:55
39.981099,116.324354,0,442,39615.2604166667,2008-06-16,06:15:00
39.981102,116.324414,0,447,39615.260474537,2008-06-16,06:15:05
39.981089,116.32445,0,449,39615.2605324074,2008-06-16,06:15:10
39.981084,116.324491,0,453,39615.2605902778,2008-06-16,06:15:15
39.981093,116.324556,0,457,39615.2606481481,2008-06-16,06:15:20
39.981069,116.324733,0,462,39615.2607060185,2008-06-16,06:15:25
39.981009,116.324916,0,464,39615.2607638889,2008-06-16,06:15:30
39.980911,116.325096,0,467,39615.2608217593,2008-06-16,06:15:35
39.980815,116.325317,0,469,39615.2608796296,2008-06-16,06:15:40
39.980688,116.325635,0,472,39615.2609375,2008-06-16,06:15:45
39.980553,116.325976,0,474,39615.2609953704,2008-06-16,06:15:50
39.980591,116.325811,0,478,39615.2610532407,2008-06-16,06:15:55
39.980834,116.325187,0,475,39615.2611111111,2008-06-16,06:16:00
39.981074,116.324703,0,475,39615.2611689815,2008-06-16,06:16:05
39.981183,116.324598,0,476,39615.2612268519,2008-06-16,06:16:10
39.981238,116.324609,0,478,39615.2612847222,2008-06-16,06:16:15
39.981065,116.324942,0,480,39615.2613425926,2008-06-16,06:16:20
39.980934,116.325185,0,481,39615.261400463,2008-06-16,06:16:25
39.98074,116.326051,0,487,39615.2614583333,2008-06-16,06:16:30
39.980624,116.326107,0,492,39615.2615162037,2008-06-16,06:16:35
39.980667,116.325846,0,496,39615.2615740741,2008-06-16,06:16:40
39.980791,116.325465,0,501,39615.2616319444,2008-06-16,06:16:45
39.980785,116.325388,0,506,39615.2616898148,2008-06-16,06:16:50
39.980898,116.32508,0,512,39615.2617476852,2008-06-16,06:16:55
39.980819,116.325199,0,517,39615.2618055556,2008-06-16,06:17:00
39.980803,116.325172,0,530,39615.2618634259,2008-06-16,06:17:05
39.980807,116.325106,0,536,39615.2619212963,2008-06-16,06:17:10
39.980834,116.325016,0,540,39615.2619791667,2008-06-16,06:17:15
39.980869,116.324865,0,541,39615.262037037,2008-06-16,06:17:20
39.980891,116.324732,0,542,39615.2620949074,2008-06-16,06:17:25
39.981797,116.322079,0,542,39615.2621527778,2008-06-16,06:17:30
39.982038,116.321482,0,543,39615.2622106481,2008-06-16,06:17:35
39.98224,116.321049,0,543,39615.2622685185,2008-06-16,06:17:40
39.98241,116.320642,0,544,39615.2623263889,2008-06-16,06:17:45
39.98254,116.320327,0,544,39615.2623842593,2008-06-16,06:17:50
39.982781,116.319804,0,545,39615.2624421296,2008-06-16,06:17:55
39.982854,116.319656,0,546,39615.2625,2008-06-16,06:18:00
39.982849,116.319642,0,548,39615.2625578704,2008-06-16,06:18:05
39.98279,116.319738,0,550,39615.2626157407,2008-06-16,06:18:10
39.982799,116.319667,0,552,39615.2626736111,2008-06-16,06:18:15
39.982812,116.319645,0,554,39615.2627314815,2008-06-16,06:18:20
39.982818,116.319606,0,557,39615.2627893519,2008-06-16,06:18:25
39.982771,116.31965,0,560,39615.2628472222,2008-06-16,06:18:30
39.982796,116.319576,0,562,39615.2629050926,2008-06-16,06:18:35
39.982915,116.319258,0,564,39615.262962963,2008-06-16,06:18:40
39.982984,116.319061,0,566,39615.2630208333,2008-06-16,06:18:45
39.982998,116.319028,0,570,39615.2630787037,2008-06-16,06:18:50
39.983042,116.318941,0,572,39615.2631365741,2008-06-16,06:18:55
39.983012,116.318933,0,575,39615.2631944444,2008-06-16,06:19:00
39.983043,116.318869,0,579,39615.2632523148,2008-06-16,06:19:05
39.983054,116.318847,0,582,39615.2633101852,2008-06-16,06:19:10
39.983001,116.31894,0,586,39615.2633680556,2008-06-16,06:19:15
39.983035,116.318867,0,589,39615.2634259259,2008-06-16,06:19:20
39.983125,116.318716,0,592,39615.2634837963,2008-06-16,06:19:25
39.983117,116.318727,0,596,39615.2635416667,2008-06-16,06:19:30
39.983094,116.318759,0,595,39615.263599537,2008-06-16,06:19:35
39.983092,116.318787,0,598,39615.2636574074,2008-06-16,06:19:40
39.983061,116.318892,0,596,39615.2637152778,2008-06-16,06:19:45
39.98295,116.319243,0,576,39615.2637731481,2008-06-16,06:19:50
39.982748,116.319693,0,560,39615.2638310185,2008-06-16,06:19:55
39.982539,116.320152,0,548,39615.2638888889,2008-06-16,06:20:00
39.982387,116.320534,0,537,39615.2639467593,2008-06-16,06:20:05
39.982351,116.320655,0,529,39615.2640046296,2008-06-16,06:20:10
39.982406,116.320588,0,521,39615.2640625,2008-06-16,06:20:15
39.98246,116.320476,0,515,39615.2641203704,2008-06-16,06:20:20
39.982536,116.320285,0,509,39615.2641782407,2008-06-16,06:20:25
39.982621,116.320109,0,509,39615.2642361111,2008-06-16,06:20:30
39.982594,116.320195,0,503,39615.2642939815,2008-06-16,06:20:35
39.982568,116.320269,0,503,39615.2643518519,2008-06-16,06:20:40
39.982679,116.320028,0,504,39615.2644097222,2008-06-16,06:20:45
39.982814,116.319755,0,504,39615.2644675926,2008-06-16,06:20:50
39.982958,116.31949,0,505,39615.264525463,2008-06-16,06:20:55
39.983095,116.319248,0,504,39615.2645833333,2008-06-16,06:21:00
39.983212,116.318907,0,498,39615.2646412037,2008-06-16,06:21:05
39.98325,116.31879,0,492,39615.2646990741,2008-06-16,06:21:10
39.983259,116.318772,0,486,39615.2647569444,2008-06-16,06:21:15
39.983124,116.319056,0,479,39615.2648148148,2008-06-16,06:21:20
39.982923,116.319512,0,474,39615.2648726852,2008-06-16,06:21:25
39.98285,116.319717,0,464,39615.2649305556,2008-06-16,06:21:30
39.982707,116.320117,0,458,39615.2649884259,2008-06-16,06:21:35
39.982496,116.320598,0,456,39615.2650462963,2008-06-16,06:21:40
39.98236,116.320875,0,453,39615.2651041667,2008-06-16,06:21:45
39.982289,116.320942,0,451,39615.265162037,2008-06-16,06:21:50
39.982256,116.320925,0,449,39615.2652199074,2008-06-16,06:21:55
39.982258,116.320899,0,446,39615.2652777778,2008-06-16,06:22:00
39.982257,116.320936,0,444,39615.2653356481,2008-06-16,06:22:05
39.982216,116.320976,0,442,39615.2653935185,2008-06-16,06:22:10
39.982202,116.320996,0,440,39615.2654513889,2008-06-16,06:22:15
39.982163,116.321095,0,438,39615.2655092593,2008-06-16,06:22:20
39.982179,116.321035,0,440,39615.2655671296,2008-06-16,06:22:25
39.982198,116.321001,0,444,39615.265625,2008-06-16,06:22:30
39.982184,116.321028,0,443,39615.2656828704,2008-06-16,06:22:35
39.982132,116.321175,0,443,39615.2657407407,2008-06-16,06:22:40
39.982049,116.321396,0,444,39615.2657986111,2008-06-16,06:22:45
39.981969,116.321635,0,445,39615.2658564815,2008-06-16,06:22:50
39.981944,116.32172,0,440,39615.2659143518,2008-06-16,06:22:55
39.981978,116.321681,0,441,39615.2659722222,2008-06-16,06:23:00
39.982024,116.321643,0,441,39615.2660300926,2008-06-16,06:23:05
39.98203,116.321679,0,442,39615.266087963,2008-06-16,06:23:10
39.981978,116.321821,0,443,39615.2661458333,2008-06-16,06:23:15
39.981955,116.321823,0,444,39615.2662037037,2008-06-16,06:23:20
39.981912,116.321821,0,444,39615.2662615741,2008-06-16,06:23:25
39.981844,116.321887,0,445,39615.2663194444,2008-06-16,06:23:30
39.9818,116.321916,0,446,39615.2663773148,2008-06-16,06:23:35
39.98172,116.322055,0,449,39615.2664351852,2008-06-16,06:23:40
39.981665,116.322184,0,453,39615.2664930556,2008-06-16,06:23:45
39.981665,116.322184,0,453,39615.2665277778,2008-06-16,06:23:48
39.981661,116.322176,0,456,39615.2665509259,2008-06-16,06:23:50
39.981737,116.321961,0,459,39615.2666087963,2008-06-16,06:23:55
39.981831,116.321811,0,463,39615.2666666667,2008-06-16,06:24:00
39.981941,116.321641,0,466,39615.266724537,2008-06-16,06:24:05
39.98208,116.321347,0,469,39615.2667824074,2008-06-16,06:24:10
39.982185,116.321101,0,478,39615.2668402778,2008-06-16,06:24:15
39.98197,116.321705,0,449,39615.2668981481,2008-06-16,06:24:20
39.981578,116.322758,0,413,39615.2669560185,2008-06-16,06:24:25
39.981116,116.323945,0,379,39615.2670138889,2008-06-16,06:24:30
39.98094,116.324292,0,379,39615.2670717593,2008-06-16,06:24:35
39.980607,116.32495,0,377,39615.2671296296,2008-06-16,06:24:40
39.98038,116.325341,0,382,39615.2671875,2008-06-16,06:24:45
39.980137,116.325713,0,388,39615.2672453704,2008-06-16,06:24:50
39.979823,116.326159,0,393,39615.2673032407,2008-06-16,06:24:55
39.979463,116.326677,0,398,39615.2673611111,2008-06-16,06:25:00
39.980657,116.326107,0,513,39615.267650463,2008-06-16,06:25:25
39.980909,116.325962,0,757,39615.2677083333,2008-06-16,06:25:30
39.980928,116.32594,0,752,39615.2677662037,2008-06-16,06:25:35
39.980928,116.32594,0,752,39615.2678009259,2008-06-16,06:25:38
39.980923,116.325938,0,746,39615.2678240741,2008-06-16,06:25:40
39.980908,116.325939,0,737,39615.2678819444,2008-06-16,06:25:45
39.980928,116.325948,0,723,39615.2679398148,2008-06-16,06:25:50
39.980921,116.325946,0,712,39615.2679976852,2008-06-16,06:25:55
39.980922,116.325942,0,705,39615.2680555556,2008-06-16,06:26:00
39.980922,116.325942,0,705,39615.2680902778,2008-06-16,06:26:03
39.980927,116.32594,0,701,39615.2681134259,2008-06-16,06:26:05
39.980938,116.325936,0,701,39615.2681712963,2008-06-16,06:26:10
39.980961,116.325908,0,703,39615.2682291667,2008-06-16,06:26:15
39.98098,116.325893,0,706,39615.268287037,2008-06-16,06:26:20
39.981002,116.325876,0,709,39615.2683449074,2008-06-16,06:26:25
39.982559,116.32005,0,691,39615.2690972222,2008-06-16,06:27:30
39.981301,116.323431,0,674,39615.2691550926,2008-06-16,06:27:35
39.980495,116.325549,0,663,39615.269212963,2008-06-16,06:27:40
39.979897,116.327063,0,656,39615.2692708333,2008-06-16,06:27:45
39.979488,116.327984,0,657,39615.2693287037,2008-06-16,06:27:50
39.979067,116.328748,0,664,39615.2693865741,2008-06-16,06:27:55
39.978659,116.329414,0,671,39615.2694444444,2008-06-16,06:28:00
39.978527,116.329674,0,678,39615.2695023148,2008-06-16,06:28:05
39.982161,116.327404,0,146,39615.290462963,2008-06-16,06:58:16
39.982194,116.327432,0,101,39615.2905324074,2008-06-16,06:58:22
39.982226,116.327363,0,112,39615.2906018518,2008-06-16,06:58:28
39.982248,116.327365,0,100,39615.2906597222,2008-06-16,06:58:33
39.982302,116.327353,0,94,39615.2907175926,2008-06-16,06:58:38
39.982346,116.327373,0,82,39615.290775463,2008-06-16,06:58:43
39.982385,116.327415,0,80,39615.2908333333,2008-06-16,06:58:48
39.982412,116.327431,0,78,39615.2908912037,2008-06-16,06:58:53
39.982392,116.327434,0,124,39615.2909490741,2008-06-16,06:58:58
39.982426,116.327417,0,131,39615.2910069444,2008-06-16,06:59:03
39.982455,116.327422,0,158,39615.2910648148,2008-06-16,06:59:08
39.982488,116.327362,0,170,39615.2911226852,2008-06-16,06:59:13
39.982515,116.327267,0,182,39615.2911805556,2008-06-16,06:59:18
39.98248,116.327051,0,198,39615.2912384259,2008-06-16,06:59:23
39.982511,116.326983,0,204,39615.2912962963,2008-06-16,06:59:28
39.982527,116.326901,0,211,39615.2913541667,2008-06-16,06:59:33
39.982548,116.326823,0,217,39615.291412037,2008-06-16,06:59:38
39.982566,116.326813,0,222,39615.2914699074,2008-06-16,06:59:43
39.982592,116.326811,0,228,39615.2915277778,2008-06-16,06:59:48
39.982627,116.326814,0,233,39615.2915856481,2008-06-16,06:59:53
39.98266,116.326831,0,237,39615.2916435185,2008-06-16,06:59:58
39.982709,116.326831,0,240,39615.2917013889,2008-06-16,07:00:03
39.982766,116.326847,0,243,39615.2917592593,2008-06-16,07:00:08
39.982813,116.326881,0,245,39615.2918171296,2008-06-16,07:00:13
39.982873,116.326888,0,247,39615.291875,2008-06-16,07:00:18
39.982912,116.326903,0,249,39615.2919328704,2008-06-16,07:00:23
39.982962,116.326934,0,251,39615.2919907407,2008-06-16,07:00:28
39.983023,116.32698,0,252,39615.2920486111,2008-06-16,07:00:33
39.983055,116.327032,0,253,39615.2921064815,2008-06-16,07:00:38
39.983063,116.327086,0,254,39615.2921643518,2008-06-16,07:00:43
39.983078,116.327125,0,255,39615.2922222222,2008-06-16,07:00:48
39.983094,116.327142,0,255,39615.292337963,2008-06-16,07:00:58
39.983125,116.327192,0,254,39615.2944212963,2008-06-16,07:03:58
39.983091,116.327145,0,253,39615.2944791667,2008-06-16,07:04:03
39.983099,116.327173,0,252,39615.294537037,2008-06-16,07:04:08
39.983113,116.327182,0,252,39615.2945949074,2008-06-16,07:04:13
39.983018,116.327069,0,253,39615.2946527778,2008-06-16,07:04:18
39.982935,116.326994,0,253,39615.2947106481,2008-06-16,07:04:23
39.982918,116.32699,0,253,39615.2947685185,2008-06-16,07:04:28
39.98291,116.327054,0,253,39615.2948263889,2008-06-16,07:04:33
39.98292,116.327124,0,252,39615.2948842593,2008-06-16,07:04:38
39.982932,116.327151,0,252,39615.295,2008-06-16,07:04:48
39.982934,116.32714,0,252,39615.2950578704,2008-06-16,07:04:53
39.983264,116.327496,0,266,39615.2960416667,2008-06-16,07:06:18
39.983204,116.327437,0,301,39615.296099537,2008-06-16,07:06:23
39.983188,116.327441,0,303,39615.2961574074,2008-06-16,07:06:28
39.983061,116.327392,0,296,39615.2962152778,2008-06-16,07:06:33
39.982968,116.327396,0,294,39615.2962731481,2008-06-16,07:06:38
39.982817,116.32735,0,303,39615.2963310185,2008-06-16,07:06:43
39.982788,116.327282,0,310,39615.2963888889,2008-06-16,07:06:48
39.982686,116.327083,0,356,39615.2964467593,2008-06-16,07:06:53
39.982633,116.327057,0,359,39615.2965046296,2008-06-16,07:06:58
39.982594,116.327055,0,357,39615.2965625,2008-06-16,07:07:03
39.982542,116.327103,0,352,39615.2966203704,2008-06-16,07:07:08
39.982457,116.327124,0,351,39615.2966782407,2008-06-16,07:07:13
39.982353,116.327222,0,352,39615.2967361111,2008-06-16,07:07:18
39.982283,116.327186,0,351,39615.2967939815,2008-06-16,07:07:23
39.982255,116.327265,0,344,39615.2968518519,2008-06-16,07:07:28
39.982188,116.327273,0,327,39615.2969097222,2008-06-16,07:07:33
39.982125,116.327287,0,314,39615.2969675926,2008-06-16,07:07:38
39.982063,116.327256,0,307,39615.297025463,2008-06-16,07:07:43
39.981995,116.327242,0,303,39615.2970833333,2008-06-16,07:07:48
39.981938,116.327246,0,298,39615.2971412037,2008-06-16,07:07:53
39.981895,116.327282,0,293,39615.2971990741,2008-06-16,07:07:58
39.981859,116.327316,0,283,39615.2972569444,2008-06-16,07:08:03
39.981795,116.32729,0,271,39615.2973148148,2008-06-16,07:08:08
39.981749,116.327324,0,265,39615.2973726852,2008-06-16,07:08:13
39.98197,116.327303,0,182,39615.3042592593,2008-06-16,07:18:08
39.982257,116.327252,0,181,39615.3043171296,2008-06-16,07:18:13
39.982457,116.32733,0,180,39615.304375,2008-06-16,07:18:18
39.982604,116.327234,0,178,39615.3044328704,2008-06-16,07:18:23
39.982678,116.32717,0,179,39615.3044907407,2008-06-16,07:18:28
39.982813,116.327254,0,172,39615.3045486111,2008-06-16,07:18:33
39.982918,116.327231,0,169,39615.3046064815,2008-06-16,07:18:38
39.983064,116.327255,0,160,39615.3046643519,2008-06-16,07:18:43
39.983295,116.327328,0,176,39615.3047222222,2008-06-16,07:18:48
39.983614,116.327396,0,162,39615.3047800926,2008-06-16,07:18:53
39.983942,116.327456,0,160,39615.304837963,2008-06-16,07:18:58
39.984185,116.327487,0,182,39615.3048958333,2008-06-16,07:19:03
39.984287,116.327486,0,221,39615.3049537037,2008-06-16,07:19:08
39.984366,116.327471,0,232,39615.3050115741,2008-06-16,07:19:13
39.984454,116.327706,0,241,39615.3050694444,2008-06-16,07:19:18
39.984516,116.328143,0,252,39615.3051273148,2008-06-16,07:19:23
39.984505,116.328679,0,259,39615.3051851852,2008-06-16,07:19:28
39.984489,116.329238,0,269,39615.3052430556,2008-06-16,07:19:33
39.984519,116.329941,0,272,39615.3053009259,2008-06-16,07:19:38
39.984545,116.330784,0,269,39615.3053587963,2008-06-16,07:19:43
39.984651,116.331563,0,258,39615.3054166667,2008-06-16,07:19:48
39.984725,116.332356,0,249,39615.305474537,2008-06-16,07:19:53
39.984796,116.333149,0,246,39615.3055324074,2008-06-16,07:19:58
39.984802,116.333928,0,242,39615.3055902778,2008-06-16,07:20:03
39.98484,116.33463,0,243,39615.3056481481,2008-06-16,07:20:08
39.984876,116.335303,0,245,39615.3057060185,2008-06-16,07:20:13
39.984908,116.335937,0,244,39615.3057638889,2008-06-16,07:20:18
39.984957,116.336567,0,243,39615.3058217593,2008-06-16,07:20:23
39.984929,116.337216,0,225,39615.3058796296,2008-06-16,07:20:28
39.984921,116.337859,0,221,39615.3059375,2008-06-16,07:20:33
39.984936,116.338437,0,219,39615.3059953704,2008-06-16,07:20:38
39.98494,116.338944,0,215,39615.3060532407,2008-06-16,07:20:43
39.984976,116.339211,0,209,39615.3061111111,2008-06-16,07:20:48
39.984968,116.339198,0,197,39615.3061689815,2008-06-16,07:20:53
39.984968,116.339198,0,197,39615.3062268518,2008-06-16,07:20:58
39.984967,116.339199,0,197,39615.3062847222,2008-06-16,07:21:03
39.984967,116.339199,0,197,39615.3063194444,2008-06-16,07:21:06
39.984967,116.339199,0,197,39615.3063425926,2008-06-16,07:21:08
39.984963,116.339354,0,195,39615.306400463,2008-06-16,07:21:13
39.984966,116.339774,0,198,39615.3064583333,2008-06-16,07:21:18
39.984964,116.340348,0,203,39615.3065162037,2008-06-16,07:21:23
39.984998,116.340936,0,204,39615.3065740741,2008-06-16,07:21:28
39.985025,116.341437,0,208,39615.3066319444,2008-06-16,07:21:33
39.985051,116.341837,0,210,39615.3066898148,2008-06-16,07:21:38
39.98505,116.341971,0,204,39615.3067476852,2008-06-16,07:21:43
39.985038,116.341949,0,206,39615.3068055556,2008-06-16,07:21:48
39.985038,116.341949,0,206,39615.3068402778,2008-06-16,07:21:51
39.985039,116.341941,0,206,39615.3068634259,2008-06-16,07:21:53
39.985036,116.341952,0,205,39615.3069212963,2008-06-16,07:21:58
39.985031,116.34199,0,205,39615.3069791667,2008-06-16,07:22:03
39.98503,116.342008,0,205,39615.307037037,2008-06-16,07:22:08
39.985029,116.34202,0,204,39615.3070949074,2008-06-16,07:22:13
39.985029,116.34202,0,204,39615.3071296296,2008-06-16,07:22:16
39.985029,116.342023,0,204,39615.3071527778,2008-06-16,07:22:18
39.984998,116.342206,0,206,39615.3072106481,2008-06-16,07:22:23
39.985032,116.342595,0,208,39615.3072685185,2008-06-16,07:22:28
39.985011,116.343028,0,218,39615.3073263889,2008-06-16,07:22:33
39.984954,116.343433,0,220,39615.3073842593,2008-06-16,07:22:38
39.985009,116.344037,0,226,39615.3074421296,2008-06-16,07:22:43
39.98504,116.344572,0,236,39615.3075,2008-06-16,07:22:48
39.985041,116.345082,0,253,39615.3075578704,2008-06-16,07:22:53
39.985051,116.345533,0,270,39615.3076157407,2008-06-16,07:22:58
39.98503,116.345934,0,279,39615.3076736111,2008-06-16,07:23:03
39.985022,116.346296,0,287,39615.3077314815,2008-06-16,07:23:08
39.984987,116.346672,0,293,39615.3077893518,2008-06-16,07:23:13
39.984955,116.347085,0,322,39615.3078472222,2008-06-16,07:23:18
39.984992,116.347543,0,331,39615.3079050926,2008-06-16,07:23:23
39.98501,116.348137,0,342,39615.307962963,2008-06-16,07:23:28
39.985029,116.348841,0,355,39615.3080208333,2008-06-16,07:23:33
39.985028,116.349653,0,366,39615.3080787037,2008-06-16,07:23:38
39.985075,116.350239,0,376,39615.3081365741,2008-06-16,07:23:43
39.98513,116.350712,0,383,39615.3081944444,2008-06-16,07:23:48
39.985157,116.35102,0,388,39615.3082523148,2008-06-16,07:23:53
39.985244,116.350958,0,390,39615.3083101852,2008-06-16,07:23:58
39.985234,116.350962,0,396,39615.3083680556,2008-06-16,07:24:03
39.985335,116.35103,0,349,39615.3084259259,2008-06-16,07:24:08
39.985378,116.351117,0,331,39615.3084837963,2008-06-16,07:24:13
39.985351,116.351195,0,297,39615.3085416667,2008-06-16,07:24:18
39.985331,116.351262,0,247,39615.308599537,2008-06-16,07:24:23
39.98535,116.35135,0,222,39615.3086574074,2008-06-16,07:24:28
39.985334,116.351436,0,203,39615.3087152778,2008-06-16,07:24:33
39.985352,116.351523,0,195,39615.3087731482,2008-06-16,07:24:38
39.985324,116.3516,0,181,39615.3088310185,2008-06-16,07:24:43
39.985345,116.351689,0,173,39615.3088888889,2008-06-16,07:24:48
39.985327,116.351763,0,163,39615.3089467593,2008-06-16,07:24:53
39.985291,116.351801,0,160,39615.3090046296,2008-06-16,07:24:58
39.985233,116.351817,0,155,39615.3090625,2008-06-16,07:25:03
39.985158,116.351808,0,153,39615.3091203704,2008-06-16,07:25:08
39.985089,116.351806,0,152,39615.3091782407,2008-06-16,07:25:13
39.985031,116.351823,0,152,39615.3092361111,2008-06-16,07:25:18
39.984967,116.351855,0,144,39615.3092939815,2008-06-16,07:25:23
39.984937,116.351922,0,138,39615.3093518519,2008-06-16,07:25:28
39.984949,116.352023,0,135,39615.3094097222,2008-06-16,07:25:33
39.984938,116.352111,0,132,39615.3094675926,2008-06-16,07:25:38
39.984915,116.352232,0,133,39615.309525463,2008-06-16,07:25:43
39.984942,116.352258,0,128,39615.3095833333,2008-06-16,07:25:48
39.984907,116.352314,0,130,39615.3096412037,2008-06-16,07:25:53
39.98491,116.352402,0,126,39615.3096990741,2008-06-16,07:25:58
39.984944,116.35252,0,120,39615.3097569444,2008-06-16,07:26:03
39.98493,116.35258,0,114,39615.3098148148,2008-06-16,07:26:08
39.984891,116.352633,0,106,39615.3098726852,2008-06-16,07:26:13
39.984929,116.352768,0,104,39615.3099305556,2008-06-16,07:26:18
39.984917,116.35288,0,103,39615.3099884259,2008-06-16,07:26:23
39.9849,116.35296,0,98,39615.3100462963,2008-06-16,07:26:28
39.984881,116.35302,0,96,39615.3101041667,2008-06-16,07:26:33
39.984852,116.353067,0,97,39615.310162037,2008-06-16,07:26:38
39.984853,116.353172,0,95,39615.3102199074,2008-06-16,07:26:43
39.984845,116.353216,0,92,39615.3102777778,2008-06-16,07:26:48
39.984889,116.353226,0,103,39615.3103356481,2008-06-16,07:26:53
39.984897,116.353225,0,102,39615.3103935185,2008-06-16,07:26:58
39.984897,116.353225,0,102,39615.3104282407,2008-06-16,07:27:01
39.984905,116.353224,0,100,39615.3104513889,2008-06-16,07:27:03
39.984921,116.35322,0,99,39615.3105092593,2008-06-16,07:27:08
39.984964,116.353196,0,99,39615.3105671296,2008-06-16,07:27:13
39.985019,116.353137,0,98,39615.310625,2008-06-16,07:27:18
39.985076,116.353076,0,97,39615.3106828704,2008-06-16,07:27:23
39.984746,116.35271,0,139,39615.3111458333,2008-06-16,07:28:03
39.985011,116.352838,0,139,39615.3112037037,2008-06-16,07:28:08
39.984885,116.352776,0,118,39615.3112615741,2008-06-16,07:28:13
39.984817,116.352701,0,119,39615.3113194444,2008-06-16,07:28:18
39.984775,116.352636,0,120,39615.3113773148,2008-06-16,07:28:23
39.984826,116.352524,0,122,39615.3114351852,2008-06-16,07:28:28
39.984826,116.352524,0,122,39615.3114699074,2008-06-16,07:28:31
39.984829,116.352525,0,122,39615.3114930556,2008-06-16,07:28:33
39.984838,116.352525,0,122,39615.3115509259,2008-06-16,07:28:38
39.985097,116.352617,0,281,39615.3214467593,2008-06-16,07:42:53
39.985117,116.352568,0,275,39615.3215046296,2008-06-16,07:42:58
39.985119,116.35255,0,270,39615.3215625,2008-06-16,07:43:03
39.985125,116.352549,0,268,39615.3216203704,2008-06-16,07:43:08
39.985128,116.352548,0,267,39615.3216782407,2008-06-16,07:43:13
39.985134,116.352547,0,266,39615.3217361111,2008-06-16,07:43:18
39.985134,116.352548,0,266,39615.3217939815,2008-06-16,07:43:23
39.98513,116.35255,0,266,39615.3218518518,2008-06-16,07:43:28
39.985133,116.352551,0,266,39615.3219097222,2008-06-16,07:43:33
39.985133,116.352551,0,266,39615.3219444444,2008-06-16,07:43:36
39.985135,116.352551,0,265,39615.3219675926,2008-06-16,07:43:38
39.985118,116.352545,0,265,39615.322025463,2008-06-16,07:43:43
39.985087,116.352529,0,265,39615.3220833333,2008-06-16,07:43:48
39.985087,116.352529,0,265,39615.3221180556,2008-06-16,07:43:51
39.985084,116.352527,0,265,39615.3221412037,2008-06-16,07:43:53
39.985036,116.352511,0,265,39615.3221990741,2008-06-16,07:43:58
39.98497,116.352468,0,264,39615.3222569444,2008-06-16,07:44:03
39.984953,116.352435,0,263,39615.3223148148,2008-06-16,07:44:08
39.98498,116.352423,0,262,39615.3223726852,2008-06-16,07:44:13
39.985028,116.352442,0,262,39615.3224305556,2008-06-16,07:44:18
39.985027,116.352444,0,261,39615.3224884259,2008-06-16,07:44:23
39.985024,116.352444,0,261,39615.3225462963,2008-06-16,07:44:28
39.985023,116.352449,0,261,39615.3226041667,2008-06-16,07:44:33
39.985024,116.35245,0,261,39615.322662037,2008-06-16,07:44:38
39.985025,116.352451,0,261,39615.3227199074,2008-06-16,07:44:43
39.985028,116.352452,0,261,39615.3227777778,2008-06-16,07:44:48
39.985032,116.352454,0,260,39615.3228356481,2008-06-16,07:44:53
39.985032,116.352454,0,260,39615.3228703704,2008-06-16,07:44:56
39.985033,116.352455,0,260,39615.3228935185,2008-06-16,07:44:58
39.985013,116.352467,0,258,39615.3229513889,2008-06-16,07:45:03
39.985001,116.352465,0,257,39615.3230092593,2008-06-16,07:45:08
39.984995,116.352464,0,257,39615.3230671296,2008-06-16,07:45:13
39.984995,116.352464,0,257,39615.3231018518,2008-06-16,07:45:16
39.984987,116.352463,0,257,39615.323125,2008-06-16,07:45:18
39.984978,116.352462,0,256,39615.3231828704,2008-06-16,07:45:23
39.984973,116.352461,0,256,39615.3232407407,2008-06-16,07:45:28
39.984969,116.352462,0,256,39615.3232986111,2008-06-16,07:45:33
39.984964,116.352463,0,256,39615.3233564815,2008-06-16,07:45:38
39.984964,116.352463,0,256,39615.3233912037,2008-06-16,07:45:41
39.984958,116.352463,0,256,39615.3234143518,2008-06-16,07:45:43
39.984969,116.352463,0,256,39615.3234722222,2008-06-16,07:45:48
39.984976,116.352501,0,262,39615.3235300926,2008-06-16,07:45:53
39.984989,116.35253,0,270,39615.323587963,2008-06-16,07:45:58
39.985002,116.352561,0,281,39615.3236458333,2008-06-16,07:46:03
39.984985,116.352554,0,286,39615.3237037037,2008-06-16,07:46:08
39.984984,116.352553,0,288,39615.3237615741,2008-06-16,07:46:13
39.984979,116.352551,0,288,39615.3238194444,2008-06-16,07:46:18
39.984979,116.352551,0,288,39615.3238541667,2008-06-16,07:46:21
39.984985,116.352548,0,288,39615.3238773148,2008-06-16,07:46:23
39.985039,116.352394,0,273,39615.3239351852,2008-06-16,07:46:28
39.985035,116.352377,0,268,39615.3239930556,2008-06-16,07:46:33
39.985024,116.352379,0,268,39615.3240509259,2008-06-16,07:46:38
39.984985,116.352443,0,265,39615.3241087963,2008-06-16,07:46:43
39.984976,116.352476,0,264,39615.3241666667,2008-06-16,07:46:48
39.984979,116.352478,0,264,39615.324224537,2008-06-16,07:46:53
39.984975,116.352479,0,264,39615.3242824074,2008-06-16,07:46:58
39.984973,116.352479,0,264,39615.3243402778,2008-06-16,07:47:03
39.984973,116.352479,0,264,39615.3243981482,2008-06-16,07:47:08
39.984973,116.352479,0,264,39615.3244328704,2008-06-16,07:47:11
39.98498,116.352479,0,264,39615.3244560185,2008-06-16,07:47:13
39.98499,116.352481,0,264,39615.3245138889,2008-06-16,07:47:18
39.984994,116.352483,0,265,39615.3245717593,2008-06-16,07:47:23
39.984994,116.352483,0,265,39615.3246064815,2008-06-16,07:47:26
39.984998,116.352485,0,264,39615.3246296296,2008-06-16,07:47:28
39.985007,116.352485,0,263,39615.3246875,2008-06-16,07:47:33
39.985018,116.352484,0,261,39615.3247453704,2008-06-16,07:47:38
39.984977,116.35248,0,260,39615.3248032407,2008-06-16,07:47:43
39.984963,116.35249,0,259,39615.3248611111,2008-06-16,07:47:48
39.984967,116.352549,0,244,39615.3249189815,2008-06-16,07:47:53
39.984967,116.352549,0,244,39615.3249537037,2008-06-16,07:47:56
39.984971,116.35255,0,244,39615.3249768519,2008-06-16,07:47:58
39.98498,116.352551,0,243,39615.3250347222,2008-06-16,07:48:03
39.984985,116.352552,0,241,39615.3250925926,2008-06-16,07:48:08
39.984986,116.352553,0,239,39615.325150463,2008-06-16,07:48:13
39.98499,116.352552,0,238,39615.3252083333,2008-06-16,07:48:18
39.98499,116.352552,0,238,39615.3252430556,2008-06-16,07:48:21
39.984992,116.352553,0,237,39615.3252662037,2008-06-16,07:48:23
39.985028,116.352571,0,232,39615.3253240741,2008-06-16,07:48:28
39.985063,116.352581,0,220,39615.3253819444,2008-06-16,07:48:33
39.985063,116.352583,0,218,39615.3254398148,2008-06-16,07:48:38
39.985055,116.352583,0,217,39615.3254976852,2008-06-16,07:48:43
39.985052,116.352583,0,217,39615.3255555556,2008-06-16,07:48:48
39.985047,116.352583,0,216,39615.3256134259,2008-06-16,07:48:53
39.985047,116.352583,0,216,39615.3256712963,2008-06-16,07:48:58
39.985051,116.352582,0,216,39615.3257291667,2008-06-16,07:49:03
39.985051,116.352582,0,216,39615.3257638889,2008-06-16,07:49:06
39.985054,116.352581,0,216,39615.325787037,2008-06-16,07:49:08
39.985063,116.352582,0,217,39615.3258449074,2008-06-16,07:49:13
39.985067,116.352581,0,217,39615.3259027778,2008-06-16,07:49:18
39.985064,116.352581,0,217,39615.3259606481,2008-06-16,07:49:23
39.985063,116.352581,0,217,39615.3260185185,2008-06-16,07:49:28
39.98507,116.352581,0,217,39615.3260763889,2008-06-16,07:49:33
39.98507,116.352581,0,217,39615.3261111111,2008-06-16,07:49:36
39.985074,116.352582,0,217,39615.3261342593,2008-06-16,07:49:38
39.985083,116.352582,0,217,39615.3261921296,2008-06-16,07:49:43
39.985092,116.352582,0,218,39615.32625,2008-06-16,07:49:48
39.985092,116.352582,0,218,39615.3262847222,2008-06-16,07:49:51
39.985092,116.352583,0,219,39615.3263078704,2008-06-16,07:49:53
39.985063,116.352585,0,222,39615.3263657407,2008-06-16,07:49:58
39.985008,116.352565,0,224,39615.3264236111,2008-06-16,07:50:03
39.984945,116.352518,0,224,39615.3264814815,2008-06-16,07:50:08
39.984911,116.352493,0,226,39615.3265393519,2008-06-16,07:50:13
39.984923,116.352521,0,227,39615.3265972222,2008-06-16,07:50:18
39.98495,116.352584,0,228,39615.3266550926,2008-06-16,07:50:23
39.98495,116.352584,0,228,39615.3266898148,2008-06-16,07:50:26
39.984942,116.352586,0,228,39615.326712963,2008-06-16,07:50:28
39.984922,116.352616,0,228,39615.3267708333,2008-06-16,07:50:33
39.984912,116.352668,0,230,39615.3268287037,2008-06-16,07:50:38
39.984922,116.352713,0,228,39615.3268865741,2008-06-16,07:50:43
39.984974,116.352737,0,225,39615.3269444444,2008-06-16,07:50:48
39.985025,116.35275,0,221,39615.3270023148,2008-06-16,07:50:53
39.985034,116.352758,0,221,39615.3270601852,2008-06-16,07:50:58
39.98503,116.352758,0,222,39615.3271180556,2008-06-16,07:51:03
39.985035,116.352757,0,222,39615.3271759259,2008-06-16,07:51:08
39.985035,116.352757,0,222,39615.3272106481,2008-06-16,07:51:11
39.985039,116.352756,0,222,39615.3272337963,2008-06-16,07:51:13
39.98505,116.352754,0,223,39615.3272916667,2008-06-16,07:51:18
39.985077,116.352714,0,226,39615.327349537,2008-06-16,07:51:23
39.985079,116.352707,0,226,39615.3274074074,2008-06-16,07:51:28
39.985087,116.352707,0,227,39615.3274652778,2008-06-16,07:51:33
39.985091,116.352708,0,227,39615.3275231481,2008-06-16,07:51:38
39.985089,116.35271,0,227,39615.3275810185,2008-06-16,07:51:43
39.985089,116.35271,0,227,39615.3276157407,2008-06-16,07:51:46
39.985096,116.352711,0,227,39615.3276388889,2008-06-16,07:51:48
39.985107,116.352712,0,226,39615.3276967593,2008-06-16,07:51:53
39.985118,116.352713,0,225,39615.3277546296,2008-06-16,07:51:58
39.985118,116.352714,0,223,39615.3278125,2008-06-16,07:52:03
39.985118,116.352715,0,222,39615.3278703704,2008-06-16,07:52:08
39.985122,116.352715,0,221,39615.3279282407,2008-06-16,07:52:13
39.985122,116.352715,0,220,39615.3279861111,2008-06-16,07:52:18
39.985122,116.352715,0,220,39615.3280208333,2008-06-16,07:52:21
39.985119,116.352715,0,220,39615.3280439815,2008-06-16,07:52:23
39.98511,116.352714,0,220,39615.3281018519,2008-06-16,07:52:28
39.985107,116.352712,0,220,39615.3281597222,2008-06-16,07:52:33
39.985107,116.352712,0,220,39615.3281944444,2008-06-16,07:52:36
39.9851,116.35271,0,220,39615.3282175926,2008-06-16,07:52:38
39.985081,116.352682,0,216,39615.328275463,2008-06-16,07:52:43
39.985085,116.352684,0,215,39615.3283333333,2008-06-16,07:52:48
39.985085,116.352684,0,215,39615.3283680556,2008-06-16,07:52:51
39.985083,116.352687,0,214,39615.3283912037,2008-06-16,07:52:53
39.985084,116.352716,0,210,39615.3284490741,2008-06-16,07:52:58
39.985075,116.352733,0,206,39615.3285069444,2008-06-16,07:53:03
39.985077,116.352734,0,205,39615.3285648148,2008-06-16,07:53:08
39.985071,116.352735,0,204,39615.3286226852,2008-06-16,07:53:13
39.985065,116.352735,0,204,39615.3286805556,2008-06-16,07:53:18
39.985065,116.352735,0,204,39615.3287152778,2008-06-16,07:53:21
39.985059,116.352735,0,204,39615.3287384259,2008-06-16,07:53:23
39.985018,116.352717,0,207,39615.3287962963,2008-06-16,07:53:28
39.984984,116.352711,0,212,39615.3288541667,2008-06-16,07:53:33
39.984976,116.352711,0,212,39615.328912037,2008-06-16,07:53:38
39.984977,116.352712,0,213,39615.3289699074,2008-06-16,07:53:43
39.984983,116.352713,0,213,39615.3290277778,2008-06-16,07:53:48
39.984983,116.352713,0,213,39615.3290625,2008-06-16,07:53:51
39.984987,116.352714,0,213,39615.3290856481,2008-06-16,07:53:53
39.984996,116.352714,0,215,39615.3291435185,2008-06-16,07:53:58
39.984996,116.352714,0,215,39615.3291782407,2008-06-16,07:54:01
39.985001,116.352715,0,218,39615.3292013889,2008-06-16,07:54:03
39.985011,116.352714,0,223,39615.3292592593,2008-06-16,07:54:08
39.985012,116.352715,0,230,39615.3293171296,2008-06-16,07:54:13
39.985007,116.352716,0,232,39615.329375,2008-06-16,07:54:18
39.985004,116.352717,0,233,39615.3294328704,2008-06-16,07:54:23
39.985002,116.352718,0,234,39615.3294907407,2008-06-16,07:54:28
39.984998,116.352719,0,234,39615.3295486111,2008-06-16,07:54:33
39.984995,116.35272,0,234,39615.3296064815,2008-06-16,07:54:38
39.984988,116.352721,0,234,39615.3296643518,2008-06-16,07:54:43
39.984985,116.352721,0,234,39615.3297222222,2008-06-16,07:54:48
39.984983,116.352721,0,234,39615.3297800926,2008-06-16,07:54:53
39.984983,116.352721,0,234,39615.3298148148,2008-06-16,07:54:56
39.984988,116.352721,0,234,39615.329837963,2008-06-16,07:54:58
39.984997,116.352721,0,234,39615.3298958333,2008-06-16,07:55:03
39.985037,116.352752,0,234,39615.3299537037,2008-06-16,07:55:08
39.985115,116.35281,0,237,39615.3300115741,2008-06-16,07:55:13
39.985156,116.352832,0,236,39615.3300694444,2008-06-16,07:55:18
39.985165,116.352834,0,243,39615.3301273148,2008-06-16,07:55:23
39.985175,116.352832,0,245,39615.3301851852,2008-06-16,07:55:28
39.985175,116.352832,0,245,39615.3302430556,2008-06-16,07:55:33
39.985175,116.352832,0,246,39615.3303009259,2008-06-16,07:55:38
39.985174,116.352832,0,246,39615.3303587963,2008-06-16,07:55:43
39.985172,116.352831,0,247,39615.3304166667,2008-06-16,07:55:48
39.985179,116.352831,0,247,39615.330474537,2008-06-16,07:55:53
39.985179,116.352831,0,247,39615.3305092593,2008-06-16,07:55:56
39.985187,116.35283,0,248,39615.3305324074,2008-06-16,07:55:58
39.985227,116.352856,0,254,39615.3305902778,2008-06-16,07:56:03
39.985227,116.352856,0,254,39615.330625,2008-06-16,07:56:06
39.985227,116.352851,0,256,39615.3306481481,2008-06-16,07:56:08
39.985206,116.352833,0,258,39615.3307060185,2008-06-16,07:56:13
39.985249,116.352839,0,263,39615.3307638889,2008-06-16,07:56:18
39.985243,116.352838,0,263,39615.3308217593,2008-06-16,07:56:23
39.985243,116.352838,0,263,39615.3308564815,2008-06-16,07:56:26
39.985241,116.352839,0,264,39615.3308796296,2008-06-16,07:56:28
39.985231,116.352845,0,265,39615.3309375,2008-06-16,07:56:33
39.985258,116.35284,0,264,39615.3309953704,2008-06-16,07:56:38
39.985256,116.35284,0,265,39615.3310532407,2008-06-16,07:56:43
39.985263,116.35284,0,264,39615.3311111111,2008-06-16,07:56:48
39.985264,116.35284,0,264,39615.3311689815,2008-06-16,07:56:53
39.985261,116.352841,0,264,39615.3312268518,2008-06-16,07:56:58
39.985254,116.352841,0,263,39615.3312847222,2008-06-16,07:57:03
39.98525,116.352841,0,263,39615.3313425926,2008-06-16,07:57:08
39.98525,116.352841,0,263,39615.3313773148,2008-06-16,07:57:11
39.985249,116.35284,0,263,39615.331400463,2008-06-16,07:57:13
39.985213,116.352787,0,264,39615.3314583333,2008-06-16,07:57:18
39.985168,116.352701,0,266,39615.3315162037,2008-06-16,07:57:23
39.985159,116.352699,0,266,39615.3315740741,2008-06-16,07:57:28
39.985091,116.352617,0,271,39615.3316319444,2008-06-16,07:57:33
39.985042,116.352542,0,275,39615.3316898148,2008-06-16,07:57:38
39.98504,116.35252,0,274,39615.3317476852,2008-06-16,07:57:43
39.985041,116.352515,0,273,39615.3318055556,2008-06-16,07:57:48
39.985041,116.352515,0,273,39615.3318402778,2008-06-16,07:57:51
39.985046,116.352516,0,273,39615.3318634259,2008-06-16,07:57:53
39.985162,116.352534,0,270,39615.3319212963,2008-06-16,07:57:58
39.985283,116.352569,0,271,39615.3319791667,2008-06-16,07:58:03
39.985383,116.352586,0,273,39615.332037037,2008-06-16,07:58:08
39.985432,116.352578,0,273,39615.3320949074,2008-06-16,07:58:13
39.985449,116.352571,0,274,39615.3321527778,2008-06-16,07:58:18
39.985457,116.35257,0,275,39615.3322106482,2008-06-16,07:58:23
39.985457,116.35257,0,275,39615.3322453704,2008-06-16,07:58:26
39.985452,116.352571,0,276,39615.3322685185,2008-06-16,07:58:28
39.985404,116.35257,0,276,39615.3323263889,2008-06-16,07:58:33
39.985395,116.352569,0,275,39615.3323842593,2008-06-16,07:58:38
39.985405,116.352553,0,275,39615.3324421296,2008-06-16,07:58:43
39.985405,116.352553,0,275,39615.3324768519,2008-06-16,07:58:46
39.985406,116.352553,0,276,39615.3325,2008-06-16,07:58:48
39.985383,116.352527,0,274,39615.3325578704,2008-06-16,07:58:53
39.985304,116.352528,0,268,39615.3326157407,2008-06-16,07:58:58
39.985236,116.352539,0,261,39615.3326736111,2008-06-16,07:59:03
39.985225,116.352569,0,256,39615.3327314815,2008-06-16,07:59:08
39.985201,116.352581,0,255,39615.3327893519,2008-06-16,07:59:13
39.985197,116.352582,0,255,39615.3328472222,2008-06-16,07:59:18
39.985197,116.352582,0,255,39615.3328819444,2008-06-16,07:59:21
39.985189,116.352583,0,255,39615.3329050926,2008-06-16,07:59:23
39.985177,116.352583,0,255,39615.332962963,2008-06-16,07:59:28
39.985121,116.352578,0,257,39615.3330208333,2008-06-16,07:59:33
39.985069,116.352589,0,257,39615.3330787037,2008-06-16,07:59:38
39.985314,116.352539,0,231,39615.3528125,2008-06-16,08:28:03
39.985371,116.352545,0,221,39615.3528703704,2008-06-16,08:28:08
39.985412,116.352588,0,206,39615.3529282407,2008-06-16,08:28:13
39.985397,116.352593,0,205,39615.3529861111,2008-06-16,08:28:18
39.985389,116.352617,0,204,39615.3530439815,2008-06-16,08:28:23
39.985377,116.352655,0,207,39615.3531018518,2008-06-16,08:28:28
39.985353,116.352671,0,211,39615.3531597222,2008-06-16,08:28:33
39.985334,116.352659,0,216,39615.3532175926,2008-06-16,08:28:38
39.985334,116.352659,0,216,39615.3532523148,2008-06-16,08:28:41
39.985327,116.352659,0,216,39615.353275463,2008-06-16,08:28:43
39.985218,116.352613,0,227,39615.3533333333,2008-06-16,08:28:48
39.985136,116.352601,0,229,39615.3533912037,2008-06-16,08:28:53
39.985109,116.352603,0,231,39615.3534490741,2008-06-16,08:28:58
39.985109,116.352603,0,231,39615.3534837963,2008-06-16,08:29:01
39.985106,116.3526,0,232,39615.3535069444,2008-06-16,08:29:03
39.985107,116.352617,0,233,39615.3535648148,2008-06-16,08:29:08
39.985109,116.352628,0,234,39615.3536226852,2008-06-16,08:29:13
39.985112,116.352628,0,235,39615.3536805556,2008-06-16,08:29:18
39.985112,116.352628,0,235,39615.3537152778,2008-06-16,08:29:21
39.985105,116.35263,0,235,39615.3537384259,2008-06-16,08:29:23
39.985096,116.352632,0,234,39615.3537962963,2008-06-16,08:29:28
39.985091,116.352634,0,234,39615.3538541667,2008-06-16,08:29:33
39.985093,116.352636,0,234,39615.353912037,2008-06-16,08:29:38
39.985086,116.352636,0,234,39615.3539699074,2008-06-16,08:29:43
39.985081,116.352638,0,234,39615.3540277778,2008-06-16,08:29:48
39.985081,116.352639,0,234,39615.3540856481,2008-06-16,08:29:53
39.985082,116.352641,0,234,39615.3541435185,2008-06-16,08:29:58
39.985087,116.352641,0,234,39615.3542013889,2008-06-16,08:30:03
39.985087,116.352639,0,233,39615.3542592593,2008-06-16,08:30:08
39.98508,116.352634,0,233,39615.3543171296,2008-06-16,08:30:13
39.985079,116.35263,0,233,39615.354375,2008-06-16,08:30:18
39.985072,116.352628,0,233,39615.3544328704,2008-06-16,08:30:23
39.985069,116.352626,0,234,39615.3544907407,2008-06-16,08:30:28
39.985068,116.352623,0,234,39615.3545486111,2008-06-16,08:30:33
39.985068,116.352623,0,234,39615.3545833333,2008-06-16,08:30:36
39.985062,116.352621,0,234,39615.3546064815,2008-06-16,08:30:38
39.985025,116.352553,0,238,39615.3546643518,2008-06-16,08:30:43
39.98502,116.352542,0,242,39615.3547222222,2008-06-16,08:30:48
39.985009,116.352558,0,247,39615.3547800926,2008-06-16,08:30:53
39.985006,116.352559,0,247,39615.354837963,2008-06-16,08:30:58
39.985006,116.352559,0,247,39615.3548726852,2008-06-16,08:31:01
39.985014,116.35256,0,247,39615.3548958333,2008-06-16,08:31:03
39.985021,116.352579,0,250,39615.3549537037,2008-06-16,08:31:08
39.985022,116.35256,0,249,39615.3550115741,2008-06-16,08:31:13
39.98503,116.352543,0,249,39615.3550694444,2008-06-16,08:31:18
39.985039,116.35254,0,249,39615.3551273148,2008-06-16,08:31:23
39.985039,116.35254,0,249,39615.355162037,2008-06-16,08:31:26
39.985046,116.352535,0,249,39615.3551851852,2008-06-16,08:31:28
39.985082,116.352554,0,248,39615.3552430556,2008-06-16,08:31:33
39.985118,116.352588,0,238,39615.3553009259,2008-06-16,08:31:38
39.985159,116.352604,0,235,39615.3553587963,2008-06-16,08:31:43
39.985168,116.352606,0,235,39615.3554166667,2008-06-16,08:31:48
39.985165,116.352606,0,235,39615.355474537,2008-06-16,08:31:53
39.985165,116.352606,0,235,39615.3555092593,2008-06-16,08:31:56
39.985166,116.352604,0,235,39615.3555324074,2008-06-16,08:31:58
39.985152,116.35257,0,238,39615.3555902778,2008-06-16,08:32:03
39.985156,116.352522,0,240,39615.3556481482,2008-06-16,08:32:08
39.98516,116.35248,0,242,39615.3557060185,2008-06-16,08:32:13
39.985171,116.352464,0,244,39615.3557638889,2008-06-16,08:32:18
39.985181,116.352463,0,244,39615.3558217593,2008-06-16,08:32:23
39.98522,116.352459,0,244,39615.3558796296,2008-06-16,08:32:28
39.985264,116.352463,0,240,39615.3559375,2008-06-16,08:32:33
39.985296,116.352461,0,230,39615.3559953704,2008-06-16,08:32:38
39.985294,116.352429,0,224,39615.3560532407,2008-06-16,08:32:43
39.98529,116.352418,0,230,39615.3561111111,2008-06-16,08:32:48
39.985267,116.35244,0,231,39615.3561689815,2008-06-16,08:32:53
39.985278,116.352472,0,233,39615.3562268519,2008-06-16,08:32:58
39.985272,116.35251,0,234,39615.3562847222,2008-06-16,08:33:03
39.985269,116.352555,0,237,39615.3563425926,2008-06-16,08:33:08
39.985265,116.352576,0,242,39615.356400463,2008-06-16,08:33:13
39.985265,116.352576,0,242,39615.3564351852,2008-06-16,08:33:16
39.985264,116.352578,0,243,39615.3564583333,2008-06-16,08:33:18
39.985264,116.352595,0,243,39615.3565162037,2008-06-16,08:33:23
39.985267,116.352601,0,243,39615.3565740741,2008-06-16,08:33:28
39.985267,116.352602,0,243,39615.3566319444,2008-06-16,08:33:33
39.985267,116.352602,0,244,39615.3566898148,2008-06-16,08:33:38
39.985264,116.352602,0,244,39615.3567476852,2008-06-16,08:33:43
39.985264,116.352602,0,244,39615.3567824074,2008-06-16,08:33:46
39.98526,116.352603,0,244,39615.3568055556,2008-06-16,08:33:48
39.985251,116.352603,0,244,39615.3568634259,2008-06-16,08:33:53
39.985173,116.352609,0,243,39615.3569212963,2008-06-16,08:33:58
39.985128,116.352609,0,241,39615.3569791667,2008-06-16,08:34:03
39.985089,116.352616,0,237,39615.357037037,2008-06-16,08:34:08
39.985088,116.352655,0,234,39615.3570949074,2008-06-16,08:34:13
39.985088,116.352655,0,234,39615.3571296296,2008-06-16,08:34:16
39.98509,116.352656,0,233,39615.3571527778,2008-06-16,08:34:18
39.985079,116.352649,0,232,39615.3572106481,2008-06-16,08:34:23
39.985038,116.352626,0,230,39615.3572685185,2008-06-16,08:34:28
39.985022,116.35258,0,232,39615.3573263889,2008-06-16,08:34:33
39.985025,116.352543,0,236,39615.3573842593,2008-06-16,08:34:38
39.985022,116.352519,0,239,39615.3574421296,2008-06-16,08:34:43
39.985018,116.352519,0,239,39615.3575,2008-06-16,08:34:48
39.985018,116.352519,0,239,39615.3575347222,2008-06-16,08:34:51
39.985018,116.352519,0,239,39615.3575578704,2008-06-16,08:34:53
39.985048,116.352521,0,240,39615.3576157407,2008-06-16,08:34:58
39.985086,116.352515,0,245,39615.3576736111,2008-06-16,08:35:03
39.985099,116.352501,0,248,39615.3577314815,2008-06-16,08:35:08
39.985047,116.352539,0,250,39615.3577893519,2008-06-16,08:35:13
39.984962,116.35264,0,255,39615.3578472222,2008-06-16,08:35:18
39.984928,116.35258,0,275,39615.3579050926,2008-06-16,08:35:23
39.984929,116.352542,0,292,39615.357962963,2008-06-16,08:35:28
39.984928,116.352543,0,292,39615.3580208333,2008-06-16,08:35:33
39.984928,116.352543,0,292,39615.3580555556,2008-06-16,08:35:36
39.984927,116.352544,0,292,39615.3580787037,2008-06-16,08:35:38
39.984933,116.352555,0,294,39615.3581365741,2008-06-16,08:35:43
39.984953,116.352585,0,295,39615.3581944444,2008-06-16,08:35:48
39.984951,116.352586,0,295,39615.3582523148,2008-06-16,08:35:53
39.984956,116.352586,0,296,39615.3583101852,2008-06-16,08:35:58
39.984959,116.352587,0,296,39615.3583680556,2008-06-16,08:36:03
39.984959,116.352587,0,296,39615.3584027778,2008-06-16,08:36:06
39.984962,116.352587,0,297,39615.3584259259,2008-06-16,08:36:08
39.984973,116.352589,0,299,39615.3584837963,2008-06-16,08:36:13
39.984978,116.35259,0,301,39615.3585416667,2008-06-16,08:36:18
39.984976,116.35259,0,302,39615.358599537,2008-06-16,08:36:23
39.984972,116.352591,0,303,39615.3586574074,2008-06-16,08:36:28
39.984974,116.352589,0,303,39615.3587152778,2008-06-16,08:36:33
39.984974,116.352589,0,303,39615.35875,2008-06-16,08:36:36
39.98498,116.35259,0,304,39615.3587731481,2008-06-16,08:36:38
39.984993,116.352612,0,305,39615.3588310185,2008-06-16,08:36:43
39.985,116.352616,0,303,39615.3588888889,2008-06-16,08:36:48
39.984999,116.352616,0,304,39615.3589467593,2008-06-16,08:36:53
39.985004,116.352615,0,304,39615.3590046296,2008-06-16,08:36:58
39.985005,116.352615,0,303,39615.3590625,2008-06-16,08:37:03
39.985005,116.352615,0,303,39615.3590972222,2008-06-16,08:37:06
39.985005,116.352614,0,303,39615.3591203704,2008-06-16,08:37:08
39.985018,116.35261,0,302,39615.3591782407,2008-06-16,08:37:13
39.985013,116.352588,0,291,39615.3592361111,2008-06-16,08:37:18
39.985025,116.352583,0,288,39615.3592939815,2008-06-16,08:37:23
39.985033,116.352554,0,276,39615.3593518519,2008-06-16,08:37:28
39.985031,116.352555,0,270,39615.3594097222,2008-06-16,08:37:33
39.985032,116.352556,0,268,39615.3594675926,2008-06-16,08:37:38
39.985036,116.352558,0,266,39615.359525463,2008-06-16,08:37:43
39.985034,116.35256,0,266,39615.3595833333,2008-06-16,08:37:48
39.985034,116.35256,0,266,39615.3596180556,2008-06-16,08:37:51
39.98503,116.352561,0,266,39615.3596412037,2008-06-16,08:37:53
39.98497,116.352592,0,274,39615.3596990741,2008-06-16,08:37:58
39.984959,116.352607,0,277,39615.3597569444,2008-06-16,08:38:03
39.984957,116.352608,0,277,39615.3598148148,2008-06-16,08:38:08
39.984957,116.352608,0,277,39615.359849537,2008-06-16,08:38:11
39.98495,116.352609,0,277,39615.3598726852,2008-06-16,08:38:13
39.984907,116.352634,0,279,39615.3599305556,2008-06-16,08:38:18
39.984876,116.352608,0,279,39615.3599884259,2008-06-16,08:38:23
39.984888,116.35259,0,278,39615.3600462963,2008-06-16,08:38:28
39.984896,116.352578,0,278,39615.3601041667,2008-06-16,08:38:33
39.984896,116.352578,0,278,39615.360162037,2008-06-16,08:38:38
39.9849,116.352578,0,278,39615.3602199074,2008-06-16,08:38:43
39.984896,116.352576,0,278,39615.3602777778,2008-06-16,08:38:48
39.984903,116.352576,0,278,39615.3603356481,2008-06-16,08:38:53
39.984902,116.352577,0,278,39615.3603935185,2008-06-16,08:38:58
39.984896,116.352576,0,278,39615.3604513889,2008-06-16,08:39:03
39.984895,116.352576,0,278,39615.3605092593,2008-06-16,08:39:08
39.984893,116.352577,0,278,39615.3605671296,2008-06-16,08:39:13
39.984893,116.352577,0,278,39615.3606018518,2008-06-16,08:39:16
39.984888,116.352579,0,278,39615.360625,2008-06-16,08:39:18
39.98489,116.352607,0,281,39615.3606828704,2008-06-16,08:39:23
39.984891,116.352654,0,284,39615.3607407407,2008-06-16,08:39:28
39.984892,116.352655,0,284,39615.3607986111,2008-06-16,08:39:33
39.98489,116.352656,0,285,39615.3608564815,2008-06-16,08:39:38
39.98489,116.352656,0,285,39615.3608912037,2008-06-16,08:39:41
39.984885,116.352659,0,285,39615.3609143518,2008-06-16,08:39:43
39.984913,116.352694,0,291,39615.3609722222,2008-06-16,08:39:48
39.984942,116.352708,0,296,39615.3610300926,2008-06-16,08:39:53
39.984973,116.352725,0,301,39615.361087963,2008-06-16,08:39:58
39.985,116.352732,0,304,39615.3611458333,2008-06-16,08:40:03
39.985023,116.352766,0,311,39615.3612037037,2008-06-16,08:40:08
39.985014,116.352784,0,321,39615.3612615741,2008-06-16,08:40:13
39.984985,116.352779,0,324,39615.3613194444,2008-06-16,08:40:18
39.984946,116.352772,0,323,39615.3613773148,2008-06-16,08:40:23
39.984938,116.352772,0,324,39615.3614351852,2008-06-16,08:40:28
39.984938,116.352772,0,324,39615.3614699074,2008-06-16,08:40:31
39.984935,116.352773,0,324,39615.3614930556,2008-06-16,08:40:33
39.984953,116.352746,0,325,39615.3615509259,2008-06-16,08:40:38
39.984945,116.352701,0,332,39615.3616087963,2008-06-16,08:40:43
39.984947,116.3527,0,333,39615.3616666667,2008-06-16,08:40:48
39.984947,116.352699,0,333,39615.361724537,2008-06-16,08:40:53
39.984947,116.352699,0,333,39615.3617592593,2008-06-16,08:40:56
39.984942,116.352697,0,333,39615.3617824074,2008-06-16,08:40:58
39.984954,116.35265,0,332,39615.3618402778,2008-06-16,08:41:03
39.984968,116.352645,0,332,39615.3618981481,2008-06-16,08:41:08
39.984971,116.352645,0,332,39615.3619560185,2008-06-16,08:41:13
39.984965,116.352645,0,332,39615.3620138889,2008-06-16,08:41:18
39.984964,116.352646,0,332,39615.3620717593,2008-06-16,08:41:23
39.98496,116.352646,0,332,39615.3621296296,2008-06-16,08:41:28
39.984953,116.352639,0,332,39615.3621875,2008-06-16,08:41:33
39.984953,116.352639,0,332,39615.3622222222,2008-06-16,08:41:36
39.98496,116.352637,0,332,39615.3622453704,2008-06-16,08:41:38
39.984957,116.35262,0,333,39615.3623032407,2008-06-16,08:41:43
39.98497,116.352577,0,331,39615.3623611111,2008-06-16,08:41:48
39.984976,116.35256,0,330,39615.3624189815,2008-06-16,08:41:53
39.984996,116.352543,0,327,39615.3624768518,2008-06-16,08:41:58
39.985005,116.352539,0,325,39615.3625347222,2008-06-16,08:42:03
39.985013,116.35254,0,324,39615.3625925926,2008-06-16,08:42:08
39.985013,116.35254,0,324,39615.3626273148,2008-06-16,08:42:11
39.98502,116.35254,0,323,39615.362650463,2008-06-16,08:42:13
39.985096,116.352561,0,323,39615.3627083333,2008-06-16,08:42:18
39.98517,116.352578,0,315,39615.3627662037,2008-06-16,08:42:23
39.985221,116.35257,0,297,39615.3628240741,2008-06-16,08:42:28
39.985213,116.352561,0,283,39615.3628819444,2008-06-16,08:42:33
39.985217,116.352552,0,276,39615.3629398148,2008-06-16,08:42:38
39.985219,116.352553,0,270,39615.3629976852,2008-06-16,08:42:43
39.985219,116.352553,0,270,39615.3630324074,2008-06-16,08:42:46
39.985212,116.352553,0,268,39615.3630555556,2008-06-16,08:42:48
39.985172,116.352511,0,269,39615.3631134259,2008-06-16,08:42:53
39.985151,116.352446,0,269,39615.3631712963,2008-06-16,08:42:58
39.985142,116.352421,0,268,39615.3632291667,2008-06-16,08:43:03
39.985142,116.352421,0,268,39615.3632638889,2008-06-16,08:43:06
39.985144,116.352422,0,268,39615.363287037,2008-06-16,08:43:08
39.985178,116.352475,0,266,39615.3633449074,2008-06-16,08:43:13
39.98519,116.352495,0,266,39615.3634027778,2008-06-16,08:43:18
39.985195,116.352496,0,266,39615.3634606482,2008-06-16,08:43:23
39.985196,116.352497,0,266,39615.3635185185,2008-06-16,08:43:28
39.985195,116.352497,0,267,39615.3635763889,2008-06-16,08:43:33
39.985193,116.352499,0,267,39615.3636342593,2008-06-16,08:43:38
39.985193,116.352499,0,267,39615.3636689815,2008-06-16,08:43:41
39.98519,116.3525,0,267,39615.3636921296,2008-06-16,08:43:43
39.985218,116.352555,0,274,39615.36375,2008-06-16,08:43:48
39.985225,116.352565,0,281,39615.3638078704,2008-06-16,08:43:53
39.98523,116.352564,0,282,39615.3638657407,2008-06-16,08:43:58
39.985229,116.352564,0,284,39615.3639236111,2008-06-16,08:44:03
39.985222,116.352563,0,285,39615.3639814815,2008-06-16,08:44:08
39.985216,116.352559,0,292,39615.3640393519,2008-06-16,08:44:13
39.985216,116.352559,0,292,39615.3640740741,2008-06-16,08:44:16
39.985213,116.352563,0,294,39615.3640972222,2008-06-16,08:44:18
39.985243,116.352569,0,299,39615.3641550926,2008-06-16,08:44:23
39.985243,116.352569,0,300,39615.364212963,2008-06-16,08:44:28
39.98525,116.35257,0,301,39615.3642708333,2008-06-16,08:44:33
39.98525,116.35257,0,301,39615.3643055556,2008-06-16,08:44:36
39.985246,116.352571,0,301,39615.3643287037,2008-06-16,08:44:38
39.985222,116.352597,0,298,39615.3643865741,2008-06-16,08:44:43
39.985172,116.352628,0,296,39615.3644444444,2008-06-16,08:44:48
39.985152,116.352633,0,298,39615.3645023148,2008-06-16,08:44:53
39.985127,116.352612,0,299,39615.3645601852,2008-06-16,08:44:58
39.985124,116.352593,0,303,39615.3646180556,2008-06-16,08:45:03
39.985128,116.352592,0,303,39615.3646759259,2008-06-16,08:45:08
39.985128,116.352592,0,303,39615.3647106481,2008-06-16,08:45:11
39.985123,116.352593,0,304,39615.3647337963,2008-06-16,08:45:13
39.985111,116.352595,0,304,39615.3647916667,2008-06-16,08:45:18
39.9851,116.352604,0,306,39615.364849537,2008-06-16,08:45:23
39.9851,116.352647,0,311,39615.3649074074,2008-06-16,08:45:28
39.985102,116.352675,0,314,39615.3649652778,2008-06-16,08:45:33
39.985096,116.352675,0,314,39615.3650231481,2008-06-16,08:45:38
39.985096,116.352675,0,314,39615.3650578704,2008-06-16,08:45:41
39.985098,116.352675,0,315,39615.3650810185,2008-06-16,08:45:43
39.985084,116.352686,0,316,39615.3651388889,2008-06-16,08:45:48
39.985084,116.352686,0,316,39615.3651736111,2008-06-16,08:45:51
39.985086,116.352686,0,316,39615.3651967593,2008-06-16,08:45:53
39.985095,116.352687,0,317,39615.3652546296,2008-06-16,08:45:58
39.985095,116.352687,0,317,39615.3652893519,2008-06-16,08:46:01
39.985095,116.352688,0,319,39615.3653125,2008-06-16,08:46:03
39.98507,116.352681,0,319,39615.3653703704,2008-06-16,08:46:08
39.98506,116.352681,0,319,39615.3654282407,2008-06-16,08:46:13
39.98505,116.35268,0,319,39615.3654861111,2008-06-16,08:46:18
39.985041,116.35268,0,319,39615.3655439815,2008-06-16,08:46:23
39.985039,116.35268,0,318,39615.3656018519,2008-06-16,08:46:28
39.985038,116.35268,0,318,39615.3656597222,2008-06-16,08:46:33
39.985039,116.352679,0,318,39615.3657175926,2008-06-16,08:46:38
39.985039,116.352679,0,318,39615.3657523148,2008-06-16,08:46:41
39.985046,116.352678,0,317,39615.365775463,2008-06-16,08:46:43
39.985071,116.352673,0,310,39615.3658333333,2008-06-16,08:46:48
39.985092,116.352664,0,299,39615.3658912037,2008-06-16,08:46:53
39.985084,116.35267,0,295,39615.3659490741,2008-06-16,08:46:58
39.985086,116.352669,0,294,39615.3660069444,2008-06-16,08:47:03
39.985092,116.352668,0,292,39615.3660648148,2008-06-16,08:47:08
39.985095,116.352667,0,290,39615.3661226852,2008-06-16,08:47:13
39.985095,116.352667,0,290,39615.3661574074,2008-06-16,08:47:16
39.985097,116.352667,0,289,39615.3661805556,2008-06-16,08:47:18
39.985078,116.352642,0,287,39615.3662384259,2008-06-16,08:47:23
39.985029,116.352599,0,288,39615.3662962963,2008-06-16,08:47:28
39.985019,116.352595,0,288,39615.3663541667,2008-06-16,08:47:33
39.985019,116.352595,0,288,39615.3663888889,2008-06-16,08:47:36
39.985015,116.352595,0,288,39615.366412037,2008-06-16,08:47:38
39.985006,116.352594,0,288,39615.3664699074,2008-06-16,08:47:43
39.985004,116.352592,0,288,39615.3665277778,2008-06-16,08:47:48
39.985009,116.352592,0,287,39615.3665856481,2008-06-16,08:47:53
39.985011,116.352592,0,287,39615.3666435185,2008-06-16,08:47:58
39.985011,116.352592,0,287,39615.3666782407,2008-06-16,08:48:01
39.985015,116.352591,0,286,39615.3667013889,2008-06-16,08:48:03
39.985024,116.352591,0,285,39615.3667592593,2008-06-16,08:48:08
39.985034,116.3526,0,282,39615.3668171296,2008-06-16,08:48:13
39.985051,116.352615,0,268,39615.366875,2008-06-16,08:48:18
39.985057,116.352618,0,260,39615.3669328704,2008-06-16,08:48:23
39.985062,116.352619,0,254,39615.3669907407,2008-06-16,08:48:28
39.985061,116.352619,0,252,39615.3670486111,2008-06-16,08:48:33
39.985061,116.35262,0,252,39615.3671064815,2008-06-16,08:48:38
39.985063,116.35262,0,251,39615.3671643519,2008-06-16,08:48:43
39.985061,116.352621,0,251,39615.3672222222,2008-06-16,08:48:48
39.985061,116.352621,0,251,39615.3672569444,2008-06-16,08:48:51
39.985069,116.352621,0,251,39615.3672800926,2008-06-16,08:48:53
39.985058,116.35263,0,251,39615.367337963,2008-06-16,08:48:58
39.985052,116.352625,0,252,39615.3673958333,2008-06-16,08:49:03
39.985046,116.352624,0,253,39615.3674537037,2008-06-16,08:49:08
39.985046,116.352624,0,253,39615.3674884259,2008-06-16,08:49:11
39.985038,116.352623,0,253,39615.3675115741,2008-06-16,08:49:13
39.985018,116.352614,0,253,39615.3675694444,2008-06-16,08:49:18
39.984988,116.352579,0,253,39615.3676273148,2008-06-16,08:49:23
39.984988,116.352579,0,253,39615.367662037,2008-06-16,08:49:26
39.984988,116.352571,0,252,39615.3676851852,2008-06-16,08:49:28
39.985023,116.352575,0,251,39615.3677430556,2008-06-16,08:49:33
39.985019,116.352576,0,251,39615.3678009259,2008-06-16,08:49:38
39.985021,116.352575,0,251,39615.3678587963,2008-06-16,08:49:43
39.985021,116.352575,0,251,39615.3678935185,2008-06-16,08:49:46
39.985013,116.352575,0,251,39615.3679166667,2008-06-16,08:49:48
39.984969,116.352499,0,250,39615.367974537,2008-06-16,08:49:53
39.984966,116.352484,0,250,39615.3680324074,2008-06-16,08:49:58
39.984962,116.352484,0,250,39615.3680902778,2008-06-16,08:50:03
39.984955,116.352485,0,250,39615.3681481481,2008-06-16,08:50:08
39.984955,116.352485,0,250,39615.3681828704,2008-06-16,08:50:11
39.984963,116.352481,0,249,39615.3682060185,2008-06-16,08:50:13
39.984958,116.352462,0,247,39615.3682638889,2008-06-16,08:50:18
39.984957,116.352461,0,246,39615.3683217593,2008-06-16,08:50:23
39.984957,116.352461,0,246,39615.3683564815,2008-06-16,08:50:26
39.984953,116.352461,0,246,39615.3683796296,2008-06-16,08:50:28
39.98494,116.352453,0,247,39615.3684375,2008-06-16,08:50:33
39.98492,116.352452,0,247,39615.3684953704,2008-06-16,08:50:38
39.984854,116.352464,0,247,39615.3685532407,2008-06-16,08:50:43
39.984797,116.352477,0,247,39615.3686111111,2008-06-16,08:50:48
39.984741,116.352487,0,248,39615.3686689815,2008-06-16,08:50:53
39.984711,116.352504,0,248,39615.3687268518,2008-06-16,08:50:58
39.984736,116.352533,0,248,39615.3687847222,2008-06-16,08:51:03
39.984743,116.352533,0,248,39615.3688425926,2008-06-16,08:51:08
39.984743,116.352533,0,248,39615.3688773148,2008-06-16,08:51:11
39.984743,116.352534,0,248,39615.368900463,2008-06-16,08:51:13
39.984789,116.352554,0,249,39615.3689583333,2008-06-16,08:51:18
39.984876,116.352614,0,248,39615.3690162037,2008-06-16,08:51:23
39.984935,116.352666,0,249,39615.3690740741,2008-06-16,08:51:28
39.984948,116.352666,0,250,39615.3691319444,2008-06-16,08:51:33
39.984945,116.352661,0,250,39615.3691898148,2008-06-16,08:51:38
39.98495,116.352658,0,251,39615.3692476852,2008-06-16,08:51:43
39.984956,116.352656,0,251,39615.3693055556,2008-06-16,08:51:48
39.984958,116.352655,0,252,39615.3693634259,2008-06-16,08:51:53
39.984961,116.352654,0,252,39615.3694212963,2008-06-16,08:51:58
39.984961,116.352651,0,252,39615.3694791667,2008-06-16,08:52:03
39.984957,116.35265,0,253,39615.369537037,2008-06-16,08:52:08
39.984952,116.352649,0,253,39615.3695949074,2008-06-16,08:52:13
39.984952,116.352649,0,253,39615.3696527778,2008-06-16,08:52:18
39.984952,116.352649,0,253,39615.3696875,2008-06-16,08:52:21
39.984955,116.352649,0,253,39615.3697106481,2008-06-16,08:52:23
39.984964,116.352649,0,253,39615.3697685185,2008-06-16,08:52:28
39.984977,116.352655,0,253,39615.3698263889,2008-06-16,08:52:33
39.985037,116.352719,0,254,39615.3698842593,2008-06-16,08:52:38
39.985091,116.352748,0,254,39615.3699421296,2008-06-16,08:52:43
39.985098,116.352743,0,255,39615.37,2008-06-16,08:52:48
39.985098,116.352743,0,255,39615.3700578704,2008-06-16,08:52:53
39.985091,116.352743,0,255,39615.3701157407,2008-06-16,08:52:58
39.985091,116.352743,0,255,39615.370150463,2008-06-16,08:53:01
39.985084,116.352742,0,255,39615.3701736111,2008-06-16,08:53:03
39.985109,116.352715,0,252,39615.3702314815,2008-06-16,08:53:08
39.985102,116.352715,0,252,39615.3702893518,2008-06-16,08:53:13
39.985102,116.352715,0,252,39615.3703240741,2008-06-16,08:53:16
39.985094,116.352715,0,252,39615.3703472222,2008-06-16,08:53:18
39.985134,116.352732,0,251,39615.3704050926,2008-06-16,08:53:23
39.9852,116.352742,0,246,39615.370462963,2008-06-16,08:53:28
39.985203,116.352741,0,245,39615.3705208333,2008-06-16,08:53:33
39.985203,116.352739,0,245,39615.3705787037,2008-06-16,08:53:38
39.985203,116.352739,0,245,39615.3706134259,2008-06-16,08:53:41
39.985209,116.352737,0,244,39615.3706365741,2008-06-16,08:53:43
39.985287,116.352665,0,238,39615.3706944444,2008-06-16,08:53:48
39.985276,116.352645,0,231,39615.3707523148,2008-06-16,08:53:53
39.985326,116.352624,0,225,39615.3708101852,2008-06-16,08:53:58
39.985354,116.352629,0,226,39615.3708680556,2008-06-16,08:54:03
39.985347,116.352639,0,235,39615.3709259259,2008-06-16,08:54:08
39.985341,116.352646,0,237,39615.3709837963,2008-06-16,08:54:13
39.985341,116.352646,0,237,39615.3710185185,2008-06-16,08:54:16
39.985335,116.352647,0,237,39615.3710416667,2008-06-16,08:54:18
39.985312,116.352682,0,237,39615.371099537,2008-06-16,08:54:23
39.985277,116.35272,0,232,39615.3711574074,2008-06-16,08:54:28
39.985266,116.352722,0,232,39615.3712152778,2008-06-16,08:54:33
39.985258,116.352723,0,231,39615.3712731482,2008-06-16,08:54:38
39.98525,116.352723,0,231,39615.3713310185,2008-06-16,08:54:43
39.98525,116.352723,0,231,39615.3713657407,2008-06-16,08:54:46
39.985243,116.352723,0,231,39615.3713888889,2008-06-16,08:54:48
39.985224,116.35273,0,231,39615.3714467593,2008-06-16,08:54:53
39.98517,116.352729,0,227,39615.3715046296,2008-06-16,08:54:58
39.985129,116.352714,0,225,39615.3715625,2008-06-16,08:55:03
39.985104,116.352695,0,225,39615.3716203704,2008-06-16,08:55:08
39.985102,116.352695,0,225,39615.3716782407,2008-06-16,08:55:13
39.985108,116.352694,0,225,39615.3717361111,2008-06-16,08:55:18
39.985108,116.352694,0,225,39615.3717708333,2008-06-16,08:55:21
39.985104,116.352695,0,226,39615.3717939815,2008-06-16,08:55:23
39.985095,116.352696,0,226,39615.3718518519,2008-06-16,08:55:28
39.98508,116.352696,0,226,39615.3719097222,2008-06-16,08:55:33
39.985043,116.352692,0,225,39615.3719675926,2008-06-16,08:55:38
39.985017,116.352698,0,223,39615.372025463,2008-06-16,08:55:43
39.985006,116.352698,0,223,39615.3720833333,2008-06-16,08:55:48
39.984996,116.352698,0,222,39615.3721412037,2008-06-16,08:55:53
39.984996,116.352698,0,222,39615.3721759259,2008-06-16,08:55:56
39.984998,116.352697,0,222,39615.3721990741,2008-06-16,08:55:58
39.984954,116.352617,0,229,39615.3722569444,2008-06-16,08:56:03
39.984898,116.352541,0,239,39615.3723148148,2008-06-16,08:56:08
39.985133,116.35262,0,297,39615.3770601852,2008-06-16,09:02:58
39.985172,116.352631,0,296,39615.3771180556,2008-06-16,09:03:03
39.985192,116.352633,0,296,39615.3771759259,2008-06-16,09:03:08
39.985223,116.352635,0,297,39615.3772337963,2008-06-16,09:03:13
39.985247,116.352667,0,298,39615.3772916667,2008-06-16,09:03:18
39.985249,116.352656,0,299,39615.377349537,2008-06-16,09:03:23
39.985244,116.352654,0,299,39615.3774074074,2008-06-16,09:03:28
39.985244,116.352653,0,298,39615.3774652778,2008-06-16,09:03:33
39.985242,116.352652,0,299,39615.3775231481,2008-06-16,09:03:38
39.985242,116.352652,0,299,39615.3775578704,2008-06-16,09:03:41
39.985236,116.352651,0,299,39615.3775810185,2008-06-16,09:03:43
39.985056,116.352779,0,300,39615.3776388889,2008-06-16,09:03:48
39.984935,116.352887,0,299,39615.3776967593,2008-06-16,09:03:53
39.984928,116.352889,0,299,39615.3777546296,2008-06-16,09:03:58
39.984928,116.352889,0,299,39615.3777893518,2008-06-16,09:04:01
39.984925,116.352888,0,299,39615.3778125,2008-06-16,09:04:03
39.984934,116.352887,0,299,39615.3778703704,2008-06-16,09:04:08
39.984934,116.352887,0,299,39615.3779050926,2008-06-16,09:04:11
39.984933,116.352885,0,299,39615.3779282407,2008-06-16,09:04:13
39.984945,116.352878,0,299,39615.3779861111,2008-06-16,09:04:18
39.985117,116.352702,0,292,39615.3780439815,2008-06-16,09:04:23
39.985123,116.352698,0,291,39615.3781018518,2008-06-16,09:04:28
39.985129,116.352696,0,290,39615.3781597222,2008-06-16,09:04:33
39.985137,116.352695,0,289,39615.3782175926,2008-06-16,09:04:38
39.985137,116.352694,0,288,39615.378275463,2008-06-16,09:04:43
39.985137,116.352694,0,288,39615.3783101852,2008-06-16,09:04:46
39.985138,116.352694,0,288,39615.3783333333,2008-06-16,09:04:48
39.985129,116.352693,0,288,39615.3783912037,2008-06-16,09:04:53
39.985127,116.352691,0,288,39615.3784490741,2008-06-16,09:04:58
39.985124,116.352688,0,288,39615.3785069444,2008-06-16,09:05:03
39.98512,116.352687,0,288,39615.3785648148,2008-06-16,09:05:08
39.98512,116.352687,0,288,39615.378599537,2008-06-16,09:05:11
39.985115,116.352685,0,288,39615.3786226852,2008-06-16,09:05:13
39.985106,116.352684,0,288,39615.3786805556,2008-06-16,09:05:18
39.985103,116.352683,0,288,39615.3787384259,2008-06-16,09:05:23
39.985103,116.352683,0,288,39615.3787731482,2008-06-16,09:05:26
39.985108,116.352683,0,288,39615.3787962963,2008-06-16,09:05:28
39.985099,116.352723,0,284,39615.3788541667,2008-06-16,09:05:33
39.9851,116.352724,0,284,39615.378912037,2008-06-16,09:05:38
39.985093,116.352725,0,284,39615.3789699074,2008-06-16,09:05:43
39.985093,116.352725,0,284,39615.3790046296,2008-06-16,09:05:46
39.985091,116.352725,0,284,39615.3790277778,2008-06-16,09:05:48
39.985081,116.352723,0,284,39615.3790856482,2008-06-16,09:05:53
39.985028,116.352699,0,284,39615.3791435185,2008-06-16,09:05:58
39.985019,116.352699,0,284,39615.3792013889,2008-06-16,09:06:03
39.985006,116.352693,0,284,39615.3792592593,2008-06-16,09:06:08
39.98499,116.352664,0,283,39615.3793171296,2008-06-16,09:06:13
39.984982,116.352663,0,283,39615.379375,2008-06-16,09:06:18
39.984977,116.352663,0,282,39615.3794328704,2008-06-16,09:06:23
39.984972,116.352663,0,282,39615.3794907407,2008-06-16,09:06:28
39.984967,116.352663,0,282,39615.3795486111,2008-06-16,09:06:33
39.984968,116.352662,0,282,39615.3796064815,2008-06-16,09:06:38
39.984968,116.352662,0,282,39615.3796412037,2008-06-16,09:06:41
39.984971,116.352662,0,282,39615.3796643519,2008-06-16,09:06:43
39.984981,116.352662,0,282,39615.3797222222,2008-06-16,09:06:48
39.984991,116.352663,0,281,39615.3797800926,2008-06-16,09:06:53
39.985061,116.352651,0,279,39615.379837963,2008-06-16,09:06:58
39.98511,116.352658,0,276,39615.3798958333,2008-06-16,09:07:03
39.985134,116.352707,0,267,39615.3799537037,2008-06-16,09:07:08
39.985131,116.352708,0,265,39615.3800115741,2008-06-16,09:07:13
39.985125,116.352708,0,264,39615.3800694444,2008-06-16,09:07:18
39.985132,116.35271,0,264,39615.3801273148,2008-06-16,09:07:23
39.985132,116.35271,0,264,39615.380162037,2008-06-16,09:07:26
39.985137,116.352711,0,263,39615.3801851852,2008-06-16,09:07:28
39.985163,116.352717,0,262,39615.3802430556,2008-06-16,09:07:33
39.985183,116.35271,0,261,39615.3803009259,2008-06-16,09:07:38
39.985144,116.352625,0,264,39615.3803587963,2008-06-16,09:07:43
39.985117,116.352542,0,271,39615.3804166667,2008-06-16,09:07:48
39.985128,116.352544,0,272,39615.380474537,2008-06-16,09:07:53
39.985128,116.352544,0,272,39615.3805092593,2008-06-16,09:07:56
39.985123,116.352551,0,272,39615.3805324074,2008-06-16,09:07:58
39.985127,116.352524,0,272,39615.3805902778,2008-06-16,09:08:03
39.985148,116.352498,0,273,39615.3806481481,2008-06-16,09:08:08
39.985152,116.352501,0,274,39615.3807060185,2008-06-16,09:08:13
39.985152,116.352501,0,274,39615.3807407407,2008-06-16,09:08:16
39.98515,116.352502,0,275,39615.3807638889,2008-06-16,09:08:18
39.985144,116.352521,0,284,39615.3808217593,2008-06-16,09:08:23
39.985144,116.352522,0,284,39615.3808796296,2008-06-16,09:08:28
39.985144,116.352522,0,284,39615.3809143519,2008-06-16,09:08:31
39.985145,116.352522,0,285,39615.3809375,2008-06-16,09:08:33
39.98517,116.35256,0,287,39615.3809953704,2008-06-16,09:08:38
39.985182,116.352571,0,287,39615.3810532407,2008-06-16,09:08:43
39.985178,116.352572,0,287,39615.3811111111,2008-06-16,09:08:48
39.98518,116.352572,0,287,39615.3811689815,2008-06-16,09:08:53
39.985184,116.352571,0,288,39615.3812268519,2008-06-16,09:08:58
39.985185,116.352571,0,288,39615.3812847222,2008-06-16,09:09:03
39.985184,116.352572,0,288,39615.3813425926,2008-06-16,09:09:08
39.985184,116.352572,0,288,39615.3813773148,2008-06-16,09:09:11
39.98518,116.352574,0,288,39615.381400463,2008-06-16,09:09:13
39.985151,116.352593,0,286,39615.3814583333,2008-06-16,09:09:18
39.985125,116.352613,0,285,39615.3815162037,2008-06-16,09:09:23
39.985069,116.352581,0,289,39615.3815740741,2008-06-16,09:09:28
39.985042,116.352579,0,290,39615.3816319444,2008-06-16,09:09:33
39.985042,116.352579,0,290,39615.3816666667,2008-06-16,09:09:36
39.985039,116.352579,0,290,39615.3816898148,2008-06-16,09:09:38
39.985048,116.352599,0,290,39615.3817476852,2008-06-16,09:09:43
39.985059,116.352616,0,287,39615.3818055556,2008-06-16,09:09:48
39.98506,116.352615,0,287,39615.3818634259,2008-06-16,09:09:53
39.98506,116.352615,0,287,39615.3818981481,2008-06-16,09:09:56
39.985065,116.352615,0,286,39615.3819212963,2008-06-16,09:09:58
39.985324,116.352703,0,251,39615.3844444444,2008-06-16,09:13:36
39.985326,116.352706,0,251,39615.3844675926,2008-06-16,09:13:38
39.985361,116.352779,0,245,39615.384525463,2008-06-16,09:13:43
39.985428,116.352876,0,237,39615.3845833333,2008-06-16,09:13:48
39.985485,116.352949,0,229,39615.3846412037,2008-06-16,09:13:53
39.985505,116.352966,0,225,39615.3846990741,2008-06-16,09:13:58
39.985504,116.352965,0,224,39615.3847569444,2008-06-16,09:14:03
39.9855,116.352964,0,224,39615.3848148148,2008-06-16,09:14:08
39.985499,116.352961,0,224,39615.3848726852,2008-06-16,09:14:13
39.985499,116.352961,0,224,39615.3849074074,2008-06-16,09:14:16
39.985502,116.35296,0,224,39615.3849305556,2008-06-16,09:14:18
39.985486,116.352965,0,225,39615.3849884259,2008-06-16,09:14:23
39.985413,116.352962,0,225,39615.3850462963,2008-06-16,09:14:28
39.985358,116.352912,0,228,39615.3851041667,2008-06-16,09:14:33
39.985229,116.35284,0,222,39615.385162037,2008-06-16,09:14:38
39.985143,116.352799,0,220,39615.3852199074,2008-06-16,09:14:43
39.985112,116.352768,0,219,39615.3852777778,2008-06-16,09:14:48
39.985076,116.35273,0,218,39615.3853356481,2008-06-16,09:14:53
39.985092,116.352737,0,217,39615.3853935185,2008-06-16,09:14:58
39.985092,116.352737,0,217,39615.3854282407,2008-06-16,09:15:01
39.985098,116.352729,0,217,39615.3854513889,2008-06-16,09:15:03
39.985108,116.352737,0,215,39615.3855092593,2008-06-16,09:15:08
39.985133,116.352737,0,213,39615.3855671296,2008-06-16,09:15:13
39.985135,116.352736,0,213,39615.385625,2008-06-16,09:15:18
39.985135,116.352736,0,213,39615.3856597222,2008-06-16,09:15:21
39.985136,116.352736,0,213,39615.3856828704,2008-06-16,09:15:23
39.985053,116.352669,0,218,39615.3857407407,2008-06-16,09:15:28
39.984952,116.35261,0,224,39615.3857986111,2008-06-16,09:15:33
39.984904,116.352606,0,229,39615.3858564815,2008-06-16,09:15:38
39.984855,116.352617,0,234,39615.3859143518,2008-06-16,09:15:43
39.984814,116.352617,0,238,39615.3859722222,2008-06-16,09:15:48
39.9848,116.352603,0,239,39615.3860300926,2008-06-16,09:15:53
39.984757,116.352534,0,241,39615.386087963,2008-06-16,09:15:58
39.984745,116.352465,0,239,39615.3861458333,2008-06-16,09:16:03
39.984737,116.352411,0,237,39615.3862037037,2008-06-16,09:16:08
39.984837,116.352442,0,242,39615.3862615741,2008-06-16,09:16:13
39.984864,116.352461,0,241,39615.3863194444,2008-06-16,09:16:18
39.984908,116.352481,0,243,39615.3863773148,2008-06-16,09:16:23
39.984946,116.352482,0,244,39615.3864351852,2008-06-16,09:16:28
39.984946,116.352482,0,244,39615.3864699074,2008-06-16,09:16:31
39.984954,116.35248,0,245,39615.3864930556,2008-06-16,09:16:33
39.984966,116.352479,0,245,39615.3865509259,2008-06-16,09:16:38
39.985025,116.352481,0,254,39615.3866087963,2008-06-16,09:16:43
39.985064,116.352505,0,259,39615.3866666667,2008-06-16,09:16:48
39.985086,116.35251,0,262,39615.386724537,2008-06-16,09:16:53
39.98507,116.352491,0,263,39615.3867824074,2008-06-16,09:16:58
39.985081,116.352483,0,263,39615.3868402778,2008-06-16,09:17:03
39.985081,116.352483,0,263,39615.386875,2008-06-16,09:17:06
39.985082,116.352482,0,263,39615.3868981482,2008-06-16,09:17:08
39.98516,116.35244,0,262,39615.3869560185,2008-06-16,09:17:13
39.985241,116.352442,0,257,39615.3870138889,2008-06-16,09:17:18
39.985298,116.35245,0,250,39615.3870717593,2008-06-16,09:17:23
39.98533,116.352483,0,245,39615.3871296296,2008-06-16,09:17:28
39.985344,116.352521,0,244,39615.3871875,2008-06-16,09:17:33
39.985374,116.352581,0,241,39615.3872453704,2008-06-16,09:17:38
39.985434,116.35263,0,232,39615.3873032407,2008-06-16,09:17:43
39.985463,116.35267,0,223,39615.3873611111,2008-06-16,09:17:48
39.985467,116.352689,0,219,39615.3874189815,2008-06-16,09:17:53
39.985493,116.352734,0,208,39615.3874768519,2008-06-16,09:17:58
39.985493,116.35277,0,200,39615.3875347222,2008-06-16,09:18:03
39.985492,116.352795,0,191,39615.3875925926,2008-06-16,09:18:08
39.985492,116.352796,0,189,39615.387650463,2008-06-16,09:18:13
39.985488,116.352797,0,188,39615.3877083333,2008-06-16,09:18:18
39.985488,116.352797,0,188,39615.3877430556,2008-06-16,09:18:21
39.985483,116.352798,0,188,39615.3877662037,2008-06-16,09:18:23
39.985472,116.352799,0,188,39615.3878240741,2008-06-16,09:18:28
39.985383,116.352794,0,186,39615.3878819444,2008-06-16,09:18:33
39.985276,116.352746,0,187,39615.3879398148,2008-06-16,09:18:38
39.985182,116.352713,0,189,39615.3879976852,2008-06-16,09:18:43
39.985154,116.352714,0,189,39615.3880555556,2008-06-16,09:18:48
39.985111,116.352694,0,186,39615.3881134259,2008-06-16,09:18:53
39.985344,116.35284,0,190,39615.3909490741,2008-06-16,09:22:58
39.985357,116.352857,0,190,39615.3910069444,2008-06-16,09:23:03
39.985357,116.352857,0,190,39615.3910416667,2008-06-16,09:23:06
39.985353,116.352857,0,191,39615.3910648148,2008-06-16,09:23:08
39.985343,116.352855,0,191,39615.3911226852,2008-06-16,09:23:13
39.985341,116.352854,0,191,39615.3911805556,2008-06-16,09:23:18
39.985341,116.352854,0,191,39615.3912152778,2008-06-16,09:23:21
39.985335,116.352852,0,192,39615.3912384259,2008-06-16,09:23:23
39.985281,116.352797,0,189,39615.3912962963,2008-06-16,09:23:28
39.985195,116.352701,0,186,39615.3913541667,2008-06-16,09:23:33
39.985155,116.352652,0,183,39615.391412037,2008-06-16,09:23:38
39.98515,116.352634,0,181,39615.3914699074,2008-06-16,09:23:43
39.985152,116.352635,0,181,39615.3915277778,2008-06-16,09:23:48
39.985151,116.352635,0,181,39615.3915856481,2008-06-16,09:23:53
39.98515,116.352635,0,181,39615.3916435185,2008-06-16,09:23:58
39.98515,116.352636,0,182,39615.3917013889,2008-06-16,09:24:03
39.98515,116.352636,0,182,39615.3917361111,2008-06-16,09:24:06
39.985158,116.352637,0,183,39615.3917592593,2008-06-16,09:24:08
39.985167,116.352638,0,185,39615.3918171296,2008-06-16,09:24:13
39.985173,116.352639,0,188,39615.391875,2008-06-16,09:24:18
39.985171,116.352638,0,192,39615.3919328704,2008-06-16,09:24:23
39.985169,116.352638,0,193,39615.3919907407,2008-06-16,09:24:28
39.985177,116.352636,0,193,39615.3920486111,2008-06-16,09:24:33
39.985178,116.352635,0,193,39615.3921064815,2008-06-16,09:24:38
39.985177,116.352634,0,192,39615.3921643518,2008-06-16,09:24:43
39.985177,116.352632,0,192,39615.3922222222,2008-06-16,09:24:48
39.985182,116.352633,0,192,39615.3922800926,2008-06-16,09:24:53
39.98518,116.352635,0,192,39615.392337963,2008-06-16,09:24:58
39.985181,116.352637,0,192,39615.3923958333,2008-06-16,09:25:03
39.985181,116.352637,0,192,39615.3924305556,2008-06-16,09:25:06
39.985175,116.35264,0,191,39615.3924537037,2008-06-16,09:25:08
39.985164,116.352642,0,191,39615.3925115741,2008-06-16,09:25:13
39.985123,116.352637,0,186,39615.3925694444,2008-06-16,09:25:18
39.985129,116.352635,0,185,39615.3926273148,2008-06-16,09:25:23
39.985133,116.352633,0,185,39615.3926851852,2008-06-16,09:25:28
39.985133,116.352633,0,185,39615.3927199074,2008-06-16,09:25:31
39.985128,116.35263,0,185,39615.3927430556,2008-06-16,09:25:33
39.985117,116.352628,0,185,39615.3928009259,2008-06-16,09:25:38
39.985106,116.352624,0,185,39615.3928587963,2008-06-16,09:25:43
39.985116,116.352634,0,187,39615.3929166667,2008-06-16,09:25:48
39.985116,116.352634,0,187,39615.3929513889,2008-06-16,09:25:51
39.98511,116.352634,0,188,39615.392974537,2008-06-16,09:25:53
39.985101,116.352634,0,188,39615.3930324074,2008-06-16,09:25:58
39.985092,116.352633,0,189,39615.3930902778,2008-06-16,09:26:03
39.985066,116.352619,0,191,39615.3931481481,2008-06-16,09:26:08
39.985057,116.352601,0,192,39615.3932060185,2008-06-16,09:26:13
39.985057,116.352601,0,192,39615.3932407407,2008-06-16,09:26:16
39.98505,116.352599,0,192,39615.3932638889,2008-06-16,09:26:18
39.985013,116.352588,0,190,39615.3933217593,2008-06-16,09:26:23
39.984979,116.352568,0,189,39615.3933796296,2008-06-16,09:26:28
39.984936,116.352548,0,189,39615.3934375,2008-06-16,09:26:33
39.984905,116.352515,0,191,39615.3934953704,2008-06-16,09:26:38
39.9849,116.352527,0,192,39615.3935532407,2008-06-16,09:26:43
39.984894,116.352525,0,192,39615.3936111111,2008-06-16,09:26:48
39.9849,116.352524,0,193,39615.3936689815,2008-06-16,09:26:53
39.984908,116.352524,0,194,39615.3937268518,2008-06-16,09:26:58
39.985173,116.352539,0,262,39615.4014236111,2008-06-16,09:38:03
39.985198,116.352525,0,262,39615.4014814815,2008-06-16,09:38:08
39.985222,116.352581,0,268,39615.4015393518,2008-06-16,09:38:13
39.985215,116.352584,0,269,39615.4015972222,2008-06-16,09:38:18
39.985213,116.352584,0,270,39615.4016550926,2008-06-16,09:38:23
39.98522,116.352585,0,271,39615.401712963,2008-06-16,09:38:28
39.985224,116.352585,0,273,39615.4017708333,2008-06-16,09:38:33
39.985225,116.352585,0,274,39615.4018287037,2008-06-16,09:38:38
39.985224,116.352585,0,274,39615.4018865741,2008-06-16,09:38:43
39.985224,116.352585,0,274,39615.4019212963,2008-06-16,09:38:46
39.985221,116.352584,0,275,39615.4019444444,2008-06-16,09:38:48
39.985192,116.352555,0,273,39615.4020023148,2008-06-16,09:38:53
39.985195,116.352551,0,273,39615.4020601852,2008-06-16,09:38:58
39.985199,116.352552,0,273,39615.4021180556,2008-06-16,09:39:03
39.985205,116.352553,0,273,39615.4021759259,2008-06-16,09:39:08
39.985205,116.352553,0,273,39615.4022106482,2008-06-16,09:39:11
39.985213,116.352555,0,274,39615.4022337963,2008-06-16,09:39:13
39.9852,116.352592,0,282,39615.4022916667,2008-06-16,09:39:18
39.985182,116.352587,0,288,39615.402349537,2008-06-16,09:39:23
39.985178,116.35257,0,296,39615.4024074074,2008-06-16,09:39:28
39.985186,116.352555,0,298,39615.4024652778,2008-06-16,09:39:33
39.98518,116.352555,0,298,39615.4025231482,2008-06-16,09:39:38
39.985176,116.352555,0,298,39615.4025810185,2008-06-16,09:39:43
39.985176,116.352555,0,298,39615.4026157407,2008-06-16,09:39:46
39.985183,116.35255,0,299,39615.4026388889,2008-06-16,09:39:48
39.985198,116.352563,0,300,39615.4026967593,2008-06-16,09:39:53
39.985197,116.352564,0,300,39615.4027546296,2008-06-16,09:39:58
39.985197,116.352564,0,300,39615.4027893519,2008-06-16,09:40:01
39.985195,116.352566,0,300,39615.4028125,2008-06-16,09:40:03
39.985198,116.352608,0,297,39615.4028703704,2008-06-16,09:40:08
39.985194,116.352615,0,296,39615.4029282407,2008-06-16,09:40:13
39.985198,116.352614,0,296,39615.4029861111,2008-06-16,09:40:18
39.985203,116.352613,0,296,39615.4030439815,2008-06-16,09:40:23
39.985209,116.352612,0,296,39615.4031018519,2008-06-16,09:40:28
39.985212,116.352612,0,297,39615.4031597222,2008-06-16,09:40:33
39.985212,116.352612,0,297,39615.4031944444,2008-06-16,09:40:36
39.985217,116.35261,0,296,39615.4032175926,2008-06-16,09:40:38
39.985189,116.352585,0,290,39615.403275463,2008-06-16,09:40:43
39.98513,116.3525,0,275,39615.4033333333,2008-06-16,09:40:48
39.985116,116.35246,0,264,39615.4033912037,2008-06-16,09:40:53
39.985116,116.35246,0,264,39615.4034259259,2008-06-16,09:40:56
39.985119,116.352459,0,263,39615.4034490741,2008-06-16,09:40:58
39.985138,116.3525,0,261,39615.4035069444,2008-06-16,09:41:03
39.985167,116.352565,0,256,39615.4035648148,2008-06-16,09:41:08
39.985172,116.352565,0,255,39615.4036226852,2008-06-16,09:41:13
39.98517,116.352564,0,254,39615.4036805556,2008-06-16,09:41:18
39.98517,116.352564,0,254,39615.4037152778,2008-06-16,09:41:21
39.985171,116.352563,0,255,39615.4037384259,2008-06-16,09:41:23
39.985184,116.352564,0,256,39615.4037962963,2008-06-16,09:41:28
39.985199,116.352564,0,262,39615.4038541667,2008-06-16,09:41:33
39.985206,116.352564,0,264,39615.403912037,2008-06-16,09:41:38
39.985206,116.352564,0,264,39615.4039467593,2008-06-16,09:41:41
39.985201,116.352565,0,264,39615.4039699074,2008-06-16,09:41:43
39.985159,116.352522,0,265,39615.4040277778,2008-06-16,09:41:48
39.985083,116.352396,0,264,39615.4040856481,2008-06-16,09:41:53
39.985058,116.352367,0,262,39615.4041435185,2008-06-16,09:41:58
39.985067,116.352369,0,258,39615.4042013889,2008-06-16,09:42:03
39.985071,116.352378,0,257,39615.4042592593,2008-06-16,09:42:08
39.98512,116.352417,0,259,39615.4043171296,2008-06-16,09:42:13
39.985133,116.352438,0,263,39615.404375,2008-06-16,09:42:18
39.985133,116.352438,0,263,39615.4044097222,2008-06-16,09:42:21
39.985136,116.352439,0,265,39615.4044328704,2008-06-16,09:42:23
39.985147,116.35244,0,268,39615.4044907407,2008-06-16,09:42:28
39.985208,116.352505,0,273,39615.4045486111,2008-06-16,09:42:33
39.98522,116.352522,0,278,39615.4046064815,2008-06-16,09:42:38
39.98522,116.352522,0,278,39615.4046412037,2008-06-16,09:42:41
39.985227,116.352523,0,281,39615.4046643519,2008-06-16,09:42:43
39.985236,116.352522,0,282,39615.4047222222,2008-06-16,09:42:48
39.985246,116.352517,0,284,39615.4047800926,2008-06-16,09:42:53
39.985233,116.35254,0,284,39615.404837963,2008-06-16,09:42:58
39.985248,116.352599,0,278,39615.4048958333,2008-06-16,09:43:03
39.985251,116.352623,0,278,39615.4049537037,2008-06-16,09:43:08
39.985261,116.352622,0,278,39615.4050115741,2008-06-16,09:43:13
39.985261,116.352622,0,278,39615.4050462963,2008-06-16,09:43:16
39.985269,116.352621,0,279,39615.4050694444,2008-06-16,09:43:18
