# Supplementary material for: Research on differential privacy protection method based on user tendency
Source: PLoS One. 2023 Oct 26;18(10):e0288823. doi: 10.1371/journal.pone.0288823 (PMC10602288; doi:10.1371/journal.pone.0288823)
Supplement: S3 Data — (ZIP) [file pone.0288823.s003.zip › Data 5-3/052/Trajectory/20080617042652.plt]

Geolife trajectory
WGS 84
Altitude is in Feet
Reserved 3
0,2,255,My Track,0,0,2,8421376
0
39.985841,116.358624,0,492,39616.1853240741,2008-06-17,04:26:52
39.985867,116.358628,0,491,39616.1853935185,2008-06-17,04:26:58
39.985839,116.35863,0,492,39616.1854513889,2008-06-17,04:27:03
39.985842,116.358646,0,492,39616.1855092593,2008-06-17,04:27:08
39.985855,116.358663,0,491,39616.1855671296,2008-06-17,04:27:13
39.985829,116.358776,0,491,39616.185625,2008-06-17,04:27:18
39.986367,116.360281,0,100,39616.1856828704,2008-06-17,04:27:23
39.986329,116.360095,0,108,39616.1857407407,2008-06-17,04:27:28
39.986339,116.360064,0,113,39616.1857986111,2008-06-17,04:27:33
39.98634,116.360059,0,113,39616.1858564815,2008-06-17,04:27:38
39.986338,116.360056,0,113,39616.1859143519,2008-06-17,04:27:43
39.986338,116.360056,0,113,39616.1859490741,2008-06-17,04:27:46
39.986339,116.36005,0,113,39616.1859722222,2008-06-17,04:27:48
39.986345,116.360039,0,113,39616.1860300926,2008-06-17,04:27:53
39.986345,116.360039,0,113,39616.1860648148,2008-06-17,04:27:56
39.986347,116.360032,0,113,39616.186087963,2008-06-17,04:27:58
39.986331,116.360033,0,115,39616.1861458333,2008-06-17,04:28:03
39.986331,116.360033,0,115,39616.1861805556,2008-06-17,04:28:06
39.986323,116.360037,0,115,39616.1862037037,2008-06-17,04:28:08
39.986281,116.360047,0,119,39616.1862615741,2008-06-17,04:28:13
39.986267,116.360053,0,119,39616.1863194444,2008-06-17,04:28:18
39.986261,116.360054,0,119,39616.1863773148,2008-06-17,04:28:23
39.986257,116.360056,0,119,39616.1864351852,2008-06-17,04:28:28
39.986257,116.360056,0,119,39616.1864930556,2008-06-17,04:28:33
39.986257,116.360056,0,119,39616.1865277778,2008-06-17,04:28:36
39.986257,116.360055,0,119,39616.1865509259,2008-06-17,04:28:38
39.986232,116.360056,0,119,39616.1866087963,2008-06-17,04:28:43
39.98623,116.360023,0,120,39616.1866666667,2008-06-17,04:28:48
39.986248,116.360007,0,121,39616.186724537,2008-06-17,04:28:53
39.986262,116.360003,0,119,39616.1867824074,2008-06-17,04:28:58
39.986255,116.360041,0,119,39616.1868402778,2008-06-17,04:29:03
39.986255,116.36014,0,121,39616.1868981481,2008-06-17,04:29:08
39.986257,116.360088,0,123,39616.1869560185,2008-06-17,04:29:13
39.986301,116.359857,0,125,39616.1870138889,2008-06-17,04:29:18
39.986327,116.359328,0,131,39616.1870717593,2008-06-17,04:29:23
39.986287,116.358589,0,135,39616.1871296296,2008-06-17,04:29:28
39.986216,116.357765,0,139,39616.1871875,2008-06-17,04:29:33
39.986164,116.356894,0,141,39616.1872453704,2008-06-17,04:29:38
39.986125,116.356044,0,142,39616.1873032407,2008-06-17,04:29:43
39.986095,116.355141,0,144,39616.1873611111,2008-06-17,04:29:48
39.986089,116.354288,0,144,39616.1874189815,2008-06-17,04:29:53
39.986085,116.353441,0,144,39616.1874768519,2008-06-17,04:29:58
39.986035,116.352592,0,144,39616.1875347222,2008-06-17,04:30:03
39.985992,116.35182,0,141,39616.1875925926,2008-06-17,04:30:08
39.985988,116.351197,0,139,39616.187650463,2008-06-17,04:30:13
39.986,116.350843,0,137,39616.1877083333,2008-06-17,04:30:18
39.986012,116.350788,0,134,39616.1877662037,2008-06-17,04:30:23
39.986018,116.350791,0,136,39616.1878240741,2008-06-17,04:30:28
39.986018,116.350791,0,136,39616.1878587963,2008-06-17,04:30:31
39.986019,116.350783,0,136,39616.1878819444,2008-06-17,04:30:33
39.986013,116.350731,0,138,39616.1879398148,2008-06-17,04:30:38
39.986027,116.350636,0,130,39616.1879976852,2008-06-17,04:30:43
39.986024,116.350572,0,131,39616.1880555556,2008-06-17,04:30:48
39.986003,116.350526,0,130,39616.1881134259,2008-06-17,04:30:53
39.985994,116.350377,0,136,39616.1881712963,2008-06-17,04:30:58
39.985947,116.350016,0,152,39616.1882291667,2008-06-17,04:31:03
39.985923,116.349571,0,166,39616.188287037,2008-06-17,04:31:08
39.985897,116.349113,0,178,39616.1883449074,2008-06-17,04:31:13
39.985878,116.348667,0,188,39616.1884027778,2008-06-17,04:31:18
39.985877,116.348255,0,195,39616.1884606481,2008-06-17,04:31:23
39.98588,116.347977,0,206,39616.1885185185,2008-06-17,04:31:28
39.985877,116.347934,0,216,39616.1885763889,2008-06-17,04:31:33
39.985849,116.347952,0,222,39616.1886342593,2008-06-17,04:31:38
39.98584,116.347955,0,227,39616.1886921296,2008-06-17,04:31:43
39.98584,116.347955,0,227,39616.1887268518,2008-06-17,04:31:46
39.985841,116.347952,0,229,39616.18875,2008-06-17,04:31:48
39.985841,116.347963,0,230,39616.1888078704,2008-06-17,04:31:53
39.985841,116.347977,0,229,39616.1888657407,2008-06-17,04:31:58
39.985867,116.347966,0,230,39616.1889236111,2008-06-17,04:32:03
39.985872,116.347967,0,230,39616.1889814815,2008-06-17,04:32:08
39.985874,116.347962,0,230,39616.1890393518,2008-06-17,04:32:13
39.985873,116.347959,0,231,39616.1890972222,2008-06-17,04:32:18
39.985873,116.34796,0,230,39616.1891550926,2008-06-17,04:32:23
39.985872,116.347963,0,230,39616.189212963,2008-06-17,04:32:28
39.985872,116.347962,0,229,39616.1892708333,2008-06-17,04:32:33
39.985872,116.347964,0,229,39616.1893287037,2008-06-17,04:32:38
39.985873,116.347967,0,229,39616.1893865741,2008-06-17,04:32:43
39.985873,116.347968,0,228,39616.1894444444,2008-06-17,04:32:48
39.985874,116.347963,0,229,39616.1895023148,2008-06-17,04:32:53
39.985874,116.347963,0,229,39616.1895601852,2008-06-17,04:32:58
39.985874,116.347964,0,229,39616.1896180556,2008-06-17,04:33:03
39.985874,116.347967,0,228,39616.1896759259,2008-06-17,04:33:08
39.985874,116.347967,0,228,39616.1897337963,2008-06-17,04:33:13
39.985874,116.347967,0,228,39616.1897685185,2008-06-17,04:33:16
39.985874,116.347968,0,228,39616.1897916667,2008-06-17,04:33:18
39.985875,116.347949,0,228,39616.189849537,2008-06-17,04:33:23
39.985862,116.347673,0,228,39616.1899074074,2008-06-17,04:33:28
39.985829,116.347254,0,228,39616.1899652778,2008-06-17,04:33:33
39.985759,116.346722,0,229,39616.1900231481,2008-06-17,04:33:38
39.985737,116.346075,0,231,39616.1900810185,2008-06-17,04:33:43
39.985726,116.345411,0,233,39616.1901388889,2008-06-17,04:33:48
39.985691,116.344737,0,234,39616.1901967593,2008-06-17,04:33:53
39.985679,116.344021,0,234,39616.1902546296,2008-06-17,04:33:58
39.985744,116.343292,0,232,39616.1903125,2008-06-17,04:34:03
39.985675,116.342613,0,192,39616.1903703704,2008-06-17,04:34:08
39.985667,116.342052,0,180,39616.1904282407,2008-06-17,04:34:13
39.985662,116.341506,0,187,39616.1904861111,2008-06-17,04:34:18
39.985631,116.340951,0,187,39616.1905439815,2008-06-17,04:34:23
39.98562,116.340539,0,215,39616.1906018518,2008-06-17,04:34:28
39.985626,116.34034,0,221,39616.1906597222,2008-06-17,04:34:33
39.985612,116.340292,0,219,39616.1907175926,2008-06-17,04:34:38
39.985609,116.340209,0,222,39616.190775463,2008-06-17,04:34:43
39.985636,116.340151,0,213,39616.1908333333,2008-06-17,04:34:48
39.985636,116.340151,0,213,39616.1908680556,2008-06-17,04:34:51
39.985637,116.340144,0,212,39616.1908912037,2008-06-17,04:34:53
39.985621,116.339939,0,201,39616.1909490741,2008-06-17,04:34:58
39.985638,116.339581,0,194,39616.1910069444,2008-06-17,04:35:03
39.985615,116.339217,0,196,39616.1910648148,2008-06-17,04:35:08
39.985542,116.33885,0,207,39616.1911226852,2008-06-17,04:35:13
39.985535,116.338382,0,212,39616.1911805556,2008-06-17,04:35:18
39.98549,116.337767,0,217,39616.1912384259,2008-06-17,04:35:23
39.985454,116.337077,0,219,39616.1912962963,2008-06-17,04:35:28
39.985424,116.336333,0,219,39616.1913541667,2008-06-17,04:35:33
39.985387,116.33552,0,207,39616.191412037,2008-06-17,04:35:38
39.985361,116.334734,0,199,39616.1914699074,2008-06-17,04:35:43
39.985358,116.333966,0,200,39616.1915277778,2008-06-17,04:35:48
39.985312,116.333173,0,199,39616.1915856482,2008-06-17,04:35:53
39.985248,116.332382,0,192,39616.1916435185,2008-06-17,04:35:58
39.985223,116.331576,0,177,39616.1917013889,2008-06-17,04:36:03
39.985194,116.330769,0,165,39616.1917592593,2008-06-17,04:36:08
39.985141,116.32999,0,158,39616.1918171296,2008-06-17,04:36:13
39.985134,116.329228,0,165,39616.191875,2008-06-17,04:36:18
39.98509,116.328453,0,165,39616.1919328704,2008-06-17,04:36:23
39.984999,116.327757,0,165,39616.1919907407,2008-06-17,04:36:28
39.984987,116.327509,0,158,39616.1920486111,2008-06-17,04:36:33
39.985022,116.32748,0,152,39616.1921064815,2008-06-17,04:36:38
39.985022,116.327483,0,152,39616.1921643519,2008-06-17,04:36:43
39.985023,116.327485,0,151,39616.1922222222,2008-06-17,04:36:48
39.985023,116.327479,0,151,39616.1922800926,2008-06-17,04:36:53
39.985023,116.327475,0,150,39616.192337963,2008-06-17,04:36:58
39.985021,116.327473,0,150,39616.1923958333,2008-06-17,04:37:03
39.98502,116.327469,0,150,39616.1924537037,2008-06-17,04:37:08
39.98502,116.327466,0,149,39616.1925115741,2008-06-17,04:37:13
39.98502,116.327465,0,149,39616.1925694444,2008-06-17,04:37:18
39.985021,116.327467,0,149,39616.1926273148,2008-06-17,04:37:23
39.985021,116.327467,0,149,39616.192662037,2008-06-17,04:37:26
39.985021,116.327467,0,149,39616.1926851852,2008-06-17,04:37:28
39.985028,116.327401,0,149,39616.1927430556,2008-06-17,04:37:33
39.985006,116.327144,0,148,39616.1928009259,2008-06-17,04:37:38
39.984871,116.32704,0,146,39616.1928587963,2008-06-17,04:37:43
39.984823,116.327024,0,144,39616.1929166667,2008-06-17,04:37:48
39.984809,116.327026,0,144,39616.192974537,2008-06-17,04:37:53
39.984809,116.327029,0,144,39616.1930324074,2008-06-17,04:37:58
39.984809,116.327029,0,144,39616.1930671296,2008-06-17,04:38:01
39.984807,116.327028,0,144,39616.1930902778,2008-06-17,04:38:03
39.98459,116.326946,0,145,39616.1931481481,2008-06-17,04:38:08
39.984211,116.327006,0,145,39616.1932060185,2008-06-17,04:38:13
39.983749,116.327037,0,151,39616.1932638889,2008-06-17,04:38:18
39.983086,116.327056,0,146,39616.1933217593,2008-06-17,04:38:23
39.982518,116.327037,0,138,39616.1933796296,2008-06-17,04:38:28
39.982042,116.327093,0,133,39616.1934375,2008-06-17,04:38:33
39.981821,116.327069,0,130,39616.1934953704,2008-06-17,04:38:38
39.981835,116.327009,0,129,39616.1935532407,2008-06-17,04:38:43
39.981838,116.327024,0,128,39616.1936111111,2008-06-17,04:38:48
39.981843,116.32701,0,127,39616.1936689815,2008-06-17,04:38:53
39.981791,116.326953,0,126,39616.1937268519,2008-06-17,04:38:58
39.981725,116.326961,0,138,39616.1937847222,2008-06-17,04:39:03
39.981657,116.327017,0,166,39616.1938425926,2008-06-17,04:39:08
39.981559,116.327055,0,181,39616.193900463,2008-06-17,04:39:13
39.98151,116.327044,0,181,39616.1939583333,2008-06-17,04:39:18
39.981448,116.327021,0,183,39616.1940162037,2008-06-17,04:39:23
39.981402,116.32699,0,188,39616.1940740741,2008-06-17,04:39:28
39.981399,116.326805,0,187,39616.1941319444,2008-06-17,04:39:33
39.981395,116.3267,0,191,39616.1941898148,2008-06-17,04:39:38
39.98143,116.326645,0,189,39616.1942476852,2008-06-17,04:39:43
39.981426,116.326595,0,191,39616.1943055556,2008-06-17,04:39:48
39.981441,116.326496,0,190,39616.1943634259,2008-06-17,04:39:53
39.981429,116.326438,0,191,39616.1944212963,2008-06-17,04:39:58
39.981383,116.326319,0,190,39616.1944791667,2008-06-17,04:40:03
39.981355,116.326255,0,194,39616.194537037,2008-06-17,04:40:08
39.981342,116.326201,0,196,39616.1945949074,2008-06-17,04:40:13
39.981342,116.326152,0,196,39616.1946527778,2008-06-17,04:40:18
39.981339,116.326091,0,200,39616.1947106481,2008-06-17,04:40:23
39.981351,116.325912,0,198,39616.1947685185,2008-06-17,04:40:28
39.981333,116.325815,0,198,39616.1948263889,2008-06-17,04:40:33
39.981396,116.325603,0,193,39616.1948842593,2008-06-17,04:40:38
39.981412,116.325505,0,189,39616.1949421296,2008-06-17,04:40:43
39.98135,116.325391,0,189,39616.195,2008-06-17,04:40:48
39.981312,116.325331,0,189,39616.1950578704,2008-06-17,04:40:53
39.981313,116.325285,0,187,39616.1951157407,2008-06-17,04:40:58
39.981224,116.325254,0,184,39616.1951736111,2008-06-17,04:41:03
39.981175,116.32518,0,179,39616.1952314815,2008-06-17,04:41:08
39.981148,116.325119,0,182,39616.1952893519,2008-06-17,04:41:13
39.981143,116.325024,0,186,39616.1953472222,2008-06-17,04:41:18
39.981037,116.324995,0,186,39616.1954050926,2008-06-17,04:41:23
39.981033,116.325036,0,196,39616.195462963,2008-06-17,04:41:28
39.980961,116.324996,0,199,39616.1955208333,2008-06-17,04:41:33
39.980925,116.324916,0,207,39616.1955787037,2008-06-17,04:41:38
39.980804,116.324666,0,238,39616.1956365741,2008-06-17,04:41:43
39.980606,116.324573,0,232,39616.1956944444,2008-06-17,04:41:48
39.980421,116.324605,0,231,39616.1957523148,2008-06-17,04:41:53
39.980355,116.324638,0,239,39616.1958101852,2008-06-17,04:41:58
39.980415,116.324582,0,244,39616.1958680556,2008-06-17,04:42:03
39.980178,116.324131,0,250,39616.1959259259,2008-06-17,04:42:08
39.979872,116.324059,0,235,39616.1959837963,2008-06-17,04:42:13
39.979739,116.324004,0,219,39616.1960416667,2008-06-17,04:42:18
39.979733,116.32393,0,211,39616.196099537,2008-06-17,04:42:23
39.979723,116.323878,0,207,39616.1961574074,2008-06-17,04:42:28
39.979723,116.323878,0,207,39616.1961921296,2008-06-17,04:42:31
39.979715,116.323877,0,209,39616.1962152778,2008-06-17,04:42:33
39.979704,116.323877,0,210,39616.1962731481,2008-06-17,04:42:38
39.979695,116.323877,0,210,39616.1963310185,2008-06-17,04:42:43
39.979684,116.323874,0,210,39616.1963888889,2008-06-17,04:42:48
39.979676,116.323873,0,211,39616.1964467593,2008-06-17,04:42:53
39.979668,116.323873,0,211,39616.1965046296,2008-06-17,04:42:58
39.979663,116.323871,0,211,39616.1965625,2008-06-17,04:43:03
39.979656,116.32387,0,211,39616.1966203704,2008-06-17,04:43:08
39.97965,116.323867,0,211,39616.1966782407,2008-06-17,04:43:13
39.979647,116.323866,0,211,39616.1967361111,2008-06-17,04:43:18
39.979649,116.323866,0,211,39616.1967939815,2008-06-17,04:43:23
39.979642,116.323865,0,211,39616.1968518518,2008-06-17,04:43:28
39.979662,116.323775,0,187,39616.1990509259,2008-06-17,04:46:38
39.979654,116.323483,0,183,39616.1991087963,2008-06-17,04:46:43
39.97968,116.323132,0,178,39616.1991666667,2008-06-17,04:46:48
39.97969,116.322848,0,173,39616.199224537,2008-06-17,04:46:53
39.979693,116.322793,0,170,39616.1992824074,2008-06-17,04:46:58
39.979693,116.322793,0,170,39616.1993171296,2008-06-17,04:47:01
39.979692,116.322786,0,167,39616.1993402778,2008-06-17,04:47:03
39.979684,116.322763,0,168,39616.1993981482,2008-06-17,04:47:08
39.979645,116.322634,0,172,39616.1994560185,2008-06-17,04:47:13
39.979635,116.322473,0,175,39616.1995138889,2008-06-17,04:47:18
39.979638,116.322358,0,178,39616.1995717593,2008-06-17,04:47:23
39.979681,116.322242,0,188,39616.1996296296,2008-06-17,04:47:28
39.979698,116.322175,0,192,39616.1996875,2008-06-17,04:47:33
39.979698,116.322173,0,195,39616.1997453704,2008-06-17,04:47:38
39.979694,116.322172,0,195,39616.1998032407,2008-06-17,04:47:43
39.979697,116.32217,0,196,39616.1998611111,2008-06-17,04:47:48
39.979697,116.322168,0,196,39616.1999189815,2008-06-17,04:47:53
39.979697,116.322168,0,196,39616.1999537037,2008-06-17,04:47:56
39.979693,116.322166,0,196,39616.1999768519,2008-06-17,04:47:58
39.979676,116.322026,0,193,39616.2000347222,2008-06-17,04:48:03
39.979728,116.321654,0,204,39616.2000925926,2008-06-17,04:48:08
39.979718,116.321494,0,218,39616.200150463,2008-06-17,04:48:13
39.979733,116.321272,0,234,39616.2002083333,2008-06-17,04:48:18
39.979791,116.320897,0,244,39616.2002662037,2008-06-17,04:48:23
39.979818,116.320453,0,253,39616.2003240741,2008-06-17,04:48:28
39.979865,116.32026,0,266,39616.2003819444,2008-06-17,04:48:33
39.979836,116.320115,0,271,39616.2004398148,2008-06-17,04:48:38
39.979818,116.32,0,269,39616.2004976852,2008-06-17,04:48:43
39.979816,116.31997,0,266,39616.2005555556,2008-06-17,04:48:48
39.979816,116.319951,0,268,39616.2006134259,2008-06-17,04:48:53
39.979814,116.319934,0,268,39616.2006712963,2008-06-17,04:48:58
39.97981,116.31991,0,267,39616.2007291667,2008-06-17,04:49:03
39.97981,116.319887,0,268,39616.200787037,2008-06-17,04:49:08
39.979789,116.319727,0,267,39616.2008449074,2008-06-17,04:49:13
39.979785,116.319533,0,262,39616.2009027778,2008-06-17,04:49:18
39.979771,116.319403,0,268,39616.2009606481,2008-06-17,04:49:23
39.979729,116.319354,0,272,39616.2010185185,2008-06-17,04:49:28
39.979755,116.319381,0,268,39616.2010763889,2008-06-17,04:49:33
39.979759,116.319419,0,268,39616.2011342593,2008-06-17,04:49:38
39.979759,116.319432,0,268,39616.2011921296,2008-06-17,04:49:43
39.979759,116.319442,0,268,39616.20125,2008-06-17,04:49:48
39.979759,116.319452,0,268,39616.2013078704,2008-06-17,04:49:53
39.979758,116.319462,0,268,39616.2013657407,2008-06-17,04:49:58
39.979758,116.319477,0,268,39616.2014236111,2008-06-17,04:50:03
39.979758,116.319477,0,268,39616.2014583333,2008-06-17,04:50:06
39.979758,116.319473,0,268,39616.2014814815,2008-06-17,04:50:08
39.979841,116.319166,0,267,39616.2015393519,2008-06-17,04:50:13
39.979852,116.318915,0,259,39616.2015972222,2008-06-17,04:50:18
39.979966,116.318803,0,245,39616.2016550926,2008-06-17,04:50:23
39.980192,116.318788,0,215,39616.201712963,2008-06-17,04:50:28
39.980252,116.318797,0,204,39616.2017708333,2008-06-17,04:50:33
39.980255,116.318788,0,198,39616.2018287037,2008-06-17,04:50:38
39.980256,116.318788,0,194,39616.2018865741,2008-06-17,04:50:43
39.980256,116.318788,0,194,39616.2019212963,2008-06-17,04:50:46
39.98026,116.318788,0,193,39616.2019444444,2008-06-17,04:50:48
39.980251,116.318806,0,194,39616.2020023148,2008-06-17,04:50:53
39.980515,116.318691,0,199,39616.2020601852,2008-06-17,04:50:58
39.980928,116.318673,0,182,39616.2021180556,2008-06-17,04:51:03
39.981316,116.318632,0,174,39616.2021759259,2008-06-17,04:51:08
39.981807,116.318609,0,168,39616.2022337963,2008-06-17,04:51:13
39.982322,116.318624,0,179,39616.2022916667,2008-06-17,04:51:18
39.982907,116.318624,0,189,39616.202349537,2008-06-17,04:51:23
39.983508,116.318644,0,196,39616.2024074074,2008-06-17,04:51:28
39.984012,116.318628,0,189,39616.2024652778,2008-06-17,04:51:33
39.984216,116.318767,0,187,39616.2025231481,2008-06-17,04:51:38
39.984258,116.31914,0,176,39616.2025810185,2008-06-17,04:51:43
39.984293,116.319667,0,179,39616.2026388889,2008-06-17,04:51:48
39.984316,116.320294,0,179,39616.2026967593,2008-06-17,04:51:53
39.984331,116.320815,0,179,39616.2027546296,2008-06-17,04:51:58
39.984434,116.321013,0,178,39616.2028125,2008-06-17,04:52:03
39.984623,116.320981,0,177,39616.2028703704,2008-06-17,04:52:08
39.984746,116.320751,0,169,39616.2029282407,2008-06-17,04:52:13
39.984756,116.320266,0,170,39616.2029861111,2008-06-17,04:52:18
39.984776,116.319623,0,171,39616.2030439815,2008-06-17,04:52:23
39.984774,116.31888,0,169,39616.2031018519,2008-06-17,04:52:28
39.984763,116.318196,0,171,39616.2031597222,2008-06-17,04:52:33
39.98477,116.317698,0,167,39616.2032175926,2008-06-17,04:52:38
39.98477,116.317458,0,163,39616.203275463,2008-06-17,04:52:43
39.984776,116.31744,0,160,39616.2033333333,2008-06-17,04:52:48
39.984776,116.317438,0,160,39616.2033912037,2008-06-17,04:52:53
39.984775,116.31744,0,160,39616.2034490741,2008-06-17,04:52:58
39.984775,116.317443,0,159,39616.2035069444,2008-06-17,04:53:03
39.984774,116.317443,0,159,39616.2035648148,2008-06-17,04:53:08
39.984774,116.317443,0,159,39616.203599537,2008-06-17,04:53:11
39.984773,116.317448,0,159,39616.2036226852,2008-06-17,04:53:13
39.984771,116.317427,0,159,39616.2036805556,2008-06-17,04:53:18
39.984733,116.317226,0,158,39616.2037384259,2008-06-17,04:53:23
39.98469,116.316856,0,159,39616.2037962963,2008-06-17,04:53:28
39.984683,116.316306,0,155,39616.2038541667,2008-06-17,04:53:33
39.984664,116.31567,0,155,39616.203912037,2008-06-17,04:53:38
39.984629,116.314925,0,152,39616.2039699074,2008-06-17,04:53:43
39.984603,116.314111,0,152,39616.2040277778,2008-06-17,04:53:48
39.984572,116.31336,0,150,39616.2040856481,2008-06-17,04:53:53
39.984537,116.31288,0,149,39616.2041435185,2008-06-17,04:53:58
39.984552,116.312416,0,146,39616.2042013889,2008-06-17,04:54:03
39.984547,116.311949,0,141,39616.2042592593,2008-06-17,04:54:08
39.984526,116.311487,0,138,39616.2043171296,2008-06-17,04:54:13
39.984526,116.311196,0,128,39616.204375,2008-06-17,04:54:18
39.98453,116.311135,0,125,39616.2044328704,2008-06-17,04:54:23
39.984519,116.31113,0,125,39616.2044907407,2008-06-17,04:54:28
39.984519,116.31113,0,125,39616.204525463,2008-06-17,04:54:31
39.984518,116.311122,0,124,39616.2045486111,2008-06-17,04:54:33
39.984516,116.31109,0,123,39616.2046064815,2008-06-17,04:54:38
39.984516,116.31109,0,123,39616.2046412037,2008-06-17,04:54:41
39.984515,116.311086,0,123,39616.2046643518,2008-06-17,04:54:43
39.984516,116.311059,0,122,39616.2047222222,2008-06-17,04:54:48
39.984492,116.310831,0,123,39616.2047800926,2008-06-17,04:54:53
39.984471,116.310462,0,127,39616.204837963,2008-06-17,04:54:58
39.984459,116.310086,0,133,39616.2048958333,2008-06-17,04:55:03
39.984412,116.309555,0,139,39616.2049537037,2008-06-17,04:55:08
39.984376,116.308955,0,142,39616.2050115741,2008-06-17,04:55:13
39.984363,116.308297,0,150,39616.2050694444,2008-06-17,04:55:18
39.984368,116.307537,0,157,39616.2051273148,2008-06-17,04:55:23
39.984319,116.306754,0,154,39616.2051851852,2008-06-17,04:55:28
39.98431,116.306063,0,146,39616.2052430556,2008-06-17,04:55:33
39.984286,116.305572,0,147,39616.2053009259,2008-06-17,04:55:38
39.984226,116.305084,0,157,39616.2053587963,2008-06-17,04:55:43
39.984183,116.304365,0,161,39616.2054166667,2008-06-17,04:55:48
39.984138,116.30353,0,163,39616.205474537,2008-06-17,04:55:53
39.984105,116.302591,0,154,39616.2055324074,2008-06-17,04:55:58
39.984082,116.301588,0,158,39616.2055902778,2008-06-17,04:56:03
39.984066,116.300525,0,159,39616.2056481481,2008-06-17,04:56:08
39.984032,116.299411,0,157,39616.2057060185,2008-06-17,04:56:13
39.983985,116.298272,0,153,39616.2057638889,2008-06-17,04:56:18
39.983938,116.297087,0,158,39616.2058217593,2008-06-17,04:56:23
39.983885,116.295815,0,165,39616.2058796296,2008-06-17,04:56:28
39.983827,116.294437,0,163,39616.2059375,2008-06-17,04:56:33
39.983715,116.293011,0,158,39616.2059953704,2008-06-17,04:56:38
39.98346,116.291566,0,138,39616.2060532407,2008-06-17,04:56:43
39.983085,116.290239,0,135,39616.2061111111,2008-06-17,04:56:48
39.982605,116.28908,0,135,39616.2061689815,2008-06-17,04:56:53
39.98212,116.288123,0,141,39616.2062268518,2008-06-17,04:56:58
39.981624,116.287308,0,149,39616.2062847222,2008-06-17,04:57:03
39.981085,116.286525,0,142,39616.2063425926,2008-06-17,04:57:08
39.980455,116.285755,0,137,39616.206400463,2008-06-17,04:57:13
39.979737,116.284993,0,130,39616.2064583333,2008-06-17,04:57:18
39.978934,116.284189,0,131,39616.2065162037,2008-06-17,04:57:23
39.978129,116.283415,0,122,39616.2065740741,2008-06-17,04:57:28
39.977362,116.282689,0,120,39616.2066319444,2008-06-17,04:57:33
39.976649,116.28197,0,126,39616.2066898148,2008-06-17,04:57:38
39.975987,116.281276,0,136,39616.2067476852,2008-06-17,04:57:43
39.975355,116.28054,0,148,39616.2068055556,2008-06-17,04:57:48
39.974735,116.279772,0,158,39616.2068634259,2008-06-17,04:57:53
39.974124,116.27894,0,159,39616.2069212963,2008-06-17,04:57:58
39.973536,116.277997,0,153,39616.2069791667,2008-06-17,04:58:03
39.972942,116.276947,0,145,39616.207037037,2008-06-17,04:58:08
39.972384,116.275882,0,140,39616.2070949074,2008-06-17,04:58:13
39.971883,116.274881,0,136,39616.2071527778,2008-06-17,04:58:18
39.971375,116.273847,0,145,39616.2072106482,2008-06-17,04:58:23
39.970857,116.272703,0,141,39616.2072685185,2008-06-17,04:58:28
39.970334,116.271618,0,153,39616.2073263889,2008-06-17,04:58:33
39.969776,116.270604,0,163,39616.2073842593,2008-06-17,04:58:38
39.969068,116.269747,0,165,39616.2074421296,2008-06-17,04:58:43
39.968221,116.269052,0,160,39616.2075,2008-06-17,04:58:48
39.967258,116.268549,0,152,39616.2075578704,2008-06-17,04:58:53
39.966233,116.268308,0,146,39616.2076157407,2008-06-17,04:58:58
39.965207,116.268316,0,159,39616.2076736111,2008-06-17,04:59:03
39.96424,116.268448,0,174,39616.2077314815,2008-06-17,04:59:08
39.963299,116.268547,0,179,39616.2077893519,2008-06-17,04:59:13
39.962376,116.268662,0,172,39616.2078472222,2008-06-17,04:59:18
39.961472,116.268763,0,171,39616.2079050926,2008-06-17,04:59:23
39.960526,116.268854,0,166,39616.207962963,2008-06-17,04:59:28
39.959557,116.268983,0,159,39616.2080208333,2008-06-17,04:59:33
39.958642,116.269089,0,170,39616.2080787037,2008-06-17,04:59:38
39.957741,116.269202,0,180,39616.2081365741,2008-06-17,04:59:43
39.956878,116.2693,0,184,39616.2081944444,2008-06-17,04:59:48
39.956051,116.269394,0,186,39616.2082523148,2008-06-17,04:59:53
39.955224,116.269507,0,172,39616.2083101852,2008-06-17,04:59:58
39.954384,116.269581,0,176,39616.2083680556,2008-06-17,05:00:03
39.953463,116.269594,0,173,39616.2084259259,2008-06-17,05:00:08
39.952495,116.269505,0,169,39616.2084837963,2008-06-17,05:00:13
39.951522,116.269338,0,163,39616.2085416667,2008-06-17,05:00:18
39.950569,116.269185,0,159,39616.208599537,2008-06-17,05:00:23
39.949574,116.269037,0,156,39616.2086574074,2008-06-17,05:00:28
39.948534,116.268897,0,149,39616.2087152778,2008-06-17,05:00:33
39.9475,116.268791,0,155,39616.2087731481,2008-06-17,05:00:38
39.946521,116.268651,0,169,39616.2088310185,2008-06-17,05:00:43
39.945636,116.268512,0,177,39616.2088888889,2008-06-17,05:00:48
39.944749,116.268371,0,177,39616.2089467593,2008-06-17,05:00:53
39.943803,116.268241,0,173,39616.2090046296,2008-06-17,05:00:58
39.942817,116.268128,0,164,39616.2090625,2008-06-17,05:01:03
39.941792,116.268055,0,163,39616.2091203704,2008-06-17,05:01:08
39.940804,116.268009,0,163,39616.2091782407,2008-06-17,05:01:13
39.939856,116.267961,0,160,39616.2092361111,2008-06-17,05:01:18
39.938959,116.267957,0,155,39616.2092939815,2008-06-17,05:01:23
39.938065,116.267973,0,159,39616.2093518519,2008-06-17,05:01:28
39.937205,116.267988,0,157,39616.2094097222,2008-06-17,05:01:33
39.936365,116.268035,0,153,39616.2094675926,2008-06-17,05:01:38
39.935571,116.268096,0,154,39616.209525463,2008-06-17,05:01:43
39.934781,116.268141,0,159,39616.2095833333,2008-06-17,05:01:48
39.933949,116.268213,0,163,39616.2096412037,2008-06-17,05:01:53
39.933101,116.268318,0,164,39616.2096990741,2008-06-17,05:01:58
39.932289,116.268425,0,164,39616.2097569444,2008-06-17,05:02:03
39.931442,116.268532,0,171,39616.2098148148,2008-06-17,05:02:08
39.930551,116.268636,0,167,39616.2098726852,2008-06-17,05:02:13
39.929634,116.268761,0,160,39616.2099305556,2008-06-17,05:02:18
39.928725,116.268874,0,167,39616.2099884259,2008-06-17,05:02:23
39.927826,116.268964,0,173,39616.2100462963,2008-06-17,05:02:28
39.92689,116.26902,0,179,39616.2101041667,2008-06-17,05:02:33
39.925944,116.269043,0,171,39616.210162037,2008-06-17,05:02:38
39.924979,116.26902,0,162,39616.2102199074,2008-06-17,05:02:43
39.923999,116.268995,0,153,39616.2102777778,2008-06-17,05:02:48
39.923016,116.268975,0,160,39616.2103356481,2008-06-17,05:02:53
39.922098,116.268942,0,164,39616.2103935185,2008-06-17,05:02:58
39.921238,116.268918,0,175,39616.2104513889,2008-06-17,05:03:03
39.920522,116.268898,0,171,39616.2105092593,2008-06-17,05:03:08
39.920001,116.268863,0,176,39616.2105671296,2008-06-17,05:03:13
39.919528,116.268857,0,176,39616.210625,2008-06-17,05:03:18
39.919005,116.26884,0,180,39616.2106828704,2008-06-17,05:03:23
39.918414,116.268794,0,182,39616.2107407407,2008-06-17,05:03:28
39.917775,116.268742,0,183,39616.2107986111,2008-06-17,05:03:33
39.917051,116.268676,0,185,39616.2108564815,2008-06-17,05:03:38
39.916304,116.268609,0,183,39616.2109143519,2008-06-17,05:03:43
39.915695,116.268528,0,187,39616.2109722222,2008-06-17,05:03:48
39.915178,116.268434,0,191,39616.2110300926,2008-06-17,05:03:53
39.914657,116.268329,0,193,39616.211087963,2008-06-17,05:03:58
39.914158,116.268206,0,192,39616.2111458333,2008-06-17,05:04:03
39.913683,116.268107,0,181,39616.2112037037,2008-06-17,05:04:08
39.913278,116.268029,0,173,39616.2112615741,2008-06-17,05:04:13
39.912939,116.267911,0,167,39616.2113194444,2008-06-17,05:04:18
39.912577,116.267861,0,170,39616.2113773148,2008-06-17,05:04:23
39.912168,116.267788,0,175,39616.2114351852,2008-06-17,05:04:28
39.91181,116.267749,0,182,39616.2114930556,2008-06-17,05:04:33
39.911444,116.267714,0,185,39616.2115509259,2008-06-17,05:04:38
39.910954,116.267694,0,205,39616.2116087963,2008-06-17,05:04:43
39.910363,116.267681,0,222,39616.2116666667,2008-06-17,05:04:48
39.909816,116.267689,0,245,39616.211724537,2008-06-17,05:04:53
39.909339,116.267635,0,247,39616.2117824074,2008-06-17,05:04:58
39.908845,116.267596,0,221,39616.2118402778,2008-06-17,05:05:03
39.908362,116.267574,0,197,39616.2118981481,2008-06-17,05:05:08
39.907867,116.267578,0,194,39616.2119560185,2008-06-17,05:05:13
39.907395,116.267592,0,187,39616.2120138889,2008-06-17,05:05:18
39.907084,116.267597,0,184,39616.2120717593,2008-06-17,05:05:23
39.906859,116.267602,0,191,39616.2121296296,2008-06-17,05:05:28
39.906652,116.267636,0,203,39616.2121875,2008-06-17,05:05:33
39.906473,116.267655,0,217,39616.2122453704,2008-06-17,05:05:38
39.906318,116.267481,0,216,39616.2123032407,2008-06-17,05:05:43
39.906315,116.267065,0,235,39616.2123611111,2008-06-17,05:05:48
39.906315,116.266398,0,236,39616.2124189815,2008-06-17,05:05:53
39.906265,116.265616,0,240,39616.2124768518,2008-06-17,05:05:58
39.906253,116.264719,0,248,39616.2125347222,2008-06-17,05:06:03
39.906256,116.263786,0,243,39616.2125925926,2008-06-17,05:06:08
39.906242,116.262939,0,235,39616.212650463,2008-06-17,05:06:13
39.906216,116.262335,0,237,39616.2127083333,2008-06-17,05:06:18
39.906244,116.261924,0,222,39616.2127662037,2008-06-17,05:06:23
39.906271,116.261658,0,197,39616.2128240741,2008-06-17,05:06:28
39.906279,116.261533,0,197,39616.2128819444,2008-06-17,05:06:33
39.90629,116.261469,0,204,39616.2129398148,2008-06-17,05:06:38
39.906279,116.261383,0,207,39616.2129976852,2008-06-17,05:06:43
39.906291,116.261094,0,209,39616.2130555556,2008-06-17,05:06:48
39.90631,116.260687,0,215,39616.2131134259,2008-06-17,05:06:53
39.906314,116.260119,0,205,39616.2131712963,2008-06-17,05:06:58
39.906309,116.259553,0,200,39616.2132291667,2008-06-17,05:07:03
39.906319,116.259093,0,187,39616.213287037,2008-06-17,05:07:08
39.906324,116.258896,0,190,39616.2133449074,2008-06-17,05:07:13
39.906318,116.25888,0,202,39616.2134027778,2008-06-17,05:07:18
39.906318,116.258881,0,202,39616.2134606481,2008-06-17,05:07:23
39.906318,116.258879,0,202,39616.2135185185,2008-06-17,05:07:28
39.906317,116.258871,0,203,39616.2135763889,2008-06-17,05:07:33
39.906317,116.258871,0,203,39616.2136111111,2008-06-17,05:07:36
39.906317,116.258872,0,203,39616.2136342593,2008-06-17,05:07:38
39.906324,116.258796,0,207,39616.2136921296,2008-06-17,05:07:43
39.906329,116.258495,0,212,39616.21375,2008-06-17,05:07:48
39.906321,116.258092,0,211,39616.2138078704,2008-06-17,05:07:53
39.906287,116.257455,0,204,39616.2138657407,2008-06-17,05:07:58
39.906284,116.256756,0,197,39616.2139236111,2008-06-17,05:08:03
39.906269,116.25598,0,193,39616.2139814815,2008-06-17,05:08:08
39.906241,116.255176,0,180,39616.2140393518,2008-06-17,05:08:13
39.906258,116.254555,0,177,39616.2140972222,2008-06-17,05:08:18
39.906279,116.254184,0,183,39616.2141550926,2008-06-17,05:08:23
39.906265,116.253957,0,217,39616.214212963,2008-06-17,05:08:28
39.906262,116.253851,0,236,39616.2142708333,2008-06-17,05:08:33
39.90627,116.253598,0,238,39616.2143287037,2008-06-17,05:08:38
39.906292,116.253221,0,234,39616.2143865741,2008-06-17,05:08:43
39.90628,116.252617,0,222,39616.2144444444,2008-06-17,05:08:48
39.906255,116.251937,0,230,39616.2145023148,2008-06-17,05:08:53
39.906238,116.251154,0,226,39616.2145601852,2008-06-17,05:08:58
39.906246,116.250303,0,231,39616.2146180556,2008-06-17,05:09:03
39.906227,116.249488,0,242,39616.2146759259,2008-06-17,05:09:08
39.906231,116.248668,0,240,39616.2147337963,2008-06-17,05:09:13
39.906214,116.247964,0,218,39616.2147916667,2008-06-17,05:09:18
39.906223,116.247612,0,207,39616.214849537,2008-06-17,05:09:23
39.906238,116.247521,0,210,39616.2149074074,2008-06-17,05:09:28
39.906224,116.247505,0,224,39616.2149652778,2008-06-17,05:09:33
39.906223,116.247502,0,224,39616.2150231482,2008-06-17,05:09:38
39.906222,116.247502,0,225,39616.2150810185,2008-06-17,05:09:43
39.906222,116.247503,0,225,39616.2151388889,2008-06-17,05:09:48
39.906222,116.247503,0,225,39616.2151736111,2008-06-17,05:09:51
39.906222,116.247502,0,225,39616.2151967593,2008-06-17,05:09:53
39.906223,116.247491,0,226,39616.2152546296,2008-06-17,05:09:58
39.906223,116.247485,0,226,39616.2153125,2008-06-17,05:10:03
39.906224,116.247482,0,226,39616.2153703704,2008-06-17,05:10:08
39.906225,116.247484,0,226,39616.2154282407,2008-06-17,05:10:13
39.906225,116.247483,0,225,39616.2154861111,2008-06-17,05:10:18
39.906226,116.247482,0,225,39616.2155439815,2008-06-17,05:10:23
39.906226,116.247482,0,225,39616.2156018519,2008-06-17,05:10:28
39.906226,116.247481,0,225,39616.2156597222,2008-06-17,05:10:33
39.906227,116.24748,0,225,39616.2157175926,2008-06-17,05:10:38
39.906229,116.247481,0,225,39616.215775463,2008-06-17,05:10:43
39.90623,116.247482,0,224,39616.2158333333,2008-06-17,05:10:48
39.906231,116.247482,0,224,39616.2158912037,2008-06-17,05:10:53
39.906232,116.247483,0,224,39616.2159490741,2008-06-17,05:10:58
39.906232,116.247482,0,224,39616.2160069444,2008-06-17,05:11:03
39.906232,116.247482,0,224,39616.2160416667,2008-06-17,05:11:06
39.906233,116.247482,0,224,39616.2160648148,2008-06-17,05:11:08
39.906262,116.247281,0,219,39616.2161226852,2008-06-17,05:11:13
39.90627,116.246872,0,211,39616.2161805556,2008-06-17,05:11:18
39.906271,116.246349,0,205,39616.2162384259,2008-06-17,05:11:23
39.906258,116.24578,0,197,39616.2162962963,2008-06-17,05:11:28
39.906261,116.245229,0,192,39616.2163541667,2008-06-17,05:11:33
39.906278,116.24475,0,190,39616.216412037,2008-06-17,05:11:38
39.906375,116.244544,0,188,39616.2164699074,2008-06-17,05:11:43
39.906593,116.244548,0,183,39616.2165277778,2008-06-17,05:11:48
39.906759,116.244395,0,167,39616.2165856481,2008-06-17,05:11:53
39.906765,116.244201,0,175,39616.2166435185,2008-06-17,05:11:58
39.906772,116.244172,0,176,39616.2167013889,2008-06-17,05:12:03
39.906762,116.244172,0,175,39616.2167592593,2008-06-17,05:12:08
39.906764,116.244173,0,175,39616.2168171296,2008-06-17,05:12:13
39.906772,116.244174,0,176,39616.216875,2008-06-17,05:12:18
39.906772,116.244174,0,176,39616.2169097222,2008-06-17,05:12:21
39.906773,116.244175,0,177,39616.2169328704,2008-06-17,05:12:23
39.906772,116.244185,0,178,39616.2169907407,2008-06-17,05:12:28
39.906782,116.24427,0,178,39616.2170486111,2008-06-17,05:12:33
39.906767,116.244352,0,177,39616.2171064815,2008-06-17,05:12:38
39.90675,116.244434,0,176,39616.2171643519,2008-06-17,05:12:43
39.906757,116.244519,0,172,39616.2172222222,2008-06-17,05:12:48
39.906754,116.2446,0,167,39616.2172800926,2008-06-17,05:12:53
39.906765,116.244692,0,162,39616.217337963,2008-06-17,05:12:58
39.906749,116.244764,0,160,39616.2173958333,2008-06-17,05:13:03
39.906734,116.244857,0,158,39616.2174537037,2008-06-17,05:13:08
39.906734,116.244952,0,163,39616.2175115741,2008-06-17,05:13:13
39.906781,116.245,0,167,39616.2175694444,2008-06-17,05:13:18
39.906854,116.245021,0,170,39616.2176273148,2008-06-17,05:13:23
39.90691,116.245039,0,170,39616.2176851852,2008-06-17,05:13:28
39.90694,116.245109,0,162,39616.2177430556,2008-06-17,05:13:33
39.906968,116.245179,0,159,39616.2178009259,2008-06-17,05:13:38
39.907011,116.245221,0,160,39616.2178587963,2008-06-17,05:13:43
39.907055,116.24524,0,153,39616.2179166667,2008-06-17,05:13:48
39.907206,116.245171,0,157,39616.217974537,2008-06-17,05:13:53
39.907251,116.245195,0,151,39616.2180324074,2008-06-17,05:13:58
39.907287,116.245208,0,145,39616.2180902778,2008-06-17,05:14:03
39.907229,116.245244,0,145,39616.2181481481,2008-06-17,05:14:08
39.907221,116.245244,0,144,39616.2182060185,2008-06-17,05:14:13
39.907219,116.245245,0,145,39616.2182638889,2008-06-17,05:14:18
39.907226,116.245248,0,146,39616.2183217593,2008-06-17,05:14:23
39.907224,116.24525,0,149,39616.2183796296,2008-06-17,05:14:28
39.907222,116.24525,0,149,39616.2184375,2008-06-17,05:14:33
39.907222,116.24525,0,149,39616.2184722222,2008-06-17,05:14:36
39.90722,116.245258,0,148,39616.2184953704,2008-06-17,05:14:38
39.907324,116.245241,0,146,39616.2185532407,2008-06-17,05:14:43
39.907447,116.245204,0,153,39616.2186111111,2008-06-17,05:14:48
39.907494,116.245234,0,166,39616.2186689815,2008-06-17,05:14:53
39.907511,116.245309,0,178,39616.2187268519,2008-06-17,05:14:58
39.907525,116.245384,0,183,39616.2187847222,2008-06-17,05:15:03
39.90755,116.24547,0,195,39616.2188425926,2008-06-17,05:15:08
39.907576,116.245586,0,198,39616.218900463,2008-06-17,05:15:13
39.907584,116.245684,0,206,39616.2189583333,2008-06-17,05:15:18
39.907587,116.245777,0,213,39616.2190162037,2008-06-17,05:15:23
39.907575,116.245886,0,221,39616.2190740741,2008-06-17,05:15:28
39.907623,116.245966,0,233,39616.2191319444,2008-06-17,05:15:33
39.907634,116.246012,0,238,39616.2191898148,2008-06-17,05:15:38
39.907654,116.246064,0,242,39616.2192476852,2008-06-17,05:15:43
39.907728,116.246181,0,240,39616.2193055556,2008-06-17,05:15:48
39.90783,116.246143,0,245,39616.2193634259,2008-06-17,05:15:53
39.907829,116.246051,0,250,39616.2194212963,2008-06-17,05:15:58
39.907831,116.245967,0,251,39616.2194791667,2008-06-17,05:16:03
39.907808,116.245863,0,254,39616.219537037,2008-06-17,05:16:08
39.907811,116.245827,0,258,39616.2195949074,2008-06-17,05:16:13
39.907801,116.245798,0,257,39616.2196527778,2008-06-17,05:16:18
39.907766,116.245792,0,257,39616.2197106481,2008-06-17,05:16:23
39.907743,116.245751,0,257,39616.2197685185,2008-06-17,05:16:28
39.907719,116.245687,0,258,39616.2198263889,2008-06-17,05:16:33
39.907699,116.245621,0,259,39616.2198842593,2008-06-17,05:16:38
39.907666,116.245564,0,260,39616.2199421296,2008-06-17,05:16:43
39.907626,116.245521,0,261,39616.22,2008-06-17,05:16:48
39.90758,116.245533,0,262,39616.2200578704,2008-06-17,05:16:53
39.907552,116.245623,0,263,39616.2201157407,2008-06-17,05:16:58
39.907535,116.245768,0,264,39616.2201736111,2008-06-17,05:17:03
39.907503,116.245905,0,265,39616.2202314815,2008-06-17,05:17:08
39.907486,116.246044,0,266,39616.2202893518,2008-06-17,05:17:13
39.907441,116.24617,0,267,39616.2203472222,2008-06-17,05:17:18
39.90763,116.24621,0,268,39616.2204050926,2008-06-17,05:17:23
39.907726,116.246377,0,269,39616.220462963,2008-06-17,05:17:28
39.907773,116.24652,0,270,39616.2205208333,2008-06-17,05:17:33
39.907785,116.246598,0,271,39616.2205787037,2008-06-17,05:17:38
39.907751,116.246702,0,272,39616.2206365741,2008-06-17,05:17:43
39.907718,116.246822,0,273,39616.2206944444,2008-06-17,05:17:48
39.907701,116.246922,0,274,39616.2207523148,2008-06-17,05:17:53
39.907796,116.245623,0,223,39616.2235300926,2008-06-17,05:21:53
39.907905,116.24558,0,254,39616.223587963,2008-06-17,05:21:58
39.90855,116.245546,0,290,39616.2236458333,2008-06-17,05:22:03
39.90855,116.245546,0,290,39616.2236805556,2008-06-17,05:22:06
39.908548,116.24554,0,292,39616.2237037037,2008-06-17,05:22:08
39.908539,116.245645,0,305,39616.2237615741,2008-06-17,05:22:13
39.908577,116.245664,0,310,39616.2238194444,2008-06-17,05:22:18
39.908629,116.245703,0,311,39616.2238773148,2008-06-17,05:22:23
39.908618,116.245644,0,306,39616.2239351852,2008-06-17,05:22:28
39.908611,116.245625,0,304,39616.2239930556,2008-06-17,05:22:33
39.908592,116.245611,0,301,39616.2240509259,2008-06-17,05:22:38
39.90858,116.245526,0,296,39616.2241087963,2008-06-17,05:22:43
39.908575,116.245484,0,294,39616.2241666667,2008-06-17,05:22:48
39.908575,116.245484,0,294,39616.2242013889,2008-06-17,05:22:51
39.908571,116.245481,0,293,39616.224224537,2008-06-17,05:22:53
39.908557,116.245485,0,292,39616.2242824074,2008-06-17,05:22:58
39.908551,116.245484,0,291,39616.2243402778,2008-06-17,05:23:03
39.908551,116.245484,0,291,39616.224375,2008-06-17,05:23:06
39.90855,116.245483,0,291,39616.2243981481,2008-06-17,05:23:08
39.908524,116.245478,0,290,39616.2244560185,2008-06-17,05:23:13
39.908442,116.245481,0,285,39616.2245138889,2008-06-17,05:23:18
39.908348,116.245393,0,292,39616.2245717593,2008-06-17,05:23:23
39.908254,116.245487,0,289,39616.2246296296,2008-06-17,05:23:28
39.908214,116.245574,0,281,39616.2246875,2008-06-17,05:23:33
39.908214,116.245663,0,278,39616.2247453704,2008-06-17,05:23:38
39.90797,116.245822,0,261,39616.2248032407,2008-06-17,05:23:43
39.907882,116.245958,0,250,39616.2248611111,2008-06-17,05:23:48
39.907879,116.246042,0,234,39616.2249189815,2008-06-17,05:23:53
39.907934,116.246122,0,218,39616.2249768519,2008-06-17,05:23:58
39.907968,116.246183,0,209,39616.2250347222,2008-06-17,05:24:03
39.90799,116.246232,0,203,39616.2250925926,2008-06-17,05:24:08
39.907999,116.246261,0,197,39616.225150463,2008-06-17,05:24:13
39.907997,116.24627,0,195,39616.2252083333,2008-06-17,05:24:18
39.90798,116.246262,0,196,39616.2252662037,2008-06-17,05:24:23
39.907985,116.246262,0,195,39616.2253240741,2008-06-17,05:24:28
39.907985,116.246262,0,195,39616.2253819444,2008-06-17,05:24:33
39.907985,116.246262,0,195,39616.2254166667,2008-06-17,05:24:36
39.907984,116.246262,0,195,39616.2254398148,2008-06-17,05:24:38
39.907966,116.246263,0,195,39616.2254976852,2008-06-17,05:24:43
39.907952,116.246253,0,195,39616.2255555556,2008-06-17,05:24:48
39.907933,116.246256,0,195,39616.2256134259,2008-06-17,05:24:53
39.907081,116.246876,0,179,39616.2267708333,2008-06-17,05:26:33
39.907084,116.246853,0,206,39616.2268287037,2008-06-17,05:26:38
39.907155,116.246852,0,196,39616.2268865741,2008-06-17,05:26:43
39.907194,116.246872,0,195,39616.2270023148,2008-06-17,05:26:53
39.910582,116.244591,0,193,39616.2274652778,2008-06-17,05:27:33
39.909886,116.244937,0,193,39616.2275231481,2008-06-17,05:27:38
39.90988,116.244941,0,192,39616.2275810185,2008-06-17,05:27:43
39.909884,116.244941,0,192,39616.2276388889,2008-06-17,05:27:48
39.909884,116.244941,0,192,39616.2276736111,2008-06-17,05:27:51
39.90989,116.24494,0,192,39616.2276967593,2008-06-17,05:27:53
39.909878,116.244943,0,192,39616.2277546296,2008-06-17,05:27:58
39.90759,116.246007,0,190,39616.2278125,2008-06-17,05:28:03
39.907522,116.246095,0,189,39616.2278703704,2008-06-17,05:28:08
39.907506,116.246141,0,189,39616.2279282407,2008-06-17,05:28:13
39.90748,116.246192,0,189,39616.2279861111,2008-06-17,05:28:18
39.907465,116.246237,0,190,39616.2280439815,2008-06-17,05:28:23
39.907444,116.246277,0,190,39616.2281018518,2008-06-17,05:28:28
39.907437,116.246314,0,190,39616.2281597222,2008-06-17,05:28:33
39.907437,116.246314,0,190,39616.2281944444,2008-06-17,05:28:36
39.907434,116.246317,0,190,39616.2282175926,2008-06-17,05:28:38
39.907274,116.24649,0,190,39616.228275463,2008-06-17,05:28:43
39.907159,116.246665,0,190,39616.2283333333,2008-06-17,05:28:48
39.907068,116.246779,0,189,39616.2283912037,2008-06-17,05:28:53
39.907042,116.246779,0,189,39616.2284490741,2008-06-17,05:28:58
39.907063,116.246835,0,189,39616.2285069444,2008-06-17,05:29:03
39.907048,116.246854,0,189,39616.2285648148,2008-06-17,05:29:08
39.907044,116.24689,0,189,39616.2286226852,2008-06-17,05:29:13
39.907022,116.246925,0,189,39616.2286805556,2008-06-17,05:29:18
39.907043,116.24692,0,189,39616.2287384259,2008-06-17,05:29:23
39.907074,116.246939,0,189,39616.2287962963,2008-06-17,05:29:28
39.907079,116.24694,0,189,39616.2288541667,2008-06-17,05:29:33
39.907079,116.24694,0,189,39616.2288888889,2008-06-17,05:29:36
39.907086,116.24694,0,189,39616.228912037,2008-06-17,05:29:38
39.907097,116.24694,0,188,39616.2289699074,2008-06-17,05:29:43
39.907097,116.24694,0,188,39616.2290046296,2008-06-17,05:29:46
39.907102,116.246939,0,188,39616.2290277778,2008-06-17,05:29:48
39.907036,116.246901,0,188,39616.2290856481,2008-06-17,05:29:53
39.906978,116.24683,0,187,39616.2291435185,2008-06-17,05:29:58
39.906968,116.246771,0,187,39616.2292013889,2008-06-17,05:30:03
39.906957,116.246773,0,186,39616.2292592593,2008-06-17,05:30:08
39.906942,116.246782,0,186,39616.2293171296,2008-06-17,05:30:13
39.906957,116.246831,0,186,39616.229375,2008-06-17,05:30:18
39.906996,116.246863,0,185,39616.2294328704,2008-06-17,05:30:23
39.907799,116.246597,0,167,39616.2297222222,2008-06-17,05:30:48
39.907765,116.246666,0,167,39616.2297800926,2008-06-17,05:30:53
39.907707,116.246731,0,180,39616.229837963,2008-06-17,05:30:58
39.907693,116.246783,0,188,39616.2298958333,2008-06-17,05:31:03
39.907675,116.24678,0,189,39616.2299537037,2008-06-17,05:31:08
39.90766,116.246741,0,188,39616.2300115741,2008-06-17,05:31:13
39.907598,116.246713,0,188,39616.2300694444,2008-06-17,05:31:18
39.907575,116.246665,0,187,39616.2301273148,2008-06-17,05:31:23
39.907532,116.246656,0,186,39616.2301851852,2008-06-17,05:31:28
39.907498,116.246626,0,185,39616.2302430556,2008-06-17,05:31:33
39.9075,116.246567,0,185,39616.2303009259,2008-06-17,05:31:38
39.907527,116.246472,0,185,39616.2303587963,2008-06-17,05:31:43
39.907576,116.24639,0,186,39616.2304166667,2008-06-17,05:31:48
39.907621,116.246339,0,188,39616.230474537,2008-06-17,05:31:53
39.907575,116.2463,0,189,39616.2305324074,2008-06-17,05:31:58
39.907509,116.246274,0,191,39616.2305902778,2008-06-17,05:32:03
39.907469,116.246265,0,193,39616.2306481482,2008-06-17,05:32:08
39.907546,116.246337,0,184,39616.2365509259,2008-06-17,05:40:38
39.907487,116.246384,0,190,39616.2366087963,2008-06-17,05:40:43
39.907575,116.246341,0,189,39616.2366666667,2008-06-17,05:40:48
39.907645,116.246304,0,189,39616.236724537,2008-06-17,05:40:53
39.907694,116.246299,0,192,39616.2367824074,2008-06-17,05:40:58
39.907713,116.2463,0,196,39616.2368402778,2008-06-17,05:41:03
39.907691,116.246337,0,201,39616.2368981481,2008-06-17,05:41:08
39.907681,116.246342,0,203,39616.2369560185,2008-06-17,05:41:13
39.907702,116.246343,0,206,39616.2370138889,2008-06-17,05:41:18
39.907729,116.24635,0,211,39616.2370717593,2008-06-17,05:41:23
39.907762,116.246369,0,216,39616.2371296296,2008-06-17,05:41:28
39.907783,116.246373,0,222,39616.2371875,2008-06-17,05:41:33
39.907743,116.246368,0,220,39616.2372453704,2008-06-17,05:41:38
39.907723,116.246398,0,221,39616.2373032407,2008-06-17,05:41:43
39.907699,116.246401,0,226,39616.2373611111,2008-06-17,05:41:48
39.907674,116.246387,0,226,39616.2374189815,2008-06-17,05:41:53
39.907663,116.246382,0,226,39616.2374768518,2008-06-17,05:41:58
39.907665,116.246387,0,225,39616.2375347222,2008-06-17,05:42:03
39.907663,116.246391,0,225,39616.2375925926,2008-06-17,05:42:08
39.907663,116.246391,0,225,39616.2376273148,2008-06-17,05:42:11
39.907668,116.246393,0,225,39616.237650463,2008-06-17,05:42:13
39.90765,116.246414,0,223,39616.2377083333,2008-06-17,05:42:18
39.907642,116.246447,0,221,39616.2377662037,2008-06-17,05:42:23
39.907627,116.246194,0,189,39616.2381134259,2008-06-17,05:42:53
39.9076,116.246108,0,187,39616.2381712963,2008-06-17,05:42:58
39.907671,116.246073,0,183,39616.2382291667,2008-06-17,05:43:03
39.907613,116.24611,0,177,39616.238287037,2008-06-17,05:43:08
39.907547,116.24615,0,170,39616.2383449074,2008-06-17,05:43:13
39.907647,116.24427,0,233,39616.3077314815,2008-06-17,07:23:08
39.90772,116.244072,0,173,39616.3128240741,2008-06-17,07:30:28
39.907936,116.244082,0,175,39616.3128819444,2008-06-17,07:30:33
39.908225,116.24407,0,164,39616.3129398148,2008-06-17,07:30:38
39.908556,116.244109,0,159,39616.3129976852,2008-06-17,07:30:43
39.908758,116.244111,0,153,39616.3130555556,2008-06-17,07:30:48
39.908976,116.244125,0,164,39616.3131134259,2008-06-17,07:30:53
39.909101,116.24422,0,201,39616.3131712963,2008-06-17,07:30:58
39.909094,116.244496,0,219,39616.3132291667,2008-06-17,07:31:03
39.909093,116.244868,0,230,39616.313287037,2008-06-17,07:31:08
39.909083,116.245245,0,244,39616.3133449074,2008-06-17,07:31:13
39.909071,116.245623,0,244,39616.3134027778,2008-06-17,07:31:18
39.909087,116.246057,0,249,39616.3134606481,2008-06-17,07:31:23
39.909107,116.246374,0,251,39616.3135185185,2008-06-17,07:31:28
39.909093,116.24652,0,255,39616.3135763889,2008-06-17,07:31:33
39.909081,116.246631,0,251,39616.3136342593,2008-06-17,07:31:38
39.909025,116.246679,0,232,39616.3136921296,2008-06-17,07:31:43
39.908839,116.246641,0,224,39616.31375,2008-06-17,07:31:48
39.908579,116.246594,0,221,39616.3138078704,2008-06-17,07:31:53
39.908235,116.246583,0,215,39616.3138657407,2008-06-17,07:31:58
39.907845,116.246605,0,203,39616.3139236111,2008-06-17,07:32:03
39.907411,116.246618,0,194,39616.3139814815,2008-06-17,07:32:08
39.907023,116.246604,0,190,39616.3140393518,2008-06-17,07:32:13
39.906618,116.246634,0,188,39616.3140972222,2008-06-17,07:32:18
39.90649,116.246685,0,182,39616.3141550926,2008-06-17,07:32:23
39.906494,116.246715,0,181,39616.314212963,2008-06-17,07:32:28
39.906493,116.246715,0,179,39616.3142708333,2008-06-17,07:32:33
39.90649,116.246715,0,179,39616.3143287037,2008-06-17,07:32:38
39.906489,116.246716,0,179,39616.3143865741,2008-06-17,07:32:43
39.906488,116.246716,0,180,39616.3144444444,2008-06-17,07:32:48
39.906488,116.246717,0,181,39616.3145023148,2008-06-17,07:32:53
39.906488,116.246718,0,182,39616.3145601852,2008-06-17,07:32:58
39.906488,116.246719,0,182,39616.3146180556,2008-06-17,07:33:03
39.906491,116.24672,0,181,39616.3146759259,2008-06-17,07:33:08
39.906493,116.24672,0,181,39616.3147337963,2008-06-17,07:33:13
39.906493,116.246721,0,181,39616.3147916667,2008-06-17,07:33:18
39.906493,116.246722,0,181,39616.314849537,2008-06-17,07:33:23
39.906493,116.246723,0,181,39616.3149074074,2008-06-17,07:33:28
39.906493,116.246723,0,181,39616.3149652778,2008-06-17,07:33:33
39.906493,116.246723,0,181,39616.3150231481,2008-06-17,07:33:38
39.906493,116.246723,0,181,39616.3150578704,2008-06-17,07:33:41
39.906493,116.246724,0,181,39616.3150810185,2008-06-17,07:33:43
39.906371,116.24673,0,179,39616.3151388889,2008-06-17,07:33:48
39.906215,116.246815,0,178,39616.3151967593,2008-06-17,07:33:53
39.906104,116.246982,0,170,39616.3152546296,2008-06-17,07:33:58
39.9061,116.247295,0,201,39616.3153125,2008-06-17,07:34:03
39.906159,116.247714,0,228,39616.3153703704,2008-06-17,07:34:08
39.906208,116.248328,0,234,39616.3154282407,2008-06-17,07:34:13
39.906236,116.249023,0,227,39616.3154861111,2008-06-17,07:34:18
39.906234,116.249825,0,235,39616.3155439815,2008-06-17,07:34:23
39.906226,116.250678,0,239,39616.3156018518,2008-06-17,07:34:28
39.906221,116.251574,0,252,39616.3156597222,2008-06-17,07:34:33
39.906231,116.252474,0,251,39616.3157175926,2008-06-17,07:34:38
39.906178,116.253315,0,276,39616.315775463,2008-06-17,07:34:43
39.90619,116.254018,0,280,39616.3158333333,2008-06-17,07:34:48
39.90616,116.25467,0,265,39616.3158912037,2008-06-17,07:34:53
39.906157,116.25524,0,267,39616.3159490741,2008-06-17,07:34:58
39.906176,116.255803,0,256,39616.3160069444,2008-06-17,07:35:03
39.906166,116.256298,0,241,39616.3160648148,2008-06-17,07:35:08
39.90616,116.256788,0,242,39616.3161226852,2008-06-17,07:35:13
39.906165,116.257184,0,228,39616.3161805556,2008-06-17,07:35:18
39.906176,116.257397,0,231,39616.3162384259,2008-06-17,07:35:23
39.906162,116.257536,0,240,39616.3162962963,2008-06-17,07:35:28
39.90615,116.257586,0,240,39616.3163541667,2008-06-17,07:35:33
39.906139,116.257596,0,239,39616.316412037,2008-06-17,07:35:38
39.90613,116.257603,0,239,39616.3164699074,2008-06-17,07:35:43
39.906113,116.257615,0,238,39616.3165277778,2008-06-17,07:35:48
39.906098,116.257627,0,237,39616.3165856482,2008-06-17,07:35:53
39.906104,116.25769,0,237,39616.3166435185,2008-06-17,07:35:58
39.906171,116.257942,0,233,39616.3167013889,2008-06-17,07:36:03
39.906204,116.258197,0,233,39616.3167592593,2008-06-17,07:36:08
39.906171,116.258525,0,232,39616.3168171296,2008-06-17,07:36:13
39.906113,116.258846,0,246,39616.316875,2008-06-17,07:36:18
39.906112,116.259258,0,274,39616.3169328704,2008-06-17,07:36:23
39.906121,116.259646,0,288,39616.3169907407,2008-06-17,07:36:28
39.906103,116.259993,0,322,39616.3170486111,2008-06-17,07:36:33
39.906105,116.260524,0,359,39616.3171064815,2008-06-17,07:36:38
39.906167,116.261143,0,350,39616.3171643519,2008-06-17,07:36:43
39.906185,116.261851,0,350,39616.3172222222,2008-06-17,07:36:48
39.906197,116.262496,0,313,39616.3172800926,2008-06-17,07:36:53
39.906194,116.263051,0,297,39616.317337963,2008-06-17,07:36:58
39.906166,116.263642,0,277,39616.3173958333,2008-06-17,07:37:03
39.906182,116.264232,0,263,39616.3174537037,2008-06-17,07:37:08
39.906178,116.264744,0,251,39616.3175115741,2008-06-17,07:37:13
39.906171,116.265176,0,239,39616.3175694444,2008-06-17,07:37:18
39.90616,116.265547,0,245,39616.3176273148,2008-06-17,07:37:23
39.906106,116.265926,0,256,39616.3176851852,2008-06-17,07:37:28
39.906096,116.266337,0,272,39616.3177430556,2008-06-17,07:37:33
39.906094,116.266705,0,288,39616.3178009259,2008-06-17,07:37:38
39.906077,116.266946,0,300,39616.3178587963,2008-06-17,07:37:43
39.906106,116.267011,0,312,39616.3179166667,2008-06-17,07:37:48
39.906108,116.267015,0,314,39616.317974537,2008-06-17,07:37:53
39.906109,116.267014,0,314,39616.3180324074,2008-06-17,07:37:58
39.906109,116.267014,0,314,39616.3180671296,2008-06-17,07:38:01
39.906108,116.267019,0,314,39616.3180902778,2008-06-17,07:38:03
39.906105,116.267032,0,315,39616.3181481481,2008-06-17,07:38:08
39.906106,116.267045,0,315,39616.3182060185,2008-06-17,07:38:13
39.906106,116.267045,0,315,39616.3182407407,2008-06-17,07:38:16
39.906105,116.26705,0,315,39616.3182638889,2008-06-17,07:38:18
39.90606,116.267199,0,316,39616.3183217593,2008-06-17,07:38:23
39.906072,116.267342,0,317,39616.3183796296,2008-06-17,07:38:28
39.90612,116.267442,0,319,39616.3184375,2008-06-17,07:38:33
39.906121,116.267452,0,316,39616.3184953704,2008-06-17,07:38:38
39.906121,116.267455,0,316,39616.3185532407,2008-06-17,07:38:43
39.90612,116.267461,0,316,39616.3186111111,2008-06-17,07:38:48
39.90612,116.267466,0,316,39616.3186689815,2008-06-17,07:38:53
39.90612,116.267473,0,316,39616.3187268519,2008-06-17,07:38:58
39.906121,116.267478,0,317,39616.3187847222,2008-06-17,07:39:03
39.90612,116.267479,0,316,39616.3188425926,2008-06-17,07:39:08
39.906119,116.267472,0,316,39616.318900463,2008-06-17,07:39:13
39.906119,116.267472,0,316,39616.3189351852,2008-06-17,07:39:16
39.906118,116.267467,0,316,39616.3189583333,2008-06-17,07:39:18
39.906104,116.267658,0,316,39616.3190162037,2008-06-17,07:39:23
39.906123,116.26789,0,314,39616.3190740741,2008-06-17,07:39:28
39.906102,116.268194,0,316,39616.3191319444,2008-06-17,07:39:33
39.906404,116.268378,0,317,39616.3191898148,2008-06-17,07:39:38
39.906717,116.268356,0,291,39616.3192476852,2008-06-17,07:39:43
39.907086,116.268323,0,268,39616.3193055556,2008-06-17,07:39:48
39.907552,116.268317,0,256,39616.3193634259,2008-06-17,07:39:53
39.908084,116.268309,0,244,39616.3194212963,2008-06-17,07:39:58
39.908624,116.268306,0,244,39616.3194791667,2008-06-17,07:40:03
39.909157,116.26832,0,245,39616.319537037,2008-06-17,07:40:08
39.909669,116.268334,0,237,39616.3195949074,2008-06-17,07:40:13
39.910173,116.268346,0,222,39616.3196527778,2008-06-17,07:40:18
39.910647,116.268366,0,224,39616.3197106481,2008-06-17,07:40:23
39.911068,116.268374,0,223,39616.3197685185,2008-06-17,07:40:28
39.911518,116.268405,0,251,39616.3198263889,2008-06-17,07:40:33
39.912005,116.268451,0,219,39616.3198842593,2008-06-17,07:40:38
39.912463,116.268504,0,215,39616.3199421296,2008-06-17,07:40:43
39.91275,116.268544,0,211,39616.32,2008-06-17,07:40:48
39.912993,116.26858,0,206,39616.3200578704,2008-06-17,07:40:53
39.913273,116.26854,0,203,39616.3201157407,2008-06-17,07:40:58
39.913664,116.268573,0,195,39616.3201736111,2008-06-17,07:41:03
39.914154,116.268678,0,195,39616.3202314815,2008-06-17,07:41:08
39.914733,116.268836,0,210,39616.3202893519,2008-06-17,07:41:13
39.915397,116.268944,0,214,39616.3203472222,2008-06-17,07:41:18
39.916083,116.269035,0,221,39616.3204050926,2008-06-17,07:41:23
39.916724,116.26906,0,202,39616.320462963,2008-06-17,07:41:28
39.917299,116.269115,0,199,39616.3205208333,2008-06-17,07:41:33
39.917862,116.269157,0,195,39616.3205787037,2008-06-17,07:41:38
39.918457,116.2692,0,197,39616.3206365741,2008-06-17,07:41:43
39.919049,116.26921,0,197,39616.3206944444,2008-06-17,07:41:48
39.919645,116.26923,0,193,39616.3207523148,2008-06-17,07:41:53
39.920271,116.26924,0,191,39616.3208101852,2008-06-17,07:41:58
39.92091,116.269253,0,168,39616.3208680556,2008-06-17,07:42:03
39.921569,116.269235,0,155,39616.3209259259,2008-06-17,07:42:08
39.922303,116.269241,0,160,39616.3209837963,2008-06-17,07:42:13
39.923099,116.26927,0,167,39616.3210416667,2008-06-17,07:42:18
39.923964,116.269304,0,174,39616.321099537,2008-06-17,07:42:23
39.924825,116.269332,0,182,39616.3211574074,2008-06-17,07:42:28
39.925671,116.269365,0,187,39616.3212152778,2008-06-17,07:42:33
39.926516,116.269339,0,186,39616.3212731481,2008-06-17,07:42:38
39.927315,116.269301,0,184,39616.3213310185,2008-06-17,07:42:43
39.928075,116.26926,0,179,39616.3213888889,2008-06-17,07:42:48
39.928776,116.269203,0,177,39616.3214467593,2008-06-17,07:42:53
39.929518,116.269162,0,169,39616.3215046296,2008-06-17,07:42:58
39.930325,116.269088,0,161,39616.3215625,2008-06-17,07:43:03
39.931143,116.26898,0,155,39616.3216203704,2008-06-17,07:43:08
39.931969,116.268859,0,150,39616.3216782407,2008-06-17,07:43:13
39.932802,116.268702,0,138,39616.3217361111,2008-06-17,07:43:18
39.933665,116.268563,0,130,39616.3217939815,2008-06-17,07:43:23
39.934572,116.268473,0,129,39616.3218518518,2008-06-17,07:43:28
39.935482,116.268377,0,143,39616.3219097222,2008-06-17,07:43:33
39.936388,116.268302,0,137,39616.3219675926,2008-06-17,07:43:38
39.937276,116.268255,0,127,39616.322025463,2008-06-17,07:43:43
39.938076,116.268235,0,125,39616.3220833333,2008-06-17,07:43:48
39.938862,116.268226,0,143,39616.3221412037,2008-06-17,07:43:53
39.93963,116.268235,0,139,39616.3221990741,2008-06-17,07:43:58
39.940336,116.268264,0,140,39616.3222569444,2008-06-17,07:44:03
39.940998,116.268301,0,145,39616.3223148148,2008-06-17,07:44:08
39.941706,116.268348,0,151,39616.3223726852,2008-06-17,07:44:13
39.942467,116.268402,0,156,39616.3224305556,2008-06-17,07:44:18
39.943237,116.268467,0,168,39616.3224884259,2008-06-17,07:44:23
39.943995,116.268545,0,188,39616.3225462963,2008-06-17,07:44:28
39.944765,116.268652,0,196,39616.3226041667,2008-06-17,07:44:33
39.945573,116.268762,0,210,39616.322662037,2008-06-17,07:44:38
39.946403,116.26889,0,200,39616.3227199074,2008-06-17,07:44:43
39.947257,116.269007,0,191,39616.3227777778,2008-06-17,07:44:48
39.948153,116.269147,0,186,39616.3228356481,2008-06-17,07:44:53
39.949018,116.269276,0,180,39616.3228935185,2008-06-17,07:44:58
39.949804,116.269399,0,183,39616.3229513889,2008-06-17,07:45:03
39.950556,116.269505,0,192,39616.3230092593,2008-06-17,07:45:08
39.951284,116.26961,0,192,39616.3230671296,2008-06-17,07:45:13
39.951991,116.269727,0,194,39616.323125,2008-06-17,07:45:18
39.952688,116.269858,0,196,39616.3231828704,2008-06-17,07:45:23
39.95344,116.269946,0,200,39616.3232407407,2008-06-17,07:45:28
39.954229,116.269968,0,205,39616.3232986111,2008-06-17,07:45:33
39.955026,116.269896,0,205,39616.3233564815,2008-06-17,07:45:38
39.955825,116.269808,0,210,39616.3234143518,2008-06-17,07:45:43
39.956598,116.269732,0,216,39616.3234722222,2008-06-17,07:45:48
39.957296,116.269643,0,216,39616.3235300926,2008-06-17,07:45:53
39.958013,116.269561,0,212,39616.323587963,2008-06-17,07:45:58
39.958761,116.269463,0,216,39616.3236458333,2008-06-17,07:46:03
39.95949,116.269383,0,214,39616.3237037037,2008-06-17,07:46:08
39.960245,116.269296,0,213,39616.3237615741,2008-06-17,07:46:13
39.96103,116.269219,0,212,39616.3238194444,2008-06-17,07:46:18
39.961823,116.269149,0,205,39616.3238773148,2008-06-17,07:46:23
39.962632,116.269057,0,214,39616.3239351852,2008-06-17,07:46:28
39.963464,116.268971,0,214,39616.3239930556,2008-06-17,07:46:33
39.964314,116.268863,0,206,39616.3240509259,2008-06-17,07:46:38
39.965105,116.268746,0,193,39616.3241087963,2008-06-17,07:46:43
39.96593,116.268701,0,195,39616.3241666667,2008-06-17,07:46:48
39.966708,116.268797,0,197,39616.324224537,2008-06-17,07:46:53
39.96748,116.269022,0,205,39616.3242824074,2008-06-17,07:46:58
39.968218,116.269401,0,200,39616.3243402778,2008-06-17,07:47:03
39.96893,116.269993,0,202,39616.3243981482,2008-06-17,07:47:08
39.969609,116.270786,0,204,39616.3244560185,2008-06-17,07:47:13
39.970239,116.271775,0,197,39616.3245138889,2008-06-17,07:47:18
39.970774,116.272854,0,184,39616.3245717593,2008-06-17,07:47:23
39.971244,116.273887,0,183,39616.3246296296,2008-06-17,07:47:28
39.971694,116.274849,0,182,39616.3246875,2008-06-17,07:47:33
39.972059,116.275659,0,181,39616.3247453704,2008-06-17,07:47:38
39.972419,116.276467,0,185,39616.3248032407,2008-06-17,07:47:43
39.972799,116.2773,0,190,39616.3248611111,2008-06-17,07:47:48
39.97323,116.278123,0,193,39616.3249189815,2008-06-17,07:47:53
39.973726,116.278954,0,189,39616.3249768519,2008-06-17,07:47:58
39.974318,116.27979,0,186,39616.3250347222,2008-06-17,07:48:03
39.974958,116.280626,0,179,39616.3250925926,2008-06-17,07:48:08
39.975567,116.281376,0,168,39616.325150463,2008-06-17,07:48:13
39.976149,116.281951,0,163,39616.3252083333,2008-06-17,07:48:18
39.976767,116.282545,0,159,39616.3252662037,2008-06-17,07:48:23
39.97745,116.283195,0,156,39616.3253240741,2008-06-17,07:48:28
39.978182,116.283909,0,158,39616.3253819444,2008-06-17,07:48:33
39.978947,116.284674,0,155,39616.3254398148,2008-06-17,07:48:38
39.979704,116.285418,0,156,39616.3254976852,2008-06-17,07:48:43
39.980403,116.286163,0,147,39616.3255555556,2008-06-17,07:48:48
39.981112,116.286994,0,133,39616.3256134259,2008-06-17,07:48:53
39.981751,116.287911,0,122,39616.3256712963,2008-06-17,07:48:58
39.982247,116.288902,0,115,39616.3257291667,2008-06-17,07:49:03
39.982701,116.290023,0,127,39616.325787037,2008-06-17,07:49:08
39.983087,116.291226,0,126,39616.3258449074,2008-06-17,07:49:13
39.983372,116.292508,0,127,39616.3259027778,2008-06-17,07:49:18
39.983576,116.293814,0,137,39616.3259606481,2008-06-17,07:49:23
39.983659,116.295104,0,148,39616.3260185185,2008-06-17,07:49:28
39.983705,116.29642,0,158,39616.3260763889,2008-06-17,07:49:33
39.983734,116.297659,0,164,39616.3261342593,2008-06-17,07:49:38
39.983732,116.298831,0,168,39616.3261921296,2008-06-17,07:49:43
39.983772,116.299952,0,183,39616.32625,2008-06-17,07:49:48
39.983795,116.30105,0,195,39616.3263078704,2008-06-17,07:49:53
39.983841,116.302137,0,193,39616.3263657407,2008-06-17,07:49:58
39.983847,116.303037,0,185,39616.3264236111,2008-06-17,07:50:03
39.983851,116.303705,0,191,39616.3264814815,2008-06-17,07:50:08
39.98381,116.304125,0,201,39616.3265393519,2008-06-17,07:50:13
39.983768,116.304551,0,223,39616.3265972222,2008-06-17,07:50:18
39.983759,116.305139,0,245,39616.3266550926,2008-06-17,07:50:23
39.983731,116.305816,0,279,39616.326712963,2008-06-17,07:50:28
39.983717,116.306269,0,310,39616.3267708333,2008-06-17,07:50:33
39.983712,116.306611,0,339,39616.3268287037,2008-06-17,07:50:38
39.983671,116.306781,0,396,39616.3268865741,2008-06-17,07:50:43
39.983662,116.306803,0,403,39616.3269444444,2008-06-17,07:50:48
39.983663,116.306809,0,405,39616.3270023148,2008-06-17,07:50:53
39.983663,116.306813,0,406,39616.3270601852,2008-06-17,07:50:58
39.983662,116.306818,0,406,39616.3271180556,2008-06-17,07:51:03
39.983662,116.306819,0,407,39616.3271759259,2008-06-17,07:51:08
39.983662,116.306821,0,407,39616.3272337963,2008-06-17,07:51:13
39.983662,116.306821,0,407,39616.3272685185,2008-06-17,07:51:16
39.983663,116.306823,0,407,39616.3272916667,2008-06-17,07:51:18
39.983655,116.306854,0,407,39616.327349537,2008-06-17,07:51:23
39.983673,116.306894,0,410,39616.3274074074,2008-06-17,07:51:28
39.983673,116.306895,0,410,39616.3274652778,2008-06-17,07:51:33
39.983676,116.306899,0,410,39616.3275231481,2008-06-17,07:51:38
39.983679,116.306901,0,410,39616.3275810185,2008-06-17,07:51:43
39.98368,116.306906,0,409,39616.3276388889,2008-06-17,07:51:48
39.983682,116.306909,0,409,39616.3276967593,2008-06-17,07:51:53
39.983683,116.306911,0,409,39616.3277546296,2008-06-17,07:51:58
39.983684,116.306909,0,408,39616.3278125,2008-06-17,07:52:03
39.983685,116.306909,0,409,39616.3278703704,2008-06-17,07:52:08
39.983685,116.306909,0,409,39616.3279050926,2008-06-17,07:52:11
39.983685,116.30691,0,409,39616.3279282407,2008-06-17,07:52:13
39.983671,116.307112,0,411,39616.3279861111,2008-06-17,07:52:18
39.98371,116.307348,0,405,39616.3280439815,2008-06-17,07:52:23
39.983702,116.307474,0,405,39616.3281018519,2008-06-17,07:52:28
39.983723,116.30762,0,403,39616.3281597222,2008-06-17,07:52:33
39.983749,116.307773,0,396,39616.3282175926,2008-06-17,07:52:38
39.983714,116.308054,0,375,39616.328275463,2008-06-17,07:52:43
39.983698,116.308343,0,356,39616.3283333333,2008-06-17,07:52:48
39.983643,116.308623,0,345,39616.3283912037,2008-06-17,07:52:53
39.983545,116.308737,0,365,39616.3284490741,2008-06-17,07:52:58
39.983556,116.308781,0,369,39616.3285069444,2008-06-17,07:53:03
39.983557,116.30879,0,368,39616.3285648148,2008-06-17,07:53:08
39.983554,116.308797,0,368,39616.3286226852,2008-06-17,07:53:13
39.983555,116.3088,0,367,39616.3286805556,2008-06-17,07:53:18
39.983557,116.308807,0,368,39616.3287384259,2008-06-17,07:53:23
39.983559,116.308811,0,368,39616.3287962963,2008-06-17,07:53:28
39.98356,116.308812,0,368,39616.3288541667,2008-06-17,07:53:33
39.983561,116.308811,0,368,39616.328912037,2008-06-17,07:53:38
39.983563,116.30881,0,368,39616.3289699074,2008-06-17,07:53:43
39.983567,116.308809,0,368,39616.3290277778,2008-06-17,07:53:48
39.98357,116.30881,0,368,39616.3290856481,2008-06-17,07:53:53
39.983577,116.308818,0,368,39616.3291435185,2008-06-17,07:53:58
39.98358,116.308819,0,368,39616.3292013889,2008-06-17,07:54:03
39.983583,116.308819,0,368,39616.3292592593,2008-06-17,07:54:08
39.983585,116.30882,0,368,39616.3293171296,2008-06-17,07:54:13
39.983586,116.308819,0,368,39616.329375,2008-06-17,07:54:18
39.983585,116.308819,0,368,39616.3294328704,2008-06-17,07:54:23
39.983586,116.308819,0,368,39616.3294907407,2008-06-17,07:54:28
39.983586,116.308822,0,368,39616.3295486111,2008-06-17,07:54:33
39.983588,116.308828,0,369,39616.3296064815,2008-06-17,07:54:38
39.983589,116.308834,0,368,39616.3296643518,2008-06-17,07:54:43
39.983591,116.308835,0,368,39616.3297222222,2008-06-17,07:54:48
39.983592,116.308836,0,368,39616.3297800926,2008-06-17,07:54:53
39.983592,116.308836,0,368,39616.329837963,2008-06-17,07:54:58
39.983593,116.308842,0,368,39616.3298958333,2008-06-17,07:55:03
39.983592,116.308838,0,368,39616.3299537037,2008-06-17,07:55:08
39.983591,116.30883,0,368,39616.3300115741,2008-06-17,07:55:13
39.983591,116.30883,0,368,39616.3300462963,2008-06-17,07:55:16
39.983591,116.308831,0,368,39616.3300694444,2008-06-17,07:55:18
39.983599,116.308976,0,367,39616.3301273148,2008-06-17,07:55:23
39.983732,116.30936,0,363,39616.3301851852,2008-06-17,07:55:28
39.98385,116.309834,0,351,39616.3302430556,2008-06-17,07:55:33
39.983962,116.310229,0,336,39616.3303009259,2008-06-17,07:55:38
39.984025,116.310558,0,324,39616.3303587963,2008-06-17,07:55:43
39.984078,116.310919,0,313,39616.3304166667,2008-06-17,07:55:48
39.984082,116.311357,0,300,39616.330474537,2008-06-17,07:55:53
39.984074,116.311714,0,289,39616.3305324074,2008-06-17,07:55:58
39.984036,116.31191,0,274,39616.3305902778,2008-06-17,07:56:03
39.98402,116.312003,0,250,39616.3306481481,2008-06-17,07:56:08
39.984036,116.312016,0,240,39616.3307060185,2008-06-17,07:56:13
39.984036,116.312016,0,240,39616.3307407407,2008-06-17,07:56:16
39.984036,116.31202,0,239,39616.3307638889,2008-06-17,07:56:18
39.984017,116.312086,0,224,39616.3308217593,2008-06-17,07:56:23
39.984019,116.312194,0,204,39616.3308796296,2008-06-17,07:56:28
39.984007,116.31228,0,193,39616.3309375,2008-06-17,07:56:33
39.983982,116.312354,0,181,39616.3309953704,2008-06-17,07:56:38
39.984002,116.312443,0,175,39616.3310532407,2008-06-17,07:56:43
39.983988,116.312525,0,162,39616.3311111111,2008-06-17,07:56:48
39.983989,116.312615,0,155,39616.3311689815,2008-06-17,07:56:53
39.983969,116.312686,0,142,39616.3312268518,2008-06-17,07:56:58
39.983963,116.312748,0,133,39616.3312847222,2008-06-17,07:57:03
39.983959,116.312763,0,131,39616.3313425926,2008-06-17,07:57:08
39.983959,116.312763,0,131,39616.3313773148,2008-06-17,07:57:11
39.983959,116.31276,0,130,39616.331400463,2008-06-17,07:57:13
39.983959,116.312786,0,130,39616.3314583333,2008-06-17,07:57:18
39.983982,116.312842,0,128,39616.3315162037,2008-06-17,07:57:23
39.983991,116.312841,0,127,39616.3315740741,2008-06-17,07:57:28
39.983989,116.312845,0,126,39616.3316319444,2008-06-17,07:57:33
39.983984,116.312847,0,125,39616.3316898148,2008-06-17,07:57:38
39.983982,116.312848,0,124,39616.3317476852,2008-06-17,07:57:43
39.983979,116.312848,0,122,39616.3318055556,2008-06-17,07:57:48
39.983978,116.312851,0,121,39616.3318634259,2008-06-17,07:57:53
39.983975,116.312856,0,120,39616.3319212963,2008-06-17,07:57:58
39.983968,116.312863,0,119,39616.3319791667,2008-06-17,07:58:03
39.983963,116.312867,0,118,39616.332037037,2008-06-17,07:58:08
39.983958,116.312869,0,117,39616.3320949074,2008-06-17,07:58:13
39.983953,116.312868,0,116,39616.3321527778,2008-06-17,07:58:18
39.983948,116.312867,0,116,39616.3322106482,2008-06-17,07:58:23
39.983941,116.312865,0,115,39616.3322685185,2008-06-17,07:58:28
39.983934,116.312862,0,114,39616.3323263889,2008-06-17,07:58:33
39.98393,116.312861,0,113,39616.3323842593,2008-06-17,07:58:38
39.98393,116.31286,0,112,39616.3324421296,2008-06-17,07:58:43
39.983934,116.312863,0,111,39616.3325,2008-06-17,07:58:48
39.983941,116.312866,0,110,39616.3325578704,2008-06-17,07:58:53
39.983946,116.312867,0,109,39616.3326157407,2008-06-17,07:58:58
39.983947,116.312867,0,108,39616.3326736111,2008-06-17,07:59:03
39.983947,116.312868,0,107,39616.3327314815,2008-06-17,07:59:08
39.983947,116.312868,0,107,39616.3327893519,2008-06-17,07:59:13
39.983947,116.312868,0,107,39616.3328472222,2008-06-17,07:59:18
39.983948,116.312868,0,107,39616.3329050926,2008-06-17,07:59:23
39.983948,116.312868,0,108,39616.332962963,2008-06-17,07:59:28
39.983947,116.312868,0,108,39616.3330208333,2008-06-17,07:59:33
39.983947,116.312868,0,108,39616.3330787037,2008-06-17,07:59:38
39.983947,116.312869,0,108,39616.3331365741,2008-06-17,07:59:43
39.983947,116.312869,0,108,39616.3331712963,2008-06-17,07:59:46
39.983948,116.312862,0,109,39616.3331944444,2008-06-17,07:59:48
39.983941,116.312877,0,111,39616.3332523148,2008-06-17,07:59:53
39.983942,116.312888,0,111,39616.3333101852,2008-06-17,07:59:58
39.983942,116.312898,0,111,39616.3333680556,2008-06-17,08:00:03
39.983942,116.312909,0,111,39616.3334259259,2008-06-17,08:00:08
39.983949,116.312942,0,111,39616.3334837963,2008-06-17,08:00:13
39.983948,116.313145,0,112,39616.3335416667,2008-06-17,08:00:18
39.98396,116.313509,0,111,39616.333599537,2008-06-17,08:00:23
39.983991,116.313871,0,110,39616.3336574074,2008-06-17,08:00:28
39.98402,116.314223,0,108,39616.3337152778,2008-06-17,08:00:33
39.984053,116.314571,0,106,39616.3337731481,2008-06-17,08:00:38
39.984052,116.31489,0,105,39616.3338310185,2008-06-17,08:00:43
39.984038,116.315211,0,104,39616.3338888889,2008-06-17,08:00:48
39.98402,116.315341,0,103,39616.3339467593,2008-06-17,08:00:53
39.984036,116.315348,0,102,39616.3340046296,2008-06-17,08:00:58
39.984058,116.315446,0,102,39616.3340625,2008-06-17,08:01:03
39.984061,116.315753,0,101,39616.3341203704,2008-06-17,08:01:08
39.984099,116.31621,0,100,39616.3341782407,2008-06-17,08:01:13
39.984106,116.316782,0,97,39616.3342361111,2008-06-17,08:01:18
39.984092,116.317411,0,91,39616.3342939815,2008-06-17,08:01:23
39.984084,116.318043,0,85,39616.3343518519,2008-06-17,08:01:28
39.984099,116.318615,0,79,39616.3344097222,2008-06-17,08:01:33
39.984138,116.319147,0,74,39616.3344675926,2008-06-17,08:01:38
39.984143,116.319739,0,71,39616.334525463,2008-06-17,08:01:43
39.984154,116.320285,0,67,39616.3345833333,2008-06-17,08:01:48
39.984168,116.320546,0,64,39616.3346412037,2008-06-17,08:01:53
39.984159,116.320708,0,64,39616.3346990741,2008-06-17,08:01:58
39.984166,116.321041,0,59,39616.3347569444,2008-06-17,08:02:03
39.984197,116.321421,0,50,39616.3348148148,2008-06-17,08:02:08
39.984182,116.321879,0,48,39616.3348726852,2008-06-17,08:02:13
39.984189,116.322432,0,47,39616.3349305556,2008-06-17,08:02:18
39.984184,116.322945,0,39,39616.3349884259,2008-06-17,08:02:23
39.984172,116.323469,0,34,39616.3350462963,2008-06-17,08:02:28
39.984116,116.324026,0,23,39616.3351041667,2008-06-17,08:02:33
39.984107,116.324295,0,13,39616.335162037,2008-06-17,08:02:38
39.984138,116.324327,0,29,39616.3352199074,2008-06-17,08:02:43
39.984138,116.324327,0,29,39616.3352546296,2008-06-17,08:02:46
39.984138,116.324329,0,28,39616.3352777778,2008-06-17,08:02:48
39.984132,116.324432,0,29,39616.3353356481,2008-06-17,08:02:53
39.984133,116.324684,0,24,39616.3353935185,2008-06-17,08:02:58
39.984153,116.324888,0,19,39616.3354513889,2008-06-17,08:03:03
39.984166,116.325099,0,12,39616.3355092593,2008-06-17,08:03:08
39.984154,116.325367,0,3,39616.3355671296,2008-06-17,08:03:13
39.984104,116.32566,0,1,39616.335625,2008-06-17,08:03:18
39.984093,116.325871,0,0,39616.3356828704,2008-06-17,08:03:23
39.984099,116.325951,0,10,39616.3357407407,2008-06-17,08:03:28
39.984102,116.325967,0,10,39616.3357986111,2008-06-17,08:03:33
39.984096,116.325964,0,10,39616.3358564815,2008-06-17,08:03:38
39.984096,116.325964,0,10,39616.3358912037,2008-06-17,08:03:41
39.984102,116.325959,0,9,39616.3359143519,2008-06-17,08:03:43
39.984115,116.325972,0,9,39616.3359722222,2008-06-17,08:03:48
39.984174,116.32604,0,12,39616.3360300926,2008-06-17,08:03:53
39.984198,116.326183,0,19,39616.336087963,2008-06-17,08:03:58
39.984195,116.32642,0,19,39616.3361458333,2008-06-17,08:04:03
39.984203,116.326818,0,12,39616.3362037037,2008-06-17,08:04:08
39.984177,116.327305,0,10,39616.3362615741,2008-06-17,08:04:13
39.984185,116.327891,0,12,39616.3363194444,2008-06-17,08:04:18
39.984234,116.328516,0,17,39616.3363773148,2008-06-17,08:04:23
39.98431,116.329123,0,27,39616.3364351852,2008-06-17,08:04:28
39.984318,116.329748,0,31,39616.3364930556,2008-06-17,08:04:33
39.98432,116.330424,0,26,39616.3365509259,2008-06-17,08:04:38
39.984357,116.331247,0,29,39616.3366087963,2008-06-17,08:04:43
39.984515,116.33208,0,44,39616.3366666667,2008-06-17,08:04:48
39.984583,116.33286,0,52,39616.336724537,2008-06-17,08:04:53
39.98462,116.333632,0,58,39616.3367824074,2008-06-17,08:04:58
39.984659,116.334391,0,62,39616.3368402778,2008-06-17,08:05:03
39.984679,116.335131,0,60,39616.3368981481,2008-06-17,08:05:08
39.984709,116.335846,0,61,39616.3369560185,2008-06-17,08:05:13
39.984745,116.336552,0,64,39616.3370138889,2008-06-17,08:05:18
39.984694,116.337317,0,74,39616.3370717593,2008-06-17,08:05:23
39.984695,116.337995,0,82,39616.3371296296,2008-06-17,08:05:28
39.984728,116.338598,0,90,39616.3371875,2008-06-17,08:05:33
39.984782,116.338989,0,99,39616.3372453704,2008-06-17,08:05:38
39.984849,116.339336,0,107,39616.3373032407,2008-06-17,08:05:43
39.984827,116.339447,0,105,39616.3373611111,2008-06-17,08:05:48
39.984827,116.339447,0,105,39616.3373958333,2008-06-17,08:05:51
39.984819,116.339447,0,107,39616.3374189815,2008-06-17,08:05:53
39.984826,116.339489,0,108,39616.3374768518,2008-06-17,08:05:58
39.984828,116.339722,0,109,39616.3375347222,2008-06-17,08:06:03
39.9848,116.340191,0,77,39616.3375925926,2008-06-17,08:06:08
39.984819,116.340714,0,68,39616.337650463,2008-06-17,08:06:13
39.984833,116.341262,0,66,39616.3377083333,2008-06-17,08:06:18
39.984864,116.3416,0,74,39616.3377662037,2008-06-17,08:06:23
39.98491,116.34181,0,79,39616.3378240741,2008-06-17,08:06:28
39.984933,116.342075,0,83,39616.3378819444,2008-06-17,08:06:33
39.984936,116.342436,0,99,39616.3379398148,2008-06-17,08:06:38
39.984962,116.342794,0,96,39616.3379976852,2008-06-17,08:06:43
39.984954,116.343231,0,84,39616.3380555556,2008-06-17,08:06:48
39.984929,116.343501,0,91,39616.3381134259,2008-06-17,08:06:53
39.98498,116.34351,0,114,39616.3381712963,2008-06-17,08:06:58
39.98498,116.34351,0,114,39616.3382060185,2008-06-17,08:07:01
39.984982,116.343506,0,114,39616.3382291667,2008-06-17,08:07:03
39.985024,116.34363,0,118,39616.338287037,2008-06-17,08:07:08
39.985041,116.3439,0,128,39616.3383449074,2008-06-17,08:07:13
39.985036,116.344187,0,134,39616.3384027778,2008-06-17,08:07:18
39.98501,116.344403,0,134,39616.3384606481,2008-06-17,08:07:23
39.98497,116.344684,0,138,39616.3385185185,2008-06-17,08:07:28
39.984945,116.344965,0,141,39616.3385763889,2008-06-17,08:07:33
39.984884,116.345192,0,138,39616.3386342593,2008-06-17,08:07:38
39.9848,116.345349,0,120,39616.3386921296,2008-06-17,08:07:43
39.984773,116.345413,0,111,39616.33875,2008-06-17,08:07:48
39.984771,116.345415,0,108,39616.3388078704,2008-06-17,08:07:53
39.98477,116.345417,0,108,39616.3388657407,2008-06-17,08:07:58
39.984768,116.345424,0,108,39616.3389236111,2008-06-17,08:08:03
39.984768,116.345424,0,108,39616.3389583333,2008-06-17,08:08:06
39.984766,116.345431,0,108,39616.3389814815,2008-06-17,08:08:08
39.984765,116.34544,0,108,39616.3390393518,2008-06-17,08:08:13
39.984794,116.345498,0,111,39616.3390972222,2008-06-17,08:08:18
39.984752,116.345681,0,110,39616.3391550926,2008-06-17,08:08:23
39.984792,116.345995,0,117,39616.339212963,2008-06-17,08:08:28
39.984824,116.346536,0,121,39616.3392708333,2008-06-17,08:08:33
39.984826,116.347085,0,130,39616.3393287037,2008-06-17,08:08:38
39.984876,116.347495,0,139,39616.3393865741,2008-06-17,08:08:43
39.984943,116.347883,0,145,39616.3394444444,2008-06-17,08:08:48
39.984946,116.348463,0,152,39616.3395023148,2008-06-17,08:08:53
39.985049,116.349289,0,160,39616.3395601852,2008-06-17,08:08:58
39.985077,116.350085,0,168,39616.3396180556,2008-06-17,08:09:03
39.985065,116.350693,0,175,39616.3396759259,2008-06-17,08:09:08
39.985087,116.350879,0,181,39616.3397337963,2008-06-17,08:09:13
39.985277,116.350625,0,174,39616.3397916667,2008-06-17,08:09:18
39.985334,116.350636,0,165,39616.339849537,2008-06-17,08:09:23
39.985345,116.3507,0,163,39616.3399074074,2008-06-17,08:09:28
39.985342,116.350772,0,158,39616.3399652778,2008-06-17,08:09:33
39.985338,116.350846,0,153,39616.3400231482,2008-06-17,08:09:38
39.985339,116.350911,0,150,39616.3400810185,2008-06-17,08:09:43
39.985339,116.350988,0,151,39616.3401388889,2008-06-17,08:09:48
39.98534,116.351092,0,150,39616.3401967593,2008-06-17,08:09:53
39.985319,116.35122,0,133,39616.3402546296,2008-06-17,08:09:58
39.985337,116.351311,0,124,39616.3403125,2008-06-17,08:10:03
39.985335,116.351408,0,115,39616.3403703704,2008-06-17,08:10:08
39.985341,116.351504,0,113,39616.3404282407,2008-06-17,08:10:13
39.985338,116.351582,0,108,39616.3404861111,2008-06-17,08:10:18
39.985331,116.351681,0,104,39616.3405439815,2008-06-17,08:10:23
39.985316,116.351773,0,116,39616.3406018519,2008-06-17,08:10:28
39.985294,116.351787,0,126,39616.3406597222,2008-06-17,08:10:33
39.985232,116.351817,0,131,39616.3407175926,2008-06-17,08:10:38
39.985169,116.351842,0,136,39616.340775463,2008-06-17,08:10:43
39.985109,116.351855,0,140,39616.3408333333,2008-06-17,08:10:48
39.985079,116.351908,0,144,39616.3408912037,2008-06-17,08:10:53
39.985081,116.35199,0,150,39616.3409490741,2008-06-17,08:10:58
39.985058,116.352117,0,154,39616.3410069444,2008-06-17,08:11:03
39.985034,116.352167,0,156,39616.3410648148,2008-06-17,08:11:08
39.985052,116.352229,0,155,39616.3411226852,2008-06-17,08:11:13
39.985065,116.35229,0,157,39616.3411805556,2008-06-17,08:11:18
39.984985,116.3524,0,151,39616.3412384259,2008-06-17,08:11:23
39.984954,116.352507,0,148,39616.3412962963,2008-06-17,08:11:28
39.984961,116.352547,0,145,39616.3413541667,2008-06-17,08:11:33
39.985016,116.352669,0,153,39616.341412037,2008-06-17,08:11:38
39.985032,116.352751,0,154,39616.3414699074,2008-06-17,08:11:43
39.985023,116.352811,0,155,39616.3415277778,2008-06-17,08:11:48
39.984976,116.352876,0,155,39616.3415856481,2008-06-17,08:11:53
39.984981,116.352953,0,155,39616.3416435185,2008-06-17,08:11:58
39.98502,116.353025,0,156,39616.3417013889,2008-06-17,08:12:03
39.985005,116.353069,0,156,39616.3417592593,2008-06-17,08:12:08
39.985003,116.353047,0,156,39616.3418171296,2008-06-17,08:12:13
39.985003,116.353034,0,156,39616.341875,2008-06-17,08:12:18
39.985002,116.353022,0,156,39616.3419328704,2008-06-17,08:12:23
39.985002,116.353019,0,156,39616.3419907407,2008-06-17,08:12:28
39.985002,116.353024,0,156,39616.3420486111,2008-06-17,08:12:33
39.985003,116.353028,0,156,39616.3421064815,2008-06-17,08:12:38
39.985003,116.353028,0,156,39616.3421412037,2008-06-17,08:12:41
39.985003,116.353032,0,156,39616.3421643519,2008-06-17,08:12:43
39.985003,116.353048,0,156,39616.3422222222,2008-06-17,08:12:48
39.985002,116.353118,0,156,39616.3422800926,2008-06-17,08:12:53
39.984992,116.353107,0,156,39616.342337963,2008-06-17,08:12:58
39.984991,116.353115,0,156,39616.3423958333,2008-06-17,08:13:03
39.984991,116.353115,0,156,39616.3424305556,2008-06-17,08:13:06
39.98499,116.353114,0,156,39616.3424537037,2008-06-17,08:13:08
39.98495,116.353118,0,156,39616.3425115741,2008-06-17,08:13:13
39.984912,116.353107,0,156,39616.3425694444,2008-06-17,08:13:18
39.984874,116.353061,0,156,39616.3426273148,2008-06-17,08:13:23
39.984885,116.352862,0,156,39616.3426851852,2008-06-17,08:13:28
39.984847,116.352795,0,156,39616.3427430556,2008-06-17,08:13:33
39.984854,116.352732,0,156,39616.3428009259,2008-06-17,08:13:38
39.984842,116.352708,0,156,39616.3428587963,2008-06-17,08:13:43
39.984819,116.352727,0,156,39616.3429166667,2008-06-17,08:13:48
39.984757,116.352747,0,156,39616.342974537,2008-06-17,08:13:53
39.984682,116.352769,0,156,39616.3430324074,2008-06-17,08:13:58
39.984594,116.352695,0,156,39616.3430902778,2008-06-17,08:14:03
39.984614,116.352622,0,156,39616.3431481481,2008-06-17,08:14:08
39.984663,116.352624,0,156,39616.3432060185,2008-06-17,08:14:13
39.984703,116.352642,0,156,39616.3432638889,2008-06-17,08:14:18
39.98461,116.352645,0,156,39616.3433217593,2008-06-17,08:14:23
39.984623,116.352654,0,156,39616.3433796296,2008-06-17,08:14:28
39.984895,116.352461,0,156,39616.3434375,2008-06-17,08:14:33
39.984955,116.352406,0,156,39616.3434953704,2008-06-17,08:14:38
39.985135,116.352567,0,172,39616.3469097222,2008-06-17,08:19:33
39.98517,116.352619,0,172,39616.3469675926,2008-06-17,08:19:38
39.985165,116.352645,0,172,39616.347025463,2008-06-17,08:19:43
39.985183,116.352667,0,171,39616.3470833333,2008-06-17,08:19:48
39.985138,116.35265,0,173,39616.3471412037,2008-06-17,08:19:53
39.985138,116.35265,0,173,39616.3471759259,2008-06-17,08:19:56
39.985139,116.352644,0,172,39616.3471990741,2008-06-17,08:19:58
39.9851,116.352595,0,173,39616.3472569444,2008-06-17,08:20:03
39.985066,116.352562,0,175,39616.3473148148,2008-06-17,08:20:08
39.985032,116.352556,0,176,39616.3473726852,2008-06-17,08:20:13
39.985011,116.352548,0,176,39616.3474305556,2008-06-17,08:20:18
39.985012,116.352541,0,176,39616.3474884259,2008-06-17,08:20:23
39.985012,116.352541,0,176,39616.3475231482,2008-06-17,08:20:26
39.985012,116.352535,0,176,39616.3475462963,2008-06-17,08:20:28
39.985028,116.352524,0,177,39616.3476041667,2008-06-17,08:20:33
39.985032,116.352516,0,177,39616.347662037,2008-06-17,08:20:38
39.985032,116.352516,0,177,39616.3476967593,2008-06-17,08:20:41
39.985031,116.352517,0,177,39616.3477199074,2008-06-17,08:20:43
39.985029,116.352506,0,177,39616.3477777778,2008-06-17,08:20:48
39.985029,116.352506,0,177,39616.3478125,2008-06-17,08:20:51
39.985022,116.352504,0,179,39616.3478356482,2008-06-17,08:20:53
39.984985,116.352491,0,183,39616.3478935185,2008-06-17,08:20:58
39.984985,116.352484,0,183,39616.3479513889,2008-06-17,08:21:03
39.984985,116.352484,0,183,39616.3479861111,2008-06-17,08:21:06
39.984985,116.352479,0,182,39616.3480092593,2008-06-17,08:21:08
39.984985,116.35247,0,182,39616.3480671296,2008-06-17,08:21:13
39.984986,116.352474,0,182,39616.348125,2008-06-17,08:21:18
39.984986,116.352476,0,182,39616.3481828704,2008-06-17,08:21:23
39.984986,116.352476,0,182,39616.3482175926,2008-06-17,08:21:26
39.984987,116.352483,0,182,39616.3482407407,2008-06-17,08:21:28
39.984987,116.352496,0,182,39616.3482986111,2008-06-17,08:21:33
39.984987,116.352496,0,182,39616.3483333333,2008-06-17,08:21:36
39.984988,116.352494,0,182,39616.3483564815,2008-06-17,08:21:38
39.985006,116.352539,0,183,39616.3484143519,2008-06-17,08:21:43
39.985015,116.352589,0,183,39616.3484722222,2008-06-17,08:21:48
39.98501,116.352606,0,184,39616.3485300926,2008-06-17,08:21:53
39.984996,116.352605,0,184,39616.348587963,2008-06-17,08:21:58
39.984978,116.352594,0,184,39616.3486458333,2008-06-17,08:22:03
39.984978,116.352594,0,184,39616.3486805556,2008-06-17,08:22:06
39.984979,116.352592,0,184,39616.3487037037,2008-06-17,08:22:08
39.985001,116.352609,0,184,39616.3487615741,2008-06-17,08:22:13
39.985075,116.35267,0,186,39616.3488194444,2008-06-17,08:22:18
39.985119,116.352702,0,187,39616.3488773148,2008-06-17,08:22:23
39.985175,116.352724,0,188,39616.3489351852,2008-06-17,08:22:28
39.985185,116.352721,0,189,39616.3489930556,2008-06-17,08:22:33
39.985185,116.352721,0,189,39616.3490277778,2008-06-17,08:22:36
39.985186,116.352715,0,189,39616.3490509259,2008-06-17,08:22:38
39.985188,116.352704,0,189,39616.3491087963,2008-06-17,08:22:43
39.985188,116.352707,0,189,39616.3491666667,2008-06-17,08:22:48
39.985193,116.352713,0,190,39616.349224537,2008-06-17,08:22:53
39.985186,116.352705,0,190,39616.3492824074,2008-06-17,08:22:58
39.985185,116.352698,0,190,39616.3493402778,2008-06-17,08:23:03
39.985185,116.352705,0,190,39616.3493981481,2008-06-17,08:23:08
39.985185,116.352705,0,190,39616.3494328704,2008-06-17,08:23:11
39.985185,116.352707,0,190,39616.3494560185,2008-06-17,08:23:13
39.985184,116.352694,0,190,39616.3495138889,2008-06-17,08:23:18
39.985183,116.352679,0,190,39616.3495717593,2008-06-17,08:23:23
39.985183,116.352667,0,190,39616.3496296296,2008-06-17,08:23:28
39.985165,116.352632,0,191,39616.3496875,2008-06-17,08:23:33
39.985148,116.352597,0,194,39616.3497453704,2008-06-17,08:23:38
39.98517,116.352633,0,197,39616.3498032407,2008-06-17,08:23:43
39.98517,116.352631,0,197,39616.3498611111,2008-06-17,08:23:48
39.98517,116.352631,0,197,39616.3498958333,2008-06-17,08:23:51
39.985171,116.352636,0,197,39616.3499189815,2008-06-17,08:23:53
39.985171,116.352626,0,197,39616.3499768519,2008-06-17,08:23:58
39.985171,116.352619,0,197,39616.3500347222,2008-06-17,08:24:03
39.985171,116.352619,0,197,39616.3500694444,2008-06-17,08:24:06
39.985171,116.352611,0,197,39616.3500925926,2008-06-17,08:24:08
39.985172,116.3526,0,197,39616.350150463,2008-06-17,08:24:13
39.985172,116.352595,0,197,39616.3502083333,2008-06-17,08:24:18
39.985173,116.352594,0,196,39616.3502662037,2008-06-17,08:24:23
39.985172,116.352599,0,196,39616.3503240741,2008-06-17,08:24:28
39.985173,116.352605,0,196,39616.3503819444,2008-06-17,08:24:33
39.985173,116.352605,0,196,39616.3504398148,2008-06-17,08:24:38
39.985175,116.352609,0,196,39616.3504976852,2008-06-17,08:24:43
39.985174,116.352616,0,196,39616.3505555556,2008-06-17,08:24:48
39.985173,116.352615,0,196,39616.3506134259,2008-06-17,08:24:53
39.985172,116.352616,0,196,39616.3506712963,2008-06-17,08:24:58
39.98517,116.352613,0,196,39616.3507291667,2008-06-17,08:25:03
39.98517,116.352605,0,197,39616.350787037,2008-06-17,08:25:08
39.985169,116.352601,0,197,39616.3508449074,2008-06-17,08:25:13
39.985169,116.352599,0,198,39616.3509027778,2008-06-17,08:25:18
39.985167,116.352598,0,198,39616.3509606481,2008-06-17,08:25:23
39.985166,116.352595,0,199,39616.3510185185,2008-06-17,08:25:28
39.985166,116.352595,0,199,39616.3510532407,2008-06-17,08:25:31
39.985165,116.352595,0,199,39616.3510763889,2008-06-17,08:25:33
39.985164,116.352607,0,200,39616.3511342593,2008-06-17,08:25:38
39.985164,116.352607,0,200,39616.3511689815,2008-06-17,08:25:41
39.985163,116.352607,0,200,39616.3511921296,2008-06-17,08:25:43
39.985163,116.352593,0,200,39616.35125,2008-06-17,08:25:48
39.985163,116.352593,0,200,39616.3512847222,2008-06-17,08:25:51
39.985163,116.352587,0,200,39616.3513078704,2008-06-17,08:25:53
39.985165,116.352629,0,201,39616.3513657407,2008-06-17,08:25:58
39.985179,116.352733,0,200,39616.3514236111,2008-06-17,08:26:03
39.985187,116.352789,0,199,39616.3514814815,2008-06-17,08:26:08
39.985231,116.352889,0,198,39616.3515393519,2008-06-17,08:26:13
39.985296,116.352936,0,197,39616.3515972222,2008-06-17,08:26:18
39.985311,116.352886,0,197,39616.3516550926,2008-06-17,08:26:23
39.985324,116.352837,0,196,39616.351712963,2008-06-17,08:26:28
39.985328,116.352792,0,197,39616.3517708333,2008-06-17,08:26:33
39.985325,116.352791,0,197,39616.3518287037,2008-06-17,08:26:38
39.985325,116.352791,0,197,39616.3518634259,2008-06-17,08:26:41
39.985323,116.352791,0,196,39616.3518865741,2008-06-17,08:26:43
39.985266,116.352776,0,197,39616.3519444444,2008-06-17,08:26:48
39.985265,116.352765,0,197,39616.3520023148,2008-06-17,08:26:53
39.985222,116.35274,0,199,39616.3520601852,2008-06-17,08:26:58
39.985197,116.352734,0,200,39616.3521180556,2008-06-17,08:27:03
39.98518,116.352716,0,201,39616.3521759259,2008-06-17,08:27:08
39.985171,116.352724,0,202,39616.3522337963,2008-06-17,08:27:13
39.985166,116.352733,0,204,39616.3522916667,2008-06-17,08:27:18
39.985165,116.352738,0,205,39616.352349537,2008-06-17,08:27:23
39.985165,116.352738,0,205,39616.3523842593,2008-06-17,08:27:26
39.985164,116.352744,0,205,39616.3524074074,2008-06-17,08:27:28
39.985163,116.352757,0,204,39616.3524652778,2008-06-17,08:27:33
39.985161,116.352769,0,204,39616.3525231481,2008-06-17,08:27:38
39.985119,116.352762,0,203,39616.3525810185,2008-06-17,08:27:43
39.985097,116.352772,0,202,39616.3526388889,2008-06-17,08:27:48
39.985095,116.352765,0,202,39616.3526967593,2008-06-17,08:27:53
39.985095,116.352765,0,202,39616.3527314815,2008-06-17,08:27:56
39.985094,116.352758,0,201,39616.3527546296,2008-06-17,08:27:58
39.985092,116.352749,0,201,39616.3528125,2008-06-17,08:28:03
39.985078,116.352704,0,200,39616.3528703704,2008-06-17,08:28:08
39.984997,116.352418,0,216,39616.3765972222,2008-06-17,09:02:18
39.985028,116.352322,0,217,39616.3766550926,2008-06-17,09:02:23
39.985086,116.352278,0,217,39616.376712963,2008-06-17,09:02:28
39.985098,116.352314,0,217,39616.3767708333,2008-06-17,09:02:33
39.985123,116.352359,0,217,39616.3768287037,2008-06-17,09:02:38
39.985125,116.352389,0,217,39616.3768865741,2008-06-17,09:02:43
39.985052,116.352451,0,217,39616.3769444444,2008-06-17,09:02:48
39.985052,116.352444,0,217,39616.3770023148,2008-06-17,09:02:53
39.985051,116.352444,0,217,39616.3770601852,2008-06-17,09:02:58
39.98505,116.352451,0,217,39616.3771180556,2008-06-17,09:03:03
39.98505,116.352451,0,217,39616.3771527778,2008-06-17,09:03:06
39.985049,116.352455,0,217,39616.3771759259,2008-06-17,09:03:08
39.98505,116.35247,0,217,39616.3772337963,2008-06-17,09:03:13
39.985073,116.352549,0,218,39616.3772916667,2008-06-17,09:03:18
39.985069,116.352591,0,217,39616.377349537,2008-06-17,09:03:23
39.985069,116.352591,0,217,39616.3773842593,2008-06-17,09:03:26
39.985069,116.352588,0,217,39616.3774074074,2008-06-17,09:03:28
39.985051,116.352594,0,217,39616.3774652778,2008-06-17,09:03:33
39.985034,116.352597,0,216,39616.3775231481,2008-06-17,09:03:38
39.985033,116.352584,0,216,39616.3775810185,2008-06-17,09:03:43
39.985034,116.35258,0,216,39616.3776388889,2008-06-17,09:03:48
39.985034,116.352583,0,216,39616.3776967593,2008-06-17,09:03:53
39.985035,116.352582,0,216,39616.3777546296,2008-06-17,09:03:58
39.985036,116.352584,0,216,39616.3778125,2008-06-17,09:04:03
39.985038,116.352592,0,216,39616.3778703704,2008-06-17,09:04:08
39.985039,116.3526,0,216,39616.3779282407,2008-06-17,09:04:13
39.985039,116.352604,0,216,39616.3779861111,2008-06-17,09:04:18
39.985039,116.352604,0,216,39616.3780208333,2008-06-17,09:04:21
39.985041,116.352602,0,216,39616.3780439815,2008-06-17,09:04:23
39.985042,116.352593,0,216,39616.3781018518,2008-06-17,09:04:28
39.985041,116.352572,0,216,39616.3781597222,2008-06-17,09:04:33
39.985041,116.352557,0,218,39616.3782175926,2008-06-17,09:04:38
39.985041,116.352557,0,218,39616.3782523148,2008-06-17,09:04:41
39.985041,116.352549,0,218,39616.378275463,2008-06-17,09:04:43
39.985027,116.352488,0,221,39616.3783333333,2008-06-17,09:04:48
39.985029,116.352477,0,223,39616.3783912037,2008-06-17,09:04:53
39.985029,116.352477,0,223,39616.3784259259,2008-06-17,09:04:56
39.985029,116.352475,0,224,39616.3784490741,2008-06-17,09:04:58
39.985029,116.352484,0,224,39616.3785069444,2008-06-17,09:05:03
39.985029,116.352488,0,224,39616.3785648148,2008-06-17,09:05:08
39.985029,116.352488,0,224,39616.378599537,2008-06-17,09:05:11
39.985028,116.352483,0,224,39616.3786226852,2008-06-17,09:05:13
39.985028,116.352468,0,224,39616.3786805556,2008-06-17,09:05:18
39.985028,116.352468,0,224,39616.3787152778,2008-06-17,09:05:21
39.985027,116.352471,0,224,39616.3787384259,2008-06-17,09:05:23
39.985024,116.352546,0,226,39616.3787962963,2008-06-17,09:05:28
39.98502,116.35261,0,226,39616.3788541667,2008-06-17,09:05:33
39.985017,116.352636,0,227,39616.378912037,2008-06-17,09:05:38
39.985016,116.352635,0,227,39616.3789699074,2008-06-17,09:05:43
39.985016,116.352628,0,227,39616.3790277778,2008-06-17,09:05:48
39.985017,116.352627,0,227,39616.3790856482,2008-06-17,09:05:53
39.985017,116.352627,0,227,39616.3791203704,2008-06-17,09:05:56
39.985018,116.352628,0,227,39616.3791435185,2008-06-17,09:05:58
39.985019,116.352618,0,227,39616.3792013889,2008-06-17,09:06:03
39.985019,116.352604,0,227,39616.3792592593,2008-06-17,09:06:08
39.985019,116.352604,0,227,39616.3792939815,2008-06-17,09:06:11
39.98502,116.352606,0,227,39616.3793171296,2008-06-17,09:06:13
39.985019,116.352619,0,227,39616.379375,2008-06-17,09:06:18
39.985013,116.352656,0,225,39616.3794328704,2008-06-17,09:06:23
39.985013,116.352699,0,224,39616.3794907407,2008-06-17,09:06:28
39.98502,116.352713,0,223,39616.3795486111,2008-06-17,09:06:33
39.985043,116.352682,0,225,39616.3796064815,2008-06-17,09:06:38
39.985049,116.352651,0,227,39616.3796643519,2008-06-17,09:06:43
39.98505,116.352634,0,229,39616.3797222222,2008-06-17,09:06:48
39.985049,116.35263,0,229,39616.3797800926,2008-06-17,09:06:53
39.985049,116.352635,0,229,39616.379837963,2008-06-17,09:06:58
39.985049,116.352635,0,229,39616.3798726852,2008-06-17,09:07:01
39.985049,116.352636,0,229,39616.3798958333,2008-06-17,09:07:03
39.985049,116.352627,0,229,39616.3799537037,2008-06-17,09:07:08
39.985055,116.3526,0,229,39616.3800115741,2008-06-17,09:07:13
39.985095,116.352524,0,231,39616.3800694444,2008-06-17,09:07:18
39.985103,116.35252,0,231,39616.3801273148,2008-06-17,09:07:23
39.985103,116.35252,0,231,39616.380162037,2008-06-17,09:07:26
39.985103,116.352527,0,231,39616.3801851852,2008-06-17,09:07:28
39.985108,116.352568,0,231,39616.3802430556,2008-06-17,09:07:33
39.985107,116.352604,0,231,39616.3803009259,2008-06-17,09:07:38
39.9851,116.352656,0,231,39616.3803587963,2008-06-17,09:07:43
39.9851,116.352675,0,230,39616.3804166667,2008-06-17,09:07:48
39.9851,116.352675,0,230,39616.3804513889,2008-06-17,09:07:51
39.985101,116.35268,0,230,39616.380474537,2008-06-17,09:07:53
39.985092,116.352693,0,230,39616.3805324074,2008-06-17,09:07:58
39.985086,116.352659,0,230,39616.3805902778,2008-06-17,09:08:03
39.985086,116.352659,0,230,39616.380625,2008-06-17,09:08:06
39.985085,116.352659,0,230,39616.3806481481,2008-06-17,09:08:08
39.985064,116.352621,0,231,39616.3807060185,2008-06-17,09:08:13
39.985056,116.352638,0,231,39616.3807638889,2008-06-17,09:08:18
39.985062,116.352647,0,231,39616.3808217593,2008-06-17,09:08:23
39.985062,116.352647,0,231,39616.3808564815,2008-06-17,09:08:26
39.985062,116.352655,0,231,39616.3808796296,2008-06-17,09:08:28
39.985062,116.352677,0,231,39616.3809375,2008-06-17,09:08:33
39.985062,116.352677,0,231,39616.3809722222,2008-06-17,09:08:36
39.985059,116.352682,0,231,39616.3809953704,2008-06-17,09:08:38
39.985059,116.352663,0,231,39616.3810532407,2008-06-17,09:08:43
39.985059,116.352663,0,231,39616.381087963,2008-06-17,09:08:46
39.985059,116.352658,0,231,39616.3811111111,2008-06-17,09:08:48
39.985016,116.352519,0,232,39616.3811689815,2008-06-17,09:08:53
39.984993,116.352498,0,232,39616.3812268519,2008-06-17,09:08:58
39.984993,116.352498,0,232,39616.3812615741,2008-06-17,09:09:01
39.984992,116.352503,0,233,39616.3812847222,2008-06-17,09:09:03
39.984988,116.352515,0,233,39616.3813425926,2008-06-17,09:09:08
39.984969,116.352522,0,233,39616.381400463,2008-06-17,09:09:13
39.984968,116.352585,0,232,39616.3814583333,2008-06-17,09:09:18
39.984982,116.352609,0,232,39616.3815162037,2008-06-17,09:09:23
39.98499,116.352589,0,232,39616.3815740741,2008-06-17,09:09:28
39.984991,116.352594,0,232,39616.3816319444,2008-06-17,09:09:33
39.984991,116.352594,0,232,39616.3816666667,2008-06-17,09:09:36
39.984991,116.352602,0,232,39616.3816898148,2008-06-17,09:09:38
39.984998,116.352621,0,231,39616.3817476852,2008-06-17,09:09:43
39.985001,116.352629,0,231,39616.3818055556,2008-06-17,09:09:48
39.985001,116.352624,0,232,39616.3818634259,2008-06-17,09:09:53
39.985001,116.352625,0,232,39616.3819212963,2008-06-17,09:09:58
39.985001,116.352625,0,232,39616.3819560185,2008-06-17,09:10:01
39.985002,116.352629,0,232,39616.3819791667,2008-06-17,09:10:03
39.985003,116.352642,0,232,39616.382037037,2008-06-17,09:10:08
39.985003,116.352642,0,232,39616.3820717593,2008-06-17,09:10:11
39.985004,116.352643,0,232,39616.3820949074,2008-06-17,09:10:13
39.985015,116.352665,0,232,39616.3821527778,2008-06-17,09:10:18
39.985041,116.352698,0,232,39616.3822106481,2008-06-17,09:10:23
39.985041,116.352712,0,232,39616.3822685185,2008-06-17,09:10:28
39.985043,116.352726,0,232,39616.3823263889,2008-06-17,09:10:33
39.985044,116.352726,0,231,39616.3823842593,2008-06-17,09:10:38
39.985046,116.352719,0,231,39616.3824421296,2008-06-17,09:10:43
39.985046,116.352719,0,231,39616.3824768519,2008-06-17,09:10:46
39.985048,116.352712,0,231,39616.3825,2008-06-17,09:10:48
39.985061,116.352705,0,231,39616.3825578704,2008-06-17,09:10:53
39.98513,116.352712,0,229,39616.3826157407,2008-06-17,09:10:58
39.985131,116.352691,0,229,39616.3826736111,2008-06-17,09:11:03
39.98517,116.352657,0,230,39616.3827314815,2008-06-17,09:11:08
39.985171,116.352643,0,230,39616.3827893519,2008-06-17,09:11:13
39.985172,116.352652,0,230,39616.3828472222,2008-06-17,09:11:18
39.985172,116.352645,0,229,39616.3829050926,2008-06-17,09:11:23
39.985172,116.352642,0,229,39616.382962963,2008-06-17,09:11:28
39.985171,116.352642,0,229,39616.3830208333,2008-06-17,09:11:33
39.985171,116.352642,0,229,39616.3830555556,2008-06-17,09:11:36
39.985168,116.352636,0,229,39616.3830787037,2008-06-17,09:11:38
39.985129,116.352595,0,227,39616.3831365741,2008-06-17,09:11:43
39.985115,116.352567,0,227,39616.3831944444,2008-06-17,09:11:48
39.985134,116.352611,0,228,39616.3832523148,2008-06-17,09:11:53
39.98513,116.352588,0,230,39616.3833101852,2008-06-17,09:11:58
39.985136,116.352574,0,234,39616.3833680556,2008-06-17,09:12:03
39.985137,116.352586,0,238,39616.3834259259,2008-06-17,09:12:08
39.985137,116.352586,0,238,39616.3834606481,2008-06-17,09:12:11
39.985137,116.352592,0,238,39616.3834837963,2008-06-17,09:12:13
39.985152,116.352659,0,240,39616.3835416667,2008-06-17,09:12:18
39.985176,116.35276,0,243,39616.383599537,2008-06-17,09:12:23
39.985201,116.352834,0,247,39616.3836574074,2008-06-17,09:12:28
39.985213,116.352845,0,248,39616.3837152778,2008-06-17,09:12:33
39.985206,116.352817,0,248,39616.3837731481,2008-06-17,09:12:38
39.985239,116.352874,0,245,39616.3838310185,2008-06-17,09:12:43
39.985249,116.352885,0,244,39616.3838888889,2008-06-17,09:12:48
39.985264,116.352925,0,244,39616.3839467593,2008-06-17,09:12:53
39.985306,116.35301,0,241,39616.3840046296,2008-06-17,09:12:58
39.985346,116.353096,0,239,39616.3840625,2008-06-17,09:13:03
39.985376,116.353122,0,237,39616.3841203704,2008-06-17,09:13:08
39.985378,116.353061,0,236,39616.3841782407,2008-06-17,09:13:13
39.985393,116.353046,0,236,39616.3842361111,2008-06-17,09:13:18
39.985394,116.35304,0,236,39616.3842939815,2008-06-17,09:13:23
39.985394,116.35304,0,236,39616.3843287037,2008-06-17,09:13:26
39.985396,116.353036,0,236,39616.3843518518,2008-06-17,09:13:28
39.985394,116.353023,0,236,39616.3844097222,2008-06-17,09:13:33
39.985337,116.352739,0,233,39616.3844675926,2008-06-17,09:13:38
39.985336,116.352722,0,233,39616.384525463,2008-06-17,09:13:43
39.985287,116.352624,0,234,39616.3845833333,2008-06-17,09:13:48
39.985254,116.352599,0,234,39616.3846412037,2008-06-17,09:13:53
39.985254,116.352599,0,234,39616.3846759259,2008-06-17,09:13:56
39.985252,116.352599,0,234,39616.3846990741,2008-06-17,09:13:58
39.985264,116.352588,0,234,39616.3847569444,2008-06-17,09:14:03
39.985255,116.352609,0,234,39616.3848148148,2008-06-17,09:14:08
39.985218,116.352601,0,233,39616.3848726852,2008-06-17,09:14:13
39.985187,116.352568,0,230,39616.3849305556,2008-06-17,09:14:18
39.985151,116.352499,0,226,39616.3849884259,2008-06-17,09:14:23
39.985136,116.352494,0,218,39616.3850462963,2008-06-17,09:14:28
39.985131,116.352475,0,218,39616.3851041667,2008-06-17,09:14:33
39.985137,116.352485,0,217,39616.385162037,2008-06-17,09:14:38
39.985146,116.352499,0,214,39616.3852199074,2008-06-17,09:14:43
39.985146,116.352499,0,214,39616.3852546296,2008-06-17,09:14:46
39.985147,116.352502,0,214,39616.3852777778,2008-06-17,09:14:48
39.985137,116.352458,0,213,39616.3853356481,2008-06-17,09:14:53
39.985135,116.35245,0,212,39616.3853935185,2008-06-17,09:14:58
39.985135,116.352456,0,212,39616.3854513889,2008-06-17,09:15:03
39.985135,116.352457,0,212,39616.3855092593,2008-06-17,09:15:08
39.985136,116.352459,0,212,39616.3855671296,2008-06-17,09:15:13
39.985136,116.352467,0,212,39616.385625,2008-06-17,09:15:18
39.985137,116.352461,0,212,39616.3856828704,2008-06-17,09:15:23
39.985137,116.352461,0,212,39616.3857175926,2008-06-17,09:15:26
39.985137,116.35246,0,212,39616.3857407407,2008-06-17,09:15:28
39.985134,116.352446,0,212,39616.3857986111,2008-06-17,09:15:33
39.985135,116.352468,0,212,39616.3858564815,2008-06-17,09:15:38
39.985135,116.352476,0,212,39616.3859143518,2008-06-17,09:15:43
39.985135,116.352476,0,212,39616.3859490741,2008-06-17,09:15:46
39.985133,116.352483,0,212,39616.3859722222,2008-06-17,09:15:48
39.985132,116.352474,0,212,39616.3860300926,2008-06-17,09:15:53
39.985116,116.352486,0,212,39616.386087963,2008-06-17,09:15:58
39.985079,116.352471,0,213,39616.3861458333,2008-06-17,09:16:03
39.985079,116.352473,0,214,39616.3862037037,2008-06-17,09:16:08
39.985079,116.352473,0,214,39616.3862384259,2008-06-17,09:16:11
39.985079,116.352467,0,214,39616.3862615741,2008-06-17,09:16:13
39.985087,116.352444,0,214,39616.3863194444,2008-06-17,09:16:18
39.985088,116.352428,0,214,39616.3863773148,2008-06-17,09:16:23
39.985089,116.352428,0,214,39616.3864351852,2008-06-17,09:16:28
39.985089,116.352426,0,214,39616.3864930556,2008-06-17,09:16:33
39.985089,116.35242,0,214,39616.3865509259,2008-06-17,09:16:38
39.98509,116.352423,0,214,39616.3866087963,2008-06-17,09:16:43
39.98509,116.352423,0,214,39616.3866435185,2008-06-17,09:16:46
39.985091,116.352426,0,214,39616.3866666667,2008-06-17,09:16:48
39.985097,116.352364,0,216,39616.386724537,2008-06-17,09:16:53
39.985107,116.352339,0,218,39616.3867824074,2008-06-17,09:16:58
39.985123,116.352342,0,218,39616.3868402778,2008-06-17,09:17:03
39.985123,116.352342,0,218,39616.386875,2008-06-17,09:17:06
39.985124,116.352335,0,218,39616.3868981482,2008-06-17,09:17:08
39.985141,116.352251,0,220,39616.3869560185,2008-06-17,09:17:13
39.985165,116.352267,0,220,39616.3870138889,2008-06-17,09:17:18
39.985179,116.352309,0,220,39616.3870717593,2008-06-17,09:17:23
39.985185,116.352318,0,220,39616.3871296296,2008-06-17,09:17:28
39.985187,116.352264,0,220,39616.3871875,2008-06-17,09:17:33
39.985201,116.35223,0,219,39616.3872453704,2008-06-17,09:17:38
39.985201,116.352233,0,219,39616.3873032407,2008-06-17,09:17:43
39.985202,116.352237,0,219,39616.3873611111,2008-06-17,09:17:48
39.985203,116.352244,0,219,39616.3874189815,2008-06-17,09:17:53
39.985203,116.352244,0,219,39616.3874537037,2008-06-17,09:17:56
39.985203,116.352246,0,219,39616.3874768519,2008-06-17,09:17:58
39.985196,116.352231,0,218,39616.3875347222,2008-06-17,09:18:03
39.985199,116.352241,0,216,39616.3875925926,2008-06-17,09:18:08
39.985227,116.352283,0,212,39616.387650463,2008-06-17,09:18:13
39.985227,116.352283,0,212,39616.3876851852,2008-06-17,09:18:16
39.985232,116.352287,0,212,39616.3877083333,2008-06-17,09:18:18
39.985233,116.352296,0,211,39616.3877662037,2008-06-17,09:18:23
39.985233,116.352296,0,211,39616.3878009259,2008-06-17,09:18:26
39.985233,116.352297,0,211,39616.3878240741,2008-06-17,09:18:28
39.985224,116.352288,0,211,39616.3878819444,2008-06-17,09:18:33
39.985224,116.352325,0,211,39616.3879398148,2008-06-17,09:18:38
39.985223,116.352329,0,211,39616.3879976852,2008-06-17,09:18:43
39.985222,116.352332,0,211,39616.3880555556,2008-06-17,09:18:48
39.985215,116.352332,0,210,39616.3881134259,2008-06-17,09:18:53
39.985215,116.352332,0,210,39616.3881481481,2008-06-17,09:18:56
39.98521,116.352336,0,210,39616.3881712963,2008-06-17,09:18:58
39.985209,116.352327,0,210,39616.3882291667,2008-06-17,09:19:03
39.985209,116.352327,0,210,39616.3882638889,2008-06-17,09:19:06
39.985209,116.352328,0,210,39616.388287037,2008-06-17,09:19:08
39.985179,116.352206,0,209,39616.3883449074,2008-06-17,09:19:13
39.985134,116.352058,0,207,39616.3884027778,2008-06-17,09:19:18
39.985102,116.35197,0,207,39616.3884606481,2008-06-17,09:19:23
39.985096,116.352017,0,207,39616.3885185185,2008-06-17,09:19:28
39.985096,116.352046,0,208,39616.3885763889,2008-06-17,09:19:33
39.985098,116.352091,0,209,39616.3886342593,2008-06-17,09:19:38
39.985094,116.352117,0,209,39616.3886921296,2008-06-17,09:19:43
39.985094,116.352118,0,209,39616.38875,2008-06-17,09:19:48
39.985095,116.352116,0,209,39616.3888078704,2008-06-17,09:19:53
39.985095,116.352116,0,209,39616.3888425926,2008-06-17,09:19:56
39.985093,116.352118,0,209,39616.3888657407,2008-06-17,09:19:58
39.985093,116.352132,0,209,39616.3889236111,2008-06-17,09:20:03
39.985093,116.352148,0,209,39616.3889814815,2008-06-17,09:20:08
39.985093,116.352148,0,209,39616.3890162037,2008-06-17,09:20:11
39.985096,116.352156,0,209,39616.3890393519,2008-06-17,09:20:13
39.985153,116.352271,0,207,39616.3890972222,2008-06-17,09:20:18
39.98522,116.352431,0,204,39616.3891550926,2008-06-17,09:20:23
39.98529,116.352561,0,199,39616.389212963,2008-06-17,09:20:28
39.985345,116.35264,0,195,39616.3892708333,2008-06-17,09:20:33
39.985378,116.352705,0,190,39616.3893287037,2008-06-17,09:20:38
39.985378,116.352705,0,190,39616.3893634259,2008-06-17,09:20:41
39.985374,116.352707,0,187,39616.3893865741,2008-06-17,09:20:43
39.985373,116.352697,0,187,39616.3894444444,2008-06-17,09:20:48
39.985369,116.35269,0,187,39616.3895023148,2008-06-17,09:20:53
39.985366,116.352686,0,187,39616.3895601852,2008-06-17,09:20:58
39.985366,116.352686,0,187,39616.3895949074,2008-06-17,09:21:01
39.985366,116.35269,0,187,39616.3896180556,2008-06-17,09:21:03
39.98536,116.352708,0,187,39616.3896759259,2008-06-17,09:21:08
39.985317,116.352721,0,187,39616.3897337963,2008-06-17,09:21:13
39.985275,116.352696,0,188,39616.3897916667,2008-06-17,09:21:18
39.985275,116.352696,0,188,39616.3898263889,2008-06-17,09:21:21
39.985273,116.352691,0,188,39616.389849537,2008-06-17,09:21:23
39.985271,116.352682,0,188,39616.3899074074,2008-06-17,09:21:28
39.98527,116.35267,0,188,39616.3899652778,2008-06-17,09:21:33
39.985269,116.352667,0,188,39616.3900231481,2008-06-17,09:21:38
39.985267,116.352664,0,188,39616.3900810185,2008-06-17,09:21:43
39.985267,116.352664,0,188,39616.3901157407,2008-06-17,09:21:46
39.985266,116.352664,0,188,39616.3901388889,2008-06-17,09:21:48
39.985223,116.352611,0,188,39616.3901967593,2008-06-17,09:21:53
39.985182,116.352588,0,189,39616.3902546296,2008-06-17,09:21:58
39.985182,116.352589,0,189,39616.3903125,2008-06-17,09:22:03
39.98518,116.352589,0,189,39616.3903703704,2008-06-17,09:22:08
39.98518,116.352589,0,189,39616.3904050926,2008-06-17,09:22:11
39.985178,116.352583,0,189,39616.3904282407,2008-06-17,09:22:13
39.985177,116.35257,0,189,39616.3904861111,2008-06-17,09:22:18
39.985177,116.352582,0,189,39616.3905439815,2008-06-17,09:22:23
39.985176,116.352597,0,190,39616.3906018519,2008-06-17,09:22:28
39.985155,116.352629,0,190,39616.3906597222,2008-06-17,09:22:33
39.985155,116.352629,0,190,39616.3906944444,2008-06-17,09:22:36
39.985148,116.352634,0,190,39616.3907175926,2008-06-17,09:22:38
39.985147,116.352644,0,190,39616.390775463,2008-06-17,09:22:43
39.985147,116.352644,0,190,39616.3908101852,2008-06-17,09:22:46
39.985147,116.352651,0,190,39616.3908333333,2008-06-17,09:22:48
39.98514,116.35264,0,189,39616.3908912037,2008-06-17,09:22:53
39.98514,116.352628,0,189,39616.3909490741,2008-06-17,09:22:58
39.98514,116.35262,0,189,39616.3910069444,2008-06-17,09:23:03
39.98514,116.35262,0,189,39616.3910416667,2008-06-17,09:23:06
39.98514,116.352614,0,190,39616.3910648148,2008-06-17,09:23:08
39.985141,116.35263,0,190,39616.3911226852,2008-06-17,09:23:13
39.985141,116.35263,0,190,39616.3911574074,2008-06-17,09:23:16
39.985142,116.352636,0,189,39616.3911805556,2008-06-17,09:23:18
39.985123,116.352603,0,191,39616.3912384259,2008-06-17,09:23:23
39.985098,116.35249,0,197,39616.3912962963,2008-06-17,09:23:28
39.98506,116.352417,0,200,39616.3913541667,2008-06-17,09:23:33
39.98505,116.352376,0,202,39616.391412037,2008-06-17,09:23:38
39.98505,116.352376,0,202,39616.3914467593,2008-06-17,09:23:41
39.98505,116.352383,0,202,39616.3914699074,2008-06-17,09:23:43
39.985032,116.352365,0,201,39616.3915277778,2008-06-17,09:23:48
39.985032,116.352365,0,201,39616.3915625,2008-06-17,09:23:51
39.985035,116.352364,0,200,39616.3915856481,2008-06-17,09:23:53
39.985019,116.352298,0,199,39616.3916435185,2008-06-17,09:23:58
39.985009,116.352303,0,199,39616.3917013889,2008-06-17,09:24:03
39.985009,116.352303,0,199,39616.3917361111,2008-06-17,09:24:06
39.985008,116.352299,0,199,39616.3917592593,2008-06-17,09:24:08
39.985003,116.352326,0,199,39616.3918171296,2008-06-17,09:24:13
39.98498,116.352369,0,200,39616.391875,2008-06-17,09:24:18
39.984968,116.35242,0,201,39616.3919328704,2008-06-17,09:24:23
39.984916,116.352365,0,202,39616.3919907407,2008-06-17,09:24:28
39.984901,116.352326,0,202,39616.3920486111,2008-06-17,09:24:33
39.9849,116.352323,0,202,39616.3921064815,2008-06-17,09:24:38
39.9849,116.352323,0,202,39616.3921412037,2008-06-17,09:24:41
39.9849,116.352329,0,202,39616.3921643518,2008-06-17,09:24:43
39.9849,116.352356,0,203,39616.3922222222,2008-06-17,09:24:48
39.984895,116.35241,0,204,39616.3922800926,2008-06-17,09:24:53
39.984892,116.352415,0,204,39616.392337963,2008-06-17,09:24:58
39.984892,116.352415,0,204,39616.3923726852,2008-06-17,09:25:01
39.984891,116.352414,0,204,39616.3923958333,2008-06-17,09:25:03
39.98489,116.352403,0,204,39616.3924537037,2008-06-17,09:25:08
39.98489,116.352403,0,204,39616.3924884259,2008-06-17,09:25:11
39.984889,116.3524,0,204,39616.3925115741,2008-06-17,09:25:13
39.984889,116.352388,0,204,39616.3925694444,2008-06-17,09:25:18
39.984889,116.352386,0,204,39616.3926273148,2008-06-17,09:25:23
39.98489,116.352388,0,204,39616.3926851852,2008-06-17,09:25:28
39.98489,116.352388,0,203,39616.3927430556,2008-06-17,09:25:33
39.98489,116.352388,0,203,39616.3927777778,2008-06-17,09:25:36
39.98489,116.352394,0,203,39616.3928009259,2008-06-17,09:25:38
39.984891,116.352403,0,203,39616.3928587963,2008-06-17,09:25:43
39.984891,116.352409,0,203,39616.3929166667,2008-06-17,09:25:48
39.984893,116.352417,0,203,39616.392974537,2008-06-17,09:25:53
39.984895,116.352422,0,203,39616.3930324074,2008-06-17,09:25:58
39.984895,116.352418,0,203,39616.3930902778,2008-06-17,09:26:03
39.984895,116.352418,0,203,39616.393125,2008-06-17,09:26:06
39.984896,116.352416,0,203,39616.3931481481,2008-06-17,09:26:08
39.984895,116.352407,0,203,39616.3932060185,2008-06-17,09:26:13
39.98491,116.352389,0,208,39616.3932638889,2008-06-17,09:26:18
39.984934,116.352418,0,211,39616.3933217593,2008-06-17,09:26:23
39.984934,116.352418,0,211,39616.3933564815,2008-06-17,09:26:26
39.984934,116.352414,0,211,39616.3933796296,2008-06-17,09:26:28
39.984934,116.352401,0,211,39616.3934375,2008-06-17,09:26:33
39.984933,116.352387,0,211,39616.3934953704,2008-06-17,09:26:38
39.984934,116.352377,0,212,39616.3935532407,2008-06-17,09:26:43
39.984936,116.352376,0,212,39616.3936111111,2008-06-17,09:26:48
39.984938,116.352376,0,212,39616.3936689815,2008-06-17,09:26:53
39.984939,116.35238,0,212,39616.3937268518,2008-06-17,09:26:58
39.98494,116.352375,0,213,39616.3937847222,2008-06-17,09:27:03
39.984941,116.352373,0,213,39616.3938425926,2008-06-17,09:27:08
39.984942,116.35238,0,213,39616.393900463,2008-06-17,09:27:13
39.984942,116.352378,0,212,39616.3939583333,2008-06-17,09:27:18
39.984942,116.352378,0,212,39616.3939930556,2008-06-17,09:27:21
39.984943,116.352376,0,212,39616.3940162037,2008-06-17,09:27:23
39.984964,116.35239,0,212,39616.3940740741,2008-06-17,09:27:28
39.984975,116.352392,0,212,39616.3941319444,2008-06-17,09:27:33
39.984975,116.352402,0,212,39616.3941898148,2008-06-17,09:27:38
39.984974,116.352448,0,211,39616.3942476852,2008-06-17,09:27:43
39.985021,116.352444,0,209,39616.3943055556,2008-06-17,09:27:48
39.984997,116.352412,0,208,39616.3943634259,2008-06-17,09:27:53
39.984998,116.352411,0,208,39616.3944212963,2008-06-17,09:27:58
39.985,116.352407,0,208,39616.3944791667,2008-06-17,09:28:03
39.985001,116.3524,0,208,39616.394537037,2008-06-17,09:28:08
39.985004,116.352395,0,207,39616.3945949074,2008-06-17,09:28:13
39.985005,116.352402,0,207,39616.3946527778,2008-06-17,09:28:18
39.985007,116.352406,0,207,39616.3947106482,2008-06-17,09:28:23
39.985007,116.352406,0,207,39616.3947453704,2008-06-17,09:28:26
39.985007,116.352411,0,207,39616.3947685185,2008-06-17,09:28:28
39.985008,116.352401,0,207,39616.3948263889,2008-06-17,09:28:33
39.985039,116.352326,0,204,39616.3948842593,2008-06-17,09:28:38
39.985088,116.352261,0,201,39616.3949421296,2008-06-17,09:28:43
39.985157,116.352215,0,198,39616.395,2008-06-17,09:28:48
39.985217,116.352248,0,197,39616.3950578704,2008-06-17,09:28:53
39.985249,116.352305,0,195,39616.3951157407,2008-06-17,09:28:58
39.985264,116.352339,0,194,39616.3951736111,2008-06-17,09:29:03
39.985276,116.352367,0,194,39616.3952314815,2008-06-17,09:29:08
39.985276,116.352367,0,194,39616.3952662037,2008-06-17,09:29:11
39.985277,116.352365,0,194,39616.3952893519,2008-06-17,09:29:13
39.98529,116.352323,0,193,39616.3953472222,2008-06-17,09:29:18
39.9853,116.352279,0,192,39616.3954050926,2008-06-17,09:29:23
39.985301,116.352269,0,192,39616.395462963,2008-06-17,09:29:28
39.9853,116.352261,0,192,39616.3955208333,2008-06-17,09:29:33
39.9853,116.352261,0,192,39616.3955555556,2008-06-17,09:29:36
39.9853,116.352259,0,192,39616.3955787037,2008-06-17,09:29:38
39.985331,116.352323,0,191,39616.3956365741,2008-06-17,09:29:43
39.985338,116.352389,0,190,39616.3956944444,2008-06-17,09:29:48
39.985362,116.352467,0,190,39616.3957523148,2008-06-17,09:29:53
39.98535,116.352544,0,190,39616.3958101852,2008-06-17,09:29:58
39.985295,116.352548,0,191,39616.3958680556,2008-06-17,09:30:03
39.985244,116.352556,0,191,39616.3959259259,2008-06-17,09:30:08
39.985201,116.352568,0,191,39616.3959837963,2008-06-17,09:30:13
39.985152,116.352535,0,187,39616.3960416667,2008-06-17,09:30:18
39.985151,116.352537,0,187,39616.396099537,2008-06-17,09:30:23
39.98515,116.352534,0,187,39616.3961574074,2008-06-17,09:30:28
39.98515,116.352534,0,187,39616.3961921296,2008-06-17,09:30:31
39.985149,116.352531,0,187,39616.3962152778,2008-06-17,09:30:33
39.985143,116.352516,0,185,39616.3962731481,2008-06-17,09:30:38
39.985146,116.352524,0,183,39616.3963310185,2008-06-17,09:30:43
39.985146,116.352524,0,183,39616.3963657407,2008-06-17,09:30:46
39.985146,116.352525,0,183,39616.3963888889,2008-06-17,09:30:48
39.985145,116.352535,0,183,39616.3964467593,2008-06-17,09:30:53
39.985122,116.352544,0,184,39616.3965046296,2008-06-17,09:30:58
39.985122,116.352544,0,184,39616.3965393519,2008-06-17,09:31:01
39.985121,116.352544,0,184,39616.3965625,2008-06-17,09:31:03
39.985119,116.352534,0,184,39616.3966203704,2008-06-17,09:31:08
39.985119,116.352529,0,184,39616.3966782407,2008-06-17,09:31:13
39.985118,116.352527,0,184,39616.3967361111,2008-06-17,09:31:18
39.985117,116.352532,0,184,39616.3967939815,2008-06-17,09:31:23
39.985117,116.352538,0,184,39616.3968518519,2008-06-17,09:31:28
39.985116,116.352542,0,184,39616.3969097222,2008-06-17,09:31:33
39.985114,116.35255,0,184,39616.3969675926,2008-06-17,09:31:38
39.985113,116.352558,0,184,39616.397025463,2008-06-17,09:31:43
39.985112,116.352565,0,184,39616.3970833333,2008-06-17,09:31:48
39.985112,116.352569,0,185,39616.3971412037,2008-06-17,09:31:53
39.985112,116.352569,0,185,39616.3971759259,2008-06-17,09:31:56
39.98511,116.352569,0,185,39616.3971990741,2008-06-17,09:31:58
39.985096,116.352579,0,186,39616.3972569444,2008-06-17,09:32:03
39.985099,116.352574,0,186,39616.3973148148,2008-06-17,09:32:08
39.985098,116.352573,0,186,39616.3973726852,2008-06-17,09:32:13
39.985097,116.352573,0,186,39616.3974305556,2008-06-17,09:32:18
39.985098,116.352578,0,186,39616.3974884259,2008-06-17,09:32:23
39.985097,116.352585,0,187,39616.3975462963,2008-06-17,09:32:28
39.985097,116.352583,0,187,39616.3976041667,2008-06-17,09:32:33
39.985097,116.352583,0,187,39616.3976388889,2008-06-17,09:32:36
39.985096,116.35258,0,187,39616.397662037,2008-06-17,09:32:38
39.985095,116.352569,0,187,39616.3977199074,2008-06-17,09:32:43
39.985094,116.352567,0,187,39616.3977777778,2008-06-17,09:32:48
39.985094,116.352571,0,187,39616.3978356481,2008-06-17,09:32:53
39.985093,116.352572,0,187,39616.3978935185,2008-06-17,09:32:58
39.985093,116.352572,0,187,39616.3979282407,2008-06-17,09:33:01
39.985092,116.352567,0,187,39616.3979513889,2008-06-17,09:33:03
39.985091,116.352558,0,187,39616.3980092593,2008-06-17,09:33:08
39.985086,116.352551,0,187,39616.3980671296,2008-06-17,09:33:13
39.985086,116.352551,0,187,39616.3981018519,2008-06-17,09:33:16
39.985086,116.352548,0,187,39616.398125,2008-06-17,09:33:18
39.985074,116.3525,0,191,39616.3981828704,2008-06-17,09:33:23
39.985088,116.352495,0,196,39616.3982407407,2008-06-17,09:33:28
39.985088,116.35249,0,196,39616.3982986111,2008-06-17,09:33:33
39.985088,116.35249,0,196,39616.3983333333,2008-06-17,09:33:36
39.985087,116.352488,0,196,39616.3983564815,2008-06-17,09:33:38
39.985077,116.352446,0,199,39616.3984143519,2008-06-17,09:33:43
39.985064,116.352408,0,206,39616.3984722222,2008-06-17,09:33:48
39.985066,116.352395,0,207,39616.3985300926,2008-06-17,09:33:53
39.985067,116.352396,0,208,39616.398587963,2008-06-17,09:33:58
39.985067,116.352396,0,208,39616.3986226852,2008-06-17,09:34:01
39.985068,116.352393,0,208,39616.3986458333,2008-06-17,09:34:03
39.985069,116.352405,0,209,39616.3987037037,2008-06-17,09:34:08
39.98507,116.35242,0,209,39616.3987615741,2008-06-17,09:34:13
39.98507,116.352426,0,209,39616.3988194444,2008-06-17,09:34:18
39.98507,116.352422,0,209,39616.3988773148,2008-06-17,09:34:23
39.98507,116.352422,0,209,39616.398912037,2008-06-17,09:34:26
39.985068,116.35242,0,209,39616.3989351852,2008-06-17,09:34:28
39.985069,116.352445,0,209,39616.3989930556,2008-06-17,09:34:33
39.985074,116.352464,0,209,39616.3990509259,2008-06-17,09:34:38
39.985066,116.352448,0,210,39616.3991087963,2008-06-17,09:34:43
39.985065,116.352455,0,210,39616.3991666667,2008-06-17,09:34:48
39.985063,116.352458,0,210,39616.399224537,2008-06-17,09:34:53
39.985062,116.35246,0,210,39616.3992824074,2008-06-17,09:34:58
39.98506,116.352456,0,210,39616.3993402778,2008-06-17,09:35:03
39.98506,116.352456,0,210,39616.3993981481,2008-06-17,09:35:08
39.98506,116.352456,0,210,39616.3994328704,2008-06-17,09:35:11
39.985059,116.35245,0,210,39616.3994560185,2008-06-17,09:35:13
39.985063,116.352463,0,210,39616.3995138889,2008-06-17,09:35:18
39.985059,116.352469,0,211,39616.3995717593,2008-06-17,09:35:23
39.985059,116.352469,0,211,39616.3996064815,2008-06-17,09:35:26
39.985059,116.352476,0,212,39616.3996296296,2008-06-17,09:35:28
39.985059,116.352488,0,212,39616.3996875,2008-06-17,09:35:33
39.985058,116.352496,0,211,39616.3997453704,2008-06-17,09:35:38
39.985058,116.352496,0,211,39616.3997800926,2008-06-17,09:35:41
39.985058,116.352498,0,211,39616.3998032407,2008-06-17,09:35:43
39.985057,116.352507,0,211,39616.3998611111,2008-06-17,09:35:48
39.985056,116.35252,0,211,39616.3999189815,2008-06-17,09:35:53
39.985055,116.352533,0,212,39616.3999768518,2008-06-17,09:35:58
39.985053,116.352542,0,212,39616.4000347222,2008-06-17,09:36:03
39.985052,116.352554,0,211,39616.4000925926,2008-06-17,09:36:08
39.985051,116.352542,0,211,39616.400150463,2008-06-17,09:36:13
39.98505,116.352532,0,211,39616.4002083333,2008-06-17,09:36:18
39.985049,116.352524,0,211,39616.4002662037,2008-06-17,09:36:23
39.985049,116.352516,0,211,39616.4003240741,2008-06-17,09:36:28
39.985049,116.352516,0,211,39616.4003587963,2008-06-17,09:36:31
39.985048,116.352523,0,211,39616.4003819444,2008-06-17,09:36:33
39.985031,116.352518,0,209,39616.4004398148,2008-06-17,09:36:38
39.985012,116.352532,0,207,39616.4004976852,2008-06-17,09:36:43
39.985013,116.35261,0,202,39616.4005555556,2008-06-17,09:36:48
39.985019,116.352667,0,197,39616.4006134259,2008-06-17,09:36:53
39.985004,116.352638,0,194,39616.4006712963,2008-06-17,09:36:58
39.985,116.352627,0,193,39616.4007291667,2008-06-17,09:37:03
39.985,116.352622,0,192,39616.400787037,2008-06-17,09:37:08
39.985,116.352622,0,192,39616.4008217593,2008-06-17,09:37:11
39.984999,116.35263,0,192,39616.4008449074,2008-06-17,09:37:13
39.984982,116.352664,0,189,39616.4009027778,2008-06-17,09:37:18
39.984989,116.352713,0,187,39616.4009606481,2008-06-17,09:37:23
39.985002,116.352761,0,187,39616.4010185185,2008-06-17,09:37:28
39.985013,116.35278,0,188,39616.4010763889,2008-06-17,09:37:33
39.985022,116.352796,0,188,39616.4011342593,2008-06-17,09:37:38
39.985023,116.352808,0,188,39616.4011921296,2008-06-17,09:37:43
39.985022,116.35287,0,188,39616.40125,2008-06-17,09:37:48
39.985031,116.352908,0,189,39616.4013078704,2008-06-17,09:37:53
39.985036,116.352909,0,190,39616.4013657407,2008-06-17,09:37:58
39.985036,116.352906,0,190,39616.4014236111,2008-06-17,09:38:03
39.985035,116.352912,0,190,39616.4014814815,2008-06-17,09:38:08
39.985035,116.352912,0,190,39616.4015162037,2008-06-17,09:38:11
39.985036,116.352906,0,190,39616.4015393518,2008-06-17,09:38:13
39.985019,116.352793,0,191,39616.4015972222,2008-06-17,09:38:18
39.985004,116.352718,0,192,39616.4016550926,2008-06-17,09:38:23
39.984991,116.352665,0,191,39616.401712963,2008-06-17,09:38:28
39.984991,116.352665,0,191,39616.4017476852,2008-06-17,09:38:31
39.984999,116.352659,0,190,39616.4017708333,2008-06-17,09:38:33
39.985007,116.352681,0,189,39616.4018287037,2008-06-17,09:38:38
39.98502,116.352739,0,188,39616.4018865741,2008-06-17,09:38:43
39.98502,116.352739,0,188,39616.4019212963,2008-06-17,09:38:46
39.985028,116.352737,0,186,39616.4019444444,2008-06-17,09:38:48
39.985011,116.352687,0,189,39616.4020023148,2008-06-17,09:38:53
39.98502,116.352685,0,188,39616.4020601852,2008-06-17,09:38:58
39.98499,116.352677,0,186,39616.4021180556,2008-06-17,09:39:03
39.98499,116.352677,0,186,39616.4021527778,2008-06-17,09:39:06
39.984988,116.352669,0,186,39616.4021759259,2008-06-17,09:39:08
39.984986,116.35266,0,186,39616.4022337963,2008-06-17,09:39:13
39.984891,116.352521,0,192,39616.4022916667,2008-06-17,09:39:18
39.985009,116.352612,0,162,39616.4102777778,2008-06-17,09:50:48
39.985548,116.354986,0,-19,39616.4268287037,2008-06-17,10:14:38
