# Supplementary material for: Research on differential privacy protection method based on user tendency
Source: PLoS One. 2023 Oct 26;18(10):e0288823. doi: 10.1371/journal.pone.0288823 (PMC10602288; doi:10.1371/journal.pone.0288823)
Supplement: S3 Data — (ZIP) [file pone.0288823.s003.zip › Data 5-3/052/Trajectory/20080620012827.plt]

Geolife trajectory
WGS 84
Altitude is in Feet
Reserved 3
0,2,255,My Track,0,0,2,8421376
0
39.98865,116.36035,0,132,39619.0614236111,2008-06-20,01:28:27
39.988583,116.360366,0,131,39619.0614814815,2008-06-20,01:28:32
39.988523,116.360368,0,128,39619.0615393519,2008-06-20,01:28:37
39.988464,116.360378,0,140,39619.0615972222,2008-06-20,01:28:42
39.988411,116.360373,0,150,39619.0616550926,2008-06-20,01:28:47
39.988342,116.360377,0,155,39619.061712963,2008-06-20,01:28:52
39.98828,116.360382,0,160,39619.0617708333,2008-06-20,01:28:57
39.988221,116.36039,0,160,39619.0618287037,2008-06-20,01:29:02
39.988159,116.360386,0,166,39619.0618865741,2008-06-20,01:29:07
39.988098,116.360383,0,168,39619.0619444444,2008-06-20,01:29:12
39.988035,116.360376,0,178,39619.0620023148,2008-06-20,01:29:17
39.987955,116.360357,0,186,39619.0620601852,2008-06-20,01:29:22
39.987883,116.360382,0,192,39619.0621180556,2008-06-20,01:29:27
39.987846,116.36044,0,201,39619.0621759259,2008-06-20,01:29:32
39.987774,116.360446,0,209,39619.0622337963,2008-06-20,01:29:37
39.987717,116.360429,0,218,39619.0622916667,2008-06-20,01:29:42
39.98765,116.360408,0,224,39619.062349537,2008-06-20,01:29:47
39.987581,116.36041,0,233,39619.0624074074,2008-06-20,01:29:52
39.987515,116.360392,0,245,39619.0624652778,2008-06-20,01:29:57
39.987457,116.360369,0,253,39619.0625231481,2008-06-20,01:30:02
39.987394,116.360361,0,254,39619.0625810185,2008-06-20,01:30:07
39.987324,116.360351,0,254,39619.0626388889,2008-06-20,01:30:12
39.987262,116.360358,0,253,39619.0626967593,2008-06-20,01:30:17
39.987219,116.360355,0,250,39619.0627546296,2008-06-20,01:30:22
39.987152,116.36035,0,247,39619.0628125,2008-06-20,01:30:27
39.987093,116.36035,0,243,39619.0628703704,2008-06-20,01:30:32
39.987002,116.360517,0,240,39619.0629282407,2008-06-20,01:30:37
39.986938,116.360512,0,239,39619.0629861111,2008-06-20,01:30:42
39.986884,116.360535,0,238,39619.0630439815,2008-06-20,01:30:47
39.986815,116.360544,0,239,39619.0631018518,2008-06-20,01:30:52
39.986741,116.360521,0,239,39619.0631597222,2008-06-20,01:30:57
39.986684,116.360497,0,236,39619.0632175926,2008-06-20,01:31:02
39.986619,116.360495,0,233,39619.063275463,2008-06-20,01:31:07
39.986567,116.360498,0,237,39619.0633333333,2008-06-20,01:31:12
39.986501,116.360514,0,243,39619.0633912037,2008-06-20,01:31:17
39.986439,116.36057,0,242,39619.0634490741,2008-06-20,01:31:22
39.986368,116.360548,0,234,39619.0635069444,2008-06-20,01:31:27
39.986307,116.360544,0,230,39619.0635648148,2008-06-20,01:31:32
39.986244,116.360579,0,227,39619.0636226852,2008-06-20,01:31:37
39.98623,116.360658,0,224,39619.0636805556,2008-06-20,01:31:42
39.986211,116.360727,0,220,39619.0637384259,2008-06-20,01:31:47
39.986191,116.360796,0,218,39619.0637962963,2008-06-20,01:31:52
39.98617,116.360864,0,214,39619.0638541667,2008-06-20,01:31:57
39.986164,116.360941,0,211,39619.063912037,2008-06-20,01:32:02
39.986138,116.361006,0,209,39619.0639699074,2008-06-20,01:32:07
39.986143,116.361096,0,207,39619.0640277778,2008-06-20,01:32:12
39.986163,116.361173,0,207,39619.0640856481,2008-06-20,01:32:17
39.986174,116.361283,0,206,39619.0641435185,2008-06-20,01:32:22
39.986206,116.36139,0,203,39619.0642013889,2008-06-20,01:32:27
39.986229,116.361497,0,201,39619.0642592593,2008-06-20,01:32:32
39.986213,116.361551,0,198,39619.0643171296,2008-06-20,01:32:37
39.9862,116.361603,0,184,39619.064375,2008-06-20,01:32:42
39.986201,116.36169,0,176,39619.0644328704,2008-06-20,01:32:47
39.986201,116.361772,0,170,39619.0644907407,2008-06-20,01:32:52
39.986194,116.361878,0,162,39619.0645486111,2008-06-20,01:32:57
39.986182,116.361971,0,156,39619.0646064815,2008-06-20,01:33:02
39.98621,116.362122,0,139,39619.0646643518,2008-06-20,01:33:07
39.986219,116.362221,0,128,39619.0647222222,2008-06-20,01:33:12
39.986227,116.362319,0,123,39619.0647800926,2008-06-20,01:33:17
39.986216,116.362385,0,117,39619.064837963,2008-06-20,01:33:22
39.98622,116.36244,0,108,39619.0648958333,2008-06-20,01:33:27
39.986224,116.362487,0,103,39619.0649537037,2008-06-20,01:33:32
39.986229,116.362526,0,99,39619.0650115741,2008-06-20,01:33:37
39.986232,116.362565,0,94,39619.0650694444,2008-06-20,01:33:42
39.985728,116.362488,0,131,39619.065474537,2008-06-20,01:34:17
39.985729,116.362433,0,136,39619.0655324074,2008-06-20,01:34:22
39.985665,116.362358,0,146,39619.0655902778,2008-06-20,01:34:27
39.985644,116.362254,0,149,39619.0656481481,2008-06-20,01:34:32
39.985646,116.362158,0,144,39619.0657060185,2008-06-20,01:34:37
39.985666,116.362058,0,152,39619.0657638889,2008-06-20,01:34:42
39.985681,116.361958,0,160,39619.0658217593,2008-06-20,01:34:47
39.985675,116.36187,0,168,39619.0658796296,2008-06-20,01:34:52
39.985681,116.361783,0,174,39619.0659375,2008-06-20,01:34:57
39.985685,116.361705,0,178,39619.0659953704,2008-06-20,01:35:02
39.985742,116.361672,0,186,39619.0660532407,2008-06-20,01:35:07
39.98573,116.36158,0,195,39619.0661111111,2008-06-20,01:35:12
39.985756,116.361543,0,203,39619.0661689815,2008-06-20,01:35:17
39.985775,116.361548,0,209,39619.0662268519,2008-06-20,01:35:22
39.985789,116.361526,0,215,39619.0662847222,2008-06-20,01:35:27
39.985826,116.361513,0,219,39619.0663425926,2008-06-20,01:35:32
39.985826,116.361513,0,219,39619.0663773148,2008-06-20,01:35:35
39.985818,116.361514,0,222,39619.066400463,2008-06-20,01:35:37
39.985807,116.361527,0,222,39619.0664583333,2008-06-20,01:35:42
39.985803,116.361557,0,222,39619.0665162037,2008-06-20,01:35:47
39.985757,116.361579,0,221,39619.0665740741,2008-06-20,01:35:52
39.985697,116.361533,0,220,39619.0666319444,2008-06-20,01:35:57
39.985711,116.361523,0,220,39619.0666898148,2008-06-20,01:36:02
39.985751,116.361529,0,220,39619.0667476852,2008-06-20,01:36:07
39.985751,116.361529,0,220,39619.0667824074,2008-06-20,01:36:10
39.98575,116.361532,0,220,39619.0668055556,2008-06-20,01:36:12
39.985751,116.361612,0,220,39619.0668634259,2008-06-20,01:36:17
39.985766,116.361745,0,220,39619.0669212963,2008-06-20,01:36:22
39.985776,116.362016,0,220,39619.0669791667,2008-06-20,01:36:27
39.985802,116.362518,0,220,39619.067037037,2008-06-20,01:36:32
39.985822,116.363072,0,221,39619.0670949074,2008-06-20,01:36:37
39.985853,116.363769,0,220,39619.0671527778,2008-06-20,01:36:42
39.985895,116.364495,0,220,39619.0672106481,2008-06-20,01:36:47
39.985907,116.365317,0,219,39619.0672685185,2008-06-20,01:36:52
39.985867,116.366291,0,217,39619.0673263889,2008-06-20,01:36:57
39.98586,116.367265,0,214,39619.0673842593,2008-06-20,01:37:02
39.985859,116.36815,0,212,39619.0674421296,2008-06-20,01:37:07
39.985842,116.368818,0,209,39619.0675,2008-06-20,01:37:12
39.985838,116.369422,0,206,39619.0675578704,2008-06-20,01:37:17
39.98586,116.370066,0,203,39619.0676157407,2008-06-20,01:37:22
39.985849,116.370752,0,199,39619.0676736111,2008-06-20,01:37:27
39.985858,116.371465,0,196,39619.0677314815,2008-06-20,01:37:32
39.985994,116.371922,0,191,39619.0677893519,2008-06-20,01:37:37
39.986016,116.372301,0,186,39619.0678472222,2008-06-20,01:37:42
39.986045,116.372887,0,182,39619.0679050926,2008-06-20,01:37:47
39.98604,116.373537,0,179,39619.067962963,2008-06-20,01:37:52
39.985934,116.374035,0,177,39619.0680208333,2008-06-20,01:37:57
39.985849,116.374392,0,175,39619.0680787037,2008-06-20,01:38:02
39.985878,116.374649,0,171,39619.0681365741,2008-06-20,01:38:07
39.985915,116.374808,0,168,39619.0681944444,2008-06-20,01:38:12
39.985943,116.375025,0,166,39619.0682523148,2008-06-20,01:38:17
39.985989,116.375366,0,164,39619.0683101852,2008-06-20,01:38:22
39.986084,116.375852,0,161,39619.0683680556,2008-06-20,01:38:27
39.986127,116.376646,0,154,39619.0684259259,2008-06-20,01:38:32
39.986103,116.377229,0,148,39619.0684837963,2008-06-20,01:38:37
39.985995,116.377446,0,143,39619.0685416667,2008-06-20,01:38:42
39.985971,116.377445,0,139,39619.068599537,2008-06-20,01:38:47
39.985986,116.377432,0,133,39619.0686574074,2008-06-20,01:38:52
39.985985,116.37766,0,136,39619.0687152778,2008-06-20,01:38:57
39.986029,116.378222,0,135,39619.0687731481,2008-06-20,01:39:02
39.98609,116.378936,0,135,39619.0688310185,2008-06-20,01:39:07
39.986136,116.379739,0,132,39619.0688888889,2008-06-20,01:39:12
39.98624,116.380551,0,134,39619.0689467593,2008-06-20,01:39:17
39.98628,116.381402,0,129,39619.0690046296,2008-06-20,01:39:22
39.986307,116.382252,0,127,39619.0690625,2008-06-20,01:39:27
39.986322,116.383025,0,127,39619.0691203704,2008-06-20,01:39:32
39.986354,116.383674,0,125,39619.0691782407,2008-06-20,01:39:37
39.986373,116.384304,0,124,39619.0692361111,2008-06-20,01:39:42
39.986436,116.384996,0,125,39619.0692939815,2008-06-20,01:39:47
39.986496,116.385802,0,128,39619.0693518519,2008-06-20,01:39:52
39.986525,116.386731,0,130,39619.0694097222,2008-06-20,01:39:57
39.98653,116.387698,0,129,39619.0694675926,2008-06-20,01:40:02
39.986528,116.388665,0,132,39619.069525463,2008-06-20,01:40:07
39.986556,116.389604,0,138,39619.0695833333,2008-06-20,01:40:12
39.986582,116.39048,0,135,39619.0696412037,2008-06-20,01:40:17
39.98657,116.391233,0,127,39619.0696990741,2008-06-20,01:40:22
39.986593,116.391975,0,124,39619.0697569444,2008-06-20,01:40:27
39.986606,116.392775,0,119,39619.0698148148,2008-06-20,01:40:32
39.98663,116.393523,0,117,39619.0698726852,2008-06-20,01:40:37
39.986651,116.39424,0,117,39619.0699305556,2008-06-20,01:40:42
39.986674,116.394906,0,116,39619.0699884259,2008-06-20,01:40:47
39.986696,116.395543,0,118,39619.0700462963,2008-06-20,01:40:52
39.986717,116.396108,0,120,39619.0701041667,2008-06-20,01:40:57
39.986688,116.396421,0,115,39619.070162037,2008-06-20,01:41:02
39.986673,116.396472,0,107,39619.0702199074,2008-06-20,01:41:07
39.98668,116.396483,0,105,39619.0702777778,2008-06-20,01:41:12
39.986686,116.396501,0,104,39619.0703356481,2008-06-20,01:41:17
39.98665,116.396679,0,111,39619.0703935185,2008-06-20,01:41:22
39.986702,116.397103,0,115,39619.0704513889,2008-06-20,01:41:27
39.986709,116.397441,0,116,39619.0705092593,2008-06-20,01:41:32
39.986744,116.397629,0,119,39619.0705671296,2008-06-20,01:41:37
39.986761,116.397874,0,117,39619.070625,2008-06-20,01:41:42
39.986817,116.398175,0,137,39619.0706828704,2008-06-20,01:41:47
39.986856,116.398497,0,182,39619.0707407407,2008-06-20,01:41:52
39.986916,116.398827,0,256,39619.0707986111,2008-06-20,01:41:57
39.986991,116.399145,0,301,39619.0708564815,2008-06-20,01:42:02
39.986988,116.399493,0,379,39619.0709143518,2008-06-20,01:42:07
39.986947,116.39973,0,388,39619.0709722222,2008-06-20,01:42:12
39.98694,116.400009,0,386,39619.0710300926,2008-06-20,01:42:17
39.986921,116.400373,0,385,39619.071087963,2008-06-20,01:42:22
39.986918,116.400895,0,379,39619.0711458333,2008-06-20,01:42:27
39.986937,116.401471,0,378,39619.0712037037,2008-06-20,01:42:32
39.986946,116.402237,0,357,39619.0712615741,2008-06-20,01:42:37
39.986922,116.402905,0,348,39619.0713194444,2008-06-20,01:42:42
39.986921,116.403468,0,339,39619.0713773148,2008-06-20,01:42:47
39.986964,116.404107,0,329,39619.0714351852,2008-06-20,01:42:52
39.986949,116.404769,0,320,39619.0714930556,2008-06-20,01:42:57
39.98698,116.405506,0,319,39619.0715509259,2008-06-20,01:43:02
39.987,116.406128,0,321,39619.0716087963,2008-06-20,01:43:07
39.987017,116.406674,0,324,39619.0716666667,2008-06-20,01:43:12
39.987044,116.407153,0,325,39619.071724537,2008-06-20,01:43:17
39.987039,116.407544,0,324,39619.0717824074,2008-06-20,01:43:22
39.987033,116.40786,0,319,39619.0718402778,2008-06-20,01:43:27
39.98703,116.407879,0,310,39619.0718981481,2008-06-20,01:43:32
39.987048,116.407875,0,308,39619.0719560185,2008-06-20,01:43:37
39.987041,116.407804,0,303,39619.0720138889,2008-06-20,01:43:42
39.987012,116.407845,0,298,39619.0720717593,2008-06-20,01:43:47
39.986976,116.407919,0,291,39619.0721296296,2008-06-20,01:43:52
39.986967,116.408003,0,283,39619.0721875,2008-06-20,01:43:57
39.986947,116.408035,0,241,39619.0722453704,2008-06-20,01:44:02
39.986946,116.408097,0,199,39619.0723032407,2008-06-20,01:44:07
39.986943,116.408159,0,189,39619.0723611111,2008-06-20,01:44:12
39.986985,116.408217,0,197,39619.0724189815,2008-06-20,01:44:17
39.987062,116.408271,0,193,39619.0724768518,2008-06-20,01:44:22
39.98713,116.40835,0,200,39619.0725347222,2008-06-20,01:44:27
39.987174,116.4084,0,196,39619.0725925926,2008-06-20,01:44:32
39.987103,116.408501,0,197,39619.072650463,2008-06-20,01:44:37
39.987072,116.408532,0,185,39619.0727083333,2008-06-20,01:44:42
39.987085,116.408602,0,185,39619.0727662037,2008-06-20,01:44:47
39.98709,116.408686,0,187,39619.0728240741,2008-06-20,01:44:52
39.987104,116.408774,0,191,39619.0728819444,2008-06-20,01:44:57
39.987159,116.408892,0,193,39619.0729398148,2008-06-20,01:45:02
39.987174,116.408977,0,196,39619.0729976852,2008-06-20,01:45:07
39.987173,116.409077,0,197,39619.0730555556,2008-06-20,01:45:12
39.987037,116.409289,0,188,39619.0731134259,2008-06-20,01:45:17
39.987017,116.409399,0,178,39619.0731712963,2008-06-20,01:45:22
39.987015,116.409467,0,171,39619.0732291667,2008-06-20,01:45:27
39.987017,116.409527,0,166,39619.073287037,2008-06-20,01:45:32
39.987008,116.409563,0,159,39619.0733449074,2008-06-20,01:45:37
39.986935,116.409645,0,155,39619.0734027778,2008-06-20,01:45:42
39.986909,116.409671,0,153,39619.0734606481,2008-06-20,01:45:47
39.986914,116.409705,0,150,39619.0735185185,2008-06-20,01:45:52
39.986911,116.409758,0,147,39619.0735763889,2008-06-20,01:45:57
39.986916,116.409779,0,144,39619.0736342593,2008-06-20,01:46:02
39.986916,116.409779,0,144,39619.0736689815,2008-06-20,01:46:05
39.986909,116.409783,0,143,39619.0736921296,2008-06-20,01:46:07
39.986894,116.409783,0,143,39619.07375,2008-06-20,01:46:12
39.986877,116.409773,0,143,39619.0738078704,2008-06-20,01:46:17
39.923693,116.412064,0,150,39619.0896643519,2008-06-20,02:09:07
39.923674,116.41195,0,162,39619.0897222222,2008-06-20,02:09:12
39.923676,116.411944,0,162,39619.0897800926,2008-06-20,02:09:17
39.923678,116.411939,0,162,39619.089837963,2008-06-20,02:09:22
39.923678,116.411939,0,162,39619.0898726852,2008-06-20,02:09:25
39.923679,116.411937,0,163,39619.0898958333,2008-06-20,02:09:27
39.923677,116.41186,0,160,39619.0899537037,2008-06-20,02:09:32
39.923643,116.411722,0,154,39619.0900115741,2008-06-20,02:09:37
39.92364,116.411651,0,157,39619.0900694444,2008-06-20,02:09:42
39.923668,116.411571,0,157,39619.0901273148,2008-06-20,02:09:47
39.923608,116.411521,0,165,39619.0901851852,2008-06-20,02:09:52
39.923534,116.411509,0,166,39619.0902430556,2008-06-20,02:09:57
39.923455,116.411511,0,164,39619.0903009259,2008-06-20,02:10:02
39.923356,116.41151,0,164,39619.0903587963,2008-06-20,02:10:07
39.923271,116.411465,0,156,39619.0904166667,2008-06-20,02:10:12
39.923203,116.411449,0,154,39619.090474537,2008-06-20,02:10:17
39.923161,116.411435,0,162,39619.0905324074,2008-06-20,02:10:22
39.92312,116.411467,0,169,39619.0905902778,2008-06-20,02:10:27
39.923108,116.411464,0,168,39619.0906481481,2008-06-20,02:10:32
39.923099,116.411552,0,171,39619.0907060185,2008-06-20,02:10:37
39.923058,116.411615,0,174,39619.0907638889,2008-06-20,02:10:42
39.923047,116.411693,0,179,39619.0908217593,2008-06-20,02:10:47
39.923003,116.411761,0,181,39619.0908796296,2008-06-20,02:10:52
39.922964,116.41182,0,186,39619.0909375,2008-06-20,02:10:57
39.922924,116.411873,0,193,39619.0909953704,2008-06-20,02:11:02
39.922902,116.41193,0,200,39619.0910532407,2008-06-20,02:11:07
39.922882,116.412017,0,205,39619.0911111111,2008-06-20,02:11:12
39.922909,116.412213,0,211,39619.0911689815,2008-06-20,02:11:17
39.92292,116.412359,0,209,39619.0912268519,2008-06-20,02:11:22
39.922935,116.412468,0,211,39619.0912847222,2008-06-20,02:11:27
39.922932,116.412567,0,218,39619.0913425926,2008-06-20,02:11:32
39.92293,116.412657,0,220,39619.091400463,2008-06-20,02:11:37
39.922918,116.412734,0,229,39619.0914583333,2008-06-20,02:11:42
39.922912,116.412798,0,236,39619.0915162037,2008-06-20,02:11:47
39.922906,116.412881,0,245,39619.0915740741,2008-06-20,02:11:52
39.922864,116.412945,0,257,39619.0916319444,2008-06-20,02:11:57
39.922877,116.413028,0,264,39619.0916898148,2008-06-20,02:12:02
39.922877,116.413112,0,270,39619.0917476852,2008-06-20,02:12:07
39.922875,116.413226,0,271,39619.0918055556,2008-06-20,02:12:12
39.922968,116.413466,0,252,39619.0918634259,2008-06-20,02:12:17
39.923013,116.413504,0,239,39619.0919212963,2008-06-20,02:12:22
39.923013,116.41355,0,233,39619.0919791667,2008-06-20,02:12:27
39.923089,116.413705,0,220,39619.092037037,2008-06-20,02:12:32
39.923142,116.413867,0,215,39619.0920949074,2008-06-20,02:12:37
39.923187,116.413972,0,205,39619.0921527778,2008-06-20,02:12:42
39.923201,116.414015,0,205,39619.0922106481,2008-06-20,02:12:47
39.923205,116.414049,0,210,39619.0922685185,2008-06-20,02:12:52
39.923209,116.414094,0,213,39619.0923263889,2008-06-20,02:12:57
39.923198,116.414136,0,216,39619.0923842593,2008-06-20,02:13:02
39.923119,116.414193,0,228,39619.0924421296,2008-06-20,02:13:07
39.923155,116.414276,0,232,39619.0925,2008-06-20,02:13:12
39.923277,116.414358,0,233,39619.0925578704,2008-06-20,02:13:17
39.923333,116.414451,0,236,39619.0926157407,2008-06-20,02:13:22
39.923338,116.414547,0,230,39619.0926736111,2008-06-20,02:13:27
39.923367,116.414651,0,227,39619.0927314815,2008-06-20,02:13:32
39.923343,116.414735,0,226,39619.0927893519,2008-06-20,02:13:37
39.923341,116.414839,0,226,39619.0928472222,2008-06-20,02:13:42
39.923287,116.414971,0,217,39619.0929050926,2008-06-20,02:13:47
39.923226,116.415106,0,183,39619.092962963,2008-06-20,02:13:52
39.923229,116.415194,0,173,39619.0930208333,2008-06-20,02:13:57
39.923204,116.41526,0,164,39619.0930787037,2008-06-20,02:14:02
39.923181,116.415281,0,161,39619.0931365741,2008-06-20,02:14:07
39.923159,116.41533,0,157,39619.0931944444,2008-06-20,02:14:12
39.923152,116.41539,0,153,39619.0932523148,2008-06-20,02:14:17
39.92317,116.415489,0,155,39619.0933101852,2008-06-20,02:14:22
39.923165,116.415638,0,155,39619.0933680556,2008-06-20,02:14:27
39.92314,116.415736,0,153,39619.0934259259,2008-06-20,02:14:32
39.923115,116.415831,0,150,39619.0934837963,2008-06-20,02:14:37
39.923117,116.415931,0,147,39619.0935416667,2008-06-20,02:14:42
39.923117,116.416021,0,146,39619.093599537,2008-06-20,02:14:47
39.923141,116.416112,0,147,39619.0936574074,2008-06-20,02:14:52
39.923123,116.416189,0,151,39619.0937152778,2008-06-20,02:14:57
39.92313,116.416259,0,150,39619.0937731481,2008-06-20,02:15:02
39.923119,116.416347,0,147,39619.0938310185,2008-06-20,02:15:07
39.923133,116.416462,0,147,39619.0938888889,2008-06-20,02:15:12
39.923121,116.416582,0,144,39619.0939467593,2008-06-20,02:15:17
39.923117,116.416682,0,144,39619.0940046296,2008-06-20,02:15:22
39.923143,116.416758,0,142,39619.0940625,2008-06-20,02:15:27
39.923197,116.416863,0,129,39619.0941203704,2008-06-20,02:15:32
39.923222,116.416962,0,121,39619.0941782407,2008-06-20,02:15:37
39.923229,116.417047,0,122,39619.0942361111,2008-06-20,02:15:42
39.923218,116.417127,0,124,39619.0942939815,2008-06-20,02:15:47
39.92323,116.417206,0,124,39619.0943518518,2008-06-20,02:15:52
39.923238,116.417294,0,123,39619.0944097222,2008-06-20,02:15:57
39.923237,116.417365,0,125,39619.0944675926,2008-06-20,02:16:02
39.9232,116.417416,0,132,39619.094525463,2008-06-20,02:16:07
39.923202,116.417481,0,136,39619.0945833333,2008-06-20,02:16:12
39.923238,116.417594,0,139,39619.0946412037,2008-06-20,02:16:17
39.923214,116.417667,0,142,39619.0946990741,2008-06-20,02:16:22
39.923184,116.417732,0,150,39619.0947569444,2008-06-20,02:16:27
39.923184,116.417819,0,154,39619.0948148148,2008-06-20,02:16:32
39.923217,116.417921,0,158,39619.0948726852,2008-06-20,02:16:37
39.923248,116.417991,0,165,39619.0949305556,2008-06-20,02:16:42
39.923249,116.418078,0,171,39619.0949884259,2008-06-20,02:16:47
39.923236,116.418142,0,173,39619.0950462963,2008-06-20,02:16:52
39.923245,116.41825,0,174,39619.0951041667,2008-06-20,02:16:57
39.923225,116.418332,0,175,39619.095162037,2008-06-20,02:17:02
39.923219,116.418484,0,171,39619.0952199074,2008-06-20,02:17:07
39.923288,116.418613,0,162,39619.0952777778,2008-06-20,02:17:12
39.923339,116.418657,0,159,39619.0953356481,2008-06-20,02:17:17
39.92342,116.418722,0,154,39619.0953935185,2008-06-20,02:17:22
39.92347,116.418787,0,148,39619.0954513889,2008-06-20,02:17:27
39.923496,116.418848,0,140,39619.0955092593,2008-06-20,02:17:32
39.923526,116.418902,0,133,39619.0955671296,2008-06-20,02:17:37
39.923547,116.418975,0,131,39619.095625,2008-06-20,02:17:42
39.923569,116.419084,0,129,39619.0956828704,2008-06-20,02:17:47
39.923575,116.419177,0,128,39619.0957407407,2008-06-20,02:17:52
39.923589,116.419284,0,125,39619.0957986111,2008-06-20,02:17:57
39.923619,116.419344,0,126,39619.0958564815,2008-06-20,02:18:02
39.923672,116.419348,0,124,39619.0959143518,2008-06-20,02:18:07
39.923718,116.419344,0,122,39619.0959722222,2008-06-20,02:18:12
39.923773,116.419348,0,122,39619.0960300926,2008-06-20,02:18:17
39.923854,116.419392,0,119,39619.096087963,2008-06-20,02:18:22
39.923929,116.419401,0,114,39619.0961458333,2008-06-20,02:18:27
39.924011,116.419381,0,113,39619.0962037037,2008-06-20,02:18:32
39.92408,116.419346,0,110,39619.0962615741,2008-06-20,02:18:37
39.924137,116.419312,0,108,39619.0963194444,2008-06-20,02:18:42
39.924204,116.419265,0,109,39619.0963773148,2008-06-20,02:18:47
39.924278,116.419243,0,108,39619.0964351852,2008-06-20,02:18:52
39.924353,116.419245,0,104,39619.0964930556,2008-06-20,02:18:57
39.924423,116.419242,0,105,39619.0965509259,2008-06-20,02:19:02
39.924475,116.419225,0,108,39619.0966087963,2008-06-20,02:19:07
39.924523,116.419158,0,112,39619.0966666667,2008-06-20,02:19:12
39.924524,116.41909,0,114,39619.096724537,2008-06-20,02:19:17
39.924516,116.419053,0,116,39619.0967824074,2008-06-20,02:19:22
39.924555,116.418942,0,118,39619.0968402778,2008-06-20,02:19:27
39.924554,116.418816,0,122,39619.0968981481,2008-06-20,02:19:32
39.924568,116.418716,0,127,39619.0969560185,2008-06-20,02:19:37
39.924585,116.418624,0,134,39619.0970138889,2008-06-20,02:19:42
39.924571,116.418524,0,139,39619.0970717593,2008-06-20,02:19:47
39.924736,116.41832,0,156,39619.1050578704,2008-06-20,02:31:17
39.924946,116.418355,0,156,39619.1053472222,2008-06-20,02:31:42
39.924964,116.418353,0,156,39619.1054050926,2008-06-20,02:31:47
39.924964,116.418353,0,156,39619.1054398148,2008-06-20,02:31:50
39.924957,116.418349,0,156,39619.105462963,2008-06-20,02:31:52
39.924987,116.418343,0,156,39619.1055208333,2008-06-20,02:31:57
39.925025,116.418333,0,156,39619.1055787037,2008-06-20,02:32:02
39.925025,116.418333,0,156,39619.1056134259,2008-06-20,02:32:05
39.925026,116.418337,0,156,39619.1056365741,2008-06-20,02:32:07
39.925029,116.418352,0,156,39619.1056944444,2008-06-20,02:32:12
39.925029,116.418361,0,156,39619.1057523148,2008-06-20,02:32:17
39.925028,116.418359,0,157,39619.1058101852,2008-06-20,02:32:22
39.925027,116.41836,0,157,39619.1058680556,2008-06-20,02:32:27
39.925027,116.41836,0,157,39619.1059027778,2008-06-20,02:32:30
39.925028,116.418362,0,157,39619.1059259259,2008-06-20,02:32:32
39.92503,116.418371,0,157,39619.1059837963,2008-06-20,02:32:37
39.925031,116.418374,0,157,39619.1060416667,2008-06-20,02:32:42
39.925032,116.418378,0,157,39619.106099537,2008-06-20,02:32:47
39.925032,116.418378,0,157,39619.1061342593,2008-06-20,02:32:50
39.925033,116.418381,0,157,39619.1061574074,2008-06-20,02:32:52
39.925017,116.418404,0,157,39619.1062152778,2008-06-20,02:32:57
39.924935,116.418411,0,157,39619.1062731481,2008-06-20,02:33:02
39.924789,116.418403,0,158,39619.1063310185,2008-06-20,02:33:07
39.924587,116.418394,0,161,39619.1063888889,2008-06-20,02:33:12
39.924413,116.418397,0,169,39619.1064467593,2008-06-20,02:33:17
39.924335,116.418387,0,174,39619.1065046296,2008-06-20,02:33:22
39.924335,116.418387,0,174,39619.1065393519,2008-06-20,02:33:25
39.924334,116.418379,0,177,39619.1065625,2008-06-20,02:33:27
39.924373,116.418361,0,178,39619.1066203704,2008-06-20,02:33:32
39.924373,116.418361,0,178,39619.1066550926,2008-06-20,02:33:35
39.92438,116.418361,0,177,39619.1066782407,2008-06-20,02:33:37
39.924371,116.418349,0,175,39619.1067361111,2008-06-20,02:33:42
39.924307,116.418342,0,171,39619.1067939815,2008-06-20,02:33:47
39.924246,116.418368,0,170,39619.1068518519,2008-06-20,02:33:52
39.924299,116.418401,0,172,39619.1069097222,2008-06-20,02:33:57
39.924299,116.418401,0,172,39619.1069444444,2008-06-20,02:34:00
39.924297,116.418399,0,172,39619.1069675926,2008-06-20,02:34:02
39.924306,116.418409,0,171,39619.107025463,2008-06-20,02:34:07
39.924306,116.418409,0,171,39619.1070601852,2008-06-20,02:34:10
39.924298,116.418413,0,170,39619.1070833333,2008-06-20,02:34:12
39.924323,116.418433,0,169,39619.1071412037,2008-06-20,02:34:17
39.924377,116.418423,0,167,39619.1071990741,2008-06-20,02:34:22
39.92455,116.418376,0,164,39619.1072569444,2008-06-20,02:34:27
39.92458,116.418367,0,164,39619.1073148148,2008-06-20,02:34:32
39.924579,116.418353,0,162,39619.1073726852,2008-06-20,02:34:37
39.924602,116.418351,0,163,39619.1074305556,2008-06-20,02:34:42
39.924634,116.41835,0,162,39619.1074884259,2008-06-20,02:34:47
39.924652,116.418359,0,162,39619.1075462963,2008-06-20,02:34:52
39.924652,116.418359,0,162,39619.1075810185,2008-06-20,02:34:55
39.924654,116.418351,0,161,39619.1076041667,2008-06-20,02:34:57
39.924649,116.41838,0,161,39619.107662037,2008-06-20,02:35:02
39.924622,116.418336,0,160,39619.1077199074,2008-06-20,02:35:07
39.924664,116.418296,0,157,39619.1077777778,2008-06-20,02:35:12
39.924701,116.41831,0,153,39619.1078356481,2008-06-20,02:35:17
39.924704,116.418346,0,150,39619.1078935185,2008-06-20,02:35:22
39.924717,116.418388,0,151,39619.1079513889,2008-06-20,02:35:27
39.924723,116.418532,0,149,39619.1080092593,2008-06-20,02:35:32
39.924667,116.418682,0,140,39619.1080671296,2008-06-20,02:35:37
39.924628,116.418748,0,130,39619.108125,2008-06-20,02:35:42
39.924609,116.418743,0,120,39619.1081828704,2008-06-20,02:35:47
39.92457,116.418764,0,110,39619.1082407407,2008-06-20,02:35:52
39.924536,116.418797,0,101,39619.1082986111,2008-06-20,02:35:57
39.924502,116.41883,0,93,39619.1083564815,2008-06-20,02:36:02
39.924512,116.418837,0,89,39619.1084143519,2008-06-20,02:36:07
39.924567,116.418812,0,90,39619.1084722222,2008-06-20,02:36:12
39.924577,116.418801,0,92,39619.1085300926,2008-06-20,02:36:17
39.924587,116.41879,0,95,39619.108587963,2008-06-20,02:36:22
39.924587,116.41879,0,95,39619.1086226852,2008-06-20,02:36:25
39.924582,116.418789,0,95,39619.1086458333,2008-06-20,02:36:27
39.924555,116.418797,0,97,39619.1087037037,2008-06-20,02:36:32
39.924543,116.418775,0,98,39619.1087615741,2008-06-20,02:36:37
39.9245,116.418717,0,99,39619.1088194444,2008-06-20,02:36:42
39.924537,116.418649,0,101,39619.1088773148,2008-06-20,02:36:47
39.924593,116.418588,0,102,39619.1089351852,2008-06-20,02:36:52
39.924627,116.418541,0,102,39619.1089930556,2008-06-20,02:36:57
39.924604,116.418518,0,102,39619.1090509259,2008-06-20,02:37:02
39.924604,116.418518,0,102,39619.1090856481,2008-06-20,02:37:05
39.924612,116.418517,0,105,39619.1091087963,2008-06-20,02:37:07
39.924633,116.418508,0,106,39619.1091666667,2008-06-20,02:37:12
39.924669,116.418476,0,108,39619.109224537,2008-06-20,02:37:17
39.924665,116.418488,0,111,39619.1092824074,2008-06-20,02:37:22
39.924699,116.418472,0,112,39619.1093402778,2008-06-20,02:37:27
39.924699,116.41853,0,113,39619.1093981481,2008-06-20,02:37:32
39.924708,116.418588,0,114,39619.1094560185,2008-06-20,02:37:37
39.924685,116.418573,0,116,39619.1095138889,2008-06-20,02:37:42
39.924685,116.418573,0,116,39619.1095486111,2008-06-20,02:37:45
39.924683,116.418575,0,119,39619.1095717593,2008-06-20,02:37:47
39.924676,116.418551,0,122,39619.1096296296,2008-06-20,02:37:52
39.924606,116.418538,0,128,39619.1096875,2008-06-20,02:37:57
39.924592,116.418587,0,135,39619.1097453704,2008-06-20,02:38:02
39.924575,116.418641,0,141,39619.1098032407,2008-06-20,02:38:07
39.924544,116.4187,0,146,39619.1098611111,2008-06-20,02:38:12
39.924501,116.418744,0,151,39619.1099189815,2008-06-20,02:38:17
39.924472,116.418785,0,155,39619.1099768518,2008-06-20,02:38:22
39.924433,116.418821,0,162,39619.1100347222,2008-06-20,02:38:27
39.924405,116.418794,0,169,39619.1100925926,2008-06-20,02:38:32
39.924399,116.418781,0,178,39619.110150463,2008-06-20,02:38:37
39.924393,116.418808,0,186,39619.1102083333,2008-06-20,02:38:42
39.924436,116.418777,0,192,39619.1102662037,2008-06-20,02:38:47
39.924461,116.41874,0,195,39619.1103240741,2008-06-20,02:38:52
39.924504,116.418672,0,198,39619.1103819444,2008-06-20,02:38:57
39.924515,116.418606,0,200,39619.1104398148,2008-06-20,02:39:02
39.924489,116.418523,0,197,39619.1104976852,2008-06-20,02:39:07
39.924478,116.41849,0,196,39619.1105555556,2008-06-20,02:39:12
39.924467,116.418492,0,196,39619.1106134259,2008-06-20,02:39:17
39.924424,116.418521,0,194,39619.1106712963,2008-06-20,02:39:22
39.924388,116.418556,0,195,39619.1107291667,2008-06-20,02:39:27
39.924354,116.418576,0,201,39619.110787037,2008-06-20,02:39:32
39.92434,116.418537,0,204,39619.1108449074,2008-06-20,02:39:37
39.924387,116.418455,0,204,39619.1109027778,2008-06-20,02:39:42
39.924417,116.418397,0,203,39619.1109606481,2008-06-20,02:39:47
39.924482,116.418382,0,200,39619.1110185185,2008-06-20,02:39:52
39.924546,116.418395,0,195,39619.1110763889,2008-06-20,02:39:57
39.924546,116.41842,0,194,39619.1111342593,2008-06-20,02:40:02
39.924491,116.418446,0,193,39619.1111921296,2008-06-20,02:40:07
39.924464,116.418458,0,190,39619.11125,2008-06-20,02:40:12
39.924436,116.418445,0,184,39619.1113078704,2008-06-20,02:40:17
39.924379,116.418433,0,180,39619.1113657407,2008-06-20,02:40:22
39.924256,116.418464,0,180,39619.1114236111,2008-06-20,02:40:27
39.924198,116.418489,0,179,39619.1114814815,2008-06-20,02:40:32
39.924198,116.418489,0,179,39619.1115162037,2008-06-20,02:40:35
39.924196,116.418492,0,180,39619.1115393518,2008-06-20,02:40:37
39.924218,116.418493,0,183,39619.1115972222,2008-06-20,02:40:42
39.924232,116.418471,0,184,39619.1116550926,2008-06-20,02:40:47
39.924322,116.418464,0,188,39619.111712963,2008-06-20,02:40:52
39.924417,116.418439,0,194,39619.1117708333,2008-06-20,02:40:57
39.924467,116.418413,0,202,39619.1118287037,2008-06-20,02:41:02
39.924454,116.418415,0,200,39619.1118865741,2008-06-20,02:41:07
39.924509,116.418362,0,193,39619.1119444444,2008-06-20,02:41:12
39.924511,116.418349,0,192,39619.1120023148,2008-06-20,02:41:17
39.924545,116.418344,0,186,39619.1120601852,2008-06-20,02:41:22
39.924554,116.418345,0,183,39619.1121180556,2008-06-20,02:41:27
39.924528,116.418359,0,183,39619.1121759259,2008-06-20,02:41:32
39.924525,116.418361,0,183,39619.1122337963,2008-06-20,02:41:37
39.924525,116.418361,0,183,39619.1122685185,2008-06-20,02:41:40
39.924521,116.418357,0,183,39619.1122916667,2008-06-20,02:41:42
39.924483,116.418355,0,185,39619.112349537,2008-06-20,02:41:47
39.92441,116.418369,0,192,39619.1124074074,2008-06-20,02:41:52
39.924392,116.418386,0,201,39619.1124652778,2008-06-20,02:41:57
39.924445,116.418384,0,208,39619.1125231481,2008-06-20,02:42:02
39.92446,116.418324,0,214,39619.1125810185,2008-06-20,02:42:07
39.924434,116.418263,0,222,39619.1126388889,2008-06-20,02:42:12
39.924435,116.418213,0,232,39619.1126967593,2008-06-20,02:42:17
39.924461,116.418171,0,240,39619.1127546296,2008-06-20,02:42:22
39.924461,116.418171,0,240,39619.1127893519,2008-06-20,02:42:25
39.924459,116.418163,0,248,39619.1128125,2008-06-20,02:42:27
39.924453,116.418203,0,257,39619.1128703704,2008-06-20,02:42:32
39.924467,116.418248,0,266,39619.1129282407,2008-06-20,02:42:37
39.924479,116.418273,0,273,39619.1129861111,2008-06-20,02:42:42
39.924485,116.418318,0,279,39619.1130439815,2008-06-20,02:42:47
39.924463,116.418365,0,284,39619.1131018519,2008-06-20,02:42:52
39.924478,116.418453,0,279,39619.1131597222,2008-06-20,02:42:57
39.924459,116.418534,0,274,39619.1132175926,2008-06-20,02:43:02
39.924414,116.418613,0,272,39619.113275463,2008-06-20,02:43:07
39.924394,116.418649,0,271,39619.1133333333,2008-06-20,02:43:12
39.924361,116.418681,0,271,39619.1133912037,2008-06-20,02:43:17
39.924299,116.418703,0,272,39619.1134490741,2008-06-20,02:43:22
39.924246,116.418736,0,277,39619.1135069444,2008-06-20,02:43:27
39.924188,116.418772,0,282,39619.1135648148,2008-06-20,02:43:32
39.924129,116.418799,0,286,39619.1136226852,2008-06-20,02:43:37
39.924055,116.418858,0,293,39619.1136805556,2008-06-20,02:43:42
39.923991,116.418915,0,300,39619.1137384259,2008-06-20,02:43:47
39.923913,116.41894,0,308,39619.1137962963,2008-06-20,02:43:52
39.923873,116.418913,0,318,39619.1138541667,2008-06-20,02:43:57
39.923899,116.418862,0,327,39619.113912037,2008-06-20,02:44:02
39.923972,116.418822,0,329,39619.1139699074,2008-06-20,02:44:07
39.924092,116.418796,0,330,39619.1140277778,2008-06-20,02:44:12
39.924137,116.418788,0,328,39619.1140856481,2008-06-20,02:44:17
39.924202,116.418765,0,326,39619.1141435185,2008-06-20,02:44:22
39.924183,116.418752,0,323,39619.1142013889,2008-06-20,02:44:27
39.924162,116.418724,0,320,39619.1142592593,2008-06-20,02:44:32
39.92418,116.418694,0,319,39619.1143171296,2008-06-20,02:44:37
39.924204,116.418644,0,318,39619.114375,2008-06-20,02:44:42
39.924269,116.418584,0,318,39619.1144328704,2008-06-20,02:44:47
39.924315,116.418538,0,317,39619.1144907407,2008-06-20,02:44:52
39.924322,116.418518,0,317,39619.1145486111,2008-06-20,02:44:57
39.924329,116.418458,0,316,39619.1146064815,2008-06-20,02:45:02
39.924351,116.418439,0,314,39619.1146643519,2008-06-20,02:45:07
39.924317,116.418443,0,312,39619.1147222222,2008-06-20,02:45:12
39.924267,116.41844,0,310,39619.1147800926,2008-06-20,02:45:17
39.924205,116.418473,0,308,39619.114837963,2008-06-20,02:45:22
39.924263,116.418488,0,305,39619.1148958333,2008-06-20,02:45:27
39.92437,116.418489,0,301,39619.1149537037,2008-06-20,02:45:32
39.924466,116.41848,0,296,39619.1150115741,2008-06-20,02:45:37
39.924541,116.418457,0,293,39619.1150694444,2008-06-20,02:45:42
39.924761,116.418255,0,171,39619.1182523148,2008-06-20,02:50:17
39.924755,116.418243,0,173,39619.1183101852,2008-06-20,02:50:22
39.924751,116.418252,0,175,39619.1183680556,2008-06-20,02:50:27
39.924751,116.418252,0,175,39619.1184027778,2008-06-20,02:50:30
39.92475,116.418257,0,176,39619.1184259259,2008-06-20,02:50:32
39.924749,116.418244,0,177,39619.1184837963,2008-06-20,02:50:37
39.924749,116.418241,0,177,39619.1185416667,2008-06-20,02:50:42
39.92475,116.418247,0,177,39619.118599537,2008-06-20,02:50:47
39.92475,116.418251,0,177,39619.1186574074,2008-06-20,02:50:52
39.92475,116.418251,0,177,39619.1186921296,2008-06-20,02:50:55
39.924744,116.418245,0,177,39619.1187152778,2008-06-20,02:50:57
39.924724,116.418248,0,178,39619.1187731481,2008-06-20,02:51:02
39.924708,116.418257,0,180,39619.1188310185,2008-06-20,02:51:07
39.924696,116.418268,0,181,39619.1188888889,2008-06-20,02:51:12
39.924694,116.418265,0,182,39619.1189467593,2008-06-20,02:51:17
39.924694,116.418263,0,182,39619.1190046296,2008-06-20,02:51:22
39.924694,116.418263,0,182,39619.1190393518,2008-06-20,02:51:25
39.924694,116.41826,0,182,39619.1190625,2008-06-20,02:51:27
39.924695,116.41827,0,182,39619.1191203704,2008-06-20,02:51:32
39.924695,116.41827,0,182,39619.1191550926,2008-06-20,02:51:35
39.924694,116.418264,0,182,39619.1191782407,2008-06-20,02:51:37
39.924691,116.418253,0,183,39619.1192361111,2008-06-20,02:51:42
39.924686,116.41824,0,183,39619.1192939815,2008-06-20,02:51:47
39.924681,116.418225,0,183,39619.1193518518,2008-06-20,02:51:52
39.924678,116.418218,0,183,39619.1194097222,2008-06-20,02:51:57
39.924676,116.418221,0,183,39619.1194675926,2008-06-20,02:52:02
39.924676,116.418221,0,183,39619.1195023148,2008-06-20,02:52:05
39.924674,116.418219,0,183,39619.119525463,2008-06-20,02:52:07
39.924645,116.418217,0,182,39619.1195833333,2008-06-20,02:52:12
39.924546,116.418205,0,180,39619.1196412037,2008-06-20,02:52:17
39.924443,116.418203,0,180,39619.1196990741,2008-06-20,02:52:22
39.924338,116.4182,0,181,39619.1197569444,2008-06-20,02:52:27
39.924204,116.418233,0,185,39619.1198148148,2008-06-20,02:52:32
39.924077,116.418285,0,193,39619.1198726852,2008-06-20,02:52:37
39.923957,116.418329,0,208,39619.1199305556,2008-06-20,02:52:42
39.923845,116.418339,0,226,39619.1199884259,2008-06-20,02:52:47
39.923731,116.418344,0,249,39619.1200462963,2008-06-20,02:52:52
39.923749,116.418332,0,264,39619.1201041667,2008-06-20,02:52:57
39.923838,116.418357,0,271,39619.120162037,2008-06-20,02:53:02
39.923893,116.418372,0,279,39619.1202199074,2008-06-20,02:53:07
39.923937,116.418383,0,285,39619.1202777778,2008-06-20,02:53:12
39.923893,116.418404,0,291,39619.1203356481,2008-06-20,02:53:17
39.923953,116.418433,0,301,39619.1203935185,2008-06-20,02:53:22
39.924001,116.418441,0,310,39619.1204513889,2008-06-20,02:53:27
39.924002,116.418453,0,324,39619.1205092593,2008-06-20,02:53:32
39.923981,116.418459,0,336,39619.1205671296,2008-06-20,02:53:37
39.923993,116.418455,0,345,39619.120625,2008-06-20,02:53:42
39.924,116.418433,0,350,39619.1206828704,2008-06-20,02:53:47
39.923933,116.418394,0,359,39619.1207407407,2008-06-20,02:53:52
39.923891,116.418359,0,374,39619.1207986111,2008-06-20,02:53:57
39.923924,116.418342,0,384,39619.1208564815,2008-06-20,02:54:02
39.923955,116.418337,0,390,39619.1209143519,2008-06-20,02:54:07
39.923984,116.418325,0,396,39619.1209722222,2008-06-20,02:54:12
39.923968,116.418299,0,400,39619.1210300926,2008-06-20,02:54:17
39.930214,116.417017,0,369,39619.122650463,2008-06-20,02:56:37
39.929612,116.417171,0,370,39619.1227083333,2008-06-20,02:56:42
39.928945,116.417357,0,372,39619.1227662037,2008-06-20,02:56:47
39.928442,116.417518,0,373,39619.1228240741,2008-06-20,02:56:52
39.928029,116.417645,0,375,39619.1228819444,2008-06-20,02:56:57
39.925866,116.418249,0,369,39619.1229398148,2008-06-20,02:57:02
39.925525,116.418312,0,363,39619.1229976852,2008-06-20,02:57:07
39.925567,116.418268,0,359,39619.1230555556,2008-06-20,02:57:12
39.925581,116.4183,0,358,39619.1231134259,2008-06-20,02:57:17
39.925595,116.418337,0,357,39619.1231712963,2008-06-20,02:57:22
39.925595,116.418337,0,357,39619.1232060185,2008-06-20,02:57:25
39.925593,116.418341,0,357,39619.1232291667,2008-06-20,02:57:27
39.925601,116.418312,0,356,39619.123287037,2008-06-20,02:57:32
39.925519,116.418264,0,349,39619.1233449074,2008-06-20,02:57:37
39.925527,116.41822,0,342,39619.1234027778,2008-06-20,02:57:42
39.925245,116.418213,0,329,39619.1234606481,2008-06-20,02:57:47
39.92504,116.418246,0,317,39619.1235185185,2008-06-20,02:57:52
39.924882,116.418311,0,310,39619.1235763889,2008-06-20,02:57:57
39.924791,116.418347,0,305,39619.1236342593,2008-06-20,02:58:02
39.924722,116.418396,0,301,39619.1236921296,2008-06-20,02:58:07
39.924659,116.418404,0,297,39619.12375,2008-06-20,02:58:12
39.924628,116.418363,0,296,39619.1238078704,2008-06-20,02:58:17
39.924607,116.418348,0,294,39619.1238657407,2008-06-20,02:58:22
39.924607,116.418348,0,294,39619.123900463,2008-06-20,02:58:25
39.924599,116.418348,0,292,39619.1239236111,2008-06-20,02:58:27
39.924616,116.418374,0,290,39619.1239814815,2008-06-20,02:58:32
39.924639,116.418398,0,282,39619.1240393519,2008-06-20,02:58:37
39.924694,116.41839,0,274,39619.1240972222,2008-06-20,02:58:42
39.92474,116.41838,0,269,39619.1241550926,2008-06-20,02:58:47
39.924777,116.41835,0,266,39619.124212963,2008-06-20,02:58:52
39.924818,116.418313,0,260,39619.1242708333,2008-06-20,02:58:57
39.924832,116.41829,0,251,39619.1243287037,2008-06-20,02:59:02
39.924832,116.418284,0,251,39619.1243865741,2008-06-20,02:59:07
39.924831,116.418278,0,251,39619.1244444444,2008-06-20,02:59:12
39.92483,116.418277,0,251,39619.1245023148,2008-06-20,02:59:17
39.92483,116.418277,0,251,39619.124537037,2008-06-20,02:59:20
39.92483,116.418279,0,251,39619.1245601852,2008-06-20,02:59:22
39.924831,116.418291,0,252,39619.1246180556,2008-06-20,02:59:27
39.924832,116.418301,0,252,39619.1246759259,2008-06-20,02:59:32
39.924831,116.418303,0,253,39619.1247337963,2008-06-20,02:59:37
39.924831,116.418307,0,253,39619.1247916667,2008-06-20,02:59:42
39.92483,116.418307,0,254,39619.124849537,2008-06-20,02:59:47
39.92483,116.418307,0,254,39619.1248842593,2008-06-20,02:59:50
39.924828,116.418299,0,254,39619.1249074074,2008-06-20,02:59:52
39.92483,116.418317,0,256,39619.1249652778,2008-06-20,02:59:57
39.924816,116.418359,0,262,39619.1250231481,2008-06-20,03:00:02
39.924788,116.418397,0,269,39619.1250810185,2008-06-20,03:00:07
39.924785,116.418443,0,276,39619.1251388889,2008-06-20,03:00:12
39.924811,116.418478,0,279,39619.1251967593,2008-06-20,03:00:17
39.924848,116.418483,0,280,39619.1252546296,2008-06-20,03:00:22
39.924848,116.418483,0,280,39619.1252893518,2008-06-20,03:00:25
39.924848,116.418475,0,281,39619.1253125,2008-06-20,03:00:27
39.924849,116.418463,0,281,39619.1253703704,2008-06-20,03:00:32
39.924849,116.418463,0,281,39619.1254050926,2008-06-20,03:00:35
39.924851,116.418465,0,281,39619.1254282407,2008-06-20,03:00:37
39.924853,116.418474,0,281,39619.1254861111,2008-06-20,03:00:42
39.924853,116.418474,0,281,39619.1255208333,2008-06-20,03:00:45
39.924854,116.418472,0,281,39619.1255439815,2008-06-20,03:00:47
39.924868,116.418439,0,281,39619.1256018518,2008-06-20,03:00:52
39.924867,116.418378,0,281,39619.1256597222,2008-06-20,03:00:57
39.924854,116.41832,0,280,39619.1257175926,2008-06-20,03:01:02
39.924873,116.418262,0,278,39619.125775463,2008-06-20,03:01:07
39.924961,116.418219,0,277,39619.1258333333,2008-06-20,03:01:12
39.924925,116.418236,0,273,39619.1258912037,2008-06-20,03:01:17
39.924959,116.418227,0,272,39619.1259490741,2008-06-20,03:01:22
39.924959,116.418227,0,272,39619.1259837963,2008-06-20,03:01:25
39.92496,116.418226,0,272,39619.1260069444,2008-06-20,03:01:27
39.924923,116.418216,0,272,39619.1260648148,2008-06-20,03:01:32
39.92486,116.418221,0,272,39619.1261226852,2008-06-20,03:01:37
39.924721,116.418261,0,271,39619.1261805556,2008-06-20,03:01:42
39.924698,116.418319,0,274,39619.1262384259,2008-06-20,03:01:47
39.924575,116.418396,0,276,39619.1262962963,2008-06-20,03:01:52
39.924412,116.418475,0,278,39619.1263541667,2008-06-20,03:01:57
39.924355,116.418507,0,280,39619.126412037,2008-06-20,03:02:02
39.924348,116.418516,0,281,39619.1264699074,2008-06-20,03:02:07
39.924349,116.418507,0,283,39619.1265277778,2008-06-20,03:02:12
39.924375,116.418525,0,282,39619.1265856481,2008-06-20,03:02:17
39.92442,116.418529,0,282,39619.1266435185,2008-06-20,03:02:22
39.924476,116.418528,0,274,39619.1267013889,2008-06-20,03:02:27
39.9245,116.418499,0,271,39619.1267592593,2008-06-20,03:02:32
39.924578,116.418484,0,270,39619.1268171296,2008-06-20,03:02:37
39.924663,116.418492,0,275,39619.126875,2008-06-20,03:02:42
39.924717,116.418522,0,293,39619.1269328704,2008-06-20,03:02:47
39.924748,116.418566,0,318,39619.1269907407,2008-06-20,03:02:52
39.924689,116.418604,0,334,39619.1270486111,2008-06-20,03:02:57
39.924635,116.418606,0,344,39619.1271064815,2008-06-20,03:03:02
39.924609,116.418564,0,355,39619.1271643518,2008-06-20,03:03:07
39.924593,116.418512,0,362,39619.1272222222,2008-06-20,03:03:12
39.924626,116.418489,0,359,39619.1272800926,2008-06-20,03:03:17
39.924654,116.418475,0,356,39619.127337963,2008-06-20,03:03:22
39.924655,116.418476,0,359,39619.1273958333,2008-06-20,03:03:27
39.924656,116.418469,0,361,39619.1274537037,2008-06-20,03:03:32
39.924656,116.418469,0,361,39619.1274884259,2008-06-20,03:03:35
39.924657,116.418468,0,362,39619.1275115741,2008-06-20,03:03:37
39.92466,116.418479,0,363,39619.1275694444,2008-06-20,03:03:42
39.92466,116.418479,0,363,39619.1276041667,2008-06-20,03:03:45
39.92466,116.41848,0,364,39619.1276273148,2008-06-20,03:03:47
39.924663,116.41846,0,364,39619.1276851852,2008-06-20,03:03:52
39.924676,116.418423,0,366,39619.1277430556,2008-06-20,03:03:57
39.924693,116.418402,0,367,39619.1278009259,2008-06-20,03:04:02
39.924694,116.418406,0,367,39619.1278587963,2008-06-20,03:04:07
39.924694,116.418402,0,367,39619.1279166667,2008-06-20,03:04:12
39.924694,116.418402,0,367,39619.1279513889,2008-06-20,03:04:15
39.924695,116.418402,0,367,39619.127974537,2008-06-20,03:04:17
39.92473,116.418409,0,368,39619.1280324074,2008-06-20,03:04:22
39.924775,116.41841,0,368,39619.1280902778,2008-06-20,03:04:27
39.924792,116.418427,0,368,39619.1281481481,2008-06-20,03:04:32
39.924816,116.418439,0,366,39619.1282060185,2008-06-20,03:04:37
39.924828,116.418421,0,366,39619.1282638889,2008-06-20,03:04:42
39.924842,116.418388,0,365,39619.1283217593,2008-06-20,03:04:47
39.924854,116.41838,0,364,39619.1283796296,2008-06-20,03:04:52
39.924854,116.418385,0,364,39619.1284375,2008-06-20,03:04:57
39.924853,116.418388,0,364,39619.1284953704,2008-06-20,03:05:02
39.924853,116.418391,0,364,39619.1285532407,2008-06-20,03:05:07
39.924853,116.418391,0,364,39619.128587963,2008-06-20,03:05:10
39.924854,116.418396,0,364,39619.1286111111,2008-06-20,03:05:12
39.92487,116.418442,0,364,39619.1286689815,2008-06-20,03:05:17
39.924893,116.418461,0,363,39619.1287268519,2008-06-20,03:05:22
39.924885,116.418452,0,363,39619.1287847222,2008-06-20,03:05:27
39.924856,116.41844,0,362,39619.1288425926,2008-06-20,03:05:32
39.924847,116.418446,0,362,39619.128900463,2008-06-20,03:05:37
39.924847,116.418446,0,362,39619.1289351852,2008-06-20,03:05:40
39.924847,116.418452,0,362,39619.1289583333,2008-06-20,03:05:42
39.924849,116.418463,0,362,39619.1290162037,2008-06-20,03:05:47
39.924855,116.418477,0,362,39619.1290740741,2008-06-20,03:05:52
39.924866,116.418484,0,362,39619.1291319444,2008-06-20,03:05:57
39.924867,116.418496,0,362,39619.1291898148,2008-06-20,03:06:02
39.924859,116.418515,0,362,39619.1292476852,2008-06-20,03:06:07
39.924855,116.418532,0,362,39619.1293055556,2008-06-20,03:06:12
39.924837,116.418544,0,362,39619.1293634259,2008-06-20,03:06:17
39.924836,116.418544,0,362,39619.1294212963,2008-06-20,03:06:22
39.924836,116.418544,0,362,39619.1294560185,2008-06-20,03:06:25
39.924836,116.418545,0,362,39619.1294791667,2008-06-20,03:06:27
39.924852,116.418573,0,362,39619.129537037,2008-06-20,03:06:32
39.924869,116.418597,0,363,39619.1295949074,2008-06-20,03:06:37
39.924877,116.418632,0,363,39619.1296527778,2008-06-20,03:06:42
39.924877,116.418632,0,363,39619.1296875,2008-06-20,03:06:45
39.924875,116.418629,0,364,39619.1297106481,2008-06-20,03:06:47
39.924868,116.418602,0,364,39619.1297685185,2008-06-20,03:06:52
39.924821,116.418551,0,364,39619.1298263889,2008-06-20,03:06:57
39.92475,116.418494,0,364,39619.1298842593,2008-06-20,03:07:02
39.924649,116.418453,0,364,39619.1299421296,2008-06-20,03:07:07
39.924553,116.418431,0,364,39619.13,2008-06-20,03:07:12
39.92482,116.418424,0,366,39619.1323148148,2008-06-20,03:10:32
39.924844,116.418416,0,363,39619.1323726852,2008-06-20,03:10:37
39.924858,116.418404,0,362,39619.1324305556,2008-06-20,03:10:42
39.924858,116.418404,0,362,39619.1324652778,2008-06-20,03:10:45
39.924866,116.418397,0,360,39619.1324884259,2008-06-20,03:10:47
39.924867,116.418415,0,360,39619.1325462963,2008-06-20,03:10:52
39.924832,116.418411,0,361,39619.1326041667,2008-06-20,03:10:57
39.92487,116.418384,0,361,39619.132662037,2008-06-20,03:11:02
39.924915,116.41839,0,361,39619.1327199074,2008-06-20,03:11:07
39.924944,116.418387,0,360,39619.1327777778,2008-06-20,03:11:12
39.924875,116.418424,0,361,39619.1328356481,2008-06-20,03:11:17
39.924809,116.418449,0,361,39619.1328935185,2008-06-20,03:11:22
39.92486,116.418444,0,361,39619.1329513889,2008-06-20,03:11:27
39.925054,116.418426,0,361,39619.1330092593,2008-06-20,03:11:32
39.925036,116.41842,0,361,39619.1330671296,2008-06-20,03:11:37
39.924976,116.418435,0,360,39619.133125,2008-06-20,03:11:42
39.924955,116.418448,0,359,39619.1331828704,2008-06-20,03:11:47
39.924928,116.418451,0,357,39619.1332407407,2008-06-20,03:11:52
39.924888,116.418427,0,355,39619.1332986111,2008-06-20,03:11:57
39.924859,116.418404,0,351,39619.1333564815,2008-06-20,03:12:02
39.924838,116.418381,0,349,39619.1334143518,2008-06-20,03:12:07
39.924813,116.418346,0,345,39619.1334722222,2008-06-20,03:12:12
39.924775,116.418313,0,343,39619.1335300926,2008-06-20,03:12:17
39.924727,116.418285,0,342,39619.133587963,2008-06-20,03:12:22
39.92465,116.418242,0,341,39619.1336458333,2008-06-20,03:12:27
39.92451,116.418168,0,341,39619.1337615741,2008-06-20,03:12:37
39.924463,116.418109,0,343,39619.1338773148,2008-06-20,03:12:47
39.924463,116.418109,0,343,39619.133912037,2008-06-20,03:12:50
39.924471,116.418101,0,344,39619.1339351852,2008-06-20,03:12:52
39.924476,116.418076,0,345,39619.1339930556,2008-06-20,03:12:57
39.924478,116.418041,0,345,39619.1340509259,2008-06-20,03:13:02
39.924449,116.417997,0,346,39619.1341087963,2008-06-20,03:13:07
39.924458,116.41806,0,348,39619.1341666667,2008-06-20,03:13:12
39.924503,116.418141,0,350,39619.134224537,2008-06-20,03:13:17
39.924573,116.418179,0,352,39619.1342824074,2008-06-20,03:13:22
39.924604,116.418175,0,353,39619.1343402778,2008-06-20,03:13:27
39.924588,116.418145,0,354,39619.1343981481,2008-06-20,03:13:32
39.924564,116.418156,0,356,39619.1344560185,2008-06-20,03:13:37
39.924552,116.418161,0,359,39619.1345138889,2008-06-20,03:13:42
39.924516,116.418152,0,360,39619.1345717593,2008-06-20,03:13:47
39.924476,116.418202,0,361,39619.1346296296,2008-06-20,03:13:52
39.924458,116.418289,0,363,39619.1346875,2008-06-20,03:13:57
39.924482,116.418365,0,366,39619.1347453704,2008-06-20,03:14:02
39.924494,116.41842,0,370,39619.1348032407,2008-06-20,03:14:07
39.924496,116.418424,0,372,39619.1348611111,2008-06-20,03:14:12
39.924496,116.418424,0,372,39619.1348958333,2008-06-20,03:14:15
39.924499,116.418416,0,373,39619.1349189815,2008-06-20,03:14:17
39.924489,116.418409,0,373,39619.1349768518,2008-06-20,03:14:22
39.924472,116.418395,0,372,39619.1350347222,2008-06-20,03:14:27
39.924456,116.418366,0,372,39619.1350925926,2008-06-20,03:14:32
39.924439,116.418335,0,372,39619.135150463,2008-06-20,03:14:37
39.92447,116.41833,0,372,39619.1352083333,2008-06-20,03:14:42
39.924552,116.418279,0,372,39619.1352662037,2008-06-20,03:14:47
39.924626,116.418239,0,372,39619.1353240741,2008-06-20,03:14:52
39.924747,116.418228,0,370,39619.1353819444,2008-06-20,03:14:57
39.924791,116.418202,0,370,39619.1354398148,2008-06-20,03:15:02
39.924591,116.418186,0,371,39619.1354976852,2008-06-20,03:15:07
39.924526,116.418181,0,371,39619.1355555556,2008-06-20,03:15:12
39.924526,116.418192,0,371,39619.1356134259,2008-06-20,03:15:17
39.924485,116.418159,0,371,39619.1356712963,2008-06-20,03:15:22
39.924484,116.418153,0,372,39619.1357291667,2008-06-20,03:15:27
39.924484,116.418153,0,372,39619.1357638889,2008-06-20,03:15:30
39.924482,116.418147,0,373,39619.135787037,2008-06-20,03:15:32
39.924507,116.418403,0,384,39619.1390856481,2008-06-20,03:20:17
39.924544,116.418528,0,383,39619.1391435185,2008-06-20,03:20:22
39.924564,116.418613,0,382,39619.1392013889,2008-06-20,03:20:27
39.92447,116.418609,0,381,39619.1392592593,2008-06-20,03:20:32
39.924392,116.418602,0,381,39619.1393171296,2008-06-20,03:20:37
39.924373,116.418362,0,380,39619.139375,2008-06-20,03:20:42
39.92439,116.418255,0,380,39619.1394328704,2008-06-20,03:20:47
39.924395,116.41817,0,380,39619.1394907407,2008-06-20,03:20:52
39.92441,116.418136,0,379,39619.1395486111,2008-06-20,03:20:57
39.924419,116.418114,0,379,39619.1396064815,2008-06-20,03:21:02
39.924425,116.418162,0,381,39619.1396643519,2008-06-20,03:21:07
39.924426,116.418219,0,384,39619.1397222222,2008-06-20,03:21:12
39.924443,116.418266,0,387,39619.1397800926,2008-06-20,03:21:17
39.924486,116.418272,0,390,39619.139837963,2008-06-20,03:21:22
39.92454,116.41827,0,393,39619.1398958333,2008-06-20,03:21:27
39.924598,116.418279,0,395,39619.1399537037,2008-06-20,03:21:32
39.92464,116.418311,0,398,39619.1400115741,2008-06-20,03:21:37
39.924663,116.418337,0,400,39619.1400694444,2008-06-20,03:21:42
39.924624,116.41834,0,401,39619.1401273148,2008-06-20,03:21:47
39.924594,116.418335,0,400,39619.1401851852,2008-06-20,03:21:52
39.924594,116.418335,0,400,39619.1402199074,2008-06-20,03:21:55
39.924591,116.418333,0,400,39619.1402430556,2008-06-20,03:21:57
39.924628,116.418377,0,400,39619.1403009259,2008-06-20,03:22:02
39.924704,116.418477,0,400,39619.1403587963,2008-06-20,03:22:07
39.924765,116.418596,0,402,39619.1404166667,2008-06-20,03:22:12
39.924647,116.418755,0,405,39619.140474537,2008-06-20,03:22:17
39.924636,116.418863,0,399,39619.1405324074,2008-06-20,03:22:22
39.924689,116.418926,0,390,39619.1405902778,2008-06-20,03:22:27
39.924668,116.419029,0,390,39619.1406481481,2008-06-20,03:22:32
39.924668,116.419107,0,389,39619.1407060185,2008-06-20,03:22:37
39.924648,116.419183,0,388,39619.1407638889,2008-06-20,03:22:42
39.924662,116.419263,0,386,39619.1408217593,2008-06-20,03:22:47
39.924714,116.419247,0,380,39619.1408796296,2008-06-20,03:22:52
39.924786,116.419318,0,376,39619.1409375,2008-06-20,03:22:57
39.924867,116.419368,0,372,39619.1409953704,2008-06-20,03:23:02
39.924944,116.419395,0,370,39619.1410532407,2008-06-20,03:23:07
39.925009,116.419429,0,366,39619.1411111111,2008-06-20,03:23:12
39.925026,116.419526,0,363,39619.1411689815,2008-06-20,03:23:17
39.925048,116.4196,0,361,39619.1412268518,2008-06-20,03:23:22
39.924891,116.419201,0,359,39619.1412847222,2008-06-20,03:23:27
39.924896,116.419268,0,356,39619.1413425926,2008-06-20,03:23:32
39.924879,116.419322,0,354,39619.141400463,2008-06-20,03:23:37
39.924875,116.419354,0,353,39619.1414583333,2008-06-20,03:23:42
39.924841,116.41925,0,350,39619.1415162037,2008-06-20,03:23:47
39.924841,116.41925,0,350,39619.1415509259,2008-06-20,03:23:50
39.924841,116.419252,0,349,39619.1415740741,2008-06-20,03:23:52
39.92482,116.419186,0,349,39619.1416319444,2008-06-20,03:23:57
39.924721,116.419002,0,347,39619.1416898148,2008-06-20,03:24:02
39.924691,116.419025,0,345,39619.1417476852,2008-06-20,03:24:07
39.924714,116.419037,0,345,39619.1418055556,2008-06-20,03:24:12
39.924714,116.419037,0,345,39619.1418402778,2008-06-20,03:24:15
39.924715,116.419032,0,345,39619.1418634259,2008-06-20,03:24:17
39.924733,116.419072,0,346,39619.1419212963,2008-06-20,03:24:22
39.924645,116.418851,0,346,39619.1419791667,2008-06-20,03:24:27
39.924638,116.418831,0,347,39619.142037037,2008-06-20,03:24:32
39.924638,116.418831,0,347,39619.1420717593,2008-06-20,03:24:35
39.924637,116.418835,0,347,39619.1420949074,2008-06-20,03:24:37
39.924628,116.418844,0,348,39619.1421527778,2008-06-20,03:24:42
39.924656,116.418911,0,350,39619.1422106481,2008-06-20,03:24:47
39.924677,116.418966,0,354,39619.1422685185,2008-06-20,03:24:52
39.924654,116.418995,0,359,39619.1423263889,2008-06-20,03:24:57
39.924615,116.419017,0,363,39619.1423842593,2008-06-20,03:25:02
39.924553,116.41901,0,367,39619.1424421296,2008-06-20,03:25:07
39.924491,116.418971,0,368,39619.1425,2008-06-20,03:25:12
39.92446,116.418948,0,369,39619.1425578704,2008-06-20,03:25:17
39.924417,116.418924,0,370,39619.1426157407,2008-06-20,03:25:22
39.924417,116.418935,0,370,39619.1426736111,2008-06-20,03:25:27
39.924465,116.418972,0,371,39619.1427314815,2008-06-20,03:25:32
39.924502,116.418999,0,372,39619.1427893518,2008-06-20,03:25:37
39.924493,116.418985,0,372,39619.1428472222,2008-06-20,03:25:42
39.924481,116.418977,0,371,39619.1429050926,2008-06-20,03:25:47
39.924481,116.418977,0,371,39619.1429398148,2008-06-20,03:25:50
39.924473,116.418973,0,373,39619.142962963,2008-06-20,03:25:52
39.924471,116.41899,0,375,39619.1430208333,2008-06-20,03:25:57
39.924488,116.419015,0,377,39619.1430787037,2008-06-20,03:26:02
39.924505,116.419018,0,378,39619.1431365741,2008-06-20,03:26:07
39.924505,116.419018,0,378,39619.1431712963,2008-06-20,03:26:10
39.924508,116.419025,0,379,39619.1431944444,2008-06-20,03:26:12
39.924559,116.419062,0,380,39619.1432523148,2008-06-20,03:26:17
39.924611,116.419084,0,382,39619.1433101852,2008-06-20,03:26:22
39.924673,116.419099,0,386,39619.1433680556,2008-06-20,03:26:27
39.924675,116.419067,0,426,39619.1471875,2008-06-20,03:31:57
39.924158,116.418343,0,424,39619.1485763889,2008-06-20,03:33:57
39.924444,116.418383,0,146,39619.1488078704,2008-06-20,03:34:17
39.924816,116.419007,0,-162,39619.1488657407,2008-06-20,03:34:22
39.924116,116.417892,0,381,39619.1489236111,2008-06-20,03:34:27
39.924073,116.417778,0,401,39619.1489814815,2008-06-20,03:34:32
39.924084,116.417801,0,394,39619.1490393518,2008-06-20,03:34:37
39.924083,116.417781,0,389,39619.1490972222,2008-06-20,03:34:42
39.924099,116.417771,0,387,39619.1491550926,2008-06-20,03:34:47
39.924099,116.417771,0,387,39619.1491898148,2008-06-20,03:34:50
39.924105,116.417779,0,387,39619.149212963,2008-06-20,03:34:52
39.92409,116.417758,0,404,39619.1492708333,2008-06-20,03:34:57
39.924088,116.417795,0,404,39619.1493287037,2008-06-20,03:35:02
39.92408,116.417832,0,404,39619.1493865741,2008-06-20,03:35:07
39.924075,116.417874,0,404,39619.1494444444,2008-06-20,03:35:12
39.924079,116.417895,0,403,39619.1495023148,2008-06-20,03:35:17
39.924079,116.417895,0,403,39619.149537037,2008-06-20,03:35:20
39.924077,116.417887,0,403,39619.1495601852,2008-06-20,03:35:22
39.924078,116.417896,0,403,39619.1496180556,2008-06-20,03:35:27
39.924078,116.417896,0,403,39619.1496527778,2008-06-20,03:35:30
39.924074,116.417898,0,403,39619.1496759259,2008-06-20,03:35:32
39.924076,116.417888,0,404,39619.1497337963,2008-06-20,03:35:37
39.924117,116.417903,0,405,39619.1497916667,2008-06-20,03:35:42
39.924202,116.417944,0,407,39619.149849537,2008-06-20,03:35:47
39.924261,116.418185,0,406,39619.1499074074,2008-06-20,03:35:52
39.924275,116.418274,0,408,39619.1499652778,2008-06-20,03:35:57
39.924265,116.418391,0,411,39619.1500231481,2008-06-20,03:36:02
39.924279,116.418494,0,413,39619.1500810185,2008-06-20,03:36:07
39.924292,116.418547,0,416,39619.1501388889,2008-06-20,03:36:12
39.924324,116.418601,0,419,39619.1501967593,2008-06-20,03:36:17
39.924381,116.41864,0,420,39619.1502546296,2008-06-20,03:36:22
39.924461,116.418697,0,420,39619.1503125,2008-06-20,03:36:27
39.924587,116.418728,0,421,39619.1503703704,2008-06-20,03:36:32
39.924678,116.41876,0,422,39619.1504282407,2008-06-20,03:36:37
39.924711,116.418823,0,419,39619.1504861111,2008-06-20,03:36:42
39.924728,116.418848,0,419,39619.1505439815,2008-06-20,03:36:47
39.924741,116.418913,0,419,39619.1506018518,2008-06-20,03:36:52
39.92465,116.418847,0,418,39619.1506597222,2008-06-20,03:36:57
39.924514,116.418756,0,419,39619.1507175926,2008-06-20,03:37:02
39.924508,116.418769,0,419,39619.150775463,2008-06-20,03:37:07
39.924379,116.418725,0,416,39619.1508333333,2008-06-20,03:37:12
39.924102,116.418678,0,410,39619.1508912037,2008-06-20,03:37:17
39.92366,116.41862,0,404,39619.1509490741,2008-06-20,03:37:22
39.923163,116.418553,0,398,39619.1510069444,2008-06-20,03:37:27
39.922719,116.418521,0,394,39619.1510648148,2008-06-20,03:37:32
39.92275,116.418502,0,378,39619.1511226852,2008-06-20,03:37:37
39.923224,116.418459,0,353,39619.1511805556,2008-06-20,03:37:42
39.923434,116.418433,0,336,39619.1512384259,2008-06-20,03:37:47
39.923359,116.418464,0,331,39619.1512962963,2008-06-20,03:37:52
39.923208,116.418515,0,333,39619.1513541667,2008-06-20,03:37:57
39.923054,116.418558,0,340,39619.151412037,2008-06-20,03:38:02
39.922902,116.418578,0,352,39619.1514699074,2008-06-20,03:38:07
39.922844,116.418597,0,365,39619.1515277778,2008-06-20,03:38:12
39.922746,116.418587,0,379,39619.1515856481,2008-06-20,03:38:17
39.922529,116.418532,0,390,39619.1516435185,2008-06-20,03:38:22
39.922301,116.41844,0,397,39619.1517013889,2008-06-20,03:38:27
39.92224,116.418389,0,405,39619.1517592593,2008-06-20,03:38:32
39.922184,116.41838,0,413,39619.1518171296,2008-06-20,03:38:37
39.922154,116.418345,0,420,39619.151875,2008-06-20,03:38:42
39.922142,116.418326,0,425,39619.1519328704,2008-06-20,03:38:47
39.922157,116.418346,0,428,39619.1519907407,2008-06-20,03:38:52
39.92218,116.418372,0,432,39619.1520486111,2008-06-20,03:38:57
39.922186,116.418392,0,434,39619.1521064815,2008-06-20,03:39:02
39.922186,116.418392,0,434,39619.1521412037,2008-06-20,03:39:05
39.922187,116.418394,0,437,39619.1521643519,2008-06-20,03:39:07
39.922193,116.418372,0,438,39619.1522222222,2008-06-20,03:39:12
39.92222,116.418335,0,440,39619.1522800926,2008-06-20,03:39:17
39.922242,116.418315,0,443,39619.152337963,2008-06-20,03:39:22
39.922242,116.418315,0,443,39619.1523726852,2008-06-20,03:39:25
39.922243,116.41832,0,445,39619.1523958333,2008-06-20,03:39:27
39.922254,116.418317,0,446,39619.1524537037,2008-06-20,03:39:32
39.922242,116.418293,0,449,39619.1525115741,2008-06-20,03:39:37
39.922227,116.418262,0,452,39619.1525694444,2008-06-20,03:39:42
39.922225,116.418236,0,455,39619.1526273148,2008-06-20,03:39:47
39.922224,116.418232,0,458,39619.1526851852,2008-06-20,03:39:52
39.922224,116.418232,0,458,39619.1527199074,2008-06-20,03:39:55
39.922225,116.418233,0,459,39619.1527430556,2008-06-20,03:39:57
39.922225,116.418222,0,460,39619.1528009259,2008-06-20,03:40:02
39.922225,116.418207,0,460,39619.1528587963,2008-06-20,03:40:07
39.922224,116.418197,0,461,39619.1529166667,2008-06-20,03:40:12
39.922235,116.418223,0,462,39619.152974537,2008-06-20,03:40:17
39.922262,116.418262,0,463,39619.1530324074,2008-06-20,03:40:22
39.922334,116.418376,0,468,39619.1530902778,2008-06-20,03:40:27
39.92237,116.418477,0,472,39619.1531481481,2008-06-20,03:40:32
39.922368,116.418565,0,474,39619.1532060185,2008-06-20,03:40:37
39.922361,116.418644,0,475,39619.1532638889,2008-06-20,03:40:42
39.922347,116.41872,0,477,39619.1533217593,2008-06-20,03:40:47
39.922329,116.418754,0,478,39619.1533796296,2008-06-20,03:40:52
39.922311,116.418771,0,479,39619.1534375,2008-06-20,03:40:57
39.922308,116.418787,0,480,39619.1534953704,2008-06-20,03:41:02
39.922318,116.418785,0,481,39619.1535532407,2008-06-20,03:41:07
39.922328,116.418797,0,481,39619.1536111111,2008-06-20,03:41:12
39.922328,116.418797,0,481,39619.1536458333,2008-06-20,03:41:15
39.922328,116.418795,0,482,39619.1536689815,2008-06-20,03:41:17
39.922296,116.418791,0,483,39619.1537268519,2008-06-20,03:41:22
39.922252,116.418762,0,483,39619.1537847222,2008-06-20,03:41:27
39.92224,116.418729,0,483,39619.1538425926,2008-06-20,03:41:32
39.922234,116.418734,0,483,39619.153900463,2008-06-20,03:41:37
39.922235,116.418734,0,484,39619.1539583333,2008-06-20,03:41:42
39.922235,116.418734,0,484,39619.1539930556,2008-06-20,03:41:45
39.922235,116.418728,0,484,39619.1540162037,2008-06-20,03:41:47
39.922255,116.418734,0,485,39619.1540740741,2008-06-20,03:41:52
39.922251,116.418762,0,486,39619.1541319444,2008-06-20,03:41:57
39.922711,116.418712,0,477,39619.1541898148,2008-06-20,03:42:02
39.923166,116.418642,0,470,39619.1542476852,2008-06-20,03:42:07
39.923148,116.418664,0,472,39619.1543055556,2008-06-20,03:42:12
39.92309,116.418693,0,475,39619.1543634259,2008-06-20,03:42:17
39.923021,116.418719,0,478,39619.1544212963,2008-06-20,03:42:22
39.923087,116.418742,0,479,39619.1544791667,2008-06-20,03:42:27
39.923038,116.418792,0,483,39619.154537037,2008-06-20,03:42:32
39.922919,116.418829,0,489,39619.1545949074,2008-06-20,03:42:37
39.922728,116.418905,0,496,39619.1546527778,2008-06-20,03:42:42
39.922594,116.418984,0,503,39619.1547106481,2008-06-20,03:42:47
39.922569,116.419049,0,506,39619.1547685185,2008-06-20,03:42:52
39.922538,116.419078,0,507,39619.1548263889,2008-06-20,03:42:57
39.922499,116.419089,0,509,39619.1548842593,2008-06-20,03:43:02
39.922499,116.419111,0,508,39619.1549421296,2008-06-20,03:43:07
39.922488,116.419114,0,506,39619.155,2008-06-20,03:43:12
39.922488,116.419114,0,506,39619.1550347222,2008-06-20,03:43:15
39.922496,116.419114,0,505,39619.1550578704,2008-06-20,03:43:17
39.922515,116.419129,0,504,39619.1551157407,2008-06-20,03:43:22
39.9225,116.419155,0,502,39619.1551736111,2008-06-20,03:43:27
39.922511,116.419227,0,500,39619.1552314815,2008-06-20,03:43:32
39.922434,116.419283,0,498,39619.1552893519,2008-06-20,03:43:37
39.92248,116.419224,0,491,39619.1553472222,2008-06-20,03:43:42
39.924646,116.419209,0,485,39619.1554050926,2008-06-20,03:43:47
39.925994,116.419754,0,486,39619.155462963,2008-06-20,03:43:52
39.924914,116.419093,0,492,39619.1556365741,2008-06-20,03:44:07
39.923872,116.418526,0,495,39619.1556944444,2008-06-20,03:44:12
39.923841,116.418422,0,500,39619.1557523148,2008-06-20,03:44:17
39.923824,116.418415,0,506,39619.1558101852,2008-06-20,03:44:22
39.923733,116.418413,0,511,39619.1558680556,2008-06-20,03:44:27
39.923836,116.418432,0,517,39619.1559259259,2008-06-20,03:44:32
39.923929,116.418432,0,524,39619.1559837963,2008-06-20,03:44:37
39.923993,116.418473,0,531,39619.1560416667,2008-06-20,03:44:42
39.924046,116.418502,0,541,39619.156099537,2008-06-20,03:44:47
39.924084,116.418547,0,545,39619.1561574074,2008-06-20,03:44:52
39.924151,116.418553,0,553,39619.1562152778,2008-06-20,03:44:57
39.924087,116.418498,0,560,39619.1562731481,2008-06-20,03:45:02
39.923979,116.418456,0,568,39619.1563310185,2008-06-20,03:45:07
39.923929,116.418392,0,572,39619.1563888889,2008-06-20,03:45:12
39.923876,116.418329,0,576,39619.1564467593,2008-06-20,03:45:17
39.923817,116.418281,0,577,39619.1565046296,2008-06-20,03:45:22
39.923739,116.41822,0,578,39619.1565625,2008-06-20,03:45:27
39.923708,116.418205,0,578,39619.1566203704,2008-06-20,03:45:32
39.923677,116.418193,0,579,39619.1566782407,2008-06-20,03:45:37
39.923621,116.418161,0,582,39619.1567361111,2008-06-20,03:45:42
39.923897,116.41806,0,580,39619.1567939815,2008-06-20,03:45:47
39.924004,116.417992,0,579,39619.1568518518,2008-06-20,03:45:52
39.924095,116.417949,0,578,39619.1569097222,2008-06-20,03:45:57
39.924063,116.417949,0,580,39619.1569675926,2008-06-20,03:46:02
39.924082,116.417993,0,573,39619.157025463,2008-06-20,03:46:07
39.924088,116.41802,0,575,39619.1570833333,2008-06-20,03:46:12
39.924168,116.418124,0,574,39619.1571412037,2008-06-20,03:46:17
39.924291,116.418353,0,546,39619.1571990741,2008-06-20,03:46:22
39.924347,116.418566,0,517,39619.1572569444,2008-06-20,03:46:27
39.924489,116.418698,0,500,39619.1573148148,2008-06-20,03:46:32
39.924563,116.41878,0,493,39619.1573726852,2008-06-20,03:46:37
39.924608,116.418854,0,496,39619.1574305556,2008-06-20,03:46:42
39.924652,116.4189,0,510,39619.1574884259,2008-06-20,03:46:47
39.924651,116.418871,0,518,39619.1575462963,2008-06-20,03:46:52
39.924626,116.418821,0,520,39619.1576041667,2008-06-20,03:46:57
39.924626,116.418821,0,520,39619.1576388889,2008-06-20,03:47:00
39.924625,116.418819,0,522,39619.157662037,2008-06-20,03:47:02
39.924612,116.418802,0,523,39619.1577199074,2008-06-20,03:47:07
39.924546,116.418751,0,521,39619.1577777778,2008-06-20,03:47:12
39.924533,116.418752,0,521,39619.1578356481,2008-06-20,03:47:17
39.924533,116.418752,0,521,39619.1578703704,2008-06-20,03:47:20
39.924533,116.418755,0,521,39619.1578935185,2008-06-20,03:47:22
39.924458,116.418735,0,520,39619.1579513889,2008-06-20,03:47:27
39.924455,116.418739,0,520,39619.1580092593,2008-06-20,03:47:32
39.924455,116.418739,0,520,39619.1580439815,2008-06-20,03:47:35
39.924452,116.418734,0,521,39619.1580671296,2008-06-20,03:47:37
39.924453,116.418743,0,522,39619.158125,2008-06-20,03:47:42
39.924437,116.418749,0,521,39619.1581828704,2008-06-20,03:47:47
39.924437,116.418749,0,521,39619.1582175926,2008-06-20,03:47:50
39.924437,116.418757,0,521,39619.1582407407,2008-06-20,03:47:52
39.924465,116.418806,0,520,39619.1582986111,2008-06-20,03:47:57
39.924487,116.418845,0,520,39619.1583564815,2008-06-20,03:48:02
39.924476,116.418886,0,520,39619.1584143518,2008-06-20,03:48:07
39.924467,116.418933,0,521,39619.1584722222,2008-06-20,03:48:12
39.924455,116.418965,0,523,39619.1585300926,2008-06-20,03:48:17
39.924434,116.418981,0,527,39619.158587963,2008-06-20,03:48:22
39.924418,116.418987,0,531,39619.1586458333,2008-06-20,03:48:27
39.924422,116.419061,0,539,39619.1587037037,2008-06-20,03:48:32
39.924398,116.419123,0,548,39619.1587615741,2008-06-20,03:48:37
39.924388,116.419135,0,552,39619.1588194444,2008-06-20,03:48:42
39.924408,116.41913,0,554,39619.1588773148,2008-06-20,03:48:47
39.92441,116.419222,0,557,39619.1589351852,2008-06-20,03:48:52
39.924421,116.418803,0,548,39619.1589930556,2008-06-20,03:48:57
39.924578,116.418361,0,545,39619.1590509259,2008-06-20,03:49:02
39.924617,116.41807,0,547,39619.1591087963,2008-06-20,03:49:07
39.924445,116.41845,0,548,39619.1591666667,2008-06-20,03:49:12
39.924306,116.418751,0,549,39619.159224537,2008-06-20,03:49:17
39.924253,116.418917,0,552,39619.1592824074,2008-06-20,03:49:22
39.924226,116.419043,0,559,39619.1593402778,2008-06-20,03:49:27
39.924216,116.419096,0,567,39619.1593981481,2008-06-20,03:49:32
39.924212,116.419112,0,578,39619.1594560185,2008-06-20,03:49:37
39.924203,116.419124,0,589,39619.1595138889,2008-06-20,03:49:42
39.924188,116.419168,0,604,39619.1595717593,2008-06-20,03:49:47
39.924205,116.419203,0,612,39619.1596296296,2008-06-20,03:49:52
39.924206,116.419264,0,618,39619.1596875,2008-06-20,03:49:57
39.924193,116.419405,0,625,39619.1597453704,2008-06-20,03:50:02
39.924201,116.419509,0,632,39619.1598032407,2008-06-20,03:50:07
39.924233,116.419526,0,641,39619.1598611111,2008-06-20,03:50:12
39.92427,116.419511,0,653,39619.1599189815,2008-06-20,03:50:17
39.924335,116.419465,0,663,39619.1599768519,2008-06-20,03:50:22
39.924418,116.419349,0,673,39619.1600347222,2008-06-20,03:50:27
39.924452,116.419306,0,690,39619.1600925926,2008-06-20,03:50:32
39.924452,116.419306,0,690,39619.1601273148,2008-06-20,03:50:35
39.924459,116.419304,0,712,39619.160150463,2008-06-20,03:50:37
39.924436,116.419277,0,713,39619.1602083333,2008-06-20,03:50:42
39.924426,116.419276,0,715,39619.1602662037,2008-06-20,03:50:47
39.924385,116.419264,0,717,39619.1603240741,2008-06-20,03:50:52
39.924385,116.419264,0,717,39619.1603587963,2008-06-20,03:50:55
39.924385,116.419263,0,717,39619.1603819444,2008-06-20,03:50:57
39.924384,116.419235,0,717,39619.1604398148,2008-06-20,03:51:02
39.92436,116.419197,0,718,39619.1604976852,2008-06-20,03:51:07
39.924356,116.419185,0,718,39619.1605555556,2008-06-20,03:51:12
39.92435,116.419155,0,719,39619.1606134259,2008-06-20,03:51:17
39.924347,116.419125,0,720,39619.1606712963,2008-06-20,03:51:22
39.924347,116.419117,0,720,39619.1607291667,2008-06-20,03:51:27
39.924347,116.419117,0,720,39619.1607638889,2008-06-20,03:51:30
39.924348,116.419121,0,720,39619.160787037,2008-06-20,03:51:32
39.924339,116.419017,0,720,39619.1608449074,2008-06-20,03:51:37
39.924326,116.418916,0,720,39619.1609027778,2008-06-20,03:51:42
39.924247,116.418859,0,721,39619.1609606481,2008-06-20,03:51:47
39.924199,116.418818,0,724,39619.1610185185,2008-06-20,03:51:52
39.92419,116.418777,0,727,39619.1610763889,2008-06-20,03:51:57
39.924191,116.418758,0,731,39619.1611342593,2008-06-20,03:52:02
39.924209,116.418768,0,733,39619.1611921296,2008-06-20,03:52:07
39.924238,116.418796,0,738,39619.16125,2008-06-20,03:52:12
39.924263,116.418839,0,741,39619.1613078704,2008-06-20,03:52:17
39.92427,116.418844,0,743,39619.1613657407,2008-06-20,03:52:22
39.92427,116.418844,0,743,39619.161400463,2008-06-20,03:52:25
39.92427,116.418848,0,745,39619.1614236111,2008-06-20,03:52:27
39.924279,116.418851,0,745,39619.1614814815,2008-06-20,03:52:32
39.924264,116.418893,0,746,39619.1615393519,2008-06-20,03:52:37
39.924231,116.418936,0,747,39619.1615972222,2008-06-20,03:52:42
39.924213,116.418973,0,748,39619.1616550926,2008-06-20,03:52:47
39.924206,116.418997,0,750,39619.161712963,2008-06-20,03:52:52
39.924198,116.419038,0,751,39619.1617708333,2008-06-20,03:52:57
39.924186,116.419085,0,753,39619.1618287037,2008-06-20,03:53:02
39.924244,116.419151,0,756,39619.1618865741,2008-06-20,03:53:07
39.924353,116.419226,0,758,39619.1619444444,2008-06-20,03:53:12
39.92432,116.419187,0,756,39619.1620023148,2008-06-20,03:53:17
39.923866,116.418855,0,753,39619.1620601852,2008-06-20,03:53:22
39.924816,116.418357,0,518,39619.1668055556,2008-06-20,04:00:12
39.925332,116.418746,0,658,39619.1668634259,2008-06-20,04:00:17
39.924621,116.418319,0,437,39619.1669212963,2008-06-20,04:00:22
39.924526,116.418254,0,322,39619.1669791667,2008-06-20,04:00:27
39.924575,116.418306,0,289,39619.167037037,2008-06-20,04:00:32
39.924519,116.418304,0,241,39619.1670949074,2008-06-20,04:00:37
39.924395,116.418273,0,198,39619.1671527778,2008-06-20,04:00:42
39.924336,116.418283,0,203,39619.1672106481,2008-06-20,04:00:47
39.924324,116.418282,0,212,39619.1672685185,2008-06-20,04:00:52
39.924324,116.418282,0,212,39619.1673032407,2008-06-20,04:00:55
39.924323,116.418276,0,215,39619.1673263889,2008-06-20,04:00:57
39.924339,116.418303,0,205,39619.1673842593,2008-06-20,04:01:02
39.924362,116.418324,0,181,39619.1674421296,2008-06-20,04:01:07
39.924381,116.418332,0,171,39619.1675,2008-06-20,04:01:12
39.924381,116.418332,0,171,39619.1675347222,2008-06-20,04:01:15
39.924378,116.418337,0,165,39619.1675578704,2008-06-20,04:01:17
39.924396,116.418327,0,159,39619.1676157407,2008-06-20,04:01:22
39.924397,116.418355,0,157,39619.1676736111,2008-06-20,04:01:27
39.924371,116.418306,0,162,39619.1677314815,2008-06-20,04:01:32
39.924354,116.418273,0,166,39619.1677893519,2008-06-20,04:01:37
39.924354,116.418273,0,166,39619.1678240741,2008-06-20,04:01:40
39.924351,116.418278,0,172,39619.1678472222,2008-06-20,04:01:42
39.924378,116.418346,0,182,39619.1679050926,2008-06-20,04:01:47
39.924406,116.41843,0,193,39619.167962963,2008-06-20,04:01:52
39.924432,116.418498,0,200,39619.1680208333,2008-06-20,04:01:57
39.924428,116.418534,0,206,39619.1680787037,2008-06-20,04:02:02
39.924398,116.418551,0,210,39619.1681365741,2008-06-20,04:02:07
39.924387,116.418555,0,217,39619.1681944444,2008-06-20,04:02:12
39.924366,116.418529,0,219,39619.1682523148,2008-06-20,04:02:17
39.924326,116.418535,0,219,39619.1683101852,2008-06-20,04:02:22
39.92425,116.418511,0,220,39619.1683680556,2008-06-20,04:02:27
39.924178,116.418465,0,220,39619.1684259259,2008-06-20,04:02:32
39.924142,116.41842,0,222,39619.1684837963,2008-06-20,04:02:37
39.924145,116.418404,0,223,39619.1685416667,2008-06-20,04:02:42
39.924161,116.418319,0,226,39619.168599537,2008-06-20,04:02:47
39.924225,116.418275,0,229,39619.1686574074,2008-06-20,04:02:52
39.924289,116.41827,0,233,39619.1687152778,2008-06-20,04:02:57
39.924347,116.418251,0,235,39619.1687731481,2008-06-20,04:03:02
39.924396,116.418272,0,237,39619.1688310185,2008-06-20,04:03:07
39.924463,116.418313,0,233,39619.1688888889,2008-06-20,04:03:12
39.92448,116.418314,0,233,39619.1689467593,2008-06-20,04:03:17
39.924482,116.418288,0,233,39619.1690046296,2008-06-20,04:03:22
39.924489,116.418258,0,233,39619.1690625,2008-06-20,04:03:27
39.924523,116.418273,0,235,39619.1691203704,2008-06-20,04:03:32
39.924605,116.418325,0,241,39619.1691782407,2008-06-20,04:03:37
39.924632,116.418358,0,247,39619.1692361111,2008-06-20,04:03:42
39.924635,116.418383,0,250,39619.1692939815,2008-06-20,04:03:47
39.924602,116.418388,0,251,39619.1693518519,2008-06-20,04:03:52
39.924537,116.418389,0,255,39619.1694097222,2008-06-20,04:03:57
39.924487,116.418379,0,259,39619.1694675926,2008-06-20,04:04:02
39.924475,116.418397,0,264,39619.169525463,2008-06-20,04:04:07
39.924485,116.418444,0,270,39619.1695833333,2008-06-20,04:04:12
39.924663,116.418508,0,260,39619.1696412037,2008-06-20,04:04:17
39.924603,116.418579,0,249,39619.1696990741,2008-06-20,04:04:22
39.924567,116.418658,0,248,39619.1697569444,2008-06-20,04:04:27
39.924585,116.418691,0,233,39619.1698148148,2008-06-20,04:04:32
39.924553,116.418842,0,226,39619.1698726852,2008-06-20,04:04:37
39.924547,116.41894,0,211,39619.1699305556,2008-06-20,04:04:42
39.924591,116.41905,0,208,39619.1699884259,2008-06-20,04:04:47
39.924616,116.419176,0,207,39619.1700462963,2008-06-20,04:04:52
39.924613,116.419286,0,204,39619.1701041667,2008-06-20,04:04:57
39.924532,116.419344,0,204,39619.170162037,2008-06-20,04:05:02
39.924415,116.419299,0,194,39619.1702199074,2008-06-20,04:05:07
39.92432,116.419266,0,190,39619.1702777778,2008-06-20,04:05:12
39.924254,116.4193,0,190,39619.1703356481,2008-06-20,04:05:17
39.924185,116.419355,0,193,39619.1703935185,2008-06-20,04:05:22
39.924119,116.419384,0,195,39619.1704513889,2008-06-20,04:05:27
39.92402,116.419401,0,199,39619.1705092593,2008-06-20,04:05:32
39.923955,116.419408,0,200,39619.1705671296,2008-06-20,04:05:37
39.923823,116.419414,0,192,39619.170625,2008-06-20,04:05:42
39.923746,116.419379,0,186,39619.1706828704,2008-06-20,04:05:47
39.923666,116.419353,0,185,39619.1707407407,2008-06-20,04:05:52
39.923632,116.419331,0,182,39619.1707986111,2008-06-20,04:05:57
39.923563,116.419283,0,182,39619.1708564815,2008-06-20,04:06:02
39.923553,116.419215,0,185,39619.1709143519,2008-06-20,04:06:07
39.923566,116.419116,0,182,39619.1709722222,2008-06-20,04:06:12
39.923581,116.419015,0,179,39619.1710300926,2008-06-20,04:06:17
39.923542,116.418929,0,180,39619.171087963,2008-06-20,04:06:22
39.923481,116.418832,0,181,39619.1711458333,2008-06-20,04:06:27
39.923446,116.418754,0,182,39619.1712037037,2008-06-20,04:06:32
39.92343,116.418731,0,183,39619.1712615741,2008-06-20,04:06:37
39.923371,116.418688,0,184,39619.1713194444,2008-06-20,04:06:42
39.923303,116.418611,0,184,39619.1713773148,2008-06-20,04:06:47
39.923285,116.418526,0,183,39619.1714351852,2008-06-20,04:06:52
39.923287,116.418428,0,176,39619.1714930556,2008-06-20,04:06:57
39.923281,116.418338,0,175,39619.1715509259,2008-06-20,04:07:02
39.923281,116.418245,0,175,39619.1716087963,2008-06-20,04:07:07
39.923237,116.418117,0,168,39619.1716666667,2008-06-20,04:07:12
39.923198,116.418022,0,158,39619.171724537,2008-06-20,04:07:17
39.923207,116.417907,0,153,39619.1717824074,2008-06-20,04:07:22
39.92323,116.417806,0,148,39619.1718402778,2008-06-20,04:07:27
39.923241,116.417717,0,146,39619.1718981481,2008-06-20,04:07:32
39.923246,116.417614,0,143,39619.1719560185,2008-06-20,04:07:37
39.923261,116.417484,0,140,39619.1720138889,2008-06-20,04:07:42
39.923262,116.417389,0,142,39619.1720717593,2008-06-20,04:07:47
39.923268,116.417286,0,142,39619.1721296296,2008-06-20,04:07:52
39.923255,116.417177,0,139,39619.1721875,2008-06-20,04:07:57
39.923244,116.417098,0,139,39619.1722453704,2008-06-20,04:08:02
39.923258,116.416995,0,142,39619.1723032407,2008-06-20,04:08:07
39.923271,116.416907,0,149,39619.1723611111,2008-06-20,04:08:12
39.923274,116.416817,0,153,39619.1724189815,2008-06-20,04:08:17
39.923267,116.416746,0,156,39619.1724768518,2008-06-20,04:08:22
39.923291,116.416654,0,161,39619.1725347222,2008-06-20,04:08:27
39.923295,116.416559,0,166,39619.1725925926,2008-06-20,04:08:32
39.9233,116.416463,0,168,39619.172650463,2008-06-20,04:08:37
39.923304,116.416366,0,168,39619.1727083333,2008-06-20,04:08:42
39.923384,116.416312,0,172,39619.1727662037,2008-06-20,04:08:47
39.923372,116.416211,0,175,39619.1728240741,2008-06-20,04:08:52
39.923358,116.416135,0,182,39619.1728819444,2008-06-20,04:08:57
39.923339,116.416083,0,191,39619.1729398148,2008-06-20,04:09:02
39.923299,116.415993,0,200,39619.1729976852,2008-06-20,04:09:07
39.923292,116.415931,0,207,39619.1730555556,2008-06-20,04:09:12
39.923277,116.415812,0,212,39619.1731134259,2008-06-20,04:09:17
39.923289,116.415743,0,215,39619.1731712963,2008-06-20,04:09:22
39.923361,116.415609,0,217,39619.1732291667,2008-06-20,04:09:27
39.923455,116.415522,0,217,39619.173287037,2008-06-20,04:09:32
39.923479,116.415435,0,219,39619.1733449074,2008-06-20,04:09:37
39.923402,116.415296,0,221,39619.1734027778,2008-06-20,04:09:42
39.923344,116.415161,0,220,39619.1734606481,2008-06-20,04:09:47
39.9233,116.415025,0,217,39619.1735185185,2008-06-20,04:09:52
39.923278,116.41492,0,213,39619.1735763889,2008-06-20,04:09:57
39.923256,116.414817,0,212,39619.1736342593,2008-06-20,04:10:02
39.923249,116.414722,0,208,39619.1736921296,2008-06-20,04:10:07
39.923249,116.41462,0,205,39619.17375,2008-06-20,04:10:12
39.92324,116.414514,0,206,39619.1738078704,2008-06-20,04:10:17
39.923224,116.414429,0,208,39619.1738657407,2008-06-20,04:10:22
39.923212,116.41433,0,206,39619.1739236111,2008-06-20,04:10:27
39.92321,116.414228,0,208,39619.1739814815,2008-06-20,04:10:32
39.923207,116.414117,0,203,39619.1740393518,2008-06-20,04:10:37
39.923202,116.414015,0,201,39619.1740972222,2008-06-20,04:10:42
39.923211,116.41392,0,198,39619.1741550926,2008-06-20,04:10:47
39.923222,116.413817,0,193,39619.174212963,2008-06-20,04:10:52
39.923223,116.413725,0,191,39619.1742708333,2008-06-20,04:10:57
39.92323,116.413626,0,189,39619.1743287037,2008-06-20,04:11:02
39.923242,116.41355,0,188,39619.1743865741,2008-06-20,04:11:07
39.92324,116.413462,0,186,39619.1744444444,2008-06-20,04:11:12
39.923231,116.413374,0,187,39619.1745023148,2008-06-20,04:11:17
39.923233,116.413289,0,191,39619.1745601852,2008-06-20,04:11:22
39.923223,116.413209,0,194,39619.1746180556,2008-06-20,04:11:27
39.923222,116.413148,0,195,39619.1746759259,2008-06-20,04:11:32
39.923235,116.413048,0,198,39619.1747337963,2008-06-20,04:11:37
39.923247,116.412961,0,204,39619.1747916667,2008-06-20,04:11:42
39.92327,116.412886,0,209,39619.174849537,2008-06-20,04:11:47
39.923262,116.412798,0,217,39619.1749074074,2008-06-20,04:11:52
39.923282,116.412709,0,225,39619.1749652778,2008-06-20,04:11:57
39.923268,116.412628,0,234,39619.1750231481,2008-06-20,04:12:02
39.923204,116.412455,0,208,39619.1750810185,2008-06-20,04:12:07
39.923165,116.412321,0,182,39619.1751388889,2008-06-20,04:12:12
39.923147,116.412241,0,180,39619.1751967593,2008-06-20,04:12:17
39.923145,116.412132,0,175,39619.1752546296,2008-06-20,04:12:22
39.923154,116.412035,0,171,39619.1753125,2008-06-20,04:12:27
39.92317,116.411964,0,162,39619.1753703704,2008-06-20,04:12:32
39.923187,116.411961,0,163,39619.1754282407,2008-06-20,04:12:37
39.923205,116.411967,0,163,39619.1754861111,2008-06-20,04:12:42
39.923219,116.411965,0,163,39619.1755439815,2008-06-20,04:12:47
39.923222,116.411977,0,162,39619.1756018519,2008-06-20,04:12:52
39.923822,116.411656,0,-39,39619.1778587963,2008-06-20,04:16:07
39.923258,116.411597,0,144,39619.1779166667,2008-06-20,04:16:12
39.923132,116.411729,0,159,39619.177974537,2008-06-20,04:16:17
39.923093,116.411744,0,161,39619.1780324074,2008-06-20,04:16:22
39.923033,116.411802,0,162,39619.1780902778,2008-06-20,04:16:27
39.92306,116.411641,0,162,39619.1781481481,2008-06-20,04:16:32
39.923109,116.411503,0,160,39619.1782060185,2008-06-20,04:16:37
39.923118,116.411418,0,158,39619.1782638889,2008-06-20,04:16:42
39.923111,116.411278,0,153,39619.1783217593,2008-06-20,04:16:47
39.923326,116.411341,0,124,39619.1783796296,2008-06-20,04:16:52
39.923436,116.411416,0,113,39619.1784375,2008-06-20,04:16:57
39.923438,116.411514,0,111,39619.1784953704,2008-06-20,04:17:02
39.923449,116.411615,0,108,39619.1785532407,2008-06-20,04:17:07
39.923474,116.411716,0,105,39619.1786111111,2008-06-20,04:17:12
39.923485,116.411784,0,105,39619.1786689815,2008-06-20,04:17:17
39.923495,116.411798,0,105,39619.1787268519,2008-06-20,04:17:22
39.923507,116.411827,0,102,39619.1787847222,2008-06-20,04:17:27
39.923521,116.411798,0,100,39619.1788425926,2008-06-20,04:17:32
39.923554,116.411737,0,97,39619.178900463,2008-06-20,04:17:37
39.923575,116.41167,0,94,39619.1789583333,2008-06-20,04:17:42
39.923587,116.411613,0,90,39619.1790162037,2008-06-20,04:17:47
39.98689,116.409763,0,146,39619.1911111111,2008-06-20,04:35:12
39.98712,116.409993,0,347,39619.1911689815,2008-06-20,04:35:17
39.986957,116.409702,0,110,39619.1912268519,2008-06-20,04:35:22
39.986996,116.40964,0,122,39619.1912847222,2008-06-20,04:35:27
39.986997,116.409563,0,151,39619.1913425926,2008-06-20,04:35:32
39.987029,116.409493,0,171,39619.191400463,2008-06-20,04:35:37
39.987072,116.40941,0,196,39619.1914583333,2008-06-20,04:35:42
39.987051,116.409296,0,182,39619.1915162037,2008-06-20,04:35:47
39.987055,116.409186,0,187,39619.1915740741,2008-06-20,04:35:52
39.987043,116.409085,0,178,39619.1916319444,2008-06-20,04:35:57
39.987078,116.409013,0,189,39619.1916898148,2008-06-20,04:36:02
39.987082,116.408963,0,195,39619.1917476852,2008-06-20,04:36:07
39.987082,116.408926,0,199,39619.1918055556,2008-06-20,04:36:12
39.987076,116.408894,0,205,39619.1918634259,2008-06-20,04:36:17
39.987485,116.409459,0,206,39619.1921527778,2008-06-20,04:36:42
39.987473,116.409036,0,183,39619.1922106481,2008-06-20,04:36:47
39.987499,116.409012,0,157,39619.1922685185,2008-06-20,04:36:52
39.987565,116.408974,0,151,39619.1923263889,2008-06-20,04:36:57
39.987553,116.408918,0,150,39619.1923842593,2008-06-20,04:37:02
39.987538,116.408905,0,148,39619.1924421296,2008-06-20,04:37:07
39.987528,116.408896,0,146,39619.1925,2008-06-20,04:37:12
39.987521,116.408894,0,146,39619.1925578704,2008-06-20,04:37:17
39.987514,116.408897,0,147,39619.1926157407,2008-06-20,04:37:22
39.987509,116.408899,0,147,39619.1926736111,2008-06-20,04:37:27
39.987509,116.408898,0,148,39619.1927314815,2008-06-20,04:37:32
39.987505,116.4089,0,148,39619.1927893519,2008-06-20,04:37:37
39.987503,116.4089,0,148,39619.1928472222,2008-06-20,04:37:42
39.987499,116.408902,0,149,39619.1929050926,2008-06-20,04:37:47
39.987499,116.408902,0,149,39619.192962963,2008-06-20,04:37:52
39.987496,116.408902,0,149,39619.1930208333,2008-06-20,04:37:57
39.987503,116.4089,0,149,39619.1930787037,2008-06-20,04:38:02
39.987505,116.408898,0,149,39619.1931365741,2008-06-20,04:38:07
39.987504,116.408899,0,149,39619.1931944444,2008-06-20,04:38:12
39.987505,116.408898,0,149,39619.1932523148,2008-06-20,04:38:17
39.987505,116.408898,0,149,39619.193287037,2008-06-20,04:38:20
39.987504,116.408898,0,150,39619.1933101852,2008-06-20,04:38:22
39.987483,116.408903,0,150,39619.1933680556,2008-06-20,04:38:27
39.987454,116.408908,0,150,39619.1934259259,2008-06-20,04:38:32
39.987427,116.408842,0,144,39619.1934837963,2008-06-20,04:38:37
39.987397,116.408774,0,143,39619.1935416667,2008-06-20,04:38:42
39.987401,116.408577,0,142,39619.193599537,2008-06-20,04:38:47
39.987383,116.408275,0,142,39619.1936574074,2008-06-20,04:38:52
39.987382,116.407926,0,142,39619.1937152778,2008-06-20,04:38:57
39.987388,116.407553,0,141,39619.1937731481,2008-06-20,04:39:02
39.987372,116.407185,0,142,39619.1938310185,2008-06-20,04:39:07
39.987354,116.406779,0,142,39619.1938888889,2008-06-20,04:39:12
39.987341,116.406256,0,143,39619.1939467593,2008-06-20,04:39:17
39.987326,116.405624,0,144,39619.1940046296,2008-06-20,04:39:22
39.987338,116.404912,0,146,39619.1940625,2008-06-20,04:39:27
39.987285,116.404223,0,148,39619.1941203704,2008-06-20,04:39:32
39.987275,116.403607,0,151,39619.1941782407,2008-06-20,04:39:37
39.987272,116.403063,0,154,39619.1942361111,2008-06-20,04:39:42
39.987272,116.402505,0,155,39619.1942939815,2008-06-20,04:39:47
39.987275,116.401826,0,156,39619.1943518519,2008-06-20,04:39:52
39.987295,116.40104,0,156,39619.1944097222,2008-06-20,04:39:57
39.987213,116.400244,0,156,39619.1944675926,2008-06-20,04:40:02
39.987188,116.399474,0,156,39619.194525463,2008-06-20,04:40:07
39.98719,116.398732,0,154,39619.1945833333,2008-06-20,04:40:12
39.987188,116.398118,0,153,39619.1946412037,2008-06-20,04:40:17
39.987239,116.397549,0,152,39619.1946990741,2008-06-20,04:40:22
39.987263,116.397034,0,152,39619.1947569444,2008-06-20,04:40:27
39.987274,116.396607,0,152,39619.1948148148,2008-06-20,04:40:32
39.987257,116.396487,0,152,39619.1948726852,2008-06-20,04:40:37
39.987243,116.396495,0,153,39619.1949305556,2008-06-20,04:40:42
39.987226,116.396499,0,154,39619.1949884259,2008-06-20,04:40:47
39.987211,116.396421,0,155,39619.1950462963,2008-06-20,04:40:52
39.987187,116.396122,0,155,39619.1951041667,2008-06-20,04:40:57
39.987148,116.395658,0,156,39619.195162037,2008-06-20,04:41:02
39.987141,116.395218,0,158,39619.1952199074,2008-06-20,04:41:07
39.987144,116.394652,0,160,39619.1952777778,2008-06-20,04:41:12
39.987097,116.394096,0,161,39619.1953356481,2008-06-20,04:41:17
39.987099,116.393557,0,162,39619.1953935185,2008-06-20,04:41:22
39.987073,116.393012,0,163,39619.1954513889,2008-06-20,04:41:27
39.987045,116.392398,0,163,39619.1955092593,2008-06-20,04:41:32
39.987036,116.391829,0,163,39619.1955671296,2008-06-20,04:41:37
39.987031,116.391258,0,163,39619.195625,2008-06-20,04:41:42
39.987037,116.390641,0,163,39619.1956828704,2008-06-20,04:41:47
39.987056,116.389968,0,162,39619.1957407407,2008-06-20,04:41:52
39.987087,116.389452,0,163,39619.1957986111,2008-06-20,04:41:57
39.987069,116.389131,0,164,39619.1958564815,2008-06-20,04:42:02
39.987068,116.388839,0,165,39619.1959143518,2008-06-20,04:42:07
39.987029,116.388437,0,165,39619.1959722222,2008-06-20,04:42:12
39.986907,116.387936,0,163,39619.1960300926,2008-06-20,04:42:17
39.986832,116.387371,0,163,39619.196087963,2008-06-20,04:42:22
39.98679,116.386812,0,163,39619.1961458333,2008-06-20,04:42:27
39.986926,116.38589,0,161,39619.1962037037,2008-06-20,04:42:32
39.986847,116.385203,0,159,39619.1962615741,2008-06-20,04:42:37
39.986818,116.384514,0,155,39619.1963194444,2008-06-20,04:42:42
39.986783,116.383895,0,151,39619.1963773148,2008-06-20,04:42:47
39.986755,116.383308,0,148,39619.1964351852,2008-06-20,04:42:52
39.986758,116.382765,0,145,39619.1964930556,2008-06-20,04:42:57
39.98678,116.382347,0,142,39619.1965509259,2008-06-20,04:43:02
39.986804,116.382153,0,138,39619.1966087963,2008-06-20,04:43:07
39.986807,116.382182,0,132,39619.1966666667,2008-06-20,04:43:12
39.986806,116.382173,0,133,39619.196724537,2008-06-20,04:43:17
39.986799,116.382139,0,133,39619.1967824074,2008-06-20,04:43:22
39.986755,116.38197,0,133,39619.1968402778,2008-06-20,04:43:27
39.986754,116.381588,0,138,39619.1968981481,2008-06-20,04:43:32
39.986763,116.381131,0,140,39619.1969560185,2008-06-20,04:43:37
39.986725,116.38051,0,152,39619.1970138889,2008-06-20,04:43:42
39.986668,116.379913,0,157,39619.1970717593,2008-06-20,04:43:47
39.986645,116.379363,0,162,39619.1971296296,2008-06-20,04:43:52
39.986617,116.378777,0,161,39619.1971875,2008-06-20,04:43:57
39.9866,116.378165,0,166,39619.1972453704,2008-06-20,04:44:02
39.98663,116.377544,0,172,39619.1973032407,2008-06-20,04:44:07
39.986571,116.376972,0,177,39619.1973611111,2008-06-20,04:44:12
39.986568,116.376678,0,181,39619.1974189815,2008-06-20,04:44:17
39.986545,116.37652,0,186,39619.1974768518,2008-06-20,04:44:22
39.986558,116.376552,0,183,39619.1975347222,2008-06-20,04:44:27
39.986559,116.376563,0,184,39619.1975925926,2008-06-20,04:44:32
39.986558,116.37655,0,184,39619.197650463,2008-06-20,04:44:37
39.986549,116.376282,0,180,39619.1977083333,2008-06-20,04:44:42
39.986568,116.375913,0,176,39619.1977662037,2008-06-20,04:44:47
39.986562,116.375442,0,170,39619.1978240741,2008-06-20,04:44:52
39.986555,116.37488,0,168,39619.1978819444,2008-06-20,04:44:57
39.986602,116.374317,0,165,39619.1979398148,2008-06-20,04:45:02
39.986633,116.373791,0,163,39619.1979976852,2008-06-20,04:45:07
39.986533,116.373263,0,160,39619.1980555556,2008-06-20,04:45:12
39.986498,116.372561,0,150,39619.1981134259,2008-06-20,04:45:17
39.986476,116.371997,0,148,39619.1981712963,2008-06-20,04:45:22
39.986501,116.37142,0,142,39619.1982291667,2008-06-20,04:45:27
39.986617,116.37087,0,135,39619.198287037,2008-06-20,04:45:32
39.986839,116.370329,0,128,39619.1983449074,2008-06-20,04:45:37
39.98684,116.369712,0,121,39619.1984027778,2008-06-20,04:45:42
39.986629,116.369234,0,117,39619.1984606481,2008-06-20,04:45:47
39.986536,116.368946,0,113,39619.1985185185,2008-06-20,04:45:52
39.9865,116.368909,0,121,39619.1985763889,2008-06-20,04:45:57
39.9865,116.368909,0,121,39619.1986111111,2008-06-20,04:46:00
39.986496,116.368903,0,119,39619.1986342593,2008-06-20,04:46:02
39.986445,116.3688,0,124,39619.1986921296,2008-06-20,04:46:07
39.9864,116.368562,0,125,39619.19875,2008-06-20,04:46:12
39.986368,116.368268,0,122,39619.1988078704,2008-06-20,04:46:17
39.986349,116.367773,0,126,39619.1988657407,2008-06-20,04:46:22
39.986316,116.367148,0,129,39619.1989236111,2008-06-20,04:46:27
39.986264,116.366467,0,133,39619.1989814815,2008-06-20,04:46:32
39.98624,116.365801,0,135,39619.1990393519,2008-06-20,04:46:37
39.986216,116.365166,0,137,39619.1990972222,2008-06-20,04:46:42
39.986208,116.36456,0,139,39619.1991550926,2008-06-20,04:46:47
39.986204,116.363909,0,140,39619.199212963,2008-06-20,04:46:52
39.98619,116.363408,0,138,39619.1992708333,2008-06-20,04:46:57
39.986161,116.363072,0,137,39619.1993287037,2008-06-20,04:47:02
39.986123,116.362715,0,137,39619.1993865741,2008-06-20,04:47:07
39.986138,116.362238,0,132,39619.1994444444,2008-06-20,04:47:12
39.986221,116.361733,0,127,39619.1995023148,2008-06-20,04:47:17
39.986267,116.361164,0,121,39619.1995601852,2008-06-20,04:47:22
39.986307,116.360671,0,115,39619.1996180556,2008-06-20,04:47:27
39.986304,116.360306,0,106,39619.1996759259,2008-06-20,04:47:32
39.986254,116.360088,0,100,39619.1997337963,2008-06-20,04:47:37
39.98623,116.360045,0,96,39619.1997916667,2008-06-20,04:47:42
39.986227,116.360064,0,95,39619.199849537,2008-06-20,04:47:47
39.986216,116.360161,0,107,39619.1999074074,2008-06-20,04:47:52
39.986226,116.360254,0,118,39619.1999652778,2008-06-20,04:47:57
39.986236,116.360374,0,123,39619.2000231481,2008-06-20,04:48:02
39.986241,116.360477,0,125,39619.2000810185,2008-06-20,04:48:07
39.986285,116.360495,0,127,39619.2001388889,2008-06-20,04:48:12
39.986386,116.360502,0,132,39619.2001967593,2008-06-20,04:48:17
39.986457,116.360533,0,139,39619.2002546296,2008-06-20,04:48:22
39.986535,116.360495,0,151,39619.2003125,2008-06-20,04:48:27
39.986608,116.360479,0,161,39619.2003703704,2008-06-20,04:48:32
39.986675,116.36046,0,165,39619.2004282407,2008-06-20,04:48:37
39.986765,116.360424,0,172,39619.2004861111,2008-06-20,04:48:42
39.986804,116.360367,0,190,39619.2005439815,2008-06-20,04:48:47
39.986842,116.360415,0,194,39619.2006018519,2008-06-20,04:48:52
39.986941,116.360519,0,193,39619.2006597222,2008-06-20,04:48:57
39.98703,116.360562,0,195,39619.2007175926,2008-06-20,04:49:02
39.987114,116.36056,0,213,39619.200775463,2008-06-20,04:49:07
39.987163,116.360529,0,226,39619.2008333333,2008-06-20,04:49:12
39.987226,116.360519,0,236,39619.2008912037,2008-06-20,04:49:17
39.987301,116.360485,0,246,39619.2009490741,2008-06-20,04:49:22
39.987374,116.360458,0,246,39619.2010069444,2008-06-20,04:49:27
39.987451,116.360441,0,246,39619.2010648148,2008-06-20,04:49:32
39.987578,116.360523,0,224,39619.2011226852,2008-06-20,04:49:37
39.987694,116.360492,0,205,39619.2011805556,2008-06-20,04:49:42
39.987785,116.360478,0,194,39619.2012384259,2008-06-20,04:49:47
39.987863,116.360447,0,192,39619.2012962963,2008-06-20,04:49:52
39.987934,116.360437,0,195,39619.2013541667,2008-06-20,04:49:57
39.988003,116.360442,0,200,39619.201412037,2008-06-20,04:50:02
39.988053,116.360452,0,202,39619.2014699074,2008-06-20,04:50:07
39.988135,116.360441,0,203,39619.2015277778,2008-06-20,04:50:12
39.988199,116.360413,0,194,39619.2015856481,2008-06-20,04:50:17
39.988298,116.360429,0,171,39619.2016435185,2008-06-20,04:50:22
39.98838,116.360422,0,166,39619.2017013889,2008-06-20,04:50:27
39.988463,116.360386,0,167,39619.2017592593,2008-06-20,04:50:32
39.988517,116.360375,0,170,39619.2018171296,2008-06-20,04:50:37
39.988585,116.360373,0,168,39619.201875,2008-06-20,04:50:42
39.988667,116.360363,0,168,39619.2019328704,2008-06-20,04:50:47
39.988739,116.36037,0,160,39619.2019907407,2008-06-20,04:50:52
39.988811,116.36036,0,158,39619.2020486111,2008-06-20,04:50:57
39.9889,116.360357,0,158,39619.2021064815,2008-06-20,04:51:02
39.98901,116.360329,0,166,39619.2021643519,2008-06-20,04:51:07
39.989054,116.360321,0,171,39619.2022222222,2008-06-20,04:51:12
39.989146,116.360347,0,154,39619.2022800926,2008-06-20,04:51:17
39.989222,116.360338,0,148,39619.202337963,2008-06-20,04:51:22
39.989285,116.360343,0,142,39619.2023958333,2008-06-20,04:51:27
39.989336,116.36035,0,143,39619.2024537037,2008-06-20,04:51:32
39.989411,116.360397,0,142,39619.2025115741,2008-06-20,04:51:37
39.989463,116.360473,0,147,39619.2025694444,2008-06-20,04:51:42
39.989474,116.360543,0,155,39619.2026273148,2008-06-20,04:51:47
39.989555,116.360579,0,160,39619.2026851852,2008-06-20,04:51:52
39.989633,116.360558,0,159,39619.2027430556,2008-06-20,04:51:57
39.989709,116.360577,0,161,39619.2028009259,2008-06-20,04:52:02
39.98979,116.360564,0,155,39619.2028587963,2008-06-20,04:52:07
39.989852,116.360562,0,156,39619.2029166667,2008-06-20,04:52:12
39.989942,116.360567,0,147,39619.202974537,2008-06-20,04:52:17
39.989992,116.360551,0,160,39619.2030324074,2008-06-20,04:52:22
39.990068,116.360546,0,175,39619.2030902778,2008-06-20,04:52:27
39.990157,116.360552,0,186,39619.2031481481,2008-06-20,04:52:32
39.990251,116.360558,0,183,39619.2032060185,2008-06-20,04:52:37
39.990311,116.360511,0,188,39619.2032638889,2008-06-20,04:52:42
39.990326,116.360467,0,193,39619.2033217593,2008-06-20,04:52:47
39.990332,116.360461,0,198,39619.2033796296,2008-06-20,04:52:52
39.990338,116.360461,0,200,39619.2034375,2008-06-20,04:52:57
39.990344,116.36046,0,201,39619.2034953704,2008-06-20,04:53:02
39.990344,116.36046,0,201,39619.2035300926,2008-06-20,04:53:05
39.990346,116.36046,0,203,39619.2035532407,2008-06-20,04:53:07
39.990327,116.360467,0,203,39619.2036111111,2008-06-20,04:53:12
39.990289,116.360482,0,203,39619.2036689815,2008-06-20,04:53:17
39.990253,116.360497,0,204,39619.2037268518,2008-06-20,04:53:22
39.990221,116.360504,0,204,39619.2037847222,2008-06-20,04:53:27
39.990191,116.360513,0,204,39619.2038425926,2008-06-20,04:53:32
39.990172,116.360498,0,205,39619.203900463,2008-06-20,04:53:37
39.99013,116.360483,0,205,39619.2039583333,2008-06-20,04:53:42
39.990106,116.360433,0,205,39619.2040162037,2008-06-20,04:53:47
39.990081,116.360391,0,206,39619.2040740741,2008-06-20,04:53:52
39.990066,116.360393,0,206,39619.2041319444,2008-06-20,04:53:57
39.990078,116.360416,0,206,39619.2041898148,2008-06-20,04:54:02
39.990103,116.360445,0,206,39619.2042476852,2008-06-20,04:54:07
39.990099,116.360436,0,206,39619.2043055556,2008-06-20,04:54:12
39.990091,116.360423,0,207,39619.2043634259,2008-06-20,04:54:17
39.99009,116.360413,0,207,39619.2044212963,2008-06-20,04:54:22
39.990083,116.360413,0,207,39619.2044791667,2008-06-20,04:54:27
39.990078,116.360413,0,207,39619.204537037,2008-06-20,04:54:32
39.990079,116.360413,0,207,39619.2045949074,2008-06-20,04:54:37
39.99008,116.360413,0,207,39619.2046527778,2008-06-20,04:54:42
39.990079,116.360413,0,207,39619.2047106481,2008-06-20,04:54:47
39.990082,116.360412,0,207,39619.2047685185,2008-06-20,04:54:52
39.990082,116.360412,0,207,39619.2048263889,2008-06-20,04:54:57
39.990082,116.360412,0,207,39619.2048611111,2008-06-20,04:55:00
39.990076,116.360411,0,207,39619.2048842593,2008-06-20,04:55:02
39.990064,116.36041,0,207,39619.2049421296,2008-06-20,04:55:07
39.990016,116.360346,0,207,39619.205,2008-06-20,04:55:12
39.990001,116.360287,0,207,39619.2050578704,2008-06-20,04:55:17
39.990013,116.360273,0,207,39619.2051157407,2008-06-20,04:55:22
39.990006,116.360272,0,207,39619.2051736111,2008-06-20,04:55:27
39.989999,116.360271,0,207,39619.2052314815,2008-06-20,04:55:32
39.989999,116.360271,0,207,39619.2052662037,2008-06-20,04:55:35
39.989992,116.360269,0,207,39619.2052893518,2008-06-20,04:55:37
39.989982,116.360267,0,207,39619.2053472222,2008-06-20,04:55:42
39.990004,116.360195,0,207,39619.2054050926,2008-06-20,04:55:47
39.990004,116.360195,0,207,39619.2054398148,2008-06-20,04:55:50
39.990005,116.360195,0,207,39619.205462963,2008-06-20,04:55:52
39.99003,116.360214,0,207,39619.2055208333,2008-06-20,04:55:57
39.990076,116.360266,0,207,39619.2055787037,2008-06-20,04:56:02
39.990123,116.360333,0,207,39619.2056365741,2008-06-20,04:56:07
39.990246,116.360495,0,203,39619.2060416667,2008-06-20,04:56:42
39.990108,116.3605,0,199,39619.206099537,2008-06-20,04:56:47
39.990096,116.360494,0,199,39619.2061574074,2008-06-20,04:56:52
39.990111,116.360492,0,199,39619.2063310185,2008-06-20,04:57:07
39.990111,116.360492,0,199,39619.2063657407,2008-06-20,04:57:10
39.990117,116.36049,0,198,39619.2063888889,2008-06-20,04:57:12
39.990104,116.360506,0,213,39619.2064467593,2008-06-20,04:57:17
39.990041,116.360604,0,283,39619.2065046296,2008-06-20,04:57:22
39.989956,116.359998,0,169,39619.2074305556,2008-06-20,04:58:42
39.989967,116.360052,0,168,39619.2074884259,2008-06-20,04:58:47
39.990058,116.360177,0,170,39619.2078935185,2008-06-20,04:59:22
39.99006,116.36018,0,170,39619.2079513889,2008-06-20,04:59:27
39.990068,116.360183,0,170,39619.2080092593,2008-06-20,04:59:32
39.990071,116.360186,0,171,39619.2080671296,2008-06-20,04:59:37
39.990071,116.360186,0,171,39619.2081018519,2008-06-20,04:59:40
39.990073,116.360186,0,171,39619.208125,2008-06-20,04:59:42
39.990082,116.360203,0,173,39619.2081828704,2008-06-20,04:59:47
39.990104,116.360278,0,183,39619.2082407407,2008-06-20,04:59:52
39.990071,116.360304,0,187,39619.2082986111,2008-06-20,04:59:57
39.989987,116.360228,0,187,39619.2083564815,2008-06-20,05:00:02
39.989968,116.360122,0,188,39619.2084143519,2008-06-20,05:00:07
39.989968,116.360122,0,188,39619.2084490741,2008-06-20,05:00:10
39.989976,116.360121,0,188,39619.2084722222,2008-06-20,05:00:12
39.989987,116.360119,0,188,39619.2085300926,2008-06-20,05:00:17
39.990001,116.360129,0,188,39619.208587963,2008-06-20,05:00:22
39.989972,116.360115,0,189,39619.2086458333,2008-06-20,05:00:27
39.98996,116.360123,0,188,39619.2087615741,2008-06-20,05:00:37
39.989968,116.360092,0,190,39619.2088194444,2008-06-20,05:00:42
39.990035,116.360245,0,193,39619.2089351852,2008-06-20,05:00:52
39.986024,116.351853,0,492,39619.4211921296,2008-06-20,10:06:31
39.986192,116.352043,0,492,39619.42125,2008-06-20,10:06:36
39.98622,116.351968,0,493,39619.4213078704,2008-06-20,10:06:41
39.986183,116.351848,0,494,39619.4213657407,2008-06-20,10:06:46
39.98616,116.351756,0,497,39619.4214236111,2008-06-20,10:06:51
39.98588,116.351526,0,412,39619.4214814815,2008-06-20,10:06:56
39.985771,116.35139,0,379,39619.4215393519,2008-06-20,10:07:01
39.98567,116.351261,0,352,39619.4215972222,2008-06-20,10:07:06
39.985638,116.35118,0,348,39619.4216550926,2008-06-20,10:07:11
39.985638,116.351095,0,343,39619.421712963,2008-06-20,10:07:16
39.985633,116.350953,0,336,39619.4217708333,2008-06-20,10:07:21
39.985636,116.350827,0,334,39619.4218287037,2008-06-20,10:07:26
39.985271,116.350425,0,157,39619.4218865741,2008-06-20,10:07:31
39.985237,116.350309,0,145,39619.4219444444,2008-06-20,10:07:36
39.985229,116.350198,0,146,39619.4220023148,2008-06-20,10:07:41
39.985245,116.350106,0,142,39619.4220601852,2008-06-20,10:07:46
39.985234,116.350012,0,146,39619.4221180556,2008-06-20,10:07:51
39.985236,116.349917,0,142,39619.4221759259,2008-06-20,10:07:56
39.985234,116.34982,0,140,39619.4222337963,2008-06-20,10:08:01
39.985237,116.349732,0,139,39619.4222916667,2008-06-20,10:08:06
39.985236,116.349644,0,139,39619.422349537,2008-06-20,10:08:11
39.985235,116.349559,0,144,39619.4224074074,2008-06-20,10:08:16
39.985234,116.349456,0,144,39619.4224652778,2008-06-20,10:08:21
39.985224,116.349366,0,151,39619.4225231481,2008-06-20,10:08:26
39.985259,116.349297,0,153,39619.4225810185,2008-06-20,10:08:31
39.985219,116.349167,0,146,39619.4226388889,2008-06-20,10:08:36
39.985233,116.349084,0,146,39619.4226967593,2008-06-20,10:08:41
39.985241,116.349002,0,149,39619.4227546296,2008-06-20,10:08:46
39.985225,116.348898,0,150,39619.4228125,2008-06-20,10:08:51
39.985191,116.348767,0,142,39619.4228703704,2008-06-20,10:08:56
39.985187,116.348664,0,138,39619.4229282407,2008-06-20,10:09:01
39.985184,116.34856,0,138,39619.4229861111,2008-06-20,10:09:06
39.985185,116.348463,0,138,39619.4230439815,2008-06-20,10:09:11
39.985191,116.348366,0,140,39619.4231018518,2008-06-20,10:09:16
39.985189,116.348255,0,139,39619.4231597222,2008-06-20,10:09:21
39.985186,116.34817,0,133,39619.4232175926,2008-06-20,10:09:26
39.985233,116.348089,0,131,39619.423275463,2008-06-20,10:09:31
39.985266,116.347995,0,134,39619.4233333333,2008-06-20,10:09:36
39.985249,116.347915,0,138,39619.4233912037,2008-06-20,10:09:41
39.985258,116.347925,0,138,39619.4234490741,2008-06-20,10:09:46
39.985273,116.347932,0,138,39619.4235069444,2008-06-20,10:09:51
39.985304,116.347905,0,137,39619.4235648148,2008-06-20,10:09:56
39.985341,116.347853,0,136,39619.4236226852,2008-06-20,10:10:01
39.985559,116.347706,0,133,39619.4236805556,2008-06-20,10:10:06
39.9856,116.347682,0,134,39619.4237384259,2008-06-20,10:10:11
39.985639,116.347672,0,133,39619.4237962963,2008-06-20,10:10:16
39.98574,116.347802,0,136,39619.4238541667,2008-06-20,10:10:21
39.985798,116.347838,0,133,39619.423912037,2008-06-20,10:10:26
39.985841,116.347943,0,124,39619.4239699074,2008-06-20,10:10:31
39.985839,116.348036,0,121,39619.4240277778,2008-06-20,10:10:36
39.985868,116.348125,0,127,39619.4240856481,2008-06-20,10:10:41
39.985896,116.34823,0,132,39619.4241435185,2008-06-20,10:10:46
39.985922,116.348325,0,135,39619.4242013889,2008-06-20,10:10:51
39.985924,116.348425,0,140,39619.4242592593,2008-06-20,10:10:56
39.985946,116.348527,0,141,39619.4243171296,2008-06-20,10:11:01
39.98597,116.348634,0,143,39619.424375,2008-06-20,10:11:06
39.985973,116.348735,0,145,39619.4244328704,2008-06-20,10:11:11
39.985988,116.348837,0,151,39619.4244907407,2008-06-20,10:11:16
39.986001,116.348944,0,156,39619.4245486111,2008-06-20,10:11:21
39.986009,116.349047,0,155,39619.4246064815,2008-06-20,10:11:26
39.986019,116.349145,0,153,39619.4246643518,2008-06-20,10:11:31
39.986034,116.349239,0,149,39619.4247222222,2008-06-20,10:11:36
39.986027,116.349323,0,149,39619.4247800926,2008-06-20,10:11:41
39.986011,116.349406,0,147,39619.424837963,2008-06-20,10:11:46
39.986005,116.349492,0,142,39619.4248958333,2008-06-20,10:11:51
39.985986,116.349587,0,140,39619.4249537037,2008-06-20,10:11:56
39.98596,116.349669,0,135,39619.4250115741,2008-06-20,10:12:01
39.98594,116.349745,0,131,39619.4250694444,2008-06-20,10:12:06
39.985941,116.349837,0,126,39619.4251273148,2008-06-20,10:12:11
39.985946,116.349913,0,120,39619.4251851852,2008-06-20,10:12:16
39.985936,116.350006,0,118,39619.4252430556,2008-06-20,10:12:21
39.985936,116.350092,0,113,39619.4253009259,2008-06-20,10:12:26
39.985948,116.350179,0,108,39619.4253587963,2008-06-20,10:12:31
39.985933,116.350258,0,106,39619.4254166667,2008-06-20,10:12:36
39.985936,116.350323,0,100,39619.425474537,2008-06-20,10:12:41
39.985952,116.350382,0,96,39619.4255324074,2008-06-20,10:12:46
39.985963,116.350429,0,93,39619.4255902778,2008-06-20,10:12:51
39.985971,116.350444,0,95,39619.4256481482,2008-06-20,10:12:56
39.985971,116.350444,0,95,39619.4256828704,2008-06-20,10:12:59
39.985973,116.350442,0,93,39619.4257060185,2008-06-20,10:13:01
39.98598,116.350457,0,96,39619.4257638889,2008-06-20,10:13:06
39.985978,116.350451,0,95,39619.4258217593,2008-06-20,10:13:11
39.985976,116.350447,0,95,39619.4258796296,2008-06-20,10:13:16
39.985972,116.350444,0,95,39619.4259375,2008-06-20,10:13:21
39.985972,116.350444,0,95,39619.4259722222,2008-06-20,10:13:24
39.985971,116.350449,0,95,39619.4259953704,2008-06-20,10:13:26
39.985958,116.350465,0,97,39619.4260532407,2008-06-20,10:13:31
39.985958,116.350469,0,97,39619.4261111111,2008-06-20,10:13:36
39.985959,116.350464,0,97,39619.4261689815,2008-06-20,10:13:41
39.985961,116.350467,0,98,39619.4262268519,2008-06-20,10:13:46
39.985963,116.350464,0,98,39619.4262847222,2008-06-20,10:13:51
39.985963,116.350464,0,98,39619.4263194444,2008-06-20,10:13:54
39.985961,116.350458,0,98,39619.4263425926,2008-06-20,10:13:56
39.985978,116.350447,0,99,39619.426400463,2008-06-20,10:14:01
39.985982,116.350469,0,99,39619.4264583333,2008-06-20,10:14:06
39.985982,116.350468,0,99,39619.4265162037,2008-06-20,10:14:11
39.98598,116.350463,0,99,39619.4265740741,2008-06-20,10:14:16
39.98598,116.350463,0,99,39619.4266087963,2008-06-20,10:14:19
39.985981,116.350465,0,99,39619.4266319444,2008-06-20,10:14:21
39.985975,116.350442,0,99,39619.4266898148,2008-06-20,10:14:26
39.985966,116.350373,0,100,39619.4267476852,2008-06-20,10:14:31
39.985955,116.350351,0,101,39619.4268055556,2008-06-20,10:14:36
39.985948,116.350387,0,101,39619.4268634259,2008-06-20,10:14:41
39.985942,116.350402,0,100,39619.4269212963,2008-06-20,10:14:46
39.985925,116.350378,0,99,39619.4269791667,2008-06-20,10:14:51
39.98591,116.350305,0,98,39619.427037037,2008-06-20,10:14:56
39.985885,116.350187,0,98,39619.4270949074,2008-06-20,10:15:01
39.985847,116.350056,0,99,39619.4271527778,2008-06-20,10:15:06
39.985906,116.349797,0,99,39619.4294097222,2008-06-20,10:18:21
39.985899,116.349709,0,102,39619.4294675926,2008-06-20,10:18:26
39.985889,116.349455,0,103,39619.429525463,2008-06-20,10:18:31
39.985868,116.349079,0,108,39619.4295833333,2008-06-20,10:18:36
39.985853,116.348753,0,115,39619.4296412037,2008-06-20,10:18:41
39.985845,116.348547,0,118,39619.4296990741,2008-06-20,10:18:46
39.985841,116.348409,0,121,39619.4297569444,2008-06-20,10:18:51
39.985841,116.348279,0,123,39619.4298148148,2008-06-20,10:18:56
39.985846,116.348248,0,124,39619.4298726852,2008-06-20,10:19:01
39.985847,116.348245,0,126,39619.4299305556,2008-06-20,10:19:06
39.985847,116.348243,0,126,39619.4299884259,2008-06-20,10:19:11
39.985847,116.348242,0,126,39619.4300462963,2008-06-20,10:19:16
39.985847,116.348243,0,126,39619.4301041667,2008-06-20,10:19:21
39.985847,116.348243,0,126,39619.430162037,2008-06-20,10:19:26
39.985847,116.348244,0,126,39619.4302199074,2008-06-20,10:19:31
39.985847,116.348244,0,126,39619.4302777778,2008-06-20,10:19:36
39.985848,116.348245,0,126,39619.4303356481,2008-06-20,10:19:41
39.985849,116.348246,0,126,39619.4303935185,2008-06-20,10:19:46
39.985849,116.348246,0,126,39619.4304513889,2008-06-20,10:19:51
39.985848,116.348248,0,126,39619.4305092593,2008-06-20,10:19:56
39.985848,116.348249,0,126,39619.4305671296,2008-06-20,10:20:01
39.985848,116.348249,0,126,39619.430625,2008-06-20,10:20:06
39.985848,116.34825,0,126,39619.4306828704,2008-06-20,10:20:11
39.985848,116.348251,0,126,39619.4307407407,2008-06-20,10:20:16
39.985849,116.348251,0,126,39619.4307986111,2008-06-20,10:20:21
39.985849,116.348251,0,126,39619.4308564815,2008-06-20,10:20:26
39.985849,116.348252,0,126,39619.4309143518,2008-06-20,10:20:31
39.985848,116.348252,0,126,39619.4309722222,2008-06-20,10:20:36
39.985848,116.348253,0,126,39619.4310300926,2008-06-20,10:20:41
39.985848,116.348253,0,126,39619.431087963,2008-06-20,10:20:46
39.985847,116.348253,0,126,39619.4311458333,2008-06-20,10:20:51
39.985847,116.348254,0,126,39619.4312037037,2008-06-20,10:20:56
39.985847,116.348254,0,126,39619.4312615741,2008-06-20,10:21:01
39.985847,116.348254,0,126,39619.4313194444,2008-06-20,10:21:06
39.985846,116.348254,0,126,39619.4313773148,2008-06-20,10:21:11
39.985846,116.348254,0,126,39619.4314351852,2008-06-20,10:21:16
39.985846,116.348254,0,126,39619.4314930556,2008-06-20,10:21:21
39.985847,116.348255,0,126,39619.4315509259,2008-06-20,10:21:26
39.985847,116.348255,0,126,39619.4316087963,2008-06-20,10:21:31
39.985847,116.348255,0,126,39619.4316666667,2008-06-20,10:21:36
39.985847,116.348256,0,126,39619.431724537,2008-06-20,10:21:41
39.985846,116.348256,0,126,39619.4317824074,2008-06-20,10:21:46
39.985846,116.348256,0,126,39619.4318402778,2008-06-20,10:21:51
39.985846,116.348255,0,126,39619.4318981481,2008-06-20,10:21:56
39.985846,116.348256,0,126,39619.4319560185,2008-06-20,10:22:01
39.985845,116.348256,0,126,39619.4320138889,2008-06-20,10:22:06
39.985845,116.348256,0,126,39619.4320717593,2008-06-20,10:22:11
39.985845,116.348256,0,126,39619.4321296296,2008-06-20,10:22:16
39.985844,116.348256,0,126,39619.4321875,2008-06-20,10:22:21
39.985843,116.348256,0,126,39619.4322453704,2008-06-20,10:22:26
39.985843,116.348256,0,126,39619.4322800926,2008-06-20,10:22:29
39.985843,116.348256,0,125,39619.4323032407,2008-06-20,10:22:31
39.985836,116.348166,0,127,39619.4323611111,2008-06-20,10:22:36
39.985824,116.347887,0,132,39619.4324189815,2008-06-20,10:22:41
39.985822,116.347659,0,133,39619.4324768518,2008-06-20,10:22:46
39.985827,116.347617,0,135,39619.4325347222,2008-06-20,10:22:51
39.985827,116.347603,0,135,39619.4325925926,2008-06-20,10:22:56
39.985828,116.3476,0,135,39619.432650463,2008-06-20,10:23:01
39.985828,116.3476,0,135,39619.4326851852,2008-06-20,10:23:04
39.985828,116.347602,0,135,39619.4327083333,2008-06-20,10:23:06
39.985827,116.34758,0,135,39619.4327662037,2008-06-20,10:23:11
39.985811,116.347526,0,138,39619.4328240741,2008-06-20,10:23:16
39.985802,116.347433,0,141,39619.4328819444,2008-06-20,10:23:21
39.98581,116.347323,0,144,39619.4329398148,2008-06-20,10:23:26
39.985831,116.347297,0,146,39619.4329976852,2008-06-20,10:23:31
39.985844,116.347277,0,151,39619.4330555556,2008-06-20,10:23:36
39.985845,116.347282,0,152,39619.4331134259,2008-06-20,10:23:41
39.985845,116.347282,0,152,39619.4331481481,2008-06-20,10:23:44
39.985845,116.34728,0,152,39619.4331712963,2008-06-20,10:23:46
39.985822,116.3472,0,153,39619.4332291667,2008-06-20,10:23:51
39.985812,116.347163,0,152,39619.433287037,2008-06-20,10:23:56
39.985777,116.347136,0,151,39619.4333449074,2008-06-20,10:24:01
39.985779,116.347103,0,150,39619.4334027778,2008-06-20,10:24:06
39.985788,116.347096,0,151,39619.4334606482,2008-06-20,10:24:11
39.985784,116.347036,0,152,39619.4335185185,2008-06-20,10:24:16
39.985775,116.346946,0,153,39619.4335763889,2008-06-20,10:24:21
39.985779,116.346876,0,155,39619.4336342593,2008-06-20,10:24:26
39.98578,116.346744,0,157,39619.4336921296,2008-06-20,10:24:31
39.985792,116.346713,0,157,39619.43375,2008-06-20,10:24:36
39.985792,116.346623,0,158,39619.4338078704,2008-06-20,10:24:41
39.985807,116.346497,0,160,39619.4338657407,2008-06-20,10:24:46
39.98578,116.346391,0,161,39619.4339236111,2008-06-20,10:24:51
39.985757,116.346297,0,159,39619.4339814815,2008-06-20,10:24:56
39.985751,116.346201,0,156,39619.4340393519,2008-06-20,10:25:01
39.985736,116.3461,0,155,39619.4340972222,2008-06-20,10:25:06
39.98574,116.345957,0,155,39619.4341550926,2008-06-20,10:25:11
39.985737,116.345799,0,155,39619.434212963,2008-06-20,10:25:16
39.985727,116.345642,0,157,39619.4342708333,2008-06-20,10:25:21
39.985752,116.345594,0,152,39619.4343287037,2008-06-20,10:25:26
39.985764,116.345583,0,147,39619.4343865741,2008-06-20,10:25:31
39.985752,116.345541,0,147,39619.4344444444,2008-06-20,10:25:36
39.985755,116.345473,0,148,39619.4345023148,2008-06-20,10:25:41
39.985743,116.345423,0,149,39619.4345601852,2008-06-20,10:25:46
39.985734,116.345342,0,147,39619.4346180556,2008-06-20,10:25:51
39.985726,116.345242,0,147,39619.4346759259,2008-06-20,10:25:56
39.98576,116.345129,0,154,39619.4347337963,2008-06-20,10:26:01
39.985752,116.345034,0,156,39619.4347916667,2008-06-20,10:26:06
39.985762,116.34502,0,156,39619.434849537,2008-06-20,10:26:11
39.985755,116.344913,0,157,39619.4349074074,2008-06-20,10:26:16
39.985757,116.344786,0,153,39619.4349652778,2008-06-20,10:26:21
39.985744,116.344732,0,154,39619.4350231481,2008-06-20,10:26:26
39.985752,116.344624,0,152,39619.4350810185,2008-06-20,10:26:31
39.985737,116.344448,0,153,39619.4351388889,2008-06-20,10:26:36
39.985724,116.344371,0,148,39619.4351967593,2008-06-20,10:26:41
39.985701,116.344337,0,149,39619.4352546296,2008-06-20,10:26:46
39.985701,116.34431,0,145,39619.4353125,2008-06-20,10:26:51
39.985663,116.344209,0,151,39619.4353703704,2008-06-20,10:26:56
39.985689,116.34403,0,157,39619.4354282407,2008-06-20,10:27:01
39.985708,116.343873,0,168,39619.4354861111,2008-06-20,10:27:06
39.98573,116.343649,0,174,39619.4355439815,2008-06-20,10:27:11
39.985751,116.34344,0,180,39619.4356018519,2008-06-20,10:27:16
39.985772,116.343098,0,170,39619.4356597222,2008-06-20,10:27:21
39.985817,116.342839,0,157,39619.4357175926,2008-06-20,10:27:26
39.985686,116.342447,0,129,39619.435775463,2008-06-20,10:27:31
39.985614,116.34192,0,114,39619.4358333333,2008-06-20,10:27:36
39.985581,116.341351,0,106,39619.4358912037,2008-06-20,10:27:41
39.985573,116.340809,0,102,39619.4359490741,2008-06-20,10:27:46
39.985577,116.340314,0,102,39619.4360069444,2008-06-20,10:27:51
39.985579,116.339979,0,104,39619.4360648148,2008-06-20,10:27:56
39.985593,116.339807,0,102,39619.4361226852,2008-06-20,10:28:01
39.985583,116.339739,0,106,39619.4361805556,2008-06-20,10:28:06
39.985583,116.339718,0,105,39619.4362384259,2008-06-20,10:28:11
39.985582,116.339712,0,105,39619.4362962963,2008-06-20,10:28:16
39.985582,116.339715,0,105,39619.4363541667,2008-06-20,10:28:21
39.985582,116.339715,0,105,39619.4363888889,2008-06-20,10:28:24
39.985583,116.339721,0,105,39619.436412037,2008-06-20,10:28:26
39.985592,116.339499,0,105,39619.4364699074,2008-06-20,10:28:31
39.985555,116.339183,0,104,39619.4365277778,2008-06-20,10:28:36
39.985525,116.338779,0,104,39619.4365856481,2008-06-20,10:28:41
39.985515,116.338439,0,104,39619.4366435185,2008-06-20,10:28:46
39.985521,116.338306,0,106,39619.4367013889,2008-06-20,10:28:51
39.985511,116.338237,0,109,39619.4367592593,2008-06-20,10:28:56
39.985504,116.338221,0,110,39619.4368171296,2008-06-20,10:29:01
39.98551,116.338164,0,114,39619.436875,2008-06-20,10:29:06
39.985497,116.338052,0,117,39619.4369328704,2008-06-20,10:29:11
39.985497,116.338052,0,117,39619.4369675926,2008-06-20,10:29:14
39.985504,116.33805,0,124,39619.4369907407,2008-06-20,10:29:16
39.985495,116.338027,0,122,39619.4370486111,2008-06-20,10:29:21
39.985494,116.337996,0,122,39619.4371064815,2008-06-20,10:29:26
39.985505,116.338005,0,134,39619.4371643519,2008-06-20,10:29:31
39.985506,116.338,0,135,39619.4372222222,2008-06-20,10:29:36
39.985505,116.338001,0,136,39619.4372800926,2008-06-20,10:29:41
39.985507,116.338,0,136,39619.437337963,2008-06-20,10:29:46
39.985508,116.337999,0,136,39619.4373958333,2008-06-20,10:29:51
39.985508,116.337999,0,136,39619.4374305556,2008-06-20,10:29:54
39.985508,116.337999,0,136,39619.4374537037,2008-06-20,10:29:56
39.985511,116.337978,0,136,39619.4375115741,2008-06-20,10:30:01
39.985511,116.337931,0,132,39619.4375694444,2008-06-20,10:30:06
39.985503,116.33781,0,126,39619.4376273148,2008-06-20,10:30:11
39.985472,116.337531,0,124,39619.4376851852,2008-06-20,10:30:16
39.98545,116.337189,0,123,39619.4377430556,2008-06-20,10:30:21
39.985423,116.336913,0,127,39619.4378009259,2008-06-20,10:30:26
39.985397,116.336661,0,129,39619.4378587963,2008-06-20,10:30:31
39.985375,116.336261,0,124,39619.4379166667,2008-06-20,10:30:36
39.985382,116.336,0,123,39619.437974537,2008-06-20,10:30:41
39.985381,116.335616,0,123,39619.4380324074,2008-06-20,10:30:46
39.985358,116.335358,0,117,39619.4380902778,2008-06-20,10:30:51
39.985358,116.335197,0,109,39619.4381481481,2008-06-20,10:30:56
39.985366,116.335051,0,102,39619.4382060185,2008-06-20,10:31:01
39.985357,116.334853,0,102,39619.4382638889,2008-06-20,10:31:06
39.985342,116.334518,0,103,39619.4383217593,2008-06-20,10:31:11
39.985299,116.334269,0,102,39619.4383796296,2008-06-20,10:31:16
39.985289,116.33409,0,101,39619.4384375,2008-06-20,10:31:21
39.985266,116.333915,0,99,39619.4384953704,2008-06-20,10:31:26
39.985309,116.333762,0,101,39619.4385532407,2008-06-20,10:31:31
39.985292,116.333641,0,102,39619.4386111111,2008-06-20,10:31:36
39.985306,116.333475,0,102,39619.4386689815,2008-06-20,10:31:41
39.985331,116.333189,0,109,39619.4387268518,2008-06-20,10:31:46
39.985337,116.333002,0,126,39619.4387847222,2008-06-20,10:31:51
39.985344,116.333003,0,125,39619.4388425926,2008-06-20,10:31:56
39.985345,116.333002,0,126,39619.438900463,2008-06-20,10:32:01
39.985345,116.333002,0,126,39619.4389351852,2008-06-20,10:32:04
39.985344,116.332995,0,126,39619.4389583333,2008-06-20,10:32:06
39.985344,116.332986,0,126,39619.4390162037,2008-06-20,10:32:11
39.985353,116.332901,0,126,39619.4390740741,2008-06-20,10:32:16
39.985358,116.332761,0,129,39619.4391319444,2008-06-20,10:32:21
39.985332,116.332638,0,129,39619.4391898148,2008-06-20,10:32:26
39.985327,116.332575,0,130,39619.4392476852,2008-06-20,10:32:31
39.985332,116.332564,0,128,39619.4393055556,2008-06-20,10:32:36
39.985332,116.332564,0,128,39619.4393634259,2008-06-20,10:32:41
39.985332,116.332563,0,128,39619.4394212963,2008-06-20,10:32:46
39.985333,116.332564,0,128,39619.4394791667,2008-06-20,10:32:51
39.985333,116.332566,0,128,39619.439537037,2008-06-20,10:32:56
39.985333,116.332562,0,128,39619.4395949074,2008-06-20,10:33:01
39.985333,116.332565,0,128,39619.4396527778,2008-06-20,10:33:06
39.985333,116.332563,0,128,39619.4397106481,2008-06-20,10:33:11
39.985333,116.332556,0,127,39619.4397685185,2008-06-20,10:33:16
39.985334,116.33255,0,127,39619.4398263889,2008-06-20,10:33:21
39.985334,116.332553,0,128,39619.4398842593,2008-06-20,10:33:26
39.985334,116.332553,0,128,39619.4399421296,2008-06-20,10:33:31
39.985334,116.332549,0,128,39619.44,2008-06-20,10:33:36
39.985335,116.332547,0,128,39619.4400578704,2008-06-20,10:33:41
39.985337,116.332542,0,128,39619.4401157407,2008-06-20,10:33:46
39.985338,116.332538,0,128,39619.4401736111,2008-06-20,10:33:51
39.985339,116.332533,0,127,39619.4402314815,2008-06-20,10:33:56
39.98534,116.332529,0,127,39619.4402893518,2008-06-20,10:34:01
39.98534,116.332527,0,127,39619.4403472222,2008-06-20,10:34:06
39.985339,116.332533,0,127,39619.4404050926,2008-06-20,10:34:11
39.985339,116.332533,0,127,39619.4404398148,2008-06-20,10:34:14
39.985339,116.332539,0,127,39619.440462963,2008-06-20,10:34:16
39.98533,116.332459,0,128,39619.4405208333,2008-06-20,10:34:21
39.985309,116.332251,0,129,39619.4405787037,2008-06-20,10:34:26
39.98523,116.332057,0,137,39619.4406365741,2008-06-20,10:34:31
39.985222,116.331791,0,146,39619.4406944444,2008-06-20,10:34:36
39.985217,116.33156,0,144,39619.4407523148,2008-06-20,10:34:41
39.985233,116.331335,0,148,39619.4408101852,2008-06-20,10:34:46
39.985264,116.331212,0,144,39619.4408680556,2008-06-20,10:34:51
39.985277,116.331159,0,145,39619.4409259259,2008-06-20,10:34:56
39.985282,116.331148,0,146,39619.4409837963,2008-06-20,10:35:01
39.985282,116.331149,0,146,39619.4410416667,2008-06-20,10:35:06
39.985282,116.331149,0,146,39619.4410763889,2008-06-20,10:35:09
39.98528,116.331154,0,146,39619.441099537,2008-06-20,10:35:11
39.985284,116.331078,0,144,39619.4411574074,2008-06-20,10:35:16
39.985272,116.330896,0,139,39619.4412152778,2008-06-20,10:35:21
39.985256,116.330784,0,132,39619.4412731482,2008-06-20,10:35:26
39.985248,116.330702,0,126,39619.4413310185,2008-06-20,10:35:31
39.985277,116.330682,0,123,39619.4413888889,2008-06-20,10:35:36
39.985277,116.330679,0,122,39619.4414467593,2008-06-20,10:35:41
39.985277,116.330679,0,122,39619.4414814815,2008-06-20,10:35:44
39.985277,116.330677,0,122,39619.4415046296,2008-06-20,10:35:46
39.985266,116.330646,0,121,39619.4415625,2008-06-20,10:35:51
39.985269,116.330643,0,122,39619.4416203704,2008-06-20,10:35:56
39.985269,116.330643,0,122,39619.4416550926,2008-06-20,10:35:59
39.985269,116.330644,0,123,39619.4416782407,2008-06-20,10:36:01
39.985261,116.330623,0,123,39619.4417361111,2008-06-20,10:36:06
39.98523,116.330462,0,119,39619.4417939815,2008-06-20,10:36:11
39.985206,116.330268,0,121,39619.4418518519,2008-06-20,10:36:16
39.985183,116.330146,0,127,39619.4419097222,2008-06-20,10:36:21
39.985186,116.330087,0,130,39619.4419675926,2008-06-20,10:36:26
39.985189,116.330062,0,132,39619.442025463,2008-06-20,10:36:31
39.985189,116.330065,0,133,39619.4420833333,2008-06-20,10:36:36
39.985189,116.330065,0,133,39619.4421180556,2008-06-20,10:36:39
39.985188,116.330073,0,133,39619.4421412037,2008-06-20,10:36:41
39.985188,116.330082,0,133,39619.4421990741,2008-06-20,10:36:46
39.985188,116.330086,0,132,39619.4422569444,2008-06-20,10:36:51
39.985188,116.330086,0,132,39619.4423148148,2008-06-20,10:36:56
39.985188,116.330086,0,132,39619.442349537,2008-06-20,10:36:59
39.985189,116.330079,0,131,39619.4423726852,2008-06-20,10:37:01
39.985171,116.329938,0,131,39619.4424305556,2008-06-20,10:37:06
39.985171,116.329757,0,129,39619.4424884259,2008-06-20,10:37:11
39.985182,116.329687,0,132,39619.4425462963,2008-06-20,10:37:16
39.985188,116.329669,0,132,39619.4426041667,2008-06-20,10:37:21
39.985188,116.329669,0,132,39619.4426388889,2008-06-20,10:37:24
39.985187,116.329661,0,132,39619.442662037,2008-06-20,10:37:26
39.985186,116.329651,0,133,39619.4427199074,2008-06-20,10:37:31
39.985186,116.329651,0,133,39619.4427546296,2008-06-20,10:37:34
39.985186,116.329648,0,132,39619.4427777778,2008-06-20,10:37:36
39.985163,116.329542,0,129,39619.4428356481,2008-06-20,10:37:41
39.98513,116.329325,0,127,39619.4428935185,2008-06-20,10:37:46
39.985136,116.329151,0,127,39619.4429513889,2008-06-20,10:37:51
39.985118,116.329145,0,126,39619.4430092593,2008-06-20,10:37:56
39.985118,116.329145,0,126,39619.4430439815,2008-06-20,10:37:59
39.985118,116.329148,0,126,39619.4430671296,2008-06-20,10:38:01
39.985118,116.329161,0,124,39619.443125,2008-06-20,10:38:06
39.985116,116.329162,0,122,39619.4431828704,2008-06-20,10:38:11
39.985116,116.329162,0,122,39619.4432175926,2008-06-20,10:38:14
39.985115,116.329159,0,121,39619.4432407407,2008-06-20,10:38:16
39.985112,116.329142,0,120,39619.4432986111,2008-06-20,10:38:21
39.985036,116.328976,0,124,39619.4433564815,2008-06-20,10:38:26
39.985094,116.328654,0,117,39619.4434143519,2008-06-20,10:38:31
39.985077,116.328429,0,113,39619.4434722222,2008-06-20,10:38:36
39.985069,116.328065,0,119,39619.4435300926,2008-06-20,10:38:41
39.985066,116.327683,0,135,39619.443587963,2008-06-20,10:38:46
39.985027,116.327325,0,143,39619.4436458333,2008-06-20,10:38:51
39.985012,116.326974,0,145,39619.4437037037,2008-06-20,10:38:56
39.985027,116.326686,0,168,39619.4437615741,2008-06-20,10:39:01
39.984996,116.326353,0,175,39619.4438194444,2008-06-20,10:39:06
39.984978,116.325932,0,188,39619.4438773148,2008-06-20,10:39:11
39.98494,116.325496,0,202,39619.4439351852,2008-06-20,10:39:16
39.984942,116.32527,0,216,39619.4439930556,2008-06-20,10:39:21
39.984966,116.325192,0,223,39619.4440509259,2008-06-20,10:39:26
39.984965,116.325299,0,218,39619.4441087963,2008-06-20,10:39:31
39.984972,116.3254,0,223,39619.4441666667,2008-06-20,10:39:36
39.984967,116.325552,0,223,39619.444224537,2008-06-20,10:39:41
39.984946,116.325715,0,223,39619.4442824074,2008-06-20,10:39:46
39.98491,116.325927,0,224,39619.4443402778,2008-06-20,10:39:51
39.984897,116.326043,0,228,39619.4443981481,2008-06-20,10:39:56
39.984923,116.326189,0,229,39619.4444560185,2008-06-20,10:40:01
39.984942,116.32631,0,226,39619.4445138889,2008-06-20,10:40:06
39.98497,116.32644,0,218,39619.4445717593,2008-06-20,10:40:11
39.984968,116.326541,0,199,39619.4446296296,2008-06-20,10:40:16
39.984974,116.326659,0,193,39619.4446875,2008-06-20,10:40:21
39.984938,116.326751,0,184,39619.4447453704,2008-06-20,10:40:26
39.984864,116.326726,0,171,39619.4448032407,2008-06-20,10:40:31
39.984769,116.326735,0,167,39619.4448611111,2008-06-20,10:40:36
39.984613,116.326736,0,167,39619.4449189815,2008-06-20,10:40:41
39.984478,116.326793,0,163,39619.4449768519,2008-06-20,10:40:46
39.984381,116.326814,0,161,39619.4450347222,2008-06-20,10:40:51
39.984331,116.326841,0,161,39619.4450925926,2008-06-20,10:40:56
39.984332,116.326852,0,160,39619.445150463,2008-06-20,10:41:01
39.984329,116.326854,0,160,39619.4452083333,2008-06-20,10:41:06
39.98433,116.326855,0,160,39619.4452662037,2008-06-20,10:41:11
39.984333,116.326853,0,160,39619.4453240741,2008-06-20,10:41:16
39.984338,116.326851,0,160,39619.4453819444,2008-06-20,10:41:21
39.984338,116.326851,0,160,39619.4454166667,2008-06-20,10:41:24
39.984343,116.32685,0,160,39619.4454398148,2008-06-20,10:41:26
39.984339,116.326878,0,160,39619.4454976852,2008-06-20,10:41:31
39.98433,116.326975,0,157,39619.4455555556,2008-06-20,10:41:36
39.984372,116.327078,0,159,39619.4456134259,2008-06-20,10:41:41
39.984352,116.327138,0,154,39619.4456712963,2008-06-20,10:41:46
39.984321,116.327206,0,152,39619.4457291667,2008-06-20,10:41:51
39.984335,116.327295,0,153,39619.445787037,2008-06-20,10:41:56
39.984259,116.327316,0,153,39619.4458449074,2008-06-20,10:42:01
39.98419,116.327322,0,150,39619.4459027778,2008-06-20,10:42:06
39.984117,116.327325,0,151,39619.4459606481,2008-06-20,10:42:11
39.98402,116.327337,0,149,39619.4460185185,2008-06-20,10:42:16
39.983946,116.327364,0,150,39619.4460763889,2008-06-20,10:42:21
39.983863,116.327344,0,150,39619.4461342593,2008-06-20,10:42:26
39.983776,116.327361,0,146,39619.4461921296,2008-06-20,10:42:31
39.983689,116.327365,0,147,39619.44625,2008-06-20,10:42:36
39.983584,116.327448,0,142,39619.4463078704,2008-06-20,10:42:41
39.983433,116.327473,0,139,39619.4463657407,2008-06-20,10:42:46
39.983232,116.327663,0,146,39619.4464236111,2008-06-20,10:42:51
39.983243,116.327681,0,152,39619.4464814815,2008-06-20,10:42:56
39.983248,116.327467,0,153,39619.4465393518,2008-06-20,10:43:01
39.983154,116.327435,0,149,39619.4465972222,2008-06-20,10:43:06
39.983039,116.327331,0,152,39619.4466550926,2008-06-20,10:43:11
39.982945,116.32732,0,152,39619.446712963,2008-06-20,10:43:16
39.982883,116.32737,0,149,39619.4467708333,2008-06-20,10:43:21
39.982781,116.327374,0,148,39619.4468287037,2008-06-20,10:43:26
39.982702,116.327433,0,141,39619.4468865741,2008-06-20,10:43:31
39.98261,116.327443,0,135,39619.4469444444,2008-06-20,10:43:36
39.982515,116.327419,0,134,39619.4470023148,2008-06-20,10:43:41
39.982416,116.327407,0,138,39619.4470601852,2008-06-20,10:43:46
39.982315,116.327362,0,143,39619.4471180556,2008-06-20,10:43:51
39.982229,116.327274,0,165,39619.4471759259,2008-06-20,10:43:56
39.98217,116.327272,0,174,39619.4472337963,2008-06-20,10:44:01
39.982084,116.327261,0,179,39619.4472916667,2008-06-20,10:44:06
39.982005,116.327257,0,184,39619.447349537,2008-06-20,10:44:11
39.981924,116.327281,0,190,39619.4474074074,2008-06-20,10:44:16
39.981835,116.327263,0,194,39619.4474652778,2008-06-20,10:44:21
39.981747,116.327252,0,193,39619.4475231481,2008-06-20,10:44:26
39.981667,116.327257,0,196,39619.4475810185,2008-06-20,10:44:31
39.981605,116.327348,0,174,39619.4476388889,2008-06-20,10:44:36
39.981522,116.327367,0,170,39619.4476967593,2008-06-20,10:44:41
39.981488,116.327416,0,174,39619.4477546296,2008-06-20,10:44:46
39.981494,116.327547,0,170,39619.4478125,2008-06-20,10:44:51
39.98149,116.32771,0,152,39619.4478703704,2008-06-20,10:44:56
39.981487,116.327835,0,140,39619.4479282407,2008-06-20,10:45:01
39.981495,116.327965,0,134,39619.4479861111,2008-06-20,10:45:06
39.981493,116.328063,0,131,39619.4480439815,2008-06-20,10:45:11
39.981522,116.328136,0,135,39619.4481018518,2008-06-20,10:45:16
39.981545,116.328212,0,138,39619.4481597222,2008-06-20,10:45:21
39.981543,116.328324,0,146,39619.4482175926,2008-06-20,10:45:26
39.981565,116.328427,0,151,39619.448275463,2008-06-20,10:45:31
39.981603,116.328522,0,156,39619.4483333333,2008-06-20,10:45:36
39.981614,116.328629,0,161,39619.4483912037,2008-06-20,10:45:41
39.981495,116.328781,0,198,39619.4484490741,2008-06-20,10:45:46
39.981477,116.328927,0,188,39619.4485069444,2008-06-20,10:45:51
39.981487,116.32905,0,174,39619.4485648148,2008-06-20,10:45:56
39.981464,116.329148,0,171,39619.4486226852,2008-06-20,10:46:01
39.981466,116.329257,0,173,39619.4486805556,2008-06-20,10:46:06
39.981477,116.329396,0,176,39619.4487384259,2008-06-20,10:46:11
39.981505,116.329504,0,189,39619.4487962963,2008-06-20,10:46:16
39.981577,116.329554,0,204,39619.4488541667,2008-06-20,10:46:21
39.981627,116.329639,0,215,39619.448912037,2008-06-20,10:46:26
39.981675,116.329712,0,218,39619.4489699074,2008-06-20,10:46:31
39.981711,116.329753,0,222,39619.4490277778,2008-06-20,10:46:36
39.981805,116.329807,0,225,39619.4490856482,2008-06-20,10:46:41
39.98193,116.329709,0,225,39619.4491435185,2008-06-20,10:46:46
39.981979,116.329653,0,228,39619.4492013889,2008-06-20,10:46:51
39.981951,116.32968,0,208,39619.4492592593,2008-06-20,10:46:56
39.98193,116.329688,0,207,39619.4493171296,2008-06-20,10:47:01
39.981964,116.329699,0,211,39619.449375,2008-06-20,10:47:06
39.982195,116.329791,0,218,39619.4494328704,2008-06-20,10:47:11
39.982323,116.329863,0,223,39619.4494907407,2008-06-20,10:47:16
39.982346,116.32992,0,228,39619.4495486111,2008-06-20,10:47:21
39.982415,116.329952,0,237,39619.4496064815,2008-06-20,10:47:26
39.982486,116.32983,0,234,39619.4496643519,2008-06-20,10:47:31
39.982537,116.329792,0,222,39619.4497222222,2008-06-20,10:47:36
39.982576,116.329902,0,211,39619.4497800926,2008-06-20,10:47:41
39.982604,116.329944,0,201,39619.449837963,2008-06-20,10:47:46
39.982346,116.329958,0,222,39619.4542361111,2008-06-20,10:54:06
39.982019,116.330273,0,338,39619.4542939815,2008-06-20,10:54:11
39.98202,116.330243,0,350,39619.4543518518,2008-06-20,10:54:16
39.982005,116.33018,0,364,39619.4544097222,2008-06-20,10:54:21
39.98199,116.330109,0,376,39619.4544675926,2008-06-20,10:54:26
39.981985,116.330073,0,386,39619.454525463,2008-06-20,10:54:31
39.981985,116.330054,0,396,39619.4545833333,2008-06-20,10:54:36
39.981992,116.330055,0,405,39619.4546412037,2008-06-20,10:54:41
39.981998,116.330056,0,415,39619.4546990741,2008-06-20,10:54:46
39.982005,116.330057,0,424,39619.4547569444,2008-06-20,10:54:51
39.982011,116.330058,0,434,39619.4548148148,2008-06-20,10:54:56
39.982016,116.330059,0,444,39619.4548726852,2008-06-20,10:55:01
39.982021,116.33006,0,453,39619.4549305556,2008-06-20,10:55:06
39.982021,116.33006,0,453,39619.4549652778,2008-06-20,10:55:09
39.982029,116.330061,0,464,39619.4549884259,2008-06-20,10:55:11
39.982038,116.330059,0,475,39619.4550462963,2008-06-20,10:55:16
39.982046,116.33005,0,485,39619.4551041667,2008-06-20,10:55:21
39.982054,116.33003,0,496,39619.455162037,2008-06-20,10:55:26
39.982059,116.330017,0,506,39619.4552199074,2008-06-20,10:55:31
39.982063,116.330005,0,515,39619.4552777778,2008-06-20,10:55:36
39.982064,116.330005,0,523,39619.4553356481,2008-06-20,10:55:41
39.982064,116.33,0,526,39619.4553935185,2008-06-20,10:55:46
39.982063,116.329995,0,527,39619.4554513889,2008-06-20,10:55:51
39.982061,116.329994,0,528,39619.4555092593,2008-06-20,10:55:56
39.98206,116.329993,0,528,39619.4555671296,2008-06-20,10:56:01
39.98206,116.329993,0,528,39619.455625,2008-06-20,10:56:06
39.98206,116.329992,0,529,39619.4556828704,2008-06-20,10:56:11
39.98206,116.329991,0,529,39619.4557407407,2008-06-20,10:56:16
39.98206,116.32999,0,529,39619.4557986111,2008-06-20,10:56:21
39.98206,116.329989,0,530,39619.4558564815,2008-06-20,10:56:26
39.98206,116.329987,0,531,39619.4559143518,2008-06-20,10:56:31
39.982063,116.329981,0,532,39619.4559722222,2008-06-20,10:56:36
39.982058,116.329979,0,533,39619.4560300926,2008-06-20,10:56:41
39.982059,116.329978,0,534,39619.456087963,2008-06-20,10:56:46
39.982057,116.329971,0,535,39619.4561458333,2008-06-20,10:56:51
39.982056,116.329967,0,535,39619.4562037037,2008-06-20,10:56:56
39.982055,116.329965,0,535,39619.4562615741,2008-06-20,10:57:01
39.982056,116.329963,0,536,39619.4563194444,2008-06-20,10:57:06
39.982057,116.329964,0,537,39619.4563773148,2008-06-20,10:57:11
39.982059,116.32996,0,539,39619.4564351852,2008-06-20,10:57:16
39.982062,116.329957,0,542,39619.4564930556,2008-06-20,10:57:21
39.98206,116.32995,0,547,39619.4565509259,2008-06-20,10:57:26
39.982068,116.329953,0,551,39619.4566087963,2008-06-20,10:57:31
39.982073,116.329953,0,554,39619.4566666667,2008-06-20,10:57:36
39.982073,116.329948,0,557,39619.456724537,2008-06-20,10:57:41
39.982072,116.329945,0,560,39619.4567824074,2008-06-20,10:57:46
39.982076,116.329945,0,564,39619.4568402778,2008-06-20,10:57:51
39.982081,116.329942,0,566,39619.4568981482,2008-06-20,10:57:56
39.982084,116.329939,0,569,39619.4569560185,2008-06-20,10:58:01
39.982084,116.329939,0,569,39619.4569907407,2008-06-20,10:58:04
39.982085,116.329938,0,573,39619.4570138889,2008-06-20,10:58:06
39.982095,116.329943,0,579,39619.4570717593,2008-06-20,10:58:11
39.982094,116.329939,0,583,39619.4571296296,2008-06-20,10:58:16
39.982095,116.329936,0,586,39619.4571875,2008-06-20,10:58:21
39.982098,116.329937,0,590,39619.4572453704,2008-06-20,10:58:26
39.982105,116.329942,0,594,39619.4573032407,2008-06-20,10:58:31
39.982106,116.329937,0,598,39619.4573611111,2008-06-20,10:58:36
39.982107,116.329934,0,602,39619.4574189815,2008-06-20,10:58:41
39.982108,116.329932,0,606,39619.4574768519,2008-06-20,10:58:46
39.982108,116.329932,0,606,39619.4575115741,2008-06-20,10:58:49
39.982112,116.329936,0,610,39619.4575347222,2008-06-20,10:58:51
39.982121,116.329942,0,615,39619.4575925926,2008-06-20,10:58:56
39.982135,116.329951,0,620,39619.457650463,2008-06-20,10:59:01
39.982148,116.329962,0,626,39619.4577083333,2008-06-20,10:59:06
39.982158,116.329971,0,632,39619.4577662037,2008-06-20,10:59:11
39.98217,116.329978,0,639,39619.4578240741,2008-06-20,10:59:16
39.982181,116.329984,0,646,39619.4578819444,2008-06-20,10:59:21
39.982193,116.329991,0,654,39619.4579398148,2008-06-20,10:59:26
39.982202,116.329999,0,662,39619.4579976852,2008-06-20,10:59:31
39.982215,116.330003,0,670,39619.4580555556,2008-06-20,10:59:36
39.98223,116.330002,0,678,39619.4581134259,2008-06-20,10:59:41
39.982245,116.329994,0,686,39619.4581712963,2008-06-20,10:59:46
39.982254,116.329991,0,694,39619.4582291667,2008-06-20,10:59:51
39.982267,116.329987,0,701,39619.458287037,2008-06-20,10:59:56
39.982272,116.329987,0,708,39619.4583449074,2008-06-20,11:00:01
39.982272,116.32999,0,714,39619.4584027778,2008-06-20,11:00:06
39.982272,116.32999,0,714,39619.4584375,2008-06-20,11:00:09
39.982278,116.329988,0,721,39619.4584606481,2008-06-20,11:00:11
39.98229,116.329987,0,726,39619.4585185185,2008-06-20,11:00:16
39.982299,116.32999,0,731,39619.4585763889,2008-06-20,11:00:21
39.982304,116.329989,0,736,39619.4586342593,2008-06-20,11:00:26
39.98231,116.32999,0,741,39619.4586921296,2008-06-20,11:00:31
39.982315,116.329992,0,746,39619.45875,2008-06-20,11:00:36
39.982228,116.329682,0,800,39619.4621643518,2008-06-20,11:05:31
39.982197,116.329608,0,803,39619.4622222222,2008-06-20,11:05:36
39.982155,116.329516,0,806,39619.4622800926,2008-06-20,11:05:41
39.982173,116.32943,0,807,39619.462337963,2008-06-20,11:05:46
39.982201,116.329396,0,808,39619.4623958333,2008-06-20,11:05:51
39.982226,116.329273,0,806,39619.4624537037,2008-06-20,11:05:56
39.982271,116.329162,0,796,39619.4625115741,2008-06-20,11:06:01
39.982275,116.329102,0,788,39619.4625694444,2008-06-20,11:06:06
39.982236,116.329071,0,779,39619.4626273148,2008-06-20,11:06:11
39.982191,116.329057,0,771,39619.4626851852,2008-06-20,11:06:16
39.982172,116.329059,0,766,39619.4627430556,2008-06-20,11:06:21
39.982149,116.329045,0,762,39619.4628009259,2008-06-20,11:06:26
39.9821,116.329025,0,757,39619.4628587963,2008-06-20,11:06:31
39.982074,116.329034,0,752,39619.4629166667,2008-06-20,11:06:36
39.982089,116.329101,0,748,39619.462974537,2008-06-20,11:06:41
39.982106,116.329167,0,745,39619.4630324074,2008-06-20,11:06:46
39.982098,116.329193,0,742,39619.4630902778,2008-06-20,11:06:51
39.982043,116.329198,0,740,39619.4631481481,2008-06-20,11:06:56
39.981897,116.329103,0,738,39619.4632060185,2008-06-20,11:07:01
39.981823,116.329037,0,737,39619.4632638889,2008-06-20,11:07:06
39.981796,116.329137,0,732,39619.4633217593,2008-06-20,11:07:11
39.981845,116.329189,0,720,39619.4633796296,2008-06-20,11:07:16
39.981852,116.329316,0,691,39619.4634375,2008-06-20,11:07:21
39.981768,116.32929,0,676,39619.4634953704,2008-06-20,11:07:26
39.981714,116.329268,0,665,39619.4635532407,2008-06-20,11:07:31
39.981693,116.329217,0,653,39619.4636111111,2008-06-20,11:07:36
39.981694,116.329149,0,629,39619.4636689815,2008-06-20,11:07:41
39.981685,116.32912,0,614,39619.4637268518,2008-06-20,11:07:46
39.981671,116.329057,0,597,39619.4637847222,2008-06-20,11:07:51
39.981686,116.329027,0,588,39619.4638425926,2008-06-20,11:07:56
39.981667,116.328979,0,573,39619.463900463,2008-06-20,11:08:01
39.981679,116.328859,0,550,39619.4639583333,2008-06-20,11:08:06
39.981677,116.328729,0,525,39619.4640162037,2008-06-20,11:08:11
39.981618,116.32871,0,481,39619.4640740741,2008-06-20,11:08:16
39.981559,116.328733,0,445,39619.4641319444,2008-06-20,11:08:21
39.981515,116.328682,0,424,39619.4641898148,2008-06-20,11:08:26
39.981477,116.328638,0,411,39619.4642476852,2008-06-20,11:08:31
39.981457,116.328622,0,388,39619.4643055556,2008-06-20,11:08:36
39.981448,116.328589,0,368,39619.4643634259,2008-06-20,11:08:41
39.981414,116.328555,0,363,39619.4644212963,2008-06-20,11:08:46
39.981403,116.328482,0,354,39619.4644791667,2008-06-20,11:08:51
39.981422,116.328405,0,353,39619.464537037,2008-06-20,11:08:56
39.981443,116.328355,0,344,39619.4645949074,2008-06-20,11:09:01
39.981493,116.328248,0,329,39619.4646527778,2008-06-20,11:09:06
39.981492,116.328186,0,325,39619.4647106482,2008-06-20,11:09:11
39.981481,116.328124,0,320,39619.4647685185,2008-06-20,11:09:16
39.981457,116.328089,0,318,39619.4648263889,2008-06-20,11:09:21
39.981438,116.328024,0,307,39619.4648842593,2008-06-20,11:09:26
39.981422,116.327946,0,304,39619.4649421296,2008-06-20,11:09:31
39.981432,116.3279,0,290,39619.465,2008-06-20,11:09:36
39.981442,116.327839,0,283,39619.4650578704,2008-06-20,11:09:41
39.98142,116.327816,0,267,39619.4651157407,2008-06-20,11:09:46
39.981435,116.327735,0,248,39619.4651736111,2008-06-20,11:09:51
39.981463,116.327646,0,239,39619.4652314815,2008-06-20,11:09:56
39.981448,116.327608,0,219,39619.4652893519,2008-06-20,11:10:01
39.981462,116.327548,0,214,39619.4653472222,2008-06-20,11:10:06
39.981483,116.327504,0,211,39619.4654050926,2008-06-20,11:10:11
39.981448,116.327456,0,208,39619.465462963,2008-06-20,11:10:16
39.981448,116.327456,0,207,39619.4655208333,2008-06-20,11:10:21
39.981449,116.327455,0,207,39619.4655787037,2008-06-20,11:10:26
39.981448,116.327455,0,207,39619.4656365741,2008-06-20,11:10:31
39.981448,116.327454,0,207,39619.4656944444,2008-06-20,11:10:36
39.981448,116.327453,0,207,39619.4657523148,2008-06-20,11:10:41
39.981447,116.327452,0,207,39619.4658101852,2008-06-20,11:10:46
39.981447,116.327451,0,207,39619.4658680556,2008-06-20,11:10:51
39.981447,116.32745,0,207,39619.4659259259,2008-06-20,11:10:56
39.981447,116.327449,0,207,39619.4659837963,2008-06-20,11:11:01
39.981447,116.327448,0,207,39619.4660416667,2008-06-20,11:11:06
39.981448,116.327447,0,207,39619.466099537,2008-06-20,11:11:11
39.981448,116.327446,0,207,39619.4661574074,2008-06-20,11:11:16
39.981448,116.327444,0,207,39619.4662152778,2008-06-20,11:11:21
39.981448,116.327443,0,208,39619.4662731481,2008-06-20,11:11:26
39.981448,116.327443,0,208,39619.4663078704,2008-06-20,11:11:29
39.981447,116.327438,0,208,39619.4663310185,2008-06-20,11:11:31
39.981443,116.327417,0,210,39619.4663888889,2008-06-20,11:11:36
39.98144,116.3274,0,213,39619.4664467593,2008-06-20,11:11:41
39.98144,116.327385,0,215,39619.4665046296,2008-06-20,11:11:46
39.981441,116.32737,0,218,39619.4665625,2008-06-20,11:11:51
39.98143,116.327204,0,230,39619.4666203704,2008-06-20,11:11:56
39.981417,116.327161,0,237,39619.4666782407,2008-06-20,11:12:01
39.981409,116.327077,0,245,39619.4667361111,2008-06-20,11:12:06
39.981435,116.327032,0,253,39619.4667939815,2008-06-20,11:12:11
39.981436,116.327053,0,256,39619.4668518519,2008-06-20,11:12:16
39.981429,116.327062,0,258,39619.4669097222,2008-06-20,11:12:21
39.98146,116.327045,0,270,39619.4669675926,2008-06-20,11:12:26
39.98146,116.327045,0,270,39619.4670023148,2008-06-20,11:12:29
39.981452,116.327045,0,279,39619.467025463,2008-06-20,11:12:31
39.981432,116.327075,0,305,39619.4670833333,2008-06-20,11:12:36
39.981423,116.327031,0,321,39619.4671412037,2008-06-20,11:12:41
39.981424,116.327046,0,328,39619.4671990741,2008-06-20,11:12:46
39.981425,116.327046,0,329,39619.4672569444,2008-06-20,11:12:51
39.981427,116.327047,0,329,39619.4673148148,2008-06-20,11:12:56
39.981427,116.327046,0,329,39619.4673726852,2008-06-20,11:13:01
39.981427,116.327048,0,330,39619.4674305556,2008-06-20,11:13:06
39.981427,116.327049,0,330,39619.4674884259,2008-06-20,11:13:11
39.981427,116.327049,0,330,39619.4675462963,2008-06-20,11:13:16
39.981427,116.327049,0,330,39619.4675810185,2008-06-20,11:13:19
39.981427,116.327049,0,330,39619.4676041667,2008-06-20,11:13:21
39.981432,116.327119,0,332,39619.467662037,2008-06-20,11:13:26
39.981434,116.327129,0,332,39619.4677199074,2008-06-20,11:13:31
39.981457,116.327123,0,332,39619.4677777778,2008-06-20,11:13:36
39.981757,116.327102,0,332,39619.4678356481,2008-06-20,11:13:41
39.982181,116.327114,0,331,39619.4678935185,2008-06-20,11:13:46
39.982551,116.327132,0,329,39619.4679513889,2008-06-20,11:13:51
39.982883,116.327164,0,326,39619.4680092593,2008-06-20,11:13:56
39.983158,116.327138,0,322,39619.4680671296,2008-06-20,11:14:01
39.983461,116.327122,0,317,39619.468125,2008-06-20,11:14:06
39.983938,116.327137,0,287,39619.4681828704,2008-06-20,11:14:11
39.984287,116.327213,0,249,39619.4682407407,2008-06-20,11:14:16
39.984433,116.327318,0,181,39619.4682986111,2008-06-20,11:14:21
39.984538,116.327691,0,171,39619.4683564815,2008-06-20,11:14:26
39.984556,116.32829,0,152,39619.4684143519,2008-06-20,11:14:31
39.984562,116.32901,0,137,39619.4684722222,2008-06-20,11:14:36
39.984578,116.329788,0,127,39619.4685300926,2008-06-20,11:14:41
39.984617,116.330613,0,118,39619.468587963,2008-06-20,11:14:46
39.984674,116.331491,0,109,39619.4686458333,2008-06-20,11:14:51
39.984713,116.332491,0,109,39619.4687037037,2008-06-20,11:14:56
39.984755,116.333574,0,103,39619.4687615741,2008-06-20,11:15:01
39.984778,116.334708,0,99,39619.4688194444,2008-06-20,11:15:06
39.984813,116.335791,0,98,39619.4688773148,2008-06-20,11:15:11
39.984843,116.336756,0,103,39619.4689351852,2008-06-20,11:15:16
39.984865,116.33758,0,109,39619.4689930556,2008-06-20,11:15:21
39.984944,116.338271,0,109,39619.4690509259,2008-06-20,11:15:26
39.985008,116.338951,0,114,39619.4691087963,2008-06-20,11:15:31
39.985017,116.339563,0,116,39619.4691666667,2008-06-20,11:15:36
39.98501,116.340016,0,120,39619.469224537,2008-06-20,11:15:41
39.985027,116.340361,0,126,39619.4692824074,2008-06-20,11:15:46
39.985042,116.340647,0,130,39619.4693402778,2008-06-20,11:15:51
39.985032,116.340759,0,132,39619.4693981481,2008-06-20,11:15:56
39.985041,116.3409,0,137,39619.4694560185,2008-06-20,11:16:01
39.985058,116.341007,0,147,39619.4695138889,2008-06-20,11:16:06
39.985074,116.341,0,145,39619.4695717593,2008-06-20,11:16:11
39.985062,116.341062,0,149,39619.4696296296,2008-06-20,11:16:16
39.985077,116.341106,0,145,39619.4696875,2008-06-20,11:16:21
39.985085,116.341228,0,143,39619.4697453704,2008-06-20,11:16:26
39.985081,116.341511,0,139,39619.4698032407,2008-06-20,11:16:31
39.985073,116.341848,0,135,39619.4698611111,2008-06-20,11:16:36
39.985091,116.342179,0,135,39619.4699189815,2008-06-20,11:16:41
39.985092,116.342414,0,135,39619.4699768518,2008-06-20,11:16:46
39.985071,116.342548,0,132,39619.4700347222,2008-06-20,11:16:51
39.985091,116.342671,0,130,39619.4700925926,2008-06-20,11:16:56
39.985098,116.34275,0,135,39619.470150463,2008-06-20,11:17:01
39.985105,116.342861,0,138,39619.4702083333,2008-06-20,11:17:06
39.985099,116.342991,0,130,39619.4702662037,2008-06-20,11:17:11
39.985086,116.343043,0,126,39619.4703240741,2008-06-20,11:17:16
39.985088,116.343099,0,122,39619.4703819444,2008-06-20,11:17:21
39.985072,116.343168,0,120,39619.4704398148,2008-06-20,11:17:26
39.985052,116.343285,0,118,39619.4704976852,2008-06-20,11:17:31
39.985035,116.343418,0,117,39619.4705555556,2008-06-20,11:17:36
39.985014,116.343584,0,121,39619.4706134259,2008-06-20,11:17:41
39.985043,116.34379,0,131,39619.4706712963,2008-06-20,11:17:46
39.985082,116.343812,0,135,39619.4707291667,2008-06-20,11:17:51
39.985091,116.343823,0,137,39619.470787037,2008-06-20,11:17:56
39.985112,116.343842,0,140,39619.4708449074,2008-06-20,11:18:01
39.98513,116.34393,0,144,39619.4709027778,2008-06-20,11:18:06
39.985146,116.343935,0,149,39619.4709606481,2008-06-20,11:18:11
39.985176,116.343933,0,154,39619.4710185185,2008-06-20,11:18:16
39.985176,116.344015,0,159,39619.4710763889,2008-06-20,11:18:21
39.985175,116.344208,0,160,39619.4711342593,2008-06-20,11:18:26
39.985129,116.344586,0,162,39619.4711921296,2008-06-20,11:18:31
39.985111,116.345163,0,164,39619.47125,2008-06-20,11:18:36
39.985129,116.345808,0,164,39619.4713078704,2008-06-20,11:18:41
39.985122,116.346376,0,162,39619.4713657407,2008-06-20,11:18:46
39.985091,116.346762,0,150,39619.4714236111,2008-06-20,11:18:51
39.98507,116.346912,0,131,39619.4714814815,2008-06-20,11:18:56
39.984989,116.347191,0,109,39619.4715393518,2008-06-20,11:19:01
39.984902,116.347514,0,102,39619.4715972222,2008-06-20,11:19:06
39.98483,116.347765,0,95,39619.4716550926,2008-06-20,11:19:11
39.984848,116.347773,0,90,39619.471712963,2008-06-20,11:19:16
39.985138,116.34781,0,88,39619.4717708333,2008-06-20,11:19:21
39.985188,116.348088,0,87,39619.4718287037,2008-06-20,11:19:26
39.985183,116.348553,0,95,39619.4718865741,2008-06-20,11:19:31
39.985217,116.349167,0,97,39619.4719444444,2008-06-20,11:19:36
39.985247,116.349845,0,98,39619.4720023148,2008-06-20,11:19:41
39.985306,116.350536,0,99,39619.4720601852,2008-06-20,11:19:46
39.985369,116.351223,0,113,39619.4721180556,2008-06-20,11:19:51
39.985383,116.351964,0,110,39619.4721759259,2008-06-20,11:19:56
39.985427,116.352726,0,106,39619.4722337963,2008-06-20,11:20:01
39.985465,116.353534,0,108,39619.4722916667,2008-06-20,11:20:06
39.985469,116.354275,0,113,39619.472349537,2008-06-20,11:20:11
39.985496,116.355064,0,117,39619.4724074074,2008-06-20,11:20:16
39.985516,116.355928,0,114,39619.4724652778,2008-06-20,11:20:21
39.985518,116.356725,0,106,39619.4725231482,2008-06-20,11:20:26
39.985533,116.357368,0,98,39619.4725810185,2008-06-20,11:20:31
39.985564,116.357819,0,101,39619.4726388889,2008-06-20,11:20:36
39.985572,116.358171,0,106,39619.4726967593,2008-06-20,11:20:41
39.985582,116.358293,0,103,39619.4727546296,2008-06-20,11:20:46
39.985582,116.358293,0,103,39619.4727893519,2008-06-20,11:20:49
39.98558,116.358297,0,105,39619.4728125,2008-06-20,11:20:51
39.985585,116.358333,0,106,39619.4728703704,2008-06-20,11:20:56
39.98558,116.358676,0,104,39619.4729282407,2008-06-20,11:21:01
39.985629,116.359236,0,110,39619.4729861111,2008-06-20,11:21:06
39.985651,116.359805,0,111,39619.4730439815,2008-06-20,11:21:11
39.985658,116.360395,0,111,39619.4731018519,2008-06-20,11:21:16
39.985673,116.360761,0,115,39619.4731597222,2008-06-20,11:21:21
39.985702,116.361003,0,108,39619.4732175926,2008-06-20,11:21:26
39.985715,116.361016,0,122,39619.473275463,2008-06-20,11:21:31
39.985715,116.361016,0,122,39619.4733101852,2008-06-20,11:21:34
39.985715,116.361013,0,123,39619.4733333333,2008-06-20,11:21:36
39.985726,116.361093,0,126,39619.4733912037,2008-06-20,11:21:41
39.985732,116.36134,0,137,39619.4734490741,2008-06-20,11:21:46
39.985731,116.361465,0,154,39619.4735069444,2008-06-20,11:21:51
39.985733,116.361603,0,162,39619.4735648148,2008-06-20,11:21:56
39.985711,116.361852,0,185,39619.4736226852,2008-06-20,11:22:01
39.985712,116.362204,0,209,39619.4736805556,2008-06-20,11:22:06
39.985686,116.362589,0,222,39619.4737384259,2008-06-20,11:22:11
39.985703,116.362912,0,240,39619.4737962963,2008-06-20,11:22:16
39.98574,116.36309,0,267,39619.4738541667,2008-06-20,11:22:21
39.985695,116.363261,0,285,39619.473912037,2008-06-20,11:22:26
39.985614,116.36337,0,298,39619.4739699074,2008-06-20,11:22:31
39.985497,116.363487,0,314,39619.4740277778,2008-06-20,11:22:36
39.985448,116.363576,0,330,39619.4740856481,2008-06-20,11:22:41
39.985404,116.363699,0,344,39619.4741435185,2008-06-20,11:22:46
39.985368,116.363769,0,355,39619.4742013889,2008-06-20,11:22:51
39.985456,116.363745,0,365,39619.4742592593,2008-06-20,11:22:56
39.986115,116.363536,0,374,39619.4743171296,2008-06-20,11:23:01
39.986806,116.363116,0,370,39619.474375,2008-06-20,11:23:06
39.987176,116.363151,0,338,39619.4744328704,2008-06-20,11:23:11
39.987517,116.363122,0,302,39619.4744907407,2008-06-20,11:23:16
39.987901,116.363133,0,254,39619.4745486111,2008-06-20,11:23:21
39.988227,116.363091,0,213,39619.4746064815,2008-06-20,11:23:26
39.988332,116.362939,0,178,39619.4746643519,2008-06-20,11:23:31
39.988312,116.362883,0,181,39619.4747222222,2008-06-20,11:23:36
39.988289,116.36287,0,192,39619.4747800926,2008-06-20,11:23:41
39.988288,116.362868,0,190,39619.474837963,2008-06-20,11:23:46
39.988287,116.362865,0,189,39619.4748958333,2008-06-20,11:23:51
39.988287,116.362871,0,188,39619.4749537037,2008-06-20,11:23:56
39.988287,116.362871,0,188,39619.4749884259,2008-06-20,11:23:59
39.988283,116.362865,0,188,39619.4750115741,2008-06-20,11:24:01
39.988052,116.362814,0,190,39619.4750694444,2008-06-20,11:24:06
39.988169,116.362905,0,194,39619.4751273148,2008-06-20,11:24:11
39.988247,116.362903,0,194,39619.4751851852,2008-06-20,11:24:16
39.988272,116.3629,0,195,39619.4752430556,2008-06-20,11:24:21
39.988265,116.36295,0,196,39619.4753009259,2008-06-20,11:24:26
39.988185,116.36305,0,208,39619.4753587963,2008-06-20,11:24:31
39.988213,116.363094,0,218,39619.4754166667,2008-06-20,11:24:36
39.98824,116.363161,0,228,39619.475474537,2008-06-20,11:24:41
39.988328,116.363174,0,233,39619.4755324074,2008-06-20,11:24:46
39.988387,116.363177,0,242,39619.4755902778,2008-06-20,11:24:51
39.988432,116.363159,0,247,39619.4756481481,2008-06-20,11:24:56
39.9885,116.363102,0,254,39619.4757060185,2008-06-20,11:25:01
39.988516,116.363074,0,256,39619.4757638889,2008-06-20,11:25:06
39.988515,116.36307,0,257,39619.4758217593,2008-06-20,11:25:11
39.988515,116.36307,0,257,39619.4758564815,2008-06-20,11:25:14
39.988515,116.363075,0,257,39619.4758796296,2008-06-20,11:25:16
39.988529,116.36313,0,258,39619.4759375,2008-06-20,11:25:21
39.988549,116.363167,0,259,39619.4759953704,2008-06-20,11:25:26
39.988572,116.363197,0,259,39619.4760532407,2008-06-20,11:25:31
39.988579,116.363223,0,259,39619.4761111111,2008-06-20,11:25:36
39.98858,116.363233,0,259,39619.4761689815,2008-06-20,11:25:41
39.988581,116.363237,0,259,39619.4762268519,2008-06-20,11:25:46
39.988581,116.363235,0,259,39619.4762847222,2008-06-20,11:25:51
39.988581,116.363235,0,259,39619.4763194444,2008-06-20,11:25:54
39.988582,116.363231,0,260,39619.4763425926,2008-06-20,11:25:56
39.988582,116.363242,0,260,39619.476400463,2008-06-20,11:26:01
39.988584,116.363298,0,260,39619.4764583333,2008-06-20,11:26:06
39.988586,116.363325,0,260,39619.4765162037,2008-06-20,11:26:11
39.988585,116.363342,0,260,39619.4765740741,2008-06-20,11:26:16
39.988585,116.363357,0,260,39619.4766319444,2008-06-20,11:26:21
39.988584,116.363371,0,260,39619.4766898148,2008-06-20,11:26:26
39.988583,116.363385,0,260,39619.4767476852,2008-06-20,11:26:31
39.988583,116.363385,0,260,39619.4767824074,2008-06-20,11:26:34
39.988583,116.363386,0,260,39619.4768055556,2008-06-20,11:26:36
39.988561,116.36336,0,260,39619.4768634259,2008-06-20,11:26:41
39.988522,116.363355,0,260,39619.4769212963,2008-06-20,11:26:46
39.988546,116.36337,0,260,39619.4769791667,2008-06-20,11:26:51
39.988553,116.363373,0,260,39619.477037037,2008-06-20,11:26:56
39.988553,116.363379,0,260,39619.4770949074,2008-06-20,11:27:01
39.988554,116.363386,0,260,39619.4771527778,2008-06-20,11:27:06
39.988555,116.363384,0,260,39619.4772106481,2008-06-20,11:27:11
39.988556,116.363377,0,260,39619.4772685185,2008-06-20,11:27:16
39.988557,116.363379,0,260,39619.4773263889,2008-06-20,11:27:21
39.988557,116.363379,0,260,39619.4773611111,2008-06-20,11:27:24
39.988559,116.363386,0,260,39619.4773842593,2008-06-20,11:27:26
39.988559,116.363398,0,260,39619.4774421296,2008-06-20,11:27:31
39.98856,116.363406,0,260,39619.4775,2008-06-20,11:27:36
39.988561,116.363408,0,260,39619.4775578704,2008-06-20,11:27:41
39.988561,116.363408,0,260,39619.4775925926,2008-06-20,11:27:44
39.988561,116.363415,0,260,39619.4776157407,2008-06-20,11:27:46
39.988561,116.363426,0,260,39619.4776736111,2008-06-20,11:27:51
39.98877,116.363478,0,230,39619.4809143519,2008-06-20,11:32:31
39.988829,116.363467,0,228,39619.4809722222,2008-06-20,11:32:36
39.988838,116.36344,0,227,39619.4810300926,2008-06-20,11:32:41
39.988821,116.363453,0,224,39619.481087963,2008-06-20,11:32:46
39.988815,116.363463,0,223,39619.4811458333,2008-06-20,11:32:51
39.98875,116.363507,0,222,39619.4812037037,2008-06-20,11:32:56
39.988738,116.363514,0,221,39619.4812615741,2008-06-20,11:33:01
39.988688,116.363497,0,221,39619.4813194444,2008-06-20,11:33:06
39.988557,116.363464,0,218,39619.4813773148,2008-06-20,11:33:11
39.988445,116.363447,0,215,39619.4814351852,2008-06-20,11:33:16
39.988361,116.363467,0,211,39619.4814930556,2008-06-20,11:33:21
39.988294,116.363483,0,204,39619.4815509259,2008-06-20,11:33:26
39.988268,116.363485,0,199,39619.4816087963,2008-06-20,11:33:31
39.988226,116.363526,0,194,39619.4816666667,2008-06-20,11:33:36
39.988226,116.363571,0,190,39619.481724537,2008-06-20,11:33:41
39.98824,116.363555,0,186,39619.4817824074,2008-06-20,11:33:46
39.98824,116.363555,0,186,39619.4818171296,2008-06-20,11:33:49
39.988242,116.363548,0,185,39619.4818402778,2008-06-20,11:33:51
39.988244,116.363535,0,185,39619.4818981481,2008-06-20,11:33:56
39.988315,116.363499,0,181,39619.4819560185,2008-06-20,11:34:01
39.988387,116.363506,0,178,39619.4820138889,2008-06-20,11:34:06
39.988399,116.363509,0,177,39619.4820717593,2008-06-20,11:34:11
39.988399,116.363492,0,174,39619.4821296296,2008-06-20,11:34:16
39.988422,116.363501,0,170,39619.4821875,2008-06-20,11:34:21
39.988422,116.363501,0,170,39619.4822222222,2008-06-20,11:34:24
39.988423,116.363495,0,170,39619.4822453704,2008-06-20,11:34:26
39.988469,116.363458,0,167,39619.4823032407,2008-06-20,11:34:31
39.988516,116.363424,0,161,39619.4823611111,2008-06-20,11:34:36
39.988556,116.3634,0,158,39619.4824189815,2008-06-20,11:34:41
39.988575,116.363414,0,156,39619.4824768519,2008-06-20,11:34:46
39.988579,116.363429,0,155,39619.4825347222,2008-06-20,11:34:51
39.988586,116.363438,0,155,39619.4825925926,2008-06-20,11:34:56
39.988586,116.363441,0,155,39619.482650463,2008-06-20,11:35:01
39.988586,116.363449,0,155,39619.4827083333,2008-06-20,11:35:06
39.988586,116.363449,0,155,39619.4827662037,2008-06-20,11:35:11
39.988586,116.363445,0,155,39619.4828240741,2008-06-20,11:35:16
39.988586,116.363445,0,155,39619.4828587963,2008-06-20,11:35:19
39.988586,116.363449,0,156,39619.4828819444,2008-06-20,11:35:21
39.988586,116.363459,0,156,39619.4829398148,2008-06-20,11:35:26
39.988586,116.363459,0,156,39619.482974537,2008-06-20,11:35:29
39.988587,116.363466,0,156,39619.4829976852,2008-06-20,11:35:31
39.988587,116.36348,0,156,39619.4830555556,2008-06-20,11:35:36
39.988587,116.36348,0,156,39619.4830902778,2008-06-20,11:35:39
39.988586,116.363482,0,156,39619.4831134259,2008-06-20,11:35:41
39.988586,116.363473,0,156,39619.4831712963,2008-06-20,11:35:46
39.988588,116.363461,0,156,39619.4832291667,2008-06-20,11:35:51
39.988588,116.363461,0,156,39619.4832638889,2008-06-20,11:35:54
39.98859,116.36346,0,156,39619.483287037,2008-06-20,11:35:56
39.988595,116.363418,0,157,39619.4833449074,2008-06-20,11:36:01
39.988589,116.363377,0,157,39619.4834027778,2008-06-20,11:36:06
39.98859,116.363363,0,158,39619.4834606481,2008-06-20,11:36:11
39.98859,116.363363,0,158,39619.4834953704,2008-06-20,11:36:14
39.98859,116.363358,0,158,39619.4835185185,2008-06-20,11:36:16
39.98859,116.363367,0,158,39619.4835763889,2008-06-20,11:36:21
39.988591,116.363371,0,158,39619.4836342593,2008-06-20,11:36:26
39.988591,116.363371,0,158,39619.4836689815,2008-06-20,11:36:29
39.988592,116.363365,0,158,39619.4836921296,2008-06-20,11:36:31
39.988585,116.363378,0,157,39619.48375,2008-06-20,11:36:36
39.988585,116.363378,0,157,39619.4837847222,2008-06-20,11:36:39
39.988587,116.363383,0,155,39619.4838078704,2008-06-20,11:36:41
39.988584,116.363402,0,153,39619.4838657407,2008-06-20,11:36:46
39.988584,116.363397,0,153,39619.4839236111,2008-06-20,11:36:51
39.988585,116.363391,0,153,39619.4839814815,2008-06-20,11:36:56
39.988584,116.363392,0,153,39619.4840393519,2008-06-20,11:37:01
39.988583,116.363387,0,153,39619.4840972222,2008-06-20,11:37:06
39.988807,116.363407,0,129,39619.4963078704,2008-06-20,11:54:41
39.988866,116.363361,0,129,39619.4963657407,2008-06-20,11:54:46
39.988881,116.363339,0,130,39619.4964236111,2008-06-20,11:54:51
39.988877,116.363321,0,131,39619.4964814815,2008-06-20,11:54:56
39.988848,116.36331,0,132,39619.4965393519,2008-06-20,11:55:01
39.988843,116.3633,0,132,39619.4965972222,2008-06-20,11:55:06
39.988843,116.363291,0,132,39619.4966550926,2008-06-20,11:55:11
39.988843,116.363292,0,133,39619.496712963,2008-06-20,11:55:16
39.988841,116.3633,0,133,39619.4967708333,2008-06-20,11:55:21
39.988841,116.3633,0,133,39619.4968055556,2008-06-20,11:55:24
39.98884,116.363307,0,132,39619.4968287037,2008-06-20,11:55:26
39.988825,116.363334,0,134,39619.4968865741,2008-06-20,11:55:31
39.988816,116.363351,0,134,39619.4969444444,2008-06-20,11:55:36
39.988805,116.363394,0,135,39619.4970023148,2008-06-20,11:55:41
39.988784,116.363402,0,135,39619.4970601852,2008-06-20,11:55:46
39.988784,116.363414,0,135,39619.4971180556,2008-06-20,11:55:51
39.988784,116.363414,0,135,39619.4971527778,2008-06-20,11:55:54
39.988782,116.363422,0,135,39619.4971759259,2008-06-20,11:55:56
39.988781,116.363412,0,135,39619.4972337963,2008-06-20,11:56:01
39.988782,116.363409,0,135,39619.4972916667,2008-06-20,11:56:06
39.988781,116.363405,0,135,39619.497349537,2008-06-20,11:56:11
39.988779,116.363398,0,135,39619.4974074074,2008-06-20,11:56:16
39.988779,116.363398,0,135,39619.4974421296,2008-06-20,11:56:19
39.988776,116.363391,0,135,39619.4974652778,2008-06-20,11:56:21
39.988776,116.363402,0,135,39619.4975231481,2008-06-20,11:56:26
39.988775,116.363401,0,135,39619.4975810185,2008-06-20,11:56:31
39.988775,116.363397,0,136,39619.4976388889,2008-06-20,11:56:36
39.988775,116.363393,0,136,39619.4976967593,2008-06-20,11:56:41
39.988775,116.363395,0,135,39619.4977546296,2008-06-20,11:56:46
39.988774,116.3634,0,136,39619.4978125,2008-06-20,11:56:51
39.988773,116.363401,0,136,39619.4978703704,2008-06-20,11:56:56
39.988771,116.363404,0,136,39619.4979282407,2008-06-20,11:57:01
39.988771,116.363404,0,136,39619.497962963,2008-06-20,11:57:04
39.98877,116.363411,0,136,39619.4979861111,2008-06-20,11:57:06
39.988768,116.363425,0,136,39619.4980439815,2008-06-20,11:57:11
39.988767,116.363436,0,136,39619.4981018519,2008-06-20,11:57:16
39.988767,116.363436,0,136,39619.4981365741,2008-06-20,11:57:19
39.988766,116.363431,0,136,39619.4981597222,2008-06-20,11:57:21
39.98872,116.363424,0,135,39619.4982175926,2008-06-20,11:57:26
39.988711,116.363426,0,136,39619.498275463,2008-06-20,11:57:31
39.988712,116.36342,0,135,39619.4983333333,2008-06-20,11:57:36
39.988712,116.36342,0,135,39619.4983680556,2008-06-20,11:57:39
39.988713,116.363422,0,135,39619.4983912037,2008-06-20,11:57:41
39.988713,116.363433,0,135,39619.4984490741,2008-06-20,11:57:46
39.988713,116.363433,0,135,39619.4984837963,2008-06-20,11:57:49
39.988712,116.363439,0,135,39619.4985069444,2008-06-20,11:57:51
39.988687,116.363474,0,135,39619.4985648148,2008-06-20,11:57:56
39.988651,116.363491,0,135,39619.4986226852,2008-06-20,11:58:01
39.988652,116.363503,0,135,39619.4986805556,2008-06-20,11:58:06
39.988635,116.363549,0,135,39619.4987384259,2008-06-20,11:58:11
39.988603,116.363565,0,134,39619.4987962963,2008-06-20,11:58:16
39.988593,116.363573,0,134,39619.4988541667,2008-06-20,11:58:21
39.988622,116.363554,0,134,39619.498912037,2008-06-20,11:58:26
39.988636,116.363559,0,134,39619.4989699074,2008-06-20,11:58:31
39.988624,116.363548,0,134,39619.4990277778,2008-06-20,11:58:36
39.988596,116.363544,0,134,39619.4990856481,2008-06-20,11:58:41
39.988542,116.363527,0,134,39619.4991435185,2008-06-20,11:58:46
39.98855,116.363466,0,135,39619.4992013889,2008-06-20,11:58:51
39.988541,116.36337,0,135,39619.4992592593,2008-06-20,11:58:56
39.988548,116.363324,0,136,39619.4993171296,2008-06-20,11:59:01
39.988498,116.363285,0,136,39619.499375,2008-06-20,11:59:06
39.988457,116.363241,0,135,39619.4994328704,2008-06-20,11:59:11
39.98846,116.36318,0,135,39619.4994907407,2008-06-20,11:59:16
39.988449,116.36312,0,136,39619.4995486111,2008-06-20,11:59:21
39.988429,116.363121,0,135,39619.4996064815,2008-06-20,11:59:26
39.988361,116.363083,0,135,39619.4996643519,2008-06-20,11:59:31
39.988316,116.363005,0,134,39619.4997222222,2008-06-20,11:59:36
39.988299,116.362924,0,133,39619.4997800926,2008-06-20,11:59:41
39.988278,116.362841,0,137,39619.499837963,2008-06-20,11:59:46
39.988254,116.362782,0,140,39619.4998958333,2008-06-20,11:59:51
39.98828,116.362696,0,141,39619.4999537037,2008-06-20,11:59:56
39.98829,116.362631,0,141,39619.5000115741,2008-06-20,12:00:01
39.988331,116.362529,0,144,39619.5000694444,2008-06-20,12:00:06
39.988326,116.362476,0,147,39619.5001273148,2008-06-20,12:00:11
39.988323,116.36239,0,152,39619.5001851852,2008-06-20,12:00:16
39.988357,116.362272,0,154,39619.5002430556,2008-06-20,12:00:21
39.988372,116.362186,0,156,39619.5003009259,2008-06-20,12:00:26
39.98841,116.362098,0,159,39619.5003587963,2008-06-20,12:00:31
39.988421,116.362019,0,161,39619.5004166667,2008-06-20,12:00:36
39.988417,116.361888,0,162,39619.500474537,2008-06-20,12:00:41
39.988403,116.36179,0,163,39619.5005324074,2008-06-20,12:00:46
39.988295,116.361727,0,164,39619.5005902778,2008-06-20,12:00:51
39.98825,116.361655,0,164,39619.5006481481,2008-06-20,12:00:56
39.988252,116.361581,0,163,39619.5007060185,2008-06-20,12:01:01
39.988283,116.361498,0,166,39619.5007638889,2008-06-20,12:01:06
39.988312,116.361464,0,167,39619.5008217593,2008-06-20,12:01:11
39.98833,116.361411,0,169,39619.5008796296,2008-06-20,12:01:16
39.988374,116.361418,0,170,39619.5009375,2008-06-20,12:01:21
39.988471,116.361376,0,169,39619.5009953704,2008-06-20,12:01:26
39.988506,116.361415,0,161,39619.5010532407,2008-06-20,12:01:31
39.988583,116.361487,0,169,39619.5011111111,2008-06-20,12:01:36
39.988641,116.361488,0,172,39619.5011689815,2008-06-20,12:01:41
39.988701,116.361488,0,175,39619.5012268518,2008-06-20,12:01:46
39.988796,116.361444,0,172,39619.5012847222,2008-06-20,12:01:51
39.988897,116.361433,0,172,39619.5013425926,2008-06-20,12:01:56
39.988979,116.361388,0,169,39619.501400463,2008-06-20,12:02:01
39.989048,116.361386,0,165,39619.5014583333,2008-06-20,12:02:06
39.989085,116.36139,0,165,39619.5015162037,2008-06-20,12:02:11
39.989137,116.361388,0,167,39619.5015740741,2008-06-20,12:02:16
39.989229,116.361339,0,160,39619.5016319444,2008-06-20,12:02:21
39.989284,116.361229,0,152,39619.5016898148,2008-06-20,12:02:26
39.989274,116.361128,0,153,39619.5017476852,2008-06-20,12:02:31
39.989285,116.361061,0,153,39619.5018055556,2008-06-20,12:02:36
39.989282,116.360997,0,153,39619.5018634259,2008-06-20,12:02:41
39.989311,116.360959,0,157,39619.5019212963,2008-06-20,12:02:46
39.989372,116.360946,0,162,39619.5019791667,2008-06-20,12:02:51
39.989426,116.36086,0,167,39619.502037037,2008-06-20,12:02:56
39.989475,116.360779,0,168,39619.5020949074,2008-06-20,12:03:01
39.989478,116.360714,0,168,39619.5021527778,2008-06-20,12:03:06
39.989505,116.360649,0,172,39619.5022106481,2008-06-20,12:03:11
39.989542,116.360632,0,173,39619.5022685185,2008-06-20,12:03:16
39.989555,116.360613,0,175,39619.5023263889,2008-06-20,12:03:21
39.989604,116.360608,0,179,39619.5023842593,2008-06-20,12:03:26
39.989665,116.360569,0,185,39619.5024421296,2008-06-20,12:03:31
39.989687,116.36062,0,184,39619.5025,2008-06-20,12:03:36
39.98975,116.360641,0,188,39619.5025578704,2008-06-20,12:03:41
39.98985,116.360618,0,187,39619.5026157407,2008-06-20,12:03:46
39.989883,116.360676,0,176,39619.5026736111,2008-06-20,12:03:51
39.989969,116.360663,0,175,39619.5027314815,2008-06-20,12:03:56
39.99003,116.360626,0,175,39619.5027893518,2008-06-20,12:04:01
39.990076,116.360627,0,175,39619.5028472222,2008-06-20,12:04:06
39.990266,116.360558,0,171,39619.5029050926,2008-06-20,12:04:11
39.990331,116.360486,0,172,39619.502962963,2008-06-20,12:04:16
39.990342,116.360436,0,160,39619.5030208333,2008-06-20,12:04:21
39.99036,116.360437,0,159,39619.5030787037,2008-06-20,12:04:26
39.99036,116.360452,0,158,39619.5031365741,2008-06-20,12:04:31
39.990364,116.36047,0,158,39619.5031944444,2008-06-20,12:04:36
39.990367,116.360486,0,158,39619.5032523148,2008-06-20,12:04:41
39.990367,116.360486,0,158,39619.503287037,2008-06-20,12:04:44
39.990369,116.360488,0,158,39619.5033101852,2008-06-20,12:04:46
39.990424,116.360424,0,158,39619.5033680556,2008-06-20,12:04:51
39.990535,116.360308,0,159,39619.5034259259,2008-06-20,12:04:56
39.990662,116.360173,0,159,39619.5034837963,2008-06-20,12:05:01
39.990774,116.360105,0,160,39619.5035416667,2008-06-20,12:05:06
39.990862,116.360093,0,161,39619.503599537,2008-06-20,12:05:11
39.99094,116.360066,0,161,39619.5036574074,2008-06-20,12:05:16
39.991016,116.360083,0,162,39619.5037152778,2008-06-20,12:05:21
39.989859,116.359785,0,380,39619.5057986111,2008-06-20,12:08:21
39.989821,116.360011,0,293,39619.5058564815,2008-06-20,12:08:26
39.989619,116.36024,0,165,39619.5059143519,2008-06-20,12:08:31
39.989685,116.360376,0,160,39619.5059722222,2008-06-20,12:08:36
39.989726,116.360533,0,159,39619.5060300926,2008-06-20,12:08:41
39.989792,116.360665,0,158,39619.506087963,2008-06-20,12:08:46
39.989885,116.360751,0,158,39619.5061458333,2008-06-20,12:08:51
39.99,116.360786,0,158,39619.5062037037,2008-06-20,12:08:56
39.990127,116.360827,0,158,39619.5062615741,2008-06-20,12:09:01
39.990279,116.359489,0,449,39619.5140162037,2008-06-20,12:20:11
39.990337,116.359502,0,444,39619.5140740741,2008-06-20,12:20:16
39.990344,116.359515,0,436,39619.5141319444,2008-06-20,12:20:21
39.990335,116.359515,0,430,39619.5141898148,2008-06-20,12:20:26
39.990028,116.359557,0,328,39619.5142476852,2008-06-20,12:20:31
39.991987,116.362374,0,160,39619.5171412037,2008-06-20,12:24:41
39.990799,116.361666,0,160,39619.5171990741,2008-06-20,12:24:46
39.989976,116.361111,0,161,39619.5172569444,2008-06-20,12:24:51
39.989708,116.36104,0,162,39619.5173148148,2008-06-20,12:24:56
39.989549,116.360969,0,162,39619.5174305556,2008-06-20,12:25:06
39.989475,116.360894,0,162,39619.5174884259,2008-06-20,12:25:11
39.989403,116.360811,0,161,39619.5175462963,2008-06-20,12:25:16
39.989327,116.360763,0,161,39619.5176041667,2008-06-20,12:25:21
39.989227,116.360719,0,163,39619.517662037,2008-06-20,12:25:26
39.989147,116.3607,0,168,39619.5177199074,2008-06-20,12:25:31
