# Supplementary material for: Research on differential privacy protection method based on user tendency
Source: PLoS One. 2023 Oct 26;18(10):e0288823. doi: 10.1371/journal.pone.0288823 (PMC10602288; doi:10.1371/journal.pone.0288823)
Supplement: S3 Data — (ZIP) [file pone.0288823.s003.zip › Data 5-3/052/Trajectory/20080621013806.plt]

Geolife trajectory
WGS 84
Altitude is in Feet
Reserved 3
0,2,255,My Track,0,0,2,8421376
0
39.986492,116.360107,0,280,39620.068125,2008-06-21,01:38:06
39.986313,116.360109,0,188,39620.0681828704,2008-06-21,01:38:11
39.986371,116.36013,0,194,39620.0682407407,2008-06-21,01:38:16
39.986295,116.360097,0,144,39620.0682986111,2008-06-21,01:38:21
39.986275,116.360106,0,134,39620.0683564815,2008-06-21,01:38:26
39.986237,116.360107,0,126,39620.0684143519,2008-06-21,01:38:31
39.986161,116.360059,0,93,39620.0684722222,2008-06-21,01:38:36
39.98612,116.36009,0,92,39620.0685300926,2008-06-21,01:38:41
39.986075,116.360225,0,120,39620.068587963,2008-06-21,01:38:46
39.986052,116.360256,0,132,39620.0686458333,2008-06-21,01:38:51
39.98598,116.360287,0,125,39620.0687037037,2008-06-21,01:38:56
39.985958,116.360306,0,131,39620.0687615741,2008-06-21,01:39:01
39.985958,116.360306,0,131,39620.0687962963,2008-06-21,01:39:04
39.985954,116.360305,0,129,39620.0688194444,2008-06-21,01:39:06
39.986134,116.360403,0,195,39620.0688773148,2008-06-21,01:39:11
39.986134,116.360403,0,195,39620.068912037,2008-06-21,01:39:14
39.986132,116.360398,0,201,39620.0689351852,2008-06-21,01:39:16
39.986138,116.360375,0,200,39620.0689930556,2008-06-21,01:39:21
39.986136,116.36039,0,204,39620.0690509259,2008-06-21,01:39:26
39.98613,116.360377,0,205,39620.0691087963,2008-06-21,01:39:31
39.986142,116.360344,0,204,39620.0691666667,2008-06-21,01:39:36
39.986147,116.360297,0,204,39620.069224537,2008-06-21,01:39:41
39.986145,116.360179,0,203,39620.0692824074,2008-06-21,01:39:46
39.986119,116.35986,0,201,39620.0693402778,2008-06-21,01:39:51
39.986096,116.359291,0,198,39620.0693981481,2008-06-21,01:39:56
39.98605,116.358643,0,194,39620.0694560185,2008-06-21,01:40:01
39.986077,116.35788,0,191,39620.0695138889,2008-06-21,01:40:06
39.986098,116.357054,0,186,39620.0695717593,2008-06-21,01:40:11
39.986079,116.356204,0,180,39620.0696296296,2008-06-21,01:40:16
39.986057,116.355311,0,174,39620.0696875,2008-06-21,01:40:21
39.986055,116.354351,0,168,39620.0697453704,2008-06-21,01:40:26
39.986089,116.353509,0,161,39620.0698032407,2008-06-21,01:40:31
39.986097,116.352692,0,155,39620.0698611111,2008-06-21,01:40:36
39.986086,116.351889,0,150,39620.0699189815,2008-06-21,01:40:41
39.986026,116.351241,0,145,39620.0699768519,2008-06-21,01:40:46
39.985994,116.350607,0,140,39620.0700347222,2008-06-21,01:40:51
39.986005,116.350252,0,135,39620.0700925926,2008-06-21,01:40:56
39.98598,116.350205,0,131,39620.070150463,2008-06-21,01:41:01
39.985942,116.350238,0,129,39620.0702083333,2008-06-21,01:41:06
39.985921,116.350046,0,124,39620.0702662037,2008-06-21,01:41:11
39.985883,116.349814,0,120,39620.0703240741,2008-06-21,01:41:16
39.985864,116.349492,0,116,39620.0703819444,2008-06-21,01:41:21
39.985847,116.349067,0,112,39620.0704398148,2008-06-21,01:41:26
39.985837,116.348654,0,108,39620.0704976852,2008-06-21,01:41:31
39.98583,116.348364,0,107,39620.0705555556,2008-06-21,01:41:36
39.985805,116.34815,0,106,39620.0706134259,2008-06-21,01:41:41
39.985766,116.34815,0,105,39620.0706712963,2008-06-21,01:41:46
39.985732,116.348175,0,98,39620.0707291667,2008-06-21,01:41:51
39.985723,116.348172,0,92,39620.070787037,2008-06-21,01:41:56
39.98573,116.348169,0,91,39620.0708449074,2008-06-21,01:42:01
39.98573,116.348169,0,91,39620.0708796296,2008-06-21,01:42:04
39.985732,116.348177,0,91,39620.0709027778,2008-06-21,01:42:06
39.985733,116.348192,0,91,39620.0709606481,2008-06-21,01:42:11
39.985737,116.348177,0,91,39620.0710185185,2008-06-21,01:42:16
39.985739,116.348159,0,92,39620.0710763889,2008-06-21,01:42:21
39.985742,116.348139,0,94,39620.0711342593,2008-06-21,01:42:26
39.985746,116.348126,0,96,39620.0711921296,2008-06-21,01:42:31
39.985753,116.348119,0,98,39620.07125,2008-06-21,01:42:36
39.98576,116.348115,0,101,39620.0713078704,2008-06-21,01:42:41
39.985766,116.348115,0,104,39620.0713657407,2008-06-21,01:42:46
39.985772,116.34811,0,108,39620.0714236111,2008-06-21,01:42:51
39.985772,116.34811,0,108,39620.0714583333,2008-06-21,01:42:54
39.985777,116.348104,0,111,39620.0714814815,2008-06-21,01:42:56
39.985785,116.348055,0,115,39620.0715393518,2008-06-21,01:43:01
39.985794,116.3478,0,118,39620.0715972222,2008-06-21,01:43:06
39.985753,116.347411,0,123,39620.0716550926,2008-06-21,01:43:11
39.98572,116.346985,0,127,39620.071712963,2008-06-21,01:43:16
39.985711,116.346485,0,129,39620.0717708333,2008-06-21,01:43:21
39.985693,116.345909,0,129,39620.0718287037,2008-06-21,01:43:26
39.985685,116.345311,0,132,39620.0718865741,2008-06-21,01:43:31
39.985688,116.34469,0,131,39620.0719444444,2008-06-21,01:43:36
39.985667,116.344102,0,125,39620.0720023148,2008-06-21,01:43:41
39.985706,116.34358,0,115,39620.0720601852,2008-06-21,01:43:46
39.985653,116.34315,0,102,39620.0721180556,2008-06-21,01:43:51
39.985624,116.342596,0,90,39620.0721759259,2008-06-21,01:43:56
39.985602,116.342158,0,79,39620.0722337963,2008-06-21,01:44:01
39.985599,116.34167,0,69,39620.0722916667,2008-06-21,01:44:06
39.985563,116.341149,0,59,39620.072349537,2008-06-21,01:44:11
39.985553,116.340674,0,50,39620.0724074074,2008-06-21,01:44:16
39.985552,116.340283,0,42,39620.0724652778,2008-06-21,01:44:21
39.9856,116.340034,0,37,39620.0725231481,2008-06-21,01:44:26
39.985631,116.339982,0,32,39620.0725810185,2008-06-21,01:44:31
39.985629,116.339955,0,30,39620.0726388889,2008-06-21,01:44:36
39.985606,116.339805,0,28,39620.0726967593,2008-06-21,01:44:41
39.985542,116.339529,0,28,39620.0727546296,2008-06-21,01:44:46
39.985499,116.339068,0,33,39620.0728125,2008-06-21,01:44:51
39.98547,116.338508,0,37,39620.0728703704,2008-06-21,01:44:56
39.985433,116.337867,0,39,39620.0729282407,2008-06-21,01:45:01
39.985402,116.337137,0,41,39620.0729861111,2008-06-21,01:45:06
39.985366,116.336344,0,44,39620.0730439815,2008-06-21,01:45:11
39.985347,116.335496,0,44,39620.0731018518,2008-06-21,01:45:16
39.985339,116.334679,0,44,39620.0731597222,2008-06-21,01:45:21
39.985312,116.333852,0,41,39620.0732175926,2008-06-21,01:45:26
39.985292,116.332982,0,40,39620.073275463,2008-06-21,01:45:31
39.985247,116.332114,0,45,39620.0733333333,2008-06-21,01:45:36
39.985206,116.331218,0,47,39620.0733912037,2008-06-21,01:45:41
39.985173,116.330351,0,53,39620.0734490741,2008-06-21,01:45:46
39.985141,116.329646,0,57,39620.0735069444,2008-06-21,01:45:51
39.985129,116.329104,0,61,39620.0735648148,2008-06-21,01:45:56
39.98513,116.328643,0,69,39620.0736226852,2008-06-21,01:46:01
39.985127,116.328323,0,80,39620.0736805556,2008-06-21,01:46:06
39.985207,116.328112,0,79,39620.0737384259,2008-06-21,01:46:11
39.98524,116.328126,0,89,39620.0737962963,2008-06-21,01:46:16
39.985227,116.32816,0,92,39620.0738541667,2008-06-21,01:46:21
39.985227,116.32816,0,92,39620.0738888889,2008-06-21,01:46:24
39.985228,116.328165,0,92,39620.073912037,2008-06-21,01:46:26
39.985233,116.327928,0,106,39620.0739699074,2008-06-21,01:46:31
39.985236,116.327568,0,124,39620.0740277778,2008-06-21,01:46:36
39.985196,116.327168,0,144,39620.0740856482,2008-06-21,01:46:41
39.98515,116.326716,0,161,39620.0741435185,2008-06-21,01:46:46
39.985093,116.326173,0,173,39620.0742013889,2008-06-21,01:46:51
39.985035,116.3256,0,179,39620.0742592593,2008-06-21,01:46:56
39.985018,116.325276,0,179,39620.0743171296,2008-06-21,01:47:01
39.984982,116.325262,0,179,39620.074375,2008-06-21,01:47:06
39.984982,116.325262,0,179,39620.0744097222,2008-06-21,01:47:09
39.984982,116.325266,0,178,39620.0744328704,2008-06-21,01:47:11
39.984979,116.325233,0,179,39620.0744907407,2008-06-21,01:47:16
39.984958,116.325038,0,179,39620.0745486111,2008-06-21,01:47:21
39.984981,116.324917,0,182,39620.0746064815,2008-06-21,01:47:26
39.984987,116.324907,0,184,39620.0746643519,2008-06-21,01:47:31
39.984933,116.32473,0,183,39620.0747222222,2008-06-21,01:47:36
39.984894,116.324374,0,188,39620.0747800926,2008-06-21,01:47:41
39.984872,116.32393,0,203,39620.074837963,2008-06-21,01:47:46
39.984851,116.323344,0,204,39620.0748958333,2008-06-21,01:47:51
39.984835,116.322895,0,185,39620.0749537037,2008-06-21,01:47:56
39.984873,116.322649,0,171,39620.0750115741,2008-06-21,01:48:01
39.984825,116.322424,0,152,39620.0750694444,2008-06-21,01:48:06
39.984807,116.3222,0,142,39620.0751273148,2008-06-21,01:48:11
39.984801,116.321842,0,140,39620.0751851852,2008-06-21,01:48:16
39.984811,116.321429,0,154,39620.0752430556,2008-06-21,01:48:21
39.984794,116.321102,0,154,39620.0753009259,2008-06-21,01:48:26
39.98477,116.320688,0,160,39620.0753587963,2008-06-21,01:48:31
39.984769,116.320198,0,154,39620.0754166667,2008-06-21,01:48:36
39.984756,116.319637,0,161,39620.075474537,2008-06-21,01:48:41
39.984737,116.319017,0,169,39620.0755324074,2008-06-21,01:48:46
39.984715,116.318399,0,171,39620.0755902778,2008-06-21,01:48:51
39.984701,116.317778,0,174,39620.0756481481,2008-06-21,01:48:56
39.984671,116.317156,0,173,39620.0757060185,2008-06-21,01:49:01
39.984646,116.316615,0,176,39620.0757638889,2008-06-21,01:49:06
39.984599,116.316282,0,184,39620.0758217593,2008-06-21,01:49:11
39.984639,116.316128,0,173,39620.0758796296,2008-06-21,01:49:16
39.984665,116.316183,0,174,39620.0759375,2008-06-21,01:49:21
39.984723,116.316149,0,175,39620.0759953704,2008-06-21,01:49:26
39.984746,116.316074,0,189,39620.0760532407,2008-06-21,01:49:31
39.984763,116.316027,0,200,39620.0761111111,2008-06-21,01:49:36
39.984775,116.315956,0,208,39620.0761689815,2008-06-21,01:49:41
39.984833,116.315908,0,210,39620.0762268519,2008-06-21,01:49:46
39.984923,116.315849,0,205,39620.0762847222,2008-06-21,01:49:51
39.985034,116.315808,0,189,39620.0763425926,2008-06-21,01:49:56
39.985106,116.315804,0,186,39620.076400463,2008-06-21,01:50:01
39.985177,116.315836,0,184,39620.0764583333,2008-06-21,01:50:06
39.985262,116.315833,0,184,39620.0765162037,2008-06-21,01:50:11
39.985329,116.315803,0,179,39620.0765740741,2008-06-21,01:50:16
39.985436,116.315839,0,180,39620.0766319444,2008-06-21,01:50:21
39.985524,116.31585,0,177,39620.0766898148,2008-06-21,01:50:26
39.985579,116.315822,0,181,39620.0767476852,2008-06-21,01:50:31
39.985619,116.315842,0,196,39620.0768055556,2008-06-21,01:50:36
39.985682,116.315851,0,206,39620.0768634259,2008-06-21,01:50:41
39.985754,116.315872,0,208,39620.0769212963,2008-06-21,01:50:46
39.985824,116.315882,0,208,39620.0769791667,2008-06-21,01:50:51
39.985887,116.315931,0,199,39620.077037037,2008-06-21,01:50:56
39.985938,116.31598,0,205,39620.0770949074,2008-06-21,01:51:01
39.98596,116.315974,0,203,39620.0771527778,2008-06-21,01:51:06
39.98596,116.315974,0,203,39620.0771875,2008-06-21,01:51:09
39.985965,116.315973,0,201,39620.0772106481,2008-06-21,01:51:11
39.985947,116.316066,0,208,39620.0772685185,2008-06-21,01:51:16
39.985983,116.316094,0,212,39620.0773263889,2008-06-21,01:51:21
39.985991,116.316107,0,214,39620.0773842593,2008-06-21,01:51:26
39.98599,116.316098,0,215,39620.0774421296,2008-06-21,01:51:31
39.985989,116.316086,0,215,39620.0775,2008-06-21,01:51:36
39.985978,116.316072,0,215,39620.0775578704,2008-06-21,01:51:41
39.985978,116.316094,0,215,39620.0776157407,2008-06-21,01:51:46
39.985978,116.316095,0,215,39620.0776736111,2008-06-21,01:51:51
39.985978,116.316095,0,215,39620.0777083333,2008-06-21,01:51:54
39.985977,116.316089,0,215,39620.0777314815,2008-06-21,01:51:56
39.985975,116.316078,0,215,39620.0777893519,2008-06-21,01:52:01
39.985962,116.316054,0,215,39620.0778472222,2008-06-21,01:52:06
