# Supplementary material for: Research on differential privacy protection method based on user tendency
Source: PLoS One. 2023 Oct 26;18(10):e0288823. doi: 10.1371/journal.pone.0288823 (PMC10602288; doi:10.1371/journal.pone.0288823)
Supplement: S3 Data — (ZIP) [file pone.0288823.s003.zip › Data 5-3/052/Trajectory/20080621101507.plt]

Geolife trajectory
WGS 84
Altitude is in Feet
Reserved 3
0,2,255,My Track,0,0,2,8421376
0
39.985306,116.299072,0,492,39620.4271643519,2008-06-21,10:15:07
39.985305,116.299084,0,492,39620.4272222222,2008-06-21,10:15:12
39.985311,116.299107,0,492,39620.4272800926,2008-06-21,10:15:17
39.985256,116.299103,0,491,39620.427337963,2008-06-21,10:15:22
39.985224,116.299091,0,491,39620.4273958333,2008-06-21,10:15:27
39.985233,116.299116,0,491,39620.4274537037,2008-06-21,10:15:32
39.985268,116.299303,0,492,39620.4275115741,2008-06-21,10:15:37
39.985274,116.299374,0,492,39620.4275694444,2008-06-21,10:15:42
39.985349,116.299515,0,494,39620.4276273148,2008-06-21,10:15:47
39.985341,116.299554,0,495,39620.4276851852,2008-06-21,10:15:52
39.985346,116.299573,0,496,39620.4277430556,2008-06-21,10:15:57
39.985346,116.299573,0,496,39620.4277777778,2008-06-21,10:16:00
39.985342,116.299579,0,498,39620.4278009259,2008-06-21,10:16:02
39.98534,116.299627,0,499,39620.4278587963,2008-06-21,10:16:07
39.985312,116.299668,0,501,39620.4279166667,2008-06-21,10:16:12
39.985313,116.299732,0,503,39620.427974537,2008-06-21,10:16:17
39.985303,116.299827,0,505,39620.4280324074,2008-06-21,10:16:22
39.985317,116.299875,0,507,39620.4280902778,2008-06-21,10:16:27
39.985279,116.299914,0,510,39620.4281481481,2008-06-21,10:16:32
39.985277,116.299953,0,513,39620.4282060185,2008-06-21,10:16:37
39.985282,116.300015,0,516,39620.4282638889,2008-06-21,10:16:42
39.985281,116.300054,0,519,39620.4283217593,2008-06-21,10:16:47
39.985297,116.300113,0,521,39620.4283796296,2008-06-21,10:16:52
39.985297,116.300147,0,525,39620.4284375,2008-06-21,10:16:57
39.985327,116.300248,0,528,39620.4284953704,2008-06-21,10:17:02
39.98533,116.300289,0,531,39620.4285532407,2008-06-21,10:17:07
39.985338,116.300336,0,534,39620.4286111111,2008-06-21,10:17:12
39.98534,116.300396,0,537,39620.4286689815,2008-06-21,10:17:17
39.985343,116.300448,0,540,39620.4287268519,2008-06-21,10:17:22
39.985329,116.300506,0,543,39620.4287847222,2008-06-21,10:17:27
39.985312,116.30057,0,547,39620.4288425926,2008-06-21,10:17:32
39.98531,116.300616,0,550,39620.428900463,2008-06-21,10:17:37
39.985328,116.300622,0,554,39620.4289583333,2008-06-21,10:17:42
39.985336,116.300718,0,558,39620.4290162037,2008-06-21,10:17:47
39.985323,116.300836,0,561,39620.4290740741,2008-06-21,10:17:52
39.985326,116.300961,0,565,39620.4291319444,2008-06-21,10:17:57
39.985302,116.301045,0,569,39620.4291898148,2008-06-21,10:18:02
39.985328,116.30107,0,573,39620.4292476852,2008-06-21,10:18:07
39.985316,116.301223,0,577,39620.4293055556,2008-06-21,10:18:12
39.98532,116.301254,0,581,39620.4293634259,2008-06-21,10:18:17
39.985355,116.301219,0,583,39620.4294212963,2008-06-21,10:18:22
39.985342,116.301236,0,584,39620.4294791667,2008-06-21,10:18:27
39.985333,116.301315,0,584,39620.429537037,2008-06-21,10:18:32
39.98532,116.301355,0,584,39620.4295949074,2008-06-21,10:18:37
39.985312,116.301405,0,584,39620.4296527778,2008-06-21,10:18:42
39.985353,116.301442,0,585,39620.4297106481,2008-06-21,10:18:47
39.985381,116.301545,0,586,39620.4297685185,2008-06-21,10:18:52
39.985368,116.301609,0,586,39620.4298263889,2008-06-21,10:18:57
39.985357,116.301676,0,586,39620.4298842593,2008-06-21,10:19:02
39.985342,116.301771,0,587,39620.4299421296,2008-06-21,10:19:07
39.985354,116.301834,0,587,39620.43,2008-06-21,10:19:12
39.985356,116.301922,0,588,39620.4300578704,2008-06-21,10:19:17
39.985364,116.301976,0,589,39620.4301157407,2008-06-21,10:19:22
39.985394,116.30208,0,590,39620.4301736111,2008-06-21,10:19:27
39.985368,116.302183,0,591,39620.4302314815,2008-06-21,10:19:32
39.985367,116.302244,0,593,39620.4302893518,2008-06-21,10:19:37
39.985382,116.302287,0,594,39620.4303472222,2008-06-21,10:19:42
39.985389,116.302322,0,595,39620.4304050926,2008-06-21,10:19:47
39.985411,116.302372,0,597,39620.430462963,2008-06-21,10:19:52
39.985438,116.302455,0,599,39620.4305208333,2008-06-21,10:19:57
39.985459,116.302512,0,600,39620.4305787037,2008-06-21,10:20:02
39.985455,116.302618,0,601,39620.4306365741,2008-06-21,10:20:07
39.985414,116.302641,0,603,39620.4306944444,2008-06-21,10:20:12
39.98541,116.302714,0,604,39620.4307523148,2008-06-21,10:20:17
39.98541,116.302844,0,606,39620.4308101852,2008-06-21,10:20:22
39.985406,116.302912,0,608,39620.4308680556,2008-06-21,10:20:27
39.985418,116.302961,0,609,39620.4309259259,2008-06-21,10:20:32
39.985417,116.303013,0,611,39620.4309837963,2008-06-21,10:20:37
39.985425,116.303053,0,613,39620.4310416667,2008-06-21,10:20:42
39.98543,116.303116,0,615,39620.431099537,2008-06-21,10:20:47
39.985448,116.303211,0,617,39620.4311574074,2008-06-21,10:20:52
39.985477,116.303271,0,619,39620.4312152778,2008-06-21,10:20:57
39.985477,116.303271,0,619,39620.43125,2008-06-21,10:21:00
39.985482,116.303268,0,621,39620.4312731481,2008-06-21,10:21:02
39.985481,116.303288,0,623,39620.4313310185,2008-06-21,10:21:07
39.985439,116.303335,0,626,39620.4313888889,2008-06-21,10:21:12
39.985467,116.303454,0,628,39620.4314467593,2008-06-21,10:21:17
39.985469,116.303576,0,630,39620.4315046296,2008-06-21,10:21:22
39.985467,116.303618,0,633,39620.4315625,2008-06-21,10:21:27
39.985472,116.303646,0,635,39620.4316203704,2008-06-21,10:21:32
39.985459,116.303692,0,637,39620.4316782407,2008-06-21,10:21:37
39.985449,116.30378,0,640,39620.4317361111,2008-06-21,10:21:42
39.985465,116.30382,0,642,39620.4317939815,2008-06-21,10:21:47
39.98545,116.30391,0,644,39620.4318518518,2008-06-21,10:21:52
39.985458,116.304005,0,647,39620.4319097222,2008-06-21,10:21:57
39.98547,116.304082,0,649,39620.4319675926,2008-06-21,10:22:02
39.985498,116.304118,0,652,39620.432025463,2008-06-21,10:22:07
39.985486,116.304188,0,654,39620.4320833333,2008-06-21,10:22:12
39.985476,116.304246,0,657,39620.4321412037,2008-06-21,10:22:17
39.985469,116.30429,0,660,39620.4321990741,2008-06-21,10:22:22
39.985484,116.304377,0,663,39620.4322569444,2008-06-21,10:22:27
39.985498,116.304413,0,666,39620.4323148148,2008-06-21,10:22:32
39.985492,116.304456,0,670,39620.4323726852,2008-06-21,10:22:37
39.985488,116.30452,0,673,39620.4324305556,2008-06-21,10:22:42
39.985476,116.304555,0,676,39620.4324884259,2008-06-21,10:22:47
39.985479,116.3046,0,680,39620.4325462963,2008-06-21,10:22:52
39.985524,116.304662,0,683,39620.4326041667,2008-06-21,10:22:57
39.985513,116.304757,0,686,39620.432662037,2008-06-21,10:23:02
39.985509,116.304807,0,686,39620.4327199074,2008-06-21,10:23:07
39.98548,116.304896,0,687,39620.4327777778,2008-06-21,10:23:12
39.98549,116.304977,0,689,39620.4328356481,2008-06-21,10:23:17
39.985511,116.305103,0,690,39620.4328935185,2008-06-21,10:23:22
39.985534,116.305158,0,692,39620.4329513889,2008-06-21,10:23:27
39.985182,116.305791,0,55,39620.4330092593,2008-06-21,10:23:32
39.985157,116.305809,0,65,39620.4330671296,2008-06-21,10:23:37
39.985111,116.305882,0,73,39620.433125,2008-06-21,10:23:42
39.98511,116.305894,0,78,39620.4331828704,2008-06-21,10:23:47
39.985136,116.305941,0,83,39620.4332407407,2008-06-21,10:23:52
39.985167,116.30601,0,90,39620.4332986111,2008-06-21,10:23:57
39.985187,116.306093,0,94,39620.4333564815,2008-06-21,10:24:02
39.985241,116.306146,0,101,39620.4334143519,2008-06-21,10:24:07
39.985263,116.306249,0,103,39620.4334722222,2008-06-21,10:24:12
39.985286,116.306299,0,108,39620.4335300926,2008-06-21,10:24:17
39.985283,116.306358,0,111,39620.433587963,2008-06-21,10:24:22
39.985277,116.306402,0,114,39620.4336458333,2008-06-21,10:24:27
39.985296,116.306462,0,118,39620.4337037037,2008-06-21,10:24:32
39.985323,116.306546,0,124,39620.4337615741,2008-06-21,10:24:37
39.985287,116.306634,0,128,39620.4338194444,2008-06-21,10:24:42
39.985276,116.306684,0,131,39620.4338773148,2008-06-21,10:24:47
39.985248,116.306706,0,131,39620.4339351852,2008-06-21,10:24:52
39.98525,116.306724,0,133,39620.4339930556,2008-06-21,10:24:57
39.985252,116.306751,0,134,39620.4340509259,2008-06-21,10:25:02
39.985256,116.306801,0,136,39620.4341087963,2008-06-21,10:25:07
39.985254,116.306845,0,137,39620.4341666667,2008-06-21,10:25:12
39.985256,116.30689,0,138,39620.434224537,2008-06-21,10:25:17
39.985262,116.306913,0,140,39620.4342824074,2008-06-21,10:25:22
39.985257,116.306913,0,141,39620.4343402778,2008-06-21,10:25:27
39.985256,116.306916,0,141,39620.4343981481,2008-06-21,10:25:32
39.985256,116.306916,0,141,39620.4344328704,2008-06-21,10:25:35
39.98525,116.306914,0,141,39620.4344560185,2008-06-21,10:25:37
39.985235,116.306884,0,141,39620.4345138889,2008-06-21,10:25:42
39.985203,116.306837,0,143,39620.4345717593,2008-06-21,10:25:47
39.985185,116.306792,0,145,39620.4346296296,2008-06-21,10:25:52
39.985171,116.306781,0,146,39620.4346875,2008-06-21,10:25:57
39.985124,116.306737,0,148,39620.4347453704,2008-06-21,10:26:02
39.985051,116.306692,0,149,39620.4348032407,2008-06-21,10:26:07
39.984939,116.306671,0,151,39620.4348611111,2008-06-21,10:26:12
39.984784,116.30665,0,152,39620.4349189815,2008-06-21,10:26:17
39.984652,116.30665,0,154,39620.4349768519,2008-06-21,10:26:22
39.993421,116.306669,0,217,39620.4366550926,2008-06-21,10:28:47
39.988254,116.30365,0,215,39620.436712963,2008-06-21,10:28:52
39.987705,116.303248,0,214,39620.4367708333,2008-06-21,10:28:57
39.987091,116.302845,0,208,39620.4368287037,2008-06-21,10:29:02
39.986905,116.302625,0,208,39620.4368865741,2008-06-21,10:29:07
39.986839,116.302516,0,208,39620.4369444444,2008-06-21,10:29:12
39.986803,116.302444,0,208,39620.4370023148,2008-06-21,10:29:17
39.98677,116.30242,0,208,39620.4370601852,2008-06-21,10:29:22
39.98673,116.302407,0,208,39620.4371180556,2008-06-21,10:29:27
39.986697,116.302368,0,208,39620.4371759259,2008-06-21,10:29:32
39.986656,116.302347,0,208,39620.4372337963,2008-06-21,10:29:37
39.986629,116.302296,0,209,39620.4372916667,2008-06-21,10:29:42
39.98661,116.302253,0,209,39620.437349537,2008-06-21,10:29:47
39.986591,116.302234,0,210,39620.4374074074,2008-06-21,10:29:52
39.986565,116.302212,0,210,39620.4374652778,2008-06-21,10:29:57
39.986547,116.302214,0,211,39620.4375231481,2008-06-21,10:30:02
39.986521,116.302237,0,212,39620.4375810185,2008-06-21,10:30:07
39.986475,116.30224,0,212,39620.4376388889,2008-06-21,10:30:12
39.987121,116.306822,0,315,39620.4508912037,2008-06-21,10:49:17
39.987303,116.306979,0,218,39620.4510069444,2008-06-21,10:49:27
39.987289,116.306979,0,218,39620.4510648148,2008-06-21,10:49:32
39.987277,116.306974,0,218,39620.4511226852,2008-06-21,10:49:37
39.987263,116.306967,0,218,39620.4511805556,2008-06-21,10:49:42
39.98725,116.306959,0,218,39620.4512384259,2008-06-21,10:49:47
39.98723,116.306949,0,218,39620.451412037,2008-06-21,10:50:02
39.985094,116.305186,0,183,39620.5311689815,2008-06-21,12:44:53
39.984921,116.305125,0,179,39620.5312268519,2008-06-21,12:44:58
39.984932,116.305073,0,92,39620.5312847222,2008-06-21,12:45:03
39.984991,116.305086,0,118,39620.5313425926,2008-06-21,12:45:08
39.985073,116.305115,0,138,39620.531400463,2008-06-21,12:45:13
39.985153,116.305144,0,144,39620.5314583333,2008-06-21,12:45:18
39.98518,116.305157,0,136,39620.5315162037,2008-06-21,12:45:23
39.98518,116.305157,0,136,39620.5315509259,2008-06-21,12:45:26
39.985174,116.305156,0,137,39620.5315740741,2008-06-21,12:45:28
39.985152,116.305164,0,141,39620.5316319444,2008-06-21,12:45:33
39.985134,116.305179,0,147,39620.5316898148,2008-06-21,12:45:38
39.985121,116.305178,0,149,39620.5317476852,2008-06-21,12:45:43
39.98511,116.30519,0,153,39620.5318055556,2008-06-21,12:45:48
39.985134,116.305268,0,159,39620.5318634259,2008-06-21,12:45:53
39.985188,116.305339,0,163,39620.5319212963,2008-06-21,12:45:58
39.985196,116.305405,0,170,39620.5319791667,2008-06-21,12:46:03
39.985199,116.30548,0,180,39620.532037037,2008-06-21,12:46:08
39.985175,116.30552,0,195,39620.5320949074,2008-06-21,12:46:13
39.985178,116.305601,0,200,39620.5321527778,2008-06-21,12:46:18
39.985165,116.305644,0,203,39620.5322106481,2008-06-21,12:46:23
39.985137,116.305704,0,206,39620.5322685185,2008-06-21,12:46:28
39.985134,116.30574,0,210,39620.5323263889,2008-06-21,12:46:33
39.985145,116.305793,0,212,39620.5323842593,2008-06-21,12:46:38
39.985128,116.305845,0,215,39620.5324421296,2008-06-21,12:46:43
39.9851,116.305909,0,217,39620.5325,2008-06-21,12:46:48
39.985108,116.305955,0,219,39620.5325578704,2008-06-21,12:46:53
39.985105,116.305993,0,223,39620.5326157407,2008-06-21,12:46:58
39.985114,116.306048,0,227,39620.5326736111,2008-06-21,12:47:03
39.985086,116.306111,0,231,39620.5327314815,2008-06-21,12:47:08
39.98508,116.306178,0,235,39620.5327893518,2008-06-21,12:47:13
39.985106,116.306265,0,237,39620.5328472222,2008-06-21,12:47:18
39.985129,116.306302,0,239,39620.5329050926,2008-06-21,12:47:23
39.985128,116.306331,0,240,39620.532962963,2008-06-21,12:47:28
39.985146,116.30636,0,243,39620.5330208333,2008-06-21,12:47:33
39.985156,116.306378,0,245,39620.5330787037,2008-06-21,12:47:38
39.985164,116.306421,0,248,39620.5331365741,2008-06-21,12:47:43
39.985165,116.306462,0,250,39620.5331944444,2008-06-21,12:47:48
39.985156,116.306522,0,251,39620.5332523148,2008-06-21,12:47:53
39.985176,116.306584,0,251,39620.5333101852,2008-06-21,12:47:58
39.985162,116.306661,0,251,39620.5333680556,2008-06-21,12:48:03
39.985066,116.306706,0,165,39620.5334259259,2008-06-21,12:48:08
39.985153,116.306755,0,159,39620.5334837963,2008-06-21,12:48:13
39.985215,116.30674,0,167,39620.5335416667,2008-06-21,12:48:18
39.985161,116.306796,0,165,39620.533599537,2008-06-21,12:48:23
39.985176,116.306838,0,174,39620.5336574074,2008-06-21,12:48:28
39.985191,116.306886,0,179,39620.5337152778,2008-06-21,12:48:33
39.98518,116.306932,0,185,39620.5337731481,2008-06-21,12:48:38
39.985167,116.306983,0,189,39620.5338310185,2008-06-21,12:48:43
39.985151,116.307038,0,193,39620.5338888889,2008-06-21,12:48:48
39.985132,116.307084,0,198,39620.5339467593,2008-06-21,12:48:53
39.985107,116.307131,0,203,39620.5340046296,2008-06-21,12:48:58
39.985148,116.307171,0,207,39620.5340625,2008-06-21,12:49:03
39.985149,116.307222,0,210,39620.5341203704,2008-06-21,12:49:08
39.985155,116.307264,0,213,39620.5341782407,2008-06-21,12:49:13
39.985149,116.307316,0,216,39620.5342361111,2008-06-21,12:49:18
39.985154,116.30737,0,220,39620.5342939815,2008-06-21,12:49:23
39.985162,116.30743,0,222,39620.5343518518,2008-06-21,12:49:28
39.985181,116.30745,0,224,39620.5344097222,2008-06-21,12:49:33
39.985181,116.307488,0,223,39620.5344675926,2008-06-21,12:49:38
39.985205,116.307504,0,224,39620.534525463,2008-06-21,12:49:43
39.985203,116.307554,0,226,39620.5345833333,2008-06-21,12:49:48
39.985208,116.307616,0,229,39620.5346412037,2008-06-21,12:49:53
39.985226,116.307663,0,232,39620.5346990741,2008-06-21,12:49:58
39.985257,116.307729,0,237,39620.5347569444,2008-06-21,12:50:03
39.985261,116.30779,0,243,39620.5348148148,2008-06-21,12:50:08
39.985267,116.307837,0,248,39620.5348726852,2008-06-21,12:50:13
39.98525,116.307899,0,251,39620.5349305556,2008-06-21,12:50:18
39.985223,116.307993,0,249,39620.5349884259,2008-06-21,12:50:23
39.985261,116.308056,0,245,39620.5350462963,2008-06-21,12:50:28
39.98528,116.308079,0,243,39620.5351041667,2008-06-21,12:50:33
39.985261,116.308157,0,240,39620.535162037,2008-06-21,12:50:38
39.985263,116.308191,0,240,39620.5352199074,2008-06-21,12:50:43
39.985248,116.308251,0,241,39620.5352777778,2008-06-21,12:50:48
39.985244,116.308303,0,243,39620.5353356482,2008-06-21,12:50:53
39.985248,116.308351,0,246,39620.5353935185,2008-06-21,12:50:58
39.985235,116.308394,0,250,39620.5354513889,2008-06-21,12:51:03
39.985239,116.308439,0,253,39620.5355092593,2008-06-21,12:51:08
39.985224,116.308523,0,254,39620.5355671296,2008-06-21,12:51:13
39.985201,116.308585,0,253,39620.535625,2008-06-21,12:51:18
39.985148,116.308646,0,240,39620.5356828704,2008-06-21,12:51:23
39.98515,116.308687,0,235,39620.5357407407,2008-06-21,12:51:28
39.98512,116.308758,0,224,39620.5357986111,2008-06-21,12:51:33
39.985127,116.308814,0,222,39620.5358564815,2008-06-21,12:51:38
39.985145,116.308843,0,218,39620.5359143519,2008-06-21,12:51:43
39.985123,116.308921,0,206,39620.5359722222,2008-06-21,12:51:48
39.985119,116.308935,0,202,39620.5360300926,2008-06-21,12:51:53
39.985119,116.308935,0,202,39620.5360648148,2008-06-21,12:51:56
39.985123,116.308936,0,187,39620.536087963,2008-06-21,12:51:58
39.985144,116.308975,0,184,39620.5361458333,2008-06-21,12:52:03
39.985153,116.309023,0,181,39620.5362037037,2008-06-21,12:52:08
39.985143,116.30905,0,181,39620.5362615741,2008-06-21,12:52:13
39.985144,116.309078,0,180,39620.5363194444,2008-06-21,12:52:18
39.985156,116.309105,0,181,39620.5363773148,2008-06-21,12:52:23
39.985182,116.30917,0,180,39620.5364351852,2008-06-21,12:52:28
39.985227,116.309252,0,179,39620.5364930556,2008-06-21,12:52:33
39.985242,116.309322,0,179,39620.5365509259,2008-06-21,12:52:38
39.985231,116.309362,0,180,39620.5366087963,2008-06-21,12:52:43
39.985235,116.309383,0,179,39620.5366666667,2008-06-21,12:52:48
39.985234,116.309438,0,179,39620.536724537,2008-06-21,12:52:53
39.985172,116.309496,0,177,39620.5367824074,2008-06-21,12:52:58
39.985112,116.309583,0,161,39620.5368402778,2008-06-21,12:53:03
39.985076,116.309596,0,155,39620.5368981481,2008-06-21,12:53:08
39.985076,116.309596,0,155,39620.5369328704,2008-06-21,12:53:11
39.985068,116.309596,0,148,39620.5369560185,2008-06-21,12:53:13
39.98501,116.309639,0,143,39620.5370138889,2008-06-21,12:53:18
39.984981,116.309618,0,137,39620.5370717593,2008-06-21,12:53:23
39.984984,116.309638,0,134,39620.5371296296,2008-06-21,12:53:28
39.98496,116.309662,0,136,39620.5371875,2008-06-21,12:53:33
39.984919,116.309675,0,134,39620.5372453704,2008-06-21,12:53:38
39.98484,116.309688,0,130,39620.5373032407,2008-06-21,12:53:43
39.984802,116.309683,0,129,39620.5373611111,2008-06-21,12:53:48
39.984762,116.3097,0,135,39620.5374189815,2008-06-21,12:53:53
39.984718,116.309714,0,139,39620.5374768519,2008-06-21,12:53:58
39.984668,116.309699,0,147,39620.5375347222,2008-06-21,12:54:03
39.984631,116.309691,0,151,39620.5375925926,2008-06-21,12:54:08
39.984575,116.309701,0,155,39620.537650463,2008-06-21,12:54:13
39.98453,116.309744,0,160,39620.5377083333,2008-06-21,12:54:18
39.984492,116.309755,0,164,39620.5377662037,2008-06-21,12:54:23
39.984434,116.3098,0,168,39620.5378240741,2008-06-21,12:54:28
39.984391,116.309858,0,173,39620.5378819444,2008-06-21,12:54:33
39.9844,116.309836,0,175,39620.5379398148,2008-06-21,12:54:38
39.984417,116.309827,0,179,39620.5379976852,2008-06-21,12:54:43
39.984428,116.309781,0,184,39620.5380555556,2008-06-21,12:54:48
39.984406,116.309802,0,177,39620.5381134259,2008-06-21,12:54:53
39.984343,116.309818,0,167,39620.5381712963,2008-06-21,12:54:58
39.984282,116.309805,0,156,39620.5382291667,2008-06-21,12:55:03
39.984257,116.309777,0,148,39620.538287037,2008-06-21,12:55:08
39.98424,116.309779,0,138,39620.5383449074,2008-06-21,12:55:13
39.984213,116.309784,0,134,39620.5384027778,2008-06-21,12:55:18
39.984164,116.309786,0,128,39620.5384606481,2008-06-21,12:55:23
39.984114,116.30977,0,120,39620.5385185185,2008-06-21,12:55:28
39.98408,116.309765,0,115,39620.5385763889,2008-06-21,12:55:33
39.984026,116.30979,0,110,39620.5386342593,2008-06-21,12:55:38
39.983909,116.309795,0,106,39620.5386921296,2008-06-21,12:55:43
39.983867,116.30974,0,98,39620.53875,2008-06-21,12:55:48
39.983833,116.3097,0,96,39620.5388078704,2008-06-21,12:55:53
39.983817,116.309669,0,95,39620.5388657407,2008-06-21,12:55:58
39.983823,116.309629,0,100,39620.5389236111,2008-06-21,12:56:03
39.983824,116.309585,0,102,39620.5389814815,2008-06-21,12:56:08
39.983839,116.309568,0,101,39620.5390393519,2008-06-21,12:56:13
39.983848,116.309567,0,102,39620.5390972222,2008-06-21,12:56:18
39.983855,116.30949,0,106,39620.5391550926,2008-06-21,12:56:23
39.983866,116.309406,0,108,39620.539212963,2008-06-21,12:56:28
39.983883,116.309363,0,111,39620.5392708333,2008-06-21,12:56:33
39.983887,116.309313,0,115,39620.5393287037,2008-06-21,12:56:38
39.983858,116.309215,0,119,39620.5393865741,2008-06-21,12:56:43
39.98385,116.309155,0,123,39620.5394444444,2008-06-21,12:56:48
39.983822,116.309088,0,126,39620.5395023148,2008-06-21,12:56:53
39.983828,116.309042,0,129,39620.5395601852,2008-06-21,12:56:58
39.983819,116.30897,0,133,39620.5396180556,2008-06-21,12:57:03
39.983829,116.308918,0,138,39620.5396759259,2008-06-21,12:57:08
39.983841,116.308895,0,139,39620.5397337963,2008-06-21,12:57:13
39.983841,116.308895,0,139,39620.5397685185,2008-06-21,12:57:16
39.983848,116.308894,0,140,39620.5397916667,2008-06-21,12:57:18
39.983797,116.30888,0,150,39620.539849537,2008-06-21,12:57:23
39.983769,116.308847,0,150,39620.5399074074,2008-06-21,12:57:28
39.983755,116.308805,0,152,39620.5399652778,2008-06-21,12:57:33
39.983756,116.308732,0,153,39620.5400231481,2008-06-21,12:57:38
39.983786,116.308654,0,153,39620.5400810185,2008-06-21,12:57:43
39.983829,116.308563,0,152,39620.5401388889,2008-06-21,12:57:48
39.983842,116.308493,0,153,39620.5401967593,2008-06-21,12:57:53
39.983858,116.308429,0,155,39620.5402546296,2008-06-21,12:57:58
39.983857,116.308351,0,157,39620.5403125,2008-06-21,12:58:03
39.983848,116.308279,0,159,39620.5403703704,2008-06-21,12:58:08
39.983861,116.308209,0,162,39620.5404282407,2008-06-21,12:58:13
39.983859,116.308151,0,164,39620.5404861111,2008-06-21,12:58:18
39.983848,116.308099,0,166,39620.5405439815,2008-06-21,12:58:23
39.983891,116.308027,0,167,39620.5406018518,2008-06-21,12:58:28
39.983797,116.307863,0,167,39620.5406597222,2008-06-21,12:58:33
39.983842,116.307828,0,167,39620.5407175926,2008-06-21,12:58:38
39.983842,116.307829,0,167,39620.540775463,2008-06-21,12:58:43
39.983842,116.307829,0,167,39620.5408101852,2008-06-21,12:58:46
39.983839,116.307826,0,168,39620.5408333333,2008-06-21,12:58:48
39.983822,116.307757,0,167,39620.5408912037,2008-06-21,12:58:53
39.983812,116.307713,0,167,39620.5409490741,2008-06-21,12:58:58
39.983784,116.307656,0,166,39620.5410069444,2008-06-21,12:59:03
39.983755,116.307611,0,166,39620.5410648148,2008-06-21,12:59:08
39.983701,116.307577,0,164,39620.5411226852,2008-06-21,12:59:13
39.983674,116.307567,0,163,39620.5411805556,2008-06-21,12:59:18
39.983637,116.307533,0,163,39620.5412384259,2008-06-21,12:59:23
39.983605,116.307516,0,163,39620.5412962963,2008-06-21,12:59:28
39.98359,116.307558,0,164,39620.5413541667,2008-06-21,12:59:33
39.983555,116.307583,0,166,39620.541412037,2008-06-21,12:59:38
39.983519,116.307627,0,166,39620.5414699074,2008-06-21,12:59:43
39.983481,116.307656,0,166,39620.5415277778,2008-06-21,12:59:48
39.983414,116.307686,0,167,39620.5415856481,2008-06-21,12:59:53
39.983361,116.307683,0,167,39620.5416435185,2008-06-21,12:59:58
39.983314,116.307696,0,167,39620.5417013889,2008-06-21,13:00:03
39.983272,116.307718,0,166,39620.5417592593,2008-06-21,13:00:08
39.983227,116.307756,0,166,39620.5418171296,2008-06-21,13:00:13
39.983174,116.307742,0,165,39620.541875,2008-06-21,13:00:18
39.983094,116.307719,0,165,39620.5419328704,2008-06-21,13:00:23
39.982875,116.307682,0,166,39620.5419907407,2008-06-21,13:00:28
39.9828,116.307628,0,166,39620.5420486111,2008-06-21,13:00:33
39.9827,116.307543,0,167,39620.5421064815,2008-06-21,13:00:38
39.982658,116.307472,0,168,39620.5421643518,2008-06-21,13:00:43
39.982617,116.307429,0,169,39620.5422222222,2008-06-21,13:00:48
39.982574,116.307392,0,171,39620.5422800926,2008-06-21,13:00:53
39.982544,116.307389,0,173,39620.542337963,2008-06-21,13:00:58
39.982498,116.307345,0,173,39620.5423958333,2008-06-21,13:01:03
39.982478,116.307365,0,175,39620.5424537037,2008-06-21,13:01:08
39.982441,116.30735,0,176,39620.5425115741,2008-06-21,13:01:13
39.982411,116.30735,0,177,39620.5425694444,2008-06-21,13:01:18
39.982356,116.307383,0,178,39620.5426273148,2008-06-21,13:01:23
39.982307,116.3074,0,179,39620.5426851852,2008-06-21,13:01:28
39.982255,116.307391,0,180,39620.5427430556,2008-06-21,13:01:33
39.982209,116.30739,0,182,39620.5428009259,2008-06-21,13:01:38
39.982168,116.307391,0,184,39620.5428587963,2008-06-21,13:01:43
39.982114,116.307443,0,188,39620.5429166667,2008-06-21,13:01:48
39.982063,116.30747,0,191,39620.542974537,2008-06-21,13:01:53
39.98202,116.307464,0,197,39620.5430324074,2008-06-21,13:01:58
39.981996,116.307418,0,197,39620.5430902778,2008-06-21,13:02:03
39.981996,116.307418,0,197,39620.543125,2008-06-21,13:02:06
39.981989,116.307416,0,198,39620.5431481482,2008-06-21,13:02:08
39.981973,116.307426,0,198,39620.5432060185,2008-06-21,13:02:13
39.981938,116.30746,0,196,39620.5432638889,2008-06-21,13:02:18
39.981876,116.307515,0,196,39620.5433217593,2008-06-21,13:02:23
39.981776,116.307542,0,198,39620.5433796296,2008-06-21,13:02:28
39.981689,116.307565,0,200,39620.5434375,2008-06-21,13:02:33
39.981623,116.307582,0,202,39620.5434953704,2008-06-21,13:02:38
39.981594,116.307567,0,203,39620.5435532407,2008-06-21,13:02:43
39.984852,116.308361,0,-397,39620.6722569444,2008-06-21,16:08:03
39.985464,116.308515,0,-304,39620.6723148148,2008-06-21,16:08:08
39.985559,116.308451,0,-254,39620.6723726852,2008-06-21,16:08:13
39.985511,116.308419,0,-264,39620.6724305556,2008-06-21,16:08:18
39.985464,116.308376,0,-267,39620.6724884259,2008-06-21,16:08:23
39.985458,116.30825,0,-266,39620.6725462963,2008-06-21,16:08:28
39.98542,116.308166,0,-267,39620.6726041667,2008-06-21,16:08:33
39.985349,116.308152,0,-271,39620.672662037,2008-06-21,16:08:38
39.985263,116.308135,0,-274,39620.6727199074,2008-06-21,16:08:43
39.985185,116.308164,0,-278,39620.6727777778,2008-06-21,16:08:48
39.985109,116.308146,0,-279,39620.6728356481,2008-06-21,16:08:53
39.985091,116.308122,0,-281,39620.6728935185,2008-06-21,16:08:58
39.985085,116.308381,0,-284,39620.6729513889,2008-06-21,16:09:03
39.985052,116.308868,0,-287,39620.6730092593,2008-06-21,16:09:08
39.985058,116.309499,0,-290,39620.6730671296,2008-06-21,16:09:13
39.985041,116.310292,0,-293,39620.673125,2008-06-21,16:09:18
39.985045,116.311127,0,-296,39620.6731828704,2008-06-21,16:09:23
39.985042,116.311886,0,-299,39620.6732407407,2008-06-21,16:09:28
39.984993,116.312407,0,-303,39620.6732986111,2008-06-21,16:09:33
39.985033,116.31295,0,-307,39620.6733564815,2008-06-21,16:09:38
39.9851,116.313641,0,-310,39620.6734143518,2008-06-21,16:09:43
39.985118,116.314421,0,-313,39620.6734722222,2008-06-21,16:09:48
39.985153,116.315339,0,-316,39620.6735300926,2008-06-21,16:09:53
39.985262,116.316389,0,-320,39620.673587963,2008-06-21,16:09:58
39.985328,116.317516,0,-323,39620.6736458333,2008-06-21,16:10:03
39.985383,116.31868,0,-326,39620.6737037037,2008-06-21,16:10:08
39.985473,116.319845,0,-329,39620.6737615741,2008-06-21,16:10:13
39.985519,116.321033,0,-331,39620.6738194444,2008-06-21,16:10:18
39.985572,116.322212,0,-334,39620.6738773148,2008-06-21,16:10:23
39.985645,116.32336,0,-336,39620.6739351852,2008-06-21,16:10:28
39.985666,116.324496,0,-338,39620.6739930556,2008-06-21,16:10:33
39.985697,116.325676,0,-339,39620.6740509259,2008-06-21,16:10:38
39.985671,116.326848,0,-340,39620.6741087963,2008-06-21,16:10:43
39.985725,116.328029,0,-342,39620.6741666667,2008-06-21,16:10:48
39.985838,116.329192,0,-343,39620.674224537,2008-06-21,16:10:53
39.985861,116.330349,0,-344,39620.6742824074,2008-06-21,16:10:58
39.985949,116.331468,0,-346,39620.6743402778,2008-06-21,16:11:03
39.98598,116.332593,0,-347,39620.6743981481,2008-06-21,16:11:08
39.986045,116.333719,0,-348,39620.6744560185,2008-06-21,16:11:13
39.986209,116.334813,0,-348,39620.6745138889,2008-06-21,16:11:18
39.986298,116.335826,0,-348,39620.6745717593,2008-06-21,16:11:23
39.986336,116.336807,0,-349,39620.6746296296,2008-06-21,16:11:28
39.98635,116.337835,0,-350,39620.6746875,2008-06-21,16:11:33
39.986319,116.338855,0,-351,39620.6747453704,2008-06-21,16:11:38
39.986312,116.33984,0,-352,39620.6748032407,2008-06-21,16:11:43
39.986433,116.340758,0,-353,39620.6748611111,2008-06-21,16:11:48
39.986447,116.341602,0,-354,39620.6749189815,2008-06-21,16:11:53
39.98646,116.342383,0,-357,39620.6749768518,2008-06-21,16:11:58
39.986426,116.34311,0,-360,39620.6750347222,2008-06-21,16:12:03
39.986323,116.343792,0,-363,39620.6750925926,2008-06-21,16:12:08
39.986376,116.344464,0,-365,39620.675150463,2008-06-21,16:12:13
39.986375,116.345162,0,-366,39620.6752083333,2008-06-21,16:12:18
39.986205,116.34565,0,-368,39620.6752662037,2008-06-21,16:12:23
39.986071,116.346061,0,-370,39620.6753240741,2008-06-21,16:12:28
39.986171,116.346381,0,-372,39620.6753819444,2008-06-21,16:12:33
39.986496,116.34681,0,-373,39620.6754398148,2008-06-21,16:12:38
39.986561,116.347353,0,-373,39620.6754976852,2008-06-21,16:12:43
39.986558,116.34803,0,-373,39620.6755555556,2008-06-21,16:12:48
39.986535,116.34878,0,-373,39620.6756134259,2008-06-21,16:12:53
39.986544,116.34958,0,-374,39620.6756712963,2008-06-21,16:12:58
39.986494,116.350209,0,-377,39620.6757291667,2008-06-21,16:13:03
39.986497,116.350428,0,-382,39620.675787037,2008-06-21,16:13:08
39.986433,116.350462,0,-378,39620.6758449074,2008-06-21,16:13:13
39.986408,116.350487,0,-373,39620.6759027778,2008-06-21,16:13:18
39.986387,116.350526,0,-367,39620.6759606482,2008-06-21,16:13:23
39.986389,116.350551,0,-362,39620.6760185185,2008-06-21,16:13:28
39.98638,116.350567,0,-357,39620.6760763889,2008-06-21,16:13:33
39.986379,116.350557,0,-354,39620.6761342593,2008-06-21,16:13:38
39.986382,116.350561,0,-353,39620.6761921296,2008-06-21,16:13:43
39.986382,116.350561,0,-353,39620.6762268519,2008-06-21,16:13:46
39.986379,116.35056,0,-352,39620.67625,2008-06-21,16:13:48
39.986375,116.350541,0,-352,39620.6763078704,2008-06-21,16:13:53
39.986373,116.350509,0,-353,39620.6763657407,2008-06-21,16:13:58
39.98636,116.350503,0,-353,39620.6764236111,2008-06-21,16:14:03
39.98636,116.350503,0,-353,39620.6764583333,2008-06-21,16:14:06
39.986354,116.350503,0,-352,39620.6764814815,2008-06-21,16:14:08
39.986339,116.350506,0,-351,39620.6765393519,2008-06-21,16:14:13
39.986415,116.350536,0,-339,39620.6765972222,2008-06-21,16:14:18
39.986286,116.35058,0,-274,39620.676712963,2008-06-21,16:14:28
39.986306,116.350566,0,-268,39620.6767708333,2008-06-21,16:14:33
39.986342,116.350543,0,-265,39620.6768287037,2008-06-21,16:14:38
39.986361,116.350475,0,-260,39620.6768865741,2008-06-21,16:14:43
39.98623,116.350523,0,-253,39620.6769444444,2008-06-21,16:14:48
39.986228,116.350527,0,-253,39620.6770023148,2008-06-21,16:14:53
39.986228,116.350527,0,-253,39620.677037037,2008-06-21,16:14:56
39.986231,116.350534,0,-253,39620.6770601852,2008-06-21,16:14:58
39.986243,116.350541,0,-253,39620.6771180556,2008-06-21,16:15:03
39.986218,116.350602,0,-241,39620.6771759259,2008-06-21,16:15:08
39.986187,116.350633,0,-227,39620.6772337963,2008-06-21,16:15:13
39.986123,116.350693,0,-202,39620.6772916667,2008-06-21,16:15:18
39.986117,116.350682,0,-200,39620.677349537,2008-06-21,16:15:23
39.986055,116.350725,0,-193,39620.6774074074,2008-06-21,16:15:28
39.986015,116.350779,0,-196,39620.6774652778,2008-06-21,16:15:33
39.985964,116.350869,0,-202,39620.6775231481,2008-06-21,16:15:38
39.985938,116.350944,0,-203,39620.6775810185,2008-06-21,16:15:43
39.985934,116.350999,0,-205,39620.6776388889,2008-06-21,16:15:48
39.985919,116.351045,0,-209,39620.6776967593,2008-06-21,16:15:53
39.985859,116.35113,0,-211,39620.6777546296,2008-06-21,16:15:58
39.985826,116.351196,0,-210,39620.6778125,2008-06-21,16:16:03
39.985631,116.351359,0,-193,39620.6778703704,2008-06-21,16:16:08
39.985611,116.351405,0,-186,39620.6779282407,2008-06-21,16:16:13
39.985579,116.351554,0,-180,39620.6779861111,2008-06-21,16:16:18
39.985581,116.351592,0,-177,39620.6780439815,2008-06-21,16:16:23
39.985572,116.351656,0,-172,39620.6781018519,2008-06-21,16:16:28
39.985227,116.352064,0,-158,39620.6781597222,2008-06-21,16:16:33
39.985229,116.352161,0,-150,39620.6782175926,2008-06-21,16:16:38
39.985229,116.352258,0,-144,39620.678275463,2008-06-21,16:16:43
39.985227,116.352347,0,-139,39620.6783333333,2008-06-21,16:16:48
39.98521,116.352402,0,-136,39620.6783912037,2008-06-21,16:16:53
39.985204,116.352432,0,-132,39620.6784490741,2008-06-21,16:16:58
39.985186,116.352471,0,-126,39620.6785069444,2008-06-21,16:17:03
39.985228,116.352462,0,-123,39620.6785648148,2008-06-21,16:17:08
39.9853,116.35244,0,-127,39620.6786226852,2008-06-21,16:17:13
39.985405,116.352385,0,-126,39620.6786805556,2008-06-21,16:17:18
39.985506,116.352288,0,-125,39620.6787384259,2008-06-21,16:17:23
39.985531,116.352261,0,-127,39620.6787962963,2008-06-21,16:17:28
39.98553,116.352197,0,-130,39620.6788541667,2008-06-21,16:17:33
39.985096,116.351252,0,-205,39620.6798958333,2008-06-21,16:19:03
39.985159,116.351201,0,-247,39620.6799537037,2008-06-21,16:19:08
39.985135,116.351212,0,-248,39620.6800115741,2008-06-21,16:19:13
39.98508,116.351192,0,-250,39620.6800694444,2008-06-21,16:19:18
39.985049,116.351186,0,-251,39620.6801273148,2008-06-21,16:19:23
39.985087,116.351226,0,-251,39620.6801851852,2008-06-21,16:19:28
39.985117,116.351287,0,-251,39620.6802430556,2008-06-21,16:19:33
39.98517,116.351395,0,-251,39620.6803009259,2008-06-21,16:19:38
39.985292,116.351533,0,-251,39620.6803587963,2008-06-21,16:19:43
