# Supplementary material for: Research on differential privacy protection method based on user tendency
Source: PLoS One. 2023 Oct 26;18(10):e0288823. doi: 10.1371/journal.pone.0288823 (PMC10602288; doi:10.1371/journal.pone.0288823)
Supplement: S3 Data — (ZIP) [file pone.0288823.s003.zip › Data 5-3/052/Trajectory/20080625052637.plt]

Geolife trajectory
WGS 84
Altitude is in Feet
Reserved 3
0,2,255,My Track,0,0,2,8421376
0
39.985969,116.350558,0,119,39624.2268171296,2008-06-25,05:26:37
39.985962,116.350607,0,128,39624.226875,2008-06-25,05:26:42
39.98595,116.350406,0,152,39624.2299421296,2008-06-25,05:31:07
39.985954,116.350204,0,152,39624.23,2008-06-25,05:31:12
39.98595,116.349854,0,150,39624.2300578704,2008-06-25,05:31:17
39.985894,116.349443,0,145,39624.2301157407,2008-06-25,05:31:22
39.985851,116.349034,0,138,39624.2301736111,2008-06-25,05:31:27
39.985826,116.348681,0,130,39624.2302314815,2008-06-25,05:31:32
39.985794,116.348316,0,122,39624.2302893519,2008-06-25,05:31:37
39.985651,116.347973,0,113,39624.2303472222,2008-06-25,05:31:42
39.985539,116.347639,0,100,39624.2304050926,2008-06-25,05:31:47
39.98558,116.347336,0,84,39624.230462963,2008-06-25,05:31:52
39.985607,116.346953,0,68,39624.2305208333,2008-06-25,05:31:57
39.985602,116.346552,0,56,39624.2305787037,2008-06-25,05:32:02
39.985688,116.346049,0,45,39624.2306365741,2008-06-25,05:32:07
39.985717,116.345543,0,35,39624.2306944444,2008-06-25,05:32:12
39.985721,116.345073,0,28,39624.2307523148,2008-06-25,05:32:17
39.985714,116.344604,0,23,39624.2308101852,2008-06-25,05:32:22
39.985699,116.344157,0,16,39624.2308680556,2008-06-25,05:32:27
39.985797,116.343663,0,7,39624.2309259259,2008-06-25,05:32:32
39.985784,116.343226,0,-3,39624.2309837963,2008-06-25,05:32:37
39.98582,116.342774,0,-13,39624.2310416667,2008-06-25,05:32:42
39.985865,116.342358,0,-21,39624.231099537,2008-06-25,05:32:47
39.985788,116.341961,0,-29,39624.2311574074,2008-06-25,05:32:52
39.985733,116.341594,0,-37,39624.2312152778,2008-06-25,05:32:57
39.985683,116.341203,0,-43,39624.2312731481,2008-06-25,05:33:02
39.985667,116.340799,0,-49,39624.2313310185,2008-06-25,05:33:07
39.985669,116.340407,0,-57,39624.2313888889,2008-06-25,05:33:12
39.985713,116.340179,0,-65,39624.2314467593,2008-06-25,05:33:17
39.985769,116.340126,0,-70,39624.2315046296,2008-06-25,05:33:22
39.985758,116.34013,0,-77,39624.2315625,2008-06-25,05:33:27
39.985766,116.339936,0,-72,39624.2316203704,2008-06-25,05:33:32
39.985717,116.339641,0,-72,39624.2316782407,2008-06-25,05:33:37
39.985726,116.339271,0,-69,39624.2317361111,2008-06-25,05:33:42
39.985708,116.338836,0,-60,39624.2317939815,2008-06-25,05:33:47
39.98566,116.338414,0,-51,39624.2318518519,2008-06-25,05:33:52
39.985655,116.338005,0,-49,39624.2319097222,2008-06-25,05:33:57
39.985612,116.337543,0,-46,39624.2319675926,2008-06-25,05:34:02
39.985584,116.337046,0,-44,39624.232025463,2008-06-25,05:34:07
39.985533,116.336517,0,-43,39624.2320833333,2008-06-25,05:34:12
39.985495,116.335972,0,-43,39624.2321412037,2008-06-25,05:34:17
39.98548,116.335373,0,-47,39624.2321990741,2008-06-25,05:34:22
39.985484,116.33477,0,-51,39624.2322569444,2008-06-25,05:34:27
39.985482,116.334214,0,-59,39624.2323148148,2008-06-25,05:34:32
39.985456,116.333622,0,-63,39624.2323726852,2008-06-25,05:34:37
39.98542,116.333063,0,-63,39624.2324305556,2008-06-25,05:34:42
39.985375,116.33254,0,-57,39624.2324884259,2008-06-25,05:34:47
39.985356,116.331992,0,-48,39624.2325462963,2008-06-25,05:34:52
39.985321,116.331401,0,-35,39624.2326041667,2008-06-25,05:34:57
39.985286,116.330768,0,-13,39624.232662037,2008-06-25,05:35:02
39.985237,116.330263,0,-4,39624.2327199074,2008-06-25,05:35:07
39.985171,116.329776,0,5,39624.2327777778,2008-06-25,05:35:12
39.985122,116.329336,0,21,39624.2328356481,2008-06-25,05:35:17
39.985079,116.328907,0,39,39624.2328935185,2008-06-25,05:35:22
39.985055,116.328523,0,54,39624.2329513889,2008-06-25,05:35:27
39.985084,116.328287,0,77,39624.2330092593,2008-06-25,05:35:32
39.985094,116.328276,0,85,39624.2330671296,2008-06-25,05:35:37
39.985083,116.328274,0,89,39624.233125,2008-06-25,05:35:42
39.985214,116.328204,0,96,39624.2331828704,2008-06-25,05:35:47
39.985885,116.327841,0,150,39624.2332407407,2008-06-25,05:35:52
39.985798,116.327589,0,129,39624.2332986111,2008-06-25,05:35:57
39.985734,116.327338,0,173,39624.2333564815,2008-06-25,05:36:02
39.985707,116.327258,0,166,39624.2334143519,2008-06-25,05:36:07
39.985691,116.327236,0,163,39624.2334722222,2008-06-25,05:36:12
39.985684,116.327167,0,166,39624.2335300926,2008-06-25,05:36:17
39.98553,116.327002,0,175,39624.233587963,2008-06-25,05:36:22
39.985179,116.326819,0,186,39624.2336458333,2008-06-25,05:36:27
39.984692,116.326721,0,211,39624.2337037037,2008-06-25,05:36:32
39.984276,116.326756,0,214,39624.2337615741,2008-06-25,05:36:37
39.983953,116.326811,0,216,39624.2338194444,2008-06-25,05:36:42
39.983619,116.326838,0,222,39624.2338773148,2008-06-25,05:36:47
39.98325,116.326853,0,227,39624.2339351852,2008-06-25,05:36:52
39.982899,116.326843,0,231,39624.2339930556,2008-06-25,05:36:57
39.982539,116.326929,0,224,39624.2341087963,2008-06-25,05:37:07
39.98249,116.326937,0,228,39624.2341666667,2008-06-25,05:37:12
39.982477,116.32695,0,229,39624.234224537,2008-06-25,05:37:17
39.982467,116.326943,0,229,39624.2342824074,2008-06-25,05:37:22
39.982467,116.326954,0,229,39624.2343402778,2008-06-25,05:37:27
39.982462,116.326957,0,229,39624.2343981481,2008-06-25,05:37:32
39.982462,116.326957,0,229,39624.2344328704,2008-06-25,05:37:35
39.982459,116.326959,0,229,39624.2344560185,2008-06-25,05:37:37
39.982397,116.326992,0,234,39624.2345138889,2008-06-25,05:37:42
39.982343,116.327038,0,243,39624.2345717593,2008-06-25,05:37:47
39.982271,116.327112,0,236,39624.2346296296,2008-06-25,05:37:52
39.982257,116.327167,0,236,39624.2346875,2008-06-25,05:37:57
39.982254,116.327217,0,234,39624.2347453704,2008-06-25,05:38:02
39.982136,116.327304,0,237,39624.2348032407,2008-06-25,05:38:07
39.982082,116.327342,0,243,39624.2348611111,2008-06-25,05:38:12
39.982024,116.327338,0,246,39624.2349189815,2008-06-25,05:38:17
39.981968,116.327297,0,249,39624.2349768518,2008-06-25,05:38:22
39.9819,116.327227,0,251,39624.2350347222,2008-06-25,05:38:27
39.981847,116.327193,0,258,39624.2350925926,2008-06-25,05:38:32
39.981785,116.327209,0,264,39624.235150463,2008-06-25,05:38:37
39.981705,116.32721,0,271,39624.2352083333,2008-06-25,05:38:42
39.981637,116.327216,0,275,39624.2352662037,2008-06-25,05:38:47
39.981602,116.327272,0,280,39624.2353240741,2008-06-25,05:38:52
39.981587,116.327352,0,287,39624.2353819444,2008-06-25,05:38:57
39.981593,116.327423,0,292,39624.2354398148,2008-06-25,05:39:02
39.981654,116.327563,0,287,39624.2354976852,2008-06-25,05:39:07
39.981643,116.327653,0,291,39624.2355555556,2008-06-25,05:39:12
39.981631,116.327743,0,297,39624.2356134259,2008-06-25,05:39:17
39.981599,116.327824,0,300,39624.2356712963,2008-06-25,05:39:22
39.981519,116.327842,0,302,39624.2357291667,2008-06-25,05:39:27
39.981453,116.327867,0,304,39624.235787037,2008-06-25,05:39:32
39.981317,116.327825,0,306,39624.2358449074,2008-06-25,05:39:37
39.981234,116.327781,0,309,39624.2359027778,2008-06-25,05:39:42
39.981156,116.327836,0,313,39624.2359606481,2008-06-25,05:39:47
39.981068,116.32791,0,318,39624.2360185185,2008-06-25,05:39:52
39.980991,116.327946,0,321,39624.2360763889,2008-06-25,05:39:57
39.980894,116.327986,0,323,39624.2361342593,2008-06-25,05:40:02
39.98082,116.328028,0,329,39624.2361921296,2008-06-25,05:40:07
39.980778,116.328038,0,336,39624.23625,2008-06-25,05:40:12
39.980742,116.328008,0,341,39624.2363078704,2008-06-25,05:40:17
39.980674,116.328025,0,346,39624.2363657407,2008-06-25,05:40:22
39.98061,116.328,0,350,39624.2364236111,2008-06-25,05:40:27
39.980579,116.328028,0,352,39624.2364814815,2008-06-25,05:40:32
39.980551,116.32811,0,355,39624.2365393518,2008-06-25,05:40:37
39.980571,116.328163,0,359,39624.2365972222,2008-06-25,05:40:42
39.980596,116.328201,0,364,39624.2366550926,2008-06-25,05:40:47
39.980598,116.328282,0,366,39624.236712963,2008-06-25,05:40:52
39.980593,116.328361,0,367,39624.2367708333,2008-06-25,05:40:57
39.980585,116.328475,0,368,39624.2368287037,2008-06-25,05:41:02
39.980608,116.32857,0,370,39624.2368865741,2008-06-25,05:41:07
39.980625,116.328669,0,371,39624.2369444444,2008-06-25,05:41:12
39.980637,116.328738,0,371,39624.2370023148,2008-06-25,05:41:17
39.980695,116.328838,0,370,39624.2370601852,2008-06-25,05:41:22
39.980758,116.32896,0,361,39624.2371180556,2008-06-25,05:41:27
39.980766,116.32904,0,360,39624.2371759259,2008-06-25,05:41:32
39.980748,116.329112,0,361,39624.2372337963,2008-06-25,05:41:37
39.980743,116.329223,0,363,39624.2372916667,2008-06-25,05:41:42
39.980746,116.329304,0,366,39624.237349537,2008-06-25,05:41:47
39.980768,116.329364,0,365,39624.2374074074,2008-06-25,05:41:52
39.980733,116.329417,0,367,39624.2374652778,2008-06-25,05:41:57
39.980716,116.329498,0,370,39624.2375231481,2008-06-25,05:42:02
39.980763,116.329567,0,374,39624.2375810185,2008-06-25,05:42:07
39.98084,116.329553,0,377,39624.2376388889,2008-06-25,05:42:12
39.980862,116.329524,0,380,39624.2376967593,2008-06-25,05:42:17
39.980894,116.329474,0,382,39624.2377546296,2008-06-25,05:42:22
39.980927,116.329378,0,387,39624.2378125,2008-06-25,05:42:27
39.980926,116.329301,0,392,39624.2378703704,2008-06-25,05:42:32
39.98093,116.329202,0,397,39624.2379282407,2008-06-25,05:42:37
39.980928,116.329116,0,402,39624.2379861111,2008-06-25,05:42:42
39.98093,116.32907,0,405,39624.2380439815,2008-06-25,05:42:47
39.980919,116.329066,0,409,39624.2381018519,2008-06-25,05:42:52
39.98092,116.32905,0,413,39624.2381597222,2008-06-25,05:42:57
39.974688,116.348217,0,257,39624.2611921296,2008-06-25,06:16:07
39.980887,116.329466,0,367,39624.26125,2008-06-25,06:16:12
39.980991,116.329353,0,364,39624.2613078704,2008-06-25,06:16:17
39.980977,116.32936,0,364,39624.2613657407,2008-06-25,06:16:22
39.980981,116.329353,0,364,39624.2614236111,2008-06-25,06:16:27
39.98098,116.329354,0,364,39624.2614814815,2008-06-25,06:16:32
39.98098,116.329354,0,364,39624.2615162037,2008-06-25,06:16:35
39.980981,116.329347,0,364,39624.2615393519,2008-06-25,06:16:37
39.980971,116.329337,0,364,39624.2615972222,2008-06-25,06:16:42
39.980957,116.329355,0,364,39624.2616550926,2008-06-25,06:16:47
39.980954,116.329386,0,363,39624.261712963,2008-06-25,06:16:52
39.98094,116.32942,0,363,39624.2617708333,2008-06-25,06:16:57
39.980926,116.329434,0,363,39624.2618287037,2008-06-25,06:17:02
39.98091,116.329448,0,363,39624.2618865741,2008-06-25,06:17:07
39.980898,116.32946,0,362,39624.2619444444,2008-06-25,06:17:12
39.980907,116.32953,0,362,39624.2620023148,2008-06-25,06:17:17
39.980883,116.329589,0,360,39624.2620601852,2008-06-25,06:17:22
39.980874,116.329596,0,359,39624.2621180556,2008-06-25,06:17:27
39.980865,116.329615,0,359,39624.2621759259,2008-06-25,06:17:32
39.980883,116.329624,0,358,39624.2622337963,2008-06-25,06:17:37
39.98091,116.329584,0,357,39624.2622916667,2008-06-25,06:17:42
39.980933,116.329544,0,356,39624.262349537,2008-06-25,06:17:47
39.980952,116.329502,0,355,39624.2624074074,2008-06-25,06:17:52
39.980962,116.329448,0,354,39624.2624652778,2008-06-25,06:17:57
39.980962,116.329422,0,353,39624.2625231481,2008-06-25,06:18:02
39.98097,116.32936,0,352,39624.2625810185,2008-06-25,06:18:07
39.981009,116.329271,0,352,39624.2626388889,2008-06-25,06:18:12
39.981024,116.329188,0,352,39624.2626967593,2008-06-25,06:18:17
39.981041,116.32912,0,352,39624.2627546296,2008-06-25,06:18:22
39.981021,116.329098,0,353,39624.2628125,2008-06-25,06:18:27
39.981018,116.329108,0,354,39624.2628703704,2008-06-25,06:18:32
39.981054,116.329085,0,354,39624.2629282407,2008-06-25,06:18:37
39.98111,116.329011,0,354,39624.2629861111,2008-06-25,06:18:42
39.981137,116.328917,0,356,39624.2630439815,2008-06-25,06:18:47
39.98119,116.328805,0,359,39624.2631018519,2008-06-25,06:18:52
39.981199,116.32867,0,361,39624.2631597222,2008-06-25,06:18:57
39.981226,116.328551,0,363,39624.2632175926,2008-06-25,06:19:02
39.981247,116.328451,0,365,39624.263275463,2008-06-25,06:19:07
39.981292,116.328322,0,367,39624.2633333333,2008-06-25,06:19:12
39.980826,116.329086,0,354,39624.2659953704,2008-06-25,06:23:02
39.980968,116.329131,0,328,39624.2660532407,2008-06-25,06:23:07
39.98104,116.329123,0,287,39624.2661111111,2008-06-25,06:23:12
39.981034,116.329264,0,267,39624.2661689815,2008-06-25,06:23:17
39.981032,116.329351,0,270,39624.2662268518,2008-06-25,06:23:22
39.981057,116.329391,0,263,39624.2662847222,2008-06-25,06:23:27
39.980849,116.329448,0,254,39624.2663425926,2008-06-25,06:23:32
39.98075,116.329458,0,251,39624.266400463,2008-06-25,06:23:37
39.980714,116.329387,0,249,39624.2664583333,2008-06-25,06:23:42
39.980717,116.329373,0,248,39624.2665162037,2008-06-25,06:23:47
39.980684,116.329518,0,248,39624.2665740741,2008-06-25,06:23:52
39.98072,116.329508,0,249,39624.2666319444,2008-06-25,06:23:57
39.980747,116.329495,0,250,39624.2666898148,2008-06-25,06:24:02
39.98085,116.32943,0,253,39624.2667476852,2008-06-25,06:24:07
39.980978,116.329418,0,254,39624.2668055556,2008-06-25,06:24:12
39.98105,116.329407,0,257,39624.2668634259,2008-06-25,06:24:17
39.981059,116.329348,0,264,39624.2669212963,2008-06-25,06:24:22
39.981044,116.329232,0,275,39624.2669791667,2008-06-25,06:24:27
39.981029,116.329177,0,282,39624.267037037,2008-06-25,06:24:32
39.981007,116.329114,0,285,39624.2670949074,2008-06-25,06:24:37
39.980984,116.329074,0,286,39624.2671527778,2008-06-25,06:24:42
39.980949,116.329035,0,288,39624.2672106481,2008-06-25,06:24:47
39.980927,116.329024,0,289,39624.2672685185,2008-06-25,06:24:52
39.983147,116.330629,0,242,39624.2684837963,2008-06-25,06:26:37
39.980226,116.32918,0,245,39624.2685416667,2008-06-25,06:26:42
39.980374,116.329011,0,245,39624.268599537,2008-06-25,06:26:47
39.980511,116.328947,0,243,39624.2686574074,2008-06-25,06:26:52
39.980511,116.328947,0,243,39624.2686921296,2008-06-25,06:26:55
39.980518,116.328945,0,243,39624.2687152778,2008-06-25,06:26:57
39.980773,116.328865,0,245,39624.2687731481,2008-06-25,06:27:02
39.980714,116.32888,0,246,39624.2688310185,2008-06-25,06:27:07
39.980673,116.328882,0,247,39624.2688888889,2008-06-25,06:27:12
39.980656,116.328841,0,248,39624.2689467593,2008-06-25,06:27:17
39.980653,116.328821,0,249,39624.2690046296,2008-06-25,06:27:22
39.980639,116.32879,0,250,39624.2690625,2008-06-25,06:27:27
39.980641,116.328772,0,250,39624.2691203704,2008-06-25,06:27:32
39.98065,116.328775,0,251,39624.2691782407,2008-06-25,06:27:37
39.980656,116.328769,0,251,39624.2692361111,2008-06-25,06:27:42
39.980656,116.328769,0,251,39624.2692708333,2008-06-25,06:27:45
39.980664,116.328765,0,251,39624.2692939815,2008-06-25,06:27:47
39.98068,116.328765,0,251,39624.2693518519,2008-06-25,06:27:52
39.980689,116.328767,0,251,39624.2694097222,2008-06-25,06:27:57
39.980765,116.328811,0,251,39624.269525463,2008-06-25,06:28:07
39.980734,116.328817,0,246,39624.2695833333,2008-06-25,06:28:12
39.980683,116.328763,0,244,39624.2696412037,2008-06-25,06:28:17
39.980676,116.328752,0,244,39624.2696990741,2008-06-25,06:28:22
39.980672,116.328731,0,243,39624.2697569444,2008-06-25,06:28:27
39.980674,116.328646,0,243,39624.2698148148,2008-06-25,06:28:32
39.980637,116.328592,0,242,39624.2698726852,2008-06-25,06:28:37
39.98058,116.328511,0,239,39624.2699305556,2008-06-25,06:28:42
39.980593,116.328426,0,239,39624.2699884259,2008-06-25,06:28:47
39.98061,116.328376,0,237,39624.2700462963,2008-06-25,06:28:52
39.980617,116.328315,0,237,39624.2701041667,2008-06-25,06:28:57
39.980632,116.328257,0,237,39624.270162037,2008-06-25,06:29:02
39.980652,116.328228,0,234,39624.2702199074,2008-06-25,06:29:07
39.980692,116.32821,0,229,39624.2702777778,2008-06-25,06:29:12
39.980737,116.328192,0,223,39624.2703356481,2008-06-25,06:29:17
39.980768,116.32818,0,218,39624.2703935185,2008-06-25,06:29:22
39.980792,116.32819,0,215,39624.2704513889,2008-06-25,06:29:27
39.980814,116.328192,0,215,39624.2705092593,2008-06-25,06:29:32
39.980875,116.328177,0,211,39624.2705671296,2008-06-25,06:29:37
39.980936,116.328153,0,206,39624.270625,2008-06-25,06:29:42
39.980989,116.32815,0,203,39624.2706828704,2008-06-25,06:29:47
39.981044,116.328163,0,204,39624.2707407407,2008-06-25,06:29:52
39.981044,116.328163,0,204,39624.270775463,2008-06-25,06:29:55
39.981041,116.32817,0,204,39624.2707986111,2008-06-25,06:29:57
39.981034,116.328145,0,204,39624.2708564815,2008-06-25,06:30:02
39.981015,116.328065,0,206,39624.2709143519,2008-06-25,06:30:07
39.981129,116.327975,0,210,39624.2709722222,2008-06-25,06:30:12
39.981545,116.327831,0,214,39624.2710300926,2008-06-25,06:30:17
39.981495,116.327582,0,218,39624.271087963,2008-06-25,06:30:22
39.981496,116.327488,0,223,39624.2711458333,2008-06-25,06:30:27
39.981506,116.327425,0,227,39624.2712037037,2008-06-25,06:30:32
39.981493,116.327316,0,231,39624.2712615741,2008-06-25,06:30:37
39.981446,116.327193,0,239,39624.2713194444,2008-06-25,06:30:42
39.981411,116.326979,0,238,39624.2713773148,2008-06-25,06:30:47
39.981382,116.32702,0,239,39624.2714351852,2008-06-25,06:30:52
39.981456,116.327113,0,243,39624.2714930556,2008-06-25,06:30:57
39.98151,116.327153,0,243,39624.2715509259,2008-06-25,06:31:02
39.981584,116.327157,0,243,39624.2716087963,2008-06-25,06:31:07
39.981642,116.327232,0,243,39624.2716666667,2008-06-25,06:31:12
39.981669,116.327213,0,245,39624.271724537,2008-06-25,06:31:17
39.981699,116.327208,0,242,39624.2717824074,2008-06-25,06:31:22
39.981701,116.327173,0,241,39624.2718402778,2008-06-25,06:31:27
39.981714,116.327156,0,241,39624.2718981481,2008-06-25,06:31:32
39.981736,116.327171,0,241,39624.2719560185,2008-06-25,06:31:37
39.981729,116.327144,0,240,39624.2720138889,2008-06-25,06:31:42
39.981715,116.327109,0,240,39624.2720717593,2008-06-25,06:31:47
39.981752,116.327148,0,241,39624.2721296296,2008-06-25,06:31:52
39.981845,116.32714,0,243,39624.2721875,2008-06-25,06:31:57
39.981871,116.32713,0,243,39624.2722453704,2008-06-25,06:32:02
39.981938,116.327166,0,236,39624.2723032407,2008-06-25,06:32:07
39.982028,116.327222,0,225,39624.2723611111,2008-06-25,06:32:12
39.982088,116.327258,0,220,39624.2724189815,2008-06-25,06:32:17
39.982148,116.327265,0,215,39624.2724768519,2008-06-25,06:32:22
39.98225,116.327168,0,170,39624.2725347222,2008-06-25,06:32:27
39.982293,116.327163,0,164,39624.2725925926,2008-06-25,06:32:32
39.982356,116.327171,0,162,39624.272650463,2008-06-25,06:32:37
39.982425,116.327184,0,157,39624.2727083333,2008-06-25,06:32:42
39.982481,116.327208,0,165,39624.2727662037,2008-06-25,06:32:47
39.982519,116.327189,0,168,39624.2728240741,2008-06-25,06:32:52
39.982543,116.327097,0,183,39624.2728819444,2008-06-25,06:32:57
39.982583,116.327034,0,185,39624.2729398148,2008-06-25,06:33:02
39.982623,116.327002,0,185,39624.2729976852,2008-06-25,06:33:07
39.982655,116.327036,0,205,39624.2730555556,2008-06-25,06:33:12
39.982682,116.326957,0,203,39624.2731134259,2008-06-25,06:33:17
39.982733,116.326976,0,219,39624.2731712963,2008-06-25,06:33:22
39.982801,116.326914,0,220,39624.2732291667,2008-06-25,06:33:27
39.982866,116.326864,0,223,39624.273287037,2008-06-25,06:33:32
39.982913,116.32685,0,225,39624.2733449074,2008-06-25,06:33:37
39.982919,116.32674,0,238,39624.2734027778,2008-06-25,06:33:42
39.982952,116.326765,0,242,39624.2734606481,2008-06-25,06:33:47
39.982984,116.326803,0,252,39624.2735185185,2008-06-25,06:33:52
39.98302,116.326844,0,252,39624.2735763889,2008-06-25,06:33:57
39.983065,116.326874,0,254,39624.2736342593,2008-06-25,06:34:02
39.98313,116.326893,0,242,39624.2736921296,2008-06-25,06:34:07
39.983224,116.326937,0,246,39624.27375,2008-06-25,06:34:12
39.983299,116.326978,0,247,39624.2738078704,2008-06-25,06:34:17
39.983353,116.32698,0,246,39624.2738657407,2008-06-25,06:34:22
39.983611,116.327286,0,235,39624.2739236111,2008-06-25,06:34:27
39.983726,116.327344,0,208,39624.2739814815,2008-06-25,06:34:32
39.983818,116.327366,0,208,39624.2740393518,2008-06-25,06:34:37
39.983904,116.327394,0,196,39624.2740972222,2008-06-25,06:34:42
39.983941,116.327395,0,186,39624.2741550926,2008-06-25,06:34:47
39.983977,116.327381,0,175,39624.274212963,2008-06-25,06:34:52
39.98404,116.327381,0,163,39624.2742708333,2008-06-25,06:34:57
39.984122,116.32738,0,166,39624.2743287037,2008-06-25,06:35:02
39.984175,116.327372,0,168,39624.2743865741,2008-06-25,06:35:07
39.984212,116.327373,0,167,39624.2744444444,2008-06-25,06:35:12
39.984252,116.327379,0,159,39624.2745023148,2008-06-25,06:35:17
39.984294,116.327368,0,149,39624.2745601852,2008-06-25,06:35:22
39.984314,116.327362,0,143,39624.2746180556,2008-06-25,06:35:27
39.984315,116.327346,0,144,39624.2746759259,2008-06-25,06:35:32
39.984315,116.327346,0,144,39624.2747106481,2008-06-25,06:35:35
39.984315,116.327346,0,142,39624.2747337963,2008-06-25,06:35:37
39.984331,116.327361,0,148,39624.2747916667,2008-06-25,06:35:42
39.98436,116.327359,0,152,39624.274849537,2008-06-25,06:35:47
39.984422,116.327349,0,161,39624.2749074074,2008-06-25,06:35:52
39.984434,116.327348,0,165,39624.2749652778,2008-06-25,06:35:57
39.984438,116.32735,0,166,39624.2750231481,2008-06-25,06:36:02
39.984435,116.327349,0,166,39624.2750810185,2008-06-25,06:36:07
39.984431,116.327348,0,167,39624.2751388889,2008-06-25,06:36:12
39.984431,116.327344,0,167,39624.2751967593,2008-06-25,06:36:17
39.984431,116.327344,0,167,39624.2752314815,2008-06-25,06:36:20
39.984434,116.327338,0,167,39624.2752546296,2008-06-25,06:36:22
39.984462,116.327383,0,164,39624.2753125,2008-06-25,06:36:27
39.984464,116.327396,0,163,39624.2753703704,2008-06-25,06:36:32
39.984452,116.32739,0,163,39624.2754282407,2008-06-25,06:36:37
39.984481,116.327395,0,162,39624.2754861111,2008-06-25,06:36:42
39.984467,116.32742,0,163,39624.2755439815,2008-06-25,06:36:47
39.984461,116.327421,0,163,39624.2756018518,2008-06-25,06:36:52
39.984461,116.327421,0,163,39624.2756365741,2008-06-25,06:36:55
39.984459,116.327418,0,163,39624.2756597222,2008-06-25,06:36:57
39.984479,116.327432,0,166,39624.2757175926,2008-06-25,06:37:02
39.984518,116.327417,0,167,39624.275775463,2008-06-25,06:37:07
39.984569,116.327418,0,167,39624.2758333333,2008-06-25,06:37:12
39.984627,116.327407,0,164,39624.2758912037,2008-06-25,06:37:17
39.984686,116.327419,0,164,39624.2759490741,2008-06-25,06:37:22
39.984741,116.327425,0,168,39624.2760069444,2008-06-25,06:37:27
39.98481,116.327398,0,164,39624.2760648148,2008-06-25,06:37:32
39.984878,116.327391,0,165,39624.2761226852,2008-06-25,06:37:37
39.984922,116.327384,0,161,39624.2761805556,2008-06-25,06:37:42
39.984975,116.327363,0,156,39624.2762384259,2008-06-25,06:37:47
39.985021,116.327347,0,155,39624.2762962963,2008-06-25,06:37:52
39.985044,116.32736,0,156,39624.2763541667,2008-06-25,06:37:57
39.985062,116.327353,0,155,39624.276412037,2008-06-25,06:38:02
39.985093,116.32733,0,155,39624.2764699074,2008-06-25,06:38:07
39.985111,116.327293,0,150,39624.2765277778,2008-06-25,06:38:12
39.985118,116.32724,0,148,39624.2765856481,2008-06-25,06:38:17
39.985133,116.327241,0,148,39624.2766435185,2008-06-25,06:38:22
39.98514,116.327167,0,149,39624.2767013889,2008-06-25,06:38:27
39.985114,116.327094,0,152,39624.2767592593,2008-06-25,06:38:32
39.985085,116.327006,0,154,39624.2768171296,2008-06-25,06:38:37
39.985074,116.326955,0,156,39624.276875,2008-06-25,06:38:42
39.98507,116.32689,0,158,39624.2769328704,2008-06-25,06:38:47
39.985076,116.326844,0,158,39624.2769907407,2008-06-25,06:38:52
39.985079,116.32677,0,159,39624.2770486111,2008-06-25,06:38:57
39.985053,116.326708,0,161,39624.2771064815,2008-06-25,06:39:02
39.985036,116.326635,0,162,39624.2771643519,2008-06-25,06:39:07
39.985048,116.326588,0,163,39624.2772222222,2008-06-25,06:39:12
39.985067,116.326516,0,165,39624.2772800926,2008-06-25,06:39:17
39.98505,116.326441,0,169,39624.277337963,2008-06-25,06:39:22
39.985043,116.326367,0,172,39624.2773958333,2008-06-25,06:39:27
39.985047,116.326273,0,174,39624.2774537037,2008-06-25,06:39:32
39.985029,116.326178,0,178,39624.2775115741,2008-06-25,06:39:37
39.984991,116.326038,0,183,39624.2775694444,2008-06-25,06:39:42
39.984979,116.325999,0,188,39624.2776273148,2008-06-25,06:39:47
39.984969,116.325944,0,194,39624.2776851852,2008-06-25,06:39:52
39.984968,116.325886,0,199,39624.2777430556,2008-06-25,06:39:57
39.984991,116.3258,0,206,39624.2778009259,2008-06-25,06:40:02
39.984975,116.32573,0,212,39624.2778587963,2008-06-25,06:40:07
39.984951,116.325687,0,218,39624.2779166667,2008-06-25,06:40:12
39.984928,116.325646,0,222,39624.277974537,2008-06-25,06:40:17
39.984946,116.325532,0,229,39624.2780324074,2008-06-25,06:40:22
39.984941,116.325456,0,233,39624.2780902778,2008-06-25,06:40:27
39.984929,116.325378,0,238,39624.2781481481,2008-06-25,06:40:32
39.98493,116.325298,0,244,39624.2782060185,2008-06-25,06:40:37
39.984928,116.32524,0,250,39624.2782638889,2008-06-25,06:40:42
39.984919,116.325166,0,254,39624.2783217593,2008-06-25,06:40:47
39.984912,116.325123,0,260,39624.2783796296,2008-06-25,06:40:52
39.984886,116.325081,0,265,39624.2784375,2008-06-25,06:40:57
39.984879,116.325021,0,271,39624.2784953704,2008-06-25,06:41:02
39.984834,116.324824,0,276,39624.2785532407,2008-06-25,06:41:07
39.984855,116.324516,0,280,39624.2786111111,2008-06-25,06:41:12
39.984875,116.324087,0,277,39624.2786689815,2008-06-25,06:41:17
39.984856,116.323638,0,276,39624.2787268519,2008-06-25,06:41:22
39.984842,116.323174,0,277,39624.2787847222,2008-06-25,06:41:27
39.98482,116.322727,0,277,39624.2788425926,2008-06-25,06:41:32
39.984841,116.322278,0,275,39624.278900463,2008-06-25,06:41:37
39.984857,116.321944,0,274,39624.2789583333,2008-06-25,06:41:42
39.98483,116.321867,0,274,39624.2790162037,2008-06-25,06:41:47
39.984833,116.321851,0,272,39624.2790740741,2008-06-25,06:41:52
39.984823,116.321849,0,273,39624.2791319444,2008-06-25,06:41:57
39.984819,116.32185,0,273,39624.2791898148,2008-06-25,06:42:02
39.984818,116.321856,0,272,39624.2792476852,2008-06-25,06:42:07
39.984818,116.321856,0,272,39624.2792824074,2008-06-25,06:42:10
39.984818,116.321857,0,272,39624.2793055556,2008-06-25,06:42:12
39.984803,116.321743,0,267,39624.2793634259,2008-06-25,06:42:17
39.984824,116.321509,0,258,39624.2794212963,2008-06-25,06:42:22
39.984859,116.321166,0,244,39624.2794791667,2008-06-25,06:42:27
39.984836,116.320647,0,233,39624.279537037,2008-06-25,06:42:32
39.984792,116.320023,0,221,39624.2795949074,2008-06-25,06:42:37
39.984811,116.31936,0,211,39624.2796527778,2008-06-25,06:42:42
39.984767,116.318692,0,202,39624.2797106481,2008-06-25,06:42:47
39.984742,116.318101,0,200,39624.2797685185,2008-06-25,06:42:52
39.984741,116.317538,0,193,39624.2798263889,2008-06-25,06:42:57
39.984713,116.317007,0,186,39624.2798842593,2008-06-25,06:43:02
39.984682,116.316593,0,181,39624.2799421296,2008-06-25,06:43:07
39.984709,116.316482,0,173,39624.28,2008-06-25,06:43:12
39.984715,116.316491,0,167,39624.2800578704,2008-06-25,06:43:17
39.984707,116.316456,0,165,39624.2801157407,2008-06-25,06:43:22
39.984684,116.316269,0,162,39624.2801736111,2008-06-25,06:43:27
39.984669,116.315919,0,160,39624.2802314815,2008-06-25,06:43:32
39.984644,116.315487,0,157,39624.2802893519,2008-06-25,06:43:37
39.984616,116.315064,0,156,39624.2803472222,2008-06-25,06:43:42
39.984613,116.314739,0,156,39624.2804050926,2008-06-25,06:43:47
39.984637,116.314643,0,151,39624.280462963,2008-06-25,06:43:52
39.984647,116.314609,0,147,39624.2805208333,2008-06-25,06:43:57
39.984656,116.314601,0,145,39624.2805787037,2008-06-25,06:44:02
39.984659,116.314586,0,145,39624.2806365741,2008-06-25,06:44:07
39.984663,116.314574,0,144,39624.2806944444,2008-06-25,06:44:12
39.984663,116.314574,0,144,39624.2807291667,2008-06-25,06:44:15
39.984666,116.314568,0,144,39624.2807523148,2008-06-25,06:44:17
39.984666,116.314522,0,145,39624.2808101852,2008-06-25,06:44:22
39.984695,116.314329,0,145,39624.2808680556,2008-06-25,06:44:27
39.984726,116.31411,0,137,39624.2809259259,2008-06-25,06:44:32
39.984744,116.313774,0,116,39624.2809837963,2008-06-25,06:44:37
39.984741,116.313247,0,84,39624.2810416667,2008-06-25,06:44:42
39.984739,116.312669,0,61,39624.281099537,2008-06-25,06:44:47
39.984754,116.312112,0,37,39624.2811574074,2008-06-25,06:44:52
39.984708,116.311762,0,32,39624.2812152778,2008-06-25,06:44:57
39.984706,116.311644,0,18,39624.2812731481,2008-06-25,06:45:02
39.984666,116.311658,0,13,39624.2813310185,2008-06-25,06:45:07
39.984618,116.311646,0,16,39624.2813888889,2008-06-25,06:45:12
39.984597,116.311663,0,14,39624.2814467593,2008-06-25,06:45:17
39.984553,116.311686,0,14,39624.2815046296,2008-06-25,06:45:22
39.984566,116.311674,0,18,39624.2815625,2008-06-25,06:45:27
39.984548,116.311663,0,20,39624.2816203704,2008-06-25,06:45:32
39.984553,116.311671,0,19,39624.2816782407,2008-06-25,06:45:37
39.984555,116.311665,0,19,39624.2817361111,2008-06-25,06:45:42
39.984555,116.311665,0,19,39624.2817708333,2008-06-25,06:45:45
39.984562,116.311658,0,19,39624.2817939815,2008-06-25,06:45:47
39.984559,116.311648,0,19,39624.2818518518,2008-06-25,06:45:52
39.984513,116.311451,0,22,39624.2819097222,2008-06-25,06:45:57
39.984515,116.311133,0,26,39624.2819675926,2008-06-25,06:46:02
39.984501,116.310756,0,30,39624.282025463,2008-06-25,06:46:07
39.984487,116.310482,0,36,39624.2820833333,2008-06-25,06:46:12
39.984501,116.310174,0,43,39624.2821412037,2008-06-25,06:46:17
39.984504,116.309942,0,55,39624.2821990741,2008-06-25,06:46:22
39.984468,116.309691,0,66,39624.2822569444,2008-06-25,06:46:27
39.984432,116.309302,0,70,39624.2823148148,2008-06-25,06:46:32
39.984342,116.308982,0,73,39624.2823726852,2008-06-25,06:46:37
39.984308,116.308632,0,77,39624.2824305556,2008-06-25,06:46:42
39.98444,116.308459,0,79,39624.2824884259,2008-06-25,06:46:47
39.984533,116.30843,0,81,39624.2825462963,2008-06-25,06:46:52
39.984543,116.308428,0,84,39624.2826041667,2008-06-25,06:46:57
39.984536,116.308364,0,86,39624.282662037,2008-06-25,06:47:02
39.984515,116.308169,0,87,39624.2827199074,2008-06-25,06:47:07
39.984462,116.307953,0,89,39624.2827777778,2008-06-25,06:47:12
39.984488,116.307891,0,89,39624.2828356481,2008-06-25,06:47:17
39.984488,116.307891,0,89,39624.2828703704,2008-06-25,06:47:20
39.984486,116.307896,0,89,39624.2828935185,2008-06-25,06:47:22
39.984527,116.307963,0,90,39624.2829513889,2008-06-25,06:47:27
39.984523,116.307851,0,88,39624.2830092593,2008-06-25,06:47:32
39.984416,116.307495,0,84,39624.2830671296,2008-06-25,06:47:37
39.984397,116.30699,0,80,39624.283125,2008-06-25,06:47:42
39.984364,116.30644,0,77,39624.2831828704,2008-06-25,06:47:47
39.984326,116.305821,0,73,39624.2832407407,2008-06-25,06:47:52
39.98432,116.305217,0,69,39624.2832986111,2008-06-25,06:47:57
39.98432,116.304649,0,70,39624.2833564815,2008-06-25,06:48:02
39.984301,116.304209,0,78,39624.2834143518,2008-06-25,06:48:07
39.984331,116.304093,0,82,39624.2834722222,2008-06-25,06:48:12
39.984369,116.304123,0,102,39624.2835300926,2008-06-25,06:48:17
39.984382,116.304149,0,108,39624.283587963,2008-06-25,06:48:22
39.984392,116.304175,0,115,39624.2836458333,2008-06-25,06:48:27
39.984408,116.304164,0,120,39624.2837037037,2008-06-25,06:48:32
39.984437,116.30416,0,125,39624.2837615741,2008-06-25,06:48:37
39.984447,116.304159,0,130,39624.2838194444,2008-06-25,06:48:42
39.984457,116.30414,0,132,39624.2838773148,2008-06-25,06:48:47
39.984571,116.304124,0,138,39624.2839351852,2008-06-25,06:48:52
39.984702,116.30418,0,149,39624.2839930556,2008-06-25,06:48:57
39.984799,116.30417,0,161,39624.2840509259,2008-06-25,06:49:02
39.98489,116.304224,0,165,39624.2841087963,2008-06-25,06:49:07
39.984966,116.304226,0,173,39624.2841666667,2008-06-25,06:49:12
39.985033,116.304242,0,176,39624.284224537,2008-06-25,06:49:17
39.98509,116.304289,0,182,39624.2842824074,2008-06-25,06:49:22
39.985093,116.304327,0,188,39624.2843402778,2008-06-25,06:49:27
39.985101,116.304384,0,191,39624.2843981481,2008-06-25,06:49:32
39.985139,116.304475,0,192,39624.2844560185,2008-06-25,06:49:37
39.985149,116.304556,0,196,39624.2845138889,2008-06-25,06:49:42
39.985158,116.304653,0,202,39624.2845717593,2008-06-25,06:49:47
39.985152,116.30475,0,208,39624.2846296296,2008-06-25,06:49:52
39.985169,116.304838,0,213,39624.2846875,2008-06-25,06:49:57
39.985175,116.304889,0,215,39624.2847453704,2008-06-25,06:50:02
39.985219,116.305031,0,217,39624.2848032407,2008-06-25,06:50:07
39.985243,116.305095,0,219,39624.2848611111,2008-06-25,06:50:12
39.985272,116.305172,0,222,39624.2849189815,2008-06-25,06:50:17
39.985294,116.305249,0,226,39624.2849768519,2008-06-25,06:50:22
39.985301,116.305307,0,230,39624.2850347222,2008-06-25,06:50:27
39.985332,116.305383,0,241,39624.2850925926,2008-06-25,06:50:32
39.985389,116.30541,0,241,39624.285150463,2008-06-25,06:50:37
39.985373,116.305427,0,236,39624.2852083333,2008-06-25,06:50:42
39.985386,116.305432,0,237,39624.2852662037,2008-06-25,06:50:47
39.985386,116.305432,0,237,39624.2853009259,2008-06-25,06:50:50
39.985389,116.305435,0,238,39624.2853240741,2008-06-25,06:50:52
39.98547,116.305392,0,233,39624.2853819444,2008-06-25,06:50:57
39.985577,116.30535,0,229,39624.2854398148,2008-06-25,06:51:02
39.985647,116.305327,0,228,39624.2854976852,2008-06-25,06:51:07
39.985716,116.305293,0,224,39624.2855555556,2008-06-25,06:51:12
39.98579,116.305324,0,223,39624.2856134259,2008-06-25,06:51:17
39.98583,116.305291,0,221,39624.2856712963,2008-06-25,06:51:22
39.985873,116.305295,0,221,39624.2857291667,2008-06-25,06:51:27
39.985923,116.305305,0,218,39624.285787037,2008-06-25,06:51:32
39.986004,116.305276,0,215,39624.2858449074,2008-06-25,06:51:37
39.986116,116.305263,0,207,39624.2859027778,2008-06-25,06:51:42
39.9862,116.305263,0,204,39624.2859606481,2008-06-25,06:51:47
39.986158,116.305226,0,200,39624.2860185185,2008-06-25,06:51:52
39.986153,116.30518,0,199,39624.2860763889,2008-06-25,06:51:57
39.986154,116.305135,0,196,39624.2861342593,2008-06-25,06:52:02
39.986147,116.305076,0,193,39624.2861921296,2008-06-25,06:52:07
39.986129,116.305003,0,191,39624.28625,2008-06-25,06:52:12
39.986114,116.304927,0,189,39624.2863078704,2008-06-25,06:52:17
39.986112,116.304843,0,189,39624.2863657407,2008-06-25,06:52:22
39.986128,116.304759,0,184,39624.2864236111,2008-06-25,06:52:27
39.986107,116.304664,0,181,39624.2864814815,2008-06-25,06:52:32
39.986101,116.304572,0,181,39624.2865393519,2008-06-25,06:52:37
39.986103,116.304506,0,182,39624.2865972222,2008-06-25,06:52:42
39.986093,116.304432,0,184,39624.2866550926,2008-06-25,06:52:47
39.986101,116.304359,0,183,39624.286712963,2008-06-25,06:52:52
39.986117,116.304274,0,183,39624.2867708333,2008-06-25,06:52:57
39.986161,116.304214,0,187,39624.2868287037,2008-06-25,06:53:02
39.986189,116.304128,0,192,39624.2868865741,2008-06-25,06:53:07
39.986192,116.304055,0,198,39624.2869444444,2008-06-25,06:53:12
39.98622,116.303952,0,202,39624.2870023148,2008-06-25,06:53:17
39.986226,116.303867,0,208,39624.2870601852,2008-06-25,06:53:22
39.98622,116.303791,0,213,39624.2871180556,2008-06-25,06:53:27
39.986258,116.303707,0,217,39624.2871759259,2008-06-25,06:53:32
39.986268,116.303608,0,220,39624.2872337963,2008-06-25,06:53:37
39.98615,116.303514,0,206,39624.2872916667,2008-06-25,06:53:42
39.986191,116.303446,0,207,39624.287349537,2008-06-25,06:53:47
39.986218,116.30338,0,210,39624.2874074074,2008-06-25,06:53:52
39.986243,116.30328,0,211,39624.2874652778,2008-06-25,06:53:57
39.986229,116.303204,0,216,39624.2875231481,2008-06-25,06:54:02
39.986224,116.303125,0,221,39624.2875810185,2008-06-25,06:54:07
39.986236,116.303067,0,226,39624.2876388889,2008-06-25,06:54:12
39.986265,116.302986,0,232,39624.2876967593,2008-06-25,06:54:17
39.986261,116.302901,0,236,39624.2877546296,2008-06-25,06:54:22
39.98624,116.302837,0,240,39624.2878125,2008-06-25,06:54:27
39.986255,116.302765,0,244,39624.2878703704,2008-06-25,06:54:32
39.98625,116.302676,0,249,39624.2879282407,2008-06-25,06:54:37
39.986136,116.302619,0,236,39624.2879861111,2008-06-25,06:54:42
39.986133,116.302563,0,232,39624.2880439815,2008-06-25,06:54:47
39.986139,116.302456,0,237,39624.2881018519,2008-06-25,06:54:52
39.986142,116.302408,0,241,39624.2881597222,2008-06-25,06:54:57
39.986108,116.302393,0,242,39624.2882175926,2008-06-25,06:55:02
39.986034,116.302422,0,243,39624.288275463,2008-06-25,06:55:07
39.98594,116.302498,0,241,39624.2883333333,2008-06-25,06:55:12
39.985848,116.302515,0,243,39624.2883912037,2008-06-25,06:55:17
39.985766,116.302524,0,244,39624.2884490741,2008-06-25,06:55:22
39.985696,116.302535,0,246,39624.2885069444,2008-06-25,06:55:27
39.98563,116.302546,0,248,39624.2885648148,2008-06-25,06:55:32
39.985561,116.302542,0,249,39624.2886226852,2008-06-25,06:55:37
39.985484,116.302538,0,250,39624.2886805556,2008-06-25,06:55:42
39.985434,116.302542,0,253,39624.2887384259,2008-06-25,06:55:47
39.985375,116.302569,0,253,39624.2887962963,2008-06-25,06:55:52
39.985235,116.30249,0,254,39624.2888541667,2008-06-25,06:55:57
39.985202,116.302403,0,256,39624.288912037,2008-06-25,06:56:02
39.985196,116.302334,0,259,39624.2889699074,2008-06-25,06:56:07
39.985215,116.302268,0,262,39624.2890277778,2008-06-25,06:56:12
39.985215,116.302251,0,264,39624.2890856481,2008-06-25,06:56:17
39.985221,116.30224,0,267,39624.2891435185,2008-06-25,06:56:22
39.985128,116.302121,0,228,39624.2899537037,2008-06-25,06:57:32
39.985171,116.302053,0,253,39624.2900115741,2008-06-25,06:57:37
39.985181,116.301944,0,256,39624.2900694444,2008-06-25,06:57:42
39.985158,116.301839,0,255,39624.2901273148,2008-06-25,06:57:47
39.985155,116.301796,0,254,39624.2901851852,2008-06-25,06:57:52
39.985167,116.30171,0,253,39624.2902430556,2008-06-25,06:57:57
39.985175,116.301657,0,255,39624.2903009259,2008-06-25,06:58:02
39.985245,116.301668,0,261,39624.2903587963,2008-06-25,06:58:07
39.985328,116.301709,0,250,39624.2904166667,2008-06-25,06:58:12
39.985402,116.301776,0,246,39624.290474537,2008-06-25,06:58:17
39.985471,116.301801,0,247,39624.2905324074,2008-06-25,06:58:22
39.98555,116.301802,0,245,39624.2905902778,2008-06-25,06:58:27
39.985608,116.301796,0,247,39624.2906481481,2008-06-25,06:58:32
39.98565,116.301786,0,244,39624.2907060185,2008-06-25,06:58:37
39.98565,116.301786,0,244,39624.2907407407,2008-06-25,06:58:40
39.985655,116.301778,0,242,39624.2907638889,2008-06-25,06:58:42
39.985645,116.301828,0,247,39624.2908217593,2008-06-25,06:58:47
39.985645,116.301828,0,247,39624.2908564815,2008-06-25,06:58:50
39.985648,116.301822,0,245,39624.2908796296,2008-06-25,06:58:52
39.985648,116.3019,0,247,39624.2909375,2008-06-25,06:58:57
39.985633,116.301916,0,248,39624.2909953704,2008-06-25,06:59:02
39.985609,116.30196,0,249,39624.2910532407,2008-06-25,06:59:07
39.985609,116.30196,0,249,39624.291087963,2008-06-25,06:59:10
39.985613,116.301955,0,249,39624.2911111111,2008-06-25,06:59:12
39.985638,116.301926,0,250,39624.2911689815,2008-06-25,06:59:17
39.985703,116.301877,0,251,39624.2912268518,2008-06-25,06:59:22
39.985727,116.301865,0,252,39624.2912847222,2008-06-25,06:59:27
39.985752,116.301861,0,254,39624.2913425926,2008-06-25,06:59:32
39.985946,116.301657,0,220,39624.2971875,2008-06-25,07:07:57
39.98601,116.301641,0,218,39624.2972453704,2008-06-25,07:08:02
39.986021,116.301578,0,218,39624.2973032407,2008-06-25,07:08:07
39.986025,116.301516,0,219,39624.2973611111,2008-06-25,07:08:12
39.986058,116.301448,0,219,39624.2974189815,2008-06-25,07:08:17
39.98609,116.30137,0,219,39624.2974768518,2008-06-25,07:08:22
39.986098,116.301303,0,219,39624.2975347222,2008-06-25,07:08:27
39.986136,116.301229,0,219,39624.2975925926,2008-06-25,07:08:32
39.986206,116.301131,0,219,39624.297650463,2008-06-25,07:08:37
39.986258,116.301105,0,218,39624.2977083333,2008-06-25,07:08:42
39.986334,116.301051,0,217,39624.2977662037,2008-06-25,07:08:47
39.986374,116.301011,0,217,39624.2978240741,2008-06-25,07:08:52
39.986418,116.301034,0,217,39624.2978819444,2008-06-25,07:08:57
39.986463,116.301062,0,218,39624.2979398148,2008-06-25,07:09:02
39.986501,116.301077,0,218,39624.2979976852,2008-06-25,07:09:07
39.986574,116.30107,0,220,39624.2980555556,2008-06-25,07:09:12
39.98655,116.301079,0,219,39624.2981134259,2008-06-25,07:09:17
39.986525,116.301058,0,213,39624.2981712963,2008-06-25,07:09:22
39.986502,116.301014,0,213,39624.2982291667,2008-06-25,07:09:27
39.986517,116.300896,0,214,39624.298287037,2008-06-25,07:09:32
39.986548,116.300819,0,214,39624.2983449074,2008-06-25,07:09:37
39.986557,116.300749,0,214,39624.2984027778,2008-06-25,07:09:42
39.986549,116.300678,0,213,39624.2984606481,2008-06-25,07:09:47
39.986559,116.30059,0,214,39624.2985185185,2008-06-25,07:09:52
39.986546,116.300494,0,218,39624.2985763889,2008-06-25,07:09:57
39.986567,116.300441,0,220,39624.2986342593,2008-06-25,07:10:02
39.986584,116.300432,0,217,39624.2986921296,2008-06-25,07:10:07
39.986658,116.30038,0,208,39624.29875,2008-06-25,07:10:12
39.986797,116.300349,0,192,39624.2988078704,2008-06-25,07:10:17
39.986858,116.300361,0,190,39624.2988657407,2008-06-25,07:10:22
39.986878,116.300365,0,194,39624.2989236111,2008-06-25,07:10:27
39.986914,116.300388,0,195,39624.2989814815,2008-06-25,07:10:32
39.98695,116.300397,0,199,39624.2990393518,2008-06-25,07:10:37
39.987053,116.300387,0,197,39624.2990972222,2008-06-25,07:10:42
39.987138,116.300341,0,193,39624.2991550926,2008-06-25,07:10:47
39.987188,116.300346,0,192,39624.299212963,2008-06-25,07:10:52
39.987283,116.300328,0,190,39624.2992708333,2008-06-25,07:10:57
39.987341,116.300321,0,192,39624.2993287037,2008-06-25,07:11:02
39.98736,116.300355,0,189,39624.2993865741,2008-06-25,07:11:07
39.987402,116.300387,0,189,39624.2994444444,2008-06-25,07:11:12
39.98746,116.300398,0,190,39624.2995023148,2008-06-25,07:11:17
39.987544,116.300368,0,192,39624.2995601852,2008-06-25,07:11:22
39.987624,116.300332,0,191,39624.2996180556,2008-06-25,07:11:27
39.987699,116.300294,0,191,39624.2996759259,2008-06-25,07:11:32
39.987746,116.300292,0,194,39624.2997337963,2008-06-25,07:11:37
39.987745,116.300307,0,194,39624.2997916667,2008-06-25,07:11:42
39.987747,116.300326,0,193,39624.299849537,2008-06-25,07:11:47
39.987792,116.300289,0,191,39624.2999074074,2008-06-25,07:11:52
39.987861,116.300289,0,188,39624.2999652778,2008-06-25,07:11:57
39.987962,116.300326,0,188,39624.3000231481,2008-06-25,07:12:02
39.987987,116.300329,0,189,39624.3000810185,2008-06-25,07:12:07
39.98806,116.30033,0,193,39624.3001388889,2008-06-25,07:12:12
39.98809,116.300329,0,191,39624.3001967593,2008-06-25,07:12:17
39.988187,116.300345,0,191,39624.3002546296,2008-06-25,07:12:22
39.988296,116.30032,0,185,39624.3003125,2008-06-25,07:12:27
39.988431,116.300291,0,183,39624.3003703704,2008-06-25,07:12:32
39.988426,116.300338,0,179,39624.3004282407,2008-06-25,07:12:37
39.98844,116.300342,0,180,39624.3004861111,2008-06-25,07:12:42
39.988467,116.300338,0,182,39624.3005439815,2008-06-25,07:12:47
39.988525,116.30032,0,184,39624.3006018519,2008-06-25,07:12:52
39.988593,116.300301,0,185,39624.3006597222,2008-06-25,07:12:57
39.988668,116.3003,0,182,39624.3007175926,2008-06-25,07:13:02
39.988729,116.300307,0,182,39624.300775463,2008-06-25,07:13:07
39.988807,116.300338,0,180,39624.3008333333,2008-06-25,07:13:12
39.988856,116.300332,0,178,39624.3008912037,2008-06-25,07:13:17
39.988985,116.30032,0,175,39624.3009490741,2008-06-25,07:13:22
39.989006,116.300325,0,175,39624.3010069444,2008-06-25,07:13:27
39.989025,116.300325,0,178,39624.3010648148,2008-06-25,07:13:32
39.98906,116.300378,0,177,39624.3011226852,2008-06-25,07:13:37
39.989108,116.300395,0,173,39624.3011805556,2008-06-25,07:13:42
39.989158,116.300374,0,180,39624.3012384259,2008-06-25,07:13:47
39.989195,116.300415,0,187,39624.3012962963,2008-06-25,07:13:52
39.989263,116.300425,0,193,39624.3013541667,2008-06-25,07:13:57
39.989334,116.300417,0,195,39624.301412037,2008-06-25,07:14:02
39.989451,116.300372,0,193,39624.3014699074,2008-06-25,07:14:07
39.98949,116.300388,0,202,39624.3015277778,2008-06-25,07:14:12
39.989528,116.30041,0,212,39624.3015856481,2008-06-25,07:14:17
39.989553,116.300425,0,212,39624.3016435185,2008-06-25,07:14:22
39.989676,116.300351,0,213,39624.3017013889,2008-06-25,07:14:27
39.989742,116.300306,0,211,39624.3017592593,2008-06-25,07:14:32
39.989825,116.300288,0,209,39624.3018171296,2008-06-25,07:14:37
39.989853,116.30023,0,214,39624.301875,2008-06-25,07:14:42
39.989909,116.30014,0,217,39624.3019328704,2008-06-25,07:14:47
39.989934,116.300061,0,221,39624.3019907407,2008-06-25,07:14:52
39.989938,116.300005,0,227,39624.3020486111,2008-06-25,07:14:57
39.989925,116.299944,0,234,39624.3021064815,2008-06-25,07:15:02
39.989901,116.299859,0,236,39624.3021643519,2008-06-25,07:15:07
39.989885,116.299768,0,240,39624.3022222222,2008-06-25,07:15:12
39.989894,116.299701,0,244,39624.3022800926,2008-06-25,07:15:17
39.989854,116.299665,0,246,39624.302337963,2008-06-25,07:15:22
39.989817,116.299596,0,247,39624.3023958333,2008-06-25,07:15:27
39.989789,116.299515,0,250,39624.3024537037,2008-06-25,07:15:32
39.989775,116.299455,0,254,39624.3025115741,2008-06-25,07:15:37
39.989774,116.299397,0,260,39624.3025694444,2008-06-25,07:15:42
39.989782,116.299332,0,268,39624.3026273148,2008-06-25,07:15:47
39.989787,116.299256,0,268,39624.3026851852,2008-06-25,07:15:52
39.98982,116.29914,0,265,39624.3027430556,2008-06-25,07:15:57
39.989823,116.299079,0,268,39624.3028009259,2008-06-25,07:16:02
39.989786,116.299018,0,271,39624.3028587963,2008-06-25,07:16:07
39.989772,116.299021,0,272,39624.3029166667,2008-06-25,07:16:12
39.989711,116.299037,0,272,39624.302974537,2008-06-25,07:16:17
39.989656,116.299055,0,272,39624.3030324074,2008-06-25,07:16:22
39.98966,116.299096,0,263,39624.3030902778,2008-06-25,07:16:27
39.98966,116.299096,0,263,39624.303125,2008-06-25,07:16:30
39.989664,116.299092,0,228,39624.3031481481,2008-06-25,07:16:32
39.989718,116.29907,0,221,39624.3032060185,2008-06-25,07:16:37
39.989791,116.29902,0,218,39624.3032638889,2008-06-25,07:16:42
39.989764,116.298992,0,221,39624.3033217593,2008-06-25,07:16:47
39.989761,116.29893,0,221,39624.3033796296,2008-06-25,07:16:52
39.989751,116.298869,0,221,39624.3034375,2008-06-25,07:16:57
39.989734,116.298768,0,219,39624.3034953704,2008-06-25,07:17:02
39.989725,116.298698,0,220,39624.3035532407,2008-06-25,07:17:07
39.989719,116.298626,0,223,39624.3036111111,2008-06-25,07:17:12
39.989725,116.298539,0,228,39624.3036689815,2008-06-25,07:17:17
39.989701,116.298462,0,231,39624.3037268519,2008-06-25,07:17:22
39.989699,116.298388,0,236,39624.3037847222,2008-06-25,07:17:27
39.989743,116.298311,0,237,39624.3038425926,2008-06-25,07:17:32
39.989758,116.298245,0,216,39624.303900463,2008-06-25,07:17:37
39.989824,116.29825,0,223,39624.3039583333,2008-06-25,07:17:42
39.989854,116.298258,0,221,39624.3040162037,2008-06-25,07:17:47
39.989916,116.298257,0,224,39624.3040740741,2008-06-25,07:17:52
39.989977,116.298256,0,217,39624.3041319444,2008-06-25,07:17:57
39.990014,116.298241,0,216,39624.3041898148,2008-06-25,07:18:02
39.99006,116.298252,0,216,39624.3042476852,2008-06-25,07:18:07
39.990112,116.298239,0,219,39624.3043055556,2008-06-25,07:18:12
39.99017,116.298238,0,220,39624.3043634259,2008-06-25,07:18:17
39.990246,116.298232,0,218,39624.3044212963,2008-06-25,07:18:22
39.990341,116.298236,0,216,39624.3044791667,2008-06-25,07:18:27
39.99041,116.298202,0,211,39624.304537037,2008-06-25,07:18:32
39.990483,116.298124,0,201,39624.3045949074,2008-06-25,07:18:37
39.990585,116.298116,0,194,39624.3046527778,2008-06-25,07:18:42
39.990607,116.298141,0,186,39624.3047106481,2008-06-25,07:18:47
39.990649,116.298146,0,184,39624.3047685185,2008-06-25,07:18:52
39.990706,116.298156,0,183,39624.3048263889,2008-06-25,07:18:57
39.990774,116.298139,0,181,39624.3048842593,2008-06-25,07:19:02
39.990848,116.298131,0,180,39624.3049421296,2008-06-25,07:19:07
39.990909,116.298116,0,180,39624.305,2008-06-25,07:19:12
39.990968,116.298109,0,182,39624.3050578704,2008-06-25,07:19:17
39.991012,116.298036,0,183,39624.3051157407,2008-06-25,07:19:22
39.991023,116.297934,0,183,39624.3051736111,2008-06-25,07:19:27
39.991019,116.297855,0,182,39624.3052314815,2008-06-25,07:19:32
39.990997,116.297824,0,184,39624.3052893518,2008-06-25,07:19:37
39.991016,116.297794,0,184,39624.3053472222,2008-06-25,07:19:42
39.991039,116.297722,0,185,39624.3054050926,2008-06-25,07:19:47
39.991054,116.297653,0,186,39624.305462963,2008-06-25,07:19:52
39.991056,116.297605,0,187,39624.3055208333,2008-06-25,07:19:57
39.99105,116.297549,0,188,39624.3055787037,2008-06-25,07:20:02
39.991029,116.297499,0,189,39624.3056365741,2008-06-25,07:20:07
39.991039,116.297463,0,190,39624.3056944444,2008-06-25,07:20:12
39.991054,116.297432,0,192,39624.3057523148,2008-06-25,07:20:17
39.990441,116.297364,0,111,39624.3088773148,2008-06-25,07:24:47
39.990424,116.297373,0,147,39624.3089351852,2008-06-25,07:24:52
39.990437,116.297361,0,179,39624.3089930556,2008-06-25,07:24:57
39.99049,116.297344,0,180,39624.3090509259,2008-06-25,07:25:02
39.990532,116.297334,0,180,39624.3091087963,2008-06-25,07:25:07
39.990583,116.29737,0,180,39624.3091666667,2008-06-25,07:25:12
39.990646,116.29739,0,180,39624.309224537,2008-06-25,07:25:17
39.990724,116.297305,0,180,39624.3092824074,2008-06-25,07:25:22
39.990815,116.297255,0,180,39624.3093402778,2008-06-25,07:25:27
39.990855,116.297298,0,179,39624.3093981481,2008-06-25,07:25:32
39.990873,116.297346,0,179,39624.3094560185,2008-06-25,07:25:37
39.984596,116.310174,0,237,39624.533599537,2008-06-25,12:48:23
39.984456,116.310237,0,247,39624.5336574074,2008-06-25,12:48:28
39.984546,116.310195,0,192,39624.5337152778,2008-06-25,12:48:33
39.984736,116.310023,0,144,39624.5337731481,2008-06-25,12:48:38
39.984758,116.309967,0,132,39624.5338310185,2008-06-25,12:48:43
39.984795,116.309919,0,112,39624.5338888889,2008-06-25,12:48:48
39.984769,116.309959,0,111,39624.5339467593,2008-06-25,12:48:53
39.98472,116.309975,0,117,39624.5340046296,2008-06-25,12:48:58
39.984523,116.310024,0,119,39624.5340625,2008-06-25,12:49:03
39.984338,116.310126,0,119,39624.5341203704,2008-06-25,12:49:08
39.984218,116.310215,0,121,39624.5341782407,2008-06-25,12:49:13
39.984089,116.310331,0,121,39624.5342361111,2008-06-25,12:49:18
39.983997,116.310452,0,118,39624.5342939815,2008-06-25,12:49:23
39.983981,116.310763,0,109,39624.5343518518,2008-06-25,12:49:28
39.983994,116.311247,0,100,39624.5344097222,2008-06-25,12:49:33
39.984025,116.31172,0,95,39624.5344675926,2008-06-25,12:49:38
39.984011,116.312328,0,92,39624.534525463,2008-06-25,12:49:43
39.984024,116.313031,0,92,39624.5345833333,2008-06-25,12:49:48
39.984048,116.313539,0,93,39624.5346412037,2008-06-25,12:49:53
39.984054,116.313761,0,92,39624.5346990741,2008-06-25,12:49:58
39.984053,116.313756,0,95,39624.5347569444,2008-06-25,12:50:03
39.984053,116.313752,0,94,39624.5348148148,2008-06-25,12:50:08
39.984053,116.313752,0,94,39624.534849537,2008-06-25,12:50:11
39.984052,116.313746,0,94,39624.5348726852,2008-06-25,12:50:13
39.984046,116.313882,0,95,39624.5349305556,2008-06-25,12:50:18
39.984047,116.314324,0,97,39624.5349884259,2008-06-25,12:50:23
39.984062,116.315034,0,97,39624.5350462963,2008-06-25,12:50:28
39.984045,116.315863,0,108,39624.5351041667,2008-06-25,12:50:33
39.984101,116.316658,0,125,39624.535162037,2008-06-25,12:50:38
39.984122,116.317512,0,129,39624.5352199074,2008-06-25,12:50:43
39.984171,116.318408,0,136,39624.5352777778,2008-06-25,12:50:48
39.98419,116.319181,0,142,39624.5353356482,2008-06-25,12:50:53
39.984233,116.319811,0,143,39624.5353935185,2008-06-25,12:50:58
39.984234,116.320248,0,147,39624.5354513889,2008-06-25,12:51:03
39.984247,116.320591,0,147,39624.5355092593,2008-06-25,12:51:08
39.984245,116.320851,0,149,39624.5355671296,2008-06-25,12:51:13
39.984254,116.321181,0,149,39624.535625,2008-06-25,12:51:18
39.984272,116.321639,0,150,39624.5356828704,2008-06-25,12:51:23
39.984286,116.322259,0,143,39624.5357407407,2008-06-25,12:51:28
39.984301,116.323013,0,130,39624.5357986111,2008-06-25,12:51:33
39.984343,116.323747,0,134,39624.5358564815,2008-06-25,12:51:38
39.984343,116.324481,0,139,39624.5359143519,2008-06-25,12:51:43
39.984274,116.324817,0,143,39624.5359722222,2008-06-25,12:51:48
39.984266,116.324835,0,142,39624.5360300926,2008-06-25,12:51:53
39.984268,116.324823,0,143,39624.536087963,2008-06-25,12:51:58
39.984239,116.324704,0,152,39624.5361458333,2008-06-25,12:52:03
39.984274,116.324605,0,154,39624.5362037037,2008-06-25,12:52:08
39.984292,116.324534,0,150,39624.5362615741,2008-06-25,12:52:13
39.984293,116.324528,0,152,39624.5363194444,2008-06-25,12:52:18
39.984293,116.324527,0,152,39624.5363773148,2008-06-25,12:52:23
39.984293,116.324525,0,152,39624.5364351852,2008-06-25,12:52:28
39.984293,116.324528,0,152,39624.5364930556,2008-06-25,12:52:33
39.984295,116.324528,0,152,39624.5365509259,2008-06-25,12:52:38
39.984296,116.324529,0,152,39624.5366087963,2008-06-25,12:52:43
39.984297,116.324533,0,152,39624.5366666667,2008-06-25,12:52:48
39.9843,116.324533,0,152,39624.536724537,2008-06-25,12:52:53
39.9843,116.324533,0,152,39624.5367592593,2008-06-25,12:52:56
39.9843,116.324532,0,152,39624.5367824074,2008-06-25,12:52:58
39.984322,116.32452,0,152,39624.5368402778,2008-06-25,12:53:03
39.984321,116.324516,0,152,39624.5368981481,2008-06-25,12:53:08
39.98432,116.324516,0,151,39624.5369560185,2008-06-25,12:53:13
39.984321,116.324515,0,151,39624.5370138889,2008-06-25,12:53:18
39.984321,116.324515,0,151,39624.5370717593,2008-06-25,12:53:23
39.984321,116.324511,0,151,39624.5371296296,2008-06-25,12:53:28
39.98432,116.324519,0,151,39624.5371875,2008-06-25,12:53:33
39.98432,116.324519,0,151,39624.5372222222,2008-06-25,12:53:36
39.98432,116.324519,0,150,39624.5372453704,2008-06-25,12:53:38
39.984303,116.324506,0,150,39624.5373032407,2008-06-25,12:53:43
39.984296,116.324495,0,150,39624.5373611111,2008-06-25,12:53:48
39.984293,116.32445,0,150,39624.5374189815,2008-06-25,12:53:53
39.984336,116.324396,0,153,39624.5374768519,2008-06-25,12:53:58
39.984343,116.324367,0,153,39624.5375347222,2008-06-25,12:54:03
39.984342,116.324392,0,150,39624.5375925926,2008-06-25,12:54:08
39.984371,116.32458,0,149,39624.537650463,2008-06-25,12:54:13
39.984446,116.324939,0,150,39624.5377083333,2008-06-25,12:54:18
39.984489,116.325363,0,152,39624.5377662037,2008-06-25,12:54:23
39.984542,116.325851,0,154,39624.5378240741,2008-06-25,12:54:28
39.984548,116.326249,0,155,39624.5378819444,2008-06-25,12:54:33
39.98446,116.32637,0,160,39624.5379398148,2008-06-25,12:54:38
39.98446,116.32637,0,160,39624.537974537,2008-06-25,12:54:41
39.984453,116.326378,0,164,39624.5379976852,2008-06-25,12:54:43
39.984457,116.326365,0,167,39624.5380555556,2008-06-25,12:54:48
39.984457,116.326384,0,168,39624.5381134259,2008-06-25,12:54:53
39.984452,116.326424,0,169,39624.5381712963,2008-06-25,12:54:58
39.984425,116.326476,0,169,39624.5382291667,2008-06-25,12:55:03
39.984403,116.32651,0,164,39624.538287037,2008-06-25,12:55:08
39.984412,116.326539,0,158,39624.5383449074,2008-06-25,12:55:13
39.984433,116.326541,0,151,39624.5384027778,2008-06-25,12:55:18
39.984448,116.326548,0,149,39624.5384606481,2008-06-25,12:55:23
39.984449,116.326515,0,150,39624.5385185185,2008-06-25,12:55:28
39.984435,116.32649,0,150,39624.5385763889,2008-06-25,12:55:33
39.984435,116.326481,0,150,39624.5386342593,2008-06-25,12:55:38
39.984434,116.326482,0,150,39624.5386921296,2008-06-25,12:55:43
39.984434,116.326482,0,150,39624.5387268519,2008-06-25,12:55:46
39.984433,116.326488,0,150,39624.53875,2008-06-25,12:55:48
39.984427,116.326511,0,149,39624.5388078704,2008-06-25,12:55:53
39.984417,116.326554,0,148,39624.5388657407,2008-06-25,12:55:58
39.98434,116.326653,0,148,39624.5389236111,2008-06-25,12:56:03
39.984231,116.326831,0,147,39624.5389814815,2008-06-25,12:56:08
39.98421,116.327092,0,147,39624.5390393519,2008-06-25,12:56:13
39.984254,116.327538,0,147,39624.5390972222,2008-06-25,12:56:18
39.984442,116.328234,0,146,39624.5391550926,2008-06-25,12:56:23
39.98455,116.328939,0,147,39624.539212963,2008-06-25,12:56:28
39.984574,116.329575,0,150,39624.5392708333,2008-06-25,12:56:33
39.984597,116.330303,0,152,39624.5393287037,2008-06-25,12:56:38
39.98466,116.331,0,152,39624.5393865741,2008-06-25,12:56:43
39.984686,116.331697,0,150,39624.5394444444,2008-06-25,12:56:48
39.984734,116.332368,0,148,39624.5395023148,2008-06-25,12:56:53
39.984774,116.332986,0,148,39624.5395601852,2008-06-25,12:56:58
39.984816,116.333612,0,147,39624.5396180556,2008-06-25,12:57:03
39.984837,116.334283,0,145,39624.5396759259,2008-06-25,12:57:08
39.98483,116.334987,0,147,39624.5397337963,2008-06-25,12:57:13
39.984885,116.335608,0,148,39624.5397916667,2008-06-25,12:57:18
39.984942,116.336211,0,147,39624.539849537,2008-06-25,12:57:23
39.984968,116.336844,0,149,39624.5399074074,2008-06-25,12:57:28
39.985,116.337484,0,155,39624.5399652778,2008-06-25,12:57:33
39.985061,116.338123,0,159,39624.5400231481,2008-06-25,12:57:38
39.985084,116.338677,0,164,39624.5400810185,2008-06-25,12:57:43
39.985025,116.339203,0,167,39624.5401388889,2008-06-25,12:57:48
39.985039,116.339463,0,170,39624.5401967593,2008-06-25,12:57:53
39.985036,116.339446,0,169,39624.5402546296,2008-06-25,12:57:58
39.985036,116.339446,0,169,39624.5402893518,2008-06-25,12:58:01
39.985035,116.339447,0,170,39624.5403125,2008-06-25,12:58:03
39.985031,116.33952,0,171,39624.5403703704,2008-06-25,12:58:08
39.985041,116.339806,0,171,39624.5404282407,2008-06-25,12:58:13
39.985043,116.340228,0,164,39624.5404861111,2008-06-25,12:58:18
39.985101,116.340743,0,154,39624.5405439815,2008-06-25,12:58:23
39.985144,116.3413,0,148,39624.5406018518,2008-06-25,12:58:28
39.985154,116.341855,0,151,39624.5406597222,2008-06-25,12:58:33
39.985157,116.342435,0,157,39624.5407175926,2008-06-25,12:58:38
39.985177,116.34299,0,153,39624.540775463,2008-06-25,12:58:43
39.985197,116.343451,0,149,39624.5408333333,2008-06-25,12:58:48
39.985191,116.343783,0,150,39624.5408912037,2008-06-25,12:58:53
39.985179,116.343812,0,145,39624.5409490741,2008-06-25,12:58:58
39.98518,116.343883,0,144,39624.5410069444,2008-06-25,12:59:03
39.985196,116.344173,0,144,39624.5410648148,2008-06-25,12:59:08
39.985174,116.34455,0,136,39624.5411226852,2008-06-25,12:59:13
39.985182,116.344966,0,139,39624.5411805556,2008-06-25,12:59:18
39.985173,116.345406,0,140,39624.5412384259,2008-06-25,12:59:23
39.985163,116.345756,0,153,39624.5412962963,2008-06-25,12:59:28
39.985153,116.346061,0,164,39624.5413541667,2008-06-25,12:59:33
39.985176,116.346345,0,170,39624.541412037,2008-06-25,12:59:38
39.985214,116.346424,0,168,39624.5414699074,2008-06-25,12:59:43
39.985206,116.346414,0,161,39624.5415277778,2008-06-25,12:59:48
39.985206,116.346418,0,161,39624.5415856481,2008-06-25,12:59:53
39.985206,116.346418,0,161,39624.5416203704,2008-06-25,12:59:56
39.985206,116.346422,0,161,39624.5416435185,2008-06-25,12:59:58
39.985207,116.346436,0,161,39624.5417013889,2008-06-25,13:00:03
39.985207,116.346447,0,160,39624.5417592593,2008-06-25,13:00:08
39.985208,116.346448,0,160,39624.5418171296,2008-06-25,13:00:13
39.985208,116.346448,0,160,39624.5418518518,2008-06-25,13:00:16
39.985208,116.34644,0,160,39624.541875,2008-06-25,13:00:18
39.985202,116.346543,0,157,39624.5419328704,2008-06-25,13:00:23
39.985212,116.346803,0,150,39624.5419907407,2008-06-25,13:00:28
39.985231,116.347193,0,150,39624.5420486111,2008-06-25,13:00:33
39.985281,116.347726,0,155,39624.5421064815,2008-06-25,13:00:38
39.985311,116.34838,0,155,39624.5421643518,2008-06-25,13:00:43
39.985348,116.348969,0,151,39624.5422222222,2008-06-25,13:00:48
39.985379,116.349613,0,154,39624.5422800926,2008-06-25,13:00:53
39.985385,116.350233,0,148,39624.542337963,2008-06-25,13:00:58
39.985291,116.350752,0,145,39624.5423958333,2008-06-25,13:01:03
39.985244,116.350854,0,165,39624.5424537037,2008-06-25,13:01:08
39.985274,116.350859,0,159,39624.5425115741,2008-06-25,13:01:13
39.985286,116.35088,0,159,39624.5425694444,2008-06-25,13:01:18
39.985295,116.350933,0,161,39624.5426273148,2008-06-25,13:01:23
39.98532,116.350996,0,162,39624.5426851852,2008-06-25,13:01:28
39.985357,116.351071,0,156,39624.5427430556,2008-06-25,13:01:33
39.985374,116.351154,0,150,39624.5428009259,2008-06-25,13:01:38
39.985373,116.351233,0,147,39624.5428587963,2008-06-25,13:01:43
39.985361,116.35131,0,143,39624.5429166667,2008-06-25,13:01:48
39.985327,116.351406,0,138,39624.542974537,2008-06-25,13:01:53
39.985327,116.351478,0,133,39624.5430324074,2008-06-25,13:01:58
39.985333,116.351573,0,128,39624.5430902778,2008-06-25,13:02:03
39.985337,116.351645,0,122,39624.5431481482,2008-06-25,13:02:08
39.98533,116.351733,0,122,39624.5432060185,2008-06-25,13:02:13
39.98527,116.351817,0,119,39624.5432638889,2008-06-25,13:02:18
39.985213,116.351837,0,116,39624.5433217593,2008-06-25,13:02:23
39.985156,116.351916,0,115,39624.5433796296,2008-06-25,13:02:28
39.985105,116.351933,0,112,39624.5434375,2008-06-25,13:02:33
39.985027,116.351984,0,111,39624.5434953704,2008-06-25,13:02:38
39.984967,116.35202,0,110,39624.5435532407,2008-06-25,13:02:43
39.984929,116.352055,0,109,39624.5436111111,2008-06-25,13:02:48
39.984936,116.352136,0,106,39624.5436689815,2008-06-25,13:02:53
39.984932,116.352201,0,104,39624.5437268519,2008-06-25,13:02:58
39.984934,116.352282,0,104,39624.5437847222,2008-06-25,13:03:03
39.984985,116.352342,0,104,39624.5438425926,2008-06-25,13:03:08
39.985023,116.352394,0,104,39624.543900463,2008-06-25,13:03:13
39.98507,116.352424,0,106,39624.5439583333,2008-06-25,13:03:18
39.98508,116.352434,0,114,39624.5440162037,2008-06-25,13:03:23
39.985019,116.352435,0,121,39624.5440740741,2008-06-25,13:03:28
39.984921,116.352508,0,130,39624.5441319444,2008-06-25,13:03:33
39.984839,116.352651,0,133,39624.5441898148,2008-06-25,13:03:38
39.984843,116.352793,0,132,39624.5442476852,2008-06-25,13:03:43
39.98487,116.352914,0,130,39624.5443055556,2008-06-25,13:03:48
39.98494,116.353014,0,127,39624.5443634259,2008-06-25,13:03:53
39.984975,116.35309,0,124,39624.5444212963,2008-06-25,13:03:58
39.985021,116.353164,0,126,39624.5444791667,2008-06-25,13:04:03
39.985036,116.353208,0,127,39624.544537037,2008-06-25,13:04:08
39.985065,116.353247,0,127,39624.5445949074,2008-06-25,13:04:13
39.985103,116.353252,0,127,39624.5446527778,2008-06-25,13:04:18
39.985154,116.353246,0,126,39624.5447106481,2008-06-25,13:04:23
