# Supplementary material for: Research on differential privacy protection method based on user tendency
Source: PLoS One. 2023 Oct 26;18(10):e0288823. doi: 10.1371/journal.pone.0288823 (PMC10602288; doi:10.1371/journal.pone.0288823)
Supplement: S3 Data — (ZIP) [file pone.0288823.s003.zip › Data 5-3/052/Trajectory/20080626204306.plt]

Geolife trajectory
WGS 84
Altitude is in Feet
Reserved 3
0,2,255,My Track,0,0,2,8421376
0
39.986177,116.35546,0,132,39625.8632638889,2008-06-26,20:43:06
39.986148,116.354731,0,129,39625.8633217593,2008-06-26,20:43:11
39.986076,116.353956,0,133,39625.8633796296,2008-06-26,20:43:16
39.986041,116.353131,0,133,39625.8634375,2008-06-26,20:43:21
39.986,116.352326,0,135,39625.8634953704,2008-06-26,20:43:26
39.985991,116.35157,0,140,39625.8635532407,2008-06-26,20:43:31
39.985982,116.350855,0,140,39625.8636111111,2008-06-26,20:43:36
39.985954,116.350127,0,143,39625.8636689815,2008-06-26,20:43:41
39.985941,116.34945,0,150,39625.8637268519,2008-06-26,20:43:46
39.98594,116.348787,0,146,39625.8637847222,2008-06-26,20:43:51
39.985945,116.348236,0,151,39625.8638425926,2008-06-26,20:43:56
39.985893,116.347896,0,161,39625.863900463,2008-06-26,20:44:01
39.985875,116.347734,0,157,39625.8639583333,2008-06-26,20:44:06
39.985872,116.347649,0,156,39625.8640162037,2008-06-26,20:44:11
39.985873,116.34761,0,158,39625.8640740741,2008-06-26,20:44:16
39.985878,116.347594,0,158,39625.8641319444,2008-06-26,20:44:21
39.985882,116.347562,0,158,39625.8641898148,2008-06-26,20:44:26
39.985882,116.347559,0,158,39625.8642476852,2008-06-26,20:44:31
39.985878,116.347559,0,158,39625.8643055556,2008-06-26,20:44:36
39.985879,116.347558,0,158,39625.8643634259,2008-06-26,20:44:41
39.985873,116.347557,0,158,39625.8644212963,2008-06-26,20:44:46
39.985872,116.347558,0,158,39625.8644791667,2008-06-26,20:44:51
39.985875,116.34756,0,158,39625.864537037,2008-06-26,20:44:56
39.985876,116.347561,0,158,39625.8645949074,2008-06-26,20:45:01
39.985876,116.347561,0,158,39625.8646296296,2008-06-26,20:45:04
39.98588,116.347561,0,158,39625.8646527778,2008-06-26,20:45:06
39.985883,116.347534,0,158,39625.8647106481,2008-06-26,20:45:11
39.985847,116.347248,0,156,39625.8647685185,2008-06-26,20:45:16
39.985795,116.346735,0,154,39625.8648263889,2008-06-26,20:45:21
39.985735,116.346059,0,151,39625.8648842593,2008-06-26,20:45:26
39.985712,116.345287,0,150,39625.8649421296,2008-06-26,20:45:31
39.985694,116.344443,0,143,39625.865,2008-06-26,20:45:36
39.985664,116.343628,0,142,39625.8650578704,2008-06-26,20:45:41
39.98562,116.342952,0,137,39625.8651157407,2008-06-26,20:45:46
39.985569,116.342367,0,135,39625.8651736111,2008-06-26,20:45:51
39.985563,116.341792,0,140,39625.8652314815,2008-06-26,20:45:56
39.985581,116.34107,0,143,39625.8652893519,2008-06-26,20:46:01
39.985595,116.34029,0,148,39625.8653472222,2008-06-26,20:46:06
39.985554,116.339477,0,147,39625.8654050926,2008-06-26,20:46:11
39.985525,116.338745,0,140,39625.865462963,2008-06-26,20:46:16
39.985486,116.338059,0,137,39625.8655208333,2008-06-26,20:46:21
39.985463,116.337295,0,133,39625.8655787037,2008-06-26,20:46:26
39.985428,116.336454,0,132,39625.8656365741,2008-06-26,20:46:31
39.985341,116.335565,0,129,39625.8656944444,2008-06-26,20:46:36
39.985276,116.334685,0,124,39625.8657523148,2008-06-26,20:46:41
39.985271,116.333893,0,124,39625.8658101852,2008-06-26,20:46:46
39.985301,116.333215,0,125,39625.8658680556,2008-06-26,20:46:51
39.985295,116.332571,0,124,39625.8659259259,2008-06-26,20:46:56
39.98522,116.331859,0,118,39625.8659837963,2008-06-26,20:47:01
39.985117,116.331155,0,120,39625.8660416667,2008-06-26,20:47:06
39.985118,116.330368,0,131,39625.866099537,2008-06-26,20:47:11
39.985133,116.329599,0,135,39625.8661574074,2008-06-26,20:47:16
39.985125,116.328907,0,140,39625.8662152778,2008-06-26,20:47:21
39.98507,116.328287,0,140,39625.8662731481,2008-06-26,20:47:26
39.985024,116.327756,0,141,39625.8663310185,2008-06-26,20:47:31
39.984987,116.327483,0,141,39625.8663888889,2008-06-26,20:47:36
39.984986,116.327446,0,141,39625.8664467593,2008-06-26,20:47:41
39.984986,116.327444,0,142,39625.8665046296,2008-06-26,20:47:46
39.984988,116.327448,0,142,39625.8665625,2008-06-26,20:47:51
39.984988,116.32745,0,142,39625.8666203704,2008-06-26,20:47:56
39.984988,116.327453,0,142,39625.8666782407,2008-06-26,20:48:01
39.984987,116.327454,0,141,39625.8667361111,2008-06-26,20:48:06
39.984987,116.327457,0,140,39625.8667939815,2008-06-26,20:48:11
39.984987,116.327457,0,140,39625.8668287037,2008-06-26,20:48:14
39.984987,116.327458,0,140,39625.8668518519,2008-06-26,20:48:16
39.985003,116.327287,0,140,39625.8669097222,2008-06-26,20:48:21
39.985034,116.326877,0,143,39625.8669675926,2008-06-26,20:48:26
39.985034,116.326298,0,146,39625.867025463,2008-06-26,20:48:31
39.985033,116.325591,0,149,39625.8670833333,2008-06-26,20:48:36
39.984969,116.324933,0,145,39625.8671412037,2008-06-26,20:48:41
39.984944,116.324566,0,144,39625.8671990741,2008-06-26,20:48:46
39.984938,116.324494,0,145,39625.8672569444,2008-06-26,20:48:51
39.984944,116.324492,0,149,39625.8673148148,2008-06-26,20:48:56
39.984944,116.324492,0,149,39625.867349537,2008-06-26,20:48:59
39.98495,116.324497,0,151,39625.8673726852,2008-06-26,20:49:01
39.98494,116.324496,0,149,39625.8674305556,2008-06-26,20:49:06
39.984941,116.324481,0,152,39625.8674884259,2008-06-26,20:49:11
39.984954,116.324472,0,154,39625.8675462963,2008-06-26,20:49:16
39.984954,116.324472,0,154,39625.8675810185,2008-06-26,20:49:19
39.98495,116.324473,0,152,39625.8676041667,2008-06-26,20:49:21
39.984934,116.324486,0,152,39625.867662037,2008-06-26,20:49:26
39.984923,116.324492,0,154,39625.8677199074,2008-06-26,20:49:31
39.984944,116.3245,0,152,39625.8677777778,2008-06-26,20:49:36
39.984944,116.3245,0,152,39625.8678356481,2008-06-26,20:49:41
39.984945,116.324501,0,152,39625.8678935185,2008-06-26,20:49:46
39.984945,116.324501,0,152,39625.8679282407,2008-06-26,20:49:49
39.984948,116.324505,0,152,39625.8679513889,2008-06-26,20:49:51
39.984947,116.324435,0,152,39625.8680092593,2008-06-26,20:49:56
39.984921,116.324355,0,149,39625.8680671296,2008-06-26,20:50:01
39.984925,116.324247,0,150,39625.868125,2008-06-26,20:50:06
39.984876,116.324173,0,155,39625.8681828704,2008-06-26,20:50:11
39.984816,116.324098,0,159,39625.8682407407,2008-06-26,20:50:16
39.984778,116.324023,0,161,39625.8682986111,2008-06-26,20:50:21
39.984773,116.323937,0,162,39625.8683564815,2008-06-26,20:50:26
39.984786,116.323849,0,161,39625.8684143518,2008-06-26,20:50:31
39.984772,116.323767,0,161,39625.8684722222,2008-06-26,20:50:36
39.984726,116.323667,0,158,39625.8685300926,2008-06-26,20:50:41
39.984696,116.323593,0,158,39625.868587963,2008-06-26,20:50:46
39.984663,116.323499,0,158,39625.8686458333,2008-06-26,20:50:51
39.984657,116.323387,0,151,39625.8687037037,2008-06-26,20:50:56
39.98488,116.323198,0,155,39625.8726967593,2008-06-26,20:56:41
39.984887,116.323201,0,158,39625.8727546296,2008-06-26,20:56:46
39.984893,116.323202,0,160,39625.8728125,2008-06-26,20:56:51
39.984895,116.323203,0,161,39625.8728703704,2008-06-26,20:56:56
39.984895,116.323204,0,163,39625.8729282407,2008-06-26,20:57:01
39.984894,116.323205,0,164,39625.8729861111,2008-06-26,20:57:06
39.98489,116.323207,0,166,39625.8730439815,2008-06-26,20:57:11
39.98489,116.323207,0,166,39625.8730787037,2008-06-26,20:57:14
39.984882,116.323207,0,166,39625.8731018519,2008-06-26,20:57:16
39.98486,116.323204,0,167,39625.8731597222,2008-06-26,20:57:21
39.98483,116.323194,0,170,39625.8732175926,2008-06-26,20:57:26
39.98482,116.323194,0,169,39625.873275463,2008-06-26,20:57:31
39.984819,116.323194,0,169,39625.8733333333,2008-06-26,20:57:36
39.984823,116.323199,0,170,39625.8733912037,2008-06-26,20:57:41
39.984827,116.323204,0,171,39625.8734490741,2008-06-26,20:57:46
39.984831,116.323209,0,172,39625.8735069444,2008-06-26,20:57:51
39.984836,116.323209,0,172,39625.8735648148,2008-06-26,20:57:56
39.984837,116.323207,0,173,39625.8736226852,2008-06-26,20:58:01
39.984834,116.323206,0,173,39625.8736805556,2008-06-26,20:58:06
39.984827,116.323205,0,173,39625.8737384259,2008-06-26,20:58:11
39.984821,116.323204,0,172,39625.8737962963,2008-06-26,20:58:16
39.984819,116.323206,0,172,39625.8738541667,2008-06-26,20:58:21
39.984818,116.323207,0,171,39625.873912037,2008-06-26,20:58:26
39.984816,116.323207,0,171,39625.8739699074,2008-06-26,20:58:31
39.984817,116.323208,0,171,39625.8740277778,2008-06-26,20:58:36
39.984818,116.323208,0,171,39625.8740856481,2008-06-26,20:58:41
39.984817,116.323208,0,171,39625.8741435185,2008-06-26,20:58:46
39.984816,116.323209,0,171,39625.8742013889,2008-06-26,20:58:51
39.984816,116.323209,0,171,39625.8742592593,2008-06-26,20:58:56
39.984815,116.323209,0,171,39625.8743171296,2008-06-26,20:59:01
39.984814,116.323209,0,171,39625.874375,2008-06-26,20:59:06
39.984814,116.323208,0,171,39625.8744328704,2008-06-26,20:59:11
39.984814,116.323208,0,171,39625.8744907407,2008-06-26,20:59:16
39.984815,116.323208,0,171,39625.8745486111,2008-06-26,20:59:21
39.984815,116.323208,0,171,39625.8746064815,2008-06-26,20:59:26
39.984815,116.323207,0,171,39625.8746643519,2008-06-26,20:59:31
39.984815,116.323207,0,171,39625.8747222222,2008-06-26,20:59:36
39.984815,116.323207,0,171,39625.8747800926,2008-06-26,20:59:41
39.984814,116.323206,0,171,39625.874837963,2008-06-26,20:59:46
39.984812,116.323205,0,171,39625.8748958333,2008-06-26,20:59:51
39.98481,116.323204,0,171,39625.8749537037,2008-06-26,20:59:56
39.98481,116.323204,0,171,39625.8750115741,2008-06-26,21:00:01
39.984809,116.323204,0,171,39625.8750694444,2008-06-26,21:00:06
39.984808,116.323204,0,171,39625.8751273148,2008-06-26,21:00:11
39.984808,116.323204,0,171,39625.8751851852,2008-06-26,21:00:16
39.984809,116.323203,0,171,39625.8752430556,2008-06-26,21:00:21
39.984809,116.323204,0,171,39625.8753009259,2008-06-26,21:00:26
39.984808,116.323204,0,171,39625.8753587963,2008-06-26,21:00:31
39.984808,116.323203,0,171,39625.8754166667,2008-06-26,21:00:36
39.984808,116.323203,0,171,39625.875474537,2008-06-26,21:00:41
39.984809,116.323203,0,171,39625.8755324074,2008-06-26,21:00:46
39.984809,116.323203,0,171,39625.8755902778,2008-06-26,21:00:51
39.984808,116.323203,0,171,39625.8756481481,2008-06-26,21:00:56
39.984807,116.323202,0,171,39625.8757060185,2008-06-26,21:01:01
39.984807,116.323201,0,171,39625.8757638889,2008-06-26,21:01:06
39.984807,116.323202,0,171,39625.8758217593,2008-06-26,21:01:11
39.984808,116.323202,0,171,39625.8758796296,2008-06-26,21:01:16
39.984808,116.323202,0,171,39625.8759375,2008-06-26,21:01:21
39.984809,116.323202,0,171,39625.8759953704,2008-06-26,21:01:26
39.984809,116.323202,0,171,39625.8760532407,2008-06-26,21:01:31
39.984809,116.323202,0,171,39625.8761111111,2008-06-26,21:01:36
39.984809,116.323202,0,171,39625.8761689815,2008-06-26,21:01:41
39.984809,116.323201,0,171,39625.8762268518,2008-06-26,21:01:46
39.984809,116.323201,0,171,39625.8762847222,2008-06-26,21:01:51
39.98481,116.323201,0,171,39625.8763425926,2008-06-26,21:01:56
39.984811,116.323201,0,171,39625.876400463,2008-06-26,21:02:01
39.984811,116.323202,0,171,39625.8764583333,2008-06-26,21:02:06
39.984812,116.323202,0,171,39625.8765162037,2008-06-26,21:02:11
39.984812,116.323202,0,171,39625.8765740741,2008-06-26,21:02:16
39.984812,116.323202,0,171,39625.8766319444,2008-06-26,21:02:21
39.984813,116.323202,0,171,39625.8766898148,2008-06-26,21:02:26
39.984814,116.323202,0,171,39625.8767476852,2008-06-26,21:02:31
39.984815,116.323202,0,171,39625.8768055556,2008-06-26,21:02:36
39.984604,116.323344,0,163,39625.8860648148,2008-06-26,21:15:56
39.984561,116.323341,0,161,39625.8861226852,2008-06-26,21:16:01
39.984532,116.323323,0,158,39625.8861805556,2008-06-26,21:16:06
39.984482,116.323313,0,160,39625.8862384259,2008-06-26,21:16:11
39.984456,116.32324,0,157,39625.8862962963,2008-06-26,21:16:16
39.984393,116.323228,0,158,39625.8863541667,2008-06-26,21:16:21
39.984391,116.323233,0,159,39625.886412037,2008-06-26,21:16:26
39.98439,116.323229,0,159,39625.8864699074,2008-06-26,21:16:31
39.98439,116.323229,0,159,39625.8865277778,2008-06-26,21:16:36
39.98439,116.323226,0,159,39625.8865856482,2008-06-26,21:16:41
39.98439,116.323222,0,159,39625.8866435185,2008-06-26,21:16:46
39.984392,116.323215,0,159,39625.8867013889,2008-06-26,21:16:51
39.984392,116.323215,0,159,39625.8867361111,2008-06-26,21:16:54
39.984384,116.323219,0,159,39625.8867592593,2008-06-26,21:16:56
39.984358,116.323212,0,160,39625.8868171296,2008-06-26,21:17:01
39.984355,116.323219,0,160,39625.886875,2008-06-26,21:17:06
39.984353,116.323222,0,160,39625.8869328704,2008-06-26,21:17:11
39.984353,116.323218,0,160,39625.8869907407,2008-06-26,21:17:16
39.984353,116.323218,0,160,39625.887025463,2008-06-26,21:17:19
39.984351,116.323223,0,159,39625.8870486111,2008-06-26,21:17:21
39.984352,116.323213,0,160,39625.8871064815,2008-06-26,21:17:26
39.984353,116.323213,0,160,39625.8871643519,2008-06-26,21:17:31
39.984354,116.323212,0,160,39625.8872222222,2008-06-26,21:17:36
39.984356,116.323214,0,160,39625.8872800926,2008-06-26,21:17:41
39.984356,116.323209,0,160,39625.887337963,2008-06-26,21:17:46
39.984356,116.323204,0,160,39625.8873958333,2008-06-26,21:17:51
39.984356,116.323202,0,160,39625.8874537037,2008-06-26,21:17:56
39.984356,116.323202,0,160,39625.8874884259,2008-06-26,21:17:59
39.984355,116.323202,0,160,39625.8875115741,2008-06-26,21:18:01
39.984355,116.323192,0,160,39625.8875694444,2008-06-26,21:18:06
39.984354,116.323189,0,160,39625.8876273148,2008-06-26,21:18:11
39.984353,116.323188,0,160,39625.8876851852,2008-06-26,21:18:16
39.984352,116.323191,0,160,39625.8877430556,2008-06-26,21:18:21
39.984352,116.323187,0,160,39625.8878009259,2008-06-26,21:18:26
39.984352,116.323186,0,160,39625.8878587963,2008-06-26,21:18:31
39.984351,116.32319,0,160,39625.8879166667,2008-06-26,21:18:36
39.984349,116.323192,0,160,39625.887974537,2008-06-26,21:18:41
39.98435,116.323185,0,161,39625.8880324074,2008-06-26,21:18:46
39.98435,116.323185,0,161,39625.8880671296,2008-06-26,21:18:49
39.984351,116.323187,0,161,39625.8880902778,2008-06-26,21:18:51
39.984351,116.323197,0,161,39625.8881481481,2008-06-26,21:18:56
39.984351,116.323197,0,161,39625.8881828704,2008-06-26,21:18:59
39.984352,116.323202,0,161,39625.8882060185,2008-06-26,21:19:01
39.984352,116.323211,0,161,39625.8882638889,2008-06-26,21:19:06
39.984352,116.323212,0,161,39625.8883217593,2008-06-26,21:19:11
39.984351,116.323214,0,161,39625.8883796296,2008-06-26,21:19:16
39.98435,116.323222,0,161,39625.8884375,2008-06-26,21:19:21
39.984351,116.323219,0,161,39625.8884953704,2008-06-26,21:19:26
39.984351,116.323222,0,161,39625.8885532407,2008-06-26,21:19:31
39.98435,116.323226,0,161,39625.8886111111,2008-06-26,21:19:36
39.984351,116.323225,0,161,39625.8886689815,2008-06-26,21:19:41
39.984354,116.323229,0,161,39625.8887268519,2008-06-26,21:19:46
39.984355,116.323228,0,162,39625.8887847222,2008-06-26,21:19:51
39.984357,116.323223,0,161,39625.8888425926,2008-06-26,21:19:56
39.984357,116.323223,0,161,39625.8888773148,2008-06-26,21:19:59
39.98436,116.323216,0,161,39625.888900463,2008-06-26,21:20:01
39.984359,116.323226,0,161,39625.8889583333,2008-06-26,21:20:06
39.984358,116.32323,0,161,39625.8890162037,2008-06-26,21:20:11
39.984357,116.323226,0,161,39625.8890740741,2008-06-26,21:20:16
39.984357,116.323227,0,162,39625.8891319444,2008-06-26,21:20:21
39.984357,116.323228,0,162,39625.8891898148,2008-06-26,21:20:26
39.984357,116.323225,0,162,39625.8892476852,2008-06-26,21:20:31
39.984357,116.323225,0,162,39625.8892824074,2008-06-26,21:20:34
39.984356,116.323225,0,162,39625.8893055556,2008-06-26,21:20:36
39.984358,116.323216,0,162,39625.8893634259,2008-06-26,21:20:41
39.984359,116.323211,0,162,39625.8894212963,2008-06-26,21:20:46
39.984363,116.323204,0,162,39625.8894791667,2008-06-26,21:20:51
39.984366,116.323204,0,162,39625.889537037,2008-06-26,21:20:56
39.984365,116.323205,0,162,39625.8895949074,2008-06-26,21:21:01
39.984363,116.323207,0,162,39625.8896527778,2008-06-26,21:21:06
39.984361,116.323211,0,162,39625.8897106481,2008-06-26,21:21:11
39.98436,116.323209,0,162,39625.8897685185,2008-06-26,21:21:16
39.984361,116.323202,0,162,39625.8898263889,2008-06-26,21:21:21
39.984362,116.3232,0,162,39625.8898842593,2008-06-26,21:21:26
39.98436,116.323208,0,163,39625.8899421296,2008-06-26,21:21:31
39.984362,116.323207,0,163,39625.89,2008-06-26,21:21:36
39.984362,116.323206,0,163,39625.8900578704,2008-06-26,21:21:41
39.984363,116.323204,0,163,39625.8901157407,2008-06-26,21:21:46
39.984363,116.3232,0,163,39625.8901736111,2008-06-26,21:21:51
39.984361,116.323207,0,163,39625.8902314815,2008-06-26,21:21:56
39.984361,116.323211,0,163,39625.8902893519,2008-06-26,21:22:01
39.984359,116.323215,0,163,39625.8903472222,2008-06-26,21:22:06
39.984357,116.32322,0,163,39625.8904050926,2008-06-26,21:22:11
39.984355,116.323224,0,163,39625.890462963,2008-06-26,21:22:16
39.984356,116.32323,0,163,39625.8905208333,2008-06-26,21:22:21
39.984358,116.323228,0,163,39625.8905787037,2008-06-26,21:22:26
39.984357,116.323228,0,163,39625.8906365741,2008-06-26,21:22:31
39.984355,116.323231,0,163,39625.8906944444,2008-06-26,21:22:36
39.984355,116.323235,0,163,39625.8907523148,2008-06-26,21:22:41
39.984356,116.323233,0,163,39625.8908101852,2008-06-26,21:22:46
39.984357,116.323233,0,163,39625.8908680556,2008-06-26,21:22:51
39.984357,116.323231,0,163,39625.8909259259,2008-06-26,21:22:56
39.984356,116.323234,0,163,39625.8909837963,2008-06-26,21:23:01
39.984356,116.323236,0,163,39625.8910416667,2008-06-26,21:23:06
39.984356,116.323236,0,164,39625.891099537,2008-06-26,21:23:11
39.984355,116.32324,0,164,39625.8911574074,2008-06-26,21:23:16
39.984354,116.323243,0,164,39625.8912152778,2008-06-26,21:23:21
39.984355,116.32324,0,163,39625.8912731481,2008-06-26,21:23:26
39.984354,116.32324,0,163,39625.8913310185,2008-06-26,21:23:31
39.984353,116.323242,0,163,39625.8913888889,2008-06-26,21:23:36
39.984354,116.323243,0,164,39625.8914467593,2008-06-26,21:23:41
39.984355,116.323243,0,164,39625.8915046296,2008-06-26,21:23:46
39.984355,116.323241,0,165,39625.8915625,2008-06-26,21:23:51
39.984355,116.323243,0,165,39625.8916203704,2008-06-26,21:23:56
39.984353,116.323245,0,165,39625.8916782407,2008-06-26,21:24:01
39.984353,116.323248,0,165,39625.8917361111,2008-06-26,21:24:06
39.984354,116.323248,0,166,39625.8917939815,2008-06-26,21:24:11
39.984354,116.323246,0,166,39625.8918518518,2008-06-26,21:24:16
39.984352,116.323247,0,166,39625.8919097222,2008-06-26,21:24:21
39.98435,116.323248,0,165,39625.8919675926,2008-06-26,21:24:26
39.98435,116.32325,0,166,39625.892025463,2008-06-26,21:24:31
39.984349,116.323253,0,166,39625.8920833333,2008-06-26,21:24:36
39.984348,116.323259,0,167,39625.8921412037,2008-06-26,21:24:41
39.984344,116.323262,0,167,39625.8921990741,2008-06-26,21:24:46
39.984339,116.32326,0,167,39625.8922569444,2008-06-26,21:24:51
39.984336,116.323257,0,167,39625.8923148148,2008-06-26,21:24:56
39.984336,116.323254,0,167,39625.8923726852,2008-06-26,21:25:01
39.984338,116.323251,0,167,39625.8924305556,2008-06-26,21:25:06
39.98434,116.323246,0,168,39625.8924884259,2008-06-26,21:25:11
39.98434,116.323243,0,168,39625.8925462963,2008-06-26,21:25:16
39.984341,116.32324,0,167,39625.8926041667,2008-06-26,21:25:21
39.984341,116.32324,0,167,39625.892662037,2008-06-26,21:25:26
39.984342,116.323242,0,167,39625.8927199074,2008-06-26,21:25:31
39.984342,116.323241,0,167,39625.8927777778,2008-06-26,21:25:36
39.984342,116.323241,0,167,39625.8928356481,2008-06-26,21:25:41
39.984342,116.323237,0,167,39625.8928935185,2008-06-26,21:25:46
39.98434,116.323237,0,167,39625.8929513889,2008-06-26,21:25:51
39.984339,116.323237,0,167,39625.8930092593,2008-06-26,21:25:56
39.984337,116.323235,0,168,39625.8930671296,2008-06-26,21:26:01
39.984335,116.323233,0,168,39625.893125,2008-06-26,21:26:06
39.984334,116.32323,0,167,39625.8931828704,2008-06-26,21:26:11
39.984333,116.323231,0,167,39625.8932407407,2008-06-26,21:26:16
39.984333,116.323231,0,167,39625.8932986111,2008-06-26,21:26:21
39.984336,116.323232,0,168,39625.8933564815,2008-06-26,21:26:26
39.984337,116.323238,0,169,39625.8934143518,2008-06-26,21:26:31
39.984337,116.323238,0,169,39625.8934722222,2008-06-26,21:26:36
39.984337,116.323237,0,170,39625.8935300926,2008-06-26,21:26:41
39.984338,116.323235,0,170,39625.893587963,2008-06-26,21:26:46
39.98434,116.323232,0,170,39625.8936458333,2008-06-26,21:26:51
39.984339,116.323233,0,169,39625.8937037037,2008-06-26,21:26:56
39.984339,116.323233,0,169,39625.8937384259,2008-06-26,21:26:59
39.984339,116.323229,0,169,39625.8937615741,2008-06-26,21:27:01
39.984338,116.323239,0,169,39625.8938194444,2008-06-26,21:27:06
39.984338,116.323234,0,170,39625.8938773148,2008-06-26,21:27:11
39.984338,116.323235,0,169,39625.8939351852,2008-06-26,21:27:16
39.984337,116.323238,0,169,39625.8939930556,2008-06-26,21:27:21
39.984335,116.323245,0,169,39625.8940509259,2008-06-26,21:27:26
39.984333,116.323246,0,169,39625.8941087963,2008-06-26,21:27:31
39.984333,116.323246,0,169,39625.8941666667,2008-06-26,21:27:36
39.984336,116.323244,0,169,39625.894224537,2008-06-26,21:27:41
39.984336,116.323244,0,169,39625.8942592593,2008-06-26,21:27:44
39.984337,116.32325,0,169,39625.8942824074,2008-06-26,21:27:46
39.984347,116.323276,0,170,39625.8943402778,2008-06-26,21:27:51
39.984382,116.323323,0,173,39625.8943981482,2008-06-26,21:27:56
39.984382,116.323332,0,173,39625.8944560185,2008-06-26,21:28:01
39.984383,116.32333,0,173,39625.8945138889,2008-06-26,21:28:06
39.984384,116.323326,0,174,39625.8945717593,2008-06-26,21:28:11
39.984385,116.323322,0,174,39625.8946296296,2008-06-26,21:28:16
39.984387,116.323317,0,174,39625.8946875,2008-06-26,21:28:21
39.984388,116.32331,0,174,39625.8947453704,2008-06-26,21:28:26
39.984388,116.323317,0,174,39625.8948032407,2008-06-26,21:28:31
39.984389,116.323315,0,174,39625.8948611111,2008-06-26,21:28:36
39.98439,116.323313,0,174,39625.8949189815,2008-06-26,21:28:41
39.984391,116.323308,0,174,39625.8949768519,2008-06-26,21:28:46
39.984392,116.323311,0,174,39625.8950347222,2008-06-26,21:28:51
39.984391,116.323313,0,174,39625.8950925926,2008-06-26,21:28:56
39.984391,116.32331,0,173,39625.895150463,2008-06-26,21:29:01
39.984391,116.323304,0,173,39625.8952083333,2008-06-26,21:29:06
39.98439,116.323312,0,173,39625.8952662037,2008-06-26,21:29:11
39.98439,116.323319,0,174,39625.8953240741,2008-06-26,21:29:16
39.984388,116.323327,0,174,39625.8953819444,2008-06-26,21:29:21
39.984388,116.323327,0,174,39625.8954166667,2008-06-26,21:29:24
39.984388,116.32333,0,174,39625.8954398148,2008-06-26,21:29:26
39.984399,116.323318,0,174,39625.8954976852,2008-06-26,21:29:31
39.98442,116.32326,0,177,39625.8955555556,2008-06-26,21:29:36
39.98442,116.323256,0,176,39625.8956134259,2008-06-26,21:29:41
39.984421,116.323252,0,176,39625.8956712963,2008-06-26,21:29:46
39.98442,116.32326,0,176,39625.8957291667,2008-06-26,21:29:51
39.984419,116.323265,0,176,39625.895787037,2008-06-26,21:29:56
39.984417,116.323272,0,176,39625.8958449074,2008-06-26,21:30:01
39.984416,116.323279,0,176,39625.8959027778,2008-06-26,21:30:06
39.984414,116.323282,0,176,39625.8959606481,2008-06-26,21:30:11
39.984412,116.323282,0,176,39625.8960185185,2008-06-26,21:30:16
39.98441,116.323288,0,176,39625.8960763889,2008-06-26,21:30:21
39.98441,116.323288,0,176,39625.8961111111,2008-06-26,21:30:24
39.98441,116.323291,0,176,39625.8961342593,2008-06-26,21:30:26
39.984425,116.323312,0,177,39625.8961921296,2008-06-26,21:30:31
39.984431,116.323324,0,178,39625.89625,2008-06-26,21:30:36
39.984429,116.323326,0,179,39625.8963078704,2008-06-26,21:30:41
39.984428,116.323323,0,179,39625.8963657407,2008-06-26,21:30:46
39.984428,116.323324,0,179,39625.8964236111,2008-06-26,21:30:51
39.984427,116.323322,0,179,39625.8964814815,2008-06-26,21:30:56
39.984427,116.323319,0,179,39625.8965393519,2008-06-26,21:31:01
39.984425,116.323324,0,179,39625.8965972222,2008-06-26,21:31:06
39.984424,116.323325,0,179,39625.8966550926,2008-06-26,21:31:11
39.984423,116.323321,0,179,39625.896712963,2008-06-26,21:31:16
39.984423,116.323321,0,179,39625.8967476852,2008-06-26,21:31:19
39.984421,116.323325,0,179,39625.8967708333,2008-06-26,21:31:21
39.984345,116.32339,0,179,39625.8968287037,2008-06-26,21:31:26
39.984336,116.323626,0,181,39625.8968865741,2008-06-26,21:31:31
39.984319,116.32398,0,178,39625.8969444444,2008-06-26,21:31:36
39.984371,116.32449,0,169,39625.8970023148,2008-06-26,21:31:41
39.984412,116.325048,0,165,39625.8970601852,2008-06-26,21:31:46
39.984479,116.325589,0,164,39625.8971180556,2008-06-26,21:31:51
39.984552,116.326096,0,163,39625.8971759259,2008-06-26,21:31:56
39.984604,116.326531,0,159,39625.8972337963,2008-06-26,21:32:01
39.984693,116.326703,0,160,39625.8972916667,2008-06-26,21:32:06
39.984673,116.326622,0,168,39625.897349537,2008-06-26,21:32:11
39.984673,116.326615,0,168,39625.8974074074,2008-06-26,21:32:16
39.984673,116.326615,0,168,39625.8974421296,2008-06-26,21:32:19
39.984672,116.326618,0,168,39625.8974652778,2008-06-26,21:32:21
39.984668,116.32675,0,166,39625.8975231481,2008-06-26,21:32:26
39.984593,116.327028,0,166,39625.8975810185,2008-06-26,21:32:31
39.984558,116.327523,0,165,39625.8976388889,2008-06-26,21:32:36
39.984553,116.328131,0,164,39625.8976967593,2008-06-26,21:32:41
39.984581,116.328851,0,160,39625.8977546296,2008-06-26,21:32:46
39.984604,116.32963,0,160,39625.8978125,2008-06-26,21:32:51
39.984665,116.330472,0,156,39625.8978703704,2008-06-26,21:32:56
39.984727,116.331373,0,150,39625.8979282407,2008-06-26,21:33:01
39.984796,116.332265,0,139,39625.8979861111,2008-06-26,21:33:06
39.984879,116.333148,0,133,39625.8980439815,2008-06-26,21:33:11
39.984914,116.334051,0,133,39625.8981018519,2008-06-26,21:33:16
39.984945,116.334981,0,134,39625.8981597222,2008-06-26,21:33:21
39.985039,116.335927,0,147,39625.8982175926,2008-06-26,21:33:26
39.985124,116.336773,0,151,39625.898275463,2008-06-26,21:33:31
39.985223,116.337474,0,161,39625.8983333333,2008-06-26,21:33:36
39.985274,116.337977,0,157,39625.8983912037,2008-06-26,21:33:41
39.985298,116.338538,0,154,39625.8984490741,2008-06-26,21:33:46
39.985302,116.339229,0,158,39625.8985069444,2008-06-26,21:33:51
39.985306,116.340038,0,163,39625.8985648148,2008-06-26,21:33:56
39.985322,116.340867,0,169,39625.8986226852,2008-06-26,21:34:01
39.985363,116.341803,0,170,39625.8986805556,2008-06-26,21:34:06
39.985362,116.342796,0,172,39625.8987384259,2008-06-26,21:34:11
39.985428,116.34385,0,178,39625.8987962963,2008-06-26,21:34:16
39.9855,116.344872,0,186,39625.8988541667,2008-06-26,21:34:21
39.985539,116.345769,0,191,39625.898912037,2008-06-26,21:34:26
39.985572,116.346574,0,196,39625.8989699074,2008-06-26,21:34:31
39.98555,116.347311,0,197,39625.8990277778,2008-06-26,21:34:36
39.985548,116.348032,0,197,39625.8990856481,2008-06-26,21:34:41
39.985543,116.34875,0,193,39625.8991435185,2008-06-26,21:34:46
39.985544,116.349463,0,187,39625.8992013889,2008-06-26,21:34:51
39.98556,116.350219,0,178,39625.8992592593,2008-06-26,21:34:56
39.985558,116.351056,0,169,39625.8993171296,2008-06-26,21:35:01
39.985583,116.351924,0,156,39625.899375,2008-06-26,21:35:06
39.985619,116.352826,0,156,39625.8994328704,2008-06-26,21:35:11
39.985665,116.353728,0,156,39625.8994907407,2008-06-26,21:35:16
39.985729,116.354583,0,154,39625.8995486111,2008-06-26,21:35:21
39.985769,116.355458,0,159,39625.8996064815,2008-06-26,21:35:26
39.985809,116.356385,0,159,39625.8996643518,2008-06-26,21:35:31
39.985852,116.357395,0,163,39625.8997222222,2008-06-26,21:35:36
39.985934,116.358491,0,171,39625.8997800926,2008-06-26,21:35:41
39.985973,116.359584,0,175,39625.899837963,2008-06-26,21:35:46
39.986032,116.360605,0,180,39625.8998958333,2008-06-26,21:35:51
39.985998,116.361534,0,187,39625.8999537037,2008-06-26,21:35:56
39.986045,116.362406,0,193,39625.9000115741,2008-06-26,21:36:01
39.986097,116.363196,0,198,39625.9000694444,2008-06-26,21:36:06
39.986064,116.363922,0,198,39625.9001273148,2008-06-26,21:36:11
39.986131,116.364675,0,203,39625.9001851852,2008-06-26,21:36:16
39.986149,116.36545,0,199,39625.9002430556,2008-06-26,21:36:21
39.986167,116.366255,0,191,39625.9003009259,2008-06-26,21:36:26
39.986148,116.367089,0,167,39625.9003587963,2008-06-26,21:36:31
39.986194,116.367938,0,161,39625.9004166667,2008-06-26,21:36:36
39.98622,116.368728,0,161,39625.900474537,2008-06-26,21:36:41
39.986285,116.369524,0,172,39625.9005324074,2008-06-26,21:36:46
39.986293,116.370333,0,180,39625.9005902778,2008-06-26,21:36:51
39.986264,116.371183,0,184,39625.9006481481,2008-06-26,21:36:56
39.986251,116.372025,0,183,39625.9007060185,2008-06-26,21:37:01
39.986248,116.372905,0,177,39625.9007638889,2008-06-26,21:37:06
39.986235,116.373897,0,161,39625.9008217593,2008-06-26,21:37:11
39.986265,116.375013,0,150,39625.9008796296,2008-06-26,21:37:16
39.986311,116.376126,0,139,39625.9009375,2008-06-26,21:37:21
39.986362,116.377201,0,134,39625.9009953704,2008-06-26,21:37:26
39.986424,116.378266,0,135,39625.9010532407,2008-06-26,21:37:31
39.986463,116.37928,0,135,39625.9011111111,2008-06-26,21:37:36
39.986481,116.380254,0,136,39625.9011689815,2008-06-26,21:37:41
39.986515,116.381211,0,137,39625.9012268518,2008-06-26,21:37:46
39.986528,116.382136,0,139,39625.9012847222,2008-06-26,21:37:51
39.986534,116.383026,0,137,39625.9013425926,2008-06-26,21:37:56
39.986555,116.383879,0,130,39625.901400463,2008-06-26,21:38:01
39.986574,116.384717,0,132,39625.9014583333,2008-06-26,21:38:06
39.986606,116.385576,0,130,39625.9015162037,2008-06-26,21:38:11
39.986622,116.386452,0,127,39625.9015740741,2008-06-26,21:38:16
39.986658,116.387338,0,123,39625.9016319444,2008-06-26,21:38:21
39.986693,116.388223,0,119,39625.9016898148,2008-06-26,21:38:26
39.986716,116.388984,0,118,39625.9017476852,2008-06-26,21:38:31
39.986741,116.389777,0,124,39625.9018055556,2008-06-26,21:38:36
39.986747,116.390557,0,129,39625.9018634259,2008-06-26,21:38:41
39.986762,116.391397,0,128,39625.9019212963,2008-06-26,21:38:46
39.986756,116.392298,0,129,39625.9019791667,2008-06-26,21:38:51
39.986756,116.39328,0,130,39625.902037037,2008-06-26,21:38:56
39.986791,116.394314,0,133,39625.9020949074,2008-06-26,21:39:01
39.986836,116.395402,0,129,39625.9021527778,2008-06-26,21:39:06
39.98685,116.396502,0,130,39625.9022106482,2008-06-26,21:39:11
39.986892,116.39758,0,132,39625.9022685185,2008-06-26,21:39:16
39.986922,116.398614,0,139,39625.9023263889,2008-06-26,21:39:21
39.98695,116.399587,0,143,39625.9023842593,2008-06-26,21:39:26
39.986991,116.400533,0,145,39625.9024421296,2008-06-26,21:39:31
39.987027,116.401487,0,138,39625.9025,2008-06-26,21:39:36
39.987055,116.402373,0,136,39625.9025578704,2008-06-26,21:39:41
39.987081,116.403197,0,136,39625.9026157407,2008-06-26,21:39:46
39.987098,116.404022,0,135,39625.9026736111,2008-06-26,21:39:51
39.987108,116.404862,0,130,39625.9027314815,2008-06-26,21:39:56
39.987138,116.405705,0,127,39625.9027893519,2008-06-26,21:40:01
39.987149,116.406579,0,127,39625.9028472222,2008-06-26,21:40:06
39.987185,116.407532,0,124,39625.9029050926,2008-06-26,21:40:11
39.987203,116.408512,0,123,39625.902962963,2008-06-26,21:40:16
39.987214,116.409538,0,122,39625.9030208333,2008-06-26,21:40:21
39.987248,116.410594,0,122,39625.9030787037,2008-06-26,21:40:26
39.9873,116.41164,0,124,39625.9031365741,2008-06-26,21:40:31
39.987335,116.412666,0,129,39625.9031944444,2008-06-26,21:40:36
39.987394,116.413645,0,132,39625.9032523148,2008-06-26,21:40:41
39.987446,116.414589,0,141,39625.9033101852,2008-06-26,21:40:46
39.987474,116.415452,0,150,39625.9033680556,2008-06-26,21:40:51
39.987583,116.416209,0,161,39625.9034259259,2008-06-26,21:40:56
39.987576,116.416875,0,170,39625.9034837963,2008-06-26,21:41:01
39.987573,116.417571,0,172,39625.9035416667,2008-06-26,21:41:06
39.987588,116.418349,0,169,39625.903599537,2008-06-26,21:41:11
39.987531,116.419225,0,158,39625.9036574074,2008-06-26,21:41:16
39.987549,116.420162,0,155,39625.9037152778,2008-06-26,21:41:21
39.987543,116.421114,0,144,39625.9037731481,2008-06-26,21:41:26
39.987577,116.422131,0,137,39625.9038310185,2008-06-26,21:41:31
39.987604,116.423132,0,131,39625.9038888889,2008-06-26,21:41:36
39.987655,116.424122,0,128,39625.9039467593,2008-06-26,21:41:41
39.987748,116.425081,0,138,39625.9040046296,2008-06-26,21:41:46
39.987759,116.42599,0,139,39625.9040625,2008-06-26,21:41:51
39.987791,116.426879,0,138,39625.9041203704,2008-06-26,21:41:56
39.987801,116.427717,0,130,39625.9041782407,2008-06-26,21:42:01
39.987794,116.428587,0,126,39625.9042361111,2008-06-26,21:42:06
39.987805,116.429563,0,128,39625.9042939815,2008-06-26,21:42:11
39.987789,116.430617,0,128,39625.9043518519,2008-06-26,21:42:16
39.987674,116.431697,0,125,39625.9044097222,2008-06-26,21:42:21
39.9875,116.432683,0,125,39625.9044675926,2008-06-26,21:42:26
39.987237,116.433606,0,123,39625.904525463,2008-06-26,21:42:31
39.986883,116.434494,0,113,39625.9045833333,2008-06-26,21:42:36
39.986506,116.435407,0,98,39625.9046412037,2008-06-26,21:42:41
39.986135,116.436345,0,88,39625.9046990741,2008-06-26,21:42:46
39.985774,116.437254,0,82,39625.9047569444,2008-06-26,21:42:51
39.98547,116.438046,0,83,39625.9048148148,2008-06-26,21:42:56
39.985179,116.438733,0,79,39625.9048726852,2008-06-26,21:43:01
39.984906,116.439471,0,81,39625.9049305556,2008-06-26,21:43:06
39.984594,116.44023,0,78,39625.9049884259,2008-06-26,21:43:11
39.98426,116.441033,0,68,39625.9050462963,2008-06-26,21:43:16
39.983838,116.441863,0,61,39625.9051041667,2008-06-26,21:43:21
39.983312,116.442684,0,57,39625.905162037,2008-06-26,21:43:26
39.982777,116.443502,0,55,39625.9052199074,2008-06-26,21:43:31
39.982204,116.44438,0,58,39625.9052777778,2008-06-26,21:43:36
39.981618,116.445293,0,67,39625.9053356481,2008-06-26,21:43:41
39.981012,116.446226,0,72,39625.9053935185,2008-06-26,21:43:46
39.980426,116.447103,0,81,39625.9054513889,2008-06-26,21:43:51
39.97991,116.447886,0,89,39625.9055092593,2008-06-26,21:43:56
39.979441,116.448625,0,92,39625.9055671296,2008-06-26,21:44:01
39.979003,116.449325,0,95,39625.905625,2008-06-26,21:44:06
39.978566,116.449995,0,93,39625.9056828704,2008-06-26,21:44:11
39.978094,116.450702,0,92,39625.9057407407,2008-06-26,21:44:16
39.977617,116.451438,0,99,39625.9057986111,2008-06-26,21:44:21
39.977112,116.452233,0,104,39625.9058564815,2008-06-26,21:44:26
39.976608,116.453018,0,107,39625.9059143519,2008-06-26,21:44:31
39.97611,116.453793,0,110,39625.9059722222,2008-06-26,21:44:36
39.975632,116.454514,0,111,39625.9060300926,2008-06-26,21:44:41
39.975191,116.455209,0,115,39625.906087963,2008-06-26,21:44:46
39.97475,116.455891,0,114,39625.9061458333,2008-06-26,21:44:51
39.974328,116.456534,0,109,39625.9062037037,2008-06-26,21:44:56
39.973901,116.457147,0,106,39625.9062615741,2008-06-26,21:45:01
39.973505,116.457754,0,103,39625.9063194444,2008-06-26,21:45:06
39.973075,116.458419,0,107,39625.9063773148,2008-06-26,21:45:11
39.9726,116.459126,0,107,39625.9064351852,2008-06-26,21:45:16
39.972102,116.459888,0,112,39625.9064930556,2008-06-26,21:45:21
39.971588,116.460691,0,115,39625.9065509259,2008-06-26,21:45:26
39.971101,116.461428,0,111,39625.9066087963,2008-06-26,21:45:31
39.970631,116.462118,0,112,39625.9066666667,2008-06-26,21:45:36
39.970215,116.46275,0,112,39625.906724537,2008-06-26,21:45:41
39.969816,116.463347,0,110,39625.9067824074,2008-06-26,21:45:46
39.969387,116.46392,0,111,39625.9068402778,2008-06-26,21:45:51
39.968926,116.464256,0,110,39625.9068981481,2008-06-26,21:45:56
39.96849,116.463968,0,89,39625.9069560185,2008-06-26,21:46:01
39.968409,116.463245,0,76,39625.9070138889,2008-06-26,21:46:06
39.968838,116.462654,0,71,39625.9070717593,2008-06-26,21:46:11
39.96931,116.462724,0,78,39625.9071296296,2008-06-26,21:46:16
39.969692,116.463155,0,99,39625.9071875,2008-06-26,21:46:21
39.970129,116.463623,0,93,39625.9072453704,2008-06-26,21:46:26
39.970631,116.464177,0,88,39625.9073032407,2008-06-26,21:46:31
39.971195,116.464797,0,89,39625.9073611111,2008-06-26,21:46:36
39.971762,116.465404,0,99,39625.9074189815,2008-06-26,21:46:41
39.972357,116.466044,0,105,39625.9074768518,2008-06-26,21:46:46
39.972961,116.466721,0,107,39625.9075347222,2008-06-26,21:46:51
39.97363,116.467455,0,103,39625.9075925926,2008-06-26,21:46:56
39.974336,116.468241,0,102,39625.907650463,2008-06-26,21:47:01
39.975114,116.469111,0,101,39625.9077083333,2008-06-26,21:47:06
39.975927,116.470041,0,106,39625.9077662037,2008-06-26,21:47:11
39.976741,116.470912,0,107,39625.9078240741,2008-06-26,21:47:16
39.9775,116.47172,0,104,39625.9078819444,2008-06-26,21:47:21
39.978211,116.472486,0,110,39625.9079398148,2008-06-26,21:47:26
39.978877,116.473217,0,110,39625.9079976852,2008-06-26,21:47:31
39.979512,116.473929,0,108,39625.9080555556,2008-06-26,21:47:36
39.980117,116.47461,0,105,39625.9081134259,2008-06-26,21:47:41
39.980717,116.475311,0,106,39625.9081712963,2008-06-26,21:47:46
39.981304,116.47598,0,108,39625.9082291667,2008-06-26,21:47:51
39.981884,116.476622,0,111,39625.908287037,2008-06-26,21:47:56
39.98247,116.47726,0,117,39625.9083449074,2008-06-26,21:48:01
39.983107,116.477962,0,112,39625.9084027778,2008-06-26,21:48:06
39.983793,116.478728,0,114,39625.9084606481,2008-06-26,21:48:11
39.984532,116.479563,0,113,39625.9085185185,2008-06-26,21:48:16
39.985318,116.480424,0,112,39625.9085763889,2008-06-26,21:48:21
39.986059,116.481252,0,115,39625.9086342593,2008-06-26,21:48:26
39.98678,116.482021,0,109,39625.9086921296,2008-06-26,21:48:31
39.987465,116.482798,0,106,39625.90875,2008-06-26,21:48:36
39.988153,116.483544,0,98,39625.9088078704,2008-06-26,21:48:41
39.988824,116.484279,0,92,39625.9088657407,2008-06-26,21:48:46
39.989494,116.485053,0,88,39625.9089236111,2008-06-26,21:48:51
39.990177,116.48581,0,89,39625.9089814815,2008-06-26,21:48:56
39.990868,116.486573,0,83,39625.9090393518,2008-06-26,21:49:01
39.991566,116.487328,0,84,39625.9090972222,2008-06-26,21:49:06
39.992228,116.488062,0,86,39625.9091550926,2008-06-26,21:49:11
39.992878,116.488761,0,89,39625.909212963,2008-06-26,21:49:16
39.993504,116.489442,0,89,39625.9092708333,2008-06-26,21:49:21
39.99411,116.490097,0,88,39625.9093287037,2008-06-26,21:49:26
39.994697,116.490731,0,87,39625.9093865741,2008-06-26,21:49:31
39.995268,116.491354,0,86,39625.9094444444,2008-06-26,21:49:36
39.995822,116.491986,0,90,39625.9095023148,2008-06-26,21:49:41
39.996419,116.492646,0,97,39625.9095601852,2008-06-26,21:49:46
39.997076,116.493366,0,101,39625.9096180556,2008-06-26,21:49:51
39.997767,116.494132,0,105,39625.9096759259,2008-06-26,21:49:56
39.998507,116.494946,0,103,39625.9097337963,2008-06-26,21:50:01
39.99928,116.495824,0,102,39625.9097916667,2008-06-26,21:50:06
40.000065,116.496689,0,94,39625.909849537,2008-06-26,21:50:11
40.000836,116.497519,0,90,39625.9099074074,2008-06-26,21:50:16
40.001592,116.498355,0,90,39625.9099652778,2008-06-26,21:50:21
40.002292,116.499188,0,89,39625.9100231482,2008-06-26,21:50:26
40.003014,116.499979,0,92,39625.9100810185,2008-06-26,21:50:31
40.003705,116.500745,0,93,39625.9101388889,2008-06-26,21:50:36
40.004379,116.501485,0,95,39625.9101967593,2008-06-26,21:50:41
40.00502,116.502211,0,97,39625.9102546296,2008-06-26,21:50:46
40.00564,116.502921,0,94,39625.9103125,2008-06-26,21:50:51
40.006257,116.503599,0,89,39625.9103703704,2008-06-26,21:50:56
40.006883,116.504267,0,86,39625.9104282407,2008-06-26,21:51:01
40.007477,116.504919,0,80,39625.9104861111,2008-06-26,21:51:06
40.008051,116.505545,0,80,39625.9105439815,2008-06-26,21:51:11
40.008585,116.506132,0,84,39625.9106018519,2008-06-26,21:51:16
40.009133,116.506746,0,87,39625.9106597222,2008-06-26,21:51:21
40.009701,116.507388,0,90,39625.9107175926,2008-06-26,21:51:26
40.010307,116.508068,0,88,39625.910775463,2008-06-26,21:51:31
40.010964,116.508793,0,85,39625.9108333333,2008-06-26,21:51:36
40.011698,116.509587,0,87,39625.9108912037,2008-06-26,21:51:41
40.012474,116.510462,0,88,39625.9109490741,2008-06-26,21:51:46
40.01322,116.511397,0,92,39625.9110069444,2008-06-26,21:51:51
40.013921,116.512368,0,94,39625.9110648148,2008-06-26,21:51:56
40.014545,116.513351,0,93,39625.9111226852,2008-06-26,21:52:01
40.015104,116.514351,0,91,39625.9111805556,2008-06-26,21:52:06
40.015633,116.515344,0,90,39625.9112384259,2008-06-26,21:52:11
40.016093,116.516336,0,88,39625.9112962963,2008-06-26,21:52:16
40.016497,116.517316,0,90,39625.9113541667,2008-06-26,21:52:21
40.016836,116.518257,0,94,39625.911412037,2008-06-26,21:52:26
40.017163,116.519152,0,96,39625.9114699074,2008-06-26,21:52:31
40.017461,116.520009,0,100,39625.9115277778,2008-06-26,21:52:36
40.017761,116.520836,0,101,39625.9115856481,2008-06-26,21:52:41
40.018079,116.521712,0,101,39625.9116435185,2008-06-26,21:52:46
40.018413,116.522663,0,100,39625.9117013889,2008-06-26,21:52:51
40.018781,116.523694,0,98,39625.9117592593,2008-06-26,21:52:56
40.019206,116.524838,0,93,39625.9118171296,2008-06-26,21:53:01
40.019641,116.526039,0,92,39625.911875,2008-06-26,21:53:06
40.020076,116.527229,0,94,39625.9119328704,2008-06-26,21:53:11
40.020485,116.528405,0,101,39625.9119907407,2008-06-26,21:53:16
40.020895,116.529542,0,107,39625.9120486111,2008-06-26,21:53:21
40.021298,116.53064,0,111,39625.9121064815,2008-06-26,21:53:26
40.021659,116.531696,0,114,39625.9121643519,2008-06-26,21:53:31
40.022012,116.53271,0,115,39625.9122222222,2008-06-26,21:53:36
40.022378,116.533712,0,116,39625.9122800926,2008-06-26,21:53:41
40.022727,116.534692,0,115,39625.912337963,2008-06-26,21:53:46
40.02306,116.535645,0,111,39625.9123958333,2008-06-26,21:53:51
40.023403,116.536592,0,110,39625.9124537037,2008-06-26,21:53:56
40.023741,116.537529,0,109,39625.9125115741,2008-06-26,21:54:01
40.024084,116.538461,0,109,39625.9125694444,2008-06-26,21:54:06
40.024399,116.539384,0,110,39625.9126273148,2008-06-26,21:54:11
40.024724,116.540289,0,104,39625.9126851852,2008-06-26,21:54:16
40.025046,116.541191,0,100,39625.9127430556,2008-06-26,21:54:21
40.025372,116.542088,0,103,39625.9128009259,2008-06-26,21:54:26
40.025664,116.542982,0,103,39625.9128587963,2008-06-26,21:54:31
40.025982,116.543943,0,103,39625.9129166667,2008-06-26,21:54:36
40.026321,116.544965,0,103,39625.912974537,2008-06-26,21:54:41
40.026658,116.546035,0,102,39625.9130324074,2008-06-26,21:54:46
40.027012,116.547145,0,104,39625.9130902778,2008-06-26,21:54:51
40.027361,116.548296,0,98,39625.9131481481,2008-06-26,21:54:56
40.027736,116.549504,0,96,39625.9132060185,2008-06-26,21:55:01
40.028115,116.550704,0,97,39625.9132638889,2008-06-26,21:55:06
40.028491,116.551904,0,95,39625.9133217593,2008-06-26,21:55:11
40.028849,116.553058,0,93,39625.9133796296,2008-06-26,21:55:16
40.029234,116.554164,0,89,39625.9134375,2008-06-26,21:55:21
40.029645,116.555212,0,84,39625.9134953704,2008-06-26,21:55:26
40.030061,116.556225,0,80,39625.9135532407,2008-06-26,21:55:31
40.030546,116.557193,0,64,39625.9136111111,2008-06-26,21:55:36
40.031009,116.558138,0,55,39625.9136689815,2008-06-26,21:55:41
40.031472,116.559074,0,52,39625.9137268519,2008-06-26,21:55:46
40.031873,116.560017,0,49,39625.9137847222,2008-06-26,21:55:51
40.03224,116.560934,0,51,39625.9138425926,2008-06-26,21:55:56
40.032571,116.561802,0,52,39625.913900463,2008-06-26,21:56:01
40.032845,116.562586,0,50,39625.9139583333,2008-06-26,21:56:06
40.033007,116.563281,0,47,39625.9140162037,2008-06-26,21:56:11
40.033144,116.563973,0,42,39625.9140740741,2008-06-26,21:56:16
40.033222,116.564753,0,39,39625.9141319444,2008-06-26,21:56:21
40.03329,116.565658,0,39,39625.9141898148,2008-06-26,21:56:26
40.03329,116.566591,0,33,39625.9142476852,2008-06-26,21:56:31
40.033231,116.56757,0,29,39625.9143055556,2008-06-26,21:56:36
40.033175,116.568656,0,26,39625.9143634259,2008-06-26,21:56:41
40.033114,116.569838,0,16,39625.9144212963,2008-06-26,21:56:46
40.033034,116.571119,0,8,39625.9144791667,2008-06-26,21:56:51
40.033007,116.572414,0,2,39625.914537037,2008-06-26,21:56:56
40.033006,116.573701,0,1,39625.9145949074,2008-06-26,21:57:01
40.033071,116.574978,0,8,39625.9146527778,2008-06-26,21:57:06
40.033218,116.576238,0,13,39625.9147106481,2008-06-26,21:57:11
40.033412,116.577457,0,19,39625.9147685185,2008-06-26,21:57:16
40.033622,116.578652,0,30,39625.9148263889,2008-06-26,21:57:21
40.033812,116.579806,0,39,39625.9148842593,2008-06-26,21:57:26
40.033994,116.580932,0,46,39625.9149421296,2008-06-26,21:57:31
40.034181,116.582021,0,57,39625.915,2008-06-26,21:57:36
40.03435,116.583087,0,69,39625.9150578704,2008-06-26,21:57:41
40.034486,116.584094,0,73,39625.9151157407,2008-06-26,21:57:46
40.034593,116.585079,0,78,39625.9151736111,2008-06-26,21:57:51
40.034628,116.586025,0,80,39625.9152314815,2008-06-26,21:57:56
40.034638,116.586928,0,79,39625.9152893518,2008-06-26,21:58:01
40.034594,116.587765,0,77,39625.9153472222,2008-06-26,21:58:06
40.034478,116.588663,0,72,39625.9154050926,2008-06-26,21:58:11
40.034305,116.589619,0,69,39625.915462963,2008-06-26,21:58:16
40.034027,116.590659,0,61,39625.9155208333,2008-06-26,21:58:21
40.033658,116.591767,0,56,39625.9155787037,2008-06-26,21:58:26
40.033154,116.592898,0,49,39625.9156365741,2008-06-26,21:58:31
40.032588,116.59398,0,45,39625.9156944444,2008-06-26,21:58:36
40.032041,116.594958,0,38,39625.9157523148,2008-06-26,21:58:41
40.031499,116.595921,0,37,39625.9158101852,2008-06-26,21:58:46
40.030962,116.596873,0,34,39625.9158680556,2008-06-26,21:58:51
40.030423,116.597802,0,25,39625.9159259259,2008-06-26,21:58:56
40.029857,116.598701,0,19,39625.9159837963,2008-06-26,21:59:01
40.029392,116.599403,0,11,39625.9160416667,2008-06-26,21:59:06
40.028965,116.600026,0,10,39625.916099537,2008-06-26,21:59:11
40.028441,116.600537,0,22,39625.9161574074,2008-06-26,21:59:16
40.027756,116.600941,0,28,39625.9162152778,2008-06-26,21:59:21
40.027001,116.601258,0,40,39625.9162731481,2008-06-26,21:59:26
40.026291,116.601608,0,42,39625.9163310185,2008-06-26,21:59:31
40.025694,116.602111,0,43,39625.9163888889,2008-06-26,21:59:36
40.025404,116.602874,0,43,39625.9164467593,2008-06-26,21:59:41
40.025486,116.603673,0,57,39625.9165046296,2008-06-26,21:59:46
40.025875,116.604388,0,73,39625.9165625,2008-06-26,21:59:51
40.026525,116.604807,0,79,39625.9166203704,2008-06-26,21:59:56
40.027299,116.604902,0,85,39625.9166782407,2008-06-26,22:00:01
40.028084,116.604768,0,87,39625.9167361111,2008-06-26,22:00:06
40.028913,116.604594,0,86,39625.9167939815,2008-06-26,22:00:11
40.02974,116.604527,0,82,39625.9168518518,2008-06-26,22:00:16
40.030499,116.60474,0,73,39625.9169097222,2008-06-26,22:00:21
40.03122,116.605128,0,73,39625.9169675926,2008-06-26,22:00:26
40.031898,116.60549,0,75,39625.917025463,2008-06-26,22:00:31
40.032547,116.605839,0,78,39625.9170833333,2008-06-26,22:00:36
40.033167,116.606191,0,81,39625.9171412037,2008-06-26,22:00:41
40.033766,116.606522,0,77,39625.9171990741,2008-06-26,22:00:46
40.034381,116.606871,0,73,39625.9172569444,2008-06-26,22:00:51
40.034992,116.607245,0,67,39625.9173148148,2008-06-26,22:00:56
40.035636,116.607631,0,58,39625.9173726852,2008-06-26,22:01:01
40.03621,116.608132,0,63,39625.9174305556,2008-06-26,22:01:06
40.036775,116.608657,0,61,39625.9174884259,2008-06-26,22:01:11
40.037333,116.609114,0,52,39625.9175462963,2008-06-26,22:01:16
40.037768,116.609393,0,35,39625.9176041667,2008-06-26,22:01:21
40.037916,116.609467,0,28,39625.917662037,2008-06-26,22:01:26
40.037863,116.609451,0,39,39625.9177199074,2008-06-26,22:01:31
40.037859,116.609451,0,36,39625.9177777778,2008-06-26,22:01:36
40.037855,116.609451,0,36,39625.9178356482,2008-06-26,22:01:41
40.037854,116.609451,0,36,39625.9178935185,2008-06-26,22:01:46
40.037854,116.609451,0,36,39625.9179282407,2008-06-26,22:01:49
40.037855,116.609451,0,36,39625.9179513889,2008-06-26,22:01:51
40.037877,116.609454,0,38,39625.9180092593,2008-06-26,22:01:56
40.03801,116.609518,0,46,39625.9180671296,2008-06-26,22:02:01
40.038313,116.609626,0,55,39625.918125,2008-06-26,22:02:06
40.038723,116.609783,0,61,39625.9181828704,2008-06-26,22:02:11
40.039218,116.609955,0,69,39625.9182407407,2008-06-26,22:02:16
40.039772,116.610257,0,73,39625.9182986111,2008-06-26,22:02:21
40.04038,116.610598,0,68,39625.9183564815,2008-06-26,22:02:26
40.041066,116.610998,0,67,39625.9184143519,2008-06-26,22:02:31
40.04183,116.611348,0,55,39625.9184722222,2008-06-26,22:02:36
40.042669,116.61145,0,57,39625.9185300926,2008-06-26,22:02:41
40.043538,116.611331,0,58,39625.918587963,2008-06-26,22:02:46
40.044442,116.611234,0,60,39625.9186458333,2008-06-26,22:02:51
40.045367,116.611127,0,61,39625.9187037037,2008-06-26,22:02:56
40.046341,116.611075,0,65,39625.9187615741,2008-06-26,22:03:01
40.047314,116.611275,0,63,39625.9188194444,2008-06-26,22:03:06
40.048249,116.61168,0,61,39625.9188773148,2008-06-26,22:03:11
40.049096,116.612249,0,65,39625.9189351852,2008-06-26,22:03:16
40.04979,116.612947,0,77,39625.9189930556,2008-06-26,22:03:21
40.050444,116.613514,0,86,39625.9190509259,2008-06-26,22:03:26
40.051128,116.613836,0,98,39625.9191087963,2008-06-26,22:03:31
40.051812,116.613963,0,105,39625.9191666667,2008-06-26,22:03:36
40.052363,116.613806,0,108,39625.919224537,2008-06-26,22:03:41
40.05281,116.613423,0,112,39625.9192824074,2008-06-26,22:03:46
40.053087,116.612895,0,118,39625.9193402778,2008-06-26,22:03:51
40.053287,116.612342,0,124,39625.9193981481,2008-06-26,22:03:56
40.053463,116.611797,0,130,39625.9194560185,2008-06-26,22:04:01
40.053566,116.611258,0,134,39625.9195138889,2008-06-26,22:04:06
40.053582,116.610789,0,137,39625.9195717593,2008-06-26,22:04:11
40.053626,116.61039,0,140,39625.9196296296,2008-06-26,22:04:16
40.053677,116.610277,0,142,39625.9196875,2008-06-26,22:04:21
40.053677,116.610292,0,144,39625.9197453704,2008-06-26,22:04:26
40.053684,116.610308,0,144,39625.9198032407,2008-06-26,22:04:31
40.053672,116.610317,0,145,39625.9198611111,2008-06-26,22:04:36
40.05366,116.610325,0,145,39625.9199189815,2008-06-26,22:04:41
40.053645,116.610337,0,145,39625.9199768519,2008-06-26,22:04:46
40.053632,116.61035,0,145,39625.9200347222,2008-06-26,22:04:51
40.053617,116.610361,0,146,39625.9200925926,2008-06-26,22:04:56
40.053598,116.610371,0,146,39625.920150463,2008-06-26,22:05:01
40.053577,116.610379,0,146,39625.9202083333,2008-06-26,22:05:06
40.053542,116.610388,0,146,39625.9202662037,2008-06-26,22:05:11
40.053525,116.610336,0,147,39625.9203240741,2008-06-26,22:05:16
40.053446,116.610391,0,147,39625.9203819444,2008-06-26,22:05:21
40.053333,116.61038,0,147,39625.9204398148,2008-06-26,22:05:26
40.053205,116.610407,0,147,39625.9204976852,2008-06-26,22:05:31
40.053185,116.610425,0,147,39625.9205555556,2008-06-26,22:05:36
40.053084,116.610483,0,147,39625.9206134259,2008-06-26,22:05:41
40.053008,116.61057,0,147,39625.9206712963,2008-06-26,22:05:46
40.052908,116.610616,0,147,39625.9207291667,2008-06-26,22:05:51
40.052801,116.610593,0,147,39625.920787037,2008-06-26,22:05:56
40.052771,116.610548,0,147,39625.9208449074,2008-06-26,22:06:01
40.052693,116.610555,0,147,39625.9209027778,2008-06-26,22:06:06
40.052651,116.610552,0,147,39625.9209606481,2008-06-26,22:06:11
40.052591,116.610515,0,147,39625.9210185185,2008-06-26,22:06:16
40.052546,116.610487,0,148,39625.9210763889,2008-06-26,22:06:21
40.052559,116.610473,0,148,39625.9211342593,2008-06-26,22:06:26
40.052514,116.61051,0,148,39625.9211921296,2008-06-26,22:06:31
40.052387,116.610501,0,148,39625.92125,2008-06-26,22:06:36
40.052285,116.61044,0,149,39625.9213078704,2008-06-26,22:06:41
40.052042,116.610272,0,149,39625.9213657407,2008-06-26,22:06:46
40.052059,116.610159,0,150,39625.9214236111,2008-06-26,22:06:51
40.052097,116.610136,0,151,39625.9214814815,2008-06-26,22:06:56
40.052103,116.610067,0,153,39625.9215393519,2008-06-26,22:07:01
40.052113,116.61001,0,154,39625.9215972222,2008-06-26,22:07:06
40.052096,116.610011,0,155,39625.9216550926,2008-06-26,22:07:11
40.052076,116.609979,0,155,39625.921712963,2008-06-26,22:07:16
40.052076,116.610035,0,155,39625.9217708333,2008-06-26,22:07:21
40.052096,116.609836,0,156,39625.9218287037,2008-06-26,22:07:26
40.052103,116.609607,0,156,39625.9218865741,2008-06-26,22:07:31
40.052153,116.609359,0,157,39625.9219444444,2008-06-26,22:07:36
40.052115,116.609386,0,158,39625.9220023148,2008-06-26,22:07:41
40.052115,116.609386,0,158,39625.922037037,2008-06-26,22:07:44
40.052109,116.60939,0,158,39625.9220601852,2008-06-26,22:07:46
40.052127,116.60934,0,158,39625.9221180556,2008-06-26,22:07:51
40.052185,116.609096,0,159,39625.9221759259,2008-06-26,22:07:56
40.052197,116.608779,0,160,39625.9222337963,2008-06-26,22:08:01
40.052219,116.608363,0,161,39625.9222916667,2008-06-26,22:08:06
40.051924,116.607875,0,161,39625.922349537,2008-06-26,22:08:11
40.052701,116.606997,0,165,39625.9224074074,2008-06-26,22:08:16
40.052604,116.60643,0,168,39625.9224652778,2008-06-26,22:08:21
40.052269,116.605999,0,162,39625.9225231481,2008-06-26,22:08:26
40.051891,116.605671,0,160,39625.9225810185,2008-06-26,22:08:31
40.051439,116.605494,0,149,39625.9226388889,2008-06-26,22:08:36
40.050931,116.605557,0,136,39625.9226967593,2008-06-26,22:08:41
40.050425,116.605756,0,131,39625.9227546296,2008-06-26,22:08:46
40.049955,116.60608,0,131,39625.9228125,2008-06-26,22:08:51
40.049493,116.606523,0,122,39625.9228703704,2008-06-26,22:08:56
40.049086,116.607132,0,97,39625.9229282407,2008-06-26,22:09:01
40.048658,116.607852,0,88,39625.9229861111,2008-06-26,22:09:06
40.048099,116.608546,0,78,39625.9230439815,2008-06-26,22:09:11
40.047437,116.60916,0,70,39625.9231018518,2008-06-26,22:09:16
40.046763,116.609587,0,63,39625.9231597222,2008-06-26,22:09:21
40.046336,116.609651,0,68,39625.9232175926,2008-06-26,22:09:26
40.046063,116.609663,0,74,39625.923275463,2008-06-26,22:09:31
40.045844,116.609659,0,73,39625.9233333333,2008-06-26,22:09:36
40.045725,116.609502,0,69,39625.9233912037,2008-06-26,22:09:41
40.045689,116.609244,0,73,39625.9234490741,2008-06-26,22:09:46
40.045642,116.608836,0,85,39625.9235069444,2008-06-26,22:09:51
40.045596,116.608241,0,93,39625.9235648148,2008-06-26,22:09:56
40.04554,116.607578,0,105,39625.9236226852,2008-06-26,22:10:01
40.045468,116.606832,0,98,39625.9236805556,2008-06-26,22:10:06
40.045398,116.60602,0,113,39625.9237384259,2008-06-26,22:10:11
40.045315,116.605159,0,114,39625.9237962963,2008-06-26,22:10:16
40.045246,116.604268,0,126,39625.9238541667,2008-06-26,22:10:21
40.045169,116.603313,0,127,39625.923912037,2008-06-26,22:10:26
40.045116,116.60235,0,125,39625.9239699074,2008-06-26,22:10:31
40.045148,116.601453,0,135,39625.9240277778,2008-06-26,22:10:36
40.04524,116.600676,0,143,39625.9240856481,2008-06-26,22:10:41
40.045339,116.600209,0,141,39625.9241435185,2008-06-26,22:10:46
40.045387,116.600071,0,142,39625.9242013889,2008-06-26,22:10:51
40.045383,116.60007,0,138,39625.9242592593,2008-06-26,22:10:56
40.045382,116.600073,0,138,39625.9243171296,2008-06-26,22:11:01
40.045382,116.600073,0,138,39625.9243518518,2008-06-26,22:11:04
40.045381,116.600074,0,138,39625.924375,2008-06-26,22:11:06
40.045419,116.599896,0,141,39625.9244328704,2008-06-26,22:11:11
40.045524,116.599526,0,137,39625.9244907407,2008-06-26,22:11:16
40.045663,116.599046,0,132,39625.9245486111,2008-06-26,22:11:21
40.045866,116.598451,0,134,39625.9246064815,2008-06-26,22:11:26
40.046131,116.597829,0,132,39625.9246643518,2008-06-26,22:11:31
40.046509,116.597149,0,126,39625.9247222222,2008-06-26,22:11:36
40.046947,116.596524,0,121,39625.9247800926,2008-06-26,22:11:41
40.047489,116.595923,0,112,39625.924837963,2008-06-26,22:11:46
40.048124,116.5954,0,108,39625.9248958333,2008-06-26,22:11:51
40.048752,116.59497,0,102,39625.9249537037,2008-06-26,22:11:56
40.04933,116.594584,0,98,39625.9250115741,2008-06-26,22:12:01
40.0499,116.594272,0,96,39625.9250694444,2008-06-26,22:12:06
40.050399,116.594012,0,98,39625.9251273148,2008-06-26,22:12:11
40.05086,116.593733,0,98,39625.9251851852,2008-06-26,22:12:16
40.051365,116.593357,0,88,39625.9252430556,2008-06-26,22:12:21
40.051713,116.592718,0,85,39625.9253009259,2008-06-26,22:12:26
40.051781,116.591942,0,92,39625.9253587963,2008-06-26,22:12:31
40.051746,116.591219,0,97,39625.9254166667,2008-06-26,22:12:36
40.051938,116.590749,0,88,39625.925474537,2008-06-26,22:12:41
40.052256,116.590383,0,78,39625.9255324074,2008-06-26,22:12:46
40.052674,116.589938,0,77,39625.9255902778,2008-06-26,22:12:51
40.053123,116.589413,0,78,39625.9256481482,2008-06-26,22:12:56
40.05348,116.588808,0,83,39625.9257060185,2008-06-26,22:13:01
40.053746,116.58808,0,90,39625.9257638889,2008-06-26,22:13:06
40.053948,116.587352,0,105,39625.9258217593,2008-06-26,22:13:11
40.054165,116.586763,0,129,39625.9258796296,2008-06-26,22:13:16
40.054435,116.586253,0,135,39625.9259375,2008-06-26,22:13:21
40.054756,116.58582,0,139,39625.9259953704,2008-06-26,22:13:26
40.05514,116.585438,0,140,39625.9260532407,2008-06-26,22:13:31
40.055569,116.585061,0,140,39625.9261111111,2008-06-26,22:13:36
40.056039,116.584701,0,142,39625.9261689815,2008-06-26,22:13:41
40.056605,116.584443,0,142,39625.9262268519,2008-06-26,22:13:46
40.057241,116.584301,0,140,39625.9262847222,2008-06-26,22:13:51
40.057936,116.584171,0,142,39625.9263425926,2008-06-26,22:13:56
40.058667,116.584027,0,136,39625.926400463,2008-06-26,22:14:01
40.05939,116.583876,0,132,39625.9264583333,2008-06-26,22:14:06
40.060104,116.58371,0,133,39625.9265162037,2008-06-26,22:14:11
40.060791,116.583588,0,140,39625.9265740741,2008-06-26,22:14:16
40.061543,116.583442,0,145,39625.9266319444,2008-06-26,22:14:21
40.062328,116.58331,0,149,39625.9266898148,2008-06-26,22:14:26
40.06315,116.58315,0,146,39625.9267476852,2008-06-26,22:14:31
40.064037,116.582985,0,141,39625.9268055556,2008-06-26,22:14:36
40.06499,116.582792,0,139,39625.9268634259,2008-06-26,22:14:41
40.065962,116.582635,0,135,39625.9269212963,2008-06-26,22:14:46
40.066914,116.582523,0,131,39625.9269791667,2008-06-26,22:14:51
40.067827,116.582387,0,129,39625.927037037,2008-06-26,22:14:56
40.068725,116.582244,0,123,39625.9270949074,2008-06-26,22:15:01
40.069599,116.582087,0,120,39625.9271527778,2008-06-26,22:15:06
40.07044,116.58194,0,117,39625.9272106481,2008-06-26,22:15:11
40.071279,116.581897,0,111,39625.9272685185,2008-06-26,22:15:16
40.072138,116.581901,0,98,39625.9273263889,2008-06-26,22:15:21
40.073005,116.581949,0,85,39625.9273842593,2008-06-26,22:15:26
40.073879,116.582105,0,76,39625.9274421296,2008-06-26,22:15:31
40.074687,116.582304,0,70,39625.9275,2008-06-26,22:15:36
40.075465,116.582515,0,70,39625.9275578704,2008-06-26,22:15:41
40.076117,116.583008,0,59,39625.9276157407,2008-06-26,22:15:46
40.076551,116.583694,0,62,39625.9276736111,2008-06-26,22:15:51
40.076758,116.584439,0,65,39625.9277314815,2008-06-26,22:15:56
40.076793,116.585067,0,73,39625.9277893519,2008-06-26,22:16:01
40.076844,116.585725,0,78,39625.9278472222,2008-06-26,22:16:06
40.07689,116.586407,0,77,39625.9279050926,2008-06-26,22:16:11
40.076943,116.587083,0,80,39625.927962963,2008-06-26,22:16:16
40.077122,116.587506,0,86,39625.9280208333,2008-06-26,22:16:21
40.077477,116.587551,0,81,39625.9280787037,2008-06-26,22:16:26
40.077835,116.5875,0,76,39625.9281365741,2008-06-26,22:16:31
40.078119,116.587454,0,66,39625.9281944444,2008-06-26,22:16:36
40.078169,116.587424,0,55,39625.9282523148,2008-06-26,22:16:41
40.078166,116.587432,0,58,39625.9283101852,2008-06-26,22:16:46
40.078159,116.587434,0,57,39625.9283680556,2008-06-26,22:16:51
40.078158,116.587435,0,57,39625.9284259259,2008-06-26,22:16:56
40.078153,116.587436,0,56,39625.9284837963,2008-06-26,22:17:01
40.078154,116.587436,0,56,39625.9285416667,2008-06-26,22:17:06
40.078153,116.587434,0,56,39625.928599537,2008-06-26,22:17:11
40.078159,116.587432,0,57,39625.9286574074,2008-06-26,22:17:16
40.078159,116.587432,0,57,39625.9286921296,2008-06-26,22:17:19
40.078161,116.587431,0,57,39625.9287152778,2008-06-26,22:17:21
40.078173,116.587431,0,57,39625.9287731481,2008-06-26,22:17:26
40.078177,116.587431,0,56,39625.9288310185,2008-06-26,22:17:31
40.078177,116.587431,0,56,39625.9288657407,2008-06-26,22:17:34
40.078172,116.587429,0,56,39625.9288888889,2008-06-26,22:17:36
40.078182,116.587429,0,55,39625.9289467593,2008-06-26,22:17:41
40.078184,116.587428,0,55,39625.9290046296,2008-06-26,22:17:46
40.078188,116.587428,0,54,39625.9290625,2008-06-26,22:17:51
40.078193,116.587429,0,53,39625.9291203704,2008-06-26,22:17:56
40.078193,116.587429,0,53,39625.9291550926,2008-06-26,22:17:59
40.078196,116.587428,0,53,39625.9291782407,2008-06-26,22:18:01
40.078287,116.587369,0,56,39625.9292361111,2008-06-26,22:18:06
40.07851,116.587316,0,68,39625.9292939815,2008-06-26,22:18:11
40.078812,116.587194,0,92,39625.9293518519,2008-06-26,22:18:16
40.079182,116.58704,0,108,39625.9294097222,2008-06-26,22:18:21
40.079584,116.586928,0,118,39625.9294675926,2008-06-26,22:18:26
40.079976,116.586868,0,148,39625.929525463,2008-06-26,22:18:31
40.080284,116.586733,0,141,39625.9295833333,2008-06-26,22:18:36
40.080296,116.586352,0,150,39625.9296412037,2008-06-26,22:18:41
40.080151,116.585935,0,156,39625.9296990741,2008-06-26,22:18:46
40.079972,116.585484,0,153,39625.9297569444,2008-06-26,22:18:51
40.079776,116.58501,0,163,39625.9298148148,2008-06-26,22:18:56
40.079639,116.58456,0,180,39625.9298726852,2008-06-26,22:19:01
40.079565,116.584052,0,180,39625.9299305556,2008-06-26,22:19:06
40.079502,116.583528,0,170,39625.9299884259,2008-06-26,22:19:11
40.079457,116.583058,0,175,39625.9300462963,2008-06-26,22:19:16
40.079422,116.582725,0,175,39625.9301041667,2008-06-26,22:19:21
40.07936,116.58258,0,177,39625.930162037,2008-06-26,22:19:26
40.079341,116.582381,0,172,39625.9302199074,2008-06-26,22:19:31
40.07933,116.582288,0,172,39625.9302777778,2008-06-26,22:19:36
40.079333,116.582259,0,173,39625.9303356481,2008-06-26,22:19:41
40.079347,116.582187,0,171,39625.9303935185,2008-06-26,22:19:46
40.079335,116.582048,0,169,39625.9304513889,2008-06-26,22:19:51
40.07933,116.582012,0,173,39625.9305092593,2008-06-26,22:19:56
40.079328,116.582013,0,171,39625.9305671296,2008-06-26,22:20:01
40.079326,116.582011,0,171,39625.930625,2008-06-26,22:20:06
40.079324,116.582007,0,171,39625.9306828704,2008-06-26,22:20:11
40.079324,116.582007,0,171,39625.9307175926,2008-06-26,22:20:14
40.07932,116.581999,0,171,39625.9307407407,2008-06-26,22:20:16
40.07937,116.581961,0,166,39625.9307986111,2008-06-26,22:20:21
40.079411,116.582007,0,167,39625.9308564815,2008-06-26,22:20:26
40.07942,116.582057,0,164,39625.9309143518,2008-06-26,22:20:31
40.079422,116.582092,0,162,39625.9309722222,2008-06-26,22:20:36
40.079422,116.582092,0,162,39625.9310069444,2008-06-26,22:20:39
40.079429,116.582091,0,162,39625.9310300926,2008-06-26,22:20:41
40.079419,116.582103,0,162,39625.931087963,2008-06-26,22:20:46
40.079425,116.582113,0,162,39625.9311458333,2008-06-26,22:20:51
40.079443,116.582118,0,162,39625.9312037037,2008-06-26,22:20:56
40.079491,116.582128,0,161,39625.9312615741,2008-06-26,22:21:01
40.079562,116.582144,0,161,39625.9313194444,2008-06-26,22:21:06
40.079614,116.582109,0,161,39625.9313773148,2008-06-26,22:21:11
40.079634,116.582105,0,161,39625.9314351852,2008-06-26,22:21:16
40.079629,116.58208,0,160,39625.9314930556,2008-06-26,22:21:21
40.079629,116.58208,0,160,39625.9315277778,2008-06-26,22:21:24
40.079624,116.582072,0,161,39625.9315509259,2008-06-26,22:21:26
40.079585,116.582005,0,161,39625.9316087963,2008-06-26,22:21:31
40.079563,116.581987,0,161,39625.9316666667,2008-06-26,22:21:36
40.079554,116.581997,0,161,39625.931724537,2008-06-26,22:21:41
40.079544,116.582006,0,162,39625.9317824074,2008-06-26,22:21:46
40.079553,116.582031,0,162,39625.9318402778,2008-06-26,22:21:51
40.079617,116.582032,0,163,39625.9318981481,2008-06-26,22:21:56
40.079613,116.582025,0,163,39625.9319560185,2008-06-26,22:22:01
40.079612,116.582023,0,163,39625.9320138889,2008-06-26,22:22:06
40.079612,116.582023,0,163,39625.9320486111,2008-06-26,22:22:09
40.079615,116.582026,0,163,39625.9320717593,2008-06-26,22:22:11
40.079621,116.582037,0,163,39625.9321296296,2008-06-26,22:22:16
40.079626,116.582045,0,163,39625.9321875,2008-06-26,22:22:21
40.079627,116.582048,0,163,39625.9322453704,2008-06-26,22:22:26
40.079627,116.582048,0,163,39625.9322800926,2008-06-26,22:22:29
40.079627,116.582047,0,163,39625.9323032407,2008-06-26,22:22:31
40.079605,116.581701,0,42,39625.9329976852,2008-06-26,22:23:31
40.079629,116.581902,0,148,39625.9330555556,2008-06-26,22:23:36
40.079622,116.582246,0,153,39625.9331134259,2008-06-26,22:23:41
40.079672,116.582311,0,154,39625.9331712963,2008-06-26,22:23:46
40.079707,116.582315,0,155,39625.9332291667,2008-06-26,22:23:51
40.07972,116.582287,0,156,39625.933287037,2008-06-26,22:23:56
40.0797,116.582255,0,156,39625.9333449074,2008-06-26,22:24:01
40.079699,116.582254,0,156,39625.9334027778,2008-06-26,22:24:06
40.079699,116.582254,0,156,39625.9334375,2008-06-26,22:24:09
40.079697,116.58225,0,156,39625.9334606482,2008-06-26,22:24:11
40.079676,116.582225,0,156,39625.9335185185,2008-06-26,22:24:16
40.081424,116.583046,0,-17,39625.9409259259,2008-06-26,22:34:56
40.081423,116.583234,0,-675,39625.9409837963,2008-06-26,22:35:01
40.081279,116.583333,0,-503,39625.9410416667,2008-06-26,22:35:06
40.081245,116.583401,0,-90,39625.941099537,2008-06-26,22:35:11
40.081336,116.583481,0,-54,39625.9411574074,2008-06-26,22:35:16
40.081359,116.583482,0,-29,39625.9412152778,2008-06-26,22:35:21
40.081391,116.583506,0,-34,39625.9412731482,2008-06-26,22:35:26
40.081387,116.583531,0,-25,39625.9413310185,2008-06-26,22:35:31
40.081375,116.583584,0,-20,39625.9413888889,2008-06-26,22:35:36
40.081369,116.58359,0,-14,39625.9414467593,2008-06-26,22:35:41
40.081371,116.583593,0,-13,39625.9415046296,2008-06-26,22:35:46
40.08137,116.583592,0,-12,39625.9415625,2008-06-26,22:35:51
40.08137,116.583592,0,-12,39625.9415972222,2008-06-26,22:35:54
40.081372,116.583597,0,-12,39625.9416203704,2008-06-26,22:35:56
40.081426,116.583696,0,2,39625.9416782407,2008-06-26,22:36:01
40.081309,116.583761,0,68,39625.9476388889,2008-06-26,22:44:36
40.081162,116.583771,0,61,39625.9476967593,2008-06-26,22:44:41
40.081089,116.583787,0,59,39625.9477546296,2008-06-26,22:44:46
40.081079,116.583781,0,57,39625.9478125,2008-06-26,22:44:51
40.081079,116.583779,0,57,39625.9478703704,2008-06-26,22:44:56
40.081084,116.583785,0,57,39625.9479282407,2008-06-26,22:45:01
40.081083,116.583783,0,57,39625.9479861111,2008-06-26,22:45:06
40.081084,116.583782,0,57,39625.9480439815,2008-06-26,22:45:11
40.081084,116.583782,0,57,39625.9480787037,2008-06-26,22:45:14
40.08109,116.583786,0,57,39625.9481018518,2008-06-26,22:45:16
40.081127,116.583791,0,55,39625.9481597222,2008-06-26,22:45:21
40.081164,116.583783,0,54,39625.9482175926,2008-06-26,22:45:26
40.081164,116.583783,0,54,39625.9482523148,2008-06-26,22:45:29
40.081168,116.583786,0,54,39625.948275463,2008-06-26,22:45:31
40.081222,116.58376,0,53,39625.9483333333,2008-06-26,22:45:36
40.081235,116.583742,0,53,39625.9483912037,2008-06-26,22:45:41
40.081149,116.583635,0,55,39625.9484490741,2008-06-26,22:45:46
40.081139,116.58362,0,55,39625.9485069444,2008-06-26,22:45:51
40.081139,116.58362,0,55,39625.9485416667,2008-06-26,22:45:54
40.081139,116.583615,0,55,39625.9485648148,2008-06-26,22:45:56
40.081123,116.583619,0,55,39625.9486226852,2008-06-26,22:46:01
40.081131,116.583629,0,55,39625.9486805556,2008-06-26,22:46:06
40.081132,116.583666,0,56,39625.9487384259,2008-06-26,22:46:11
40.081068,116.583667,0,57,39625.9487962963,2008-06-26,22:46:16
40.081059,116.583653,0,57,39625.9488541667,2008-06-26,22:46:21
40.081018,116.583563,0,55,39625.948912037,2008-06-26,22:46:26
40.081019,116.583537,0,52,39625.9489699074,2008-06-26,22:46:31
40.080886,116.583407,0,58,39625.9490277778,2008-06-26,22:46:36
40.080845,116.583387,0,62,39625.9490856482,2008-06-26,22:46:41
40.080845,116.583387,0,62,39625.9491203704,2008-06-26,22:46:44
40.080841,116.583383,0,62,39625.9491435185,2008-06-26,22:46:46
40.080807,116.583364,0,63,39625.9492013889,2008-06-26,22:46:51
40.080821,116.583364,0,64,39625.9492592593,2008-06-26,22:46:56
40.080821,116.583364,0,64,39625.9492939815,2008-06-26,22:46:59
40.080826,116.583369,0,64,39625.9493171296,2008-06-26,22:47:01
40.080977,116.583496,0,67,39625.949375,2008-06-26,22:47:06
40.081019,116.583505,0,67,39625.9494328704,2008-06-26,22:47:11
40.081024,116.583512,0,67,39625.9494907407,2008-06-26,22:47:16
40.081024,116.583512,0,67,39625.949525463,2008-06-26,22:47:19
40.081031,116.583518,0,67,39625.9495486111,2008-06-26,22:47:21
40.081119,116.583577,0,63,39625.9496064815,2008-06-26,22:47:26
40.081137,116.58357,0,63,39625.9496643519,2008-06-26,22:47:31
40.081146,116.583563,0,60,39625.9497222222,2008-06-26,22:47:36
40.081175,116.583565,0,53,39625.9497800926,2008-06-26,22:47:41
40.081192,116.583569,0,51,39625.949837963,2008-06-26,22:47:46
40.081217,116.58354,0,50,39625.9498958333,2008-06-26,22:47:51
40.081212,116.583531,0,50,39625.9499537037,2008-06-26,22:47:56
40.081213,116.583533,0,50,39625.9500115741,2008-06-26,22:48:01
40.081215,116.583538,0,49,39625.9500694444,2008-06-26,22:48:06
40.081215,116.583538,0,49,39625.9501041667,2008-06-26,22:48:09
40.081211,116.583532,0,49,39625.9501273148,2008-06-26,22:48:11
40.081208,116.583493,0,47,39625.9501851852,2008-06-26,22:48:16
40.081208,116.583493,0,47,39625.9502199074,2008-06-26,22:48:19
40.08121,116.583495,0,46,39625.9502430556,2008-06-26,22:48:21
40.081203,116.583485,0,46,39625.9503009259,2008-06-26,22:48:26
40.081197,116.583475,0,46,39625.9503587963,2008-06-26,22:48:31
40.081192,116.583467,0,46,39625.9504166667,2008-06-26,22:48:36
40.08119,116.583466,0,46,39625.950474537,2008-06-26,22:48:41
40.08119,116.583466,0,46,39625.9505092593,2008-06-26,22:48:44
40.081186,116.58346,0,46,39625.9505324074,2008-06-26,22:48:46
40.081188,116.583469,0,46,39625.9505902778,2008-06-26,22:48:51
40.081182,116.583544,0,45,39625.9506481481,2008-06-26,22:48:56
40.081154,116.583568,0,44,39625.9507060185,2008-06-26,22:49:01
40.081148,116.583559,0,43,39625.9507638889,2008-06-26,22:49:06
40.081148,116.583559,0,43,39625.9507986111,2008-06-26,22:49:09
40.081148,116.58356,0,43,39625.9508217593,2008-06-26,22:49:11
40.081168,116.58361,0,41,39625.9508796296,2008-06-26,22:49:16
40.081198,116.583668,0,39,39625.9509375,2008-06-26,22:49:21
40.081209,116.58368,0,38,39625.9509953704,2008-06-26,22:49:26
40.081209,116.58368,0,38,39625.9510300926,2008-06-26,22:49:29
40.081214,116.583686,0,38,39625.9510532407,2008-06-26,22:49:31
40.081221,116.583697,0,38,39625.9511111111,2008-06-26,22:49:36
40.081236,116.583723,0,38,39625.9511689815,2008-06-26,22:49:41
40.081274,116.583756,0,37,39625.9512268519,2008-06-26,22:49:46
40.081255,116.583756,0,37,39625.9512847222,2008-06-26,22:49:51
40.081246,116.583772,0,37,39625.9513425926,2008-06-26,22:49:56
40.081215,116.583765,0,37,39625.951400463,2008-06-26,22:50:01
40.081209,116.583758,0,37,39625.9514583333,2008-06-26,22:50:06
40.081204,116.583758,0,38,39625.9515162037,2008-06-26,22:50:11
40.081204,116.583758,0,38,39625.9515509259,2008-06-26,22:50:14
40.081205,116.583762,0,38,39625.9515740741,2008-06-26,22:50:16
40.081133,116.583709,0,41,39625.9516319444,2008-06-26,22:50:21
40.081105,116.583675,0,42,39625.9516898148,2008-06-26,22:50:26
40.081103,116.58367,0,42,39625.9517476852,2008-06-26,22:50:31
40.0811,116.583665,0,42,39625.9518055556,2008-06-26,22:50:36
40.081096,116.58366,0,42,39625.9518634259,2008-06-26,22:50:41
40.081092,116.583655,0,42,39625.9519212963,2008-06-26,22:50:46
40.081092,116.583655,0,42,39625.9519560185,2008-06-26,22:50:49
40.081091,116.583653,0,42,39625.9519791667,2008-06-26,22:50:51
40.081072,116.583636,0,43,39625.952037037,2008-06-26,22:50:56
40.081073,116.58361,0,43,39625.9520949074,2008-06-26,22:51:01
40.081094,116.583633,0,45,39625.9521527778,2008-06-26,22:51:06
40.081141,116.583698,0,48,39625.9522106481,2008-06-26,22:51:11
40.081187,116.583787,0,50,39625.9522685185,2008-06-26,22:51:16
40.08117,116.583872,0,49,39625.9523263889,2008-06-26,22:51:21
40.081145,116.58393,0,48,39625.9523842593,2008-06-26,22:51:26
40.08117,116.583978,0,48,39625.9524421296,2008-06-26,22:51:31
40.081184,116.584049,0,49,39625.9525,2008-06-26,22:51:36
40.081198,116.584075,0,49,39625.9525578704,2008-06-26,22:51:41
40.081204,116.584087,0,49,39625.9526157407,2008-06-26,22:51:46
40.08123,116.584115,0,50,39625.9526736111,2008-06-26,22:51:51
40.081264,116.584107,0,51,39625.9527314815,2008-06-26,22:51:56
40.081178,116.584043,0,50,39625.9527893519,2008-06-26,22:52:01
40.081163,116.584017,0,50,39625.9528472222,2008-06-26,22:52:06
40.081164,116.584016,0,50,39625.9529050926,2008-06-26,22:52:11
40.081164,116.584016,0,50,39625.9529398148,2008-06-26,22:52:14
40.081164,116.584014,0,50,39625.952962963,2008-06-26,22:52:16
40.08116,116.584005,0,50,39625.9530208333,2008-06-26,22:52:21
40.08116,116.584003,0,49,39625.9530787037,2008-06-26,22:52:26
40.08116,116.584001,0,49,39625.9531365741,2008-06-26,22:52:31
40.08116,116.584001,0,49,39625.9531712963,2008-06-26,22:52:34
40.081164,116.584005,0,49,39625.9531944444,2008-06-26,22:52:36
40.081171,116.584014,0,50,39625.9532523148,2008-06-26,22:52:41
40.081177,116.583984,0,49,39625.9533101852,2008-06-26,22:52:46
40.081628,116.588209,0,153,39625.95875,2008-06-26,23:00:36
40.080984,116.584824,0,56,39625.9588194444,2008-06-26,23:00:42
40.08027,116.580493,0,-147,39625.9588773148,2008-06-26,23:00:47
40.08097,116.583776,0,112,39625.9589467593,2008-06-26,23:00:53
40.080879,116.584148,0,164,39625.9590162037,2008-06-26,23:00:59
40.080964,116.584141,0,121,39625.9590740741,2008-06-26,23:01:04
40.080996,116.584036,0,77,39625.9591435185,2008-06-26,23:01:10
40.081025,116.583952,0,92,39625.959212963,2008-06-26,23:01:16
40.081068,116.583897,0,85,39625.9592708333,2008-06-26,23:01:21
40.081024,116.583844,0,114,39625.9593287037,2008-06-26,23:01:26
40.081029,116.583816,0,124,39625.9593865741,2008-06-26,23:01:31
40.081104,116.583804,0,109,39625.9594444444,2008-06-26,23:01:36
40.081146,116.583816,0,109,39625.9595023148,2008-06-26,23:01:41
40.081146,116.583816,0,109,39625.959537037,2008-06-26,23:01:44
40.081141,116.583822,0,131,39625.9595601852,2008-06-26,23:01:46
40.081111,116.583805,0,135,39625.9596180556,2008-06-26,23:01:51
40.081161,116.58381,0,167,39625.9596759259,2008-06-26,23:01:56
40.081192,116.583823,0,191,39625.9597337963,2008-06-26,23:02:01
40.081208,116.583825,0,194,39625.9597916667,2008-06-26,23:02:06
40.08125,116.583831,0,192,39625.959849537,2008-06-26,23:02:11
40.081298,116.583796,0,189,39625.9599074074,2008-06-26,23:02:16
40.081313,116.583783,0,189,39625.9599652778,2008-06-26,23:02:21
40.081376,116.583791,0,176,39625.9600231481,2008-06-26,23:02:26
40.081147,116.583856,0,51,39625.9622800926,2008-06-26,23:05:41
40.081101,116.583895,0,53,39625.962337963,2008-06-26,23:05:46
40.081105,116.583926,0,52,39625.9623958333,2008-06-26,23:05:51
40.081105,116.583926,0,52,39625.9624305556,2008-06-26,23:05:54
40.081109,116.583922,0,53,39625.9624537037,2008-06-26,23:05:56
40.081121,116.583917,0,54,39625.9625115741,2008-06-26,23:06:01
40.081141,116.583885,0,53,39625.9625694444,2008-06-26,23:06:06
40.081204,116.583809,0,51,39625.9626273148,2008-06-26,23:06:11
40.081175,116.583748,0,53,39625.9626851852,2008-06-26,23:06:16
40.081197,116.583734,0,56,39625.9627430556,2008-06-26,23:06:21
40.081217,116.583727,0,59,39625.9628009259,2008-06-26,23:06:26
40.081256,116.583778,0,65,39625.9628587963,2008-06-26,23:06:31
40.081256,116.583778,0,65,39625.9628935185,2008-06-26,23:06:34
40.081258,116.583779,0,65,39625.9629166667,2008-06-26,23:06:36
40.08125,116.58379,0,66,39625.962974537,2008-06-26,23:06:41
40.081236,116.58382,0,67,39625.9630324074,2008-06-26,23:06:46
40.081209,116.583864,0,68,39625.9630902778,2008-06-26,23:06:51
40.081164,116.583881,0,70,39625.9631481481,2008-06-26,23:06:56
40.081154,116.583875,0,70,39625.9632060185,2008-06-26,23:07:01
40.081142,116.583879,0,70,39625.9632638889,2008-06-26,23:07:06
40.081142,116.583879,0,70,39625.9632986111,2008-06-26,23:07:09
40.081143,116.583872,0,70,39625.9633217593,2008-06-26,23:07:11
40.081144,116.583859,0,70,39625.9633796296,2008-06-26,23:07:16
40.081138,116.583853,0,70,39625.9634375,2008-06-26,23:07:21
40.081138,116.583853,0,70,39625.9634722222,2008-06-26,23:07:24
40.081137,116.583856,0,70,39625.9634953704,2008-06-26,23:07:26
40.081131,116.58384,0,72,39625.9635532407,2008-06-26,23:07:31
40.08111,116.583811,0,73,39625.9636111111,2008-06-26,23:07:36
40.081109,116.583834,0,72,39625.9636689815,2008-06-26,23:07:41
40.081091,116.583844,0,73,39625.9637268518,2008-06-26,23:07:46
40.081082,116.583838,0,73,39625.9637847222,2008-06-26,23:07:51
40.081082,116.583835,0,73,39625.9638425926,2008-06-26,23:07:56
40.081084,116.583842,0,73,39625.963900463,2008-06-26,23:08:01
40.081084,116.583842,0,73,39625.9639351852,2008-06-26,23:08:04
40.081089,116.58384,0,73,39625.9639583333,2008-06-26,23:08:06
40.081089,116.583825,0,73,39625.9640162037,2008-06-26,23:08:11
40.081089,116.583825,0,73,39625.9640509259,2008-06-26,23:08:14
40.081094,116.58382,0,73,39625.9640740741,2008-06-26,23:08:16
40.081093,116.583809,0,73,39625.9641319444,2008-06-26,23:08:21
40.081087,116.583828,0,74,39625.9641898148,2008-06-26,23:08:26
40.081072,116.583801,0,75,39625.9642476852,2008-06-26,23:08:31
40.081059,116.58377,0,75,39625.9643055556,2008-06-26,23:08:36
40.081065,116.583764,0,76,39625.9643634259,2008-06-26,23:08:41
40.081065,116.583764,0,76,39625.9643981481,2008-06-26,23:08:44
40.081065,116.58377,0,76,39625.9644212963,2008-06-26,23:08:46
40.081078,116.583745,0,76,39625.9644791667,2008-06-26,23:08:51
40.081078,116.583745,0,76,39625.9645138889,2008-06-26,23:08:54
40.081081,116.583748,0,76,39625.964537037,2008-06-26,23:08:56
40.081073,116.583772,0,77,39625.9645949074,2008-06-26,23:09:01
40.081068,116.583833,0,80,39625.9646527778,2008-06-26,23:09:06
40.081093,116.583902,0,81,39625.9647106482,2008-06-26,23:09:11
40.081108,116.583922,0,83,39625.9647685185,2008-06-26,23:09:16
40.081134,116.583947,0,82,39625.9648263889,2008-06-26,23:09:21
40.081172,116.583973,0,81,39625.9648842593,2008-06-26,23:09:26
40.081184,116.58399,0,78,39625.9649421296,2008-06-26,23:09:31
40.081183,116.583993,0,78,39625.965,2008-06-26,23:09:36
40.081178,116.583998,0,78,39625.9650578704,2008-06-26,23:09:41
40.081174,116.583996,0,78,39625.9651157407,2008-06-26,23:09:46
40.081174,116.583996,0,78,39625.965150463,2008-06-26,23:09:49
40.081176,116.583998,0,78,39625.9651736111,2008-06-26,23:09:51
40.08116,116.583962,0,75,39625.9652314815,2008-06-26,23:09:56
40.08116,116.583932,0,73,39625.9652893519,2008-06-26,23:10:01
40.08117,116.583906,0,73,39625.9653472222,2008-06-26,23:10:06
40.081149,116.583902,0,69,39625.9654050926,2008-06-26,23:10:11
40.081125,116.583931,0,70,39625.965462963,2008-06-26,23:10:16
40.081152,116.583985,0,73,39625.9655208333,2008-06-26,23:10:21
40.081178,116.583976,0,79,39625.9655787037,2008-06-26,23:10:26
40.081232,116.583974,0,77,39625.9656365741,2008-06-26,23:10:31
40.081244,116.583981,0,77,39625.9656944444,2008-06-26,23:10:36
40.081246,116.583982,0,77,39625.9657523148,2008-06-26,23:10:41
40.081251,116.583985,0,77,39625.9658101852,2008-06-26,23:10:46
40.081259,116.583984,0,77,39625.9658680556,2008-06-26,23:10:51
40.081259,116.583984,0,77,39625.9659027778,2008-06-26,23:10:54
40.08126,116.583989,0,77,39625.9659259259,2008-06-26,23:10:56
40.081312,116.583976,0,78,39625.9659837963,2008-06-26,23:11:01
40.081333,116.583929,0,76,39625.9660416667,2008-06-26,23:11:06
40.081263,116.583916,0,72,39625.966099537,2008-06-26,23:11:11
40.081249,116.583879,0,69,39625.9661574074,2008-06-26,23:11:16
40.081218,116.583826,0,69,39625.9662152778,2008-06-26,23:11:21
40.081209,116.583811,0,66,39625.9662731481,2008-06-26,23:11:26
40.081171,116.583804,0,64,39625.9663310185,2008-06-26,23:11:31
40.081171,116.583804,0,64,39625.9663657407,2008-06-26,23:11:34
40.081163,116.5838,0,63,39625.9663888889,2008-06-26,23:11:36
40.081145,116.583806,0,64,39625.9664467593,2008-06-26,23:11:41
40.081135,116.583823,0,65,39625.9665046296,2008-06-26,23:11:46
40.081018,116.583743,0,66,39625.9665625,2008-06-26,23:11:51
40.080959,116.583721,0,67,39625.9666203704,2008-06-26,23:11:56
40.080953,116.583732,0,67,39625.9666782407,2008-06-26,23:12:01
40.080953,116.583732,0,67,39625.966712963,2008-06-26,23:12:04
40.080958,116.583737,0,67,39625.9667361111,2008-06-26,23:12:06
40.080962,116.583779,0,70,39625.9667939815,2008-06-26,23:12:11
40.081005,116.583805,0,73,39625.9668518519,2008-06-26,23:12:16
40.081083,116.583881,0,72,39625.9669097222,2008-06-26,23:12:21
40.081117,116.583905,0,71,39625.9669675926,2008-06-26,23:12:26
40.081127,116.583909,0,71,39625.967025463,2008-06-26,23:12:31
40.081193,116.583888,0,69,39625.9670833333,2008-06-26,23:12:36
40.081248,116.583898,0,71,39625.9671412037,2008-06-26,23:12:41
40.081301,116.583885,0,66,39625.9671990741,2008-06-26,23:12:46
40.081492,116.58412,0,96,39625.9703819444,2008-06-26,23:17:21
40.081499,116.584131,0,97,39625.9704398148,2008-06-26,23:17:26
40.081501,116.584137,0,98,39625.9704976852,2008-06-26,23:17:31
40.081501,116.584137,0,98,39625.9705324074,2008-06-26,23:17:34
40.081501,116.584145,0,98,39625.9705555556,2008-06-26,23:17:36
40.0815,116.584159,0,99,39625.9706134259,2008-06-26,23:17:41
40.081499,116.584173,0,99,39625.9706712963,2008-06-26,23:17:46
40.081494,116.584183,0,99,39625.9707291667,2008-06-26,23:17:51
40.081475,116.584172,0,100,39625.970787037,2008-06-26,23:17:56
40.081444,116.584151,0,100,39625.9708449074,2008-06-26,23:18:01
40.081417,116.584138,0,96,39625.9709027778,2008-06-26,23:18:06
40.081396,116.584129,0,96,39625.9709606481,2008-06-26,23:18:11
40.081399,116.584142,0,97,39625.9710185185,2008-06-26,23:18:16
40.081399,116.584142,0,97,39625.9710532407,2008-06-26,23:18:19
40.0814,116.584149,0,97,39625.9710763889,2008-06-26,23:18:21
40.081402,116.584159,0,96,39625.9711342593,2008-06-26,23:18:26
40.081402,116.584162,0,96,39625.9711921296,2008-06-26,23:18:31
40.081402,116.584162,0,96,39625.9712268518,2008-06-26,23:18:34
40.081405,116.584166,0,95,39625.97125,2008-06-26,23:18:36
40.081411,116.584176,0,94,39625.9713078704,2008-06-26,23:18:41
40.081419,116.584182,0,93,39625.9713657407,2008-06-26,23:18:46
40.081423,116.584187,0,92,39625.9714236111,2008-06-26,23:18:51
40.081423,116.584187,0,92,39625.9714583333,2008-06-26,23:18:54
40.081427,116.584187,0,91,39625.9714814815,2008-06-26,23:18:56
40.081437,116.584182,0,89,39625.9715393518,2008-06-26,23:19:01
40.081443,116.584172,0,88,39625.9715972222,2008-06-26,23:19:06
40.08145,116.584163,0,86,39625.9716550926,2008-06-26,23:19:11
40.081457,116.584152,0,84,39625.971712963,2008-06-26,23:19:16
40.081461,116.584145,0,81,39625.9717708333,2008-06-26,23:19:21
40.081463,116.584141,0,79,39625.9718287037,2008-06-26,23:19:26
40.081461,116.584135,0,77,39625.9718865741,2008-06-26,23:19:31
40.081458,116.584129,0,74,39625.9719444444,2008-06-26,23:19:36
40.081454,116.584122,0,72,39625.9720023148,2008-06-26,23:19:41
40.081448,116.584116,0,69,39625.9720601852,2008-06-26,23:19:46
40.081444,116.584118,0,67,39625.9721180556,2008-06-26,23:19:51
40.081444,116.584118,0,64,39625.9721759259,2008-06-26,23:19:56
40.081445,116.584118,0,62,39625.9722337963,2008-06-26,23:20:01
40.081445,116.584117,0,62,39625.9722916667,2008-06-26,23:20:06
40.081445,116.584117,0,62,39625.972349537,2008-06-26,23:20:11
40.081445,116.584116,0,62,39625.9724074074,2008-06-26,23:20:16
40.081445,116.584116,0,62,39625.9724652778,2008-06-26,23:20:21
40.081444,116.584116,0,62,39625.9725231482,2008-06-26,23:20:26
40.081444,116.584115,0,62,39625.9725810185,2008-06-26,23:20:31
40.081444,116.584115,0,62,39625.9726388889,2008-06-26,23:20:36
40.081443,116.584115,0,62,39625.9726967593,2008-06-26,23:20:41
40.081444,116.584115,0,62,39625.9727546296,2008-06-26,23:20:46
40.081444,116.584115,0,62,39625.9728125,2008-06-26,23:20:51
40.081445,116.584115,0,62,39625.9728703704,2008-06-26,23:20:56
40.081445,116.584115,0,62,39625.9729282407,2008-06-26,23:21:01
40.081445,116.584115,0,63,39625.9729861111,2008-06-26,23:21:06
40.081446,116.584116,0,63,39625.9730439815,2008-06-26,23:21:11
40.081446,116.584116,0,63,39625.9731018519,2008-06-26,23:21:16
40.081446,116.584116,0,63,39625.9731597222,2008-06-26,23:21:21
40.081447,116.584116,0,63,39625.9732175926,2008-06-26,23:21:26
40.081447,116.584116,0,63,39625.973275463,2008-06-26,23:21:31
40.081447,116.584116,0,63,39625.9733333333,2008-06-26,23:21:36
40.081447,116.584117,0,63,39625.9733912037,2008-06-26,23:21:41
40.081447,116.584117,0,63,39625.9734490741,2008-06-26,23:21:46
40.081448,116.584118,0,63,39625.9735069444,2008-06-26,23:21:51
40.081448,116.584118,0,63,39625.9735648148,2008-06-26,23:21:56
40.081448,116.584118,0,63,39625.9736226852,2008-06-26,23:22:01
40.081447,116.584118,0,63,39625.9736805556,2008-06-26,23:22:06
40.081447,116.584118,0,64,39625.9737384259,2008-06-26,23:22:11
40.081432,116.584348,0,76,39625.9895949074,2008-06-26,23:45:01
40.081427,116.584507,0,81,39625.9896527778,2008-06-26,23:45:06
40.081425,116.584648,0,86,39625.9897106481,2008-06-26,23:45:11
40.081416,116.5848,0,89,39625.9897685185,2008-06-26,23:45:16
40.081395,116.584905,0,91,39625.9898263889,2008-06-26,23:45:21
40.081358,116.584963,0,90,39625.9898842593,2008-06-26,23:45:26
40.08132,116.585008,0,91,39625.9899421296,2008-06-26,23:45:31
40.08127,116.585024,0,94,39625.99,2008-06-26,23:45:36
40.081186,116.585045,0,98,39625.9900578704,2008-06-26,23:45:41
40.081091,116.585051,0,98,39625.9901157407,2008-06-26,23:45:46
40.081018,116.585087,0,98,39625.9901736111,2008-06-26,23:45:51
40.080987,116.585097,0,100,39625.9902314815,2008-06-26,23:45:56
40.081004,116.585081,0,97,39625.9902893519,2008-06-26,23:46:01
40.081009,116.585076,0,97,39625.9903472222,2008-06-26,23:46:06
40.08101,116.585072,0,97,39625.9904050926,2008-06-26,23:46:11
40.08101,116.585072,0,97,39625.9904398148,2008-06-26,23:46:14
40.081011,116.585068,0,97,39625.990462963,2008-06-26,23:46:16
40.081009,116.585059,0,97,39625.9905208333,2008-06-26,23:46:21
40.081007,116.585047,0,97,39625.9905787037,2008-06-26,23:46:26
40.081006,116.585035,0,97,39625.9906365741,2008-06-26,23:46:31
40.08101,116.585032,0,96,39625.9906944444,2008-06-26,23:46:36
40.081018,116.585035,0,96,39625.9907523148,2008-06-26,23:46:41
40.081024,116.585032,0,95,39625.9908101852,2008-06-26,23:46:46
40.081029,116.585027,0,95,39625.9908680556,2008-06-26,23:46:51
40.081029,116.585026,0,94,39625.9909259259,2008-06-26,23:46:56
40.081032,116.58502,0,94,39625.9909837963,2008-06-26,23:47:01
40.081035,116.585013,0,94,39625.9910416667,2008-06-26,23:47:06
40.081034,116.585014,0,93,39625.991099537,2008-06-26,23:47:11
40.081034,116.585014,0,93,39625.9911342593,2008-06-26,23:47:14
40.081026,116.585019,0,93,39625.9911574074,2008-06-26,23:47:16
40.081016,116.585026,0,93,39625.9912152778,2008-06-26,23:47:21
40.080987,116.585036,0,91,39625.9912731481,2008-06-26,23:47:26
40.080991,116.585067,0,92,39625.9913310185,2008-06-26,23:47:31
40.080989,116.585073,0,92,39625.9913888889,2008-06-26,23:47:36
40.080995,116.585074,0,92,39625.9914467593,2008-06-26,23:47:41
40.080995,116.585074,0,92,39625.9914814815,2008-06-26,23:47:44
40.081003,116.585075,0,92,39625.9915046296,2008-06-26,23:47:46
40.081027,116.585067,0,94,39625.9915625,2008-06-26,23:47:51
40.081044,116.585063,0,91,39625.9916203704,2008-06-26,23:47:56
40.081044,116.585063,0,91,39625.9916550926,2008-06-26,23:47:59
40.081052,116.585065,0,91,39625.9916782407,2008-06-26,23:48:01
40.081056,116.58508,0,91,39625.9917361111,2008-06-26,23:48:06
40.081064,116.58509,0,91,39625.9917939815,2008-06-26,23:48:11
40.081075,116.585094,0,92,39625.9918518519,2008-06-26,23:48:16
40.081084,116.585098,0,92,39625.9919097222,2008-06-26,23:48:21
40.081088,116.585098,0,92,39625.9919675926,2008-06-26,23:48:26
40.081085,116.5851,0,92,39625.992025463,2008-06-26,23:48:31
40.081082,116.5851,0,92,39625.9920833333,2008-06-26,23:48:36
40.081081,116.585099,0,92,39625.9921412037,2008-06-26,23:48:41
40.08108,116.585099,0,92,39625.9921990741,2008-06-26,23:48:46
40.08108,116.585099,0,92,39625.9922569444,2008-06-26,23:48:51
40.081079,116.585099,0,92,39625.9923148148,2008-06-26,23:48:56
40.081079,116.585099,0,92,39625.9923726852,2008-06-26,23:49:01
40.081079,116.585098,0,92,39625.9924305556,2008-06-26,23:49:06
40.081079,116.585098,0,92,39625.9924884259,2008-06-26,23:49:11
40.081078,116.585097,0,92,39625.9925462963,2008-06-26,23:49:16
40.081078,116.585097,0,92,39625.9926041667,2008-06-26,23:49:21
40.081078,116.585096,0,92,39625.992662037,2008-06-26,23:49:26
40.081077,116.585095,0,92,39625.9927199074,2008-06-26,23:49:31
40.081077,116.585094,0,92,39625.9927777778,2008-06-26,23:49:36
40.081076,116.585094,0,92,39625.9928356481,2008-06-26,23:49:41
40.081076,116.585094,0,92,39625.9928935185,2008-06-26,23:49:46
40.081075,116.585094,0,92,39625.9929513889,2008-06-26,23:49:51
40.081075,116.585095,0,92,39625.9930092593,2008-06-26,23:49:56
40.081075,116.585095,0,92,39625.9930671296,2008-06-26,23:50:01
40.081075,116.585094,0,92,39625.993125,2008-06-26,23:50:06
40.081076,116.585094,0,92,39625.9931828704,2008-06-26,23:50:11
40.081077,116.585093,0,92,39625.9932407407,2008-06-26,23:50:16
40.081077,116.585093,0,92,39625.9932986111,2008-06-26,23:50:21
40.081077,116.585093,0,92,39625.9933564815,2008-06-26,23:50:26
40.081077,116.585092,0,92,39625.9934143518,2008-06-26,23:50:31
40.081078,116.585092,0,92,39625.9934722222,2008-06-26,23:50:36
40.081077,116.585091,0,91,39625.9935300926,2008-06-26,23:50:41
40.081078,116.585091,0,91,39625.993587963,2008-06-26,23:50:46
40.081078,116.585091,0,91,39625.9936458333,2008-06-26,23:50:51
40.081079,116.58509,0,91,39625.9937037037,2008-06-26,23:50:56
40.081079,116.585089,0,91,39625.9937615741,2008-06-26,23:51:01
40.08108,116.585088,0,91,39625.9938194444,2008-06-26,23:51:06
40.081081,116.585087,0,91,39625.9938773148,2008-06-26,23:51:11
40.081081,116.585087,0,91,39625.9939351852,2008-06-26,23:51:16
40.081081,116.585087,0,91,39625.9939930556,2008-06-26,23:51:21
40.081081,116.585087,0,91,39625.9940509259,2008-06-26,23:51:26
40.081081,116.585087,0,91,39625.9941087963,2008-06-26,23:51:31
40.081082,116.585087,0,91,39625.9941666667,2008-06-26,23:51:36
40.081082,116.585087,0,91,39625.994224537,2008-06-26,23:51:41
40.081083,116.585087,0,91,39625.9942824074,2008-06-26,23:51:46
40.081083,116.585087,0,91,39625.9943402778,2008-06-26,23:51:51
40.081084,116.585086,0,91,39625.9943981481,2008-06-26,23:51:56
40.081084,116.585085,0,91,39625.9944560185,2008-06-26,23:52:01
40.081085,116.585084,0,91,39625.9945138889,2008-06-26,23:52:06
40.081086,116.585084,0,91,39625.9945717593,2008-06-26,23:52:11
40.081086,116.585083,0,91,39625.9946296296,2008-06-26,23:52:16
40.081087,116.585084,0,91,39625.9946875,2008-06-26,23:52:21
40.081087,116.585084,0,91,39625.9947453704,2008-06-26,23:52:26
40.081088,116.585084,0,91,39625.9948032407,2008-06-26,23:52:31
40.081089,116.585083,0,92,39625.9948611111,2008-06-26,23:52:36
40.08109,116.585082,0,92,39625.9949189815,2008-06-26,23:52:41
40.081091,116.585081,0,92,39625.9949768518,2008-06-26,23:52:46
40.081092,116.585081,0,91,39625.9950347222,2008-06-26,23:52:51
40.081093,116.58508,0,91,39625.9950925926,2008-06-26,23:52:56
40.081094,116.58508,0,91,39625.995150463,2008-06-26,23:53:01
40.081095,116.58508,0,91,39625.9952083333,2008-06-26,23:53:06
40.081094,116.58508,0,91,39625.9952662037,2008-06-26,23:53:11
40.081094,116.58508,0,91,39625.9953240741,2008-06-26,23:53:16
40.081094,116.585081,0,91,39625.9953819444,2008-06-26,23:53:21
40.081094,116.585081,0,91,39625.9954398148,2008-06-26,23:53:26
40.081095,116.585081,0,91,39625.9954976852,2008-06-26,23:53:31
40.081095,116.58508,0,91,39625.9955555556,2008-06-26,23:53:36
40.081095,116.58508,0,91,39625.9956134259,2008-06-26,23:53:41
40.081095,116.585079,0,91,39625.9956712963,2008-06-26,23:53:46
40.081096,116.585078,0,91,39625.9957291667,2008-06-26,23:53:51
40.081097,116.585077,0,91,39625.995787037,2008-06-26,23:53:56
40.081097,116.585077,0,91,39625.9958449074,2008-06-26,23:54:01
40.081098,116.585076,0,91,39625.9959027778,2008-06-26,23:54:06
40.081098,116.585075,0,91,39625.9959606482,2008-06-26,23:54:11
40.081098,116.585075,0,91,39625.9960185185,2008-06-26,23:54:16
40.081099,116.585075,0,91,39625.9960763889,2008-06-26,23:54:21
40.081099,116.585074,0,91,39625.9961342593,2008-06-26,23:54:26
40.081099,116.585074,0,91,39625.9961921296,2008-06-26,23:54:31
40.0811,116.585073,0,91,39625.99625,2008-06-26,23:54:36
40.0811,116.585073,0,91,39625.9962847222,2008-06-26,23:54:39
40.081101,116.585073,0,91,39625.9963078704,2008-06-26,23:54:41
40.081155,116.585103,0,89,39625.9963657407,2008-06-26,23:54:46
40.081382,116.585086,0,87,39625.9964236111,2008-06-26,23:54:51
40.08168,116.585023,0,86,39625.9964814815,2008-06-26,23:54:56
40.081939,116.584946,0,86,39625.9965393519,2008-06-26,23:55:01
40.082205,116.58488,0,86,39625.9965972222,2008-06-26,23:55:06
40.082454,116.584828,0,81,39625.9966550926,2008-06-26,23:55:11
40.082698,116.58485,0,71,39625.996712963,2008-06-26,23:55:16
40.082963,116.584948,0,56,39625.9967708333,2008-06-26,23:55:21
40.083224,116.584984,0,52,39625.9968287037,2008-06-26,23:55:26
40.083507,116.584911,0,49,39625.9968865741,2008-06-26,23:55:31
40.083841,116.58485,0,50,39625.9969444444,2008-06-26,23:55:36
40.084199,116.584788,0,46,39625.9970023148,2008-06-26,23:55:41
40.084471,116.584706,0,42,39625.9970601852,2008-06-26,23:55:46
40.084709,116.584479,0,37,39625.9971180556,2008-06-26,23:55:51
40.084759,116.584178,0,36,39625.9971759259,2008-06-26,23:55:56
40.084708,116.583834,0,35,39625.9972337963,2008-06-26,23:56:01
40.084664,116.583464,0,33,39625.9972916667,2008-06-26,23:56:06
40.08466,116.583122,0,29,39625.997349537,2008-06-26,23:56:11
40.084641,116.582694,0,22,39625.9974074074,2008-06-26,23:56:16
40.084597,116.582228,0,17,39625.9974652778,2008-06-26,23:56:21
40.084565,116.581788,0,15,39625.9975231481,2008-06-26,23:56:26
40.084666,116.58148,0,12,39625.9975810185,2008-06-26,23:56:31
40.08491,116.581411,0,19,39625.9976388889,2008-06-26,23:56:36
40.085205,116.581385,0,24,39625.9976967593,2008-06-26,23:56:41
40.085492,116.581345,0,25,39625.9977546296,2008-06-26,23:56:46
40.085811,116.581285,0,24,39625.9978125,2008-06-26,23:56:51
40.086164,116.581215,0,26,39625.9978703704,2008-06-26,23:56:56
40.086497,116.58114,0,28,39625.9979282407,2008-06-26,23:57:01
40.086828,116.581103,0,32,39625.9979861111,2008-06-26,23:57:06
40.087141,116.581084,0,45,39625.9980439815,2008-06-26,23:57:11
40.087453,116.581049,0,55,39625.9981018519,2008-06-26,23:57:16
40.087766,116.580999,0,54,39625.9981597222,2008-06-26,23:57:21
40.088067,116.580962,0,45,39625.9982175926,2008-06-26,23:57:26
40.088391,116.58091,0,44,39625.998275463,2008-06-26,23:57:31
40.088661,116.580858,0,39,39625.9983333333,2008-06-26,23:57:36
40.088885,116.580774,0,24,39625.9983912037,2008-06-26,23:57:41
40.089005,116.580546,0,35,39625.9984490741,2008-06-26,23:57:46
40.088985,116.580242,0,37,39625.9985069444,2008-06-26,23:57:51
40.088952,116.579892,0,30,39625.9985648148,2008-06-26,23:57:56
40.088897,116.579527,0,28,39625.9986226852,2008-06-26,23:58:01
40.088857,116.579088,0,20,39625.9986805556,2008-06-26,23:58:06
40.088816,116.578571,0,2,39625.9987384259,2008-06-26,23:58:11
40.088774,116.577978,0,-3,39625.9987962963,2008-06-26,23:58:16
40.088726,116.577372,0,-4,39625.9988541667,2008-06-26,23:58:21
40.088683,116.576757,0,-6,39625.998912037,2008-06-26,23:58:26
40.088615,116.576183,0,-7,39625.9989699074,2008-06-26,23:58:31
40.088568,116.575649,0,-3,39625.9990277778,2008-06-26,23:58:36
40.088511,116.575174,0,7,39625.9990856481,2008-06-26,23:58:41
40.088458,116.574739,0,13,39625.9991435185,2008-06-26,23:58:46
40.088431,116.574381,0,20,39625.9992013889,2008-06-26,23:58:51
40.088525,116.574103,0,25,39625.9992592593,2008-06-26,23:58:56
40.088717,116.573943,0,32,39625.9993171296,2008-06-26,23:59:01
40.088953,116.573882,0,38,39625.999375,2008-06-26,23:59:06
40.089227,116.57384,0,36,39625.9994328704,2008-06-26,23:59:11
40.089472,116.573807,0,31,39625.9994907407,2008-06-26,23:59:16
40.08966,116.573812,0,37,39625.9995486111,2008-06-26,23:59:21
40.089868,116.573798,0,35,39625.9996064815,2008-06-26,23:59:26
40.090097,116.573755,0,34,39625.9996643519,2008-06-26,23:59:31
40.090327,116.573716,0,34,39625.9997222222,2008-06-26,23:59:36
40.090598,116.573673,0,35,39625.9997800926,2008-06-26,23:59:41
40.09092,116.573638,0,33,39625.999837963,2008-06-26,23:59:46
40.091262,116.573573,0,35,39625.9998958333,2008-06-26,23:59:51
40.09161,116.573515,0,40,39625.9999537037,2008-06-26,23:59:56
40.091966,116.573431,0,53,39626.0000115741,2008-06-27,00:00:01
40.092304,116.573376,0,54,39626.0000694444,2008-06-27,00:00:06
40.092618,116.573336,0,49,39626.0001273148,2008-06-27,00:00:11
40.092949,116.573269,0,56,39626.0001851852,2008-06-27,00:00:16
40.093282,116.573237,0,54,39626.0002430556,2008-06-27,00:00:21
40.09362,116.573178,0,48,39626.0003009259,2008-06-27,00:00:26
40.093994,116.573126,0,49,39626.0003587963,2008-06-27,00:00:31
40.094348,116.573089,0,50,39626.0004166667,2008-06-27,00:00:36
40.094685,116.573029,0,50,39626.000474537,2008-06-27,00:00:41
40.095023,116.572965,0,49,39626.0005324074,2008-06-27,00:00:46
40.09538,116.572888,0,44,39626.0005902778,2008-06-27,00:00:51
40.095754,116.572841,0,45,39626.0006481481,2008-06-27,00:00:56
40.096093,116.572804,0,51,39626.0007060185,2008-06-27,00:01:01
40.096419,116.57277,0,51,39626.0007638889,2008-06-27,00:01:06
40.096756,116.572711,0,52,39626.0008217593,2008-06-27,00:01:11
40.097124,116.572659,0,50,39626.0008796296,2008-06-27,00:01:16
40.097542,116.572585,0,51,39626.0009375,2008-06-27,00:01:21
40.097959,116.57251,0,68,39626.0009953704,2008-06-27,00:01:26
40.098402,116.572438,0,64,39626.0010532407,2008-06-27,00:01:31
40.098843,116.572354,0,60,39626.0011111111,2008-06-27,00:01:36
40.09928,116.57229,0,58,39626.0011689815,2008-06-27,00:01:41
40.099695,116.572216,0,66,39626.0012268518,2008-06-27,00:01:46
40.100104,116.572131,0,71,39626.0012847222,2008-06-27,00:01:51
40.100529,116.572054,0,74,39626.0013425926,2008-06-27,00:01:56
40.100889,116.571997,0,70,39626.001400463,2008-06-27,00:02:01
40.101188,116.571954,0,66,39626.0014583333,2008-06-27,00:02:06
40.101461,116.571864,0,61,39626.0015162037,2008-06-27,00:02:11
40.101697,116.571678,0,61,39626.0015740741,2008-06-27,00:02:16
40.101909,116.57146,0,51,39626.0016319444,2008-06-27,00:02:21
40.101996,116.5713,0,46,39626.0016898148,2008-06-27,00:02:26
40.102093,116.57111,0,42,39626.0017476852,2008-06-27,00:02:31
40.10211,116.570993,0,36,39626.0018055556,2008-06-27,00:02:36
40.102097,116.570979,0,29,39626.0018634259,2008-06-27,00:02:41
40.102109,116.570983,0,21,39626.0019212963,2008-06-27,00:02:46
40.102124,116.570985,0,17,39626.0019791667,2008-06-27,00:02:51
40.102131,116.570984,0,15,39626.002037037,2008-06-27,00:02:56
40.102131,116.570984,0,15,39626.0020717593,2008-06-27,00:02:59
40.102134,116.570988,0,15,39626.0020949074,2008-06-27,00:03:01
40.10214,116.571005,0,14,39626.0021527778,2008-06-27,00:03:06
40.10214,116.571005,0,14,39626.0021875,2008-06-27,00:03:09
40.102145,116.571013,0,14,39626.0022106481,2008-06-27,00:03:11
40.102162,116.571022,0,13,39626.0022685185,2008-06-27,00:03:16
40.102178,116.571024,0,12,39626.0023263889,2008-06-27,00:03:21
40.102189,116.571026,0,10,39626.0023842593,2008-06-27,00:03:26
40.102194,116.571038,0,10,39626.0024421296,2008-06-27,00:03:31
40.102203,116.571058,0,9,39626.0025,2008-06-27,00:03:36
40.102203,116.571058,0,9,39626.0025347222,2008-06-27,00:03:39
40.102205,116.571063,0,8,39626.0025578704,2008-06-27,00:03:41
40.102208,116.571043,0,8,39626.0026157407,2008-06-27,00:03:46
40.102225,116.57093,0,10,39626.0026736111,2008-06-27,00:03:51
40.102188,116.570729,0,13,39626.0027314815,2008-06-27,00:03:56
40.102119,116.570454,0,23,39626.0027893518,2008-06-27,00:04:01
40.102059,116.570178,0,28,39626.0028472222,2008-06-27,00:04:06
40.102013,116.569951,0,31,39626.0029050926,2008-06-27,00:04:11
40.101951,116.56979,0,34,39626.002962963,2008-06-27,00:04:16
40.101868,116.56973,0,37,39626.0030208333,2008-06-27,00:04:21
40.101768,116.569703,0,40,39626.0030787037,2008-06-27,00:04:26
40.10165,116.569684,0,50,39626.0031365741,2008-06-27,00:04:31
40.101526,116.569713,0,47,39626.0031944444,2008-06-27,00:04:36
40.101482,116.569725,0,50,39626.0032523148,2008-06-27,00:04:41
40.101473,116.569722,0,51,39626.0033101852,2008-06-27,00:04:46
40.101472,116.569728,0,51,39626.0033680556,2008-06-27,00:04:51
40.101471,116.569732,0,51,39626.0034259259,2008-06-27,00:04:56
40.101471,116.569732,0,51,39626.0034606481,2008-06-27,00:04:59
40.101478,116.569732,0,51,39626.0034837963,2008-06-27,00:05:01
40.101493,116.569742,0,51,39626.0035416667,2008-06-27,00:05:06
40.101501,116.569749,0,51,39626.003599537,2008-06-27,00:05:11
40.101501,116.569749,0,51,39626.0036342593,2008-06-27,00:05:14
40.101508,116.569742,0,51,39626.0036574074,2008-06-27,00:05:16
40.10152,116.569736,0,51,39626.0037152778,2008-06-27,00:05:21
40.101533,116.56974,0,51,39626.0037731482,2008-06-27,00:05:26
40.101533,116.56974,0,51,39626.0038078704,2008-06-27,00:05:29
40.101541,116.569747,0,51,39626.0038310185,2008-06-27,00:05:31
40.101542,116.569735,0,51,39626.0038888889,2008-06-27,00:05:36
40.101535,116.569726,0,51,39626.0039467593,2008-06-27,00:05:41
40.101534,116.569716,0,51,39626.0040046296,2008-06-27,00:05:46
40.101538,116.569709,0,52,39626.0040625,2008-06-27,00:05:51
40.101538,116.569709,0,52,39626.0040972222,2008-06-27,00:05:54
40.101546,116.569708,0,52,39626.0041203704,2008-06-27,00:05:56
40.101543,116.569691,0,52,39626.0041782407,2008-06-27,00:06:01
40.101522,116.569684,0,52,39626.0042361111,2008-06-27,00:06:06
40.101487,116.569689,0,53,39626.0042939815,2008-06-27,00:06:11
40.101465,116.569681,0,54,39626.0043518519,2008-06-27,00:06:16
40.101459,116.569669,0,54,39626.0044097222,2008-06-27,00:06:21
40.101451,116.569655,0,55,39626.0044675926,2008-06-27,00:06:26
40.101451,116.569654,0,55,39626.004525463,2008-06-27,00:06:31
40.101449,116.569654,0,55,39626.0045833333,2008-06-27,00:06:36
40.101447,116.569657,0,55,39626.0046412037,2008-06-27,00:06:41
40.101447,116.569657,0,55,39626.0046759259,2008-06-27,00:06:44
40.101445,116.569658,0,55,39626.0046990741,2008-06-27,00:06:46
40.101293,116.569708,0,56,39626.0047569444,2008-06-27,00:06:51
40.100764,116.569881,0,45,39626.0048148148,2008-06-27,00:06:56
40.099853,116.570142,0,15,39626.0048726852,2008-06-27,00:07:01
40.098367,116.570455,0,1,39626.0049305556,2008-06-27,00:07:06
36.520232,103.62047,0,6207,39626.0818402778,2008-06-27,01:57:51
36.517237,103.620695,0,6181,39626.0818981482,2008-06-27,01:57:56
36.514769,103.620869,0,6166,39626.0819560185,2008-06-27,01:58:01
36.512768,103.620974,0,6156,39626.0820138889,2008-06-27,01:58:06
36.511092,103.621007,0,6154,39626.0820717593,2008-06-27,01:58:11
36.509664,103.620946,0,6133,39626.0821296296,2008-06-27,01:58:16
36.508964,103.621007,0,6110,39626.0821875,2008-06-27,01:58:21
36.508886,103.621141,0,6095,39626.0822453704,2008-06-27,01:58:26
36.509032,103.621111,0,6091,39626.0823032407,2008-06-27,01:58:31
36.509139,103.62103,0,6112,39626.0823611111,2008-06-27,01:58:36
36.509255,103.62077,0,6132,39626.0824189815,2008-06-27,01:58:41
36.509368,103.620462,0,6159,39626.0824768519,2008-06-27,01:58:46
36.509374,103.620066,0,6174,39626.0825347222,2008-06-27,01:58:51
36.509392,103.619714,0,6198,39626.0825925926,2008-06-27,01:58:56
36.509376,103.619393,0,6213,39626.082650463,2008-06-27,01:59:01
36.509271,103.619121,0,6222,39626.0827083333,2008-06-27,01:59:06
36.509062,103.618994,0,6238,39626.0827662037,2008-06-27,01:59:11
36.508795,103.618997,0,6243,39626.0828240741,2008-06-27,01:59:16
36.508451,103.619033,0,6248,39626.0828819444,2008-06-27,01:59:21
36.508086,103.619076,0,6242,39626.0829398148,2008-06-27,01:59:26
36.507695,103.61912,0,6227,39626.0829976852,2008-06-27,01:59:31
36.507239,103.619178,0,6207,39626.0830555556,2008-06-27,01:59:36
36.506836,103.619225,0,6188,39626.0831134259,2008-06-27,01:59:41
36.5066,103.61922,0,6181,39626.0831712963,2008-06-27,01:59:46
36.506475,103.619059,0,6184,39626.0832291667,2008-06-27,01:59:51
36.506436,103.618766,0,6190,39626.083287037,2008-06-27,01:59:56
36.506476,103.618465,0,6196,39626.0833449074,2008-06-27,02:00:01
36.506649,103.618253,0,6198,39626.0834027778,2008-06-27,02:00:06
36.506873,103.618176,0,6197,39626.0834606481,2008-06-27,02:00:11
36.507067,103.618033,0,6206,39626.0835185185,2008-06-27,02:00:16
36.507233,103.617806,0,6220,39626.0835763889,2008-06-27,02:00:21
36.507347,103.61759,0,6222,39626.0836342593,2008-06-27,02:00:26
36.507456,103.61739,0,6229,39626.0836921296,2008-06-27,02:00:31
36.50751,103.61727,0,6233,39626.08375,2008-06-27,02:00:36
36.507526,103.617212,0,6232,39626.0838078704,2008-06-27,02:00:41
36.507553,103.617154,0,6242,39626.0838657407,2008-06-27,02:00:46
36.507582,103.617147,0,6241,39626.0839236111,2008-06-27,02:00:51
36.507595,103.617128,0,6243,39626.0839814815,2008-06-27,02:00:56
36.507602,103.617122,0,6245,39626.0840393519,2008-06-27,02:01:01
36.507595,103.617126,0,6246,39626.0840972222,2008-06-27,02:01:06
36.507595,103.617126,0,6246,39626.0841319444,2008-06-27,02:01:09
36.507597,103.617126,0,6246,39626.0841550926,2008-06-27,02:01:11
36.507595,103.617136,0,6246,39626.084212963,2008-06-27,02:01:16
36.507595,103.617136,0,6246,39626.0842476852,2008-06-27,02:01:19
36.507587,103.617143,0,6246,39626.0842708333,2008-06-27,02:01:21
36.507576,103.617137,0,6246,39626.0843287037,2008-06-27,02:01:26
36.507566,103.617131,0,6247,39626.0843865741,2008-06-27,02:01:31
36.507556,103.617143,0,6247,39626.0844444444,2008-06-27,02:01:36
36.507555,103.617148,0,6247,39626.0845023148,2008-06-27,02:01:41
36.507553,103.617143,0,6247,39626.0845601852,2008-06-27,02:01:46
36.507553,103.617143,0,6247,39626.0845949074,2008-06-27,02:01:49
36.507552,103.617135,0,6247,39626.0846180556,2008-06-27,02:01:51
36.507555,103.617118,0,6247,39626.0846759259,2008-06-27,02:01:56
36.507561,103.617096,0,6247,39626.0847337963,2008-06-27,02:02:01
36.50757,103.617076,0,6247,39626.0847916667,2008-06-27,02:02:06
36.507645,103.61678,0,6239,39626.0898842593,2008-06-27,02:09:26
36.507683,103.616718,0,6239,39626.0899421296,2008-06-27,02:09:31
36.507722,103.616662,0,6239,39626.09,2008-06-27,02:09:36
36.507743,103.616618,0,6238,39626.0900578704,2008-06-27,02:09:41
36.507731,103.616569,0,6239,39626.0901157407,2008-06-27,02:09:46
36.507743,103.616536,0,6239,39626.0901736111,2008-06-27,02:09:51
36.507724,103.616509,0,6239,39626.0902314815,2008-06-27,02:09:56
36.507707,103.616406,0,6239,39626.0902893519,2008-06-27,02:10:01
36.507701,103.616281,0,6239,39626.0903472222,2008-06-27,02:10:06
36.507687,103.616227,0,6238,39626.0904050926,2008-06-27,02:10:11
36.507661,103.616199,0,6237,39626.090462963,2008-06-27,02:10:16
36.507661,103.61616,0,6237,39626.0905208333,2008-06-27,02:10:21
36.507644,103.616125,0,6236,39626.0905787037,2008-06-27,02:10:26
36.507626,103.616099,0,6236,39626.0906365741,2008-06-27,02:10:31
36.507635,103.616062,0,6235,39626.0906944444,2008-06-27,02:10:36
36.507622,103.616064,0,6235,39626.0907523148,2008-06-27,02:10:41
36.507616,103.616078,0,6235,39626.0908101852,2008-06-27,02:10:46
36.507611,103.616093,0,6235,39626.0908680556,2008-06-27,02:10:51
36.507611,103.616093,0,6235,39626.0909027778,2008-06-27,02:10:54
36.50761,103.6161,0,6235,39626.0909259259,2008-06-27,02:10:56
36.507601,103.616107,0,6235,39626.0909837963,2008-06-27,02:11:01
36.507601,103.616107,0,6235,39626.0910185185,2008-06-27,02:11:04
36.507593,103.61611,0,6235,39626.0910416667,2008-06-27,02:11:06
36.507646,103.616045,0,6235,39626.0911574074,2008-06-27,02:11:16
36.507668,103.615968,0,6235,39626.0912152778,2008-06-27,02:11:21
36.508021,103.619149,0,6283,39626.0934143519,2008-06-27,02:14:31
36.507705,103.614652,0,6213,39626.0934722222,2008-06-27,02:14:36
36.507971,103.614621,0,6230,39626.0935300926,2008-06-27,02:14:41
36.508037,103.614638,0,6229,39626.093587963,2008-06-27,02:14:46
36.508091,103.614716,0,6230,39626.0936458333,2008-06-27,02:14:51
36.508044,103.614832,0,6232,39626.0937037037,2008-06-27,02:14:56
36.507987,103.614813,0,6231,39626.0937615741,2008-06-27,02:15:01
36.507955,103.614834,0,6232,39626.0938194444,2008-06-27,02:15:06
36.507924,103.614831,0,6233,39626.0938773148,2008-06-27,02:15:11
36.507886,103.614868,0,6236,39626.0939351852,2008-06-27,02:15:16
36.507929,103.614914,0,6236,39626.0939930556,2008-06-27,02:15:21
36.507984,103.614973,0,6235,39626.0940509259,2008-06-27,02:15:26
36.508047,103.615022,0,6235,39626.0941087963,2008-06-27,02:15:31
36.508098,103.614991,0,6237,39626.0941666667,2008-06-27,02:15:36
36.508109,103.61497,0,6237,39626.094224537,2008-06-27,02:15:41
36.508086,103.614949,0,6237,39626.0942824074,2008-06-27,02:15:46
36.508086,103.614949,0,6237,39626.0943171296,2008-06-27,02:15:49
36.508092,103.614949,0,6237,39626.0943402778,2008-06-27,02:15:51
36.508039,103.614856,0,6237,39626.0943981481,2008-06-27,02:15:56
36.508023,103.61485,0,6237,39626.0944560185,2008-06-27,02:16:01
36.507977,103.614813,0,6237,39626.0945138889,2008-06-27,02:16:06
36.507948,103.61484,0,6236,39626.0945717593,2008-06-27,02:16:11
36.507826,103.614712,0,6243,39626.0946296296,2008-06-27,02:16:16
36.507826,103.614712,0,6243,39626.0946643518,2008-06-27,02:16:19
36.507831,103.614714,0,6242,39626.0946875,2008-06-27,02:16:21
36.507834,103.614723,0,6242,39626.0947453704,2008-06-27,02:16:26
36.507786,103.614734,0,6244,39626.0948032407,2008-06-27,02:16:31
36.507771,103.614741,0,6245,39626.0948611111,2008-06-27,02:16:36
36.50778,103.614747,0,6244,39626.0949189815,2008-06-27,02:16:41
36.50783,103.614751,0,6244,39626.0949768518,2008-06-27,02:16:46
36.507782,103.614606,0,6242,39626.0950347222,2008-06-27,02:16:51
36.507787,103.614587,0,6242,39626.0950925926,2008-06-27,02:16:56
36.507804,103.614544,0,6241,39626.095150463,2008-06-27,02:17:01
36.507848,103.614541,0,6241,39626.0952083333,2008-06-27,02:17:06
36.507831,103.614466,0,6241,39626.0952662037,2008-06-27,02:17:11
36.507811,103.614411,0,6241,39626.0953240741,2008-06-27,02:17:16
36.507823,103.614347,0,6240,39626.0953819444,2008-06-27,02:17:21
36.507871,103.614361,0,6240,39626.0954398148,2008-06-27,02:17:26
36.507857,103.61437,0,6240,39626.0954976852,2008-06-27,02:17:31
36.507874,103.614398,0,6240,39626.0955555556,2008-06-27,02:17:36
36.507884,103.614385,0,6239,39626.0956134259,2008-06-27,02:17:41
36.507844,103.614329,0,6239,39626.0956712963,2008-06-27,02:17:46
36.507824,103.61428,0,6240,39626.0957291667,2008-06-27,02:17:51
36.507757,103.614153,0,6240,39626.095787037,2008-06-27,02:17:56
36.507717,103.614094,0,6241,39626.0958449074,2008-06-27,02:18:01
36.507701,103.614072,0,6241,39626.0959027778,2008-06-27,02:18:06
36.507694,103.614049,0,6241,39626.0959606481,2008-06-27,02:18:11
36.507684,103.614003,0,6242,39626.0960185185,2008-06-27,02:18:16
36.507703,103.613968,0,6242,39626.0960763889,2008-06-27,02:18:21
36.507728,103.613939,0,6242,39626.0961342593,2008-06-27,02:18:26
36.507759,103.61394,0,6242,39626.0961921296,2008-06-27,02:18:31
36.507782,103.613951,0,6242,39626.09625,2008-06-27,02:18:36
36.50779,103.613985,0,6243,39626.0963078704,2008-06-27,02:18:41
36.507757,103.61397,0,6243,39626.0963657407,2008-06-27,02:18:46
36.507734,103.613962,0,6244,39626.0964236111,2008-06-27,02:18:51
36.507733,103.614016,0,6244,39626.0964814815,2008-06-27,02:18:56
36.507731,103.614066,0,6245,39626.0965393518,2008-06-27,02:19:01
36.507704,103.614091,0,6245,39626.0965972222,2008-06-27,02:19:06
36.507708,103.614089,0,6245,39626.0966550926,2008-06-27,02:19:11
36.507708,103.614089,0,6245,39626.0966898148,2008-06-27,02:19:14
36.507709,103.614084,0,6245,39626.096712963,2008-06-27,02:19:16
36.507707,103.614048,0,6245,39626.0967708333,2008-06-27,02:19:21
36.507683,103.614062,0,6245,39626.0968287037,2008-06-27,02:19:26
36.50769,103.614087,0,6245,39626.0968865741,2008-06-27,02:19:31
36.507712,103.614129,0,6245,39626.0969444444,2008-06-27,02:19:36
36.507747,103.614194,0,6244,39626.0970023148,2008-06-27,02:19:41
36.507769,103.614264,0,6244,39626.0970601852,2008-06-27,02:19:46
36.507878,103.614356,0,6244,39626.0971180556,2008-06-27,02:19:51
36.508128,103.614304,0,6244,39626.0971759259,2008-06-27,02:19:56
36.508384,103.614624,0,6241,39626.0972337963,2008-06-27,02:20:01
36.508693,103.614773,0,6240,39626.0972916667,2008-06-27,02:20:06
36.508794,103.614434,0,6242,39626.097349537,2008-06-27,02:20:11
36.508782,103.614019,0,6246,39626.0974074074,2008-06-27,02:20:16
36.508463,103.613863,0,6245,39626.0974652778,2008-06-27,02:20:21
36.507865,103.613927,0,6232,39626.0975231482,2008-06-27,02:20:26
36.507314,103.613938,0,6212,39626.0975810185,2008-06-27,02:20:31
36.506737,103.613971,0,6213,39626.0976388889,2008-06-27,02:20:36
36.506139,103.613967,0,6215,39626.0976967593,2008-06-27,02:20:41
36.505408,103.614021,0,6226,39626.0977546296,2008-06-27,02:20:46
36.504596,103.614069,0,6235,39626.0978125,2008-06-27,02:20:51
36.503795,103.614125,0,6242,39626.0978703704,2008-06-27,02:20:56
36.503027,103.614175,0,6244,39626.0979282407,2008-06-27,02:21:01
36.50226,103.614226,0,6251,39626.0979861111,2008-06-27,02:21:06
36.501508,103.614297,0,6244,39626.0980439815,2008-06-27,02:21:11
36.500846,103.614344,0,6245,39626.0981018519,2008-06-27,02:21:16
36.500394,103.614376,0,6242,39626.0981597222,2008-06-27,02:21:21
36.500019,103.614401,0,6236,39626.0982175926,2008-06-27,02:21:26
36.499574,103.614435,0,6231,39626.098275463,2008-06-27,02:21:31
36.499018,103.61446,0,6227,39626.0983333333,2008-06-27,02:21:36
36.498335,103.614489,0,6222,39626.0983912037,2008-06-27,02:21:41
36.497589,103.614522,0,6222,39626.0984490741,2008-06-27,02:21:46
36.49682,103.614417,0,6230,39626.0985069444,2008-06-27,02:21:51
36.496128,103.613945,0,6231,39626.0985648148,2008-06-27,02:21:56
36.49563,103.613211,0,6236,39626.0986226852,2008-06-27,02:22:01
36.495299,103.612478,0,6245,39626.0986805556,2008-06-27,02:22:06
36.494935,103.611992,0,6251,39626.0987384259,2008-06-27,02:22:11
36.49446,103.611866,0,6253,39626.0987962963,2008-06-27,02:22:16
36.493756,103.611936,0,6257,39626.0988541667,2008-06-27,02:22:21
36.492993,103.612006,0,6265,39626.098912037,2008-06-27,02:22:26
36.492148,103.612087,0,6272,39626.0989699074,2008-06-27,02:22:31
36.49132,103.61213,0,6277,39626.0990277778,2008-06-27,02:22:36
36.490396,103.612165,0,6273,39626.0990856481,2008-06-27,02:22:41
36.489437,103.612182,0,6265,39626.0991435185,2008-06-27,02:22:46
36.488398,103.612238,0,6259,39626.0992013889,2008-06-27,02:22:51
36.487267,103.612315,0,6264,39626.0992592593,2008-06-27,02:22:56
36.486131,103.612396,0,6264,39626.0993171296,2008-06-27,02:23:01
36.485031,103.612448,0,6256,39626.099375,2008-06-27,02:23:06
36.483973,103.612446,0,6245,39626.0994328704,2008-06-27,02:23:11
36.483022,103.612446,0,6245,39626.0994907407,2008-06-27,02:23:16
36.482286,103.612436,0,6245,39626.0995486111,2008-06-27,02:23:21
36.481797,103.61246,0,6242,39626.0996064815,2008-06-27,02:23:26
36.481573,103.612459,0,6242,39626.0996643519,2008-06-27,02:23:31
36.481557,103.612446,0,6244,39626.0997222222,2008-06-27,02:23:36
36.481536,103.612428,0,6245,39626.0997800926,2008-06-27,02:23:41
36.481381,103.612301,0,6252,39626.099837963,2008-06-27,02:23:46
36.480863,103.612239,0,6264,39626.0998958333,2008-06-27,02:23:51
36.480227,103.612162,0,6275,39626.0999537037,2008-06-27,02:23:56
36.479463,103.612024,0,6283,39626.1000115741,2008-06-27,02:24:01
36.478624,103.611866,0,6285,39626.1000694444,2008-06-27,02:24:06
36.477694,103.611714,0,6286,39626.1001273148,2008-06-27,02:24:11
36.476688,103.611526,0,6288,39626.1001851852,2008-06-27,02:24:16
36.475566,103.611349,0,6291,39626.1002430556,2008-06-27,02:24:21
36.474365,103.611155,0,6295,39626.1003009259,2008-06-27,02:24:26
36.473075,103.610994,0,6296,39626.1003587963,2008-06-27,02:24:31
36.471758,103.610782,0,6298,39626.1004166667,2008-06-27,02:24:36
36.470379,103.61057,0,6300,39626.100474537,2008-06-27,02:24:41
36.468953,103.610326,0,6300,39626.1005324074,2008-06-27,02:24:46
36.467503,103.610102,0,6287,39626.1005902778,2008-06-27,02:24:51
36.466066,103.609894,0,6282,39626.1006481481,2008-06-27,02:24:56
36.464679,103.609676,0,6276,39626.1007060185,2008-06-27,02:25:01
36.463311,103.609463,0,6265,39626.1007638889,2008-06-27,02:25:06
36.461976,103.609247,0,6254,39626.1008217593,2008-06-27,02:25:11
36.460673,103.609034,0,6244,39626.1008796296,2008-06-27,02:25:16
36.459375,103.608793,0,6236,39626.1009375,2008-06-27,02:25:21
36.458117,103.608444,0,6235,39626.1009953704,2008-06-27,02:25:26
36.456929,103.60801,0,6221,39626.1010532407,2008-06-27,02:25:31
36.455773,103.607485,0,6199,39626.1011111111,2008-06-27,02:25:36
36.454614,103.60702,0,6183,39626.1011689815,2008-06-27,02:25:41
36.453483,103.606565,0,6172,39626.1012268519,2008-06-27,02:25:46
36.452343,103.606107,0,6162,39626.1012847222,2008-06-27,02:25:51
36.451213,103.605658,0,6153,39626.1013425926,2008-06-27,02:25:56
36.450091,103.6052,0,6137,39626.101400463,2008-06-27,02:26:01
36.448956,103.604756,0,6125,39626.1014583333,2008-06-27,02:26:06
36.447852,103.604314,0,6121,39626.1015162037,2008-06-27,02:26:11
36.446777,103.60388,0,6095,39626.1015740741,2008-06-27,02:26:16
36.445719,103.603464,0,6084,39626.1016319444,2008-06-27,02:26:21
36.444684,103.603055,0,6078,39626.1016898148,2008-06-27,02:26:26
36.443549,103.60268,0,6076,39626.1017476852,2008-06-27,02:26:31
36.44234,103.602366,0,6068,39626.1018055556,2008-06-27,02:26:36
36.44106,103.602148,0,6058,39626.1018634259,2008-06-27,02:26:41
36.439715,103.601908,0,6042,39626.1019212963,2008-06-27,02:26:46
36.438334,103.601706,0,6043,39626.1019791667,2008-06-27,02:26:51
36.436973,103.60147,0,6038,39626.102037037,2008-06-27,02:26:56
36.435655,103.601201,0,6026,39626.1020949074,2008-06-27,02:27:01
36.434334,103.600922,0,6016,39626.1021527778,2008-06-27,02:27:06
36.433046,103.60062,0,6008,39626.1022106481,2008-06-27,02:27:11
36.431766,103.600271,0,6005,39626.1022685185,2008-06-27,02:27:16
36.430487,103.599963,0,6006,39626.1023263889,2008-06-27,02:27:21
36.42923,103.599649,0,6001,39626.1023842593,2008-06-27,02:27:26
36.427965,103.59931,0,5996,39626.1024421296,2008-06-27,02:27:31
36.426745,103.598993,0,5986,39626.1025,2008-06-27,02:27:36
36.425538,103.598642,0,5984,39626.1025578704,2008-06-27,02:27:41
36.424287,103.598343,0,5982,39626.1026157407,2008-06-27,02:27:46
36.423075,103.598037,0,5974,39626.1026736111,2008-06-27,02:27:51
36.42192,103.597745,0,5965,39626.1027314815,2008-06-27,02:27:56
36.420818,103.597472,0,5957,39626.1027893518,2008-06-27,02:28:01
36.41974,103.597194,0,5945,39626.1028472222,2008-06-27,02:28:06
36.418639,103.596941,0,5930,39626.1029050926,2008-06-27,02:28:11
36.417565,103.596633,0,5914,39626.102962963,2008-06-27,02:28:16
36.41652,103.5962,0,5905,39626.1030208333,2008-06-27,02:28:21
36.415518,103.59561,0,5895,39626.1030787037,2008-06-27,02:28:26
36.414568,103.594861,0,5881,39626.1031365741,2008-06-27,02:28:31
36.413685,103.593949,0,5861,39626.1031944444,2008-06-27,02:28:36
36.412803,103.593019,0,5852,39626.1032523148,2008-06-27,02:28:41
36.411793,103.592147,0,5836,39626.1033101852,2008-06-27,02:28:46
36.410672,103.591412,0,5826,39626.1033680556,2008-06-27,02:28:51
36.409378,103.590894,0,5828,39626.1034259259,2008-06-27,02:28:56
36.408025,103.5906,0,5823,39626.1034837963,2008-06-27,02:29:01
36.406596,103.590572,0,5824,39626.1035416667,2008-06-27,02:29:06
36.405154,103.590724,0,5847,39626.103599537,2008-06-27,02:29:11
36.403652,103.590831,0,5853,39626.1036574074,2008-06-27,02:29:16
36.402133,103.590949,0,5853,39626.1037152778,2008-06-27,02:29:21
36.400615,103.591054,0,5849,39626.1037731481,2008-06-27,02:29:26
36.399102,103.591148,0,5843,39626.1038310185,2008-06-27,02:29:31
36.397574,103.591238,0,5847,39626.1038888889,2008-06-27,02:29:36
36.39615,103.591337,0,5845,39626.1039467593,2008-06-27,02:29:41
36.394922,103.591414,0,5843,39626.1040046296,2008-06-27,02:29:46
36.393718,103.591497,0,5843,39626.1040625,2008-06-27,02:29:51
36.392476,103.59157,0,5844,39626.1041203704,2008-06-27,02:29:56
36.391208,103.591622,0,5826,39626.1041782407,2008-06-27,02:30:01
36.389858,103.591707,0,5818,39626.1042361111,2008-06-27,02:30:06
36.388446,103.591771,0,5805,39626.1042939815,2008-06-27,02:30:11
36.387035,103.591729,0,5797,39626.1043518518,2008-06-27,02:30:16
36.385663,103.591579,0,5793,39626.1044097222,2008-06-27,02:30:21
36.38435,103.591339,0,5792,39626.1044675926,2008-06-27,02:30:26
36.383106,103.591022,0,5798,39626.104525463,2008-06-27,02:30:31
36.381874,103.590695,0,5799,39626.1045833333,2008-06-27,02:30:36
36.380636,103.590336,0,5790,39626.1046412037,2008-06-27,02:30:41
36.379334,103.589971,0,5785,39626.1046990741,2008-06-27,02:30:46
36.377973,103.589568,0,5784,39626.1047569444,2008-06-27,02:30:51
36.376551,103.589154,0,5783,39626.1048148148,2008-06-27,02:30:56
36.375109,103.588767,0,5781,39626.1048726852,2008-06-27,02:31:01
36.373698,103.588447,0,5776,39626.1049305556,2008-06-27,02:31:06
36.372338,103.588215,0,5760,39626.1049884259,2008-06-27,02:31:11
36.370986,103.588121,0,5761,39626.1050462963,2008-06-27,02:31:16
36.369681,103.588148,0,5767,39626.1051041667,2008-06-27,02:31:21
36.368413,103.588214,0,5771,39626.105162037,2008-06-27,02:31:26
36.367182,103.588274,0,5778,39626.1052199074,2008-06-27,02:31:31
36.365973,103.588335,0,5783,39626.1052777778,2008-06-27,02:31:36
36.364715,103.588358,0,5791,39626.1053356482,2008-06-27,02:31:41
36.363411,103.588256,0,5795,39626.1053935185,2008-06-27,02:31:46
36.362051,103.58804,0,5796,39626.1054513889,2008-06-27,02:31:51
36.360682,103.587678,0,5792,39626.1055092593,2008-06-27,02:31:56
36.359323,103.587297,0,5789,39626.1055671296,2008-06-27,02:32:01
36.357954,103.586916,0,5783,39626.105625,2008-06-27,02:32:06
36.356588,103.586604,0,5778,39626.1056828704,2008-06-27,02:32:11
36.355238,103.586366,0,5773,39626.1057407407,2008-06-27,02:32:16
36.353895,103.586203,0,5767,39626.1057986111,2008-06-27,02:32:21
36.352584,103.586048,0,5763,39626.1058564815,2008-06-27,02:32:26
36.351297,103.585888,0,5753,39626.1059143519,2008-06-27,02:32:31
36.350041,103.585748,0,5749,39626.1059722222,2008-06-27,02:32:36
36.348804,103.585558,0,5745,39626.1060300926,2008-06-27,02:32:41
36.347588,103.585316,0,5744,39626.106087963,2008-06-27,02:32:46
36.346387,103.585028,0,5741,39626.1061458333,2008-06-27,02:32:51
36.345199,103.584715,0,5736,39626.1062037037,2008-06-27,02:32:56
36.344026,103.584395,0,5729,39626.1062615741,2008-06-27,02:33:01
36.342881,103.584089,0,5724,39626.1063194444,2008-06-27,02:33:06
36.341743,103.583781,0,5718,39626.1063773148,2008-06-27,02:33:11
36.340561,103.583482,0,5721,39626.1064351852,2008-06-27,02:33:16
36.339338,103.583164,0,5720,39626.1064930556,2008-06-27,02:33:21
36.338038,103.582891,0,5710,39626.1065509259,2008-06-27,02:33:26
36.33671,103.582651,0,5703,39626.1066087963,2008-06-27,02:33:31
36.335333,103.582489,0,5703,39626.1066666667,2008-06-27,02:33:36
36.333923,103.582406,0,5707,39626.106724537,2008-06-27,02:33:41
36.332478,103.582385,0,5709,39626.1067824074,2008-06-27,02:33:46
36.331042,103.58243,0,5716,39626.1068402778,2008-06-27,02:33:51
36.329582,103.582536,0,5720,39626.1068981481,2008-06-27,02:33:56
36.328126,103.582727,0,5722,39626.1069560185,2008-06-27,02:34:01
36.326684,103.583023,0,5724,39626.1070138889,2008-06-27,02:34:06
36.325251,103.583368,0,5724,39626.1070717593,2008-06-27,02:34:11
36.323809,103.583795,0,5719,39626.1071296296,2008-06-27,02:34:16
36.322375,103.584294,0,5714,39626.1071875,2008-06-27,02:34:21
36.320998,103.584862,0,5700,39626.1072453704,2008-06-27,02:34:26
36.319663,103.585463,0,5680,39626.1073032407,2008-06-27,02:34:31
36.318304,103.586143,0,5664,39626.1073611111,2008-06-27,02:34:36
36.316944,103.586828,0,5656,39626.1074189815,2008-06-27,02:34:41
36.31557,103.587508,0,5648,39626.1074768519,2008-06-27,02:34:46
36.314174,103.58813,0,5642,39626.1075347222,2008-06-27,02:34:51
36.312766,103.588676,0,5639,39626.1075925926,2008-06-27,02:34:56
36.311345,103.589111,0,5637,39626.107650463,2008-06-27,02:35:01
36.309932,103.589482,0,5636,39626.1077083333,2008-06-27,02:35:06
36.308508,103.589799,0,5632,39626.1077662037,2008-06-27,02:35:11
36.307115,103.590043,0,5623,39626.1078240741,2008-06-27,02:35:16
36.305728,103.590287,0,5617,39626.1078819444,2008-06-27,02:35:21
36.304367,103.590523,0,5611,39626.1079398148,2008-06-27,02:35:26
36.303022,103.590749,0,5603,39626.1079976852,2008-06-27,02:35:31
36.301696,103.590989,0,5597,39626.1080555556,2008-06-27,02:35:36
36.300383,103.591214,0,5593,39626.1081134259,2008-06-27,02:35:41
36.299085,103.591392,0,5589,39626.1081712963,2008-06-27,02:35:46
36.297775,103.591475,0,5585,39626.1082291667,2008-06-27,02:35:51
36.296508,103.591183,0,5584,39626.108287037,2008-06-27,02:35:56
36.295333,103.590788,0,5593,39626.1083449074,2008-06-27,02:36:01
36.294216,103.590839,0,5593,39626.1084027778,2008-06-27,02:36:06
36.293193,103.591294,0,5593,39626.1084606481,2008-06-27,02:36:11
36.292305,103.59211,0,5595,39626.1085185185,2008-06-27,02:36:16
36.291551,103.593238,0,5593,39626.1085763889,2008-06-27,02:36:21
36.290957,103.594634,0,5594,39626.1086342593,2008-06-27,02:36:26
36.29056,103.596178,0,5597,39626.1086921296,2008-06-27,02:36:31
36.29053,103.597876,0,5614,39626.10875,2008-06-27,02:36:36
36.290998,103.599589,0,5587,39626.1088078704,2008-06-27,02:36:41
36.291699,103.601135,0,5595,39626.1088657407,2008-06-27,02:36:46
36.292191,103.60277,0,5599,39626.1089236111,2008-06-27,02:36:51
36.292615,103.604458,0,5604,39626.1089814815,2008-06-27,02:36:56
36.293025,103.60615,0,5608,39626.1090393519,2008-06-27,02:37:01
36.293487,103.607817,0,5611,39626.1090972222,2008-06-27,02:37:06
36.294042,103.609426,0,5609,39626.1091550926,2008-06-27,02:37:11
36.294658,103.61099,0,5617,39626.109212963,2008-06-27,02:37:16
36.295337,103.612472,0,5624,39626.1092708333,2008-06-27,02:37:21
36.296057,103.613855,0,5620,39626.1093287037,2008-06-27,02:37:26
36.296792,103.615236,0,5620,39626.1093865741,2008-06-27,02:37:31
36.29753,103.616639,0,5626,39626.1094444444,2008-06-27,02:37:36
36.298292,103.618068,0,5628,39626.1095023148,2008-06-27,02:37:41
36.299046,103.619522,0,5637,39626.1095601852,2008-06-27,02:37:46
36.299802,103.620955,0,5653,39626.1096180556,2008-06-27,02:37:51
36.300495,103.622402,0,5660,39626.1096759259,2008-06-27,02:37:56
36.30104,103.62396,0,5675,39626.1097337963,2008-06-27,02:38:01
36.301483,103.625622,0,5688,39626.1097916667,2008-06-27,02:38:06
36.301939,103.627293,0,5698,39626.109849537,2008-06-27,02:38:11
36.302474,103.628934,0,5706,39626.1099074074,2008-06-27,02:38:16
36.303146,103.63052,0,5710,39626.1099652778,2008-06-27,02:38:21
36.303769,103.632092,0,5710,39626.1100231481,2008-06-27,02:38:26
36.30419,103.633774,0,5710,39626.1100810185,2008-06-27,02:38:31
36.304223,103.635523,0,5715,39626.1101388889,2008-06-27,02:38:36
36.304208,103.637227,0,5717,39626.1101967593,2008-06-27,02:38:41
36.304283,103.63893,0,5716,39626.1102546296,2008-06-27,02:38:46
36.304448,103.64064,0,5713,39626.1103125,2008-06-27,02:38:51
36.304676,103.642325,0,5706,39626.1103703704,2008-06-27,02:38:56
36.304847,103.644011,0,5717,39626.1104282407,2008-06-27,02:39:01
36.304758,103.645736,0,5734,39626.1104861111,2008-06-27,02:39:06
36.304421,103.647441,0,5759,39626.1105439815,2008-06-27,02:39:11
36.303839,103.648998,0,5775,39626.1106018518,2008-06-27,02:39:16
36.303057,103.650411,0,5794,39626.1106597222,2008-06-27,02:39:21
36.30232,103.651835,0,5812,39626.1107175926,2008-06-27,02:39:26
36.301908,103.653423,0,5815,39626.110775463,2008-06-27,02:39:31
36.301839,103.655103,0,5817,39626.1108333333,2008-06-27,02:39:36
36.301773,103.656789,0,5826,39626.1108912037,2008-06-27,02:39:41
36.3017,103.658499,0,5830,39626.1109490741,2008-06-27,02:39:46
36.301618,103.660227,0,5840,39626.1110069444,2008-06-27,02:39:51
36.301548,103.661955,0,5854,39626.1110648148,2008-06-27,02:39:56
36.301464,103.663706,0,5864,39626.1111226852,2008-06-27,02:40:01
36.301526,103.665467,0,5876,39626.1111805556,2008-06-27,02:40:06
36.301962,103.667181,0,5883,39626.1112384259,2008-06-27,02:40:11
36.302486,103.66881,0,5887,39626.1112962963,2008-06-27,02:40:16
36.30298,103.670406,0,5897,39626.1113541667,2008-06-27,02:40:21
36.303483,103.671976,0,5908,39626.111412037,2008-06-27,02:40:26
36.303914,103.673557,0,5929,39626.1114699074,2008-06-27,02:40:31
36.304158,103.67519,0,5949,39626.1115277778,2008-06-27,02:40:36
36.304114,103.676843,0,5968,39626.1115856481,2008-06-27,02:40:41
36.303779,103.678504,0,5983,39626.1116435185,2008-06-27,02:40:46
36.303229,103.680087,0,5990,39626.1117013889,2008-06-27,02:40:51
36.30265,103.681689,0,5998,39626.1117592593,2008-06-27,02:40:56
36.302079,103.683268,0,6010,39626.1118171296,2008-06-27,02:41:01
36.301523,103.684786,0,6020,39626.111875,2008-06-27,02:41:06
36.301013,103.686267,0,6047,39626.1119328704,2008-06-27,02:41:11
36.30051,103.68765,0,6062,39626.1119907407,2008-06-27,02:41:16
36.299878,103.688874,0,6076,39626.1120486111,2008-06-27,02:41:21
36.299002,103.68982,0,6090,39626.1121064815,2008-06-27,02:41:26
36.29807,103.690626,0,6103,39626.1121643518,2008-06-27,02:41:31
36.297206,103.691416,0,6112,39626.1122222222,2008-06-27,02:41:36
36.296355,103.692185,0,6120,39626.1122800926,2008-06-27,02:41:41
36.295516,103.692988,0,6128,39626.112337963,2008-06-27,02:41:46
36.292839,103.695402,0,6139,39626.1125115741,2008-06-27,02:42:01
36.291935,103.696285,0,6157,39626.1125694444,2008-06-27,02:42:06
36.291172,103.697397,0,6153,39626.1126273148,2008-06-27,02:42:11
36.290633,103.698807,0,6163,39626.1126851852,2008-06-27,02:42:16
36.290434,103.700425,0,6142,39626.1127430556,2008-06-27,02:42:21
36.290292,103.702083,0,6116,39626.1128009259,2008-06-27,02:42:26
36.290119,103.703761,0,6103,39626.1128587963,2008-06-27,02:42:31
36.289948,103.705461,0,6094,39626.1129166667,2008-06-27,02:42:36
36.289721,103.707189,0,6083,39626.112974537,2008-06-27,02:42:41
36.289357,103.708849,0,6078,39626.1130324074,2008-06-27,02:42:46
36.288821,103.710452,0,6073,39626.1130902778,2008-06-27,02:42:51
36.288106,103.711911,0,6064,39626.1131481482,2008-06-27,02:42:56
36.287245,103.71317,0,6058,39626.1132060185,2008-06-27,02:43:01
36.28631,103.714307,0,6056,39626.1132638889,2008-06-27,02:43:06
36.285391,103.715469,0,6049,39626.1133217593,2008-06-27,02:43:11
36.284473,103.716659,0,6041,39626.1133796296,2008-06-27,02:43:16
36.283613,103.717917,0,6035,39626.1134375,2008-06-27,02:43:21
36.282903,103.719328,0,6026,39626.1134953704,2008-06-27,02:43:26
36.282256,103.720822,0,6017,39626.1135532407,2008-06-27,02:43:31
36.281563,103.722403,0,6007,39626.1136111111,2008-06-27,02:43:36
36.280831,103.723991,0,5992,39626.1136689815,2008-06-27,02:43:41
36.280004,103.725489,0,5987,39626.1137268519,2008-06-27,02:43:46
36.279008,103.726798,0,5986,39626.1137847222,2008-06-27,02:43:51
36.27788,103.727885,0,5983,39626.1138425926,2008-06-27,02:43:56
36.276774,103.728962,0,5982,39626.113900463,2008-06-27,02:44:01
36.27572,103.73002,0,5977,39626.1139583333,2008-06-27,02:44:06
36.274705,103.731099,0,5972,39626.1140162037,2008-06-27,02:44:11
36.273812,103.732324,0,5979,39626.1140740741,2008-06-27,02:44:16
36.273192,103.733739,0,5973,39626.1141319444,2008-06-27,02:44:21
36.27263,103.735215,0,5969,39626.1141898148,2008-06-27,02:44:26
36.271825,103.736471,0,5971,39626.1142476852,2008-06-27,02:44:31
36.270823,103.737494,0,5980,39626.1143055556,2008-06-27,02:44:36
36.269789,103.738445,0,5979,39626.1143634259,2008-06-27,02:44:41
36.268781,103.739422,0,5979,39626.1144212963,2008-06-27,02:44:46
36.26779,103.74042,0,5979,39626.1144791667,2008-06-27,02:44:51
36.266896,103.741494,0,5980,39626.114537037,2008-06-27,02:44:56
36.266091,103.742705,0,5977,39626.1145949074,2008-06-27,02:45:01
36.265334,103.743955,0,5972,39626.1146527778,2008-06-27,02:45:06
36.264556,103.745214,0,5966,39626.1147106481,2008-06-27,02:45:11
36.263768,103.746488,0,5951,39626.1147685185,2008-06-27,02:45:16
36.262949,103.747729,0,5940,39626.1148263889,2008-06-27,02:45:21
36.262175,103.748979,0,5938,39626.1148842593,2008-06-27,02:45:26
36.261397,103.750262,0,5937,39626.1149421296,2008-06-27,02:45:31
36.260573,103.751613,0,5935,39626.115,2008-06-27,02:45:36
36.25966,103.752967,0,5927,39626.1150578704,2008-06-27,02:45:41
36.258601,103.754197,0,5922,39626.1151157407,2008-06-27,02:45:46
36.257492,103.755376,0,5924,39626.1151736111,2008-06-27,02:45:51
36.256396,103.756479,0,5923,39626.1152314815,2008-06-27,02:45:56
36.255309,103.757593,0,5922,39626.1152893519,2008-06-27,02:46:01
36.254239,103.758703,0,5921,39626.1153472222,2008-06-27,02:46:06
36.2532,103.759819,0,5921,39626.1154050926,2008-06-27,02:46:11
36.25216,103.76091,0,5916,39626.115462963,2008-06-27,02:46:16
36.251094,103.762044,0,5912,39626.1155208333,2008-06-27,02:46:21
36.250011,103.763148,0,5911,39626.1155787037,2008-06-27,02:46:26
36.248936,103.764271,0,5912,39626.1156365741,2008-06-27,02:46:31
36.247915,103.765334,0,5915,39626.1156944444,2008-06-27,02:46:36
36.246929,103.766384,0,5902,39626.1157523148,2008-06-27,02:46:41
36.245925,103.76746,0,5901,39626.1158101852,2008-06-27,02:46:46
36.244909,103.76851,0,5897,39626.1158680556,2008-06-27,02:46:51
36.243928,103.769645,0,5893,39626.1159259259,2008-06-27,02:46:56
36.243083,103.770956,0,5882,39626.1159837963,2008-06-27,02:47:01
36.242412,103.772422,0,5868,39626.1160416667,2008-06-27,02:47:06
36.241764,103.773901,0,5852,39626.116099537,2008-06-27,02:47:11
36.241084,103.775369,0,5832,39626.1161574074,2008-06-27,02:47:16
36.240414,103.776821,0,5809,39626.1162152778,2008-06-27,02:47:21
36.239738,103.778224,0,5784,39626.1162731481,2008-06-27,02:47:26
36.239061,103.779627,0,5770,39626.1163310185,2008-06-27,02:47:31
36.238386,103.781018,0,5753,39626.1163888889,2008-06-27,02:47:36
36.237824,103.782456,0,5740,39626.1164467593,2008-06-27,02:47:41
36.237474,103.783949,0,5732,39626.1165046296,2008-06-27,02:47:46
36.237124,103.785438,0,5726,39626.1165625,2008-06-27,02:47:51
36.236788,103.786938,0,5718,39626.1166203704,2008-06-27,02:47:56
36.236413,103.788385,0,5715,39626.1166782407,2008-06-27,02:48:01
36.23597,103.789803,0,5706,39626.1167361111,2008-06-27,02:48:06
36.235362,103.791132,0,5702,39626.1167939815,2008-06-27,02:48:11
36.23456,103.792274,0,5689,39626.1168518519,2008-06-27,02:48:16
36.233576,103.793174,0,5678,39626.1169097222,2008-06-27,02:48:21
36.232602,103.794051,0,5674,39626.1169675926,2008-06-27,02:48:26
36.231626,103.794926,0,5674,39626.117025463,2008-06-27,02:48:31
36.230692,103.795816,0,5669,39626.1170833333,2008-06-27,02:48:36
36.229822,103.796763,0,5661,39626.1171412037,2008-06-27,02:48:41
36.228993,103.797771,0,5661,39626.1171990741,2008-06-27,02:48:46
36.228172,103.798812,0,5663,39626.1172569444,2008-06-27,02:48:51
36.227319,103.799772,0,5659,39626.1173148148,2008-06-27,02:48:56
36.226427,103.800679,0,5648,39626.1173726852,2008-06-27,02:49:01
36.225484,103.801542,0,5636,39626.1174305556,2008-06-27,02:49:06
36.224496,103.80242,0,5630,39626.1174884259,2008-06-27,02:49:11
36.223474,103.803341,0,5627,39626.1175462963,2008-06-27,02:49:16
36.222475,103.804251,0,5630,39626.1176041667,2008-06-27,02:49:21
36.221503,103.805142,0,5637,39626.117662037,2008-06-27,02:49:26
36.220548,103.806005,0,5643,39626.1177199074,2008-06-27,02:49:31
36.219514,103.806627,0,5639,39626.1177777778,2008-06-27,02:49:36
36.218362,103.806888,0,5631,39626.1178356481,2008-06-27,02:49:41
36.217193,103.807057,0,5621,39626.1178935185,2008-06-27,02:49:46
36.21601,103.807454,0,5610,39626.1179513889,2008-06-27,02:49:51
36.214805,103.808142,0,5603,39626.1180092593,2008-06-27,02:49:56
36.213571,103.808874,0,5594,39626.1180671296,2008-06-27,02:50:01
36.212336,103.809599,0,5583,39626.118125,2008-06-27,02:50:06
36.211142,103.810304,0,5572,39626.1181828704,2008-06-27,02:50:11
36.209979,103.811047,0,5563,39626.1182407407,2008-06-27,02:50:16
36.208868,103.811877,0,5557,39626.1182986111,2008-06-27,02:50:21
36.207832,103.81283,0,5549,39626.1183564815,2008-06-27,02:50:26
36.206655,103.813622,0,5538,39626.1184143518,2008-06-27,02:50:31
36.205285,103.81407,0,5527,39626.1184722222,2008-06-27,02:50:36
36.203919,103.814215,0,5502,39626.1185300926,2008-06-27,02:50:41
36.202507,103.814381,0,5507,39626.118587963,2008-06-27,02:50:46
36.201072,103.814554,0,5533,39626.1186458333,2008-06-27,02:50:51
36.199718,103.814767,0,5535,39626.1187037037,2008-06-27,02:50:56
36.198359,103.814945,0,5533,39626.1187615741,2008-06-27,02:51:01
36.196924,103.815121,0,5531,39626.1188194444,2008-06-27,02:51:06
36.195424,103.815319,0,5519,39626.1188773148,2008-06-27,02:51:11
36.193898,103.81552,0,5514,39626.1189351852,2008-06-27,02:51:16
36.192369,103.815867,0,5531,39626.1189930556,2008-06-27,02:51:21
36.190913,103.816438,0,5529,39626.1190509259,2008-06-27,02:51:26
36.189483,103.817103,0,5533,39626.1191087963,2008-06-27,02:51:31
36.188073,103.817774,0,5533,39626.1191666667,2008-06-27,02:51:36
36.186685,103.818423,0,5530,39626.119224537,2008-06-27,02:51:41
36.185226,103.818764,0,5513,39626.1192824074,2008-06-27,02:51:46
36.183811,103.818801,0,5488,39626.1193402778,2008-06-27,02:51:51
36.182405,103.818857,0,5475,39626.1193981481,2008-06-27,02:51:56
36.181035,103.818912,0,5446,39626.1194560185,2008-06-27,02:52:01
36.17968,103.818979,0,5411,39626.1195138889,2008-06-27,02:52:06
36.178312,103.818886,0,5390,39626.1195717593,2008-06-27,02:52:11
36.177009,103.818553,0,5375,39626.1196296296,2008-06-27,02:52:16
36.175703,103.818433,0,5363,39626.1196875,2008-06-27,02:52:21
36.174387,103.818543,0,5365,39626.1197453704,2008-06-27,02:52:26
36.173151,103.818977,0,5361,39626.1198032407,2008-06-27,02:52:31
36.171908,103.819497,0,5361,39626.1198611111,2008-06-27,02:52:36
36.170679,103.819855,0,5344,39626.1199189815,2008-06-27,02:52:41
36.169414,103.820009,0,5332,39626.1199768518,2008-06-27,02:52:46
36.168172,103.819924,0,5325,39626.1200347222,2008-06-27,02:52:51
36.166989,103.819618,0,5319,39626.1200925926,2008-06-27,02:52:56
36.165786,103.819048,0,5325,39626.120150463,2008-06-27,02:53:01
36.164569,103.818249,0,5335,39626.1202083333,2008-06-27,02:53:06
36.163357,103.817385,0,5334,39626.1202662037,2008-06-27,02:53:11
36.162047,103.816626,0,5325,39626.1203240741,2008-06-27,02:53:16
36.160625,103.816061,0,5323,39626.1203819444,2008-06-27,02:53:21
36.159167,103.815589,0,5315,39626.1204398148,2008-06-27,02:53:26
36.157727,103.815121,0,5309,39626.1204976852,2008-06-27,02:53:31
36.156315,103.814664,0,5307,39626.1205555556,2008-06-27,02:53:36
36.154969,103.814231,0,5303,39626.1206134259,2008-06-27,02:53:41
36.153578,103.813823,0,5300,39626.1206712963,2008-06-27,02:53:46
36.152236,103.813502,0,5299,39626.1207291667,2008-06-27,02:53:51
36.150876,103.813386,0,5297,39626.120787037,2008-06-27,02:53:56
36.149469,103.813522,0,5296,39626.1208449074,2008-06-27,02:54:01
36.148042,103.813737,0,5283,39626.1209027778,2008-06-27,02:54:06
36.146589,103.813678,0,5271,39626.1209606482,2008-06-27,02:54:11
36.145199,103.813329,0,5266,39626.1210185185,2008-06-27,02:54:16
36.143829,103.812962,0,5270,39626.1210763889,2008-06-27,02:54:21
36.142464,103.812597,0,5271,39626.1211342593,2008-06-27,02:54:26
36.141135,103.812228,0,5272,39626.1211921296,2008-06-27,02:54:31
36.139905,103.811898,0,5273,39626.12125,2008-06-27,02:54:36
36.138821,103.811643,0,5270,39626.1213078704,2008-06-27,02:54:41
36.137758,103.811411,0,5267,39626.1213657407,2008-06-27,02:54:46
36.136648,103.811404,0,5272,39626.1214236111,2008-06-27,02:54:51
36.135474,103.811618,0,5277,39626.1214814815,2008-06-27,02:54:56
36.134309,103.812068,0,5279,39626.1215393519,2008-06-27,02:55:01
36.133128,103.812663,0,5291,39626.1215972222,2008-06-27,02:55:06
36.131896,103.813237,0,5296,39626.1216550926,2008-06-27,02:55:11
36.130681,103.813775,0,5296,39626.121712963,2008-06-27,02:55:16
36.129406,103.814073,0,5285,39626.1217708333,2008-06-27,02:55:21
36.128143,103.814347,0,5275,39626.1218287037,2008-06-27,02:55:26
36.126851,103.814588,0,5263,39626.1218865741,2008-06-27,02:55:31
36.125549,103.814858,0,5253,39626.1219444444,2008-06-27,02:55:36
36.124246,103.815257,0,5239,39626.1220023148,2008-06-27,02:55:41
36.123003,103.815857,0,5222,39626.1220601852,2008-06-27,02:55:46
36.121797,103.816614,0,5200,39626.1221180556,2008-06-27,02:55:51
36.120659,103.817529,0,5176,39626.1221759259,2008-06-27,02:55:56
36.11962,103.818579,0,5156,39626.1222337963,2008-06-27,02:56:01
36.118701,103.81981,0,5138,39626.1222916667,2008-06-27,02:56:06
36.117964,103.821207,0,5130,39626.122349537,2008-06-27,02:56:11
36.117465,103.822709,0,5116,39626.1224074074,2008-06-27,02:56:16
36.117206,103.824208,0,5112,39626.1224652778,2008-06-27,02:56:21
36.117091,103.82574,0,5111,39626.1225231481,2008-06-27,02:56:26
36.116837,103.827227,0,5112,39626.1225810185,2008-06-27,02:56:31
36.116416,103.828683,0,5116,39626.1226388889,2008-06-27,02:56:36
36.115748,103.82992,0,5116,39626.1226967593,2008-06-27,02:56:41
36.114877,103.830999,0,5107,39626.1227546296,2008-06-27,02:56:46
36.113844,103.83196,0,5088,39626.1228125,2008-06-27,02:56:51
36.112678,103.832828,0,5075,39626.1228703704,2008-06-27,02:56:56
36.111466,103.8337,0,5058,39626.1229282407,2008-06-27,02:57:01
36.110277,103.83458,0,5047,39626.1229861111,2008-06-27,02:57:06
36.109171,103.835437,0,5047,39626.1230439815,2008-06-27,02:57:11
36.108196,103.836401,0,5052,39626.1231018519,2008-06-27,02:57:16
36.107589,103.83761,0,5063,39626.1231597222,2008-06-27,02:57:21
36.10741,103.838948,0,5056,39626.1232175926,2008-06-27,02:57:26
36.107603,103.840299,0,5044,39626.123275463,2008-06-27,02:57:31
36.10806,103.841632,0,5027,39626.1233333333,2008-06-27,02:57:36
36.108426,103.843016,0,5010,39626.1233912037,2008-06-27,02:57:41
36.108294,103.844449,0,5010,39626.1234490741,2008-06-27,02:57:46
36.107831,103.845798,0,4993,39626.1235069444,2008-06-27,02:57:51
36.107041,103.846924,0,4979,39626.1235648148,2008-06-27,02:57:56
36.106114,103.847738,0,4967,39626.1236226852,2008-06-27,02:58:01
36.105225,103.848585,0,4967,39626.1236805556,2008-06-27,02:58:06
36.104636,103.849608,0,4971,39626.1237384259,2008-06-27,02:58:11
36.104367,103.850753,0,4967,39626.1237962963,2008-06-27,02:58:16
36.104209,103.851832,0,4966,39626.1238541667,2008-06-27,02:58:21
36.104028,103.852804,0,4969,39626.123912037,2008-06-27,02:58:26
36.103688,103.853657,0,4971,39626.1239699074,2008-06-27,02:58:31
36.103234,103.854378,0,4973,39626.1240277778,2008-06-27,02:58:36
36.102711,103.854958,0,4972,39626.1240856481,2008-06-27,02:58:41
36.102022,103.855364,0,4962,39626.1241435185,2008-06-27,02:58:46
36.101192,103.855637,0,4953,39626.1242013889,2008-06-27,02:58:51
36.100334,103.855983,0,4956,39626.1242592593,2008-06-27,02:58:56
36.099513,103.856504,0,4958,39626.1243171296,2008-06-27,02:59:01
36.098683,103.857228,0,4972,39626.124375,2008-06-27,02:59:06
36.097968,103.858104,0,4975,39626.1244328704,2008-06-27,02:59:11
36.097175,103.85889,0,4980,39626.1244907407,2008-06-27,02:59:16
36.09615,103.859262,0,4967,39626.1245486111,2008-06-27,02:59:21
36.095038,103.859282,0,4957,39626.1246064815,2008-06-27,02:59:26
36.093927,103.859499,0,4950,39626.1246643519,2008-06-27,02:59:31
36.092798,103.860089,0,4939,39626.1247222222,2008-06-27,02:59:36
36.091546,103.860494,0,4926,39626.1247800926,2008-06-27,02:59:41
36.090231,103.860437,0,4908,39626.124837963,2008-06-27,02:59:46
36.089054,103.860489,0,4904,39626.1248958333,2008-06-27,02:59:51
36.088021,103.860765,0,4900,39626.1249537037,2008-06-27,02:59:56
36.087025,103.861255,0,4887,39626.1250115741,2008-06-27,03:00:01
36.086014,103.861921,0,4876,39626.1250694444,2008-06-27,03:00:06
36.08501,103.862627,0,4867,39626.1251273148,2008-06-27,03:00:11
36.08399,103.863313,0,4854,39626.1251851852,2008-06-27,03:00:16
36.08305,103.863959,0,4853,39626.1252430556,2008-06-27,03:00:21
36.082254,103.864484,0,4852,39626.1253009259,2008-06-27,03:00:26
36.081416,103.865055,0,4866,39626.1253587963,2008-06-27,03:00:31
36.080557,103.865633,0,4867,39626.1254166667,2008-06-27,03:00:36
36.079728,103.866175,0,4863,39626.125474537,2008-06-27,03:00:41
36.079,103.866405,0,4856,39626.1255324074,2008-06-27,03:00:46
36.078303,103.866378,0,4850,39626.1255902778,2008-06-27,03:00:51
36.077592,103.866113,0,4839,39626.1256481481,2008-06-27,03:00:56
36.077018,103.865642,0,4836,39626.1257060185,2008-06-27,03:01:01
36.076748,103.86506,0,4829,39626.1257638889,2008-06-27,03:01:06
36.076576,103.864491,0,4812,39626.1258217593,2008-06-27,03:01:11
36.076508,103.864221,0,4800,39626.1258796296,2008-06-27,03:01:16
36.07647,103.86408,0,4797,39626.1259375,2008-06-27,03:01:21
36.076452,103.864001,0,4792,39626.1259953704,2008-06-27,03:01:26
36.076452,103.864001,0,4792,39626.1260300926,2008-06-27,03:01:29
36.076448,103.863993,0,4787,39626.1260532407,2008-06-27,03:01:31
36.076466,103.864043,0,4784,39626.1261111111,2008-06-27,03:01:36
36.076499,103.864119,0,4781,39626.1261689815,2008-06-27,03:01:41
36.076434,103.864031,0,4780,39626.1262268518,2008-06-27,03:01:46
36.076077,103.86359,0,4784,39626.1262847222,2008-06-27,03:01:51
36.075783,103.863233,0,4787,39626.1263425926,2008-06-27,03:01:56
36.075394,103.862958,0,4785,39626.126400463,2008-06-27,03:02:01
36.075243,103.862881,0,4784,39626.1264583333,2008-06-27,03:02:06
36.075273,103.862869,0,4783,39626.1265162037,2008-06-27,03:02:11
36.075268,103.862884,0,4783,39626.1265740741,2008-06-27,03:02:16
36.075251,103.862882,0,4785,39626.1266319444,2008-06-27,03:02:21
36.075124,103.862818,0,4792,39626.1266898148,2008-06-27,03:02:26
36.074852,103.86273,0,4792,39626.1267476852,2008-06-27,03:02:31
36.074522,103.86263,0,4799,39626.1268055556,2008-06-27,03:02:36
36.074468,103.862584,0,4809,39626.1268634259,2008-06-27,03:02:41
36.074424,103.862567,0,4813,39626.1269212963,2008-06-27,03:02:46
36.074418,103.86256,0,4815,39626.1269791667,2008-06-27,03:02:51
36.074419,103.862561,0,4816,39626.127037037,2008-06-27,03:02:56
36.074424,103.862563,0,4816,39626.1270949074,2008-06-27,03:03:01
36.074424,103.862563,0,4816,39626.1271296296,2008-06-27,03:03:04
36.074428,103.862565,0,4816,39626.1271527778,2008-06-27,03:03:06
36.074302,103.862521,0,4819,39626.1272106481,2008-06-27,03:03:11
36.074111,103.862452,0,4819,39626.1272685185,2008-06-27,03:03:16
36.073895,103.862339,0,4816,39626.1273263889,2008-06-27,03:03:21
36.073422,103.862139,0,4814,39626.1273842593,2008-06-27,03:03:26
36.072847,103.861922,0,4810,39626.1274421296,2008-06-27,03:03:31
36.072222,103.861679,0,4811,39626.1275,2008-06-27,03:03:36
36.071613,103.861474,0,4810,39626.1275578704,2008-06-27,03:03:41
36.071003,103.861266,0,4808,39626.1276157407,2008-06-27,03:03:46
36.070542,103.861103,0,4815,39626.1276736111,2008-06-27,03:03:51
36.070251,103.861036,0,4824,39626.1277314815,2008-06-27,03:03:56
36.070086,103.860989,0,4832,39626.1277893518,2008-06-27,03:04:01
36.069829,103.860887,0,4837,39626.1278472222,2008-06-27,03:04:06
36.06945,103.860769,0,4843,39626.1279050926,2008-06-27,03:04:11
36.068961,103.860604,0,4844,39626.127962963,2008-06-27,03:04:16
36.068421,103.860405,0,4843,39626.1280208333,2008-06-27,03:04:21
36.06787,103.860216,0,4848,39626.1280787037,2008-06-27,03:04:26
36.067348,103.860035,0,4856,39626.1281365741,2008-06-27,03:04:31
36.066777,103.85983,0,4858,39626.1281944444,2008-06-27,03:04:36
36.066185,103.859605,0,4850,39626.1282523148,2008-06-27,03:04:41
36.065606,103.859398,0,4840,39626.1283101852,2008-06-27,03:04:46
36.065056,103.859212,0,4834,39626.1283680556,2008-06-27,03:04:51
36.064466,103.858998,0,4829,39626.1284259259,2008-06-27,03:04:56
36.063892,103.858791,0,4830,39626.1284837963,2008-06-27,03:05:01
36.063391,103.85863,0,4833,39626.1285416667,2008-06-27,03:05:06
36.062883,103.85847,0,4835,39626.128599537,2008-06-27,03:05:11
36.062272,103.858262,0,4834,39626.1286574074,2008-06-27,03:05:16
36.061714,103.858067,0,4828,39626.1287152778,2008-06-27,03:05:21
36.061212,103.857868,0,4833,39626.1287731482,2008-06-27,03:05:26
36.060697,103.857686,0,4827,39626.1288310185,2008-06-27,03:05:31
36.06024,103.857517,0,4826,39626.1288888889,2008-06-27,03:05:36
36.059885,103.857398,0,4828,39626.1289467593,2008-06-27,03:05:41
36.059572,103.857315,0,4835,39626.1290046296,2008-06-27,03:05:46
36.059276,103.857285,0,4838,39626.1290625,2008-06-27,03:05:51
36.05891,103.857147,0,4847,39626.1291203704,2008-06-27,03:05:56
36.058527,103.857002,0,4852,39626.1291782407,2008-06-27,03:06:01
36.058207,103.856939,0,4856,39626.1292361111,2008-06-27,03:06:06
36.05801,103.856896,0,4861,39626.1292939815,2008-06-27,03:06:11
36.057768,103.856841,0,4862,39626.1293518519,2008-06-27,03:06:16
36.057529,103.856798,0,4859,39626.1294097222,2008-06-27,03:06:21
36.057319,103.856774,0,4864,39626.1294675926,2008-06-27,03:06:26
36.057275,103.856805,0,4861,39626.129525463,2008-06-27,03:06:31
36.057141,103.856806,0,4865,39626.1295833333,2008-06-27,03:06:36
36.05684,103.856676,0,4854,39626.1296412037,2008-06-27,03:06:41
36.056459,103.856546,0,4858,39626.1296990741,2008-06-27,03:06:46
36.056076,103.856377,0,4863,39626.1297569444,2008-06-27,03:06:51
36.055614,103.85615,0,4867,39626.1298148148,2008-06-27,03:06:56
36.055223,103.855972,0,4867,39626.1298726852,2008-06-27,03:07:01
36.054987,103.855849,0,4871,39626.1299305556,2008-06-27,03:07:06
36.054888,103.85582,0,4872,39626.1299884259,2008-06-27,03:07:11
36.054851,103.855821,0,4877,39626.1300462963,2008-06-27,03:07:16
36.054847,103.85582,0,4877,39626.1301041667,2008-06-27,03:07:21
36.054844,103.855819,0,4877,39626.130162037,2008-06-27,03:07:26
36.054839,103.855818,0,4878,39626.1302199074,2008-06-27,03:07:31
36.054838,103.85582,0,4878,39626.1302777778,2008-06-27,03:07:36
36.054838,103.85582,0,4878,39626.1303125,2008-06-27,03:07:39
36.054832,103.855813,0,4878,39626.1303356481,2008-06-27,03:07:41
36.054766,103.855768,0,4872,39626.1303935185,2008-06-27,03:07:46
36.05466,103.855709,0,4858,39626.1304513889,2008-06-27,03:07:51
36.054493,103.855602,0,4854,39626.1305092593,2008-06-27,03:07:56
36.05418,103.855523,0,4852,39626.1305671296,2008-06-27,03:08:01
36.053825,103.85541,0,4850,39626.130625,2008-06-27,03:08:06
36.053518,103.855251,0,4853,39626.1306828704,2008-06-27,03:08:11
36.053114,103.854988,0,4861,39626.1307407407,2008-06-27,03:08:16
36.05263,103.854837,0,4867,39626.1307986111,2008-06-27,03:08:21
36.05219,103.854736,0,4868,39626.1308564815,2008-06-27,03:08:26
36.051766,103.854665,0,4871,39626.1309143519,2008-06-27,03:08:31
36.051469,103.85456,0,4877,39626.1309722222,2008-06-27,03:08:36
36.051208,103.854447,0,4873,39626.1310300926,2008-06-27,03:08:41
36.051058,103.854374,0,4860,39626.131087963,2008-06-27,03:08:46
36.050946,103.854255,0,4863,39626.1311458333,2008-06-27,03:08:51
36.050897,103.854246,0,4865,39626.1312037037,2008-06-27,03:08:56
36.050887,103.854253,0,4865,39626.1312615741,2008-06-27,03:09:01
36.050891,103.854259,0,4865,39626.1313194444,2008-06-27,03:09:06
36.050888,103.854261,0,4866,39626.1313773148,2008-06-27,03:09:11
36.050882,103.85426,0,4866,39626.1314351852,2008-06-27,03:09:16
36.05088,103.85426,0,4866,39626.1314930556,2008-06-27,03:09:21
36.050888,103.854263,0,4866,39626.1315509259,2008-06-27,03:09:26
36.050896,103.854266,0,4866,39626.1316087963,2008-06-27,03:09:31
36.0509,103.854267,0,4866,39626.1316666667,2008-06-27,03:09:36
36.050907,103.85427,0,4866,39626.131724537,2008-06-27,03:09:41
36.050907,103.85427,0,4866,39626.1317592593,2008-06-27,03:09:44
36.050912,103.854271,0,4866,39626.1317824074,2008-06-27,03:09:46
36.050925,103.854244,0,4865,39626.1318402778,2008-06-27,03:09:51
36.05093,103.854246,0,4864,39626.1318981481,2008-06-27,03:09:56
36.050931,103.854249,0,4863,39626.1319560185,2008-06-27,03:10:01
36.05093,103.854245,0,4863,39626.1320138889,2008-06-27,03:10:06
36.050934,103.854246,0,4862,39626.1320717593,2008-06-27,03:10:11
36.050934,103.854246,0,4862,39626.1321064815,2008-06-27,03:10:14
36.05094,103.854247,0,4863,39626.1321296296,2008-06-27,03:10:16
36.050951,103.854244,0,4863,39626.1321875,2008-06-27,03:10:21
36.050947,103.854239,0,4864,39626.1322453704,2008-06-27,03:10:26
36.050947,103.854239,0,4864,39626.1322800926,2008-06-27,03:10:29
36.050951,103.85424,0,4864,39626.1323032407,2008-06-27,03:10:31
36.050968,103.854238,0,4864,39626.1323611111,2008-06-27,03:10:36
36.050968,103.854238,0,4864,39626.1323958333,2008-06-27,03:10:39
36.050973,103.854237,0,4864,39626.1324189815,2008-06-27,03:10:41
36.050982,103.854238,0,4864,39626.1324768519,2008-06-27,03:10:46
36.050989,103.85424,0,4863,39626.1325347222,2008-06-27,03:10:51
36.050988,103.854238,0,4863,39626.1325925926,2008-06-27,03:10:56
36.050987,103.854234,0,4864,39626.132650463,2008-06-27,03:11:01
36.050987,103.854234,0,4864,39626.1326851852,2008-06-27,03:11:04
36.050988,103.854232,0,4864,39626.1327083333,2008-06-27,03:11:06
36.050985,103.854223,0,4864,39626.1327662037,2008-06-27,03:11:11
36.050975,103.854192,0,4868,39626.1328240741,2008-06-27,03:11:16
36.05097,103.854095,0,4870,39626.1328819444,2008-06-27,03:11:21
36.050956,103.854014,0,4876,39626.1329398148,2008-06-27,03:11:26
36.050918,103.853936,0,4880,39626.1329976852,2008-06-27,03:11:31
36.050887,103.853845,0,4881,39626.1330555556,2008-06-27,03:11:36
36.050826,103.853775,0,4883,39626.1331134259,2008-06-27,03:11:41
36.050815,103.853747,0,4882,39626.1331712963,2008-06-27,03:11:46
36.050794,103.853731,0,4883,39626.1332291667,2008-06-27,03:11:51
36.050815,103.853798,0,4883,39626.133287037,2008-06-27,03:11:56
36.05076,103.853836,0,4882,39626.1333449074,2008-06-27,03:12:01
36.050728,103.853853,0,4882,39626.1334027778,2008-06-27,03:12:06
36.050724,103.853852,0,4880,39626.1334606481,2008-06-27,03:12:11
36.050724,103.853852,0,4880,39626.1334953704,2008-06-27,03:12:14
36.050722,103.853857,0,4880,39626.1335185185,2008-06-27,03:12:16
36.050713,103.853865,0,4878,39626.1335763889,2008-06-27,03:12:21
36.050714,103.853869,0,4878,39626.1336342593,2008-06-27,03:12:26
36.050712,103.853868,0,4878,39626.1336921296,2008-06-27,03:12:31
36.050706,103.853865,0,4880,39626.13375,2008-06-27,03:12:36
36.050707,103.853866,0,4880,39626.1338078704,2008-06-27,03:12:41
36.050707,103.853866,0,4880,39626.1338425926,2008-06-27,03:12:44
36.050703,103.853867,0,4881,39626.1338657407,2008-06-27,03:12:46
36.050692,103.853877,0,4880,39626.1339236111,2008-06-27,03:12:51
36.050684,103.853874,0,4880,39626.1339814815,2008-06-27,03:12:56
36.050684,103.853874,0,4880,39626.1340162037,2008-06-27,03:12:59
36.050683,103.853874,0,4880,39626.1340393518,2008-06-27,03:13:01
36.050674,103.853865,0,4880,39626.1340972222,2008-06-27,03:13:06
36.050681,103.853867,0,4879,39626.1341550926,2008-06-27,03:13:11
36.050681,103.853867,0,4879,39626.1341898148,2008-06-27,03:13:14
36.050689,103.853869,0,4878,39626.134212963,2008-06-27,03:13:16
36.050719,103.853844,0,4873,39626.1342708333,2008-06-27,03:13:21
36.050765,103.853777,0,4866,39626.1343287037,2008-06-27,03:13:26
36.050811,103.853712,0,4864,39626.1343865741,2008-06-27,03:13:31
36.050786,103.853619,0,4860,39626.1344444444,2008-06-27,03:13:36
36.050748,103.853544,0,4858,39626.1345023148,2008-06-27,03:13:41
36.050711,103.853481,0,4857,39626.1345601852,2008-06-27,03:13:46
36.050697,103.853388,0,4852,39626.1346180556,2008-06-27,03:13:51
36.050691,103.853308,0,4848,39626.1346759259,2008-06-27,03:13:56
36.050704,103.853223,0,4850,39626.1347337963,2008-06-27,03:14:01
36.050698,103.853174,0,4854,39626.1347916667,2008-06-27,03:14:06
36.0507,103.853139,0,4858,39626.134849537,2008-06-27,03:14:11
36.05072,103.853111,0,4858,39626.1349074074,2008-06-27,03:14:16
36.05072,103.853111,0,4858,39626.1349421296,2008-06-27,03:14:19
36.050714,103.853114,0,4862,39626.1349652778,2008-06-27,03:14:21
36.050689,103.853111,0,4864,39626.1350231481,2008-06-27,03:14:26
36.050644,103.853057,0,4865,39626.1350810185,2008-06-27,03:14:31
36.050586,103.853035,0,4866,39626.1351388889,2008-06-27,03:14:36
36.050524,103.852996,0,4867,39626.1351967593,2008-06-27,03:14:41
36.050479,103.852964,0,4871,39626.1352546296,2008-06-27,03:14:46
36.050387,103.85297,0,4876,39626.1353125,2008-06-27,03:14:51
36.050376,103.853051,0,4881,39626.1353703704,2008-06-27,03:14:56
36.050378,103.853041,0,4878,39626.1354282407,2008-06-27,03:15:01
36.050374,103.853006,0,4874,39626.1354861111,2008-06-27,03:15:06
36.050376,103.852942,0,4875,39626.1355439815,2008-06-27,03:15:11
36.050388,103.852897,0,4872,39626.1356018518,2008-06-27,03:15:16
36.0504,103.852862,0,4867,39626.1356597222,2008-06-27,03:15:21
36.050416,103.852853,0,4865,39626.1357175926,2008-06-27,03:15:26
36.050423,103.852862,0,4865,39626.135775463,2008-06-27,03:15:31
36.050422,103.852882,0,4865,39626.1358333333,2008-06-27,03:15:36
36.050427,103.852946,0,4866,39626.1358912037,2008-06-27,03:15:41
36.050464,103.853034,0,4866,39626.1359490741,2008-06-27,03:15:46
36.050476,103.853045,0,4862,39626.1360069444,2008-06-27,03:15:51
36.050451,103.853028,0,4863,39626.1360648148,2008-06-27,03:15:56
36.050448,103.853027,0,4863,39626.1361226852,2008-06-27,03:16:01
36.050445,103.853026,0,4863,39626.1361805556,2008-06-27,03:16:06
36.050446,103.853027,0,4863,39626.1362384259,2008-06-27,03:16:11
36.050453,103.853028,0,4863,39626.1362962963,2008-06-27,03:16:16
36.050455,103.853029,0,4863,39626.1363541667,2008-06-27,03:16:21
36.050455,103.853029,0,4863,39626.1363888889,2008-06-27,03:16:24
36.050451,103.853028,0,4863,39626.136412037,2008-06-27,03:16:26
36.050444,103.853062,0,4862,39626.1364699074,2008-06-27,03:16:31
36.050384,103.853216,0,4861,39626.1365277778,2008-06-27,03:16:36
36.050261,103.853559,0,4859,39626.1365856482,2008-06-27,03:16:41
36.04997,103.853767,0,4857,39626.1366435185,2008-06-27,03:16:46
36.049684,103.853803,0,4851,39626.1367013889,2008-06-27,03:16:51
36.049351,103.853746,0,4848,39626.1367592593,2008-06-27,03:16:56
36.048937,103.853603,0,4848,39626.1368171296,2008-06-27,03:17:01
36.048517,103.853418,0,4848,39626.136875,2008-06-27,03:17:06
36.048203,103.853242,0,4853,39626.1369328704,2008-06-27,03:17:11
36.048043,103.853195,0,4857,39626.1369907407,2008-06-27,03:17:16
36.047733,103.853133,0,4859,39626.1370486111,2008-06-27,03:17:21
36.047314,103.853011,0,4861,39626.1371064815,2008-06-27,03:17:26
36.046869,103.852846,0,4860,39626.1371643519,2008-06-27,03:17:31
36.046447,103.852715,0,4859,39626.1372222222,2008-06-27,03:17:36
36.046125,103.852607,0,4863,39626.1372800926,2008-06-27,03:17:41
36.045876,103.852533,0,4869,39626.137337963,2008-06-27,03:17:46
36.045822,103.852483,0,4880,39626.1373958333,2008-06-27,03:17:51
36.04582,103.852469,0,4882,39626.1374537037,2008-06-27,03:17:56
36.045817,103.852462,0,4883,39626.1375115741,2008-06-27,03:18:01
36.045815,103.85246,0,4883,39626.1375694444,2008-06-27,03:18:06
36.045815,103.85246,0,4883,39626.1376041667,2008-06-27,03:18:09
36.045807,103.852456,0,4883,39626.1376273148,2008-06-27,03:18:11
36.045574,103.852392,0,4884,39626.1376851852,2008-06-27,03:18:16
36.04523,103.852287,0,4888,39626.1377430556,2008-06-27,03:18:21
36.044773,103.85214,0,4881,39626.1378009259,2008-06-27,03:18:26
36.044281,103.851958,0,4878,39626.1378587963,2008-06-27,03:18:31
36.04396,103.851826,0,4876,39626.1379166667,2008-06-27,03:18:36
36.043798,103.85175,0,4875,39626.137974537,2008-06-27,03:18:41
36.043713,103.851707,0,4870,39626.1380324074,2008-06-27,03:18:46
36.043628,103.851409,0,4863,39626.1380902778,2008-06-27,03:18:51
36.043769,103.850844,0,4837,39626.1381481481,2008-06-27,03:18:56
36.043972,103.850209,0,4831,39626.1382060185,2008-06-27,03:19:01
36.04416,103.849535,0,4832,39626.1382638889,2008-06-27,03:19:06
36.044334,103.848847,0,4832,39626.1383217593,2008-06-27,03:19:11
36.04442,103.848217,0,4834,39626.1383796296,2008-06-27,03:19:16
36.044396,103.847902,0,4838,39626.1384375,2008-06-27,03:19:21
36.044342,103.847787,0,4843,39626.1384953704,2008-06-27,03:19:26
36.044278,103.847595,0,4844,39626.1385532407,2008-06-27,03:19:31
36.044205,103.847358,0,4849,39626.1386111111,2008-06-27,03:19:36
36.044132,103.847036,0,4857,39626.1386689815,2008-06-27,03:19:41
36.044047,103.846717,0,4869,39626.1387268519,2008-06-27,03:19:46
36.04405,103.846658,0,4885,39626.1387847222,2008-06-27,03:19:51
36.044084,103.846685,0,4892,39626.1388425926,2008-06-27,03:19:56
36.044085,103.846677,0,4894,39626.138900463,2008-06-27,03:20:01
36.044085,103.846677,0,4894,39626.1389351852,2008-06-27,03:20:04
36.044085,103.846669,0,4894,39626.1389583333,2008-06-27,03:20:06
36.044088,103.846654,0,4894,39626.1390162037,2008-06-27,03:20:11
36.04409,103.846643,0,4894,39626.1390740741,2008-06-27,03:20:16
36.044092,103.846637,0,4894,39626.1391319444,2008-06-27,03:20:21
36.044091,103.846641,0,4894,39626.1391898148,2008-06-27,03:20:26
36.04409,103.846642,0,4894,39626.1392476852,2008-06-27,03:20:31
36.04409,103.846642,0,4894,39626.1392824074,2008-06-27,03:20:34
36.04409,103.846643,0,4894,39626.1393055556,2008-06-27,03:20:36
36.044011,103.846518,0,4882,39626.1393634259,2008-06-27,03:20:41
36.043952,103.846403,0,4887,39626.1394212963,2008-06-27,03:20:46
36.043888,103.846251,0,4876,39626.1394791667,2008-06-27,03:20:51
36.043863,103.846182,0,4868,39626.139537037,2008-06-27,03:20:56
36.043851,103.846128,0,4863,39626.1395949074,2008-06-27,03:21:01
36.0438,103.846049,0,4859,39626.1396527778,2008-06-27,03:21:06
36.043722,103.845998,0,4861,39626.1397106481,2008-06-27,03:21:11
36.043542,103.845988,0,4858,39626.1397685185,2008-06-27,03:21:16
36.043345,103.846031,0,4861,39626.1398263889,2008-06-27,03:21:21
36.043127,103.846104,0,4858,39626.1398842593,2008-06-27,03:21:26
36.042892,103.846147,0,4857,39626.1399421296,2008-06-27,03:21:31
36.042628,103.846195,0,4866,39626.14,2008-06-27,03:21:36
36.042369,103.846297,0,4863,39626.1400578704,2008-06-27,03:21:41
36.042091,103.846406,0,4859,39626.1401157407,2008-06-27,03:21:46
36.041888,103.846484,0,4862,39626.1401736111,2008-06-27,03:21:51
36.041783,103.84652,0,4864,39626.1402314815,2008-06-27,03:21:56
36.04173,103.846538,0,4869,39626.1402893519,2008-06-27,03:22:01
36.041731,103.846538,0,4869,39626.1403472222,2008-06-27,03:22:06
36.04173,103.846538,0,4869,39626.1404050926,2008-06-27,03:22:11
36.04173,103.846538,0,4869,39626.1404398148,2008-06-27,03:22:14
36.041726,103.846539,0,4869,39626.140462963,2008-06-27,03:22:16
36.041717,103.846541,0,4869,39626.1405208333,2008-06-27,03:22:21
36.041701,103.84655,0,4869,39626.1405787037,2008-06-27,03:22:26
36.041696,103.846552,0,4869,39626.1406365741,2008-06-27,03:22:31
36.041696,103.846552,0,4869,39626.1406712963,2008-06-27,03:22:34
36.041697,103.846552,0,4869,39626.1406944444,2008-06-27,03:22:36
36.041677,103.846552,0,4870,39626.1407523148,2008-06-27,03:22:41
36.041676,103.846549,0,4870,39626.1408101852,2008-06-27,03:22:46
36.041676,103.846549,0,4870,39626.1408449074,2008-06-27,03:22:49
36.041676,103.846549,0,4870,39626.1408680556,2008-06-27,03:22:51
36.041635,103.846577,0,4871,39626.1409259259,2008-06-27,03:22:56
36.041636,103.846589,0,4867,39626.1409837963,2008-06-27,03:23:01
36.041638,103.846599,0,4862,39626.1410416667,2008-06-27,03:23:06
36.041737,103.846644,0,4862,39626.141099537,2008-06-27,03:23:11
36.042108,103.846538,0,4863,39626.1411574074,2008-06-27,03:23:16
36.0426,103.846351,0,4860,39626.1412152778,2008-06-27,03:23:21
36.043028,103.84619,0,4850,39626.1412731481,2008-06-27,03:23:26
36.043259,103.84612,0,4850,39626.1413310185,2008-06-27,03:23:31
36.04341,103.846067,0,4852,39626.1413888889,2008-06-27,03:23:36
36.04336,103.846059,0,4862,39626.1414467593,2008-06-27,03:23:41
36.043355,103.84606,0,4862,39626.1415046296,2008-06-27,03:23:46
36.04335,103.846056,0,4863,39626.1415625,2008-06-27,03:23:51
36.043347,103.846053,0,4863,39626.1416203704,2008-06-27,03:23:56
36.043352,103.846048,0,4863,39626.1416782407,2008-06-27,03:24:01
36.043351,103.846041,0,4863,39626.1417361111,2008-06-27,03:24:06
36.043351,103.846041,0,4863,39626.1417708333,2008-06-27,03:24:09
36.04335,103.846038,0,4864,39626.1417939815,2008-06-27,03:24:11
36.04336,103.846032,0,4864,39626.1418518518,2008-06-27,03:24:16
36.04352,103.84598,0,4860,39626.1419097222,2008-06-27,03:24:21
36.043792,103.846265,0,4852,39626.1419675926,2008-06-27,03:24:26
36.043955,103.84676,0,4836,39626.142025463,2008-06-27,03:24:31
36.044109,103.84736,0,4826,39626.1420833333,2008-06-27,03:24:36
36.044263,103.847996,0,4819,39626.1421412037,2008-06-27,03:24:41
36.044259,103.84861,0,4811,39626.1421990741,2008-06-27,03:24:46
36.044118,103.849264,0,4805,39626.1422569444,2008-06-27,03:24:51
36.043959,103.849995,0,4803,39626.1423148148,2008-06-27,03:24:56
36.043782,103.850665,0,4804,39626.1423726852,2008-06-27,03:25:01
36.043641,103.851017,0,4808,39626.1424305556,2008-06-27,03:25:06
36.043635,103.851118,0,4813,39626.1424884259,2008-06-27,03:25:11
36.04364,103.851126,0,4816,39626.1425462963,2008-06-27,03:25:16
36.043641,103.851122,0,4816,39626.1426041667,2008-06-27,03:25:21
36.043643,103.851117,0,4816,39626.142662037,2008-06-27,03:25:26
36.043643,103.851117,0,4816,39626.1426967593,2008-06-27,03:25:29
36.043643,103.851121,0,4816,39626.1427199074,2008-06-27,03:25:31
36.043657,103.851302,0,4823,39626.1427777778,2008-06-27,03:25:36
36.043561,103.851459,0,4833,39626.1428356481,2008-06-27,03:25:41
36.043397,103.851584,0,4833,39626.1428935185,2008-06-27,03:25:46
36.043066,103.851534,0,4830,39626.1429513889,2008-06-27,03:25:51
36.042668,103.851394,0,4828,39626.1430092593,2008-06-27,03:25:56
36.042254,103.851239,0,4832,39626.1430671296,2008-06-27,03:26:01
36.041914,103.85112,0,4837,39626.143125,2008-06-27,03:26:06
36.041709,103.851046,0,4846,39626.1431828704,2008-06-27,03:26:11
36.041555,103.850994,0,4850,39626.1432407407,2008-06-27,03:26:16
36.041352,103.850916,0,4858,39626.1432986111,2008-06-27,03:26:21
36.041197,103.850837,0,4868,39626.1433564815,2008-06-27,03:26:26
36.041113,103.850794,0,4879,39626.1434143518,2008-06-27,03:26:31
36.040978,103.850764,0,4876,39626.1434722222,2008-06-27,03:26:36
36.040887,103.850731,0,4875,39626.1435300926,2008-06-27,03:26:41
36.040845,103.850717,0,4878,39626.143587963,2008-06-27,03:26:46
36.040841,103.850716,0,4880,39626.1436458333,2008-06-27,03:26:51
36.040841,103.850716,0,4880,39626.1436805556,2008-06-27,03:26:54
36.040841,103.850717,0,4880,39626.1437037037,2008-06-27,03:26:56
36.040725,103.850699,0,4880,39626.1437615741,2008-06-27,03:27:01
36.040464,103.850629,0,4876,39626.1438194444,2008-06-27,03:27:06
36.040103,103.850506,0,4871,39626.1438773148,2008-06-27,03:27:11
36.039656,103.850351,0,4878,39626.1439351852,2008-06-27,03:27:16
36.039203,103.850179,0,4882,39626.1439930556,2008-06-27,03:27:21
36.038684,103.849946,0,4885,39626.1440509259,2008-06-27,03:27:26
36.038143,103.849762,0,4888,39626.1441087963,2008-06-27,03:27:31
36.037628,103.849567,0,4894,39626.1441666667,2008-06-27,03:27:36
36.037227,103.849363,0,4887,39626.144224537,2008-06-27,03:27:41
36.037008,103.849241,0,4886,39626.1442824074,2008-06-27,03:27:46
36.037005,103.849254,0,4884,39626.1443402778,2008-06-27,03:27:51
36.037007,103.849254,0,4882,39626.1443981482,2008-06-27,03:27:56
36.037005,103.849254,0,4881,39626.1444560185,2008-06-27,03:28:01
36.037003,103.849253,0,4880,39626.1445138889,2008-06-27,03:28:06
36.037007,103.849255,0,4879,39626.1445717593,2008-06-27,03:28:11
36.037006,103.849254,0,4877,39626.1446296296,2008-06-27,03:28:16
36.037006,103.849255,0,4876,39626.1446875,2008-06-27,03:28:21
36.037009,103.849256,0,4876,39626.1447453704,2008-06-27,03:28:26
36.037012,103.849255,0,4876,39626.1448032407,2008-06-27,03:28:31
36.037015,103.849256,0,4875,39626.1448611111,2008-06-27,03:28:36
36.037016,103.849258,0,4875,39626.1449189815,2008-06-27,03:28:41
36.03702,103.849259,0,4874,39626.1449768519,2008-06-27,03:28:46
36.03702,103.849257,0,4874,39626.1450347222,2008-06-27,03:28:51
36.03702,103.849257,0,4874,39626.1450694444,2008-06-27,03:28:54
36.037025,103.849257,0,4873,39626.1450925926,2008-06-27,03:28:56
36.03701,103.849224,0,4873,39626.145150463,2008-06-27,03:29:01
36.036982,103.849194,0,4875,39626.1452083333,2008-06-27,03:29:06
36.036937,103.849172,0,4874,39626.1452662037,2008-06-27,03:29:11
36.036904,103.849142,0,4875,39626.1453240741,2008-06-27,03:29:16
36.036908,103.849087,0,4876,39626.1453819444,2008-06-27,03:29:21
36.036885,103.849005,0,4873,39626.1454398148,2008-06-27,03:29:26
36.036886,103.848962,0,4872,39626.1454976852,2008-06-27,03:29:31
36.036898,103.848986,0,4862,39626.1455555556,2008-06-27,03:29:36
36.036886,103.848971,0,4858,39626.1456134259,2008-06-27,03:29:41
36.036885,103.848956,0,4857,39626.1456712963,2008-06-27,03:29:46
36.03689,103.848906,0,4860,39626.1457291667,2008-06-27,03:29:51
36.036952,103.848916,0,4863,39626.145787037,2008-06-27,03:29:56
36.036957,103.848918,0,4865,39626.1458449074,2008-06-27,03:30:01
36.036958,103.848919,0,4865,39626.1459027778,2008-06-27,03:30:06
36.036958,103.848919,0,4865,39626.1459375,2008-06-27,03:30:09
36.036958,103.848918,0,4865,39626.1459606481,2008-06-27,03:30:11
36.036968,103.848911,0,4865,39626.1460185185,2008-06-27,03:30:16
36.036991,103.848801,0,4865,39626.1460763889,2008-06-27,03:30:21
36.036989,103.848705,0,4865,39626.1461342593,2008-06-27,03:30:26
36.036941,103.848645,0,4865,39626.1461921296,2008-06-27,03:30:31
36.036873,103.848677,0,4870,39626.14625,2008-06-27,03:30:36
36.036844,103.848688,0,4873,39626.1463078704,2008-06-27,03:30:41
36.036809,103.848811,0,4881,39626.1463657407,2008-06-27,03:30:46
36.036762,103.848989,0,4886,39626.1464236111,2008-06-27,03:30:51
36.036725,103.849236,0,4883,39626.1464814815,2008-06-27,03:30:56
36.036851,103.849465,0,4881,39626.1465393519,2008-06-27,03:31:01
36.036974,103.849536,0,4879,39626.1465972222,2008-06-27,03:31:06
36.037131,103.849639,0,4881,39626.1466550926,2008-06-27,03:31:11
36.037157,103.84965,0,4884,39626.146712963,2008-06-27,03:31:16
36.037167,103.849656,0,4886,39626.1467708333,2008-06-27,03:31:21
36.037177,103.84966,0,4886,39626.1468287037,2008-06-27,03:31:26
36.037193,103.849662,0,4887,39626.1468865741,2008-06-27,03:31:31
36.037202,103.849663,0,4887,39626.1469444444,2008-06-27,03:31:36
36.037212,103.849662,0,4888,39626.1470023148,2008-06-27,03:31:41
36.037211,103.849653,0,4888,39626.1470601852,2008-06-27,03:31:46
36.037207,103.849647,0,4889,39626.1471180556,2008-06-27,03:31:51
36.037204,103.84964,0,4889,39626.1471759259,2008-06-27,03:31:56
36.037207,103.849635,0,4889,39626.1472337963,2008-06-27,03:32:01
36.037207,103.849635,0,4889,39626.1472685185,2008-06-27,03:32:04
36.037207,103.849629,0,4890,39626.1472916667,2008-06-27,03:32:06
36.037351,103.849561,0,4900,39626.147349537,2008-06-27,03:32:11
36.037478,103.849574,0,4914,39626.1474074074,2008-06-27,03:32:16
36.037471,103.849545,0,4926,39626.1474652778,2008-06-27,03:32:21
36.037517,103.849614,0,4950,39626.1475231481,2008-06-27,03:32:26
36.037585,103.849761,0,4946,39626.1475810185,2008-06-27,03:32:31
36.037499,103.849633,0,4946,39626.1476388889,2008-06-27,03:32:36
36.037244,103.84947,0,4945,39626.1476967593,2008-06-27,03:32:41
36.036993,103.849347,0,4946,39626.1477546296,2008-06-27,03:32:46
36.036775,103.849282,0,4934,39626.1478125,2008-06-27,03:32:51
36.036699,103.849167,0,4911,39626.1478703704,2008-06-27,03:32:56
36.036733,103.848912,0,4903,39626.1479282407,2008-06-27,03:33:01
36.036823,103.848553,0,4899,39626.1479861111,2008-06-27,03:33:06
36.036923,103.84831,0,4888,39626.1480439815,2008-06-27,03:33:11
36.037081,103.848211,0,4889,39626.1481018519,2008-06-27,03:33:16
36.037248,103.848122,0,4892,39626.1481597222,2008-06-27,03:33:21
36.037457,103.848057,0,4891,39626.1482175926,2008-06-27,03:33:26
36.03751,103.848045,0,4893,39626.148275463,2008-06-27,03:33:31
36.037516,103.848068,0,4897,39626.1483333333,2008-06-27,03:33:36
36.037549,103.848061,0,4896,39626.1483912037,2008-06-27,03:33:41
36.037725,103.847976,0,4901,39626.1484490741,2008-06-27,03:33:46
36.03798,103.847858,0,4904,39626.1485069444,2008-06-27,03:33:51
36.038168,103.847737,0,4909,39626.1485648148,2008-06-27,03:33:56
36.038412,103.847625,0,4911,39626.1486226852,2008-06-27,03:34:01
36.038779,103.847499,0,4913,39626.1486805556,2008-06-27,03:34:06
36.039215,103.847383,0,4913,39626.1487384259,2008-06-27,03:34:11
36.039719,103.847247,0,4913,39626.1487962963,2008-06-27,03:34:16
36.040269,103.84703,0,4915,39626.1488541667,2008-06-27,03:34:21
36.040886,103.846935,0,4894,39626.148912037,2008-06-27,03:34:26
36.041089,103.846886,0,4890,39626.1489699074,2008-06-27,03:34:31
36.041093,103.846867,0,4892,39626.1490277778,2008-06-27,03:34:36
36.041089,103.846866,0,4892,39626.1490856481,2008-06-27,03:34:41
36.041089,103.846866,0,4892,39626.1491203704,2008-06-27,03:34:44
36.041086,103.846866,0,4892,39626.1491435185,2008-06-27,03:34:46
36.041094,103.846856,0,4892,39626.1492013889,2008-06-27,03:34:51
36.041234,103.846758,0,4881,39626.1492592593,2008-06-27,03:34:56
36.041332,103.846523,0,4871,39626.1493171296,2008-06-27,03:35:01
36.041306,103.846203,0,4864,39626.149375,2008-06-27,03:35:06
36.041234,103.845842,0,4862,39626.1494328704,2008-06-27,03:35:11
36.041171,103.845448,0,4860,39626.1494907407,2008-06-27,03:35:16
36.041118,103.845064,0,4860,39626.1495486111,2008-06-27,03:35:21
36.040992,103.844621,0,4860,39626.1496064815,2008-06-27,03:35:26
36.040925,103.844315,0,4864,39626.1496643518,2008-06-27,03:35:31
36.040843,103.844114,0,4860,39626.1497222222,2008-06-27,03:35:36
36.040819,103.843786,0,4849,39626.1497800926,2008-06-27,03:35:41
36.040889,103.843434,0,4843,39626.149837963,2008-06-27,03:35:46
36.040965,103.843072,0,4837,39626.1498958333,2008-06-27,03:35:51
36.041117,103.842749,0,4834,39626.1499537037,2008-06-27,03:35:56
36.041074,103.842583,0,4831,39626.1500115741,2008-06-27,03:36:01
36.041123,103.842384,0,4828,39626.1500694444,2008-06-27,03:36:06
36.041074,103.841885,0,4831,39626.1501273148,2008-06-27,03:36:11
36.041134,103.841293,0,4827,39626.1501851852,2008-06-27,03:36:16
36.041194,103.840639,0,4823,39626.1502430556,2008-06-27,03:36:21
36.041238,103.839992,0,4821,39626.1503009259,2008-06-27,03:36:26
36.041385,103.839412,0,4829,39626.1503587963,2008-06-27,03:36:31
36.041453,103.839037,0,4828,39626.1504166667,2008-06-27,03:36:36
36.041513,103.838824,0,4834,39626.150474537,2008-06-27,03:36:41
36.041438,103.838576,0,4834,39626.1505324074,2008-06-27,03:36:46
36.041339,103.838504,0,4846,39626.1505902778,2008-06-27,03:36:51
36.041097,103.838458,0,4856,39626.1506481481,2008-06-27,03:36:56
36.040671,103.838364,0,4864,39626.1507060185,2008-06-27,03:37:01
36.040272,103.838262,0,4879,39626.1507638889,2008-06-27,03:37:06
36.04006,103.83817,0,4879,39626.1508217593,2008-06-27,03:37:11
36.040005,103.837891,0,4880,39626.1508796296,2008-06-27,03:37:16
36.040025,103.837385,0,4877,39626.1509375,2008-06-27,03:37:21
36.03975,103.837057,0,4884,39626.1509953704,2008-06-27,03:37:26
36.039404,103.836972,0,4892,39626.1510532407,2008-06-27,03:37:31
36.039039,103.836915,0,4898,39626.1511111111,2008-06-27,03:37:36
36.03873,103.83689,0,4904,39626.1511689815,2008-06-27,03:37:41
36.038539,103.836851,0,4911,39626.1512268518,2008-06-27,03:37:46
36.03844,103.836816,0,4921,39626.1512847222,2008-06-27,03:37:51
36.038294,103.836781,0,4924,39626.1513425926,2008-06-27,03:37:56
36.038037,103.836793,0,4926,39626.151400463,2008-06-27,03:38:01
36.037756,103.836686,0,4931,39626.1514583333,2008-06-27,03:38:06
36.037405,103.836577,0,4946,39626.1515162037,2008-06-27,03:38:11
36.036966,103.836536,0,4949,39626.1515740741,2008-06-27,03:38:16
36.036628,103.836511,0,4953,39626.1516319444,2008-06-27,03:38:21
36.036362,103.83642,0,4956,39626.1516898148,2008-06-27,03:38:26
36.036292,103.836382,0,4960,39626.1517476852,2008-06-27,03:38:31
36.036157,103.836334,0,4962,39626.1518055556,2008-06-27,03:38:36
36.036015,103.836273,0,4966,39626.1518634259,2008-06-27,03:38:41
36.035876,103.836238,0,4971,39626.1519212963,2008-06-27,03:38:46
36.035696,103.836191,0,4974,39626.1519791667,2008-06-27,03:38:51
36.035562,103.836105,0,4978,39626.152037037,2008-06-27,03:38:56
36.035402,103.836107,0,4984,39626.1520949074,2008-06-27,03:39:01
36.035425,103.836073,0,4980,39626.1521527778,2008-06-27,03:39:06
36.035447,103.83589,0,4987,39626.1522106482,2008-06-27,03:39:11
36.035127,103.835415,0,4971,39626.1522685185,2008-06-27,03:39:16
36.035008,103.834777,0,4964,39626.1523263889,2008-06-27,03:39:21
36.035072,103.834468,0,4955,39626.1523842593,2008-06-27,03:39:26
36.035112,103.834106,0,4948,39626.1524421296,2008-06-27,03:39:31
36.035029,103.833824,0,4938,39626.1525,2008-06-27,03:39:36
36.03505,103.833664,0,4918,39626.1525578704,2008-06-27,03:39:41
36.035016,103.833607,0,4912,39626.1526157407,2008-06-27,03:39:46
36.035016,103.833607,0,4912,39626.152650463,2008-06-27,03:39:49
36.035008,103.833599,0,4907,39626.1526736111,2008-06-27,03:39:51
36.034995,103.833595,0,4905,39626.1527314815,2008-06-27,03:39:56
36.034977,103.83359,0,4905,39626.1527893519,2008-06-27,03:40:01
36.034965,103.833586,0,4904,39626.1528472222,2008-06-27,03:40:06
36.03495,103.833579,0,4904,39626.1529050926,2008-06-27,03:40:11
36.03495,103.833579,0,4904,39626.1529398148,2008-06-27,03:40:14
36.03495,103.83358,0,4903,39626.152962963,2008-06-27,03:40:16
36.034968,103.833553,0,4903,39626.1530208333,2008-06-27,03:40:21
36.034973,103.83348,0,4915,39626.1530787037,2008-06-27,03:40:26
36.035047,103.833462,0,4920,39626.1531365741,2008-06-27,03:40:31
36.035071,103.833378,0,4922,39626.1531944444,2008-06-27,03:40:36
36.035052,103.833298,0,4925,39626.1532523148,2008-06-27,03:40:41
36.035007,103.833279,0,4927,39626.1533101852,2008-06-27,03:40:46
36.034945,103.833255,0,4928,39626.1533680556,2008-06-27,03:40:51
36.03487,103.833233,0,4933,39626.1534259259,2008-06-27,03:40:56
36.034882,103.833266,0,4936,39626.1534837963,2008-06-27,03:41:01
36.034899,103.833328,0,4937,39626.1535416667,2008-06-27,03:41:06
36.034903,103.833264,0,4945,39626.153599537,2008-06-27,03:41:11
36.034923,103.833168,0,4949,39626.1536574074,2008-06-27,03:41:16
36.034903,103.833072,0,4948,39626.1537152778,2008-06-27,03:41:21
36.034848,103.83304,0,4949,39626.1537731481,2008-06-27,03:41:26
36.034614,103.832866,0,4945,39626.1538310185,2008-06-27,03:41:31
36.034505,103.832779,0,4944,39626.1538888889,2008-06-27,03:41:36
36.034438,103.832767,0,4937,39626.1539467593,2008-06-27,03:41:41
36.034433,103.832754,0,4939,39626.1540046296,2008-06-27,03:41:46
36.034406,103.832741,0,4939,39626.1540625,2008-06-27,03:41:51
36.034386,103.832758,0,4938,39626.1541203704,2008-06-27,03:41:56
36.034318,103.832694,0,4935,39626.1541782407,2008-06-27,03:42:01
36.034201,103.832639,0,4933,39626.1542361111,2008-06-27,03:42:06
36.034105,103.83261,0,4931,39626.1542939815,2008-06-27,03:42:11
36.034033,103.832584,0,4929,39626.1543518519,2008-06-27,03:42:16
36.034287,103.832679,0,4937,39626.1568402778,2008-06-27,03:45:51
36.034343,103.832664,0,4939,39626.1568981481,2008-06-27,03:45:56
36.034391,103.832601,0,4941,39626.1569560185,2008-06-27,03:46:01
36.034416,103.832615,0,4943,39626.1570138889,2008-06-27,03:46:06
36.034415,103.832659,0,4948,39626.1570717593,2008-06-27,03:46:11
36.034382,103.832697,0,4950,39626.1571296296,2008-06-27,03:46:16
36.034346,103.832692,0,4949,39626.1571875,2008-06-27,03:46:21
36.034363,103.832682,0,4949,39626.1572453704,2008-06-27,03:46:26
36.034366,103.832712,0,4947,39626.1573032407,2008-06-27,03:46:31
36.034361,103.832732,0,4947,39626.1573611111,2008-06-27,03:46:36
36.034303,103.83273,0,4945,39626.1574189815,2008-06-27,03:46:41
36.034274,103.832714,0,4944,39626.1574768518,2008-06-27,03:46:46
36.034276,103.832716,0,4943,39626.1575347222,2008-06-27,03:46:51
36.034284,103.832721,0,4943,39626.1575925926,2008-06-27,03:46:56
36.034284,103.832721,0,4943,39626.1576273148,2008-06-27,03:46:59
36.034281,103.832717,0,4943,39626.157650463,2008-06-27,03:47:01
36.034275,103.832708,0,4943,39626.1577083333,2008-06-27,03:47:06
36.034327,103.832666,0,4943,39626.1577662037,2008-06-27,03:47:11
36.034312,103.832627,0,4946,39626.1578240741,2008-06-27,03:47:16
36.034272,103.832648,0,4948,39626.1578819444,2008-06-27,03:47:21
36.034271,103.832691,0,4949,39626.1579398148,2008-06-27,03:47:26
36.034251,103.832715,0,4950,39626.1579976852,2008-06-27,03:47:31
36.034215,103.832751,0,4949,39626.1580555556,2008-06-27,03:47:36
36.034145,103.832771,0,4950,39626.1581134259,2008-06-27,03:47:41
36.034131,103.832799,0,4951,39626.1581712963,2008-06-27,03:47:46
36.03412,103.832811,0,4951,39626.1582291667,2008-06-27,03:47:51
36.034114,103.832797,0,4951,39626.158287037,2008-06-27,03:47:56
36.034138,103.832776,0,4951,39626.1583449074,2008-06-27,03:48:01
36.034122,103.832755,0,4956,39626.1584027778,2008-06-27,03:48:06
36.034065,103.832759,0,4956,39626.1584606481,2008-06-27,03:48:11
36.034025,103.832779,0,4956,39626.1585185185,2008-06-27,03:48:16
36.034034,103.832787,0,4955,39626.1585763889,2008-06-27,03:48:21
36.03404,103.832772,0,4955,39626.1586342593,2008-06-27,03:48:26
36.034042,103.832785,0,4953,39626.1586921296,2008-06-27,03:48:31
36.03406,103.832812,0,4951,39626.15875,2008-06-27,03:48:36
36.034026,103.832863,0,4952,39626.1588078704,2008-06-27,03:48:41
36.034024,103.832885,0,4953,39626.1588657407,2008-06-27,03:48:46
36.034024,103.832885,0,4953,39626.158900463,2008-06-27,03:48:49
36.03402,103.832889,0,4956,39626.1589236111,2008-06-27,03:48:51
36.033991,103.832895,0,4961,39626.1589814815,2008-06-27,03:48:56
36.03396,103.832928,0,4963,39626.1590393518,2008-06-27,03:49:01
36.03396,103.832928,0,4963,39626.1590740741,2008-06-27,03:49:04
36.033964,103.832929,0,4963,39626.1590972222,2008-06-27,03:49:06
36.033971,103.832953,0,4963,39626.1591550926,2008-06-27,03:49:11
36.034009,103.832972,0,4962,39626.159212963,2008-06-27,03:49:16
36.034042,103.83296,0,4962,39626.1592708333,2008-06-27,03:49:21
36.034037,103.832934,0,4960,39626.1593287037,2008-06-27,03:49:26
36.034047,103.832917,0,4959,39626.1593865741,2008-06-27,03:49:31
36.034039,103.832902,0,4959,39626.1594444444,2008-06-27,03:49:36
36.034011,103.832889,0,4959,39626.1595023148,2008-06-27,03:49:41
36.03396,103.832841,0,4956,39626.1595601852,2008-06-27,03:49:46
36.033945,103.832792,0,4962,39626.1596180556,2008-06-27,03:49:51
36.033961,103.832818,0,4960,39626.1596759259,2008-06-27,03:49:56
36.033998,103.832778,0,4968,39626.1597337963,2008-06-27,03:50:01
36.033995,103.832808,0,4967,39626.1597916667,2008-06-27,03:50:06
36.033981,103.832841,0,4968,39626.159849537,2008-06-27,03:50:11
36.033962,103.832797,0,4968,39626.1599074074,2008-06-27,03:50:16
36.033983,103.832795,0,4967,39626.1599652778,2008-06-27,03:50:21
36.034018,103.832747,0,4969,39626.1600231482,2008-06-27,03:50:26
36.034037,103.832763,0,4970,39626.1600810185,2008-06-27,03:50:31
36.034054,103.832802,0,4969,39626.1601388889,2008-06-27,03:50:36
36.034089,103.832856,0,4967,39626.1601967593,2008-06-27,03:50:41
36.034297,103.832982,0,4965,39626.1603125,2008-06-27,03:50:51
36.034207,103.833077,0,4968,39626.1603703704,2008-06-27,03:50:56
36.033455,103.833046,0,4976,39626.1606018519,2008-06-27,03:51:16
36.033546,103.83295,0,4974,39626.1606597222,2008-06-27,03:51:21
36.033638,103.832939,0,4973,39626.1607175926,2008-06-27,03:51:26
36.033744,103.832954,0,4975,39626.160775463,2008-06-27,03:51:31
36.033804,103.832961,0,4973,39626.1608333333,2008-06-27,03:51:36
36.033687,103.832877,0,4978,39626.1609490741,2008-06-27,03:51:46
36.033675,103.83295,0,4980,39626.1610069444,2008-06-27,03:51:51
36.033663,103.83294,0,4979,39626.1610648148,2008-06-27,03:51:56
36.033699,103.832934,0,4979,39626.1611226852,2008-06-27,03:52:01
36.033726,103.832969,0,4978,39626.1611805556,2008-06-27,03:52:06
36.033865,103.832968,0,4984,39626.1612384259,2008-06-27,03:52:11
36.033926,103.832945,0,4994,39626.1612962963,2008-06-27,03:52:16
36.034041,103.832931,0,5003,39626.1613541667,2008-06-27,03:52:21
36.034215,103.8327,0,4911,39626.1643055556,2008-06-27,03:56:36
36.034258,103.832711,0,4913,39626.1643634259,2008-06-27,03:56:41
36.034256,103.832724,0,4914,39626.1644212963,2008-06-27,03:56:46
36.034214,103.832762,0,4916,39626.1644791667,2008-06-27,03:56:51
36.034164,103.832761,0,4917,39626.164537037,2008-06-27,03:56:56
36.034093,103.832765,0,4918,39626.1645949074,2008-06-27,03:57:01
36.034055,103.832771,0,4921,39626.1646527778,2008-06-27,03:57:06
36.033974,103.832778,0,4923,39626.1647106481,2008-06-27,03:57:11
36.033923,103.832825,0,4926,39626.1647685185,2008-06-27,03:57:16
36.033974,103.832819,0,4925,39626.1648842593,2008-06-27,03:57:26
36.033986,103.832778,0,4906,39626.1649421296,2008-06-27,03:57:31
36.033986,103.832778,0,4906,39626.1649768518,2008-06-27,03:57:34
36.033987,103.83278,0,4903,39626.165,2008-06-27,03:57:36
36.034117,103.83284,0,4907,39626.1650578704,2008-06-27,03:57:41
36.034179,103.832871,0,4912,39626.1651157407,2008-06-27,03:57:46
36.034174,103.832865,0,4913,39626.1651736111,2008-06-27,03:57:51
36.034179,103.832861,0,4913,39626.1652314815,2008-06-27,03:57:56
36.034179,103.832861,0,4913,39626.1652662037,2008-06-27,03:57:59
36.034176,103.832866,0,4912,39626.1652893518,2008-06-27,03:58:01
36.034145,103.832819,0,4910,39626.1653472222,2008-06-27,03:58:06
36.034093,103.832772,0,4910,39626.1654050926,2008-06-27,03:58:11
36.034063,103.832753,0,4910,39626.165462963,2008-06-27,03:58:16
36.033972,103.832755,0,4912,39626.1655208333,2008-06-27,03:58:21
36.033896,103.832764,0,4916,39626.1655787037,2008-06-27,03:58:26
36.033799,103.832798,0,4919,39626.1656365741,2008-06-27,03:58:31
36.033778,103.832876,0,4937,39626.1656944444,2008-06-27,03:58:36
36.033838,103.832901,0,4974,39626.1657523148,2008-06-27,03:58:41
36.033865,103.832911,0,4986,39626.1658101852,2008-06-27,03:58:46
36.033868,103.832843,0,4976,39626.1658680556,2008-06-27,03:58:51
36.03391,103.832799,0,4973,39626.1659259259,2008-06-27,03:58:56
36.033911,103.832813,0,4973,39626.1659837963,2008-06-27,03:59:01
36.033919,103.832861,0,4972,39626.1660416667,2008-06-27,03:59:06
36.033883,103.832915,0,4971,39626.166099537,2008-06-27,03:59:11
36.03391,103.832939,0,4968,39626.1661574074,2008-06-27,03:59:16
36.034017,103.832871,0,4956,39626.1662152778,2008-06-27,03:59:21
36.034115,103.832858,0,4946,39626.1662731481,2008-06-27,03:59:26
36.034129,103.832829,0,4943,39626.1663310185,2008-06-27,03:59:31
36.034133,103.832804,0,4946,39626.1663888889,2008-06-27,03:59:36
36.034144,103.832805,0,4949,39626.1664467593,2008-06-27,03:59:41
36.034147,103.832781,0,4947,39626.1665046296,2008-06-27,03:59:46
36.03416,103.832713,0,4943,39626.1665625,2008-06-27,03:59:51
36.034226,103.83265,0,4940,39626.1666203704,2008-06-27,03:59:56
36.034238,103.832619,0,4937,39626.1666782407,2008-06-27,04:00:01
36.034211,103.832587,0,4941,39626.1667361111,2008-06-27,04:00:06
36.034174,103.83261,0,4945,39626.1667939815,2008-06-27,04:00:11
36.034107,103.832653,0,4952,39626.1668518518,2008-06-27,04:00:16
36.034092,103.832662,0,4954,39626.1669097222,2008-06-27,04:00:21
36.034079,103.832658,0,4956,39626.1669675926,2008-06-27,04:00:26
36.034138,103.832632,0,4962,39626.167025463,2008-06-27,04:00:31
36.034178,103.832574,0,4966,39626.1670833333,2008-06-27,04:00:36
36.034185,103.832512,0,4968,39626.1671412037,2008-06-27,04:00:41
36.034179,103.832483,0,4970,39626.1671990741,2008-06-27,04:00:46
36.034097,103.832493,0,4965,39626.1672569444,2008-06-27,04:00:51
36.033998,103.832511,0,4955,39626.1673148148,2008-06-27,04:00:56
36.033952,103.832466,0,4949,39626.1673726852,2008-06-27,04:01:01
36.03392,103.832447,0,4952,39626.1674305556,2008-06-27,04:01:06
36.033913,103.832467,0,4956,39626.1674884259,2008-06-27,04:01:11
36.033957,103.832515,0,4958,39626.1675462963,2008-06-27,04:01:16
36.033985,103.832618,0,4958,39626.1676041667,2008-06-27,04:01:21
36.033955,103.83269,0,4957,39626.167662037,2008-06-27,04:01:26
36.033977,103.832803,0,4932,39626.1677199074,2008-06-27,04:01:31
36.033965,103.832798,0,4913,39626.1677777778,2008-06-27,04:01:36
36.033966,103.832812,0,4897,39626.1678356482,2008-06-27,04:01:41
36.034002,103.832756,0,4907,39626.1678935185,2008-06-27,04:01:46
36.034046,103.832741,0,4919,39626.1679513889,2008-06-27,04:01:51
36.034011,103.832749,0,4918,39626.1680092593,2008-06-27,04:01:56
36.034185,103.832856,0,4920,39626.1680671296,2008-06-27,04:02:01
36.034272,103.832958,0,4923,39626.168125,2008-06-27,04:02:06
36.033498,103.832333,0,4931,39626.1689351852,2008-06-27,04:03:16
36.033428,103.832305,0,4913,39626.1689930556,2008-06-27,04:03:21
36.033403,103.832128,0,4820,39626.1690509259,2008-06-27,04:03:26
36.033452,103.832182,0,4943,39626.1691087963,2008-06-27,04:03:31
36.033437,103.832157,0,4931,39626.1691666667,2008-06-27,04:03:36
36.031344,103.830439,0,3681,39626.1709606481,2008-06-27,04:06:11
36.031486,103.830779,0,3486,39626.1710185185,2008-06-27,04:06:16
36.033636,103.832768,0,4929,39626.1711921296,2008-06-27,04:06:31
36.033667,103.832743,0,4930,39626.17125,2008-06-27,04:06:36
36.033702,103.832727,0,4929,39626.1713078704,2008-06-27,04:06:41
36.034211,103.832733,0,4926,39626.1714236111,2008-06-27,04:06:51
36.034277,103.832692,0,4925,39626.1714814815,2008-06-27,04:06:56
36.0343,103.832667,0,4925,39626.1715393519,2008-06-27,04:07:01
36.034095,103.832664,0,4935,39626.1715972222,2008-06-27,04:07:06
36.033989,103.832702,0,4964,39626.1716550926,2008-06-27,04:07:11
36.034068,103.83283,0,5011,39626.171712963,2008-06-27,04:07:16
36.034174,103.832931,0,5045,39626.1717708333,2008-06-27,04:07:21
36.03422,103.833032,0,5057,39626.1718287037,2008-06-27,04:07:26
36.034192,103.833042,0,5061,39626.1718865741,2008-06-27,04:07:31
36.034167,103.833026,0,5067,39626.1719444444,2008-06-27,04:07:36
36.03413,103.83298,0,5069,39626.1720023148,2008-06-27,04:07:41
36.034112,103.832932,0,5067,39626.1720601852,2008-06-27,04:07:46
36.034076,103.832865,0,5064,39626.1721180556,2008-06-27,04:07:51
36.033992,103.832792,0,5047,39626.1721759259,2008-06-27,04:07:56
36.033929,103.832798,0,5036,39626.1722337963,2008-06-27,04:08:01
36.034086,103.83277,0,4960,39626.1775578704,2008-06-27,04:15:41
36.039163,103.831307,0,5043,39626.1778472222,2008-06-27,04:16:06
36.038791,103.831371,0,5029,39626.1779050926,2008-06-27,04:16:11
36.038456,103.831451,0,5024,39626.177962963,2008-06-27,04:16:16
36.034628,103.83256,0,4979,39626.1780787037,2008-06-27,04:16:26
36.034384,103.832668,0,4974,39626.1781365741,2008-06-27,04:16:31
36.034194,103.832804,0,4975,39626.1781944444,2008-06-27,04:16:36
36.034105,103.832866,0,4971,39626.1782523148,2008-06-27,04:16:41
36.034051,103.832903,0,4962,39626.1783101852,2008-06-27,04:16:46
36.03403,103.832931,0,4963,39626.1783680556,2008-06-27,04:16:51
36.034012,103.832956,0,4987,39626.1784259259,2008-06-27,04:16:56
36.034017,103.832966,0,4993,39626.1784837963,2008-06-27,04:17:01
36.034004,103.833001,0,5008,39626.1785416667,2008-06-27,04:17:06
36.033994,103.833089,0,5052,39626.178599537,2008-06-27,04:17:11
36.033959,103.833097,0,5093,39626.1786574074,2008-06-27,04:17:16
36.033902,103.833032,0,5122,39626.1787152778,2008-06-27,04:17:21
36.033834,103.832887,0,5133,39626.1787731481,2008-06-27,04:17:26
36.033869,103.832876,0,5153,39626.1788310185,2008-06-27,04:17:31
36.033866,103.832926,0,5170,39626.1788888889,2008-06-27,04:17:36
36.033915,103.832894,0,5169,39626.1789467593,2008-06-27,04:17:41
36.033965,103.832896,0,5162,39626.1790046296,2008-06-27,04:17:46
36.034012,103.832897,0,5147,39626.1790625,2008-06-27,04:17:51
36.034012,103.832938,0,5146,39626.1791203704,2008-06-27,04:17:56
36.034013,103.832991,0,5144,39626.1791782407,2008-06-27,04:18:01
36.034039,103.832982,0,5131,39626.1792361111,2008-06-27,04:18:06
36.03407,103.833017,0,5124,39626.1792939815,2008-06-27,04:18:11
36.034119,103.833012,0,5113,39626.1793518519,2008-06-27,04:18:16
36.034133,103.832986,0,5100,39626.1794097222,2008-06-27,04:18:21
36.034109,103.83299,0,5092,39626.1794675926,2008-06-27,04:18:26
36.034114,103.832941,0,5067,39626.179525463,2008-06-27,04:18:31
36.034136,103.832971,0,5062,39626.1795833333,2008-06-27,04:18:36
36.034117,103.832974,0,5060,39626.1796412037,2008-06-27,04:18:41
36.034114,103.833001,0,5059,39626.1796990741,2008-06-27,04:18:46
36.034158,103.832947,0,5057,39626.1797569444,2008-06-27,04:18:51
36.034156,103.832869,0,5054,39626.1798148148,2008-06-27,04:18:56
36.034116,103.832799,0,5047,39626.1798726852,2008-06-27,04:19:01
36.034106,103.832789,0,5043,39626.1799305556,2008-06-27,04:19:06
36.034119,103.832824,0,5037,39626.1799884259,2008-06-27,04:19:11
36.034122,103.832841,0,5033,39626.1800462963,2008-06-27,04:19:16
36.034131,103.832842,0,5033,39626.1801041667,2008-06-27,04:19:21
36.034156,103.83286,0,5035,39626.180162037,2008-06-27,04:19:26
36.034175,103.83291,0,5036,39626.1802199074,2008-06-27,04:19:31
36.034155,103.832961,0,5040,39626.1802777778,2008-06-27,04:19:36
36.034097,103.833054,0,5046,39626.1803356481,2008-06-27,04:19:41
36.034073,103.833084,0,5047,39626.1803935185,2008-06-27,04:19:46
36.034067,103.833065,0,5037,39626.1804513889,2008-06-27,04:19:51
36.034098,103.83302,0,5025,39626.1805092593,2008-06-27,04:19:56
36.034084,103.833021,0,5017,39626.1805671296,2008-06-27,04:20:01
36.034099,103.833027,0,5008,39626.180625,2008-06-27,04:20:06
36.034112,103.833042,0,5002,39626.1806828704,2008-06-27,04:20:11
36.034132,103.833044,0,4997,39626.1807407407,2008-06-27,04:20:16
36.034134,103.833066,0,4993,39626.1807986111,2008-06-27,04:20:21
36.034089,103.833146,0,4989,39626.1808564815,2008-06-27,04:20:26
36.034082,103.833055,0,4985,39626.1809143518,2008-06-27,04:20:31
36.034077,103.832761,0,4985,39626.1809722222,2008-06-27,04:20:36
36.034108,103.832763,0,4983,39626.1810300926,2008-06-27,04:20:41
36.034079,103.832807,0,4983,39626.181087963,2008-06-27,04:20:46
36.034,103.832863,0,4984,39626.1811458333,2008-06-27,04:20:51
36.033852,103.832927,0,4984,39626.1812037037,2008-06-27,04:20:56
36.033783,103.832912,0,4982,39626.1812615741,2008-06-27,04:21:01
36.03382,103.832868,0,4979,39626.1813194444,2008-06-27,04:21:06
36.033815,103.832789,0,4976,39626.1813773148,2008-06-27,04:21:11
36.03381,103.832717,0,4975,39626.1814351852,2008-06-27,04:21:16
36.033839,103.832735,0,4973,39626.1814930556,2008-06-27,04:21:21
36.033826,103.832745,0,4970,39626.1815509259,2008-06-27,04:21:26
36.03387,103.832722,0,4969,39626.1816087963,2008-06-27,04:21:31
36.03389,103.832731,0,4968,39626.1816666667,2008-06-27,04:21:36
36.033984,103.83275,0,4967,39626.181724537,2008-06-27,04:21:41
36.034105,103.832769,0,4969,39626.1817824074,2008-06-27,04:21:46
36.034091,103.832765,0,4971,39626.1818402778,2008-06-27,04:21:51
36.034062,103.832815,0,4973,39626.1818981481,2008-06-27,04:21:56
36.034028,103.832828,0,4974,39626.1819560185,2008-06-27,04:22:01
36.034034,103.832808,0,4974,39626.1820138889,2008-06-27,04:22:06
36.034041,103.832793,0,4974,39626.1820717593,2008-06-27,04:22:11
36.033985,103.832726,0,4965,39626.1821296296,2008-06-27,04:22:16
36.033926,103.832695,0,4963,39626.1821875,2008-06-27,04:22:21
36.033972,103.832751,0,4968,39626.1822453704,2008-06-27,04:22:26
36.033969,103.832767,0,4966,39626.1823032407,2008-06-27,04:22:31
36.033956,103.832766,0,4957,39626.1823611111,2008-06-27,04:22:36
36.033866,103.832789,0,4955,39626.1824189815,2008-06-27,04:22:41
36.0338,103.832856,0,4952,39626.1824768518,2008-06-27,04:22:46
36.033721,103.832899,0,4951,39626.1825347222,2008-06-27,04:22:51
36.033659,103.832894,0,4949,39626.1825925926,2008-06-27,04:22:56
36.033752,103.832886,0,4945,39626.182650463,2008-06-27,04:23:01
36.033777,103.832886,0,4942,39626.1827083333,2008-06-27,04:23:06
36.033808,103.832864,0,4939,39626.1827662037,2008-06-27,04:23:11
36.033808,103.832864,0,4939,39626.1828009259,2008-06-27,04:23:14
36.033815,103.832872,0,4939,39626.1828240741,2008-06-27,04:23:16
36.033837,103.832866,0,4939,39626.1828819444,2008-06-27,04:23:21
36.033847,103.832878,0,4939,39626.1829398148,2008-06-27,04:23:26
36.03385,103.83289,0,4941,39626.1829976852,2008-06-27,04:23:31
36.033833,103.832879,0,4943,39626.1830555556,2008-06-27,04:23:36
36.033802,103.832838,0,4941,39626.1831134259,2008-06-27,04:23:41
36.033804,103.832718,0,4939,39626.1831712963,2008-06-27,04:23:46
36.033804,103.832687,0,4940,39626.1832291667,2008-06-27,04:23:51
36.033745,103.832708,0,4939,39626.183287037,2008-06-27,04:23:56
36.033725,103.832764,0,4942,39626.1833449074,2008-06-27,04:24:01
36.033723,103.832846,0,4945,39626.1834027778,2008-06-27,04:24:06
36.033697,103.832969,0,4947,39626.1834606482,2008-06-27,04:24:11
36.033703,103.832992,0,4947,39626.1835185185,2008-06-27,04:24:16
36.03375,103.832978,0,4947,39626.1835763889,2008-06-27,04:24:21
36.033829,103.832952,0,4948,39626.1836342593,2008-06-27,04:24:26
36.033928,103.832795,0,4953,39626.1836921296,2008-06-27,04:24:31
36.034001,103.832695,0,4956,39626.18375,2008-06-27,04:24:36
36.033989,103.832706,0,4956,39626.1838078704,2008-06-27,04:24:41
36.033994,103.83276,0,4954,39626.1838657407,2008-06-27,04:24:46
36.034039,103.832749,0,4970,39626.1839236111,2008-06-27,04:24:51
36.034064,103.832767,0,4986,39626.1839814815,2008-06-27,04:24:56
36.034031,103.832794,0,5003,39626.1840393519,2008-06-27,04:25:01
36.034016,103.832748,0,5005,39626.1840972222,2008-06-27,04:25:06
36.034095,103.832721,0,4981,39626.1841550926,2008-06-27,04:25:11
36.034192,103.832791,0,4997,39626.184212963,2008-06-27,04:25:16
36.034263,103.832808,0,4999,39626.1842708333,2008-06-27,04:25:21
36.034275,103.832792,0,4999,39626.1843287037,2008-06-27,04:25:26
36.034281,103.832761,0,5003,39626.1843865741,2008-06-27,04:25:31
36.034332,103.832767,0,5005,39626.1844444444,2008-06-27,04:25:36
36.034453,103.832932,0,5009,39626.1845023148,2008-06-27,04:25:41
36.034555,103.833035,0,5009,39626.1845601852,2008-06-27,04:25:46
36.034641,103.833111,0,5007,39626.1846180556,2008-06-27,04:25:51
36.034666,103.833162,0,5009,39626.1846759259,2008-06-27,04:25:56
36.034684,103.833174,0,5006,39626.1847337963,2008-06-27,04:26:01
36.034785,103.833197,0,4996,39626.1847916667,2008-06-27,04:26:06
36.034839,103.833228,0,4991,39626.184849537,2008-06-27,04:26:11
36.034902,103.83326,0,4989,39626.1849074074,2008-06-27,04:26:16
36.034989,103.833303,0,4988,39626.1849652778,2008-06-27,04:26:21
36.035094,103.833399,0,4992,39626.1850231481,2008-06-27,04:26:26
36.03513,103.833489,0,4996,39626.1850810185,2008-06-27,04:26:31
36.035066,103.833626,0,4993,39626.1851388889,2008-06-27,04:26:36
36.035029,103.833709,0,4992,39626.1851967593,2008-06-27,04:26:41
36.035052,103.833806,0,4993,39626.1852546296,2008-06-27,04:26:46
36.035045,103.833863,0,4977,39626.1853125,2008-06-27,04:26:51
36.03502,103.833931,0,4978,39626.1853703704,2008-06-27,04:26:56
36.034958,103.83397,0,4965,39626.1854282407,2008-06-27,04:27:01
36.034969,103.834044,0,4967,39626.1854861111,2008-06-27,04:27:06
36.034989,103.834132,0,4966,39626.1855439815,2008-06-27,04:27:11
36.034952,103.834227,0,4965,39626.1856018519,2008-06-27,04:27:16
36.034926,103.834284,0,4971,39626.1856597222,2008-06-27,04:27:21
36.034925,103.834371,0,4978,39626.1857175926,2008-06-27,04:27:26
36.034959,103.834488,0,4982,39626.185775463,2008-06-27,04:27:31
36.034974,103.834589,0,4988,39626.1858333333,2008-06-27,04:27:36
36.034972,103.834684,0,4992,39626.1858912037,2008-06-27,04:27:41
36.034937,103.834753,0,4997,39626.1859490741,2008-06-27,04:27:46
36.034924,103.83483,0,5009,39626.1860069444,2008-06-27,04:27:51
36.034905,103.834903,0,5012,39626.1860648148,2008-06-27,04:27:56
36.034917,103.83501,0,5013,39626.1861226852,2008-06-27,04:28:01
36.034895,103.835109,0,5008,39626.1861805556,2008-06-27,04:28:06
36.034873,103.835175,0,5012,39626.1862384259,2008-06-27,04:28:11
36.034841,103.83526,0,5006,39626.1862962963,2008-06-27,04:28:16
36.034826,103.835329,0,5002,39626.1863541667,2008-06-27,04:28:21
36.034801,103.835381,0,4997,39626.186412037,2008-06-27,04:28:26
36.034767,103.835432,0,4994,39626.1864699074,2008-06-27,04:28:31
36.034759,103.835486,0,4995,39626.1865277778,2008-06-27,04:28:36
36.034731,103.83571,0,4965,39626.1893634259,2008-06-27,04:32:41
36.03472,103.835852,0,4962,39626.1894212963,2008-06-27,04:32:46
36.034708,103.835938,0,4959,39626.1894791667,2008-06-27,04:32:51
36.034694,103.835984,0,4952,39626.189537037,2008-06-27,04:32:56
36.034675,103.835976,0,4946,39626.1895949074,2008-06-27,04:33:01
36.034729,103.835964,0,4938,39626.1896527778,2008-06-27,04:33:06
36.03487,103.835986,0,4931,39626.1897106481,2008-06-27,04:33:11
36.035045,103.835991,0,4925,39626.1897685185,2008-06-27,04:33:16
36.035227,103.835984,0,4920,39626.1898263889,2008-06-27,04:33:21
36.035446,103.835996,0,4913,39626.1898842593,2008-06-27,04:33:26
36.035722,103.836035,0,4906,39626.1899421296,2008-06-27,04:33:31
36.035946,103.836095,0,4902,39626.19,2008-06-27,04:33:36
36.036157,103.836128,0,4898,39626.1900578704,2008-06-27,04:33:41
36.036516,103.83642,0,4907,39626.1901157407,2008-06-27,04:33:46
36.036776,103.836507,0,4907,39626.1901736111,2008-06-27,04:33:51
36.036909,103.836548,0,4909,39626.1902314815,2008-06-27,04:33:56
36.037186,103.83662,0,4918,39626.1902893518,2008-06-27,04:34:01
36.037387,103.836666,0,4926,39626.1903472222,2008-06-27,04:34:06
36.037533,103.836689,0,4948,39626.1904050926,2008-06-27,04:34:11
36.037681,103.83673,0,4933,39626.190462963,2008-06-27,04:34:16
36.037707,103.836719,0,4919,39626.1905208333,2008-06-27,04:34:21
36.037716,103.836721,0,4917,39626.1905787037,2008-06-27,04:34:26
36.037716,103.836721,0,4917,39626.1906134259,2008-06-27,04:34:29
36.037722,103.836723,0,4916,39626.1906365741,2008-06-27,04:34:31
36.037742,103.836738,0,4916,39626.1906944444,2008-06-27,04:34:36
36.037881,103.836839,0,4938,39626.1907523148,2008-06-27,04:34:41
36.037983,103.836822,0,4943,39626.1908101852,2008-06-27,04:34:46
36.038121,103.836835,0,4950,39626.1908680556,2008-06-27,04:34:51
36.038267,103.836811,0,4964,39626.1909259259,2008-06-27,04:34:56
36.038419,103.83689,0,4982,39626.1909837963,2008-06-27,04:35:01
36.03846,103.836897,0,4997,39626.1910416667,2008-06-27,04:35:06
36.038473,103.836901,0,5005,39626.191099537,2008-06-27,04:35:11
36.038473,103.836901,0,5005,39626.1911342593,2008-06-27,04:35:14
36.038481,103.836906,0,5010,39626.1911574074,2008-06-27,04:35:16
36.038813,103.837115,0,5020,39626.1912152778,2008-06-27,04:35:21
36.038922,103.837235,0,4998,39626.1912731482,2008-06-27,04:35:26
36.039112,103.837256,0,5002,39626.1913310185,2008-06-27,04:35:31
36.039316,103.837322,0,5022,39626.1913888889,2008-06-27,04:35:36
36.039699,103.837496,0,5025,39626.1914467593,2008-06-27,04:35:41
36.03994,103.837839,0,5033,39626.1915046296,2008-06-27,04:35:46
36.039978,103.838223,0,5032,39626.1915625,2008-06-27,04:35:51
36.040076,103.838477,0,5010,39626.1916203704,2008-06-27,04:35:56
36.040176,103.838482,0,4965,39626.1916782407,2008-06-27,04:36:01
36.040351,103.838464,0,4938,39626.1917361111,2008-06-27,04:36:06
36.040531,103.83851,0,4945,39626.1917939815,2008-06-27,04:36:11
36.040781,103.838633,0,4966,39626.1918518519,2008-06-27,04:36:16
36.041064,103.838768,0,4983,39626.1919097222,2008-06-27,04:36:21
36.041325,103.838774,0,4986,39626.1919675926,2008-06-27,04:36:26
36.041532,103.838794,0,4997,39626.192025463,2008-06-27,04:36:31
36.041689,103.838784,0,5007,39626.1920833333,2008-06-27,04:36:36
36.041782,103.838738,0,5012,39626.1921412037,2008-06-27,04:36:41
36.041932,103.838673,0,5021,39626.1921990741,2008-06-27,04:36:46
36.042224,103.838811,0,5027,39626.1922569444,2008-06-27,04:36:51
36.042292,103.83886,0,5048,39626.1923148148,2008-06-27,04:36:56
36.042306,103.838843,0,5051,39626.1923726852,2008-06-27,04:37:01
36.042306,103.838843,0,5051,39626.1924074074,2008-06-27,04:37:04
36.042303,103.838841,0,5055,39626.1924305556,2008-06-27,04:37:06
36.042348,103.838842,0,5055,39626.1924884259,2008-06-27,04:37:11
36.042425,103.838857,0,5052,39626.1925462963,2008-06-27,04:37:16
36.042512,103.838885,0,5050,39626.1926041667,2008-06-27,04:37:21
36.042528,103.838872,0,5056,39626.192662037,2008-06-27,04:37:26
36.042529,103.838873,0,5057,39626.1927199074,2008-06-27,04:37:31
36.042532,103.838875,0,5058,39626.1927777778,2008-06-27,04:37:36
36.042532,103.838875,0,5058,39626.1928125,2008-06-27,04:37:39
36.042535,103.838876,0,5058,39626.1928356481,2008-06-27,04:37:41
36.042591,103.838817,0,5059,39626.1928935185,2008-06-27,04:37:46
36.042605,103.838767,0,5059,39626.1929513889,2008-06-27,04:37:51
36.042605,103.838766,0,5059,39626.1930092593,2008-06-27,04:37:56
36.042603,103.838764,0,5058,39626.1930671296,2008-06-27,04:38:01
36.042603,103.838764,0,5058,39626.1931018519,2008-06-27,04:38:04
36.042596,103.838761,0,5058,39626.193125,2008-06-27,04:38:06
36.042662,103.838754,0,5056,39626.1931828704,2008-06-27,04:38:11
36.042819,103.838767,0,5055,39626.1932407407,2008-06-27,04:38:16
36.042998,103.838791,0,5052,39626.1932986111,2008-06-27,04:38:21
36.043318,103.838876,0,5030,39626.1933564815,2008-06-27,04:38:26
36.04342,103.838854,0,5014,39626.1934143519,2008-06-27,04:38:31
36.04346,103.83875,0,5011,39626.1934722222,2008-06-27,04:38:36
36.043512,103.838453,0,5010,39626.1935300926,2008-06-27,04:38:41
36.043535,103.838202,0,5011,39626.193587963,2008-06-27,04:38:46
36.043614,103.838077,0,5012,39626.1936458333,2008-06-27,04:38:51
36.043746,103.838024,0,5016,39626.1937037037,2008-06-27,04:38:56
36.043903,103.83808,0,5023,39626.1937615741,2008-06-27,04:39:01
36.044091,103.838089,0,5034,39626.1938194444,2008-06-27,04:39:06
36.044118,103.838099,0,5044,39626.1938773148,2008-06-27,04:39:11
36.044118,103.8381,0,5047,39626.1939351852,2008-06-27,04:39:16
36.044118,103.8381,0,5047,39626.1939699074,2008-06-27,04:39:19
36.044117,103.838095,0,5049,39626.1939930556,2008-06-27,04:39:21
36.044171,103.838074,0,5055,39626.1940509259,2008-06-27,04:39:26
36.044363,103.838137,0,5066,39626.1941087963,2008-06-27,04:39:31
36.044791,103.838311,0,5064,39626.1941666667,2008-06-27,04:39:36
36.045218,103.838315,0,5047,39626.194224537,2008-06-27,04:39:41
36.045616,103.838257,0,5044,39626.1942824074,2008-06-27,04:39:46
36.045943,103.838336,0,5024,39626.1943402778,2008-06-27,04:39:51
36.046294,103.838432,0,5009,39626.1943981481,2008-06-27,04:39:56
36.0465,103.838501,0,4998,39626.1944560185,2008-06-27,04:40:01
36.046709,103.838591,0,4982,39626.1945138889,2008-06-27,04:40:06
36.046952,103.838614,0,4980,39626.1945717593,2008-06-27,04:40:11
36.047173,103.838539,0,4977,39626.1946296296,2008-06-27,04:40:16
36.047213,103.83853,0,4979,39626.1946875,2008-06-27,04:40:21
36.047215,103.838528,0,4978,39626.1947453704,2008-06-27,04:40:26
36.047216,103.838524,0,4977,39626.1948032407,2008-06-27,04:40:31
36.047216,103.838524,0,4977,39626.194837963,2008-06-27,04:40:34
36.047219,103.838521,0,4977,39626.1948611111,2008-06-27,04:40:36
36.047321,103.838519,0,4990,39626.1949189815,2008-06-27,04:40:41
36.047413,103.838515,0,5015,39626.1949768519,2008-06-27,04:40:46
36.047431,103.838484,0,5032,39626.1950347222,2008-06-27,04:40:51
36.047516,103.8384,0,5051,39626.1950925926,2008-06-27,04:40:56
36.04754,103.838378,0,5065,39626.195150463,2008-06-27,04:41:01
36.047562,103.8384,0,5073,39626.1952083333,2008-06-27,04:41:06
36.047627,103.838429,0,5080,39626.1952662037,2008-06-27,04:41:11
36.047742,103.838477,0,5077,39626.1953240741,2008-06-27,04:41:16
36.047788,103.838548,0,5066,39626.1953819444,2008-06-27,04:41:21
36.047975,103.838639,0,5060,39626.1954398148,2008-06-27,04:41:26
36.048262,103.8388,0,5053,39626.1954976852,2008-06-27,04:41:31
36.048627,103.838994,0,5044,39626.1955555556,2008-06-27,04:41:36
36.04922,103.839143,0,5035,39626.1956134259,2008-06-27,04:41:41
36.049584,103.839241,0,5023,39626.1956712963,2008-06-27,04:41:46
36.049872,103.839205,0,5010,39626.1957291667,2008-06-27,04:41:51
36.050127,103.839244,0,4998,39626.195787037,2008-06-27,04:41:56
36.050407,103.839244,0,4994,39626.1958449074,2008-06-27,04:42:01
36.050533,103.839238,0,4995,39626.1959027778,2008-06-27,04:42:06
36.050552,103.839223,0,5005,39626.1959606481,2008-06-27,04:42:11
36.050553,103.839241,0,5017,39626.1960185185,2008-06-27,04:42:16
36.050688,103.839312,0,5040,39626.1960763889,2008-06-27,04:42:21
36.050921,103.839395,0,5032,39626.1961342593,2008-06-27,04:42:26
36.051179,103.839494,0,5018,39626.1961921296,2008-06-27,04:42:31
36.051737,103.839541,0,4976,39626.19625,2008-06-27,04:42:36
36.051916,103.839293,0,4935,39626.1963078704,2008-06-27,04:42:41
36.05193,103.839048,0,4886,39626.1963657407,2008-06-27,04:42:46
36.051953,103.838806,0,4862,39626.1964236111,2008-06-27,04:42:51
36.051974,103.838529,0,4845,39626.1964814815,2008-06-27,04:42:56
36.051958,103.838224,0,4829,39626.1965393518,2008-06-27,04:43:01
36.05196,103.837977,0,4818,39626.1965972222,2008-06-27,04:43:06
36.052,103.837737,0,4811,39626.1966550926,2008-06-27,04:43:11
36.05198,103.837657,0,4811,39626.196712963,2008-06-27,04:43:16
36.052027,103.83757,0,4822,39626.1967708333,2008-06-27,04:43:21
36.052083,103.83744,0,4832,39626.1968287037,2008-06-27,04:43:26
36.052071,103.837376,0,4825,39626.1968865741,2008-06-27,04:43:31
36.052082,103.83729,0,4818,39626.1969444444,2008-06-27,04:43:36
36.052029,103.837209,0,4826,39626.1970023148,2008-06-27,04:43:41
36.052049,103.837181,0,4829,39626.1970601852,2008-06-27,04:43:46
36.05206,103.837161,0,4822,39626.1971180556,2008-06-27,04:43:51
36.052083,103.837142,0,4823,39626.1971759259,2008-06-27,04:43:56
36.052105,103.837068,0,4816,39626.1972337963,2008-06-27,04:44:01
36.052146,103.836961,0,4809,39626.1972916667,2008-06-27,04:44:06
36.052194,103.836899,0,4808,39626.197349537,2008-06-27,04:44:11
36.052243,103.836836,0,4807,39626.1974074074,2008-06-27,04:44:16
36.05226,103.836729,0,4805,39626.1974652778,2008-06-27,04:44:21
36.05226,103.836615,0,4804,39626.1975231481,2008-06-27,04:44:26
36.052284,103.836519,0,4805,39626.1975810185,2008-06-27,04:44:31
36.052333,103.83645,0,4802,39626.1976388889,2008-06-27,04:44:36
36.052394,103.836363,0,4793,39626.1976967593,2008-06-27,04:44:41
36.052463,103.836258,0,4794,39626.1977546296,2008-06-27,04:44:46
36.052478,103.836172,0,4789,39626.1978125,2008-06-27,04:44:51
36.052503,103.836104,0,4792,39626.1978703704,2008-06-27,04:44:56
36.052521,103.836062,0,4794,39626.1979282407,2008-06-27,04:45:01
36.052565,103.836019,0,4811,39626.1979861111,2008-06-27,04:45:06
36.052549,103.836015,0,4829,39626.1980439815,2008-06-27,04:45:11
36.05247,103.835939,0,4849,39626.1981018518,2008-06-27,04:45:16
36.052475,103.835827,0,4856,39626.1981597222,2008-06-27,04:45:21
36.052594,103.835783,0,4868,39626.1982175926,2008-06-27,04:45:26
36.052742,103.835723,0,4874,39626.198275463,2008-06-27,04:45:31
36.052807,103.83571,0,4857,39626.1983333333,2008-06-27,04:45:36
36.052866,103.835705,0,4847,39626.1983912037,2008-06-27,04:45:41
36.052946,103.835732,0,4840,39626.1984490741,2008-06-27,04:45:46
36.052959,103.835734,0,4840,39626.1985069444,2008-06-27,04:45:51
36.053052,103.835742,0,4842,39626.1985648148,2008-06-27,04:45:56
36.053242,103.835777,0,4837,39626.1986226852,2008-06-27,04:46:01
36.053396,103.835735,0,4849,39626.1986805556,2008-06-27,04:46:06
36.05349,103.835742,0,4861,39626.1987384259,2008-06-27,04:46:11
36.053544,103.835783,0,4868,39626.1987962963,2008-06-27,04:46:16
36.053552,103.835851,0,4880,39626.1988541667,2008-06-27,04:46:21
36.053587,103.83587,0,4886,39626.198912037,2008-06-27,04:46:26
36.053622,103.835903,0,4888,39626.1989699074,2008-06-27,04:46:31
36.05369,103.835952,0,4885,39626.1990277778,2008-06-27,04:46:36
36.053752,103.836023,0,4885,39626.1990856482,2008-06-27,04:46:41
36.053792,103.836116,0,4883,39626.1991435185,2008-06-27,04:46:46
36.05382,103.836211,0,4878,39626.1992013889,2008-06-27,04:46:51
36.05391,103.83628,0,4868,39626.1992592593,2008-06-27,04:46:56
36.053958,103.836347,0,4867,39626.1993171296,2008-06-27,04:47:01
36.053997,103.836408,0,4862,39626.199375,2008-06-27,04:47:06
36.053886,103.836491,0,4845,39626.1994328704,2008-06-27,04:47:11
36.053926,103.836556,0,4843,39626.1994907407,2008-06-27,04:47:16
36.053862,103.83662,0,4826,39626.1995486111,2008-06-27,04:47:21
36.053883,103.836672,0,4818,39626.1996064815,2008-06-27,04:47:26
36.053922,103.836714,0,4809,39626.1996643519,2008-06-27,04:47:31
36.053987,103.836738,0,4806,39626.1997222222,2008-06-27,04:47:36
36.054002,103.836783,0,4810,39626.1997800926,2008-06-27,04:47:41
36.054002,103.836782,0,4811,39626.199837963,2008-06-27,04:47:46
36.054002,103.836782,0,4811,39626.1998726852,2008-06-27,04:47:49
36.054001,103.836787,0,4811,39626.1998958333,2008-06-27,04:47:51
36.054027,103.836786,0,4813,39626.1999537037,2008-06-27,04:47:56
36.054096,103.836805,0,4818,39626.2000115741,2008-06-27,04:48:01
36.054138,103.836819,0,4822,39626.2000694444,2008-06-27,04:48:06
36.054245,103.8369,0,4823,39626.2001273148,2008-06-27,04:48:11
36.054293,103.836936,0,4831,39626.2001851852,2008-06-27,04:48:16
36.054347,103.836901,0,4835,39626.2002430556,2008-06-27,04:48:21
36.054367,103.836861,0,4840,39626.2003009259,2008-06-27,04:48:26
36.054409,103.836819,0,4844,39626.2003587963,2008-06-27,04:48:31
36.054463,103.836783,0,4849,39626.2004166667,2008-06-27,04:48:36
36.054508,103.836757,0,4857,39626.200474537,2008-06-27,04:48:41
36.054542,103.836736,0,4864,39626.2005324074,2008-06-27,04:48:46
36.054556,103.836737,0,4864,39626.2005902778,2008-06-27,04:48:51
36.054658,103.836714,0,4869,39626.2006481481,2008-06-27,04:48:56
36.054712,103.8367,0,4869,39626.2007060185,2008-06-27,04:49:01
36.054768,103.836693,0,4873,39626.2007638889,2008-06-27,04:49:06
36.054828,103.836711,0,4875,39626.2008217593,2008-06-27,04:49:11
36.054909,103.836725,0,4877,39626.2008796296,2008-06-27,04:49:16
36.054952,103.83673,0,4884,39626.2009375,2008-06-27,04:49:21
36.055031,103.836754,0,4889,39626.2009953704,2008-06-27,04:49:26
36.055057,103.836693,0,4903,39626.2010532407,2008-06-27,04:49:31
36.055094,103.836701,0,4911,39626.2011111111,2008-06-27,04:49:36
36.055179,103.836689,0,4921,39626.2011689815,2008-06-27,04:49:41
36.055285,103.836594,0,4947,39626.2012268519,2008-06-27,04:49:46
36.05538,103.836548,0,4955,39626.2012847222,2008-06-27,04:49:51
36.055468,103.836518,0,4959,39626.2013425926,2008-06-27,04:49:56
36.055576,103.836398,0,4966,39626.201400463,2008-06-27,04:50:01
36.055688,103.836338,0,4972,39626.2014583333,2008-06-27,04:50:06
36.05575,103.836295,0,4990,39626.2015162037,2008-06-27,04:50:11
36.055795,103.836194,0,5001,39626.2015740741,2008-06-27,04:50:16
36.055815,103.836221,0,5017,39626.2016319444,2008-06-27,04:50:21
36.055873,103.836238,0,5030,39626.2016898148,2008-06-27,04:50:26
36.055907,103.836241,0,5047,39626.2017476852,2008-06-27,04:50:31
36.055931,103.836274,0,5062,39626.2018055556,2008-06-27,04:50:36
36.055972,103.836365,0,5084,39626.2018634259,2008-06-27,04:50:41
36.056013,103.836391,0,5095,39626.2019212963,2008-06-27,04:50:46
36.056058,103.836375,0,5094,39626.2019791667,2008-06-27,04:50:51
36.056076,103.836339,0,5087,39626.202037037,2008-06-27,04:50:56
36.056115,103.836288,0,5080,39626.2020949074,2008-06-27,04:51:01
36.056166,103.836276,0,5079,39626.2021527778,2008-06-27,04:51:06
36.056196,103.836255,0,5072,39626.2022106481,2008-06-27,04:51:11
36.056255,103.836267,0,5074,39626.2022685185,2008-06-27,04:51:16
36.056312,103.836288,0,5071,39626.2023263889,2008-06-27,04:51:21
36.056388,103.836277,0,5069,39626.2023842593,2008-06-27,04:51:26
36.056453,103.836297,0,5068,39626.2024421296,2008-06-27,04:51:31
36.05655,103.836419,0,5070,39626.2025,2008-06-27,04:51:36
36.056625,103.836403,0,5072,39626.2025578704,2008-06-27,04:51:41
36.056364,103.836359,0,5070,39626.205162037,2008-06-27,04:55:26
36.056299,103.836452,0,5054,39626.2052199074,2008-06-27,04:55:31
36.056294,103.836467,0,5036,39626.2052777778,2008-06-27,04:55:36
36.056321,103.836498,0,5026,39626.2053356481,2008-06-27,04:55:41
36.056327,103.836489,0,5029,39626.2053935185,2008-06-27,04:55:46
36.056344,103.83654,0,5027,39626.2054513889,2008-06-27,04:55:51
36.05633,103.836561,0,5024,39626.2055092593,2008-06-27,04:55:56
36.056242,103.836522,0,5017,39626.2055671296,2008-06-27,04:56:01
36.056139,103.836474,0,5011,39626.205625,2008-06-27,04:56:06
36.0561,103.836466,0,5008,39626.2056828704,2008-06-27,04:56:11
36.056102,103.836511,0,5007,39626.2057407407,2008-06-27,04:56:16
36.056097,103.836489,0,5004,39626.2057986111,2008-06-27,04:56:21
36.056104,103.836509,0,5004,39626.2058564815,2008-06-27,04:56:26
36.056102,103.83652,0,5004,39626.2059143518,2008-06-27,04:56:31
36.056133,103.836576,0,5005,39626.2059722222,2008-06-27,04:56:36
36.056105,103.836602,0,5005,39626.2060300926,2008-06-27,04:56:41
36.056078,103.836628,0,5006,39626.206087963,2008-06-27,04:56:46
36.056045,103.836669,0,5007,39626.2061458333,2008-06-27,04:56:51
36.056018,103.836718,0,5009,39626.2062037037,2008-06-27,04:56:56
36.055956,103.836703,0,5011,39626.2062615741,2008-06-27,04:57:01
36.055887,103.836674,0,5013,39626.2063194444,2008-06-27,04:57:06
36.055846,103.836622,0,5016,39626.2063773148,2008-06-27,04:57:11
36.055843,103.836632,0,5016,39626.2064351852,2008-06-27,04:57:16
36.05584,103.836657,0,5017,39626.2064930556,2008-06-27,04:57:21
36.055814,103.836636,0,5023,39626.2065509259,2008-06-27,04:57:26
36.055819,103.83664,0,5024,39626.2066087963,2008-06-27,04:57:31
36.055821,103.836634,0,5024,39626.2066666667,2008-06-27,04:57:36
36.055821,103.836634,0,5024,39626.2067013889,2008-06-27,04:57:39
36.055821,103.836631,0,5024,39626.206724537,2008-06-27,04:57:41
36.055801,103.83658,0,5024,39626.2067824074,2008-06-27,04:57:46
36.055643,103.836718,0,5030,39626.2068402778,2008-06-27,04:57:51
36.055294,103.836694,0,5037,39626.2068981482,2008-06-27,04:57:56
36.054941,103.836547,0,5045,39626.2069560185,2008-06-27,04:58:01
36.054495,103.836582,0,5016,39626.2070138889,2008-06-27,04:58:06
36.054414,103.83658,0,5004,39626.2070717593,2008-06-27,04:58:11
36.054412,103.836579,0,5002,39626.2071296296,2008-06-27,04:58:16
36.05441,103.836579,0,5001,39626.2071875,2008-06-27,04:58:21
36.054409,103.836578,0,5001,39626.2072453704,2008-06-27,04:58:26
36.054408,103.836578,0,5001,39626.2073032407,2008-06-27,04:58:31
36.054407,103.836577,0,5000,39626.2073611111,2008-06-27,04:58:36
36.054408,103.836577,0,5000,39626.2074189815,2008-06-27,04:58:41
36.05441,103.836577,0,5000,39626.2074768519,2008-06-27,04:58:46
36.05441,103.836577,0,5000,39626.2075347222,2008-06-27,04:58:51
36.054411,103.836577,0,4999,39626.2075925926,2008-06-27,04:58:56
36.054411,103.836577,0,4999,39626.2076273148,2008-06-27,04:58:59
36.054416,103.836581,0,4999,39626.207650463,2008-06-27,04:59:01
36.054425,103.836589,0,4998,39626.2077083333,2008-06-27,04:59:06
36.054425,103.836589,0,4998,39626.2077430556,2008-06-27,04:59:09
36.054433,103.836597,0,4997,39626.2077662037,2008-06-27,04:59:11
36.054402,103.836577,0,4996,39626.2078240741,2008-06-27,04:59:16
36.054228,103.836407,0,4974,39626.2078819444,2008-06-27,04:59:21
36.054073,103.836267,0,4947,39626.2079398148,2008-06-27,04:59:26
36.053945,103.836313,0,4918,39626.2079976852,2008-06-27,04:59:31
36.053946,103.836327,0,4914,39626.2080555556,2008-06-27,04:59:36
36.053946,103.836327,0,4914,39626.2080902778,2008-06-27,04:59:39
36.053947,103.836326,0,4912,39626.2081134259,2008-06-27,04:59:41
36.053941,103.836337,0,4912,39626.2081712963,2008-06-27,04:59:46
36.053942,103.836334,0,4911,39626.2082291667,2008-06-27,04:59:51
36.053941,103.836341,0,4911,39626.208287037,2008-06-27,04:59:56
36.053938,103.836346,0,4910,39626.2083449074,2008-06-27,05:00:01
36.053939,103.836344,0,4910,39626.2084027778,2008-06-27,05:00:06
36.053939,103.836344,0,4910,39626.2084375,2008-06-27,05:00:09
36.053939,103.836349,0,4910,39626.2084606481,2008-06-27,05:00:11
36.053907,103.836634,0,4914,39626.2085185185,2008-06-27,05:00:16
36.053838,103.837206,0,4916,39626.2085763889,2008-06-27,05:00:21
36.053726,103.837897,0,4917,39626.2086342593,2008-06-27,05:00:26
36.053616,103.838764,0,4913,39626.2086921296,2008-06-27,05:00:31
36.053519,103.839702,0,4902,39626.20875,2008-06-27,05:00:36
36.053406,103.840711,0,4890,39626.2088078704,2008-06-27,05:00:41
36.053281,103.841683,0,4888,39626.2088657407,2008-06-27,05:00:46
36.053184,103.842428,0,4872,39626.2089236111,2008-06-27,05:00:51
36.053167,103.842816,0,4870,39626.2089814815,2008-06-27,05:00:56
36.053207,103.843068,0,4871,39626.2090393519,2008-06-27,05:01:01
36.053318,103.843204,0,4857,39626.2090972222,2008-06-27,05:01:06
36.053409,103.842894,0,4879,39626.2121064815,2008-06-27,05:05:26
36.053244,103.84263,0,4865,39626.2121643518,2008-06-27,05:05:31
36.053275,103.842653,0,4863,39626.2122222222,2008-06-27,05:05:36
36.053283,103.842674,0,4863,39626.2122800926,2008-06-27,05:05:41
36.053287,103.842681,0,4863,39626.212337963,2008-06-27,05:05:46
36.053286,103.84268,0,4863,39626.2123958333,2008-06-27,05:05:51
36.053287,103.84268,0,4862,39626.2124537037,2008-06-27,05:05:56
36.053287,103.84268,0,4862,39626.2124884259,2008-06-27,05:05:59
36.053284,103.842674,0,4862,39626.2125115741,2008-06-27,05:06:01
36.053284,103.842693,0,4862,39626.2125694444,2008-06-27,05:06:06
36.053281,103.842701,0,4861,39626.2126273148,2008-06-27,05:06:11
36.053281,103.842701,0,4861,39626.212662037,2008-06-27,05:06:14
36.053283,103.842706,0,4861,39626.2126851852,2008-06-27,05:06:16
36.053903,103.843739,0,5029,39626.2149421296,2008-06-27,05:09:31
36.05284,103.843446,0,4888,39626.215,2008-06-27,05:09:36
36.052701,103.843476,0,4914,39626.2150578704,2008-06-27,05:09:41
36.053189,103.843516,0,4966,39626.2151157407,2008-06-27,05:09:46
36.053333,103.8435,0,4978,39626.2151736111,2008-06-27,05:09:51
36.053359,103.843487,0,4968,39626.2152314815,2008-06-27,05:09:56
36.05338,103.843498,0,4931,39626.2152893519,2008-06-27,05:10:01
36.053478,103.843534,0,4908,39626.2153472222,2008-06-27,05:10:06
36.053601,103.8436,0,4903,39626.2154050926,2008-06-27,05:10:11
36.053697,103.843658,0,4903,39626.215462963,2008-06-27,05:10:16
36.053563,103.843665,0,4888,39626.2155208333,2008-06-27,05:10:21
36.05334,103.843648,0,4873,39626.2155787037,2008-06-27,05:10:26
36.053255,103.843654,0,4869,39626.2156365741,2008-06-27,05:10:31
36.053305,103.843656,0,4868,39626.2156944444,2008-06-27,05:10:36
36.053296,103.843648,0,4872,39626.2157523148,2008-06-27,05:10:41
36.053295,103.843619,0,4877,39626.2158101852,2008-06-27,05:10:46
36.053328,103.843576,0,4883,39626.2158680556,2008-06-27,05:10:51
36.053378,103.843588,0,4887,39626.2159259259,2008-06-27,05:10:56
36.053508,103.84365,0,4894,39626.2159837963,2008-06-27,05:11:01
36.053545,103.84367,0,4900,39626.2160416667,2008-06-27,05:11:06
36.053493,103.843636,0,4903,39626.216099537,2008-06-27,05:11:11
36.053449,103.84361,0,4904,39626.2161574074,2008-06-27,05:11:16
36.053367,103.843569,0,4906,39626.2162152778,2008-06-27,05:11:21
36.053338,103.843553,0,4906,39626.2162731481,2008-06-27,05:11:26
36.05327,103.843553,0,4909,39626.2163310185,2008-06-27,05:11:31
36.05324,103.843581,0,4906,39626.2163888889,2008-06-27,05:11:36
36.053207,103.843615,0,4902,39626.2164467593,2008-06-27,05:11:41
36.053217,103.843652,0,4894,39626.2165046296,2008-06-27,05:11:46
36.053279,103.843655,0,4887,39626.2165625,2008-06-27,05:11:51
36.053235,103.84362,0,4884,39626.2166203704,2008-06-27,05:11:56
36.053231,103.843568,0,4878,39626.2166782407,2008-06-27,05:12:01
36.053142,103.843534,0,4874,39626.2167361111,2008-06-27,05:12:06
36.053125,103.843534,0,4871,39626.2167939815,2008-06-27,05:12:11
36.053179,103.84354,0,4869,39626.2168518519,2008-06-27,05:12:16
36.053159,103.843511,0,4871,39626.2169097222,2008-06-27,05:12:21
36.053342,103.843519,0,4876,39626.2169675926,2008-06-27,05:12:26
36.053773,103.843583,0,4887,39626.217025463,2008-06-27,05:12:31
36.053865,103.84362,0,4891,39626.2170833333,2008-06-27,05:12:36
36.053833,103.843613,0,4897,39626.2171412037,2008-06-27,05:12:41
36.053856,103.843638,0,4902,39626.2171990741,2008-06-27,05:12:46
36.053803,103.843619,0,4911,39626.2172569444,2008-06-27,05:12:51
36.053751,103.843602,0,4917,39626.2173148148,2008-06-27,05:12:56
36.053716,103.843571,0,4923,39626.2173726852,2008-06-27,05:13:01
36.053717,103.843535,0,4925,39626.2174305556,2008-06-27,05:13:06
36.053718,103.843521,0,4926,39626.2174884259,2008-06-27,05:13:11
36.05374,103.843502,0,4929,39626.2175462963,2008-06-27,05:13:16
36.053753,103.843493,0,4935,39626.2176041667,2008-06-27,05:13:21
36.053707,103.843508,0,4944,39626.217662037,2008-06-27,05:13:26
36.053645,103.84353,0,4952,39626.2177199074,2008-06-27,05:13:31
36.053533,103.843505,0,4960,39626.2177777778,2008-06-27,05:13:36
36.053486,103.843499,0,4967,39626.2178356481,2008-06-27,05:13:41
36.053412,103.843479,0,4973,39626.2178935185,2008-06-27,05:13:46
36.053315,103.843479,0,4972,39626.2179513889,2008-06-27,05:13:51
36.053205,103.843497,0,4971,39626.2180092593,2008-06-27,05:13:56
36.053087,103.843507,0,4970,39626.2180671296,2008-06-27,05:14:01
36.053053,103.84353,0,4970,39626.218125,2008-06-27,05:14:06
36.053059,103.843541,0,4973,39626.2181828704,2008-06-27,05:14:11
36.053142,103.843526,0,4971,39626.2182407407,2008-06-27,05:14:16
36.053225,103.843524,0,4968,39626.2182986111,2008-06-27,05:14:21
36.053225,103.843541,0,4962,39626.2183564815,2008-06-27,05:14:26
36.05316,103.843579,0,4962,39626.2184143519,2008-06-27,05:14:31
36.053059,103.843596,0,4962,39626.2184722222,2008-06-27,05:14:36
36.053026,103.843597,0,4954,39626.2185300926,2008-06-27,05:14:41
36.053101,103.843592,0,4950,39626.218587963,2008-06-27,05:14:46
36.053114,103.843627,0,4950,39626.2186458333,2008-06-27,05:14:51
36.053153,103.843661,0,4951,39626.2187037037,2008-06-27,05:14:56
36.053244,103.84369,0,4954,39626.2187615741,2008-06-27,05:15:01
36.05342,103.843678,0,4961,39626.2188194444,2008-06-27,05:15:06
36.053564,103.843717,0,4973,39626.2188773148,2008-06-27,05:15:11
36.053697,103.843762,0,4983,39626.2189351852,2008-06-27,05:15:16
36.053726,103.843764,0,4990,39626.2189930556,2008-06-27,05:15:21
36.053762,103.843754,0,4998,39626.2190509259,2008-06-27,05:15:26
36.053725,103.843713,0,5001,39626.2191087963,2008-06-27,05:15:31
36.05364,103.84369,0,5005,39626.2191666667,2008-06-27,05:15:36
36.053673,103.843704,0,5012,39626.219224537,2008-06-27,05:15:41
36.053748,103.843707,0,5009,39626.2192824074,2008-06-27,05:15:46
36.053768,103.843712,0,5008,39626.2193402778,2008-06-27,05:15:51
36.053838,103.843757,0,5012,39626.2193981481,2008-06-27,05:15:56
36.053796,103.84372,0,5015,39626.2194560185,2008-06-27,05:16:01
36.053729,103.843683,0,5018,39626.2195138889,2008-06-27,05:16:06
36.053746,103.843668,0,5013,39626.2195717593,2008-06-27,05:16:11
36.053731,103.843642,0,5011,39626.2196296296,2008-06-27,05:16:16
36.053755,103.843639,0,5010,39626.2196875,2008-06-27,05:16:21
36.053776,103.843624,0,5008,39626.2197453704,2008-06-27,05:16:26
36.053781,103.843606,0,5005,39626.2198032407,2008-06-27,05:16:31
36.053736,103.843585,0,5000,39626.2198611111,2008-06-27,05:16:36
36.053701,103.843619,0,4997,39626.2199189815,2008-06-27,05:16:41
36.053649,103.843617,0,4995,39626.2199768518,2008-06-27,05:16:46
36.053612,103.843621,0,4994,39626.2200347222,2008-06-27,05:16:51
36.053612,103.843621,0,4994,39626.2200694444,2008-06-27,05:16:54
36.053615,103.843618,0,4993,39626.2200925926,2008-06-27,05:16:56
36.053575,103.843611,0,4992,39626.220150463,2008-06-27,05:17:01
36.053595,103.843654,0,4992,39626.2202083333,2008-06-27,05:17:06
36.053595,103.843654,0,4992,39626.2202430556,2008-06-27,05:17:09
36.053601,103.84366,0,4993,39626.2202662037,2008-06-27,05:17:11
36.053601,103.843676,0,4996,39626.2203240741,2008-06-27,05:17:16
36.053601,103.843676,0,4996,39626.2203587963,2008-06-27,05:17:19
36.053606,103.843676,0,4994,39626.2203819444,2008-06-27,05:17:21
36.053592,103.84368,0,4992,39626.2204398148,2008-06-27,05:17:26
36.053591,103.843666,0,4991,39626.2204976852,2008-06-27,05:17:31
36.053569,103.843648,0,4989,39626.2205555556,2008-06-27,05:17:36
36.053551,103.843594,0,4988,39626.2206134259,2008-06-27,05:17:41
36.053511,103.843582,0,4985,39626.2206712963,2008-06-27,05:17:46
36.053463,103.843592,0,4982,39626.2207291667,2008-06-27,05:17:51
36.053494,103.843606,0,4977,39626.220787037,2008-06-27,05:17:56
36.053516,103.843593,0,4977,39626.2208449074,2008-06-27,05:18:01
36.053605,103.843604,0,4974,39626.2209027778,2008-06-27,05:18:06
36.05365,103.843631,0,4973,39626.2209606481,2008-06-27,05:18:11
36.053689,103.843652,0,4971,39626.2210185185,2008-06-27,05:18:16
36.053791,103.843659,0,4970,39626.2210763889,2008-06-27,05:18:21
36.053877,103.843623,0,4971,39626.2211342593,2008-06-27,05:18:26
36.053989,103.84363,0,4973,39626.2211921296,2008-06-27,05:18:31
36.05396,103.843635,0,4972,39626.22125,2008-06-27,05:18:36
36.05395,103.84364,0,4973,39626.2213078704,2008-06-27,05:18:41
36.053956,103.843656,0,4974,39626.2213657407,2008-06-27,05:18:46
36.05399,103.843654,0,4977,39626.2214236111,2008-06-27,05:18:51
36.053999,103.843651,0,4978,39626.2214814815,2008-06-27,05:18:56
36.053998,103.84365,0,4978,39626.2215393518,2008-06-27,05:19:01
36.053994,103.843646,0,4978,39626.2215972222,2008-06-27,05:19:06
36.053994,103.843646,0,4978,39626.2216319444,2008-06-27,05:19:09
36.053988,103.84364,0,4978,39626.2216550926,2008-06-27,05:19:11
36.053911,103.843654,0,4979,39626.221712963,2008-06-27,05:19:16
36.05392,103.843661,0,4980,39626.2217708333,2008-06-27,05:19:21
36.053829,103.843628,0,4980,39626.2218287037,2008-06-27,05:19:26
36.053734,103.843629,0,4982,39626.2218865741,2008-06-27,05:19:31
36.05368,103.843659,0,4981,39626.2219444444,2008-06-27,05:19:36
36.053679,103.843677,0,4979,39626.2220023148,2008-06-27,05:19:41
36.053662,103.843696,0,4979,39626.2220601852,2008-06-27,05:19:46
36.05361,103.843709,0,4977,39626.2221180556,2008-06-27,05:19:51
36.053549,103.843716,0,4976,39626.2221759259,2008-06-27,05:19:56
36.05348,103.843704,0,4974,39626.2222337963,2008-06-27,05:20:01
36.05354,103.843576,0,4954,39626.2275578704,2008-06-27,05:27:41
36.052789,103.843523,0,4957,39626.2276157407,2008-06-27,05:27:46
36.052829,103.843513,0,4954,39626.2276736111,2008-06-27,05:27:51
36.052845,103.843523,0,4953,39626.2277314815,2008-06-27,05:27:56
36.052845,103.843523,0,4953,39626.2277662037,2008-06-27,05:27:59
36.052852,103.843527,0,4954,39626.2277893518,2008-06-27,05:28:01
36.052912,103.843541,0,4953,39626.2278472222,2008-06-27,05:28:06
36.053063,103.843567,0,4950,39626.2279050926,2008-06-27,05:28:11
36.053063,103.843567,0,4950,39626.2279398148,2008-06-27,05:28:14
36.053065,103.843568,0,4950,39626.227962963,2008-06-27,05:28:16
36.053134,103.843609,0,4942,39626.2280208333,2008-06-27,05:28:21
36.053153,103.843636,0,4934,39626.2280787037,2008-06-27,05:28:26
36.053136,103.843631,0,4909,39626.2281365741,2008-06-27,05:28:31
36.053103,103.843638,0,4878,39626.2281944444,2008-06-27,05:28:36
36.053103,103.843638,0,4878,39626.2282291667,2008-06-27,05:28:39
36.053104,103.843646,0,4854,39626.2282523148,2008-06-27,05:28:41
36.053144,103.843661,0,4866,39626.2283101852,2008-06-27,05:28:46
36.053181,103.843682,0,4859,39626.2283680556,2008-06-27,05:28:51
36.053215,103.843692,0,4856,39626.2284259259,2008-06-27,05:28:56
36.05329,103.843698,0,4856,39626.2284837963,2008-06-27,05:29:01
36.05329,103.843698,0,4856,39626.2285185185,2008-06-27,05:29:04
36.053297,103.843706,0,4856,39626.2285416667,2008-06-27,05:29:06
36.053349,103.843696,0,4859,39626.228599537,2008-06-27,05:29:11
36.053346,103.843679,0,4861,39626.2286574074,2008-06-27,05:29:16
36.053307,103.843646,0,4866,39626.2287152778,2008-06-27,05:29:21
36.053316,103.843625,0,4862,39626.2287731481,2008-06-27,05:29:26
36.053345,103.843599,0,4855,39626.2288310185,2008-06-27,05:29:31
36.053387,103.843587,0,4851,39626.2288888889,2008-06-27,05:29:36
36.053387,103.843587,0,4851,39626.2289236111,2008-06-27,05:29:39
36.053383,103.843584,0,4864,39626.2289467593,2008-06-27,05:29:41
36.053393,103.843591,0,4859,39626.2290046296,2008-06-27,05:29:46
36.05339,103.843587,0,4859,39626.2290625,2008-06-27,05:29:51
36.053394,103.843592,0,4859,39626.2291203704,2008-06-27,05:29:56
36.053394,103.843592,0,4859,39626.2291550926,2008-06-27,05:29:59
36.053394,103.843593,0,4859,39626.2291782407,2008-06-27,05:30:01
36.053386,103.843621,0,4857,39626.2292361111,2008-06-27,05:30:06
36.053386,103.843621,0,4857,39626.2292708333,2008-06-27,05:30:09
36.053387,103.843628,0,4856,39626.2292939815,2008-06-27,05:30:11
36.053366,103.84363,0,4855,39626.2293518518,2008-06-27,05:30:16
36.053255,103.843611,0,4849,39626.2294097222,2008-06-27,05:30:21
36.053283,103.843626,0,4841,39626.2294675926,2008-06-27,05:30:26
36.053295,103.843628,0,4841,39626.229525463,2008-06-27,05:30:31
36.053301,103.843638,0,4841,39626.2295833333,2008-06-27,05:30:36
36.053301,103.843638,0,4841,39626.2296180556,2008-06-27,05:30:39
36.053308,103.843645,0,4842,39626.2296412037,2008-06-27,05:30:41
36.053382,103.843682,0,4861,39626.2296990741,2008-06-27,05:30:46
36.053398,103.843699,0,4867,39626.2297569444,2008-06-27,05:30:51
36.053429,103.843691,0,4864,39626.2298148148,2008-06-27,05:30:56
36.053462,103.843687,0,4860,39626.2298726852,2008-06-27,05:31:01
36.053444,103.843691,0,4859,39626.2299305556,2008-06-27,05:31:06
36.05343,103.84369,0,4857,39626.2299884259,2008-06-27,05:31:11
36.053433,103.843692,0,4857,39626.2300462963,2008-06-27,05:31:16
36.053433,103.843692,0,4857,39626.2300810185,2008-06-27,05:31:19
36.053436,103.843696,0,4857,39626.2301041667,2008-06-27,05:31:21
36.053418,103.84368,0,4857,39626.230162037,2008-06-27,05:31:26
36.053427,103.843649,0,4852,39626.2302199074,2008-06-27,05:31:31
36.053413,103.843633,0,4849,39626.2302777778,2008-06-27,05:31:36
36.053421,103.843636,0,4846,39626.2303356482,2008-06-27,05:31:41
36.053421,103.843636,0,4846,39626.2303703704,2008-06-27,05:31:44
36.053414,103.843631,0,4845,39626.2303935185,2008-06-27,05:31:46
36.053377,103.843635,0,4840,39626.2304513889,2008-06-27,05:31:51
36.053347,103.843651,0,4842,39626.2305092593,2008-06-27,05:31:56
36.053421,103.843701,0,4841,39626.2305671296,2008-06-27,05:32:01
36.053507,103.843719,0,4838,39626.230625,2008-06-27,05:32:06
36.053452,103.843702,0,4839,39626.2306828704,2008-06-27,05:32:11
36.053395,103.843711,0,4840,39626.2307407407,2008-06-27,05:32:16
36.053348,103.84372,0,4841,39626.2307986111,2008-06-27,05:32:21
36.053348,103.84372,0,4841,39626.2308333333,2008-06-27,05:32:24
36.053346,103.843725,0,4842,39626.2308564815,2008-06-27,05:32:26
36.053311,103.843692,0,4843,39626.2309143519,2008-06-27,05:32:31
36.05328,103.843673,0,4844,39626.2309722222,2008-06-27,05:32:36
36.053313,103.843656,0,4844,39626.2310300926,2008-06-27,05:32:41
36.053304,103.843653,0,4845,39626.231087963,2008-06-27,05:32:46
36.0533,103.843645,0,4845,39626.2311458333,2008-06-27,05:32:51
36.053297,103.843639,0,4845,39626.2312037037,2008-06-27,05:32:56
36.053299,103.843639,0,4845,39626.2312615741,2008-06-27,05:33:01
36.053299,103.843639,0,4845,39626.2312962963,2008-06-27,05:33:04
36.053302,103.843642,0,4845,39626.2313194444,2008-06-27,05:33:06
36.053336,103.843657,0,4845,39626.2313773148,2008-06-27,05:33:11
36.053393,103.843637,0,4847,39626.2314351852,2008-06-27,05:33:16
36.053432,103.84359,0,4847,39626.2314930556,2008-06-27,05:33:21
36.053443,103.843613,0,4848,39626.2315509259,2008-06-27,05:33:26
36.053443,103.843613,0,4848,39626.2315856481,2008-06-27,05:33:29
36.053436,103.843611,0,4850,39626.2316087963,2008-06-27,05:33:31
36.053431,103.843598,0,4853,39626.2316666667,2008-06-27,05:33:36
36.0534,103.843606,0,4855,39626.231724537,2008-06-27,05:33:41
36.053388,103.843634,0,4856,39626.2317824074,2008-06-27,05:33:46
36.053341,103.84363,0,4853,39626.2318402778,2008-06-27,05:33:51
36.05333,103.843624,0,4847,39626.2318981481,2008-06-27,05:33:56
36.05329,103.843647,0,4841,39626.2319560185,2008-06-27,05:34:01
36.053307,103.84369,0,4838,39626.2320138889,2008-06-27,05:34:06
36.053293,103.843693,0,4837,39626.2320717593,2008-06-27,05:34:11
36.053303,103.843672,0,4834,39626.2321296296,2008-06-27,05:34:16
36.053311,103.84366,0,4832,39626.2321875,2008-06-27,05:34:21
36.053321,103.843668,0,4832,39626.2322453704,2008-06-27,05:34:26
36.053313,103.843677,0,4830,39626.2323032407,2008-06-27,05:34:31
36.053316,103.843682,0,4830,39626.2323611111,2008-06-27,05:34:36
36.053317,103.843682,0,4830,39626.2324189815,2008-06-27,05:34:41
36.053317,103.843682,0,4830,39626.2324537037,2008-06-27,05:34:44
36.053319,103.843683,0,4830,39626.2324768519,2008-06-27,05:34:46
36.053313,103.843664,0,4831,39626.2325347222,2008-06-27,05:34:51
36.053349,103.843669,0,4829,39626.2325925926,2008-06-27,05:34:56
36.053326,103.843637,0,4827,39626.232650463,2008-06-27,05:35:01
36.053249,103.843579,0,4820,39626.2327083333,2008-06-27,05:35:06
36.053326,103.843538,0,4817,39626.2327662037,2008-06-27,05:35:11
36.053362,103.843512,0,4816,39626.2328240741,2008-06-27,05:35:16
36.05333,103.843494,0,4815,39626.2328819444,2008-06-27,05:35:21
36.053319,103.843498,0,4813,39626.2329398148,2008-06-27,05:35:26
36.053304,103.843509,0,4811,39626.2329976852,2008-06-27,05:35:31
36.053345,103.843518,0,4814,39626.2330555556,2008-06-27,05:35:36
36.053349,103.843543,0,4814,39626.2331134259,2008-06-27,05:35:41
36.053336,103.843567,0,4815,39626.2331712963,2008-06-27,05:35:46
36.053303,103.843573,0,4817,39626.2332291667,2008-06-27,05:35:51
36.053277,103.843562,0,4818,39626.233287037,2008-06-27,05:35:56
36.053276,103.843553,0,4820,39626.2333449074,2008-06-27,05:36:01
36.053274,103.843542,0,4819,39626.2334027778,2008-06-27,05:36:06
36.053287,103.843538,0,4818,39626.2334606481,2008-06-27,05:36:11
36.053287,103.843537,0,4818,39626.2335185185,2008-06-27,05:36:16
36.05329,103.843541,0,4818,39626.2335763889,2008-06-27,05:36:21
36.05329,103.843541,0,4818,39626.2336111111,2008-06-27,05:36:24
36.053293,103.843542,0,4818,39626.2336342593,2008-06-27,05:36:26
36.0533,103.843551,0,4818,39626.2336921296,2008-06-27,05:36:31
36.053364,103.843571,0,4819,39626.23375,2008-06-27,05:36:36
36.053348,103.843559,0,4818,39626.2338078704,2008-06-27,05:36:41
36.053355,103.843575,0,4817,39626.2338657407,2008-06-27,05:36:46
36.053405,103.84357,0,4816,39626.2339236111,2008-06-27,05:36:51
36.053398,103.843564,0,4816,39626.2339814815,2008-06-27,05:36:56
36.053398,103.843563,0,4816,39626.2340393519,2008-06-27,05:37:01
36.053398,103.843563,0,4816,39626.2340740741,2008-06-27,05:37:04
36.053396,103.84356,0,4816,39626.2340972222,2008-06-27,05:37:06
36.053406,103.843566,0,4816,39626.2341550926,2008-06-27,05:37:11
36.053394,103.843564,0,4816,39626.234212963,2008-06-27,05:37:16
36.053382,103.843566,0,4816,39626.2342708333,2008-06-27,05:37:21
36.053407,103.84357,0,4820,39626.2343287037,2008-06-27,05:37:26
36.053383,103.843561,0,4826,39626.2343865741,2008-06-27,05:37:31
36.053348,103.843537,0,4836,39626.2344444444,2008-06-27,05:37:36
36.053363,103.843518,0,4845,39626.2345023148,2008-06-27,05:37:41
36.053396,103.843532,0,4849,39626.234537037,2008-06-27,05:37:44
36.053421,103.843543,0,4850,39626.2345949074,2008-06-27,05:37:49
