# Supplementary material for: Research on differential privacy protection method based on user tendency
Source: PLoS One. 2023 Oct 26;18(10):e0288823. doi: 10.1371/journal.pone.0288823 (PMC10602288; doi:10.1371/journal.pone.0288823)
Supplement: S3 Data — (ZIP) [file pone.0288823.s003.zip › Data 5-3/052/Trajectory/20080628232655.plt]

Geolife trajectory
WGS 84
Altitude is in Feet
Reserved 3
0,2,255,My Track,0,0,2,8421376
0
36.049261,103.84228,0,492,39627.977025463,2008-06-28,23:26:55
36.04926,103.842196,0,492,39627.9770833333,2008-06-28,23:27:00
36.049253,103.842131,0,492,39627.9771412037,2008-06-28,23:27:05
36.049218,103.842182,0,491,39627.9771990741,2008-06-28,23:27:10
36.049129,103.842246,0,490,39627.9772569444,2008-06-28,23:27:15
36.049226,103.842171,0,491,39627.9773148148,2008-06-28,23:27:20
36.049236,103.842123,0,492,39627.9773726852,2008-06-28,23:27:25
36.049227,103.842128,0,492,39627.9774305556,2008-06-28,23:27:30
36.049263,103.842131,0,492,39627.9774884259,2008-06-28,23:27:35
36.049254,103.842151,0,492,39627.9775462963,2008-06-28,23:27:40
36.049209,103.842168,0,492,39627.9776041667,2008-06-28,23:27:45
36.049198,103.842199,0,494,39627.977662037,2008-06-28,23:27:50
36.04913,103.842247,0,495,39627.9777199074,2008-06-28,23:27:55
36.049069,103.842284,0,495,39627.9777777778,2008-06-28,23:28:00
36.048911,103.842243,0,493,39627.9778356481,2008-06-28,23:28:05
36.048868,103.842303,0,490,39627.9778935185,2008-06-28,23:28:10
36.048849,103.842328,0,488,39627.9779513889,2008-06-28,23:28:15
36.04892,103.842306,0,486,39627.9780092593,2008-06-28,23:28:20
36.048887,103.842346,0,484,39627.9780671296,2008-06-28,23:28:25
36.048884,103.842384,0,481,39627.978125,2008-06-28,23:28:30
36.04892,103.842468,0,479,39627.9781828704,2008-06-28,23:28:35
36.048839,103.842919,0,478,39627.9782407407,2008-06-28,23:28:40
36.048666,103.842586,0,474,39627.9782986111,2008-06-28,23:28:45
36.048707,103.842634,0,470,39627.9783564815,2008-06-28,23:28:50
36.048699,103.843026,0,473,39627.9784143518,2008-06-28,23:28:55
36.049221,103.844209,0,585,39627.9784722222,2008-06-28,23:29:00
36.049323,103.844263,0,592,39627.9785300926,2008-06-28,23:29:05
36.04941,103.844318,0,601,39627.978587963,2008-06-28,23:29:10
36.049431,103.844353,0,605,39627.9786458333,2008-06-28,23:29:15
36.04941,103.844437,0,606,39627.9787037037,2008-06-28,23:29:20
36.049429,103.84456,0,605,39627.9787615741,2008-06-28,23:29:25
36.049387,103.844629,0,603,39627.9788194444,2008-06-28,23:29:30
36.049346,103.844678,0,598,39627.9788773148,2008-06-28,23:29:35
36.049295,103.844795,0,590,39627.9789351852,2008-06-28,23:29:40
36.049172,103.844885,0,587,39627.9789930556,2008-06-28,23:29:45
36.049189,103.844937,0,587,39627.9790509259,2008-06-28,23:29:50
36.049236,103.844991,0,587,39627.9791087963,2008-06-28,23:29:55
36.049247,103.845037,0,587,39627.9791666667,2008-06-28,23:30:00
36.049262,103.845159,0,584,39627.979224537,2008-06-28,23:30:05
36.049379,103.845248,0,582,39627.9792824074,2008-06-28,23:30:10
36.049386,103.845297,0,580,39627.9793402778,2008-06-28,23:30:15
36.049401,103.845311,0,580,39627.9793981481,2008-06-28,23:30:20
36.049329,103.845341,0,574,39627.9794560185,2008-06-28,23:30:25
36.049366,103.845504,0,558,39627.9795138889,2008-06-28,23:30:30
36.049434,103.845605,0,538,39627.9795717593,2008-06-28,23:30:35
36.049433,103.845617,0,525,39627.9796296296,2008-06-28,23:30:40
36.049393,103.84564,0,513,39627.9796875,2008-06-28,23:30:45
36.049362,103.845647,0,502,39627.9797453704,2008-06-28,23:30:50
36.049324,103.845651,0,491,39627.9798032407,2008-06-28,23:30:55
36.049141,103.845693,0,477,39627.9798611111,2008-06-28,23:31:00
36.049103,103.845687,0,469,39627.9799189815,2008-06-28,23:31:05
36.049182,103.845753,0,452,39627.9799768519,2008-06-28,23:31:10
36.049101,103.845853,0,459,39627.9800347222,2008-06-28,23:31:15
36.049119,103.846581,0,482,39627.9800925926,2008-06-28,23:31:20
36.049183,103.846825,0,492,39627.980150463,2008-06-28,23:31:25
36.04925,103.846818,0,493,39627.9802083333,2008-06-28,23:31:30
36.049256,103.84679,0,481,39627.9802662037,2008-06-28,23:31:35
36.049256,103.84679,0,481,39627.9803009259,2008-06-28,23:31:38
36.049263,103.846788,0,472,39627.9803240741,2008-06-28,23:31:40
36.049287,103.846771,0,468,39627.9803819444,2008-06-28,23:31:45
36.049282,103.846762,0,457,39627.9804398148,2008-06-28,23:31:50
36.049231,103.846769,0,444,39627.9804976852,2008-06-28,23:31:55
36.049192,103.84679,0,447,39627.9805555556,2008-06-28,23:32:00
36.049177,103.846819,0,448,39627.9806134259,2008-06-28,23:32:05
36.049184,103.846879,0,457,39627.9806712963,2008-06-28,23:32:10
36.049154,103.846954,0,444,39627.9807291667,2008-06-28,23:32:15
36.049156,103.847056,0,444,39627.980787037,2008-06-28,23:32:20
36.049136,103.847161,0,440,39627.9808449074,2008-06-28,23:32:25
36.049155,103.847246,0,438,39627.9809027778,2008-06-28,23:32:30
36.049143,103.847325,0,432,39627.9809606481,2008-06-28,23:32:35
36.049039,103.847423,0,425,39627.9810185185,2008-06-28,23:32:40
36.049104,103.847622,0,427,39627.9810763889,2008-06-28,23:32:45
36.049118,103.847556,0,424,39627.9811342593,2008-06-28,23:32:50
36.049046,103.847627,0,417,39627.9811921296,2008-06-28,23:32:55
36.049101,103.847653,0,417,39627.98125,2008-06-28,23:33:00
36.04909,103.847689,0,410,39627.9813078704,2008-06-28,23:33:05
36.049097,103.847747,0,406,39627.9813657407,2008-06-28,23:33:10
36.049097,103.847793,0,404,39627.9814236111,2008-06-28,23:33:15
36.049064,103.847851,0,399,39627.9814814815,2008-06-28,23:33:20
36.049061,103.8479,0,403,39627.9815393519,2008-06-28,23:33:25
36.049034,103.847966,0,398,39627.9815972222,2008-06-28,23:33:30
36.049043,103.848077,0,389,39627.9816550926,2008-06-28,23:33:35
36.049082,103.848218,0,381,39627.981712963,2008-06-28,23:33:40
36.04902,103.848322,0,369,39627.9817708333,2008-06-28,23:33:45
36.049017,103.848388,0,365,39627.9818287037,2008-06-28,23:33:50
36.049115,103.84847,0,357,39627.9818865741,2008-06-28,23:33:55
36.04921,103.848744,0,368,39627.9819444444,2008-06-28,23:34:00
36.049108,103.848787,0,357,39627.9820023148,2008-06-28,23:34:05
36.049135,103.848728,0,353,39627.9820601852,2008-06-28,23:34:10
36.049245,103.848685,0,344,39627.9821180556,2008-06-28,23:34:15
36.049367,103.848743,0,339,39627.9821759259,2008-06-28,23:34:20
36.049436,103.848815,0,338,39627.9822337963,2008-06-28,23:34:25
36.04944,103.848874,0,337,39627.9822916667,2008-06-28,23:34:30
36.049872,103.848433,0,-288,39627.9840277778,2008-06-28,23:37:00
36.052265,103.849419,0,5100,39627.9840856481,2008-06-28,23:37:05
36.052113,103.849383,0,4925,39627.9841435185,2008-06-28,23:37:10
36.052087,103.849358,0,4888,39627.9842013889,2008-06-28,23:37:15
36.052086,103.849327,0,4875,39627.9842592593,2008-06-28,23:37:20
36.051984,103.84926,0,4878,39627.9843171296,2008-06-28,23:37:25
36.051984,103.84926,0,4878,39627.9843518519,2008-06-28,23:37:28
36.051988,103.849256,0,4878,39627.984375,2008-06-28,23:37:30
36.051945,103.849335,0,5042,39627.9844328704,2008-06-28,23:37:35
36.051948,103.849334,0,5042,39627.9844907407,2008-06-28,23:37:40
36.051948,103.849334,0,5042,39627.984525463,2008-06-28,23:37:43
36.051953,103.849338,0,5043,39627.9845486111,2008-06-28,23:37:45
36.051995,103.849348,0,5043,39627.9846064815,2008-06-28,23:37:50
36.051976,103.849309,0,5045,39627.9846643518,2008-06-28,23:37:55
36.051992,103.849255,0,5048,39627.9847222222,2008-06-28,23:38:00
36.051933,103.84926,0,5051,39627.9847800926,2008-06-28,23:38:05
36.051916,103.849234,0,5051,39627.984837963,2008-06-28,23:38:10
36.052001,103.849236,0,5052,39627.9848958333,2008-06-28,23:38:15
36.051893,103.849261,0,5050,39627.9849537037,2008-06-28,23:38:20
36.051811,103.849277,0,5050,39627.9850115741,2008-06-28,23:38:25
36.05183,103.849297,0,5050,39627.9850694444,2008-06-28,23:38:30
36.051737,103.849328,0,5049,39627.9851273148,2008-06-28,23:38:35
36.051736,103.849348,0,5050,39627.9851851852,2008-06-28,23:38:40
36.051725,103.849376,0,5053,39627.9852430556,2008-06-28,23:38:45
36.051644,103.849438,0,5067,39627.9853009259,2008-06-28,23:38:50
36.051569,103.849477,0,5076,39627.9853587963,2008-06-28,23:38:55
36.051583,103.849475,0,5078,39627.9854166667,2008-06-28,23:39:00
36.051619,103.849453,0,5081,39627.985474537,2008-06-28,23:39:05
36.051638,103.849433,0,5081,39627.9855324074,2008-06-28,23:39:10
36.051703,103.849413,0,5083,39627.9855902778,2008-06-28,23:39:15
36.051732,103.84945,0,5088,39627.9856481481,2008-06-28,23:39:20
36.051798,103.849442,0,5087,39627.9857060185,2008-06-28,23:39:25
36.051867,103.84945,0,5090,39627.9857638889,2008-06-28,23:39:30
36.051921,103.849522,0,5093,39627.9858217593,2008-06-28,23:39:35
36.051919,103.849543,0,5097,39627.9858796296,2008-06-28,23:39:40
36.051937,103.849529,0,5100,39627.9859375,2008-06-28,23:39:45
36.051924,103.849542,0,5102,39627.9859953704,2008-06-28,23:39:50
36.052017,103.849577,0,5103,39627.9860532407,2008-06-28,23:39:55
36.05183,103.849663,0,5164,39627.9892939815,2008-06-28,23:44:35
36.051756,103.84969,0,5166,39627.9893518519,2008-06-28,23:44:40
36.051692,103.849704,0,5167,39627.9894097222,2008-06-28,23:44:45
36.051686,103.849685,0,5167,39627.9894675926,2008-06-28,23:44:50
36.051695,103.849669,0,5168,39627.989525463,2008-06-28,23:44:55
36.051704,103.849665,0,5168,39627.9895833333,2008-06-28,23:45:00
36.051705,103.849703,0,5170,39627.9896412037,2008-06-28,23:45:05
36.051708,103.84967,0,5168,39627.9896990741,2008-06-28,23:45:10
36.051683,103.849675,0,5167,39627.9897569444,2008-06-28,23:45:15
36.051684,103.849663,0,5165,39627.9898148148,2008-06-28,23:45:20
36.051684,103.849663,0,5165,39627.989849537,2008-06-28,23:45:23
36.051687,103.84967,0,5165,39627.9898726852,2008-06-28,23:45:25
36.051742,103.849673,0,5163,39627.9899305556,2008-06-28,23:45:30
36.051771,103.849663,0,5161,39627.9899884259,2008-06-28,23:45:35
36.051787,103.849639,0,5160,39627.9900462963,2008-06-28,23:45:40
36.051857,103.849621,0,5159,39627.9901041667,2008-06-28,23:45:45
36.051906,103.849614,0,5160,39627.990162037,2008-06-28,23:45:50
36.051906,103.849614,0,5160,39627.9901967593,2008-06-28,23:45:53
36.051899,103.84961,0,5160,39627.9902199074,2008-06-28,23:45:55
36.051866,103.849652,0,5160,39627.9902777778,2008-06-28,23:46:00
36.051859,103.849703,0,5160,39627.9903356481,2008-06-28,23:46:05
36.051864,103.849734,0,5160,39627.9903935185,2008-06-28,23:46:10
36.051857,103.849738,0,5160,39627.9904513889,2008-06-28,23:46:15
36.051852,103.849733,0,5159,39627.9905092593,2008-06-28,23:46:20
36.051852,103.849733,0,5159,39627.9905439815,2008-06-28,23:46:23
36.051848,103.849729,0,5159,39627.9905671296,2008-06-28,23:46:25
36.05182,103.849757,0,5160,39627.990625,2008-06-28,23:46:30
36.051803,103.849778,0,5160,39627.9906828704,2008-06-28,23:46:35
36.051798,103.849789,0,5160,39627.9907407407,2008-06-28,23:46:40
36.051807,103.849783,0,5162,39627.9907986111,2008-06-28,23:46:45
36.051822,103.849773,0,5164,39627.9908564815,2008-06-28,23:46:50
36.051847,103.849749,0,5166,39627.9909143519,2008-06-28,23:46:55
36.051847,103.849749,0,5166,39627.9909490741,2008-06-28,23:46:58
36.05185,103.849746,0,5166,39627.9909722222,2008-06-28,23:47:00
36.051885,103.84972,0,5167,39627.9910300926,2008-06-28,23:47:05
36.051903,103.849714,0,5168,39627.991087963,2008-06-28,23:47:10
36.051893,103.849728,0,5168,39627.9911458333,2008-06-28,23:47:15
36.051892,103.849706,0,5166,39627.9912037037,2008-06-28,23:47:20
36.051928,103.849683,0,5165,39627.9912615741,2008-06-28,23:47:25
36.051952,103.849684,0,5166,39627.9913194444,2008-06-28,23:47:30
36.051986,103.849674,0,5168,39627.9913773148,2008-06-28,23:47:35
36.052,103.849655,0,5170,39627.9914351852,2008-06-28,23:47:40
36.052028,103.849645,0,5172,39627.9914930556,2008-06-28,23:47:45
36.052024,103.849634,0,5172,39627.9915509259,2008-06-28,23:47:50
36.052029,103.849621,0,5171,39627.9916087963,2008-06-28,23:47:55
36.052041,103.8496,0,5172,39627.9916666667,2008-06-28,23:48:00
36.052065,103.849605,0,5172,39627.991724537,2008-06-28,23:48:05
36.052046,103.849627,0,5173,39627.9917824074,2008-06-28,23:48:10
36.052035,103.849643,0,5174,39627.9918402778,2008-06-28,23:48:15
36.052035,103.849643,0,5174,39627.991875,2008-06-28,23:48:18
36.052028,103.849641,0,5176,39627.9918981481,2008-06-28,23:48:20
36.052019,103.84964,0,5177,39627.9919560185,2008-06-28,23:48:25
36.052017,103.84964,0,5177,39627.9920138889,2008-06-28,23:48:30
36.052017,103.84964,0,5177,39627.9920486111,2008-06-28,23:48:33
36.052023,103.849645,0,5177,39627.9920717593,2008-06-28,23:48:35
36.052035,103.849623,0,5179,39627.9921296296,2008-06-28,23:48:40
36.052056,103.849595,0,5180,39627.9921875,2008-06-28,23:48:45
36.05204,103.849587,0,5180,39627.9922453704,2008-06-28,23:48:50
36.052044,103.849583,0,5180,39627.9923032407,2008-06-28,23:48:55
36.052039,103.849581,0,5180,39627.9923611111,2008-06-28,23:49:00
36.052039,103.849581,0,5180,39627.9923958333,2008-06-28,23:49:03
36.052034,103.849573,0,5180,39627.9924189815,2008-06-28,23:49:05
36.052272,103.849421,0,5195,39627.9977430556,2008-06-28,23:56:45
36.052329,103.849376,0,5192,39627.9978009259,2008-06-28,23:56:50
36.052397,103.849368,0,5194,39627.9978587963,2008-06-28,23:56:55
36.052366,103.849315,0,5194,39627.9979166667,2008-06-28,23:57:00
36.052356,103.84931,0,5195,39627.997974537,2008-06-28,23:57:05
36.052356,103.84931,0,5195,39627.9980092593,2008-06-28,23:57:08
36.052355,103.849313,0,5195,39627.9980324074,2008-06-28,23:57:10
36.052307,103.849317,0,5196,39627.9980902778,2008-06-28,23:57:15
36.052302,103.849306,0,5193,39627.9981481481,2008-06-28,23:57:20
36.052313,103.849296,0,5190,39627.9982060185,2008-06-28,23:57:25
36.052306,103.849295,0,5190,39627.9982638889,2008-06-28,23:57:30
36.052309,103.849302,0,5190,39627.9983217593,2008-06-28,23:57:35
36.052309,103.849302,0,5190,39627.9983564815,2008-06-28,23:57:38
36.052308,103.849308,0,5190,39627.9983796296,2008-06-28,23:57:40
36.052299,103.849313,0,5189,39627.9984375,2008-06-28,23:57:45
36.052291,103.849321,0,5189,39627.9984953704,2008-06-28,23:57:50
36.052292,103.849321,0,5189,39627.9985532407,2008-06-28,23:57:55
36.052292,103.849321,0,5189,39627.998587963,2008-06-28,23:57:58
36.052296,103.849317,0,5189,39627.9986111111,2008-06-28,23:58:00
36.052294,103.849306,0,5188,39627.9986689815,2008-06-28,23:58:05
36.052245,103.849241,0,5186,39627.9987268519,2008-06-28,23:58:10
36.052183,103.849098,0,5181,39627.9987847222,2008-06-28,23:58:15
36.05224,103.848812,0,5178,39627.9988425926,2008-06-28,23:58:20
36.052279,103.848416,0,5179,39627.998900463,2008-06-28,23:58:25
36.052224,103.847971,0,5179,39627.9989583333,2008-06-28,23:58:30
36.051914,103.846971,0,5179,39627.9990162037,2008-06-28,23:58:35
36.052036,103.846437,0,5176,39627.9990740741,2008-06-28,23:58:40
36.052199,103.8461,0,5170,39627.9991319444,2008-06-28,23:58:45
36.052209,103.846099,0,5161,39627.9991898148,2008-06-28,23:58:50
36.052365,103.846238,0,5156,39627.9992476852,2008-06-28,23:58:55
36.052611,103.846252,0,5144,39627.9993055556,2008-06-28,23:59:00
36.05305,103.846308,0,5128,39627.9993634259,2008-06-28,23:59:05
36.053524,103.846454,0,5127,39627.9994212963,2008-06-28,23:59:10
36.054023,103.846536,0,5122,39627.9994791667,2008-06-28,23:59:15
36.054505,103.846585,0,5112,39627.999537037,2008-06-28,23:59:20
36.054841,103.846661,0,5099,39627.9995949074,2008-06-28,23:59:25
36.055231,103.846782,0,5086,39627.9996527778,2008-06-28,23:59:30
36.055621,103.846931,0,5071,39627.9997106481,2008-06-28,23:59:35
36.055844,103.84701,0,5058,39627.9997685185,2008-06-28,23:59:40
36.055969,103.847302,0,5016,39627.9998263889,2008-06-28,23:59:45
36.055949,103.847628,0,5000,39627.9998842593,2008-06-28,23:59:50
36.055909,103.847936,0,4990,39627.9999421296,2008-06-28,23:59:55
36.055855,103.848346,0,4982,39628,2008-06-29,00:00:00
36.055689,103.849003,0,4972,39628.0000578704,2008-06-29,00:00:05
36.055377,103.850037,0,4955,39628.0001157407,2008-06-29,00:00:10
36.055254,103.850737,0,4945,39628.0001736111,2008-06-29,00:00:15
36.055096,103.851471,0,4933,39628.0002314815,2008-06-29,00:00:20
36.054972,103.85214,0,4922,39628.0002893518,2008-06-29,00:00:25
36.054836,103.852763,0,4913,39628.0003472222,2008-06-29,00:00:30
36.054723,103.853353,0,4906,39628.0004050926,2008-06-29,00:00:35
36.054608,103.853927,0,4899,39628.000462963,2008-06-29,00:00:40
36.054524,103.854426,0,4891,39628.0005208333,2008-06-29,00:00:45
36.054406,103.854779,0,4882,39628.0005787037,2008-06-29,00:00:50
36.054365,103.854908,0,4876,39628.0006365741,2008-06-29,00:00:55
36.054367,103.854936,0,4874,39628.0006944444,2008-06-29,00:01:00
36.054368,103.854943,0,4872,39628.0007523148,2008-06-29,00:01:05
36.054368,103.854943,0,4872,39628.000787037,2008-06-29,00:01:08
36.054367,103.854947,0,4872,39628.0008101852,2008-06-29,00:01:10
36.054318,103.85511,0,4873,39628.0008680556,2008-06-29,00:01:15
36.054269,103.855286,0,4875,39628.0009259259,2008-06-29,00:01:20
36.054248,103.855469,0,4876,39628.0009837963,2008-06-29,00:01:25
36.054456,103.855696,0,4877,39628.0010416667,2008-06-29,00:01:30
36.054705,103.855844,0,4862,39628.001099537,2008-06-29,00:01:35
36.054724,103.855857,0,4860,39628.0011574074,2008-06-29,00:01:40
36.05473,103.855855,0,4860,39628.0012152778,2008-06-29,00:01:45
36.05473,103.855855,0,4860,39628.00125,2008-06-29,00:01:48
36.054722,103.855849,0,4859,39628.0012731481,2008-06-29,00:01:50
36.054795,103.855916,0,4855,39628.0013310185,2008-06-29,00:01:55
36.055001,103.856002,0,4853,39628.0013888889,2008-06-29,00:02:00
36.055389,103.856065,0,4854,39628.0014467593,2008-06-29,00:02:05
36.055874,103.856172,0,4858,39628.0015046296,2008-06-29,00:02:10
36.056407,103.856509,0,4854,39628.0015625,2008-06-29,00:02:15
36.056755,103.85668,0,4856,39628.0016203704,2008-06-29,00:02:20
36.057015,103.856718,0,4860,39628.0016782407,2008-06-29,00:02:25
36.0571,103.856716,0,4866,39628.0017361111,2008-06-29,00:02:30
36.057256,103.856767,0,4872,39628.0017939815,2008-06-29,00:02:35
36.057424,103.856858,0,4872,39628.0018518518,2008-06-29,00:02:40
36.057694,103.856978,0,4870,39628.0019097222,2008-06-29,00:02:45
36.057975,103.857054,0,4868,39628.0019675926,2008-06-29,00:02:50
36.058293,103.857119,0,4869,39628.002025463,2008-06-29,00:02:55
36.058737,103.857279,0,4876,39628.0020833333,2008-06-29,00:03:00
36.059215,103.857445,0,4878,39628.0021412037,2008-06-29,00:03:05
36.059708,103.857705,0,4869,39628.0021990741,2008-06-29,00:03:10
36.060262,103.857894,0,4869,39628.0022569444,2008-06-29,00:03:15
36.060814,103.858076,0,4869,39628.0023148148,2008-06-29,00:03:20
36.061311,103.858255,0,4869,39628.0023726852,2008-06-29,00:03:25
36.061756,103.858409,0,4872,39628.0024305556,2008-06-29,00:03:30
36.062151,103.858548,0,4873,39628.0024884259,2008-06-29,00:03:35
36.062376,103.858607,0,4874,39628.0025462963,2008-06-29,00:03:40
36.062436,103.858651,0,4877,39628.0026041667,2008-06-29,00:03:45
36.06245,103.858664,0,4872,39628.002662037,2008-06-29,00:03:50
36.062451,103.858664,0,4872,39628.0027199074,2008-06-29,00:03:55
36.06245,103.858665,0,4872,39628.0027777778,2008-06-29,00:04:00
36.062451,103.858666,0,4872,39628.0028356481,2008-06-29,00:04:05
36.062449,103.858666,0,4872,39628.0028935185,2008-06-29,00:04:10
36.062445,103.858665,0,4872,39628.0029513889,2008-06-29,00:04:15
36.062441,103.858665,0,4871,39628.0030092593,2008-06-29,00:04:20
36.062437,103.858665,0,4871,39628.0030671296,2008-06-29,00:04:25
36.062434,103.858664,0,4872,39628.003125,2008-06-29,00:04:30
36.062434,103.858664,0,4872,39628.0031597222,2008-06-29,00:04:33
36.062433,103.858664,0,4872,39628.0031828704,2008-06-29,00:04:35
36.062554,103.858733,0,4870,39628.0032407407,2008-06-29,00:04:40
36.062881,103.858827,0,4870,39628.0032986111,2008-06-29,00:04:45
36.063334,103.858991,0,4866,39628.0033564815,2008-06-29,00:04:50
36.063834,103.859173,0,4864,39628.0034143519,2008-06-29,00:04:55
36.064425,103.859371,0,4862,39628.0034722222,2008-06-29,00:05:00
36.065091,103.859589,0,4867,39628.0035300926,2008-06-29,00:05:05
36.065784,103.859832,0,4865,39628.003587963,2008-06-29,00:05:10
36.066551,103.860083,0,4855,39628.0036458333,2008-06-29,00:05:15
36.067281,103.860343,0,4858,39628.0037037037,2008-06-29,00:05:20
36.06794,103.860579,0,4858,39628.0037615741,2008-06-29,00:05:25
36.068445,103.860765,0,4858,39628.0038194444,2008-06-29,00:05:30
36.068755,103.860899,0,4861,39628.0038773148,2008-06-29,00:05:35
36.068886,103.860956,0,4864,39628.0039351852,2008-06-29,00:05:40
36.068915,103.860955,0,4865,39628.0039930556,2008-06-29,00:05:45
36.068915,103.860955,0,4865,39628.0040277778,2008-06-29,00:05:48
36.068915,103.860953,0,4866,39628.0040509259,2008-06-29,00:05:50
36.06897,103.860976,0,4866,39628.0041087963,2008-06-29,00:05:55
36.069274,103.861102,0,4864,39628.0041666667,2008-06-29,00:06:00
36.0697,103.861224,0,4871,39628.004224537,2008-06-29,00:06:05
36.070179,103.861376,0,4880,39628.0042824074,2008-06-29,00:06:10
36.070745,103.861588,0,4896,39628.0043402778,2008-06-29,00:06:15
36.071378,103.86177,0,4903,39628.0043981481,2008-06-29,00:06:20
36.072038,103.862009,0,4907,39628.0044560185,2008-06-29,00:06:25
36.072612,103.862247,0,4904,39628.0045138889,2008-06-29,00:06:30
36.073021,103.862397,0,4895,39628.0045717593,2008-06-29,00:06:35
36.073197,103.862453,0,4887,39628.0046296296,2008-06-29,00:06:40
36.073207,103.862469,0,4883,39628.0046875,2008-06-29,00:06:45
36.073274,103.862489,0,4882,39628.0047453704,2008-06-29,00:06:50
36.07358,103.862574,0,4878,39628.0048032407,2008-06-29,00:06:55
36.073974,103.862646,0,4885,39628.0048611111,2008-06-29,00:07:00
36.074477,103.862821,0,4877,39628.0049189815,2008-06-29,00:07:05
36.074992,103.86311,0,4872,39628.0049768519,2008-06-29,00:07:10
36.075336,103.863611,0,4878,39628.0050347222,2008-06-29,00:07:15
36.075536,103.864069,0,4883,39628.0050925926,2008-06-29,00:07:20
36.075701,103.864365,0,4887,39628.005150463,2008-06-29,00:07:25
36.075759,103.864383,0,4890,39628.0052083333,2008-06-29,00:07:30
36.075817,103.864451,0,4888,39628.0052662037,2008-06-29,00:07:35
36.075775,103.864553,0,4902,39628.0053240741,2008-06-29,00:07:40
36.075903,103.864744,0,4920,39628.0053819444,2008-06-29,00:07:45
36.076387,103.865211,0,4930,39628.0054398148,2008-06-29,00:07:50
36.076951,103.8658,0,4907,39628.0054976852,2008-06-29,00:07:55
36.077545,103.866232,0,4901,39628.0055555556,2008-06-29,00:08:00
36.078218,103.866495,0,4905,39628.0056134259,2008-06-29,00:08:05
36.078991,103.866527,0,4917,39628.0056712963,2008-06-29,00:08:10
36.079779,103.866289,0,4925,39628.0057291667,2008-06-29,00:08:15
36.080549,103.865831,0,4934,39628.005787037,2008-06-29,00:08:20
36.081297,103.865315,0,4946,39628.0058449074,2008-06-29,00:08:25
36.082046,103.864774,0,4957,39628.0059027778,2008-06-29,00:08:30
36.082819,103.86424,0,4967,39628.0059606481,2008-06-29,00:08:35
36.08362,103.863708,0,4976,39628.0060185185,2008-06-29,00:08:40
36.084435,103.863172,0,4986,39628.0060763889,2008-06-29,00:08:45
36.085277,103.862585,0,4998,39628.0061342593,2008-06-29,00:08:50
36.086115,103.861981,0,5009,39628.0061921296,2008-06-29,00:08:55
36.086982,103.861423,0,5019,39628.00625,2008-06-29,00:09:00
36.087924,103.860931,0,5026,39628.0063078704,2008-06-29,00:09:05
36.088898,103.860632,0,5027,39628.0063657407,2008-06-29,00:09:10
36.089903,103.860485,0,5026,39628.0064236111,2008-06-29,00:09:15
36.090922,103.860512,0,5033,39628.0064814815,2008-06-29,00:09:20
36.09195,103.860575,0,5040,39628.0065393519,2008-06-29,00:09:25
36.092939,103.860214,0,5050,39628.0065972222,2008-06-29,00:09:30
36.093857,103.859704,0,5060,39628.0066550926,2008-06-29,00:09:35
36.094803,103.859441,0,5068,39628.006712963,2008-06-29,00:09:40
36.095759,103.859407,0,5080,39628.0067708333,2008-06-29,00:09:45
36.09668,103.859267,0,5095,39628.0068287037,2008-06-29,00:09:50
36.097507,103.858819,0,5111,39628.0068865741,2008-06-29,00:09:55
36.09823,103.858059,0,5130,39628.0069444444,2008-06-29,00:10:00
36.098906,103.857189,0,5144,39628.0070023148,2008-06-29,00:10:05
36.0997,103.856441,0,5163,39628.0070601852,2008-06-29,00:10:10
36.100612,103.855933,0,5180,39628.0071180556,2008-06-29,00:10:15
36.101573,103.855591,0,5199,39628.0071759259,2008-06-29,00:10:20
36.102474,103.85513,0,5212,39628.0072337963,2008-06-29,00:10:25
36.103263,103.854362,0,5225,39628.0072916667,2008-06-29,00:10:30
36.103897,103.853353,0,5231,39628.007349537,2008-06-29,00:10:35
36.104293,103.85209,0,5230,39628.0074074074,2008-06-29,00:10:40
36.1045,103.850705,0,5218,39628.0074652778,2008-06-29,00:10:45
36.104859,103.849408,0,5209,39628.0075231481,2008-06-29,00:10:50
36.105517,103.848308,0,5203,39628.0075810185,2008-06-29,00:10:55
36.106396,103.847471,0,5205,39628.0076388889,2008-06-29,00:11:00
36.107252,103.846612,0,5205,39628.0076967593,2008-06-29,00:11:05
36.107904,103.845576,0,5201,39628.0077546296,2008-06-29,00:11:10
36.10831,103.844411,0,5201,39628.0078125,2008-06-29,00:11:15
36.108436,103.843214,0,5205,39628.0078703704,2008-06-29,00:11:20
36.108306,103.842051,0,5211,39628.0079282407,2008-06-29,00:11:25
36.108028,103.840941,0,5213,39628.0079861111,2008-06-29,00:11:30
36.107692,103.839838,0,5219,39628.0080439815,2008-06-29,00:11:35
36.107557,103.838658,0,5228,39628.0081018518,2008-06-29,00:11:40
36.107737,103.837487,0,5234,39628.0081597222,2008-06-29,00:11:45
36.108325,103.83639,0,5231,39628.0082175926,2008-06-29,00:11:50
36.109192,103.835508,0,5223,39628.008275463,2008-06-29,00:11:55
36.110241,103.834701,0,5212,39628.0083333333,2008-06-29,00:12:00
36.111301,103.8339,0,5203,39628.0083912037,2008-06-29,00:12:05
36.112382,103.83308,0,5198,39628.0084490741,2008-06-29,00:12:10
36.113475,103.832248,0,5200,39628.0085069444,2008-06-29,00:12:15
36.114541,103.831407,0,5209,39628.0085648148,2008-06-29,00:12:20
36.115462,103.830463,0,5221,39628.0086226852,2008-06-29,00:12:25
36.116169,103.829374,0,5227,39628.0086805556,2008-06-29,00:12:30
36.116684,103.82817,0,5235,39628.0087384259,2008-06-29,00:12:35
36.117042,103.826897,0,5236,39628.0087962963,2008-06-29,00:12:40
36.117218,103.825477,0,5225,39628.0088541667,2008-06-29,00:12:45
36.117335,103.824075,0,5217,39628.008912037,2008-06-29,00:12:50
36.117597,103.822696,0,5210,39628.0089699074,2008-06-29,00:12:55
36.118054,103.821378,0,5209,39628.0090277778,2008-06-29,00:13:00
36.11865,103.820204,0,5214,39628.0090856481,2008-06-29,00:13:05
36.119348,103.819198,0,5221,39628.0091435185,2008-06-29,00:13:10
36.120104,103.818295,0,5231,39628.0092013889,2008-06-29,00:13:15
36.120921,103.817473,0,5233,39628.0092592593,2008-06-29,00:13:20
36.121823,103.816748,0,5236,39628.0093171296,2008-06-29,00:13:25
36.122802,103.816092,0,5243,39628.009375,2008-06-29,00:13:30
36.12385,103.815561,0,5252,39628.0094328704,2008-06-29,00:13:35
36.12493,103.815154,0,5261,39628.0094907407,2008-06-29,00:13:40
36.126055,103.814861,0,5270,39628.0095486111,2008-06-29,00:13:45
36.127192,103.814636,0,5278,39628.0096064815,2008-06-29,00:13:50
36.128336,103.814409,0,5287,39628.0096643518,2008-06-29,00:13:55
36.129485,103.814178,0,5296,39628.0097222222,2008-06-29,00:14:00
36.130612,103.813906,0,5296,39628.0097800926,2008-06-29,00:14:05
36.131675,103.813493,0,5294,39628.009837963,2008-06-29,00:14:10
36.132767,103.812956,0,5291,39628.0098958333,2008-06-29,00:14:15
36.133866,103.812411,0,5288,39628.0099537037,2008-06-29,00:14:20
36.134966,103.811907,0,5283,39628.0100115741,2008-06-29,00:14:25
36.136118,103.811569,0,5274,39628.0100694444,2008-06-29,00:14:30
36.137287,103.811465,0,5269,39628.0101273148,2008-06-29,00:14:35
36.138441,103.811607,0,5272,39628.0101851852,2008-06-29,00:14:40
36.13958,103.811905,0,5275,39628.0102430556,2008-06-29,00:14:45
36.140747,103.812212,0,5279,39628.0103009259,2008-06-29,00:14:50
36.141943,103.81256,0,5285,39628.0103587963,2008-06-29,00:14:55
36.143183,103.812872,0,5288,39628.0104166667,2008-06-29,00:15:00
36.14442,103.813187,0,5292,39628.010474537,2008-06-29,00:15:05
36.145604,103.813518,0,5298,39628.0105324074,2008-06-29,00:15:10
36.146831,103.813787,0,5300,39628.0105902778,2008-06-29,00:15:15
36.148068,103.813835,0,5305,39628.0106481481,2008-06-29,00:15:20
36.149294,103.813649,0,5314,39628.0107060185,2008-06-29,00:15:25
36.150507,103.813493,0,5329,39628.0107638889,2008-06-29,00:15:30
36.151722,103.813489,0,5346,39628.0108217593,2008-06-29,00:15:35
36.152917,103.813701,0,5360,39628.0108796296,2008-06-29,00:15:40
36.154132,103.814061,0,5365,39628.0109375,2008-06-29,00:15:45
36.155356,103.814467,0,5366,39628.0109953704,2008-06-29,00:15:50
36.156604,103.814917,0,5361,39628.0110532407,2008-06-29,00:15:55
36.157848,103.815342,0,5359,39628.0111111111,2008-06-29,00:16:00
36.159067,103.815743,0,5365,39628.0111689815,2008-06-29,00:16:05
36.160249,103.816123,0,5368,39628.0112268519,2008-06-29,00:16:10
36.161401,103.816535,0,5370,39628.0112847222,2008-06-29,00:16:15
36.16251,103.817062,0,5371,39628.0113425926,2008-06-29,00:16:20
36.163542,103.817711,0,5377,39628.011400463,2008-06-29,00:16:25
36.164544,103.818428,0,5381,39628.0114583333,2008-06-29,00:16:30
36.165557,103.819098,0,5386,39628.0115162037,2008-06-29,00:16:35
36.166612,103.819623,0,5389,39628.0115740741,2008-06-29,00:16:40
36.167708,103.819991,0,5400,39628.0116319444,2008-06-29,00:16:45
36.168822,103.82015,0,5409,39628.0116898148,2008-06-29,00:16:50
36.169964,103.820139,0,5416,39628.0117476852,2008-06-29,00:16:55
36.171087,103.81994,0,5421,39628.0118055556,2008-06-29,00:17:00
36.172178,103.819559,0,5421,39628.0118634259,2008-06-29,00:17:05
36.173262,103.819079,0,5415,39628.0119212963,2008-06-29,00:17:10
36.174393,103.818733,0,5419,39628.0119791667,2008-06-29,00:17:15
36.175567,103.818573,0,5418,39628.012037037,2008-06-29,00:17:20
36.176733,103.818614,0,5421,39628.0120949074,2008-06-29,00:17:25
36.177894,103.818833,0,5431,39628.0121527778,2008-06-29,00:17:30
36.179042,103.819031,0,5440,39628.0122106481,2008-06-29,00:17:35
36.180184,103.819032,0,5444,39628.0122685185,2008-06-29,00:17:40
36.181326,103.819018,0,5456,39628.0123263889,2008-06-29,00:17:45
36.182511,103.818969,0,5452,39628.0123842593,2008-06-29,00:17:50
36.18369,103.818929,0,5455,39628.0124421296,2008-06-29,00:17:55
36.184866,103.818893,0,5461,39628.0125,2008-06-29,00:18:00
36.186027,103.818797,0,5471,39628.0125578704,2008-06-29,00:18:05
36.187144,103.818471,0,5482,39628.0126157407,2008-06-29,00:18:10
36.188275,103.817912,0,5482,39628.0126736111,2008-06-29,00:18:15
36.189414,103.817332,0,5487,39628.0127314815,2008-06-29,00:18:20
36.190564,103.816777,0,5496,39628.0127893519,2008-06-29,00:18:25
36.191737,103.816245,0,5498,39628.0128472222,2008-06-29,00:18:30
36.192949,103.815835,0,5499,39628.0129050926,2008-06-29,00:18:35
36.194176,103.815572,0,5506,39628.012962963,2008-06-29,00:18:40
36.195399,103.81539,0,5515,39628.0130208333,2008-06-29,00:18:45
36.196609,103.815225,0,5525,39628.0130787037,2008-06-29,00:18:50
36.197811,103.815055,0,5533,39628.0131365741,2008-06-29,00:18:55
36.199009,103.814891,0,5540,39628.0131944444,2008-06-29,00:19:00
36.200224,103.81476,0,5556,39628.0132523148,2008-06-29,00:19:05
36.201449,103.814606,0,5561,39628.0133101852,2008-06-29,00:19:10
36.202666,103.81444,0,5567,39628.0133680556,2008-06-29,00:19:15
36.203885,103.814295,0,5570,39628.0134259259,2008-06-29,00:19:20
36.205124,103.814133,0,5572,39628.0134837963,2008-06-29,00:19:25
36.206346,103.813881,0,5574,39628.0135416667,2008-06-29,00:19:30
36.20749,103.813335,0,5571,39628.013599537,2008-06-29,00:19:35
36.208528,103.812524,0,5584,39628.0136574074,2008-06-29,00:19:40
36.209534,103.811615,0,5593,39628.0137152778,2008-06-29,00:19:45
36.210593,103.810838,0,5595,39628.0137731481,2008-06-29,00:19:50
36.211679,103.810186,0,5605,39628.0138310185,2008-06-29,00:19:55
36.212799,103.809512,0,5613,39628.0138888889,2008-06-29,00:20:00
36.213919,103.808853,0,5618,39628.0139467593,2008-06-29,00:20:05
36.215019,103.808216,0,5620,39628.0140046296,2008-06-29,00:20:10
36.216117,103.807613,0,5623,39628.0140625,2008-06-29,00:20:15
36.217268,103.807184,0,5624,39628.0141203704,2008-06-29,00:20:20
36.218451,103.806996,0,5630,39628.0141782407,2008-06-29,00:20:25
36.219599,103.806753,0,5638,39628.0142361111,2008-06-29,00:20:30
36.22067,103.80619,0,5637,39628.0142939815,2008-06-29,00:20:35
36.22166,103.805288,0,5632,39628.0143518519,2008-06-29,00:20:40
36.222663,103.804371,0,5634,39628.0144097222,2008-06-29,00:20:45
36.223676,103.803448,0,5642,39628.0144675926,2008-06-29,00:20:50
36.22467,103.802528,0,5656,39628.014525463,2008-06-29,00:20:55
36.225664,103.801596,0,5674,39628.0145833333,2008-06-29,00:21:00
36.226622,103.800652,0,5688,39628.0146412037,2008-06-29,00:21:05
36.227566,103.799658,0,5701,39628.0146990741,2008-06-29,00:21:10
36.228498,103.798604,0,5709,39628.0147569444,2008-06-29,00:21:15
36.229409,103.797508,0,5717,39628.0148148148,2008-06-29,00:21:20
36.230342,103.79642,0,5727,39628.0148726852,2008-06-29,00:21:25
36.231321,103.795423,0,5731,39628.0149305556,2008-06-29,00:21:30
36.232335,103.794499,0,5737,39628.0149884259,2008-06-29,00:21:35
36.23331,103.7936,0,5744,39628.0150462963,2008-06-29,00:21:40
36.234261,103.792688,0,5754,39628.0151041667,2008-06-29,00:21:45
36.235116,103.79169,0,5761,39628.015162037,2008-06-29,00:21:50
36.235793,103.790511,0,5761,39628.0152199074,2008-06-29,00:21:55
36.236333,103.789173,0,5767,39628.0152777778,2008-06-29,00:22:00
36.23671,103.787731,0,5772,39628.0153356481,2008-06-29,00:22:05
36.237032,103.786302,0,5775,39628.0153935185,2008-06-29,00:22:10
36.23736,103.78485,0,5784,39628.0154513889,2008-06-29,00:22:15
36.237697,103.783406,0,5784,39628.0155092593,2008-06-29,00:22:20
36.238135,103.781963,0,5787,39628.0155671296,2008-06-29,00:22:25
36.238711,103.780609,0,5791,39628.015625,2008-06-29,00:22:30
36.239349,103.779249,0,5791,39628.0156828704,2008-06-29,00:22:35
36.239995,103.777859,0,5787,39628.0157407407,2008-06-29,00:22:40
36.240654,103.776474,0,5784,39628.0157986111,2008-06-29,00:22:45
36.241325,103.775097,0,5784,39628.0158564815,2008-06-29,00:22:50
36.241998,103.773717,0,5787,39628.0159143518,2008-06-29,00:22:55
36.242674,103.772302,0,5793,39628.0159722222,2008-06-29,00:23:00
36.243327,103.770908,0,5797,39628.0160300926,2008-06-29,00:23:05
36.244079,103.769616,0,5814,39628.016087963,2008-06-29,00:23:10
36.244995,103.768507,0,5827,39628.0161458333,2008-06-29,00:23:15
36.245981,103.767509,0,5839,39628.0162037037,2008-06-29,00:23:20
36.246956,103.766495,0,5848,39628.0162615741,2008-06-29,00:23:25
36.247931,103.765475,0,5855,39628.0163194444,2008-06-29,00:23:30
36.248924,103.764458,0,5857,39628.0163773148,2008-06-29,00:23:35
36.249929,103.763403,0,5863,39628.0164351852,2008-06-29,00:23:40
36.250927,103.762356,0,5870,39628.0164930556,2008-06-29,00:23:45
36.2519,103.761291,0,5881,39628.0165509259,2008-06-29,00:23:50
36.252895,103.760244,0,5890,39628.0166087963,2008-06-29,00:23:55
36.253887,103.759221,0,5901,39628.0166666667,2008-06-29,00:24:00
36.254885,103.758212,0,5908,39628.016724537,2008-06-29,00:24:05
36.255855,103.757186,0,5912,39628.0167824074,2008-06-29,00:24:10
36.256817,103.756206,0,5913,39628.0168402778,2008-06-29,00:24:15
36.257784,103.755194,0,5914,39628.0168981481,2008-06-29,00:24:20
36.258739,103.754176,0,5915,39628.0169560185,2008-06-29,00:24:25
36.259656,103.753158,0,5912,39628.0170138889,2008-06-29,00:24:30
36.2605,103.752014,0,5913,39628.0170717593,2008-06-29,00:24:35
36.261288,103.75078,0,5917,39628.0171296296,2008-06-29,00:24:40
36.262055,103.749546,0,5924,39628.0171875,2008-06-29,00:24:45
36.262814,103.748344,0,5932,39628.0172453704,2008-06-29,00:24:50
36.263582,103.747134,0,5939,39628.0173032407,2008-06-29,00:24:55
36.264371,103.745894,0,5945,39628.0173611111,2008-06-29,00:25:00
36.265156,103.744628,0,5955,39628.0174189815,2008-06-29,00:25:05
36.26596,103.743366,0,5968,39628.0174768518,2008-06-29,00:25:10
36.266755,103.742103,0,5981,39628.0175347222,2008-06-29,00:25:15
36.26756,103.740897,0,5994,39628.0175925926,2008-06-29,00:25:20
36.268451,103.739841,0,5996,39628.017650463,2008-06-29,00:25:25
36.269409,103.738938,0,5998,39628.0177083333,2008-06-29,00:25:30
36.270387,103.738003,0,5999,39628.0177662037,2008-06-29,00:25:35
36.271366,103.73706,0,6003,39628.0178240741,2008-06-29,00:25:40
36.272311,103.736082,0,6003,39628.0178819444,2008-06-29,00:25:45
36.273076,103.734907,0,6002,39628.0179398148,2008-06-29,00:25:50
36.273584,103.733535,0,6009,39628.0179976852,2008-06-29,00:25:55
36.274164,103.732197,0,6009,39628.0180555556,2008-06-29,00:26:00
36.274941,103.731022,0,6018,39628.0181134259,2008-06-29,00:26:05
36.275876,103.730037,0,6026,39628.0181712963,2008-06-29,00:26:10
36.276868,103.729074,0,6031,39628.0182291667,2008-06-29,00:26:15
36.27786,103.72809,0,6037,39628.018287037,2008-06-29,00:26:20
36.278862,103.727106,0,6045,39628.0183449074,2008-06-29,00:26:25
36.279779,103.726065,0,6055,39628.0184027778,2008-06-29,00:26:30
36.280559,103.724893,0,6057,39628.0184606481,2008-06-29,00:26:35
36.281212,103.723543,0,6058,39628.0185185185,2008-06-29,00:26:40
36.281803,103.722227,0,6067,39628.0185763889,2008-06-29,00:26:45
36.282377,103.720936,0,6079,39628.0186342593,2008-06-29,00:26:50
36.282921,103.719669,0,6087,39628.0186921296,2008-06-29,00:26:55
36.28346,103.71845,0,6092,39628.01875,2008-06-29,00:27:00
36.284073,103.71731,0,6099,39628.0188078704,2008-06-29,00:27:05
36.284797,103.716292,0,6108,39628.0188657407,2008-06-29,00:27:10
36.285562,103.715322,0,6117,39628.0189236111,2008-06-29,00:27:15
36.286331,103.714351,0,6123,39628.0189814815,2008-06-29,00:27:20
36.287122,103.713337,0,6127,39628.0190393519,2008-06-29,00:27:25
36.287897,103.712294,0,6133,39628.0190972222,2008-06-29,00:27:30
36.288577,103.711144,0,6136,39628.0191550926,2008-06-29,00:27:35
36.289153,103.709896,0,6138,39628.019212963,2008-06-29,00:27:40
36.289581,103.708587,0,6138,39628.0192708333,2008-06-29,00:27:45
36.289896,103.707208,0,6141,39628.0193287037,2008-06-29,00:27:50
36.290095,103.705776,0,6145,39628.0193865741,2008-06-29,00:27:55
36.290251,103.704345,0,6147,39628.0194444444,2008-06-29,00:28:00
36.290408,103.702909,0,6157,39628.0195023148,2008-06-29,00:28:05
36.290569,103.701474,0,6165,39628.0195601852,2008-06-29,00:28:10
36.290722,103.700078,0,6178,39628.0196180556,2008-06-29,00:28:15
36.290922,103.698808,0,6186,39628.0196759259,2008-06-29,00:28:20
36.291325,103.69772,0,6198,39628.0197337963,2008-06-29,00:28:25
36.291924,103.696773,0,6199,39628.0197916667,2008-06-29,00:28:30
36.29267,103.696033,0,6200,39628.019849537,2008-06-29,00:28:35
36.293557,103.695443,0,6195,39628.0199074074,2008-06-29,00:28:40
36.294406,103.694921,0,6190,39628.0199652778,2008-06-29,00:28:45
36.297348,103.693167,0,6158,39628.0201388889,2008-06-29,00:29:00
36.298289,103.692414,0,6157,39628.0201967593,2008-06-29,00:29:05
36.299123,103.691409,0,6133,39628.0202546296,2008-06-29,00:29:10
36.29976,103.690187,0,6100,39628.0203125,2008-06-29,00:29:15
36.300256,103.688843,0,6086,39628.0203703704,2008-06-29,00:29:20
36.300742,103.687441,0,6075,39628.0204282407,2008-06-29,00:29:25
36.301256,103.685995,0,6061,39628.0204861111,2008-06-29,00:29:30
36.30179,103.68447,0,6044,39628.0205439815,2008-06-29,00:29:35
36.302353,103.682878,0,6026,39628.0206018519,2008-06-29,00:29:40
36.302938,103.68123,0,6009,39628.0206597222,2008-06-29,00:29:45
36.303507,103.67957,0,6006,39628.0207175926,2008-06-29,00:29:50
36.304018,103.67791,0,6000,39628.020775463,2008-06-29,00:29:55
36.304289,103.676203,0,5988,39628.0208333333,2008-06-29,00:30:00
36.304274,103.674458,0,5972,39628.0208912037,2008-06-29,00:30:05
36.303911,103.672727,0,5950,39628.0209490741,2008-06-29,00:30:10
36.303386,103.67104,0,5931,39628.0210069444,2008-06-29,00:30:15
36.302859,103.669329,0,5913,39628.0210648148,2008-06-29,00:30:20
36.302325,103.667613,0,5902,39628.0211226852,2008-06-29,00:30:25
36.301818,103.665891,0,5893,39628.0211805556,2008-06-29,00:30:30
36.301565,103.664122,0,5898,39628.0212384259,2008-06-29,00:30:35
36.301633,103.662319,0,5894,39628.0212962963,2008-06-29,00:30:40
36.301754,103.660532,0,5890,39628.0213541667,2008-06-29,00:30:45
36.301837,103.658765,0,5881,39628.021412037,2008-06-29,00:30:50
36.301919,103.656999,0,5871,39628.0214699074,2008-06-29,00:30:55
36.301985,103.655242,0,5858,39628.0215277778,2008-06-29,00:31:00
36.302071,103.653502,0,5845,39628.0215856481,2008-06-29,00:31:05
36.302392,103.651825,0,5834,39628.0216435185,2008-06-29,00:31:10
36.303138,103.650348,0,5818,39628.0217013889,2008-06-29,00:31:15
36.303941,103.648931,0,5805,39628.0217592593,2008-06-29,00:31:20
36.304576,103.647361,0,5793,39628.0218171296,2008-06-29,00:31:25
36.304933,103.645707,0,5785,39628.021875,2008-06-29,00:31:30
36.305016,103.644005,0,5782,39628.0219328704,2008-06-29,00:31:35
36.304855,103.642311,0,5777,39628.0219907407,2008-06-29,00:31:40
36.304612,103.640637,0,5769,39628.0220486111,2008-06-29,00:31:45
36.304445,103.638948,0,5764,39628.0221064815,2008-06-29,00:31:50
36.304337,103.637247,0,5760,39628.0221643519,2008-06-29,00:31:55
36.30432,103.63556,0,5752,39628.0222222222,2008-06-29,00:32:00
36.304315,103.633876,0,5747,39628.0222800926,2008-06-29,00:32:05
36.304039,103.63225,0,5734,39628.022337963,2008-06-29,00:32:10
36.303476,103.630783,0,5715,39628.0223958333,2008-06-29,00:32:15
36.302859,103.629366,0,5706,39628.0224537037,2008-06-29,00:32:20
36.302307,103.627921,0,5705,39628.0225115741,2008-06-29,00:32:25
36.30189,103.626417,0,5704,39628.0225694444,2008-06-29,00:32:30
36.301463,103.624941,0,5702,39628.0226273148,2008-06-29,00:32:35
36.301061,103.623503,0,5695,39628.0226851852,2008-06-29,00:32:40
36.30056,103.62214,0,5682,39628.0227430556,2008-06-29,00:32:45
36.299908,103.620851,0,5661,39628.0228009259,2008-06-29,00:32:50
36.299198,103.619547,0,5644,39628.0228587963,2008-06-29,00:32:55
36.298484,103.618199,0,5634,39628.0229166667,2008-06-29,00:33:00
36.297753,103.616856,0,5625,39628.022974537,2008-06-29,00:33:05
36.297029,103.615518,0,5619,39628.0230324074,2008-06-29,00:33:10
36.296345,103.614197,0,5616,39628.0230902778,2008-06-29,00:33:15
36.29566,103.612909,0,5615,39628.0231481481,2008-06-29,00:33:20
36.295031,103.611599,0,5611,39628.0232060185,2008-06-29,00:33:25
36.294475,103.610255,0,5608,39628.0232638889,2008-06-29,00:33:30
36.293982,103.608905,0,5604,39628.0233217593,2008-06-29,00:33:35
36.293538,103.607535,0,5600,39628.0233796296,2008-06-29,00:33:40
36.29317,103.606159,0,5601,39628.0234375,2008-06-29,00:33:45
36.292837,103.604782,0,5599,39628.0234953704,2008-06-29,00:33:50
36.292512,103.603403,0,5594,39628.0235532407,2008-06-29,00:33:55
36.292193,103.602049,0,5588,39628.0236111111,2008-06-29,00:34:00
36.291872,103.60068,0,5578,39628.0236689815,2008-06-29,00:34:05
36.291596,103.599295,0,5581,39628.0237268518,2008-06-29,00:34:10
36.291511,103.597925,0,5586,39628.0237847222,2008-06-29,00:34:15
36.291702,103.596587,0,5591,39628.0238425926,2008-06-29,00:34:20
36.292084,103.595411,0,5590,39628.023900463,2008-06-29,00:34:25
36.292666,103.594371,0,5579,39628.0239583333,2008-06-29,00:34:30
36.293409,103.593504,0,5574,39628.0240162037,2008-06-29,00:34:35
36.294281,103.592803,0,5569,39628.0240740741,2008-06-29,00:34:40
36.295263,103.592368,0,5568,39628.0241319444,2008-06-29,00:34:45
36.296361,103.592108,0,5573,39628.0241898148,2008-06-29,00:34:50
36.297491,103.591877,0,5580,39628.0242476852,2008-06-29,00:34:55
36.298629,103.591641,0,5589,39628.0243055556,2008-06-29,00:35:00
36.2998,103.591442,0,5598,39628.0243634259,2008-06-29,00:35:05
36.301003,103.591224,0,5603,39628.0244212963,2008-06-29,00:35:10
36.302243,103.591033,0,5607,39628.0244791667,2008-06-29,00:35:15
36.303501,103.590812,0,5610,39628.024537037,2008-06-29,00:35:20
36.304787,103.590596,0,5617,39628.0245949074,2008-06-29,00:35:25
36.306065,103.590371,0,5623,39628.0246527778,2008-06-29,00:35:30
36.307306,103.590159,0,5629,39628.0247106481,2008-06-29,00:35:35
36.308559,103.589918,0,5629,39628.0247685185,2008-06-29,00:35:40
36.309827,103.589637,0,5632,39628.0248263889,2008-06-29,00:35:45
36.311109,103.58933,0,5637,39628.0248842593,2008-06-29,00:35:50
36.31238,103.588949,0,5647,39628.0249421296,2008-06-29,00:35:55
36.313634,103.588513,0,5653,39628.025,2008-06-29,00:36:00
36.314866,103.588001,0,5662,39628.0250578704,2008-06-29,00:36:05
36.316063,103.587446,0,5674,39628.0251157407,2008-06-29,00:36:10
36.317205,103.586869,0,5688,39628.0251736111,2008-06-29,00:36:15
36.318338,103.586283,0,5703,39628.0252314815,2008-06-29,00:36:20
36.319484,103.58571,0,5712,39628.0252893518,2008-06-29,00:36:25
36.320648,103.58512,0,5721,39628.0253472222,2008-06-29,00:36:30
36.321808,103.584622,0,5734,39628.0254050926,2008-06-29,00:36:35
36.322943,103.584176,0,5744,39628.025462963,2008-06-29,00:36:40
36.324095,103.583782,0,5743,39628.0255208333,2008-06-29,00:36:45
36.325296,103.583474,0,5740,39628.0255787037,2008-06-29,00:36:50
36.326555,103.58317,0,5729,39628.0256365741,2008-06-29,00:36:55
36.327894,103.582906,0,5711,39628.0256944444,2008-06-29,00:37:00
36.329242,103.582668,0,5709,39628.0257523148,2008-06-29,00:37:05
36.330579,103.582541,0,5702,39628.0258101852,2008-06-29,00:37:10
36.331907,103.582484,0,5698,39628.0258680556,2008-06-29,00:37:15
36.333223,103.582485,0,5703,39628.0259259259,2008-06-29,00:37:20
36.334523,103.582535,0,5704,39628.0259837963,2008-06-29,00:37:25
36.335794,103.582635,0,5702,39628.0260416667,2008-06-29,00:37:30
36.337039,103.582785,0,5705,39628.026099537,2008-06-29,00:37:35
36.338242,103.582978,0,5704,39628.0261574074,2008-06-29,00:37:40
36.339401,103.583224,0,5702,39628.0262152778,2008-06-29,00:37:45
36.34053,103.583524,0,5701,39628.0262731481,2008-06-29,00:37:50
36.341678,103.583851,0,5701,39628.0263310185,2008-06-29,00:37:55
36.342869,103.584174,0,5702,39628.0263888889,2008-06-29,00:38:00
36.344104,103.5845,0,5707,39628.0264467593,2008-06-29,00:38:05
36.345391,103.584846,0,5713,39628.0265046296,2008-06-29,00:38:10
36.346698,103.585181,0,5715,39628.0265625,2008-06-29,00:38:15
36.348039,103.585492,0,5725,39628.0266203704,2008-06-29,00:38:20
36.349354,103.585728,0,5726,39628.0266782407,2008-06-29,00:38:25
36.35065,103.585915,0,5732,39628.0267361111,2008-06-29,00:38:30
36.351928,103.586061,0,5736,39628.0267939815,2008-06-29,00:38:35
36.353248,103.586216,0,5742,39628.0268518519,2008-06-29,00:38:40
36.354584,103.586362,0,5747,39628.0269097222,2008-06-29,00:38:45
36.355954,103.586533,0,5754,39628.0269675926,2008-06-29,00:38:50
36.357324,103.586768,0,5765,39628.027025463,2008-06-29,00:38:55
36.35865,103.587144,0,5771,39628.0270833333,2008-06-29,00:39:00
36.359976,103.587552,0,5782,39628.0271412037,2008-06-29,00:39:05
36.361303,103.587929,0,5796,39628.0271990741,2008-06-29,00:39:10
36.362634,103.588263,0,5805,39628.0272569444,2008-06-29,00:39:15
36.364,103.588473,0,5801,39628.0273148148,2008-06-29,00:39:20
36.365356,103.588518,0,5800,39628.0273726852,2008-06-29,00:39:25
36.366717,103.588458,0,5800,39628.0274305556,2008-06-29,00:39:30
36.368065,103.588415,0,5800,39628.0274884259,2008-06-29,00:39:35
36.369412,103.588369,0,5799,39628.0275462963,2008-06-29,00:39:40
36.370752,103.588324,0,5798,39628.0276041667,2008-06-29,00:39:45
36.372103,103.588352,0,5797,39628.027662037,2008-06-29,00:39:50
36.373468,103.588507,0,5797,39628.0277199074,2008-06-29,00:39:55
36.374817,103.588786,0,5804,39628.0277777778,2008-06-29,00:40:00
36.376165,103.589159,0,5808,39628.0278356481,2008-06-29,00:40:05
36.37752,103.589532,0,5812,39628.0278935185,2008-06-29,00:40:10
36.378879,103.589924,0,5818,39628.0279513889,2008-06-29,00:40:15
36.380241,103.590294,0,5824,39628.0280092593,2008-06-29,00:40:20
36.381605,103.590681,0,5826,39628.0280671296,2008-06-29,00:40:25
36.382956,103.591072,0,5824,39628.028125,2008-06-29,00:40:30
36.384291,103.591447,0,5821,39628.0281828704,2008-06-29,00:40:35
36.385596,103.591732,0,5818,39628.0282407407,2008-06-29,00:40:40
36.38687,103.591908,0,5814,39628.0282986111,2008-06-29,00:40:45
36.388119,103.591924,0,5812,39628.0283564815,2008-06-29,00:40:50
36.389333,103.591899,0,5810,39628.0284143519,2008-06-29,00:40:55
36.39051,103.591831,0,5812,39628.0284722222,2008-06-29,00:41:00
36.391718,103.591747,0,5814,39628.0285300926,2008-06-29,00:41:05
36.392962,103.591659,0,5817,39628.028587963,2008-06-29,00:41:10
36.394253,103.591585,0,5819,39628.0286458333,2008-06-29,00:41:15
36.39557,103.591493,0,5826,39628.0287037037,2008-06-29,00:41:20
36.3969,103.591397,0,5841,39628.0287615741,2008-06-29,00:41:25
36.39823,103.591311,0,5856,39628.0288194444,2008-06-29,00:41:30
36.399533,103.591245,0,5868,39628.0288773148,2008-06-29,00:41:35
36.400843,103.591161,0,5882,39628.0289351852,2008-06-29,00:41:40
36.402158,103.591081,0,5885,39628.0289930556,2008-06-29,00:41:45
36.403491,103.591004,0,5893,39628.0290509259,2008-06-29,00:41:50
36.404824,103.590912,0,5888,39628.0291087963,2008-06-29,00:41:55
36.406177,103.590829,0,5888,39628.0291666667,2008-06-29,00:42:00
36.407552,103.590746,0,5890,39628.029224537,2008-06-29,00:42:05
36.408892,103.590889,0,5897,39628.0292824074,2008-06-29,00:42:10
36.410156,103.591317,0,5906,39628.0293402778,2008-06-29,00:42:15
36.411349,103.591963,0,5907,39628.0293981481,2008-06-29,00:42:20
36.412473,103.592853,0,5906,39628.0294560185,2008-06-29,00:42:25
36.413507,103.593885,0,5908,39628.0295138889,2008-06-29,00:42:30
36.414523,103.594924,0,5912,39628.0295717593,2008-06-29,00:42:35
36.415616,103.595814,0,5917,39628.0296296296,2008-06-29,00:42:40
36.416801,103.596476,0,5925,39628.0296875,2008-06-29,00:42:45
36.418061,103.596925,0,5921,39628.0297453704,2008-06-29,00:42:50
36.419303,103.597258,0,5913,39628.0298032407,2008-06-29,00:42:55
36.420515,103.597574,0,5915,39628.0298611111,2008-06-29,00:43:00
36.421692,103.597867,0,5918,39628.0299189815,2008-06-29,00:43:05
36.422808,103.598172,0,5924,39628.0299768519,2008-06-29,00:43:10
36.423935,103.598476,0,5928,39628.0300347222,2008-06-29,00:43:15
36.425098,103.598774,0,5932,39628.0300925926,2008-06-29,00:43:20
36.426261,103.599052,0,5941,39628.030150463,2008-06-29,00:43:25
36.427431,103.59935,0,5946,39628.0302083333,2008-06-29,00:43:30
36.428594,103.59966,0,5953,39628.0302662037,2008-06-29,00:43:35
36.429786,103.599953,0,5960,39628.0303240741,2008-06-29,00:43:40
36.430998,103.600281,0,5967,39628.0303819444,2008-06-29,00:43:45
36.432194,103.600602,0,5974,39628.0304398148,2008-06-29,00:43:50
36.433396,103.600915,0,5984,39628.0304976852,2008-06-29,00:43:55
36.434632,103.601212,0,5995,39628.0305555556,2008-06-29,00:44:00
36.435894,103.601466,0,6006,39628.0306134259,2008-06-29,00:44:05
36.437165,103.601715,0,6017,39628.0306712963,2008-06-29,00:44:10
36.438442,103.601939,0,6025,39628.0307291667,2008-06-29,00:44:15
36.439717,103.602126,0,6037,39628.030787037,2008-06-29,00:44:20
36.440996,103.602332,0,6047,39628.0308449074,2008-06-29,00:44:25
36.442279,103.602548,0,6055,39628.0309027778,2008-06-29,00:44:30
36.443548,103.602845,0,6065,39628.0309606481,2008-06-29,00:44:35
36.444802,103.603227,0,6073,39628.0310185185,2008-06-29,00:44:40
36.446053,103.603728,0,6076,39628.0310763889,2008-06-29,00:44:45
36.447322,103.604223,0,6077,39628.0311342593,2008-06-29,00:44:50
36.448606,103.604716,0,6082,39628.0311921296,2008-06-29,00:44:55
36.449898,103.605222,0,6085,39628.03125,2008-06-29,00:45:00
36.451192,103.605751,0,6088,39628.0313078704,2008-06-29,00:45:05
36.452488,103.606271,0,6091,39628.0313657407,2008-06-29,00:45:10
36.453788,103.606786,0,6094,39628.0314236111,2008-06-29,00:45:15
36.455102,103.607291,0,6104,39628.0314814815,2008-06-29,00:45:20
36.456427,103.607814,0,6120,39628.0315393518,2008-06-29,00:45:25
36.457764,103.608318,0,6131,39628.0315972222,2008-06-29,00:45:30
36.459134,103.608739,0,6141,39628.0316550926,2008-06-29,00:45:35
36.460531,103.609058,0,6156,39628.031712963,2008-06-29,00:45:40
36.461958,103.609292,0,6169,39628.0317708333,2008-06-29,00:45:45
36.463396,103.60954,0,6177,39628.0318287037,2008-06-29,00:45:50
36.464828,103.609782,0,6186,39628.0318865741,2008-06-29,00:45:55
36.466258,103.610025,0,6192,39628.0319444444,2008-06-29,00:46:00
36.467689,103.610275,0,6199,39628.0320023148,2008-06-29,00:46:05
36.469069,103.610507,0,6204,39628.0320601852,2008-06-29,00:46:10
36.470382,103.610738,0,6210,39628.0321180556,2008-06-29,00:46:15
36.471635,103.610951,0,6213,39628.0321759259,2008-06-29,00:46:20
36.472822,103.611154,0,6218,39628.0322337963,2008-06-29,00:46:25
36.473959,103.611335,0,6228,39628.0322916667,2008-06-29,00:46:30
36.475038,103.61153,0,6228,39628.032349537,2008-06-29,00:46:35
36.476063,103.611705,0,6229,39628.0324074074,2008-06-29,00:46:40
36.477047,103.611873,0,6236,39628.0324652778,2008-06-29,00:46:45
36.477987,103.612027,0,6241,39628.0325231481,2008-06-29,00:46:50
36.478885,103.612166,0,6244,39628.0325810185,2008-06-29,00:46:55
36.47971,103.612287,0,6248,39628.0326388889,2008-06-29,00:47:00
36.480294,103.612376,0,6254,39628.0326967593,2008-06-29,00:47:05
36.480746,103.612425,0,6254,39628.0327546296,2008-06-29,00:47:10
36.481171,103.612478,0,6256,39628.0328125,2008-06-29,00:47:15
36.481491,103.612527,0,6249,39628.0328703704,2008-06-29,00:47:20
36.48155,103.612532,0,6256,39628.0329282407,2008-06-29,00:47:25
36.48157,103.612545,0,6272,39628.0329861111,2008-06-29,00:47:30
36.481563,103.612546,0,6275,39628.0330439815,2008-06-29,00:47:35
36.481563,103.612546,0,6275,39628.0330787037,2008-06-29,00:47:38
36.481562,103.612546,0,6276,39628.0331018518,2008-06-29,00:47:40
36.481884,103.612556,0,6274,39628.0331597222,2008-06-29,00:47:45
36.48231,103.612566,0,6270,39628.0332175926,2008-06-29,00:47:50
36.482856,103.61261,0,6263,39628.033275463,2008-06-29,00:47:55
36.483513,103.612651,0,6256,39628.0333333333,2008-06-29,00:48:00
36.484292,103.612628,0,6249,39628.0333912037,2008-06-29,00:48:05
36.485141,103.6126,0,6243,39628.0334490741,2008-06-29,00:48:10
36.486079,103.612538,0,6237,39628.0335069444,2008-06-29,00:48:15
36.487089,103.612474,0,6231,39628.0335648148,2008-06-29,00:48:20
36.488079,103.612402,0,6224,39628.0336226852,2008-06-29,00:48:25
36.48905,103.612317,0,6224,39628.0336805556,2008-06-29,00:48:30
36.490002,103.612269,0,6225,39628.0337384259,2008-06-29,00:48:35
36.490876,103.61224,0,6229,39628.0337962963,2008-06-29,00:48:40
36.491704,103.612157,0,6237,39628.0338541667,2008-06-29,00:48:45
36.492425,103.612131,0,6243,39628.033912037,2008-06-29,00:48:50
36.492921,103.612098,0,6252,39628.0339699074,2008-06-29,00:48:55
36.493133,103.612091,0,6254,39628.0340277778,2008-06-29,00:49:00
36.493163,103.612094,0,6258,39628.0340856481,2008-06-29,00:49:05
36.493163,103.612094,0,6258,39628.0341203704,2008-06-29,00:49:08
36.493168,103.612095,0,6262,39628.0341435185,2008-06-29,00:49:10
36.493261,103.612086,0,6264,39628.0342013889,2008-06-29,00:49:15
36.493548,103.612082,0,6256,39628.0342592593,2008-06-29,00:49:20
36.493932,103.612048,0,6249,39628.0343171296,2008-06-29,00:49:25
36.494355,103.612049,0,6249,39628.034375,2008-06-29,00:49:30
36.494717,103.612041,0,6241,39628.0344328704,2008-06-29,00:49:35
36.494845,103.612085,0,6236,39628.0344907407,2008-06-29,00:49:40
36.494841,103.612072,0,6239,39628.0345486111,2008-06-29,00:49:45
36.494905,103.612109,0,6235,39628.0346064815,2008-06-29,00:49:50
36.495118,103.612315,0,6229,39628.0346643519,2008-06-29,00:49:55
36.495401,103.612758,0,6226,39628.0347222222,2008-06-29,00:50:00
36.49573,103.613356,0,6221,39628.0347800926,2008-06-29,00:50:05
36.496104,103.613975,0,6209,39628.034837963,2008-06-29,00:50:10
36.496635,103.614445,0,6200,39628.0348958333,2008-06-29,00:50:15
36.497317,103.614646,0,6195,39628.0349537037,2008-06-29,00:50:20
36.498069,103.614624,0,6191,39628.0350115741,2008-06-29,00:50:25
36.498783,103.614573,0,6194,39628.0350694444,2008-06-29,00:50:30
36.499469,103.614538,0,6193,39628.0351273148,2008-06-29,00:50:35
36.500122,103.614513,0,6192,39628.0351851852,2008-06-29,00:50:40
36.50074,103.614476,0,6189,39628.0352430556,2008-06-29,00:50:45
36.501366,103.61441,0,6194,39628.0353009259,2008-06-29,00:50:50
36.502109,103.614369,0,6194,39628.0353587963,2008-06-29,00:50:55
36.502935,103.614333,0,6198,39628.0354166667,2008-06-29,00:51:00
36.50375,103.614255,0,6198,39628.035474537,2008-06-29,00:51:05
36.504535,103.614208,0,6204,39628.0355324074,2008-06-29,00:51:10
36.505285,103.614187,0,6205,39628.0355902778,2008-06-29,00:51:15
36.505986,103.614367,0,6216,39628.0356481481,2008-06-29,00:51:20
36.506589,103.61459,0,6218,39628.0357060185,2008-06-29,00:51:25
36.507079,103.614763,0,6221,39628.0357638889,2008-06-29,00:51:30
36.507381,103.614875,0,6233,39628.0358217593,2008-06-29,00:51:35
36.50753,103.614904,0,6243,39628.0358796296,2008-06-29,00:51:40
36.507621,103.614919,0,6249,39628.0359375,2008-06-29,00:51:45
36.507655,103.614973,0,6237,39628.0359953704,2008-06-29,00:51:50
36.507895,103.615008,0,6309,39628.0421875,2008-06-29,01:00:45
36.508,103.614977,0,6309,39628.0422453704,2008-06-29,01:00:50
36.507994,103.614971,0,6308,39628.0423032407,2008-06-29,01:00:55
36.508,103.614973,0,6308,39628.0423611111,2008-06-29,01:01:00
36.508,103.614973,0,6308,39628.0423958333,2008-06-29,01:01:03
36.507996,103.614971,0,6309,39628.0424189815,2008-06-29,01:01:05
36.507984,103.614966,0,6309,39628.0424768519,2008-06-29,01:01:10
36.507856,103.614941,0,6313,39628.0425347222,2008-06-29,01:01:15
36.507841,103.614936,0,6315,39628.0425925926,2008-06-29,01:01:20
36.507832,103.614932,0,6315,39628.042650463,2008-06-29,01:01:25
36.507832,103.614932,0,6315,39628.0426851852,2008-06-29,01:01:28
36.507833,103.614934,0,6315,39628.0427083333,2008-06-29,01:01:30
36.507849,103.61495,0,6315,39628.0427662037,2008-06-29,01:01:35
36.507896,103.614978,0,6315,39628.0428240741,2008-06-29,01:01:40
36.507916,103.614981,0,6315,39628.0428819444,2008-06-29,01:01:45
36.507918,103.614983,0,6315,39628.0429398148,2008-06-29,01:01:50
36.507914,103.614982,0,6315,39628.0429976852,2008-06-29,01:01:55
36.507914,103.614982,0,6315,39628.0430324074,2008-06-29,01:01:58
36.507913,103.614982,0,6316,39628.0430555556,2008-06-29,01:02:00
36.507923,103.614988,0,6316,39628.0431134259,2008-06-29,01:02:05
36.507918,103.614983,0,6319,39628.0431712963,2008-06-29,01:02:10
36.507922,103.614986,0,6319,39628.0432291667,2008-06-29,01:02:15
36.507925,103.61499,0,6319,39628.043287037,2008-06-29,01:02:20
36.50792,103.61499,0,6318,39628.0433449074,2008-06-29,01:02:25
36.507917,103.614989,0,6318,39628.0434027778,2008-06-29,01:02:30
36.507911,103.614987,0,6318,39628.0434606481,2008-06-29,01:02:35
36.507908,103.614986,0,6318,39628.0435185185,2008-06-29,01:02:40
36.507908,103.614986,0,6318,39628.0435763889,2008-06-29,01:02:45
36.507911,103.614989,0,6318,39628.0436342593,2008-06-29,01:02:50
36.507911,103.61499,0,6318,39628.0436921296,2008-06-29,01:02:55
36.507906,103.614987,0,6318,39628.04375,2008-06-29,01:03:00
36.507898,103.614985,0,6318,39628.0438078704,2008-06-29,01:03:05
36.507893,103.614983,0,6318,39628.0438657407,2008-06-29,01:03:10
36.507888,103.614982,0,6318,39628.0439236111,2008-06-29,01:03:15
36.507889,103.614982,0,6319,39628.0439814815,2008-06-29,01:03:20
36.507888,103.614982,0,6319,39628.0440393519,2008-06-29,01:03:25
36.507884,103.614982,0,6319,39628.0440972222,2008-06-29,01:03:30
36.507886,103.614984,0,6319,39628.0441550926,2008-06-29,01:03:35
36.507881,103.614983,0,6319,39628.044212963,2008-06-29,01:03:40
36.50788,103.614985,0,6319,39628.0442708333,2008-06-29,01:03:45
36.507882,103.614984,0,6319,39628.0443287037,2008-06-29,01:03:50
36.507885,103.614985,0,6319,39628.0443865741,2008-06-29,01:03:55
36.507881,103.614985,0,6319,39628.0444444444,2008-06-29,01:04:00
36.507881,103.614985,0,6319,39628.0444791667,2008-06-29,01:04:03
36.507881,103.614985,0,6319,39628.0445023148,2008-06-29,01:04:05
36.507893,103.615032,0,6318,39628.0445601852,2008-06-29,01:04:10
36.507887,103.615017,0,6314,39628.0446180556,2008-06-29,01:04:15
36.507867,103.61501,0,6314,39628.0446759259,2008-06-29,01:04:20
36.507867,103.61501,0,6314,39628.0447106481,2008-06-29,01:04:23
36.507869,103.615009,0,6314,39628.0447337963,2008-06-29,01:04:25
36.507876,103.614995,0,6315,39628.0447916667,2008-06-29,01:04:30
36.507882,103.614974,0,6314,39628.044849537,2008-06-29,01:04:35
36.507802,103.614998,0,6314,39628.0449074074,2008-06-29,01:04:40
36.507771,103.615038,0,6311,39628.0449652778,2008-06-29,01:04:45
36.507788,103.615086,0,6310,39628.0450231481,2008-06-29,01:04:50
36.507805,103.615134,0,6307,39628.0450810185,2008-06-29,01:04:55
36.507803,103.615138,0,6306,39628.0451388889,2008-06-29,01:05:00
36.507804,103.61514,0,6307,39628.0451967593,2008-06-29,01:05:05
36.507811,103.615144,0,6307,39628.0452546296,2008-06-29,01:05:10
36.507811,103.615144,0,6307,39628.0452893519,2008-06-29,01:05:13
36.507817,103.615145,0,6307,39628.0453125,2008-06-29,01:05:15
36.507863,103.615254,0,6310,39628.0453703704,2008-06-29,01:05:20
36.507885,103.615295,0,6309,39628.0454282407,2008-06-29,01:05:25
36.507886,103.615296,0,6309,39628.0454861111,2008-06-29,01:05:30
36.50789,103.615299,0,6310,39628.0455439815,2008-06-29,01:05:35
36.507891,103.615302,0,6310,39628.0456018519,2008-06-29,01:05:40
36.507889,103.615302,0,6310,39628.0456597222,2008-06-29,01:05:45
36.507884,103.6153,0,6311,39628.0457175926,2008-06-29,01:05:50
36.50788,103.615298,0,6311,39628.045775463,2008-06-29,01:05:55
36.507878,103.615298,0,6311,39628.0458333333,2008-06-29,01:06:00
36.507878,103.615298,0,6311,39628.0458680556,2008-06-29,01:06:03
36.507885,103.615302,0,6312,39628.0458912037,2008-06-29,01:06:05
36.507895,103.615308,0,6313,39628.0459490741,2008-06-29,01:06:10
36.507926,103.615308,0,6316,39628.0460069444,2008-06-29,01:06:15
36.507955,103.615328,0,6323,39628.0460648148,2008-06-29,01:06:20
36.507973,103.615352,0,6328,39628.0461226852,2008-06-29,01:06:25
36.507982,103.615355,0,6328,39628.0461805556,2008-06-29,01:06:30
36.507993,103.61536,0,6328,39628.0462384259,2008-06-29,01:06:35
36.507992,103.61536,0,6328,39628.0462962963,2008-06-29,01:06:40
36.508,103.615363,0,6328,39628.0463541667,2008-06-29,01:06:45
36.508002,103.615364,0,6328,39628.046412037,2008-06-29,01:06:50
36.507996,103.615362,0,6328,39628.0464699074,2008-06-29,01:06:55
36.508003,103.615365,0,6328,39628.0465277778,2008-06-29,01:07:00
36.508011,103.615368,0,6329,39628.0465856481,2008-06-29,01:07:05
36.508011,103.615368,0,6329,39628.0466203704,2008-06-29,01:07:08
36.508017,103.615371,0,6329,39628.0466435185,2008-06-29,01:07:10
36.508038,103.6154,0,6329,39628.0467013889,2008-06-29,01:07:15
36.508053,103.615481,0,6330,39628.0467592593,2008-06-29,01:07:20
36.508075,103.615573,0,6331,39628.0468171296,2008-06-29,01:07:25
36.508724,103.616928,0,6183,39628.0991782407,2008-06-29,02:22:49
36.508626,103.617207,0,6255,39628.0992361111,2008-06-29,02:22:54
36.508647,103.617139,0,6209,39628.0992939815,2008-06-29,02:22:59
36.508705,103.61703,0,6192,39628.0993518519,2008-06-29,02:23:04
36.508705,103.61703,0,6192,39628.0993865741,2008-06-29,02:23:07
36.508712,103.617036,0,6183,39628.0994097222,2008-06-29,02:23:09
36.50869,103.617091,0,6201,39628.0994675926,2008-06-29,02:23:14
36.508675,103.617172,0,6222,39628.099525463,2008-06-29,02:23:19
36.508676,103.617148,0,6217,39628.0995833333,2008-06-29,02:23:24
36.508674,103.617142,0,6215,39628.0996412037,2008-06-29,02:23:29
36.508674,103.617142,0,6215,39628.0996759259,2008-06-29,02:23:32
36.508671,103.617134,0,6215,39628.0996990741,2008-06-29,02:23:34
36.508669,103.61709,0,6210,39628.0997569444,2008-06-29,02:23:39
36.508661,103.617087,0,6210,39628.0998148148,2008-06-29,02:23:44
36.508653,103.617089,0,6210,39628.0998726852,2008-06-29,02:23:49
36.508645,103.617089,0,6211,39628.0999305556,2008-06-29,02:23:54
36.508645,103.617089,0,6211,39628.0999652778,2008-06-29,02:23:57
36.508642,103.617088,0,6211,39628.0999884259,2008-06-29,02:23:59
36.508643,103.617075,0,6211,39628.1000462963,2008-06-29,02:24:04
36.508646,103.617063,0,6211,39628.1001041667,2008-06-29,02:24:09
36.508652,103.617046,0,6213,39628.100162037,2008-06-29,02:24:14
36.508665,103.617027,0,6214,39628.1002199074,2008-06-29,02:24:19
36.50866,103.617038,0,6216,39628.1002777778,2008-06-29,02:24:24
36.50866,103.617038,0,6216,39628.1003125,2008-06-29,02:24:27
36.508663,103.617042,0,6216,39628.1003356481,2008-06-29,02:24:29
36.508657,103.617074,0,6216,39628.1003935185,2008-06-29,02:24:34
36.508645,103.617083,0,6217,39628.1004513889,2008-06-29,02:24:39
36.508642,103.617112,0,6219,39628.1005092593,2008-06-29,02:24:44
36.508642,103.617112,0,6219,39628.1005439815,2008-06-29,02:24:47
36.508643,103.617108,0,6219,39628.1005671296,2008-06-29,02:24:49
36.50861,103.617058,0,6224,39628.100625,2008-06-29,02:24:54
36.508586,103.617057,0,6228,39628.1006828704,2008-06-29,02:24:59
36.50858,103.617059,0,6231,39628.1007407407,2008-06-29,02:25:04
36.50858,103.617059,0,6231,39628.100775463,2008-06-29,02:25:07
36.508579,103.617051,0,6233,39628.1007986111,2008-06-29,02:25:09
36.508574,103.616738,0,6247,39628.1049652778,2008-06-29,02:31:09
36.508576,103.616671,0,6248,39628.1050231481,2008-06-29,02:31:14
36.508579,103.61666,0,6248,39628.1050810185,2008-06-29,02:31:19
36.508598,103.616671,0,6248,39628.1051388889,2008-06-29,02:31:24
36.508617,103.616759,0,6245,39628.1051967593,2008-06-29,02:31:29
36.508617,103.616759,0,6245,39628.1052314815,2008-06-29,02:31:32
36.508622,103.616763,0,6245,39628.1052546296,2008-06-29,02:31:34
36.508625,103.616774,0,6246,39628.1053125,2008-06-29,02:31:39
36.50861,103.616876,0,6247,39628.1053703704,2008-06-29,02:31:44
36.50861,103.616984,0,6250,39628.1054282407,2008-06-29,02:31:49
36.508598,103.617052,0,6252,39628.1054861111,2008-06-29,02:31:54
36.508609,103.617063,0,6253,39628.1055439815,2008-06-29,02:31:59
36.508632,103.617102,0,6254,39628.1056018519,2008-06-29,02:32:04
36.508626,103.617147,0,6255,39628.1056597222,2008-06-29,02:32:09
36.508621,103.617148,0,6255,39628.1057175926,2008-06-29,02:32:14
36.508621,103.617148,0,6255,39628.1057523148,2008-06-29,02:32:17
36.50862,103.61715,0,6255,39628.105775463,2008-06-29,02:32:19
36.508618,103.61714,0,6255,39628.1058333333,2008-06-29,02:32:24
36.508618,103.617137,0,6255,39628.1058912037,2008-06-29,02:32:29
36.508625,103.617143,0,6255,39628.1059490741,2008-06-29,02:32:34
36.508619,103.617144,0,6255,39628.1060069444,2008-06-29,02:32:39
36.508617,103.617137,0,6255,39628.1060648148,2008-06-29,02:32:44
36.508617,103.617137,0,6255,39628.106099537,2008-06-29,02:32:47
36.508613,103.617132,0,6255,39628.1061226852,2008-06-29,02:32:49
36.508608,103.617114,0,6256,39628.1061805556,2008-06-29,02:32:54
36.508602,103.617077,0,6257,39628.1062384259,2008-06-29,02:32:59
36.508606,103.617062,0,6257,39628.1062962963,2008-06-29,02:33:04
36.508594,103.61709,0,6256,39628.1063541667,2008-06-29,02:33:09
36.508594,103.61709,0,6256,39628.1063888889,2008-06-29,02:33:12
36.508594,103.617084,0,6256,39628.106412037,2008-06-29,02:33:14
36.5086,103.617099,0,6257,39628.1064699074,2008-06-29,02:33:19
36.508599,103.617114,0,6261,39628.1065277778,2008-06-29,02:33:24
36.508599,103.617114,0,6261,39628.1065625,2008-06-29,02:33:27
36.508601,103.617109,0,6261,39628.1065856481,2008-06-29,02:33:29
36.508618,103.61706,0,6263,39628.1066435185,2008-06-29,02:33:34
36.508604,103.617014,0,6268,39628.1067013889,2008-06-29,02:33:39
36.508604,103.617014,0,6268,39628.1067361111,2008-06-29,02:33:42
36.508599,103.617014,0,6274,39628.1067592593,2008-06-29,02:33:44
36.508585,103.617024,0,6280,39628.1068171296,2008-06-29,02:33:49
36.508591,103.617053,0,6286,39628.106875,2008-06-29,02:33:54
36.508576,103.617111,0,6292,39628.1069328704,2008-06-29,02:33:59
36.508578,103.617112,0,6292,39628.1069907407,2008-06-29,02:34:04
36.508574,103.617105,0,6292,39628.1070486111,2008-06-29,02:34:09
36.508576,103.617103,0,6293,39628.1071064815,2008-06-29,02:34:14
36.508579,103.617104,0,6293,39628.1071643519,2008-06-29,02:34:19
36.508579,103.617104,0,6293,39628.1071990741,2008-06-29,02:34:22
36.508582,103.617101,0,6293,39628.1072222222,2008-06-29,02:34:24
36.508596,103.617103,0,6293,39628.1072800926,2008-06-29,02:34:29
36.508596,103.617118,0,6291,39628.107337963,2008-06-29,02:34:34
36.508605,103.617135,0,6290,39628.1073958333,2008-06-29,02:34:39
36.508613,103.617215,0,6286,39628.1074537037,2008-06-29,02:34:44
36.508611,103.617304,0,6284,39628.1075115741,2008-06-29,02:34:49
36.508622,103.617404,0,6281,39628.1075694444,2008-06-29,02:34:54
36.508618,103.617493,0,6283,39628.1076273148,2008-06-29,02:34:59
36.508611,103.617598,0,6283,39628.1076851852,2008-06-29,02:35:04
36.508587,103.617683,0,6282,39628.1077430556,2008-06-29,02:35:09
36.508566,103.617764,0,6280,39628.1078009259,2008-06-29,02:35:14
36.508545,103.617821,0,6278,39628.1078587963,2008-06-29,02:35:19
36.508532,103.617839,0,6272,39628.1079166667,2008-06-29,02:35:24
36.508514,103.617849,0,6270,39628.107974537,2008-06-29,02:35:29
36.508491,103.61781,0,6269,39628.1080324074,2008-06-29,02:35:34
36.508461,103.617832,0,6270,39628.1080902778,2008-06-29,02:35:39
36.508463,103.617821,0,6268,39628.1081481481,2008-06-29,02:35:44
36.508462,103.617846,0,6269,39628.1082060185,2008-06-29,02:35:49
36.508471,103.617849,0,6269,39628.1082638889,2008-06-29,02:35:54
36.508478,103.617847,0,6268,39628.1083217593,2008-06-29,02:35:59
36.508478,103.617847,0,6268,39628.1083564815,2008-06-29,02:36:02
36.50848,103.617845,0,6268,39628.1083796296,2008-06-29,02:36:04
36.508486,103.617829,0,6267,39628.1084375,2008-06-29,02:36:09
36.508486,103.617829,0,6267,39628.1084722222,2008-06-29,02:36:12
36.508485,103.617833,0,6267,39628.1084953704,2008-06-29,02:36:14
36.508483,103.617823,0,6267,39628.1085532407,2008-06-29,02:36:19
36.508483,103.617821,0,6267,39628.1086111111,2008-06-29,02:36:24
36.508475,103.617818,0,6268,39628.1086689815,2008-06-29,02:36:29
36.508482,103.617826,0,6267,39628.1087268519,2008-06-29,02:36:34
36.508487,103.617828,0,6267,39628.1087847222,2008-06-29,02:36:39
36.508484,103.617828,0,6267,39628.1088425926,2008-06-29,02:36:44
36.508484,103.617828,0,6267,39628.1088773148,2008-06-29,02:36:47
36.508485,103.617827,0,6267,39628.108900463,2008-06-29,02:36:49
36.508487,103.617836,0,6267,39628.1089583333,2008-06-29,02:36:54
36.508487,103.617836,0,6267,39628.1089930556,2008-06-29,02:36:57
36.508483,103.617842,0,6268,39628.1090162037,2008-06-29,02:36:59
36.508454,103.617843,0,6269,39628.1090740741,2008-06-29,02:37:04
36.508435,103.617833,0,6270,39628.1091319444,2008-06-29,02:37:09
36.508426,103.617826,0,6270,39628.1091898148,2008-06-29,02:37:14
36.508424,103.617824,0,6270,39628.1092476852,2008-06-29,02:37:19
36.508425,103.617826,0,6270,39628.1093055556,2008-06-29,02:37:24
36.508425,103.617826,0,6270,39628.1093402778,2008-06-29,02:37:27
36.508427,103.617828,0,6270,39628.1093634259,2008-06-29,02:37:29
36.508438,103.617816,0,6270,39628.1094212963,2008-06-29,02:37:34
36.508514,103.617795,0,6270,39628.1094791667,2008-06-29,02:37:39
36.508626,103.61777,0,6271,39628.109537037,2008-06-29,02:37:44
36.508748,103.617758,0,6270,39628.1095949074,2008-06-29,02:37:49
36.508902,103.617792,0,6269,39628.1096527778,2008-06-29,02:37:54
36.509067,103.617886,0,6272,39628.1097106481,2008-06-29,02:37:59
36.509216,103.618027,0,6288,39628.1097685185,2008-06-29,02:38:04
36.509353,103.618254,0,6307,39628.1098263889,2008-06-29,02:38:09
36.509473,103.618599,0,6283,39628.1098842593,2008-06-29,02:38:14
36.509482,103.618867,0,6285,39628.1099421296,2008-06-29,02:38:19
36.509598,103.619043,0,6288,39628.11,2008-06-29,02:38:24
36.509808,103.619139,0,6290,39628.1100578704,2008-06-29,02:38:29
36.510039,103.619171,0,6293,39628.1101157407,2008-06-29,02:38:34
36.510264,103.619146,0,6295,39628.1101736111,2008-06-29,02:38:39
36.510509,103.61909,0,6290,39628.1102314815,2008-06-29,02:38:44
36.510782,103.619025,0,6282,39628.1102893518,2008-06-29,02:38:49
36.511083,103.618955,0,6277,39628.1103472222,2008-06-29,02:38:54
36.511412,103.618885,0,6271,39628.1104050926,2008-06-29,02:38:59
36.51176,103.618812,0,6269,39628.110462963,2008-06-29,02:39:04
36.512154,103.618873,0,6304,39628.1105208333,2008-06-29,02:39:09
36.512606,103.618861,0,6300,39628.1105787037,2008-06-29,02:39:14
36.513058,103.618816,0,6307,39628.1106365741,2008-06-29,02:39:19
36.513474,103.618759,0,6315,39628.1106944444,2008-06-29,02:39:24
36.513893,103.618707,0,6324,39628.1107523148,2008-06-29,02:39:29
36.51432,103.618671,0,6333,39628.1108101852,2008-06-29,02:39:34
36.514771,103.618652,0,6345,39628.1108680556,2008-06-29,02:39:39
36.515217,103.618677,0,6365,39628.1109259259,2008-06-29,02:39:44
36.51567,103.618671,0,6382,39628.1109837963,2008-06-29,02:39:49
36.516144,103.618627,0,6386,39628.1110416667,2008-06-29,02:39:54
36.51661,103.618627,0,6393,39628.111099537,2008-06-29,02:39:59
36.517102,103.618544,0,6358,39628.1111574074,2008-06-29,02:40:04
36.517592,103.618515,0,6353,39628.1112152778,2008-06-29,02:40:09
36.518084,103.618488,0,6356,39628.1112731481,2008-06-29,02:40:14
36.518561,103.618487,0,6345,39628.1113310185,2008-06-29,02:40:19
36.519037,103.618492,0,6335,39628.1113888889,2008-06-29,02:40:24
36.519528,103.618477,0,6336,39628.1114467593,2008-06-29,02:40:29
36.520035,103.618431,0,6315,39628.1115046296,2008-06-29,02:40:34
36.520558,103.61843,0,6321,39628.1115625,2008-06-29,02:40:39
36.521136,103.618359,0,6324,39628.1116203704,2008-06-29,02:40:44
36.52176,103.618285,0,6317,39628.1116782407,2008-06-29,02:40:49
36.522394,103.618247,0,6320,39628.1117361111,2008-06-29,02:40:54
36.523057,103.61822,0,6325,39628.1117939815,2008-06-29,02:40:59
36.523716,103.618191,0,6331,39628.1118518518,2008-06-29,02:41:04
36.524378,103.618129,0,6327,39628.1119097222,2008-06-29,02:41:09
36.524997,103.618071,0,6324,39628.1119675926,2008-06-29,02:41:14
36.52564,103.618049,0,6324,39628.112025463,2008-06-29,02:41:19
36.526289,103.618021,0,6319,39628.1120833333,2008-06-29,02:41:24
36.52691,103.617987,0,6317,39628.1121412037,2008-06-29,02:41:29
36.527519,103.617939,0,6313,39628.1121990741,2008-06-29,02:41:34
36.528149,103.617879,0,6308,39628.1122569444,2008-06-29,02:41:39
36.52879,103.617848,0,6305,39628.1123148148,2008-06-29,02:41:44
36.529382,103.617809,0,6302,39628.1123726852,2008-06-29,02:41:49
36.52991,103.61778,0,6301,39628.1124305556,2008-06-29,02:41:54
36.530332,103.617757,0,6304,39628.1124884259,2008-06-29,02:41:59
36.530635,103.617723,0,6300,39628.1125462963,2008-06-29,02:42:04
36.530891,103.617725,0,6285,39628.1126041667,2008-06-29,02:42:09
36.531148,103.617813,0,6274,39628.112662037,2008-06-29,02:42:14
36.531364,103.618101,0,6287,39628.1127199074,2008-06-29,02:42:19
36.531425,103.618432,0,6276,39628.1127777778,2008-06-29,02:42:24
36.531459,103.618781,0,6270,39628.1128356481,2008-06-29,02:42:29
36.531451,103.619138,0,6268,39628.1128935185,2008-06-29,02:42:34
36.531405,103.61942,0,6266,39628.1129513889,2008-06-29,02:42:39
36.531323,103.619624,0,6271,39628.1130092593,2008-06-29,02:42:44
36.53121,103.619718,0,6251,39628.1130671296,2008-06-29,02:42:49
36.531131,103.619765,0,6241,39628.113125,2008-06-29,02:42:54
36.531068,103.619755,0,6238,39628.1131828704,2008-06-29,02:42:59
36.531012,103.61975,0,6237,39628.1132407407,2008-06-29,02:43:04
36.531,103.619741,0,6238,39628.1132986111,2008-06-29,02:43:09
36.531,103.619741,0,6238,39628.1133333333,2008-06-29,02:43:12
36.530994,103.619744,0,6240,39628.1133564815,2008-06-29,02:43:14
36.530988,103.619757,0,6243,39628.1134143519,2008-06-29,02:43:19
36.530979,103.619754,0,6243,39628.1134722222,2008-06-29,02:43:24
36.530985,103.619718,0,6241,39628.1135300926,2008-06-29,02:43:29
36.530994,103.619709,0,6242,39628.113587963,2008-06-29,02:43:34
36.530989,103.619719,0,6242,39628.1136458333,2008-06-29,02:43:39
36.530986,103.619734,0,6241,39628.1137037037,2008-06-29,02:43:44
36.530985,103.619718,0,6242,39628.1137615741,2008-06-29,02:43:49
36.530978,103.619707,0,6241,39628.1138194444,2008-06-29,02:43:54
36.530977,103.619718,0,6240,39628.1138773148,2008-06-29,02:43:59
36.53099,103.619723,0,6238,39628.1139351852,2008-06-29,02:44:04
36.53099,103.619723,0,6238,39628.1139699074,2008-06-29,02:44:07
36.530986,103.619731,0,6240,39628.1139930556,2008-06-29,02:44:09
36.530984,103.619744,0,6244,39628.1140509259,2008-06-29,02:44:14
36.530984,103.619744,0,6244,39628.1140856481,2008-06-29,02:44:17
36.530991,103.619746,0,6244,39628.1141087963,2008-06-29,02:44:19
36.530984,103.61973,0,6245,39628.1141666667,2008-06-29,02:44:24
36.530953,103.619733,0,6246,39628.114224537,2008-06-29,02:44:29
36.530753,103.619751,0,6243,39628.1142824074,2008-06-29,02:44:34
36.530039,103.619794,0,6247,39628.1143402778,2008-06-29,02:44:39
36.528768,103.619899,0,6252,39628.1143981481,2008-06-29,02:44:44
36.526963,103.619999,0,6247,39628.1144560185,2008-06-29,02:44:49
36.524633,103.620105,0,6239,39628.1145138889,2008-06-29,02:44:54
36.521808,103.620284,0,6218,39628.1145717593,2008-06-29,02:44:59
40.09184,116.571319,0,92,39628.1826041667,2008-06-29,04:22:57
40.089126,116.571767,0,69,39628.182662037,2008-06-29,04:23:02
40.087053,116.572118,0,26,39628.1827199074,2008-06-29,04:23:07
40.08563,116.572373,0,-15,39628.1827777778,2008-06-29,04:23:12
40.084712,116.572542,0,-49,39628.1828356481,2008-06-29,04:23:17
40.084088,116.572708,0,-75,39628.1828935185,2008-06-29,04:23:22
40.083614,116.572915,0,-99,39628.1829513889,2008-06-29,04:23:27
40.083227,116.573191,0,-91,39628.1830092593,2008-06-29,04:23:32
40.082943,116.573481,0,-89,39628.1830671296,2008-06-29,04:23:37
40.082725,116.573719,0,-91,39628.183125,2008-06-29,04:23:42
40.082647,116.573845,0,-87,39628.1831828704,2008-06-29,04:23:47
40.082621,116.574191,0,-87,39628.1832407407,2008-06-29,04:23:52
40.082641,116.574555,0,-91,39628.1832986111,2008-06-29,04:23:57
40.082651,116.574934,0,-95,39628.1833564815,2008-06-29,04:24:02
40.082667,116.575294,0,-99,39628.1834143519,2008-06-29,04:24:07
40.082727,116.575638,0,-98,39628.1834722222,2008-06-29,04:24:12
40.08282,116.575938,0,-83,39628.1835300926,2008-06-29,04:24:17
40.082887,116.576283,0,-71,39628.183587963,2008-06-29,04:24:22
40.082938,116.576644,0,-68,39628.1836458333,2008-06-29,04:24:27
40.082952,116.577012,0,-68,39628.1837037037,2008-06-29,04:24:32
40.083032,116.577375,0,-53,39628.1837615741,2008-06-29,04:24:37
40.083117,116.577755,0,-41,39628.1838194444,2008-06-29,04:24:42
40.083219,116.578164,0,-30,39628.1838773148,2008-06-29,04:24:47
40.083288,116.578564,0,-21,39628.1839351852,2008-06-29,04:24:52
40.083355,116.578935,0,-14,39628.1839930556,2008-06-29,04:24:57
40.083385,116.579297,0,-5,39628.1840509259,2008-06-29,04:25:02
40.083439,116.579675,0,6,39628.1841087963,2008-06-29,04:25:07
40.083472,116.580079,0,12,39628.1841666667,2008-06-29,04:25:12
40.083503,116.580492,0,16,39628.184224537,2008-06-29,04:25:17
40.083543,116.580913,0,21,39628.1842824074,2008-06-29,04:25:22
40.083585,116.58133,0,28,39628.1843402778,2008-06-29,04:25:27
40.08362,116.581742,0,36,39628.1843981481,2008-06-29,04:25:32
40.083639,116.58218,0,40,39628.1844560185,2008-06-29,04:25:37
40.08367,116.58263,0,46,39628.1845138889,2008-06-29,04:25:42
40.0837,116.583104,0,51,39628.1845717593,2008-06-29,04:25:47
40.083732,116.583572,0,55,39628.1846296296,2008-06-29,04:25:52
40.083792,116.583953,0,50,39628.1846875,2008-06-29,04:25:57
40.083823,116.584278,0,53,39628.1847453704,2008-06-29,04:26:02
40.08383,116.584535,0,60,39628.1848032407,2008-06-29,04:26:07
40.083776,116.584776,0,66,39628.1848611111,2008-06-29,04:26:12
40.083612,116.584959,0,74,39628.1849189815,2008-06-29,04:26:17
40.08342,116.585039,0,63,39628.1849768519,2008-06-29,04:26:22
40.083188,116.585058,0,67,39628.1850347222,2008-06-29,04:26:27
40.082974,116.584999,0,67,39628.1850925926,2008-06-29,04:26:32
40.082806,116.584921,0,59,39628.185150463,2008-06-29,04:26:37
40.082591,116.584897,0,57,39628.1852083333,2008-06-29,04:26:42
40.082376,116.584916,0,65,39628.1852662037,2008-06-29,04:26:47
40.082163,116.584927,0,75,39628.1853240741,2008-06-29,04:26:52
40.081974,116.584973,0,84,39628.1853819444,2008-06-29,04:26:57
40.081827,116.585005,0,94,39628.1854398148,2008-06-29,04:27:02
40.081727,116.58495,0,95,39628.1854976852,2008-06-29,04:27:07
40.081651,116.584792,0,97,39628.1855555556,2008-06-29,04:27:12
40.081631,116.584672,0,98,39628.1856134259,2008-06-29,04:27:17
40.081595,116.58455,0,88,39628.1856712963,2008-06-29,04:27:22
40.081552,116.584451,0,76,39628.1857291667,2008-06-29,04:27:27
40.08145,116.584207,0,127,39628.1892013889,2008-06-29,04:32:27
40.081373,116.584035,0,128,39628.1892592593,2008-06-29,04:32:32
40.081373,116.583814,0,128,39628.1893171296,2008-06-29,04:32:37
40.081366,116.583798,0,128,39628.189375,2008-06-29,04:32:42
40.081369,116.583795,0,128,39628.1894328704,2008-06-29,04:32:47
40.081369,116.583795,0,128,39628.1894675926,2008-06-29,04:32:50
40.081366,116.583789,0,128,39628.1894907407,2008-06-29,04:32:52
40.081361,116.583769,0,126,39628.1895486111,2008-06-29,04:32:57
40.081361,116.583769,0,126,39628.1895833333,2008-06-29,04:33:00
40.081362,116.583766,0,126,39628.1896064815,2008-06-29,04:33:02
40.081371,116.583765,0,125,39628.1896643518,2008-06-29,04:33:07
40.081378,116.583761,0,125,39628.1897222222,2008-06-29,04:33:12
40.081378,116.583761,0,125,39628.1897569444,2008-06-29,04:33:15
40.081375,116.58376,0,125,39628.1897800926,2008-06-29,04:33:17
40.081351,116.583697,0,124,39628.189837963,2008-06-29,04:33:22
40.081331,116.583592,0,123,39628.1898958333,2008-06-29,04:33:27
40.081324,116.58351,0,123,39628.1899537037,2008-06-29,04:33:32
40.081292,116.583416,0,123,39628.1900115741,2008-06-29,04:33:37
40.079632,116.582192,0,132,39628.2001967593,2008-06-29,04:48:17
40.079595,116.5823,0,105,39628.2002546296,2008-06-29,04:48:22
40.079655,116.582359,0,113,39628.2003125,2008-06-29,04:48:27
40.079659,116.582428,0,123,39628.2003703704,2008-06-29,04:48:32
40.079599,116.582534,0,144,39628.2004282407,2008-06-29,04:48:37
40.079542,116.582627,0,159,39628.2004861111,2008-06-29,04:48:42
40.07947,116.582702,0,181,39628.2005439815,2008-06-29,04:48:47
40.079391,116.582776,0,205,39628.2006018519,2008-06-29,04:48:52
40.079344,116.582838,0,216,39628.2006597222,2008-06-29,04:48:57
40.079321,116.582875,0,223,39628.2007175926,2008-06-29,04:49:02
40.079308,116.582831,0,235,39628.200775463,2008-06-29,04:49:07
40.079284,116.582825,0,252,39628.2008333333,2008-06-29,04:49:12
40.079355,116.58267,0,244,39628.2008912037,2008-06-29,04:49:17
40.079384,116.582645,0,239,39628.2009490741,2008-06-29,04:49:22
40.079448,116.582466,0,219,39628.2010069444,2008-06-29,04:49:27
40.079514,116.582399,0,214,39628.2010648148,2008-06-29,04:49:32
40.07957,116.582365,0,215,39628.2011226852,2008-06-29,04:49:37
40.079627,116.582362,0,207,39628.2011805556,2008-06-29,04:49:42
40.079709,116.582375,0,203,39628.2012384259,2008-06-29,04:49:47
40.07976,116.582386,0,200,39628.2012962963,2008-06-29,04:49:52
40.079766,116.582382,0,197,39628.2013541667,2008-06-29,04:49:57
40.079763,116.582376,0,197,39628.201412037,2008-06-29,04:50:02
40.079763,116.582376,0,197,39628.2014467593,2008-06-29,04:50:05
40.079756,116.582375,0,198,39628.2014699074,2008-06-29,04:50:07
40.079716,116.582338,0,195,39628.2015277778,2008-06-29,04:50:12
40.079672,116.582308,0,195,39628.2015856481,2008-06-29,04:50:17
40.079192,116.582024,0,197,39628.2017592593,2008-06-29,04:50:32
40.079429,116.582143,0,192,39628.2018171296,2008-06-29,04:50:37
40.079571,116.582044,0,184,39628.201875,2008-06-29,04:50:42
40.079645,116.582018,0,178,39628.2019328704,2008-06-29,04:50:47
40.079642,116.582016,0,179,39628.2019907407,2008-06-29,04:50:52
40.079645,116.582013,0,179,39628.2020486111,2008-06-29,04:50:57
40.079653,116.582011,0,179,39628.2021064815,2008-06-29,04:51:02
40.079654,116.582013,0,178,39628.2021643519,2008-06-29,04:51:07
40.079648,116.582015,0,177,39628.2022222222,2008-06-29,04:51:12
40.079648,116.582015,0,177,39628.2022569444,2008-06-29,04:51:15
40.079646,116.582015,0,176,39628.2022800926,2008-06-29,04:51:17
40.079633,116.582016,0,175,39628.202337963,2008-06-29,04:51:22
40.079444,116.582145,0,169,39628.2023958333,2008-06-29,04:51:27
40.079389,116.582241,0,169,39628.2024537037,2008-06-29,04:51:32
40.079308,116.582332,0,164,39628.2025115741,2008-06-29,04:51:37
40.079305,116.582335,0,164,39628.2025694444,2008-06-29,04:51:42
40.079302,116.582338,0,164,39628.2026273148,2008-06-29,04:51:47
40.079304,116.58234,0,164,39628.2026851852,2008-06-29,04:51:52
40.079304,116.582341,0,164,39628.2027430556,2008-06-29,04:51:57
40.079302,116.582343,0,164,39628.2028009259,2008-06-29,04:52:02
40.079302,116.582347,0,164,39628.2028587963,2008-06-29,04:52:07
40.079297,116.58235,0,165,39628.2029166667,2008-06-29,04:52:12
40.079297,116.58235,0,165,39628.2029513889,2008-06-29,04:52:15
40.079298,116.582352,0,165,39628.202974537,2008-06-29,04:52:17
40.079625,116.583076,0,165,39628.2035532407,2008-06-29,04:53:07
40.078781,116.582287,0,165,39628.2036111111,2008-06-29,04:53:12
40.078704,116.582258,0,164,39628.2036689815,2008-06-29,04:53:17
40.078681,116.582226,0,166,39628.2037268518,2008-06-29,04:53:22
40.078625,116.582077,0,169,39628.2037847222,2008-06-29,04:53:27
40.078646,116.582039,0,169,39628.2038425926,2008-06-29,04:53:32
40.078694,116.581947,0,171,39628.203900463,2008-06-29,04:53:37
40.078738,116.581886,0,174,39628.2039583333,2008-06-29,04:53:42
40.07878,116.581848,0,177,39628.2040162037,2008-06-29,04:53:47
40.078805,116.58184,0,177,39628.2040740741,2008-06-29,04:53:52
40.078842,116.581835,0,176,39628.2041319444,2008-06-29,04:53:57
40.078898,116.581825,0,176,39628.2041898148,2008-06-29,04:54:02
40.078712,116.580791,0,146,39628.2116550926,2008-06-29,05:04:47
40.078833,116.581024,0,132,39628.211712963,2008-06-29,05:04:52
40.078986,116.581068,0,119,39628.2117708333,2008-06-29,05:04:57
40.079003,116.58108,0,113,39628.2118287037,2008-06-29,05:05:02
40.078992,116.581065,0,110,39628.2118865741,2008-06-29,05:05:07
40.07899,116.581065,0,110,39628.2119444444,2008-06-29,05:05:12
40.078986,116.581065,0,110,39628.2120023148,2008-06-29,05:05:17
40.078986,116.581065,0,110,39628.212037037,2008-06-29,05:05:20
40.078989,116.581067,0,110,39628.2120601852,2008-06-29,05:05:22
40.078999,116.581069,0,110,39628.2121180556,2008-06-29,05:05:27
40.078991,116.581094,0,110,39628.2121759259,2008-06-29,05:05:32
40.078983,116.581147,0,110,39628.2122337963,2008-06-29,05:05:37
40.078983,116.581147,0,110,39628.2122685185,2008-06-29,05:05:40
40.078979,116.58115,0,110,39628.2122916667,2008-06-29,05:05:42
40.07897,116.581151,0,110,39628.212349537,2008-06-29,05:05:47
40.07897,116.581151,0,110,39628.2123842593,2008-06-29,05:05:50
40.078966,116.581153,0,110,39628.2124074074,2008-06-29,05:05:52
40.078979,116.581159,0,110,39628.2124652778,2008-06-29,05:05:57
40.079021,116.581188,0,110,39628.2125231481,2008-06-29,05:06:02
40.079007,116.581235,0,110,39628.2125810185,2008-06-29,05:06:07
40.078934,116.581289,0,109,39628.2126388889,2008-06-29,05:06:12
40.07893,116.581289,0,109,39628.2126967593,2008-06-29,05:06:17
40.078928,116.581289,0,109,39628.2127546296,2008-06-29,05:06:22
40.078928,116.581291,0,109,39628.2128125,2008-06-29,05:06:27
40.078927,116.581294,0,109,39628.2128703704,2008-06-29,05:06:32
40.078929,116.581295,0,110,39628.2129282407,2008-06-29,05:06:37
40.078925,116.581298,0,110,39628.2129861111,2008-06-29,05:06:42
40.078927,116.5813,0,110,39628.2130439815,2008-06-29,05:06:47
40.078926,116.581302,0,110,39628.2131018518,2008-06-29,05:06:52
40.078926,116.581302,0,110,39628.2131365741,2008-06-29,05:06:55
40.078927,116.581306,0,110,39628.2131597222,2008-06-29,05:06:57
40.079014,116.58133,0,111,39628.2132175926,2008-06-29,05:07:02
40.079173,116.581493,0,112,39628.213275463,2008-06-29,05:07:07
40.079203,116.581174,0,108,39628.2133333333,2008-06-29,05:07:12
40.079123,116.580774,0,102,39628.2133912037,2008-06-29,05:07:17
40.078867,116.580671,0,95,39628.2134490741,2008-06-29,05:07:22
40.078487,116.580719,0,86,39628.2135069444,2008-06-29,05:07:27
40.078175,116.580739,0,81,39628.2135648148,2008-06-29,05:07:32
40.077883,116.580825,0,79,39628.2136226852,2008-06-29,05:07:37
40.077638,116.58101,0,76,39628.2136805556,2008-06-29,05:07:42
40.077303,116.581307,0,74,39628.2137384259,2008-06-29,05:07:47
40.077049,116.581569,0,76,39628.2137962963,2008-06-29,05:07:52
40.076743,116.581847,0,77,39628.2138541667,2008-06-29,05:07:57
40.076391,116.582069,0,78,39628.213912037,2008-06-29,05:08:02
40.075966,116.582206,0,110,39628.2139699074,2008-06-29,05:08:07
40.07551,116.582238,0,110,39628.2140277778,2008-06-29,05:08:12
40.074984,116.582155,0,103,39628.2140856481,2008-06-29,05:08:17
40.074362,116.58203,0,99,39628.2141435185,2008-06-29,05:08:22
40.073677,116.581907,0,100,39628.2142013889,2008-06-29,05:08:27
40.072921,116.581809,0,103,39628.2142592593,2008-06-29,05:08:32
40.072103,116.581759,0,106,39628.2143171296,2008-06-29,05:08:37
40.071307,116.581754,0,110,39628.214375,2008-06-29,05:08:42
40.070511,116.581789,0,110,39628.2144328704,2008-06-29,05:08:47
40.069689,116.581889,0,104,39628.2144907407,2008-06-29,05:08:52
40.068819,116.582039,0,96,39628.2145486111,2008-06-29,05:08:57
40.067914,116.582189,0,88,39628.2146064815,2008-06-29,05:09:02
40.066947,116.582335,0,86,39628.2146643519,2008-06-29,05:09:07
40.065964,116.582487,0,89,39628.2147222222,2008-06-29,05:09:12
40.064977,116.582636,0,89,39628.2147800926,2008-06-29,05:09:17
40.063958,116.582793,0,90,39628.214837963,2008-06-29,05:09:22
40.062928,116.582948,0,87,39628.2148958333,2008-06-29,05:09:27
40.061861,116.583119,0,77,39628.2149537037,2008-06-29,05:09:32
40.060761,116.583296,0,72,39628.2150115741,2008-06-29,05:09:37
40.059635,116.583467,0,67,39628.2150694444,2008-06-29,05:09:42
40.05849,116.58364,0,65,39628.2151273148,2008-06-29,05:09:47
40.057317,116.583828,0,66,39628.2151851852,2008-06-29,05:09:52
40.056155,116.583992,0,72,39628.2152430556,2008-06-29,05:09:57
40.054955,116.58408,0,83,39628.2153009259,2008-06-29,05:10:02
40.053761,116.584016,0,88,39628.2153587963,2008-06-29,05:10:07
40.052626,116.583761,0,89,39628.2154166667,2008-06-29,05:10:12
40.051565,116.583334,0,88,39628.215474537,2008-06-29,05:10:17
40.050577,116.582751,0,88,39628.2155324074,2008-06-29,05:10:22
40.04965,116.582022,0,82,39628.2155902778,2008-06-29,05:10:27
40.048876,116.581246,0,79,39628.2156481481,2008-06-29,05:10:32
40.048351,116.580621,0,74,39628.2157060185,2008-06-29,05:10:37
40.048022,116.579973,0,71,39628.2157638889,2008-06-29,05:10:42
40.047744,116.579469,0,73,39628.2158217593,2008-06-29,05:10:47
40.047459,116.579125,0,76,39628.2158796296,2008-06-29,05:10:52
40.047258,116.578873,0,81,39628.2159375,2008-06-29,05:10:57
40.047015,116.578667,0,84,39628.2159953704,2008-06-29,05:11:02
40.046691,116.578413,0,88,39628.2160532407,2008-06-29,05:11:07
40.046242,116.578049,0,91,39628.2161111111,2008-06-29,05:11:12
40.045754,116.577562,0,90,39628.2161689815,2008-06-29,05:11:17
40.045269,116.577008,0,91,39628.2162268519,2008-06-29,05:11:22
40.044716,116.576396,0,91,39628.2162847222,2008-06-29,05:11:27
40.044134,116.575755,0,92,39628.2163425926,2008-06-29,05:11:32
40.043529,116.575092,0,82,39628.216400463,2008-06-29,05:11:37
40.042857,116.574426,0,77,39628.2164583333,2008-06-29,05:11:42
40.042134,116.573758,0,77,39628.2165162037,2008-06-29,05:11:47
40.041344,116.573066,0,77,39628.2165740741,2008-06-29,05:11:52
40.040534,116.572352,0,77,39628.2166319444,2008-06-29,05:11:57
40.039689,116.571618,0,80,39628.2166898148,2008-06-29,05:12:02
40.038804,116.570844,0,74,39628.2167476852,2008-06-29,05:12:07
40.037928,116.570079,0,72,39628.2168055556,2008-06-29,05:12:12
40.037057,116.569221,0,63,39628.2168634259,2008-06-29,05:12:17
40.036233,116.568198,0,56,39628.2169212963,2008-06-29,05:12:22
40.035482,116.567064,0,52,39628.2169791667,2008-06-29,05:12:27
40.034883,116.56587,0,50,39628.217037037,2008-06-29,05:12:32
40.034323,116.564682,0,46,39628.2170949074,2008-06-29,05:12:37
40.033768,116.563545,0,45,39628.2171527778,2008-06-29,05:12:42
40.03322,116.562421,0,44,39628.2172106481,2008-06-29,05:12:47
40.032669,116.561284,0,43,39628.2172685185,2008-06-29,05:12:52
40.032096,116.5601,0,41,39628.2173263889,2008-06-29,05:12:57
40.031521,116.558888,0,37,39628.2173842593,2008-06-29,05:13:02
40.030934,116.557688,0,36,39628.2174421296,2008-06-29,05:13:07
40.030352,116.556493,0,35,39628.2175,2008-06-29,05:13:12
40.029825,116.555286,0,38,39628.2175578704,2008-06-29,05:13:17
40.029314,116.554051,0,41,39628.2176157407,2008-06-29,05:13:22
40.028869,116.552774,0,40,39628.2176736111,2008-06-29,05:13:27
40.028487,116.551489,0,39,39628.2177314815,2008-06-29,05:13:32
40.028094,116.550186,0,41,39628.2177893519,2008-06-29,05:13:37
40.027691,116.548869,0,45,39628.2178472222,2008-06-29,05:13:42
40.027279,116.547558,0,44,39628.2179050926,2008-06-29,05:13:47
40.026877,116.546263,0,49,39628.217962963,2008-06-29,05:13:52
40.026463,116.544912,0,47,39628.2180208333,2008-06-29,05:13:57
40.026018,116.54356,0,45,39628.2180787037,2008-06-29,05:14:02
40.025558,116.542232,0,46,39628.2181365741,2008-06-29,05:14:07
40.025076,116.540908,0,53,39628.2181944444,2008-06-29,05:14:12
40.024632,116.539654,0,61,39628.2182523148,2008-06-29,05:14:17
40.024171,116.538412,0,72,39628.2183101852,2008-06-29,05:14:22
40.023705,116.537129,0,85,39628.2183680556,2008-06-29,05:14:27
40.02325,116.535806,0,96,39628.2184259259,2008-06-29,05:14:32
40.022822,116.534469,0,108,39628.2184837963,2008-06-29,05:14:37
40.022395,116.533217,0,125,39628.2185416667,2008-06-29,05:14:42
40.021975,116.532,0,134,39628.218599537,2008-06-29,05:14:47
40.021559,116.530825,0,152,39628.2186574074,2008-06-29,05:14:52
40.021154,116.529694,0,160,39628.2187152778,2008-06-29,05:14:57
40.020729,116.528513,0,169,39628.2187731481,2008-06-29,05:15:02
40.020304,116.527278,0,178,39628.2188310185,2008-06-29,05:15:07
40.019844,116.526017,0,181,39628.2188888889,2008-06-29,05:15:12
40.019385,116.524733,0,180,39628.2189467593,2008-06-29,05:15:17
40.018939,116.523511,0,166,39628.2190046296,2008-06-29,05:15:22
40.018504,116.522333,0,149,39628.2190625,2008-06-29,05:15:27
40.01809,116.521199,0,131,39628.2191203704,2008-06-29,05:15:32
40.0177,116.520124,0,109,39628.2191782407,2008-06-29,05:15:37
40.017305,116.519021,0,93,39628.2192361111,2008-06-29,05:15:42
40.016924,116.51795,0,76,39628.2192939815,2008-06-29,05:15:47
40.016515,116.516869,0,79,39628.2193518518,2008-06-29,05:15:52
40.016063,116.515804,0,80,39628.2194097222,2008-06-29,05:15:57
40.01554,116.514698,0,99,39628.2194675926,2008-06-29,05:16:02
40.014967,116.513668,0,107,39628.219525463,2008-06-29,05:16:07
40.014365,116.512708,0,111,39628.2195833333,2008-06-29,05:16:12
40.013725,116.511787,0,111,39628.2196412037,2008-06-29,05:16:17
40.01307,116.510906,0,115,39628.2196990741,2008-06-29,05:16:22
40.012382,116.510075,0,117,39628.2197569444,2008-06-29,05:16:27
40.011686,116.509282,0,119,39628.2198148148,2008-06-29,05:16:32
40.010985,116.508509,0,114,39628.2198726852,2008-06-29,05:16:37
40.010305,116.507758,0,108,39628.2199305556,2008-06-29,05:16:42
40.009641,116.507011,0,104,39628.2199884259,2008-06-29,05:16:47
40.008948,116.506248,0,103,39628.2200462963,2008-06-29,05:16:52
40.008267,116.505503,0,101,39628.2201041667,2008-06-29,05:16:57
40.007591,116.504759,0,100,39628.220162037,2008-06-29,05:17:02
40.006923,116.504031,0,98,39628.2202199074,2008-06-29,05:17:07
40.006235,116.503278,0,98,39628.2202777778,2008-06-29,05:17:12
40.005547,116.502502,0,103,39628.2203356481,2008-06-29,05:17:17
40.004828,116.50171,0,106,39628.2203935185,2008-06-29,05:17:22
40.00409,116.500896,0,106,39628.2204513889,2008-06-29,05:17:27
40.003338,116.500059,0,107,39628.2205092593,2008-06-29,05:17:32
40.002594,116.499222,0,106,39628.2205671296,2008-06-29,05:17:37
40.001847,116.49838,0,108,39628.220625,2008-06-29,05:17:42
40.001099,116.497565,0,108,39628.2206828704,2008-06-29,05:17:47
40.000333,116.49672,0,108,39628.2207407407,2008-06-29,05:17:52
39.999589,116.495886,0,108,39628.2207986111,2008-06-29,05:17:57
39.998816,116.495007,0,109,39628.2208564815,2008-06-29,05:18:02
39.998036,116.494144,0,109,39628.2209143518,2008-06-29,05:18:07
39.997248,116.493266,0,108,39628.2209722222,2008-06-29,05:18:12
39.996411,116.492391,0,104,39628.2210300926,2008-06-29,05:18:17
39.995568,116.491469,0,97,39628.221087963,2008-06-29,05:18:22
39.994711,116.49059,0,91,39628.2211458333,2008-06-29,05:18:27
39.99385,116.489648,0,97,39628.2212037037,2008-06-29,05:18:32
39.992999,116.488696,0,100,39628.2212615741,2008-06-29,05:18:37
39.99214,116.487755,0,106,39628.2213194444,2008-06-29,05:18:42
39.991317,116.486823,0,114,39628.2213773148,2008-06-29,05:18:47
39.990488,116.485898,0,118,39628.2214351852,2008-06-29,05:18:52
39.989648,116.484949,0,128,39628.2214930556,2008-06-29,05:18:57
39.988808,116.484033,0,133,39628.2215509259,2008-06-29,05:19:02
39.988003,116.483133,0,137,39628.2216087963,2008-06-29,05:19:07
39.987176,116.48222,0,137,39628.2216666667,2008-06-29,05:19:12
39.986343,116.481312,0,134,39628.221724537,2008-06-29,05:19:17
39.985575,116.480439,0,135,39628.2217824074,2008-06-29,05:19:22
39.984848,116.479657,0,134,39628.2218402778,2008-06-29,05:19:27
39.984106,116.478832,0,137,39628.2218981481,2008-06-29,05:19:32
39.983358,116.477999,0,138,39628.2219560185,2008-06-29,05:19:37
39.982609,116.477166,0,137,39628.2220138889,2008-06-29,05:19:42
39.981846,116.47631,0,142,39628.2220717593,2008-06-29,05:19:47
39.981063,116.475432,0,144,39628.2221296296,2008-06-29,05:19:52
39.980259,116.47452,0,147,39628.2221875,2008-06-29,05:19:57
39.979408,116.473598,0,154,39628.2222453704,2008-06-29,05:20:02
39.978579,116.472665,0,152,39628.2223032407,2008-06-29,05:20:07
39.977779,116.47176,0,150,39628.2223611111,2008-06-29,05:20:12
39.977063,116.47097,0,150,39628.2224189815,2008-06-29,05:20:17
39.976429,116.470252,0,148,39628.2224768519,2008-06-29,05:20:22
39.975807,116.469542,0,150,39628.2225347222,2008-06-29,05:20:27
39.975192,116.468857,0,151,39628.2225925926,2008-06-29,05:20:32
39.974631,116.468196,0,144,39628.222650463,2008-06-29,05:20:37
39.974103,116.467565,0,133,39628.2227083333,2008-06-29,05:20:42
39.973597,116.466945,0,127,39628.2227662037,2008-06-29,05:20:47
39.973114,116.466378,0,132,39628.2228240741,2008-06-29,05:20:52
39.972652,116.465819,0,137,39628.2228819444,2008-06-29,05:20:57
39.972288,116.465203,0,135,39628.2229398148,2008-06-29,05:21:02
39.972034,116.464539,0,136,39628.2229976852,2008-06-29,05:21:07
39.971875,116.463854,0,135,39628.2230555556,2008-06-29,05:21:12
39.971784,116.463056,0,132,39628.2231134259,2008-06-29,05:21:17
39.971808,116.462208,0,133,39628.2231712963,2008-06-29,05:21:22
39.971945,116.461347,0,132,39628.2232291667,2008-06-29,05:21:27
39.972194,116.460578,0,124,39628.223287037,2008-06-29,05:21:32
39.972544,116.459881,0,116,39628.2233449074,2008-06-29,05:21:37
39.97298,116.459184,0,109,39628.2234027778,2008-06-29,05:21:42
39.973381,116.458518,0,110,39628.2234606481,2008-06-29,05:21:47
39.973769,116.457853,0,115,39628.2235185185,2008-06-29,05:21:52
39.974174,116.457188,0,107,39628.2235763889,2008-06-29,05:21:57
39.974606,116.456547,0,102,39628.2236342593,2008-06-29,05:22:02
39.974963,116.455968,0,108,39628.2236921296,2008-06-29,05:22:07
39.97526,116.455534,0,114,39628.22375,2008-06-29,05:22:12
39.975543,116.455086,0,110,39628.2238078704,2008-06-29,05:22:17
39.975865,116.4546,0,97,39628.2238657407,2008-06-29,05:22:22
39.976243,116.454008,0,95,39628.2239236111,2008-06-29,05:22:27
39.976681,116.453332,0,86,39628.2239814815,2008-06-29,05:22:32
39.977149,116.452596,0,77,39628.2240393519,2008-06-29,05:22:37
39.977613,116.451885,0,77,39628.2240972222,2008-06-29,05:22:42
39.978035,116.451239,0,86,39628.2241550926,2008-06-29,05:22:47
39.97845,116.450605,0,100,39628.224212963,2008-06-29,05:22:52
39.978849,116.449943,0,112,39628.2242708333,2008-06-29,05:22:57
39.979264,116.449307,0,120,39628.2243287037,2008-06-29,05:23:02
39.979693,116.448659,0,120,39628.2243865741,2008-06-29,05:23:07
39.980149,116.447961,0,115,39628.2244444444,2008-06-29,05:23:12
39.980698,116.447127,0,118,39628.2245023148,2008-06-29,05:23:17
39.981265,116.446272,0,114,39628.2245601852,2008-06-29,05:23:22
39.981828,116.445378,0,115,39628.2246180556,2008-06-29,05:23:27
39.982409,116.444504,0,114,39628.2246759259,2008-06-29,05:23:32
39.98296,116.443684,0,111,39628.2247337963,2008-06-29,05:23:37
39.983491,116.442889,0,108,39628.2247916667,2008-06-29,05:23:42
39.983984,116.442117,0,111,39628.224849537,2008-06-29,05:23:47
39.984421,116.441307,0,112,39628.2249074074,2008-06-29,05:23:52
39.984778,116.440444,0,117,39628.2249652778,2008-06-29,05:23:57
39.985148,116.439525,0,117,39628.2250231481,2008-06-29,05:24:02
39.985529,116.438529,0,118,39628.2250810185,2008-06-29,05:24:07
39.98593,116.437471,0,118,39628.2251388889,2008-06-29,05:24:12
39.986337,116.436384,0,118,39628.2251967593,2008-06-29,05:24:17
39.986747,116.435323,0,115,39628.2252546296,2008-06-29,05:24:22
39.98715,116.434351,0,112,39628.2253125,2008-06-29,05:24:27
39.987443,116.433517,0,110,39628.2253703704,2008-06-29,05:24:32
39.987656,116.43275,0,114,39628.2254282407,2008-06-29,05:24:37
39.987793,116.432008,0,117,39628.2254861111,2008-06-29,05:24:42
39.987886,116.431197,0,119,39628.2255439815,2008-06-29,05:24:47
39.987973,116.430235,0,111,39628.2256018519,2008-06-29,05:24:52
39.987964,116.42934,0,107,39628.2256597222,2008-06-29,05:24:57
39.987958,116.428486,0,98,39628.2257175926,2008-06-29,05:25:02
39.987963,116.427656,0,93,39628.225775463,2008-06-29,05:25:07
39.987923,116.426883,0,92,39628.2258333333,2008-06-29,05:25:12
39.987878,116.426183,0,94,39628.2258912037,2008-06-29,05:25:17
39.987841,116.425369,0,98,39628.2259490741,2008-06-29,05:25:22
39.987811,116.424459,0,105,39628.2260069444,2008-06-29,05:25:27
39.987785,116.423476,0,109,39628.2260648148,2008-06-29,05:25:32
39.987751,116.422395,0,123,39628.2261226852,2008-06-29,05:25:37
39.987692,116.421361,0,135,39628.2261805556,2008-06-29,05:25:42
39.987676,116.420301,0,142,39628.2262384259,2008-06-29,05:25:47
39.987676,116.419269,0,132,39628.2262962963,2008-06-29,05:25:52
39.987659,116.41823,0,119,39628.2263541667,2008-06-29,05:25:57
39.987616,116.417178,0,108,39628.226412037,2008-06-29,05:26:02
39.987589,116.416149,0,100,39628.2264699074,2008-06-29,05:26:07
39.987579,116.415222,0,89,39628.2265277778,2008-06-29,05:26:12
39.987558,116.414366,0,74,39628.2265856481,2008-06-29,05:26:17
39.987582,116.413671,0,68,39628.2266435185,2008-06-29,05:26:22
39.98759,116.413298,0,84,39628.2267013889,2008-06-29,05:26:27
39.987611,116.413064,0,95,39628.2267592593,2008-06-29,05:26:32
39.98761,116.412865,0,103,39628.2268171296,2008-06-29,05:26:37
39.987615,116.412744,0,110,39628.226875,2008-06-29,05:26:42
39.987616,116.412571,0,108,39628.2269328704,2008-06-29,05:26:47
39.987656,116.412246,0,109,39628.2269907407,2008-06-29,05:26:52
39.987671,116.411963,0,110,39628.2270486111,2008-06-29,05:26:57
39.987679,116.411968,0,109,39628.2271064815,2008-06-29,05:27:02
39.98768,116.411962,0,110,39628.2271643518,2008-06-29,05:27:07
39.98768,116.411959,0,110,39628.2272222222,2008-06-29,05:27:12
39.98768,116.411962,0,110,39628.2272800926,2008-06-29,05:27:17
39.987681,116.411962,0,110,39628.227337963,2008-06-29,05:27:22
39.987683,116.411959,0,110,39628.2273958333,2008-06-29,05:27:27
39.987682,116.411961,0,110,39628.2274537037,2008-06-29,05:27:32
39.987681,116.411967,0,110,39628.2275115741,2008-06-29,05:27:37
39.987681,116.41197,0,110,39628.2275694444,2008-06-29,05:27:42
39.987681,116.411971,0,110,39628.2276273148,2008-06-29,05:27:47
39.987682,116.41197,0,110,39628.2276851852,2008-06-29,05:27:52
39.987682,116.411972,0,110,39628.2277430556,2008-06-29,05:27:57
39.987683,116.411967,0,110,39628.2278009259,2008-06-29,05:28:02
39.987684,116.411961,0,110,39628.2278587963,2008-06-29,05:28:07
39.987684,116.411961,0,110,39628.2278935185,2008-06-29,05:28:10
39.987686,116.411953,0,110,39628.2279166667,2008-06-29,05:28:12
39.987688,116.41194,0,110,39628.227974537,2008-06-29,05:28:17
39.98765,116.411763,0,109,39628.2280324074,2008-06-29,05:28:22
39.987624,116.411439,0,102,39628.2280902778,2008-06-29,05:28:27
39.987564,116.411004,0,96,39628.2281481481,2008-06-29,05:28:32
39.987552,116.410642,0,91,39628.2282060185,2008-06-29,05:28:37
39.98753,116.41038,0,85,39628.2282638889,2008-06-29,05:28:42
39.987493,116.410091,0,94,39628.2283217593,2008-06-29,05:28:47
39.987419,116.409659,0,95,39628.2283796296,2008-06-29,05:28:52
39.987387,116.409093,0,103,39628.2284375,2008-06-29,05:28:57
39.98737,116.408447,0,99,39628.2284953704,2008-06-29,05:29:02
39.987331,116.407749,0,101,39628.2285532407,2008-06-29,05:29:07
39.987308,116.407068,0,92,39628.2286111111,2008-06-29,05:29:12
39.987314,116.406413,0,84,39628.2286689815,2008-06-29,05:29:17
39.987296,116.405724,0,87,39628.2287268518,2008-06-29,05:29:22
39.987347,116.405021,0,86,39628.2287847222,2008-06-29,05:29:27
39.987315,116.404188,0,91,39628.2288425926,2008-06-29,05:29:32
39.987312,116.403606,0,90,39628.228900463,2008-06-29,05:29:37
39.987309,116.403069,0,90,39628.2289583333,2008-06-29,05:29:42
39.987293,116.402599,0,89,39628.2290162037,2008-06-29,05:29:47
39.987287,116.40233,0,83,39628.2290740741,2008-06-29,05:29:52
39.987304,116.402017,0,75,39628.2291319444,2008-06-29,05:29:57
39.987293,116.401945,0,68,39628.2291898148,2008-06-29,05:30:02
39.987284,116.401951,0,68,39628.2292476852,2008-06-29,05:30:07
39.987284,116.401951,0,68,39628.2292824074,2008-06-29,05:30:10
39.987285,116.401943,0,68,39628.2293055556,2008-06-29,05:30:12
39.987285,116.401934,0,68,39628.2293634259,2008-06-29,05:30:17
39.987285,116.401931,0,68,39628.2294212963,2008-06-29,05:30:22
39.987286,116.40193,0,68,39628.2294791667,2008-06-29,05:30:27
39.987286,116.401929,0,68,39628.229537037,2008-06-29,05:30:32
39.987286,116.401929,0,68,39628.2295717593,2008-06-29,05:30:35
39.987287,116.401924,0,69,39628.2295949074,2008-06-29,05:30:37
39.987289,116.401894,0,69,39628.2296527778,2008-06-29,05:30:42
39.98729,116.401868,0,69,39628.2297106481,2008-06-29,05:30:47
39.987294,116.401738,0,74,39628.2297685185,2008-06-29,05:30:52
39.987303,116.401488,0,81,39628.2298263889,2008-06-29,05:30:57
39.987309,116.401207,0,85,39628.2298842593,2008-06-29,05:31:02
39.98725,116.400769,0,89,39628.2299421296,2008-06-29,05:31:07
39.987238,116.400276,0,99,39628.23,2008-06-29,05:31:12
39.987218,116.399835,0,106,39628.2300578704,2008-06-29,05:31:17
39.987195,116.399314,0,123,39628.2301157407,2008-06-29,05:31:22
39.987175,116.398669,0,133,39628.2301736111,2008-06-29,05:31:27
39.987149,116.398052,0,139,39628.2302314815,2008-06-29,05:31:32
39.987113,116.397514,0,138,39628.2302893519,2008-06-29,05:31:37
39.987092,116.396968,0,142,39628.2303472222,2008-06-29,05:31:42
39.987077,116.396309,0,144,39628.2304050926,2008-06-29,05:31:47
39.987058,116.395612,0,150,39628.230462963,2008-06-29,05:31:52
39.987031,116.395013,0,157,39628.2305208333,2008-06-29,05:31:57
39.987018,116.394443,0,159,39628.2305787037,2008-06-29,05:32:02
39.986986,116.393837,0,156,39628.2306365741,2008-06-29,05:32:07
39.986982,116.393099,0,169,39628.2306944444,2008-06-29,05:32:12
39.986968,116.392467,0,167,39628.2307523148,2008-06-29,05:32:17
39.986955,116.39189,0,167,39628.2308101852,2008-06-29,05:32:22
39.986929,116.391324,0,169,39628.2308680556,2008-06-29,05:32:27
39.986901,116.390753,0,163,39628.2309259259,2008-06-29,05:32:32
39.986886,116.390294,0,144,39628.2309837963,2008-06-29,05:32:37
39.986869,116.38988,0,151,39628.2310416667,2008-06-29,05:32:42
39.986856,116.38949,0,138,39628.231099537,2008-06-29,05:32:47
39.986838,116.389078,0,130,39628.2311574074,2008-06-29,05:32:52
39.986823,116.388534,0,130,39628.2312152778,2008-06-29,05:32:57
39.986806,116.387966,0,125,39628.2312731481,2008-06-29,05:33:02
39.986797,116.387364,0,126,39628.2313310185,2008-06-29,05:33:07
39.986814,116.386704,0,124,39628.2313888889,2008-06-29,05:33:12
39.986752,116.386026,0,123,39628.2314467593,2008-06-29,05:33:17
39.986731,116.385392,0,124,39628.2315046296,2008-06-29,05:33:22
39.986712,116.384797,0,124,39628.2315625,2008-06-29,05:33:27
39.986688,116.384248,0,124,39628.2316203704,2008-06-29,05:33:32
39.986684,116.383714,0,130,39628.2316782407,2008-06-29,05:33:37
39.986665,116.383238,0,131,39628.2317361111,2008-06-29,05:33:42
39.98667,116.38284,0,131,39628.2317939815,2008-06-29,05:33:47
39.986688,116.382402,0,135,39628.2318518519,2008-06-29,05:33:52
39.986689,116.381863,0,127,39628.2319097222,2008-06-29,05:33:57
39.986702,116.381208,0,127,39628.2319675926,2008-06-29,05:34:02
39.986691,116.38063,0,134,39628.232025463,2008-06-29,05:34:07
39.986679,116.380181,0,126,39628.2320833333,2008-06-29,05:34:12
39.986648,116.379742,0,121,39628.2321412037,2008-06-29,05:34:17
39.986654,116.379293,0,117,39628.2321990741,2008-06-29,05:34:22
39.986664,116.378865,0,125,39628.2322569444,2008-06-29,05:34:27
39.986605,116.378334,0,138,39628.2323148148,2008-06-29,05:34:32
39.986538,116.377778,0,141,39628.2323726852,2008-06-29,05:34:37
39.986476,116.37724,0,155,39628.2324305556,2008-06-29,05:34:42
39.986447,116.376603,0,163,39628.2324884259,2008-06-29,05:34:47
39.986414,116.37588,0,163,39628.2325462963,2008-06-29,05:34:52
39.986385,116.375035,0,153,39628.2326041667,2008-06-29,05:34:57
39.986344,116.374145,0,157,39628.232662037,2008-06-29,05:35:02
39.986319,116.373261,0,145,39628.2327199074,2008-06-29,05:35:07
39.986293,116.372369,0,138,39628.2327777778,2008-06-29,05:35:12
39.986273,116.371449,0,135,39628.2328356481,2008-06-29,05:35:17
39.986247,116.370424,0,128,39628.2328935185,2008-06-29,05:35:22
39.986214,116.369351,0,122,39628.2329513889,2008-06-29,05:35:27
39.986188,116.368294,0,116,39628.2330092593,2008-06-29,05:35:32
39.98615,116.367294,0,117,39628.2330671296,2008-06-29,05:35:37
39.986125,116.36628,0,116,39628.233125,2008-06-29,05:35:42
39.98611,116.365311,0,123,39628.2331828704,2008-06-29,05:35:47
39.986081,116.364352,0,140,39628.2332407407,2008-06-29,05:35:52
39.986067,116.363435,0,154,39628.2332986111,2008-06-29,05:35:57
39.986036,116.36253,0,168,39628.2333564815,2008-06-29,05:36:02
39.986019,116.361635,0,170,39628.2334143519,2008-06-29,05:36:07
39.985978,116.360726,0,168,39628.2334722222,2008-06-29,05:36:12
39.985954,116.359835,0,164,39628.2335300926,2008-06-29,05:36:17
39.985909,116.358925,0,166,39628.233587963,2008-06-29,05:36:22
39.985899,116.358045,0,170,39628.2336458333,2008-06-29,05:36:27
39.985879,116.357237,0,173,39628.2337037037,2008-06-29,05:36:32
39.985882,116.356387,0,178,39628.2337615741,2008-06-29,05:36:37
39.985862,116.355446,0,184,39628.2338194444,2008-06-29,05:36:42
39.985845,116.354482,0,185,39628.2338773148,2008-06-29,05:36:47
39.98581,116.353445,0,192,39628.2339351852,2008-06-29,05:36:52
39.985764,116.352343,0,198,39628.2339930556,2008-06-29,05:36:57
39.985754,116.351237,0,200,39628.2340509259,2008-06-29,05:37:02
39.985723,116.350194,0,203,39628.2341087963,2008-06-29,05:37:07
39.985699,116.349205,0,202,39628.2341666667,2008-06-29,05:37:12
39.985658,116.348262,0,196,39628.234224537,2008-06-29,05:37:17
39.985626,116.347291,0,188,39628.2342824074,2008-06-29,05:37:22
39.985616,116.346263,0,177,39628.2343402778,2008-06-29,05:37:27
39.985589,116.345211,0,164,39628.2343981481,2008-06-29,05:37:32
39.985556,116.344221,0,158,39628.2344560185,2008-06-29,05:37:37
39.985529,116.343282,0,149,39628.2345138889,2008-06-29,05:37:42
39.985516,116.342383,0,145,39628.2345717593,2008-06-29,05:37:47
39.985505,116.341515,0,144,39628.2346296296,2008-06-29,05:37:52
39.985493,116.340625,0,141,39628.2346875,2008-06-29,05:37:57
39.985457,116.339812,0,133,39628.2347453704,2008-06-29,05:38:02
39.985432,116.339072,0,124,39628.2348032407,2008-06-29,05:38:07
39.985419,116.338418,0,119,39628.2348611111,2008-06-29,05:38:12
39.985429,116.338002,0,116,39628.2349189815,2008-06-29,05:38:17
39.985469,116.337749,0,112,39628.2349768518,2008-06-29,05:38:22
39.985469,116.337518,0,112,39628.2350347222,2008-06-29,05:38:27
39.985467,116.337503,0,113,39628.2350925926,2008-06-29,05:38:32
39.985467,116.337503,0,113,39628.2351273148,2008-06-29,05:38:35
39.985468,116.337501,0,113,39628.235150463,2008-06-29,05:38:37
39.985467,116.337517,0,113,39628.2352083333,2008-06-29,05:38:42
39.985467,116.337522,0,113,39628.2352662037,2008-06-29,05:38:47
39.985469,116.337518,0,113,39628.2353240741,2008-06-29,05:38:52
39.985471,116.337522,0,113,39628.2353819444,2008-06-29,05:38:57
39.985471,116.33752,0,113,39628.2354398148,2008-06-29,05:39:02
39.985473,116.337518,0,113,39628.2354976852,2008-06-29,05:39:07
39.985473,116.337522,0,113,39628.2355555556,2008-06-29,05:39:12
39.985474,116.337526,0,114,39628.2356134259,2008-06-29,05:39:17
39.985474,116.337527,0,114,39628.2356712963,2008-06-29,05:39:22
39.985474,116.337527,0,114,39628.2357060185,2008-06-29,05:39:25
39.985474,116.337531,0,115,39628.2357291667,2008-06-29,05:39:27
39.985472,116.337543,0,115,39628.235787037,2008-06-29,05:39:32
39.985492,116.337631,0,117,39628.2358449074,2008-06-29,05:39:37
39.985502,116.337759,0,127,39628.2359027778,2008-06-29,05:39:42
39.985511,116.337872,0,135,39628.2359606481,2008-06-29,05:39:47
39.985516,116.337951,0,141,39628.2360185185,2008-06-29,05:39:52
39.985528,116.338018,0,144,39628.2360763889,2008-06-29,05:39:57
39.985531,116.338094,0,150,39628.2361342593,2008-06-29,05:40:02
39.985547,116.338186,0,155,39628.2361921296,2008-06-29,05:40:07
39.985564,116.33828,0,157,39628.23625,2008-06-29,05:40:12
39.985573,116.338372,0,156,39628.2363078704,2008-06-29,05:40:17
39.985567,116.338462,0,158,39628.2363657407,2008-06-29,05:40:22
39.985563,116.338541,0,157,39628.2364236111,2008-06-29,05:40:27
39.985558,116.338645,0,157,39628.2364814815,2008-06-29,05:40:32
39.985574,116.338712,0,156,39628.2365393518,2008-06-29,05:40:37
39.98558,116.338737,0,154,39628.2365972222,2008-06-29,05:40:42
39.985576,116.338844,0,155,39628.2366550926,2008-06-29,05:40:47
39.985582,116.338931,0,158,39628.236712963,2008-06-29,05:40:52
39.985595,116.339022,0,160,39628.2367708333,2008-06-29,05:40:57
39.985603,116.339107,0,161,39628.2368287037,2008-06-29,05:41:02
39.985615,116.339188,0,162,39628.2368865741,2008-06-29,05:41:07
39.985634,116.339267,0,163,39628.2369444444,2008-06-29,05:41:12
39.985634,116.339353,0,165,39628.2370023148,2008-06-29,05:41:17
39.985628,116.339428,0,169,39628.2370601852,2008-06-29,05:41:22
39.985627,116.339499,0,172,39628.2371180556,2008-06-29,05:41:27
39.985637,116.339576,0,176,39628.2371759259,2008-06-29,05:41:32
39.985631,116.339643,0,182,39628.2372337963,2008-06-29,05:41:37
39.985621,116.339719,0,187,39628.2372916667,2008-06-29,05:41:42
39.98561,116.339806,0,193,39628.237349537,2008-06-29,05:41:47
39.985612,116.339885,0,199,39628.2374074074,2008-06-29,05:41:52
39.98562,116.339956,0,203,39628.2374652778,2008-06-29,05:41:57
39.985627,116.340023,0,206,39628.2375231481,2008-06-29,05:42:02
39.985634,116.340133,0,205,39628.2375810185,2008-06-29,05:42:07
39.985623,116.340276,0,197,39628.2376388889,2008-06-29,05:42:12
39.985616,116.340425,0,192,39628.2376967593,2008-06-29,05:42:17
39.985621,116.340514,0,188,39628.2377546296,2008-06-29,05:42:22
39.985632,116.3406,0,183,39628.2378125,2008-06-29,05:42:27
39.985615,116.340682,0,180,39628.2378703704,2008-06-29,05:42:32
39.985634,116.340764,0,177,39628.2379282407,2008-06-29,05:42:37
39.98563,116.340855,0,180,39628.2379861111,2008-06-29,05:42:42
39.985628,116.340931,0,182,39628.2380439815,2008-06-29,05:42:47
39.985619,116.34101,0,183,39628.2381018519,2008-06-29,05:42:52
39.985617,116.341119,0,182,39628.2381597222,2008-06-29,05:42:57
39.985625,116.341213,0,182,39628.2382175926,2008-06-29,05:43:02
39.985632,116.341292,0,182,39628.238275463,2008-06-29,05:43:07
39.985647,116.341367,0,177,39628.2383333333,2008-06-29,05:43:12
39.985637,116.341451,0,176,39628.2383912037,2008-06-29,05:43:17
39.985627,116.341536,0,175,39628.2384490741,2008-06-29,05:43:22
39.985628,116.341615,0,172,39628.2385069444,2008-06-29,05:43:27
39.98565,116.341663,0,175,39628.2385648148,2008-06-29,05:43:32
39.985663,116.341753,0,177,39628.2386226852,2008-06-29,05:43:37
39.985649,116.341804,0,179,39628.2386805556,2008-06-29,05:43:42
39.985634,116.341867,0,176,39628.2387384259,2008-06-29,05:43:47
39.985638,116.341935,0,176,39628.2387962963,2008-06-29,05:43:52
39.985629,116.341932,0,175,39628.2388541667,2008-06-29,05:43:57
39.985629,116.341958,0,178,39628.238912037,2008-06-29,05:44:02
39.985647,116.342018,0,183,39628.2389699074,2008-06-29,05:44:07
39.985633,116.342142,0,195,39628.2390277778,2008-06-29,05:44:12
39.985634,116.342212,0,202,39628.2390856481,2008-06-29,05:44:17
39.985641,116.342283,0,207,39628.2391435185,2008-06-29,05:44:22
39.985667,116.342357,0,203,39628.2392013889,2008-06-29,05:44:27
39.985698,116.342369,0,202,39628.2392592593,2008-06-29,05:44:32
39.985734,116.342426,0,200,39628.2393171296,2008-06-29,05:44:37
39.985764,116.34249,0,197,39628.239375,2008-06-29,05:44:42
39.985751,116.342595,0,193,39628.2394328704,2008-06-29,05:44:47
39.985719,116.342716,0,190,39628.2394907407,2008-06-29,05:44:52
39.985706,116.342823,0,186,39628.2395486111,2008-06-29,05:44:57
39.985703,116.34294,0,177,39628.2396064815,2008-06-29,05:45:02
39.985703,116.343051,0,173,39628.2396643519,2008-06-29,05:45:07
39.985705,116.343136,0,166,39628.2397222222,2008-06-29,05:45:12
39.985703,116.34321,0,165,39628.2397800926,2008-06-29,05:45:17
39.985701,116.343272,0,164,39628.239837963,2008-06-29,05:45:22
39.985695,116.343355,0,163,39628.2398958333,2008-06-29,05:45:27
39.985682,116.343439,0,164,39628.2399537037,2008-06-29,05:45:32
39.985667,116.343465,0,166,39628.2400115741,2008-06-29,05:45:37
39.985669,116.343513,0,169,39628.2400694444,2008-06-29,05:45:42
39.985685,116.343568,0,171,39628.2401273148,2008-06-29,05:45:47
39.985695,116.34363,0,173,39628.2401851852,2008-06-29,05:45:52
39.985702,116.343695,0,176,39628.2402430556,2008-06-29,05:45:57
39.985704,116.343774,0,176,39628.2403009259,2008-06-29,05:46:02
39.985721,116.343828,0,178,39628.2403587963,2008-06-29,05:46:07
39.985726,116.343924,0,178,39628.2404166667,2008-06-29,05:46:12
39.985732,116.344017,0,176,39628.240474537,2008-06-29,05:46:17
39.985721,116.344121,0,175,39628.2405324074,2008-06-29,05:46:22
39.98573,116.344229,0,173,39628.2405902778,2008-06-29,05:46:27
39.985736,116.344286,0,172,39628.2406481481,2008-06-29,05:46:32
39.985724,116.344331,0,171,39628.2407060185,2008-06-29,05:46:37
39.985751,116.344398,0,164,39628.2407638889,2008-06-29,05:46:42
39.985764,116.344476,0,162,39628.2408217593,2008-06-29,05:46:47
39.985771,116.344517,0,159,39628.2408796296,2008-06-29,05:46:52
39.985768,116.344584,0,158,39628.2409375,2008-06-29,05:46:57
39.985773,116.344673,0,157,39628.2409953704,2008-06-29,05:47:02
39.985778,116.344738,0,156,39628.2410532407,2008-06-29,05:47:07
39.985773,116.344818,0,154,39628.2411111111,2008-06-29,05:47:12
39.985775,116.344899,0,152,39628.2411689815,2008-06-29,05:47:17
39.985775,116.344977,0,152,39628.2412268519,2008-06-29,05:47:22
39.985781,116.345063,0,153,39628.2412847222,2008-06-29,05:47:27
39.985781,116.345156,0,155,39628.2413425926,2008-06-29,05:47:32
39.985779,116.345269,0,158,39628.241400463,2008-06-29,05:47:37
39.985772,116.34536,0,163,39628.2414583333,2008-06-29,05:47:42
39.985781,116.345447,0,163,39628.2415162037,2008-06-29,05:47:47
39.985789,116.345529,0,162,39628.2415740741,2008-06-29,05:47:52
39.985803,116.345607,0,160,39628.2416319444,2008-06-29,05:47:57
39.985818,116.345684,0,159,39628.2416898148,2008-06-29,05:48:02
39.985824,116.345767,0,158,39628.2417476852,2008-06-29,05:48:07
39.985817,116.345848,0,156,39628.2418055556,2008-06-29,05:48:12
39.985811,116.345939,0,155,39628.2418634259,2008-06-29,05:48:17
39.985797,116.346013,0,154,39628.2419212963,2008-06-29,05:48:22
39.985811,116.346113,0,156,39628.2419791667,2008-06-29,05:48:27
39.985807,116.346203,0,161,39628.242037037,2008-06-29,05:48:32
39.985809,116.34629,0,164,39628.2420949074,2008-06-29,05:48:37
39.985812,116.346388,0,164,39628.2421527778,2008-06-29,05:48:42
39.985807,116.346481,0,167,39628.2422106481,2008-06-29,05:48:47
39.985807,116.346576,0,171,39628.2422685185,2008-06-29,05:48:52
39.98582,116.34665,0,169,39628.2423263889,2008-06-29,05:48:57
39.985823,116.346693,0,169,39628.2423842593,2008-06-29,05:49:02
39.985859,116.346723,0,166,39628.2424421296,2008-06-29,05:49:07
39.985892,116.346768,0,164,39628.2425,2008-06-29,05:49:12
39.985915,116.346829,0,163,39628.2425578704,2008-06-29,05:49:17
39.985935,116.346851,0,165,39628.2426157407,2008-06-29,05:49:22
39.985929,116.346888,0,165,39628.2426736111,2008-06-29,05:49:27
39.985905,116.346921,0,162,39628.2427314815,2008-06-29,05:49:32
39.985906,116.346904,0,161,39628.2427893518,2008-06-29,05:49:37
39.98592,116.346937,0,162,39628.2428472222,2008-06-29,05:49:42
39.985985,116.347047,0,164,39628.2429050926,2008-06-29,05:49:47
39.985977,116.347357,0,166,39628.242962963,2008-06-29,05:49:52
39.98597,116.347517,0,163,39628.2430208333,2008-06-29,05:49:57
39.985908,116.347532,0,162,39628.2430787037,2008-06-29,05:50:02
39.985865,116.34759,0,153,39628.2431365741,2008-06-29,05:50:07
39.985857,116.347645,0,144,39628.2431944444,2008-06-29,05:50:12
39.985844,116.34769,0,141,39628.2432523148,2008-06-29,05:50:17
39.985844,116.34769,0,141,39628.243287037,2008-06-29,05:50:20
39.985843,116.347693,0,141,39628.2433101852,2008-06-29,05:50:22
39.98583,116.347681,0,139,39628.2433680556,2008-06-29,05:50:27
39.985745,116.34762,0,140,39628.2434259259,2008-06-29,05:50:32
39.985666,116.347588,0,140,39628.2434837963,2008-06-29,05:50:37
39.985567,116.347561,0,138,39628.2435416667,2008-06-29,05:50:42
39.985498,116.347629,0,138,39628.243599537,2008-06-29,05:50:47
39.985433,116.347655,0,136,39628.2436574074,2008-06-29,05:50:52
39.985393,116.347569,0,135,39628.2437152778,2008-06-29,05:50:57
39.985347,116.347681,0,135,39628.2437731481,2008-06-29,05:51:02
39.985328,116.34768,0,134,39628.2438310185,2008-06-29,05:51:07
39.985309,116.347692,0,135,39628.2438888889,2008-06-29,05:51:12
39.985234,116.34776,0,135,39628.2439467593,2008-06-29,05:51:17
39.985216,116.347817,0,137,39628.2440046296,2008-06-29,05:51:22
39.985198,116.347914,0,139,39628.2440625,2008-06-29,05:51:27
39.985196,116.347994,0,140,39628.2441203704,2008-06-29,05:51:32
39.985199,116.34811,0,140,39628.2441782407,2008-06-29,05:51:37
39.985202,116.348201,0,143,39628.2442361111,2008-06-29,05:51:42
39.98521,116.348268,0,144,39628.2442939815,2008-06-29,05:51:47
39.98521,116.348379,0,145,39628.2443518518,2008-06-29,05:51:52
39.985212,116.348464,0,147,39628.2444097222,2008-06-29,05:51:57
39.985226,116.348551,0,149,39628.2444675926,2008-06-29,05:52:02
39.985244,116.348635,0,151,39628.244525463,2008-06-29,05:52:07
39.985256,116.348709,0,156,39628.2445833333,2008-06-29,05:52:12
39.985278,116.348796,0,157,39628.2446412037,2008-06-29,05:52:17
39.985266,116.348865,0,156,39628.2446990741,2008-06-29,05:52:22
39.985259,116.348932,0,157,39628.2447569444,2008-06-29,05:52:27
39.985256,116.349015,0,157,39628.2448148148,2008-06-29,05:52:32
39.985245,116.349114,0,157,39628.2448726852,2008-06-29,05:52:37
39.985234,116.349216,0,158,39628.2449305556,2008-06-29,05:52:42
39.985247,116.349281,0,159,39628.2449884259,2008-06-29,05:52:47
39.985252,116.349376,0,163,39628.2450462963,2008-06-29,05:52:52
39.98527,116.349469,0,165,39628.2451041667,2008-06-29,05:52:57
39.985281,116.349554,0,167,39628.245162037,2008-06-29,05:53:02
39.98531,116.349633,0,170,39628.2452199074,2008-06-29,05:53:07
39.985281,116.349752,0,168,39628.2452777778,2008-06-29,05:53:12
39.985292,116.349824,0,169,39628.2453356481,2008-06-29,05:53:17
39.985309,116.349906,0,173,39628.2453935185,2008-06-29,05:53:22
39.985308,116.34999,0,170,39628.2454513889,2008-06-29,05:53:27
39.98529,116.350068,0,164,39628.2455092593,2008-06-29,05:53:32
39.985274,116.350155,0,161,39628.2455671296,2008-06-29,05:53:37
39.985287,116.350236,0,158,39628.245625,2008-06-29,05:53:42
39.985295,116.350316,0,155,39628.2456828704,2008-06-29,05:53:47
39.985295,116.350382,0,157,39628.2457407407,2008-06-29,05:53:52
39.985298,116.350449,0,158,39628.2457986111,2008-06-29,05:53:57
39.98531,116.350533,0,158,39628.2458564815,2008-06-29,05:54:02
39.985324,116.350607,0,160,39628.2459143519,2008-06-29,05:54:07
39.985355,116.35066,0,162,39628.2459722222,2008-06-29,05:54:12
39.985394,116.350715,0,166,39628.2460300926,2008-06-29,05:54:17
39.985431,116.350793,0,171,39628.246087963,2008-06-29,05:54:22
39.985434,116.350869,0,175,39628.2461458333,2008-06-29,05:54:27
39.985437,116.350975,0,180,39628.2462037037,2008-06-29,05:54:32
39.985396,116.351095,0,177,39628.2462615741,2008-06-29,05:54:37
39.985392,116.351198,0,179,39628.2463194444,2008-06-29,05:54:42
39.985354,116.351328,0,176,39628.2463773148,2008-06-29,05:54:47
39.985341,116.351393,0,168,39628.2464351852,2008-06-29,05:54:52
39.985344,116.351482,0,163,39628.2464930556,2008-06-29,05:54:57
39.985335,116.351571,0,166,39628.2465509259,2008-06-29,05:55:02
39.985338,116.351658,0,167,39628.2466087963,2008-06-29,05:55:07
39.985335,116.351732,0,163,39628.2466666667,2008-06-29,05:55:12
39.985311,116.351776,0,162,39628.246724537,2008-06-29,05:55:17
39.985248,116.351796,0,164,39628.2467824074,2008-06-29,05:55:22
39.985183,116.351778,0,158,39628.2468402778,2008-06-29,05:55:27
39.985119,116.351781,0,157,39628.2468981481,2008-06-29,05:55:32
39.985068,116.351818,0,153,39628.2469560185,2008-06-29,05:55:37
39.985008,116.351872,0,148,39628.2470138889,2008-06-29,05:55:42
39.984981,116.351916,0,145,39628.2470717593,2008-06-29,05:55:47
39.984974,116.351977,0,143,39628.2471296296,2008-06-29,05:55:52
39.984965,116.352038,0,141,39628.2471875,2008-06-29,05:55:57
39.98496,116.352125,0,139,39628.2472453704,2008-06-29,05:56:02
39.98499,116.352193,0,136,39628.2473032407,2008-06-29,05:56:07
39.985007,116.352259,0,134,39628.2473611111,2008-06-29,05:56:12
39.985032,116.352338,0,132,39628.2474189815,2008-06-29,05:56:17
39.98502,116.352421,0,129,39628.2474768519,2008-06-29,05:56:22
39.985021,116.352514,0,125,39628.2475347222,2008-06-29,05:56:27
39.98502,116.35258,0,122,39628.2475925926,2008-06-29,05:56:32
39.985008,116.352634,0,120,39628.247650463,2008-06-29,05:56:37
39.985014,116.352686,0,120,39628.2477083333,2008-06-29,05:56:42
39.98503,116.352736,0,120,39628.2477662037,2008-06-29,05:56:47
39.985037,116.352806,0,119,39628.2478240741,2008-06-29,05:56:52
39.985079,116.352935,0,120,39628.2478819444,2008-06-29,05:56:57
39.985097,116.35304,0,121,39628.2479398148,2008-06-29,05:57:02
39.985132,116.353123,0,121,39628.2479976852,2008-06-29,05:57:07
39.985152,116.353225,0,120,39628.2480555556,2008-06-29,05:57:12
39.985126,116.353322,0,125,39628.2481134259,2008-06-29,05:57:17
39.985126,116.353322,0,125,39628.2481481481,2008-06-29,05:57:20
39.985118,116.353325,0,125,39628.2481712963,2008-06-29,05:57:22
39.985115,116.35334,0,124,39628.2482291667,2008-06-29,05:57:27
39.985107,116.353375,0,123,39628.248287037,2008-06-29,05:57:32
39.985098,116.353394,0,122,39628.2483449074,2008-06-29,05:57:37
39.985104,116.352622,0,122,39628.2486342593,2008-06-29,05:58:02
39.98489,116.35278,0,149,39628.2555208333,2008-06-29,06:07:57
39.984784,116.352696,0,150,39628.2555787037,2008-06-29,06:08:02
39.984793,116.352716,0,151,39628.2556365741,2008-06-29,06:08:07
39.98479,116.352695,0,152,39628.2556944444,2008-06-29,06:08:12
39.984789,116.352681,0,152,39628.2557523148,2008-06-29,06:08:17
39.98479,116.352671,0,152,39628.2558101852,2008-06-29,06:08:22
39.98479,116.352671,0,152,39628.2558449074,2008-06-29,06:08:25
39.984791,116.352666,0,152,39628.2558680556,2008-06-29,06:08:27
39.984797,116.35264,0,152,39628.2559259259,2008-06-29,06:08:32
39.985069,116.353365,0,167,39628.2565046296,2008-06-29,06:09:22
39.98498,116.353118,0,275,39628.2565625,2008-06-29,06:09:27
39.985014,116.353175,0,315,39628.2566203704,2008-06-29,06:09:32
39.985061,116.353133,0,305,39628.2566782407,2008-06-29,06:09:37
39.985085,116.353093,0,296,39628.2567361111,2008-06-29,06:09:42
39.985105,116.353072,0,289,39628.2567939815,2008-06-29,06:09:47
39.985125,116.353027,0,277,39628.2568518519,2008-06-29,06:09:52
39.985116,116.352997,0,287,39628.2569097222,2008-06-29,06:09:57
39.985098,116.353006,0,289,39628.2569675926,2008-06-29,06:10:02
39.985023,116.352781,0,253,39628.257025463,2008-06-29,06:10:07
39.985009,116.35271,0,242,39628.2570833333,2008-06-29,06:10:12
39.985032,116.352578,0,237,39628.2571412037,2008-06-29,06:10:17
39.985034,116.352485,0,240,39628.2571990741,2008-06-29,06:10:22
39.985059,116.352399,0,230,39628.2572569444,2008-06-29,06:10:27
39.985068,116.352331,0,222,39628.2573148148,2008-06-29,06:10:32
39.985054,116.352271,0,213,39628.2573726852,2008-06-29,06:10:37
39.985032,116.352086,0,211,39628.2574305556,2008-06-29,06:10:42
39.984999,116.351961,0,202,39628.2574884259,2008-06-29,06:10:47
39.985012,116.351898,0,199,39628.2575462963,2008-06-29,06:10:52
39.985064,116.351874,0,200,39628.2576041667,2008-06-29,06:10:57
39.985144,116.351884,0,192,39628.257662037,2008-06-29,06:11:02
39.985236,116.351807,0,189,39628.2577199074,2008-06-29,06:11:07
39.985273,116.351732,0,179,39628.2577777778,2008-06-29,06:11:12
39.985293,116.351657,0,174,39628.2578356481,2008-06-29,06:11:17
39.985313,116.35158,0,174,39628.2578935185,2008-06-29,06:11:22
39.985323,116.351506,0,170,39628.2579513889,2008-06-29,06:11:27
39.985344,116.351418,0,172,39628.2580092593,2008-06-29,06:11:32
39.985368,116.351349,0,175,39628.2580671296,2008-06-29,06:11:37
39.98536,116.351274,0,180,39628.258125,2008-06-29,06:11:42
39.985342,116.351193,0,187,39628.2581828704,2008-06-29,06:11:47
39.98533,116.351106,0,185,39628.2582407407,2008-06-29,06:11:52
39.985322,116.351056,0,189,39628.2582986111,2008-06-29,06:11:57
39.985319,116.350984,0,189,39628.2583564815,2008-06-29,06:12:02
39.985316,116.350914,0,191,39628.2584143518,2008-06-29,06:12:07
39.985325,116.350848,0,190,39628.2584722222,2008-06-29,06:12:12
39.985325,116.350757,0,191,39628.2585300926,2008-06-29,06:12:17
39.985338,116.350652,0,193,39628.258587963,2008-06-29,06:12:22
39.985348,116.350532,0,191,39628.2586458333,2008-06-29,06:12:27
39.985351,116.350416,0,185,39628.2587037037,2008-06-29,06:12:32
39.985355,116.350339,0,183,39628.2587615741,2008-06-29,06:12:37
39.985358,116.350223,0,181,39628.2588194444,2008-06-29,06:12:42
39.985362,116.350132,0,178,39628.2588773148,2008-06-29,06:12:47
39.985375,116.350035,0,178,39628.2589351852,2008-06-29,06:12:52
39.985369,116.349959,0,177,39628.2589930556,2008-06-29,06:12:57
39.985367,116.349874,0,173,39628.2590509259,2008-06-29,06:13:02
39.985336,116.349828,0,169,39628.2591087963,2008-06-29,06:13:07
39.985333,116.349771,0,170,39628.2591666667,2008-06-29,06:13:12
39.985295,116.349732,0,170,39628.259224537,2008-06-29,06:13:17
39.985293,116.349646,0,169,39628.2592824074,2008-06-29,06:13:22
39.985293,116.349548,0,169,39628.2593402778,2008-06-29,06:13:27
39.985287,116.349463,0,169,39628.2593981481,2008-06-29,06:13:32
39.985283,116.349362,0,166,39628.2594560185,2008-06-29,06:13:37
39.985287,116.34926,0,166,39628.2595138889,2008-06-29,06:13:42
39.985297,116.349162,0,166,39628.2595717593,2008-06-29,06:13:47
39.985286,116.349056,0,172,39628.2596296296,2008-06-29,06:13:52
39.985279,116.348974,0,173,39628.2596875,2008-06-29,06:13:57
39.985266,116.348883,0,173,39628.2597453704,2008-06-29,06:14:02
39.985248,116.348803,0,174,39628.2598032407,2008-06-29,06:14:07
39.985246,116.348745,0,175,39628.2598611111,2008-06-29,06:14:12
39.985245,116.348645,0,178,39628.2599189815,2008-06-29,06:14:17
39.985257,116.348565,0,181,39628.2599768518,2008-06-29,06:14:22
39.985269,116.348483,0,185,39628.2600347222,2008-06-29,06:14:27
39.985278,116.348424,0,188,39628.2600925926,2008-06-29,06:14:32
39.985284,116.348334,0,190,39628.260150463,2008-06-29,06:14:37
39.985256,116.348234,0,186,39628.2602083333,2008-06-29,06:14:42
39.985243,116.348132,0,186,39628.2602662037,2008-06-29,06:14:47
39.985254,116.348048,0,181,39628.2603240741,2008-06-29,06:14:52
39.985276,116.34802,0,180,39628.2603819444,2008-06-29,06:14:57
39.9853,116.348,0,182,39628.2604398148,2008-06-29,06:15:02
39.985333,116.347992,0,184,39628.2604976852,2008-06-29,06:15:07
39.985372,116.347998,0,185,39628.2605555556,2008-06-29,06:15:12
39.985382,116.34797,0,186,39628.2606134259,2008-06-29,06:15:17
39.985428,116.347915,0,188,39628.2606712963,2008-06-29,06:15:22
39.985507,116.347829,0,190,39628.2607291667,2008-06-29,06:15:27
39.985569,116.347809,0,192,39628.260787037,2008-06-29,06:15:32
39.985647,116.347773,0,194,39628.2608449074,2008-06-29,06:15:37
39.985731,116.347915,0,195,39628.2609027778,2008-06-29,06:15:42
39.985761,116.348005,0,197,39628.2609606481,2008-06-29,06:15:47
39.98578,116.348114,0,199,39628.2610185185,2008-06-29,06:15:52
39.98584,116.348198,0,201,39628.2610763889,2008-06-29,06:15:57
39.985866,116.348298,0,208,39628.2611342593,2008-06-29,06:16:02
39.985887,116.348384,0,211,39628.2611921296,2008-06-29,06:16:07
39.985893,116.348473,0,211,39628.26125,2008-06-29,06:16:12
39.985883,116.34854,0,217,39628.2613078704,2008-06-29,06:16:17
39.985873,116.348615,0,221,39628.2613657407,2008-06-29,06:16:22
39.985886,116.348735,0,225,39628.2614236111,2008-06-29,06:16:27
39.985888,116.348835,0,231,39628.2614814815,2008-06-29,06:16:32
39.985869,116.348894,0,236,39628.2615393519,2008-06-29,06:16:37
39.985877,116.348988,0,236,39628.2615972222,2008-06-29,06:16:42
39.985884,116.349091,0,234,39628.2616550926,2008-06-29,06:16:47
39.985877,116.349171,0,228,39628.261712963,2008-06-29,06:16:52
39.985885,116.349268,0,221,39628.2617708333,2008-06-29,06:16:57
39.985895,116.349377,0,216,39628.2618287037,2008-06-29,06:17:02
39.985884,116.349461,0,214,39628.2618865741,2008-06-29,06:17:07
39.985861,116.349514,0,210,39628.2619444444,2008-06-29,06:17:12
39.985861,116.349598,0,206,39628.2620023148,2008-06-29,06:17:17
39.985833,116.34965,0,209,39628.2620601852,2008-06-29,06:17:22
39.985837,116.349746,0,213,39628.2621180556,2008-06-29,06:17:27
39.985843,116.349852,0,215,39628.2621759259,2008-06-29,06:17:32
39.985845,116.349932,0,218,39628.2622337963,2008-06-29,06:17:37
39.985847,116.350051,0,222,39628.2622916667,2008-06-29,06:17:42
39.985846,116.350135,0,226,39628.262349537,2008-06-29,06:17:47
39.985851,116.350253,0,230,39628.2624074074,2008-06-29,06:17:52
39.985854,116.35033,0,230,39628.2624652778,2008-06-29,06:17:57
39.985853,116.350381,0,229,39628.2625231481,2008-06-29,06:18:02
39.985853,116.350424,0,228,39628.2625810185,2008-06-29,06:18:07
39.98585,116.350429,0,229,39628.2626388889,2008-06-29,06:18:12
39.98585,116.350435,0,229,39628.2626967593,2008-06-29,06:18:17
39.985851,116.350439,0,229,39628.2627546296,2008-06-29,06:18:22
39.985851,116.350439,0,229,39628.2628125,2008-06-29,06:18:27
39.985851,116.350445,0,229,39628.2628703704,2008-06-29,06:18:32
39.985852,116.350451,0,229,39628.2629282407,2008-06-29,06:18:37
39.985852,116.350451,0,229,39628.2629861111,2008-06-29,06:18:42
39.985851,116.350451,0,229,39628.2630439815,2008-06-29,06:18:47
39.985851,116.350451,0,229,39628.2631018519,2008-06-29,06:18:52
39.985851,116.35045,0,229,39628.2631597222,2008-06-29,06:18:57
39.985851,116.35045,0,229,39628.2632175926,2008-06-29,06:19:02
39.985851,116.350449,0,229,39628.263275463,2008-06-29,06:19:07
39.98585,116.350449,0,229,39628.2633333333,2008-06-29,06:19:12
39.98585,116.350448,0,229,39628.2633912037,2008-06-29,06:19:17
39.985851,116.350448,0,229,39628.2634490741,2008-06-29,06:19:22
39.985851,116.350448,0,229,39628.2635069444,2008-06-29,06:19:27
39.985851,116.350448,0,229,39628.2635648148,2008-06-29,06:19:32
39.985851,116.350448,0,229,39628.2636226852,2008-06-29,06:19:37
39.98585,116.350447,0,229,39628.2636805556,2008-06-29,06:19:42
39.98585,116.350447,0,229,39628.2637384259,2008-06-29,06:19:47
39.98585,116.350447,0,229,39628.2637962963,2008-06-29,06:19:52
39.98585,116.350446,0,229,39628.2638541667,2008-06-29,06:19:57
39.98585,116.350447,0,228,39628.263912037,2008-06-29,06:20:02
39.985849,116.350447,0,228,39628.2639699074,2008-06-29,06:20:07
39.985849,116.350447,0,228,39628.2640277778,2008-06-29,06:20:12
39.985849,116.350447,0,228,39628.2640856481,2008-06-29,06:20:17
39.985849,116.350447,0,228,39628.2641435185,2008-06-29,06:20:22
39.985849,116.350447,0,228,39628.2642013889,2008-06-29,06:20:27
39.985849,116.350446,0,228,39628.2642592593,2008-06-29,06:20:32
39.985849,116.350446,0,227,39628.2643171296,2008-06-29,06:20:37
39.985849,116.350446,0,227,39628.264375,2008-06-29,06:20:42
39.985849,116.350446,0,227,39628.2644328704,2008-06-29,06:20:47
39.985848,116.350446,0,227,39628.2644907407,2008-06-29,06:20:52
39.985848,116.350446,0,227,39628.2645486111,2008-06-29,06:20:57
39.985847,116.350445,0,227,39628.2646064815,2008-06-29,06:21:02
39.985847,116.350445,0,227,39628.2646643519,2008-06-29,06:21:07
39.985846,116.350444,0,226,39628.2647222222,2008-06-29,06:21:12
39.985846,116.350445,0,226,39628.2647800926,2008-06-29,06:21:17
39.985846,116.350444,0,226,39628.264837963,2008-06-29,06:21:22
39.985846,116.350445,0,226,39628.2648958333,2008-06-29,06:21:27
39.985847,116.350445,0,226,39628.2649537037,2008-06-29,06:21:32
39.985847,116.350445,0,225,39628.2650115741,2008-06-29,06:21:37
39.985847,116.350446,0,225,39628.2650694444,2008-06-29,06:21:42
39.985847,116.350446,0,225,39628.2651041667,2008-06-29,06:21:45
39.985846,116.350449,0,225,39628.2651273148,2008-06-29,06:21:47
39.985844,116.350492,0,217,39628.2651851852,2008-06-29,06:21:52
39.985859,116.350571,0,216,39628.2652430556,2008-06-29,06:21:57
39.985882,116.350626,0,214,39628.2653009259,2008-06-29,06:22:02
39.985885,116.350644,0,214,39628.2653587963,2008-06-29,06:22:07
39.985885,116.350644,0,214,39628.2653935185,2008-06-29,06:22:10
39.985882,116.350647,0,214,39628.2654166667,2008-06-29,06:22:12
39.98588,116.350557,0,213,39628.265474537,2008-06-29,06:22:17
39.985899,116.350388,0,213,39628.2655324074,2008-06-29,06:22:22
39.985893,116.34999,0,214,39628.2655902778,2008-06-29,06:22:27
39.985898,116.349521,0,214,39628.2656481481,2008-06-29,06:22:32
39.985887,116.348967,0,214,39628.2657060185,2008-06-29,06:22:37
39.985876,116.348455,0,214,39628.2657638889,2008-06-29,06:22:42
39.985855,116.348089,0,213,39628.2658217593,2008-06-29,06:22:47
39.985877,116.347967,0,212,39628.2658796296,2008-06-29,06:22:52
39.985877,116.347967,0,212,39628.2659143518,2008-06-29,06:22:55
39.985876,116.347966,0,211,39628.2659375,2008-06-29,06:22:57
39.985852,116.347945,0,209,39628.2659953704,2008-06-29,06:23:02
39.985834,116.347943,0,207,39628.2660532407,2008-06-29,06:23:07
39.985834,116.347943,0,207,39628.266087963,2008-06-29,06:23:10
39.985835,116.347945,0,206,39628.2661111111,2008-06-29,06:23:12
39.985838,116.347961,0,206,39628.2661689815,2008-06-29,06:23:17
39.985838,116.347961,0,206,39628.2662037037,2008-06-29,06:23:20
39.985838,116.347957,0,206,39628.2662268518,2008-06-29,06:23:22
39.985842,116.347973,0,206,39628.2662847222,2008-06-29,06:23:27
39.985844,116.347984,0,206,39628.2663425926,2008-06-29,06:23:32
39.98584,116.347968,0,206,39628.266400463,2008-06-29,06:23:37
39.985838,116.347962,0,206,39628.2664583333,2008-06-29,06:23:42
39.985838,116.347962,0,206,39628.2664930556,2008-06-29,06:23:45
39.985839,116.34797,0,206,39628.2665162037,2008-06-29,06:23:47
39.985841,116.347982,0,206,39628.2665740741,2008-06-29,06:23:52
39.985841,116.347982,0,206,39628.2666087963,2008-06-29,06:23:55
39.985842,116.347987,0,206,39628.2666319444,2008-06-29,06:23:57
39.985844,116.347996,0,206,39628.2666898148,2008-06-29,06:24:02
39.985847,116.348011,0,206,39628.2667476852,2008-06-29,06:24:07
39.98585,116.348026,0,206,39628.2668055556,2008-06-29,06:24:12
39.985853,116.348038,0,206,39628.2668634259,2008-06-29,06:24:17
39.985853,116.348037,0,206,39628.2669212963,2008-06-29,06:24:22
39.985853,116.348037,0,206,39628.2669560185,2008-06-29,06:24:25
39.985851,116.348031,0,206,39628.2669791667,2008-06-29,06:24:27
39.985849,116.348017,0,206,39628.267037037,2008-06-29,06:24:32
39.985846,116.348003,0,206,39628.2670949074,2008-06-29,06:24:37
39.985846,116.348003,0,206,39628.2671296296,2008-06-29,06:24:40
39.985846,116.347999,0,206,39628.2671527778,2008-06-29,06:24:42
39.985844,116.347989,0,206,39628.2672106481,2008-06-29,06:24:47
39.985843,116.347977,0,206,39628.2672685185,2008-06-29,06:24:52
39.985843,116.347978,0,205,39628.2673263889,2008-06-29,06:24:57
39.985843,116.347978,0,205,39628.2673611111,2008-06-29,06:25:00
39.985844,116.347984,0,205,39628.2673842593,2008-06-29,06:25:02
39.985846,116.347995,0,205,39628.2674421296,2008-06-29,06:25:07
39.985831,116.347961,0,205,39628.2675,2008-06-29,06:25:12
39.985827,116.347714,0,205,39628.2675578704,2008-06-29,06:25:17
39.985799,116.347361,0,205,39628.2676157407,2008-06-29,06:25:22
39.985775,116.34699,0,205,39628.2676736111,2008-06-29,06:25:27
39.985767,116.346546,0,205,39628.2677314815,2008-06-29,06:25:32
39.985755,116.346086,0,206,39628.2677893518,2008-06-29,06:25:37
39.985755,116.345604,0,206,39628.2678472222,2008-06-29,06:25:42
39.985691,116.34502,0,207,39628.2679050926,2008-06-29,06:25:47
39.985741,116.344534,0,209,39628.267962963,2008-06-29,06:25:52
39.985701,116.3442,0,208,39628.2680208333,2008-06-29,06:25:57
39.985711,116.343808,0,208,39628.2680787037,2008-06-29,06:26:02
39.985658,116.343433,0,209,39628.2681365741,2008-06-29,06:26:07
39.98564,116.343058,0,211,39628.2681944444,2008-06-29,06:26:12
39.98561,116.342546,0,212,39628.2682523148,2008-06-29,06:26:17
39.985584,116.342024,0,211,39628.2683101852,2008-06-29,06:26:22
39.985542,116.341496,0,209,39628.2683680556,2008-06-29,06:26:27
39.98555,116.341117,0,206,39628.2684259259,2008-06-29,06:26:32
39.985531,116.340822,0,196,39628.2684837963,2008-06-29,06:26:37
39.98552,116.340485,0,189,39628.2685416667,2008-06-29,06:26:42
39.985523,116.340257,0,186,39628.268599537,2008-06-29,06:26:47
39.985536,116.340237,0,186,39628.2686574074,2008-06-29,06:26:52
39.985538,116.34024,0,186,39628.2687152778,2008-06-29,06:26:57
39.985539,116.340245,0,186,39628.2687731481,2008-06-29,06:27:02
39.985539,116.340245,0,186,39628.2688078704,2008-06-29,06:27:05
39.985538,116.340237,0,185,39628.2688310185,2008-06-29,06:27:07
39.985536,116.340227,0,185,39628.2688888889,2008-06-29,06:27:12
39.985534,116.340215,0,185,39628.2689467593,2008-06-29,06:27:17
39.985534,116.340165,0,185,39628.2690046296,2008-06-29,06:27:22
39.985543,116.339868,0,191,39628.2690625,2008-06-29,06:27:27
39.985524,116.339469,0,193,39628.2691203704,2008-06-29,06:27:32
39.985523,116.338996,0,192,39628.2691782407,2008-06-29,06:27:37
39.985491,116.338483,0,192,39628.2692361111,2008-06-29,06:27:42
39.985486,116.337919,0,195,39628.2692939815,2008-06-29,06:27:47
39.985469,116.337304,0,198,39628.2693518519,2008-06-29,06:27:52
39.985432,116.336646,0,200,39628.2694097222,2008-06-29,06:27:57
39.985402,116.335913,0,193,39628.2694675926,2008-06-29,06:28:02
39.98535,116.335161,0,184,39628.269525463,2008-06-29,06:28:07
39.985332,116.334388,0,179,39628.2695833333,2008-06-29,06:28:12
39.985306,116.333583,0,175,39628.2696412037,2008-06-29,06:28:17
39.985289,116.332791,0,167,39628.2696990741,2008-06-29,06:28:22
39.985255,116.332049,0,158,39628.2697569444,2008-06-29,06:28:27
39.985217,116.331307,0,146,39628.2698148148,2008-06-29,06:28:32
39.985176,116.330551,0,141,39628.2698726852,2008-06-29,06:28:37
39.985139,116.329831,0,138,39628.2699305556,2008-06-29,06:28:42
39.985109,116.329211,0,139,39628.2699884259,2008-06-29,06:28:47
39.985141,116.328772,0,147,39628.2700462963,2008-06-29,06:28:52
39.985178,116.328596,0,156,39628.2701041667,2008-06-29,06:28:57
39.985156,116.328613,0,155,39628.270162037,2008-06-29,06:29:02
39.985156,116.328543,0,158,39628.2702199074,2008-06-29,06:29:07
39.985259,116.328343,0,193,39628.2702777778,2008-06-29,06:29:12
39.985271,116.32803,0,201,39628.2703356481,2008-06-29,06:29:17
39.985284,116.327648,0,204,39628.2703935185,2008-06-29,06:29:22
39.985227,116.327233,0,200,39628.2704513889,2008-06-29,06:29:27
39.985107,116.326834,0,183,39628.2705092593,2008-06-29,06:29:32
39.985057,116.326443,0,184,39628.2705671296,2008-06-29,06:29:37
39.985012,116.326085,0,187,39628.270625,2008-06-29,06:29:42
39.984992,116.32591,0,184,39628.2706828704,2008-06-29,06:29:47
39.984999,116.325892,0,183,39628.2707407407,2008-06-29,06:29:52
39.985,116.325878,0,182,39628.2707986111,2008-06-29,06:29:57
39.984957,116.325683,0,175,39628.2708564815,2008-06-29,06:30:02
39.984932,116.325416,0,169,39628.2709143519,2008-06-29,06:30:07
39.984936,116.3252,0,151,39628.2709722222,2008-06-29,06:30:12
39.984937,116.32517,0,144,39628.2710300926,2008-06-29,06:30:17
39.984939,116.325127,0,136,39628.271087963,2008-06-29,06:30:22
39.984898,116.325053,0,133,39628.2711458333,2008-06-29,06:30:27
39.984885,116.324997,0,130,39628.2712037037,2008-06-29,06:30:32
39.984858,116.324761,0,143,39628.2712615741,2008-06-29,06:30:37
39.984817,116.324351,0,151,39628.2713194444,2008-06-29,06:30:42
39.98481,116.323842,0,153,39628.2713773148,2008-06-29,06:30:47
39.984791,116.323345,0,153,39628.2714351852,2008-06-29,06:30:52
39.984778,116.322877,0,152,39628.2714930556,2008-06-29,06:30:57
39.98478,116.322421,0,156,39628.2715509259,2008-06-29,06:31:02
39.984799,116.322008,0,164,39628.2716087963,2008-06-29,06:31:07
39.984777,116.321771,0,170,39628.2716666667,2008-06-29,06:31:12
39.984746,116.32174,0,174,39628.271724537,2008-06-29,06:31:17
39.984745,116.321716,0,177,39628.2717824074,2008-06-29,06:31:22
39.984755,116.32152,0,179,39628.2718402778,2008-06-29,06:31:27
39.984767,116.321246,0,178,39628.2718981481,2008-06-29,06:31:32
39.984764,116.320856,0,174,39628.2719560185,2008-06-29,06:31:37
39.98473,116.320407,0,170,39628.2720138889,2008-06-29,06:31:42
39.984699,116.319921,0,162,39628.2720717593,2008-06-29,06:31:47
39.984685,116.319357,0,157,39628.2721296296,2008-06-29,06:31:52
39.984688,116.318785,0,153,39628.2721875,2008-06-29,06:31:57
39.984669,116.3183,0,152,39628.2722453704,2008-06-29,06:32:02
39.984668,116.317756,0,140,39628.2723032407,2008-06-29,06:32:07
39.984669,116.317303,0,140,39628.2723611111,2008-06-29,06:32:12
39.984658,116.317042,0,142,39628.2724189815,2008-06-29,06:32:17
39.984663,116.316902,0,141,39628.2724768519,2008-06-29,06:32:22
39.984655,116.316847,0,141,39628.2725347222,2008-06-29,06:32:27
39.98466,116.316701,0,141,39628.2725925926,2008-06-29,06:32:32
39.984652,116.31653,0,136,39628.272650463,2008-06-29,06:32:37
39.98465,116.31648,0,138,39628.2727083333,2008-06-29,06:32:42
39.984645,116.316491,0,143,39628.2727662037,2008-06-29,06:32:47
39.984645,116.316491,0,143,39628.2728009259,2008-06-29,06:32:50
39.984646,116.316487,0,143,39628.2728240741,2008-06-29,06:32:52
39.984646,116.316471,0,144,39628.2728819444,2008-06-29,06:32:57
39.984646,116.316471,0,144,39628.2729166667,2008-06-29,06:33:00
39.984647,116.316469,0,144,39628.2729398148,2008-06-29,06:33:02
39.984649,116.316405,0,144,39628.2729976852,2008-06-29,06:33:07
39.984673,116.316334,0,149,39628.2730555556,2008-06-29,06:33:12
39.984676,116.316333,0,154,39628.2731134259,2008-06-29,06:33:17
39.984677,116.316339,0,156,39628.2731712963,2008-06-29,06:33:22
39.984677,116.316339,0,156,39628.2732060185,2008-06-29,06:33:25
39.984685,116.316344,0,158,39628.2732291667,2008-06-29,06:33:27
39.984699,116.31624,0,158,39628.273287037,2008-06-29,06:33:32
39.984693,116.315967,0,153,39628.2733449074,2008-06-29,06:33:37
39.984662,116.315571,0,143,39628.2734027778,2008-06-29,06:33:42
39.984664,116.315163,0,134,39628.2734606481,2008-06-29,06:33:47
39.984675,116.314785,0,129,39628.2735185185,2008-06-29,06:33:52
39.984667,116.314456,0,116,39628.2735763889,2008-06-29,06:33:57
39.984657,116.314328,0,118,39628.2736342593,2008-06-29,06:34:02
39.984628,116.31413,0,117,39628.2736921296,2008-06-29,06:34:07
39.984616,116.31384,0,121,39628.27375,2008-06-29,06:34:12
39.984609,116.313464,0,118,39628.2738078704,2008-06-29,06:34:17
39.984604,116.312973,0,117,39628.2738657407,2008-06-29,06:34:22
39.984595,116.31252,0,126,39628.2739236111,2008-06-29,06:34:27
39.984588,116.312093,0,127,39628.2739814815,2008-06-29,06:34:32
39.984583,116.31169,0,116,39628.2740393518,2008-06-29,06:34:37
39.984565,116.311311,0,117,39628.2740972222,2008-06-29,06:34:42
39.984535,116.311044,0,122,39628.2741550926,2008-06-29,06:34:47
39.98451,116.310995,0,131,39628.274212963,2008-06-29,06:34:52
39.984505,116.311007,0,133,39628.2742708333,2008-06-29,06:34:57
39.984504,116.311011,0,133,39628.2743287037,2008-06-29,06:35:02
39.984503,116.311012,0,133,39628.2743865741,2008-06-29,06:35:07
39.984503,116.31102,0,133,39628.2744444444,2008-06-29,06:35:12
39.984503,116.31102,0,133,39628.2744791667,2008-06-29,06:35:15
39.984503,116.311024,0,134,39628.2745023148,2008-06-29,06:35:17
39.984503,116.311035,0,134,39628.2745601852,2008-06-29,06:35:22
39.984502,116.311039,0,134,39628.2746180556,2008-06-29,06:35:27
39.984502,116.311042,0,134,39628.2746759259,2008-06-29,06:35:32
39.984503,116.311049,0,134,39628.2747337963,2008-06-29,06:35:37
39.984503,116.311045,0,134,39628.2747916667,2008-06-29,06:35:42
39.984503,116.311043,0,134,39628.274849537,2008-06-29,06:35:47
39.984503,116.311043,0,134,39628.2748842593,2008-06-29,06:35:50
39.984502,116.311043,0,134,39628.2749074074,2008-06-29,06:35:52
39.984503,116.311024,0,133,39628.2749652778,2008-06-29,06:35:57
39.984503,116.311009,0,133,39628.2750231481,2008-06-29,06:36:02
39.984503,116.311009,0,133,39628.2750578704,2008-06-29,06:36:05
39.984504,116.311003,0,133,39628.2750810185,2008-06-29,06:36:07
39.984506,116.310994,0,133,39628.2751388889,2008-06-29,06:36:12
39.984506,116.310997,0,133,39628.2751967593,2008-06-29,06:36:17
39.984507,116.310996,0,133,39628.2752546296,2008-06-29,06:36:22
39.984507,116.311002,0,133,39628.2753125,2008-06-29,06:36:27
39.984507,116.310996,0,133,39628.2753703704,2008-06-29,06:36:32
39.984506,116.310995,0,133,39628.2754282407,2008-06-29,06:36:37
39.984505,116.310999,0,133,39628.2754861111,2008-06-29,06:36:42
39.984505,116.310999,0,133,39628.2755439815,2008-06-29,06:36:47
39.984505,116.310999,0,133,39628.2755787037,2008-06-29,06:36:50
39.984505,116.310999,0,132,39628.2756018518,2008-06-29,06:36:52
39.984505,116.311009,0,133,39628.2756597222,2008-06-29,06:36:57
39.984505,116.311009,0,133,39628.2756944444,2008-06-29,06:37:00
39.984504,116.311016,0,133,39628.2757175926,2008-06-29,06:37:02
39.984504,116.311025,0,133,39628.275775463,2008-06-29,06:37:07
39.984503,116.311003,0,133,39628.2758333333,2008-06-29,06:37:12
39.984422,116.310638,0,131,39628.2758912037,2008-06-29,06:37:17
39.984382,116.310174,0,129,39628.2759490741,2008-06-29,06:37:22
39.984358,116.309684,0,131,39628.2760069444,2008-06-29,06:37:27
39.984346,116.309222,0,129,39628.2760648148,2008-06-29,06:37:32
39.98434,116.308888,0,129,39628.2761226852,2008-06-29,06:37:37
39.9844,116.308733,0,128,39628.2761805556,2008-06-29,06:37:42
39.984415,116.308544,0,130,39628.2762384259,2008-06-29,06:37:47
39.98447,116.308213,0,131,39628.2762962963,2008-06-29,06:37:52
39.984514,116.307939,0,131,39628.2763541667,2008-06-29,06:37:57
39.984498,116.307859,0,130,39628.276412037,2008-06-29,06:38:02
39.984419,116.307831,0,128,39628.2764699074,2008-06-29,06:38:07
39.984477,116.307854,0,125,39628.2765277778,2008-06-29,06:38:12
39.984515,116.30784,0,128,39628.2765856481,2008-06-29,06:38:17
39.984516,116.307884,0,135,39628.2766435185,2008-06-29,06:38:22
39.984516,116.307895,0,136,39628.2767013889,2008-06-29,06:38:27
39.984515,116.307868,0,134,39628.2767592593,2008-06-29,06:38:32
39.984513,116.307782,0,135,39628.2768171296,2008-06-29,06:38:37
39.984503,116.307689,0,137,39628.276875,2008-06-29,06:38:42
39.984494,116.307599,0,141,39628.2769328704,2008-06-29,06:38:47
39.98447,116.307531,0,146,39628.2769907407,2008-06-29,06:38:52
39.984424,116.307447,0,151,39628.2770486111,2008-06-29,06:38:57
39.98442,116.307366,0,154,39628.2771064815,2008-06-29,06:39:02
39.984433,116.307276,0,161,39628.2771643519,2008-06-29,06:39:07
39.984415,116.30721,0,164,39628.2772222222,2008-06-29,06:39:12
39.984429,116.307128,0,166,39628.2772800926,2008-06-29,06:39:17
39.98443,116.307048,0,169,39628.277337963,2008-06-29,06:39:22
39.984435,116.306974,0,171,39628.2773958333,2008-06-29,06:39:27
39.984442,116.306886,0,173,39628.2774537037,2008-06-29,06:39:32
39.98445,116.306811,0,177,39628.2775115741,2008-06-29,06:39:37
39.984468,116.30679,0,179,39628.2775694444,2008-06-29,06:39:42
39.984535,116.306764,0,181,39628.2776273148,2008-06-29,06:39:47
39.98461,116.306743,0,185,39628.2776851852,2008-06-29,06:39:52
39.984635,116.306714,0,190,39628.2777430556,2008-06-29,06:39:57
39.984636,116.3067,0,191,39628.2778009259,2008-06-29,06:40:02
39.984657,116.306671,0,195,39628.2778587963,2008-06-29,06:40:07
39.984714,116.306644,0,196,39628.2779166667,2008-06-29,06:40:12
39.984769,116.306606,0,197,39628.277974537,2008-06-29,06:40:17
39.984817,116.306537,0,201,39628.2780324074,2008-06-29,06:40:22
39.984915,116.306558,0,201,39628.2780902778,2008-06-29,06:40:27
39.985021,116.306688,0,198,39628.2781481481,2008-06-29,06:40:32
39.985094,116.30674,0,194,39628.2782060185,2008-06-29,06:40:37
39.985118,116.306768,0,191,39628.2782638889,2008-06-29,06:40:42
39.98519,116.306675,0,194,39628.2783217593,2008-06-29,06:40:47
39.9852,116.306592,0,195,39628.2783796296,2008-06-29,06:40:52
39.985203,116.30652,0,196,39628.2784375,2008-06-29,06:40:57
39.985216,116.306445,0,195,39628.2784953704,2008-06-29,06:41:02
39.985222,116.306351,0,192,39628.2785532407,2008-06-29,06:41:07
39.985227,116.306289,0,188,39628.2786111111,2008-06-29,06:41:12
39.985259,116.306153,0,185,39628.2786689815,2008-06-29,06:41:17
39.985261,116.306087,0,179,39628.2787268519,2008-06-29,06:41:22
39.985261,116.305986,0,174,39628.2787847222,2008-06-29,06:41:27
39.985249,116.305894,0,171,39628.2788425926,2008-06-29,06:41:32
39.985273,116.305785,0,173,39628.278900463,2008-06-29,06:41:37
39.985241,116.305769,0,180,39628.2789583333,2008-06-29,06:41:42
39.985246,116.305735,0,185,39628.2790162037,2008-06-29,06:41:47
39.985245,116.30565,0,185,39628.2790740741,2008-06-29,06:41:52
39.985295,116.30562,0,181,39628.2791319444,2008-06-29,06:41:57
39.985315,116.305598,0,180,39628.2791898148,2008-06-29,06:42:02
39.985315,116.305598,0,180,39628.279224537,2008-06-29,06:42:05
39.985313,116.305593,0,180,39628.2792476852,2008-06-29,06:42:07
39.985359,116.305556,0,181,39628.2793055556,2008-06-29,06:42:12
39.985419,116.305507,0,180,39628.2793634259,2008-06-29,06:42:17
39.985487,116.305488,0,177,39628.2794212963,2008-06-29,06:42:22
39.985533,116.3055,0,173,39628.2794791667,2008-06-29,06:42:27
39.985594,116.305525,0,169,39628.279537037,2008-06-29,06:42:32
39.985663,116.305534,0,166,39628.2795949074,2008-06-29,06:42:37
39.985722,116.305537,0,162,39628.2796527778,2008-06-29,06:42:42
39.98581,116.305518,0,157,39628.2797106481,2008-06-29,06:42:47
39.985885,116.305514,0,154,39628.2797685185,2008-06-29,06:42:52
39.985965,116.3055,0,154,39628.2798263889,2008-06-29,06:42:57
39.986053,116.305498,0,153,39628.2798842593,2008-06-29,06:43:02
39.986093,116.305526,0,158,39628.2799421296,2008-06-29,06:43:07
39.986154,116.305537,0,160,39628.28,2008-06-29,06:43:12
39.986175,116.305538,0,165,39628.2800578704,2008-06-29,06:43:17
39.986237,116.305524,0,165,39628.2801157407,2008-06-29,06:43:22
39.986309,116.305512,0,167,39628.2801736111,2008-06-29,06:43:27
39.986401,116.305508,0,168,39628.2802314815,2008-06-29,06:43:32
39.98649,116.305492,0,171,39628.2802893519,2008-06-29,06:43:37
39.986581,116.305491,0,173,39628.2803472222,2008-06-29,06:43:42
39.986639,116.305518,0,178,39628.2804050926,2008-06-29,06:43:47
39.986717,116.305508,0,180,39628.280462963,2008-06-29,06:43:52
39.98676,116.305491,0,181,39628.2805208333,2008-06-29,06:43:57
39.986793,116.305486,0,185,39628.2805787037,2008-06-29,06:44:02
39.986893,116.305491,0,179,39628.2806365741,2008-06-29,06:44:07
39.986952,116.30549,0,180,39628.2806944444,2008-06-29,06:44:12
39.987018,116.30546,0,186,39628.2807523148,2008-06-29,06:44:17
39.987089,116.305438,0,184,39628.2808101852,2008-06-29,06:44:22
39.987162,116.305401,0,189,39628.2808680556,2008-06-29,06:44:27
39.987195,116.305389,0,190,39628.2809259259,2008-06-29,06:44:32
39.987215,116.305389,0,190,39628.2809837963,2008-06-29,06:44:37
39.98724,116.305377,0,193,39628.2810416667,2008-06-29,06:44:42
39.987293,116.305349,0,195,39628.281099537,2008-06-29,06:44:47
39.987372,116.305322,0,200,39628.2811574074,2008-06-29,06:44:52
39.987437,116.30531,0,202,39628.2812152778,2008-06-29,06:44:57
39.987481,116.30531,0,203,39628.2812731481,2008-06-29,06:45:02
39.987502,116.305291,0,208,39628.2813310185,2008-06-29,06:45:07
39.987502,116.305291,0,208,39628.2813657407,2008-06-29,06:45:10
39.987504,116.305297,0,209,39628.2813888889,2008-06-29,06:45:12
39.98756,116.305285,0,210,39628.2814467593,2008-06-29,06:45:17
39.987666,116.305298,0,216,39628.2815046296,2008-06-29,06:45:22
39.987722,116.305266,0,232,39628.2815625,2008-06-29,06:45:27
39.98784,116.30532,0,228,39628.2816203704,2008-06-29,06:45:32
39.98795,116.305328,0,233,39628.2816782407,2008-06-29,06:45:37
39.987987,116.305402,0,229,39628.2817361111,2008-06-29,06:45:42
39.988032,116.305468,0,227,39628.2817939815,2008-06-29,06:45:47
39.988033,116.30551,0,225,39628.2818518518,2008-06-29,06:45:52
39.988035,116.305595,0,223,39628.2819097222,2008-06-29,06:45:57
39.988051,116.305716,0,219,39628.2819675926,2008-06-29,06:46:02
39.988057,116.305754,0,217,39628.282025463,2008-06-29,06:46:07
39.988034,116.305802,0,218,39628.2820833333,2008-06-29,06:46:12
39.988022,116.305869,0,221,39628.2821412037,2008-06-29,06:46:17
39.98802,116.305933,0,224,39628.2821990741,2008-06-29,06:46:22
39.988036,116.305999,0,231,39628.2822569444,2008-06-29,06:46:27
39.988144,116.306251,0,238,39628.2823148148,2008-06-29,06:46:32
39.988147,116.306396,0,242,39628.2823726852,2008-06-29,06:46:37
39.988159,116.306458,0,244,39628.2824305556,2008-06-29,06:46:42
39.988222,116.306493,0,244,39628.2824884259,2008-06-29,06:46:47
39.988308,116.306488,0,245,39628.2825462963,2008-06-29,06:46:52
39.988384,116.306455,0,257,39628.2826041667,2008-06-29,06:46:57
39.9884,116.306491,0,272,39628.282662037,2008-06-29,06:47:02
39.988465,116.30656,0,281,39628.2827199074,2008-06-29,06:47:07
39.988563,116.306569,0,291,39628.2827777778,2008-06-29,06:47:12
39.988611,116.306615,0,285,39628.2828356481,2008-06-29,06:47:17
39.988636,116.306678,0,268,39628.2828935185,2008-06-29,06:47:22
39.988617,116.306769,0,263,39628.2829513889,2008-06-29,06:47:27
39.988607,116.306866,0,269,39628.2830092593,2008-06-29,06:47:32
39.988585,116.306952,0,271,39628.2830671296,2008-06-29,06:47:37
39.988583,116.307034,0,274,39628.283125,2008-06-29,06:47:42
39.988558,116.307128,0,278,39628.2831828704,2008-06-29,06:47:47
39.988579,116.307206,0,279,39628.2832407407,2008-06-29,06:47:52
39.988596,116.307303,0,284,39628.2832986111,2008-06-29,06:47:57
39.988604,116.30739,0,286,39628.2833564815,2008-06-29,06:48:02
39.988648,116.307445,0,275,39628.2834143518,2008-06-29,06:48:07
39.988659,116.307488,0,278,39628.2834722222,2008-06-29,06:48:12
39.988671,116.307573,0,281,39628.2835300926,2008-06-29,06:48:17
39.988689,116.307661,0,281,39628.283587963,2008-06-29,06:48:22
39.988718,116.307719,0,287,39628.2836458333,2008-06-29,06:48:27
39.988703,116.307819,0,285,39628.2837037037,2008-06-29,06:48:32
39.988739,116.307883,0,279,39628.2837615741,2008-06-29,06:48:37
39.988747,116.307973,0,277,39628.2838194444,2008-06-29,06:48:42
39.988774,116.308042,0,272,39628.2838773148,2008-06-29,06:48:47
39.988854,116.308057,0,257,39628.2839351852,2008-06-29,06:48:52
39.988846,116.308146,0,259,39628.2839930556,2008-06-29,06:48:57
39.988845,116.308236,0,262,39628.2840509259,2008-06-29,06:49:02
39.988887,116.308313,0,256,39628.2841087963,2008-06-29,06:49:07
39.988859,116.308415,0,260,39628.2841666667,2008-06-29,06:49:12
39.98886,116.30848,0,264,39628.284224537,2008-06-29,06:49:17
39.98884,116.308566,0,269,39628.2842824074,2008-06-29,06:49:22
39.988836,116.308653,0,273,39628.2843402778,2008-06-29,06:49:27
39.988832,116.308742,0,279,39628.2843981481,2008-06-29,06:49:32
39.988867,116.308799,0,283,39628.2844560185,2008-06-29,06:49:37
39.988841,116.308889,0,290,39628.2845138889,2008-06-29,06:49:42
39.988833,116.308975,0,291,39628.2845717593,2008-06-29,06:49:47
39.988867,116.309053,0,290,39628.2846296296,2008-06-29,06:49:52
39.988943,116.309065,0,278,39628.2846875,2008-06-29,06:49:57
39.989001,116.309128,0,274,39628.2847453704,2008-06-29,06:50:02
39.989065,116.309164,0,270,39628.2848032407,2008-06-29,06:50:07
39.989129,116.309146,0,257,39628.2848611111,2008-06-29,06:50:12
39.989176,116.309082,0,251,39628.2849189815,2008-06-29,06:50:17
39.989215,116.309022,0,243,39628.2849768519,2008-06-29,06:50:22
39.989266,116.309037,0,226,39628.2850347222,2008-06-29,06:50:27
39.989347,116.309017,0,227,39628.2850925926,2008-06-29,06:50:32
39.989408,116.309021,0,227,39628.285150463,2008-06-29,06:50:37
39.989471,116.309053,0,224,39628.2852083333,2008-06-29,06:50:42
39.989558,116.30905,0,222,39628.2852662037,2008-06-29,06:50:47
39.989627,116.309084,0,226,39628.2853240741,2008-06-29,06:50:52
39.989706,116.309102,0,224,39628.2853819444,2008-06-29,06:50:57
39.989786,116.309078,0,225,39628.2854398148,2008-06-29,06:51:02
39.989844,116.309153,0,244,39628.2854976852,2008-06-29,06:51:07
39.98992,116.309165,0,239,39628.2855555556,2008-06-29,06:51:12
39.98997,116.309172,0,227,39628.2856134259,2008-06-29,06:51:17
39.989999,116.309172,0,225,39628.2856712963,2008-06-29,06:51:22
39.990014,116.309191,0,225,39628.2857291667,2008-06-29,06:51:27
39.9901,116.309199,0,213,39628.285787037,2008-06-29,06:51:32
39.990198,116.309178,0,212,39628.2858449074,2008-06-29,06:51:37
39.990248,116.309192,0,208,39628.2859027778,2008-06-29,06:51:42
39.990277,116.309211,0,206,39628.2859606481,2008-06-29,06:51:47
39.990333,116.309215,0,214,39628.2860185185,2008-06-29,06:51:52
39.990391,116.309263,0,254,39628.2860763889,2008-06-29,06:51:57
39.990459,116.309294,0,271,39628.2861342593,2008-06-29,06:52:02
39.990517,116.309266,0,303,39628.2861921296,2008-06-29,06:52:07
39.990595,116.309255,0,297,39628.28625,2008-06-29,06:52:12
39.990661,116.309216,0,290,39628.2863078704,2008-06-29,06:52:17
39.990699,116.309219,0,292,39628.2863657407,2008-06-29,06:52:22
39.990695,116.309277,0,339,39628.2864236111,2008-06-29,06:52:27
39.99068,116.309356,0,377,39628.2864814815,2008-06-29,06:52:32
39.990686,116.309416,0,407,39628.2865393519,2008-06-29,06:52:37
39.990669,116.309483,0,435,39628.2865972222,2008-06-29,06:52:42
39.990678,116.309536,0,442,39628.2866550926,2008-06-29,06:52:47
39.990917,116.309628,0,117,39628.2933680556,2008-06-29,07:02:27
39.990984,116.30965,0,117,39628.2934259259,2008-06-29,07:02:32
39.991044,116.309681,0,124,39628.2934837963,2008-06-29,07:02:37
39.991104,116.309721,0,131,39628.2935416667,2008-06-29,07:02:42
39.991187,116.309706,0,139,39628.293599537,2008-06-29,07:02:47
39.99123,116.309661,0,141,39628.2936574074,2008-06-29,07:02:52
39.991278,116.309636,0,142,39628.2937152778,2008-06-29,07:02:57
39.991358,116.309656,0,148,39628.2937731481,2008-06-29,07:03:02
39.991416,116.309656,0,152,39628.2938310185,2008-06-29,07:03:07
39.991478,116.309623,0,165,39628.2938888889,2008-06-29,07:03:12
39.991564,116.309633,0,175,39628.2939467593,2008-06-29,07:03:17
39.991644,116.309651,0,178,39628.2940046296,2008-06-29,07:03:22
39.991718,116.309662,0,184,39628.2940625,2008-06-29,07:03:27
39.991814,116.309661,0,189,39628.2941203704,2008-06-29,07:03:32
39.99189,116.309641,0,194,39628.2941782407,2008-06-29,07:03:37
39.99196,116.309634,0,197,39628.2942361111,2008-06-29,07:03:42
39.992025,116.309622,0,200,39628.2942939815,2008-06-29,07:03:47
39.992109,116.309607,0,204,39628.2943518519,2008-06-29,07:03:52
39.992182,116.309594,0,209,39628.2944097222,2008-06-29,07:03:57
39.992262,116.309602,0,214,39628.2944675926,2008-06-29,07:04:02
39.992343,116.309606,0,218,39628.294525463,2008-06-29,07:04:07
39.99242,116.309597,0,217,39628.2945833333,2008-06-29,07:04:12
39.992497,116.309592,0,221,39628.2946412037,2008-06-29,07:04:17
39.99256,116.309585,0,216,39628.2946990741,2008-06-29,07:04:22
39.992625,116.309586,0,216,39628.2947569444,2008-06-29,07:04:27
39.99269,116.309581,0,218,39628.2948148148,2008-06-29,07:04:32
39.992747,116.309586,0,219,39628.2948726852,2008-06-29,07:04:37
39.992804,116.309539,0,211,39628.2949305556,2008-06-29,07:04:42
39.992867,116.309422,0,198,39628.2949884259,2008-06-29,07:04:47
39.992932,116.309361,0,192,39628.2950462963,2008-06-29,07:04:52
39.992982,116.309274,0,183,39628.2951041667,2008-06-29,07:04:57
39.993039,116.309231,0,180,39628.295162037,2008-06-29,07:05:02
39.993101,116.309235,0,181,39628.2952199074,2008-06-29,07:05:07
39.993164,116.309229,0,182,39628.2952777778,2008-06-29,07:05:12
39.993221,116.309227,0,183,39628.2953356481,2008-06-29,07:05:17
39.993287,116.309245,0,180,39628.2953935185,2008-06-29,07:05:22
39.993345,116.309221,0,177,39628.2954513889,2008-06-29,07:05:27
39.993287,116.309203,0,176,39628.2955092593,2008-06-29,07:05:32
39.993239,116.309197,0,174,39628.2955671296,2008-06-29,07:05:37
39.993177,116.30918,0,172,39628.295625,2008-06-29,07:05:42
39.993096,116.309159,0,171,39628.2956828704,2008-06-29,07:05:47
39.993031,116.30918,0,168,39628.2957407407,2008-06-29,07:05:52
39.992971,116.309247,0,166,39628.2957986111,2008-06-29,07:05:57
39.992912,116.309315,0,161,39628.2958564815,2008-06-29,07:06:02
39.99286,116.309381,0,158,39628.2959143519,2008-06-29,07:06:07
39.992772,116.309405,0,154,39628.2959722222,2008-06-29,07:06:12
39.992713,116.309444,0,152,39628.2960300926,2008-06-29,07:06:17
39.992655,116.309475,0,150,39628.296087963,2008-06-29,07:06:22
39.992593,116.309484,0,147,39628.2961458333,2008-06-29,07:06:27
39.992527,116.309505,0,146,39628.2962037037,2008-06-29,07:06:32
39.992459,116.309527,0,144,39628.2962615741,2008-06-29,07:06:37
39.992388,116.309536,0,143,39628.2963194444,2008-06-29,07:06:42
39.992342,116.309524,0,141,39628.2963773148,2008-06-29,07:06:47
39.992257,116.309537,0,141,39628.2964351852,2008-06-29,07:06:52
39.992174,116.309531,0,141,39628.2964930556,2008-06-29,07:06:57
39.992107,116.309551,0,143,39628.2965509259,2008-06-29,07:07:02
39.992041,116.309588,0,149,39628.2966087963,2008-06-29,07:07:07
39.991976,116.309615,0,154,39628.2966666667,2008-06-29,07:07:12
39.991925,116.309645,0,158,39628.296724537,2008-06-29,07:07:17
39.991863,116.309655,0,161,39628.2967824074,2008-06-29,07:07:22
39.991772,116.309696,0,166,39628.2968402778,2008-06-29,07:07:27
39.991701,116.309727,0,171,39628.2968981481,2008-06-29,07:07:32
39.991649,116.30974,0,175,39628.2969560185,2008-06-29,07:07:37
39.991589,116.30974,0,180,39628.2970138889,2008-06-29,07:07:42
39.991513,116.309769,0,186,39628.2970717593,2008-06-29,07:07:47
39.991439,116.309777,0,189,39628.2971296296,2008-06-29,07:07:52
39.991364,116.30981,0,192,39628.2971875,2008-06-29,07:07:57
39.99129,116.309826,0,194,39628.2972453704,2008-06-29,07:08:02
39.991236,116.309811,0,196,39628.2973032407,2008-06-29,07:08:07
39.991166,116.309773,0,196,39628.2973611111,2008-06-29,07:08:12
39.991119,116.309747,0,196,39628.2974189815,2008-06-29,07:08:17
39.991059,116.309692,0,192,39628.2974768518,2008-06-29,07:08:22
39.991011,116.309651,0,186,39628.2975347222,2008-06-29,07:08:27
39.990951,116.309651,0,179,39628.2975925926,2008-06-29,07:08:32
39.990878,116.309626,0,175,39628.297650463,2008-06-29,07:08:37
39.990856,116.309554,0,168,39628.2977083333,2008-06-29,07:08:42
39.990841,116.309479,0,161,39628.2977662037,2008-06-29,07:08:47
39.990806,116.309421,0,153,39628.2978240741,2008-06-29,07:08:52
39.99077,116.309432,0,151,39628.2978819444,2008-06-29,07:08:57
39.990765,116.309437,0,149,39628.2979398148,2008-06-29,07:09:02
39.990764,116.309438,0,148,39628.2979976852,2008-06-29,07:09:07
39.990762,116.309438,0,148,39628.2980555556,2008-06-29,07:09:12
39.990759,116.30944,0,148,39628.2981134259,2008-06-29,07:09:17
39.990759,116.30944,0,148,39628.2981712963,2008-06-29,07:09:22
39.990759,116.309439,0,148,39628.2982291667,2008-06-29,07:09:27
39.990759,116.309439,0,148,39628.298287037,2008-06-29,07:09:32
39.990759,116.309439,0,148,39628.2983449074,2008-06-29,07:09:37
39.990759,116.309439,0,148,39628.2984027778,2008-06-29,07:09:42
39.99076,116.309439,0,148,39628.2984606481,2008-06-29,07:09:47
39.99076,116.309439,0,148,39628.2985185185,2008-06-29,07:09:52
39.99076,116.309438,0,148,39628.2985763889,2008-06-29,07:09:57
39.99076,116.309438,0,148,39628.2986342593,2008-06-29,07:10:02
39.99076,116.309438,0,147,39628.2986921296,2008-06-29,07:10:07
39.990759,116.309439,0,147,39628.29875,2008-06-29,07:10:12
39.990759,116.309438,0,147,39628.2988078704,2008-06-29,07:10:17
39.990759,116.309439,0,147,39628.2988657407,2008-06-29,07:10:22
39.990759,116.309439,0,147,39628.2989236111,2008-06-29,07:10:27
39.990759,116.309439,0,147,39628.2989814815,2008-06-29,07:10:32
39.990758,116.309439,0,147,39628.2990393518,2008-06-29,07:10:37
39.990757,116.309439,0,147,39628.2990972222,2008-06-29,07:10:42
39.990756,116.309438,0,147,39628.2991550926,2008-06-29,07:10:47
39.990755,116.309438,0,147,39628.299212963,2008-06-29,07:10:52
39.990755,116.309438,0,147,39628.2992708333,2008-06-29,07:10:57
39.990755,116.309437,0,147,39628.2993287037,2008-06-29,07:11:02
39.990754,116.309437,0,146,39628.2993865741,2008-06-29,07:11:07
39.990753,116.309436,0,146,39628.2994444444,2008-06-29,07:11:12
39.990752,116.309436,0,146,39628.2995023148,2008-06-29,07:11:17
39.990752,116.309435,0,146,39628.2995601852,2008-06-29,07:11:22
39.990752,116.309435,0,146,39628.2996180556,2008-06-29,07:11:27
39.990752,116.309435,0,146,39628.2996759259,2008-06-29,07:11:32
39.990752,116.309435,0,146,39628.2997337963,2008-06-29,07:11:37
39.990751,116.309435,0,146,39628.2997916667,2008-06-29,07:11:42
39.990751,116.309435,0,146,39628.299849537,2008-06-29,07:11:47
39.99075,116.309435,0,146,39628.2999074074,2008-06-29,07:11:52
39.99075,116.309434,0,147,39628.2999652778,2008-06-29,07:11:57
39.99075,116.309434,0,147,39628.3000231481,2008-06-29,07:12:02
39.99075,116.309434,0,147,39628.3000810185,2008-06-29,07:12:07
39.99075,116.309434,0,147,39628.3001157407,2008-06-29,07:12:10
39.990749,116.309436,0,147,39628.3001388889,2008-06-29,07:12:12
39.990755,116.309447,0,146,39628.3001967593,2008-06-29,07:12:17
39.990763,116.309404,0,145,39628.3002546296,2008-06-29,07:12:22
39.990778,116.309355,0,148,39628.3003125,2008-06-29,07:12:27
39.990782,116.309292,0,149,39628.3003703704,2008-06-29,07:12:32
39.990779,116.309223,0,150,39628.3004282407,2008-06-29,07:12:37
39.990781,116.309145,0,151,39628.3004861111,2008-06-29,07:12:42
39.990746,116.309091,0,151,39628.3005439815,2008-06-29,07:12:47
39.990716,116.309079,0,152,39628.3006018519,2008-06-29,07:12:52
39.990679,116.309066,0,152,39628.3006597222,2008-06-29,07:12:57
39.990626,116.309049,0,153,39628.3007175926,2008-06-29,07:13:02
39.990582,116.309038,0,153,39628.300775463,2008-06-29,07:13:07
39.990512,116.309065,0,153,39628.3008333333,2008-06-29,07:13:12
39.990466,116.309065,0,151,39628.3008912037,2008-06-29,07:13:17
39.99038,116.309096,0,148,39628.3009490741,2008-06-29,07:13:22
39.990336,116.309124,0,155,39628.3010069444,2008-06-29,07:13:27
39.990264,116.30913,0,157,39628.3010648148,2008-06-29,07:13:32
39.9902,116.309108,0,150,39628.3011226852,2008-06-29,07:13:37
39.990158,116.309088,0,143,39628.3011805556,2008-06-29,07:13:42
39.990091,116.309065,0,138,39628.3012384259,2008-06-29,07:13:47
39.990082,116.308998,0,133,39628.3012962963,2008-06-29,07:13:52
39.990062,116.308955,0,128,39628.3013541667,2008-06-29,07:13:57
39.990018,116.308932,0,123,39628.301412037,2008-06-29,07:14:02
39.989977,116.308942,0,122,39628.3014699074,2008-06-29,07:14:07
39.989937,116.308967,0,116,39628.3015277778,2008-06-29,07:14:12
39.989882,116.309008,0,112,39628.3015856481,2008-06-29,07:14:17
39.989813,116.309019,0,107,39628.3016435185,2008-06-29,07:14:22
39.989756,116.309015,0,101,39628.3017013889,2008-06-29,07:14:27
39.989709,116.308979,0,97,39628.3017592593,2008-06-29,07:14:32
39.98965,116.308967,0,92,39628.3018171296,2008-06-29,07:14:37
39.989584,116.30896,0,91,39628.301875,2008-06-29,07:14:42
39.989545,116.308905,0,95,39628.3019328704,2008-06-29,07:14:47
39.989489,116.308863,0,91,39628.3019907407,2008-06-29,07:14:52
39.98945,116.308823,0,87,39628.3020486111,2008-06-29,07:14:57
39.989379,116.308809,0,83,39628.3021064815,2008-06-29,07:15:02
39.98932,116.308771,0,78,39628.3021643519,2008-06-29,07:15:07
39.989258,116.308783,0,75,39628.3022222222,2008-06-29,07:15:12
39.989233,116.308793,0,74,39628.3022800926,2008-06-29,07:15:17
39.989211,116.308809,0,80,39628.302337963,2008-06-29,07:15:22
39.989172,116.308798,0,84,39628.3023958333,2008-06-29,07:15:27
39.989136,116.30878,0,87,39628.3024537037,2008-06-29,07:15:32
39.989094,116.308748,0,89,39628.3025115741,2008-06-29,07:15:37
39.989061,116.308721,0,91,39628.3025694444,2008-06-29,07:15:42
39.989005,116.308732,0,93,39628.3026273148,2008-06-29,07:15:47
39.988954,116.308742,0,90,39628.3026851852,2008-06-29,07:15:52
39.988887,116.308744,0,90,39628.3027430556,2008-06-29,07:15:57
39.988854,116.308695,0,87,39628.3028009259,2008-06-29,07:16:02
39.988834,116.308633,0,87,39628.3028587963,2008-06-29,07:16:07
39.988845,116.308559,0,78,39628.3029166667,2008-06-29,07:16:12
39.988837,116.308491,0,77,39628.302974537,2008-06-29,07:16:17
39.988822,116.308436,0,77,39628.3030324074,2008-06-29,07:16:22
39.988829,116.308364,0,74,39628.3030902778,2008-06-29,07:16:27
39.988803,116.3083,0,76,39628.3031481481,2008-06-29,07:16:32
39.988793,116.308231,0,77,39628.3032060185,2008-06-29,07:16:37
39.988772,116.30815,0,80,39628.3032638889,2008-06-29,07:16:42
39.988795,116.308074,0,87,39628.3033217593,2008-06-29,07:16:47
39.988819,116.307991,0,92,39628.3033796296,2008-06-29,07:16:52
39.98882,116.307916,0,96,39628.3034375,2008-06-29,07:16:57
39.988845,116.307854,0,103,39628.3034953704,2008-06-29,07:17:02
39.988865,116.30779,0,107,39628.3035532407,2008-06-29,07:17:07
39.98886,116.307722,0,109,39628.3036111111,2008-06-29,07:17:12
39.98884,116.307652,0,113,39628.3036689815,2008-06-29,07:17:17
39.988843,116.307582,0,109,39628.3037268519,2008-06-29,07:17:22
39.988832,116.307514,0,106,39628.3037847222,2008-06-29,07:17:27
39.988769,116.307435,0,113,39628.3038425926,2008-06-29,07:17:32
39.988765,116.307365,0,117,39628.303900463,2008-06-29,07:17:37
39.988768,116.307299,0,124,39628.3039583333,2008-06-29,07:17:42
39.988722,116.307231,0,141,39628.3040162037,2008-06-29,07:17:47
39.988714,116.307151,0,164,39628.3040740741,2008-06-29,07:17:52
39.988702,116.307084,0,187,39628.3041319444,2008-06-29,07:17:57
39.988685,116.307033,0,202,39628.3041898148,2008-06-29,07:18:02
39.988689,116.30693,0,225,39628.3042476852,2008-06-29,07:18:07
39.988679,116.306862,0,245,39628.3043055556,2008-06-29,07:18:12
39.98872,116.306799,0,261,39628.3043634259,2008-06-29,07:18:17
39.988723,116.306726,0,276,39628.3044212963,2008-06-29,07:18:22
39.988741,116.306656,0,290,39628.3044791667,2008-06-29,07:18:27
39.988713,116.306602,0,309,39628.304537037,2008-06-29,07:18:32
39.988694,116.30654,0,317,39628.3045949074,2008-06-29,07:18:37
39.988693,116.306486,0,318,39628.3046527778,2008-06-29,07:18:42
39.988668,116.306465,0,322,39628.3047106481,2008-06-29,07:18:47
39.988668,116.306465,0,322,39628.3047453704,2008-06-29,07:18:50
39.988667,116.306459,0,319,39628.3047685185,2008-06-29,07:18:52
39.988642,116.306456,0,314,39628.3048263889,2008-06-29,07:18:57
39.988593,116.306469,0,303,39628.3048842593,2008-06-29,07:19:02
39.988545,116.306483,0,291,39628.3049421296,2008-06-29,07:19:07
39.988496,116.306479,0,282,39628.305,2008-06-29,07:19:12
39.988439,116.306494,0,271,39628.3050578704,2008-06-29,07:19:17
39.988402,116.306469,0,268,39628.3051157407,2008-06-29,07:19:22
39.988323,116.306478,0,274,39628.3051736111,2008-06-29,07:19:27
39.98829,116.306462,0,265,39628.3052314815,2008-06-29,07:19:32
39.988223,116.306468,0,273,39628.3052893518,2008-06-29,07:19:37
39.988223,116.306468,0,273,39628.3053240741,2008-06-29,07:19:40
39.988218,116.306464,0,272,39628.3053472222,2008-06-29,07:19:42
39.988207,116.306409,0,270,39628.3054050926,2008-06-29,07:19:47
39.988212,116.306365,0,272,39628.305462963,2008-06-29,07:19:52
39.988205,116.306342,0,274,39628.3055208333,2008-06-29,07:19:57
39.988181,116.306312,0,277,39628.3055787037,2008-06-29,07:20:02
39.988177,116.30625,0,280,39628.3056365741,2008-06-29,07:20:07
39.988183,116.306167,0,282,39628.3056944444,2008-06-29,07:20:12
39.988173,116.306016,0,284,39628.3057523148,2008-06-29,07:20:17
39.988172,116.305911,0,285,39628.3058101852,2008-06-29,07:20:22
39.988165,116.305802,0,286,39628.3058680556,2008-06-29,07:20:27
39.98821,116.305589,0,283,39628.3059259259,2008-06-29,07:20:32
39.988195,116.305459,0,280,39628.3059837963,2008-06-29,07:20:37
39.988197,116.305365,0,275,39628.3060416667,2008-06-29,07:20:42
39.988212,116.305305,0,270,39628.306099537,2008-06-29,07:20:47
39.988168,116.30521,0,272,39628.3061574074,2008-06-29,07:20:52
39.988134,116.305167,0,287,39628.3062152778,2008-06-29,07:20:57
39.988132,116.305103,0,288,39628.3062731481,2008-06-29,07:21:02
39.988077,116.305043,0,287,39628.3063310185,2008-06-29,07:21:07
39.9881,116.304961,0,292,39628.3063888889,2008-06-29,07:21:12
39.988153,116.304885,0,293,39628.3064467593,2008-06-29,07:21:17
39.988177,116.304826,0,296,39628.3065046296,2008-06-29,07:21:22
39.988223,116.304747,0,296,39628.3065625,2008-06-29,07:21:27
39.988241,116.304682,0,290,39628.3066203704,2008-06-29,07:21:32
39.988246,116.304599,0,289,39628.3066782407,2008-06-29,07:21:37
39.988249,116.304524,0,283,39628.3067361111,2008-06-29,07:21:42
39.988219,116.304497,0,279,39628.3067939815,2008-06-29,07:21:47
39.988222,116.304487,0,279,39628.3068518518,2008-06-29,07:21:52
39.988222,116.304487,0,279,39628.3069097222,2008-06-29,07:21:57
39.988224,116.304485,0,279,39628.3069675926,2008-06-29,07:22:02
39.988229,116.304482,0,279,39628.307025463,2008-06-29,07:22:07
39.988231,116.304481,0,279,39628.3070833333,2008-06-29,07:22:12
39.988234,116.30448,0,279,39628.3071412037,2008-06-29,07:22:17
39.98823,116.304476,0,276,39628.3071990741,2008-06-29,07:22:22
39.98823,116.304476,0,276,39628.3072569444,2008-06-29,07:22:27
39.98823,116.304476,0,276,39628.3072916667,2008-06-29,07:22:30
39.988231,116.304474,0,276,39628.3073148148,2008-06-29,07:22:32
39.988203,116.304466,0,273,39628.3073726852,2008-06-29,07:22:37
39.988165,116.304416,0,269,39628.3074305556,2008-06-29,07:22:42
39.988127,116.304368,0,267,39628.3074884259,2008-06-29,07:22:47
39.988087,116.304322,0,262,39628.3075462963,2008-06-29,07:22:52
39.988044,116.304276,0,259,39628.3076041667,2008-06-29,07:22:57
39.987997,116.304227,0,251,39628.307662037,2008-06-29,07:23:02
39.987944,116.304234,0,246,39628.3077199074,2008-06-29,07:23:07
39.98789,116.304236,0,244,39628.3077777778,2008-06-29,07:23:12
39.987796,116.30424,0,238,39628.3078356481,2008-06-29,07:23:17
39.987766,116.304226,0,233,39628.3078935185,2008-06-29,07:23:22
39.98775,116.30419,0,228,39628.3079513889,2008-06-29,07:23:27
39.987711,116.304109,0,227,39628.3080092593,2008-06-29,07:23:32
39.987646,116.304043,0,225,39628.3080671296,2008-06-29,07:23:37
39.987611,116.303981,0,219,39628.308125,2008-06-29,07:23:42
39.987616,116.303922,0,208,39628.3081828704,2008-06-29,07:23:47
39.987599,116.303866,0,200,39628.3082407407,2008-06-29,07:23:52
39.987564,116.303812,0,195,39628.3082986111,2008-06-29,07:23:57
39.987529,116.303751,0,183,39628.3083564815,2008-06-29,07:24:02
39.987501,116.303711,0,180,39628.3084143519,2008-06-29,07:24:07
39.987478,116.303692,0,174,39628.3084722222,2008-06-29,07:24:12
39.98743,116.303673,0,168,39628.3085300926,2008-06-29,07:24:17
39.987374,116.303677,0,162,39628.308587963,2008-06-29,07:24:22
39.987316,116.303671,0,156,39628.3086458333,2008-06-29,07:24:27
39.987239,116.303681,0,151,39628.3087037037,2008-06-29,07:24:32
39.987185,116.303665,0,146,39628.3087615741,2008-06-29,07:24:37
39.987133,116.303609,0,140,39628.3088194444,2008-06-29,07:24:42
39.987133,116.303568,0,135,39628.3088773148,2008-06-29,07:24:47
39.98715,116.303495,0,132,39628.3089351852,2008-06-29,07:24:52
39.987132,116.303427,0,132,39628.3089930556,2008-06-29,07:24:57
39.987113,116.303374,0,135,39628.3090509259,2008-06-29,07:25:02
39.987091,116.303374,0,137,39628.3091087963,2008-06-29,07:25:07
39.98712,116.303338,0,140,39628.3091666667,2008-06-29,07:25:12
39.987137,116.303287,0,146,39628.309224537,2008-06-29,07:25:17
39.987127,116.303236,0,151,39628.3092824074,2008-06-29,07:25:22
39.987122,116.303186,0,156,39628.3093402778,2008-06-29,07:25:27
39.987163,116.303102,0,157,39628.3093981481,2008-06-29,07:25:32
39.987131,116.303077,0,160,39628.3094560185,2008-06-29,07:25:37
39.987071,116.303064,0,161,39628.3095138889,2008-06-29,07:25:42
39.987085,116.303035,0,163,39628.3095717593,2008-06-29,07:25:47
39.987071,116.302968,0,163,39628.3096296296,2008-06-29,07:25:52
39.987042,116.302932,0,165,39628.3096875,2008-06-29,07:25:57
39.987037,116.302919,0,166,39628.3097453704,2008-06-29,07:26:02
39.987039,116.30291,0,168,39628.3098032407,2008-06-29,07:26:07
39.987037,116.302909,0,169,39628.3098611111,2008-06-29,07:26:12
39.987039,116.30291,0,169,39628.3099189815,2008-06-29,07:26:17
39.987046,116.302914,0,170,39628.3099768519,2008-06-29,07:26:22
39.987047,116.302915,0,170,39628.3100347222,2008-06-29,07:26:27
39.987053,116.302918,0,171,39628.3100925926,2008-06-29,07:26:32
39.987056,116.30292,0,171,39628.310150463,2008-06-29,07:26:37
39.987053,116.302917,0,171,39628.3102083333,2008-06-29,07:26:42
39.987053,116.302917,0,171,39628.3102430556,2008-06-29,07:26:45
39.987045,116.302911,0,171,39628.3102662037,2008-06-29,07:26:47
39.98703,116.302924,0,172,39628.3103240741,2008-06-29,07:26:52
39.987028,116.302908,0,175,39628.3103819444,2008-06-29,07:26:57
39.987089,116.303224,0,188,39628.3135648148,2008-06-29,07:31:32
39.987085,116.303301,0,186,39628.3136226852,2008-06-29,07:31:37
39.987111,116.303331,0,183,39628.3136805556,2008-06-29,07:31:42
39.987145,116.303325,0,184,39628.3137384259,2008-06-29,07:31:47
39.987152,116.303331,0,182,39628.3137962963,2008-06-29,07:31:52
39.987157,116.303332,0,180,39628.3138541667,2008-06-29,07:31:57
39.987157,116.303332,0,180,39628.3138888889,2008-06-29,07:32:00
39.987159,116.303333,0,179,39628.313912037,2008-06-29,07:32:02
39.987155,116.303324,0,178,39628.3139699074,2008-06-29,07:32:07
39.987114,116.303339,0,176,39628.3140277778,2008-06-29,07:32:12
39.987081,116.303393,0,183,39628.3140856481,2008-06-29,07:32:17
39.987036,116.303412,0,188,39628.3141435185,2008-06-29,07:32:22
39.987044,116.303383,0,192,39628.3142013889,2008-06-29,07:32:27
39.987044,116.303373,0,192,39628.3142592593,2008-06-29,07:32:32
39.98705,116.303348,0,193,39628.3143171296,2008-06-29,07:32:37
39.987054,116.303339,0,193,39628.314375,2008-06-29,07:32:42
39.987063,116.303335,0,193,39628.3144328704,2008-06-29,07:32:47
39.987066,116.303333,0,192,39628.3144907407,2008-06-29,07:32:52
39.987066,116.303333,0,192,39628.314525463,2008-06-29,07:32:55
39.98707,116.303336,0,190,39628.3145486111,2008-06-29,07:32:57
39.98709,116.303365,0,187,39628.3146064815,2008-06-29,07:33:02
39.98709,116.303387,0,192,39628.3146643518,2008-06-29,07:33:07
39.987092,116.303387,0,193,39628.3147222222,2008-06-29,07:33:12
39.987096,116.303389,0,193,39628.3147800926,2008-06-29,07:33:17
39.987104,116.303392,0,193,39628.314837963,2008-06-29,07:33:22
39.987103,116.303391,0,193,39628.3148958333,2008-06-29,07:33:27
39.987107,116.303394,0,193,39628.3149537037,2008-06-29,07:33:32
39.987107,116.303395,0,193,39628.3150115741,2008-06-29,07:33:37
39.987108,116.303396,0,193,39628.3150694444,2008-06-29,07:33:42
39.987108,116.303396,0,193,39628.3151041667,2008-06-29,07:33:45
39.987114,116.303398,0,193,39628.3151273148,2008-06-29,07:33:47
39.987123,116.303403,0,193,39628.3151851852,2008-06-29,07:33:52
39.987126,116.303403,0,193,39628.3152430556,2008-06-29,07:33:57
39.987127,116.303403,0,193,39628.3153009259,2008-06-29,07:34:02
39.987129,116.303403,0,193,39628.3153587963,2008-06-29,07:34:07
39.987129,116.303403,0,193,39628.3153935185,2008-06-29,07:34:10
39.987127,116.303401,0,193,39628.3154166667,2008-06-29,07:34:12
39.987152,116.303392,0,191,39628.315474537,2008-06-29,07:34:17
39.98716,116.303397,0,190,39628.3155324074,2008-06-29,07:34:22
39.98716,116.303397,0,190,39628.3155671296,2008-06-29,07:34:25
39.987166,116.303402,0,191,39628.3155902778,2008-06-29,07:34:27
39.987131,116.303417,0,191,39628.3156481481,2008-06-29,07:34:32
39.987112,116.30343,0,192,39628.3157060185,2008-06-29,07:34:37
39.987055,116.303438,0,192,39628.3157638889,2008-06-29,07:34:42
39.987041,116.303486,0,191,39628.3158217593,2008-06-29,07:34:47
39.987038,116.303526,0,189,39628.3158796296,2008-06-29,07:34:52
39.987025,116.303562,0,188,39628.3159375,2008-06-29,07:34:57
39.987028,116.303602,0,187,39628.3159953704,2008-06-29,07:35:02
39.987042,116.303637,0,188,39628.3160532407,2008-06-29,07:35:07
39.987071,116.30367,0,189,39628.3161111111,2008-06-29,07:35:12
39.987148,116.303677,0,188,39628.3161689815,2008-06-29,07:35:17
39.987194,116.303693,0,188,39628.3162268519,2008-06-29,07:35:22
39.987219,116.303703,0,189,39628.3162847222,2008-06-29,07:35:27
39.987287,116.303704,0,188,39628.3163425926,2008-06-29,07:35:32
39.987433,116.303688,0,186,39628.316400463,2008-06-29,07:35:37
39.987489,116.303719,0,183,39628.3164583333,2008-06-29,07:35:42
39.987505,116.30376,0,186,39628.3165162037,2008-06-29,07:35:47
39.987495,116.303801,0,190,39628.3165740741,2008-06-29,07:35:52
39.987483,116.303826,0,188,39628.3166319444,2008-06-29,07:35:57
39.987506,116.303831,0,187,39628.3166898148,2008-06-29,07:36:02
39.987568,116.303869,0,185,39628.3167476852,2008-06-29,07:36:07
39.987621,116.30389,0,182,39628.3168055556,2008-06-29,07:36:12
39.987715,116.303804,0,176,39628.3168634259,2008-06-29,07:36:17
39.987753,116.303754,0,168,39628.3169212963,2008-06-29,07:36:22
39.987797,116.303737,0,158,39628.3169791667,2008-06-29,07:36:27
39.987838,116.303746,0,158,39628.317037037,2008-06-29,07:36:32
39.987877,116.303761,0,158,39628.3170949074,2008-06-29,07:36:37
39.987892,116.303774,0,159,39628.3171527778,2008-06-29,07:36:42
39.987901,116.303763,0,160,39628.3172106481,2008-06-29,07:36:47
39.987912,116.30374,0,162,39628.3172685185,2008-06-29,07:36:52
39.987981,116.303791,0,163,39628.3173263889,2008-06-29,07:36:57
39.988066,116.303822,0,164,39628.3173842593,2008-06-29,07:37:02
39.988124,116.303858,0,166,39628.3174421296,2008-06-29,07:37:07
39.98818,116.30389,0,166,39628.3175,2008-06-29,07:37:12
39.988214,116.303925,0,167,39628.3175578704,2008-06-29,07:37:17
39.988227,116.303937,0,167,39628.3176157407,2008-06-29,07:37:22
39.98822,116.303946,0,167,39628.3176736111,2008-06-29,07:37:27
39.988215,116.303969,0,165,39628.3177314815,2008-06-29,07:37:32
39.988217,116.303994,0,166,39628.3177893519,2008-06-29,07:37:37
39.988167,116.304065,0,160,39628.3178472222,2008-06-29,07:37:42
39.988185,116.304161,0,156,39628.3179050926,2008-06-29,07:37:47
39.988208,116.304211,0,157,39628.317962963,2008-06-29,07:37:52
39.988225,116.304281,0,155,39628.3180208333,2008-06-29,07:37:57
39.98825,116.304351,0,156,39628.3180787037,2008-06-29,07:38:02
39.98827,116.304409,0,161,39628.3181365741,2008-06-29,07:38:07
39.988293,116.304464,0,164,39628.3181944444,2008-06-29,07:38:12
39.988334,116.304488,0,164,39628.3182523148,2008-06-29,07:38:17
39.988503,116.304753,0,177,39628.3216087963,2008-06-29,07:43:07
39.988517,116.3048,0,172,39628.3216666667,2008-06-29,07:43:12
39.98854,116.304847,0,172,39628.321724537,2008-06-29,07:43:17
39.988563,116.304888,0,171,39628.3217824074,2008-06-29,07:43:22
39.988595,116.304918,0,169,39628.3218402778,2008-06-29,07:43:27
39.988615,116.304952,0,169,39628.3218981481,2008-06-29,07:43:32
39.988638,116.304999,0,172,39628.3219560185,2008-06-29,07:43:37
39.988649,116.305042,0,178,39628.3220138889,2008-06-29,07:43:42
39.988672,116.305055,0,184,39628.3220717593,2008-06-29,07:43:47
39.9887,116.305096,0,189,39628.3221296296,2008-06-29,07:43:52
39.98871,116.305138,0,195,39628.3221875,2008-06-29,07:43:57
39.988727,116.305166,0,198,39628.3222453704,2008-06-29,07:44:02
39.988774,116.305179,0,199,39628.3223032407,2008-06-29,07:44:07
39.988815,116.305187,0,202,39628.3223611111,2008-06-29,07:44:12
39.988811,116.305223,0,204,39628.3224189815,2008-06-29,07:44:17
39.988812,116.30524,0,206,39628.3224768518,2008-06-29,07:44:22
39.988815,116.305252,0,207,39628.3225347222,2008-06-29,07:44:27
39.988816,116.305266,0,209,39628.3225925926,2008-06-29,07:44:32
39.988816,116.305278,0,210,39628.322650463,2008-06-29,07:44:37
39.988816,116.305288,0,211,39628.3227083333,2008-06-29,07:44:42
39.988817,116.305291,0,211,39628.3227662037,2008-06-29,07:44:47
39.988817,116.305291,0,211,39628.3228009259,2008-06-29,07:44:50
39.988822,116.305295,0,212,39628.3228240741,2008-06-29,07:44:52
39.988845,116.305293,0,213,39628.3228819444,2008-06-29,07:44:57
39.988858,116.305283,0,210,39628.3229398148,2008-06-29,07:45:02
39.988858,116.305283,0,210,39628.322974537,2008-06-29,07:45:05
39.988866,116.305283,0,210,39628.3229976852,2008-06-29,07:45:07
39.988878,116.305257,0,213,39628.3230555556,2008-06-29,07:45:12
39.988894,116.305235,0,209,39628.3231134259,2008-06-29,07:45:17
39.988907,116.305236,0,208,39628.3231712963,2008-06-29,07:45:22
39.988926,116.305224,0,204,39628.3232291667,2008-06-29,07:45:27
39.988976,116.305222,0,200,39628.323287037,2008-06-29,07:45:32
39.989029,116.305147,0,193,39628.3233449074,2008-06-29,07:45:37
39.989071,116.305102,0,189,39628.3234027778,2008-06-29,07:45:42
39.989101,116.305038,0,180,39628.3234606481,2008-06-29,07:45:47
39.989154,116.305065,0,171,39628.3235185185,2008-06-29,07:45:52
39.989203,116.305084,0,168,39628.3235763889,2008-06-29,07:45:57
39.98925,116.305061,0,164,39628.3236342593,2008-06-29,07:46:02
39.989284,116.305067,0,161,39628.3236921296,2008-06-29,07:46:07
39.989323,116.305082,0,164,39628.32375,2008-06-29,07:46:12
39.989325,116.305098,0,166,39628.3238078704,2008-06-29,07:46:17
39.989369,116.305089,0,168,39628.3238657407,2008-06-29,07:46:22
39.989405,116.305074,0,163,39628.3239236111,2008-06-29,07:46:27
39.989438,116.305081,0,164,39628.3239814815,2008-06-29,07:46:32
39.989477,116.305087,0,166,39628.3240393519,2008-06-29,07:46:37
39.989515,116.305091,0,167,39628.3240972222,2008-06-29,07:46:42
39.989553,116.30509,0,169,39628.3241550926,2008-06-29,07:46:47
39.98959,116.305097,0,173,39628.324212963,2008-06-29,07:46:52
39.989644,116.305111,0,176,39628.3242708333,2008-06-29,07:46:57
39.989703,116.30511,0,178,39628.3243287037,2008-06-29,07:47:02
39.989732,116.305098,0,177,39628.3243865741,2008-06-29,07:47:07
39.989759,116.3051,0,180,39628.3244444444,2008-06-29,07:47:12
39.989783,116.305102,0,183,39628.3245023148,2008-06-29,07:47:17
39.989819,116.305101,0,182,39628.3245601852,2008-06-29,07:47:22
39.989845,116.30509,0,186,39628.3246180556,2008-06-29,07:47:27
39.989886,116.305088,0,187,39628.3246759259,2008-06-29,07:47:32
39.989941,116.305113,0,187,39628.3247337963,2008-06-29,07:47:37
39.989997,116.305124,0,186,39628.3247916667,2008-06-29,07:47:42
39.990062,116.305124,0,183,39628.324849537,2008-06-29,07:47:47
39.990103,116.305098,0,182,39628.3249074074,2008-06-29,07:47:52
39.990151,116.305082,0,177,39628.3249652778,2008-06-29,07:47:57
39.990208,116.305093,0,173,39628.3250231481,2008-06-29,07:48:02
39.990253,116.305086,0,177,39628.3250810185,2008-06-29,07:48:07
39.990277,116.305094,0,178,39628.3251388889,2008-06-29,07:48:12
39.990313,116.305119,0,179,39628.3251967593,2008-06-29,07:48:17
39.990352,116.305128,0,180,39628.3252546296,2008-06-29,07:48:22
39.990394,116.305117,0,182,39628.3253125,2008-06-29,07:48:27
39.990429,116.30512,0,181,39628.3253703704,2008-06-29,07:48:32
39.990473,116.305109,0,179,39628.3254282407,2008-06-29,07:48:37
39.990524,116.30511,0,174,39628.3254861111,2008-06-29,07:48:42
39.99079,116.305119,0,136,39628.3318518519,2008-06-29,07:57:52
39.990825,116.305103,0,136,39628.3319097222,2008-06-29,07:57:57
39.990856,116.305094,0,135,39628.3319675926,2008-06-29,07:58:02
39.990877,116.305079,0,134,39628.332025463,2008-06-29,07:58:07
39.990887,116.305072,0,135,39628.3320833333,2008-06-29,07:58:12
39.99093,116.305092,0,133,39628.3321412037,2008-06-29,07:58:17
39.990972,116.305098,0,132,39628.3321990741,2008-06-29,07:58:22
39.991009,116.305077,0,130,39628.3322569444,2008-06-29,07:58:27
39.991049,116.305075,0,126,39628.3323148148,2008-06-29,07:58:32
39.99109,116.305064,0,124,39628.3323726852,2008-06-29,07:58:37
39.991116,116.30503,0,123,39628.3324305556,2008-06-29,07:58:42
39.991153,116.305018,0,122,39628.3324884259,2008-06-29,07:58:47
39.991198,116.305015,0,120,39628.3325462963,2008-06-29,07:58:52
39.991235,116.305016,0,120,39628.3326041667,2008-06-29,07:58:57
39.991264,116.304984,0,121,39628.332662037,2008-06-29,07:59:02
39.991282,116.304943,0,120,39628.3327199074,2008-06-29,07:59:07
39.991305,116.304911,0,120,39628.3327777778,2008-06-29,07:59:12
39.991325,116.304855,0,120,39628.3328356481,2008-06-29,07:59:17
39.991326,116.30484,0,123,39628.3328935185,2008-06-29,07:59:22
39.991326,116.30484,0,123,39628.3329282407,2008-06-29,07:59:25
39.991327,116.304835,0,127,39628.3329513889,2008-06-29,07:59:27
39.991346,116.304847,0,126,39628.3330092593,2008-06-29,07:59:32
39.991349,116.304862,0,128,39628.3330671296,2008-06-29,07:59:37
39.991331,116.304853,0,128,39628.333125,2008-06-29,07:59:42
39.991347,116.304877,0,127,39628.3331828704,2008-06-29,07:59:47
39.991346,116.304877,0,127,39628.3332407407,2008-06-29,07:59:52
39.991344,116.304876,0,128,39628.3332986111,2008-06-29,07:59:57
39.991342,116.304876,0,128,39628.3333564815,2008-06-29,08:00:02
39.991342,116.304876,0,128,39628.3333912037,2008-06-29,08:00:05
39.991345,116.304877,0,128,39628.3334143519,2008-06-29,08:00:07
39.991343,116.304892,0,128,39628.3334722222,2008-06-29,08:00:12
39.991359,116.304911,0,127,39628.3335300926,2008-06-29,08:00:17
39.99136,116.304906,0,127,39628.333587963,2008-06-29,08:00:22
39.991362,116.304899,0,127,39628.3336458333,2008-06-29,08:00:27
39.991365,116.304897,0,127,39628.3337037037,2008-06-29,08:00:32
39.991365,116.304897,0,127,39628.3337384259,2008-06-29,08:00:35
39.991365,116.30489,0,127,39628.3337615741,2008-06-29,08:00:37
39.99136,116.304879,0,127,39628.3338194444,2008-06-29,08:00:42
39.991356,116.304874,0,128,39628.3338773148,2008-06-29,08:00:47
39.991354,116.304868,0,130,39628.3339351852,2008-06-29,08:00:52
39.991353,116.304865,0,131,39628.3339930556,2008-06-29,08:00:57
39.991355,116.304863,0,133,39628.3340509259,2008-06-29,08:01:02
39.991359,116.304857,0,135,39628.3341087963,2008-06-29,08:01:07
39.99136,116.304851,0,137,39628.3341666667,2008-06-29,08:01:12
39.991357,116.304843,0,139,39628.334224537,2008-06-29,08:01:17
39.991357,116.304843,0,139,39628.3342592593,2008-06-29,08:01:20
39.991354,116.304849,0,140,39628.3342824074,2008-06-29,08:01:22
39.991352,116.304865,0,139,39628.3343402778,2008-06-29,08:01:27
39.991352,116.304865,0,139,39628.334375,2008-06-29,08:01:30
39.991345,116.30487,0,142,39628.3343981481,2008-06-29,08:01:32
39.991337,116.304852,0,143,39628.3344560185,2008-06-29,08:01:37
39.991328,116.304815,0,145,39628.3345138889,2008-06-29,08:01:42
39.991348,116.304754,0,143,39628.3345717593,2008-06-29,08:01:47
39.991367,116.304687,0,144,39628.3346296296,2008-06-29,08:01:52
39.991383,116.30463,0,145,39628.3346875,2008-06-29,08:01:57
39.991382,116.304579,0,152,39628.3347453704,2008-06-29,08:02:02
39.991402,116.304505,0,154,39628.3348032407,2008-06-29,08:02:07
39.991419,116.30441,0,164,39628.3348611111,2008-06-29,08:02:12
39.99144,116.304337,0,164,39628.3349189815,2008-06-29,08:02:17
39.991442,116.304293,0,169,39628.3349768519,2008-06-29,08:02:22
39.991419,116.304292,0,171,39628.3350347222,2008-06-29,08:02:27
39.991429,116.304271,0,170,39628.3350925926,2008-06-29,08:02:32
39.99143,116.304271,0,170,39628.335150463,2008-06-29,08:02:37
39.991431,116.304271,0,171,39628.3352083333,2008-06-29,08:02:42
39.991431,116.304271,0,171,39628.3352430556,2008-06-29,08:02:45
39.991432,116.30427,0,171,39628.3352662037,2008-06-29,08:02:47
39.991427,116.304227,0,176,39628.3353240741,2008-06-29,08:02:52
39.991433,116.304168,0,176,39628.3353819444,2008-06-29,08:02:57
39.991409,116.304118,0,172,39628.3354398148,2008-06-29,08:03:02
39.99142,116.304035,0,170,39628.3354976852,2008-06-29,08:03:07
39.991429,116.303947,0,167,39628.3355555556,2008-06-29,08:03:12
39.99142,116.303877,0,164,39628.3356134259,2008-06-29,08:03:17
39.991393,116.303807,0,161,39628.3356712963,2008-06-29,08:03:22
39.991392,116.303741,0,161,39628.3357291667,2008-06-29,08:03:27
39.991374,116.303691,0,156,39628.335787037,2008-06-29,08:03:32
39.991382,116.303626,0,154,39628.3358449074,2008-06-29,08:03:37
39.991366,116.303565,0,154,39628.3359027778,2008-06-29,08:03:42
39.99136,116.303504,0,147,39628.3359606481,2008-06-29,08:03:47
39.991361,116.303427,0,147,39628.3360185185,2008-06-29,08:03:52
39.991388,116.303363,0,147,39628.3360763889,2008-06-29,08:03:57
39.991403,116.30329,0,153,39628.3361342593,2008-06-29,08:04:02
39.991387,116.303214,0,159,39628.3361921296,2008-06-29,08:04:07
39.991369,116.303138,0,157,39628.33625,2008-06-29,08:04:12
39.991374,116.303084,0,157,39628.3363078704,2008-06-29,08:04:17
39.991394,116.30302,0,157,39628.3363657407,2008-06-29,08:04:22
39.991409,116.30295,0,156,39628.3364236111,2008-06-29,08:04:27
39.991389,116.302916,0,159,39628.3364814815,2008-06-29,08:04:32
39.991358,116.302845,0,159,39628.3365393518,2008-06-29,08:04:37
39.991348,116.302767,0,156,39628.3365972222,2008-06-29,08:04:42
39.991357,116.302696,0,159,39628.3366550926,2008-06-29,08:04:47
39.99135,116.302628,0,160,39628.336712963,2008-06-29,08:04:52
39.99132,116.302587,0,157,39628.3367708333,2008-06-29,08:04:57
39.991312,116.302481,0,158,39628.3368287037,2008-06-29,08:05:02
39.991305,116.302423,0,161,39628.3368865741,2008-06-29,08:05:07
39.991287,116.302368,0,157,39628.3369444444,2008-06-29,08:05:12
39.991277,116.302291,0,154,39628.3370023148,2008-06-29,08:05:17
39.991275,116.302225,0,152,39628.3370601852,2008-06-29,08:05:22
39.991268,116.302154,0,147,39628.3371180556,2008-06-29,08:05:27
39.991257,116.30209,0,142,39628.3371759259,2008-06-29,08:05:32
39.991242,116.302022,0,144,39628.3372337963,2008-06-29,08:05:37
39.991231,116.301953,0,143,39628.3372916667,2008-06-29,08:05:42
39.991234,116.301883,0,141,39628.337349537,2008-06-29,08:05:47
39.991244,116.301845,0,138,39628.3374074074,2008-06-29,08:05:52
39.99125,116.301765,0,140,39628.3374652778,2008-06-29,08:05:57
39.991261,116.3017,0,142,39628.3375231481,2008-06-29,08:06:02
39.991242,116.301669,0,139,39628.3375810185,2008-06-29,08:06:07
39.991225,116.301601,0,142,39628.3376388889,2008-06-29,08:06:12
39.991227,116.301495,0,145,39628.3376967593,2008-06-29,08:06:17
39.991226,116.301414,0,148,39628.3377546296,2008-06-29,08:06:22
39.991235,116.301319,0,151,39628.3378125,2008-06-29,08:06:27
39.991268,116.301231,0,154,39628.3378703704,2008-06-29,08:06:32
39.991253,116.301151,0,158,39628.3379282407,2008-06-29,08:06:37
39.991237,116.301074,0,159,39628.3379861111,2008-06-29,08:06:42
39.991234,116.301002,0,159,39628.3380439815,2008-06-29,08:06:47
39.991227,116.300933,0,162,39628.3381018518,2008-06-29,08:06:52
39.991191,116.300869,0,161,39628.3381597222,2008-06-29,08:06:57
39.991184,116.300802,0,154,39628.3382175926,2008-06-29,08:07:02
39.991188,116.300728,0,153,39628.338275463,2008-06-29,08:07:07
39.991181,116.300702,0,156,39628.3383333333,2008-06-29,08:07:12
39.991168,116.300618,0,159,39628.3383912037,2008-06-29,08:07:17
39.991189,116.300529,0,160,39628.3384490741,2008-06-29,08:07:22
39.991182,116.300454,0,165,39628.3385069444,2008-06-29,08:07:27
39.991153,116.300384,0,168,39628.3385648148,2008-06-29,08:07:32
39.991081,116.300349,0,164,39628.3386226852,2008-06-29,08:07:37
39.991005,116.300337,0,159,39628.3386805556,2008-06-29,08:07:42
39.990942,116.300292,0,159,39628.3387384259,2008-06-29,08:07:47
39.990894,116.300294,0,152,39628.3387962963,2008-06-29,08:07:52
39.990843,116.300306,0,147,39628.3388541667,2008-06-29,08:07:57
39.990781,116.300329,0,149,39628.338912037,2008-06-29,08:08:02
39.990717,116.300342,0,156,39628.3389699074,2008-06-29,08:08:07
39.990679,116.300344,0,166,39628.3390277778,2008-06-29,08:08:12
39.990635,116.300361,0,175,39628.3390856481,2008-06-29,08:08:17
39.990601,116.300366,0,188,39628.3391435185,2008-06-29,08:08:22
39.990544,116.300358,0,191,39628.3392013889,2008-06-29,08:08:27
39.990494,116.300375,0,196,39628.3392592593,2008-06-29,08:08:32
39.990453,116.300368,0,198,39628.3393171296,2008-06-29,08:08:37
39.990409,116.300357,0,195,39628.339375,2008-06-29,08:08:42
39.99034,116.300384,0,200,39628.3394328704,2008-06-29,08:08:47
39.990274,116.300397,0,198,39628.3394907407,2008-06-29,08:08:52
39.990201,116.300335,0,211,39628.3395486111,2008-06-29,08:08:57
39.990115,116.300292,0,221,39628.3396064815,2008-06-29,08:09:02
39.990068,116.300322,0,226,39628.3396643519,2008-06-29,08:09:07
39.989994,116.300317,0,232,39628.3397222222,2008-06-29,08:09:12
39.98996,116.300306,0,240,39628.3397800926,2008-06-29,08:09:17
39.989901,116.300274,0,240,39628.339837963,2008-06-29,08:09:22
39.989848,116.3003,0,241,39628.3398958333,2008-06-29,08:09:27
39.989795,116.300288,0,243,39628.3399537037,2008-06-29,08:09:32
39.98975,116.300289,0,240,39628.3400115741,2008-06-29,08:09:37
39.989733,116.300307,0,246,39628.3400694444,2008-06-29,08:09:42
39.989705,116.300358,0,254,39628.3401273148,2008-06-29,08:09:47
39.989647,116.300352,0,260,39628.3401851852,2008-06-29,08:09:52
39.989595,116.300366,0,259,39628.3402430556,2008-06-29,08:09:57
39.989552,116.300333,0,257,39628.3403009259,2008-06-29,08:10:02
39.989507,116.300334,0,262,39628.3403587963,2008-06-29,08:10:07
39.989468,116.30034,0,264,39628.3404166667,2008-06-29,08:10:12
39.989423,116.300347,0,268,39628.340474537,2008-06-29,08:10:17
39.989371,116.300342,0,271,39628.3405324074,2008-06-29,08:10:22
39.989317,116.300329,0,283,39628.3405902778,2008-06-29,08:10:27
39.989266,116.300333,0,293,39628.3406481481,2008-06-29,08:10:32
39.98924,116.300345,0,290,39628.3407060185,2008-06-29,08:10:37
39.989216,116.300362,0,292,39628.3407638889,2008-06-29,08:10:42
39.989134,116.300403,0,283,39628.3408217593,2008-06-29,08:10:47
39.989098,116.300397,0,282,39628.3408796296,2008-06-29,08:10:52
39.989007,116.300417,0,286,39628.3409375,2008-06-29,08:10:57
39.988929,116.300436,0,288,39628.3409953704,2008-06-29,08:11:02
39.988859,116.300431,0,291,39628.3410532407,2008-06-29,08:11:07
39.98883,116.300379,0,292,39628.3411111111,2008-06-29,08:11:12
39.988799,116.300323,0,286,39628.3411689815,2008-06-29,08:11:17
39.988759,116.300305,0,285,39628.3412268519,2008-06-29,08:11:22
39.988705,116.30024,0,277,39628.3412847222,2008-06-29,08:11:27
39.98865,116.300248,0,277,39628.3413425926,2008-06-29,08:11:32
39.988568,116.300247,0,278,39628.341400463,2008-06-29,08:11:37
39.988524,116.300267,0,277,39628.3414583333,2008-06-29,08:11:42
39.98843,116.300237,0,262,39628.3415162037,2008-06-29,08:11:47
39.988397,116.300203,0,255,39628.3415740741,2008-06-29,08:11:52
39.988371,116.300242,0,245,39628.3416319444,2008-06-29,08:11:57
39.988313,116.300277,0,239,39628.3416898148,2008-06-29,08:12:02
39.988267,116.300297,0,231,39628.3417476852,2008-06-29,08:12:07
39.988216,116.300307,0,225,39628.3418055556,2008-06-29,08:12:12
39.988183,116.300315,0,214,39628.3418634259,2008-06-29,08:12:17
39.988167,116.300309,0,201,39628.3419212963,2008-06-29,08:12:22
39.988127,116.300348,0,195,39628.3419791667,2008-06-29,08:12:27
39.988123,116.300296,0,190,39628.342037037,2008-06-29,08:12:32
39.98812,116.300286,0,189,39628.3420949074,2008-06-29,08:12:37
39.988122,116.300287,0,188,39628.3421527778,2008-06-29,08:12:42
39.988125,116.300289,0,188,39628.3422106481,2008-06-29,08:12:47
39.988125,116.300289,0,188,39628.3422453704,2008-06-29,08:12:50
39.988126,116.300289,0,188,39628.3422685185,2008-06-29,08:12:52
39.988052,116.300337,0,107,39628.3458564815,2008-06-29,08:18:02
39.988073,116.300198,0,126,39628.3459143518,2008-06-29,08:18:07
39.98802,116.300313,0,117,39628.3459722222,2008-06-29,08:18:12
39.988017,116.300284,0,135,39628.3460300926,2008-06-29,08:18:17
39.988008,116.300268,0,129,39628.346087963,2008-06-29,08:18:22
39.98797,116.300241,0,143,39628.3461458333,2008-06-29,08:18:27
39.987952,116.300263,0,148,39628.3462037037,2008-06-29,08:18:32
39.987947,116.300276,0,153,39628.3462615741,2008-06-29,08:18:37
39.987947,116.300276,0,153,39628.3462962963,2008-06-29,08:18:40
39.987941,116.300274,0,155,39628.3463194444,2008-06-29,08:18:42
39.987904,116.300269,0,160,39628.3463773148,2008-06-29,08:18:47
39.987883,116.300286,0,170,39628.3464351852,2008-06-29,08:18:52
39.987846,116.300312,0,174,39628.3464930556,2008-06-29,08:18:57
39.987783,116.300371,0,177,39628.3465509259,2008-06-29,08:19:02
39.987736,116.300316,0,176,39628.3466087963,2008-06-29,08:19:07
39.987707,116.300255,0,174,39628.3466666667,2008-06-29,08:19:12
39.987654,116.300285,0,174,39628.346724537,2008-06-29,08:19:17
39.98762,116.30028,0,182,39628.3467824074,2008-06-29,08:19:22
39.987583,116.30033,0,194,39628.3468402778,2008-06-29,08:19:27
39.987547,116.300368,0,202,39628.3468981481,2008-06-29,08:19:32
39.987516,116.300398,0,207,39628.3469560185,2008-06-29,08:19:37
39.98746,116.300412,0,211,39628.3470138889,2008-06-29,08:19:42
39.987417,116.300334,0,207,39628.3470717593,2008-06-29,08:19:47
39.987416,116.300248,0,205,39628.3471296296,2008-06-29,08:19:52
39.98742,116.300213,0,206,39628.3471875,2008-06-29,08:19:57
39.987405,116.300203,0,201,39628.3472453704,2008-06-29,08:20:02
39.987387,116.300223,0,200,39628.3473032407,2008-06-29,08:20:07
39.987315,116.30025,0,204,39628.3473611111,2008-06-29,08:20:12
39.987297,116.300268,0,207,39628.3474189815,2008-06-29,08:20:17
39.987285,116.300287,0,207,39628.3474768519,2008-06-29,08:20:22
39.987285,116.300287,0,207,39628.3475115741,2008-06-29,08:20:25
39.987283,116.300287,0,208,39628.3475347222,2008-06-29,08:20:27
39.987218,116.300297,0,210,39628.3475925926,2008-06-29,08:20:32
39.987124,116.300217,0,206,39628.347650463,2008-06-29,08:20:37
39.987014,116.300238,0,203,39628.3477083333,2008-06-29,08:20:42
39.986925,116.300287,0,203,39628.3477662037,2008-06-29,08:20:47
39.986843,116.30036,0,201,39628.3478240741,2008-06-29,08:20:52
39.986785,116.300419,0,203,39628.3478819444,2008-06-29,08:20:57
39.986755,116.300457,0,207,39628.3479398148,2008-06-29,08:21:02
39.986726,116.300489,0,212,39628.3479976852,2008-06-29,08:21:07
39.986715,116.300473,0,216,39628.3480555556,2008-06-29,08:21:12
39.986716,116.300343,0,216,39628.3481134259,2008-06-29,08:21:17
39.986703,116.300264,0,216,39628.3481712963,2008-06-29,08:21:22
39.986679,116.300183,0,216,39628.3482291667,2008-06-29,08:21:27
39.986677,116.300139,0,214,39628.348287037,2008-06-29,08:21:32
39.986634,116.300089,0,215,39628.3483449074,2008-06-29,08:21:37
39.986597,116.29999,0,213,39628.3484027778,2008-06-29,08:21:42
39.986594,116.299909,0,214,39628.3484606481,2008-06-29,08:21:47
39.986557,116.299837,0,217,39628.3485185185,2008-06-29,08:21:52
39.986611,116.299762,0,219,39628.3485763889,2008-06-29,08:21:57
39.98659,116.299708,0,223,39628.3486342593,2008-06-29,08:22:02
39.986571,116.299672,0,226,39628.3486921296,2008-06-29,08:22:07
39.986564,116.299646,0,229,39628.34875,2008-06-29,08:22:12
39.986594,116.299564,0,229,39628.3488078704,2008-06-29,08:22:17
39.986609,116.299489,0,227,39628.3488657407,2008-06-29,08:22:22
39.986595,116.299471,0,227,39628.3489236111,2008-06-29,08:22:27
39.986493,116.299479,0,233,39628.3489814815,2008-06-29,08:22:32
39.986391,116.299449,0,242,39628.3490393519,2008-06-29,08:22:37
39.986326,116.299398,0,249,39628.3490972222,2008-06-29,08:22:42
39.986278,116.29937,0,248,39628.3491550926,2008-06-29,08:22:47
39.986236,116.299421,0,246,39628.349212963,2008-06-29,08:22:52
39.986194,116.299513,0,242,39628.3492708333,2008-06-29,08:22:57
39.986121,116.299516,0,240,39628.3493287037,2008-06-29,08:23:02
39.986072,116.299513,0,244,39628.3493865741,2008-06-29,08:23:07
39.986044,116.299531,0,247,39628.3494444444,2008-06-29,08:23:12
39.985977,116.299549,0,250,39628.3495023148,2008-06-29,08:23:17
39.985946,116.299491,0,247,39628.3495601852,2008-06-29,08:23:22
39.985894,116.299515,0,249,39628.3496180556,2008-06-29,08:23:27
39.98582,116.299525,0,250,39628.3496759259,2008-06-29,08:23:32
39.985759,116.299519,0,247,39628.3497337963,2008-06-29,08:23:37
39.985719,116.299568,0,246,39628.3497916667,2008-06-29,08:23:42
39.985699,116.299584,0,247,39628.349849537,2008-06-29,08:23:47
39.985679,116.299613,0,246,39628.3499074074,2008-06-29,08:23:52
39.985628,116.299569,0,247,39628.3499652778,2008-06-29,08:23:57
39.985507,116.299415,0,247,39628.3500231481,2008-06-29,08:24:02
39.985436,116.299378,0,248,39628.3500810185,2008-06-29,08:24:07
39.98536,116.299514,0,247,39628.3501388889,2008-06-29,08:24:12
39.985295,116.299523,0,248,39628.3501967593,2008-06-29,08:24:17
39.985242,116.29955,0,249,39628.3502546296,2008-06-29,08:24:22
39.985169,116.299516,0,247,39628.3503125,2008-06-29,08:24:27
39.985104,116.299493,0,243,39628.3503703704,2008-06-29,08:24:32
39.985056,116.299498,0,236,39628.3504282407,2008-06-29,08:24:37
39.984999,116.299523,0,231,39628.3504861111,2008-06-29,08:24:42
39.984953,116.299544,0,222,39628.3505439815,2008-06-29,08:24:47
39.984947,116.299601,0,194,39628.3506018519,2008-06-29,08:24:52
39.984915,116.299617,0,176,39628.3506597222,2008-06-29,08:24:57
39.984873,116.299622,0,165,39628.3507175926,2008-06-29,08:25:02
39.984816,116.299621,0,158,39628.350775463,2008-06-29,08:25:07
39.984785,116.299614,0,151,39628.3508333333,2008-06-29,08:25:12
39.984753,116.29958,0,143,39628.3508912037,2008-06-29,08:25:17
39.984702,116.299569,0,144,39628.3509490741,2008-06-29,08:25:22
39.984638,116.299578,0,140,39628.3510069444,2008-06-29,08:25:27
39.984584,116.29956,0,128,39628.3510648148,2008-06-29,08:25:32
39.984534,116.29957,0,126,39628.3511226852,2008-06-29,08:25:37
39.984484,116.299562,0,120,39628.3511805556,2008-06-29,08:25:42
39.984422,116.299574,0,126,39628.3512384259,2008-06-29,08:25:47
39.984384,116.299571,0,124,39628.3512962963,2008-06-29,08:25:52
39.984363,116.299619,0,125,39628.3513541667,2008-06-29,08:25:57
39.984308,116.299622,0,127,39628.351412037,2008-06-29,08:26:02
39.984272,116.299609,0,129,39628.3514699074,2008-06-29,08:26:07
39.98428,116.299622,0,122,39628.3515277778,2008-06-29,08:26:12
39.984274,116.299619,0,121,39628.3515856481,2008-06-29,08:26:17
39.984274,116.299619,0,121,39628.3516435185,2008-06-29,08:26:22
39.984274,116.299619,0,121,39628.3516782407,2008-06-29,08:26:25
39.984269,116.299616,0,120,39628.3517013889,2008-06-29,08:26:27
39.984251,116.299618,0,120,39628.3517592593,2008-06-29,08:26:32
39.984182,116.299627,0,120,39628.3518171296,2008-06-29,08:26:37
39.984114,116.299542,0,119,39628.351875,2008-06-29,08:26:42
39.98381,116.29964,0,118,39628.3519328704,2008-06-29,08:26:47
39.9837,116.299683,0,116,39628.3519907407,2008-06-29,08:26:52
39.983647,116.299725,0,110,39628.3520486111,2008-06-29,08:26:57
39.983572,116.299775,0,111,39628.3521064815,2008-06-29,08:27:02
39.983548,116.299835,0,109,39628.3521643518,2008-06-29,08:27:07
39.983564,116.299876,0,107,39628.3522222222,2008-06-29,08:27:12
39.983575,116.299922,0,106,39628.3522800926,2008-06-29,08:27:17
39.983607,116.299954,0,106,39628.352337963,2008-06-29,08:27:22
39.983619,116.300012,0,103,39628.3523958333,2008-06-29,08:27:27
39.983639,116.300101,0,100,39628.3524537037,2008-06-29,08:27:32
39.9836,116.300167,0,96,39628.3525115741,2008-06-29,08:27:37
39.983566,116.300234,0,101,39628.3525694444,2008-06-29,08:27:42
39.98354,116.300316,0,105,39628.3526273148,2008-06-29,08:27:47
39.983551,116.300378,0,110,39628.3526851852,2008-06-29,08:27:52
39.983579,116.300432,0,113,39628.3527430556,2008-06-29,08:27:57
39.983603,116.300449,0,117,39628.3528009259,2008-06-29,08:28:02
39.983578,116.300465,0,129,39628.3528587963,2008-06-29,08:28:07
39.983572,116.300506,0,144,39628.3529166667,2008-06-29,08:28:12
39.983556,116.30061,0,156,39628.352974537,2008-06-29,08:28:17
39.983531,116.30064,0,165,39628.3530324074,2008-06-29,08:28:22
39.983533,116.300649,0,182,39628.3530902778,2008-06-29,08:28:27
39.98353,116.300639,0,186,39628.3531481481,2008-06-29,08:28:32
39.983545,116.300658,0,196,39628.3532060185,2008-06-29,08:28:37
39.983567,116.300716,0,206,39628.3532638889,2008-06-29,08:28:42
39.983595,116.300779,0,212,39628.3533217593,2008-06-29,08:28:47
39.983603,116.30082,0,218,39628.3533796296,2008-06-29,08:28:52
39.983601,116.300877,0,220,39628.3534375,2008-06-29,08:28:57
39.983621,116.300977,0,220,39628.3534953704,2008-06-29,08:29:02
39.983632,116.301072,0,218,39628.3535532407,2008-06-29,08:29:07
39.983634,116.301121,0,218,39628.3536111111,2008-06-29,08:29:12
39.98366,116.301166,0,218,39628.3536689815,2008-06-29,08:29:17
39.983654,116.301268,0,215,39628.3537268518,2008-06-29,08:29:22
39.983666,116.301389,0,211,39628.3537847222,2008-06-29,08:29:27
39.983729,116.301428,0,211,39628.3538425926,2008-06-29,08:29:32
39.98375,116.301482,0,210,39628.353900463,2008-06-29,08:29:37
39.983669,116.301579,0,214,39628.3539583333,2008-06-29,08:29:42
39.983671,116.301694,0,212,39628.3540162037,2008-06-29,08:29:47
39.98367,116.301777,0,224,39628.3540740741,2008-06-29,08:29:52
39.983647,116.301831,0,230,39628.3541319444,2008-06-29,08:29:57
39.983595,116.301771,0,244,39628.3541898148,2008-06-29,08:30:02
39.983607,116.30175,0,225,39628.3542476852,2008-06-29,08:30:07
39.983653,116.301789,0,213,39628.3543055556,2008-06-29,08:30:12
39.983663,116.301826,0,207,39628.3543634259,2008-06-29,08:30:17
39.983663,116.301897,0,208,39628.3544212963,2008-06-29,08:30:22
39.983643,116.301986,0,210,39628.3544791667,2008-06-29,08:30:27
39.983636,116.302052,0,212,39628.354537037,2008-06-29,08:30:32
39.983634,116.302129,0,215,39628.3545949074,2008-06-29,08:30:37
39.983696,116.302155,0,204,39628.3546527778,2008-06-29,08:30:42
39.983711,116.302236,0,200,39628.3547106481,2008-06-29,08:30:47
39.983745,116.302299,0,198,39628.3547685185,2008-06-29,08:30:52
39.983765,116.302368,0,196,39628.3548263889,2008-06-29,08:30:57
39.98379,116.30244,0,197,39628.3548842593,2008-06-29,08:31:02
39.983815,116.302514,0,197,39628.3549421296,2008-06-29,08:31:07
39.983833,116.302519,0,202,39628.355,2008-06-29,08:31:12
39.983829,116.302587,0,204,39628.3550578704,2008-06-29,08:31:17
39.983786,116.302646,0,208,39628.3551157407,2008-06-29,08:31:22
39.98375,116.302727,0,210,39628.3551736111,2008-06-29,08:31:27
39.983682,116.302821,0,199,39628.3552314815,2008-06-29,08:31:32
39.983636,116.302886,0,191,39628.3552893519,2008-06-29,08:31:37
39.983653,116.302978,0,184,39628.3553472222,2008-06-29,08:31:42
39.983665,116.303088,0,177,39628.3554050926,2008-06-29,08:31:47
39.983681,116.30321,0,180,39628.355462963,2008-06-29,08:31:52
39.983721,116.30329,0,182,39628.3555208333,2008-06-29,08:31:57
39.983723,116.303321,0,181,39628.3555787037,2008-06-29,08:32:02
39.983719,116.303403,0,182,39628.3556365741,2008-06-29,08:32:07
39.983721,116.30348,0,179,39628.3556944444,2008-06-29,08:32:12
39.983661,116.303566,0,187,39628.3557523148,2008-06-29,08:32:17
39.983656,116.303629,0,188,39628.3558101852,2008-06-29,08:32:22
39.983633,116.30372,0,188,39628.3558680556,2008-06-29,08:32:27
39.983568,116.303779,0,190,39628.3559259259,2008-06-29,08:32:32
39.98356,116.303814,0,188,39628.3559837963,2008-06-29,08:32:37
39.983454,116.30391,0,181,39628.3560416667,2008-06-29,08:32:42
39.983465,116.30404,0,174,39628.356099537,2008-06-29,08:32:47
39.983483,116.304143,0,171,39628.3561574074,2008-06-29,08:32:52
39.983471,116.304146,0,171,39628.3562152778,2008-06-29,08:32:57
39.983494,116.304211,0,173,39628.3562731481,2008-06-29,08:33:02
39.983494,116.304228,0,174,39628.3563310185,2008-06-29,08:33:07
39.983491,116.30422,0,175,39628.3563888889,2008-06-29,08:33:12
39.983493,116.304216,0,175,39628.3564467593,2008-06-29,08:33:17
39.983499,116.304219,0,176,39628.3565046296,2008-06-29,08:33:22
39.983502,116.304221,0,176,39628.3565625,2008-06-29,08:33:27
39.983506,116.304215,0,177,39628.3566203704,2008-06-29,08:33:32
39.983513,116.304213,0,178,39628.3566782407,2008-06-29,08:33:37
39.983521,116.304214,0,178,39628.3567361111,2008-06-29,08:33:42
39.983528,116.304212,0,179,39628.3567939815,2008-06-29,08:33:47
39.983527,116.304214,0,180,39628.3568518519,2008-06-29,08:33:52
39.983531,116.304214,0,180,39628.3569097222,2008-06-29,08:33:57
39.983538,116.304219,0,181,39628.3569675926,2008-06-29,08:34:02
39.983541,116.304225,0,182,39628.357025463,2008-06-29,08:34:07
39.983541,116.304225,0,182,39628.3570601852,2008-06-29,08:34:10
39.983546,116.30422,0,183,39628.3570833333,2008-06-29,08:34:12
39.983553,116.304211,0,184,39628.3571412037,2008-06-29,08:34:17
39.9836,116.304178,0,188,39628.3571990741,2008-06-29,08:34:22
39.983681,116.304114,0,190,39628.3572569444,2008-06-29,08:34:27
39.98379,116.304101,0,185,39628.3573148148,2008-06-29,08:34:32
39.983794,116.304088,0,190,39628.3573726852,2008-06-29,08:34:37
39.98381,116.304107,0,196,39628.3574305556,2008-06-29,08:34:42
39.983869,116.304252,0,203,39628.3574884259,2008-06-29,08:34:47
39.984013,116.304286,0,204,39628.3575462963,2008-06-29,08:34:52
39.983983,116.304358,0,202,39628.3576041667,2008-06-29,08:34:57
39.983882,116.304392,0,196,39628.357662037,2008-06-29,08:35:02
39.983855,116.304396,0,192,39628.3577199074,2008-06-29,08:35:07
39.983855,116.304404,0,192,39628.3577777778,2008-06-29,08:35:12
39.983855,116.304408,0,192,39628.3578356481,2008-06-29,08:35:17
39.983855,116.304408,0,192,39628.3578703704,2008-06-29,08:35:20
39.983855,116.304411,0,192,39628.3578935185,2008-06-29,08:35:22
39.983844,116.304445,0,192,39628.3579513889,2008-06-29,08:35:27
39.983826,116.304458,0,192,39628.3580092593,2008-06-29,08:35:32
39.983822,116.304468,0,192,39628.3580671296,2008-06-29,08:35:37
39.983816,116.304479,0,192,39628.358125,2008-06-29,08:35:42
39.983807,116.304477,0,192,39628.3581828704,2008-06-29,08:35:47
39.983788,116.304484,0,192,39628.3582986111,2008-06-29,08:35:57
39.98375,116.304635,0,192,39628.3583564815,2008-06-29,08:36:02
39.983741,116.304805,0,192,39628.3584143519,2008-06-29,08:36:07
39.983733,116.305007,0,192,39628.3584722222,2008-06-29,08:36:12
39.983761,116.305213,0,193,39628.3585300926,2008-06-29,08:36:17
39.983593,116.305417,0,197,39628.358587963,2008-06-29,08:36:22
39.983669,116.305597,0,201,39628.3586458333,2008-06-29,08:36:27
39.983607,116.305571,0,207,39628.3587037037,2008-06-29,08:36:32
39.983615,116.305666,0,214,39628.3587615741,2008-06-29,08:36:37
39.983652,116.305805,0,223,39628.3588194444,2008-06-29,08:36:42
39.983618,116.305936,0,230,39628.3588773148,2008-06-29,08:36:47
39.983646,116.306073,0,235,39628.3589351852,2008-06-29,08:36:52
39.983666,116.306092,0,234,39628.3589930556,2008-06-29,08:36:57
39.983685,116.30613,0,235,39628.3590509259,2008-06-29,08:37:02
39.983726,116.306278,0,237,39628.3591087963,2008-06-29,08:37:07
39.983836,116.306314,0,238,39628.3591666667,2008-06-29,08:37:12
39.983793,116.306483,0,241,39628.359224537,2008-06-29,08:37:17
39.983785,116.30655,0,243,39628.3592824074,2008-06-29,08:37:22
39.983766,116.306682,0,245,39628.3593402778,2008-06-29,08:37:27
39.983726,116.306729,0,247,39628.3593981481,2008-06-29,08:37:32
39.983663,116.306767,0,245,39628.3594560185,2008-06-29,08:37:37
39.98363,116.306765,0,245,39628.3595138889,2008-06-29,08:37:42
39.983622,116.306759,0,247,39628.3595717593,2008-06-29,08:37:47
39.983622,116.306759,0,247,39628.3596064815,2008-06-29,08:37:50
39.983614,116.306758,0,247,39628.3596296296,2008-06-29,08:37:52
39.983607,116.306741,0,249,39628.3596875,2008-06-29,08:37:57
39.983647,116.30688,0,248,39628.3597453704,2008-06-29,08:38:02
39.983672,116.307105,0,247,39628.3598032407,2008-06-29,08:38:07
39.983652,116.307412,0,253,39628.3598611111,2008-06-29,08:38:12
39.983674,116.307587,0,253,39628.3599189815,2008-06-29,08:38:17
39.98372,116.30768,0,255,39628.3599768518,2008-06-29,08:38:22
39.983728,116.307792,0,255,39628.3600347222,2008-06-29,08:38:27
39.983749,116.307941,0,256,39628.3600925926,2008-06-29,08:38:32
39.983795,116.308035,0,255,39628.360150463,2008-06-29,08:38:37
39.983826,116.308271,0,255,39628.3602083333,2008-06-29,08:38:42
39.983789,116.308729,0,257,39628.3602662037,2008-06-29,08:38:47
39.983796,116.309111,0,254,39628.3603240741,2008-06-29,08:38:52
39.983845,116.309546,0,248,39628.3603819444,2008-06-29,08:38:57
39.983884,116.309956,0,239,39628.3604398148,2008-06-29,08:39:02
39.983948,116.310197,0,223,39628.3604976852,2008-06-29,08:39:07
39.98402,116.310291,0,211,39628.3605555556,2008-06-29,08:39:12
39.984023,116.310458,0,198,39628.3606134259,2008-06-29,08:39:17
39.984028,116.31072,0,183,39628.3606712963,2008-06-29,08:39:22
39.984021,116.311141,0,174,39628.3607291667,2008-06-29,08:39:27
39.984004,116.311552,0,164,39628.360787037,2008-06-29,08:39:32
39.983993,116.312036,0,158,39628.3608449074,2008-06-29,08:39:37
39.983987,116.31248,0,150,39628.3609027778,2008-06-29,08:39:42
39.983967,116.31285,0,136,39628.3609606481,2008-06-29,08:39:47
39.983975,116.312966,0,132,39628.3610185185,2008-06-29,08:39:52
39.983981,116.312972,0,133,39628.3610763889,2008-06-29,08:39:57
39.98398,116.312968,0,131,39628.3611342593,2008-06-29,08:40:02
39.98398,116.312964,0,130,39628.3611921296,2008-06-29,08:40:07
39.983981,116.312967,0,130,39628.36125,2008-06-29,08:40:12
39.983981,116.312967,0,130,39628.3612847222,2008-06-29,08:40:15
39.983981,116.312963,0,130,39628.3613078704,2008-06-29,08:40:17
39.98399,116.31309,0,129,39628.3613657407,2008-06-29,08:40:22
39.984029,116.313365,0,128,39628.3614236111,2008-06-29,08:40:27
39.984061,116.313489,0,127,39628.3614814815,2008-06-29,08:40:32
39.984096,116.313508,0,126,39628.3615393518,2008-06-29,08:40:37
39.984123,116.313518,0,125,39628.3615972222,2008-06-29,08:40:42
39.984108,116.313723,0,125,39628.3616550926,2008-06-29,08:40:47
39.984124,116.314098,0,123,39628.361712963,2008-06-29,08:40:52
39.98411,116.314571,0,121,39628.3617708333,2008-06-29,08:40:57
39.984084,116.315063,0,121,39628.3618287037,2008-06-29,08:41:02
39.984086,116.315314,0,125,39628.3618865741,2008-06-29,08:41:07
39.984085,116.315346,0,128,39628.3619444444,2008-06-29,08:41:12
39.984085,116.315346,0,128,39628.3619791667,2008-06-29,08:41:15
39.98408,116.315338,0,128,39628.3620023148,2008-06-29,08:41:17
39.984048,116.315331,0,128,39628.3620601852,2008-06-29,08:41:22
39.984039,116.315338,0,128,39628.3621180556,2008-06-29,08:41:27
39.98404,116.315342,0,128,39628.3621759259,2008-06-29,08:41:32
39.98404,116.315349,0,128,39628.3622337963,2008-06-29,08:41:37
39.984037,116.315341,0,128,39628.3622916667,2008-06-29,08:41:42
39.984037,116.315341,0,128,39628.3623263889,2008-06-29,08:41:45
39.984036,116.315338,0,128,39628.362349537,2008-06-29,08:41:47
39.984033,116.315347,0,128,39628.3624074074,2008-06-29,08:41:52
39.984004,116.315498,0,127,39628.3624652778,2008-06-29,08:41:57
39.983983,116.315826,0,126,39628.3625231481,2008-06-29,08:42:02
39.98398,116.316228,0,124,39628.3625810185,2008-06-29,08:42:07
39.984019,116.316768,0,124,39628.3626388889,2008-06-29,08:42:12
39.984068,116.317368,0,121,39628.3626967593,2008-06-29,08:42:17
39.984108,116.317991,0,120,39628.3627546296,2008-06-29,08:42:22
39.984148,116.318659,0,118,39628.3628125,2008-06-29,08:42:27
39.984193,116.319317,0,109,39628.3628703704,2008-06-29,08:42:32
39.984227,116.319972,0,104,39628.3629282407,2008-06-29,08:42:37
39.984245,116.320509,0,107,39628.3629861111,2008-06-29,08:42:42
39.984258,116.320729,0,116,39628.3630439815,2008-06-29,08:42:47
39.984278,116.320693,0,119,39628.3631018519,2008-06-29,08:42:52
39.984277,116.320691,0,120,39628.3631597222,2008-06-29,08:42:57
39.984277,116.320691,0,120,39628.3631944444,2008-06-29,08:43:00
39.984277,116.320695,0,121,39628.3632175926,2008-06-29,08:43:02
39.984279,116.320706,0,121,39628.363275463,2008-06-29,08:43:07
39.984281,116.320718,0,120,39628.3633333333,2008-06-29,08:43:12
39.984281,116.320718,0,120,39628.3633680556,2008-06-29,08:43:15
39.984282,116.320722,0,120,39628.3633912037,2008-06-29,08:43:17
39.984277,116.320898,0,119,39628.3634490741,2008-06-29,08:43:22
39.984258,116.321206,0,113,39628.3635069444,2008-06-29,08:43:27
39.984262,116.321618,0,113,39628.3635648148,2008-06-29,08:43:32
39.984297,116.322195,0,109,39628.3636226852,2008-06-29,08:43:37
39.984308,116.322762,0,111,39628.3636805556,2008-06-29,08:43:42
39.984329,116.323294,0,118,39628.3637384259,2008-06-29,08:43:47
39.98433,116.323843,0,124,39628.3637962963,2008-06-29,08:43:52
39.984322,116.324222,0,129,39628.3638541667,2008-06-29,08:43:57
39.984312,116.324236,0,134,39628.363912037,2008-06-29,08:44:02
39.984321,116.324241,0,136,39628.3639699074,2008-06-29,08:44:07
39.984311,116.324394,0,136,39628.3640277778,2008-06-29,08:44:12
39.984353,116.324737,0,139,39628.3640856481,2008-06-29,08:44:17
39.984391,116.325201,0,142,39628.3641435185,2008-06-29,08:44:22
39.984426,116.325658,0,146,39628.3642013889,2008-06-29,08:44:27
39.984455,116.326064,0,149,39628.3642592593,2008-06-29,08:44:32
39.984476,116.326155,0,146,39628.3643171296,2008-06-29,08:44:37
39.98442,116.326129,0,141,39628.364375,2008-06-29,08:44:42
39.984422,116.326138,0,141,39628.3644328704,2008-06-29,08:44:47
39.984427,116.326155,0,141,39628.3644907407,2008-06-29,08:44:52
39.984429,116.326163,0,140,39628.3645486111,2008-06-29,08:44:57
39.984432,116.326169,0,140,39628.3646064815,2008-06-29,08:45:02
39.984432,116.326169,0,140,39628.3646412037,2008-06-29,08:45:05
39.984435,116.326174,0,140,39628.3646643519,2008-06-29,08:45:07
39.984439,116.326187,0,140,39628.3647222222,2008-06-29,08:45:12
39.984442,116.326206,0,140,39628.3647800926,2008-06-29,08:45:17
39.984442,116.326206,0,140,39628.3648148148,2008-06-29,08:45:20
39.984442,116.326198,0,140,39628.364837963,2008-06-29,08:45:22
39.98444,116.32618,0,139,39628.3648958333,2008-06-29,08:45:27
39.984438,116.326159,0,140,39628.3649537037,2008-06-29,08:45:32
39.984438,116.326159,0,140,39628.3649884259,2008-06-29,08:45:35
39.984441,116.326163,0,140,39628.3650115741,2008-06-29,08:45:37
39.984445,116.326178,0,140,39628.3650694444,2008-06-29,08:45:42
39.984445,116.326187,0,140,39628.3651273148,2008-06-29,08:45:47
39.984445,116.326187,0,140,39628.365162037,2008-06-29,08:45:50
39.984444,116.326181,0,140,39628.3651851852,2008-06-29,08:45:52
39.984446,116.326194,0,140,39628.3652430556,2008-06-29,08:45:57
39.984428,116.32635,0,143,39628.3653009259,2008-06-29,08:46:02
39.984377,116.326524,0,153,39628.3653587963,2008-06-29,08:46:07
39.984399,116.326903,0,153,39628.3654166667,2008-06-29,08:46:12
39.984449,116.327381,0,158,39628.365474537,2008-06-29,08:46:17
39.984515,116.327934,0,160,39628.3655324074,2008-06-29,08:46:22
39.984572,116.328601,0,160,39628.3655902778,2008-06-29,08:46:27
39.984601,116.329226,0,163,39628.3656481481,2008-06-29,08:46:32
39.984596,116.329907,0,162,39628.3657060185,2008-06-29,08:46:37
39.984625,116.33069,0,158,39628.3657638889,2008-06-29,08:46:42
39.984681,116.331549,0,153,39628.3658217593,2008-06-29,08:46:47
39.984753,116.332409,0,152,39628.3658796296,2008-06-29,08:46:52
39.984789,116.333265,0,154,39628.3659375,2008-06-29,08:46:57
39.984794,116.334116,0,157,39628.3659953704,2008-06-29,08:47:02
39.984817,116.334933,0,156,39628.3660532407,2008-06-29,08:47:07
39.984826,116.335654,0,154,39628.3661111111,2008-06-29,08:47:12
39.984826,116.336392,0,152,39628.3661689815,2008-06-29,08:47:17
39.984825,116.337125,0,147,39628.3662268519,2008-06-29,08:47:22
39.984858,116.337748,0,143,39628.3662847222,2008-06-29,08:47:27
39.98494,116.338288,0,143,39628.3663425926,2008-06-29,08:47:32
39.984962,116.338833,0,140,39628.366400463,2008-06-29,08:47:37
39.984994,116.339302,0,144,39628.3664583333,2008-06-29,08:47:42
39.985078,116.339446,0,139,39628.3665162037,2008-06-29,08:47:47
39.985063,116.339409,0,140,39628.3665740741,2008-06-29,08:47:52
39.98506,116.3394,0,140,39628.3666319444,2008-06-29,08:47:57
39.985055,116.339467,0,138,39628.3666898148,2008-06-29,08:48:02
39.985014,116.339688,0,140,39628.3667476852,2008-06-29,08:48:07
39.98504,116.340124,0,142,39628.3668055556,2008-06-29,08:48:12
39.985061,116.340669,0,146,39628.3668634259,2008-06-29,08:48:17
39.985083,116.341315,0,153,39628.3669212963,2008-06-29,08:48:22
39.985114,116.341978,0,166,39628.3669791667,2008-06-29,08:48:27
39.985163,116.34267,0,170,39628.367037037,2008-06-29,08:48:32
39.985144,116.343312,0,178,39628.3670949074,2008-06-29,08:48:37
39.985175,116.343711,0,182,39628.3671527778,2008-06-29,08:48:42
39.985192,116.343741,0,195,39628.3672106481,2008-06-29,08:48:47
39.985195,116.343758,0,195,39628.3672685185,2008-06-29,08:48:52
39.985197,116.344014,0,197,39628.3673263889,2008-06-29,08:48:57
39.985153,116.344416,0,202,39628.3673842593,2008-06-29,08:49:02
39.985132,116.344943,0,216,39628.3674421296,2008-06-29,08:49:07
39.985109,116.345457,0,233,39628.3675,2008-06-29,08:49:12
39.985059,116.345865,0,255,39628.3675578704,2008-06-29,08:49:17
39.985066,116.346505,0,279,39628.3676157407,2008-06-29,08:49:22
39.985059,116.347025,0,301,39628.3676736111,2008-06-29,08:49:27
39.985107,116.347547,0,322,39628.3677314815,2008-06-29,08:49:32
39.985149,116.348185,0,323,39628.3677893518,2008-06-29,08:49:37
39.985193,116.348844,0,331,39628.3678472222,2008-06-29,08:49:42
39.985273,116.349531,0,334,39628.3679050926,2008-06-29,08:49:47
39.985309,116.350045,0,336,39628.367962963,2008-06-29,08:49:52
39.985328,116.350322,0,330,39628.3680208333,2008-06-29,08:49:57
39.985342,116.350546,0,312,39628.3680787037,2008-06-29,08:50:02
39.985357,116.350651,0,286,39628.3681365741,2008-06-29,08:50:07
39.985381,116.35068,0,255,39628.3681944444,2008-06-29,08:50:12
39.985381,116.35068,0,255,39628.3682291667,2008-06-29,08:50:15
39.985378,116.350676,0,248,39628.3682523148,2008-06-29,08:50:17
39.985375,116.350665,0,247,39628.3683101852,2008-06-29,08:50:22
39.985372,116.350653,0,247,39628.3683680556,2008-06-29,08:50:27
39.985376,116.350692,0,246,39628.3684259259,2008-06-29,08:50:32
39.985365,116.35088,0,242,39628.3684837963,2008-06-29,08:50:37
39.985349,116.351192,0,238,39628.3685416667,2008-06-29,08:50:42
39.985367,116.35158,0,241,39628.368599537,2008-06-29,08:50:47
39.985375,116.35209,0,244,39628.3686574074,2008-06-29,08:50:52
39.985387,116.35271,0,246,39628.3687152778,2008-06-29,08:50:57
39.985412,116.353425,0,246,39628.3687731481,2008-06-29,08:51:02
39.985496,116.354234,0,243,39628.3688310185,2008-06-29,08:51:07
39.985546,116.355064,0,235,39628.3688888889,2008-06-29,08:51:12
39.985571,116.355868,0,221,39628.3689467593,2008-06-29,08:51:17
39.985615,116.356656,0,204,39628.3690046296,2008-06-29,08:51:22
39.985661,116.357382,0,192,39628.3690625,2008-06-29,08:51:27
39.985672,116.358109,0,178,39628.3691203704,2008-06-29,08:51:32
39.985617,116.358748,0,168,39628.3691782407,2008-06-29,08:51:37
39.985624,116.359299,0,161,39628.3692361111,2008-06-29,08:51:42
39.985623,116.359822,0,152,39628.3692939815,2008-06-29,08:51:47
39.985624,116.360367,0,138,39628.3693518518,2008-06-29,08:51:52
39.985666,116.360842,0,129,39628.3694097222,2008-06-29,08:51:57
39.985732,116.361354,0,128,39628.3694675926,2008-06-29,08:52:02
39.985722,116.361602,0,127,39628.369525463,2008-06-29,08:52:07
39.985692,116.361554,0,129,39628.3695833333,2008-06-29,08:52:12
39.985692,116.361554,0,129,39628.3696180556,2008-06-29,08:52:15
39.985692,116.361558,0,130,39628.3696412037,2008-06-29,08:52:17
39.985674,116.361661,0,129,39628.3696990741,2008-06-29,08:52:22
39.985637,116.361846,0,127,39628.3697569444,2008-06-29,08:52:27
39.985622,116.362158,0,137,39628.3698148148,2008-06-29,08:52:32
39.985631,116.362453,0,152,39628.3698726852,2008-06-29,08:52:37
39.985663,116.362561,0,156,39628.3699305556,2008-06-29,08:52:42
39.985661,116.362576,0,158,39628.3699884259,2008-06-29,08:52:47
39.98566,116.362581,0,159,39628.3700462963,2008-06-29,08:52:52
39.985655,116.362575,0,160,39628.3701041667,2008-06-29,08:52:57
39.985655,116.362575,0,160,39628.3701388889,2008-06-29,08:53:00
39.985651,116.362571,0,160,39628.370162037,2008-06-29,08:53:02
39.985654,116.36258,0,160,39628.3702199074,2008-06-29,08:53:07
39.985656,116.362593,0,160,39628.3702777778,2008-06-29,08:53:12
39.985659,116.362613,0,161,39628.3703356481,2008-06-29,08:53:17
39.985661,116.362628,0,161,39628.3703935185,2008-06-29,08:53:22
39.985679,116.362761,0,161,39628.3704513889,2008-06-29,08:53:27
39.985708,116.363018,0,162,39628.3705092593,2008-06-29,08:53:32
39.985758,116.363376,0,170,39628.3705671296,2008-06-29,08:53:37
39.985799,116.36378,0,183,39628.370625,2008-06-29,08:53:42
39.985777,116.364263,0,205,39628.3706828704,2008-06-29,08:53:47
39.985778,116.364913,0,223,39628.3707407407,2008-06-29,08:53:52
39.985774,116.365612,0,240,39628.3707986111,2008-06-29,08:53:57
39.985794,116.366283,0,237,39628.3708564815,2008-06-29,08:54:02
39.985795,116.366999,0,240,39628.3709143519,2008-06-29,08:54:07
39.98576,116.367647,0,249,39628.3709722222,2008-06-29,08:54:12
39.985772,116.368288,0,244,39628.3710300926,2008-06-29,08:54:17
39.985801,116.368863,0,231,39628.371087963,2008-06-29,08:54:22
39.985788,116.369123,0,218,39628.3711458333,2008-06-29,08:54:27
39.985766,116.369111,0,189,39628.3712037037,2008-06-29,08:54:32
39.985768,116.36912,0,184,39628.3712615741,2008-06-29,08:54:37
39.985762,116.369167,0,177,39628.3713194444,2008-06-29,08:54:42
39.985774,116.369369,0,161,39628.3713773148,2008-06-29,08:54:47
39.985803,116.369674,0,158,39628.3714351852,2008-06-29,08:54:52
39.985816,116.370062,0,154,39628.3714930556,2008-06-29,08:54:57
39.985773,116.370432,0,154,39628.3715509259,2008-06-29,08:55:02
39.985731,116.370754,0,159,39628.3716087963,2008-06-29,08:55:07
39.985773,116.371083,0,165,39628.3716666667,2008-06-29,08:55:12
39.985933,116.37144,0,168,39628.371724537,2008-06-29,08:55:17
39.985997,116.371846,0,183,39628.3717824074,2008-06-29,08:55:22
39.986013,116.372367,0,197,39628.3718402778,2008-06-29,08:55:27
39.986044,116.373008,0,190,39628.3718981481,2008-06-29,08:55:32
39.985996,116.373651,0,189,39628.3719560185,2008-06-29,08:55:37
39.985872,116.37419,0,185,39628.3720138889,2008-06-29,08:55:42
39.985914,116.37467,0,186,39628.3720717593,2008-06-29,08:55:47
39.986017,116.375168,0,190,39628.3721296296,2008-06-29,08:55:52
39.986025,116.375674,0,194,39628.3721875,2008-06-29,08:55:57
39.986024,116.376284,0,180,39628.3722453704,2008-06-29,08:56:02
39.986062,116.37683,0,169,39628.3723032407,2008-06-29,08:56:07
39.986089,116.377253,0,168,39628.3723611111,2008-06-29,08:56:12
39.986075,116.377347,0,151,39628.3724189815,2008-06-29,08:56:17
39.986064,116.377356,0,139,39628.3724768519,2008-06-29,08:56:22
39.986064,116.377356,0,139,39628.3725115741,2008-06-29,08:56:25
39.986063,116.377354,0,136,39628.3725347222,2008-06-29,08:56:27
39.986061,116.377344,0,135,39628.3725925926,2008-06-29,08:56:32
39.986061,116.377344,0,135,39628.3726273148,2008-06-29,08:56:35
39.986059,116.377349,0,135,39628.372650463,2008-06-29,08:56:37
39.986045,116.377471,0,133,39628.3727083333,2008-06-29,08:56:42
39.986057,116.377534,0,132,39628.3727662037,2008-06-29,08:56:47
39.986041,116.377653,0,133,39628.3728240741,2008-06-29,08:56:52
39.986022,116.377849,0,136,39628.3728819444,2008-06-29,08:56:57
39.986063,116.37831,0,139,39628.3729398148,2008-06-29,08:57:02
39.986096,116.378843,0,139,39628.3729976852,2008-06-29,08:57:07
39.986115,116.379456,0,137,39628.3730555556,2008-06-29,08:57:12
39.986181,116.380151,0,128,39628.3731134259,2008-06-29,08:57:17
39.986221,116.380831,0,123,39628.3731712963,2008-06-29,08:57:22
39.986226,116.381461,0,122,39628.3732291667,2008-06-29,08:57:27
39.986239,116.382052,0,122,39628.373287037,2008-06-29,08:57:32
39.986217,116.382538,0,123,39628.3733449074,2008-06-29,08:57:37
39.98618,116.382609,0,126,39628.3734027778,2008-06-29,08:57:42
39.98619,116.382612,0,128,39628.3734606481,2008-06-29,08:57:47
39.986193,116.382617,0,128,39628.3735185185,2008-06-29,08:57:52
39.986193,116.382617,0,128,39628.3735532407,2008-06-29,08:57:55
39.986194,116.382614,0,128,39628.3735763889,2008-06-29,08:57:57
39.986215,116.382657,0,128,39628.3736342593,2008-06-29,08:58:02
39.986247,116.382821,0,125,39628.3736921296,2008-06-29,08:58:07
39.986278,116.383113,0,125,39628.37375,2008-06-29,08:58:12
39.98631,116.383509,0,124,39628.3738078704,2008-06-29,08:58:17
39.986351,116.383933,0,116,39628.3738657407,2008-06-29,08:58:22
39.986368,116.384481,0,100,39628.3739236111,2008-06-29,08:58:27
39.986384,116.385139,0,91,39628.3739814815,2008-06-29,08:58:32
39.986422,116.385863,0,97,39628.3740393519,2008-06-29,08:58:37
39.986424,116.386659,0,105,39628.3740972222,2008-06-29,08:58:42
39.986433,116.387461,0,103,39628.3741550926,2008-06-29,08:58:47
39.986458,116.388299,0,101,39628.374212963,2008-06-29,08:58:52
39.986477,116.389085,0,101,39628.3742708333,2008-06-29,08:58:57
39.986524,116.389906,0,108,39628.3743287037,2008-06-29,08:59:02
39.986524,116.39067,0,108,39628.3743865741,2008-06-29,08:59:07
39.986524,116.391439,0,103,39628.3744444444,2008-06-29,08:59:12
39.986543,116.392171,0,101,39628.3745023148,2008-06-29,08:59:17
39.986577,116.392827,0,103,39628.3745601852,2008-06-29,08:59:22
39.986607,116.393332,0,105,39628.3746180556,2008-06-29,08:59:27
39.986615,116.393765,0,105,39628.3746759259,2008-06-29,08:59:32
39.986637,116.394265,0,106,39628.3747337963,2008-06-29,08:59:37
39.986645,116.394792,0,110,39628.3747916667,2008-06-29,08:59:42
39.986617,116.395265,0,112,39628.374849537,2008-06-29,08:59:47
39.986633,116.395781,0,113,39628.3749074074,2008-06-29,08:59:52
39.986648,116.396236,0,110,39628.3749652778,2008-06-29,08:59:57
39.986675,116.396444,0,96,39628.3750231481,2008-06-29,09:00:02
39.986649,116.396482,0,99,39628.3750810185,2008-06-29,09:00:07
39.986638,116.396459,0,102,39628.3751388889,2008-06-29,09:00:12
39.986621,116.396571,0,104,39628.3751967593,2008-06-29,09:00:17
39.986643,116.396851,0,103,39628.3752546296,2008-06-29,09:00:22
39.986692,116.397375,0,119,39628.3753125,2008-06-29,09:00:27
39.986727,116.397846,0,121,39628.3753703704,2008-06-29,09:00:32
39.986751,116.398135,0,122,39628.3754282407,2008-06-29,09:00:37
39.986776,116.398407,0,127,39628.3754861111,2008-06-29,09:00:42
39.986804,116.398509,0,139,39628.3755439815,2008-06-29,09:00:47
39.986801,116.398755,0,146,39628.3756018518,2008-06-29,09:00:52
39.986791,116.399017,0,129,39628.3756597222,2008-06-29,09:00:57
39.986779,116.399171,0,118,39628.3757175926,2008-06-29,09:01:02
39.986772,116.399373,0,110,39628.375775463,2008-06-29,09:01:07
39.986792,116.399576,0,124,39628.3758333333,2008-06-29,09:01:12
39.986801,116.39969,0,137,39628.3758912037,2008-06-29,09:01:17
39.986804,116.39972,0,141,39628.3759490741,2008-06-29,09:01:22
39.986799,116.399775,0,147,39628.3760069444,2008-06-29,09:01:27
39.98682,116.399961,0,147,39628.3760648148,2008-06-29,09:01:32
39.986855,116.400084,0,149,39628.3761226852,2008-06-29,09:01:37
39.986849,116.400216,0,154,39628.3761805556,2008-06-29,09:01:42
39.986869,116.400541,0,157,39628.3762384259,2008-06-29,09:01:47
39.986871,116.400959,0,156,39628.3762962963,2008-06-29,09:01:52
39.986885,116.401413,0,157,39628.3763541667,2008-06-29,09:01:57
39.986923,116.40189,0,161,39628.376412037,2008-06-29,09:02:02
39.986954,116.402364,0,163,39628.3764699074,2008-06-29,09:02:07
39.986964,116.402829,0,161,39628.3765277778,2008-06-29,09:02:12
39.986934,116.40326,0,150,39628.3765856481,2008-06-29,09:02:17
39.986915,116.403755,0,146,39628.3766435185,2008-06-29,09:02:22
39.986916,116.404374,0,141,39628.3767013889,2008-06-29,09:02:27
39.986949,116.405074,0,138,39628.3767592593,2008-06-29,09:02:32
39.98696,116.405777,0,140,39628.3768171296,2008-06-29,09:02:37
39.987022,116.406493,0,143,39628.376875,2008-06-29,09:02:42
39.987059,116.407127,0,141,39628.3769328704,2008-06-29,09:02:47
39.987058,116.407601,0,142,39628.3769907407,2008-06-29,09:02:52
39.987067,116.407954,0,140,39628.3770486111,2008-06-29,09:02:57
39.987019,116.408192,0,140,39628.3771064815,2008-06-29,09:03:02
39.98702,116.408506,0,138,39628.3771643518,2008-06-29,09:03:07
39.987003,116.408838,0,136,39628.3772222222,2008-06-29,09:03:12
39.986984,116.40907,0,132,39628.3772800926,2008-06-29,09:03:17
39.987012,116.409109,0,124,39628.377337963,2008-06-29,09:03:22
39.986997,116.409097,0,120,39628.3773958333,2008-06-29,09:03:27
39.986993,116.409133,0,117,39628.3774537037,2008-06-29,09:03:32
39.98698,116.409165,0,115,39628.3775115741,2008-06-29,09:03:37
39.986961,116.409209,0,113,39628.3775694444,2008-06-29,09:03:42
39.986951,116.409277,0,119,39628.3776273148,2008-06-29,09:03:47
39.986958,116.409361,0,114,39628.3776851852,2008-06-29,09:03:52
39.986979,116.409441,0,114,39628.3777430556,2008-06-29,09:03:57
39.986998,116.409609,0,110,39628.3778009259,2008-06-29,09:04:02
39.986982,116.409664,0,113,39628.3778587963,2008-06-29,09:04:07
39.986963,116.409694,0,121,39628.3779166667,2008-06-29,09:04:12
39.986937,116.409724,0,127,39628.377974537,2008-06-29,09:04:17
39.986943,116.409752,0,129,39628.3780324074,2008-06-29,09:04:22
39.986942,116.409812,0,132,39628.3780902778,2008-06-29,09:04:27
39.986938,116.409831,0,134,39628.3781481481,2008-06-29,09:04:32
39.986934,116.409842,0,135,39628.3782060185,2008-06-29,09:04:37
39.986935,116.409852,0,135,39628.3782638889,2008-06-29,09:04:42
39.986931,116.409809,0,103,39628.3806365741,2008-06-29,09:08:07
39.986869,116.409888,0,127,39628.3806944444,2008-06-29,09:08:12
39.986907,116.409756,0,151,39628.3807523148,2008-06-29,09:08:17
39.986928,116.40974,0,163,39628.3808101852,2008-06-29,09:08:22
39.986946,116.409716,0,158,39628.3808680556,2008-06-29,09:08:27
39.987,116.409648,0,140,39628.3809259259,2008-06-29,09:08:32
39.987037,116.409579,0,138,39628.3809837963,2008-06-29,09:08:37
39.987061,116.409493,0,145,39628.3810416667,2008-06-29,09:08:42
39.987031,116.409409,0,140,39628.381099537,2008-06-29,09:08:47
39.987036,116.409336,0,142,39628.3811574074,2008-06-29,09:08:52
39.987044,116.409269,0,141,39628.3812152778,2008-06-29,09:08:57
39.987049,116.409214,0,147,39628.3812731481,2008-06-29,09:09:02
39.98703,116.409124,0,151,39628.3813310185,2008-06-29,09:09:07
39.987041,116.409074,0,152,39628.3813888889,2008-06-29,09:09:12
39.987053,116.409045,0,156,39628.3814467593,2008-06-29,09:09:17
39.987065,116.40902,0,161,39628.3815046296,2008-06-29,09:09:22
39.987058,116.408997,0,165,39628.3815625,2008-06-29,09:09:27
39.987055,116.408971,0,170,39628.3816203704,2008-06-29,09:09:32
39.987469,116.408977,0,131,39628.3819097222,2008-06-29,09:09:57
39.987428,116.408985,0,203,39628.3819675926,2008-06-29,09:10:02
39.987473,116.409041,0,187,39628.382025463,2008-06-29,09:10:07
39.987491,116.409012,0,153,39628.3820833333,2008-06-29,09:10:12
39.987522,116.409031,0,142,39628.3821412037,2008-06-29,09:10:17
39.987516,116.409054,0,140,39628.3821990741,2008-06-29,09:10:22
39.98752,116.409093,0,137,39628.3822569444,2008-06-29,09:10:27
39.98748,116.409063,0,136,39628.3823148148,2008-06-29,09:10:32
39.987426,116.408932,0,135,39628.3823726852,2008-06-29,09:10:37
39.987274,116.408773,0,134,39628.3824305556,2008-06-29,09:10:42
39.98724,116.408455,0,135,39628.3824884259,2008-06-29,09:10:47
39.987189,116.408038,0,137,39628.3825462963,2008-06-29,09:10:52
39.987145,116.407512,0,140,39628.3826041667,2008-06-29,09:10:57
39.987124,116.40693,0,144,39628.382662037,2008-06-29,09:11:02
39.987081,116.406159,0,146,39628.3827199074,2008-06-29,09:11:07
39.98708,116.405565,0,149,39628.3827777778,2008-06-29,09:11:12
39.987071,116.404863,0,151,39628.3828356481,2008-06-29,09:11:17
39.987091,116.404201,0,153,39628.3828935185,2008-06-29,09:11:22
39.987094,116.403516,0,155,39628.3829513889,2008-06-29,09:11:27
39.98713,116.402919,0,158,39628.3830092593,2008-06-29,09:11:32
39.987177,116.402333,0,161,39628.3830671296,2008-06-29,09:11:37
39.987217,116.401749,0,164,39628.383125,2008-06-29,09:11:42
39.98722,116.4011,0,165,39628.3831828704,2008-06-29,09:11:47
39.987176,116.400443,0,168,39628.3832407407,2008-06-29,09:11:52
39.987193,116.399841,0,171,39628.3832986111,2008-06-29,09:11:57
39.987207,116.399349,0,175,39628.3833564815,2008-06-29,09:12:02
39.987217,116.398829,0,179,39628.3834143518,2008-06-29,09:12:07
39.987231,116.398245,0,183,39628.3834722222,2008-06-29,09:12:12
39.987268,116.397711,0,185,39628.3835300926,2008-06-29,09:12:17
39.987284,116.397226,0,188,39628.383587963,2008-06-29,09:12:22
39.987308,116.396857,0,191,39628.3836458333,2008-06-29,09:12:27
39.987316,116.396728,0,195,39628.3837037037,2008-06-29,09:12:32
39.987333,116.396722,0,200,39628.3837615741,2008-06-29,09:12:37
39.987336,116.396733,0,204,39628.3838194444,2008-06-29,09:12:42
39.987332,116.396675,0,208,39628.3838773148,2008-06-29,09:12:47
39.987344,116.396519,0,212,39628.3839351852,2008-06-29,09:12:52
39.987342,116.396435,0,214,39628.3839930556,2008-06-29,09:12:57
39.987308,116.396334,0,216,39628.3840509259,2008-06-29,09:13:02
39.987256,116.396198,0,217,39628.3841087963,2008-06-29,09:13:07
39.987205,116.395971,0,218,39628.3841666667,2008-06-29,09:13:12
39.987234,116.395606,0,218,39628.384224537,2008-06-29,09:13:17
39.987175,116.394996,0,216,39628.3842824074,2008-06-29,09:13:22
39.987158,116.394353,0,215,39628.3843402778,2008-06-29,09:13:27
39.987127,116.393654,0,213,39628.3843981481,2008-06-29,09:13:32
39.987063,116.392941,0,209,39628.3844560185,2008-06-29,09:13:37
39.987019,116.392323,0,205,39628.3845138889,2008-06-29,09:13:42
39.986978,116.391723,0,200,39628.3845717593,2008-06-29,09:13:47
39.986988,116.391079,0,191,39628.3846296296,2008-06-29,09:13:52
39.986986,116.390461,0,182,39628.3846875,2008-06-29,09:13:57
39.987008,116.389818,0,176,39628.3847453704,2008-06-29,09:14:02
39.987021,116.389121,0,166,39628.3848032407,2008-06-29,09:14:07
39.986969,116.388408,0,162,39628.3848611111,2008-06-29,09:14:12
39.986839,116.387731,0,158,39628.3849189815,2008-06-29,09:14:17
39.986763,116.387132,0,158,39628.3849768518,2008-06-29,09:14:22
39.986875,116.386299,0,158,39628.3850347222,2008-06-29,09:14:27
39.986949,116.385536,0,158,39628.3850925926,2008-06-29,09:14:32
39.986866,116.384917,0,159,39628.385150463,2008-06-29,09:14:37
39.986832,116.384438,0,158,39628.3852083333,2008-06-29,09:14:42
39.986797,116.384028,0,157,39628.3852662037,2008-06-29,09:14:47
39.986766,116.383583,0,156,39628.3853240741,2008-06-29,09:14:52
39.98672,116.383155,0,155,39628.3853819444,2008-06-29,09:14:57
39.98674,116.382899,0,153,39628.3854398148,2008-06-29,09:15:02
39.986779,116.382656,0,153,39628.3854976852,2008-06-29,09:15:07
39.986809,116.382388,0,153,39628.3855555556,2008-06-29,09:15:12
39.986879,116.382228,0,153,39628.3856134259,2008-06-29,09:15:17
39.986919,116.382099,0,152,39628.3856712963,2008-06-29,09:15:22
39.986984,116.382058,0,153,39628.3857291667,2008-06-29,09:15:27
39.987057,116.382013,0,153,39628.385787037,2008-06-29,09:15:32
39.987089,116.381905,0,152,39628.3858449074,2008-06-29,09:15:37
39.987074,116.381838,0,151,39628.3859027778,2008-06-29,09:15:42
39.986939,116.382033,0,149,39628.3859606481,2008-06-29,09:15:47
39.986787,116.381986,0,145,39628.3860185185,2008-06-29,09:15:52
39.986751,116.381743,0,142,39628.3860763889,2008-06-29,09:15:57
39.986769,116.381345,0,140,39628.3861342593,2008-06-29,09:16:02
39.98678,116.380691,0,138,39628.3861921296,2008-06-29,09:16:07
39.98677,116.380043,0,136,39628.38625,2008-06-29,09:16:12
39.986754,116.379401,0,133,39628.3863078704,2008-06-29,09:16:17
39.986699,116.378833,0,132,39628.3863657407,2008-06-29,09:16:22
39.986631,116.378397,0,131,39628.3864236111,2008-06-29,09:16:27
39.98658,116.377981,0,132,39628.3864814815,2008-06-29,09:16:32
39.986587,116.377531,0,132,39628.3865393519,2008-06-29,09:16:37
39.986609,116.37718,0,132,39628.3865972222,2008-06-29,09:16:42
39.986629,116.376943,0,131,39628.3866550926,2008-06-29,09:16:47
39.986683,116.376866,0,134,39628.386712963,2008-06-29,09:16:52
39.9867,116.376879,0,144,39628.3867708333,2008-06-29,09:16:57
39.986675,116.376577,0,141,39628.3868287037,2008-06-29,09:17:02
39.986668,116.376388,0,146,39628.3868865741,2008-06-29,09:17:07
39.986623,116.376051,0,152,39628.3869444444,2008-06-29,09:17:12
39.986577,116.375705,0,152,39628.3870023148,2008-06-29,09:17:17
39.986598,116.375333,0,157,39628.3870601852,2008-06-29,09:17:22
39.986643,116.374895,0,162,39628.3871180556,2008-06-29,09:17:27
39.986666,116.374417,0,167,39628.3871759259,2008-06-29,09:17:32
39.986685,116.374017,0,170,39628.3872337963,2008-06-29,09:17:37
39.986701,116.373657,0,173,39628.3872916667,2008-06-29,09:17:42
39.986645,116.373364,0,177,39628.387349537,2008-06-29,09:17:47
39.986561,116.373064,0,179,39628.3874074074,2008-06-29,09:17:52
39.986568,116.372681,0,178,39628.3874652778,2008-06-29,09:17:57
39.98655,116.372235,0,179,39628.3875231481,2008-06-29,09:18:02
39.986535,116.371714,0,179,39628.3875810185,2008-06-29,09:18:07
39.986566,116.371062,0,181,39628.3876388889,2008-06-29,09:18:12
39.986765,116.370455,0,179,39628.3876967593,2008-06-29,09:18:17
39.986917,116.369886,0,177,39628.3877546296,2008-06-29,09:18:22
39.986796,116.369341,0,175,39628.3878125,2008-06-29,09:18:27
39.986584,116.368961,0,169,39628.3878703704,2008-06-29,09:18:32
39.986501,116.368667,0,164,39628.3879282407,2008-06-29,09:18:37
39.986454,116.368386,0,160,39628.3879861111,2008-06-29,09:18:42
39.986448,116.367995,0,161,39628.3880439815,2008-06-29,09:18:47
39.986452,116.367473,0,161,39628.3881018519,2008-06-29,09:18:52
39.986479,116.366828,0,157,39628.3881597222,2008-06-29,09:18:57
39.98643,116.366064,0,156,39628.3882175926,2008-06-29,09:19:02
39.986376,116.365321,0,156,39628.388275463,2008-06-29,09:19:07
39.986339,116.36463,0,159,39628.3883333333,2008-06-29,09:19:12
39.986333,116.363989,0,163,39628.3883912037,2008-06-29,09:19:17
39.986281,116.363577,0,172,39628.3884490741,2008-06-29,09:19:22
39.986217,116.363569,0,182,39628.3885069444,2008-06-29,09:19:27
39.986211,116.363542,0,184,39628.3885648148,2008-06-29,09:19:32
39.986211,116.363542,0,184,39628.388599537,2008-06-29,09:19:35
39.986212,116.363544,0,184,39628.3886226852,2008-06-29,09:19:37
39.986211,116.363528,0,185,39628.3886805556,2008-06-29,09:19:42
39.986211,116.363528,0,185,39628.3887152778,2008-06-29,09:19:45
39.986211,116.36352,0,185,39628.3887384259,2008-06-29,09:19:47
39.986217,116.363543,0,185,39628.3887962963,2008-06-29,09:19:52
39.986238,116.363573,0,185,39628.3888541667,2008-06-29,09:19:57
39.986245,116.363598,0,184,39628.388912037,2008-06-29,09:20:02
39.986246,116.363608,0,184,39628.3889699074,2008-06-29,09:20:07
39.986246,116.363613,0,184,39628.3890277778,2008-06-29,09:20:12
39.986247,116.363605,0,184,39628.3890856481,2008-06-29,09:20:17
39.986247,116.363605,0,184,39628.3891203704,2008-06-29,09:20:20
39.986248,116.363597,0,184,39628.3891435185,2008-06-29,09:20:22
39.986247,116.363578,0,184,39628.3892013889,2008-06-29,09:20:27
39.986247,116.363578,0,184,39628.3892361111,2008-06-29,09:20:30
39.986247,116.36357,0,184,39628.3892592593,2008-06-29,09:20:32
39.986249,116.363581,0,184,39628.3893171296,2008-06-29,09:20:37
39.986252,116.363591,0,184,39628.389375,2008-06-29,09:20:42
39.986253,116.363596,0,184,39628.3894328704,2008-06-29,09:20:47
39.986253,116.363596,0,184,39628.3894675926,2008-06-29,09:20:50
39.986254,116.363597,0,183,39628.3894907407,2008-06-29,09:20:52
39.986257,116.363411,0,182,39628.3895486111,2008-06-29,09:20:57
39.986262,116.36305,0,183,39628.3896064815,2008-06-29,09:21:02
39.986315,116.36255,0,185,39628.3896643519,2008-06-29,09:21:07
39.986299,116.362044,0,191,39628.3897222222,2008-06-29,09:21:12
39.986236,116.361416,0,195,39628.3897800926,2008-06-29,09:21:17
39.986154,116.360808,0,187,39628.389837963,2008-06-29,09:21:22
39.986151,116.360304,0,178,39628.3898958333,2008-06-29,09:21:27
39.986178,116.360128,0,171,39628.3899537037,2008-06-29,09:21:32
39.986189,116.360143,0,169,39628.3900115741,2008-06-29,09:21:37
39.986189,116.360143,0,169,39628.3900462963,2008-06-29,09:21:40
39.98619,116.360146,0,169,39628.3900694444,2008-06-29,09:21:42
39.986212,116.360072,0,167,39628.3901273148,2008-06-29,09:21:47
39.98624,116.359844,0,169,39628.3901851852,2008-06-29,09:21:52
39.986172,116.359463,0,168,39628.3902430556,2008-06-29,09:21:57
39.986172,116.358839,0,170,39628.3903009259,2008-06-29,09:22:02
39.986154,116.358041,0,169,39628.3903587963,2008-06-29,09:22:07
39.986102,116.357264,0,171,39628.3904166667,2008-06-29,09:22:12
39.986081,116.356505,0,172,39628.390474537,2008-06-29,09:22:17
39.986095,116.35575,0,173,39628.3905324074,2008-06-29,09:22:22
39.986077,116.354914,0,178,39628.3905902778,2008-06-29,09:22:27
39.985982,116.354047,0,172,39628.3906481481,2008-06-29,09:22:32
39.985993,116.353221,0,172,39628.3907060185,2008-06-29,09:22:37
39.985956,116.352522,0,170,39628.3907638889,2008-06-29,09:22:42
39.985854,116.351838,0,170,39628.3908217593,2008-06-29,09:22:47
39.985835,116.351192,0,171,39628.3908796296,2008-06-29,09:22:52
39.985846,116.350649,0,172,39628.3909375,2008-06-29,09:22:57
39.985879,116.350426,0,174,39628.3909953704,2008-06-29,09:23:02
39.985894,116.350537,0,172,39628.3910532407,2008-06-29,09:23:07
39.985909,116.350519,0,169,39628.3911111111,2008-06-29,09:23:12
39.985932,116.350437,0,159,39628.3911689815,2008-06-29,09:23:17
39.985962,116.350349,0,144,39628.3912268518,2008-06-29,09:23:22
39.985966,116.350278,0,151,39628.3912847222,2008-06-29,09:23:27
39.985945,116.350238,0,159,39628.3913425926,2008-06-29,09:23:32
39.985929,116.350129,0,170,39628.391400463,2008-06-29,09:23:37
39.985918,116.350065,0,181,39628.3914583333,2008-06-29,09:23:42
39.985909,116.349979,0,180,39628.3915162037,2008-06-29,09:23:47
39.985898,116.349886,0,180,39628.3915740741,2008-06-29,09:23:52
39.985981,116.34975,0,170,39628.3916319444,2008-06-29,09:23:57
39.986009,116.349675,0,166,39628.3916898148,2008-06-29,09:24:02
39.986014,116.349596,0,170,39628.3917476852,2008-06-29,09:24:07
39.986021,116.34951,0,167,39628.3918055556,2008-06-29,09:24:12
39.986023,116.34943,0,171,39628.3918634259,2008-06-29,09:24:17
39.986009,116.349355,0,168,39628.3919212963,2008-06-29,09:24:22
39.986011,116.349282,0,170,39628.3919791667,2008-06-29,09:24:27
39.985989,116.349204,0,174,39628.392037037,2008-06-29,09:24:32
39.985974,116.349131,0,178,39628.3920949074,2008-06-29,09:24:37
39.985964,116.349018,0,183,39628.3921527778,2008-06-29,09:24:42
39.985964,116.348928,0,184,39628.3922106481,2008-06-29,09:24:47
39.985957,116.348848,0,187,39628.3922685185,2008-06-29,09:24:52
39.985948,116.348758,0,190,39628.3923263889,2008-06-29,09:24:57
39.985952,116.348702,0,192,39628.3923842593,2008-06-29,09:25:02
39.985942,116.348603,0,195,39628.3924421296,2008-06-29,09:25:07
39.985937,116.348503,0,195,39628.3925,2008-06-29,09:25:12
39.985946,116.348413,0,191,39628.3925578704,2008-06-29,09:25:17
39.985923,116.34835,0,183,39628.3926157407,2008-06-29,09:25:22
39.985974,116.34823,0,160,39628.3926736111,2008-06-29,09:25:27
39.985982,116.348133,0,159,39628.3927314815,2008-06-29,09:25:32
39.986016,116.34805,0,157,39628.3927893518,2008-06-29,09:25:37
39.986077,116.348004,0,157,39628.3928472222,2008-06-29,09:25:42
39.98604,116.347969,0,161,39628.3929050926,2008-06-29,09:25:47
39.986026,116.34798,0,162,39628.392962963,2008-06-29,09:25:52
39.986026,116.34798,0,162,39628.3929976852,2008-06-29,09:25:55
39.98602,116.347988,0,161,39628.3930208333,2008-06-29,09:25:57
39.985989,116.34794,0,161,39628.3930787037,2008-06-29,09:26:02
39.985951,116.347908,0,160,39628.3931365741,2008-06-29,09:26:07
39.985951,116.347908,0,160,39628.3931712963,2008-06-29,09:26:10
39.985948,116.347905,0,160,39628.3931944444,2008-06-29,09:26:12
39.985881,116.347887,0,160,39628.3932523148,2008-06-29,09:26:17
39.985758,116.347862,0,160,39628.3933101852,2008-06-29,09:26:22
39.985575,116.347846,0,160,39628.3933680556,2008-06-29,09:26:27
39.985469,116.347992,0,162,39628.3934259259,2008-06-29,09:26:32
39.985264,116.34793,0,163,39628.3934837963,2008-06-29,09:26:37
39.9852,116.347989,0,167,39628.3935416667,2008-06-29,09:26:42
39.985176,116.348056,0,168,39628.393599537,2008-06-29,09:26:47
39.985172,116.348144,0,169,39628.3936574074,2008-06-29,09:26:52
39.98517,116.348235,0,176,39628.3937152778,2008-06-29,09:26:57
39.985183,116.348319,0,180,39628.3937731481,2008-06-29,09:27:02
39.985173,116.348384,0,184,39628.3938310185,2008-06-29,09:27:07
39.985167,116.348441,0,184,39628.3938888889,2008-06-29,09:27:12
39.98518,116.348525,0,187,39628.3939467593,2008-06-29,09:27:17
39.985184,116.348612,0,192,39628.3940046296,2008-06-29,09:27:22
39.985183,116.348683,0,196,39628.3940625,2008-06-29,09:27:27
39.985197,116.348794,0,198,39628.3941203704,2008-06-29,09:27:32
39.985186,116.348857,0,203,39628.3941782407,2008-06-29,09:27:37
39.985175,116.348942,0,203,39628.3942361111,2008-06-29,09:27:42
39.985191,116.34905,0,205,39628.3942939815,2008-06-29,09:27:47
39.985208,116.349161,0,206,39628.3943518519,2008-06-29,09:27:52
39.985215,116.34923,0,204,39628.3944097222,2008-06-29,09:27:57
39.985218,116.349305,0,208,39628.3944675926,2008-06-29,09:28:02
39.985231,116.349407,0,209,39628.394525463,2008-06-29,09:28:07
39.985225,116.349492,0,210,39628.3945833333,2008-06-29,09:28:12
39.98524,116.349607,0,212,39628.3946412037,2008-06-29,09:28:17
39.985273,116.349735,0,210,39628.3946990741,2008-06-29,09:28:22
39.985267,116.349806,0,210,39628.3947569444,2008-06-29,09:28:27
39.985279,116.349869,0,209,39628.3948148148,2008-06-29,09:28:32
39.985287,116.349942,0,203,39628.3948726852,2008-06-29,09:28:37
39.985286,116.350014,0,200,39628.3949305556,2008-06-29,09:28:42
39.985275,116.350108,0,199,39628.3949884259,2008-06-29,09:28:47
39.985257,116.350187,0,197,39628.3950462963,2008-06-29,09:28:52
39.985266,116.350272,0,199,39628.3951041667,2008-06-29,09:28:57
39.98526,116.350347,0,197,39628.395162037,2008-06-29,09:29:02
39.985255,116.35045,0,193,39628.3952199074,2008-06-29,09:29:07
39.985255,116.350531,0,191,39628.3952777778,2008-06-29,09:29:12
39.985272,116.350623,0,189,39628.3953356481,2008-06-29,09:29:17
39.98529,116.350704,0,188,39628.3953935185,2008-06-29,09:29:22
39.985313,116.350787,0,187,39628.3954513889,2008-06-29,09:29:27
39.985322,116.350876,0,186,39628.3955092593,2008-06-29,09:29:32
39.985289,116.351071,0,179,39628.3955671296,2008-06-29,09:29:37
39.98528,116.351152,0,177,39628.395625,2008-06-29,09:29:42
39.985261,116.351201,0,178,39628.3956828704,2008-06-29,09:29:47
39.985248,116.351252,0,182,39628.3957407407,2008-06-29,09:29:52
39.985249,116.351337,0,188,39628.3957986111,2008-06-29,09:29:57
39.985262,116.351419,0,202,39628.3958564815,2008-06-29,09:30:02
39.98527,116.351501,0,204,39628.3959143519,2008-06-29,09:30:07
39.985284,116.351605,0,202,39628.3959722222,2008-06-29,09:30:12
39.985316,116.351778,0,196,39628.3960300926,2008-06-29,09:30:17
39.985284,116.351828,0,195,39628.396087963,2008-06-29,09:30:22
39.985197,116.351812,0,185,39628.3961458333,2008-06-29,09:30:27
39.985123,116.351785,0,187,39628.3962037037,2008-06-29,09:30:32
39.98505,116.351796,0,188,39628.3962615741,2008-06-29,09:30:37
39.984994,116.351806,0,182,39628.3963194444,2008-06-29,09:30:42
39.984985,116.351852,0,178,39628.3963773148,2008-06-29,09:30:47
39.984998,116.351893,0,179,39628.3964351852,2008-06-29,09:30:52
39.985003,116.351907,0,179,39628.3964930556,2008-06-29,09:30:57
39.984995,116.351947,0,179,39628.3965509259,2008-06-29,09:31:02
39.984958,116.351995,0,179,39628.3966087963,2008-06-29,09:31:07
39.984933,116.35204,0,181,39628.3966666667,2008-06-29,09:31:12
39.984869,116.352133,0,181,39628.396724537,2008-06-29,09:31:17
39.984861,116.352233,0,181,39628.3967824074,2008-06-29,09:31:22
39.984877,116.352359,0,184,39628.3968402778,2008-06-29,09:31:27
39.984876,116.352533,0,192,39628.3968981481,2008-06-29,09:31:32
39.984809,116.3526,0,201,39628.3969560185,2008-06-29,09:31:37
39.984839,116.352763,0,205,39628.3970138889,2008-06-29,09:31:42
39.984871,116.35287,0,211,39628.3970717593,2008-06-29,09:31:47
39.984911,116.352961,0,221,39628.3971296296,2008-06-29,09:31:52
39.984935,116.352989,0,229,39628.3971875,2008-06-29,09:31:57
39.984947,116.352975,0,231,39628.3972453704,2008-06-29,09:32:02
39.984944,116.352985,0,232,39628.3973032407,2008-06-29,09:32:07
39.984944,116.352995,0,232,39628.3973611111,2008-06-29,09:32:12
39.984938,116.352976,0,232,39628.3974189815,2008-06-29,09:32:17
39.984901,116.352922,0,232,39628.3974768519,2008-06-29,09:32:22
39.984861,116.3529,0,232,39628.3975347222,2008-06-29,09:32:27
39.984872,116.353175,0,270,39628.3977083333,2008-06-29,09:32:42
39.984859,116.353186,0,278,39628.3977662037,2008-06-29,09:32:47
39.984864,116.353177,0,276,39628.3978240741,2008-06-29,09:32:52
39.984995,116.352837,0,250,39628.3978819444,2008-06-29,09:32:57
39.98505,116.352775,0,241,39628.3979398148,2008-06-29,09:33:02
39.985045,116.352749,0,241,39628.3979976852,2008-06-29,09:33:07
39.985019,116.352708,0,241,39628.3980555556,2008-06-29,09:33:12
39.984938,116.352738,0,241,39628.3981134259,2008-06-29,09:33:17
39.984945,116.352685,0,241,39628.3981712963,2008-06-29,09:33:22
39.984956,116.35268,0,241,39628.3982291667,2008-06-29,09:33:27
39.984956,116.35268,0,241,39628.3982638889,2008-06-29,09:33:30
39.984956,116.352683,0,241,39628.398287037,2008-06-29,09:33:32
39.984958,116.352696,0,241,39628.3983449074,2008-06-29,09:33:37
39.98496,116.352704,0,240,39628.3984027778,2008-06-29,09:33:42
39.984961,116.352709,0,240,39628.3984606481,2008-06-29,09:33:47
39.984961,116.352709,0,240,39628.3984953704,2008-06-29,09:33:50
39.984964,116.352701,0,241,39628.3985185185,2008-06-29,09:33:52
39.985102,116.352752,0,241,39628.3985763889,2008-06-29,09:33:57
39.98518,116.352793,0,242,39628.3986342593,2008-06-29,09:34:02
39.985157,116.352751,0,227,39628.4019675926,2008-06-29,09:38:50
39.985155,116.352756,0,227,39628.4019907407,2008-06-29,09:38:52
