# Supplementary material for: Research on differential privacy protection method based on user tendency
Source: PLoS One. 2023 Oct 26;18(10):e0288823. doi: 10.1371/journal.pone.0288823 (PMC10602288; doi:10.1371/journal.pone.0288823)
Supplement: S3 Data — (ZIP) [file pone.0288823.s003.zip › Data 5-3/052/Trajectory/20080701083859.plt]

Geolife trajectory
WGS 84
Altitude is in Feet
Reserved 3
0,2,255,My Track,0,0,2,8421376
0
39.906063,116.246739,0,484,39630.3604050926,2008-07-01,08:38:59
39.905949,116.247272,0,211,39630.3605208333,2008-07-01,08:39:09
39.905959,116.247367,0,241,39630.3605787037,2008-07-01,08:39:14
39.905967,116.247459,0,240,39630.3606365741,2008-07-01,08:39:19
39.90599,116.247565,0,228,39630.3606944444,2008-07-01,08:39:24
39.906006,116.247692,0,214,39630.3607523148,2008-07-01,08:39:29
39.90602,116.247812,0,208,39630.3608101852,2008-07-01,08:39:34
39.906033,116.247926,0,210,39630.3608680556,2008-07-01,08:39:39
39.906081,116.248058,0,211,39630.3609259259,2008-07-01,08:39:44
39.90618,116.24818,0,211,39630.3609837963,2008-07-01,08:39:49
39.906207,116.248289,0,213,39630.3610416667,2008-07-01,08:39:54
39.906246,116.248423,0,215,39630.361099537,2008-07-01,08:39:59
39.906265,116.24853,0,218,39630.3611574074,2008-07-01,08:40:04
39.906242,116.248624,0,221,39630.3612152778,2008-07-01,08:40:09
39.906107,116.248673,0,228,39630.3612731481,2008-07-01,08:40:14
39.905925,116.248699,0,231,39630.3613310185,2008-07-01,08:40:19
39.905887,116.248726,0,234,39630.3613888889,2008-07-01,08:40:24
39.905881,116.248767,0,236,39630.3614467593,2008-07-01,08:40:29
39.905876,116.248842,0,236,39630.3615046296,2008-07-01,08:40:34
39.90588,116.2489,0,238,39630.3615625,2008-07-01,08:40:39
39.90588,116.2489,0,238,39630.3615972222,2008-07-01,08:40:42
39.905886,116.248908,0,239,39630.3616203704,2008-07-01,08:40:44
39.905899,116.248908,0,240,39630.3616782407,2008-07-01,08:40:49
39.905899,116.248908,0,240,39630.361712963,2008-07-01,08:40:52
39.905899,116.24891,0,241,39630.3617361111,2008-07-01,08:40:54
39.905913,116.2489,0,241,39630.3617939815,2008-07-01,08:40:59
39.905917,116.248903,0,241,39630.3618518518,2008-07-01,08:41:04
39.905921,116.248904,0,242,39630.3619097222,2008-07-01,08:41:09
39.905918,116.248905,0,242,39630.3619675926,2008-07-01,08:41:14
39.905916,116.248904,0,242,39630.362025463,2008-07-01,08:41:19
39.905916,116.248904,0,242,39630.3621180556,2008-07-01,08:41:27
39.905911,116.248896,0,242,39630.3621412037,2008-07-01,08:41:29
39.90591,116.248905,0,242,39630.3622569444,2008-07-01,08:41:39
39.905916,116.248901,0,242,39630.3638194444,2008-07-01,08:43:54
39.905918,116.248899,0,242,39630.3638773148,2008-07-01,08:43:59
39.905918,116.248899,0,242,39630.363912037,2008-07-01,08:44:02
39.905924,116.248904,0,242,39630.3639351852,2008-07-01,08:44:04
39.905948,116.248914,0,242,39630.3639930556,2008-07-01,08:44:09
39.905957,116.248924,0,242,39630.3640509259,2008-07-01,08:44:14
39.905959,116.248936,0,242,39630.3641087963,2008-07-01,08:44:19
39.905959,116.248945,0,242,39630.3641666667,2008-07-01,08:44:24
39.905959,116.248945,0,242,39630.3642013889,2008-07-01,08:44:27
39.905957,116.248953,0,242,39630.364224537,2008-07-01,08:44:29
39.90596,116.248967,0,242,39630.3642824074,2008-07-01,08:44:34
39.906087,116.249003,0,242,39630.3643402778,2008-07-01,08:44:39
39.906087,116.249003,0,242,39630.364375,2008-07-01,08:44:42
39.906086,116.248996,0,243,39630.3643981481,2008-07-01,08:44:44
39.906112,116.248999,0,242,39630.3644560185,2008-07-01,08:44:49
39.906112,116.248999,0,242,39630.3644907407,2008-07-01,08:44:52
39.906115,116.248998,0,242,39630.3645138889,2008-07-01,08:44:54
39.906124,116.248994,0,242,39630.3645717593,2008-07-01,08:44:59
39.906136,116.248995,0,242,39630.3646296296,2008-07-01,08:45:04
39.906147,116.249002,0,242,39630.3646875,2008-07-01,08:45:09
39.906169,116.249016,0,242,39630.3647453704,2008-07-01,08:45:14
39.906178,116.249021,0,243,39630.3648032407,2008-07-01,08:45:19
39.906165,116.248996,0,243,39630.3648611111,2008-07-01,08:45:24
39.906172,116.249033,0,243,39630.3649189815,2008-07-01,08:45:29
39.906165,116.249088,0,244,39630.3649768519,2008-07-01,08:45:34
39.906154,116.249097,0,244,39630.3650347222,2008-07-01,08:45:39
39.904013,116.247848,0,471,39630.3658449074,2008-07-01,08:46:49
39.905685,116.248884,0,964,39630.3659027778,2008-07-01,08:46:54
39.906045,116.248879,0,954,39630.3659606481,2008-07-01,08:46:59
39.906145,116.248829,0,393,39630.3660185185,2008-07-01,08:47:04
39.906062,116.248792,0,291,39630.3660763889,2008-07-01,08:47:09
39.90601,116.248663,0,234,39630.3661342593,2008-07-01,08:47:14
39.906023,116.248571,0,230,39630.3661921296,2008-07-01,08:47:19
39.906031,116.248498,0,230,39630.36625,2008-07-01,08:47:24
39.906066,116.248395,0,231,39630.3663078704,2008-07-01,08:47:29
39.906108,116.248305,0,234,39630.3663657407,2008-07-01,08:47:34
39.906165,116.248224,0,241,39630.3664236111,2008-07-01,08:47:39
39.906215,116.248148,0,250,39630.3664814815,2008-07-01,08:47:44
39.906279,116.248079,0,259,39630.3665393519,2008-07-01,08:47:49
39.906328,116.247983,0,268,39630.3665972222,2008-07-01,08:47:54
39.906388,116.247906,0,277,39630.3666550926,2008-07-01,08:47:59
39.906446,116.247823,0,286,39630.366712963,2008-07-01,08:48:04
39.906492,116.247746,0,296,39630.3667708333,2008-07-01,08:48:09
39.906486,116.247645,0,303,39630.3668287037,2008-07-01,08:48:14
39.906369,116.247504,0,302,39630.3668865741,2008-07-01,08:48:19
39.906318,116.247409,0,308,39630.3669444444,2008-07-01,08:48:24
39.906288,116.24733,0,301,39630.3670023148,2008-07-01,08:48:29
39.906154,116.247251,0,279,39630.3670601852,2008-07-01,08:48:34
39.906154,116.247251,0,279,39630.3670949074,2008-07-01,08:48:37
39.906151,116.247249,0,276,39630.3671180556,2008-07-01,08:48:39
39.906177,116.247224,0,275,39630.3671759259,2008-07-01,08:48:44
39.906263,116.247213,0,274,39630.3672337963,2008-07-01,08:48:49
39.906335,116.247182,0,281,39630.3672916667,2008-07-01,08:48:54
39.906395,116.247152,0,284,39630.367349537,2008-07-01,08:48:59
39.90644,116.247132,0,288,39630.3674074074,2008-07-01,08:49:04
39.906474,116.247149,0,285,39630.3674652778,2008-07-01,08:49:09
39.906474,116.247149,0,285,39630.3675,2008-07-01,08:49:12
39.90647,116.247153,0,278,39630.3675231481,2008-07-01,08:49:14
39.906451,116.247164,0,262,39630.3675810185,2008-07-01,08:49:19
39.906451,116.247164,0,262,39630.3676157407,2008-07-01,08:49:22
39.90645,116.247162,0,263,39630.3676388889,2008-07-01,08:49:24
39.906447,116.247067,0,252,39630.3676967593,2008-07-01,08:49:29
39.906448,116.24699,0,238,39630.3677546296,2008-07-01,08:49:34
39.906438,116.2469,0,215,39630.3678125,2008-07-01,08:49:39
39.906431,116.246797,0,212,39630.3678703704,2008-07-01,08:49:44
39.906423,116.246653,0,211,39630.3679282407,2008-07-01,08:49:49
39.90641,116.246542,0,216,39630.3679861111,2008-07-01,08:49:54
39.906403,116.246458,0,221,39630.3680439815,2008-07-01,08:49:59
39.90641,116.246353,0,224,39630.3681018518,2008-07-01,08:50:04
39.906386,116.246288,0,226,39630.3681597222,2008-07-01,08:50:09
39.906377,116.246219,0,228,39630.3682175926,2008-07-01,08:50:14
39.906352,116.246105,0,225,39630.368275463,2008-07-01,08:50:19
39.906334,116.246,0,220,39630.3683333333,2008-07-01,08:50:24
39.906335,116.245909,0,218,39630.3683912037,2008-07-01,08:50:29
39.906331,116.245817,0,217,39630.3684490741,2008-07-01,08:50:34
39.906381,116.245732,0,213,39630.3685069444,2008-07-01,08:50:39
39.906425,116.245667,0,207,39630.3685648148,2008-07-01,08:50:44
39.90647,116.245611,0,207,39630.3686226852,2008-07-01,08:50:49
39.906457,116.245517,0,205,39630.3686805556,2008-07-01,08:50:54
39.906402,116.245389,0,192,39630.3687384259,2008-07-01,08:50:59
39.906404,116.245296,0,190,39630.3687962963,2008-07-01,08:51:04
39.906403,116.245209,0,182,39630.3688541667,2008-07-01,08:51:09
39.906428,116.245135,0,181,39630.368912037,2008-07-01,08:51:14
39.906442,116.245061,0,183,39630.3689699074,2008-07-01,08:51:19
39.90645,116.244979,0,186,39630.3690277778,2008-07-01,08:51:24
39.90645,116.24489,0,186,39630.3690856481,2008-07-01,08:51:29
39.906435,116.244814,0,187,39630.3691435185,2008-07-01,08:51:34
39.906437,116.244745,0,190,39630.3692013889,2008-07-01,08:51:39
39.90647,116.244724,0,193,39630.3692592593,2008-07-01,08:51:44
39.906531,116.244718,0,198,39630.3693171296,2008-07-01,08:51:49
39.906583,116.244672,0,199,39630.369375,2008-07-01,08:51:54
39.906655,116.244612,0,208,39630.3694328704,2008-07-01,08:51:59
39.906748,116.244581,0,223,39630.3694907407,2008-07-01,08:52:04
39.906825,116.244564,0,222,39630.3695486111,2008-07-01,08:52:09
39.906885,116.2445,0,228,39630.3696064815,2008-07-01,08:52:14
39.906884,116.244389,0,231,39630.3696643518,2008-07-01,08:52:19
39.906859,116.244274,0,226,39630.3697222222,2008-07-01,08:52:24
39.906873,116.244194,0,220,39630.3697800926,2008-07-01,08:52:29
39.906864,116.244109,0,217,39630.369837963,2008-07-01,08:52:34
39.906897,116.244095,0,214,39630.3698958333,2008-07-01,08:52:39
39.906932,116.244108,0,209,39630.3699537037,2008-07-01,08:52:44
39.906989,116.244145,0,198,39630.3700115741,2008-07-01,08:52:49
39.907024,116.244176,0,190,39630.3700694444,2008-07-01,08:52:54
39.90707,116.244168,0,183,39630.3701273148,2008-07-01,08:52:59
39.907126,116.244181,0,178,39630.3701851852,2008-07-01,08:53:04
39.907165,116.244188,0,178,39630.3702430556,2008-07-01,08:53:09
39.907245,116.244126,0,181,39630.3703009259,2008-07-01,08:53:14
39.907244,116.244099,0,181,39630.3703587963,2008-07-01,08:53:19
39.907244,116.244097,0,182,39630.3704166667,2008-07-01,08:53:24
39.907244,116.244097,0,182,39630.3704513889,2008-07-01,08:53:27
39.90724,116.244095,0,183,39630.370474537,2008-07-01,08:53:29
39.907227,116.244069,0,185,39630.3705324074,2008-07-01,08:53:34
39.907231,116.244119,0,180,39630.3705902778,2008-07-01,08:53:39
39.907234,116.244135,0,179,39630.3706481481,2008-07-01,08:53:44
39.907222,116.244123,0,178,39630.3707060185,2008-07-01,08:53:49
39.907259,116.24415,0,177,39630.3707638889,2008-07-01,08:53:54
39.907341,116.244179,0,178,39630.3708217593,2008-07-01,08:53:59
39.907431,116.244132,0,182,39630.3708796296,2008-07-01,08:54:04
39.907481,116.244133,0,180,39630.3709375,2008-07-01,08:54:09
39.907267,116.244,0,184,39630.3800231481,2008-07-01,09:07:14
39.907191,116.243991,0,182,39630.3800810185,2008-07-01,09:07:19
39.907119,116.243995,0,178,39630.3801388889,2008-07-01,09:07:24
39.907036,116.24399,0,178,39630.3801967593,2008-07-01,09:07:29
39.906964,116.243976,0,181,39630.3802546296,2008-07-01,09:07:34
39.906902,116.243976,0,187,39630.3803125,2008-07-01,09:07:39
39.906839,116.243999,0,192,39630.3803703704,2008-07-01,09:07:44
39.906778,116.244084,0,197,39630.3804282407,2008-07-01,09:07:49
39.906767,116.244239,0,194,39630.3804861111,2008-07-01,09:07:54
39.906746,116.244327,0,192,39630.3805439815,2008-07-01,09:07:59
39.906754,116.244422,0,192,39630.3806018519,2008-07-01,09:08:04
39.906695,116.244481,0,187,39630.3806597222,2008-07-01,09:08:09
39.906652,116.244562,0,188,39630.3807175926,2008-07-01,09:08:14
39.90659,116.244579,0,192,39630.380775463,2008-07-01,09:08:19
39.906518,116.244583,0,195,39630.3808333333,2008-07-01,09:08:24
39.906458,116.244591,0,196,39630.3808912037,2008-07-01,09:08:29
39.906385,116.244587,0,196,39630.3809490741,2008-07-01,09:08:34
39.906361,116.24474,0,203,39630.3810069444,2008-07-01,09:08:39
39.906374,116.244839,0,203,39630.3810648148,2008-07-01,09:08:44
39.906374,116.244949,0,197,39630.3811226852,2008-07-01,09:08:49
39.906349,116.245048,0,198,39630.3811805556,2008-07-01,09:08:54
39.90637,116.245144,0,191,39630.3812384259,2008-07-01,09:08:59
39.906364,116.245235,0,186,39630.3812962963,2008-07-01,09:09:04
39.906368,116.245336,0,184,39630.3813541667,2008-07-01,09:09:09
39.906366,116.245433,0,183,39630.381412037,2008-07-01,09:09:14
39.906367,116.245534,0,181,39630.3814699074,2008-07-01,09:09:19
39.906386,116.245616,0,178,39630.3815277778,2008-07-01,09:09:24
39.906375,116.245684,0,176,39630.3815856481,2008-07-01,09:09:29
39.906383,116.24577,0,173,39630.3816435185,2008-07-01,09:09:34
39.906398,116.245861,0,174,39630.3817013889,2008-07-01,09:09:39
39.906404,116.245964,0,176,39630.3817592593,2008-07-01,09:09:44
39.906397,116.246053,0,177,39630.3818171296,2008-07-01,09:09:49
39.9064,116.246159,0,187,39630.381875,2008-07-01,09:09:54
39.906418,116.246252,0,190,39630.3819328704,2008-07-01,09:09:59
39.906428,116.246331,0,188,39630.3819907407,2008-07-01,09:10:04
39.906434,116.246452,0,188,39630.3820486111,2008-07-01,09:10:09
39.906412,116.246569,0,187,39630.3821064815,2008-07-01,09:10:14
39.906414,116.246677,0,186,39630.3821643519,2008-07-01,09:10:19
39.906387,116.246742,0,192,39630.3822222222,2008-07-01,09:10:24
39.906381,116.246747,0,192,39630.3822800926,2008-07-01,09:10:29
39.90638,116.246749,0,192,39630.382337963,2008-07-01,09:10:34
39.906379,116.246751,0,192,39630.3823958333,2008-07-01,09:10:39
39.906379,116.24675,0,192,39630.3824537037,2008-07-01,09:10:44
39.90638,116.246748,0,192,39630.3825115741,2008-07-01,09:10:49
39.906379,116.24675,0,192,39630.3825694444,2008-07-01,09:10:54
39.906379,116.24675,0,193,39630.3826273148,2008-07-01,09:10:59
39.906378,116.246749,0,193,39630.3826851852,2008-07-01,09:11:04
39.906378,116.246748,0,193,39630.3827430556,2008-07-01,09:11:09
39.906378,116.246748,0,193,39630.3827777778,2008-07-01,09:11:12
39.906377,116.246751,0,193,39630.3828009259,2008-07-01,09:11:14
39.906366,116.246843,0,195,39630.3828587963,2008-07-01,09:11:19
39.906389,116.246934,0,195,39630.3829166667,2008-07-01,09:11:24
39.906421,116.246997,0,194,39630.382974537,2008-07-01,09:11:29
39.906454,116.24708,0,191,39630.3830324074,2008-07-01,09:11:34
39.906495,116.247169,0,191,39630.3830902778,2008-07-01,09:11:39
39.906542,116.247238,0,195,39630.3831481481,2008-07-01,09:11:44
39.906616,116.247228,0,193,39630.3832060185,2008-07-01,09:11:49
39.906696,116.247227,0,183,39630.3832638889,2008-07-01,09:11:54
39.906769,116.247247,0,184,39630.3833217593,2008-07-01,09:11:59
39.906845,116.247255,0,183,39630.3833796296,2008-07-01,09:12:04
39.906915,116.247261,0,182,39630.3834375,2008-07-01,09:12:09
39.906989,116.247253,0,177,39630.3834953704,2008-07-01,09:12:14
39.907048,116.24726,0,177,39630.3835532407,2008-07-01,09:12:19
39.907088,116.247273,0,177,39630.3836111111,2008-07-01,09:12:24
39.907105,116.247267,0,176,39630.3836689815,2008-07-01,09:12:29
39.907101,116.247251,0,183,39630.3837268518,2008-07-01,09:12:34
39.907101,116.247251,0,183,39630.3837615741,2008-07-01,09:12:37
39.907101,116.247251,0,183,39630.3837847222,2008-07-01,09:12:39
39.907093,116.247231,0,184,39630.3838425926,2008-07-01,09:12:44
39.907093,116.247231,0,184,39630.3838773148,2008-07-01,09:12:47
39.907091,116.247234,0,185,39630.383900463,2008-07-01,09:12:49
39.907095,116.24725,0,184,39630.3839583333,2008-07-01,09:12:54
39.907114,116.247314,0,184,39630.3840162037,2008-07-01,09:12:59
39.90711,116.247272,0,180,39630.3840740741,2008-07-01,09:13:04
39.907098,116.247223,0,178,39630.3841319444,2008-07-01,09:13:09
39.907097,116.247211,0,178,39630.3841898148,2008-07-01,09:13:14
39.907097,116.247211,0,178,39630.384224537,2008-07-01,09:13:17
39.907093,116.247204,0,177,39630.3842476852,2008-07-01,09:13:19
39.90709,116.247195,0,177,39630.3843055556,2008-07-01,09:13:24
39.90709,116.247195,0,177,39630.3843402778,2008-07-01,09:13:27
39.907089,116.247192,0,176,39630.3843634259,2008-07-01,09:13:29
39.907111,116.24719,0,176,39630.3844212963,2008-07-01,09:13:34
39.907122,116.24718,0,177,39630.3844791667,2008-07-01,09:13:39
39.907122,116.247179,0,177,39630.384537037,2008-07-01,09:13:44
39.907121,116.247186,0,176,39630.3845949074,2008-07-01,09:13:49
39.90712,116.247194,0,176,39630.3846527778,2008-07-01,09:13:54
39.90712,116.247194,0,176,39630.3846875,2008-07-01,09:13:57
39.907119,116.247195,0,176,39630.3847106481,2008-07-01,09:13:59
39.90711,116.247207,0,177,39630.3847685185,2008-07-01,09:14:04
39.907107,116.247209,0,178,39630.3848263889,2008-07-01,09:14:09
39.907107,116.247209,0,178,39630.3848611111,2008-07-01,09:14:12
39.907108,116.247204,0,178,39630.3848842593,2008-07-01,09:14:14
39.907099,116.247196,0,179,39630.3849421296,2008-07-01,09:14:19
39.907096,116.247164,0,179,39630.385,2008-07-01,09:14:24
39.907086,116.247133,0,179,39630.3850578704,2008-07-01,09:14:29
39.907086,116.247133,0,179,39630.3850925926,2008-07-01,09:14:32
39.907085,116.247135,0,179,39630.3851157407,2008-07-01,09:14:34
39.907114,116.247125,0,179,39630.3851736111,2008-07-01,09:14:39
39.907294,116.247104,0,180,39630.3852314815,2008-07-01,09:14:44
39.90749,116.247049,0,182,39630.3852893518,2008-07-01,09:14:49
39.907607,116.24701,0,184,39630.3853472222,2008-07-01,09:14:54
39.907664,116.246991,0,185,39630.3854050926,2008-07-01,09:14:59
39.907817,116.246971,0,191,39630.385462963,2008-07-01,09:15:04
39.908158,116.24695,0,197,39630.3855208333,2008-07-01,09:15:09
39.908527,116.246888,0,207,39630.3855787037,2008-07-01,09:15:14
39.90885,116.2468,0,211,39630.3856365741,2008-07-01,09:15:19
39.909287,116.246988,0,191,39630.3856944444,2008-07-01,09:15:24
39.909661,116.24703,0,183,39630.3857523148,2008-07-01,09:15:29
39.90987,116.247043,0,185,39630.3858101852,2008-07-01,09:15:34
39.910026,116.247012,0,196,39630.3858680556,2008-07-01,09:15:39
39.910215,116.246952,0,203,39630.3859259259,2008-07-01,09:15:44
39.910511,116.246978,0,209,39630.3859837963,2008-07-01,09:15:49
39.910871,116.246993,0,202,39630.3860416667,2008-07-01,09:15:54
39.911163,116.24701,0,198,39630.386099537,2008-07-01,09:15:59
39.911227,116.247037,0,199,39630.3861574074,2008-07-01,09:16:04
39.911227,116.247037,0,199,39630.3861921296,2008-07-01,09:16:07
39.911227,116.247044,0,199,39630.3862152778,2008-07-01,09:16:09
39.911317,116.247044,0,201,39630.3862731481,2008-07-01,09:16:14
39.911474,116.247021,0,204,39630.3863310185,2008-07-01,09:16:19
39.911687,116.247007,0,206,39630.3863888889,2008-07-01,09:16:24
39.911879,116.247058,0,213,39630.3864467593,2008-07-01,09:16:29
39.912084,116.247055,0,218,39630.3865046296,2008-07-01,09:16:34
39.912312,116.247025,0,213,39630.3865625,2008-07-01,09:16:39
39.912533,116.247007,0,210,39630.3866203704,2008-07-01,09:16:44
39.912791,116.247002,0,201,39630.3866782407,2008-07-01,09:16:49
39.913051,116.247026,0,195,39630.3867361111,2008-07-01,09:16:54
39.913265,116.246969,0,215,39630.3867939815,2008-07-01,09:16:59
39.913439,116.246798,0,259,39630.3868518519,2008-07-01,09:17:04
39.913598,116.246703,0,281,39630.3869097222,2008-07-01,09:17:09
39.913809,116.24695,0,278,39630.3869675926,2008-07-01,09:17:14
39.913882,116.247057,0,208,39630.387025463,2008-07-01,09:17:19
39.913882,116.247057,0,208,39630.3870601852,2008-07-01,09:17:22
39.913885,116.247058,0,201,39630.3870833333,2008-07-01,09:17:24
39.913909,116.247056,0,199,39630.3871412037,2008-07-01,09:17:29
39.913975,116.247043,0,197,39630.3871990741,2008-07-01,09:17:34
39.914107,116.247063,0,206,39630.3872569444,2008-07-01,09:17:39
39.914273,116.247066,0,210,39630.3873148148,2008-07-01,09:17:44
39.914475,116.247059,0,213,39630.3873726852,2008-07-01,09:17:49
39.914721,116.24705,0,212,39630.3874305556,2008-07-01,09:17:54
39.914977,116.247069,0,207,39630.3874884259,2008-07-01,09:17:59
39.915129,116.247093,0,195,39630.3875462963,2008-07-01,09:18:04
39.915205,116.247088,0,191,39630.3876041667,2008-07-01,09:18:09
39.915239,116.247065,0,181,39630.387662037,2008-07-01,09:18:14
39.915269,116.247033,0,173,39630.3877199074,2008-07-01,09:18:19
39.9153,116.247013,0,167,39630.3877777778,2008-07-01,09:18:24
39.915357,116.246965,0,165,39630.3878356481,2008-07-01,09:18:29
39.915563,116.246892,0,155,39630.3878935185,2008-07-01,09:18:34
39.915822,116.246848,0,156,39630.3879513889,2008-07-01,09:18:39
39.916127,116.246857,0,164,39630.3880092593,2008-07-01,09:18:44
39.916335,116.246997,0,166,39630.3880671296,2008-07-01,09:18:49
39.916407,116.247332,0,180,39630.388125,2008-07-01,09:18:54
39.916438,116.247804,0,195,39630.3881828704,2008-07-01,09:18:59
39.916449,116.248361,0,197,39630.3882407407,2008-07-01,09:19:04
39.916427,116.249061,0,202,39630.3882986111,2008-07-01,09:19:09
39.916422,116.249838,0,201,39630.3883564815,2008-07-01,09:19:14
39.91645,116.250579,0,197,39630.3884143519,2008-07-01,09:19:19
39.916458,116.25127,0,203,39630.3884722222,2008-07-01,09:19:24
39.91647,116.251919,0,191,39630.3885300926,2008-07-01,09:19:29
39.916436,116.252475,0,185,39630.388587963,2008-07-01,09:19:34
39.916431,116.252827,0,167,39630.3886458333,2008-07-01,09:19:39
39.916417,116.252866,0,170,39630.3887037037,2008-07-01,09:19:44
39.916412,116.252853,0,172,39630.3887615741,2008-07-01,09:19:49
39.916412,116.252853,0,172,39630.3887962963,2008-07-01,09:19:52
39.916412,116.25285,0,172,39630.3888194444,2008-07-01,09:19:54
39.916422,116.252968,0,175,39630.3888773148,2008-07-01,09:19:59
39.916435,116.253326,0,179,39630.3889351852,2008-07-01,09:20:04
39.916454,116.253626,0,180,39630.3889930556,2008-07-01,09:20:09
39.91644,116.253828,0,201,39630.3890509259,2008-07-01,09:20:14
39.916409,116.254194,0,216,39630.3891087963,2008-07-01,09:20:19
39.916405,116.254698,0,221,39630.3891666667,2008-07-01,09:20:24
39.916436,116.255218,0,214,39630.389224537,2008-07-01,09:20:29
39.916479,116.255625,0,207,39630.3892824074,2008-07-01,09:20:34
39.916481,116.256056,0,204,39630.3893402778,2008-07-01,09:20:39
39.916494,116.256539,0,206,39630.3893981481,2008-07-01,09:20:44
39.916497,116.256966,0,202,39630.3894560185,2008-07-01,09:20:49
39.91653,116.257273,0,186,39630.3895138889,2008-07-01,09:20:54
39.916565,116.257371,0,172,39630.3895717593,2008-07-01,09:20:59
39.916557,116.257398,0,164,39630.3896296296,2008-07-01,09:21:04
39.916558,116.25741,0,159,39630.3896875,2008-07-01,09:21:09
39.916559,116.257412,0,158,39630.3897453704,2008-07-01,09:21:14
39.916559,116.257412,0,158,39630.3897800926,2008-07-01,09:21:17
39.916558,116.257413,0,157,39630.3898032407,2008-07-01,09:21:19
39.916536,116.25741,0,156,39630.3898611111,2008-07-01,09:21:24
39.916537,116.257412,0,156,39630.3899189815,2008-07-01,09:21:29
39.916537,116.257412,0,156,39630.3899537037,2008-07-01,09:21:32
39.916537,116.257408,0,156,39630.3899768519,2008-07-01,09:21:34
39.916536,116.257417,0,156,39630.3900347222,2008-07-01,09:21:39
39.916552,116.257507,0,158,39630.3900925926,2008-07-01,09:21:44
39.916561,116.25764,0,162,39630.390150463,2008-07-01,09:21:49
39.916571,116.257762,0,171,39630.3902083333,2008-07-01,09:21:54
39.916565,116.257897,0,175,39630.3902662037,2008-07-01,09:21:59
39.916574,116.25807,0,185,39630.3903240741,2008-07-01,09:22:04
39.916573,116.258251,0,189,39630.3903819444,2008-07-01,09:22:09
39.916535,116.258495,0,214,39630.3904398148,2008-07-01,09:22:14
39.916516,116.258563,0,216,39630.3904976852,2008-07-01,09:22:19
39.916611,116.258636,0,208,39630.3905555556,2008-07-01,09:22:24
39.916849,116.258616,0,205,39630.3906134259,2008-07-01,09:22:29
39.917218,116.258602,0,196,39630.3906712963,2008-07-01,09:22:34
39.917489,116.258629,0,192,39630.3907291667,2008-07-01,09:22:39
39.917514,116.258638,0,197,39630.390787037,2008-07-01,09:22:44
39.917523,116.258638,0,197,39630.3908449074,2008-07-01,09:22:49
39.917711,116.258631,0,192,39630.3909027778,2008-07-01,09:22:54
39.918055,116.258644,0,188,39630.3909606481,2008-07-01,09:22:59
39.918412,116.258621,0,188,39630.3910185185,2008-07-01,09:23:04
39.918797,116.25856,0,175,39630.3910763889,2008-07-01,09:23:09
39.919193,116.258526,0,176,39630.3911342593,2008-07-01,09:23:14
39.919605,116.258556,0,174,39630.3911921296,2008-07-01,09:23:19
39.920002,116.258564,0,178,39630.39125,2008-07-01,09:23:24
39.920374,116.258594,0,169,39630.3913078704,2008-07-01,09:23:29
39.920704,116.258612,0,161,39630.3913657407,2008-07-01,09:23:34
39.921059,116.258628,0,175,39630.3914236111,2008-07-01,09:23:39
39.921317,116.258625,0,175,39630.3914814815,2008-07-01,09:23:44
39.921412,116.258648,0,174,39630.3915393518,2008-07-01,09:23:49
39.92141,116.258668,0,167,39630.3915972222,2008-07-01,09:23:54
39.921433,116.25866,0,166,39630.3916550926,2008-07-01,09:23:59
39.921663,116.258644,0,167,39630.391712963,2008-07-01,09:24:04
39.922055,116.258608,0,168,39630.3917708333,2008-07-01,09:24:09
39.922395,116.25861,0,167,39630.3918287037,2008-07-01,09:24:14
39.922495,116.258627,0,173,39630.3918865741,2008-07-01,09:24:19
39.922498,116.258607,0,176,39630.3919444444,2008-07-01,09:24:24
39.922502,116.258607,0,176,39630.3920023148,2008-07-01,09:24:29
39.922504,116.258606,0,176,39630.3920601852,2008-07-01,09:24:34
39.922504,116.258606,0,176,39630.3920949074,2008-07-01,09:24:37
39.922496,116.258604,0,176,39630.3921180556,2008-07-01,09:24:39
39.922483,116.258602,0,176,39630.3921759259,2008-07-01,09:24:44
39.922485,116.258601,0,177,39630.3922337963,2008-07-01,09:24:49
39.922485,116.258601,0,177,39630.3922685185,2008-07-01,09:24:52
39.92249,116.258601,0,177,39630.3922916667,2008-07-01,09:24:54
39.922596,116.258589,0,177,39630.392349537,2008-07-01,09:24:59
39.922819,116.258611,0,182,39630.3924074074,2008-07-01,09:25:04
39.922944,116.258636,0,185,39630.3924652778,2008-07-01,09:25:09
39.923084,116.258616,0,189,39630.3925231481,2008-07-01,09:25:14
39.92334,116.258593,0,179,39630.3925810185,2008-07-01,09:25:19
39.923573,116.258624,0,178,39630.3926388889,2008-07-01,09:25:24
39.923768,116.258584,0,175,39630.3926967593,2008-07-01,09:25:29
39.924038,116.258546,0,167,39630.3927546296,2008-07-01,09:25:34
39.924391,116.258537,0,165,39630.3928125,2008-07-01,09:25:39
39.924774,116.258549,0,171,39630.3928703704,2008-07-01,09:25:44
39.925156,116.258571,0,169,39630.3929282407,2008-07-01,09:25:49
39.92547,116.258561,0,172,39630.3929861111,2008-07-01,09:25:54
39.925723,116.258538,0,172,39630.3930439815,2008-07-01,09:25:59
39.926088,116.258582,0,177,39630.3931018518,2008-07-01,09:26:04
39.926386,116.258615,0,184,39630.3931597222,2008-07-01,09:26:09
39.926437,116.258645,0,182,39630.3932175926,2008-07-01,09:26:14
39.926438,116.258646,0,181,39630.393275463,2008-07-01,09:26:19
39.926439,116.258646,0,180,39630.3933333333,2008-07-01,09:26:24
39.926439,116.258646,0,180,39630.3933680556,2008-07-01,09:26:27
39.926442,116.258646,0,180,39630.3933912037,2008-07-01,09:26:29
39.926553,116.258631,0,176,39630.3934490741,2008-07-01,09:26:34
39.92691,116.258605,0,172,39630.3935069444,2008-07-01,09:26:39
39.927294,116.258579,0,167,39630.3935648148,2008-07-01,09:26:44
39.927499,116.258584,0,165,39630.3936226852,2008-07-01,09:26:49
39.927676,116.258613,0,163,39630.3936805556,2008-07-01,09:26:54
39.927782,116.25867,0,158,39630.3937384259,2008-07-01,09:26:59
39.927828,116.258876,0,164,39630.3937962963,2008-07-01,09:27:04
39.92782,116.259168,0,167,39630.3938541667,2008-07-01,09:27:09
39.927801,116.259572,0,167,39630.393912037,2008-07-01,09:27:14
39.92777,116.259977,0,168,39630.3939699074,2008-07-01,09:27:19
39.927761,116.260404,0,169,39630.3940277778,2008-07-01,09:27:24
39.927772,116.260807,0,170,39630.3940856481,2008-07-01,09:27:29
39.92776,116.261269,0,171,39630.3941435185,2008-07-01,09:27:34
39.927708,116.261763,0,169,39630.3942013889,2008-07-01,09:27:39
39.927712,116.262206,0,167,39630.3942592593,2008-07-01,09:27:44
39.927707,116.2627,0,166,39630.3943171296,2008-07-01,09:27:49
39.927691,116.263122,0,164,39630.394375,2008-07-01,09:27:54
39.927682,116.263437,0,162,39630.3944328704,2008-07-01,09:27:59
39.92768,116.26359,0,159,39630.3944907407,2008-07-01,09:28:04
39.927681,116.26372,0,156,39630.3945486111,2008-07-01,09:28:09
39.927648,116.263844,0,154,39630.3946064815,2008-07-01,09:28:14
39.927647,116.263933,0,151,39630.3946643519,2008-07-01,09:28:19
39.927627,116.264025,0,148,39630.3947222222,2008-07-01,09:28:24
39.927638,116.264036,0,146,39630.3947800926,2008-07-01,09:28:29
39.927639,116.264046,0,146,39630.394837963,2008-07-01,09:28:34
39.927641,116.264051,0,146,39630.3948958333,2008-07-01,09:28:39
39.927642,116.264051,0,146,39630.3949537037,2008-07-01,09:28:44
39.927642,116.264051,0,146,39630.3949884259,2008-07-01,09:28:47
39.927643,116.264049,0,146,39630.3950115741,2008-07-01,09:28:49
39.927646,116.264066,0,147,39630.3950694444,2008-07-01,09:28:54
39.927651,116.264091,0,147,39630.3951273148,2008-07-01,09:28:59
39.927653,116.26414,0,148,39630.3951851852,2008-07-01,09:29:04
39.927625,116.264252,0,143,39630.3952430556,2008-07-01,09:29:09
39.927617,116.264276,0,142,39630.3953009259,2008-07-01,09:29:14
39.927626,116.264332,0,144,39630.3953587963,2008-07-01,09:29:19
39.927634,116.264403,0,146,39630.3954166667,2008-07-01,09:29:24
39.927637,116.264443,0,153,39630.395474537,2008-07-01,09:29:29
39.927623,116.26447,0,155,39630.3955324074,2008-07-01,09:29:34
39.927623,116.264472,0,155,39630.3955902778,2008-07-01,09:29:39
39.927623,116.264472,0,156,39630.3956481481,2008-07-01,09:29:44
39.927623,116.264472,0,156,39630.3956828704,2008-07-01,09:29:47
39.927624,116.264479,0,156,39630.3957060185,2008-07-01,09:29:49
39.927636,116.264605,0,158,39630.3957638889,2008-07-01,09:29:54
39.927638,116.264746,0,163,39630.3958217593,2008-07-01,09:29:59
39.927652,116.264796,0,166,39630.3958796296,2008-07-01,09:30:04
39.927649,116.264857,0,161,39630.3959375,2008-07-01,09:30:09
39.92764,116.264943,0,156,39630.3959953704,2008-07-01,09:30:14
39.927624,116.265078,0,157,39630.3960532407,2008-07-01,09:30:19
39.927616,116.265249,0,161,39630.3961111111,2008-07-01,09:30:24
39.927625,116.26541,0,160,39630.3961689815,2008-07-01,09:30:29
39.927627,116.265517,0,155,39630.3962268519,2008-07-01,09:30:34
39.927627,116.265553,0,153,39630.3962847222,2008-07-01,09:30:39
39.927627,116.265562,0,150,39630.3963425926,2008-07-01,09:30:44
39.927629,116.265578,0,149,39630.396400463,2008-07-01,09:30:49
39.92763,116.265585,0,149,39630.3964583333,2008-07-01,09:30:54
39.92763,116.265585,0,149,39630.3964930556,2008-07-01,09:30:57
39.92763,116.265579,0,149,39630.3965162037,2008-07-01,09:30:59
39.92763,116.265569,0,149,39630.3965740741,2008-07-01,09:31:04
39.927631,116.265593,0,149,39630.3966319444,2008-07-01,09:31:09
39.927624,116.265645,0,150,39630.3966898148,2008-07-01,09:31:14
39.927608,116.265736,0,151,39630.3967476852,2008-07-01,09:31:19
39.927614,116.265814,0,150,39630.3968055556,2008-07-01,09:31:24
39.927604,116.265815,0,152,39630.3968634259,2008-07-01,09:31:29
39.927593,116.265869,0,153,39630.3969212963,2008-07-01,09:31:34
39.927561,116.26604,0,151,39630.3969791667,2008-07-01,09:31:39
39.927473,116.266227,0,208,39630.3996412037,2008-07-01,09:35:29
39.927435,116.266444,0,199,39630.3996990741,2008-07-01,09:35:34
39.927388,116.266761,0,186,39630.3997569444,2008-07-01,09:35:39
39.927333,116.26708,0,180,39630.3998148148,2008-07-01,09:35:44
39.927281,116.26746,0,174,39630.3998726852,2008-07-01,09:35:49
39.927215,116.267868,0,168,39630.3999305556,2008-07-01,09:35:54
39.927173,116.268135,0,160,39630.3999884259,2008-07-01,09:35:59
39.927163,116.26825,0,159,39630.4000462963,2008-07-01,09:36:04
39.927163,116.26825,0,159,39630.4000810185,2008-07-01,09:36:07
39.927159,116.268254,0,156,39630.4001041667,2008-07-01,09:36:09
39.927162,116.268241,0,155,39630.400162037,2008-07-01,09:36:14
39.927163,116.268234,0,155,39630.4002199074,2008-07-01,09:36:19
39.927164,116.26823,0,155,39630.4002777778,2008-07-01,09:36:24
39.927164,116.26823,0,155,39630.4003356481,2008-07-01,09:36:29
39.927164,116.268231,0,155,39630.4003935185,2008-07-01,09:36:34
39.927165,116.268224,0,155,39630.4004513889,2008-07-01,09:36:39
39.927167,116.268218,0,155,39630.4005092593,2008-07-01,09:36:44
39.927167,116.268217,0,155,39630.4005671296,2008-07-01,09:36:49
39.927167,116.268217,0,155,39630.4006018518,2008-07-01,09:36:52
39.927165,116.268225,0,155,39630.400625,2008-07-01,09:36:54
39.927163,116.268234,0,155,39630.4006828704,2008-07-01,09:36:59
39.927163,116.268234,0,155,39630.4007175926,2008-07-01,09:37:02
39.927162,116.268237,0,155,39630.4007407407,2008-07-01,09:37:04
39.927152,116.268279,0,156,39630.4007986111,2008-07-01,09:37:09
39.927114,116.268485,0,154,39630.4008564815,2008-07-01,09:37:14
39.927081,116.268752,0,155,39630.4009143518,2008-07-01,09:37:19
39.927067,116.268956,0,152,39630.4009722222,2008-07-01,09:37:24
39.927079,116.269125,0,152,39630.4010300926,2008-07-01,09:37:29
39.927148,116.269279,0,151,39630.401087963,2008-07-01,09:37:34
39.927337,116.26954,0,151,39630.4011458333,2008-07-01,09:37:39
39.927259,116.269517,0,151,39630.4012037037,2008-07-01,09:37:44
39.927343,116.269536,0,150,39630.4012615741,2008-07-01,09:37:49
39.927439,116.269504,0,144,39630.4013194444,2008-07-01,09:37:54
39.927455,116.269489,0,158,39630.4013773148,2008-07-01,09:37:59
39.927455,116.269489,0,158,39630.401412037,2008-07-01,09:38:02
39.927456,116.269486,0,157,39630.4014351852,2008-07-01,09:38:04
39.927459,116.269467,0,157,39630.4014930556,2008-07-01,09:38:09
39.927462,116.269456,0,158,39630.4015509259,2008-07-01,09:38:14
39.927461,116.269459,0,158,39630.4016087963,2008-07-01,09:38:19
39.927461,116.26946,0,158,39630.4016666667,2008-07-01,09:38:24
39.927461,116.26946,0,158,39630.4017013889,2008-07-01,09:38:27
39.927464,116.269458,0,158,39630.401724537,2008-07-01,09:38:29
39.927514,116.269468,0,156,39630.4017824074,2008-07-01,09:38:34
39.927631,116.269469,0,158,39630.4018402778,2008-07-01,09:38:39
39.927842,116.269471,0,160,39630.4018981481,2008-07-01,09:38:44
39.927888,116.269429,0,156,39630.4019560185,2008-07-01,09:38:49
39.927909,116.26941,0,154,39630.4020138889,2008-07-01,09:38:54
39.927976,116.269409,0,153,39630.4020717593,2008-07-01,09:38:59
39.928108,116.269373,0,154,39630.4021296296,2008-07-01,09:39:04
39.92822,116.26938,0,155,39630.4021875,2008-07-01,09:39:09
39.928262,116.269379,0,158,39630.4022453704,2008-07-01,09:39:14
39.928273,116.269387,0,158,39630.4023032407,2008-07-01,09:39:19
39.928278,116.269377,0,158,39630.4023611111,2008-07-01,09:39:24
39.928346,116.26939,0,159,39630.4024189815,2008-07-01,09:39:29
39.928497,116.26941,0,164,39630.4024768519,2008-07-01,09:39:34
39.928644,116.269398,0,162,39630.4025347222,2008-07-01,09:39:39
39.928695,116.269368,0,158,39630.4025925926,2008-07-01,09:39:44
39.928743,116.26934,0,157,39630.402650463,2008-07-01,09:39:49
39.928887,116.269276,0,150,39630.4027083333,2008-07-01,09:39:54
39.928983,116.269276,0,148,39630.4027662037,2008-07-01,09:39:59
39.928993,116.269267,0,151,39630.4028240741,2008-07-01,09:40:04
39.928995,116.269258,0,151,39630.4028819444,2008-07-01,09:40:09
39.928996,116.269259,0,150,39630.4029398148,2008-07-01,09:40:14
39.928996,116.269259,0,150,39630.402974537,2008-07-01,09:40:17
39.928996,116.26926,0,150,39630.4029976852,2008-07-01,09:40:19
39.929,116.269236,0,150,39630.4030555556,2008-07-01,09:40:24
39.929092,116.269205,0,151,39630.4031134259,2008-07-01,09:40:29
39.929326,116.269157,0,153,39630.4031712963,2008-07-01,09:40:34
39.929505,116.269105,0,155,39630.4032291667,2008-07-01,09:40:39
39.929692,116.269045,0,163,39630.403287037,2008-07-01,09:40:44
39.929848,116.268982,0,172,39630.4033449074,2008-07-01,09:40:49
39.930022,116.269116,0,155,39630.4034027778,2008-07-01,09:40:54
39.930239,116.269136,0,143,39630.4034606481,2008-07-01,09:40:59
39.93042,116.269147,0,138,39630.4035185185,2008-07-01,09:41:04
39.930592,116.269124,0,125,39630.4035763889,2008-07-01,09:41:09
39.930881,116.269072,0,122,39630.4036342593,2008-07-01,09:41:14
39.931266,116.269037,0,115,39630.4036921296,2008-07-01,09:41:19
39.931651,116.269002,0,116,39630.40375,2008-07-01,09:41:24
39.932059,116.268964,0,137,39630.4038078704,2008-07-01,09:41:29
39.93249,116.268874,0,134,39630.4038657407,2008-07-01,09:41:34
39.932978,116.268832,0,133,39630.4039236111,2008-07-01,09:41:39
39.93342,116.268771,0,137,39630.4039814815,2008-07-01,09:41:44
39.933882,116.268712,0,139,39630.4040393519,2008-07-01,09:41:49
39.934368,116.268676,0,139,39630.4040972222,2008-07-01,09:41:54
39.934816,116.268656,0,141,39630.4041550926,2008-07-01,09:41:59
39.935137,116.268652,0,146,39630.404212963,2008-07-01,09:42:04
39.935247,116.268636,0,160,39630.4042708333,2008-07-01,09:42:09
39.935268,116.268617,0,174,39630.4043287037,2008-07-01,09:42:14
39.935308,116.2686,0,181,39630.4043865741,2008-07-01,09:42:19
39.935493,116.268539,0,156,39630.4044444444,2008-07-01,09:42:24
39.935728,116.268537,0,150,39630.4045023148,2008-07-01,09:42:29
39.936009,116.268502,0,142,39630.4045601852,2008-07-01,09:42:34
39.936308,116.268464,0,135,39630.4046180556,2008-07-01,09:42:39
39.936609,116.268462,0,144,39630.4046759259,2008-07-01,09:42:44
39.93698,116.268463,0,153,39630.4047337963,2008-07-01,09:42:49
39.937449,116.268467,0,152,39630.4047916667,2008-07-01,09:42:54
39.937913,116.268469,0,149,39630.404849537,2008-07-01,09:42:59
39.938342,116.268408,0,141,39630.4049074074,2008-07-01,09:43:04
39.93876,116.268417,0,170,39630.4049652778,2008-07-01,09:43:09
39.939141,116.268439,0,164,39630.4050231481,2008-07-01,09:43:14
39.93957,116.268429,0,150,39630.4050810185,2008-07-01,09:43:19
39.940005,116.268415,0,146,39630.4051388889,2008-07-01,09:43:24
39.940406,116.268436,0,139,39630.4051967593,2008-07-01,09:43:29
39.940725,116.26846,0,146,39630.4052546296,2008-07-01,09:43:34
39.940957,116.268479,0,141,39630.4053125,2008-07-01,09:43:39
39.941021,116.268484,0,142,39630.4053703704,2008-07-01,09:43:44
39.941021,116.268484,0,142,39630.4054050926,2008-07-01,09:43:47
39.941027,116.268487,0,145,39630.4054282407,2008-07-01,09:43:49
39.941036,116.268486,0,146,39630.4054861111,2008-07-01,09:43:54
39.941048,116.268486,0,145,39630.4055439815,2008-07-01,09:43:59
39.941059,116.268486,0,143,39630.4056018519,2008-07-01,09:44:04
39.941133,116.268457,0,138,39630.4056597222,2008-07-01,09:44:09
39.941418,116.268491,0,132,39630.4057175926,2008-07-01,09:44:14
39.941753,116.268579,0,126,39630.405775463,2008-07-01,09:44:19
39.942109,116.26865,0,127,39630.4058333333,2008-07-01,09:44:24
39.94249,116.268705,0,132,39630.4058912037,2008-07-01,09:44:29
39.942868,116.268778,0,123,39630.4059490741,2008-07-01,09:44:34
39.943207,116.268871,0,112,39630.4060069444,2008-07-01,09:44:39
39.943592,116.268969,0,112,39630.4060648148,2008-07-01,09:44:44
39.944135,116.269108,0,120,39630.4061226852,2008-07-01,09:44:49
39.944657,116.269182,0,127,39630.4061805556,2008-07-01,09:44:54
39.945023,116.269238,0,124,39630.4062384259,2008-07-01,09:44:59
39.945108,116.269239,0,112,39630.4062962963,2008-07-01,09:45:04
39.945111,116.269241,0,110,39630.4063541667,2008-07-01,09:45:09
39.945111,116.269242,0,109,39630.406412037,2008-07-01,09:45:14
39.945113,116.269244,0,108,39630.4064699074,2008-07-01,09:45:19
39.945111,116.269243,0,108,39630.4065277778,2008-07-01,09:45:24
39.945117,116.269245,0,108,39630.4065856481,2008-07-01,09:45:29
39.94512,116.269246,0,107,39630.4066435185,2008-07-01,09:45:34
39.94512,116.269246,0,107,39630.4066782407,2008-07-01,09:45:37
39.945123,116.269245,0,107,39630.4067013889,2008-07-01,09:45:39
39.945132,116.269245,0,107,39630.4067592593,2008-07-01,09:45:44
39.945138,116.269246,0,108,39630.4068171296,2008-07-01,09:45:49
39.945138,116.269244,0,109,39630.406875,2008-07-01,09:45:54
39.945131,116.269242,0,109,39630.4069328704,2008-07-01,09:45:59
39.945131,116.269241,0,110,39630.4069907407,2008-07-01,09:46:04
39.945131,116.269241,0,110,39630.407025463,2008-07-01,09:46:07
39.945134,116.269241,0,110,39630.4070486111,2008-07-01,09:46:09
39.945123,116.269239,0,110,39630.4071064815,2008-07-01,09:46:14
39.945106,116.269236,0,110,39630.4071643518,2008-07-01,09:46:19
39.94509,116.269224,0,110,39630.4072222222,2008-07-01,09:46:24
39.945079,116.269214,0,110,39630.4072800926,2008-07-01,09:46:29
39.945073,116.269211,0,110,39630.407337963,2008-07-01,09:46:34
39.945073,116.269211,0,110,39630.4073726852,2008-07-01,09:46:37
39.945071,116.269211,0,110,39630.4073958333,2008-07-01,09:46:39
39.945235,116.269226,0,113,39630.4074537037,2008-07-01,09:46:44
39.945638,116.26932,0,114,39630.4075115741,2008-07-01,09:46:49
39.946104,116.269372,0,113,39630.4075694444,2008-07-01,09:46:54
39.946609,116.269439,0,120,39630.4076273148,2008-07-01,09:46:59
39.947017,116.269498,0,129,39630.4076851852,2008-07-01,09:47:04
39.947181,116.269513,0,134,39630.4077430556,2008-07-01,09:47:09
39.947182,116.269502,0,136,39630.4078009259,2008-07-01,09:47:14
39.947216,116.269492,0,139,39630.4078587963,2008-07-01,09:47:19
39.947473,116.269452,0,154,39630.4079166667,2008-07-01,09:47:24
39.947919,116.269444,0,153,39630.407974537,2008-07-01,09:47:29
39.948361,116.269468,0,146,39630.4080324074,2008-07-01,09:47:34
39.948824,116.269517,0,146,39630.4080902778,2008-07-01,09:47:39
39.949248,116.269574,0,147,39630.4081481481,2008-07-01,09:47:44
39.949608,116.269561,0,138,39630.4082060185,2008-07-01,09:47:49
39.949928,116.269592,0,143,39630.4082638889,2008-07-01,09:47:54
39.950142,116.269625,0,135,39630.4083217593,2008-07-01,09:47:59
39.950191,116.269618,0,146,39630.4083796296,2008-07-01,09:48:04
39.950202,116.269614,0,149,39630.4084375,2008-07-01,09:48:09
39.950207,116.269613,0,150,39630.4084953704,2008-07-01,09:48:14
39.950208,116.269613,0,150,39630.4085532407,2008-07-01,09:48:19
39.950208,116.269613,0,150,39630.408587963,2008-07-01,09:48:22
39.950214,116.269614,0,149,39630.4086111111,2008-07-01,09:48:24
39.950281,116.269635,0,152,39630.4086689815,2008-07-01,09:48:29
39.950418,116.269654,0,153,39630.4087268518,2008-07-01,09:48:34
39.95055,116.269666,0,147,39630.4087847222,2008-07-01,09:48:39
39.950625,116.269683,0,144,39630.4088425926,2008-07-01,09:48:44
39.950623,116.269695,0,138,39630.408900463,2008-07-01,09:48:49
39.950625,116.269695,0,137,39630.4089583333,2008-07-01,09:48:54
39.950623,116.269695,0,137,39630.4090162037,2008-07-01,09:48:59
39.950624,116.269694,0,137,39630.4090740741,2008-07-01,09:49:04
39.950622,116.269693,0,137,39630.4091319444,2008-07-01,09:49:09
39.950624,116.269692,0,138,39630.4091898148,2008-07-01,09:49:14
39.950624,116.269692,0,138,39630.409224537,2008-07-01,09:49:17
39.950628,116.26969,0,139,39630.4092476852,2008-07-01,09:49:19
39.950711,116.269683,0,151,39630.4093055556,2008-07-01,09:49:24
39.950775,116.269679,0,156,39630.4093634259,2008-07-01,09:49:29
39.950849,116.269692,0,168,39630.4094212963,2008-07-01,09:49:34
39.950893,116.269708,0,180,39630.4094791667,2008-07-01,09:49:39
39.950971,116.269714,0,185,39630.409537037,2008-07-01,09:49:44
39.950991,116.269696,0,182,39630.4095949074,2008-07-01,09:49:49
39.951039,116.269703,0,186,39630.4096527778,2008-07-01,09:49:54
39.951039,116.269733,0,178,39630.4097106481,2008-07-01,09:49:59
39.951037,116.269732,0,178,39630.4097685185,2008-07-01,09:50:04
39.95104,116.26973,0,178,39630.4098263889,2008-07-01,09:50:09
39.951045,116.26973,0,179,39630.4098842593,2008-07-01,09:50:14
39.951045,116.26973,0,179,39630.4099189815,2008-07-01,09:50:17
39.951042,116.269731,0,179,39630.4099421296,2008-07-01,09:50:19
39.951051,116.269729,0,178,39630.41,2008-07-01,09:50:24
39.951184,116.269717,0,180,39630.4100578704,2008-07-01,09:50:29
39.951309,116.269738,0,184,39630.4101157407,2008-07-01,09:50:34
39.951363,116.269747,0,192,39630.4101736111,2008-07-01,09:50:39
39.95143,116.26973,0,189,39630.4102314815,2008-07-01,09:50:44
39.951561,116.269757,0,190,39630.4102893519,2008-07-01,09:50:49
39.951592,116.269741,0,198,39630.4103472222,2008-07-01,09:50:54
39.951602,116.269715,0,196,39630.4104050926,2008-07-01,09:50:59
39.951611,116.269694,0,199,39630.410462963,2008-07-01,09:51:04
39.951614,116.269695,0,200,39630.4105208333,2008-07-01,09:51:09
39.951613,116.269695,0,199,39630.4105787037,2008-07-01,09:51:14
39.951613,116.269695,0,199,39630.4106134259,2008-07-01,09:51:17
39.951613,116.269695,0,199,39630.4106365741,2008-07-01,09:51:19
39.951649,116.269708,0,194,39630.4106944444,2008-07-01,09:51:24
39.951793,116.269803,0,185,39630.4107523148,2008-07-01,09:51:29
39.952013,116.269888,0,183,39630.4108101852,2008-07-01,09:51:34
39.952216,116.269937,0,189,39630.4108680556,2008-07-01,09:51:39
39.952403,116.269927,0,176,39630.4109259259,2008-07-01,09:51:44
39.952588,116.269955,0,197,39630.4109837963,2008-07-01,09:51:49
39.952832,116.269985,0,199,39630.4110416667,2008-07-01,09:51:54
39.953081,116.270021,0,197,39630.411099537,2008-07-01,09:51:59
39.953219,116.270032,0,193,39630.4111574074,2008-07-01,09:52:04
39.953324,116.270035,0,200,39630.4112152778,2008-07-01,09:52:09
39.953448,116.27004,0,196,39630.4112731481,2008-07-01,09:52:14
39.953588,116.270048,0,192,39630.4113310185,2008-07-01,09:52:19
39.953623,116.270051,0,190,39630.4113888889,2008-07-01,09:52:24
39.953623,116.270051,0,190,39630.4114236111,2008-07-01,09:52:27
39.953626,116.270051,0,189,39630.4114467593,2008-07-01,09:52:29
39.953752,116.270047,0,183,39630.4115046296,2008-07-01,09:52:34
39.953918,116.270047,0,168,39630.4115625,2008-07-01,09:52:39
39.954159,116.270033,0,158,39630.4116203704,2008-07-01,09:52:44
39.954442,116.27003,0,151,39630.4116782407,2008-07-01,09:52:49
39.954732,116.270015,0,152,39630.4117361111,2008-07-01,09:52:54
39.954973,116.269985,0,146,39630.4117939815,2008-07-01,09:52:59
39.955208,116.269978,0,147,39630.4118518519,2008-07-01,09:53:04
39.955329,116.270022,0,153,39630.4119097222,2008-07-01,09:53:09
39.955422,116.270267,0,163,39630.4119675926,2008-07-01,09:53:14
39.95543,116.270758,0,158,39630.412025463,2008-07-01,09:53:19
39.955436,116.271156,0,163,39630.4120833333,2008-07-01,09:53:24
39.955471,116.271181,0,161,39630.4121412037,2008-07-01,09:53:29
39.955475,116.271194,0,161,39630.4121990741,2008-07-01,09:53:34
39.9555,116.271375,0,159,39630.4122569444,2008-07-01,09:53:39
39.955569,116.271851,0,150,39630.4123148148,2008-07-01,09:53:44
39.955624,116.272477,0,143,39630.4123726852,2008-07-01,09:53:49
39.955687,116.273204,0,170,39630.4124305556,2008-07-01,09:53:54
39.955823,116.274002,0,187,39630.4124884259,2008-07-01,09:53:59
39.955874,116.274767,0,183,39630.4125462963,2008-07-01,09:54:04
39.95585,116.275402,0,193,39630.4126041667,2008-07-01,09:54:09
39.955799,116.275848,0,194,39630.412662037,2008-07-01,09:54:14
39.955743,116.275926,0,203,39630.4127199074,2008-07-01,09:54:19
39.95574,116.275922,0,206,39630.4127777778,2008-07-01,09:54:24
39.95574,116.275922,0,206,39630.4128125,2008-07-01,09:54:27
39.955741,116.275926,0,207,39630.4128356481,2008-07-01,09:54:29
39.955802,116.276061,0,216,39630.4128935185,2008-07-01,09:54:34
39.955873,116.276471,0,223,39630.4129513889,2008-07-01,09:54:39
39.955867,116.276805,0,231,39630.4130092593,2008-07-01,09:54:44
39.955929,116.277122,0,226,39630.4130671296,2008-07-01,09:54:49
39.955998,116.277585,0,215,39630.413125,2008-07-01,09:54:54
39.955957,116.278179,0,192,39630.4131828704,2008-07-01,09:54:59
39.955976,116.27875,0,182,39630.4132407407,2008-07-01,09:55:04
39.95597,116.279032,0,177,39630.4132986111,2008-07-01,09:55:09
39.95594,116.27908,0,178,39630.4133564815,2008-07-01,09:55:14
39.955939,116.279112,0,175,39630.4134143519,2008-07-01,09:55:19
39.95594,116.279114,0,174,39630.4134722222,2008-07-01,09:55:24
39.95594,116.27911,0,173,39630.4135300926,2008-07-01,09:55:29
39.955941,116.27911,0,173,39630.413587963,2008-07-01,09:55:34
39.955945,116.279108,0,174,39630.4136458333,2008-07-01,09:55:39
39.955951,116.279104,0,174,39630.4137037037,2008-07-01,09:55:44
39.955954,116.279105,0,175,39630.4137615741,2008-07-01,09:55:49
39.955956,116.279102,0,176,39630.4138194444,2008-07-01,09:55:54
39.955956,116.279102,0,176,39630.4138541667,2008-07-01,09:55:57
39.955956,116.2791,0,176,39630.4138773148,2008-07-01,09:55:59
39.955979,116.279172,0,175,39630.4139351852,2008-07-01,09:56:04
39.955955,116.279347,0,178,39630.4139930556,2008-07-01,09:56:09
39.955955,116.279347,0,178,39630.4140277778,2008-07-01,09:56:12
39.955953,116.279342,0,180,39630.4140509259,2008-07-01,09:56:14
39.955949,116.279402,0,186,39630.4141087963,2008-07-01,09:56:19
39.955975,116.279449,0,196,39630.4141666667,2008-07-01,09:56:24
39.955979,116.279455,0,197,39630.414224537,2008-07-01,09:56:29
39.955979,116.279455,0,197,39630.4142592593,2008-07-01,09:56:32
39.955985,116.279461,0,199,39630.4142824074,2008-07-01,09:56:34
39.956025,116.279482,0,208,39630.4143402778,2008-07-01,09:56:39
39.956025,116.27948,0,209,39630.4143981481,2008-07-01,09:56:44
39.956027,116.279486,0,209,39630.4144560185,2008-07-01,09:56:49
39.956027,116.279493,0,210,39630.4145138889,2008-07-01,09:56:54
39.956027,116.279497,0,210,39630.4145717593,2008-07-01,09:56:59
39.956034,116.279505,0,211,39630.4146296296,2008-07-01,09:57:04
39.956034,116.279505,0,211,39630.4146643518,2008-07-01,09:57:07
39.956038,116.27951,0,212,39630.4146875,2008-07-01,09:57:09
39.956092,116.27956,0,219,39630.4147453704,2008-07-01,09:57:14
39.956112,116.279671,0,228,39630.4148032407,2008-07-01,09:57:19
39.956088,116.279679,0,245,39630.4148611111,2008-07-01,09:57:24
39.956088,116.279681,0,246,39630.4149189815,2008-07-01,09:57:29
39.95609,116.279686,0,246,39630.4149768518,2008-07-01,09:57:34
39.956091,116.279686,0,247,39630.4150347222,2008-07-01,09:57:39
39.956093,116.279686,0,247,39630.4150925926,2008-07-01,09:57:44
39.956093,116.279686,0,247,39630.4151273148,2008-07-01,09:57:47
39.956093,116.279682,0,247,39630.415150463,2008-07-01,09:57:49
39.956145,116.27983,0,250,39630.4152083333,2008-07-01,09:57:54
39.956177,116.280063,0,253,39630.4152662037,2008-07-01,09:57:59
39.956202,116.280236,0,266,39630.4153240741,2008-07-01,09:58:04
39.956204,116.280313,0,268,39630.4153819444,2008-07-01,09:58:09
39.956199,116.280328,0,267,39630.4154398148,2008-07-01,09:58:14
39.956204,116.280354,0,267,39630.4154976852,2008-07-01,09:58:19
39.95614,116.280387,0,276,39630.4155555556,2008-07-01,09:58:24
39.956149,116.280396,0,279,39630.4156134259,2008-07-01,09:58:29
39.956149,116.280396,0,279,39630.4156481481,2008-07-01,09:58:32
39.956149,116.280398,0,280,39630.4156712963,2008-07-01,09:58:34
39.956161,116.280413,0,285,39630.4157291667,2008-07-01,09:58:39
39.956157,116.280408,0,282,39630.415787037,2008-07-01,09:58:44
39.956158,116.280413,0,282,39630.4158449074,2008-07-01,09:58:49
39.956159,116.280413,0,282,39630.4159027778,2008-07-01,09:58:54
39.95616,116.280414,0,282,39630.4159606481,2008-07-01,09:58:59
39.956159,116.280416,0,281,39630.4160185185,2008-07-01,09:59:04
39.95616,116.28042,0,281,39630.4160763889,2008-07-01,09:59:09
39.956161,116.280425,0,281,39630.4161342593,2008-07-01,09:59:14
39.956161,116.280426,0,281,39630.4161921296,2008-07-01,09:59:19
39.956162,116.280429,0,281,39630.41625,2008-07-01,09:59:24
39.956162,116.280429,0,281,39630.4162847222,2008-07-01,09:59:27
39.956164,116.280436,0,281,39630.4163078704,2008-07-01,09:59:29
39.956171,116.280512,0,268,39630.4163657407,2008-07-01,09:59:34
39.956238,116.280657,0,260,39630.4164236111,2008-07-01,09:59:39
39.956333,116.280923,0,258,39630.4164814815,2008-07-01,09:59:44
39.956386,116.281106,0,257,39630.4165393518,2008-07-01,09:59:49
39.95642,116.281159,0,255,39630.4165972222,2008-07-01,09:59:54
39.956392,116.281213,0,248,39630.4166550926,2008-07-01,09:59:59
39.956358,116.281259,0,241,39630.416712963,2008-07-01,10:00:04
39.956357,116.281263,0,241,39630.4167708333,2008-07-01,10:00:09
39.956355,116.281262,0,241,39630.4168287037,2008-07-01,10:00:14
39.956353,116.281263,0,240,39630.4168865741,2008-07-01,10:00:19
39.956353,116.281263,0,240,39630.4169444444,2008-07-01,10:00:24
39.956349,116.281264,0,240,39630.4170023148,2008-07-01,10:00:29
39.956346,116.281265,0,239,39630.4170601852,2008-07-01,10:00:34
39.956343,116.281264,0,239,39630.4171180556,2008-07-01,10:00:39
39.95634,116.281268,0,239,39630.4171759259,2008-07-01,10:00:44
39.956335,116.281268,0,238,39630.4172337963,2008-07-01,10:00:49
39.956329,116.281268,0,238,39630.4172916667,2008-07-01,10:00:54
39.956321,116.281269,0,237,39630.417349537,2008-07-01,10:00:59
39.956317,116.281268,0,237,39630.4174074074,2008-07-01,10:01:04
39.956317,116.281268,0,237,39630.4174421296,2008-07-01,10:01:07
39.956314,116.281268,0,236,39630.4174652778,2008-07-01,10:01:09
39.956291,116.281301,0,234,39630.4175231481,2008-07-01,10:01:14
39.956234,116.281537,0,233,39630.4175810185,2008-07-01,10:01:19
39.956189,116.281826,0,230,39630.4176388889,2008-07-01,10:01:24
39.956153,116.282135,0,225,39630.4176967593,2008-07-01,10:01:29
39.956149,116.282389,0,223,39630.4177546296,2008-07-01,10:01:34
39.956134,116.282459,0,220,39630.4178125,2008-07-01,10:01:39
39.956128,116.282541,0,216,39630.4178703704,2008-07-01,10:01:44
39.956126,116.282587,0,209,39630.4179282407,2008-07-01,10:01:49
39.956126,116.282601,0,209,39630.4179861111,2008-07-01,10:01:54
39.956126,116.282611,0,209,39630.4180439815,2008-07-01,10:01:59
39.956126,116.282611,0,209,39630.4180787037,2008-07-01,10:02:02
39.956126,116.282613,0,209,39630.4181018519,2008-07-01,10:02:04
39.956126,116.28263,0,209,39630.4181597222,2008-07-01,10:02:09
39.95613,116.282671,0,209,39630.4182175926,2008-07-01,10:02:14
39.956142,116.282723,0,210,39630.418275463,2008-07-01,10:02:19
39.956144,116.282804,0,207,39630.4183333333,2008-07-01,10:02:24
39.956134,116.282841,0,203,39630.4183912037,2008-07-01,10:02:29
39.956155,116.282879,0,198,39630.4184490741,2008-07-01,10:02:34
39.956155,116.282918,0,192,39630.4185069444,2008-07-01,10:02:39
39.956158,116.282954,0,191,39630.4185648148,2008-07-01,10:02:44
39.956198,116.282947,0,190,39630.4186226852,2008-07-01,10:02:49
39.956198,116.282947,0,190,39630.4186574074,2008-07-01,10:02:52
39.956201,116.282947,0,190,39630.4186805556,2008-07-01,10:02:54
39.956207,116.282969,0,190,39630.4187384259,2008-07-01,10:02:59
39.956238,116.283054,0,188,39630.4187962963,2008-07-01,10:03:04
39.956231,116.283155,0,185,39630.4188541667,2008-07-01,10:03:09
39.956213,116.283178,0,182,39630.418912037,2008-07-01,10:03:14
39.956214,116.28318,0,182,39630.4189699074,2008-07-01,10:03:19
39.956214,116.28318,0,182,39630.4190046296,2008-07-01,10:03:22
39.956213,116.283184,0,182,39630.4190277778,2008-07-01,10:03:24
39.956215,116.283195,0,182,39630.4190856481,2008-07-01,10:03:29
39.95623,116.2832,0,182,39630.4191435185,2008-07-01,10:03:34
39.956242,116.283256,0,179,39630.4192013889,2008-07-01,10:03:39
39.956211,116.283361,0,178,39630.4192592593,2008-07-01,10:03:44
39.956165,116.283453,0,174,39630.4193171296,2008-07-01,10:03:49
39.956135,116.283459,0,173,39630.419375,2008-07-01,10:03:54
39.956137,116.283509,0,172,39630.4194328704,2008-07-01,10:03:59
39.956198,116.283721,0,170,39630.4194907407,2008-07-01,10:04:04
39.956298,116.284109,0,170,39630.4195486111,2008-07-01,10:04:09
39.956386,116.284587,0,163,39630.4196064815,2008-07-01,10:04:14
39.956502,116.285126,0,162,39630.4196643519,2008-07-01,10:04:19
39.9566,116.285697,0,160,39630.4197222222,2008-07-01,10:04:24
39.956757,116.286278,0,166,39630.4197800926,2008-07-01,10:04:29
39.956879,116.286872,0,165,39630.419837963,2008-07-01,10:04:34
39.956942,116.28749,0,158,39630.4198958333,2008-07-01,10:04:39
39.957027,116.28812,0,161,39630.4199537037,2008-07-01,10:04:44
39.957136,116.288745,0,167,39630.4200115741,2008-07-01,10:04:49
39.957253,116.28937,0,163,39630.4200694444,2008-07-01,10:04:54
39.957359,116.289886,0,168,39630.4201273148,2008-07-01,10:04:59
39.957413,116.290293,0,172,39630.4201851852,2008-07-01,10:05:04
39.957439,116.290576,0,167,39630.4202430556,2008-07-01,10:05:09
39.957496,116.290847,0,167,39630.4203009259,2008-07-01,10:05:14
39.957551,116.291092,0,164,39630.4203587963,2008-07-01,10:05:19
39.957574,116.291284,0,158,39630.4204166667,2008-07-01,10:05:24
39.957589,116.291304,0,149,39630.420474537,2008-07-01,10:05:29
39.957591,116.291314,0,150,39630.4205324074,2008-07-01,10:05:34
39.957591,116.291313,0,150,39630.4205902778,2008-07-01,10:05:39
39.957591,116.291313,0,150,39630.420625,2008-07-01,10:05:42
39.95759,116.29131,0,150,39630.4206481481,2008-07-01,10:05:44
39.957593,116.29132,0,151,39630.4207060185,2008-07-01,10:05:49
39.957724,116.291422,0,168,39630.4207638889,2008-07-01,10:05:54
39.957799,116.291621,0,178,39630.4208217593,2008-07-01,10:05:59
39.957887,116.291841,0,184,39630.4208796296,2008-07-01,10:06:04
39.957841,116.292197,0,179,39630.4209375,2008-07-01,10:06:09
39.957907,116.292506,0,172,39630.4209953704,2008-07-01,10:06:14
39.957921,116.292698,0,172,39630.4210532407,2008-07-01,10:06:19
39.957938,116.292688,0,176,39630.4211111111,2008-07-01,10:06:24
39.957937,116.292692,0,176,39630.4211689815,2008-07-01,10:06:29
39.957934,116.292697,0,176,39630.4212268519,2008-07-01,10:06:34
39.957934,116.292697,0,176,39630.4212615741,2008-07-01,10:06:37
39.957933,116.292697,0,176,39630.4212847222,2008-07-01,10:06:39
39.957936,116.292729,0,176,39630.4213425926,2008-07-01,10:06:44
39.957971,116.292874,0,181,39630.421400463,2008-07-01,10:06:49
39.957988,116.292902,0,192,39630.4214583333,2008-07-01,10:06:54
39.957978,116.292917,0,194,39630.4215162037,2008-07-01,10:06:59
39.957978,116.292917,0,194,39630.4215509259,2008-07-01,10:07:02
39.957979,116.292922,0,195,39630.4215740741,2008-07-01,10:07:04
39.95797,116.292997,0,198,39630.4216319444,2008-07-01,10:07:09
39.95797,116.292997,0,198,39630.4216666667,2008-07-01,10:07:12
39.957973,116.293004,0,199,39630.4216898148,2008-07-01,10:07:14
39.957965,116.293024,0,200,39630.4217476852,2008-07-01,10:07:19
39.957967,116.293267,0,206,39630.4218055556,2008-07-01,10:07:24
39.958013,116.293576,0,206,39630.4218634259,2008-07-01,10:07:29
39.958103,116.293993,0,200,39630.4219212963,2008-07-01,10:07:34
39.958202,116.294457,0,201,39630.4219791667,2008-07-01,10:07:39
39.958324,116.294974,0,213,39630.422037037,2008-07-01,10:07:44
39.958442,116.295505,0,223,39630.4220949074,2008-07-01,10:07:49
39.958533,116.295933,0,226,39630.4221527778,2008-07-01,10:07:54
39.958544,116.296163,0,231,39630.4222106481,2008-07-01,10:07:59
39.95853,116.296189,0,229,39630.4222685185,2008-07-01,10:08:04
39.958531,116.296194,0,230,39630.4223263889,2008-07-01,10:08:09
39.958531,116.296194,0,230,39630.4223611111,2008-07-01,10:08:12
39.958532,116.296201,0,230,39630.4223842593,2008-07-01,10:08:14
39.958533,116.29621,0,230,39630.4224421296,2008-07-01,10:08:19
39.958533,116.296211,0,231,39630.4225,2008-07-01,10:08:24
39.958533,116.296211,0,231,39630.4225578704,2008-07-01,10:08:29
39.958533,116.296211,0,231,39630.4225925926,2008-07-01,10:08:32
39.958534,116.296214,0,231,39630.4226157407,2008-07-01,10:08:34
39.958536,116.296278,0,232,39630.4226736111,2008-07-01,10:08:39
39.958563,116.296408,0,230,39630.4227314815,2008-07-01,10:08:44
39.958645,116.296661,0,229,39630.4227893518,2008-07-01,10:08:49
39.958741,116.296935,0,227,39630.4228472222,2008-07-01,10:08:54
39.958863,116.297228,0,225,39630.4229050926,2008-07-01,10:08:59
39.958921,116.29752,0,229,39630.422962963,2008-07-01,10:09:04
39.959032,116.297764,0,221,39630.4230208333,2008-07-01,10:09:09
39.959144,116.297924,0,218,39630.4230787037,2008-07-01,10:09:14
39.9592,116.298047,0,215,39630.4231365741,2008-07-01,10:09:19
39.959223,116.298168,0,217,39630.4231944444,2008-07-01,10:09:24
39.959219,116.298151,0,215,39630.4232523148,2008-07-01,10:09:29
39.959217,116.298134,0,216,39630.4233101852,2008-07-01,10:09:34
39.959213,116.298127,0,217,39630.4233680556,2008-07-01,10:09:39
39.959213,116.298127,0,217,39630.4234027778,2008-07-01,10:09:42
39.959212,116.298122,0,217,39630.4234259259,2008-07-01,10:09:44
39.959215,116.298134,0,218,39630.4234837963,2008-07-01,10:09:49
39.959218,116.29815,0,218,39630.4235416667,2008-07-01,10:09:54
39.959224,116.29817,0,218,39630.423599537,2008-07-01,10:09:59
39.959266,116.298287,0,218,39630.4236574074,2008-07-01,10:10:04
39.959296,116.298367,0,221,39630.4237152778,2008-07-01,10:10:09
39.959272,116.298416,0,223,39630.4237731481,2008-07-01,10:10:14
39.959285,116.298557,0,220,39630.4238310185,2008-07-01,10:10:19
39.959301,116.29874,0,217,39630.4238888889,2008-07-01,10:10:24
39.959258,116.298859,0,225,39630.4239467593,2008-07-01,10:10:29
39.95933,116.298833,0,226,39630.4240046296,2008-07-01,10:10:34
39.959332,116.298837,0,226,39630.4240625,2008-07-01,10:10:39
39.959332,116.298837,0,226,39630.4240972222,2008-07-01,10:10:42
39.95933,116.29883,0,226,39630.4241203704,2008-07-01,10:10:44
39.959385,116.298766,0,232,39630.4241782407,2008-07-01,10:10:49
39.959408,116.298736,0,233,39630.4242361111,2008-07-01,10:10:54
39.959405,116.298724,0,233,39630.4242939815,2008-07-01,10:10:59
39.959405,116.298724,0,233,39630.4243518518,2008-07-01,10:11:04
39.959405,116.298727,0,232,39630.4244097222,2008-07-01,10:11:09
39.959404,116.298725,0,233,39630.4244675926,2008-07-01,10:11:14
39.959404,116.298725,0,233,39630.4245023148,2008-07-01,10:11:17
39.959403,116.298732,0,233,39630.424525463,2008-07-01,10:11:19
39.95939,116.298773,0,234,39630.4245833333,2008-07-01,10:11:24
39.95939,116.298773,0,234,39630.4246180556,2008-07-01,10:11:27
39.959392,116.298781,0,234,39630.4246412037,2008-07-01,10:11:29
39.959404,116.298786,0,235,39630.4246990741,2008-07-01,10:11:34
39.959504,116.298851,0,241,39630.4247569444,2008-07-01,10:11:39
39.959609,116.299045,0,246,39630.4248148148,2008-07-01,10:11:44
39.95965,116.299302,0,249,39630.4248726852,2008-07-01,10:11:49
39.959723,116.299577,0,260,39630.4249305556,2008-07-01,10:11:54
39.959775,116.299689,0,276,39630.4249884259,2008-07-01,10:11:59
39.959895,116.299899,0,287,39630.4250462963,2008-07-01,10:12:04
39.960109,116.300179,0,275,39630.4251041667,2008-07-01,10:12:09
39.960267,116.300467,0,253,39630.425162037,2008-07-01,10:12:14
39.960373,116.300744,0,224,39630.4252199074,2008-07-01,10:12:19
39.96047,116.300962,0,205,39630.4252777778,2008-07-01,10:12:24
39.960553,116.30116,0,208,39630.4273032407,2008-07-01,10:15:19
39.960687,116.301455,0,208,39630.4273611111,2008-07-01,10:15:24
39.960832,116.301758,0,204,39630.4274189815,2008-07-01,10:15:29
39.960962,116.302089,0,207,39630.4274768519,2008-07-01,10:15:34
39.961072,116.302453,0,212,39630.4275347222,2008-07-01,10:15:39
39.961141,116.302679,0,212,39630.4275925926,2008-07-01,10:15:44
39.961173,116.302844,0,212,39630.427650463,2008-07-01,10:15:49
39.961171,116.302948,0,214,39630.4277083333,2008-07-01,10:15:54
39.961264,116.303197,0,209,39630.4277662037,2008-07-01,10:15:59
39.961471,116.303681,0,210,39630.4278240741,2008-07-01,10:16:04
39.961584,116.303988,0,201,39630.4278819444,2008-07-01,10:16:09
39.961665,116.304229,0,194,39630.4279398148,2008-07-01,10:16:14
39.961651,116.304443,0,170,39630.4279976852,2008-07-01,10:16:19
39.961638,116.304625,0,160,39630.4280555556,2008-07-01,10:16:24
39.961723,116.304906,0,185,39630.4281134259,2008-07-01,10:16:29
39.961868,116.305186,0,197,39630.4281712963,2008-07-01,10:16:34
39.962013,116.30552,0,231,39630.4282291667,2008-07-01,10:16:39
39.96215,116.30586,0,222,39630.428287037,2008-07-01,10:16:44
39.962308,116.306183,0,206,39630.4283449074,2008-07-01,10:16:49
39.962419,116.3065,0,208,39630.4284027778,2008-07-01,10:16:54
39.962488,116.306757,0,204,39630.4284606481,2008-07-01,10:16:59
39.962533,116.30686,0,190,39630.4285185185,2008-07-01,10:17:04
39.962523,116.306861,0,192,39630.4285763889,2008-07-01,10:17:09
39.962524,116.306862,0,192,39630.4286342593,2008-07-01,10:17:14
39.962524,116.306862,0,192,39630.4286689815,2008-07-01,10:17:17
39.962527,116.30687,0,192,39630.4286921296,2008-07-01,10:17:19
39.962541,116.30692,0,188,39630.42875,2008-07-01,10:17:24
39.962591,116.307026,0,182,39630.4288078704,2008-07-01,10:17:29
39.962634,116.307189,0,170,39630.4288657407,2008-07-01,10:17:34
39.962634,116.307189,0,170,39630.428900463,2008-07-01,10:17:37
39.962631,116.307192,0,172,39630.4289236111,2008-07-01,10:17:39
39.962656,116.307297,0,172,39630.4289814815,2008-07-01,10:17:44
39.962771,116.307633,0,173,39630.4290393519,2008-07-01,10:17:49
39.962941,116.308111,0,175,39630.4290972222,2008-07-01,10:17:54
39.963148,116.308602,0,176,39630.4291550926,2008-07-01,10:17:59
39.963335,116.30909,0,175,39630.429212963,2008-07-01,10:18:04
39.963535,116.309573,0,175,39630.4292708333,2008-07-01,10:18:09
39.963714,116.310037,0,177,39630.4293287037,2008-07-01,10:18:14
39.96393,116.310612,0,178,39630.4293865741,2008-07-01,10:18:19
39.964142,116.311213,0,175,39630.4294444444,2008-07-01,10:18:24
39.964387,116.311915,0,169,39630.4295023148,2008-07-01,10:18:29
39.964649,116.312639,0,169,39630.4295601852,2008-07-01,10:18:34
39.964886,116.313259,0,170,39630.4296180556,2008-07-01,10:18:39
39.965023,116.313665,0,166,39630.4296759259,2008-07-01,10:18:44
39.965108,116.313841,0,179,39630.4297337963,2008-07-01,10:18:49
39.965131,116.31393,0,201,39630.4297916667,2008-07-01,10:18:54
39.965148,116.314002,0,203,39630.429849537,2008-07-01,10:18:59
39.965143,116.31401,0,207,39630.4299074074,2008-07-01,10:19:04
39.965143,116.314009,0,208,39630.4299652778,2008-07-01,10:19:09
39.965146,116.314017,0,208,39630.4300231481,2008-07-01,10:19:14
39.965147,116.31402,0,208,39630.4300810185,2008-07-01,10:19:19
39.965147,116.31402,0,208,39630.4301157407,2008-07-01,10:19:22
39.965149,116.314026,0,208,39630.4301388889,2008-07-01,10:19:24
39.965153,116.314037,0,208,39630.4301967593,2008-07-01,10:19:29
39.965154,116.314043,0,208,39630.4302546296,2008-07-01,10:19:34
39.965154,116.314043,0,208,39630.4302893518,2008-07-01,10:19:37
39.965156,116.31405,0,208,39630.4303125,2008-07-01,10:19:39
39.965159,116.314062,0,208,39630.4303703704,2008-07-01,10:19:44
39.965161,116.314075,0,208,39630.4304282407,2008-07-01,10:19:49
39.965165,116.31409,0,207,39630.4304861111,2008-07-01,10:19:54
39.965182,116.314156,0,202,39630.4305439815,2008-07-01,10:19:59
39.965263,116.314369,0,199,39630.4306018518,2008-07-01,10:20:04
39.965366,116.314671,0,196,39630.4306597222,2008-07-01,10:20:09
39.965457,116.315042,0,201,39630.4307175926,2008-07-01,10:20:14
39.965541,116.315303,0,203,39630.430775463,2008-07-01,10:20:19
39.965568,116.315431,0,201,39630.4308333333,2008-07-01,10:20:24
39.965588,116.315684,0,191,39630.4308912037,2008-07-01,10:20:29
39.965603,116.315918,0,189,39630.4309490741,2008-07-01,10:20:34
39.96562,116.31606,0,189,39630.4310069444,2008-07-01,10:20:39
39.965624,116.316143,0,191,39630.4310648148,2008-07-01,10:20:44
39.965649,116.316197,0,192,39630.4311226852,2008-07-01,10:20:49
39.965671,116.316366,0,191,39630.4311805556,2008-07-01,10:20:54
39.965681,116.316499,0,194,39630.4312384259,2008-07-01,10:20:59
39.965688,116.316532,0,192,39630.4312962963,2008-07-01,10:21:04
39.96569,116.316537,0,192,39630.4313541667,2008-07-01,10:21:09
39.96569,116.316537,0,192,39630.4313888889,2008-07-01,10:21:12
39.965691,116.316541,0,192,39630.431412037,2008-07-01,10:21:14
39.965698,116.316579,0,192,39630.4314699074,2008-07-01,10:21:19
39.965696,116.316705,0,192,39630.4315277778,2008-07-01,10:21:24
39.965674,116.316815,0,196,39630.4315856481,2008-07-01,10:21:29
39.965684,116.31688,0,200,39630.4316435185,2008-07-01,10:21:34
39.965673,116.316922,0,203,39630.4317013889,2008-07-01,10:21:39
39.965669,116.317043,0,205,39630.4317592593,2008-07-01,10:21:44
39.965642,116.31717,0,206,39630.4318171296,2008-07-01,10:21:49
39.965633,116.317187,0,204,39630.431875,2008-07-01,10:21:54
39.965646,116.317198,0,204,39630.4319328704,2008-07-01,10:21:59
39.965647,116.317197,0,203,39630.4319907407,2008-07-01,10:22:04
39.965647,116.317197,0,203,39630.432025463,2008-07-01,10:22:07
39.96565,116.317203,0,203,39630.4320486111,2008-07-01,10:22:09
39.965658,116.317224,0,204,39630.4321064815,2008-07-01,10:22:14
39.96565,116.317338,0,203,39630.4321643518,2008-07-01,10:22:19
39.965669,116.317516,0,199,39630.4322222222,2008-07-01,10:22:24
39.965667,116.317586,0,188,39630.4322800926,2008-07-01,10:22:29
39.965654,116.31759,0,189,39630.432337963,2008-07-01,10:22:34
39.965654,116.317589,0,188,39630.4323958333,2008-07-01,10:22:39
39.965655,116.31759,0,188,39630.4324537037,2008-07-01,10:22:44
39.965653,116.317583,0,188,39630.4325115741,2008-07-01,10:22:49
39.965651,116.317575,0,188,39630.4325694444,2008-07-01,10:22:54
39.965651,116.317575,0,188,39630.4326041667,2008-07-01,10:22:57
39.96565,116.317577,0,188,39630.4326273148,2008-07-01,10:22:59
39.965656,116.317589,0,188,39630.4326851852,2008-07-01,10:23:04
39.965679,116.317712,0,185,39630.4327430556,2008-07-01,10:23:09
39.965703,116.317843,0,180,39630.4328009259,2008-07-01,10:23:14
39.965704,116.318134,0,179,39630.4328587963,2008-07-01,10:23:19
39.965725,116.318521,0,183,39630.4329166667,2008-07-01,10:23:24
39.965698,116.318906,0,183,39630.432974537,2008-07-01,10:23:29
39.965704,116.319131,0,171,39630.4330324074,2008-07-01,10:23:34
39.96571,116.319402,0,161,39630.4330902778,2008-07-01,10:23:39
39.9657,116.319756,0,154,39630.4331481481,2008-07-01,10:23:44
39.965738,116.320105,0,157,39630.4332060185,2008-07-01,10:23:49
39.965761,116.320486,0,152,39630.4332638889,2008-07-01,10:23:54
39.965772,116.320919,0,147,39630.4333217593,2008-07-01,10:23:59
39.965798,116.321479,0,146,39630.4333796296,2008-07-01,10:24:04
39.965791,116.32201,0,147,39630.4334375,2008-07-01,10:24:09
39.96579,116.322484,0,161,39630.4334953704,2008-07-01,10:24:14
39.965779,116.322902,0,161,39630.4335532407,2008-07-01,10:24:19
39.96582,116.323278,0,154,39630.4336111111,2008-07-01,10:24:24
39.965842,116.323527,0,154,39630.4336689815,2008-07-01,10:24:29
39.965861,116.323698,0,156,39630.4337268519,2008-07-01,10:24:34
39.965876,116.323694,0,160,39630.4337847222,2008-07-01,10:24:39
39.965873,116.323686,0,159,39630.4338425926,2008-07-01,10:24:44
39.965873,116.323686,0,159,39630.4338773148,2008-07-01,10:24:47
39.965874,116.323692,0,159,39630.433900463,2008-07-01,10:24:49
39.965871,116.323822,0,159,39630.4339583333,2008-07-01,10:24:54
39.965861,116.324003,0,160,39630.4340162037,2008-07-01,10:24:59
39.965846,116.324041,0,157,39630.4340740741,2008-07-01,10:25:04
39.965886,116.324134,0,158,39630.4341319444,2008-07-01,10:25:09
39.96596,116.324471,0,155,39630.4341898148,2008-07-01,10:25:14
39.966007,116.325007,0,152,39630.4342476852,2008-07-01,10:25:19
39.966059,116.325606,0,155,39630.4343055556,2008-07-01,10:25:24
39.966066,116.326173,0,158,39630.4343634259,2008-07-01,10:25:29
39.96608,116.326621,0,159,39630.4344212963,2008-07-01,10:25:34
39.966087,116.327044,0,160,39630.4344791667,2008-07-01,10:25:39
39.966087,116.32736,0,159,39630.434537037,2008-07-01,10:25:44
39.966108,116.327655,0,154,39630.4345949074,2008-07-01,10:25:49
39.966139,116.327861,0,163,39630.4346527778,2008-07-01,10:25:54
39.96617,116.327957,0,168,39630.4347106481,2008-07-01,10:25:59
39.966256,116.32803,0,169,39630.4347685185,2008-07-01,10:26:04
39.966402,116.32804,0,177,39630.4348263889,2008-07-01,10:26:09
39.96679,116.328046,0,173,39630.4348842593,2008-07-01,10:26:14
39.967263,116.328018,0,166,39630.4349421296,2008-07-01,10:26:19
39.967694,116.327999,0,149,39630.435,2008-07-01,10:26:24
39.968132,116.32797,0,140,39630.4350578704,2008-07-01,10:26:29
39.968501,116.327915,0,138,39630.4351157407,2008-07-01,10:26:34
39.968916,116.327891,0,136,39630.4351736111,2008-07-01,10:26:39
39.969356,116.327859,0,138,39630.4352314815,2008-07-01,10:26:44
39.969869,116.327853,0,131,39630.4352893519,2008-07-01,10:26:49
39.970317,116.327824,0,118,39630.4353472222,2008-07-01,10:26:54
39.97049,116.327832,0,104,39630.4354050926,2008-07-01,10:26:59
39.970541,116.327856,0,99,39630.435462963,2008-07-01,10:27:04
39.970555,116.327855,0,94,39630.4355208333,2008-07-01,10:27:09
39.970734,116.327832,0,91,39630.4355787037,2008-07-01,10:27:14
39.970844,116.327843,0,100,39630.4356365741,2008-07-01,10:27:19
39.970833,116.32785,0,104,39630.4356944444,2008-07-01,10:27:24
39.970833,116.32785,0,104,39630.4357291667,2008-07-01,10:27:27
39.970839,116.327847,0,107,39630.4357523148,2008-07-01,10:27:29
39.971,116.327829,0,116,39630.4358101852,2008-07-01,10:27:34
39.971354,116.327775,0,115,39630.4358680556,2008-07-01,10:27:39
39.971825,116.327746,0,109,39630.4359259259,2008-07-01,10:27:44
39.972221,116.327741,0,108,39630.4359837963,2008-07-01,10:27:49
39.972536,116.327722,0,113,39630.4360416667,2008-07-01,10:27:54
39.972846,116.327704,0,121,39630.436099537,2008-07-01,10:27:59
39.973131,116.327676,0,124,39630.4361574074,2008-07-01,10:28:04
39.973292,116.327607,0,123,39630.4362152778,2008-07-01,10:28:09
39.973372,116.327589,0,145,39630.4362731481,2008-07-01,10:28:14
39.973394,116.327581,0,144,39630.4363310185,2008-07-01,10:28:19
39.9734,116.327581,0,144,39630.4363888889,2008-07-01,10:28:24
39.9734,116.327581,0,144,39630.4364236111,2008-07-01,10:28:27
39.973407,116.327581,0,144,39630.4364467593,2008-07-01,10:28:29
39.973395,116.327588,0,144,39630.4365046296,2008-07-01,10:28:34
39.973374,116.327608,0,143,39630.4365625,2008-07-01,10:28:39
39.973367,116.327609,0,143,39630.4366203704,2008-07-01,10:28:44
39.973367,116.327609,0,143,39630.4366550926,2008-07-01,10:28:47
39.97337,116.327609,0,143,39630.4366782407,2008-07-01,10:28:49
39.973383,116.327609,0,144,39630.4367361111,2008-07-01,10:28:54
39.97339,116.32761,0,146,39630.4367939815,2008-07-01,10:28:59
39.973392,116.327612,0,149,39630.4368518519,2008-07-01,10:29:04
39.973389,116.327612,0,152,39630.4369097222,2008-07-01,10:29:09
39.973389,116.327613,0,153,39630.4369675926,2008-07-01,10:29:14
39.973389,116.327613,0,153,39630.4370023148,2008-07-01,10:29:17
39.973386,116.327615,0,153,39630.437025463,2008-07-01,10:29:19
39.973376,116.327618,0,153,39630.4370833333,2008-07-01,10:29:24
39.973369,116.327617,0,152,39630.4371412037,2008-07-01,10:29:29
39.973369,116.327617,0,152,39630.4371759259,2008-07-01,10:29:32
39.973373,116.327616,0,153,39630.4371990741,2008-07-01,10:29:34
39.973394,116.327612,0,153,39630.4372569444,2008-07-01,10:29:39
39.973408,116.327607,0,154,39630.4373148148,2008-07-01,10:29:44
39.973408,116.327607,0,154,39630.437349537,2008-07-01,10:29:47
39.973416,116.327606,0,155,39630.4373726852,2008-07-01,10:29:49
39.973425,116.327604,0,156,39630.4374305556,2008-07-01,10:29:54
39.973517,116.327634,0,154,39630.4374884259,2008-07-01,10:29:59
39.973578,116.327612,0,156,39630.4375462963,2008-07-01,10:30:04
39.973697,116.327576,0,155,39630.4376041667,2008-07-01,10:30:09
39.973918,116.327529,0,157,39630.437662037,2008-07-01,10:30:14
39.974062,116.327522,0,168,39630.4377199074,2008-07-01,10:30:19
39.974046,116.327489,0,178,39630.4377777778,2008-07-01,10:30:24
39.974034,116.327489,0,180,39630.4378356481,2008-07-01,10:30:29
39.974034,116.327489,0,180,39630.4378703704,2008-07-01,10:30:32
39.974037,116.327489,0,183,39630.4378935185,2008-07-01,10:30:34
39.97415,116.327377,0,215,39630.4379513889,2008-07-01,10:30:39
39.974298,116.32751,0,225,39630.4380092593,2008-07-01,10:30:44
39.97433,116.327588,0,228,39630.4380671296,2008-07-01,10:30:49
39.974509,116.327523,0,219,39630.4403240741,2008-07-01,10:34:04
39.974734,116.327524,0,207,39630.4403819444,2008-07-01,10:34:09
39.975014,116.327493,0,193,39630.4404398148,2008-07-01,10:34:14
39.975323,116.327486,0,179,39630.4404976852,2008-07-01,10:34:19
39.975603,116.32748,0,163,39630.4405555556,2008-07-01,10:34:24
39.975753,116.327514,0,168,39630.4406134259,2008-07-01,10:34:29
39.975834,116.327547,0,159,39630.4406712963,2008-07-01,10:34:34
39.975912,116.327533,0,178,39630.4407291667,2008-07-01,10:34:39
39.976049,116.327505,0,163,39630.440787037,2008-07-01,10:34:44
39.976153,116.327491,0,155,39630.4408449074,2008-07-01,10:34:49
39.976204,116.32747,0,155,39630.4409027778,2008-07-01,10:34:54
39.976265,116.327463,0,150,39630.4409606481,2008-07-01,10:34:59
39.97634,116.327433,0,155,39630.4410185185,2008-07-01,10:35:04
39.97647,116.327405,0,166,39630.4410763889,2008-07-01,10:35:09
39.976626,116.327388,0,172,39630.4411342593,2008-07-01,10:35:14
39.976699,116.327404,0,161,39630.4411921296,2008-07-01,10:35:19
39.976716,116.32742,0,156,39630.44125,2008-07-01,10:35:24
39.976752,116.327405,0,159,39630.4413078704,2008-07-01,10:35:29
39.976922,116.327445,0,157,39630.4413657407,2008-07-01,10:35:34
39.977184,116.327432,0,158,39630.4414236111,2008-07-01,10:35:39
39.977486,116.327325,0,200,39630.4414814815,2008-07-01,10:35:44
39.97763,116.327276,0,231,39630.4415393519,2008-07-01,10:35:49
39.977625,116.327239,0,267,39630.4415972222,2008-07-01,10:35:54
39.977625,116.327239,0,267,39630.4416319444,2008-07-01,10:35:57
39.97762,116.327237,0,272,39630.4416550926,2008-07-01,10:35:59
39.977711,116.327165,0,263,39630.441712963,2008-07-01,10:36:04
39.978012,116.327079,0,250,39630.4417708333,2008-07-01,10:36:09
39.978465,116.327071,0,226,39630.4418287037,2008-07-01,10:36:14
39.978837,116.327055,0,227,39630.4418865741,2008-07-01,10:36:19
39.978946,116.327049,0,237,39630.4419444444,2008-07-01,10:36:24
39.978935,116.32706,0,238,39630.4420023148,2008-07-01,10:36:29
39.978931,116.327061,0,239,39630.4420601852,2008-07-01,10:36:34
39.978924,116.327061,0,239,39630.4421180556,2008-07-01,10:36:39
39.978924,116.327061,0,239,39630.4421527778,2008-07-01,10:36:42
39.97892,116.327063,0,240,39630.4421759259,2008-07-01,10:36:44
39.979048,116.327051,0,241,39630.4422337963,2008-07-01,10:36:49
39.979322,116.327017,0,244,39630.4422916667,2008-07-01,10:36:54
39.979623,116.326981,0,253,39630.442349537,2008-07-01,10:36:59
39.980012,116.326858,0,267,39630.4424074074,2008-07-01,10:37:04
39.98048,116.326854,0,277,39630.4424652778,2008-07-01,10:37:09
39.980949,116.326917,0,291,39630.4425231481,2008-07-01,10:37:14
39.981386,116.327006,0,303,39630.4425810185,2008-07-01,10:37:19
39.981686,116.327043,0,307,39630.4426388889,2008-07-01,10:37:24
39.981732,116.327136,0,306,39630.4426967593,2008-07-01,10:37:29
39.98181,116.327303,0,294,39630.4427546296,2008-07-01,10:37:34
39.98183,116.327307,0,291,39630.4428125,2008-07-01,10:37:39
39.981835,116.327307,0,287,39630.4428703704,2008-07-01,10:37:44
39.981834,116.327306,0,284,39630.4429282407,2008-07-01,10:37:49
39.981834,116.327306,0,284,39630.442962963,2008-07-01,10:37:52
39.981831,116.327305,0,284,39630.4429861111,2008-07-01,10:37:54
39.981841,116.327303,0,284,39630.4430439815,2008-07-01,10:37:59
39.982039,116.327211,0,283,39630.4431018519,2008-07-01,10:38:04
39.982445,116.327082,0,282,39630.4431597222,2008-07-01,10:38:09
39.982999,116.327078,0,281,39630.4432175926,2008-07-01,10:38:14
39.983598,116.32706,0,282,39630.443275463,2008-07-01,10:38:19
39.984126,116.327026,0,284,39630.4433333333,2008-07-01,10:38:24
39.984407,116.327085,0,279,39630.4433912037,2008-07-01,10:38:29
39.984484,116.327148,0,267,39630.4434490741,2008-07-01,10:38:34
39.984489,116.327177,0,260,39630.4435069444,2008-07-01,10:38:39
39.984473,116.327179,0,256,39630.4435648148,2008-07-01,10:38:44
39.984495,116.327185,0,253,39630.4436226852,2008-07-01,10:38:49
39.984501,116.327206,0,250,39630.4436805556,2008-07-01,10:38:54
39.984507,116.327182,0,250,39630.4437384259,2008-07-01,10:38:59
39.984521,116.327182,0,252,39630.4437962963,2008-07-01,10:39:04
39.984552,116.327214,0,258,39630.4438541667,2008-07-01,10:39:09
39.984514,116.327411,0,260,39630.443912037,2008-07-01,10:39:14
39.98456,116.327822,0,265,39630.4439699074,2008-07-01,10:39:19
39.984581,116.328393,0,266,39630.4440277778,2008-07-01,10:39:24
39.984579,116.32897,0,265,39630.4440856481,2008-07-01,10:39:29
39.984599,116.329547,0,264,39630.4441435185,2008-07-01,10:39:34
39.984625,116.330175,0,265,39630.4442013889,2008-07-01,10:39:39
39.984661,116.330865,0,263,39630.4442592593,2008-07-01,10:39:44
39.984751,116.331557,0,260,39630.4443171296,2008-07-01,10:39:49
39.984838,116.33229,0,253,39630.444375,2008-07-01,10:39:54
39.984837,116.333043,0,247,39630.4444328704,2008-07-01,10:39:59
39.984829,116.333776,0,245,39630.4444907407,2008-07-01,10:40:04
39.984814,116.334464,0,245,39630.4445486111,2008-07-01,10:40:09
39.984811,116.335069,0,248,39630.4446064815,2008-07-01,10:40:14
39.984825,116.335566,0,250,39630.4446643519,2008-07-01,10:40:19
39.984843,116.336053,0,254,39630.4447222222,2008-07-01,10:40:24
39.984911,116.336629,0,255,39630.4447800926,2008-07-01,10:40:29
39.984933,116.337116,0,257,39630.444837963,2008-07-01,10:40:34
39.984904,116.337478,0,256,39630.4448958333,2008-07-01,10:40:39
39.984949,116.337733,0,255,39630.4449537037,2008-07-01,10:40:44
39.985,116.337969,0,254,39630.4450115741,2008-07-01,10:40:49
39.985002,116.338221,0,251,39630.4450694444,2008-07-01,10:40:54
39.985025,116.338561,0,250,39630.4451273148,2008-07-01,10:40:59
39.985063,116.338902,0,248,39630.4451851852,2008-07-01,10:41:04
39.985072,116.339134,0,247,39630.4452430556,2008-07-01,10:41:09
39.985036,116.339154,0,245,39630.4453009259,2008-07-01,10:41:14
39.985021,116.33914,0,245,39630.4453587963,2008-07-01,10:41:19
39.985002,116.339121,0,246,39630.4454166667,2008-07-01,10:41:24
39.985002,116.339121,0,246,39630.4454513889,2008-07-01,10:41:27
39.985009,116.339121,0,247,39630.445474537,2008-07-01,10:41:29
39.985011,116.339188,0,245,39630.4455324074,2008-07-01,10:41:34
39.985002,116.33935,0,241,39630.4455902778,2008-07-01,10:41:39
39.985011,116.339783,0,238,39630.4456481481,2008-07-01,10:41:44
39.985031,116.340369,0,233,39630.4457060185,2008-07-01,10:41:49
39.985038,116.340898,0,229,39630.4457638889,2008-07-01,10:41:54
39.985056,116.34123,0,228,39630.4458217593,2008-07-01,10:41:59
39.985069,116.341456,0,227,39630.4458796296,2008-07-01,10:42:04
39.98508,116.341556,0,222,39630.4459375,2008-07-01,10:42:09
39.985076,116.341559,0,218,39630.4459953704,2008-07-01,10:42:14
39.985076,116.341559,0,218,39630.4460300926,2008-07-01,10:42:17
39.985068,116.341566,0,218,39630.4460532407,2008-07-01,10:42:19
39.985071,116.341638,0,218,39630.4461111111,2008-07-01,10:42:24
39.985074,116.341671,0,217,39630.4461689815,2008-07-01,10:42:29
39.985084,116.341743,0,215,39630.4462268518,2008-07-01,10:42:34
39.985072,116.341869,0,213,39630.4462847222,2008-07-01,10:42:39
39.985058,116.341885,0,213,39630.4463425926,2008-07-01,10:42:44
39.985063,116.341887,0,210,39630.446400463,2008-07-01,10:42:49
39.985063,116.341887,0,210,39630.4464351852,2008-07-01,10:42:52
39.985066,116.341888,0,209,39630.4464583333,2008-07-01,10:42:54
39.98511,116.342008,0,206,39630.4465162037,2008-07-01,10:42:59
39.985138,116.342432,0,201,39630.4465740741,2008-07-01,10:43:04
39.985162,116.342787,0,202,39630.4466319444,2008-07-01,10:43:09
39.985106,116.343071,0,204,39630.4466898148,2008-07-01,10:43:14
39.98506,116.343409,0,206,39630.4467476852,2008-07-01,10:43:19
39.985047,116.343677,0,208,39630.4468055556,2008-07-01,10:43:24
39.985105,116.343923,0,212,39630.4468634259,2008-07-01,10:43:29
39.985134,116.344137,0,215,39630.4469212963,2008-07-01,10:43:34
39.985127,116.344344,0,218,39630.4469791667,2008-07-01,10:43:39
39.985094,116.344582,0,220,39630.447037037,2008-07-01,10:43:44
39.984934,116.344798,0,222,39630.4470949074,2008-07-01,10:43:49
39.985092,116.345164,0,225,39630.4471527778,2008-07-01,10:43:54
39.985042,116.34519,0,227,39630.4472106481,2008-07-01,10:43:59
39.985026,116.345208,0,228,39630.4472685185,2008-07-01,10:44:04
39.985023,116.345227,0,228,39630.4473263889,2008-07-01,10:44:09
39.985028,116.345152,0,228,39630.4473842593,2008-07-01,10:44:14
39.985108,116.345041,0,228,39630.4474421296,2008-07-01,10:44:19
39.985177,116.344946,0,230,39630.4475,2008-07-01,10:44:24
39.985235,116.34486,0,234,39630.4475578704,2008-07-01,10:44:29
39.985225,116.344876,0,236,39630.4476157407,2008-07-01,10:44:34
39.985216,116.344884,0,237,39630.4476736111,2008-07-01,10:44:39
39.985228,116.344879,0,239,39630.4477314815,2008-07-01,10:44:44
39.985215,116.344879,0,241,39630.4477893518,2008-07-01,10:44:49
39.985215,116.344879,0,241,39630.4478240741,2008-07-01,10:44:52
39.985222,116.344879,0,243,39630.4478472222,2008-07-01,10:44:54
39.985236,116.344882,0,243,39630.4479050926,2008-07-01,10:44:59
39.985224,116.344883,0,243,39630.447962963,2008-07-01,10:45:04
39.985224,116.344883,0,243,39630.4479976852,2008-07-01,10:45:07
39.985231,116.344882,0,243,39630.4480208333,2008-07-01,10:45:09
39.985218,116.344864,0,244,39630.4480787037,2008-07-01,10:45:14
39.985192,116.34496,0,244,39630.4481365741,2008-07-01,10:45:19
39.985201,116.344961,0,245,39630.4481944444,2008-07-01,10:45:24
39.985182,116.345043,0,247,39630.4482523148,2008-07-01,10:45:29
39.985179,116.345098,0,247,39630.4483101852,2008-07-01,10:45:34
39.985198,116.345128,0,245,39630.4483680556,2008-07-01,10:45:39
39.985178,116.345143,0,245,39630.4484259259,2008-07-01,10:45:44
39.985174,116.345145,0,245,39630.4484837963,2008-07-01,10:45:49
39.985177,116.345144,0,245,39630.4485416667,2008-07-01,10:45:54
39.985177,116.345143,0,245,39630.448599537,2008-07-01,10:45:59
39.985181,116.345143,0,246,39630.4486574074,2008-07-01,10:46:04
39.985184,116.345142,0,246,39630.4487152778,2008-07-01,10:46:09
39.985189,116.345142,0,246,39630.4487731481,2008-07-01,10:46:14
39.985189,116.345142,0,246,39630.4488078704,2008-07-01,10:46:17
39.985181,116.345142,0,246,39630.4488310185,2008-07-01,10:46:19
39.985112,116.345126,0,247,39630.4488888889,2008-07-01,10:46:24
39.985102,116.345127,0,247,39630.4489467593,2008-07-01,10:46:29
39.985073,116.345164,0,246,39630.4490046296,2008-07-01,10:46:34
39.985059,116.345235,0,243,39630.4490625,2008-07-01,10:46:39
39.985062,116.34524,0,244,39630.4491203704,2008-07-01,10:46:44
39.985062,116.34524,0,244,39630.4491550926,2008-07-01,10:46:47
39.985065,116.345241,0,243,39630.4491782407,2008-07-01,10:46:49
39.985122,116.34525,0,242,39630.4492361111,2008-07-01,10:46:54
39.985134,116.345297,0,241,39630.4492939815,2008-07-01,10:46:59
39.985174,116.345303,0,239,39630.4493518519,2008-07-01,10:47:04
39.985185,116.345316,0,238,39630.4494097222,2008-07-01,10:47:09
39.985204,116.345331,0,237,39630.4494675926,2008-07-01,10:47:14
39.985151,116.345353,0,235,39630.449525463,2008-07-01,10:47:19
39.985129,116.345315,0,233,39630.4495833333,2008-07-01,10:47:24
39.985138,116.345309,0,231,39630.4496412037,2008-07-01,10:47:29
39.985166,116.34534,0,230,39630.4496990741,2008-07-01,10:47:34
39.985201,116.345346,0,229,39630.4497569444,2008-07-01,10:47:39
39.985231,116.345285,0,228,39630.4498148148,2008-07-01,10:47:44
39.985263,116.345205,0,227,39630.4498726852,2008-07-01,10:47:49
39.98524,116.345193,0,227,39630.4499305556,2008-07-01,10:47:54
39.985162,116.345142,0,226,39630.4499884259,2008-07-01,10:47:59
39.985167,116.345168,0,226,39630.4500462963,2008-07-01,10:48:04
39.985182,116.345246,0,226,39630.4501041667,2008-07-01,10:48:09
39.985216,116.345358,0,226,39630.450162037,2008-07-01,10:48:14
39.985242,116.345532,0,225,39630.4502199074,2008-07-01,10:48:19
39.985187,116.345835,0,226,39630.4502777778,2008-07-01,10:48:24
39.985335,116.347356,0,232,39630.4504513889,2008-07-01,10:48:39
39.985522,116.347948,0,249,39630.4505092593,2008-07-01,10:48:44
39.985574,116.348644,0,221,39630.4505671296,2008-07-01,10:48:49
39.985601,116.349173,0,219,39630.450625,2008-07-01,10:48:54
39.985447,116.349714,0,215,39630.4506828704,2008-07-01,10:48:59
39.985405,116.350244,0,202,39630.4507407407,2008-07-01,10:49:04
39.985372,116.35059,0,202,39630.4507986111,2008-07-01,10:49:09
39.985344,116.350761,0,204,39630.4508564815,2008-07-01,10:49:14
39.98526,116.350876,0,206,39630.4509143519,2008-07-01,10:49:19
39.985285,116.350873,0,207,39630.4509722222,2008-07-01,10:49:24
39.985307,116.351006,0,206,39630.4510300926,2008-07-01,10:49:29
39.985326,116.351104,0,197,39630.451087963,2008-07-01,10:49:34
39.985328,116.351212,0,196,39630.4511458333,2008-07-01,10:49:39
39.98533,116.35129,0,193,39630.4512037037,2008-07-01,10:49:44
39.98535,116.351371,0,187,39630.4512615741,2008-07-01,10:49:49
39.985334,116.351458,0,186,39630.4513194444,2008-07-01,10:49:54
39.985341,116.351542,0,178,39630.4513773148,2008-07-01,10:49:59
39.985346,116.351664,0,174,39630.4514351852,2008-07-01,10:50:04
39.985341,116.351748,0,165,39630.4514930556,2008-07-01,10:50:09
39.985297,116.351784,0,157,39630.4515509259,2008-07-01,10:50:14
39.985209,116.351794,0,150,39630.4516087963,2008-07-01,10:50:19
39.985124,116.351805,0,145,39630.4516666667,2008-07-01,10:50:24
39.985064,116.351828,0,143,39630.451724537,2008-07-01,10:50:29
39.985029,116.351889,0,144,39630.4517824074,2008-07-01,10:50:34
39.985009,116.351993,0,144,39630.4518402778,2008-07-01,10:50:39
39.985019,116.352092,0,141,39630.4518981481,2008-07-01,10:50:44
39.985024,116.352156,0,140,39630.4519560185,2008-07-01,10:50:49
39.985015,116.352231,0,136,39630.4520138889,2008-07-01,10:50:54
39.984994,116.352301,0,139,39630.4520717593,2008-07-01,10:50:59
39.98497,116.352332,0,140,39630.4521296296,2008-07-01,10:51:04
39.984949,116.352385,0,141,39630.4521875,2008-07-01,10:51:09
39.984903,116.352434,0,142,39630.4522453704,2008-07-01,10:51:14
39.984895,116.352523,0,143,39630.4523032407,2008-07-01,10:51:19
39.984894,116.352582,0,143,39630.4523611111,2008-07-01,10:51:24
39.984869,116.352687,0,140,39630.4524189815,2008-07-01,10:51:29
39.984863,116.352823,0,138,39630.4524768519,2008-07-01,10:51:34
39.984863,116.352881,0,143,39630.4525347222,2008-07-01,10:51:39
39.984896,116.352903,0,153,39630.4525925926,2008-07-01,10:51:44
39.98495,116.352906,0,165,39630.452650463,2008-07-01,10:51:49
39.984977,116.352902,0,169,39630.4527083333,2008-07-01,10:51:54
39.984986,116.352902,0,170,39630.4527662037,2008-07-01,10:51:59
39.984991,116.352902,0,171,39630.4528240741,2008-07-01,10:52:04
39.984991,116.352902,0,171,39630.4528587963,2008-07-01,10:52:07
39.984989,116.352903,0,172,39630.4528819444,2008-07-01,10:52:09
39.985124,116.353148,0,172,39630.4532291667,2008-07-01,10:52:39
39.985142,116.353124,0,174,39630.453287037,2008-07-01,10:52:44
39.985159,116.353083,0,175,39630.4533449074,2008-07-01,10:52:49
39.985159,116.353083,0,175,39630.4533796296,2008-07-01,10:52:52
39.985164,116.353075,0,176,39630.4534027778,2008-07-01,10:52:54
39.985169,116.353094,0,178,39630.4534606481,2008-07-01,10:52:59
39.985179,116.353096,0,179,39630.4535185185,2008-07-01,10:53:04
39.983913,116.352334,0,231,39630.4540972222,2008-07-01,10:53:54
39.98462,116.352698,0,285,39630.4541550926,2008-07-01,10:53:59
39.984576,116.352625,0,192,39630.454212963,2008-07-01,10:54:04
39.984724,116.352623,0,199,39630.4542708333,2008-07-01,10:54:09
39.98475,116.352617,0,202,39630.4543287037,2008-07-01,10:54:14
39.984756,116.352622,0,205,39630.4543865741,2008-07-01,10:54:19
39.984756,116.352622,0,205,39630.4544212963,2008-07-01,10:54:22
39.98476,116.352622,0,205,39630.4544444444,2008-07-01,10:54:24
39.984787,116.352623,0,206,39630.4545023148,2008-07-01,10:54:29
39.98485,116.352604,0,208,39630.4545601852,2008-07-01,10:54:34
39.984873,116.352603,0,209,39630.4546180556,2008-07-01,10:54:39
39.984873,116.352603,0,209,39630.4546527778,2008-07-01,10:54:42
39.984878,116.352603,0,210,39630.4546759259,2008-07-01,10:54:44
39.984887,116.352602,0,211,39630.4547337963,2008-07-01,10:54:49
39.984897,116.352603,0,212,39630.4547916667,2008-07-01,10:54:54
39.984906,116.352605,0,214,39630.454849537,2008-07-01,10:54:59
39.984906,116.352605,0,214,39630.4548842593,2008-07-01,10:55:02
39.984911,116.352607,0,216,39630.4549074074,2008-07-01,10:55:04
39.984887,116.352634,0,216,39630.4549652778,2008-07-01,10:55:09
39.984831,116.352665,0,219,39630.4550231481,2008-07-01,10:55:14
39.984802,116.352667,0,223,39630.4550810185,2008-07-01,10:55:19
39.984802,116.352667,0,223,39630.4551157407,2008-07-01,10:55:22
39.984794,116.352669,0,223,39630.4551388889,2008-07-01,10:55:24
39.984788,116.352716,0,224,39630.4551967593,2008-07-01,10:55:29
39.984818,116.35277,0,228,39630.4552546296,2008-07-01,10:55:34
39.984838,116.352799,0,230,39630.4553125,2008-07-01,10:55:39
39.984882,116.352824,0,233,39630.4553703704,2008-07-01,10:55:44
39.984891,116.352825,0,233,39630.4554282407,2008-07-01,10:55:49
39.984923,116.352856,0,235,39630.4554861111,2008-07-01,10:55:54
39.984925,116.352856,0,235,39630.4555439815,2008-07-01,10:55:59
39.984925,116.352856,0,235,39630.4555787037,2008-07-01,10:56:02
39.984928,116.352855,0,235,39630.4556018518,2008-07-01,10:56:04
39.984937,116.352853,0,235,39630.4556597222,2008-07-01,10:56:09
39.984942,116.352851,0,237,39630.4557175926,2008-07-01,10:56:14
39.984937,116.352849,0,237,39630.455775463,2008-07-01,10:56:19
39.984937,116.352849,0,237,39630.4558101852,2008-07-01,10:56:22
39.984933,116.352846,0,237,39630.4558333333,2008-07-01,10:56:24
39.984946,116.352841,0,238,39630.4558912037,2008-07-01,10:56:29
39.985005,116.352741,0,244,39630.4559490741,2008-07-01,10:56:34
39.985034,116.352702,0,250,39630.4560069444,2008-07-01,10:56:39
39.985039,116.3527,0,253,39630.4560648148,2008-07-01,10:56:44
39.985039,116.3527,0,253,39630.456099537,2008-07-01,10:56:47
39.985044,116.352699,0,255,39630.4561226852,2008-07-01,10:56:49
39.985115,116.352658,0,268,39630.4561805556,2008-07-01,10:56:54
39.98517,116.352601,0,284,39630.4562384259,2008-07-01,10:56:59
39.985179,116.352573,0,286,39630.4562962963,2008-07-01,10:57:04
39.985175,116.352571,0,288,39630.4563541667,2008-07-01,10:57:09
39.985172,116.352572,0,289,39630.456412037,2008-07-01,10:57:14
39.985172,116.352572,0,289,39630.4564467593,2008-07-01,10:57:17
39.985172,116.352572,0,290,39630.4564699074,2008-07-01,10:57:19
39.985159,116.352573,0,290,39630.4565277778,2008-07-01,10:57:24
39.985105,116.352555,0,298,39630.4565856481,2008-07-01,10:57:29
39.985038,116.35251,0,309,39630.4566435185,2008-07-01,10:57:34
39.984998,116.352494,0,316,39630.4567013889,2008-07-01,10:57:39
39.984962,116.352479,0,321,39630.4567592593,2008-07-01,10:57:44
39.984918,116.352482,0,326,39630.4568171296,2008-07-01,10:57:49
39.984859,116.352454,0,332,39630.456875,2008-07-01,10:57:54
39.984781,116.352458,0,335,39630.4569328704,2008-07-01,10:57:59
39.984752,116.352486,0,340,39630.4569907407,2008-07-01,10:58:04
39.984673,116.352499,0,344,39630.4570486111,2008-07-01,10:58:09
39.984635,116.352481,0,348,39630.4571064815,2008-07-01,10:58:14
39.984614,116.352475,0,353,39630.4571643519,2008-07-01,10:58:19
39.984656,116.352495,0,357,39630.4572222222,2008-07-01,10:58:24
39.984745,116.352526,0,360,39630.4572800926,2008-07-01,10:58:29
39.984813,116.35254,0,361,39630.457337963,2008-07-01,10:58:34
39.984819,116.35254,0,361,39630.4573958333,2008-07-01,10:58:39
39.984819,116.35254,0,361,39630.4574305556,2008-07-01,10:58:42
39.984824,116.352538,0,361,39630.4574537037,2008-07-01,10:58:44
39.984843,116.352514,0,359,39630.4575115741,2008-07-01,10:58:49
39.984843,116.352514,0,359,39630.4575462963,2008-07-01,10:58:52
39.984849,116.352507,0,357,39630.4575694444,2008-07-01,10:58:54
39.984896,116.352499,0,356,39630.4576273148,2008-07-01,10:58:59
39.984971,116.352518,0,351,39630.4576851852,2008-07-01,10:59:04
39.985056,116.352553,0,342,39630.4577430556,2008-07-01,10:59:09
39.985065,116.352556,0,338,39630.4578009259,2008-07-01,10:59:14
39.985082,116.352566,0,337,39630.4578587963,2008-07-01,10:59:19
39.985082,116.352566,0,337,39630.4578935185,2008-07-01,10:59:22
39.985087,116.352573,0,335,39630.4579166667,2008-07-01,10:59:24
39.985105,116.352602,0,337,39630.457974537,2008-07-01,10:59:29
39.985276,116.352861,0,304,39630.4614467593,2008-07-01,11:04:29
39.9853,116.35286,0,302,39630.4615046296,2008-07-01,11:04:34
39.985307,116.352851,0,301,39630.4615625,2008-07-01,11:04:39
39.985297,116.352864,0,301,39630.4616203704,2008-07-01,11:04:44
39.985267,116.35285,0,298,39630.4616782407,2008-07-01,11:04:49
39.985233,116.352806,0,297,39630.4617361111,2008-07-01,11:04:54
39.985196,116.352756,0,296,39630.4617939815,2008-07-01,11:04:59
39.985129,116.352712,0,295,39630.4618518518,2008-07-01,11:05:04
39.985079,116.352704,0,293,39630.4619097222,2008-07-01,11:05:09
39.985059,116.352712,0,288,39630.4619675926,2008-07-01,11:05:14
39.985097,116.352736,0,280,39630.462025463,2008-07-01,11:05:19
39.985142,116.352758,0,273,39630.4620833333,2008-07-01,11:05:24
39.985131,116.352767,0,270,39630.4621412037,2008-07-01,11:05:29
39.985131,116.352767,0,270,39630.4621759259,2008-07-01,11:05:32
39.985128,116.352759,0,265,39630.4621990741,2008-07-01,11:05:34
39.985137,116.352778,0,264,39630.4622569444,2008-07-01,11:05:39
39.985105,116.352771,0,261,39630.4623148148,2008-07-01,11:05:44
39.985117,116.352772,0,261,39630.4623726852,2008-07-01,11:05:49
39.985117,116.352772,0,261,39630.4624074074,2008-07-01,11:05:52
39.985118,116.352772,0,260,39630.4624305556,2008-07-01,11:05:54
39.985196,116.35278,0,259,39630.4624884259,2008-07-01,11:05:59
39.985238,116.352779,0,259,39630.4625462963,2008-07-01,11:06:04
39.985175,116.35278,0,259,39630.4626041667,2008-07-01,11:06:09
39.985168,116.352781,0,259,39630.462662037,2008-07-01,11:06:14
39.985168,116.352781,0,259,39630.4626967593,2008-07-01,11:06:17
39.985161,116.352781,0,258,39630.4627199074,2008-07-01,11:06:19
39.985145,116.352791,0,255,39630.4627777778,2008-07-01,11:06:24
39.985127,116.352805,0,252,39630.4628356481,2008-07-01,11:06:29
39.985134,116.352818,0,250,39630.4628935185,2008-07-01,11:06:34
39.985134,116.352818,0,250,39630.4629282407,2008-07-01,11:06:37
39.985128,116.352819,0,250,39630.4629513889,2008-07-01,11:06:39
39.985092,116.352828,0,250,39630.4630092593,2008-07-01,11:06:44
39.985069,116.352849,0,250,39630.4630671296,2008-07-01,11:06:49
39.98504,116.352843,0,249,39630.463125,2008-07-01,11:06:54
39.985027,116.352814,0,248,39630.4631828704,2008-07-01,11:06:59
39.985052,116.352806,0,249,39630.4632407407,2008-07-01,11:07:04
39.985065,116.352806,0,249,39630.4632986111,2008-07-01,11:07:09
39.985065,116.352806,0,249,39630.4633333333,2008-07-01,11:07:12
39.985064,116.352806,0,249,39630.4633564815,2008-07-01,11:07:14
39.985052,116.352805,0,250,39630.4634143518,2008-07-01,11:07:19
39.9851,116.352786,0,252,39630.4634722222,2008-07-01,11:07:24
39.985114,116.352784,0,253,39630.4635300926,2008-07-01,11:07:29
39.985116,116.352785,0,252,39630.463587963,2008-07-01,11:07:34
39.985116,116.352785,0,252,39630.4636226852,2008-07-01,11:07:37
39.985119,116.352786,0,252,39630.4636458333,2008-07-01,11:07:39
39.985157,116.352831,0,251,39630.4637037037,2008-07-01,11:07:44
39.985209,116.352858,0,253,39630.4637615741,2008-07-01,11:07:49
39.985251,116.352877,0,254,39630.4638194444,2008-07-01,11:07:54
39.985278,116.352882,0,257,39630.4638773148,2008-07-01,11:07:59
39.985301,116.352877,0,259,39630.4639351852,2008-07-01,11:08:04
39.985301,116.352877,0,259,39630.4639699074,2008-07-01,11:08:07
39.985302,116.352885,0,263,39630.4639930556,2008-07-01,11:08:09
39.985236,116.352897,0,264,39630.4640509259,2008-07-01,11:08:14
39.985197,116.352908,0,265,39630.4641087963,2008-07-01,11:08:19
39.98521,116.352951,0,268,39630.4641666667,2008-07-01,11:08:24
39.985175,116.352946,0,270,39630.464224537,2008-07-01,11:08:29
39.985153,116.352954,0,273,39630.4642824074,2008-07-01,11:08:34
39.985181,116.352934,0,271,39630.4643402778,2008-07-01,11:08:39
39.9852,116.352924,0,267,39630.4643981481,2008-07-01,11:08:44
39.985155,116.352873,0,260,39630.4644560185,2008-07-01,11:08:49
39.985158,116.352846,0,255,39630.4645138889,2008-07-01,11:08:54
39.985261,116.352847,0,252,39630.4645717593,2008-07-01,11:08:59
39.985374,116.352828,0,247,39630.4646296296,2008-07-01,11:09:04
39.985396,116.352788,0,244,39630.4646875,2008-07-01,11:09:09
39.985402,116.352785,0,243,39630.4647453704,2008-07-01,11:09:14
39.98541,116.352785,0,242,39630.4648032407,2008-07-01,11:09:19
39.985418,116.352785,0,241,39630.4648611111,2008-07-01,11:09:24
39.985418,116.352786,0,240,39630.4649189815,2008-07-01,11:09:29
39.985415,116.352788,0,239,39630.4649768519,2008-07-01,11:09:34
39.98542,116.352789,0,238,39630.4650347222,2008-07-01,11:09:39
39.98542,116.352789,0,238,39630.4650694444,2008-07-01,11:09:42
39.985421,116.352789,0,237,39630.4650925926,2008-07-01,11:09:44
39.98535,116.352834,0,231,39630.465150463,2008-07-01,11:09:49
39.985298,116.352875,0,225,39630.4652083333,2008-07-01,11:09:54
39.985271,116.352879,0,223,39630.4652662037,2008-07-01,11:09:59
39.985271,116.352879,0,223,39630.4653240741,2008-07-01,11:10:04
39.985268,116.352879,0,223,39630.4653819444,2008-07-01,11:10:09
39.985263,116.35288,0,222,39630.4654398148,2008-07-01,11:10:14
39.985261,116.352879,0,223,39630.4654976852,2008-07-01,11:10:19
39.985261,116.352879,0,223,39630.4655324074,2008-07-01,11:10:22
39.985267,116.352879,0,223,39630.4655555556,2008-07-01,11:10:24
39.985314,116.352872,0,226,39630.4656134259,2008-07-01,11:10:29
39.985311,116.352829,0,228,39630.4656712963,2008-07-01,11:10:34
39.985285,116.352814,0,231,39630.4657291667,2008-07-01,11:10:39
39.985285,116.352814,0,231,39630.4657638889,2008-07-01,11:10:42
39.985282,116.352814,0,232,39630.465787037,2008-07-01,11:10:44
39.985274,116.352827,0,232,39630.4658449074,2008-07-01,11:10:49
39.985272,116.352872,0,230,39630.4659027778,2008-07-01,11:10:54
39.9853,116.352906,0,227,39630.4659606481,2008-07-01,11:10:59
39.985299,116.352906,0,227,39630.4660185185,2008-07-01,11:11:04
39.985299,116.352906,0,227,39630.4660532407,2008-07-01,11:11:07
39.985298,116.352905,0,227,39630.4660763889,2008-07-01,11:11:09
39.985281,116.352888,0,230,39630.4661342593,2008-07-01,11:11:14
39.98519,116.352821,0,239,39630.4661921296,2008-07-01,11:11:19
39.985113,116.352787,0,237,39630.46625,2008-07-01,11:11:24
39.985296,116.352778,0,285,39630.4711689815,2008-07-01,11:18:29
39.985432,116.352802,0,282,39630.4712268518,2008-07-01,11:18:34
39.985482,116.35282,0,279,39630.4712847222,2008-07-01,11:18:39
39.985555,116.352822,0,275,39630.4713425926,2008-07-01,11:18:44
39.985394,116.352776,0,267,39630.471400463,2008-07-01,11:18:49
39.985385,116.352774,0,266,39630.4714583333,2008-07-01,11:18:54
39.985342,116.352709,0,266,39630.4715162037,2008-07-01,11:18:59
39.985339,116.352682,0,265,39630.4715740741,2008-07-01,11:19:04
39.985329,116.352674,0,266,39630.4716319444,2008-07-01,11:19:09
39.985324,116.352674,0,266,39630.4716898148,2008-07-01,11:19:14
39.985325,116.352675,0,267,39630.4717476852,2008-07-01,11:19:19
39.985325,116.352675,0,267,39630.4717824074,2008-07-01,11:19:22
39.985329,116.352675,0,268,39630.4718055556,2008-07-01,11:19:24
39.985311,116.352689,0,270,39630.4718634259,2008-07-01,11:19:29
39.985253,116.352735,0,277,39630.4719212963,2008-07-01,11:19:34
39.985212,116.352744,0,280,39630.4719791667,2008-07-01,11:19:39
39.98519,116.35277,0,279,39630.472037037,2008-07-01,11:19:44
39.98517,116.352771,0,276,39630.4720949074,2008-07-01,11:19:49
39.985178,116.352776,0,275,39630.4721527778,2008-07-01,11:19:54
39.985185,116.352776,0,276,39630.4722106481,2008-07-01,11:19:59
39.985188,116.352775,0,276,39630.4722685185,2008-07-01,11:20:04
39.985188,116.352775,0,277,39630.4723263889,2008-07-01,11:20:09
39.985188,116.352775,0,277,39630.4723611111,2008-07-01,11:20:12
39.985187,116.352774,0,277,39630.4723842593,2008-07-01,11:20:14
39.985178,116.352741,0,278,39630.4724421296,2008-07-01,11:20:19
39.985193,116.352733,0,280,39630.4725,2008-07-01,11:20:24
39.985193,116.352733,0,280,39630.4725347222,2008-07-01,11:20:27
39.985195,116.352734,0,281,39630.4725578704,2008-07-01,11:20:29
39.985241,116.352727,0,284,39630.4726157407,2008-07-01,11:20:34
39.985284,116.35272,0,293,39630.4726736111,2008-07-01,11:20:39
39.985293,116.35271,0,305,39630.4727314815,2008-07-01,11:20:44
39.985281,116.352714,0,309,39630.4727893519,2008-07-01,11:20:49
39.985275,116.352729,0,318,39630.4728472222,2008-07-01,11:20:54
39.985282,116.352744,0,320,39630.4729050926,2008-07-01,11:20:59
39.985291,116.352744,0,322,39630.472962963,2008-07-01,11:21:04
39.985341,116.352763,0,327,39630.4730208333,2008-07-01,11:21:09
39.985355,116.352761,0,329,39630.4730787037,2008-07-01,11:21:14
39.98536,116.35276,0,331,39630.4731365741,2008-07-01,11:21:19
39.985358,116.35276,0,332,39630.4731944444,2008-07-01,11:21:24
39.985358,116.35276,0,332,39630.4732291667,2008-07-01,11:21:27
39.985356,116.35276,0,332,39630.4732523148,2008-07-01,11:21:29
39.985344,116.352769,0,333,39630.4733101852,2008-07-01,11:21:34
39.985351,116.352773,0,335,39630.4733680556,2008-07-01,11:21:39
39.985346,116.352772,0,335,39630.4734259259,2008-07-01,11:21:44
39.985346,116.352772,0,335,39630.4734606481,2008-07-01,11:21:47
39.985341,116.352772,0,335,39630.4734837963,2008-07-01,11:21:49
39.985331,116.352772,0,336,39630.4735416667,2008-07-01,11:21:54
39.985274,116.352752,0,339,39630.473599537,2008-07-01,11:21:59
39.985224,116.352774,0,344,39630.4736574074,2008-07-01,11:22:04
39.985159,116.352756,0,350,39630.4737152778,2008-07-01,11:22:09
39.985112,116.352739,0,353,39630.4737731481,2008-07-01,11:22:14
39.985108,116.352735,0,354,39630.4738310185,2008-07-01,11:22:19
39.985108,116.352735,0,354,39630.4738657407,2008-07-01,11:22:22
39.985101,116.352739,0,356,39630.4738888889,2008-07-01,11:22:24
39.985106,116.352755,0,357,39630.4739467593,2008-07-01,11:22:29
39.985148,116.352763,0,354,39630.4740046296,2008-07-01,11:22:34
39.985123,116.352737,0,352,39630.4740625,2008-07-01,11:22:39
39.985089,116.352729,0,350,39630.4741203704,2008-07-01,11:22:44
39.985067,116.352714,0,348,39630.4741782407,2008-07-01,11:22:49
39.985078,116.352698,0,346,39630.4742361111,2008-07-01,11:22:54
39.985106,116.352707,0,344,39630.4742939815,2008-07-01,11:22:59
39.985144,116.352702,0,346,39630.4743518519,2008-07-01,11:23:04
39.985198,116.352721,0,348,39630.4744097222,2008-07-01,11:23:09
39.985224,116.352738,0,351,39630.4744675926,2008-07-01,11:23:14
39.985228,116.352738,0,352,39630.474525463,2008-07-01,11:23:19
39.985228,116.352738,0,352,39630.4745601852,2008-07-01,11:23:22
39.985235,116.352738,0,353,39630.4745833333,2008-07-01,11:23:24
39.985289,116.352738,0,359,39630.4746412037,2008-07-01,11:23:29
39.985344,116.352736,0,369,39630.4746990741,2008-07-01,11:23:34
39.985349,116.352736,0,372,39630.4747569444,2008-07-01,11:23:39
39.985349,116.352736,0,372,39630.4747916667,2008-07-01,11:23:42
39.985353,116.352736,0,375,39630.4748148148,2008-07-01,11:23:44
39.98533,116.352744,0,374,39630.4748726852,2008-07-01,11:23:49
39.985314,116.352759,0,372,39630.4749305556,2008-07-01,11:23:54
39.985296,116.352771,0,366,39630.4749884259,2008-07-01,11:23:59
39.985298,116.35279,0,362,39630.4750462963,2008-07-01,11:24:04
39.985289,116.352779,0,359,39630.4751041667,2008-07-01,11:24:09
39.98529,116.352769,0,358,39630.475162037,2008-07-01,11:24:14
39.985286,116.352768,0,358,39630.4752199074,2008-07-01,11:24:19
39.985282,116.352768,0,358,39630.4752777778,2008-07-01,11:24:24
39.985282,116.352768,0,358,39630.4753125,2008-07-01,11:24:27
39.985281,116.352766,0,358,39630.4753356481,2008-07-01,11:24:29
39.985207,116.352737,0,347,39630.4753935185,2008-07-01,11:24:34
39.985141,116.352711,0,342,39630.4754513889,2008-07-01,11:24:39
39.985133,116.3527,0,334,39630.4755092593,2008-07-01,11:24:44
39.985151,116.352694,0,333,39630.4755671296,2008-07-01,11:24:49
39.985202,116.352713,0,332,39630.475625,2008-07-01,11:24:54
39.985235,116.352718,0,333,39630.4756828704,2008-07-01,11:24:59
39.985242,116.352736,0,334,39630.4757407407,2008-07-01,11:25:04
39.98526,116.352744,0,336,39630.4757986111,2008-07-01,11:25:09
39.985258,116.352749,0,342,39630.4758564815,2008-07-01,11:25:14
39.985258,116.352749,0,342,39630.4758912037,2008-07-01,11:25:17
39.985258,116.352748,0,343,39630.4759143519,2008-07-01,11:25:19
39.985228,116.352744,0,346,39630.4759722222,2008-07-01,11:25:24
39.985214,116.352738,0,349,39630.4760300926,2008-07-01,11:25:29
39.985197,116.352747,0,351,39630.476087963,2008-07-01,11:25:34
39.985167,116.352763,0,354,39630.4761458333,2008-07-01,11:25:39
39.985175,116.352763,0,354,39630.4762037037,2008-07-01,11:25:44
39.985173,116.352763,0,354,39630.4762615741,2008-07-01,11:25:49
39.985173,116.352763,0,354,39630.4762962963,2008-07-01,11:25:52
39.985166,116.352764,0,355,39630.4763194444,2008-07-01,11:25:54
39.985237,116.352787,0,354,39630.4763773148,2008-07-01,11:25:59
39.985231,116.352765,0,353,39630.4764351852,2008-07-01,11:26:04
39.985219,116.352741,0,351,39630.4764930556,2008-07-01,11:26:09
39.985213,116.352727,0,350,39630.4765509259,2008-07-01,11:26:14
39.985213,116.352727,0,350,39630.4765856481,2008-07-01,11:26:17
39.985216,116.352722,0,352,39630.4766087963,2008-07-01,11:26:19
39.985243,116.352736,0,351,39630.4766666667,2008-07-01,11:26:24
39.985255,116.352766,0,349,39630.476724537,2008-07-01,11:26:29
39.985253,116.352786,0,349,39630.4767824074,2008-07-01,11:26:34
39.985276,116.352806,0,350,39630.4768402778,2008-07-01,11:26:39
39.985257,116.352809,0,350,39630.4768981481,2008-07-01,11:26:44
39.985233,116.352797,0,349,39630.4769560185,2008-07-01,11:26:49
39.985205,116.35281,0,349,39630.4770138889,2008-07-01,11:26:54
39.985165,116.352809,0,346,39630.4770717593,2008-07-01,11:26:59
39.985216,116.352765,0,345,39630.4771296296,2008-07-01,11:27:04
39.985219,116.352763,0,345,39630.4771875,2008-07-01,11:27:09
39.985219,116.352763,0,345,39630.4772222222,2008-07-01,11:27:12
39.985221,116.352761,0,344,39630.4772453704,2008-07-01,11:27:14
39.98521,116.352737,0,341,39630.4773032407,2008-07-01,11:27:19
39.985212,116.35272,0,335,39630.4773611111,2008-07-01,11:27:24
39.985238,116.352729,0,333,39630.4774189815,2008-07-01,11:27:29
39.985272,116.352731,0,331,39630.4774768518,2008-07-01,11:27:34
39.985344,116.352743,0,327,39630.4775347222,2008-07-01,11:27:39
39.985412,116.352782,0,326,39630.4775925926,2008-07-01,11:27:44
39.985444,116.35284,0,328,39630.477650463,2008-07-01,11:27:49
39.985446,116.352839,0,326,39630.4777083333,2008-07-01,11:27:54
39.985446,116.352839,0,326,39630.4777430556,2008-07-01,11:27:57
39.985444,116.352838,0,325,39630.4777662037,2008-07-01,11:27:59
39.985412,116.352851,0,325,39630.4778240741,2008-07-01,11:28:04
39.985375,116.352857,0,326,39630.4778819444,2008-07-01,11:28:09
39.985314,116.352841,0,323,39630.4779398148,2008-07-01,11:28:14
39.985293,116.352818,0,319,39630.4779976852,2008-07-01,11:28:19
39.985303,116.352816,0,317,39630.4780555556,2008-07-01,11:28:24
39.985322,116.35282,0,318,39630.4781134259,2008-07-01,11:28:29
39.985407,116.352846,0,319,39630.4781712963,2008-07-01,11:28:34
39.985396,116.35286,0,316,39630.4782291667,2008-07-01,11:28:39
39.985343,116.352857,0,312,39630.478287037,2008-07-01,11:28:44
39.985225,116.35286,0,302,39630.4783449074,2008-07-01,11:28:49
39.985177,116.352871,0,301,39630.4784027778,2008-07-01,11:28:54
39.985086,116.352858,0,297,39630.4784606481,2008-07-01,11:28:59
39.985061,116.352862,0,294,39630.4785185185,2008-07-01,11:29:04
39.985081,116.35285,0,292,39630.4785763889,2008-07-01,11:29:09
39.985093,116.352799,0,294,39630.4786342593,2008-07-01,11:29:14
