# Supplementary material for: Research on differential privacy protection method based on user tendency
Source: PLoS One. 2023 Oct 26;18(10):e0288823. doi: 10.1371/journal.pone.0288823 (PMC10602288; doi:10.1371/journal.pone.0288823)
Supplement: S3 Data — (ZIP) [file pone.0288823.s003.zip › Data 5-3/052/Trajectory/20080702094938.plt]

Geolife trajectory
WGS 84
Altitude is in Feet
Reserved 3
0,2,255,My Track,0,0,2,8421376
0
39.985392,116.348991,0,492,39631.4094675926,2008-07-02,09:49:38
39.985353,116.349067,0,492,39631.409525463,2008-07-02,09:49:43
39.985333,116.349148,0,492,39631.4095833333,2008-07-02,09:49:48
39.985294,116.349206,0,493,39631.4096412037,2008-07-02,09:49:53
39.985291,116.349278,0,493,39631.4096990741,2008-07-02,09:49:58
39.985307,116.349368,0,493,39631.4097569444,2008-07-02,09:50:03
39.985249,116.34937,0,494,39631.4098148148,2008-07-02,09:50:08
39.98524,116.349439,0,494,39631.4098726852,2008-07-02,09:50:13
39.98525,116.349508,0,495,39631.4099305556,2008-07-02,09:50:18
39.985281,116.349576,0,496,39631.4099884259,2008-07-02,09:50:23
39.985288,116.349699,0,497,39631.4100462963,2008-07-02,09:50:28
39.985307,116.349773,0,497,39631.4101041667,2008-07-02,09:50:33
39.985316,116.349815,0,498,39631.410162037,2008-07-02,09:50:38
39.98534,116.349841,0,499,39631.4102199074,2008-07-02,09:50:43
39.985342,116.34987,0,501,39631.4102777778,2008-07-02,09:50:48
39.98537,116.349902,0,502,39631.4103356482,2008-07-02,09:50:53
39.985364,116.349916,0,503,39631.4103935185,2008-07-02,09:50:58
39.985379,116.349864,0,503,39631.4104513889,2008-07-02,09:51:03
39.985357,116.349873,0,504,39631.4105092593,2008-07-02,09:51:08
39.98538,116.349883,0,503,39631.4105671296,2008-07-02,09:51:13
39.985396,116.349916,0,504,39631.410625,2008-07-02,09:51:18
39.985415,116.349947,0,504,39631.4106828704,2008-07-02,09:51:23
39.9854,116.349951,0,503,39631.4107407407,2008-07-02,09:51:28
39.985412,116.349702,0,503,39631.4107986111,2008-07-02,09:51:33
39.985396,116.349247,0,504,39631.4108564815,2008-07-02,09:51:38
39.985367,116.348735,0,504,39631.4109143519,2008-07-02,09:51:43
39.98537,116.348163,0,504,39631.4109722222,2008-07-02,09:51:48
39.985344,116.347573,0,504,39631.4110300926,2008-07-02,09:51:53
39.985355,116.347185,0,503,39631.411087963,2008-07-02,09:51:58
39.98536,116.347119,0,502,39631.4111458333,2008-07-02,09:52:03
39.985832,116.347599,0,169,39631.4112037037,2008-07-02,09:52:08
39.985835,116.347502,0,168,39631.4138078704,2008-07-02,09:55:53
39.985787,116.347169,0,166,39631.4138657407,2008-07-02,09:55:58
39.985732,116.346731,0,153,39631.4139236111,2008-07-02,09:56:03
39.985711,116.346193,0,143,39631.4139814815,2008-07-02,09:56:08
39.985706,116.34567,0,142,39631.4140393519,2008-07-02,09:56:13
39.985687,116.345297,0,135,39631.4140972222,2008-07-02,09:56:18
39.985666,116.345041,0,127,39631.4141550926,2008-07-02,09:56:23
39.985652,116.344797,0,120,39631.414212963,2008-07-02,09:56:28
39.985633,116.344529,0,112,39631.4142708333,2008-07-02,09:56:33
39.985614,116.344272,0,117,39631.4143287037,2008-07-02,09:56:38
39.985618,116.343965,0,117,39631.4143865741,2008-07-02,09:56:43
39.985608,116.343645,0,116,39631.4144444444,2008-07-02,09:56:48
39.985568,116.343246,0,117,39631.4145023148,2008-07-02,09:56:53
39.985597,116.342726,0,112,39631.4145601852,2008-07-02,09:56:58
39.9856,116.34222,0,116,39631.4146180556,2008-07-02,09:57:03
39.985591,116.341738,0,123,39631.4146759259,2008-07-02,09:57:08
39.985579,116.341186,0,125,39631.4147337963,2008-07-02,09:57:13
39.985568,116.340649,0,125,39631.4147916667,2008-07-02,09:57:18
39.985577,116.340281,0,126,39631.414849537,2008-07-02,09:57:23
39.985601,116.340209,0,131,39631.4149074074,2008-07-02,09:57:28
39.985597,116.340224,0,130,39631.4149652778,2008-07-02,09:57:33
39.985596,116.340213,0,130,39631.4150231481,2008-07-02,09:57:38
39.985544,116.339914,0,134,39631.4150810185,2008-07-02,09:57:43
39.985515,116.339439,0,131,39631.4151388889,2008-07-02,09:57:48
39.985499,116.33893,0,130,39631.4151967593,2008-07-02,09:57:53
39.985487,116.338315,0,120,39631.4152546296,2008-07-02,09:57:58
39.985467,116.337737,0,118,39631.4153125,2008-07-02,09:58:03
39.985438,116.337074,0,115,39631.4153703704,2008-07-02,09:58:08
39.985409,116.336333,0,117,39631.4154282407,2008-07-02,09:58:13
39.98537,116.335606,0,114,39631.4154861111,2008-07-02,09:58:18
39.985335,116.334808,0,111,39631.4155439815,2008-07-02,09:58:23
39.985305,116.334047,0,112,39631.4156018518,2008-07-02,09:58:28
39.985254,116.333336,0,112,39631.4156597222,2008-07-02,09:58:33
39.985252,116.332571,0,107,39631.4157175926,2008-07-02,09:58:38
39.985223,116.331853,0,106,39631.415775463,2008-07-02,09:58:43
39.985203,116.331075,0,111,39631.4158333333,2008-07-02,09:58:48
39.985162,116.330369,0,109,39631.4158912037,2008-07-02,09:58:53
39.985109,116.3297,0,123,39631.4159490741,2008-07-02,09:58:58
39.98509,116.329065,0,130,39631.4160069444,2008-07-02,09:59:03
39.985086,116.328702,0,137,39631.4160648148,2008-07-02,09:59:08
39.985095,116.32858,0,139,39631.4161226852,2008-07-02,09:59:13
39.985086,116.328539,0,138,39631.4161805556,2008-07-02,09:59:18
39.985089,116.328459,0,138,39631.4162384259,2008-07-02,09:59:23
39.985079,116.32826,0,136,39631.4162962963,2008-07-02,09:59:28
39.985061,116.327894,0,135,39631.4163541667,2008-07-02,09:59:33
39.985023,116.327516,0,137,39631.416412037,2008-07-02,09:59:38
39.985026,116.327342,0,152,39631.4164699074,2008-07-02,09:59:43
39.984991,116.327007,0,132,39631.4165277778,2008-07-02,09:59:48
39.984968,116.326626,0,132,39631.4165856481,2008-07-02,09:59:53
39.984948,116.326221,0,123,39631.4166435185,2008-07-02,09:59:58
39.985,116.325779,0,123,39631.4167013889,2008-07-02,10:00:03
39.984986,116.325376,0,121,39631.4167592593,2008-07-02,10:00:08
39.984991,116.325136,0,117,39631.4168171296,2008-07-02,10:00:13
39.984975,116.325012,0,116,39631.416875,2008-07-02,10:00:18
39.984969,116.325006,0,120,39631.4169328704,2008-07-02,10:00:23
39.984969,116.325006,0,120,39631.4169675926,2008-07-02,10:00:26
39.98497,116.325007,0,120,39631.4169907407,2008-07-02,10:00:28
39.984968,116.325055,0,120,39631.4170486111,2008-07-02,10:00:33
39.98496,116.325114,0,120,39631.4171064815,2008-07-02,10:00:38
39.984971,116.325173,0,123,39631.4171643518,2008-07-02,10:00:43
39.984969,116.325246,0,123,39631.4172222222,2008-07-02,10:00:48
39.98494,116.32533,0,124,39631.4172800926,2008-07-02,10:00:53
39.984911,116.325424,0,128,39631.417337963,2008-07-02,10:00:58
39.984895,116.325534,0,140,39631.4173958333,2008-07-02,10:01:03
39.984889,116.325652,0,143,39631.4174537037,2008-07-02,10:01:08
39.984921,116.325783,0,141,39631.4175115741,2008-07-02,10:01:13
39.984961,116.325892,0,137,39631.4175694444,2008-07-02,10:01:18
39.984962,116.32598,0,137,39631.4176273148,2008-07-02,10:01:23
39.984915,116.326049,0,136,39631.4176851852,2008-07-02,10:01:28
39.984921,116.326164,0,130,39631.4177430556,2008-07-02,10:01:33
39.98493,116.326258,0,127,39631.4178009259,2008-07-02,10:01:38
39.984936,116.326358,0,127,39631.4178587963,2008-07-02,10:01:43
39.984929,116.326448,0,136,39631.4179166667,2008-07-02,10:01:48
39.984892,116.326451,0,141,39631.417974537,2008-07-02,10:01:53
39.984871,116.32653,0,151,39631.4180324074,2008-07-02,10:01:58
39.984875,116.326637,0,154,39631.4180902778,2008-07-02,10:02:03
39.98482,116.326663,0,152,39631.4181481482,2008-07-02,10:02:08
39.984732,116.326595,0,143,39631.4182060185,2008-07-02,10:02:13
39.984661,116.32661,0,153,39631.4182638889,2008-07-02,10:02:18
39.984581,116.326601,0,159,39631.4183217593,2008-07-02,10:02:23
39.984528,116.326668,0,164,39631.4183796296,2008-07-02,10:02:28
39.984472,116.326667,0,173,39631.4184375,2008-07-02,10:02:33
39.984392,116.326617,0,178,39631.4184953704,2008-07-02,10:02:38
39.984337,116.326616,0,179,39631.4185532407,2008-07-02,10:02:43
39.984283,116.326634,0,182,39631.4186111111,2008-07-02,10:02:48
39.984291,116.326715,0,187,39631.4186689815,2008-07-02,10:02:53
39.984311,116.326753,0,186,39631.4187268519,2008-07-02,10:02:58
39.984323,116.326817,0,184,39631.4187847222,2008-07-02,10:03:03
39.984324,116.326864,0,184,39631.4188425926,2008-07-02,10:03:08
39.984328,116.32698,0,180,39631.418900463,2008-07-02,10:03:13
39.98431,116.326989,0,179,39631.4189583333,2008-07-02,10:03:18
39.984309,116.326981,0,179,39631.4190162037,2008-07-02,10:03:23
39.984309,116.326981,0,179,39631.4190509259,2008-07-02,10:03:26
39.984309,116.326977,0,177,39631.4190740741,2008-07-02,10:03:28
39.984281,116.326975,0,180,39631.4191319444,2008-07-02,10:03:33
39.984227,116.327043,0,179,39631.4191898148,2008-07-02,10:03:38
39.984209,116.327041,0,175,39631.4192476852,2008-07-02,10:03:43
39.98418,116.327081,0,172,39631.4193055556,2008-07-02,10:03:48
39.984178,116.327129,0,168,39631.4193634259,2008-07-02,10:03:53
39.984135,116.327147,0,167,39631.4194212963,2008-07-02,10:03:58
39.984104,116.327197,0,166,39631.4194791667,2008-07-02,10:04:03
39.984035,116.327239,0,162,39631.419537037,2008-07-02,10:04:08
39.983957,116.327264,0,156,39631.4195949074,2008-07-02,10:04:13
39.983887,116.327277,0,155,39631.4196527778,2008-07-02,10:04:18
39.983851,116.327328,0,151,39631.4197106481,2008-07-02,10:04:23
39.983794,116.327349,0,146,39631.4197685185,2008-07-02,10:04:28
39.983714,116.327305,0,143,39631.4198263889,2008-07-02,10:04:33
39.983625,116.327329,0,136,39631.4198842593,2008-07-02,10:04:38
39.98355,116.327363,0,140,39631.4199421296,2008-07-02,10:04:43
39.983468,116.327386,0,146,39631.42,2008-07-02,10:04:48
39.983375,116.327375,0,155,39631.4200578704,2008-07-02,10:04:53
39.983297,116.327352,0,163,39631.4201157407,2008-07-02,10:04:58
39.983223,116.327339,0,171,39631.4201736111,2008-07-02,10:05:03
39.983155,116.327293,0,171,39631.4202314815,2008-07-02,10:05:08
39.9831,116.327276,0,169,39631.4202893519,2008-07-02,10:05:13
39.983025,116.327277,0,156,39631.4203472222,2008-07-02,10:05:18
39.982958,116.327312,0,151,39631.4204050926,2008-07-02,10:05:23
39.982871,116.327291,0,148,39631.420462963,2008-07-02,10:05:28
39.982807,116.327329,0,146,39631.4205208333,2008-07-02,10:05:33
39.982731,116.327323,0,147,39631.4205787037,2008-07-02,10:05:38
39.982667,116.327336,0,149,39631.4206365741,2008-07-02,10:05:43
39.982605,116.327357,0,142,39631.4206944444,2008-07-02,10:05:48
39.982554,116.327393,0,142,39631.4207523148,2008-07-02,10:05:53
39.982466,116.32736,0,137,39631.4208101852,2008-07-02,10:05:58
39.982359,116.327322,0,137,39631.4208680556,2008-07-02,10:06:03
39.982279,116.327323,0,141,39631.4209259259,2008-07-02,10:06:08
39.982223,116.327244,0,146,39631.4209837963,2008-07-02,10:06:13
39.982179,116.327252,0,148,39631.4210416667,2008-07-02,10:06:18
39.982139,116.327268,0,150,39631.421099537,2008-07-02,10:06:23
39.982088,116.327283,0,154,39631.4211574074,2008-07-02,10:06:28
39.982007,116.327256,0,163,39631.4212152778,2008-07-02,10:06:33
39.981919,116.327266,0,177,39631.4212731481,2008-07-02,10:06:38
39.981846,116.327243,0,181,39631.4213310185,2008-07-02,10:06:43
39.981774,116.327225,0,179,39631.4213888889,2008-07-02,10:06:48
39.981721,116.327227,0,184,39631.4214467593,2008-07-02,10:06:53
39.981653,116.327262,0,187,39631.4215046296,2008-07-02,10:06:58
39.981599,116.327236,0,198,39631.4215625,2008-07-02,10:07:03
39.98156,116.327246,0,196,39631.4216203704,2008-07-02,10:07:08
39.981477,116.327229,0,198,39631.4216782407,2008-07-02,10:07:13
39.981456,116.32729,0,200,39631.4217361111,2008-07-02,10:07:18
39.981446,116.327335,0,207,39631.4217939815,2008-07-02,10:07:23
39.981453,116.327457,0,211,39631.4218518519,2008-07-02,10:07:28
39.981434,116.327557,0,212,39631.4219097222,2008-07-02,10:07:33
39.981397,116.327655,0,222,39631.4219675926,2008-07-02,10:07:38
39.98138,116.327803,0,227,39631.422025463,2008-07-02,10:07:43
39.981399,116.327897,0,229,39631.4220833333,2008-07-02,10:07:48
39.9814,116.32799,0,229,39631.4221412037,2008-07-02,10:07:53
39.98132,116.328296,0,281,39631.4259606482,2008-07-02,10:13:23
39.981339,116.3284,0,283,39631.4260185185,2008-07-02,10:13:28
39.981386,116.328529,0,273,39631.4260763889,2008-07-02,10:13:33
39.9814,116.328641,0,265,39631.4261342593,2008-07-02,10:13:38
39.981409,116.328739,0,264,39631.4261921296,2008-07-02,10:13:43
39.981442,116.328775,0,259,39631.42625,2008-07-02,10:13:48
39.981459,116.328817,0,254,39631.4263078704,2008-07-02,10:13:53
39.981451,116.328879,0,268,39631.4263657407,2008-07-02,10:13:58
39.981468,116.329002,0,281,39631.4264236111,2008-07-02,10:14:03
39.981456,116.329087,0,294,39631.4264814815,2008-07-02,10:14:08
39.981469,116.32919,0,303,39631.4265393519,2008-07-02,10:14:13
39.981479,116.329259,0,315,39631.4265972222,2008-07-02,10:14:18
39.981462,116.329309,0,327,39631.4266550926,2008-07-02,10:14:23
39.981465,116.329379,0,339,39631.426712963,2008-07-02,10:14:28
39.98153,116.329434,0,360,39631.4267708333,2008-07-02,10:14:33
39.981569,116.329438,0,370,39631.4268287037,2008-07-02,10:14:38
39.981601,116.329467,0,378,39631.4268865741,2008-07-02,10:14:43
39.981668,116.329596,0,373,39631.4269444444,2008-07-02,10:14:48
39.981737,116.329615,0,378,39631.4270023148,2008-07-02,10:14:53
39.981883,116.329573,0,374,39631.4270601852,2008-07-02,10:14:58
39.98198,116.329576,0,370,39631.4271180556,2008-07-02,10:15:03
39.982008,116.329577,0,371,39631.4271759259,2008-07-02,10:15:08
39.982008,116.329577,0,371,39631.4272106481,2008-07-02,10:15:11
39.982012,116.32958,0,371,39631.4272337963,2008-07-02,10:15:13
39.98203,116.329538,0,374,39631.4272916667,2008-07-02,10:15:18
39.982101,116.329524,0,379,39631.427349537,2008-07-02,10:15:23
39.982162,116.329571,0,382,39631.4274074074,2008-07-02,10:15:28
39.982188,116.329611,0,383,39631.4274652778,2008-07-02,10:15:33
39.982194,116.329718,0,385,39631.4275231481,2008-07-02,10:15:38
39.982111,116.329908,0,385,39631.4275810185,2008-07-02,10:15:43
39.982064,116.32995,0,392,39631.4276388889,2008-07-02,10:15:48
39.982054,116.329972,0,395,39631.4276967593,2008-07-02,10:15:53
39.982078,116.329977,0,397,39631.4277546296,2008-07-02,10:15:58
39.982099,116.329978,0,400,39631.4278125,2008-07-02,10:16:03
39.982113,116.329987,0,400,39631.4278703704,2008-07-02,10:16:08
39.982114,116.329993,0,400,39631.4279282407,2008-07-02,10:16:13
39.982115,116.329999,0,400,39631.4279861111,2008-07-02,10:16:18
39.982115,116.329999,0,400,39631.4280208333,2008-07-02,10:16:21
39.982114,116.329996,0,400,39631.4280439815,2008-07-02,10:16:23
39.982117,116.329979,0,401,39631.4281018519,2008-07-02,10:16:28
39.982121,116.329994,0,400,39631.4281597222,2008-07-02,10:16:33
39.982123,116.330008,0,400,39631.4282175926,2008-07-02,10:16:38
39.982125,116.330017,0,400,39631.428275463,2008-07-02,10:16:43
39.982126,116.330042,0,400,39631.4283333333,2008-07-02,10:16:48
39.982109,116.330088,0,400,39631.4283912037,2008-07-02,10:16:53
39.982105,116.330086,0,399,39631.4284490741,2008-07-02,10:16:58
39.982108,116.330084,0,399,39631.4285069444,2008-07-02,10:17:03
39.982108,116.330084,0,399,39631.4285416667,2008-07-02,10:17:06
39.982109,116.330078,0,398,39631.4285648148,2008-07-02,10:17:08
39.982107,116.330066,0,398,39631.4286226852,2008-07-02,10:17:13
39.982102,116.33006,0,398,39631.4286805556,2008-07-02,10:17:18
39.982096,116.330059,0,397,39631.4287384259,2008-07-02,10:17:23
39.982092,116.33006,0,397,39631.4287962963,2008-07-02,10:17:28
39.982087,116.330059,0,397,39631.4288541667,2008-07-02,10:17:33
39.982085,116.330056,0,397,39631.428912037,2008-07-02,10:17:38
39.982091,116.330053,0,397,39631.4289699074,2008-07-02,10:17:43
39.982097,116.330045,0,397,39631.4290277778,2008-07-02,10:17:48
39.982096,116.330044,0,397,39631.4290856481,2008-07-02,10:17:53
39.982095,116.330042,0,397,39631.4291435185,2008-07-02,10:17:58
39.982096,116.33004,0,397,39631.4292013889,2008-07-02,10:18:03
39.982096,116.33004,0,397,39631.4292592593,2008-07-02,10:18:08
39.982095,116.330041,0,397,39631.4293171296,2008-07-02,10:18:13
39.982096,116.330039,0,398,39631.429375,2008-07-02,10:18:18
39.982096,116.330039,0,398,39631.4294328704,2008-07-02,10:18:23
39.982096,116.330039,0,398,39631.4294907407,2008-07-02,10:18:28
39.982096,116.33004,0,398,39631.4295486111,2008-07-02,10:18:33
39.982095,116.33004,0,398,39631.4296064815,2008-07-02,10:18:38
39.982094,116.33004,0,398,39631.4296643519,2008-07-02,10:18:43
39.982093,116.330042,0,398,39631.4297222222,2008-07-02,10:18:48
39.982092,116.330043,0,398,39631.4297800926,2008-07-02,10:18:53
39.982092,116.330044,0,398,39631.429837963,2008-07-02,10:18:58
39.982091,116.330043,0,398,39631.4298958333,2008-07-02,10:19:03
39.98209,116.330044,0,398,39631.4299537037,2008-07-02,10:19:08
39.98209,116.330044,0,397,39631.4300115741,2008-07-02,10:19:13
39.982091,116.330044,0,397,39631.4300694444,2008-07-02,10:19:18
39.982091,116.330044,0,397,39631.4301273148,2008-07-02,10:19:23
39.982092,116.330044,0,397,39631.4301851852,2008-07-02,10:19:28
39.982241,116.329806,0,572,39631.4447685185,2008-07-02,10:40:28
39.98226,116.329741,0,577,39631.4448263889,2008-07-02,10:40:33
39.98227,116.329681,0,572,39631.4448842593,2008-07-02,10:40:38
39.982257,116.329704,0,556,39631.4449421296,2008-07-02,10:40:43
39.982257,116.329723,0,553,39631.445,2008-07-02,10:40:48
39.982265,116.329712,0,556,39631.4450578704,2008-07-02,10:40:53
39.982278,116.329752,0,535,39631.4451157407,2008-07-02,10:40:58
39.982278,116.329752,0,535,39631.445150463,2008-07-02,10:41:01
39.982276,116.329758,0,537,39631.4451736111,2008-07-02,10:41:03
39.982267,116.329768,0,538,39631.4452314815,2008-07-02,10:41:08
39.982223,116.329838,0,532,39631.4452893519,2008-07-02,10:41:13
39.98221,116.329875,0,524,39631.4453472222,2008-07-02,10:41:18
39.982203,116.329937,0,511,39631.4454050926,2008-07-02,10:41:23
39.982193,116.32994,0,508,39631.445462963,2008-07-02,10:41:28
39.982215,116.32991,0,499,39631.4455208333,2008-07-02,10:41:33
39.982213,116.329911,0,498,39631.4455787037,2008-07-02,10:41:38
39.98222,116.329911,0,497,39631.4456365741,2008-07-02,10:41:43
39.98222,116.329911,0,497,39631.4456712963,2008-07-02,10:41:46
39.982227,116.329905,0,496,39631.4456944444,2008-07-02,10:41:48
39.982219,116.329858,0,494,39631.4457523148,2008-07-02,10:41:53
39.982216,116.329831,0,491,39631.4458101852,2008-07-02,10:41:58
39.982233,116.329813,0,485,39631.4458680556,2008-07-02,10:42:03
39.982233,116.329813,0,485,39631.4459027778,2008-07-02,10:42:06
39.982232,116.32982,0,481,39631.4459259259,2008-07-02,10:42:08
39.982235,116.329808,0,477,39631.4459837963,2008-07-02,10:42:13
39.982232,116.329795,0,476,39631.4460416667,2008-07-02,10:42:18
39.982234,116.329782,0,475,39631.446099537,2008-07-02,10:42:23
39.982238,116.329767,0,474,39631.4461574074,2008-07-02,10:42:28
39.982226,116.329762,0,470,39631.4462152778,2008-07-02,10:42:33
39.982218,116.329769,0,468,39631.4462731481,2008-07-02,10:42:38
39.982218,116.329769,0,468,39631.4463078704,2008-07-02,10:42:41
39.982212,116.32977,0,467,39631.4463310185,2008-07-02,10:42:43
39.982161,116.329872,0,462,39631.4463888889,2008-07-02,10:42:48
39.982146,116.32991,0,458,39631.4464467593,2008-07-02,10:42:53
39.982112,116.329929,0,449,39631.4465046296,2008-07-02,10:42:58
39.982092,116.329924,0,445,39631.4465625,2008-07-02,10:43:03
39.982101,116.329919,0,443,39631.4466203704,2008-07-02,10:43:08
39.982106,116.329918,0,442,39631.4466782407,2008-07-02,10:43:13
39.982112,116.329916,0,440,39631.4467361111,2008-07-02,10:43:18
39.982111,116.329923,0,439,39631.4467939815,2008-07-02,10:43:23
39.982113,116.329931,0,437,39631.4468518518,2008-07-02,10:43:28
39.982113,116.329931,0,437,39631.4468865741,2008-07-02,10:43:31
39.982119,116.329933,0,436,39631.4469097222,2008-07-02,10:43:33
39.982129,116.329931,0,434,39631.4469675926,2008-07-02,10:43:38
39.98217,116.329921,0,434,39631.447025463,2008-07-02,10:43:43
39.982192,116.329897,0,433,39631.4470833333,2008-07-02,10:43:48
39.982203,116.329864,0,432,39631.4471412037,2008-07-02,10:43:53
39.982191,116.329836,0,428,39631.4471990741,2008-07-02,10:43:58
39.982202,116.329817,0,419,39631.4472569444,2008-07-02,10:44:03
39.982132,116.329863,0,414,39631.4473148148,2008-07-02,10:44:08
39.982122,116.329839,0,410,39631.4473726852,2008-07-02,10:44:13
39.982115,116.329802,0,402,39631.4474305556,2008-07-02,10:44:18
39.982123,116.329784,0,400,39631.4474884259,2008-07-02,10:44:23
39.982153,116.329744,0,401,39631.4475462963,2008-07-02,10:44:28
39.98221,116.329688,0,398,39631.4476041667,2008-07-02,10:44:33
39.98224,116.329652,0,391,39631.447662037,2008-07-02,10:44:38
39.982278,116.329647,0,370,39631.4477199074,2008-07-02,10:44:43
39.982303,116.329685,0,349,39631.4477777778,2008-07-02,10:44:48
39.982334,116.329666,0,346,39631.4478356481,2008-07-02,10:44:53
39.982361,116.329653,0,341,39631.4478935185,2008-07-02,10:44:58
39.982361,116.329659,0,333,39631.4479513889,2008-07-02,10:45:03
39.982361,116.329659,0,333,39631.4479861111,2008-07-02,10:45:06
39.982365,116.329664,0,328,39631.4480092593,2008-07-02,10:45:08
39.982363,116.329675,0,324,39631.4480671296,2008-07-02,10:45:13
39.982356,116.329687,0,321,39631.448125,2008-07-02,10:45:18
39.982354,116.329692,0,318,39631.4481828704,2008-07-02,10:45:23
39.982357,116.32969,0,316,39631.4482407407,2008-07-02,10:45:28
39.982357,116.32969,0,316,39631.448275463,2008-07-02,10:45:31
39.982357,116.329695,0,314,39631.4482986111,2008-07-02,10:45:33
39.982331,116.329675,0,317,39631.4483564815,2008-07-02,10:45:38
39.982314,116.329669,0,317,39631.4484143518,2008-07-02,10:45:43
39.982306,116.329676,0,315,39631.4484722222,2008-07-02,10:45:48
39.982304,116.329676,0,313,39631.4485300926,2008-07-02,10:45:53
39.982305,116.329678,0,311,39631.448587963,2008-07-02,10:45:58
39.982305,116.329682,0,310,39631.4486458333,2008-07-02,10:46:03
39.982305,116.329682,0,310,39631.4486805556,2008-07-02,10:46:06
39.982305,116.329688,0,309,39631.4487037037,2008-07-02,10:46:08
39.982299,116.329699,0,309,39631.4487615741,2008-07-02,10:46:13
39.982291,116.329708,0,309,39631.4488194444,2008-07-02,10:46:18
39.982288,116.329713,0,309,39631.4488773148,2008-07-02,10:46:23
39.982287,116.329715,0,309,39631.4489351852,2008-07-02,10:46:28
39.982289,116.329713,0,309,39631.4489930556,2008-07-02,10:46:33
39.98229,116.329711,0,309,39631.4490509259,2008-07-02,10:46:38
39.98229,116.329712,0,310,39631.4491087963,2008-07-02,10:46:43
39.98229,116.329713,0,310,39631.4491666667,2008-07-02,10:46:48
39.98229,116.329714,0,310,39631.449224537,2008-07-02,10:46:53
39.982288,116.329715,0,310,39631.4492824074,2008-07-02,10:46:58
39.982287,116.329718,0,310,39631.4493402778,2008-07-02,10:47:03
39.982286,116.329719,0,310,39631.4493981482,2008-07-02,10:47:08
39.982285,116.32972,0,311,39631.4494560185,2008-07-02,10:47:13
39.982284,116.329721,0,311,39631.4495138889,2008-07-02,10:47:18
39.982282,116.329723,0,311,39631.4495717593,2008-07-02,10:47:23
39.98228,116.329724,0,312,39631.4496296296,2008-07-02,10:47:28
39.982279,116.329725,0,312,39631.4496875,2008-07-02,10:47:33
39.982277,116.329727,0,312,39631.4497453704,2008-07-02,10:47:38
39.982276,116.329728,0,312,39631.4498032407,2008-07-02,10:47:43
39.982274,116.32973,0,313,39631.4498611111,2008-07-02,10:47:48
39.982273,116.32973,0,313,39631.4499189815,2008-07-02,10:47:53
39.982272,116.32973,0,313,39631.4499768519,2008-07-02,10:47:58
39.982271,116.32973,0,313,39631.4500347222,2008-07-02,10:48:03
39.98227,116.329731,0,313,39631.4500925926,2008-07-02,10:48:08
39.98227,116.329731,0,314,39631.450150463,2008-07-02,10:48:13
39.982268,116.329732,0,314,39631.4502083333,2008-07-02,10:48:18
39.982267,116.329734,0,314,39631.4502662037,2008-07-02,10:48:23
39.982267,116.329735,0,314,39631.4503240741,2008-07-02,10:48:28
39.982267,116.329737,0,315,39631.4503819444,2008-07-02,10:48:33
39.982267,116.329738,0,315,39631.4504398148,2008-07-02,10:48:38
39.982267,116.329738,0,316,39631.4504976852,2008-07-02,10:48:43
39.982267,116.329738,0,316,39631.4505555556,2008-07-02,10:48:48
39.982266,116.329738,0,316,39631.4506134259,2008-07-02,10:48:53
39.982266,116.329738,0,316,39631.4506712963,2008-07-02,10:48:58
39.982266,116.329738,0,316,39631.4507291667,2008-07-02,10:49:03
39.982266,116.329738,0,316,39631.450787037,2008-07-02,10:49:08
39.982266,116.329739,0,317,39631.4508449074,2008-07-02,10:49:13
39.982266,116.32974,0,317,39631.4509027778,2008-07-02,10:49:18
39.982266,116.32974,0,317,39631.4509606481,2008-07-02,10:49:23
39.982266,116.329741,0,318,39631.4510185185,2008-07-02,10:49:28
39.982266,116.32974,0,318,39631.4510763889,2008-07-02,10:49:33
39.982266,116.32974,0,318,39631.4511342593,2008-07-02,10:49:38
39.982267,116.329741,0,319,39631.4511921296,2008-07-02,10:49:43
39.982266,116.329743,0,319,39631.45125,2008-07-02,10:49:48
39.982265,116.329745,0,319,39631.4513078704,2008-07-02,10:49:53
39.982264,116.329746,0,319,39631.4513657407,2008-07-02,10:49:58
39.982264,116.329748,0,319,39631.4514236111,2008-07-02,10:50:03
39.982263,116.329749,0,320,39631.4514814815,2008-07-02,10:50:08
39.982263,116.329749,0,320,39631.4515393519,2008-07-02,10:50:13
39.982263,116.32975,0,320,39631.4515972222,2008-07-02,10:50:18
39.982263,116.32975,0,320,39631.4516550926,2008-07-02,10:50:23
39.982263,116.329751,0,320,39631.451712963,2008-07-02,10:50:28
39.982263,116.329751,0,320,39631.4517708333,2008-07-02,10:50:33
39.982263,116.329752,0,320,39631.4518287037,2008-07-02,10:50:38
39.982264,116.329752,0,320,39631.4518865741,2008-07-02,10:50:43
39.982265,116.329753,0,320,39631.4519444444,2008-07-02,10:50:48
39.982266,116.329754,0,320,39631.4520023148,2008-07-02,10:50:53
39.982266,116.329754,0,320,39631.4520601852,2008-07-02,10:50:58
39.982266,116.329754,0,320,39631.4521180556,2008-07-02,10:51:03
39.982266,116.329754,0,321,39631.4521759259,2008-07-02,10:51:08
39.982265,116.329755,0,321,39631.4522337963,2008-07-02,10:51:13
39.982265,116.329756,0,321,39631.4522916667,2008-07-02,10:51:18
39.982266,116.329756,0,321,39631.452349537,2008-07-02,10:51:23
39.982266,116.329757,0,322,39631.4524074074,2008-07-02,10:51:28
39.982265,116.329758,0,322,39631.4524652778,2008-07-02,10:51:33
39.982265,116.329759,0,322,39631.4525231481,2008-07-02,10:51:38
39.982264,116.329761,0,322,39631.4525810185,2008-07-02,10:51:43
39.982264,116.329762,0,322,39631.4526388889,2008-07-02,10:51:48
39.982264,116.329762,0,323,39631.4526967593,2008-07-02,10:51:53
39.982264,116.329763,0,323,39631.4527546296,2008-07-02,10:51:58
39.982265,116.329763,0,323,39631.4528125,2008-07-02,10:52:03
39.982265,116.329763,0,323,39631.4528703704,2008-07-02,10:52:08
39.982266,116.329762,0,323,39631.4529282407,2008-07-02,10:52:13
39.982266,116.329762,0,323,39631.4529861111,2008-07-02,10:52:18
39.982267,116.329762,0,324,39631.4530439815,2008-07-02,10:52:23
39.982267,116.329761,0,324,39631.4531018519,2008-07-02,10:52:28
39.982268,116.329762,0,324,39631.4531597222,2008-07-02,10:52:33
39.982268,116.329762,0,324,39631.4532175926,2008-07-02,10:52:38
39.982269,116.329763,0,324,39631.453275463,2008-07-02,10:52:43
39.982269,116.329763,0,324,39631.4533333333,2008-07-02,10:52:48
39.982269,116.329764,0,324,39631.4533912037,2008-07-02,10:52:53
39.98227,116.329764,0,324,39631.4534490741,2008-07-02,10:52:58
39.98227,116.329765,0,324,39631.4535069444,2008-07-02,10:53:03
39.98227,116.329766,0,325,39631.4535648148,2008-07-02,10:53:08
39.98227,116.329766,0,325,39631.4536226852,2008-07-02,10:53:13
39.982271,116.329766,0,325,39631.4536805556,2008-07-02,10:53:18
39.982271,116.329766,0,325,39631.4537384259,2008-07-02,10:53:23
39.982271,116.329767,0,325,39631.4537962963,2008-07-02,10:53:28
39.982272,116.329767,0,325,39631.4538541667,2008-07-02,10:53:33
39.982272,116.329768,0,325,39631.453912037,2008-07-02,10:53:38
39.982272,116.329769,0,325,39631.4539699074,2008-07-02,10:53:43
39.982272,116.32977,0,325,39631.4540277778,2008-07-02,10:53:48
39.982272,116.32977,0,325,39631.4540856481,2008-07-02,10:53:53
39.982272,116.32977,0,326,39631.4541435185,2008-07-02,10:53:58
39.982272,116.32977,0,326,39631.4542013889,2008-07-02,10:54:03
39.982271,116.32977,0,326,39631.4542592593,2008-07-02,10:54:08
39.982271,116.32977,0,326,39631.4543171296,2008-07-02,10:54:13
39.982271,116.32977,0,326,39631.454375,2008-07-02,10:54:18
39.982271,116.32977,0,326,39631.4544328704,2008-07-02,10:54:23
39.982271,116.329771,0,327,39631.4544907407,2008-07-02,10:54:28
39.98227,116.329772,0,327,39631.4545486111,2008-07-02,10:54:33
39.98227,116.329774,0,327,39631.4546064815,2008-07-02,10:54:38
39.98227,116.329775,0,327,39631.4546643518,2008-07-02,10:54:43
39.98227,116.329776,0,327,39631.4547222222,2008-07-02,10:54:48
39.982271,116.329775,0,327,39631.4547800926,2008-07-02,10:54:53
39.982271,116.329774,0,327,39631.454837963,2008-07-02,10:54:58
39.982271,116.329775,0,327,39631.4548958333,2008-07-02,10:55:03
39.982272,116.329774,0,327,39631.4549537037,2008-07-02,10:55:08
39.982272,116.329774,0,327,39631.4550115741,2008-07-02,10:55:13
39.982272,116.329774,0,328,39631.4550694444,2008-07-02,10:55:18
39.982273,116.329774,0,328,39631.4551273148,2008-07-02,10:55:23
39.982273,116.329774,0,328,39631.4551851852,2008-07-02,10:55:28
39.982273,116.329774,0,328,39631.4552430556,2008-07-02,10:55:33
39.982274,116.329774,0,328,39631.4553009259,2008-07-02,10:55:38
39.982274,116.329773,0,328,39631.4553587963,2008-07-02,10:55:43
39.982274,116.329773,0,328,39631.4554166667,2008-07-02,10:55:48
39.982274,116.329774,0,328,39631.455474537,2008-07-02,10:55:53
39.982274,116.329774,0,328,39631.4555324074,2008-07-02,10:55:58
39.982274,116.329774,0,328,39631.4555902778,2008-07-02,10:56:03
39.982274,116.329775,0,328,39631.4556481481,2008-07-02,10:56:08
39.982274,116.329776,0,328,39631.4557060185,2008-07-02,10:56:13
39.982274,116.329776,0,328,39631.4557638889,2008-07-02,10:56:18
39.982274,116.329777,0,328,39631.4558217593,2008-07-02,10:56:23
39.982273,116.329777,0,328,39631.4558796296,2008-07-02,10:56:28
39.982273,116.329777,0,329,39631.4559375,2008-07-02,10:56:33
39.982274,116.329777,0,329,39631.4559953704,2008-07-02,10:56:38
39.982275,116.329777,0,329,39631.4560532407,2008-07-02,10:56:43
39.982275,116.329777,0,329,39631.4561111111,2008-07-02,10:56:48
39.982275,116.329778,0,329,39631.4561689815,2008-07-02,10:56:53
39.982275,116.329778,0,330,39631.4562268518,2008-07-02,10:56:58
39.982275,116.329777,0,330,39631.4562847222,2008-07-02,10:57:03
39.982275,116.329777,0,330,39631.4563425926,2008-07-02,10:57:08
39.982275,116.329777,0,330,39631.456400463,2008-07-02,10:57:13
39.982275,116.329778,0,331,39631.4564583333,2008-07-02,10:57:18
39.982275,116.329778,0,331,39631.4565162037,2008-07-02,10:57:23
39.982275,116.329778,0,331,39631.4565740741,2008-07-02,10:57:28
39.982274,116.329779,0,331,39631.4566319444,2008-07-02,10:57:33
39.982274,116.329779,0,331,39631.4566898148,2008-07-02,10:57:38
39.982274,116.329777,0,332,39631.4567476852,2008-07-02,10:57:43
39.982274,116.329776,0,332,39631.4568055556,2008-07-02,10:57:48
39.982274,116.329775,0,332,39631.4568634259,2008-07-02,10:57:53
39.982274,116.329776,0,332,39631.4569212963,2008-07-02,10:57:58
39.982274,116.329777,0,332,39631.4569791667,2008-07-02,10:58:03
39.982274,116.329777,0,333,39631.457037037,2008-07-02,10:58:08
39.982274,116.329778,0,333,39631.4570949074,2008-07-02,10:58:13
39.982274,116.329778,0,333,39631.4571527778,2008-07-02,10:58:18
39.982274,116.32978,0,333,39631.4572106482,2008-07-02,10:58:23
39.982274,116.329781,0,333,39631.4572685185,2008-07-02,10:58:28
39.982273,116.329781,0,334,39631.4573263889,2008-07-02,10:58:33
39.982273,116.329782,0,334,39631.4573842593,2008-07-02,10:58:38
39.982272,116.329782,0,334,39631.4574421296,2008-07-02,10:58:43
39.982272,116.329783,0,334,39631.4575,2008-07-02,10:58:48
39.982271,116.329782,0,335,39631.4575578704,2008-07-02,10:58:53
39.982271,116.329782,0,335,39631.4576157407,2008-07-02,10:58:58
39.982271,116.329783,0,335,39631.4576736111,2008-07-02,10:59:03
39.982271,116.329783,0,336,39631.4577314815,2008-07-02,10:59:08
39.98227,116.329784,0,336,39631.4577893519,2008-07-02,10:59:13
39.98227,116.329786,0,336,39631.4578472222,2008-07-02,10:59:18
39.982268,116.329786,0,337,39631.4579050926,2008-07-02,10:59:23
39.982268,116.329787,0,337,39631.457962963,2008-07-02,10:59:28
39.982268,116.329786,0,337,39631.4580208333,2008-07-02,10:59:33
39.982268,116.329786,0,338,39631.4580787037,2008-07-02,10:59:38
39.982269,116.329787,0,338,39631.4581365741,2008-07-02,10:59:43
39.982269,116.329788,0,338,39631.4581944444,2008-07-02,10:59:48
39.982269,116.32979,0,338,39631.4582523148,2008-07-02,10:59:53
39.982269,116.329792,0,338,39631.4583101852,2008-07-02,10:59:58
39.98227,116.329792,0,338,39631.4583680556,2008-07-02,11:00:03
39.98227,116.329793,0,338,39631.4584259259,2008-07-02,11:00:08
39.982272,116.329792,0,338,39631.4584837963,2008-07-02,11:00:13
39.982274,116.329791,0,339,39631.4585416667,2008-07-02,11:00:18
39.982275,116.32979,0,339,39631.458599537,2008-07-02,11:00:23
39.982276,116.329789,0,339,39631.4586574074,2008-07-02,11:00:28
39.982276,116.329789,0,339,39631.4587152778,2008-07-02,11:00:33
39.982277,116.329788,0,339,39631.4587731481,2008-07-02,11:00:38
39.982277,116.329787,0,339,39631.4588310185,2008-07-02,11:00:43
39.982277,116.329787,0,339,39631.4588888889,2008-07-02,11:00:48
39.982278,116.329785,0,339,39631.4589467593,2008-07-02,11:00:53
39.982278,116.329784,0,339,39631.4590046296,2008-07-02,11:00:58
39.98228,116.329782,0,339,39631.4590625,2008-07-02,11:01:03
39.98228,116.329781,0,339,39631.4591203704,2008-07-02,11:01:08
39.98228,116.32978,0,339,39631.4591782407,2008-07-02,11:01:13
39.982341,116.329486,0,709,39631.4842939815,2008-07-02,11:37:23
39.982363,116.329436,0,697,39631.4843518519,2008-07-02,11:37:28
39.982406,116.329393,0,684,39631.4844097222,2008-07-02,11:37:33
39.982426,116.32938,0,665,39631.4844675926,2008-07-02,11:37:38
39.982562,116.32932,0,634,39631.484525463,2008-07-02,11:37:43
39.982645,116.329289,0,618,39631.4845833333,2008-07-02,11:37:48
39.982656,116.329315,0,600,39631.4846412037,2008-07-02,11:37:53
39.982658,116.329317,0,596,39631.4846990741,2008-07-02,11:37:58
39.982657,116.329317,0,591,39631.4847569444,2008-07-02,11:38:03
39.982657,116.329317,0,591,39631.4847916667,2008-07-02,11:38:06
39.982651,116.329321,0,587,39631.4848148148,2008-07-02,11:38:08
39.982642,116.329331,0,582,39631.4848726852,2008-07-02,11:38:13
39.982638,116.329394,0,564,39631.4849305556,2008-07-02,11:38:18
39.982657,116.329441,0,543,39631.4849884259,2008-07-02,11:38:23
39.982652,116.329452,0,538,39631.4850462963,2008-07-02,11:38:28
39.982647,116.329461,0,534,39631.4851041667,2008-07-02,11:38:33
39.982643,116.329466,0,529,39631.485162037,2008-07-02,11:38:38
39.982638,116.329466,0,524,39631.4852199074,2008-07-02,11:38:43
39.982637,116.329463,0,519,39631.4852777778,2008-07-02,11:38:48
39.982641,116.32946,0,514,39631.4853356481,2008-07-02,11:38:53
39.982641,116.32946,0,514,39631.4853703704,2008-07-02,11:38:56
39.982646,116.329459,0,507,39631.4853935185,2008-07-02,11:38:58
39.982642,116.329468,0,501,39631.4854513889,2008-07-02,11:39:03
39.982636,116.329477,0,496,39631.4855092593,2008-07-02,11:39:08
39.982629,116.329484,0,492,39631.4855671296,2008-07-02,11:39:13
39.982623,116.329492,0,487,39631.485625,2008-07-02,11:39:18
39.982621,116.329495,0,482,39631.4856828704,2008-07-02,11:39:23
39.982622,116.329493,0,477,39631.4857407407,2008-07-02,11:39:28
39.982627,116.329497,0,470,39631.4857986111,2008-07-02,11:39:33
39.982628,116.329501,0,465,39631.4858564815,2008-07-02,11:39:38
39.982628,116.329501,0,465,39631.4858912037,2008-07-02,11:39:41
39.982629,116.329507,0,461,39631.4859143518,2008-07-02,11:39:43
39.982631,116.329519,0,457,39631.4859722222,2008-07-02,11:39:48
39.982633,116.329524,0,454,39631.4860300926,2008-07-02,11:39:53
39.982632,116.329528,0,451,39631.486087963,2008-07-02,11:39:58
39.982631,116.329535,0,449,39631.4861458333,2008-07-02,11:40:03
39.982629,116.329542,0,446,39631.4862037037,2008-07-02,11:40:08
39.982629,116.329542,0,446,39631.4862384259,2008-07-02,11:40:11
39.982627,116.32955,0,444,39631.4862615741,2008-07-02,11:40:13
39.982622,116.329564,0,442,39631.4863194444,2008-07-02,11:40:18
39.982619,116.329573,0,441,39631.4863773148,2008-07-02,11:40:23
39.982617,116.329583,0,438,39631.4864351852,2008-07-02,11:40:28
39.982613,116.329593,0,437,39631.4864930556,2008-07-02,11:40:33
39.982609,116.329599,0,435,39631.4865509259,2008-07-02,11:40:38
39.982605,116.329604,0,434,39631.4866087963,2008-07-02,11:40:43
39.982598,116.329612,0,432,39631.4866666667,2008-07-02,11:40:48
39.982598,116.329612,0,432,39631.4867013889,2008-07-02,11:40:51
39.982591,116.32962,0,430,39631.486724537,2008-07-02,11:40:53
39.982584,116.329629,0,427,39631.4867824074,2008-07-02,11:40:58
39.982576,116.329637,0,424,39631.4868402778,2008-07-02,11:41:03
39.98257,116.329643,0,421,39631.4868981481,2008-07-02,11:41:08
39.982565,116.329647,0,418,39631.4869560185,2008-07-02,11:41:13
39.982562,116.329649,0,415,39631.4870138889,2008-07-02,11:41:18
39.98256,116.329647,0,413,39631.4870717593,2008-07-02,11:41:23
39.982559,116.329647,0,410,39631.4871296296,2008-07-02,11:41:28
39.982559,116.329647,0,410,39631.4871643518,2008-07-02,11:41:31
39.982561,116.329643,0,408,39631.4871875,2008-07-02,11:41:33
39.982574,116.32963,0,404,39631.4872453704,2008-07-02,11:41:38
39.982591,116.329616,0,397,39631.4873032407,2008-07-02,11:41:43
39.982595,116.329607,0,395,39631.4873611111,2008-07-02,11:41:48
39.982595,116.329607,0,395,39631.4873958333,2008-07-02,11:41:51
39.982599,116.329599,0,393,39631.4874189815,2008-07-02,11:41:53
39.982599,116.329588,0,392,39631.4874768518,2008-07-02,11:41:58
39.982599,116.329588,0,392,39631.4875115741,2008-07-02,11:42:01
39.982594,116.329588,0,393,39631.4875347222,2008-07-02,11:42:03
39.982587,116.3296,0,395,39631.4875925926,2008-07-02,11:42:08
39.982587,116.3296,0,395,39631.4876273148,2008-07-02,11:42:11
39.982583,116.329607,0,396,39631.487650463,2008-07-02,11:42:13
39.982577,116.329618,0,399,39631.4877083333,2008-07-02,11:42:18
39.982575,116.329624,0,402,39631.4877662037,2008-07-02,11:42:23
39.982575,116.329624,0,402,39631.4878009259,2008-07-02,11:42:26
39.982572,116.329632,0,404,39631.4878240741,2008-07-02,11:42:28
39.982567,116.329641,0,407,39631.4878819444,2008-07-02,11:42:33
39.982565,116.329647,0,409,39631.4879398148,2008-07-02,11:42:38
39.982561,116.329651,0,411,39631.4879976852,2008-07-02,11:42:43
39.982558,116.329655,0,413,39631.4880555556,2008-07-02,11:42:48
39.982554,116.32966,0,414,39631.4881134259,2008-07-02,11:42:53
39.982551,116.329665,0,415,39631.4881712963,2008-07-02,11:42:58
39.982548,116.32967,0,415,39631.4882291667,2008-07-02,11:43:03
39.982545,116.329675,0,416,39631.488287037,2008-07-02,11:43:08
39.982543,116.329681,0,416,39631.4883449074,2008-07-02,11:43:13
39.982543,116.329685,0,417,39631.4884027778,2008-07-02,11:43:18
39.982542,116.329688,0,417,39631.4884606482,2008-07-02,11:43:23
39.982541,116.329692,0,417,39631.4885185185,2008-07-02,11:43:28
39.982539,116.329694,0,417,39631.4885763889,2008-07-02,11:43:33
39.982538,116.329696,0,417,39631.4886342593,2008-07-02,11:43:38
39.982538,116.329698,0,416,39631.4886921296,2008-07-02,11:43:43
39.982538,116.329699,0,416,39631.48875,2008-07-02,11:43:48
39.98254,116.329699,0,416,39631.4888078704,2008-07-02,11:43:53
39.982541,116.329699,0,416,39631.4888657407,2008-07-02,11:43:58
39.982541,116.329698,0,416,39631.4889236111,2008-07-02,11:44:03
39.982542,116.329698,0,416,39631.4889814815,2008-07-02,11:44:08
39.982542,116.329698,0,415,39631.4890393519,2008-07-02,11:44:13
39.982542,116.329699,0,415,39631.4890972222,2008-07-02,11:44:18
39.982541,116.329701,0,415,39631.4891550926,2008-07-02,11:44:23
39.982542,116.3297,0,415,39631.489212963,2008-07-02,11:44:28
39.982544,116.329699,0,414,39631.4892708333,2008-07-02,11:44:33
39.982544,116.3297,0,414,39631.4893287037,2008-07-02,11:44:38
39.982545,116.329699,0,414,39631.4893865741,2008-07-02,11:44:43
39.982545,116.329698,0,413,39631.4894444444,2008-07-02,11:44:48
39.982545,116.329698,0,413,39631.4895023148,2008-07-02,11:44:53
39.982545,116.329699,0,413,39631.4895601852,2008-07-02,11:44:58
39.982544,116.329701,0,413,39631.4896180556,2008-07-02,11:45:03
39.982543,116.329704,0,413,39631.4896759259,2008-07-02,11:45:08
39.982542,116.329704,0,412,39631.4897337963,2008-07-02,11:45:13
39.98254,116.329706,0,412,39631.4897916667,2008-07-02,11:45:18
39.982539,116.329707,0,412,39631.489849537,2008-07-02,11:45:23
39.982534,116.329711,0,413,39631.4899074074,2008-07-02,11:45:28
39.982531,116.329712,0,414,39631.4899652778,2008-07-02,11:45:33
39.982531,116.329719,0,416,39631.4900231481,2008-07-02,11:45:38
39.982529,116.329727,0,417,39631.4900810185,2008-07-02,11:45:43
39.982529,116.32973,0,416,39631.4901388889,2008-07-02,11:45:48
39.982529,116.32973,0,416,39631.4901967593,2008-07-02,11:45:53
39.98253,116.329731,0,415,39631.4902546296,2008-07-02,11:45:58
39.982531,116.329731,0,415,39631.4903125,2008-07-02,11:46:03
39.982531,116.329731,0,414,39631.4903703704,2008-07-02,11:46:08
39.982531,116.329732,0,414,39631.4904282407,2008-07-02,11:46:13
39.982531,116.329732,0,414,39631.4904861111,2008-07-02,11:46:18
39.982531,116.329732,0,413,39631.4905439815,2008-07-02,11:46:23
39.982532,116.329732,0,412,39631.4906018519,2008-07-02,11:46:28
39.982533,116.329732,0,412,39631.4906597222,2008-07-02,11:46:33
39.982533,116.32973,0,411,39631.4907175926,2008-07-02,11:46:38
39.982533,116.329728,0,411,39631.490775463,2008-07-02,11:46:43
39.982534,116.329727,0,411,39631.4908333333,2008-07-02,11:46:48
39.982536,116.329724,0,411,39631.4908912037,2008-07-02,11:46:53
39.982536,116.329724,0,411,39631.4909490741,2008-07-02,11:46:58
39.982536,116.329724,0,411,39631.4910069444,2008-07-02,11:47:03
39.982537,116.329724,0,411,39631.4910648148,2008-07-02,11:47:08
39.982537,116.329724,0,411,39631.4911226852,2008-07-02,11:47:13
39.982537,116.329725,0,411,39631.4911805556,2008-07-02,11:47:18
39.982537,116.329725,0,411,39631.4912384259,2008-07-02,11:47:23
39.982537,116.329724,0,411,39631.4912962963,2008-07-02,11:47:28
39.982537,116.329724,0,411,39631.4913541667,2008-07-02,11:47:33
39.982538,116.329724,0,410,39631.491412037,2008-07-02,11:47:38
39.982539,116.329725,0,409,39631.4914699074,2008-07-02,11:47:43
39.982539,116.329726,0,408,39631.4915277778,2008-07-02,11:47:48
39.98254,116.329727,0,405,39631.4915856481,2008-07-02,11:47:53
39.98254,116.329728,0,404,39631.4916435185,2008-07-02,11:47:58
39.982543,116.329728,0,403,39631.4917013889,2008-07-02,11:48:03
39.982543,116.329729,0,402,39631.4917592593,2008-07-02,11:48:08
39.982543,116.329729,0,402,39631.4918171296,2008-07-02,11:48:13
39.982543,116.329729,0,402,39631.491875,2008-07-02,11:48:18
39.982542,116.329729,0,401,39631.4919328704,2008-07-02,11:48:23
39.98254,116.32973,0,401,39631.4919907407,2008-07-02,11:48:28
39.982539,116.329732,0,401,39631.4920486111,2008-07-02,11:48:33
39.982539,116.329733,0,401,39631.4921064815,2008-07-02,11:48:38
39.982538,116.329733,0,401,39631.4921643519,2008-07-02,11:48:43
39.982538,116.329733,0,401,39631.4922222222,2008-07-02,11:48:48
39.982538,116.329733,0,401,39631.4922800926,2008-07-02,11:48:53
39.982538,116.329732,0,401,39631.492337963,2008-07-02,11:48:58
39.982538,116.329732,0,400,39631.4923958333,2008-07-02,11:49:03
39.982538,116.329732,0,400,39631.4924537037,2008-07-02,11:49:08
39.982537,116.329733,0,400,39631.4925115741,2008-07-02,11:49:13
39.982536,116.329735,0,401,39631.4925694444,2008-07-02,11:49:18
39.982534,116.329737,0,400,39631.4926273148,2008-07-02,11:49:23
39.982533,116.329738,0,401,39631.4926851852,2008-07-02,11:49:28
39.982532,116.329739,0,401,39631.4927430556,2008-07-02,11:49:33
39.982532,116.329739,0,401,39631.4927777778,2008-07-02,11:49:36
39.98253,116.329741,0,401,39631.4928009259,2008-07-02,11:49:38
39.982518,116.329788,0,411,39631.4928587963,2008-07-02,11:49:43
39.98252,116.329787,0,413,39631.4929166667,2008-07-02,11:49:48
39.982519,116.329787,0,414,39631.492974537,2008-07-02,11:49:53
39.982519,116.329789,0,416,39631.4930324074,2008-07-02,11:49:58
39.982521,116.329791,0,417,39631.4930902778,2008-07-02,11:50:03
39.982523,116.329793,0,419,39631.4931481481,2008-07-02,11:50:08
39.982524,116.329792,0,419,39631.4932060185,2008-07-02,11:50:13
39.982524,116.329792,0,419,39631.4932638889,2008-07-02,11:50:18
39.982525,116.329791,0,419,39631.4933217593,2008-07-02,11:50:23
39.982525,116.32979,0,419,39631.4933796296,2008-07-02,11:50:28
39.982526,116.32979,0,419,39631.4934375,2008-07-02,11:50:33
39.982526,116.32979,0,418,39631.4934953704,2008-07-02,11:50:38
39.982526,116.329791,0,418,39631.4935532407,2008-07-02,11:50:43
39.982526,116.329791,0,418,39631.4936111111,2008-07-02,11:50:48
39.982526,116.329791,0,418,39631.4936689815,2008-07-02,11:50:53
39.982526,116.32979,0,418,39631.4937268518,2008-07-02,11:50:58
39.982526,116.329789,0,418,39631.4937847222,2008-07-02,11:51:03
39.982525,116.329788,0,418,39631.4938425926,2008-07-02,11:51:08
39.982525,116.329788,0,417,39631.493900463,2008-07-02,11:51:13
39.982525,116.329788,0,417,39631.4939583333,2008-07-02,11:51:18
39.982524,116.329789,0,417,39631.4940162037,2008-07-02,11:51:23
39.982523,116.329789,0,417,39631.4940740741,2008-07-02,11:51:28
39.982522,116.329791,0,417,39631.4941319444,2008-07-02,11:51:33
39.98252,116.329793,0,417,39631.4941898148,2008-07-02,11:51:38
39.982519,116.329792,0,417,39631.4942476852,2008-07-02,11:51:43
39.982521,116.32979,0,417,39631.4943055556,2008-07-02,11:51:48
39.982523,116.329788,0,416,39631.4943634259,2008-07-02,11:51:53
39.982524,116.329787,0,416,39631.4944212963,2008-07-02,11:51:58
39.982526,116.329785,0,416,39631.4944791667,2008-07-02,11:52:03
39.982528,116.329783,0,415,39631.494537037,2008-07-02,11:52:08
39.98253,116.329781,0,415,39631.4945949074,2008-07-02,11:52:13
39.982531,116.329779,0,415,39631.4946527778,2008-07-02,11:52:18
39.982531,116.329779,0,414,39631.4947106481,2008-07-02,11:52:23
39.982531,116.329778,0,414,39631.4947685185,2008-07-02,11:52:28
39.982531,116.329778,0,414,39631.4948263889,2008-07-02,11:52:33
39.982532,116.329778,0,414,39631.4948842593,2008-07-02,11:52:38
39.982532,116.329777,0,414,39631.4949421296,2008-07-02,11:52:43
39.982533,116.329777,0,414,39631.495,2008-07-02,11:52:48
39.982533,116.329776,0,414,39631.4950578704,2008-07-02,11:52:53
39.982533,116.329776,0,414,39631.4951157407,2008-07-02,11:52:58
39.982534,116.329776,0,414,39631.4951736111,2008-07-02,11:53:03
39.982536,116.329774,0,414,39631.4952314815,2008-07-02,11:53:08
39.982536,116.329774,0,414,39631.4952893518,2008-07-02,11:53:13
39.982536,116.329774,0,414,39631.4953472222,2008-07-02,11:53:18
39.982536,116.329773,0,414,39631.4954050926,2008-07-02,11:53:23
39.982535,116.329774,0,414,39631.495462963,2008-07-02,11:53:28
39.982535,116.329774,0,413,39631.4955208333,2008-07-02,11:53:33
39.982534,116.329774,0,413,39631.4955787037,2008-07-02,11:53:38
39.982535,116.329774,0,413,39631.4956365741,2008-07-02,11:53:43
39.982536,116.329773,0,412,39631.4956944444,2008-07-02,11:53:48
39.982537,116.329773,0,412,39631.4957523148,2008-07-02,11:53:53
39.982537,116.329773,0,412,39631.4958101852,2008-07-02,11:53:58
39.982536,116.329773,0,412,39631.4958680556,2008-07-02,11:54:03
39.982536,116.329773,0,411,39631.4959259259,2008-07-02,11:54:08
39.982536,116.329773,0,411,39631.4959837963,2008-07-02,11:54:13
39.982536,116.329773,0,411,39631.4960416667,2008-07-02,11:54:18
39.982535,116.329773,0,410,39631.496099537,2008-07-02,11:54:23
39.982534,116.329773,0,410,39631.4961574074,2008-07-02,11:54:28
39.982535,116.329772,0,409,39631.4962152778,2008-07-02,11:54:33
39.982535,116.329772,0,409,39631.4962731482,2008-07-02,11:54:38
39.982535,116.329771,0,409,39631.4963310185,2008-07-02,11:54:43
39.982534,116.329771,0,409,39631.4963888889,2008-07-02,11:54:48
39.982534,116.329771,0,409,39631.4964467593,2008-07-02,11:54:53
39.982534,116.32977,0,409,39631.4965046296,2008-07-02,11:54:58
39.982534,116.32977,0,408,39631.4965625,2008-07-02,11:55:03
39.982534,116.32977,0,408,39631.4966203704,2008-07-02,11:55:08
39.982534,116.32977,0,408,39631.4966782407,2008-07-02,11:55:13
39.982535,116.329769,0,408,39631.4967361111,2008-07-02,11:55:18
39.982535,116.329769,0,408,39631.4967939815,2008-07-02,11:55:23
39.982535,116.329768,0,407,39631.4968518519,2008-07-02,11:55:28
39.982535,116.329767,0,407,39631.4969097222,2008-07-02,11:55:33
39.982535,116.329767,0,407,39631.4969675926,2008-07-02,11:55:38
39.982536,116.329766,0,407,39631.497025463,2008-07-02,11:55:43
39.982537,116.329766,0,407,39631.4970833333,2008-07-02,11:55:48
39.982538,116.329765,0,407,39631.4971412037,2008-07-02,11:55:53
39.982539,116.329765,0,407,39631.4971990741,2008-07-02,11:55:58
39.982539,116.329764,0,407,39631.4972569444,2008-07-02,11:56:03
39.98254,116.329764,0,407,39631.4973148148,2008-07-02,11:56:08
39.982541,116.329763,0,406,39631.4973726852,2008-07-02,11:56:13
39.982542,116.329762,0,406,39631.4974305556,2008-07-02,11:56:18
39.982542,116.329762,0,406,39631.4974884259,2008-07-02,11:56:23
39.982543,116.329763,0,406,39631.4975462963,2008-07-02,11:56:28
39.982543,116.329763,0,405,39631.4976041667,2008-07-02,11:56:33
39.982542,116.329763,0,405,39631.497662037,2008-07-02,11:56:38
39.982543,116.329763,0,405,39631.4977199074,2008-07-02,11:56:43
39.982542,116.329763,0,405,39631.4977777778,2008-07-02,11:56:48
39.982542,116.329763,0,404,39631.4978356481,2008-07-02,11:56:53
39.982542,116.329763,0,404,39631.4978935185,2008-07-02,11:56:58
39.982542,116.329763,0,404,39631.4979513889,2008-07-02,11:57:03
39.982543,116.329763,0,404,39631.4980092593,2008-07-02,11:57:08
39.982544,116.329763,0,404,39631.4980671296,2008-07-02,11:57:13
39.982545,116.329763,0,404,39631.498125,2008-07-02,11:57:18
39.982546,116.329762,0,403,39631.4981828704,2008-07-02,11:57:23
39.982547,116.329761,0,403,39631.4982407407,2008-07-02,11:57:28
39.982548,116.329762,0,403,39631.4982986111,2008-07-02,11:57:33
39.982548,116.329762,0,403,39631.4983564815,2008-07-02,11:57:38
39.982548,116.329761,0,403,39631.4984143519,2008-07-02,11:57:43
39.982548,116.329761,0,402,39631.4984722222,2008-07-02,11:57:48
39.982548,116.329761,0,402,39631.4985300926,2008-07-02,11:57:53
39.982548,116.32976,0,402,39631.498587963,2008-07-02,11:57:58
39.98255,116.329759,0,403,39631.4986458333,2008-07-02,11:58:03
39.98255,116.329759,0,403,39631.4987037037,2008-07-02,11:58:08
39.982551,116.329759,0,403,39631.4987615741,2008-07-02,11:58:13
39.982552,116.329759,0,403,39631.4988194444,2008-07-02,11:58:18
39.982553,116.329758,0,402,39631.4988773148,2008-07-02,11:58:23
39.982552,116.329758,0,402,39631.4989351852,2008-07-02,11:58:28
39.982552,116.329757,0,402,39631.4989930556,2008-07-02,11:58:33
39.982551,116.329757,0,401,39631.4990509259,2008-07-02,11:58:38
39.982551,116.329758,0,401,39631.4991087963,2008-07-02,11:58:43
39.98255,116.329758,0,401,39631.4991666667,2008-07-02,11:58:48
39.98255,116.329758,0,401,39631.499224537,2008-07-02,11:58:53
39.98255,116.329757,0,401,39631.4992824074,2008-07-02,11:58:58
39.98255,116.329757,0,401,39631.4993402778,2008-07-02,11:59:03
39.98255,116.329757,0,401,39631.4993981481,2008-07-02,11:59:08
39.98255,116.329756,0,401,39631.4994560185,2008-07-02,11:59:13
39.98255,116.329756,0,401,39631.4995138889,2008-07-02,11:59:18
39.98255,116.329756,0,401,39631.4995717593,2008-07-02,11:59:23
39.98255,116.329756,0,401,39631.4996296296,2008-07-02,11:59:28
39.982551,116.329756,0,401,39631.4996875,2008-07-02,11:59:33
39.982552,116.329753,0,401,39631.4997453704,2008-07-02,11:59:38
39.982554,116.329751,0,401,39631.4998032407,2008-07-02,11:59:43
39.982557,116.329747,0,401,39631.4998611111,2008-07-02,11:59:48
39.982557,116.329742,0,401,39631.4999189815,2008-07-02,11:59:53
39.982558,116.32974,0,401,39631.4999768519,2008-07-02,11:59:58
39.982558,116.329738,0,401,39631.5000347222,2008-07-02,12:00:03
39.982558,116.329737,0,401,39631.5000925926,2008-07-02,12:00:08
39.982558,116.329736,0,401,39631.500150463,2008-07-02,12:00:13
39.982558,116.329734,0,401,39631.5002083333,2008-07-02,12:00:18
39.982559,116.329732,0,401,39631.5002662037,2008-07-02,12:00:23
39.982558,116.329731,0,401,39631.5003240741,2008-07-02,12:00:28
39.982558,116.32973,0,401,39631.5003819444,2008-07-02,12:00:33
39.982558,116.329729,0,400,39631.5004398148,2008-07-02,12:00:38
39.982559,116.329728,0,400,39631.5004976852,2008-07-02,12:00:43
39.98256,116.329727,0,400,39631.5005555556,2008-07-02,12:00:48
39.982562,116.329726,0,400,39631.5006134259,2008-07-02,12:00:53
39.982562,116.329725,0,399,39631.5006712963,2008-07-02,12:00:58
39.982563,116.329725,0,399,39631.5007291667,2008-07-02,12:01:03
39.982564,116.329725,0,399,39631.500787037,2008-07-02,12:01:08
39.982564,116.329725,0,399,39631.5008449074,2008-07-02,12:01:13
39.982565,116.329723,0,398,39631.5009027778,2008-07-02,12:01:18
39.982566,116.329723,0,398,39631.5009606481,2008-07-02,12:01:23
39.982567,116.329721,0,398,39631.5010185185,2008-07-02,12:01:28
39.982568,116.329721,0,397,39631.5010763889,2008-07-02,12:01:33
39.982568,116.32972,0,397,39631.5011342593,2008-07-02,12:01:38
39.982568,116.329718,0,397,39631.5011921296,2008-07-02,12:01:43
39.982567,116.329718,0,397,39631.50125,2008-07-02,12:01:48
39.982567,116.329717,0,396,39631.5013078704,2008-07-02,12:01:53
39.982567,116.329718,0,396,39631.5013657407,2008-07-02,12:01:58
39.982567,116.329718,0,396,39631.5014236111,2008-07-02,12:02:03
39.982566,116.329719,0,396,39631.5014814815,2008-07-02,12:02:08
39.982565,116.329719,0,395,39631.5015393518,2008-07-02,12:02:13
39.982566,116.329719,0,395,39631.5015972222,2008-07-02,12:02:18
39.982567,116.329718,0,395,39631.5016550926,2008-07-02,12:02:23
39.982567,116.329718,0,395,39631.501712963,2008-07-02,12:02:28
39.982568,116.329718,0,394,39631.5017708333,2008-07-02,12:02:33
39.982569,116.329717,0,394,39631.5018287037,2008-07-02,12:02:38
39.982569,116.329716,0,394,39631.5018865741,2008-07-02,12:02:43
39.982569,116.329716,0,394,39631.5019444444,2008-07-02,12:02:48
39.982569,116.329716,0,394,39631.5020023148,2008-07-02,12:02:53
39.982569,116.329717,0,394,39631.5020601852,2008-07-02,12:02:58
39.982569,116.329717,0,394,39631.5021180556,2008-07-02,12:03:03
39.982569,116.329719,0,394,39631.5021759259,2008-07-02,12:03:08
39.982569,116.329719,0,394,39631.5022337963,2008-07-02,12:03:13
39.982569,116.329719,0,394,39631.5022916667,2008-07-02,12:03:18
39.98257,116.329717,0,395,39631.502349537,2008-07-02,12:03:23
39.98257,116.329717,0,395,39631.5024074074,2008-07-02,12:03:28
39.982571,116.329716,0,395,39631.5024652778,2008-07-02,12:03:33
39.982572,116.329716,0,396,39631.5025231481,2008-07-02,12:03:38
39.982574,116.329716,0,396,39631.5025810185,2008-07-02,12:03:43
39.982575,116.329716,0,396,39631.5026388889,2008-07-02,12:03:48
39.982575,116.329716,0,396,39631.5026967593,2008-07-02,12:03:53
39.982576,116.329716,0,396,39631.5027546296,2008-07-02,12:03:58
39.982576,116.329715,0,396,39631.5028125,2008-07-02,12:04:03
39.982578,116.329715,0,396,39631.5028703704,2008-07-02,12:04:08
39.982579,116.329715,0,396,39631.5029282407,2008-07-02,12:04:13
39.982581,116.329716,0,396,39631.5029861111,2008-07-02,12:04:18
39.982582,116.329716,0,397,39631.5030439815,2008-07-02,12:04:23
39.982583,116.329715,0,397,39631.5031018518,2008-07-02,12:04:28
39.982584,116.329713,0,398,39631.5031597222,2008-07-02,12:04:33
39.982585,116.329712,0,398,39631.5032175926,2008-07-02,12:04:38
39.982586,116.329712,0,398,39631.503275463,2008-07-02,12:04:43
39.982587,116.329711,0,398,39631.5033333333,2008-07-02,12:04:48
39.982587,116.32971,0,399,39631.5033912037,2008-07-02,12:04:53
39.982587,116.329709,0,399,39631.5034490741,2008-07-02,12:04:58
39.982588,116.329709,0,399,39631.5035069444,2008-07-02,12:05:03
39.982589,116.329708,0,399,39631.5035648148,2008-07-02,12:05:08
39.982589,116.329708,0,399,39631.5036226852,2008-07-02,12:05:13
39.982589,116.329708,0,399,39631.5036805556,2008-07-02,12:05:18
39.982589,116.329708,0,399,39631.5037384259,2008-07-02,12:05:23
39.982588,116.329707,0,399,39631.5037962963,2008-07-02,12:05:28
39.982588,116.329706,0,399,39631.5038541667,2008-07-02,12:05:33
39.982588,116.329705,0,400,39631.503912037,2008-07-02,12:05:38
39.982587,116.329702,0,400,39631.5039699074,2008-07-02,12:05:43
39.982587,116.3297,0,400,39631.5040277778,2008-07-02,12:05:48
39.982587,116.329699,0,400,39631.5040856482,2008-07-02,12:05:53
39.982587,116.329697,0,400,39631.5041435185,2008-07-02,12:05:58
39.982587,116.329696,0,401,39631.5042013889,2008-07-02,12:06:03
39.982587,116.329695,0,401,39631.5042592593,2008-07-02,12:06:08
39.982588,116.329694,0,401,39631.5043171296,2008-07-02,12:06:13
39.982589,116.329693,0,401,39631.504375,2008-07-02,12:06:18
39.98259,116.329692,0,402,39631.5044328704,2008-07-02,12:06:23
39.98259,116.329692,0,402,39631.5044907407,2008-07-02,12:06:28
39.982591,116.32969,0,402,39631.5045486111,2008-07-02,12:06:33
39.982591,116.32969,0,402,39631.5046064815,2008-07-02,12:06:38
39.982591,116.329689,0,402,39631.5046643519,2008-07-02,12:06:43
39.982591,116.329689,0,403,39631.5047222222,2008-07-02,12:06:48
39.98259,116.329688,0,403,39631.5047800926,2008-07-02,12:06:53
39.98259,116.329688,0,403,39631.504837963,2008-07-02,12:06:58
39.98259,116.329688,0,404,39631.5048958333,2008-07-02,12:07:03
39.98259,116.329687,0,404,39631.5049537037,2008-07-02,12:07:08
39.982591,116.329687,0,404,39631.5050115741,2008-07-02,12:07:13
39.982592,116.329687,0,405,39631.5050694444,2008-07-02,12:07:18
39.982592,116.329687,0,405,39631.5051273148,2008-07-02,12:07:23
39.982592,116.329688,0,405,39631.5051851852,2008-07-02,12:07:28
39.982593,116.329688,0,405,39631.5052430556,2008-07-02,12:07:33
39.982593,116.329688,0,405,39631.5053009259,2008-07-02,12:07:38
39.982594,116.329688,0,405,39631.5053587963,2008-07-02,12:07:43
39.982594,116.329689,0,405,39631.5054166667,2008-07-02,12:07:48
39.982594,116.329689,0,406,39631.505474537,2008-07-02,12:07:53
39.982595,116.329689,0,406,39631.5055324074,2008-07-02,12:07:58
39.982596,116.329689,0,406,39631.5055902778,2008-07-02,12:08:03
39.982596,116.329689,0,406,39631.5056481481,2008-07-02,12:08:08
39.982597,116.329689,0,406,39631.5057060185,2008-07-02,12:08:13
39.982598,116.329689,0,406,39631.5057638889,2008-07-02,12:08:18
39.9826,116.329689,0,406,39631.5058217593,2008-07-02,12:08:23
39.982603,116.329688,0,407,39631.5058796296,2008-07-02,12:08:28
39.982605,116.329688,0,408,39631.5059375,2008-07-02,12:08:33
39.982606,116.329687,0,408,39631.5059953704,2008-07-02,12:08:38
39.982607,116.329687,0,408,39631.5060532407,2008-07-02,12:08:43
39.982608,116.329687,0,408,39631.5061111111,2008-07-02,12:08:48
39.982608,116.329688,0,409,39631.5061689815,2008-07-02,12:08:53
39.982608,116.329689,0,409,39631.5062268519,2008-07-02,12:08:58
39.982609,116.32969,0,409,39631.5062847222,2008-07-02,12:09:03
39.982609,116.32969,0,409,39631.5063425926,2008-07-02,12:09:08
39.98261,116.329691,0,409,39631.506400463,2008-07-02,12:09:13
39.98261,116.32969,0,409,39631.5064583333,2008-07-02,12:09:18
39.982613,116.329691,0,410,39631.5065162037,2008-07-02,12:09:23
39.982618,116.329691,0,410,39631.5065740741,2008-07-02,12:09:28
39.982618,116.329691,0,410,39631.5066087963,2008-07-02,12:09:31
39.982624,116.329691,0,411,39631.5066319444,2008-07-02,12:09:33
39.982635,116.329689,0,412,39631.5066898148,2008-07-02,12:09:38
39.982646,116.329685,0,413,39631.5067476852,2008-07-02,12:09:43
39.982658,116.329682,0,415,39631.5068055556,2008-07-02,12:09:48
39.982669,116.329678,0,417,39631.5068634259,2008-07-02,12:09:53
39.982681,116.329674,0,419,39631.5069212963,2008-07-02,12:09:58
39.982691,116.32967,0,422,39631.5069791667,2008-07-02,12:10:03
39.9827,116.329664,0,426,39631.507037037,2008-07-02,12:10:08
39.982706,116.329662,0,430,39631.5070949074,2008-07-02,12:10:13
39.982711,116.329664,0,434,39631.5071527778,2008-07-02,12:10:18
39.982713,116.329671,0,439,39631.5072106481,2008-07-02,12:10:23
39.982714,116.329677,0,444,39631.5072685185,2008-07-02,12:10:28
39.982713,116.329682,0,448,39631.5073263889,2008-07-02,12:10:33
39.982709,116.329688,0,452,39631.5073842593,2008-07-02,12:10:38
39.982709,116.329688,0,452,39631.5074189815,2008-07-02,12:10:41
39.982704,116.329694,0,457,39631.5074421296,2008-07-02,12:10:43
39.9827,116.329704,0,462,39631.5075,2008-07-02,12:10:48
39.982696,116.329715,0,465,39631.5075578704,2008-07-02,12:10:53
39.982693,116.329725,0,469,39631.5076157407,2008-07-02,12:10:58
39.982688,116.329734,0,474,39631.5076736111,2008-07-02,12:11:03
39.982682,116.329739,0,479,39631.5077314815,2008-07-02,12:11:08
39.982679,116.329744,0,483,39631.5077893519,2008-07-02,12:11:13
39.982679,116.329744,0,483,39631.5078240741,2008-07-02,12:11:16
39.982676,116.329752,0,486,39631.5078472222,2008-07-02,12:11:18
39.982672,116.329762,0,491,39631.5079050926,2008-07-02,12:11:23
39.982671,116.32977,0,496,39631.507962963,2008-07-02,12:11:28
39.982672,116.329777,0,499,39631.5080208333,2008-07-02,12:11:33
39.982672,116.329777,0,499,39631.5080555556,2008-07-02,12:11:36
39.982673,116.329785,0,503,39631.5080787037,2008-07-02,12:11:38
39.98267,116.329795,0,507,39631.5081365741,2008-07-02,12:11:43
39.98267,116.329795,0,507,39631.5081712963,2008-07-02,12:11:46
39.982668,116.329801,0,510,39631.5081944444,2008-07-02,12:11:48
39.982663,116.32981,0,515,39631.5082523148,2008-07-02,12:11:53
39.982658,116.329822,0,519,39631.5083101852,2008-07-02,12:11:58
39.982652,116.329833,0,523,39631.5083680556,2008-07-02,12:12:03
39.982646,116.329845,0,527,39631.5084259259,2008-07-02,12:12:08
39.982644,116.329853,0,532,39631.5084837963,2008-07-02,12:12:13
39.982643,116.32986,0,536,39631.5085416667,2008-07-02,12:12:18
39.982644,116.329865,0,541,39631.508599537,2008-07-02,12:12:23
39.982644,116.329868,0,546,39631.5086574074,2008-07-02,12:12:28
39.982644,116.329868,0,546,39631.5086921296,2008-07-02,12:12:31
39.982645,116.329871,0,549,39631.5087152778,2008-07-02,12:12:33
39.982643,116.32988,0,553,39631.5087731481,2008-07-02,12:12:38
39.98264,116.329887,0,558,39631.5088310185,2008-07-02,12:12:43
39.98264,116.329891,0,563,39631.5088888889,2008-07-02,12:12:48
39.982643,116.329894,0,568,39631.5089467593,2008-07-02,12:12:53
39.982647,116.329891,0,573,39631.5090046296,2008-07-02,12:12:58
39.982812,116.330131,0,524,39631.5206944444,2008-07-02,12:29:48
39.982844,116.330163,0,527,39631.5207523148,2008-07-02,12:29:53
39.982846,116.330158,0,529,39631.5208101852,2008-07-02,12:29:58
39.982846,116.330158,0,529,39631.5208449074,2008-07-02,12:30:01
39.98285,116.330164,0,532,39631.5208680556,2008-07-02,12:30:03
39.98285,116.330175,0,536,39631.5209259259,2008-07-02,12:30:08
39.982846,116.330182,0,539,39631.5209837963,2008-07-02,12:30:13
39.982846,116.330182,0,539,39631.5210185185,2008-07-02,12:30:16
39.982839,116.330186,0,543,39631.5210416667,2008-07-02,12:30:18
39.98283,116.330185,0,546,39631.521099537,2008-07-02,12:30:23
39.98282,116.330183,0,549,39631.5211574074,2008-07-02,12:30:28
39.98282,116.330183,0,549,39631.5211921296,2008-07-02,12:30:31
39.982814,116.330175,0,552,39631.5212152778,2008-07-02,12:30:33
39.98281,116.330166,0,555,39631.5212731481,2008-07-02,12:30:38
39.982806,116.330158,0,558,39631.5213310185,2008-07-02,12:30:43
39.982806,116.330158,0,558,39631.5213657407,2008-07-02,12:30:46
39.982805,116.33015,0,561,39631.5213888889,2008-07-02,12:30:48
39.982765,116.330105,0,564,39631.5214467593,2008-07-02,12:30:53
39.98275,116.330007,0,565,39631.5215046296,2008-07-02,12:30:58
39.982748,116.329997,0,567,39631.5215625,2008-07-02,12:31:03
39.98275,116.32999,0,569,39631.5216203704,2008-07-02,12:31:08
39.98275,116.32999,0,569,39631.5216550926,2008-07-02,12:31:11
39.982756,116.329983,0,571,39631.5216782407,2008-07-02,12:31:13
39.982761,116.329974,0,573,39631.5217361111,2008-07-02,12:31:18
39.982765,116.329967,0,575,39631.5217939815,2008-07-02,12:31:23
39.982765,116.329967,0,575,39631.5218287037,2008-07-02,12:31:26
39.982771,116.329959,0,577,39631.5218518519,2008-07-02,12:31:28
39.982775,116.329946,0,579,39631.5219097222,2008-07-02,12:31:33
39.982785,116.329942,0,580,39631.5219675926,2008-07-02,12:31:38
39.982793,116.329929,0,581,39631.522025463,2008-07-02,12:31:43
39.982763,116.329907,0,584,39631.5220833333,2008-07-02,12:31:48
39.982728,116.329881,0,589,39631.5221412037,2008-07-02,12:31:53
39.982727,116.329824,0,593,39631.5221990741,2008-07-02,12:31:58
39.9827,116.329784,0,596,39631.5222569444,2008-07-02,12:32:03
39.982705,116.329705,0,598,39631.5223148148,2008-07-02,12:32:08
39.982703,116.329664,0,599,39631.5223726852,2008-07-02,12:32:13
39.982675,116.329566,0,606,39631.5224305556,2008-07-02,12:32:18
39.982642,116.329523,0,609,39631.5224884259,2008-07-02,12:32:23
39.98259,116.329524,0,610,39631.5225462963,2008-07-02,12:32:28
39.982491,116.329502,0,615,39631.5226041667,2008-07-02,12:32:33
39.982335,116.329583,0,614,39631.522662037,2008-07-02,12:32:38
39.982261,116.32961,0,614,39631.5227199074,2008-07-02,12:32:43
39.982198,116.329543,0,616,39631.5227777778,2008-07-02,12:32:48
39.982185,116.32954,0,616,39631.5228356481,2008-07-02,12:32:53
39.982174,116.329544,0,618,39631.5228935185,2008-07-02,12:32:58
39.982247,116.329502,0,616,39631.5229513889,2008-07-02,12:33:03
39.982222,116.32953,0,605,39631.5230092593,2008-07-02,12:33:08
39.982229,116.329517,0,604,39631.5230671296,2008-07-02,12:33:13
39.982229,116.329517,0,604,39631.5231018519,2008-07-02,12:33:16
39.982229,116.329517,0,604,39631.523125,2008-07-02,12:33:18
39.982159,116.329557,0,604,39631.5231828704,2008-07-02,12:33:23
39.982066,116.329619,0,605,39631.5232407407,2008-07-02,12:33:28
39.982007,116.329647,0,609,39631.5232986111,2008-07-02,12:33:33
39.981923,116.329684,0,609,39631.5233564815,2008-07-02,12:33:38
39.981867,116.329658,0,607,39631.5234143519,2008-07-02,12:33:43
39.981803,116.329684,0,603,39631.5234722222,2008-07-02,12:33:48
39.981742,116.329676,0,600,39631.5235300926,2008-07-02,12:33:53
39.981705,116.329659,0,598,39631.523587963,2008-07-02,12:33:58
39.981713,116.329609,0,593,39631.5236458333,2008-07-02,12:34:03
39.981655,116.3296,0,586,39631.5237037037,2008-07-02,12:34:08
39.981634,116.329585,0,579,39631.5237615741,2008-07-02,12:34:13
39.981565,116.329608,0,573,39631.5238194444,2008-07-02,12:34:18
39.981595,116.329653,0,563,39631.5238773148,2008-07-02,12:34:23
39.981623,116.32967,0,556,39631.5239351852,2008-07-02,12:34:28
39.981563,116.32962,0,551,39631.5239930556,2008-07-02,12:34:33
39.981602,116.329497,0,548,39631.5240509259,2008-07-02,12:34:38
39.981652,116.329363,0,544,39631.5241087963,2008-07-02,12:34:43
39.98167,116.329272,0,539,39631.5241666667,2008-07-02,12:34:48
39.981666,116.329167,0,535,39631.524224537,2008-07-02,12:34:53
39.981619,116.329029,0,531,39631.5242824074,2008-07-02,12:34:58
39.981601,116.328941,0,523,39631.5243402778,2008-07-02,12:35:03
39.981555,116.328848,0,515,39631.5243981481,2008-07-02,12:35:08
39.981499,116.328814,0,507,39631.5244560185,2008-07-02,12:35:13
39.98146,116.328867,0,490,39631.5245138889,2008-07-02,12:35:18
39.981499,116.328709,0,479,39631.5245717593,2008-07-02,12:35:23
39.981488,116.328676,0,467,39631.5246296296,2008-07-02,12:35:28
39.981489,116.32857,0,452,39631.5246875,2008-07-02,12:35:33
39.981431,116.328507,0,445,39631.5247453704,2008-07-02,12:35:38
39.981453,116.328382,0,439,39631.5248032407,2008-07-02,12:35:43
39.981457,116.328277,0,429,39631.5248611111,2008-07-02,12:35:48
39.981435,116.328219,0,420,39631.5249189815,2008-07-02,12:35:53
39.981418,116.328197,0,409,39631.5249768518,2008-07-02,12:35:58
39.981401,116.328176,0,402,39631.5250347222,2008-07-02,12:36:03
39.98138,116.328152,0,400,39631.5250925926,2008-07-02,12:36:08
39.98136,116.328134,0,397,39631.525150463,2008-07-02,12:36:13
39.981373,116.328085,0,394,39631.5252083333,2008-07-02,12:36:18
39.981369,116.328009,0,393,39631.5252662037,2008-07-02,12:36:23
39.981447,116.327777,0,386,39631.5253240741,2008-07-02,12:36:28
39.981467,116.327661,0,381,39631.5253819444,2008-07-02,12:36:33
39.981455,116.327581,0,374,39631.5254398148,2008-07-02,12:36:38
39.981454,116.327485,0,370,39631.5254976852,2008-07-02,12:36:43
39.981448,116.327396,0,370,39631.5255555556,2008-07-02,12:36:48
39.981585,116.327251,0,367,39631.5256134259,2008-07-02,12:36:53
39.981696,116.327204,0,360,39631.5256712963,2008-07-02,12:36:58
39.98174,116.327177,0,354,39631.5257291667,2008-07-02,12:37:03
39.98188,116.32702,0,346,39631.525787037,2008-07-02,12:37:08
39.982222,116.326934,0,337,39631.5258449074,2008-07-02,12:37:13
39.982515,116.326998,0,330,39631.5259027778,2008-07-02,12:37:18
39.982724,116.327072,0,317,39631.5259606481,2008-07-02,12:37:23
39.982848,116.32715,0,304,39631.5260185185,2008-07-02,12:37:28
39.982931,116.327243,0,296,39631.5260763889,2008-07-02,12:37:33
39.983093,116.327267,0,284,39631.5261342593,2008-07-02,12:37:38
39.983354,116.327329,0,272,39631.5261921296,2008-07-02,12:37:43
39.983598,116.327296,0,260,39631.52625,2008-07-02,12:37:48
39.983919,116.327446,0,235,39631.5263078704,2008-07-02,12:37:53
39.984175,116.3274,0,200,39631.5263657407,2008-07-02,12:37:58
39.984376,116.327386,0,186,39631.5264236111,2008-07-02,12:38:03
39.98445,116.32755,0,173,39631.5264814815,2008-07-02,12:38:08
39.984522,116.327944,0,157,39631.5265393518,2008-07-02,12:38:13
39.984562,116.328528,0,142,39631.5265972222,2008-07-02,12:38:18
39.984591,116.329127,0,128,39631.5266550926,2008-07-02,12:38:23
39.984479,116.329991,0,128,39631.526712963,2008-07-02,12:38:28
39.984512,116.330845,0,126,39631.5267708333,2008-07-02,12:38:33
39.984548,116.331789,0,121,39631.5268287037,2008-07-02,12:38:38
39.984599,116.332717,0,113,39631.5268865741,2008-07-02,12:38:43
39.984675,116.333626,0,105,39631.5269444444,2008-07-02,12:38:48
39.984689,116.334563,0,95,39631.5270023148,2008-07-02,12:38:53
39.984677,116.335488,0,85,39631.5270601852,2008-07-02,12:38:58
39.984708,116.336291,0,77,39631.5271180556,2008-07-02,12:39:03
39.984738,116.337041,0,71,39631.5271759259,2008-07-02,12:39:08
39.984753,116.337667,0,64,39631.5272337963,2008-07-02,12:39:13
39.98474,116.338119,0,59,39631.5272916667,2008-07-02,12:39:18
39.984772,116.338352,0,53,39631.527349537,2008-07-02,12:39:23
39.984815,116.33865,0,48,39631.5274074074,2008-07-02,12:39:28
39.984839,116.338992,0,42,39631.5274652778,2008-07-02,12:39:33
39.984826,116.339163,0,36,39631.5275231482,2008-07-02,12:39:38
39.984824,116.339259,0,31,39631.5275810185,2008-07-02,12:39:43
39.984817,116.33928,0,28,39631.5276388889,2008-07-02,12:39:48
39.984817,116.33928,0,28,39631.5276736111,2008-07-02,12:39:51
39.984816,116.339276,0,23,39631.5276967593,2008-07-02,12:39:53
39.984824,116.339379,0,24,39631.5277546296,2008-07-02,12:39:58
39.984866,116.33971,0,27,39631.5278125,2008-07-02,12:40:03
39.984953,116.340285,0,30,39631.5278703704,2008-07-02,12:40:08
39.985004,116.340965,0,31,39631.5279282407,2008-07-02,12:40:13
39.98503,116.341593,0,34,39631.5279861111,2008-07-02,12:40:18
39.985011,116.341994,0,35,39631.5280439815,2008-07-02,12:40:23
39.98498,116.342099,0,37,39631.5281018519,2008-07-02,12:40:28
39.984928,116.342089,0,42,39631.5281597222,2008-07-02,12:40:33
39.984895,116.342096,0,41,39631.5282175926,2008-07-02,12:40:38
39.984905,116.342107,0,40,39631.528275463,2008-07-02,12:40:43
39.98493,116.34227,0,45,39631.5283333333,2008-07-02,12:40:48
39.984999,116.342684,0,50,39631.5283912037,2008-07-02,12:40:53
39.985048,116.343202,0,52,39631.5284490741,2008-07-02,12:40:58
39.985109,116.343735,0,54,39631.5285069444,2008-07-02,12:41:03
39.985146,116.34438,0,59,39631.5285648148,2008-07-02,12:41:08
39.985155,116.345106,0,63,39631.5286226852,2008-07-02,12:41:13
39.985142,116.345808,0,67,39631.5286805556,2008-07-02,12:41:18
39.985166,116.346447,0,69,39631.5287384259,2008-07-02,12:41:23
39.985203,116.346943,0,71,39631.5287962963,2008-07-02,12:41:28
39.985214,116.347078,0,71,39631.5288541667,2008-07-02,12:41:33
39.985209,116.346972,0,69,39631.528912037,2008-07-02,12:41:38
39.985209,116.346972,0,69,39631.5289467593,2008-07-02,12:41:41
39.98521,116.346972,0,69,39631.5289699074,2008-07-02,12:41:43
39.98521,116.346963,0,69,39631.5290277778,2008-07-02,12:41:48
39.985225,116.34691,0,69,39631.5290856481,2008-07-02,12:41:53
39.985263,116.34683,0,69,39631.5291435185,2008-07-02,12:41:58
39.985263,116.34683,0,69,39631.5291782407,2008-07-02,12:42:01
39.985259,116.346822,0,68,39631.5292013889,2008-07-02,12:42:03
39.985245,116.346871,0,67,39631.5292592593,2008-07-02,12:42:08
39.985263,116.346885,0,67,39631.5293171296,2008-07-02,12:42:13
39.985268,116.346838,0,67,39631.529375,2008-07-02,12:42:18
39.985255,116.346767,0,67,39631.5294328704,2008-07-02,12:42:23
39.985256,116.346816,0,68,39631.5294907407,2008-07-02,12:42:28
39.985238,116.346864,0,71,39631.5295486111,2008-07-02,12:42:33
39.985224,116.346872,0,74,39631.5296064815,2008-07-02,12:42:38
39.985227,116.346818,0,75,39631.5296643519,2008-07-02,12:42:43
39.985257,116.346745,0,75,39631.5297222222,2008-07-02,12:42:48
39.985295,116.346723,0,76,39631.5297800926,2008-07-02,12:42:53
39.985315,116.346716,0,77,39631.529837963,2008-07-02,12:42:58
39.985308,116.346728,0,79,39631.5298958333,2008-07-02,12:43:03
39.985266,116.346788,0,78,39631.5299537037,2008-07-02,12:43:08
39.98528,116.346791,0,77,39631.5300115741,2008-07-02,12:43:13
39.985263,116.34684,0,79,39631.5300694444,2008-07-02,12:43:18
39.985268,116.346895,0,78,39631.5301273148,2008-07-02,12:43:23
39.985223,116.346969,0,79,39631.5301851852,2008-07-02,12:43:28
39.985221,116.346985,0,80,39631.5302430556,2008-07-02,12:43:33
39.985221,116.346985,0,80,39631.5302777778,2008-07-02,12:43:36
39.985226,116.346981,0,81,39631.5303009259,2008-07-02,12:43:38
39.985231,116.34694,0,85,39631.5303587963,2008-07-02,12:43:43
39.985212,116.34705,0,104,39631.5304166667,2008-07-02,12:43:48
39.985192,116.347105,0,110,39631.530474537,2008-07-02,12:43:53
39.985179,116.34714,0,117,39631.5305324074,2008-07-02,12:43:58
39.985181,116.347108,0,118,39631.5305902778,2008-07-02,12:44:03
39.985181,116.347029,0,122,39631.5306481481,2008-07-02,12:44:08
39.985185,116.346931,0,128,39631.5307060185,2008-07-02,12:44:13
39.985196,116.346933,0,130,39631.5307638889,2008-07-02,12:44:18
39.985195,116.347199,0,132,39631.5308217593,2008-07-02,12:44:23
39.985199,116.347706,0,131,39631.5308796296,2008-07-02,12:44:28
39.985201,116.34837,0,130,39631.5309375,2008-07-02,12:44:33
39.985236,116.349175,0,131,39631.5309953704,2008-07-02,12:44:38
39.985271,116.349922,0,130,39631.5310532407,2008-07-02,12:44:43
39.985309,116.350464,0,128,39631.5311111111,2008-07-02,12:44:48
39.985312,116.350898,0,126,39631.5311689815,2008-07-02,12:44:53
39.985305,116.35114,0,131,39631.5312268519,2008-07-02,12:44:58
39.985281,116.351103,0,138,39631.5312847222,2008-07-02,12:45:03
39.98528,116.351144,0,134,39631.5313425926,2008-07-02,12:45:08
39.985302,116.351192,0,127,39631.531400463,2008-07-02,12:45:13
39.985319,116.351244,0,117,39631.5314583333,2008-07-02,12:45:18
39.985321,116.351315,0,109,39631.5315162037,2008-07-02,12:45:23
39.985304,116.351391,0,107,39631.5315740741,2008-07-02,12:45:28
39.985296,116.351478,0,103,39631.5316319444,2008-07-02,12:45:33
39.985299,116.351561,0,103,39631.5316898148,2008-07-02,12:45:38
39.985299,116.35165,0,102,39631.5317476852,2008-07-02,12:45:43
39.985295,116.351729,0,100,39631.5318055556,2008-07-02,12:45:48
39.985265,116.351817,0,107,39631.5318634259,2008-07-02,12:45:53
39.985222,116.351857,0,122,39631.5319212963,2008-07-02,12:45:58
39.985167,116.351872,0,127,39631.5319791667,2008-07-02,12:46:03
39.985105,116.351879,0,132,39631.532037037,2008-07-02,12:46:08
39.985043,116.351909,0,136,39631.5320949074,2008-07-02,12:46:13
39.985024,116.351943,0,137,39631.5321527778,2008-07-02,12:46:18
39.985012,116.35199,0,141,39631.5322106481,2008-07-02,12:46:23
39.985038,116.352098,0,142,39631.5322685185,2008-07-02,12:46:28
39.985025,116.35217,0,142,39631.5323263889,2008-07-02,12:46:33
39.984987,116.352223,0,142,39631.5323842593,2008-07-02,12:46:38
39.984996,116.352267,0,146,39631.5324421296,2008-07-02,12:46:43
39.984964,116.352294,0,148,39631.5325,2008-07-02,12:46:48
39.984877,116.352307,0,154,39631.5325578704,2008-07-02,12:46:53
39.984827,116.352315,0,157,39631.5326157407,2008-07-02,12:46:58
39.984819,116.352367,0,162,39631.5326736111,2008-07-02,12:47:03
39.984808,116.35242,0,165,39631.5327314815,2008-07-02,12:47:08
39.984802,116.352439,0,170,39631.5327893518,2008-07-02,12:47:13
39.984823,116.352485,0,175,39631.5328472222,2008-07-02,12:47:18
39.984814,116.352516,0,176,39631.5329050926,2008-07-02,12:47:23
39.984808,116.352541,0,176,39631.532962963,2008-07-02,12:47:28
39.984831,116.352626,0,177,39631.5330208333,2008-07-02,12:47:33
39.984857,116.352723,0,181,39631.5330787037,2008-07-02,12:47:38
39.984855,116.352789,0,188,39631.5331365741,2008-07-02,12:47:43
39.98483,116.352731,0,191,39631.5331944444,2008-07-02,12:47:48
39.984828,116.352709,0,193,39631.5332523148,2008-07-02,12:47:53
39.984808,116.352707,0,194,39631.5333101852,2008-07-02,12:47:58
39.984776,116.352684,0,194,39631.5333680556,2008-07-02,12:48:03
39.984736,116.352648,0,195,39631.5334259259,2008-07-02,12:48:08
39.984692,116.352613,0,195,39631.5334837963,2008-07-02,12:48:13
39.985251,116.352617,0,251,39631.5337152778,2008-07-02,12:48:33
39.985221,116.352703,0,272,39631.5337731481,2008-07-02,12:48:38
39.98512,116.352938,0,172,39631.5343518518,2008-07-02,12:49:28
39.985044,116.352785,0,184,39631.5344097222,2008-07-02,12:49:33
39.985043,116.352776,0,184,39631.5344675926,2008-07-02,12:49:38
39.985017,116.352737,0,183,39631.534525463,2008-07-02,12:49:43
39.985004,116.352675,0,183,39631.5345833333,2008-07-02,12:49:48
39.984967,116.352746,0,183,39631.5346412037,2008-07-02,12:49:53
39.984969,116.352747,0,183,39631.5346990741,2008-07-02,12:49:58
39.984969,116.352747,0,183,39631.5347337963,2008-07-02,12:50:01
39.984969,116.352742,0,183,39631.5347569444,2008-07-02,12:50:03
39.98499,116.352698,0,183,39631.5348148148,2008-07-02,12:50:08
39.985049,116.35263,0,183,39631.5348726852,2008-07-02,12:50:13
39.985074,116.352666,0,183,39631.5349305556,2008-07-02,12:50:18
39.985048,116.352783,0,184,39631.5349884259,2008-07-02,12:50:23
39.985052,116.352841,0,184,39631.5350462963,2008-07-02,12:50:28
39.985052,116.352841,0,184,39631.5350810185,2008-07-02,12:50:31
39.985047,116.352839,0,184,39631.5351041667,2008-07-02,12:50:33
39.985032,116.35279,0,184,39631.535162037,2008-07-02,12:50:38
39.985023,116.352751,0,185,39631.5352199074,2008-07-02,12:50:43
39.985022,116.352724,0,185,39631.5352777778,2008-07-02,12:50:48
39.984976,116.35258,0,186,39631.5353356482,2008-07-02,12:50:53
39.984911,116.352246,0,195,39631.5540856481,2008-07-02,13:17:53
39.984915,116.352236,0,196,39631.5541435185,2008-07-02,13:17:58
39.984915,116.352245,0,197,39631.5542013889,2008-07-02,13:18:03
39.984916,116.352281,0,198,39631.5542592593,2008-07-02,13:18:08
39.984924,116.352373,0,200,39631.5543171296,2008-07-02,13:18:13
39.984935,116.352465,0,202,39631.554375,2008-07-02,13:18:18
39.984967,116.352522,0,204,39631.5544328704,2008-07-02,13:18:23
39.98499,116.352593,0,204,39631.5544907407,2008-07-02,13:18:28
39.985013,116.352619,0,202,39631.5545486111,2008-07-02,13:18:33
39.985035,116.352633,0,200,39631.5546064815,2008-07-02,13:18:38
39.985035,116.352633,0,200,39631.5546412037,2008-07-02,13:18:41
39.985034,116.352628,0,200,39631.5546643519,2008-07-02,13:18:43
39.985033,116.352619,0,200,39631.5547222222,2008-07-02,13:18:48
39.985033,116.352619,0,200,39631.5547569444,2008-07-02,13:18:51
39.985033,116.352615,0,199,39631.5547800926,2008-07-02,13:18:53
39.984995,116.352561,0,198,39631.554837963,2008-07-02,13:18:58
39.984954,116.352486,0,197,39631.5548958333,2008-07-02,13:19:03
39.98494,116.352457,0,197,39631.5549537037,2008-07-02,13:19:08
39.984955,116.352425,0,199,39631.5550115741,2008-07-02,13:19:13
39.984966,116.352443,0,200,39631.5550694444,2008-07-02,13:19:18
39.984982,116.352429,0,202,39631.5551273148,2008-07-02,13:19:23
39.984956,116.352394,0,205,39631.5551851852,2008-07-02,13:19:28
39.984954,116.352382,0,205,39631.5552430556,2008-07-02,13:19:33
39.984928,116.352341,0,208,39631.5553009259,2008-07-02,13:19:38
39.984915,116.352307,0,211,39631.5553587963,2008-07-02,13:19:43
39.984915,116.352307,0,211,39631.5553935185,2008-07-02,13:19:46
39.984917,116.352299,0,212,39631.5554166667,2008-07-02,13:19:48
39.984931,116.352307,0,214,39631.555474537,2008-07-02,13:19:53
39.984938,116.352304,0,215,39631.5555324074,2008-07-02,13:19:58
39.984938,116.352304,0,215,39631.5555671296,2008-07-02,13:20:01
39.984937,116.3523,0,215,39631.5555902778,2008-07-02,13:20:03
39.984936,116.352289,0,217,39631.5556481481,2008-07-02,13:20:08
39.98493,116.352286,0,217,39631.5557060185,2008-07-02,13:20:13
39.98493,116.352286,0,217,39631.5557407407,2008-07-02,13:20:16
39.98493,116.352286,0,217,39631.5557638889,2008-07-02,13:20:18
39.984951,116.35231,0,217,39631.5558217593,2008-07-02,13:20:23
39.984979,116.352354,0,216,39631.5558796296,2008-07-02,13:20:28
39.985004,116.352395,0,214,39631.5559375,2008-07-02,13:20:33
39.985012,116.352415,0,211,39631.5559953704,2008-07-02,13:20:38
39.985012,116.352415,0,211,39631.5560300926,2008-07-02,13:20:41
39.985011,116.352408,0,211,39631.5560532407,2008-07-02,13:20:43
39.985019,116.352488,0,208,39631.5561111111,2008-07-02,13:20:48
39.985043,116.352605,0,209,39631.5561689815,2008-07-02,13:20:53
39.985038,116.352661,0,213,39631.5562268518,2008-07-02,13:20:58
39.985049,116.352691,0,216,39631.5562847222,2008-07-02,13:21:03
39.985099,116.352689,0,217,39631.5563425926,2008-07-02,13:21:08
39.985149,116.352687,0,217,39631.556400463,2008-07-02,13:21:13
39.985169,116.352704,0,217,39631.5564583333,2008-07-02,13:21:18
39.985155,116.352684,0,217,39631.5565162037,2008-07-02,13:21:23
39.985156,116.352695,0,217,39631.5565740741,2008-07-02,13:21:28
39.985157,116.352705,0,217,39631.5566319444,2008-07-02,13:21:33
39.985158,116.352715,0,217,39631.5566898148,2008-07-02,13:21:38
39.985158,116.352715,0,217,39631.556724537,2008-07-02,13:21:41
39.985158,116.35272,0,217,39631.5567476852,2008-07-02,13:21:43
39.985148,116.352697,0,217,39631.5568055556,2008-07-02,13:21:48
39.985085,116.352602,0,213,39631.5568634259,2008-07-02,13:21:53
39.98505,116.352544,0,211,39631.5569212963,2008-07-02,13:21:58
39.985018,116.352526,0,207,39631.5569791667,2008-07-02,13:22:03
39.985003,116.352515,0,203,39631.557037037,2008-07-02,13:22:08
39.984991,116.352523,0,200,39631.5570949074,2008-07-02,13:22:13
39.984994,116.352601,0,196,39631.5571527778,2008-07-02,13:22:18
39.98498,116.352659,0,194,39631.5572106481,2008-07-02,13:22:23
39.984962,116.352716,0,195,39631.5572685185,2008-07-02,13:22:28
39.984909,116.352681,0,196,39631.5573263889,2008-07-02,13:22:33
39.984883,116.352674,0,197,39631.5573842593,2008-07-02,13:22:38
39.984885,116.352686,0,197,39631.5574421296,2008-07-02,13:22:43
39.984885,116.352686,0,197,39631.5574768518,2008-07-02,13:22:46
39.984885,116.35269,0,197,39631.5575,2008-07-02,13:22:48
39.984889,116.352699,0,196,39631.5575578704,2008-07-02,13:22:53
39.984901,116.352688,0,195,39631.5576157407,2008-07-02,13:22:58
39.984901,116.352688,0,195,39631.557650463,2008-07-02,13:23:01
39.984901,116.352682,0,195,39631.5576736111,2008-07-02,13:23:03
39.984902,116.352656,0,195,39631.5577314815,2008-07-02,13:23:08
39.98491,116.352631,0,196,39631.5577893518,2008-07-02,13:23:13
39.984924,116.352638,0,198,39631.5578472222,2008-07-02,13:23:18
39.984954,116.352661,0,199,39631.5579050926,2008-07-02,13:23:23
39.984954,116.352663,0,199,39631.557962963,2008-07-02,13:23:28
39.984954,116.352663,0,199,39631.5579976852,2008-07-02,13:23:31
39.984955,116.352667,0,199,39631.5580208333,2008-07-02,13:23:33
39.984955,116.352677,0,199,39631.5580787037,2008-07-02,13:23:38
39.984955,116.352677,0,199,39631.5581134259,2008-07-02,13:23:41
39.984955,116.352678,0,199,39631.5581365741,2008-07-02,13:23:43
39.984955,116.352689,0,199,39631.5581944444,2008-07-02,13:23:48
39.984955,116.352698,0,198,39631.5582523148,2008-07-02,13:23:53
39.984955,116.352698,0,198,39631.558287037,2008-07-02,13:23:56
39.984955,116.3527,0,198,39631.5583101852,2008-07-02,13:23:58
39.984921,116.352678,0,196,39631.5583680556,2008-07-02,13:24:03
39.984873,116.352646,0,192,39631.5584259259,2008-07-02,13:24:08
39.984844,116.352634,0,189,39631.5584837963,2008-07-02,13:24:13
39.984847,116.352663,0,188,39631.5585416667,2008-07-02,13:24:18
39.984847,116.352663,0,188,39631.5585763889,2008-07-02,13:24:21
39.984853,116.352668,0,187,39631.558599537,2008-07-02,13:24:23
39.984852,116.352656,0,187,39631.5586574074,2008-07-02,13:24:28
39.984852,116.352656,0,187,39631.5586921296,2008-07-02,13:24:31
39.984853,116.352653,0,187,39631.5587152778,2008-07-02,13:24:33
39.984856,116.352667,0,187,39631.5587731482,2008-07-02,13:24:38
39.984856,116.352667,0,187,39631.5588078704,2008-07-02,13:24:41
39.984858,116.352674,0,187,39631.5588310185,2008-07-02,13:24:43
39.98486,116.352685,0,186,39631.5588888889,2008-07-02,13:24:48
39.984862,116.352691,0,186,39631.5589467593,2008-07-02,13:24:53
39.984863,116.352684,0,186,39631.5590046296,2008-07-02,13:24:58
39.984865,116.352677,0,186,39631.5590625,2008-07-02,13:25:03
39.984868,116.352679,0,186,39631.5591203704,2008-07-02,13:25:08
39.984869,116.352679,0,186,39631.5591782407,2008-07-02,13:25:13
39.984869,116.352679,0,186,39631.559212963,2008-07-02,13:25:16
39.98487,116.352675,0,186,39631.5592361111,2008-07-02,13:25:18
39.984869,116.352664,0,186,39631.5592939815,2008-07-02,13:25:23
39.984869,116.352664,0,186,39631.5593287037,2008-07-02,13:25:26
39.984871,116.352664,0,186,39631.5593518519,2008-07-02,13:25:28
39.984882,116.352649,0,183,39631.5594097222,2008-07-02,13:25:33
39.984883,116.352636,0,180,39631.5594675926,2008-07-02,13:25:38
39.984883,116.352636,0,180,39631.5595023148,2008-07-02,13:25:41
39.984882,116.352629,0,180,39631.559525463,2008-07-02,13:25:43
39.98489,116.352594,0,180,39631.5595833333,2008-07-02,13:25:48
39.984863,116.352539,0,179,39631.5596412037,2008-07-02,13:25:53
39.984853,116.352538,0,179,39631.5596990741,2008-07-02,13:25:58
39.984853,116.352538,0,179,39631.5597337963,2008-07-02,13:26:01
39.984854,116.352545,0,178,39631.5597569444,2008-07-02,13:26:03
39.984835,116.352548,0,178,39631.5598148148,2008-07-02,13:26:08
39.984834,116.352541,0,178,39631.5598726852,2008-07-02,13:26:13
39.984834,116.352541,0,178,39631.5599305556,2008-07-02,13:26:18
39.984835,116.352542,0,178,39631.5599884259,2008-07-02,13:26:23
39.984835,116.352542,0,178,39631.5600231481,2008-07-02,13:26:26
39.984835,116.352535,0,178,39631.5600462963,2008-07-02,13:26:28
39.984833,116.352526,0,177,39631.5601041667,2008-07-02,13:26:33
39.984831,116.352512,0,177,39631.560162037,2008-07-02,13:26:38
39.98483,116.352506,0,177,39631.5602199074,2008-07-02,13:26:43
39.984831,116.352508,0,177,39631.5602777778,2008-07-02,13:26:48
39.984832,116.352513,0,177,39631.5603356481,2008-07-02,13:26:53
39.984832,116.352513,0,177,39631.5603703704,2008-07-02,13:26:56
39.984833,116.352517,0,178,39631.5603935185,2008-07-02,13:26:58
39.984835,116.352529,0,178,39631.5604513889,2008-07-02,13:27:03
39.984836,116.352539,0,178,39631.5605092593,2008-07-02,13:27:08
39.984838,116.352549,0,178,39631.5605671296,2008-07-02,13:27:13
39.984841,116.352555,0,178,39631.560625,2008-07-02,13:27:18
39.984841,116.352555,0,178,39631.5606597222,2008-07-02,13:27:21
39.98484,116.352547,0,178,39631.5606828704,2008-07-02,13:27:23
39.984839,116.352538,0,178,39631.5607407407,2008-07-02,13:27:28
39.984821,116.352477,0,174,39631.5607986111,2008-07-02,13:27:33
39.984814,116.352446,0,174,39631.5608564815,2008-07-02,13:27:38
39.984813,116.352429,0,174,39631.5609143519,2008-07-02,13:27:43
39.984813,116.352425,0,174,39631.5609722222,2008-07-02,13:27:48
39.984813,116.35243,0,174,39631.5610300926,2008-07-02,13:27:53
39.984813,116.352431,0,175,39631.561087963,2008-07-02,13:27:58
39.984813,116.352431,0,175,39631.5611226852,2008-07-02,13:28:01
39.984813,116.35243,0,175,39631.5611458333,2008-07-02,13:28:03
39.984812,116.35242,0,175,39631.5612037037,2008-07-02,13:28:08
39.984811,116.352409,0,175,39631.5612615741,2008-07-02,13:28:13
39.98481,116.352403,0,175,39631.5613194444,2008-07-02,13:28:18
39.984811,116.352407,0,175,39631.5613773148,2008-07-02,13:28:23
39.984812,116.352405,0,175,39631.5614351852,2008-07-02,13:28:28
39.984812,116.352405,0,175,39631.5614699074,2008-07-02,13:28:31
39.984813,116.352413,0,175,39631.5614930556,2008-07-02,13:28:33
39.98483,116.35245,0,174,39631.5615509259,2008-07-02,13:28:38
39.984855,116.352481,0,173,39631.5616087963,2008-07-02,13:28:43
39.984856,116.35249,0,173,39631.5616666667,2008-07-02,13:28:48
39.984857,116.3525,0,172,39631.561724537,2008-07-02,13:28:53
39.984856,116.352498,0,172,39631.5617824074,2008-07-02,13:28:58
39.984855,116.352494,0,172,39631.5618402778,2008-07-02,13:29:03
39.984855,116.352494,0,172,39631.561875,2008-07-02,13:29:06
39.984856,116.352499,0,172,39631.5618981481,2008-07-02,13:29:08
39.984845,116.352502,0,171,39631.5619560185,2008-07-02,13:29:13
39.984841,116.352506,0,171,39631.5620138889,2008-07-02,13:29:18
39.984841,116.352506,0,171,39631.5620486111,2008-07-02,13:29:21
39.98484,116.352505,0,171,39631.5620717593,2008-07-02,13:29:23
39.984816,116.352479,0,170,39631.5621296296,2008-07-02,13:29:28
39.98481,116.352475,0,170,39631.5621875,2008-07-02,13:29:33
39.984809,116.352469,0,170,39631.5622453704,2008-07-02,13:29:38
39.984809,116.352469,0,170,39631.5622800926,2008-07-02,13:29:41
39.984809,116.352466,0,170,39631.5623032407,2008-07-02,13:29:43
39.984825,116.352519,0,168,39631.5623611111,2008-07-02,13:29:48
39.984845,116.352579,0,165,39631.5624189815,2008-07-02,13:29:53
39.984875,116.352637,0,163,39631.5624768519,2008-07-02,13:29:58
39.984876,116.352641,0,163,39631.5625347222,2008-07-02,13:30:03
39.984876,116.352633,0,163,39631.5625925926,2008-07-02,13:30:08
39.984876,116.352633,0,163,39631.5626273148,2008-07-02,13:30:11
39.984874,116.352625,0,162,39631.562650463,2008-07-02,13:30:13
39.984881,116.352594,0,162,39631.5627083333,2008-07-02,13:30:18
39.984844,116.352548,0,162,39631.5627662037,2008-07-02,13:30:23
39.984843,116.352535,0,165,39631.5628240741,2008-07-02,13:30:28
39.984842,116.352541,0,167,39631.5628819444,2008-07-02,13:30:33
39.984842,116.352542,0,167,39631.5629398148,2008-07-02,13:30:38
39.98484,116.352535,0,167,39631.5629976852,2008-07-02,13:30:43
39.984839,116.352533,0,168,39631.5630555556,2008-07-02,13:30:48
39.98484,116.352537,0,168,39631.5631134259,2008-07-02,13:30:53
39.984841,116.352536,0,168,39631.5631712963,2008-07-02,13:30:58
39.984841,116.352536,0,168,39631.5632060185,2008-07-02,13:31:01
39.984842,116.352536,0,168,39631.5632291667,2008-07-02,13:31:03
39.984842,116.352525,0,167,39631.563287037,2008-07-02,13:31:08
39.984843,116.352527,0,167,39631.5633449074,2008-07-02,13:31:13
39.984844,116.352528,0,167,39631.5634027778,2008-07-02,13:31:18
39.984845,116.352532,0,167,39631.5634606481,2008-07-02,13:31:23
39.984845,116.352531,0,168,39631.5635185185,2008-07-02,13:31:28
39.984844,116.352526,0,168,39631.5635763889,2008-07-02,13:31:33
39.984844,116.352526,0,168,39631.5636111111,2008-07-02,13:31:36
39.984843,116.352521,0,168,39631.5636342593,2008-07-02,13:31:38
39.984853,116.352481,0,168,39631.5636921296,2008-07-02,13:31:43
39.984847,116.352483,0,167,39631.56375,2008-07-02,13:31:48
39.984847,116.352483,0,167,39631.5637847222,2008-07-02,13:31:51
39.984847,116.352479,0,168,39631.5638078704,2008-07-02,13:31:53
39.984846,116.35247,0,168,39631.5638657407,2008-07-02,13:31:58
39.984848,116.352473,0,168,39631.5639236111,2008-07-02,13:32:03
39.984848,116.352473,0,168,39631.5639583333,2008-07-02,13:32:06
39.984848,116.35247,0,168,39631.5639814815,2008-07-02,13:32:08
39.984847,116.352457,0,168,39631.5640393518,2008-07-02,13:32:13
39.984845,116.352446,0,168,39631.5640972222,2008-07-02,13:32:18
39.984843,116.352434,0,167,39631.5641550926,2008-07-02,13:32:23
39.984842,116.352431,0,167,39631.564212963,2008-07-02,13:32:28
39.984842,116.352433,0,167,39631.5642708333,2008-07-02,13:32:33
39.984841,116.352433,0,167,39631.5643287037,2008-07-02,13:32:38
39.984842,116.352439,0,167,39631.5643865741,2008-07-02,13:32:43
39.984843,116.352447,0,167,39631.5644444444,2008-07-02,13:32:48
39.984845,116.352455,0,167,39631.5645023148,2008-07-02,13:32:53
39.984846,116.352453,0,167,39631.5645601852,2008-07-02,13:32:58
39.984846,116.352453,0,167,39631.5645949074,2008-07-02,13:33:01
39.984846,116.352445,0,167,39631.5646180556,2008-07-02,13:33:03
39.984867,116.352458,0,166,39631.5646759259,2008-07-02,13:33:08
39.984874,116.352469,0,166,39631.5647337963,2008-07-02,13:33:13
39.984874,116.352469,0,167,39631.5647916667,2008-07-02,13:33:18
39.984873,116.352464,0,167,39631.564849537,2008-07-02,13:33:23
39.984873,116.352461,0,167,39631.5649074074,2008-07-02,13:33:28
39.984873,116.352461,0,167,39631.5649421296,2008-07-02,13:33:31
39.984873,116.352458,0,167,39631.5649652778,2008-07-02,13:33:33
39.984874,116.352433,0,166,39631.5650231481,2008-07-02,13:33:38
39.984875,116.352415,0,166,39631.5650810185,2008-07-02,13:33:43
39.984876,116.352405,0,166,39631.5651388889,2008-07-02,13:33:48
39.984876,116.352405,0,166,39631.5651736111,2008-07-02,13:33:51
39.984879,116.35241,0,165,39631.5651967593,2008-07-02,13:33:53
39.984873,116.352434,0,165,39631.5652546296,2008-07-02,13:33:58
39.984857,116.352438,0,165,39631.5653125,2008-07-02,13:34:03
39.984857,116.352443,0,166,39631.5653703704,2008-07-02,13:34:08
39.984857,116.352443,0,166,39631.5654050926,2008-07-02,13:34:11
39.984858,116.352449,0,166,39631.5654282407,2008-07-02,13:34:13
39.984843,116.352441,0,166,39631.5654861111,2008-07-02,13:34:18
39.984842,116.35243,0,166,39631.5655439815,2008-07-02,13:34:23
39.98484,116.352417,0,166,39631.5656018518,2008-07-02,13:34:28
39.984887,116.352388,0,165,39631.5656597222,2008-07-02,13:34:33
39.984899,116.352403,0,164,39631.5657175926,2008-07-02,13:34:38
39.98492,116.352464,0,161,39631.565775463,2008-07-02,13:34:43
39.984924,116.352494,0,159,39631.5658333333,2008-07-02,13:34:48
39.984918,116.35248,0,158,39631.5658912037,2008-07-02,13:34:53
39.984918,116.35248,0,158,39631.5659259259,2008-07-02,13:34:56
39.984919,116.352488,0,158,39631.5659490741,2008-07-02,13:34:58
39.984947,116.352492,0,156,39631.5660069444,2008-07-02,13:35:03
39.984945,116.352479,0,156,39631.5660648148,2008-07-02,13:35:08
39.984945,116.352479,0,156,39631.566099537,2008-07-02,13:35:11
39.984944,116.352476,0,156,39631.5661226852,2008-07-02,13:35:13
39.984944,116.352486,0,156,39631.5661805556,2008-07-02,13:35:18
39.984943,116.352487,0,156,39631.5662384259,2008-07-02,13:35:23
39.984943,116.352487,0,156,39631.5662731482,2008-07-02,13:35:26
39.984942,116.352481,0,156,39631.5662962963,2008-07-02,13:35:28
39.984941,116.352472,0,156,39631.5663541667,2008-07-02,13:35:33
39.984941,116.352472,0,156,39631.5663888889,2008-07-02,13:35:36
39.98494,116.352467,0,156,39631.566412037,2008-07-02,13:35:38
39.984938,116.352455,0,156,39631.5664699074,2008-07-02,13:35:43
39.984915,116.352491,0,154,39631.5665277778,2008-07-02,13:35:48
39.984916,116.352502,0,154,39631.5665856482,2008-07-02,13:35:53
39.984922,116.352551,0,154,39631.5666435185,2008-07-02,13:35:58
39.984932,116.352625,0,154,39631.5667013889,2008-07-02,13:36:03
39.984927,116.352641,0,155,39631.5667592593,2008-07-02,13:36:08
39.984908,116.352567,0,158,39631.5668171296,2008-07-02,13:36:13
39.984906,116.352555,0,158,39631.566875,2008-07-02,13:36:18
39.984904,116.35254,0,158,39631.5669328704,2008-07-02,13:36:23
39.984904,116.35254,0,158,39631.5669675926,2008-07-02,13:36:26
39.984903,116.352532,0,158,39631.5669907407,2008-07-02,13:36:28
39.984882,116.352529,0,161,39631.5670486111,2008-07-02,13:36:33
39.984872,116.352549,0,163,39631.5671064815,2008-07-02,13:36:38
39.984872,116.352556,0,163,39631.5671643519,2008-07-02,13:36:43
39.984872,116.352549,0,163,39631.5672222222,2008-07-02,13:36:48
39.984872,116.352547,0,163,39631.5672800926,2008-07-02,13:36:53
39.984872,116.352551,0,163,39631.567337963,2008-07-02,13:36:58
39.984871,116.352546,0,163,39631.5673958333,2008-07-02,13:37:03
39.984872,116.352551,0,163,39631.5674537037,2008-07-02,13:37:08
39.984874,116.352549,0,163,39631.5675115741,2008-07-02,13:37:13
39.984874,116.352548,0,163,39631.5675694444,2008-07-02,13:37:18
39.984873,116.352545,0,163,39631.5676273148,2008-07-02,13:37:23
39.984872,116.35254,0,163,39631.5676851852,2008-07-02,13:37:28
39.984872,116.35254,0,163,39631.5677199074,2008-07-02,13:37:31
39.984871,116.352536,0,163,39631.5677430556,2008-07-02,13:37:33
39.98487,116.352523,0,163,39631.5678009259,2008-07-02,13:37:38
39.98487,116.352521,0,162,39631.5678587963,2008-07-02,13:37:43
39.984871,116.35252,0,162,39631.5679166667,2008-07-02,13:37:48
39.98487,116.352515,0,162,39631.567974537,2008-07-02,13:37:53
39.98487,116.352515,0,162,39631.5680324074,2008-07-02,13:37:58
39.984871,116.352521,0,162,39631.5680902778,2008-07-02,13:38:03
39.984872,116.352529,0,162,39631.5681481481,2008-07-02,13:38:08
39.984872,116.352529,0,162,39631.5681828704,2008-07-02,13:38:11
39.984873,116.352536,0,162,39631.5682060185,2008-07-02,13:38:13
39.984871,116.352525,0,162,39631.5682638889,2008-07-02,13:38:18
39.984871,116.352523,0,162,39631.5683217593,2008-07-02,13:38:23
39.984871,116.352523,0,162,39631.5683564815,2008-07-02,13:38:26
39.984872,116.352529,0,162,39631.5683796296,2008-07-02,13:38:28
39.984885,116.352508,0,162,39631.5684375,2008-07-02,13:38:33
39.98494,116.352459,0,162,39631.5684953704,2008-07-02,13:38:38
39.984959,116.352456,0,161,39631.5685532407,2008-07-02,13:38:43
39.984965,116.352488,0,161,39631.5686111111,2008-07-02,13:38:48
39.984954,116.352511,0,159,39631.5686689815,2008-07-02,13:38:53
39.98495,116.352543,0,158,39631.5687268519,2008-07-02,13:38:58
39.984951,116.35255,0,158,39631.5687847222,2008-07-02,13:39:03
39.984951,116.352553,0,158,39631.5688425926,2008-07-02,13:39:08
39.984951,116.352557,0,158,39631.568900463,2008-07-02,13:39:13
39.984951,116.352557,0,158,39631.5689351852,2008-07-02,13:39:16
39.98495,116.352555,0,158,39631.5689583333,2008-07-02,13:39:18
39.984947,116.352546,0,158,39631.5690162037,2008-07-02,13:39:23
39.984921,116.352545,0,157,39631.5690740741,2008-07-02,13:39:28
39.984919,116.352537,0,158,39631.5691319444,2008-07-02,13:39:33
39.984917,116.352531,0,158,39631.5691898148,2008-07-02,13:39:38
39.984916,116.352525,0,158,39631.5692476852,2008-07-02,13:39:43
39.984916,116.352525,0,158,39631.5692824074,2008-07-02,13:39:46
39.984914,116.352519,0,158,39631.5693055556,2008-07-02,13:39:48
39.984893,116.35256,0,156,39631.5693634259,2008-07-02,13:39:53
39.984886,116.352588,0,155,39631.5694212963,2008-07-02,13:39:58
39.984886,116.352588,0,155,39631.5694560185,2008-07-02,13:40:01
39.984885,116.352588,0,155,39631.5694791667,2008-07-02,13:40:03
39.984892,116.352576,0,154,39631.569537037,2008-07-02,13:40:08
39.984905,116.352549,0,152,39631.5695949074,2008-07-02,13:40:13
39.984887,116.352561,0,151,39631.5696527778,2008-07-02,13:40:18
39.984877,116.35255,0,148,39631.5697106481,2008-07-02,13:40:23
39.984868,116.352541,0,147,39631.5697685185,2008-07-02,13:40:28
39.984868,116.352537,0,147,39631.5698263889,2008-07-02,13:40:33
39.984868,116.352535,0,147,39631.5698842593,2008-07-02,13:40:38
39.984868,116.352534,0,147,39631.5699421296,2008-07-02,13:40:43
39.984868,116.352534,0,147,39631.5699768519,2008-07-02,13:40:46
39.984869,116.352532,0,147,39631.57,2008-07-02,13:40:48
39.984867,116.352517,0,147,39631.5700578704,2008-07-02,13:40:53
39.984867,116.352515,0,147,39631.5701157407,2008-07-02,13:40:58
39.984866,116.352513,0,147,39631.5701736111,2008-07-02,13:41:03
39.984866,116.352513,0,147,39631.5702314815,2008-07-02,13:41:08
39.984865,116.352515,0,148,39631.5702893519,2008-07-02,13:41:13
39.984865,116.352515,0,148,39631.5703240741,2008-07-02,13:41:16
39.984868,116.35252,0,149,39631.5703472222,2008-07-02,13:41:18
39.984873,116.352544,0,150,39631.5704050926,2008-07-02,13:41:23
39.984874,116.352554,0,150,39631.570462963,2008-07-02,13:41:28
39.984874,116.352551,0,150,39631.5705208333,2008-07-02,13:41:33
39.984874,116.352545,0,150,39631.5705787037,2008-07-02,13:41:38
39.984874,116.352541,0,150,39631.5706365741,2008-07-02,13:41:43
39.984876,116.352539,0,150,39631.5706944444,2008-07-02,13:41:48
39.984876,116.352537,0,150,39631.5707523148,2008-07-02,13:41:53
39.984876,116.352537,0,150,39631.570787037,2008-07-02,13:41:56
39.984877,116.352539,0,150,39631.5708101852,2008-07-02,13:41:58
39.984862,116.352505,0,150,39631.5708680556,2008-07-02,13:42:03
39.984846,116.352463,0,149,39631.5709259259,2008-07-02,13:42:08
39.984862,116.352424,0,148,39631.5709837963,2008-07-02,13:42:13
39.984901,116.352428,0,147,39631.5710416667,2008-07-02,13:42:18
39.984925,116.352468,0,147,39631.571099537,2008-07-02,13:42:23
39.984948,116.352535,0,148,39631.5711574074,2008-07-02,13:42:28
39.984931,116.352608,0,149,39631.5712152778,2008-07-02,13:42:33
39.984868,116.352597,0,151,39631.5712731481,2008-07-02,13:42:38
39.984847,116.352495,0,150,39631.5713310185,2008-07-02,13:42:43
39.984857,116.352467,0,148,39631.5713888889,2008-07-02,13:42:48
39.984851,116.352433,0,148,39631.5714467593,2008-07-02,13:42:53
39.984852,116.35243,0,148,39631.5715046296,2008-07-02,13:42:58
39.984853,116.35243,0,147,39631.5715625,2008-07-02,13:43:03
39.984853,116.352426,0,147,39631.5716203704,2008-07-02,13:43:08
39.984852,116.352423,0,148,39631.5716782407,2008-07-02,13:43:13
39.984853,116.352428,0,148,39631.5717361111,2008-07-02,13:43:18
39.984854,116.352427,0,148,39631.5717939815,2008-07-02,13:43:23
39.984854,116.352427,0,148,39631.5718287037,2008-07-02,13:43:26
39.984854,116.352426,0,148,39631.5718518518,2008-07-02,13:43:28
39.984856,116.352439,0,148,39631.5719097222,2008-07-02,13:43:33
39.98487,116.352473,0,149,39631.5719675926,2008-07-02,13:43:38
39.98487,116.352473,0,149,39631.572025463,2008-07-02,13:43:43
39.98487,116.352474,0,149,39631.5720833333,2008-07-02,13:43:48
39.984871,116.35248,0,149,39631.5721412037,2008-07-02,13:43:53
39.984872,116.352486,0,149,39631.5721990741,2008-07-02,13:43:58
39.984872,116.352486,0,149,39631.5722337963,2008-07-02,13:44:01
39.984872,116.352482,0,148,39631.5722569444,2008-07-02,13:44:03
39.984887,116.352492,0,146,39631.5723148148,2008-07-02,13:44:08
39.984894,116.35249,0,144,39631.5723726852,2008-07-02,13:44:13
39.984894,116.35249,0,144,39631.5724305556,2008-07-02,13:44:18
39.984894,116.352493,0,144,39631.5724884259,2008-07-02,13:44:23
39.985076,116.352746,0,250,39631.6035069444,2008-07-02,14:29:03
39.985092,116.352778,0,249,39631.6035648148,2008-07-02,14:29:08
39.985078,116.352766,0,248,39631.6036226852,2008-07-02,14:29:13
39.985025,116.352723,0,248,39631.6036805556,2008-07-02,14:29:18
39.984952,116.35264,0,247,39631.6037384259,2008-07-02,14:29:23
39.984931,116.352634,0,245,39631.6037962963,2008-07-02,14:29:28
39.984918,116.352619,0,245,39631.6038541667,2008-07-02,14:29:33
39.984919,116.352624,0,245,39631.603912037,2008-07-02,14:29:38
39.98492,116.352626,0,245,39631.6039699074,2008-07-02,14:29:43
39.984921,116.352632,0,245,39631.6040277778,2008-07-02,14:29:48
39.98492,116.352631,0,245,39631.6040856481,2008-07-02,14:29:53
39.98492,116.352629,0,245,39631.6041435185,2008-07-02,14:29:58
39.98492,116.352632,0,245,39631.6042013889,2008-07-02,14:30:03
39.98492,116.352632,0,245,39631.6042361111,2008-07-02,14:30:06
39.984919,116.352627,0,245,39631.6042592593,2008-07-02,14:30:08
39.984919,116.352618,0,245,39631.6043171296,2008-07-02,14:30:13
39.984957,116.352663,0,245,39631.604375,2008-07-02,14:30:18
39.985063,116.352765,0,245,39631.6044328704,2008-07-02,14:30:23
39.985203,116.352908,0,245,39631.6044907407,2008-07-02,14:30:28
39.985251,116.352963,0,246,39631.6045486111,2008-07-02,14:30:33
39.985251,116.352963,0,246,39631.6045833333,2008-07-02,14:30:36
39.985252,116.352967,0,248,39631.6046064815,2008-07-02,14:30:38
39.98524,116.352936,0,248,39631.6046643518,2008-07-02,14:30:43
39.985238,116.352921,0,248,39631.6047222222,2008-07-02,14:30:48
39.985217,116.3529,0,247,39631.6047800926,2008-07-02,14:30:53
39.985214,116.352886,0,247,39631.604837963,2008-07-02,14:30:58
39.985199,116.352863,0,246,39631.6048958333,2008-07-02,14:31:03
39.985169,116.352836,0,244,39631.6049537037,2008-07-02,14:31:08
39.985167,116.352828,0,244,39631.6050115741,2008-07-02,14:31:13
39.985163,116.352827,0,244,39631.6050694444,2008-07-02,14:31:18
39.98516,116.352822,0,244,39631.6051273148,2008-07-02,14:31:23
39.98516,116.352822,0,244,39631.605162037,2008-07-02,14:31:26
39.985157,116.352817,0,244,39631.6051851852,2008-07-02,14:31:28
39.985157,116.352827,0,244,39631.6052430556,2008-07-02,14:31:33
39.985093,116.352786,0,244,39631.6053009259,2008-07-02,14:31:38
39.984978,116.352709,0,244,39631.6053587963,2008-07-02,14:31:43
39.984948,116.352687,0,246,39631.6054166667,2008-07-02,14:31:48
39.984948,116.35268,0,246,39631.605474537,2008-07-02,14:31:53
39.984948,116.35268,0,246,39631.6055092593,2008-07-02,14:31:56
39.984949,116.352681,0,246,39631.6055324074,2008-07-02,14:31:58
39.984983,116.352674,0,246,39631.6055902778,2008-07-02,14:32:03
39.984982,116.352663,0,246,39631.6056481482,2008-07-02,14:32:08
39.985,116.352669,0,246,39631.6057060185,2008-07-02,14:32:13
39.985017,116.352669,0,247,39631.6057638889,2008-07-02,14:32:18
39.985007,116.352664,0,249,39631.6058217593,2008-07-02,14:32:23
39.985004,116.352666,0,246,39631.6058796296,2008-07-02,14:32:28
39.985004,116.352665,0,246,39631.6059375,2008-07-02,14:32:33
39.985003,116.352658,0,246,39631.6059953704,2008-07-02,14:32:38
39.985003,116.35265,0,246,39631.6060532407,2008-07-02,14:32:43
39.985003,116.35265,0,246,39631.6061111111,2008-07-02,14:32:48
39.985005,116.352657,0,246,39631.6061689815,2008-07-02,14:32:53
39.985005,116.352657,0,246,39631.6062037037,2008-07-02,14:32:56
39.985004,116.352652,0,246,39631.6062268519,2008-07-02,14:32:58
39.984957,116.352596,0,245,39631.6062847222,2008-07-02,14:33:03
39.98492,116.352529,0,243,39631.6063425926,2008-07-02,14:33:08
39.984896,116.352511,0,244,39631.606400463,2008-07-02,14:33:13
39.984902,116.352523,0,244,39631.6064583333,2008-07-02,14:33:18
39.984925,116.352553,0,244,39631.6065162037,2008-07-02,14:33:23
39.984927,116.352561,0,244,39631.6065740741,2008-07-02,14:33:28
39.984927,116.352561,0,244,39631.6066087963,2008-07-02,14:33:31
39.984927,116.35256,0,244,39631.6066319444,2008-07-02,14:33:33
39.984927,116.35255,0,244,39631.6066898148,2008-07-02,14:33:38
39.984927,116.35255,0,244,39631.606724537,2008-07-02,14:33:41
39.984927,116.35255,0,244,39631.6067476852,2008-07-02,14:33:43
39.984954,116.352576,0,245,39631.6068055556,2008-07-02,14:33:48
39.984977,116.352615,0,248,39631.6068634259,2008-07-02,14:33:53
39.984989,116.352619,0,248,39631.6069212963,2008-07-02,14:33:58
39.984972,116.352611,0,248,39631.6069791667,2008-07-02,14:34:03
39.984972,116.352613,0,248,39631.607037037,2008-07-02,14:34:08
39.984972,116.352613,0,248,39631.6070717593,2008-07-02,14:34:11
39.984971,116.352611,0,248,39631.6070949074,2008-07-02,14:34:13
39.984972,116.35262,0,248,39631.6071527778,2008-07-02,14:34:18
39.984972,116.352623,0,248,39631.6072106481,2008-07-02,14:34:23
39.984971,116.352619,0,249,39631.6072685185,2008-07-02,14:34:28
39.984969,116.352614,0,249,39631.6073263889,2008-07-02,14:34:33
39.984969,116.352614,0,249,39631.6073611111,2008-07-02,14:34:36
39.984972,116.352619,0,248,39631.6073842593,2008-07-02,14:34:38
39.984988,116.352633,0,247,39631.6074421296,2008-07-02,14:34:43
39.984988,116.352633,0,247,39631.6074768519,2008-07-02,14:34:46
39.984989,116.352639,0,247,39631.6075,2008-07-02,14:34:48
39.984978,116.352628,0,247,39631.6075578704,2008-07-02,14:34:53
39.984922,116.352572,0,247,39631.6076157407,2008-07-02,14:34:58
39.984875,116.352549,0,246,39631.6076736111,2008-07-02,14:35:03
39.984875,116.352549,0,245,39631.6077314815,2008-07-02,14:35:08
39.984875,116.352555,0,245,39631.6077893519,2008-07-02,14:35:13
39.984875,116.352555,0,245,39631.6078240741,2008-07-02,14:35:16
39.984869,116.352561,0,245,39631.6078472222,2008-07-02,14:35:18
39.984854,116.352522,0,244,39631.6079050926,2008-07-02,14:35:23
39.984854,116.352522,0,244,39631.6079398148,2008-07-02,14:35:26
39.984853,116.352517,0,244,39631.607962963,2008-07-02,14:35:28
39.984855,116.352497,0,244,39631.6080208333,2008-07-02,14:35:33
39.984876,116.352503,0,244,39631.6080787037,2008-07-02,14:35:38
39.984878,116.352515,0,244,39631.6081365741,2008-07-02,14:35:43
39.98488,116.352518,0,244,39631.6081944444,2008-07-02,14:35:48
39.984881,116.352522,0,244,39631.6082523148,2008-07-02,14:35:53
39.984881,116.352514,0,244,39631.6083101852,2008-07-02,14:35:58
39.984881,116.352519,0,244,39631.6083680556,2008-07-02,14:36:03
39.984882,116.352523,0,244,39631.6084259259,2008-07-02,14:36:08
39.984882,116.352523,0,244,39631.6084606481,2008-07-02,14:36:11
39.984882,116.352526,0,244,39631.6084837963,2008-07-02,14:36:13
39.984885,116.352537,0,243,39631.6085416667,2008-07-02,14:36:18
39.984888,116.352548,0,243,39631.608599537,2008-07-02,14:36:23
39.984889,116.352554,0,244,39631.6086574074,2008-07-02,14:36:28
39.984889,116.352553,0,244,39631.6087152778,2008-07-02,14:36:33
39.984888,116.352548,0,244,39631.6087731481,2008-07-02,14:36:38
39.984888,116.352548,0,244,39631.6088078704,2008-07-02,14:36:41
39.984885,116.35254,0,243,39631.6088310185,2008-07-02,14:36:43
39.984882,116.35253,0,243,39631.6088888889,2008-07-02,14:36:48
39.984855,116.352502,0,243,39631.6089467593,2008-07-02,14:36:53
39.984846,116.352489,0,241,39631.6090046296,2008-07-02,14:36:58
39.984849,116.352493,0,241,39631.6090625,2008-07-02,14:37:03
39.984848,116.352489,0,241,39631.6091203704,2008-07-02,14:37:08
39.984848,116.352489,0,241,39631.6091550926,2008-07-02,14:37:11
39.984851,116.352488,0,242,39631.6091782407,2008-07-02,14:37:13
39.984866,116.352504,0,241,39631.6092361111,2008-07-02,14:37:18
39.984906,116.352517,0,239,39631.6092939815,2008-07-02,14:37:23
39.984909,116.352528,0,239,39631.6093518519,2008-07-02,14:37:28
39.984909,116.352528,0,239,39631.6093865741,2008-07-02,14:37:31
39.984911,116.352536,0,238,39631.6094097222,2008-07-02,14:37:33
39.984914,116.352548,0,239,39631.6094675926,2008-07-02,14:37:38
39.984917,116.352557,0,239,39631.609525463,2008-07-02,14:37:43
39.984917,116.352557,0,239,39631.6095601852,2008-07-02,14:37:46
39.984917,116.352553,0,239,39631.6095833333,2008-07-02,14:37:48
39.984916,116.352544,0,239,39631.6096412037,2008-07-02,14:37:53
39.984914,116.352542,0,239,39631.6096990741,2008-07-02,14:37:58
39.984914,116.352542,0,239,39631.6097337963,2008-07-02,14:38:01
39.984913,116.352538,0,239,39631.6097569444,2008-07-02,14:38:03
39.984926,116.352536,0,239,39631.6098148148,2008-07-02,14:38:08
39.984957,116.352551,0,240,39631.6098726852,2008-07-02,14:38:13
39.984956,116.352541,0,241,39631.6099305556,2008-07-02,14:38:18
39.984957,116.352536,0,241,39631.6099884259,2008-07-02,14:38:23
39.984956,116.352529,0,241,39631.6100462963,2008-07-02,14:38:28
39.984956,116.352529,0,241,39631.6101041667,2008-07-02,14:38:33
39.984954,116.352521,0,241,39631.610162037,2008-07-02,14:38:38
39.984953,116.352518,0,241,39631.6102199074,2008-07-02,14:38:43
39.984953,116.352518,0,241,39631.6102546296,2008-07-02,14:38:46
39.984954,116.352521,0,241,39631.6102777778,2008-07-02,14:38:48
39.984956,116.35253,0,240,39631.6103356481,2008-07-02,14:38:53
39.984956,116.35253,0,240,39631.6103703704,2008-07-02,14:38:56
39.984957,116.352529,0,240,39631.6103935185,2008-07-02,14:38:58
39.984957,116.35252,0,240,39631.6104513889,2008-07-02,14:39:03
39.984957,116.35252,0,240,39631.6104861111,2008-07-02,14:39:06
39.984956,116.352512,0,240,39631.6105092593,2008-07-02,14:39:08
39.984954,116.352503,0,241,39631.6105671296,2008-07-02,14:39:13
39.984954,116.352504,0,241,39631.610625,2008-07-02,14:39:18
39.984955,116.35251,0,241,39631.6106828704,2008-07-02,14:39:23
39.984955,116.352512,0,241,39631.6107407407,2008-07-02,14:39:28
39.984955,116.352512,0,241,39631.610775463,2008-07-02,14:39:31
39.984955,116.352507,0,240,39631.6107986111,2008-07-02,14:39:33
39.984953,116.352493,0,240,39631.6108564815,2008-07-02,14:39:38
39.984953,116.352491,0,240,39631.6109143518,2008-07-02,14:39:43
39.984953,116.352491,0,240,39631.6109490741,2008-07-02,14:39:46
39.984952,116.352494,0,240,39631.6109722222,2008-07-02,14:39:48
39.984948,116.352482,0,240,39631.6110300926,2008-07-02,14:39:53
39.984944,116.352472,0,240,39631.611087963,2008-07-02,14:39:58
39.984941,116.352468,0,239,39631.6111458333,2008-07-02,14:40:03
39.984939,116.35247,0,239,39631.6112037037,2008-07-02,14:40:08
39.984937,116.352464,0,239,39631.6112615741,2008-07-02,14:40:13
39.984934,116.352456,0,239,39631.6113194444,2008-07-02,14:40:18
39.984933,116.352454,0,239,39631.6113773148,2008-07-02,14:40:23
39.984932,116.352449,0,239,39631.6114351852,2008-07-02,14:40:28
39.984932,116.352451,0,239,39631.6114930556,2008-07-02,14:40:33
39.984934,116.352458,0,239,39631.6115509259,2008-07-02,14:40:38
39.984934,116.352458,0,239,39631.6116087963,2008-07-02,14:40:43
39.984935,116.352464,0,239,39631.6116666667,2008-07-02,14:40:48
39.984935,116.352461,0,239,39631.611724537,2008-07-02,14:40:53
39.984934,116.352454,0,239,39631.6117824074,2008-07-02,14:40:58
39.984934,116.352455,0,239,39631.6118402778,2008-07-02,14:41:03
39.984934,116.352455,0,239,39631.611875,2008-07-02,14:41:06
39.984935,116.352457,0,239,39631.6118981481,2008-07-02,14:41:08
39.984937,116.35247,0,240,39631.6119560185,2008-07-02,14:41:13
39.984939,116.352481,0,239,39631.6120138889,2008-07-02,14:41:18
39.984939,116.352481,0,239,39631.6120486111,2008-07-02,14:41:21
39.984941,116.352489,0,239,39631.6120717593,2008-07-02,14:41:23
39.984934,116.352512,0,239,39631.6121296296,2008-07-02,14:41:28
39.984935,116.352519,0,240,39631.6121875,2008-07-02,14:41:33
39.984934,116.35252,0,240,39631.6122453704,2008-07-02,14:41:38
39.984933,116.352513,0,240,39631.6123032407,2008-07-02,14:41:43
39.984933,116.352517,0,240,39631.6123611111,2008-07-02,14:41:48
39.984934,116.352523,0,240,39631.6124189815,2008-07-02,14:41:53
39.984934,116.352523,0,240,39631.6124537037,2008-07-02,14:41:56
39.984934,116.352525,0,239,39631.6124768518,2008-07-02,14:41:58
39.984932,116.352515,0,239,39631.6125347222,2008-07-02,14:42:03
39.984932,116.352514,0,239,39631.6125925926,2008-07-02,14:42:08
39.984932,116.352514,0,239,39631.6126273148,2008-07-02,14:42:11
39.984932,116.35252,0,240,39631.612650463,2008-07-02,14:42:13
39.984933,116.352531,0,240,39631.6127083333,2008-07-02,14:42:18
39.984934,116.352538,0,240,39631.6127662037,2008-07-02,14:42:23
39.984932,116.352531,0,240,39631.6128240741,2008-07-02,14:42:28
39.984932,116.352532,0,240,39631.6128819444,2008-07-02,14:42:33
39.984932,116.352532,0,240,39631.6129398148,2008-07-02,14:42:38
39.984932,116.352532,0,240,39631.612974537,2008-07-02,14:42:41
39.984933,116.352536,0,240,39631.6129976852,2008-07-02,14:42:43
39.984933,116.352545,0,240,39631.6130555556,2008-07-02,14:42:48
39.984934,116.352547,0,240,39631.6131134259,2008-07-02,14:42:53
39.984934,116.352546,0,240,39631.6131712963,2008-07-02,14:42:58
39.984934,116.352546,0,240,39631.6132060185,2008-07-02,14:43:01
39.984934,116.352538,0,240,39631.6132291667,2008-07-02,14:43:03
39.984932,116.352529,0,240,39631.613287037,2008-07-02,14:43:08
39.984932,116.352529,0,240,39631.6133217593,2008-07-02,14:43:11
39.984934,116.352537,0,240,39631.6133449074,2008-07-02,14:43:13
39.984935,116.352546,0,240,39631.6134027778,2008-07-02,14:43:18
39.984938,116.352559,0,240,39631.6134606482,2008-07-02,14:43:23
39.98494,116.352568,0,241,39631.6135185185,2008-07-02,14:43:28
39.984942,116.352579,0,241,39631.6135763889,2008-07-02,14:43:33
39.984942,116.352572,0,241,39631.6136342593,2008-07-02,14:43:38
39.984942,116.352572,0,241,39631.6136689815,2008-07-02,14:43:41
39.984942,116.352569,0,241,39631.6136921296,2008-07-02,14:43:43
39.984943,116.352578,0,241,39631.61375,2008-07-02,14:43:48
39.984933,116.352616,0,244,39631.6138078704,2008-07-02,14:43:53
39.984913,116.35264,0,251,39631.6138657407,2008-07-02,14:43:58
39.984902,116.352643,0,253,39631.6139236111,2008-07-02,14:44:03
39.984902,116.352643,0,253,39631.6139583333,2008-07-02,14:44:06
39.984901,116.352642,0,253,39631.6139814815,2008-07-02,14:44:08
39.984899,116.352633,0,253,39631.6140393519,2008-07-02,14:44:13
39.984899,116.352633,0,253,39631.6140740741,2008-07-02,14:44:16
39.984898,116.352636,0,254,39631.6140972222,2008-07-02,14:44:18
39.984899,116.352647,0,254,39631.6141550926,2008-07-02,14:44:23
39.984902,116.352655,0,255,39631.614212963,2008-07-02,14:44:28
39.984902,116.352651,0,255,39631.6142708333,2008-07-02,14:44:33
39.984902,116.352643,0,255,39631.6143287037,2008-07-02,14:44:38
39.984904,116.352649,0,255,39631.6143865741,2008-07-02,14:44:43
39.984906,116.352652,0,255,39631.6144444444,2008-07-02,14:44:48
39.984906,116.352652,0,255,39631.6144791667,2008-07-02,14:44:51
39.984906,116.352648,0,255,39631.6145023148,2008-07-02,14:44:53
39.984903,116.352609,0,259,39631.6145601852,2008-07-02,14:44:58
39.984854,116.352539,0,258,39631.6146180556,2008-07-02,14:45:03
39.984814,116.352518,0,259,39631.6146759259,2008-07-02,14:45:08
39.984811,116.352506,0,258,39631.6147337963,2008-07-02,14:45:13
39.984813,116.352513,0,257,39631.6147916667,2008-07-02,14:45:18
39.984816,116.35252,0,257,39631.614849537,2008-07-02,14:45:23
39.984818,116.352526,0,257,39631.6149074074,2008-07-02,14:45:28
39.984821,116.352533,0,257,39631.6149652778,2008-07-02,14:45:33
39.984823,116.352537,0,257,39631.6150231481,2008-07-02,14:45:38
39.984825,116.352543,0,257,39631.6150810185,2008-07-02,14:45:43
39.984827,116.352549,0,257,39631.6151388889,2008-07-02,14:45:48
39.984829,116.352554,0,257,39631.6151967593,2008-07-02,14:45:53
39.98483,116.352555,0,257,39631.6152546296,2008-07-02,14:45:58
39.98483,116.352554,0,257,39631.6153125,2008-07-02,14:46:03
39.98483,116.352554,0,257,39631.6153472222,2008-07-02,14:46:06
39.984831,116.352551,0,257,39631.6153703704,2008-07-02,14:46:08
39.984833,116.35256,0,257,39631.6154282407,2008-07-02,14:46:13
39.984835,116.352573,0,257,39631.6154861111,2008-07-02,14:46:18
39.984836,116.352581,0,257,39631.6155439815,2008-07-02,14:46:23
39.984838,116.352586,0,257,39631.6156018519,2008-07-02,14:46:28
39.984838,116.352583,0,257,39631.6156597222,2008-07-02,14:46:33
39.984839,116.352581,0,257,39631.6157175926,2008-07-02,14:46:38
39.984839,116.352581,0,257,39631.6157523148,2008-07-02,14:46:41
39.984841,116.352584,0,257,39631.615775463,2008-07-02,14:46:43
39.984844,116.352594,0,257,39631.6158333333,2008-07-02,14:46:48
39.984844,116.352595,0,257,39631.6158912037,2008-07-02,14:46:53
39.984844,116.352595,0,257,39631.6159259259,2008-07-02,14:46:56
39.984845,116.3526,0,257,39631.6159490741,2008-07-02,14:46:58
39.984834,116.352598,0,257,39631.6160069444,2008-07-02,14:47:03
39.984834,116.352598,0,256,39631.6160648148,2008-07-02,14:47:08
39.984835,116.352599,0,256,39631.6161226852,2008-07-02,14:47:13
39.984835,116.352597,0,256,39631.6161805556,2008-07-02,14:47:18
39.984834,116.35259,0,256,39631.6162384259,2008-07-02,14:47:23
39.984835,116.352594,0,256,39631.6162962963,2008-07-02,14:47:28
39.984835,116.352594,0,256,39631.6163310185,2008-07-02,14:47:31
39.984836,116.352595,0,256,39631.6163541667,2008-07-02,14:47:33
39.984836,116.352583,0,256,39631.616412037,2008-07-02,14:47:38
39.984836,116.352583,0,256,39631.6164467593,2008-07-02,14:47:41
39.984835,116.352575,0,256,39631.6164699074,2008-07-02,14:47:43
39.984827,116.352593,0,255,39631.6165277778,2008-07-02,14:47:48
