# Supplementary material for: Research on differential privacy protection method based on user tendency
Source: PLoS One. 2023 Oct 26;18(10):e0288823. doi: 10.1371/journal.pone.0288823 (PMC10602288; doi:10.1371/journal.pone.0288823)
Supplement: S3 Data — (ZIP) [file pone.0288823.s003.zip › Data 5-3/052/Trajectory/20080703062541.plt]

Geolife trajectory
WGS 84
Altitude is in Feet
Reserved 3
0,2,255,My Track,0,0,2,8421376
0
39.985456,116.352735,0,190,39632.2678356481,2008-07-03,06:25:41
39.985337,116.352725,0,182,39632.2679050926,2008-07-03,06:25:47
39.985207,116.352674,0,148,39632.267962963,2008-07-03,06:25:52
39.985141,116.35266,0,141,39632.2680208333,2008-07-03,06:25:57
39.985108,116.352639,0,133,39632.2680787037,2008-07-03,06:26:02
39.985023,116.352569,0,113,39632.2681365741,2008-07-03,06:26:07
39.984975,116.352553,0,91,39632.2681944444,2008-07-03,06:26:12
39.984965,116.352554,0,89,39632.2682523148,2008-07-03,06:26:17
39.984957,116.352546,0,89,39632.2683101852,2008-07-03,06:26:22
39.984952,116.352541,0,89,39632.2683680556,2008-07-03,06:26:27
39.984947,116.352536,0,89,39632.2684259259,2008-07-03,06:26:32
39.984947,116.352536,0,89,39632.2684606481,2008-07-03,06:26:35
39.984941,116.35253,0,89,39632.2684837963,2008-07-03,06:26:37
39.984922,116.352529,0,93,39632.2685416667,2008-07-03,06:26:42
39.984922,116.352529,0,93,39632.2685763889,2008-07-03,06:26:45
39.984921,116.352536,0,94,39632.268599537,2008-07-03,06:26:47
39.984915,116.352548,0,94,39632.2686574074,2008-07-03,06:26:52
39.984904,116.352565,0,94,39632.2687152778,2008-07-03,06:26:57
39.984893,116.352562,0,94,39632.2687731481,2008-07-03,06:27:02
39.984814,116.352643,0,97,39632.2688310185,2008-07-03,06:27:07
39.984822,116.352673,0,97,39632.2688888889,2008-07-03,06:27:12
39.984811,116.352677,0,98,39632.2689467593,2008-07-03,06:27:17
39.984797,116.352626,0,99,39632.2690046296,2008-07-03,06:27:22
39.984793,116.352585,0,100,39632.2690625,2008-07-03,06:27:27
39.984779,116.35261,0,100,39632.2691203704,2008-07-03,06:27:32
39.984807,116.352612,0,100,39632.2691782407,2008-07-03,06:27:37
39.984807,116.352612,0,100,39632.269212963,2008-07-03,06:27:40
39.984804,116.352607,0,100,39632.2692361111,2008-07-03,06:27:42
39.984794,116.352599,0,100,39632.2692939815,2008-07-03,06:27:47
39.984794,116.352599,0,100,39632.2693287037,2008-07-03,06:27:50
39.984794,116.352595,0,100,39632.2693518519,2008-07-03,06:27:52
39.984814,116.352629,0,100,39632.2694097222,2008-07-03,06:27:57
39.984814,116.352629,0,100,39632.2694444444,2008-07-03,06:28:00
39.984818,116.352621,0,100,39632.2694675926,2008-07-03,06:28:02
39.984826,116.352644,0,100,39632.269525463,2008-07-03,06:28:07
39.984848,116.352682,0,100,39632.2695833333,2008-07-03,06:28:12
39.984864,116.352715,0,100,39632.2696412037,2008-07-03,06:28:17
39.984882,116.352728,0,100,39632.2696990741,2008-07-03,06:28:22
39.984938,116.352763,0,100,39632.2697569444,2008-07-03,06:28:27
39.985124,116.353038,0,204,39632.2704513889,2008-07-03,06:29:27
39.985187,116.352987,0,212,39632.2705092593,2008-07-03,06:29:32
39.985164,116.352836,0,261,39632.2705671296,2008-07-03,06:29:37
39.985141,116.352877,0,262,39632.270625,2008-07-03,06:29:42
39.985079,116.352899,0,244,39632.2706828704,2008-07-03,06:29:47
39.985027,116.353001,0,217,39632.2707407407,2008-07-03,06:29:52
39.985047,116.352993,0,209,39632.2707986111,2008-07-03,06:29:57
39.985003,116.352923,0,201,39632.2708564815,2008-07-03,06:30:02
39.98493,116.352796,0,187,39632.2709143519,2008-07-03,06:30:07
39.984924,116.352729,0,180,39632.2709722222,2008-07-03,06:30:12
39.984909,116.352673,0,177,39632.2710300926,2008-07-03,06:30:17
39.98497,116.352595,0,167,39632.271087963,2008-07-03,06:30:22
39.985,116.352523,0,163,39632.2711458333,2008-07-03,06:30:27
39.985009,116.35244,0,157,39632.2712037037,2008-07-03,06:30:32
39.985005,116.352325,0,151,39632.2712615741,2008-07-03,06:30:37
39.985003,116.352268,0,147,39632.2713194444,2008-07-03,06:30:42
39.984973,116.352191,0,144,39632.2713773148,2008-07-03,06:30:47
39.984967,116.352088,0,139,39632.2714351852,2008-07-03,06:30:52
39.984981,116.352005,0,130,39632.2714930556,2008-07-03,06:30:57
39.98501,116.351946,0,127,39632.2715509259,2008-07-03,06:31:02
39.98509,116.351913,0,135,39632.2716087963,2008-07-03,06:31:07
39.985193,116.351919,0,142,39632.2716666667,2008-07-03,06:31:12
39.985242,116.351891,0,144,39632.271724537,2008-07-03,06:31:17
39.985289,116.3518,0,138,39632.2717824074,2008-07-03,06:31:22
39.985334,116.351688,0,130,39632.2718402778,2008-07-03,06:31:27
39.98535,116.351592,0,123,39632.2718981481,2008-07-03,06:31:32
39.985351,116.351489,0,122,39632.2719560185,2008-07-03,06:31:37
39.985357,116.351394,0,120,39632.2720138889,2008-07-03,06:31:42
39.985369,116.351317,0,114,39632.2720717593,2008-07-03,06:31:47
39.985345,116.351238,0,112,39632.2721296296,2008-07-03,06:31:52
39.985316,116.351154,0,112,39632.2721875,2008-07-03,06:31:57
39.985313,116.351047,0,115,39632.2722453704,2008-07-03,06:32:02
39.985314,116.350945,0,117,39632.2723032407,2008-07-03,06:32:07
39.985326,116.350867,0,122,39632.2723611111,2008-07-03,06:32:12
39.985305,116.350786,0,120,39632.2724189815,2008-07-03,06:32:17
39.985322,116.350691,0,123,39632.2724768519,2008-07-03,06:32:22
39.985314,116.350604,0,125,39632.2725347222,2008-07-03,06:32:27
39.985339,116.350509,0,122,39632.2725925926,2008-07-03,06:32:32
39.985325,116.35042,0,118,39632.272650463,2008-07-03,06:32:37
39.985306,116.350327,0,127,39632.2727083333,2008-07-03,06:32:42
39.985274,116.350235,0,126,39632.2727662037,2008-07-03,06:32:47
39.985284,116.350131,0,121,39632.2728240741,2008-07-03,06:32:52
39.985276,116.350036,0,117,39632.2728819444,2008-07-03,06:32:57
39.985266,116.349946,0,116,39632.2729398148,2008-07-03,06:33:02
39.985264,116.349874,0,121,39632.2729976852,2008-07-03,06:33:07
39.985266,116.349794,0,118,39632.2730555556,2008-07-03,06:33:12
39.985265,116.349697,0,121,39632.2731134259,2008-07-03,06:33:17
39.985266,116.349604,0,123,39632.2731712963,2008-07-03,06:33:22
39.985255,116.349517,0,116,39632.2732291667,2008-07-03,06:33:27
39.985258,116.349427,0,116,39632.273287037,2008-07-03,06:33:32
39.985256,116.349345,0,113,39632.2733449074,2008-07-03,06:33:37
39.985229,116.349253,0,109,39632.2734027778,2008-07-03,06:33:42
39.985235,116.349155,0,107,39632.2734606481,2008-07-03,06:33:47
39.985239,116.349077,0,103,39632.2735185185,2008-07-03,06:33:52
39.985234,116.348981,0,104,39632.2735763889,2008-07-03,06:33:57
39.985242,116.348888,0,104,39632.2736342593,2008-07-03,06:34:02
39.985234,116.348813,0,107,39632.2736921296,2008-07-03,06:34:07
39.985235,116.34874,0,110,39632.27375,2008-07-03,06:34:12
39.985204,116.348654,0,118,39632.2738078704,2008-07-03,06:34:17
39.985219,116.348569,0,119,39632.2738657407,2008-07-03,06:34:22
39.985212,116.34848,0,127,39632.2739236111,2008-07-03,06:34:27
39.985227,116.348387,0,127,39632.2739814815,2008-07-03,06:34:32
39.985227,116.348299,0,130,39632.2740393518,2008-07-03,06:34:37
39.985233,116.348213,0,126,39632.2740972222,2008-07-03,06:34:42
39.98522,116.348135,0,128,39632.2741550926,2008-07-03,06:34:47
39.985238,116.348062,0,133,39632.274212963,2008-07-03,06:34:52
39.985235,116.348013,0,135,39632.2742708333,2008-07-03,06:34:57
39.985216,116.347995,0,137,39632.2743287037,2008-07-03,06:35:02
39.985217,116.347963,0,138,39632.2743865741,2008-07-03,06:35:07
39.985227,116.347953,0,138,39632.2744444444,2008-07-03,06:35:12
39.985251,116.347947,0,138,39632.2745023148,2008-07-03,06:35:17
39.985287,116.347955,0,139,39632.2745601852,2008-07-03,06:35:22
39.985319,116.347988,0,139,39632.2746180556,2008-07-03,06:35:27
39.985324,116.348026,0,139,39632.2746759259,2008-07-03,06:35:32
39.985374,116.348012,0,139,39632.2747337963,2008-07-03,06:35:37
39.985568,116.347823,0,139,39632.2747916667,2008-07-03,06:35:42
39.985655,116.347832,0,140,39632.274849537,2008-07-03,06:35:47
39.985656,116.347845,0,140,39632.2749074074,2008-07-03,06:35:52
39.985738,116.347896,0,140,39632.2749652778,2008-07-03,06:35:57
39.985886,116.347994,0,141,39632.2750231481,2008-07-03,06:36:02
39.985921,116.34807,0,137,39632.2750810185,2008-07-03,06:36:07
39.985932,116.348124,0,133,39632.2751388889,2008-07-03,06:36:12
39.985966,116.348227,0,127,39632.2751967593,2008-07-03,06:36:17
39.98596,116.348313,0,123,39632.2752546296,2008-07-03,06:36:22
39.985955,116.348401,0,121,39632.2753125,2008-07-03,06:36:27
39.985922,116.348483,0,122,39632.2753703704,2008-07-03,06:36:32
39.985936,116.348596,0,120,39632.2754282407,2008-07-03,06:36:37
39.985944,116.348706,0,119,39632.2754861111,2008-07-03,06:36:42
39.985937,116.348797,0,121,39632.2755439815,2008-07-03,06:36:47
39.985942,116.348898,0,123,39632.2756018518,2008-07-03,06:36:52
39.985946,116.348984,0,125,39632.2756597222,2008-07-03,06:36:57
39.985946,116.349061,0,124,39632.2757175926,2008-07-03,06:37:02
39.985951,116.349129,0,121,39632.275775463,2008-07-03,06:37:07
39.985972,116.34927,0,118,39632.2758333333,2008-07-03,06:37:12
39.98597,116.349351,0,118,39632.2758912037,2008-07-03,06:37:17
39.985984,116.349441,0,110,39632.2759490741,2008-07-03,06:37:22
39.985964,116.349551,0,110,39632.2760069444,2008-07-03,06:37:27
39.985961,116.349654,0,111,39632.2760648148,2008-07-03,06:37:32
39.985925,116.349723,0,108,39632.2761226852,2008-07-03,06:37:37
39.985914,116.349812,0,106,39632.2761805556,2008-07-03,06:37:42
39.985897,116.349934,0,104,39632.2762384259,2008-07-03,06:37:47
39.985906,116.350062,0,99,39632.2762962963,2008-07-03,06:37:52
39.985904,116.350147,0,97,39632.2763541667,2008-07-03,06:37:57
39.985918,116.350232,0,96,39632.276412037,2008-07-03,06:38:02
39.9859,116.35029,0,96,39632.2764699074,2008-07-03,06:38:07
39.985909,116.350335,0,97,39632.2765277778,2008-07-03,06:38:12
39.985919,116.350376,0,96,39632.2765856481,2008-07-03,06:38:17
39.985912,116.350455,0,97,39632.2766435185,2008-07-03,06:38:22
39.985906,116.350493,0,97,39632.2767013889,2008-07-03,06:38:27
39.985916,116.350528,0,97,39632.2767592593,2008-07-03,06:38:32
39.985932,116.350546,0,97,39632.2768171296,2008-07-03,06:38:37
39.985938,116.350551,0,97,39632.276875,2008-07-03,06:38:42
39.985938,116.350551,0,97,39632.2769097222,2008-07-03,06:38:45
39.985937,116.350547,0,97,39632.2769328704,2008-07-03,06:38:47
39.985946,116.350542,0,98,39632.2769907407,2008-07-03,06:38:52
39.985946,116.350542,0,98,39632.277025463,2008-07-03,06:38:55
39.985951,116.350545,0,97,39632.2770486111,2008-07-03,06:38:57
39.985952,116.350556,0,97,39632.2771064815,2008-07-03,06:39:02
39.985943,116.350546,0,98,39632.2771643519,2008-07-03,06:39:07
39.985948,116.350542,0,98,39632.2772222222,2008-07-03,06:39:12
39.985946,116.350542,0,98,39632.2772800926,2008-07-03,06:39:17
39.985938,116.350534,0,98,39632.277337963,2008-07-03,06:39:22
39.985938,116.350534,0,98,39632.2773726852,2008-07-03,06:39:25
39.985933,116.350539,0,98,39632.2773958333,2008-07-03,06:39:27
39.985933,116.350515,0,99,39632.2774537037,2008-07-03,06:39:32
39.985929,116.350242,0,98,39632.2775115741,2008-07-03,06:39:37
39.985888,116.349788,0,101,39632.2775694444,2008-07-03,06:39:42
39.985847,116.349246,0,104,39632.2776273148,2008-07-03,06:39:47
39.98581,116.348654,0,107,39632.2776851852,2008-07-03,06:39:52
39.985799,116.348164,0,114,39632.2777430556,2008-07-03,06:39:57
39.985814,116.347924,0,117,39632.2778009259,2008-07-03,06:40:02
39.985833,116.347916,0,124,39632.2778587963,2008-07-03,06:40:07
39.985831,116.347931,0,125,39632.2779166667,2008-07-03,06:40:12
39.985827,116.347935,0,125,39632.277974537,2008-07-03,06:40:17
39.985825,116.347933,0,125,39632.2780324074,2008-07-03,06:40:22
39.985823,116.347933,0,125,39632.2780902778,2008-07-03,06:40:27
39.985822,116.347933,0,125,39632.2781481481,2008-07-03,06:40:32
39.985817,116.347933,0,125,39632.2782060185,2008-07-03,06:40:37
39.985813,116.347934,0,125,39632.2782638889,2008-07-03,06:40:42
39.985812,116.347937,0,125,39632.2783217593,2008-07-03,06:40:47
39.985812,116.347938,0,125,39632.2783796296,2008-07-03,06:40:52
39.98581,116.34794,0,125,39632.2784375,2008-07-03,06:40:57
39.98581,116.347941,0,124,39632.2784953704,2008-07-03,06:41:02
39.985809,116.347941,0,124,39632.2785532407,2008-07-03,06:41:07
39.985804,116.347944,0,124,39632.2786111111,2008-07-03,06:41:12
39.985804,116.347943,0,124,39632.2786689815,2008-07-03,06:41:17
39.985806,116.347944,0,124,39632.2787268519,2008-07-03,06:41:22
39.98581,116.347946,0,124,39632.2787847222,2008-07-03,06:41:27
39.985809,116.347947,0,124,39632.2788425926,2008-07-03,06:41:32
39.985804,116.347947,0,124,39632.278900463,2008-07-03,06:41:37
39.985797,116.347948,0,124,39632.2789583333,2008-07-03,06:41:42
39.985794,116.347948,0,125,39632.2790162037,2008-07-03,06:41:47
39.985794,116.347948,0,125,39632.2790509259,2008-07-03,06:41:50
39.985791,116.347943,0,125,39632.2790740741,2008-07-03,06:41:52
39.985787,116.347761,0,133,39632.2791319444,2008-07-03,06:41:57
39.985761,116.347428,0,130,39632.2791898148,2008-07-03,06:42:02
39.985741,116.347187,0,129,39632.2792476852,2008-07-03,06:42:07
39.985724,116.346813,0,131,39632.2793055556,2008-07-03,06:42:12
39.985701,116.346352,0,135,39632.2793634259,2008-07-03,06:42:17
39.985694,116.345834,0,138,39632.2794212963,2008-07-03,06:42:22
39.985686,116.345264,0,139,39632.2794791667,2008-07-03,06:42:27
39.98566,116.344792,0,142,39632.279537037,2008-07-03,06:42:32
39.985643,116.344376,0,146,39632.2795949074,2008-07-03,06:42:37
39.985638,116.343995,0,147,39632.2796527778,2008-07-03,06:42:42
39.985659,116.34363,0,154,39632.2797106481,2008-07-03,06:42:47
39.985668,116.343213,0,159,39632.2797685185,2008-07-03,06:42:52
39.985677,116.342781,0,165,39632.2798263889,2008-07-03,06:42:57
39.985668,116.342199,0,158,39632.2798842593,2008-07-03,06:43:02
39.985662,116.341509,0,156,39632.2799421296,2008-07-03,06:43:07
39.985609,116.340853,0,165,39632.28,2008-07-03,06:43:12
39.985601,116.340372,0,157,39632.2800578704,2008-07-03,06:43:17
39.985613,116.340123,0,153,39632.2801157407,2008-07-03,06:43:22
39.98561,116.340126,0,155,39632.2801736111,2008-07-03,06:43:27
39.98561,116.340123,0,154,39632.2802314815,2008-07-03,06:43:32
39.98561,116.340125,0,153,39632.2802893519,2008-07-03,06:43:37
39.98561,116.340125,0,153,39632.2803240741,2008-07-03,06:43:40
39.98561,116.340123,0,153,39632.2803472222,2008-07-03,06:43:42
39.985595,116.339946,0,153,39632.2804050926,2008-07-03,06:43:47
39.985538,116.339557,0,159,39632.280462963,2008-07-03,06:43:52
39.985524,116.339043,0,176,39632.2805208333,2008-07-03,06:43:57
39.985481,116.33841,0,186,39632.2805787037,2008-07-03,06:44:02
39.985449,116.337735,0,186,39632.2806365741,2008-07-03,06:44:07
39.985434,116.337047,0,190,39632.2806944444,2008-07-03,06:44:12
39.985394,116.336235,0,181,39632.2807523148,2008-07-03,06:44:17
39.985372,116.335391,0,181,39632.2808101852,2008-07-03,06:44:22
39.985341,116.334558,0,172,39632.2808680556,2008-07-03,06:44:27
39.985295,116.333737,0,166,39632.2809259259,2008-07-03,06:44:32
39.985274,116.332887,0,155,39632.2809837963,2008-07-03,06:44:37
39.985239,116.332083,0,145,39632.2810416667,2008-07-03,06:44:42
39.985208,116.331306,0,137,39632.281099537,2008-07-03,06:44:47
39.985177,116.330528,0,136,39632.2811574074,2008-07-03,06:44:52
39.98515,116.329795,0,134,39632.2812152778,2008-07-03,06:44:57
39.985134,116.329117,0,126,39632.2812731481,2008-07-03,06:45:02
39.985124,116.32868,0,128,39632.2813310185,2008-07-03,06:45:07
39.985112,116.328438,0,127,39632.2813888889,2008-07-03,06:45:12
39.985097,116.32809,0,131,39632.2814467593,2008-07-03,06:45:17
39.985065,116.327682,0,130,39632.2815046296,2008-07-03,06:45:22
39.985063,116.327255,0,125,39632.2815625,2008-07-03,06:45:27
39.985049,116.326821,0,130,39632.2816203704,2008-07-03,06:45:32
39.985001,116.326482,0,135,39632.2816782407,2008-07-03,06:45:37
39.984974,116.326077,0,141,39632.2817361111,2008-07-03,06:45:42
39.984968,116.325667,0,136,39632.2817939815,2008-07-03,06:45:47
39.984964,116.32546,0,129,39632.2818518518,2008-07-03,06:45:52
39.984999,116.325452,0,126,39632.2819097222,2008-07-03,06:45:57
39.984995,116.325434,0,126,39632.2819675926,2008-07-03,06:46:02
39.984976,116.325333,0,127,39632.282025463,2008-07-03,06:46:07
39.984962,116.325014,0,127,39632.2820833333,2008-07-03,06:46:12
39.984954,116.324923,0,128,39632.2821412037,2008-07-03,06:46:17
39.984954,116.324923,0,128,39632.2821759259,2008-07-03,06:46:20
39.984951,116.324928,0,128,39632.2821990741,2008-07-03,06:46:22
39.984929,116.324807,0,128,39632.2822569444,2008-07-03,06:46:27
39.984878,116.324411,0,131,39632.2823148148,2008-07-03,06:46:32
39.984837,116.323865,0,131,39632.2823726852,2008-07-03,06:46:37
39.984823,116.323216,0,146,39632.2824305556,2008-07-03,06:46:42
39.98481,116.322508,0,145,39632.2824884259,2008-07-03,06:46:47
39.984809,116.322053,0,142,39632.2825462963,2008-07-03,06:46:52
39.98479,116.321872,0,141,39632.2826041667,2008-07-03,06:46:57
39.984802,116.321858,0,139,39632.282662037,2008-07-03,06:47:02
39.984803,116.321856,0,139,39632.2827199074,2008-07-03,06:47:07
39.984802,116.321855,0,139,39632.2827777778,2008-07-03,06:47:12
39.984801,116.321862,0,139,39632.2828356481,2008-07-03,06:47:17
39.984801,116.32186,0,139,39632.2828935185,2008-07-03,06:47:22
39.984801,116.321862,0,139,39632.2829513889,2008-07-03,06:47:27
39.984801,116.321862,0,139,39632.2829861111,2008-07-03,06:47:30
39.984801,116.321862,0,139,39632.2830092593,2008-07-03,06:47:32
39.984776,116.321634,0,138,39632.2830671296,2008-07-03,06:47:37
39.984761,116.321176,0,136,39632.283125,2008-07-03,06:47:42
39.984741,116.320578,0,132,39632.2831828704,2008-07-03,06:47:47
39.984721,116.319913,0,135,39632.2832407407,2008-07-03,06:47:52
39.984695,116.319167,0,142,39632.2832986111,2008-07-03,06:47:57
39.984672,116.318439,0,134,39632.2833564815,2008-07-03,06:48:02
39.984663,116.31767,0,130,39632.2834143518,2008-07-03,06:48:07
39.98463,116.316882,0,131,39632.2834722222,2008-07-03,06:48:12
39.984612,116.316067,0,147,39632.2835300926,2008-07-03,06:48:17
39.984612,116.315337,0,144,39632.283587963,2008-07-03,06:48:22
39.98459,116.314693,0,137,39632.2836458333,2008-07-03,06:48:27
39.984565,116.313972,0,135,39632.2837037037,2008-07-03,06:48:32
39.984547,116.313225,0,137,39632.2837615741,2008-07-03,06:48:37
39.984529,116.312566,0,134,39632.2838194444,2008-07-03,06:48:42
39.98452,116.31189,0,137,39632.2838773148,2008-07-03,06:48:47
39.984534,116.311268,0,135,39632.2839351852,2008-07-03,06:48:52
39.984538,116.31086,0,140,39632.2839930556,2008-07-03,06:48:57
39.984513,116.310624,0,143,39632.2840509259,2008-07-03,06:49:02
39.984517,116.310417,0,147,39632.2841087963,2008-07-03,06:49:07
39.984658,116.310286,0,146,39632.2841666667,2008-07-03,06:49:12
39.984952,116.310261,0,154,39632.284224537,2008-07-03,06:49:17
39.985343,116.310233,0,173,39632.2842824074,2008-07-03,06:49:22
39.985683,116.310212,0,196,39632.2843402778,2008-07-03,06:49:27
39.985809,116.310227,0,202,39632.2843981481,2008-07-03,06:49:32
39.985948,116.310226,0,192,39632.2844560185,2008-07-03,06:49:37
39.986051,116.310234,0,193,39632.2845138889,2008-07-03,06:49:42
39.986061,116.310254,0,193,39632.2845717593,2008-07-03,06:49:47
39.986059,116.310253,0,194,39632.2846296296,2008-07-03,06:49:52
39.986059,116.310253,0,194,39632.2846643519,2008-07-03,06:49:55
39.98606,116.310251,0,195,39632.2846875,2008-07-03,06:49:57
39.98605,116.310253,0,195,39632.2847453704,2008-07-03,06:50:02
39.98605,116.310253,0,195,39632.2847800926,2008-07-03,06:50:05
39.986058,116.310252,0,195,39632.2848032407,2008-07-03,06:50:07
39.986219,116.310165,0,201,39632.2848611111,2008-07-03,06:50:12
39.986582,116.310051,0,202,39632.2849189815,2008-07-03,06:50:17
39.987051,116.309994,0,204,39632.2849768519,2008-07-03,06:50:22
39.987535,116.309968,0,205,39632.2850347222,2008-07-03,06:50:27
39.98787,116.309958,0,181,39632.2850925926,2008-07-03,06:50:32
39.98804,116.309963,0,174,39632.285150463,2008-07-03,06:50:37
39.988233,116.309937,0,183,39632.2852083333,2008-07-03,06:50:42
39.988251,116.30995,0,189,39632.2852662037,2008-07-03,06:50:47
39.988279,116.30994,0,196,39632.2853240741,2008-07-03,06:50:52
39.988375,116.309969,0,245,39632.2853819444,2008-07-03,06:50:57
39.988394,116.309898,0,266,39632.2854398148,2008-07-03,06:51:02
39.98843,116.309993,0,254,39632.2854976852,2008-07-03,06:51:07
39.988523,116.309938,0,272,39632.2855555556,2008-07-03,06:51:12
39.988631,116.309894,0,278,39632.2856134259,2008-07-03,06:51:17
39.988728,116.309878,0,276,39632.2856712963,2008-07-03,06:51:22
39.988833,116.309883,0,253,39632.2857291667,2008-07-03,06:51:27
39.988937,116.309886,0,218,39632.285787037,2008-07-03,06:51:32
39.988986,116.310002,0,197,39632.2858449074,2008-07-03,06:51:37
39.98901,116.310048,0,190,39632.2859027778,2008-07-03,06:51:42
39.98905,116.31005,0,195,39632.2859606481,2008-07-03,06:51:47
39.989111,116.310051,0,193,39632.2860185185,2008-07-03,06:51:52
39.989174,116.31007,0,193,39632.2860763889,2008-07-03,06:51:57
39.989208,116.310074,0,198,39632.2861342593,2008-07-03,06:52:02
39.98923,116.31007,0,197,39632.2861921296,2008-07-03,06:52:07
39.989287,116.310111,0,198,39632.28625,2008-07-03,06:52:12
39.989312,116.310106,0,208,39632.2863078704,2008-07-03,06:52:17
39.989317,116.310031,0,218,39632.2863657407,2008-07-03,06:52:22
39.989306,116.30989,0,218,39632.2864236111,2008-07-03,06:52:27
39.989266,116.309737,0,227,39632.2864814815,2008-07-03,06:52:32
39.989196,116.309638,0,238,39632.2865393519,2008-07-03,06:52:37
39.989153,116.309611,0,254,39632.2865972222,2008-07-03,06:52:42
39.989147,116.309594,0,260,39632.2866550926,2008-07-03,06:52:47
39.989147,116.309594,0,260,39632.2866898148,2008-07-03,06:52:50
39.989144,116.309592,0,262,39632.286712963,2008-07-03,06:52:52
39.989089,116.309572,0,264,39632.2867708333,2008-07-03,06:52:57
39.98903,116.309564,0,267,39632.2868287037,2008-07-03,06:53:02
39.988969,116.309558,0,272,39632.2868865741,2008-07-03,06:53:07
39.988907,116.309587,0,275,39632.2869444444,2008-07-03,06:53:12
39.988907,116.309587,0,275,39632.2869791667,2008-07-03,06:53:15
39.988902,116.309588,0,275,39632.2870023148,2008-07-03,06:53:17
39.988859,116.30959,0,276,39632.2870601852,2008-07-03,06:53:22
39.988819,116.309592,0,276,39632.2871180556,2008-07-03,06:53:27
39.988779,116.309625,0,274,39632.2871759259,2008-07-03,06:53:32
39.988779,116.309625,0,274,39632.2872106481,2008-07-03,06:53:35
39.988787,116.309632,0,261,39632.2872337963,2008-07-03,06:53:37
39.988847,116.309635,0,256,39632.2872916667,2008-07-03,06:53:42
39.988919,116.309631,0,247,39632.287349537,2008-07-03,06:53:47
39.988997,116.309638,0,247,39632.2874074074,2008-07-03,06:53:52
39.989069,116.30963,0,246,39632.2874652778,2008-07-03,06:53:57
39.989127,116.309615,0,243,39632.2875231481,2008-07-03,06:54:02
39.989106,116.309657,0,269,39632.2875810185,2008-07-03,06:54:07
39.989134,116.309717,0,295,39632.2876388889,2008-07-03,06:54:12
39.989189,116.309721,0,306,39632.2876967593,2008-07-03,06:54:17
39.989287,116.309774,0,306,39632.2877546296,2008-07-03,06:54:22
39.989366,116.309739,0,317,39632.2878125,2008-07-03,06:54:27
39.989453,116.309758,0,318,39632.2878703704,2008-07-03,06:54:32
39.989503,116.309783,0,321,39632.2879282407,2008-07-03,06:54:37
39.989534,116.309819,0,326,39632.2879861111,2008-07-03,06:54:42
39.989637,116.309907,0,341,39632.2880439815,2008-07-03,06:54:47
39.989724,116.309964,0,332,39632.2881018519,2008-07-03,06:54:52
39.989799,116.310011,0,343,39632.2881597222,2008-07-03,06:54:57
39.989859,116.31006,0,347,39632.2882175926,2008-07-03,06:55:02
39.98999,116.310155,0,355,39632.288275463,2008-07-03,06:55:07
39.990057,116.310241,0,378,39632.2883333333,2008-07-03,06:55:12
39.990154,116.310272,0,396,39632.2883912037,2008-07-03,06:55:17
39.990237,116.310331,0,406,39632.2884490741,2008-07-03,06:55:22
39.990337,116.31037,0,422,39632.2885069444,2008-07-03,06:55:27
39.990427,116.310394,0,431,39632.2885648148,2008-07-03,06:55:32
39.990506,116.310422,0,438,39632.2886226852,2008-07-03,06:55:37
39.990598,116.310466,0,451,39632.2886805556,2008-07-03,06:55:42
39.990702,116.310474,0,464,39632.2887384259,2008-07-03,06:55:47
39.990792,116.310489,0,479,39632.2887962963,2008-07-03,06:55:52
39.990866,116.310455,0,491,39632.2888541667,2008-07-03,06:55:57
39.990921,116.310415,0,504,39632.288912037,2008-07-03,06:56:02
39.99092,116.310356,0,510,39632.2889699074,2008-07-03,06:56:07
39.990946,116.310266,0,512,39632.2890277778,2008-07-03,06:56:12
39.99096,116.310226,0,522,39632.2890856481,2008-07-03,06:56:17
39.990932,116.310124,0,526,39632.2891435185,2008-07-03,06:56:22
39.990929,116.310021,0,529,39632.2892013889,2008-07-03,06:56:27
39.990953,116.309805,0,529,39632.2892592593,2008-07-03,06:56:32
39.99107,116.309448,0,530,39632.2893171296,2008-07-03,06:56:37
39.991117,116.309079,0,535,39632.289375,2008-07-03,06:56:42
39.991117,116.308864,0,547,39632.2894328704,2008-07-03,06:56:47
39.991035,116.308823,0,544,39632.2894907407,2008-07-03,06:56:52
39.991034,116.308729,0,543,39632.2895486111,2008-07-03,06:56:57
39.99104,116.30859,0,542,39632.2896064815,2008-07-03,06:57:02
39.991079,116.308466,0,524,39632.2896643518,2008-07-03,06:57:07
39.991128,116.308331,0,506,39632.2897222222,2008-07-03,06:57:12
39.991192,116.308198,0,492,39632.2897800926,2008-07-03,06:57:17
39.991214,116.308093,0,463,39632.289837963,2008-07-03,06:57:22
39.991179,116.308021,0,451,39632.2898958333,2008-07-03,06:57:27
39.99107,116.308003,0,440,39632.2899537037,2008-07-03,06:57:32
39.990994,116.308015,0,431,39632.2900115741,2008-07-03,06:57:37
39.990902,116.30803,0,422,39632.2900694444,2008-07-03,06:57:42
39.99084,116.307983,0,409,39632.2901273148,2008-07-03,06:57:47
39.990854,116.307932,0,401,39632.2901851852,2008-07-03,06:57:52
39.990862,116.307807,0,377,39632.2902430556,2008-07-03,06:57:57
39.990764,116.307633,0,322,39632.2903009259,2008-07-03,06:58:02
39.990624,116.30756,0,289,39632.2903587963,2008-07-03,06:58:07
39.99053,116.307551,0,272,39632.2904166667,2008-07-03,06:58:12
39.990477,116.307546,0,249,39632.290474537,2008-07-03,06:58:17
39.990471,116.307528,0,243,39632.2905324074,2008-07-03,06:58:22
39.990453,116.307538,0,238,39632.2905902778,2008-07-03,06:58:27
39.990418,116.307545,0,233,39632.2906481481,2008-07-03,06:58:32
39.990417,116.30755,0,231,39632.2907060185,2008-07-03,06:58:37
39.990413,116.307549,0,230,39632.2907638889,2008-07-03,06:58:42
39.990407,116.307541,0,229,39632.2908217593,2008-07-03,06:58:47
39.990404,116.307535,0,229,39632.2908796296,2008-07-03,06:58:52
39.990404,116.307535,0,229,39632.2909143518,2008-07-03,06:58:55
39.990402,116.307532,0,229,39632.2909375,2008-07-03,06:58:57
39.990382,116.307364,0,229,39632.2909953704,2008-07-03,06:59:02
39.99036,116.307151,0,229,39632.2910532407,2008-07-03,06:59:07
39.990391,116.307021,0,230,39632.2911111111,2008-07-03,06:59:12
39.990425,116.306931,0,230,39632.2911689815,2008-07-03,06:59:17
39.990251,116.306875,0,231,39632.2912268518,2008-07-03,06:59:22
39.99018,116.306721,0,231,39632.2912847222,2008-07-03,06:59:27
39.990149,116.306594,0,218,39632.2913425926,2008-07-03,06:59:32
39.990136,116.306577,0,221,39632.291400463,2008-07-03,06:59:37
39.990021,116.306558,0,220,39632.2914583333,2008-07-03,06:59:42
39.989988,116.306568,0,211,39632.2915162037,2008-07-03,06:59:47
39.989864,116.306505,0,209,39632.2915740741,2008-07-03,06:59:52
39.989816,116.306441,0,203,39632.2916319444,2008-07-03,06:59:57
39.989824,116.306275,0,195,39632.2916898148,2008-07-03,07:00:02
39.989792,116.306139,0,183,39632.2917476852,2008-07-03,07:00:07
39.989801,116.306019,0,174,39632.2918055556,2008-07-03,07:00:12
39.989772,116.305917,0,172,39632.2918634259,2008-07-03,07:00:17
39.989818,116.305817,0,174,39632.2919212963,2008-07-03,07:00:22
39.989763,116.30571,0,168,39632.2919791667,2008-07-03,07:00:27
39.989743,116.305605,0,166,39632.292037037,2008-07-03,07:00:32
39.989731,116.305522,0,166,39632.2920949074,2008-07-03,07:00:37
39.989736,116.305424,0,165,39632.2921527778,2008-07-03,07:00:42
39.98975,116.305331,0,163,39632.2922106481,2008-07-03,07:00:47
39.989747,116.305257,0,163,39632.2922685185,2008-07-03,07:00:52
39.98969,116.305215,0,164,39632.2923263889,2008-07-03,07:00:57
39.989631,116.305195,0,164,39632.2923842593,2008-07-03,07:01:02
39.989588,116.305161,0,162,39632.2924421296,2008-07-03,07:01:07
39.98952,116.305124,0,163,39632.2925,2008-07-03,07:01:12
39.989518,116.305114,0,163,39632.2925578704,2008-07-03,07:01:17
39.989489,116.305116,0,165,39632.2926157407,2008-07-03,07:01:22
39.989422,116.305111,0,166,39632.2926736111,2008-07-03,07:01:27
39.989314,116.305109,0,168,39632.2927314815,2008-07-03,07:01:32
39.989265,116.305119,0,167,39632.2927893519,2008-07-03,07:01:37
39.989179,116.305098,0,164,39632.2928472222,2008-07-03,07:01:42
39.989089,116.305033,0,158,39632.2929050926,2008-07-03,07:01:47
39.988987,116.305002,0,156,39632.292962963,2008-07-03,07:01:52
39.988914,116.304985,0,157,39632.2930208333,2008-07-03,07:01:57
39.988857,116.304971,0,164,39632.2930787037,2008-07-03,07:02:02
39.988764,116.30501,0,169,39632.2931365741,2008-07-03,07:02:07
39.988678,116.305032,0,174,39632.2931944444,2008-07-03,07:02:12
39.988563,116.305104,0,184,39632.2932523148,2008-07-03,07:02:17
39.988511,116.305121,0,188,39632.2933101852,2008-07-03,07:02:22
39.988463,116.305102,0,191,39632.2933680556,2008-07-03,07:02:27
39.988366,116.305092,0,198,39632.2934259259,2008-07-03,07:02:32
39.988274,116.305112,0,208,39632.2934837963,2008-07-03,07:02:37
39.988008,116.305061,0,183,39632.2958333333,2008-07-03,07:06:00
39.988001,116.305068,0,184,39632.2958564815,2008-07-03,07:06:02
39.988009,116.305055,0,185,39632.2959143519,2008-07-03,07:06:07
39.98801,116.305055,0,186,39632.2959722222,2008-07-03,07:06:12
39.988012,116.305054,0,186,39632.2960300926,2008-07-03,07:06:17
39.988015,116.305054,0,185,39632.296087963,2008-07-03,07:06:22
39.98802,116.305053,0,185,39632.2961458333,2008-07-03,07:06:27
39.988028,116.305053,0,185,39632.2962037037,2008-07-03,07:06:32
39.988028,116.305053,0,185,39632.2962384259,2008-07-03,07:06:35
39.988035,116.305053,0,184,39632.2962615741,2008-07-03,07:06:37
39.988044,116.305055,0,184,39632.2963194444,2008-07-03,07:06:42
39.98805,116.305055,0,185,39632.2963773148,2008-07-03,07:06:47
39.988053,116.305055,0,187,39632.2964351852,2008-07-03,07:06:52
39.988057,116.305055,0,188,39632.2964930556,2008-07-03,07:06:57
39.988057,116.305055,0,188,39632.2965277778,2008-07-03,07:07:00
39.988062,116.305055,0,188,39632.2965509259,2008-07-03,07:07:02
39.988071,116.305055,0,188,39632.2966087963,2008-07-03,07:07:07
39.988081,116.305054,0,188,39632.2966666667,2008-07-03,07:07:12
39.988087,116.305058,0,187,39632.296724537,2008-07-03,07:07:17
39.988092,116.305059,0,186,39632.2967824074,2008-07-03,07:07:22
39.988094,116.305059,0,184,39632.2968402778,2008-07-03,07:07:27
39.988097,116.30506,0,183,39632.2968981481,2008-07-03,07:07:32
39.988099,116.305061,0,181,39632.2969560185,2008-07-03,07:07:37
39.988102,116.305062,0,178,39632.2970138889,2008-07-03,07:07:42
39.988104,116.305062,0,175,39632.2970717593,2008-07-03,07:07:47
39.988105,116.305063,0,174,39632.2971296296,2008-07-03,07:07:52
39.988103,116.305064,0,174,39632.2971875,2008-07-03,07:07:57
39.988096,116.305064,0,174,39632.2972453704,2008-07-03,07:08:02
39.98809,116.305065,0,174,39632.2973032407,2008-07-03,07:08:07
39.988093,116.305066,0,174,39632.2973611111,2008-07-03,07:08:12
39.988093,116.305066,0,174,39632.2973958333,2008-07-03,07:08:15
39.988098,116.305065,0,176,39632.2974189815,2008-07-03,07:08:17
39.988086,116.304984,0,177,39632.2974768518,2008-07-03,07:08:22
39.98808,116.304966,0,177,39632.2975347222,2008-07-03,07:08:27
39.98808,116.304966,0,177,39632.2975694444,2008-07-03,07:08:30
39.988078,116.30496,0,177,39632.2975925926,2008-07-03,07:08:32
39.988079,116.304949,0,176,39632.297650463,2008-07-03,07:08:37
39.988079,116.304941,0,176,39632.2977083333,2008-07-03,07:08:42
39.988077,116.304937,0,176,39632.2977662037,2008-07-03,07:08:47
39.988076,116.304935,0,176,39632.2978240741,2008-07-03,07:08:52
39.988076,116.304935,0,176,39632.2978587963,2008-07-03,07:08:55
39.988077,116.304941,0,176,39632.2978819444,2008-07-03,07:08:57
39.988077,116.304952,0,177,39632.2979398148,2008-07-03,07:09:02
39.988074,116.30496,0,178,39632.2979976852,2008-07-03,07:09:07
39.988074,116.30496,0,178,39632.2980324074,2008-07-03,07:09:10
39.988073,116.304961,0,179,39632.2980555556,2008-07-03,07:09:12
39.988074,116.30497,0,180,39632.2981134259,2008-07-03,07:09:17
39.988078,116.304986,0,181,39632.2981712963,2008-07-03,07:09:22
39.988188,116.304669,0,270,39632.3048263889,2008-07-03,07:18:57
39.988187,116.304661,0,270,39632.3048842593,2008-07-03,07:19:02
39.988186,116.304657,0,270,39632.3049421296,2008-07-03,07:19:07
39.988186,116.304657,0,270,39632.3049768518,2008-07-03,07:19:10
39.988189,116.30466,0,270,39632.305,2008-07-03,07:19:12
39.988179,116.304687,0,279,39632.3050578704,2008-07-03,07:19:17
39.988173,116.304692,0,280,39632.3051157407,2008-07-03,07:19:22
39.988169,116.304694,0,281,39632.3051736111,2008-07-03,07:19:27
39.98817,116.3047,0,282,39632.3052314815,2008-07-03,07:19:32
39.988178,116.304708,0,284,39632.3052893518,2008-07-03,07:19:37
39.988178,116.304708,0,284,39632.3053240741,2008-07-03,07:19:40
39.988186,116.304714,0,286,39632.3053472222,2008-07-03,07:19:42
39.988195,116.304721,0,288,39632.3054050926,2008-07-03,07:19:47
39.988203,116.304731,0,290,39632.305462963,2008-07-03,07:19:52
39.988213,116.304736,0,292,39632.3055208333,2008-07-03,07:19:57
39.988216,116.304734,0,295,39632.3055787037,2008-07-03,07:20:02
39.988216,116.304734,0,295,39632.3056134259,2008-07-03,07:20:05
39.988223,116.30473,0,297,39632.3056365741,2008-07-03,07:20:07
39.988239,116.304732,0,298,39632.3056944444,2008-07-03,07:20:12
39.988244,116.304733,0,299,39632.3057523148,2008-07-03,07:20:17
39.98825,116.304734,0,299,39632.3058101852,2008-07-03,07:20:22
39.988254,116.304735,0,299,39632.3058680556,2008-07-03,07:20:27
39.988257,116.304735,0,299,39632.3059259259,2008-07-03,07:20:32
39.988261,116.304737,0,299,39632.3059837963,2008-07-03,07:20:37
39.988266,116.304738,0,299,39632.3060416667,2008-07-03,07:20:42
39.988263,116.304738,0,299,39632.306099537,2008-07-03,07:20:47
39.988263,116.304738,0,299,39632.3061342593,2008-07-03,07:20:50
39.988259,116.304738,0,299,39632.3061574074,2008-07-03,07:20:52
39.98825,116.304738,0,298,39632.3062152778,2008-07-03,07:20:57
39.98825,116.304717,0,298,39632.3062731481,2008-07-03,07:21:02
39.98825,116.304717,0,298,39632.3063078704,2008-07-03,07:21:05
39.988251,116.304712,0,296,39632.3063310185,2008-07-03,07:21:07
39.988228,116.304706,0,297,39632.3063888889,2008-07-03,07:21:12
39.988227,116.304705,0,297,39632.3064467593,2008-07-03,07:21:17
39.988227,116.304705,0,297,39632.3064814815,2008-07-03,07:21:20
39.988224,116.30471,0,297,39632.3065046296,2008-07-03,07:21:22
39.988225,116.30472,0,297,39632.3065625,2008-07-03,07:21:27
39.98823,116.304728,0,297,39632.3066203704,2008-07-03,07:21:32
39.988232,116.304733,0,297,39632.3066782407,2008-07-03,07:21:37
39.988232,116.304738,0,297,39632.3067361111,2008-07-03,07:21:42
39.988228,116.304738,0,297,39632.3067939815,2008-07-03,07:21:47
39.988225,116.304734,0,297,39632.3068518518,2008-07-03,07:21:52
39.988227,116.304736,0,296,39632.3069097222,2008-07-03,07:21:57
39.988226,116.304738,0,297,39632.3069675926,2008-07-03,07:22:02
39.988227,116.304737,0,297,39632.307025463,2008-07-03,07:22:07
39.988227,116.304737,0,297,39632.3070833333,2008-07-03,07:22:12
39.988228,116.304737,0,297,39632.3071412037,2008-07-03,07:22:17
39.988229,116.304738,0,298,39632.3071990741,2008-07-03,07:22:22
39.988229,116.304738,0,298,39632.3072569444,2008-07-03,07:22:27
39.98823,116.304738,0,298,39632.3073148148,2008-07-03,07:22:32
39.98823,116.304738,0,298,39632.3073726852,2008-07-03,07:22:37
39.988231,116.304738,0,298,39632.3074305556,2008-07-03,07:22:42
39.988232,116.30474,0,298,39632.3074884259,2008-07-03,07:22:47
39.988233,116.304741,0,298,39632.3075462963,2008-07-03,07:22:52
39.988234,116.30474,0,298,39632.3076041667,2008-07-03,07:22:57
39.988234,116.304739,0,298,39632.307662037,2008-07-03,07:23:02
39.988234,116.304739,0,298,39632.3077199074,2008-07-03,07:23:07
39.988234,116.30474,0,298,39632.3077777778,2008-07-03,07:23:12
39.988235,116.30474,0,298,39632.3078356481,2008-07-03,07:23:17
39.988235,116.30474,0,298,39632.3078935185,2008-07-03,07:23:22
39.988235,116.30474,0,299,39632.3079513889,2008-07-03,07:23:27
39.988235,116.304741,0,299,39632.3080092593,2008-07-03,07:23:32
39.988236,116.304742,0,299,39632.3080671296,2008-07-03,07:23:37
39.988236,116.304743,0,299,39632.308125,2008-07-03,07:23:42
39.988236,116.304744,0,300,39632.3081828704,2008-07-03,07:23:47
39.988236,116.304744,0,300,39632.3082407407,2008-07-03,07:23:52
39.988237,116.304744,0,300,39632.3082986111,2008-07-03,07:23:57
39.988237,116.304743,0,300,39632.3083564815,2008-07-03,07:24:02
39.988237,116.304743,0,300,39632.3084143519,2008-07-03,07:24:07
39.988237,116.304744,0,300,39632.3084722222,2008-07-03,07:24:12
39.988238,116.304743,0,300,39632.3085300926,2008-07-03,07:24:17
39.988238,116.304743,0,300,39632.308587963,2008-07-03,07:24:22
39.988238,116.304743,0,299,39632.3086458333,2008-07-03,07:24:27
39.988238,116.304743,0,299,39632.3087037037,2008-07-03,07:24:32
39.988238,116.304743,0,299,39632.3087615741,2008-07-03,07:24:37
39.988238,116.304744,0,299,39632.3088194444,2008-07-03,07:24:42
39.988239,116.304744,0,300,39632.3088773148,2008-07-03,07:24:47
39.98824,116.304744,0,300,39632.3089351852,2008-07-03,07:24:52
39.988242,116.304745,0,300,39632.3089930556,2008-07-03,07:24:57
39.988242,116.304745,0,301,39632.3090509259,2008-07-03,07:25:02
39.988243,116.304745,0,301,39632.3091087963,2008-07-03,07:25:07
39.988243,116.304744,0,301,39632.3091666667,2008-07-03,07:25:12
39.988243,116.304744,0,301,39632.309224537,2008-07-03,07:25:17
39.988243,116.304743,0,301,39632.3092824074,2008-07-03,07:25:22
39.988243,116.304743,0,301,39632.3093402778,2008-07-03,07:25:27
39.988243,116.304744,0,301,39632.3093981481,2008-07-03,07:25:32
39.988244,116.304744,0,301,39632.3094560185,2008-07-03,07:25:37
39.988245,116.304745,0,301,39632.3095138889,2008-07-03,07:25:42
39.988245,116.304745,0,302,39632.3095717593,2008-07-03,07:25:47
39.988246,116.304746,0,302,39632.3096296296,2008-07-03,07:25:52
39.988247,116.304746,0,302,39632.3096875,2008-07-03,07:25:57
39.988247,116.304746,0,303,39632.3097453704,2008-07-03,07:26:02
39.988247,116.304746,0,303,39632.3098032407,2008-07-03,07:26:07
39.988248,116.304746,0,303,39632.3098611111,2008-07-03,07:26:12
39.988248,116.304746,0,303,39632.3099189815,2008-07-03,07:26:17
39.988247,116.304745,0,304,39632.3099768519,2008-07-03,07:26:22
39.988247,116.304745,0,304,39632.3100347222,2008-07-03,07:26:27
39.988246,116.304744,0,304,39632.3100925926,2008-07-03,07:26:32
39.988247,116.304744,0,304,39632.310150463,2008-07-03,07:26:37
39.988248,116.304745,0,304,39632.3102083333,2008-07-03,07:26:42
39.988249,116.304748,0,304,39632.3102662037,2008-07-03,07:26:47
39.988252,116.304752,0,304,39632.3103240741,2008-07-03,07:26:52
39.988254,116.304749,0,306,39632.3103819444,2008-07-03,07:26:57
39.988254,116.304747,0,308,39632.3104398148,2008-07-03,07:27:02
39.988256,116.304746,0,311,39632.3104976852,2008-07-03,07:27:07
39.988262,116.304752,0,313,39632.3105555556,2008-07-03,07:27:12
39.988262,116.304752,0,313,39632.3105902778,2008-07-03,07:27:15
39.98827,116.304759,0,316,39632.3106134259,2008-07-03,07:27:17
39.988214,116.304743,0,292,39632.3106712963,2008-07-03,07:27:22
39.988214,116.304708,0,285,39632.3107291667,2008-07-03,07:27:27
39.988209,116.304767,0,258,39632.310787037,2008-07-03,07:27:32
39.988255,116.304804,0,254,39632.3108449074,2008-07-03,07:27:37
39.988264,116.304795,0,252,39632.3109027778,2008-07-03,07:27:42
39.988282,116.304789,0,253,39632.3109606481,2008-07-03,07:27:47
39.988305,116.304787,0,253,39632.3110185185,2008-07-03,07:27:52
39.988326,116.304768,0,247,39632.3110763889,2008-07-03,07:27:57
39.988366,116.304737,0,247,39632.3111342593,2008-07-03,07:28:02
39.988375,116.304711,0,244,39632.3111921296,2008-07-03,07:28:07
39.988366,116.30471,0,244,39632.31125,2008-07-03,07:28:12
39.988357,116.304709,0,244,39632.3113078704,2008-07-03,07:28:17
39.988347,116.304707,0,244,39632.3113657407,2008-07-03,07:28:22
39.988338,116.304706,0,244,39632.3114236111,2008-07-03,07:28:27
39.988332,116.304705,0,244,39632.3114814815,2008-07-03,07:28:32
39.988328,116.304705,0,245,39632.3115393519,2008-07-03,07:28:37
39.988332,116.304706,0,245,39632.3115972222,2008-07-03,07:28:42
39.988332,116.304706,0,245,39632.3116319444,2008-07-03,07:28:45
39.988335,116.304707,0,245,39632.3116550926,2008-07-03,07:28:47
39.988327,116.304717,0,246,39632.311712963,2008-07-03,07:28:52
39.988563,116.304598,0,149,39632.3169791667,2008-07-03,07:36:27
39.988582,116.304582,0,149,39632.317037037,2008-07-03,07:36:32
39.988588,116.304573,0,148,39632.3170949074,2008-07-03,07:36:37
39.98859,116.304571,0,146,39632.3171527778,2008-07-03,07:36:42
39.988592,116.304569,0,144,39632.3172106481,2008-07-03,07:36:47
39.988595,116.304567,0,142,39632.3172685185,2008-07-03,07:36:52
39.988595,116.304567,0,142,39632.3173032407,2008-07-03,07:36:55
39.988592,116.304565,0,141,39632.3173263889,2008-07-03,07:36:57
39.988618,116.304557,0,141,39632.3173842593,2008-07-03,07:37:02
39.988618,116.304557,0,141,39632.3174189815,2008-07-03,07:37:05
39.988623,116.304556,0,140,39632.3174421296,2008-07-03,07:37:07
39.988602,116.304558,0,140,39632.3175,2008-07-03,07:37:12
39.988563,116.304574,0,141,39632.3175578704,2008-07-03,07:37:17
39.988556,116.30459,0,140,39632.3176157407,2008-07-03,07:37:22
39.988556,116.30459,0,140,39632.317650463,2008-07-03,07:37:25
39.98855,116.304598,0,140,39632.3176736111,2008-07-03,07:37:27
39.988541,116.304607,0,141,39632.3177314815,2008-07-03,07:37:32
39.988531,116.304617,0,141,39632.3177893519,2008-07-03,07:37:37
39.988525,116.304624,0,142,39632.3178472222,2008-07-03,07:37:42
39.988522,116.304626,0,144,39632.3179050926,2008-07-03,07:37:47
39.988518,116.304626,0,145,39632.317962963,2008-07-03,07:37:52
39.988512,116.304628,0,148,39632.3180208333,2008-07-03,07:37:57
39.988506,116.30463,0,150,39632.3180787037,2008-07-03,07:38:02
39.988501,116.304632,0,154,39632.3181365741,2008-07-03,07:38:07
39.988501,116.304632,0,154,39632.3181712963,2008-07-03,07:38:10
39.988494,116.304639,0,158,39632.3181944444,2008-07-03,07:38:12
39.98849,116.304654,0,162,39632.3182523148,2008-07-03,07:38:17
39.988485,116.304667,0,166,39632.3183101852,2008-07-03,07:38:22
39.988485,116.304667,0,166,39632.3183449074,2008-07-03,07:38:25
39.98848,116.304675,0,171,39632.3183680556,2008-07-03,07:38:27
39.988476,116.304684,0,176,39632.3184259259,2008-07-03,07:38:32
39.988472,116.304696,0,181,39632.3184837963,2008-07-03,07:38:37
39.988467,116.304708,0,187,39632.3185416667,2008-07-03,07:38:42
39.988459,116.304715,0,193,39632.318599537,2008-07-03,07:38:47
39.988454,116.304718,0,200,39632.3186574074,2008-07-03,07:38:52
39.98845,116.304724,0,205,39632.3187152778,2008-07-03,07:38:57
39.988446,116.304728,0,210,39632.3187731481,2008-07-03,07:39:02
39.988442,116.304734,0,215,39632.3188310185,2008-07-03,07:39:07
39.988442,116.304734,0,215,39632.3188657407,2008-07-03,07:39:10
39.988434,116.304729,0,213,39632.3188888889,2008-07-03,07:39:12
39.988443,116.304725,0,212,39632.3189467593,2008-07-03,07:39:17
39.988448,116.304714,0,211,39632.3190046296,2008-07-03,07:39:22
39.988447,116.304714,0,211,39632.3190625,2008-07-03,07:39:27
39.988444,116.304712,0,211,39632.3191203704,2008-07-03,07:39:32
39.988444,116.304712,0,212,39632.3191782407,2008-07-03,07:39:37
39.988445,116.304712,0,212,39632.3192361111,2008-07-03,07:39:42
39.988444,116.304713,0,212,39632.3192939815,2008-07-03,07:39:47
39.988447,116.304714,0,212,39632.3193518519,2008-07-03,07:39:52
39.988449,116.304713,0,212,39632.3194097222,2008-07-03,07:39:57
39.98845,116.304712,0,211,39632.3194675926,2008-07-03,07:40:02
39.98845,116.304712,0,211,39632.319525463,2008-07-03,07:40:07
39.988451,116.304711,0,211,39632.3195833333,2008-07-03,07:40:12
39.988451,116.30471,0,211,39632.3196412037,2008-07-03,07:40:17
39.988451,116.30471,0,211,39632.3196990741,2008-07-03,07:40:22
39.988451,116.304711,0,211,39632.3197569444,2008-07-03,07:40:27
39.988451,116.304711,0,211,39632.3198148148,2008-07-03,07:40:32
39.988451,116.304709,0,211,39632.3198726852,2008-07-03,07:40:37
39.98845,116.304709,0,211,39632.3199305556,2008-07-03,07:40:42
39.98845,116.304709,0,211,39632.3199884259,2008-07-03,07:40:47
39.98845,116.304709,0,211,39632.3200462963,2008-07-03,07:40:52
39.98845,116.304709,0,211,39632.3201041667,2008-07-03,07:40:57
39.98845,116.304709,0,211,39632.320162037,2008-07-03,07:41:02
39.98845,116.304709,0,211,39632.3202199074,2008-07-03,07:41:07
39.98845,116.304709,0,211,39632.3202546296,2008-07-03,07:41:10
39.988453,116.30471,0,211,39632.3202777778,2008-07-03,07:41:12
39.988469,116.304708,0,207,39632.3203356481,2008-07-03,07:41:17
39.988466,116.304711,0,207,39632.3203935185,2008-07-03,07:41:22
39.988465,116.304711,0,207,39632.3204513889,2008-07-03,07:41:27
39.988464,116.304711,0,207,39632.3205092593,2008-07-03,07:41:32
39.988464,116.304712,0,207,39632.3205671296,2008-07-03,07:41:37
39.988464,116.304712,0,207,39632.3206018518,2008-07-03,07:41:40
39.988471,116.304713,0,207,39632.320625,2008-07-03,07:41:42
39.98848,116.304714,0,207,39632.3206828704,2008-07-03,07:41:47
39.988487,116.304714,0,207,39632.3207407407,2008-07-03,07:41:52
39.988491,116.304711,0,206,39632.3207986111,2008-07-03,07:41:57
39.988494,116.30471,0,206,39632.3208564815,2008-07-03,07:42:02
39.988498,116.304708,0,205,39632.3209143518,2008-07-03,07:42:07
39.988504,116.304708,0,203,39632.3209722222,2008-07-03,07:42:12
39.988509,116.304707,0,201,39632.3210300926,2008-07-03,07:42:17
39.988512,116.304706,0,197,39632.321087963,2008-07-03,07:42:22
39.988516,116.304704,0,196,39632.3211458333,2008-07-03,07:42:27
39.988518,116.304703,0,195,39632.3212037037,2008-07-03,07:42:32
39.988517,116.304704,0,194,39632.3212615741,2008-07-03,07:42:37
39.988512,116.304703,0,194,39632.3213194444,2008-07-03,07:42:42
39.988511,116.3047,0,194,39632.3213773148,2008-07-03,07:42:47
39.988515,116.3047,0,194,39632.3214351852,2008-07-03,07:42:52
39.988515,116.3047,0,194,39632.3214699074,2008-07-03,07:42:55
39.98851,116.304699,0,193,39632.3214930556,2008-07-03,07:42:57
39.988499,116.304696,0,193,39632.3215509259,2008-07-03,07:43:02
39.988495,116.304695,0,193,39632.3216087963,2008-07-03,07:43:07
39.988497,116.304695,0,193,39632.3216666667,2008-07-03,07:43:12
39.988498,116.304695,0,193,39632.321724537,2008-07-03,07:43:17
39.988495,116.304694,0,193,39632.3217824074,2008-07-03,07:43:22
39.988496,116.304694,0,193,39632.3218402778,2008-07-03,07:43:27
39.988495,116.304694,0,194,39632.3218981481,2008-07-03,07:43:32
39.988495,116.304694,0,194,39632.3219560185,2008-07-03,07:43:37
39.988494,116.304695,0,194,39632.3220138889,2008-07-03,07:43:42
39.988493,116.304696,0,194,39632.3220717593,2008-07-03,07:43:47
39.988493,116.304697,0,194,39632.3221296296,2008-07-03,07:43:52
39.988357,116.304629,0,174,39632.3286689815,2008-07-03,07:53:17
39.988309,116.304397,0,167,39632.3287268518,2008-07-03,07:53:22
39.988339,116.304237,0,162,39632.3287847222,2008-07-03,07:53:27
39.988345,116.304113,0,158,39632.3288425926,2008-07-03,07:53:32
39.988366,116.304069,0,156,39632.328900463,2008-07-03,07:53:37
39.988395,116.304057,0,154,39632.3289583333,2008-07-03,07:53:42
39.988398,116.304045,0,153,39632.3290162037,2008-07-03,07:53:47
39.988398,116.304045,0,153,39632.3290509259,2008-07-03,07:53:50
39.98839,116.304046,0,153,39632.3290740741,2008-07-03,07:53:52
39.988411,116.304221,0,153,39632.3291319444,2008-07-03,07:53:57
39.988404,116.304395,0,157,39632.3291898148,2008-07-03,07:54:02
39.988398,116.304425,0,156,39632.3292476852,2008-07-03,07:54:07
39.988398,116.304425,0,156,39632.3292824074,2008-07-03,07:54:10
39.988399,116.304417,0,157,39632.3293055556,2008-07-03,07:54:12
39.988387,116.304468,0,161,39632.3293634259,2008-07-03,07:54:17
39.988386,116.304466,0,162,39632.3294212963,2008-07-03,07:54:22
39.988386,116.304466,0,162,39632.3294560185,2008-07-03,07:54:25
39.988386,116.304462,0,162,39632.3294791667,2008-07-03,07:54:27
39.988386,116.304449,0,162,39632.329537037,2008-07-03,07:54:32
39.988386,116.304435,0,163,39632.3295949074,2008-07-03,07:54:37
39.988338,116.304506,0,162,39632.3296527778,2008-07-03,07:54:42
39.988339,116.304492,0,162,39632.3297106481,2008-07-03,07:54:47
39.988364,116.304425,0,161,39632.3297685185,2008-07-03,07:54:52
39.988388,116.304396,0,160,39632.3298263889,2008-07-03,07:54:57
39.988388,116.304399,0,160,39632.3298842593,2008-07-03,07:55:02
39.988388,116.304399,0,160,39632.3299189815,2008-07-03,07:55:05
39.988388,116.304405,0,160,39632.3299421296,2008-07-03,07:55:07
39.988389,116.304416,0,160,39632.33,2008-07-03,07:55:12
39.988389,116.304425,0,160,39632.3300578704,2008-07-03,07:55:17
39.988389,116.304425,0,160,39632.3300925926,2008-07-03,07:55:20
39.988389,116.304431,0,161,39632.3301157407,2008-07-03,07:55:22
39.988381,116.304464,0,162,39632.3301736111,2008-07-03,07:55:27
39.988372,116.304518,0,165,39632.3302314815,2008-07-03,07:55:32
39.988364,116.304538,0,166,39632.3302893518,2008-07-03,07:55:37
39.988374,116.304634,0,167,39632.3303472222,2008-07-03,07:55:42
39.988375,116.30467,0,166,39632.3304050926,2008-07-03,07:55:47
39.988375,116.304669,0,167,39632.330462963,2008-07-03,07:55:52
39.988375,116.304664,0,167,39632.3305208333,2008-07-03,07:55:57
39.988375,116.304664,0,167,39632.3305555556,2008-07-03,07:56:00
39.988376,116.304657,0,167,39632.3305787037,2008-07-03,07:56:02
39.988375,116.304646,0,167,39632.3306365741,2008-07-03,07:56:07
39.988374,116.304641,0,167,39632.3306944444,2008-07-03,07:56:12
39.988374,116.304641,0,167,39632.3307291667,2008-07-03,07:56:15
39.988371,116.304642,0,167,39632.3307523148,2008-07-03,07:56:17
39.988276,116.304798,0,170,39632.3308101852,2008-07-03,07:56:22
39.988257,116.304833,0,173,39632.3308680556,2008-07-03,07:56:27
39.988248,116.304856,0,175,39632.3309259259,2008-07-03,07:56:32
39.988248,116.304871,0,176,39632.3309837963,2008-07-03,07:56:37
39.988247,116.304886,0,176,39632.3310416667,2008-07-03,07:56:42
39.988261,116.304842,0,182,39632.331099537,2008-07-03,07:56:47
39.988268,116.304828,0,182,39632.3311574074,2008-07-03,07:56:52
39.988268,116.304825,0,183,39632.3312152778,2008-07-03,07:56:57
39.988268,116.304817,0,183,39632.3312731481,2008-07-03,07:57:02
39.988268,116.304817,0,183,39632.3313078704,2008-07-03,07:57:05
39.988268,116.304812,0,183,39632.3313310185,2008-07-03,07:57:07
39.988268,116.304801,0,183,39632.3313888889,2008-07-03,07:57:12
39.988268,116.304802,0,184,39632.3314467593,2008-07-03,07:57:17
39.988267,116.304799,0,184,39632.3315046296,2008-07-03,07:57:22
39.988268,116.304791,0,184,39632.3315625,2008-07-03,07:57:27
39.988268,116.30479,0,184,39632.3316203704,2008-07-03,07:57:32
39.988268,116.30479,0,184,39632.3316550926,2008-07-03,07:57:35
39.988267,116.304795,0,184,39632.3316782407,2008-07-03,07:57:37
39.988267,116.304806,0,184,39632.3317361111,2008-07-03,07:57:42
39.988266,116.304814,0,184,39632.3317939815,2008-07-03,07:57:47
39.988266,116.304818,0,184,39632.3318518519,2008-07-03,07:57:52
39.988267,116.304811,0,184,39632.3319097222,2008-07-03,07:57:57
39.988268,116.304803,0,184,39632.3319675926,2008-07-03,07:58:02
39.988269,116.304798,0,184,39632.332025463,2008-07-03,07:58:07
39.988269,116.304798,0,184,39632.3320601852,2008-07-03,07:58:10
39.988269,116.3048,0,184,39632.3320833333,2008-07-03,07:58:12
39.98827,116.30479,0,184,39632.3321412037,2008-07-03,07:58:17
39.98827,116.30479,0,184,39632.3321759259,2008-07-03,07:58:20
39.988278,116.304791,0,185,39632.3321990741,2008-07-03,07:58:22
39.988265,116.304798,0,184,39632.3322569444,2008-07-03,07:58:27
39.988265,116.304798,0,184,39632.3322916667,2008-07-03,07:58:30
39.988259,116.304794,0,184,39632.3323148148,2008-07-03,07:58:32
39.988375,116.30469,0,182,39632.3323726852,2008-07-03,07:58:37
39.988441,116.304581,0,180,39632.3324305556,2008-07-03,07:58:42
39.988552,116.304423,0,166,39632.3324884259,2008-07-03,07:58:47
39.988601,116.304314,0,156,39632.3325462963,2008-07-03,07:58:52
39.988566,116.304295,0,158,39632.3326041667,2008-07-03,07:58:57
39.988531,116.304359,0,156,39632.332662037,2008-07-03,07:59:02
39.988505,116.3044,0,157,39632.3327199074,2008-07-03,07:59:07
39.988449,116.304503,0,157,39632.3327777778,2008-07-03,07:59:12
39.988428,116.304534,0,159,39632.3328356481,2008-07-03,07:59:17
39.988454,116.304502,0,168,39632.3328935185,2008-07-03,07:59:22
39.988473,116.304501,0,172,39632.3329513889,2008-07-03,07:59:27
39.988476,116.30451,0,175,39632.3330092593,2008-07-03,07:59:32
39.988459,116.304501,0,177,39632.3330671296,2008-07-03,07:59:37
39.988257,116.304545,0,181,39632.333125,2008-07-03,07:59:42
39.988189,116.304256,0,180,39632.3331828704,2008-07-03,07:59:47
39.988148,116.304199,0,178,39632.3332407407,2008-07-03,07:59:52
39.988183,116.304281,0,172,39632.3332986111,2008-07-03,07:59:57
39.988301,116.304418,0,164,39632.3333564815,2008-07-03,08:00:02
39.988424,116.304602,0,154,39632.3334143519,2008-07-03,08:00:07
39.988494,116.304653,0,151,39632.3334722222,2008-07-03,08:00:12
39.988497,116.304664,0,151,39632.3335300926,2008-07-03,08:00:17
39.988502,116.304671,0,150,39632.333587963,2008-07-03,08:00:22
39.988501,116.304667,0,150,39632.3336458333,2008-07-03,08:00:27
39.988498,116.304661,0,150,39632.3337037037,2008-07-03,08:00:32
39.988498,116.304661,0,150,39632.3337384259,2008-07-03,08:00:35
39.988496,116.304657,0,150,39632.3337615741,2008-07-03,08:00:37
39.988499,116.30464,0,150,39632.3338194444,2008-07-03,08:00:42
39.988489,116.304635,0,151,39632.3338773148,2008-07-03,08:00:47
39.988463,116.304672,0,156,39632.3339351852,2008-07-03,08:00:52
39.98844,116.304722,0,158,39632.3339930556,2008-07-03,08:00:57
39.988492,116.304767,0,158,39632.3340509259,2008-07-03,08:01:02
39.988493,116.304763,0,156,39632.3341087963,2008-07-03,08:01:07
39.988493,116.304763,0,156,39632.3341435185,2008-07-03,08:01:10
39.988486,116.304766,0,156,39632.3341666667,2008-07-03,08:01:12
39.98846,116.304799,0,162,39632.334224537,2008-07-03,08:01:17
39.988459,116.3048,0,162,39632.3342824074,2008-07-03,08:01:22
39.988461,116.304807,0,162,39632.3343402778,2008-07-03,08:01:27
39.988463,116.30481,0,163,39632.3343981481,2008-07-03,08:01:32
39.98846,116.304802,0,163,39632.3344560185,2008-07-03,08:01:37
39.988456,116.304797,0,163,39632.3345138889,2008-07-03,08:01:42
39.988456,116.304797,0,163,39632.3345486111,2008-07-03,08:01:45
39.988458,116.304802,0,163,39632.3345717593,2008-07-03,08:01:47
39.98846,116.304812,0,164,39632.3346296296,2008-07-03,08:01:52
39.988463,116.304819,0,164,39632.3346875,2008-07-03,08:01:57
39.988463,116.30482,0,164,39632.3347453704,2008-07-03,08:02:02
39.988458,116.304815,0,164,39632.3348032407,2008-07-03,08:02:07
39.988456,116.304813,0,164,39632.3348611111,2008-07-03,08:02:12
39.988454,116.304811,0,164,39632.3349189815,2008-07-03,08:02:17
39.988452,116.30481,0,164,39632.3349768519,2008-07-03,08:02:22
39.988448,116.304804,0,164,39632.3350347222,2008-07-03,08:02:27
39.988445,116.304802,0,164,39632.3350925926,2008-07-03,08:02:32
39.98828,116.304962,0,174,39632.3410532407,2008-07-03,08:11:07
39.988242,116.305048,0,173,39632.3411111111,2008-07-03,08:11:12
39.988184,116.305002,0,174,39632.3411689815,2008-07-03,08:11:17
39.988187,116.305025,0,178,39632.3412268519,2008-07-03,08:11:22
39.98828,116.304915,0,172,39632.3412847222,2008-07-03,08:11:27
39.988363,116.304645,0,165,39632.3413425926,2008-07-03,08:11:32
39.988303,116.304634,0,158,39632.341400463,2008-07-03,08:11:37
39.988265,116.304621,0,147,39632.3414583333,2008-07-03,08:11:42
39.988257,116.304619,0,146,39632.3415162037,2008-07-03,08:11:47
39.988258,116.304618,0,146,39632.3415740741,2008-07-03,08:11:52
39.988257,116.304618,0,145,39632.3416319444,2008-07-03,08:11:57
39.988251,116.304626,0,146,39632.3416898148,2008-07-03,08:12:02
39.988248,116.304633,0,146,39632.3417476852,2008-07-03,08:12:07
39.988248,116.304633,0,146,39632.3417824074,2008-07-03,08:12:10
39.988246,116.304628,0,146,39632.3418055556,2008-07-03,08:12:12
39.988263,116.304671,0,146,39632.3418634259,2008-07-03,08:12:17
39.988324,116.304699,0,147,39632.3419212963,2008-07-03,08:12:22
39.988407,116.304709,0,145,39632.3419791667,2008-07-03,08:12:27
39.988476,116.304698,0,140,39632.342037037,2008-07-03,08:12:32
39.988497,116.304681,0,138,39632.3420949074,2008-07-03,08:12:37
39.988485,116.304671,0,136,39632.3421527778,2008-07-03,08:12:42
39.988452,116.304632,0,134,39632.3422106481,2008-07-03,08:12:47
39.988428,116.304653,0,134,39632.3422685185,2008-07-03,08:12:52
39.988402,116.304687,0,134,39632.3423263889,2008-07-03,08:12:57
39.988402,116.304694,0,136,39632.3423842593,2008-07-03,08:13:02
39.988396,116.304688,0,136,39632.3424421296,2008-07-03,08:13:07
39.988396,116.304688,0,136,39632.3424768519,2008-07-03,08:13:10
39.988395,116.304692,0,136,39632.3425,2008-07-03,08:13:12
39.988412,116.30478,0,138,39632.3425578704,2008-07-03,08:13:17
39.988404,116.304809,0,138,39632.3426157407,2008-07-03,08:13:22
39.988405,116.304817,0,138,39632.3426736111,2008-07-03,08:13:27
39.988403,116.304819,0,138,39632.3427314815,2008-07-03,08:13:32
39.988403,116.304827,0,138,39632.3427893519,2008-07-03,08:13:37
39.988403,116.304827,0,138,39632.3428240741,2008-07-03,08:13:40
39.9884,116.304827,0,139,39632.3428472222,2008-07-03,08:13:42
39.988372,116.304852,0,139,39632.3429050926,2008-07-03,08:13:47
39.988372,116.304855,0,139,39632.342962963,2008-07-03,08:13:52
39.988372,116.304855,0,139,39632.3429976852,2008-07-03,08:13:55
39.988371,116.304856,0,139,39632.3430208333,2008-07-03,08:13:57
39.988357,116.304893,0,140,39632.3430787037,2008-07-03,08:14:02
39.988336,116.304935,0,141,39632.3431365741,2008-07-03,08:14:07
39.9883,116.304923,0,145,39632.3431944444,2008-07-03,08:14:12
39.988298,116.304918,0,145,39632.3432523148,2008-07-03,08:14:17
39.988296,116.304911,0,145,39632.3433101852,2008-07-03,08:14:22
39.988297,116.304912,0,145,39632.3433680556,2008-07-03,08:14:27
39.988297,116.304912,0,145,39632.3434027778,2008-07-03,08:14:30
39.988295,116.304907,0,145,39632.3434259259,2008-07-03,08:14:32
39.988291,116.304897,0,145,39632.3434837963,2008-07-03,08:14:37
39.988291,116.304895,0,145,39632.3435416667,2008-07-03,08:14:42
39.988291,116.304895,0,146,39632.343599537,2008-07-03,08:14:47
39.988291,116.304895,0,146,39632.3436342593,2008-07-03,08:14:50
39.988293,116.30489,0,149,39632.3436574074,2008-07-03,08:14:52
39.988283,116.304892,0,151,39632.3437152778,2008-07-03,08:14:57
39.988285,116.304896,0,151,39632.3437731481,2008-07-03,08:15:02
39.988287,116.304898,0,151,39632.3438310185,2008-07-03,08:15:07
39.988287,116.304898,0,151,39632.3438657407,2008-07-03,08:15:10
39.988289,116.304902,0,151,39632.3438888889,2008-07-03,08:15:12
39.98831,116.304947,0,153,39632.3439467593,2008-07-03,08:15:17
39.988323,116.304913,0,157,39632.3440046296,2008-07-03,08:15:22
39.988315,116.3049,0,158,39632.3440625,2008-07-03,08:15:27
39.988302,116.304889,0,161,39632.3441203704,2008-07-03,08:15:32
39.988319,116.304867,0,164,39632.3441782407,2008-07-03,08:15:37
39.988319,116.304867,0,164,39632.344212963,2008-07-03,08:15:40
39.988324,116.304872,0,164,39632.3442361111,2008-07-03,08:15:42
39.988357,116.304844,0,166,39632.3442939815,2008-07-03,08:15:47
39.988395,116.304787,0,166,39632.3443518518,2008-07-03,08:15:52
39.98839,116.304739,0,167,39632.3444097222,2008-07-03,08:15:57
39.988386,116.304763,0,169,39632.3444675926,2008-07-03,08:16:02
39.988386,116.304763,0,169,39632.3445023148,2008-07-03,08:16:05
39.98839,116.304771,0,168,39632.344525463,2008-07-03,08:16:07
39.988395,116.304781,0,168,39632.3445833333,2008-07-03,08:16:12
39.988401,116.304809,0,169,39632.3446412037,2008-07-03,08:16:17
39.988408,116.304832,0,169,39632.3446990741,2008-07-03,08:16:22
39.988417,116.304843,0,172,39632.3447569444,2008-07-03,08:16:27
39.988417,116.304853,0,176,39632.3448148148,2008-07-03,08:16:32
39.988422,116.30486,0,177,39632.3448726852,2008-07-03,08:16:37
39.988425,116.304862,0,176,39632.3449305556,2008-07-03,08:16:42
39.988424,116.304859,0,176,39632.3449884259,2008-07-03,08:16:47
39.988422,116.304855,0,176,39632.3450462963,2008-07-03,08:16:52
39.988422,116.304855,0,176,39632.3450810185,2008-07-03,08:16:55
39.988419,116.304847,0,176,39632.3451041667,2008-07-03,08:16:57
39.988401,116.304832,0,181,39632.345162037,2008-07-03,08:17:02
39.988401,116.304832,0,181,39632.3451967593,2008-07-03,08:17:05
39.988397,116.304836,0,182,39632.3452199074,2008-07-03,08:17:07
39.988379,116.304831,0,186,39632.3452777778,2008-07-03,08:17:12
39.98838,116.304837,0,186,39632.3453356481,2008-07-03,08:17:17
39.98838,116.304837,0,186,39632.3453703704,2008-07-03,08:17:20
39.988382,116.304834,0,187,39632.3453935185,2008-07-03,08:17:22
39.988373,116.304799,0,191,39632.3454513889,2008-07-03,08:17:27
39.988378,116.304761,0,192,39632.3455092593,2008-07-03,08:17:32
39.988388,116.304718,0,195,39632.3455671296,2008-07-03,08:17:37
39.988383,116.304697,0,200,39632.345625,2008-07-03,08:17:42
39.98838,116.30471,0,202,39632.3456828704,2008-07-03,08:17:47
39.988383,116.304704,0,203,39632.3457407407,2008-07-03,08:17:52
39.988383,116.304704,0,203,39632.345775463,2008-07-03,08:17:55
39.988384,116.304709,0,203,39632.3457986111,2008-07-03,08:17:57
39.988389,116.304718,0,202,39632.3458564815,2008-07-03,08:18:02
39.988391,116.304723,0,202,39632.3459143518,2008-07-03,08:18:07
39.988393,116.304726,0,202,39632.3459722222,2008-07-03,08:18:12
39.988396,116.304731,0,202,39632.3460300926,2008-07-03,08:18:17
39.988398,116.304736,0,201,39632.346087963,2008-07-03,08:18:22
39.988402,116.304743,0,201,39632.3461458333,2008-07-03,08:18:27
39.9884,116.30474,0,201,39632.3462037037,2008-07-03,08:18:32
39.9884,116.30474,0,201,39632.3462384259,2008-07-03,08:18:35
39.988395,116.304732,0,201,39632.3462615741,2008-07-03,08:18:37
39.988382,116.304735,0,201,39632.3463194444,2008-07-03,08:18:42
39.988363,116.304735,0,201,39632.3463773148,2008-07-03,08:18:47
39.988363,116.304735,0,201,39632.346412037,2008-07-03,08:18:50
39.98836,116.304727,0,201,39632.3464351852,2008-07-03,08:18:52
39.988355,116.304717,0,201,39632.3464930556,2008-07-03,08:18:57
39.988352,116.304709,0,201,39632.3465509259,2008-07-03,08:19:02
39.988352,116.304711,0,201,39632.3466087963,2008-07-03,08:19:07
39.988353,116.304715,0,201,39632.3466666667,2008-07-03,08:19:12
39.988354,116.30472,0,201,39632.346724537,2008-07-03,08:19:17
39.988354,116.304721,0,200,39632.3467824074,2008-07-03,08:19:22
39.988356,116.304728,0,201,39632.3468402778,2008-07-03,08:19:27
39.988358,116.30473,0,201,39632.3468981481,2008-07-03,08:19:32
39.988359,116.30473,0,201,39632.3469560185,2008-07-03,08:19:37
39.988358,116.304725,0,201,39632.3470138889,2008-07-03,08:19:42
39.988098,116.304796,0,244,39632.3544791667,2008-07-03,08:30:27
39.988094,116.304801,0,245,39632.354537037,2008-07-03,08:30:32
39.988093,116.304806,0,247,39632.3545949074,2008-07-03,08:30:37
39.988089,116.304808,0,248,39632.3546527778,2008-07-03,08:30:42
39.988086,116.304804,0,250,39632.3547106481,2008-07-03,08:30:47
39.988086,116.304804,0,250,39632.3547453704,2008-07-03,08:30:50
39.988083,116.304796,0,252,39632.3547685185,2008-07-03,08:30:52
39.988083,116.30477,0,253,39632.3548263889,2008-07-03,08:30:57
39.988107,116.304703,0,253,39632.3548842593,2008-07-03,08:31:02
39.988128,116.304676,0,254,39632.3549421296,2008-07-03,08:31:07
39.988136,116.30467,0,256,39632.355,2008-07-03,08:31:12
39.988142,116.304669,0,257,39632.3550578704,2008-07-03,08:31:17
39.988146,116.304671,0,259,39632.3551157407,2008-07-03,08:31:22
39.988148,116.304674,0,260,39632.3551736111,2008-07-03,08:31:27
39.988148,116.304674,0,260,39632.3552083333,2008-07-03,08:31:30
39.98815,116.304681,0,262,39632.3552314815,2008-07-03,08:31:32
39.988151,116.304693,0,263,39632.3552893519,2008-07-03,08:31:37
39.988164,116.304744,0,265,39632.3553472222,2008-07-03,08:31:42
39.988176,116.304807,0,267,39632.3554050926,2008-07-03,08:31:47
39.988172,116.304899,0,269,39632.355462963,2008-07-03,08:31:52
39.988192,116.304895,0,269,39632.3555208333,2008-07-03,08:31:57
39.988194,116.304906,0,269,39632.3555787037,2008-07-03,08:32:02
39.988193,116.304912,0,270,39632.3556365741,2008-07-03,08:32:07
39.988195,116.304916,0,271,39632.3556944444,2008-07-03,08:32:12
39.988198,116.304921,0,272,39632.3557523148,2008-07-03,08:32:17
39.988202,116.304922,0,272,39632.3558101852,2008-07-03,08:32:22
39.988209,116.304922,0,272,39632.3558680556,2008-07-03,08:32:27
39.988214,116.304918,0,272,39632.3559259259,2008-07-03,08:32:32
39.988214,116.304918,0,272,39632.3559606481,2008-07-03,08:32:35
39.988214,116.304911,0,272,39632.3559837963,2008-07-03,08:32:37
39.988205,116.304903,0,272,39632.3560416667,2008-07-03,08:32:42
39.988198,116.304902,0,272,39632.356099537,2008-07-03,08:32:47
39.98819,116.304904,0,272,39632.3561574074,2008-07-03,08:32:52
39.98819,116.304904,0,272,39632.3561921296,2008-07-03,08:32:55
39.988182,116.304908,0,272,39632.3562152778,2008-07-03,08:32:57
39.988176,116.304918,0,272,39632.3562731481,2008-07-03,08:33:02
39.988176,116.304918,0,272,39632.3563078704,2008-07-03,08:33:05
39.988173,116.304924,0,271,39632.3563310185,2008-07-03,08:33:07
39.988174,116.304911,0,270,39632.3563888889,2008-07-03,08:33:12
39.988186,116.30481,0,264,39632.3564467593,2008-07-03,08:33:17
39.988206,116.304801,0,261,39632.3565046296,2008-07-03,08:33:22
39.988217,116.304795,0,262,39632.3565625,2008-07-03,08:33:27
39.988226,116.304795,0,261,39632.3566203704,2008-07-03,08:33:32
39.988226,116.304795,0,261,39632.3566550926,2008-07-03,08:33:35
39.988232,116.3048,0,260,39632.3566782407,2008-07-03,08:33:37
39.988235,116.304809,0,259,39632.3567361111,2008-07-03,08:33:42
39.988233,116.304815,0,258,39632.3567939815,2008-07-03,08:33:47
39.988235,116.304814,0,257,39632.3568518519,2008-07-03,08:33:52
39.988236,116.304816,0,256,39632.3569097222,2008-07-03,08:33:57
39.988237,116.304815,0,256,39632.3569675926,2008-07-03,08:34:02
39.988237,116.304813,0,256,39632.357025463,2008-07-03,08:34:07
39.988237,116.304813,0,256,39632.3570833333,2008-07-03,08:34:12
39.988236,116.304812,0,256,39632.3571412037,2008-07-03,08:34:17
39.988236,116.304811,0,256,39632.3571990741,2008-07-03,08:34:22
39.988236,116.30481,0,256,39632.3572569444,2008-07-03,08:34:27
39.988236,116.304809,0,256,39632.3573148148,2008-07-03,08:34:32
39.988235,116.304808,0,256,39632.3573726852,2008-07-03,08:34:37
39.988235,116.304809,0,256,39632.3574305556,2008-07-03,08:34:42
39.988235,116.304808,0,256,39632.3574884259,2008-07-03,08:34:47
39.988236,116.304808,0,256,39632.3575462963,2008-07-03,08:34:52
39.988235,116.304809,0,256,39632.3576041667,2008-07-03,08:34:57
39.988237,116.304808,0,256,39632.357662037,2008-07-03,08:35:02
39.988238,116.304808,0,256,39632.3577199074,2008-07-03,08:35:07
39.988238,116.304808,0,256,39632.3577546296,2008-07-03,08:35:10
39.988243,116.304809,0,255,39632.3577777778,2008-07-03,08:35:12
39.988252,116.304811,0,255,39632.3578356481,2008-07-03,08:35:17
39.988264,116.304809,0,255,39632.3578935185,2008-07-03,08:35:22
39.988272,116.304812,0,255,39632.3579513889,2008-07-03,08:35:27
39.988278,116.304816,0,255,39632.3580092593,2008-07-03,08:35:32
39.988278,116.304816,0,255,39632.3580439815,2008-07-03,08:35:35
39.98828,116.304822,0,255,39632.3580671296,2008-07-03,08:35:37
39.988276,116.304837,0,256,39632.358125,2008-07-03,08:35:42
39.988263,116.304927,0,258,39632.3581828704,2008-07-03,08:35:47
39.988258,116.304939,0,259,39632.3582407407,2008-07-03,08:35:52
39.988255,116.304951,0,260,39632.3582986111,2008-07-03,08:35:57
39.988251,116.304959,0,260,39632.3583564815,2008-07-03,08:36:02
39.988247,116.304965,0,261,39632.3584143519,2008-07-03,08:36:07
39.988241,116.304968,0,261,39632.3584722222,2008-07-03,08:36:12
39.988236,116.304971,0,262,39632.3585300926,2008-07-03,08:36:17
39.988232,116.304974,0,263,39632.358587963,2008-07-03,08:36:22
39.988227,116.304975,0,264,39632.3586458333,2008-07-03,08:36:27
39.988223,116.304973,0,264,39632.3587037037,2008-07-03,08:36:32
39.988223,116.304973,0,264,39632.3587384259,2008-07-03,08:36:35
39.988221,116.304975,0,265,39632.3587615741,2008-07-03,08:36:37
39.98826,116.304935,0,258,39632.3588194444,2008-07-03,08:36:42
39.98831,116.304868,0,248,39632.3588773148,2008-07-03,08:36:47
39.988321,116.304833,0,249,39632.3589351852,2008-07-03,08:36:52
39.988326,116.304831,0,249,39632.3589930556,2008-07-03,08:36:57
39.988329,116.304827,0,248,39632.3590509259,2008-07-03,08:37:02
39.988322,116.304824,0,248,39632.3591087963,2008-07-03,08:37:07
39.988322,116.304824,0,248,39632.3591435185,2008-07-03,08:37:10
39.988317,116.304826,0,247,39632.3591666667,2008-07-03,08:37:12
39.988311,116.304835,0,246,39632.359224537,2008-07-03,08:37:17
39.988289,116.304843,0,245,39632.3592824074,2008-07-03,08:37:22
39.988257,116.304858,0,246,39632.3593402778,2008-07-03,08:37:27
39.98823,116.304892,0,248,39632.3593981481,2008-07-03,08:37:32
39.988228,116.30488,0,245,39632.3594560185,2008-07-03,08:37:37
39.988222,116.304886,0,244,39632.3595138889,2008-07-03,08:37:42
39.988218,116.304893,0,243,39632.3595717593,2008-07-03,08:37:47
39.988218,116.304893,0,243,39632.3596064815,2008-07-03,08:37:50
39.988212,116.3049,0,243,39632.3596296296,2008-07-03,08:37:52
39.988203,116.304908,0,242,39632.3596875,2008-07-03,08:37:57
39.988199,116.304916,0,241,39632.3597453704,2008-07-03,08:38:02
39.988195,116.304922,0,240,39632.3598032407,2008-07-03,08:38:07
39.988195,116.304929,0,240,39632.3598611111,2008-07-03,08:38:12
39.988188,116.304937,0,239,39632.3599189815,2008-07-03,08:38:17
39.988183,116.304945,0,238,39632.3599768518,2008-07-03,08:38:22
39.988182,116.304949,0,237,39632.3600347222,2008-07-03,08:38:27
39.98818,116.304951,0,236,39632.3600925926,2008-07-03,08:38:32
39.988177,116.304957,0,235,39632.360150463,2008-07-03,08:38:37
39.988174,116.304962,0,234,39632.3602083333,2008-07-03,08:38:42
39.988175,116.304965,0,233,39632.3602662037,2008-07-03,08:38:47
39.988175,116.304965,0,233,39632.3603009259,2008-07-03,08:38:50
39.988179,116.30496,0,231,39632.3603240741,2008-07-03,08:38:52
39.988186,116.304948,0,230,39632.3603819444,2008-07-03,08:38:57
39.988202,116.304934,0,224,39632.3604398148,2008-07-03,08:39:02
39.988233,116.304903,0,223,39632.3604976852,2008-07-03,08:39:07
39.988243,116.304941,0,224,39632.3605555556,2008-07-03,08:39:12
39.988251,116.304961,0,223,39632.3606134259,2008-07-03,08:39:17
39.988251,116.304961,0,223,39632.3606481481,2008-07-03,08:39:20
39.988256,116.304956,0,221,39632.3606712963,2008-07-03,08:39:22
39.988266,116.304954,0,219,39632.3607291667,2008-07-03,08:39:27
39.988277,116.304954,0,218,39632.360787037,2008-07-03,08:39:32
39.988286,116.304947,0,216,39632.3608449074,2008-07-03,08:39:37
39.988286,116.304945,0,215,39632.3609027778,2008-07-03,08:39:42
39.988286,116.304945,0,215,39632.3609375,2008-07-03,08:39:45
39.988283,116.304946,0,213,39632.3609606481,2008-07-03,08:39:47
39.988237,116.304935,0,214,39632.3610185185,2008-07-03,08:39:52
39.988185,116.304925,0,214,39632.3610763889,2008-07-03,08:39:57
39.988156,116.304954,0,213,39632.3611342593,2008-07-03,08:40:02
39.988157,116.304923,0,213,39632.3611921296,2008-07-03,08:40:07
39.988162,116.304964,0,212,39632.36125,2008-07-03,08:40:12
39.988166,116.304965,0,211,39632.3613078704,2008-07-03,08:40:17
39.988166,116.304965,0,211,39632.3613425926,2008-07-03,08:40:20
39.988174,116.304965,0,210,39632.3613657407,2008-07-03,08:40:22
39.988184,116.304968,0,209,39632.3614236111,2008-07-03,08:40:27
39.988194,116.304962,0,212,39632.3614814815,2008-07-03,08:40:32
39.988194,116.30494,0,211,39632.3615393518,2008-07-03,08:40:37
39.988203,116.304936,0,210,39632.3615972222,2008-07-03,08:40:42
39.988209,116.304929,0,208,39632.3616550926,2008-07-03,08:40:47
39.988215,116.304923,0,206,39632.361712963,2008-07-03,08:40:52
39.98822,116.304915,0,205,39632.3617708333,2008-07-03,08:40:57
39.98822,116.304915,0,205,39632.3618055556,2008-07-03,08:41:00
39.988224,116.304907,0,203,39632.3618287037,2008-07-03,08:41:02
39.988228,116.304898,0,200,39632.3618865741,2008-07-03,08:41:07
39.988233,116.304889,0,198,39632.3619444444,2008-07-03,08:41:12
39.988233,116.304889,0,198,39632.3619791667,2008-07-03,08:41:15
39.98823,116.304896,0,196,39632.3620023148,2008-07-03,08:41:17
39.988218,116.304902,0,193,39632.3620601852,2008-07-03,08:41:22
39.988184,116.304924,0,193,39632.3621180556,2008-07-03,08:41:27
39.988166,116.304938,0,192,39632.3621759259,2008-07-03,08:41:32
39.988171,116.304903,0,185,39632.3622337963,2008-07-03,08:41:37
39.988169,116.304908,0,181,39632.3622916667,2008-07-03,08:41:42
39.988164,116.304912,0,178,39632.362349537,2008-07-03,08:41:47
39.98816,116.30492,0,176,39632.3624074074,2008-07-03,08:41:52
39.988156,116.304928,0,173,39632.3624652778,2008-07-03,08:41:57
39.988148,116.304929,0,171,39632.3625231481,2008-07-03,08:42:02
39.988142,116.30493,0,169,39632.3625810185,2008-07-03,08:42:07
39.988139,116.304935,0,166,39632.3626388889,2008-07-03,08:42:12
39.988138,116.304942,0,164,39632.3626967593,2008-07-03,08:42:17
39.98814,116.304945,0,161,39632.3627546296,2008-07-03,08:42:22
39.98814,116.304945,0,161,39632.3627893519,2008-07-03,08:42:25
39.988139,116.304953,0,159,39632.3628125,2008-07-03,08:42:27
39.988141,116.304964,0,156,39632.3628703704,2008-07-03,08:42:32
39.98814,116.304974,0,154,39632.3629282407,2008-07-03,08:42:37
39.988138,116.304986,0,152,39632.3629861111,2008-07-03,08:42:42
39.98813,116.305005,0,150,39632.3630439815,2008-07-03,08:42:47
39.988107,116.305019,0,151,39632.3631018519,2008-07-03,08:42:52
39.988107,116.305019,0,151,39632.3631365741,2008-07-03,08:42:55
39.9881,116.305012,0,151,39632.3631597222,2008-07-03,08:42:57
39.988091,116.305022,0,149,39632.3632175926,2008-07-03,08:43:02
39.988057,116.30502,0,147,39632.363275463,2008-07-03,08:43:07
39.98802,116.305117,0,146,39632.3633333333,2008-07-03,08:43:12
39.987991,116.305164,0,149,39632.3633912037,2008-07-03,08:43:17
39.987796,116.305319,0,151,39632.3662847222,2008-07-03,08:47:27
39.987731,116.305403,0,153,39632.3663425926,2008-07-03,08:47:32
39.987721,116.305384,0,151,39632.366400463,2008-07-03,08:47:37
39.987713,116.30537,0,150,39632.3664583333,2008-07-03,08:47:42
39.98769,116.305399,0,150,39632.3665162037,2008-07-03,08:47:47
39.987671,116.305474,0,150,39632.3665740741,2008-07-03,08:47:52
39.98766,116.305499,0,149,39632.3666319444,2008-07-03,08:47:57
39.987653,116.305519,0,148,39632.3666898148,2008-07-03,08:48:02
39.987648,116.305522,0,147,39632.3667476852,2008-07-03,08:48:07
39.987647,116.30552,0,147,39632.3668055556,2008-07-03,08:48:12
39.987647,116.30552,0,147,39632.3668634259,2008-07-03,08:48:17
39.987648,116.305521,0,148,39632.3669212963,2008-07-03,08:48:22
39.987648,116.305519,0,149,39632.3669791667,2008-07-03,08:48:27
39.987648,116.305517,0,149,39632.367037037,2008-07-03,08:48:32
39.987649,116.305517,0,149,39632.3670949074,2008-07-03,08:48:37
39.98765,116.305514,0,149,39632.3671527778,2008-07-03,08:48:42
39.987655,116.305507,0,149,39632.3672106481,2008-07-03,08:48:47
39.987661,116.3055,0,150,39632.3672685185,2008-07-03,08:48:52
39.987661,116.3055,0,150,39632.3673032407,2008-07-03,08:48:55
39.987664,116.305501,0,150,39632.3673263889,2008-07-03,08:48:57
39.987661,116.305517,0,151,39632.3673842593,2008-07-03,08:49:02
39.987655,116.305533,0,152,39632.3674421296,2008-07-03,08:49:07
39.987528,116.305615,0,150,39632.3675,2008-07-03,08:49:12
39.987484,116.3057,0,143,39632.3675578704,2008-07-03,08:49:17
39.987388,116.305828,0,145,39632.3676157407,2008-07-03,08:49:22
39.987376,116.305832,0,152,39632.3676736111,2008-07-03,08:49:27
39.987386,116.30582,0,157,39632.3677314815,2008-07-03,08:49:32
39.987389,116.305807,0,159,39632.3677893518,2008-07-03,08:49:37
39.987389,116.305807,0,159,39632.3678240741,2008-07-03,08:49:40
39.987387,116.305805,0,160,39632.3678472222,2008-07-03,08:49:42
39.987391,116.305796,0,161,39632.3679050926,2008-07-03,08:49:47
39.987432,116.305748,0,163,39632.367962963,2008-07-03,08:49:52
39.987534,116.30564,0,169,39632.3680208333,2008-07-03,08:49:57
39.987591,116.305566,0,174,39632.3680787037,2008-07-03,08:50:02
39.98764,116.305499,0,178,39632.3681365741,2008-07-03,08:50:07
39.987649,116.305495,0,177,39632.3681944444,2008-07-03,08:50:12
39.987652,116.305494,0,177,39632.3682523148,2008-07-03,08:50:17
39.987651,116.305487,0,177,39632.3683101852,2008-07-03,08:50:22
39.987651,116.305487,0,177,39632.3683449074,2008-07-03,08:50:25
39.987652,116.305488,0,178,39632.3683680556,2008-07-03,08:50:27
39.98767,116.30546,0,178,39632.3684259259,2008-07-03,08:50:32
39.987674,116.305456,0,178,39632.3684837963,2008-07-03,08:50:37
39.987674,116.305456,0,178,39632.3685185185,2008-07-03,08:50:40
39.987674,116.305452,0,178,39632.3685416667,2008-07-03,08:50:42
39.987669,116.305473,0,178,39632.368599537,2008-07-03,08:50:47
39.987685,116.305416,0,177,39632.3686574074,2008-07-03,08:50:52
39.987693,116.305391,0,175,39632.3687152778,2008-07-03,08:50:57
39.987647,116.30538,0,172,39632.3687731481,2008-07-03,08:51:02
39.987666,116.305423,0,171,39632.3688310185,2008-07-03,08:51:07
39.987666,116.305422,0,170,39632.3688888889,2008-07-03,08:51:12
39.987671,116.305426,0,170,39632.3689467593,2008-07-03,08:51:17
39.987671,116.305426,0,170,39632.3689814815,2008-07-03,08:51:20
39.987674,116.305423,0,169,39632.3690046296,2008-07-03,08:51:22
39.98774,116.305283,0,170,39632.3690625,2008-07-03,08:51:27
39.987765,116.305263,0,171,39632.3691203704,2008-07-03,08:51:32
39.987983,116.305175,0,236,39632.3719560185,2008-07-03,08:55:37
39.988036,116.305129,0,238,39632.3720138889,2008-07-03,08:55:42
39.988057,116.305111,0,240,39632.3720717593,2008-07-03,08:55:47
39.988113,116.305039,0,242,39632.3721296296,2008-07-03,08:55:52
39.988197,116.304936,0,245,39632.3721875,2008-07-03,08:55:57
39.988205,116.304908,0,247,39632.3722453704,2008-07-03,08:56:02
39.988225,116.304872,0,248,39632.3723032407,2008-07-03,08:56:07
39.988243,116.304798,0,249,39632.3723611111,2008-07-03,08:56:12
39.988304,116.304744,0,242,39632.3724189815,2008-07-03,08:56:17
39.988347,116.304682,0,236,39632.3724768519,2008-07-03,08:56:22
39.988354,116.304644,0,226,39632.3725347222,2008-07-03,08:56:27
39.988337,116.304649,0,222,39632.3725925926,2008-07-03,08:56:32
39.988339,116.304694,0,218,39632.372650463,2008-07-03,08:56:37
39.988341,116.304703,0,215,39632.3727083333,2008-07-03,08:56:42
39.988336,116.304694,0,213,39632.3727662037,2008-07-03,08:56:47
39.988331,116.304696,0,210,39632.3728240741,2008-07-03,08:56:52
39.988329,116.304695,0,208,39632.3728819444,2008-07-03,08:56:57
39.988331,116.30469,0,206,39632.3729398148,2008-07-03,08:57:02
39.988331,116.30469,0,206,39632.372974537,2008-07-03,08:57:05
39.988337,116.304684,0,204,39632.3729976852,2008-07-03,08:57:07
39.988345,116.30466,0,202,39632.3730555556,2008-07-03,08:57:12
39.988364,116.304618,0,200,39632.3731134259,2008-07-03,08:57:17
39.988368,116.304575,0,198,39632.3731712963,2008-07-03,08:57:22
39.988383,116.304557,0,196,39632.3732291667,2008-07-03,08:57:27
39.988391,116.304588,0,193,39632.373287037,2008-07-03,08:57:32
39.988389,116.304585,0,191,39632.3733449074,2008-07-03,08:57:37
39.988393,116.304589,0,189,39632.3734027778,2008-07-03,08:57:42
39.988397,116.304595,0,186,39632.3734606481,2008-07-03,08:57:47
39.988402,116.304601,0,184,39632.3735185185,2008-07-03,08:57:52
39.988402,116.304601,0,184,39632.3735532407,2008-07-03,08:57:55
39.988403,116.304608,0,181,39632.3735763889,2008-07-03,08:57:57
39.988407,116.30462,0,179,39632.3736342593,2008-07-03,08:58:02
39.988411,116.304635,0,176,39632.3736921296,2008-07-03,08:58:07
39.988415,116.304642,0,174,39632.37375,2008-07-03,08:58:12
39.988415,116.304642,0,174,39632.3737847222,2008-07-03,08:58:15
39.988423,116.304643,0,172,39632.3738078704,2008-07-03,08:58:17
39.988438,116.304641,0,169,39632.3738657407,2008-07-03,08:58:22
39.988451,116.304625,0,166,39632.3739236111,2008-07-03,08:58:27
39.988454,116.304639,0,163,39632.3739814815,2008-07-03,08:58:32
39.988462,116.304635,0,160,39632.3740393519,2008-07-03,08:58:37
39.988467,116.304631,0,157,39632.3740972222,2008-07-03,08:58:42
39.98847,116.30463,0,154,39632.3741550926,2008-07-03,08:58:47
39.988473,116.304634,0,151,39632.374212963,2008-07-03,08:58:52
39.988476,116.304636,0,148,39632.3742708333,2008-07-03,08:58:57
39.988476,116.304636,0,148,39632.3743055556,2008-07-03,08:59:00
39.988481,116.304629,0,145,39632.3743287037,2008-07-03,08:59:02
39.988489,116.304615,0,141,39632.3743865741,2008-07-03,08:59:07
39.988488,116.304614,0,138,39632.3744444444,2008-07-03,08:59:12
39.988494,116.304612,0,134,39632.3745023148,2008-07-03,08:59:17
39.988498,116.304616,0,131,39632.3745601852,2008-07-03,08:59:22
39.988499,116.30462,0,127,39632.3746180556,2008-07-03,08:59:27
39.988503,116.30462,0,123,39632.3746759259,2008-07-03,08:59:32
39.988507,116.304621,0,119,39632.3747337963,2008-07-03,08:59:37
39.98851,116.30462,0,115,39632.3747916667,2008-07-03,08:59:42
39.988514,116.304619,0,111,39632.374849537,2008-07-03,08:59:47
39.988518,116.304623,0,107,39632.3749074074,2008-07-03,08:59:52
39.988519,116.304621,0,102,39632.3749652778,2008-07-03,08:59:57
39.988466,116.304962,0,250,39632.3897800926,2008-07-03,09:21:17
39.988465,116.304973,0,252,39632.389837963,2008-07-03,09:21:22
39.988466,116.304979,0,254,39632.3898958333,2008-07-03,09:21:27
39.988467,116.304987,0,256,39632.3899537037,2008-07-03,09:21:32
39.988469,116.304993,0,257,39632.3900115741,2008-07-03,09:21:37
39.988473,116.304995,0,258,39632.3900694444,2008-07-03,09:21:42
39.988476,116.304995,0,259,39632.3901273148,2008-07-03,09:21:47
39.98848,116.304995,0,260,39632.3901851852,2008-07-03,09:21:52
39.988483,116.304994,0,260,39632.3902430556,2008-07-03,09:21:57
39.988484,116.30499,0,261,39632.3903009259,2008-07-03,09:22:02
39.988484,116.30499,0,261,39632.3903356481,2008-07-03,09:22:05
39.988483,116.304982,0,262,39632.3903587963,2008-07-03,09:22:07
39.988481,116.304969,0,262,39632.3904166667,2008-07-03,09:22:12
39.988481,116.304957,0,262,39632.390474537,2008-07-03,09:22:17
39.988479,116.304943,0,262,39632.3905324074,2008-07-03,09:22:22
39.988478,116.304933,0,262,39632.3905902778,2008-07-03,09:22:27
39.988479,116.304922,0,261,39632.3906481481,2008-07-03,09:22:32
39.98848,116.304913,0,259,39632.3907060185,2008-07-03,09:22:37
39.988481,116.304903,0,257,39632.3907638889,2008-07-03,09:22:42
39.988483,116.304894,0,255,39632.3908217593,2008-07-03,09:22:47
39.988484,116.304888,0,252,39632.3908796296,2008-07-03,09:22:52
39.988485,116.304885,0,249,39632.3909375,2008-07-03,09:22:57
39.988485,116.304885,0,249,39632.3909722222,2008-07-03,09:23:00
39.988486,116.304884,0,247,39632.3909953704,2008-07-03,09:23:02
39.988487,116.304875,0,243,39632.3910532407,2008-07-03,09:23:07
39.988487,116.304875,0,243,39632.391087963,2008-07-03,09:23:10
39.988489,116.304873,0,240,39632.3911111111,2008-07-03,09:23:12
39.988491,116.304883,0,237,39632.3911689815,2008-07-03,09:23:17
39.988494,116.304878,0,233,39632.3912268518,2008-07-03,09:23:22
39.988497,116.304874,0,230,39632.3912847222,2008-07-03,09:23:27
39.988497,116.304874,0,230,39632.3913194444,2008-07-03,09:23:30
39.988501,116.304867,0,226,39632.3913425926,2008-07-03,09:23:32
39.988502,116.304855,0,221,39632.391400463,2008-07-03,09:23:37
39.988504,116.304841,0,217,39632.3914583333,2008-07-03,09:23:42
39.988504,116.304827,0,212,39632.3915162037,2008-07-03,09:23:47
39.988504,116.304812,0,208,39632.3915740741,2008-07-03,09:23:52
39.988503,116.304797,0,203,39632.3916319444,2008-07-03,09:23:57
39.988503,116.304784,0,199,39632.3916898148,2008-07-03,09:24:02
39.988504,116.304773,0,194,39632.3917476852,2008-07-03,09:24:07
39.988505,116.304759,0,189,39632.3918055556,2008-07-03,09:24:12
39.988504,116.304742,0,184,39632.3918634259,2008-07-03,09:24:17
39.988493,116.304705,0,175,39632.3919212963,2008-07-03,09:24:22
39.988481,116.304683,0,168,39632.3919791667,2008-07-03,09:24:27
39.988472,116.304664,0,171,39632.392037037,2008-07-03,09:24:32
39.988467,116.304625,0,167,39632.3920949074,2008-07-03,09:24:37
39.988464,116.304605,0,164,39632.3921527778,2008-07-03,09:24:42
39.988465,116.30459,0,161,39632.3922106481,2008-07-03,09:24:47
39.988465,116.30459,0,161,39632.3922453704,2008-07-03,09:24:50
39.988467,116.304583,0,158,39632.3922685185,2008-07-03,09:24:52
39.988469,116.304574,0,154,39632.3923263889,2008-07-03,09:24:57
39.988469,116.304574,0,154,39632.3923611111,2008-07-03,09:25:00
39.988472,116.304574,0,151,39632.3923842593,2008-07-03,09:25:02
39.988475,116.304587,0,148,39632.3924421296,2008-07-03,09:25:07
39.988478,116.304607,0,147,39632.3925,2008-07-03,09:25:12
39.988479,116.304621,0,145,39632.3925578704,2008-07-03,09:25:17
39.988485,116.304612,0,143,39632.3926157407,2008-07-03,09:25:22
39.988485,116.304612,0,143,39632.392650463,2008-07-03,09:25:25
39.988485,116.304604,0,140,39632.3926736111,2008-07-03,09:25:27
39.988482,116.304593,0,138,39632.3927314815,2008-07-03,09:25:32
39.988477,116.304583,0,135,39632.3927893518,2008-07-03,09:25:37
39.988473,116.304574,0,133,39632.3928472222,2008-07-03,09:25:42
39.988472,116.304571,0,130,39632.3929050926,2008-07-03,09:25:47
39.988474,116.304573,0,128,39632.392962963,2008-07-03,09:25:52
39.988476,116.304575,0,125,39632.3930208333,2008-07-03,09:25:57
39.988476,116.304575,0,125,39632.3930555556,2008-07-03,09:26:00
39.988477,116.304581,0,123,39632.3930787037,2008-07-03,09:26:02
39.988476,116.304591,0,120,39632.3931365741,2008-07-03,09:26:07
39.988473,116.304603,0,118,39632.3931944444,2008-07-03,09:26:12
39.988468,116.304612,0,117,39632.3932523148,2008-07-03,09:26:17
39.988462,116.30462,0,116,39632.3933101852,2008-07-03,09:26:22
39.988456,116.304623,0,115,39632.3933680556,2008-07-03,09:26:27
39.988454,116.304625,0,114,39632.3934259259,2008-07-03,09:26:32
39.988454,116.304623,0,113,39632.3934837963,2008-07-03,09:26:37
39.988454,116.30462,0,112,39632.3935416667,2008-07-03,09:26:42
39.988455,116.30462,0,112,39632.393599537,2008-07-03,09:26:47
39.988455,116.304621,0,112,39632.3936574074,2008-07-03,09:26:52
39.988455,116.304621,0,112,39632.3937152778,2008-07-03,09:26:57
39.988455,116.304621,0,112,39632.3937731481,2008-07-03,09:27:02
39.988454,116.304622,0,112,39632.3938310185,2008-07-03,09:27:07
39.988454,116.304622,0,112,39632.3938888889,2008-07-03,09:27:12
39.988454,116.304623,0,113,39632.3939467593,2008-07-03,09:27:17
39.988454,116.304622,0,113,39632.3940046296,2008-07-03,09:27:22
39.988455,116.304622,0,113,39632.3940625,2008-07-03,09:27:27
39.988455,116.304622,0,113,39632.3941203704,2008-07-03,09:27:32
39.988455,116.304622,0,113,39632.3941782407,2008-07-03,09:27:37
39.988455,116.304623,0,113,39632.3942361111,2008-07-03,09:27:42
39.988455,116.304623,0,113,39632.3942939815,2008-07-03,09:27:47
39.988455,116.304622,0,113,39632.3943518519,2008-07-03,09:27:52
39.988455,116.304621,0,113,39632.3944097222,2008-07-03,09:27:57
39.988454,116.304619,0,113,39632.3944675926,2008-07-03,09:28:02
39.988453,116.304618,0,114,39632.394525463,2008-07-03,09:28:07
39.988453,116.304618,0,114,39632.3945601852,2008-07-03,09:28:10
39.988449,116.30461,0,114,39632.3945833333,2008-07-03,09:28:12
39.988446,116.304466,0,115,39632.3946412037,2008-07-03,09:28:17
39.988402,116.304431,0,118,39632.3946990741,2008-07-03,09:28:22
39.98836,116.304384,0,118,39632.3947569444,2008-07-03,09:28:27
39.9883,116.304359,0,121,39632.3948148148,2008-07-03,09:28:32
39.98828,116.304312,0,122,39632.3948726852,2008-07-03,09:28:37
39.988285,116.304296,0,123,39632.3949305556,2008-07-03,09:28:42
39.988232,116.304313,0,130,39632.3949884259,2008-07-03,09:28:47
39.988218,116.304307,0,131,39632.3950462963,2008-07-03,09:28:52
39.988191,116.30432,0,129,39632.3951041667,2008-07-03,09:28:57
39.988156,116.304315,0,126,39632.395162037,2008-07-03,09:29:02
39.988111,116.304323,0,122,39632.3952199074,2008-07-03,09:29:07
39.988068,116.304281,0,121,39632.3952777778,2008-07-03,09:29:12
39.988033,116.304232,0,117,39632.3953356481,2008-07-03,09:29:17
39.987995,116.304195,0,116,39632.3953935185,2008-07-03,09:29:22
39.987959,116.304181,0,117,39632.3954513889,2008-07-03,09:29:27
39.98791,116.304143,0,117,39632.3955092593,2008-07-03,09:29:32
39.98786,116.304125,0,118,39632.3955671296,2008-07-03,09:29:37
39.987815,116.304097,0,118,39632.395625,2008-07-03,09:29:42
39.987775,116.304065,0,118,39632.3956828704,2008-07-03,09:29:47
39.98774,116.30406,0,117,39632.3957407407,2008-07-03,09:29:52
39.987694,116.304054,0,117,39632.3957986111,2008-07-03,09:29:57
39.987675,116.304037,0,118,39632.3958564815,2008-07-03,09:30:02
39.987667,116.303984,0,119,39632.3959143519,2008-07-03,09:30:07
39.987665,116.303927,0,120,39632.3959722222,2008-07-03,09:30:12
39.987651,116.303844,0,122,39632.3960300926,2008-07-03,09:30:17
39.987647,116.303767,0,125,39632.396087963,2008-07-03,09:30:22
39.987629,116.303702,0,126,39632.3961458333,2008-07-03,09:30:27
39.987655,116.303665,0,127,39632.3962037037,2008-07-03,09:30:32
39.987669,116.303656,0,126,39632.3962615741,2008-07-03,09:30:37
39.987665,116.303604,0,125,39632.3963194444,2008-07-03,09:30:42
39.987632,116.30356,0,125,39632.3963773148,2008-07-03,09:30:47
39.987642,116.303469,0,125,39632.3964351852,2008-07-03,09:30:52
39.987631,116.303394,0,125,39632.3964930556,2008-07-03,09:30:57
39.98763,116.30335,0,126,39632.3965509259,2008-07-03,09:31:02
39.987616,116.303334,0,127,39632.3966087963,2008-07-03,09:31:07
39.987608,116.303316,0,127,39632.3966666667,2008-07-03,09:31:12
39.987607,116.303305,0,127,39632.396724537,2008-07-03,09:31:17
39.987602,116.303295,0,128,39632.3967824074,2008-07-03,09:31:22
39.987602,116.303295,0,128,39632.3968171296,2008-07-03,09:31:25
39.987597,116.303287,0,128,39632.3968402778,2008-07-03,09:31:27
39.987576,116.303325,0,128,39632.3968981481,2008-07-03,09:31:32
39.987575,116.303322,0,128,39632.3969560185,2008-07-03,09:31:37
39.987575,116.303322,0,128,39632.3969907407,2008-07-03,09:31:40
39.98758,116.303319,0,128,39632.3970138889,2008-07-03,09:31:42
39.9876,116.303313,0,128,39632.3970717593,2008-07-03,09:31:47
39.987595,116.303304,0,128,39632.3971296296,2008-07-03,09:31:52
39.987592,116.303272,0,129,39632.3971875,2008-07-03,09:31:57
39.987591,116.303222,0,128,39632.3972453704,2008-07-03,09:32:02
39.987576,116.303167,0,128,39632.3973032407,2008-07-03,09:32:07
39.987562,116.303117,0,128,39632.3973611111,2008-07-03,09:32:12
39.987566,116.303043,0,128,39632.3974189815,2008-07-03,09:32:17
39.987572,116.302979,0,128,39632.3974768519,2008-07-03,09:32:22
39.98757,116.302916,0,127,39632.3975347222,2008-07-03,09:32:27
39.987582,116.302838,0,128,39632.3975925926,2008-07-03,09:32:32
39.987594,116.302745,0,128,39632.397650463,2008-07-03,09:32:37
39.987597,116.302682,0,128,39632.3977083333,2008-07-03,09:32:42
39.9876,116.302642,0,128,39632.3977662037,2008-07-03,09:32:47
39.987587,116.302585,0,129,39632.3978240741,2008-07-03,09:32:52
39.987555,116.302522,0,130,39632.3978819444,2008-07-03,09:32:57
39.987546,116.302488,0,131,39632.3979398148,2008-07-03,09:33:02
39.987558,116.302431,0,132,39632.3979976852,2008-07-03,09:33:07
39.987568,116.30241,0,133,39632.3980555556,2008-07-03,09:33:12
39.987558,116.302354,0,135,39632.3981134259,2008-07-03,09:33:17
39.98756,116.302313,0,135,39632.3981712963,2008-07-03,09:33:22
39.987548,116.302252,0,135,39632.3982291667,2008-07-03,09:33:27
39.987511,116.302218,0,134,39632.398287037,2008-07-03,09:33:32
39.987505,116.302206,0,135,39632.3983449074,2008-07-03,09:33:37
39.987472,116.302191,0,135,39632.3984027778,2008-07-03,09:33:42
39.987461,116.302191,0,136,39632.3984606481,2008-07-03,09:33:47
39.987461,116.302191,0,136,39632.3984953704,2008-07-03,09:33:50
39.987461,116.302188,0,136,39632.3985185185,2008-07-03,09:33:52
39.987481,116.302209,0,136,39632.3985763889,2008-07-03,09:33:57
39.9875,116.30222,0,135,39632.3986342593,2008-07-03,09:34:02
39.987512,116.302226,0,135,39632.3986921296,2008-07-03,09:34:07
39.987518,116.302242,0,135,39632.39875,2008-07-03,09:34:12
39.987518,116.302242,0,135,39632.3987847222,2008-07-03,09:34:15
39.987523,116.302249,0,135,39632.3988078704,2008-07-03,09:34:17
39.987532,116.302291,0,135,39632.3988657407,2008-07-03,09:34:22
39.987519,116.302291,0,135,39632.3989236111,2008-07-03,09:34:27
39.987515,116.302283,0,135,39632.3989814815,2008-07-03,09:34:32
39.987515,116.302283,0,135,39632.3990162037,2008-07-03,09:34:35
39.987517,116.302285,0,135,39632.3990393518,2008-07-03,09:34:37
39.987543,116.302261,0,135,39632.3990972222,2008-07-03,09:34:42
39.987547,116.30227,0,135,39632.3991550926,2008-07-03,09:34:47
39.987547,116.30227,0,135,39632.3991898148,2008-07-03,09:34:50
39.987545,116.302266,0,135,39632.399212963,2008-07-03,09:34:52
39.987542,116.302257,0,135,39632.3992708333,2008-07-03,09:34:57
39.987542,116.302258,0,135,39632.3993287037,2008-07-03,09:35:02
39.987542,116.302258,0,135,39632.3993634259,2008-07-03,09:35:05
39.987548,116.302266,0,136,39632.3993865741,2008-07-03,09:35:07
39.987538,116.302262,0,135,39632.3994444444,2008-07-03,09:35:12
39.987538,116.302262,0,135,39632.3994791667,2008-07-03,09:35:15
39.987539,116.302265,0,136,39632.3995023148,2008-07-03,09:35:17
39.987534,116.302253,0,136,39632.3995601852,2008-07-03,09:35:22
39.98755,116.302193,0,136,39632.3996180556,2008-07-03,09:35:27
39.987525,116.302137,0,136,39632.3996759259,2008-07-03,09:35:32
39.98752,116.30211,0,136,39632.3997337963,2008-07-03,09:35:37
39.987508,116.302121,0,137,39632.3997916667,2008-07-03,09:35:42
39.987498,116.30214,0,137,39632.399849537,2008-07-03,09:35:47
39.987498,116.30214,0,137,39632.3998842593,2008-07-03,09:35:50
39.987498,116.302142,0,137,39632.3999074074,2008-07-03,09:35:52
39.987507,116.302148,0,138,39632.3999652778,2008-07-03,09:35:57
39.987494,116.302146,0,138,39632.4000231481,2008-07-03,09:36:02
39.987494,116.302186,0,138,39632.4000810185,2008-07-03,09:36:07
39.987494,116.302186,0,138,39632.4001157407,2008-07-03,09:36:10
39.987493,116.302193,0,138,39632.4001388889,2008-07-03,09:36:12
39.987513,116.302197,0,139,39632.4001967593,2008-07-03,09:36:17
39.987513,116.302195,0,139,39632.4002546296,2008-07-03,09:36:22
39.98751,116.302189,0,139,39632.4003125,2008-07-03,09:36:27
39.98751,116.302189,0,139,39632.4003472222,2008-07-03,09:36:30
39.987508,116.302183,0,139,39632.4003703704,2008-07-03,09:36:32
39.987526,116.30222,0,139,39632.4004282407,2008-07-03,09:36:37
39.98755,116.302271,0,139,39632.4004861111,2008-07-03,09:36:42
39.987545,116.302253,0,138,39632.4005439815,2008-07-03,09:36:47
39.987565,116.302272,0,138,39632.4006018518,2008-07-03,09:36:52
39.987567,116.302275,0,139,39632.4006597222,2008-07-03,09:36:57
39.987565,116.302273,0,139,39632.4007175926,2008-07-03,09:37:02
39.987565,116.302273,0,139,39632.4007523148,2008-07-03,09:37:05
39.987563,116.302268,0,139,39632.400775463,2008-07-03,09:37:07
39.987565,116.302245,0,139,39632.4008333333,2008-07-03,09:37:12
39.987615,116.302204,0,139,39632.4008912037,2008-07-03,09:37:17
39.987645,116.302214,0,140,39632.4009490741,2008-07-03,09:37:22
39.987645,116.302214,0,140,39632.4009837963,2008-07-03,09:37:25
39.987645,116.302215,0,140,39632.4010069444,2008-07-03,09:37:27
39.987624,116.302204,0,140,39632.4010648148,2008-07-03,09:37:32
39.987598,116.302212,0,139,39632.4011226852,2008-07-03,09:37:37
39.987589,116.302192,0,139,39632.4011805556,2008-07-03,09:37:42
39.987587,116.302204,0,139,39632.4012384259,2008-07-03,09:37:47
39.987617,116.302228,0,139,39632.4012962963,2008-07-03,09:37:52
39.987609,116.302247,0,140,39632.4013541667,2008-07-03,09:37:57
39.987609,116.302247,0,140,39632.4013888889,2008-07-03,09:38:00
39.987609,116.302252,0,140,39632.401412037,2008-07-03,09:38:02
39.987588,116.302199,0,140,39632.4014699074,2008-07-03,09:38:07
39.987575,116.302174,0,141,39632.4015277778,2008-07-03,09:38:12
39.987587,116.302175,0,142,39632.4015856481,2008-07-03,09:38:17
39.987594,116.302189,0,142,39632.4016435185,2008-07-03,09:38:22
39.987598,116.302268,0,142,39632.4017013889,2008-07-03,09:38:27
39.98763,116.302349,0,142,39632.4017592593,2008-07-03,09:38:32
39.987642,116.302356,0,142,39632.4018171296,2008-07-03,09:38:37
39.987626,116.302292,0,143,39632.401875,2008-07-03,09:38:42
39.987612,116.302245,0,143,39632.4019328704,2008-07-03,09:38:47
39.987604,116.302231,0,145,39632.4019907407,2008-07-03,09:38:52
39.987596,116.302216,0,145,39632.4020486111,2008-07-03,09:38:57
39.98759,116.302179,0,146,39632.4021064815,2008-07-03,09:39:02
39.987605,116.30219,0,149,39632.4021643519,2008-07-03,09:39:07
39.987598,116.302209,0,149,39632.4022222222,2008-07-03,09:39:12
39.987589,116.302212,0,149,39632.4022800926,2008-07-03,09:39:17
39.987578,116.302218,0,148,39632.402337963,2008-07-03,09:39:22
39.987578,116.302218,0,148,39632.4023958333,2008-07-03,09:39:27
39.987581,116.302222,0,148,39632.4024537037,2008-07-03,09:39:32
39.987584,116.302226,0,148,39632.4025115741,2008-07-03,09:39:37
39.987584,116.302226,0,148,39632.4025462963,2008-07-03,09:39:40
39.987588,116.302232,0,148,39632.4025694444,2008-07-03,09:39:42
39.987611,116.302226,0,148,39632.4026273148,2008-07-03,09:39:47
39.987625,116.30221,0,148,39632.4026851852,2008-07-03,09:39:52
39.987625,116.30221,0,148,39632.4027199074,2008-07-03,09:39:55
39.987624,116.302205,0,148,39632.4027430556,2008-07-03,09:39:57
39.987626,116.302215,0,149,39632.4028009259,2008-07-03,09:40:02
39.987578,116.302244,0,152,39632.4028587963,2008-07-03,09:40:07
39.98758,116.302247,0,152,39632.4029166667,2008-07-03,09:40:12
39.987579,116.30224,0,152,39632.402974537,2008-07-03,09:40:17
39.987579,116.30224,0,152,39632.4030092593,2008-07-03,09:40:20
39.987579,116.302238,0,152,39632.4030324074,2008-07-03,09:40:22
39.98757,116.302221,0,153,39632.4030902778,2008-07-03,09:40:27
39.987586,116.3022,0,154,39632.4031481481,2008-07-03,09:40:32
39.987586,116.3022,0,154,39632.4031828704,2008-07-03,09:40:35
39.987589,116.302206,0,154,39632.4032060185,2008-07-03,09:40:37
39.987592,116.302215,0,154,39632.4032638889,2008-07-03,09:40:42
39.987594,116.302217,0,154,39632.4033217593,2008-07-03,09:40:47
39.987598,116.302225,0,154,39632.4033796296,2008-07-03,09:40:52
39.987598,116.302225,0,154,39632.4034143519,2008-07-03,09:40:55
39.987598,116.302228,0,154,39632.4034375,2008-07-03,09:40:57
39.987588,116.302272,0,154,39632.4034953704,2008-07-03,09:41:02
39.987571,116.302268,0,154,39632.4035532407,2008-07-03,09:41:07
39.987567,116.302257,0,155,39632.4036111111,2008-07-03,09:41:12
39.987539,116.302253,0,154,39632.4036689815,2008-07-03,09:41:17
39.987539,116.302253,0,154,39632.4037037037,2008-07-03,09:41:20
39.987539,116.302253,0,153,39632.4037268519,2008-07-03,09:41:22
39.987536,116.302203,0,153,39632.4037847222,2008-07-03,09:41:27
39.987531,116.302161,0,152,39632.4038425926,2008-07-03,09:41:32
39.987571,116.301831,0,144,39632.4084143518,2008-07-03,09:48:07
39.987585,116.301789,0,145,39632.4084722222,2008-07-03,09:48:12
39.987571,116.301737,0,148,39632.4085300926,2008-07-03,09:48:17
39.987604,116.301771,0,150,39632.408587963,2008-07-03,09:48:22
39.987611,116.301804,0,151,39632.4086458333,2008-07-03,09:48:27
39.987611,116.301804,0,151,39632.4086805556,2008-07-03,09:48:30
39.987611,116.301805,0,151,39632.4087037037,2008-07-03,09:48:32
39.987601,116.301789,0,151,39632.4087615741,2008-07-03,09:48:37
39.987601,116.301755,0,149,39632.4088194444,2008-07-03,09:48:42
39.987619,116.301742,0,149,39632.4088773148,2008-07-03,09:48:47
39.987634,116.301701,0,150,39632.4089351852,2008-07-03,09:48:52
39.987648,116.301655,0,152,39632.4089930556,2008-07-03,09:48:57
39.987671,116.301631,0,155,39632.4090509259,2008-07-03,09:49:02
39.987688,116.301648,0,158,39632.4091087963,2008-07-03,09:49:07
39.98769,116.301697,0,159,39632.4091666667,2008-07-03,09:49:12
39.987675,116.301778,0,163,39632.409224537,2008-07-03,09:49:17
39.987667,116.301742,0,163,39632.4092824074,2008-07-03,09:49:22
39.987675,116.301703,0,164,39632.4093402778,2008-07-03,09:49:27
39.987671,116.301615,0,165,39632.4093981481,2008-07-03,09:49:32
39.98766,116.301601,0,165,39632.4094560185,2008-07-03,09:49:37
39.98767,116.301606,0,167,39632.4095138889,2008-07-03,09:49:42
39.98767,116.301584,0,169,39632.4095717593,2008-07-03,09:49:47
39.98767,116.301584,0,169,39632.4096064815,2008-07-03,09:49:50
39.987667,116.301579,0,169,39632.4096296296,2008-07-03,09:49:52
39.98764,116.30171,0,170,39632.4096875,2008-07-03,09:49:57
39.987633,116.301753,0,171,39632.4097453704,2008-07-03,09:50:02
39.987629,116.301745,0,171,39632.4098032407,2008-07-03,09:50:07
39.987628,116.301743,0,171,39632.4098611111,2008-07-03,09:50:12
39.98763,116.301749,0,171,39632.4099189815,2008-07-03,09:50:17
39.98763,116.301749,0,171,39632.4099537037,2008-07-03,09:50:20
39.987628,116.301747,0,171,39632.4099768519,2008-07-03,09:50:22
39.987619,116.301803,0,171,39632.4100347222,2008-07-03,09:50:27
39.987603,116.301926,0,170,39632.4100925926,2008-07-03,09:50:32
39.987615,116.302044,0,169,39632.410150463,2008-07-03,09:50:37
39.98764,116.302126,0,168,39632.4102083333,2008-07-03,09:50:42
39.98764,116.302196,0,166,39632.4102662037,2008-07-03,09:50:47
39.987642,116.302222,0,164,39632.4103240741,2008-07-03,09:50:52
39.987634,116.302226,0,162,39632.4103819444,2008-07-03,09:50:57
39.987635,116.302228,0,162,39632.4104398148,2008-07-03,09:51:02
39.987636,116.30223,0,162,39632.4104976852,2008-07-03,09:51:07
39.987636,116.30223,0,162,39632.4105324074,2008-07-03,09:51:10
39.987635,116.302227,0,162,39632.4105555556,2008-07-03,09:51:12
39.987629,116.302214,0,162,39632.4106134259,2008-07-03,09:51:17
39.987603,116.302163,0,161,39632.4106712963,2008-07-03,09:51:22
39.987577,116.302108,0,162,39632.4107291667,2008-07-03,09:51:27
39.987525,116.302162,0,162,39632.410787037,2008-07-03,09:51:32
39.987509,116.302171,0,162,39632.4108449074,2008-07-03,09:51:37
39.987517,116.302183,0,162,39632.4109027778,2008-07-03,09:51:42
39.98756,116.302188,0,161,39632.4109606481,2008-07-03,09:51:47
39.987584,116.302136,0,160,39632.4110185185,2008-07-03,09:51:52
39.987577,116.302066,0,159,39632.4110763889,2008-07-03,09:51:57
39.987583,116.30203,0,159,39632.4111342593,2008-07-03,09:52:02
39.987574,116.302038,0,158,39632.4111921296,2008-07-03,09:52:07
39.987578,116.30206,0,158,39632.41125,2008-07-03,09:52:12
39.987563,116.302062,0,158,39632.4113078704,2008-07-03,09:52:17
39.987551,116.302049,0,158,39632.4113657407,2008-07-03,09:52:22
39.987531,116.302071,0,159,39632.4114236111,2008-07-03,09:52:27
39.987573,116.302153,0,159,39632.4114814815,2008-07-03,09:52:32
39.987624,116.302187,0,159,39632.4115393519,2008-07-03,09:52:37
39.98766,116.302222,0,160,39632.4115972222,2008-07-03,09:52:42
39.987693,116.302249,0,160,39632.4116550926,2008-07-03,09:52:47
39.987664,116.302269,0,160,39632.411712963,2008-07-03,09:52:52
39.987631,116.302216,0,161,39632.4117708333,2008-07-03,09:52:57
39.987594,116.302159,0,161,39632.4118287037,2008-07-03,09:53:02
39.987596,116.302164,0,161,39632.4118865741,2008-07-03,09:53:07
39.987596,116.302164,0,161,39632.4119212963,2008-07-03,09:53:10
39.98759,116.30216,0,161,39632.4119444444,2008-07-03,09:53:12
39.987593,116.302176,0,162,39632.4120023148,2008-07-03,09:53:17
39.987584,116.302153,0,162,39632.4120601852,2008-07-03,09:53:22
39.987564,116.30211,0,164,39632.4121180556,2008-07-03,09:53:27
39.98758,116.302107,0,166,39632.4121759259,2008-07-03,09:53:32
39.987574,116.302112,0,167,39632.4122337963,2008-07-03,09:53:37
39.987575,116.302115,0,167,39632.4122916667,2008-07-03,09:53:42
39.987579,116.302122,0,167,39632.412349537,2008-07-03,09:53:47
39.987579,116.302122,0,167,39632.4123842593,2008-07-03,09:53:50
39.987582,116.302125,0,168,39632.4124074074,2008-07-03,09:53:52
39.987593,116.302141,0,168,39632.4124652778,2008-07-03,09:53:57
39.987607,116.302238,0,169,39632.4125231481,2008-07-03,09:54:02
39.987622,116.302274,0,169,39632.4125810185,2008-07-03,09:54:07
39.987616,116.302259,0,170,39632.4126388889,2008-07-03,09:54:12
39.987622,116.302217,0,171,39632.4126967593,2008-07-03,09:54:17
39.98762,116.302213,0,171,39632.4127546296,2008-07-03,09:54:22
39.987615,116.302205,0,171,39632.4128125,2008-07-03,09:54:27
39.987614,116.302202,0,171,39632.4128703704,2008-07-03,09:54:32
39.98761,116.302196,0,171,39632.4129282407,2008-07-03,09:54:37
39.98761,116.302196,0,171,39632.412962963,2008-07-03,09:54:40
39.987605,116.30219,0,171,39632.4129861111,2008-07-03,09:54:42
39.98761,116.302205,0,171,39632.4130439815,2008-07-03,09:54:47
39.987608,116.302177,0,170,39632.4131018519,2008-07-03,09:54:52
39.987609,116.302178,0,170,39632.4131597222,2008-07-03,09:54:57
39.987609,116.302178,0,170,39632.4131944444,2008-07-03,09:55:00
39.987611,116.302181,0,170,39632.4132175926,2008-07-03,09:55:02
39.987476,116.302431,0,154,39632.4175,2008-07-03,10:01:12
39.987441,116.302456,0,154,39632.4175578704,2008-07-03,10:01:17
39.987443,116.302509,0,153,39632.4176157407,2008-07-03,10:01:22
39.987432,116.302502,0,151,39632.4176736111,2008-07-03,10:01:27
39.987435,116.302458,0,150,39632.4177314815,2008-07-03,10:01:32
39.987421,116.302364,0,148,39632.4177893519,2008-07-03,10:01:37
39.987413,116.302241,0,146,39632.4178472222,2008-07-03,10:01:42
39.987428,116.302221,0,146,39632.4179050926,2008-07-03,10:01:47
39.987442,116.302249,0,147,39632.417962963,2008-07-03,10:01:52
39.987452,116.302251,0,148,39632.4180208333,2008-07-03,10:01:57
39.987451,116.302238,0,148,39632.4180787037,2008-07-03,10:02:02
39.987468,116.302248,0,149,39632.4181365741,2008-07-03,10:02:07
39.987469,116.302258,0,150,39632.4181944444,2008-07-03,10:02:12
39.987444,116.302311,0,149,39632.4182523148,2008-07-03,10:02:17
39.987405,116.30237,0,147,39632.4183101852,2008-07-03,10:02:22
39.9874,116.302394,0,147,39632.4183680556,2008-07-03,10:02:27
39.987387,116.302338,0,147,39632.4184259259,2008-07-03,10:02:32
39.987383,116.302298,0,147,39632.4184837963,2008-07-03,10:02:37
39.987361,116.302305,0,148,39632.4185416667,2008-07-03,10:02:42
39.987376,116.302316,0,147,39632.418599537,2008-07-03,10:02:47
39.987382,116.302265,0,146,39632.4186574074,2008-07-03,10:02:52
39.987394,116.302207,0,146,39632.4187152778,2008-07-03,10:02:57
39.987392,116.302192,0,145,39632.4187731481,2008-07-03,10:03:02
39.987424,116.302131,0,144,39632.4188310185,2008-07-03,10:03:07
39.987459,116.302081,0,144,39632.4188888889,2008-07-03,10:03:12
39.987511,116.302025,0,145,39632.4189467593,2008-07-03,10:03:17
39.987549,116.301959,0,147,39632.4190046296,2008-07-03,10:03:22
39.987615,116.301888,0,149,39632.4190625,2008-07-03,10:03:27
39.987643,116.301879,0,153,39632.4191203704,2008-07-03,10:03:32
39.987675,116.30189,0,155,39632.4191782407,2008-07-03,10:03:37
39.987693,116.301915,0,156,39632.4192361111,2008-07-03,10:03:42
39.987694,116.301942,0,157,39632.4192939815,2008-07-03,10:03:47
39.987715,116.301943,0,157,39632.4193518519,2008-07-03,10:03:52
39.987744,116.301914,0,158,39632.4194097222,2008-07-03,10:03:57
39.987754,116.301861,0,158,39632.4194675926,2008-07-03,10:04:02
39.987751,116.301758,0,159,39632.419525463,2008-07-03,10:04:07
39.987719,116.301638,0,158,39632.4195833333,2008-07-03,10:04:12
39.987708,116.301573,0,157,39632.4196412037,2008-07-03,10:04:17
39.987719,116.301525,0,158,39632.4196990741,2008-07-03,10:04:22
39.987697,116.301557,0,160,39632.4197569444,2008-07-03,10:04:27
39.987684,116.301608,0,165,39632.4198148148,2008-07-03,10:04:32
39.987646,116.301714,0,172,39632.4198726852,2008-07-03,10:04:37
39.98759,116.301818,0,177,39632.4199305556,2008-07-03,10:04:42
39.987587,116.301829,0,179,39632.4199884259,2008-07-03,10:04:47
39.987567,116.30184,0,179,39632.4200462963,2008-07-03,10:04:52
39.987553,116.301851,0,184,39632.4201041667,2008-07-03,10:04:57
39.987551,116.301863,0,181,39632.420162037,2008-07-03,10:05:02
39.987553,116.301887,0,176,39632.4202199074,2008-07-03,10:05:07
39.987566,116.301917,0,170,39632.4202777778,2008-07-03,10:05:12
39.987578,116.301931,0,166,39632.4203356481,2008-07-03,10:05:17
39.987587,116.301946,0,164,39632.4203935185,2008-07-03,10:05:22
39.987589,116.301962,0,164,39632.4204513889,2008-07-03,10:05:27
39.987591,116.301966,0,166,39632.4205092593,2008-07-03,10:05:32
39.987591,116.301966,0,166,39632.4205439815,2008-07-03,10:05:35
39.98759,116.301964,0,167,39632.4205671296,2008-07-03,10:05:37
39.987574,116.301983,0,167,39632.420625,2008-07-03,10:05:42
39.987556,116.302014,0,167,39632.4206828704,2008-07-03,10:05:47
39.987542,116.302081,0,167,39632.4207407407,2008-07-03,10:05:52
39.987545,116.302102,0,166,39632.4207986111,2008-07-03,10:05:57
39.987557,116.30211,0,166,39632.4208564815,2008-07-03,10:06:02
39.987568,116.302102,0,162,39632.4209143519,2008-07-03,10:06:07
39.987557,116.302094,0,161,39632.4209722222,2008-07-03,10:06:12
39.987529,116.302089,0,159,39632.4210300926,2008-07-03,10:06:17
39.98754,116.302038,0,157,39632.421087963,2008-07-03,10:06:22
39.987521,116.302011,0,154,39632.4211458333,2008-07-03,10:06:27
39.987511,116.302036,0,152,39632.4212037037,2008-07-03,10:06:32
39.987494,116.302041,0,152,39632.4212615741,2008-07-03,10:06:37
39.98747,116.30204,0,152,39632.4213194444,2008-07-03,10:06:42
39.987402,116.302046,0,152,39632.4213773148,2008-07-03,10:06:47
39.987388,116.30207,0,153,39632.4214351852,2008-07-03,10:06:52
39.987353,116.302083,0,154,39632.4214930556,2008-07-03,10:06:57
39.987343,116.302083,0,155,39632.4215509259,2008-07-03,10:07:02
39.987409,116.302191,0,155,39632.4216087963,2008-07-03,10:07:07
39.98741,116.302191,0,155,39632.4216666667,2008-07-03,10:07:12
39.98741,116.302191,0,155,39632.4217013889,2008-07-03,10:07:15
39.987411,116.302188,0,155,39632.421724537,2008-07-03,10:07:17
39.987379,116.302238,0,154,39632.4217824074,2008-07-03,10:07:22
39.98734,116.302306,0,152,39632.4218402778,2008-07-03,10:07:27
39.987362,116.302296,0,152,39632.4218981481,2008-07-03,10:07:32
39.987401,116.302251,0,152,39632.4219560185,2008-07-03,10:07:37
39.98744,116.302227,0,152,39632.4220138889,2008-07-03,10:07:42
39.987509,116.302167,0,153,39632.4220717593,2008-07-03,10:07:47
39.987551,116.302113,0,153,39632.4221296296,2008-07-03,10:07:52
39.987617,116.302054,0,153,39632.4221875,2008-07-03,10:07:57
39.987613,116.302074,0,151,39632.4222453704,2008-07-03,10:08:02
39.987612,116.302112,0,148,39632.4223032407,2008-07-03,10:08:07
39.987617,116.302138,0,145,39632.4223611111,2008-07-03,10:08:12
39.987617,116.302138,0,145,39632.4223958333,2008-07-03,10:08:15
39.98761,116.30214,0,144,39632.4224189815,2008-07-03,10:08:17
39.987605,116.302129,0,142,39632.4224768518,2008-07-03,10:08:22
39.987616,116.302082,0,142,39632.4225347222,2008-07-03,10:08:27
39.987627,116.302043,0,143,39632.4225925926,2008-07-03,10:08:32
39.987638,116.301976,0,143,39632.422650463,2008-07-03,10:08:37
39.987639,116.301985,0,146,39632.4227083333,2008-07-03,10:08:42
39.987639,116.301985,0,146,39632.4227430556,2008-07-03,10:08:45
39.98764,116.301984,0,147,39632.4227662037,2008-07-03,10:08:47
39.987641,116.301962,0,148,39632.4228240741,2008-07-03,10:08:52
39.987641,116.301962,0,148,39632.4228587963,2008-07-03,10:08:55
39.987635,116.301956,0,149,39632.4228819444,2008-07-03,10:08:57
39.98765,116.301952,0,150,39632.4229398148,2008-07-03,10:09:02
39.987656,116.301974,0,150,39632.4229976852,2008-07-03,10:09:07
39.98766,116.301991,0,152,39632.4230555556,2008-07-03,10:09:12
39.987691,116.301998,0,153,39632.4231134259,2008-07-03,10:09:17
39.987726,116.301971,0,154,39632.4231712963,2008-07-03,10:09:22
39.987742,116.301948,0,156,39632.4232291667,2008-07-03,10:09:27
39.987737,116.30189,0,160,39632.423287037,2008-07-03,10:09:32
39.98773,116.301855,0,163,39632.4233449074,2008-07-03,10:09:37
39.987687,116.301872,0,163,39632.4234027778,2008-07-03,10:09:42
39.987609,116.30193,0,166,39632.4234606481,2008-07-03,10:09:47
39.987558,116.301968,0,173,39632.4235185185,2008-07-03,10:09:52
39.987552,116.30193,0,180,39632.4235763889,2008-07-03,10:09:57
39.98756,116.3019,0,186,39632.4236342593,2008-07-03,10:10:02
39.987566,116.301802,0,191,39632.4236921296,2008-07-03,10:10:07
39.987618,116.301644,0,195,39632.42375,2008-07-03,10:10:12
39.987647,116.301441,0,197,39632.4238078704,2008-07-03,10:10:17
39.987619,116.301348,0,199,39632.4238657407,2008-07-03,10:10:22
39.98761,116.30155,0,197,39632.4239236111,2008-07-03,10:10:27
39.987605,116.301683,0,199,39632.4239814815,2008-07-03,10:10:32
39.987615,116.301749,0,197,39632.4240393518,2008-07-03,10:10:37
39.987616,116.301751,0,199,39632.4240972222,2008-07-03,10:10:42
39.987616,116.301751,0,199,39632.4241319444,2008-07-03,10:10:45
39.987619,116.301755,0,200,39632.4241550926,2008-07-03,10:10:47
39.987632,116.301791,0,200,39632.424212963,2008-07-03,10:10:52
39.987632,116.301938,0,196,39632.4242708333,2008-07-03,10:10:57
39.987624,116.302029,0,194,39632.4243287037,2008-07-03,10:11:02
39.987634,116.302068,0,193,39632.4243865741,2008-07-03,10:11:07
39.987625,116.3021,0,194,39632.4244444444,2008-07-03,10:11:12
39.987625,116.3021,0,194,39632.4244791667,2008-07-03,10:11:15
39.98762,116.302092,0,195,39632.4245023148,2008-07-03,10:11:17
39.987622,116.302113,0,197,39632.4245601852,2008-07-03,10:11:22
39.987661,116.302129,0,199,39632.4246180556,2008-07-03,10:11:27
39.987711,116.302083,0,201,39632.4246759259,2008-07-03,10:11:32
39.98779,116.301997,0,204,39632.4247337963,2008-07-03,10:11:37
39.987822,116.301898,0,211,39632.4247916667,2008-07-03,10:11:42
39.987808,116.30182,0,219,39632.424849537,2008-07-03,10:11:47
39.987826,116.301756,0,227,39632.4249074074,2008-07-03,10:11:52
39.987848,116.30175,0,234,39632.4249652778,2008-07-03,10:11:57
39.987847,116.301805,0,239,39632.4250231481,2008-07-03,10:12:02
39.987839,116.301855,0,241,39632.4250810185,2008-07-03,10:12:07
39.987813,116.301874,0,238,39632.4251388889,2008-07-03,10:12:12
39.987849,116.301828,0,235,39632.4251967593,2008-07-03,10:12:17
39.987895,116.301817,0,234,39632.4252546296,2008-07-03,10:12:22
39.987868,116.301909,0,236,39632.4253125,2008-07-03,10:12:27
39.987833,116.30205,0,240,39632.4253703704,2008-07-03,10:12:32
39.987833,116.30205,0,240,39632.4254050926,2008-07-03,10:12:35
39.987841,116.302043,0,240,39632.4254282407,2008-07-03,10:12:37
39.987892,116.302069,0,242,39632.4254861111,2008-07-03,10:12:42
39.987909,116.302085,0,241,39632.4255439815,2008-07-03,10:12:47
39.987909,116.302085,0,241,39632.4255787037,2008-07-03,10:12:50
39.98791,116.30208,0,235,39632.4256018519,2008-07-03,10:12:52
39.987901,116.302066,0,227,39632.4256597222,2008-07-03,10:12:57
39.987839,116.301919,0,223,39632.4257175926,2008-07-03,10:13:02
39.987765,116.301894,0,213,39632.425775463,2008-07-03,10:13:07
39.987705,116.301976,0,206,39632.4258333333,2008-07-03,10:13:12
39.987675,116.302039,0,199,39632.4258912037,2008-07-03,10:13:17
39.987673,116.30207,0,197,39632.4259490741,2008-07-03,10:13:22
39.987673,116.302057,0,195,39632.4260069444,2008-07-03,10:13:27
39.987672,116.302071,0,193,39632.4260648148,2008-07-03,10:13:32
39.987671,116.302068,0,193,39632.4261226852,2008-07-03,10:13:37
39.987675,116.302076,0,193,39632.4261805556,2008-07-03,10:13:42
39.987678,116.302081,0,193,39632.4262384259,2008-07-03,10:13:47
39.987678,116.302081,0,193,39632.4262731481,2008-07-03,10:13:50
39.987676,116.302078,0,193,39632.4262962963,2008-07-03,10:13:52
39.98768,116.302041,0,193,39632.4263541667,2008-07-03,10:13:57
39.987695,116.302028,0,192,39632.426412037,2008-07-03,10:14:02
39.987697,116.302032,0,192,39632.4264699074,2008-07-03,10:14:07
39.987697,116.302032,0,192,39632.4265046296,2008-07-03,10:14:10
39.987695,116.302031,0,192,39632.4265277778,2008-07-03,10:14:12
39.987686,116.302028,0,191,39632.4265856481,2008-07-03,10:14:17
39.987664,116.302044,0,187,39632.4266435185,2008-07-03,10:14:22
39.987664,116.302044,0,187,39632.4266782407,2008-07-03,10:14:25
39.987661,116.302038,0,185,39632.4267013889,2008-07-03,10:14:27
39.98765,116.302041,0,183,39632.4267592593,2008-07-03,10:14:32
39.98765,116.302041,0,183,39632.4267939815,2008-07-03,10:14:35
39.987652,116.302043,0,179,39632.4268171296,2008-07-03,10:14:37
39.987558,116.302081,0,175,39632.426875,2008-07-03,10:14:42
39.987504,116.302101,0,174,39632.4269328704,2008-07-03,10:14:47
39.98743,116.302124,0,173,39632.4269907407,2008-07-03,10:14:52
39.987364,116.30213,0,173,39632.4270486111,2008-07-03,10:14:57
39.987294,116.302142,0,172,39632.4271064815,2008-07-03,10:15:02
39.987237,116.302146,0,171,39632.4271643519,2008-07-03,10:15:07
39.987186,116.302125,0,171,39632.4272222222,2008-07-03,10:15:12
39.987119,116.302128,0,170,39632.4272800926,2008-07-03,10:15:17
39.987059,116.302154,0,169,39632.427337963,2008-07-03,10:15:22
39.987017,116.302167,0,169,39632.4273958333,2008-07-03,10:15:27
39.986949,116.302194,0,168,39632.4274537037,2008-07-03,10:15:32
39.986894,116.302207,0,168,39632.4275115741,2008-07-03,10:15:37
39.98683,116.302176,0,167,39632.4275694444,2008-07-03,10:15:42
39.986779,116.302162,0,167,39632.4276273148,2008-07-03,10:15:47
39.986727,116.302149,0,166,39632.4276851852,2008-07-03,10:15:52
39.986598,116.30219,0,162,39632.4277430556,2008-07-03,10:15:57
39.98653,116.30222,0,162,39632.4278009259,2008-07-03,10:16:02
39.98649,116.302223,0,162,39632.4278587963,2008-07-03,10:16:07
39.986446,116.302236,0,162,39632.4279166667,2008-07-03,10:16:12
39.986402,116.302268,0,164,39632.427974537,2008-07-03,10:16:17
39.986355,116.302268,0,168,39632.4280324074,2008-07-03,10:16:22
39.986322,116.302241,0,163,39632.4280902778,2008-07-03,10:16:27
39.986269,116.302256,0,155,39632.4281481481,2008-07-03,10:16:32
39.986236,116.302272,0,153,39632.4282060185,2008-07-03,10:16:37
39.986198,116.302274,0,151,39632.4282638889,2008-07-03,10:16:42
39.986152,116.302273,0,151,39632.4283217593,2008-07-03,10:16:47
39.986139,116.302243,0,154,39632.4283796296,2008-07-03,10:16:52
39.986105,116.302203,0,156,39632.4284375,2008-07-03,10:16:57
39.986096,116.302148,0,159,39632.4284953704,2008-07-03,10:17:02
39.986092,116.302105,0,161,39632.4285532407,2008-07-03,10:17:07
39.986121,116.302054,0,158,39632.4286111111,2008-07-03,10:17:12
39.986176,116.302,0,155,39632.4286689815,2008-07-03,10:17:17
39.986189,116.301966,0,154,39632.4287268519,2008-07-03,10:17:22
39.986167,116.301909,0,156,39632.4287847222,2008-07-03,10:17:27
39.986088,116.301827,0,150,39632.4288425926,2008-07-03,10:17:32
39.986086,116.301779,0,150,39632.428900463,2008-07-03,10:17:37
39.986077,116.301789,0,153,39632.4289583333,2008-07-03,10:17:42
39.986074,116.301784,0,153,39632.4290162037,2008-07-03,10:17:47
39.986074,116.301784,0,153,39632.4290509259,2008-07-03,10:17:50
39.986073,116.301783,0,153,39632.4290740741,2008-07-03,10:17:52
39.986069,116.301773,0,155,39632.4291319444,2008-07-03,10:17:57
39.986056,116.301724,0,157,39632.4291898148,2008-07-03,10:18:02
39.986017,116.301694,0,154,39632.4292476852,2008-07-03,10:18:07
39.985983,116.301694,0,154,39632.4293055556,2008-07-03,10:18:12
39.985935,116.301685,0,151,39632.4293634259,2008-07-03,10:18:17
39.985868,116.301662,0,149,39632.4294212963,2008-07-03,10:18:22
39.985725,116.301643,0,141,39632.4294791667,2008-07-03,10:18:27
39.985658,116.301631,0,141,39632.429537037,2008-07-03,10:18:32
39.985612,116.301627,0,143,39632.4295949074,2008-07-03,10:18:37
39.985548,116.301674,0,144,39632.4296527778,2008-07-03,10:18:42
39.985505,116.301699,0,142,39632.4297106481,2008-07-03,10:18:47
39.985482,116.301685,0,137,39632.4297685185,2008-07-03,10:18:52
39.985454,116.301729,0,143,39632.4298263889,2008-07-03,10:18:57
39.98544,116.301765,0,144,39632.4298842593,2008-07-03,10:19:02
39.985423,116.301776,0,145,39632.4299421296,2008-07-03,10:19:07
39.985377,116.301796,0,148,39632.43,2008-07-03,10:19:12
39.985377,116.301796,0,148,39632.4300347222,2008-07-03,10:19:15
39.985374,116.301803,0,149,39632.4300578704,2008-07-03,10:19:17
39.985369,116.301821,0,151,39632.4301157407,2008-07-03,10:19:22
39.985383,116.301827,0,152,39632.4301736111,2008-07-03,10:19:27
39.985383,116.301827,0,152,39632.4302083333,2008-07-03,10:19:30
39.985379,116.30182,0,152,39632.4302314815,2008-07-03,10:19:32
39.98537,116.30181,0,152,39632.4302893518,2008-07-03,10:19:37
39.985121,116.301985,0,152,39632.4749652778,2008-07-03,11:23:57
39.985128,116.301909,0,152,39632.4750231481,2008-07-03,11:24:02
39.985156,116.301909,0,152,39632.4750810185,2008-07-03,11:24:07
39.98528,116.301815,0,152,39632.4751388889,2008-07-03,11:24:12
39.985293,116.301787,0,152,39632.4751967593,2008-07-03,11:24:17
39.985265,116.30176,0,152,39632.4752546296,2008-07-03,11:24:22
39.985312,116.301764,0,153,39632.4753125,2008-07-03,11:24:27
39.985357,116.301693,0,153,39632.4753703704,2008-07-03,11:24:32
39.985366,116.301547,0,154,39632.4754282407,2008-07-03,11:24:37
39.985834,116.300832,0,153,39632.4756597222,2008-07-03,11:24:57
39.985652,116.301412,0,153,39632.4757175926,2008-07-03,11:25:02
39.985503,116.30175,0,152,39632.475775463,2008-07-03,11:25:07
39.985359,116.302039,0,152,39632.4758333333,2008-07-03,11:25:12
39.98524,116.302339,0,151,39632.4758912037,2008-07-03,11:25:17
39.985107,116.302626,0,151,39632.4759490741,2008-07-03,11:25:22
39.985014,116.302805,0,151,39632.4760069444,2008-07-03,11:25:27
39.985759,116.301962,0,162,39632.4777430556,2008-07-03,11:27:57
39.985849,116.301865,0,171,39632.4778009259,2008-07-03,11:28:02
39.985844,116.301802,0,177,39632.4778587963,2008-07-03,11:28:07
39.985866,116.301776,0,182,39632.4779166667,2008-07-03,11:28:12
39.985819,116.301763,0,186,39632.477974537,2008-07-03,11:28:17
39.985727,116.301788,0,174,39632.4780324074,2008-07-03,11:28:22
39.98566,116.301795,0,165,39632.4780902778,2008-07-03,11:28:27
39.985652,116.301794,0,165,39632.4781481481,2008-07-03,11:28:32
39.985651,116.30179,0,166,39632.4782060185,2008-07-03,11:28:37
39.985651,116.30179,0,166,39632.4782407407,2008-07-03,11:28:40
39.985652,116.301789,0,167,39632.4782638889,2008-07-03,11:28:42
39.985659,116.301798,0,167,39632.4783217593,2008-07-03,11:28:47
39.985718,116.301763,0,170,39632.4783796296,2008-07-03,11:28:52
39.985816,116.301853,0,164,39632.4784375,2008-07-03,11:28:57
39.985909,116.301761,0,165,39632.4784953704,2008-07-03,11:29:02
39.985941,116.301736,0,166,39632.4785532407,2008-07-03,11:29:07
39.985968,116.301721,0,167,39632.4786111111,2008-07-03,11:29:12
39.986023,116.301678,0,166,39632.4786689815,2008-07-03,11:29:17
39.986072,116.301567,0,165,39632.4787268518,2008-07-03,11:29:22
39.986111,116.301487,0,163,39632.4787847222,2008-07-03,11:29:27
39.986134,116.301391,0,162,39632.4788425926,2008-07-03,11:29:32
39.986149,116.301298,0,162,39632.478900463,2008-07-03,11:29:37
39.986174,116.301242,0,163,39632.4789583333,2008-07-03,11:29:42
39.986226,116.301235,0,162,39632.4790162037,2008-07-03,11:29:47
39.986257,116.301213,0,165,39632.4790740741,2008-07-03,11:29:52
39.986315,116.301208,0,167,39632.4791319444,2008-07-03,11:29:57
39.986379,116.301236,0,169,39632.4791898148,2008-07-03,11:30:02
39.986403,116.301255,0,172,39632.4792476852,2008-07-03,11:30:07
39.986449,116.301236,0,172,39632.4793055556,2008-07-03,11:30:12
39.986466,116.301219,0,172,39632.4793634259,2008-07-03,11:30:17
39.986447,116.301157,0,172,39632.4794212963,2008-07-03,11:30:22
39.986456,116.301073,0,174,39632.4794791667,2008-07-03,11:30:27
39.986475,116.30098,0,174,39632.479537037,2008-07-03,11:30:32
39.986483,116.300907,0,176,39632.4795949074,2008-07-03,11:30:37
39.986506,116.300816,0,178,39632.4796527778,2008-07-03,11:30:42
39.986525,116.300708,0,178,39632.4797106481,2008-07-03,11:30:47
39.986582,116.300525,0,176,39632.4797685185,2008-07-03,11:30:52
39.986602,116.300474,0,179,39632.4798263889,2008-07-03,11:30:57
39.986623,116.300421,0,183,39632.4798842593,2008-07-03,11:31:02
39.986607,116.30038,0,186,39632.4799421296,2008-07-03,11:31:07
39.986587,116.300332,0,190,39632.48,2008-07-03,11:31:12
39.986584,116.300264,0,194,39632.4800578704,2008-07-03,11:31:17
39.986597,116.30018,0,199,39632.4801157407,2008-07-03,11:31:22
39.986629,116.300121,0,205,39632.4801736111,2008-07-03,11:31:27
39.986634,116.300059,0,210,39632.4802314815,2008-07-03,11:31:32
39.986707,116.299947,0,213,39632.4802893519,2008-07-03,11:31:37
39.986751,116.299843,0,216,39632.4803472222,2008-07-03,11:31:42
39.986783,116.299768,0,221,39632.4804050926,2008-07-03,11:31:47
39.986727,116.299702,0,216,39632.480462963,2008-07-03,11:31:52
39.986667,116.299671,0,220,39632.4805208333,2008-07-03,11:31:57
39.986521,116.299624,0,220,39632.4805787037,2008-07-03,11:32:02
39.986478,116.299575,0,217,39632.4806365741,2008-07-03,11:32:07
39.986478,116.299575,0,217,39632.4806712963,2008-07-03,11:32:10
39.986476,116.299575,0,219,39632.4806944444,2008-07-03,11:32:12
39.986461,116.299565,0,220,39632.4807523148,2008-07-03,11:32:17
39.986419,116.299539,0,223,39632.4808101852,2008-07-03,11:32:22
39.986363,116.299524,0,225,39632.4808680556,2008-07-03,11:32:27
39.9863,116.299528,0,228,39632.4809259259,2008-07-03,11:32:32
39.986244,116.299549,0,231,39632.4809837963,2008-07-03,11:32:37
39.986196,116.299558,0,233,39632.4810416667,2008-07-03,11:32:42
39.986137,116.299543,0,235,39632.481099537,2008-07-03,11:32:47
39.986076,116.299534,0,238,39632.4811574074,2008-07-03,11:32:52
39.985999,116.299561,0,242,39632.4812152778,2008-07-03,11:32:57
39.985959,116.299561,0,244,39632.4812731481,2008-07-03,11:33:02
39.985959,116.299561,0,244,39632.4813078704,2008-07-03,11:33:05
39.985952,116.299553,0,245,39632.4813310185,2008-07-03,11:33:07
39.98585,116.299395,0,248,39632.4813888889,2008-07-03,11:33:12
39.985737,116.299304,0,253,39632.4814467593,2008-07-03,11:33:17
39.985661,116.299266,0,256,39632.4815046296,2008-07-03,11:33:22
39.985565,116.299163,0,259,39632.4815625,2008-07-03,11:33:27
39.985466,116.299117,0,264,39632.4816203704,2008-07-03,11:33:32
39.985409,116.299096,0,268,39632.4816782407,2008-07-03,11:33:37
39.985399,116.298997,0,276,39632.4817361111,2008-07-03,11:33:42
39.985427,116.299033,0,284,39632.4817939815,2008-07-03,11:33:47
39.985415,116.299043,0,290,39632.4818518519,2008-07-03,11:33:52
39.985439,116.29908,0,297,39632.4819097222,2008-07-03,11:33:57
39.985508,116.299161,0,306,39632.4819675926,2008-07-03,11:34:02
39.985506,116.299238,0,313,39632.482025463,2008-07-03,11:34:07
39.985553,116.299365,0,323,39632.4820833333,2008-07-03,11:34:12
39.98555,116.299409,0,329,39632.4821412037,2008-07-03,11:34:17
39.98551,116.299443,0,331,39632.4821990741,2008-07-03,11:34:22
39.98546,116.29944,0,334,39632.4822569444,2008-07-03,11:34:27
39.985349,116.299529,0,337,39632.4823148148,2008-07-03,11:34:32
39.985339,116.299524,0,337,39632.4823726852,2008-07-03,11:34:37
39.985333,116.299514,0,337,39632.4824305556,2008-07-03,11:34:42
39.985173,116.299623,0,339,39632.4824884259,2008-07-03,11:34:47
39.985102,116.299609,0,339,39632.4825462963,2008-07-03,11:34:52
39.98498,116.299691,0,334,39632.4826041667,2008-07-03,11:34:57
39.98498,116.299691,0,334,39632.4826388889,2008-07-03,11:35:00
39.984983,116.299697,0,334,39632.482662037,2008-07-03,11:35:02
39.984887,116.299704,0,334,39632.4827199074,2008-07-03,11:35:07
39.984707,116.299767,0,327,39632.4827777778,2008-07-03,11:35:12
39.98456,116.299817,0,324,39632.4828356481,2008-07-03,11:35:17
39.984424,116.299877,0,314,39632.4828935185,2008-07-03,11:35:22
39.98438,116.299877,0,314,39632.4829513889,2008-07-03,11:35:27
39.984356,116.299878,0,312,39632.4830092593,2008-07-03,11:35:32
39.984312,116.299867,0,311,39632.4830671296,2008-07-03,11:35:37
39.984264,116.299836,0,310,39632.483125,2008-07-03,11:35:42
39.984221,116.299797,0,308,39632.4831828704,2008-07-03,11:35:47
39.984058,116.299767,0,308,39632.4832407407,2008-07-03,11:35:52
39.983947,116.299803,0,308,39632.4832986111,2008-07-03,11:35:57
39.983899,116.299887,0,311,39632.4833564815,2008-07-03,11:36:02
39.983863,116.299965,0,313,39632.4834143519,2008-07-03,11:36:07
39.983849,116.300027,0,314,39632.4834722222,2008-07-03,11:36:12
39.983867,116.30012,0,314,39632.4835300926,2008-07-03,11:36:17
39.983857,116.300132,0,314,39632.483587963,2008-07-03,11:36:22
39.983827,116.300152,0,314,39632.4836458333,2008-07-03,11:36:27
39.983808,116.300197,0,314,39632.4837037037,2008-07-03,11:36:32
39.983703,116.300364,0,305,39632.4837615741,2008-07-03,11:36:37
39.983636,116.300503,0,299,39632.4838194444,2008-07-03,11:36:42
39.983602,116.300587,0,295,39632.4838773148,2008-07-03,11:36:47
39.983561,116.300679,0,290,39632.4839351852,2008-07-03,11:36:52
39.983425,116.300726,0,283,39632.4839930556,2008-07-03,11:36:57
39.98338,116.300777,0,279,39632.4840509259,2008-07-03,11:37:02
39.983342,116.300853,0,274,39632.4841087963,2008-07-03,11:37:07
39.983356,116.300904,0,269,39632.4841666667,2008-07-03,11:37:12
39.983333,116.300927,0,264,39632.484224537,2008-07-03,11:37:17
39.983313,116.300955,0,260,39632.4842824074,2008-07-03,11:37:22
39.983355,116.30099,0,258,39632.4843402778,2008-07-03,11:37:27
39.983369,116.301052,0,254,39632.4843981481,2008-07-03,11:37:32
39.983379,116.301133,0,251,39632.4844560185,2008-07-03,11:37:37
39.983354,116.301242,0,246,39632.4845138889,2008-07-03,11:37:42
39.98332,116.301328,0,242,39632.4845717593,2008-07-03,11:37:47
39.983335,116.301384,0,239,39632.4846296296,2008-07-03,11:37:52
39.983366,116.301427,0,237,39632.4846875,2008-07-03,11:37:57
39.983382,116.301514,0,234,39632.4847453704,2008-07-03,11:38:02
39.983367,116.301601,0,234,39632.4848032407,2008-07-03,11:38:07
39.983422,116.301633,0,234,39632.4848611111,2008-07-03,11:38:12
39.983503,116.301688,0,235,39632.4849189815,2008-07-03,11:38:17
39.983518,116.301828,0,233,39632.4849768518,2008-07-03,11:38:22
39.983541,116.301884,0,233,39632.4850347222,2008-07-03,11:38:27
39.983586,116.301959,0,234,39632.4850925926,2008-07-03,11:38:32
39.98361,116.302049,0,234,39632.485150463,2008-07-03,11:38:37
39.983623,116.302153,0,233,39632.4852083333,2008-07-03,11:38:42
39.983624,116.302232,0,232,39632.4852662037,2008-07-03,11:38:47
39.9836,116.302319,0,230,39632.4853240741,2008-07-03,11:38:52
39.983571,116.302399,0,227,39632.4853819444,2008-07-03,11:38:57
39.983563,116.302476,0,224,39632.4854398148,2008-07-03,11:39:02
39.983555,116.302567,0,221,39632.4854976852,2008-07-03,11:39:07
39.983558,116.302616,0,220,39632.4855555556,2008-07-03,11:39:12
39.98357,116.302679,0,219,39632.4856134259,2008-07-03,11:39:17
39.983601,116.302772,0,218,39632.4856712963,2008-07-03,11:39:22
39.983638,116.302854,0,217,39632.4857291667,2008-07-03,11:39:27
39.983643,116.302952,0,218,39632.485787037,2008-07-03,11:39:32
39.983624,116.302925,0,219,39632.4858449074,2008-07-03,11:39:37
39.983636,116.303,0,222,39632.4859027778,2008-07-03,11:39:42
39.983646,116.303102,0,225,39632.4859606481,2008-07-03,11:39:47
39.983673,116.303199,0,229,39632.4860185185,2008-07-03,11:39:52
39.983673,116.303289,0,231,39632.4860763889,2008-07-03,11:39:57
39.983649,116.303401,0,230,39632.4861342593,2008-07-03,11:40:02
39.983596,116.303562,0,225,39632.4861921296,2008-07-03,11:40:07
39.983572,116.303618,0,221,39632.48625,2008-07-03,11:40:12
39.98349,116.303728,0,213,39632.4863078704,2008-07-03,11:40:17
39.983455,116.303795,0,211,39632.4863657407,2008-07-03,11:40:22
39.983419,116.303884,0,210,39632.4864236111,2008-07-03,11:40:27
39.983419,116.30397,0,207,39632.4864814815,2008-07-03,11:40:32
39.983391,116.30404,0,204,39632.4865393518,2008-07-03,11:40:37
39.983404,116.304101,0,198,39632.4865972222,2008-07-03,11:40:42
39.983458,116.304173,0,199,39632.4866550926,2008-07-03,11:40:47
39.983451,116.304192,0,197,39632.486712963,2008-07-03,11:40:52
39.983471,116.304303,0,195,39632.4867708333,2008-07-03,11:40:57
39.983656,116.304491,0,191,39632.4887384259,2008-07-03,11:43:47
39.983953,116.30465,0,197,39632.4887962963,2008-07-03,11:43:52
39.983955,116.304652,0,198,39632.4888541667,2008-07-03,11:43:57
39.983953,116.30465,0,198,39632.488912037,2008-07-03,11:44:02
39.983954,116.304653,0,199,39632.4889699074,2008-07-03,11:44:07
39.983954,116.304653,0,199,39632.4890046296,2008-07-03,11:44:10
39.983955,116.304654,0,199,39632.4890277778,2008-07-03,11:44:12
39.98395,116.304645,0,199,39632.4890856481,2008-07-03,11:44:17
39.98395,116.304645,0,199,39632.4891203704,2008-07-03,11:44:20
39.983948,116.304641,0,199,39632.4891435185,2008-07-03,11:44:22
39.983943,116.304632,0,199,39632.4892013889,2008-07-03,11:44:27
39.983937,116.304617,0,207,39632.4892592593,2008-07-03,11:44:32
39.983942,116.304575,0,209,39632.4893171296,2008-07-03,11:44:37
39.98391,116.304508,0,208,39632.489375,2008-07-03,11:44:42
39.983914,116.304598,0,209,39632.4894328704,2008-07-03,11:44:47
39.983808,116.30494,0,213,39632.4894907407,2008-07-03,11:44:52
39.98381,116.305258,0,211,39632.4895486111,2008-07-03,11:44:57
39.983809,116.305703,0,215,39632.4896064815,2008-07-03,11:45:02
39.983841,116.306224,0,216,39632.4896643519,2008-07-03,11:45:07
39.983813,116.306744,0,214,39632.4897222222,2008-07-03,11:45:12
39.983838,116.307268,0,211,39632.4897800926,2008-07-03,11:45:17
39.983792,116.307754,0,210,39632.489837963,2008-07-03,11:45:22
39.98388,116.307989,0,206,39632.4898958333,2008-07-03,11:45:27
39.983938,116.308333,0,207,39632.4899537037,2008-07-03,11:45:32
39.983918,116.308802,0,208,39632.4900115741,2008-07-03,11:45:37
39.983943,116.309212,0,214,39632.4900694444,2008-07-03,11:45:42
39.98396,116.309671,0,218,39632.4901273148,2008-07-03,11:45:47
39.984019,116.310144,0,223,39632.4901851852,2008-07-03,11:45:52
39.984049,116.310529,0,219,39632.4902430556,2008-07-03,11:45:57
39.984041,116.310935,0,204,39632.4903009259,2008-07-03,11:46:02
39.984014,116.311381,0,199,39632.4903587963,2008-07-03,11:46:07
39.984004,116.31177,0,200,39632.4904166667,2008-07-03,11:46:12
39.984024,116.312072,0,204,39632.490474537,2008-07-03,11:46:17
39.984006,116.312378,0,202,39632.4905324074,2008-07-03,11:46:22
39.983995,116.312704,0,194,39632.4905902778,2008-07-03,11:46:27
39.983974,116.313038,0,180,39632.4906481481,2008-07-03,11:46:32
39.983974,116.313073,0,177,39632.4907060185,2008-07-03,11:46:37
39.983975,116.313073,0,176,39632.4907638889,2008-07-03,11:46:42
39.983975,116.313073,0,176,39632.4907986111,2008-07-03,11:46:45
39.983975,116.313074,0,175,39632.4908217593,2008-07-03,11:46:47
39.983975,116.313182,0,174,39632.4908796296,2008-07-03,11:46:52
39.983974,116.313336,0,173,39632.4909375,2008-07-03,11:46:57
39.984007,116.313477,0,170,39632.4909953704,2008-07-03,11:47:02
39.984022,116.313568,0,167,39632.4910532407,2008-07-03,11:47:07
39.984053,116.313752,0,163,39632.4911111111,2008-07-03,11:47:12
39.984041,116.314102,0,162,39632.4911689815,2008-07-03,11:47:17
39.984013,116.314562,0,166,39632.4912268519,2008-07-03,11:47:22
39.984029,116.315064,0,167,39632.4912847222,2008-07-03,11:47:27
39.98404,116.315426,0,166,39632.4913425926,2008-07-03,11:47:32
39.984032,116.315562,0,165,39632.491400463,2008-07-03,11:47:37
39.984034,116.315565,0,161,39632.4914583333,2008-07-03,11:47:42
39.984034,116.315565,0,161,39632.4914930556,2008-07-03,11:47:45
39.984032,116.315562,0,161,39632.4915162037,2008-07-03,11:47:47
39.983997,116.315635,0,165,39632.4915740741,2008-07-03,11:47:52
39.984002,116.315866,0,166,39632.4916319444,2008-07-03,11:47:57
39.984054,116.316288,0,165,39632.4916898148,2008-07-03,11:48:02
39.984092,116.316867,0,168,39632.4917476852,2008-07-03,11:48:07
39.98412,116.317561,0,186,39632.4918055556,2008-07-03,11:48:12
39.984161,116.318246,0,193,39632.4918634259,2008-07-03,11:48:17
39.984224,116.318995,0,204,39632.4919212963,2008-07-03,11:48:22
39.984282,116.319722,0,192,39632.4919791667,2008-07-03,11:48:27
39.984308,116.320273,0,178,39632.492037037,2008-07-03,11:48:32
39.98431,116.320369,0,171,39632.4920949074,2008-07-03,11:48:37
39.984315,116.320384,0,169,39632.4921527778,2008-07-03,11:48:42
39.984316,116.320391,0,167,39632.4922106481,2008-07-03,11:48:47
39.984316,116.320385,0,166,39632.4922685185,2008-07-03,11:48:52
39.984316,116.320385,0,166,39632.4923032407,2008-07-03,11:48:55
39.984316,116.320378,0,166,39632.4923263889,2008-07-03,11:48:57
39.984297,116.320635,0,168,39632.4923842593,2008-07-03,11:49:02
39.98432,116.321103,0,175,39632.4924421296,2008-07-03,11:49:07
39.984331,116.321729,0,173,39632.4925,2008-07-03,11:49:12
39.98434,116.322347,0,178,39632.4925578704,2008-07-03,11:49:17
39.984336,116.322844,0,172,39632.4926157407,2008-07-03,11:49:22
39.984358,116.323335,0,163,39632.4926736111,2008-07-03,11:49:27
39.984338,116.323837,0,161,39632.4927314815,2008-07-03,11:49:32
39.984329,116.324167,0,153,39632.4927893518,2008-07-03,11:49:37
39.984338,116.324208,0,153,39632.4928472222,2008-07-03,11:49:42
39.984338,116.324208,0,153,39632.4928819444,2008-07-03,11:49:45
39.984337,116.324207,0,149,39632.4929050926,2008-07-03,11:49:47
39.984341,116.324247,0,149,39632.492962963,2008-07-03,11:49:52
39.984365,116.32452,0,153,39632.4930208333,2008-07-03,11:49:57
39.984407,116.324567,0,154,39632.4930787037,2008-07-03,11:50:02
39.984413,116.324557,0,153,39632.4931365741,2008-07-03,11:50:07
39.984413,116.324557,0,153,39632.4931712963,2008-07-03,11:50:10
39.984414,116.324555,0,153,39632.4931944444,2008-07-03,11:50:12
39.984404,116.324657,0,149,39632.4932523148,2008-07-03,11:50:17
39.984414,116.325029,0,142,39632.4933101852,2008-07-03,11:50:22
39.984425,116.325558,0,140,39632.4933680556,2008-07-03,11:50:27
39.984417,116.32596,0,137,39632.4934259259,2008-07-03,11:50:32
39.98439,116.326034,0,127,39632.4934837963,2008-07-03,11:50:37
39.98439,116.326034,0,127,39632.4935185185,2008-07-03,11:50:40
39.984395,116.326029,0,131,39632.4935416667,2008-07-03,11:50:42
39.984395,116.326017,0,129,39632.493599537,2008-07-03,11:50:47
39.984395,116.326005,0,129,39632.4936574074,2008-07-03,11:50:52
39.984396,116.326007,0,129,39632.4937152778,2008-07-03,11:50:57
39.984396,116.326005,0,129,39632.4937731481,2008-07-03,11:51:02
39.984396,116.326005,0,129,39632.4938078704,2008-07-03,11:51:05
39.984396,116.326004,0,129,39632.4938310185,2008-07-03,11:51:07
39.984421,116.326117,0,134,39632.4938888889,2008-07-03,11:51:12
39.984441,116.326448,0,141,39632.4939467593,2008-07-03,11:51:17
39.984486,116.326946,0,147,39632.4940046296,2008-07-03,11:51:22
39.984534,116.327405,0,149,39632.4940625,2008-07-03,11:51:27
39.984556,116.327905,0,159,39632.4941203704,2008-07-03,11:51:32
39.984578,116.328465,0,163,39632.4941782407,2008-07-03,11:51:37
39.984599,116.329136,0,173,39632.4942361111,2008-07-03,11:51:42
39.984634,116.32987,0,161,39632.4942939815,2008-07-03,11:51:47
39.98467,116.33069,0,159,39632.4943518518,2008-07-03,11:51:52
39.984752,116.331557,0,151,39632.4944097222,2008-07-03,11:51:57
39.984825,116.332478,0,158,39632.4944675926,2008-07-03,11:52:02
39.984886,116.33337,0,160,39632.494525463,2008-07-03,11:52:07
39.984913,116.33424,0,166,39632.4945833333,2008-07-03,11:52:12
39.984941,116.335066,0,179,39632.4946412037,2008-07-03,11:52:17
39.985,116.335813,0,190,39632.4946990741,2008-07-03,11:52:22
39.984972,116.336543,0,204,39632.4947569444,2008-07-03,11:52:27
39.984977,116.337254,0,207,39632.4948148148,2008-07-03,11:52:32
39.985006,116.337872,0,210,39632.4948726852,2008-07-03,11:52:37
39.985046,116.338489,0,207,39632.4949305556,2008-07-03,11:52:42
39.985063,116.339109,0,196,39632.4949884259,2008-07-03,11:52:47
39.985039,116.33957,0,173,39632.4950462963,2008-07-03,11:52:52
39.984885,116.339734,0,136,39632.4951041667,2008-07-03,11:52:57
39.984742,116.339726,0,88,39632.495162037,2008-07-03,11:53:02
39.984742,116.339726,0,88,39632.4951967593,2008-07-03,11:53:05
39.984748,116.339718,0,69,39632.4952199074,2008-07-03,11:53:07
39.984725,116.339692,0,48,39632.4952777778,2008-07-03,11:53:12
39.984772,116.339739,0,45,39632.4953356481,2008-07-03,11:53:17
39.984859,116.340015,0,64,39632.4953935185,2008-07-03,11:53:22
39.984932,116.340387,0,88,39632.4954513889,2008-07-03,11:53:27
39.985046,116.340837,0,114,39632.4955092593,2008-07-03,11:53:32
39.985097,116.341378,0,129,39632.4955671296,2008-07-03,11:53:37
39.985136,116.342,0,149,39632.495625,2008-07-03,11:53:42
39.985163,116.342683,0,159,39632.4956828704,2008-07-03,11:53:47
39.985189,116.343194,0,164,39632.4957407407,2008-07-03,11:53:52
39.985221,116.343495,0,163,39632.4957986111,2008-07-03,11:53:57
39.985211,116.343791,0,164,39632.4958564815,2008-07-03,11:54:02
39.985206,116.343858,0,166,39632.4959143519,2008-07-03,11:54:07
39.985207,116.343883,0,167,39632.4959722222,2008-07-03,11:54:12
39.985222,116.343977,0,171,39632.4960300926,2008-07-03,11:54:17
39.985263,116.34436,0,177,39632.496087963,2008-07-03,11:54:22
39.985278,116.344901,0,183,39632.4961458333,2008-07-03,11:54:27
39.985233,116.345432,0,182,39632.4962037037,2008-07-03,11:54:32
39.985212,116.345882,0,189,39632.4962615741,2008-07-03,11:54:37
39.985235,116.346411,0,190,39632.4963194444,2008-07-03,11:54:42
39.985261,116.347003,0,193,39632.4963773148,2008-07-03,11:54:47
39.985277,116.347569,0,188,39632.4964351852,2008-07-03,11:54:52
39.985323,116.348202,0,175,39632.4964930556,2008-07-03,11:54:57
39.985347,116.348957,0,147,39632.4965509259,2008-07-03,11:55:02
39.985375,116.349712,0,130,39632.4966087963,2008-07-03,11:55:07
39.985387,116.350288,0,128,39632.4966666667,2008-07-03,11:55:12
39.985349,116.350781,0,122,39632.496724537,2008-07-03,11:55:17
39.985348,116.350941,0,109,39632.4967824074,2008-07-03,11:55:22
39.985335,116.350946,0,120,39632.4968402778,2008-07-03,11:55:27
39.985319,116.351017,0,122,39632.4968981481,2008-07-03,11:55:32
39.985312,116.351055,0,124,39632.4969560185,2008-07-03,11:55:37
39.985301,116.35109,0,127,39632.4970138889,2008-07-03,11:55:42
39.985269,116.351138,0,131,39632.4970717593,2008-07-03,11:55:47
39.985213,116.351288,0,133,39632.4971296296,2008-07-03,11:55:52
39.985181,116.351347,0,134,39632.4971875,2008-07-03,11:55:57
39.985167,116.351416,0,135,39632.4972453704,2008-07-03,11:56:02
39.985192,116.35149,0,138,39632.4973032407,2008-07-03,11:56:07
39.985213,116.351542,0,136,39632.4973611111,2008-07-03,11:56:12
39.985218,116.351583,0,135,39632.4974189815,2008-07-03,11:56:17
39.985253,116.351633,0,136,39632.4974768519,2008-07-03,11:56:22
39.985285,116.351792,0,145,39632.4975347222,2008-07-03,11:56:27
39.985205,116.351841,0,148,39632.4975925926,2008-07-03,11:56:32
39.985125,116.351864,0,149,39632.497650463,2008-07-03,11:56:37
39.985073,116.351888,0,156,39632.4977083333,2008-07-03,11:56:42
39.985033,116.351937,0,159,39632.4977662037,2008-07-03,11:56:47
39.985009,116.351974,0,157,39632.4978240741,2008-07-03,11:56:52
39.984991,116.352042,0,160,39632.4978819444,2008-07-03,11:56:57
39.984985,116.35213,0,160,39632.4979398148,2008-07-03,11:57:02
39.984984,116.352203,0,162,39632.4979976852,2008-07-03,11:57:07
39.984984,116.352233,0,164,39632.4980555556,2008-07-03,11:57:12
39.984965,116.352271,0,166,39632.4981134259,2008-07-03,11:57:17
39.984955,116.35232,0,169,39632.4981712963,2008-07-03,11:57:22
39.984944,116.352399,0,176,39632.4982291667,2008-07-03,11:57:27
39.98487,116.35246,0,176,39632.498287037,2008-07-03,11:57:32
39.984858,116.352533,0,176,39632.4983449074,2008-07-03,11:57:37
39.984857,116.352618,0,178,39632.4984027778,2008-07-03,11:57:42
39.984862,116.35267,0,179,39632.4984606481,2008-07-03,11:57:47
39.984861,116.35275,0,182,39632.4985185185,2008-07-03,11:57:52
39.984871,116.352904,0,186,39632.4985763889,2008-07-03,11:57:57
39.984905,116.353014,0,191,39632.4986342593,2008-07-03,11:58:02
39.984959,116.353098,0,204,39632.4986921296,2008-07-03,11:58:07
39.984997,116.353134,0,210,39632.49875,2008-07-03,11:58:12
39.985008,116.353134,0,212,39632.4988078704,2008-07-03,11:58:17
39.985008,116.353134,0,212,39632.4988425926,2008-07-03,11:58:20
39.985009,116.353131,0,212,39632.4988657407,2008-07-03,11:58:22
39.985009,116.353121,0,212,39632.4989236111,2008-07-03,11:58:27
39.985002,116.353103,0,212,39632.4989814815,2008-07-03,11:58:32
39.984965,116.35305,0,212,39632.4990393519,2008-07-03,11:58:37
39.984833,116.352794,0,210,39632.4996759259,2008-07-03,11:59:32
39.984901,116.352682,0,209,39632.4997337963,2008-07-03,11:59:37
39.984946,116.352713,0,214,39632.4997916667,2008-07-03,11:59:42
39.984923,116.352673,0,216,39632.499849537,2008-07-03,11:59:47
39.984943,116.352604,0,220,39632.4999074074,2008-07-03,11:59:52
39.984945,116.352582,0,227,39632.4999652778,2008-07-03,11:59:57
39.984945,116.352582,0,227,39632.5,2008-07-03,12:00:00
39.984938,116.352579,0,232,39632.5000231481,2008-07-03,12:00:02
39.984934,116.352595,0,236,39632.5000810185,2008-07-03,12:00:07
39.984934,116.352595,0,236,39632.5001157407,2008-07-03,12:00:10
39.984935,116.352594,0,236,39632.5001388889,2008-07-03,12:00:12
39.984935,116.352604,0,236,39632.5001967593,2008-07-03,12:00:17
39.984935,116.352612,0,237,39632.5002546296,2008-07-03,12:00:22
39.984935,116.352614,0,237,39632.5003125,2008-07-03,12:00:27
39.984935,116.352614,0,237,39632.5003703704,2008-07-03,12:00:32
39.984935,116.352615,0,237,39632.5004282407,2008-07-03,12:00:37
39.984935,116.352613,0,237,39632.5004861111,2008-07-03,12:00:42
39.984935,116.352608,0,237,39632.5005439815,2008-07-03,12:00:47
39.984935,116.352603,0,237,39632.5006018518,2008-07-03,12:00:52
39.984935,116.352603,0,237,39632.5006365741,2008-07-03,12:00:55
39.984934,116.352605,0,237,39632.5006597222,2008-07-03,12:00:57
39.984877,116.352467,0,220,39632.5007175926,2008-07-03,12:01:02
39.985062,116.35268,0,254,39632.5272222222,2008-07-03,12:39:12
39.985078,116.352734,0,256,39632.5272800926,2008-07-03,12:39:17
39.985109,116.352792,0,256,39632.527337963,2008-07-03,12:39:22
39.985108,116.352816,0,255,39632.5273958333,2008-07-03,12:39:27
39.985103,116.35282,0,255,39632.5274537037,2008-07-03,12:39:32
39.985101,116.352822,0,254,39632.5275115741,2008-07-03,12:39:37
39.985101,116.352822,0,254,39632.5275462963,2008-07-03,12:39:40
39.985099,116.352826,0,254,39632.5275694444,2008-07-03,12:39:42
39.985062,116.352858,0,254,39632.5276273148,2008-07-03,12:39:47
39.985031,116.352871,0,256,39632.5276851852,2008-07-03,12:39:52
39.985029,116.352881,0,256,39632.5277430556,2008-07-03,12:39:57
39.985026,116.352889,0,256,39632.5278009259,2008-07-03,12:40:02
39.985023,116.352882,0,256,39632.5278587963,2008-07-03,12:40:07
39.985021,116.352877,0,256,39632.5279166667,2008-07-03,12:40:12
39.98502,116.352875,0,256,39632.527974537,2008-07-03,12:40:17
39.985018,116.352869,0,256,39632.5280324074,2008-07-03,12:40:22
39.985016,116.352862,0,256,39632.5280902778,2008-07-03,12:40:27
39.985016,116.352862,0,256,39632.528125,2008-07-03,12:40:30
39.985014,116.352857,0,255,39632.5281481481,2008-07-03,12:40:32
39.985004,116.352829,0,257,39632.5282060185,2008-07-03,12:40:37
39.984985,116.352775,0,258,39632.5282638889,2008-07-03,12:40:42
39.984974,116.352751,0,260,39632.5283217593,2008-07-03,12:40:47
39.984974,116.352746,0,260,39632.5283796296,2008-07-03,12:40:52
39.984974,116.352751,0,260,39632.5284375,2008-07-03,12:40:57
39.984974,116.352751,0,260,39632.5284722222,2008-07-03,12:41:00
39.984975,116.352748,0,260,39632.5284953704,2008-07-03,12:41:02
39.984976,116.352739,0,260,39632.5285532407,2008-07-03,12:41:07
39.984976,116.352747,0,260,39632.5286111111,2008-07-03,12:41:12
39.984976,116.352751,0,260,39632.5286689815,2008-07-03,12:41:17
39.984977,116.35275,0,260,39632.5287268519,2008-07-03,12:41:22
39.984978,116.352748,0,260,39632.5287847222,2008-07-03,12:41:27
39.984977,116.352749,0,260,39632.5288425926,2008-07-03,12:41:32
39.984978,116.352745,0,260,39632.528900463,2008-07-03,12:41:37
39.984978,116.352745,0,260,39632.5289351852,2008-07-03,12:41:40
39.984978,116.352751,0,259,39632.5289583333,2008-07-03,12:41:42
39.98497,116.352788,0,252,39632.5290162037,2008-07-03,12:41:47
39.984969,116.352797,0,251,39632.5290740741,2008-07-03,12:41:52
39.984969,116.352791,0,251,39632.5291319444,2008-07-03,12:41:57
39.984969,116.352791,0,251,39632.5291898148,2008-07-03,12:42:02
39.984969,116.352799,0,251,39632.5292476852,2008-07-03,12:42:07
39.984968,116.352807,0,251,39632.5293055556,2008-07-03,12:42:12
39.984968,116.352807,0,251,39632.5293402778,2008-07-03,12:42:15
39.984969,116.352814,0,251,39632.5293634259,2008-07-03,12:42:17
39.984968,116.352825,0,251,39632.5294212963,2008-07-03,12:42:22
39.984968,116.352825,0,251,39632.5294560185,2008-07-03,12:42:25
39.984968,116.352827,0,251,39632.5294791667,2008-07-03,12:42:27
39.984979,116.352807,0,250,39632.529537037,2008-07-03,12:42:32
39.985045,116.35274,0,251,39632.5295949074,2008-07-03,12:42:37
39.985049,116.352737,0,251,39632.5296527778,2008-07-03,12:42:42
39.985049,116.352737,0,251,39632.5296875,2008-07-03,12:42:45
39.985049,116.352736,0,251,39632.5297106481,2008-07-03,12:42:47
39.985048,116.352747,0,251,39632.5297685185,2008-07-03,12:42:52
39.985049,116.352746,0,252,39632.5298263889,2008-07-03,12:42:57
39.985049,116.352744,0,252,39632.5298842593,2008-07-03,12:43:02
39.985049,116.352739,0,252,39632.5299421296,2008-07-03,12:43:07
39.985049,116.352739,0,252,39632.53,2008-07-03,12:43:12
39.985049,116.352739,0,252,39632.5300347222,2008-07-03,12:43:15
39.98505,116.352733,0,253,39632.5300578704,2008-07-03,12:43:17
39.985052,116.352719,0,253,39632.5301157407,2008-07-03,12:43:22
39.985042,116.352694,0,248,39632.5301736111,2008-07-03,12:43:27
39.985042,116.352694,0,247,39632.5302314815,2008-07-03,12:43:32
39.985042,116.352696,0,247,39632.5302893519,2008-07-03,12:43:37
39.985043,116.352692,0,247,39632.5303472222,2008-07-03,12:43:42
39.985044,116.352694,0,246,39632.5304050926,2008-07-03,12:43:47
39.985045,116.352693,0,246,39632.530462963,2008-07-03,12:43:52
39.985045,116.352697,0,246,39632.5305208333,2008-07-03,12:43:57
39.985045,116.352697,0,246,39632.5305555556,2008-07-03,12:44:00
39.985044,116.352701,0,246,39632.5305787037,2008-07-03,12:44:02
39.985046,116.352688,0,246,39632.5306365741,2008-07-03,12:44:07
39.985047,116.352681,0,246,39632.5306944444,2008-07-03,12:44:12
39.985047,116.352685,0,246,39632.5307523148,2008-07-03,12:44:17
39.985048,116.352683,0,245,39632.5308101852,2008-07-03,12:44:22
39.985048,116.352683,0,245,39632.5308449074,2008-07-03,12:44:25
39.985048,116.352682,0,245,39632.5308680556,2008-07-03,12:44:27
39.985047,116.352694,0,245,39632.5309259259,2008-07-03,12:44:32
39.985052,116.35272,0,240,39632.5309837963,2008-07-03,12:44:37
39.985039,116.352756,0,234,39632.5310416667,2008-07-03,12:44:42
39.985038,116.352771,0,234,39632.531099537,2008-07-03,12:44:47
39.985037,116.352786,0,234,39632.5311574074,2008-07-03,12:44:52
39.985036,116.352794,0,233,39632.5312152778,2008-07-03,12:44:57
39.985037,116.352791,0,233,39632.5312731481,2008-07-03,12:45:02
39.985037,116.352791,0,233,39632.5313078704,2008-07-03,12:45:05
39.985038,116.352787,0,233,39632.5313310185,2008-07-03,12:45:07
39.985075,116.352768,0,226,39632.5313888889,2008-07-03,12:45:12
39.985076,116.352759,0,226,39632.5314467593,2008-07-03,12:45:17
39.985077,116.352751,0,226,39632.5315046296,2008-07-03,12:45:22
39.985078,116.352749,0,226,39632.5315625,2008-07-03,12:45:27
39.985078,116.35275,0,226,39632.5316203704,2008-07-03,12:45:32
39.98508,116.352746,0,225,39632.5316782407,2008-07-03,12:45:37
39.98508,116.352746,0,225,39632.531712963,2008-07-03,12:45:40
39.985081,116.352738,0,225,39632.5317361111,2008-07-03,12:45:42
39.985083,116.352728,0,225,39632.5317939815,2008-07-03,12:45:47
39.985085,116.352717,0,225,39632.5318518518,2008-07-03,12:45:52
39.985089,116.352704,0,225,39632.5319097222,2008-07-03,12:45:57
39.985091,116.35269,0,225,39632.5319675926,2008-07-03,12:46:02
39.985092,116.352687,0,224,39632.532025463,2008-07-03,12:46:07
39.985091,116.352688,0,224,39632.5320833333,2008-07-03,12:46:12
39.985091,116.352694,0,224,39632.5321412037,2008-07-03,12:46:17
39.985091,116.352694,0,224,39632.5321990741,2008-07-03,12:46:22
39.985089,116.352696,0,224,39632.5322569444,2008-07-03,12:46:27
39.985088,116.352702,0,224,39632.5323148148,2008-07-03,12:46:32
39.985088,116.3527,0,224,39632.5323726852,2008-07-03,12:46:37
39.985089,116.352695,0,224,39632.5324305556,2008-07-03,12:46:42
39.985089,116.352695,0,224,39632.5324884259,2008-07-03,12:46:47
39.985089,116.352695,0,224,39632.5325231481,2008-07-03,12:46:50
39.985088,116.352691,0,224,39632.5325462963,2008-07-03,12:46:52
39.985101,116.35259,0,224,39632.5326041667,2008-07-03,12:46:57
39.985114,116.352571,0,226,39632.532662037,2008-07-03,12:47:02
39.985114,116.352571,0,226,39632.5326967593,2008-07-03,12:47:05
39.985113,116.35257,0,226,39632.5327199074,2008-07-03,12:47:07
39.985112,116.35256,0,226,39632.5327777778,2008-07-03,12:47:12
39.985112,116.352556,0,227,39632.5328356481,2008-07-03,12:47:17
39.985112,116.352555,0,227,39632.5328935185,2008-07-03,12:47:22
39.985112,116.352555,0,227,39632.5329282407,2008-07-03,12:47:25
39.985111,116.352553,0,227,39632.5329513889,2008-07-03,12:47:27
39.98511,116.352565,0,227,39632.5330092593,2008-07-03,12:47:32
39.985112,116.352581,0,227,39632.5330671296,2008-07-03,12:47:37
39.985114,116.352663,0,229,39632.533125,2008-07-03,12:47:42
39.985111,116.352665,0,229,39632.5331828704,2008-07-03,12:47:47
39.98511,116.352665,0,229,39632.5332407407,2008-07-03,12:47:52
39.98511,116.352663,0,229,39632.5332986111,2008-07-03,12:47:57
39.98511,116.352657,0,229,39632.5333564815,2008-07-03,12:48:02
39.98511,116.352657,0,229,39632.5333912037,2008-07-03,12:48:05
39.98511,116.352652,0,229,39632.5334143518,2008-07-03,12:48:07
39.985102,116.352673,0,229,39632.5334722222,2008-07-03,12:48:12
39.985107,116.35269,0,228,39632.5335300926,2008-07-03,12:48:17
39.985107,116.35269,0,228,39632.5335648148,2008-07-03,12:48:20
39.985107,116.352682,0,228,39632.533587963,2008-07-03,12:48:22
39.985078,116.352687,0,228,39632.5336458333,2008-07-03,12:48:27
39.985074,116.352674,0,228,39632.5337037037,2008-07-03,12:48:32
39.985044,116.352658,0,227,39632.5337615741,2008-07-03,12:48:37
39.985044,116.352658,0,227,39632.5337962963,2008-07-03,12:48:40
39.98505,116.352659,0,226,39632.5338194444,2008-07-03,12:48:42
39.985069,116.352624,0,225,39632.5338773148,2008-07-03,12:48:47
39.985079,116.352604,0,224,39632.5339351852,2008-07-03,12:48:52
39.985097,116.35264,0,224,39632.5339930556,2008-07-03,12:48:57
39.985097,116.35264,0,224,39632.5340277778,2008-07-03,12:49:00
39.985098,116.352646,0,224,39632.5340509259,2008-07-03,12:49:02
39.985097,116.352657,0,224,39632.5341087963,2008-07-03,12:49:07
39.985096,116.35266,0,224,39632.5341666667,2008-07-03,12:49:12
39.985096,116.352661,0,224,39632.534224537,2008-07-03,12:49:17
39.985096,116.352664,0,224,39632.5342824074,2008-07-03,12:49:22
39.985097,116.352657,0,224,39632.5343402778,2008-07-03,12:49:27
39.985097,116.352657,0,224,39632.534375,2008-07-03,12:49:30
39.985097,116.352655,0,225,39632.5343981481,2008-07-03,12:49:32
39.985098,116.352643,0,225,39632.5344560185,2008-07-03,12:49:37
39.985098,116.352629,0,224,39632.5345138889,2008-07-03,12:49:42
39.985098,116.352629,0,224,39632.5345486111,2008-07-03,12:49:45
39.985097,116.352626,0,225,39632.5345717593,2008-07-03,12:49:47
39.985097,116.352616,0,225,39632.5346296296,2008-07-03,12:49:52
39.985097,116.352613,0,225,39632.5346875,2008-07-03,12:49:57
39.985095,116.35262,0,225,39632.5347453704,2008-07-03,12:50:02
39.985094,116.352621,0,225,39632.5348032407,2008-07-03,12:50:07
39.985093,116.352624,0,225,39632.5348611111,2008-07-03,12:50:12
39.985092,116.35262,0,225,39632.5349189815,2008-07-03,12:50:17
39.985092,116.35262,0,225,39632.5349537037,2008-07-03,12:50:20
39.985086,116.352614,0,225,39632.5349768519,2008-07-03,12:50:22
39.985059,116.352631,0,222,39632.5350347222,2008-07-03,12:50:27
39.985044,116.352635,0,223,39632.5350925926,2008-07-03,12:50:32
39.985031,116.352627,0,223,39632.535150463,2008-07-03,12:50:37
39.98503,116.352642,0,219,39632.5352083333,2008-07-03,12:50:42
39.98503,116.352637,0,220,39632.5352662037,2008-07-03,12:50:47
39.98503,116.352637,0,220,39632.5353009259,2008-07-03,12:50:50
39.98503,116.352643,0,220,39632.5353240741,2008-07-03,12:50:52
39.985025,116.352677,0,221,39632.5353819444,2008-07-03,12:50:57
39.985011,116.352705,0,224,39632.5354398148,2008-07-03,12:51:02
39.985,116.352741,0,225,39632.5354976852,2008-07-03,12:51:07
39.985001,116.352795,0,226,39632.5355555556,2008-07-03,12:51:12
39.985014,116.352853,0,225,39632.5356134259,2008-07-03,12:51:17
39.985018,116.352882,0,223,39632.5356712963,2008-07-03,12:51:22
39.984991,116.352903,0,218,39632.5357291667,2008-07-03,12:51:27
39.985021,116.352904,0,212,39632.535787037,2008-07-03,12:51:32
39.985055,116.352913,0,208,39632.5358449074,2008-07-03,12:51:37
39.985055,116.352908,0,208,39632.5359027778,2008-07-03,12:51:42
39.985055,116.352909,0,208,39632.5359606481,2008-07-03,12:51:47
39.985054,116.352909,0,207,39632.5360185185,2008-07-03,12:51:52
39.985054,116.352909,0,207,39632.5360532407,2008-07-03,12:51:55
39.985054,116.352904,0,207,39632.5360763889,2008-07-03,12:51:57
39.98504,116.352829,0,206,39632.5361342593,2008-07-03,12:52:02
39.985021,116.352784,0,203,39632.5361921296,2008-07-03,12:52:07
39.985019,116.352787,0,203,39632.53625,2008-07-03,12:52:12
39.985018,116.352788,0,203,39632.5363078704,2008-07-03,12:52:17
39.985018,116.352788,0,203,39632.5363425926,2008-07-03,12:52:20
39.985019,116.352781,0,203,39632.5363657407,2008-07-03,12:52:22
39.984997,116.352755,0,202,39632.5364236111,2008-07-03,12:52:27
39.984981,116.352743,0,203,39632.5364814815,2008-07-03,12:52:32
39.984981,116.352743,0,203,39632.5365162037,2008-07-03,12:52:35
39.98498,116.35275,0,203,39632.5365393519,2008-07-03,12:52:37
39.984972,116.352798,0,207,39632.5365972222,2008-07-03,12:52:42
39.984985,116.352831,0,212,39632.5366550926,2008-07-03,12:52:47
39.984995,116.352849,0,214,39632.536712963,2008-07-03,12:52:52
39.984995,116.35285,0,214,39632.5367708333,2008-07-03,12:52:57
39.984995,116.35285,0,214,39632.5368055556,2008-07-03,12:53:00
39.984994,116.35285,0,214,39632.5368287037,2008-07-03,12:53:02
39.984995,116.352837,0,214,39632.5368865741,2008-07-03,12:53:07
39.984996,116.352826,0,214,39632.5369444444,2008-07-03,12:53:12
39.984998,116.352812,0,214,39632.5370023148,2008-07-03,12:53:17
39.984999,116.352801,0,214,39632.5370601852,2008-07-03,12:53:22
39.985,116.35279,0,214,39632.5371180556,2008-07-03,12:53:27
39.985,116.35279,0,214,39632.5371527778,2008-07-03,12:53:30
39.985001,116.352784,0,213,39632.5371759259,2008-07-03,12:53:32
39.985002,116.352773,0,213,39632.5372337963,2008-07-03,12:53:37
39.985002,116.352769,0,214,39632.5372916667,2008-07-03,12:53:42
39.985002,116.352769,0,214,39632.5373263889,2008-07-03,12:53:45
39.985002,116.352776,0,214,39632.537349537,2008-07-03,12:53:47
39.985001,116.352788,0,213,39632.5374074074,2008-07-03,12:53:52
39.985,116.352793,0,213,39632.5374652778,2008-07-03,12:53:57
39.985,116.352797,0,213,39632.5375231481,2008-07-03,12:54:02
39.984999,116.352805,0,213,39632.5375810185,2008-07-03,12:54:07
39.984998,116.35281,0,212,39632.5376388889,2008-07-03,12:54:12
39.984998,116.35281,0,212,39632.5376736111,2008-07-03,12:54:15
39.984997,116.352816,0,212,39632.5376967593,2008-07-03,12:54:17
39.984981,116.352834,0,215,39632.5377546296,2008-07-03,12:54:22
39.984978,116.35284,0,216,39632.5378125,2008-07-03,12:54:27
39.984978,116.35284,0,216,39632.5378472222,2008-07-03,12:54:30
39.984978,116.352848,0,216,39632.5378703704,2008-07-03,12:54:32
39.984985,116.352834,0,220,39632.5379282407,2008-07-03,12:54:37
39.984986,116.352832,0,220,39632.5379861111,2008-07-03,12:54:42
39.984986,116.35283,0,221,39632.5380439815,2008-07-03,12:54:47
39.984986,116.35283,0,221,39632.5380787037,2008-07-03,12:54:50
39.984987,116.352832,0,221,39632.5381018519,2008-07-03,12:54:52
39.984987,116.352841,0,221,39632.5381597222,2008-07-03,12:54:57
39.984988,116.35284,0,222,39632.5382175926,2008-07-03,12:55:02
39.984988,116.352837,0,222,39632.538275463,2008-07-03,12:55:07
39.984989,116.352831,0,223,39632.5383333333,2008-07-03,12:55:12
39.98499,116.352824,0,223,39632.5383912037,2008-07-03,12:55:17
39.98499,116.35282,0,222,39632.5384490741,2008-07-03,12:55:22
39.984992,116.352815,0,222,39632.5385069444,2008-07-03,12:55:27
39.984993,116.352808,0,222,39632.5385648148,2008-07-03,12:55:32
39.984993,116.352807,0,222,39632.5386226852,2008-07-03,12:55:37
39.984993,116.35281,0,222,39632.5386805556,2008-07-03,12:55:42
39.984993,116.35281,0,222,39632.5387152778,2008-07-03,12:55:45
39.984995,116.352805,0,222,39632.5387384259,2008-07-03,12:55:47
39.985025,116.352746,0,224,39632.5387962963,2008-07-03,12:55:52
39.985015,116.352761,0,225,39632.5388541667,2008-07-03,12:55:57
39.985013,116.352776,0,226,39632.538912037,2008-07-03,12:56:02
39.985001,116.352807,0,228,39632.5389699074,2008-07-03,12:56:07
39.984979,116.352838,0,234,39632.5390277778,2008-07-03,12:56:12
39.984979,116.352838,0,234,39632.5390625,2008-07-03,12:56:15
39.984978,116.352844,0,234,39632.5390856481,2008-07-03,12:56:17
39.984976,116.352858,0,234,39632.5391435185,2008-07-03,12:56:22
39.984975,116.352865,0,234,39632.5392013889,2008-07-03,12:56:27
39.984974,116.35287,0,233,39632.5392592593,2008-07-03,12:56:32
39.984973,116.352875,0,233,39632.5393171296,2008-07-03,12:56:37
39.984974,116.352871,0,234,39632.539375,2008-07-03,12:56:42
39.984974,116.352871,0,234,39632.5394097222,2008-07-03,12:56:45
39.984976,116.352865,0,234,39632.5394328704,2008-07-03,12:56:47
39.984977,116.352856,0,234,39632.5394907407,2008-07-03,12:56:52
39.984977,116.352856,0,234,39632.539525463,2008-07-03,12:56:55
39.984978,116.352855,0,234,39632.5395486111,2008-07-03,12:56:57
39.984979,116.352842,0,235,39632.5396064815,2008-07-03,12:57:02
39.98498,116.352834,0,234,39632.5396643518,2008-07-03,12:57:07
39.984981,116.352832,0,234,39632.5397222222,2008-07-03,12:57:12
39.984981,116.352831,0,233,39632.5397800926,2008-07-03,12:57:17
39.984981,116.352835,0,233,39632.539837963,2008-07-03,12:57:22
39.984982,116.352831,0,233,39632.5398958333,2008-07-03,12:57:27
39.984983,116.352823,0,233,39632.5399537037,2008-07-03,12:57:32
39.984984,116.352816,0,232,39632.5400115741,2008-07-03,12:57:37
39.984984,116.352816,0,232,39632.5400462963,2008-07-03,12:57:40
39.984984,116.352814,0,232,39632.5400694444,2008-07-03,12:57:42
39.984986,116.352801,0,232,39632.5401273148,2008-07-03,12:57:47
39.984986,116.352801,0,232,39632.540162037,2008-07-03,12:57:50
39.984987,116.352793,0,232,39632.5401851852,2008-07-03,12:57:52
39.984988,116.352783,0,232,39632.5402430556,2008-07-03,12:57:57
39.984988,116.352783,0,232,39632.5403009259,2008-07-03,12:58:02
39.984989,116.352776,0,232,39632.5403587963,2008-07-03,12:58:07
39.984989,116.352776,0,232,39632.5403935185,2008-07-03,12:58:10
39.98499,116.352768,0,232,39632.5404166667,2008-07-03,12:58:12
39.984991,116.352758,0,233,39632.540474537,2008-07-03,12:58:17
39.984991,116.352758,0,233,39632.5405092593,2008-07-03,12:58:20
39.984992,116.352755,0,233,39632.5405324074,2008-07-03,12:58:22
39.98499,116.352765,0,234,39632.5405902778,2008-07-03,12:58:27
39.98499,116.352765,0,234,39632.540625,2008-07-03,12:58:30
39.98499,116.352772,0,234,39632.5406481481,2008-07-03,12:58:32
39.984988,116.352783,0,234,39632.5407060185,2008-07-03,12:58:37
39.984986,116.352786,0,234,39632.5407638889,2008-07-03,12:58:42
39.984985,116.35279,0,235,39632.5408217593,2008-07-03,12:58:47
39.984983,116.352789,0,235,39632.5408796296,2008-07-03,12:58:52
39.984982,116.352795,0,235,39632.5409375,2008-07-03,12:58:57
39.984981,116.352801,0,235,39632.5409953704,2008-07-03,12:59:02
39.98498,116.352802,0,235,39632.5410532407,2008-07-03,12:59:07
39.98498,116.352801,0,235,39632.5411111111,2008-07-03,12:59:12
39.98498,116.352806,0,234,39632.5411689815,2008-07-03,12:59:17
39.984981,116.352805,0,234,39632.5412268518,2008-07-03,12:59:22
39.984981,116.352805,0,234,39632.5412847222,2008-07-03,12:59:27
39.984981,116.352809,0,233,39632.5413425926,2008-07-03,12:59:32
39.984981,116.352809,0,233,39632.5413773148,2008-07-03,12:59:35
39.984983,116.352803,0,233,39632.541400463,2008-07-03,12:59:37
39.984985,116.35279,0,232,39632.5414583333,2008-07-03,12:59:42
39.985009,116.352717,0,229,39632.5415162037,2008-07-03,12:59:47
39.985052,116.352685,0,225,39632.5415740741,2008-07-03,12:59:52
39.98508,116.352623,0,222,39632.5416319444,2008-07-03,12:59:57
39.985076,116.352653,0,220,39632.5416898148,2008-07-03,13:00:02
39.984973,116.352835,0,224,39632.5417476852,2008-07-03,13:00:07
39.984949,116.352887,0,224,39632.5418055556,2008-07-03,13:00:12
39.984948,116.352882,0,224,39632.5418634259,2008-07-03,13:00:17
39.984948,116.352882,0,224,39632.5418981481,2008-07-03,13:00:20
39.984948,116.352877,0,224,39632.5419212963,2008-07-03,13:00:22
39.984947,116.352889,0,224,39632.5419791667,2008-07-03,13:00:27
39.984934,116.35293,0,224,39632.542037037,2008-07-03,13:00:32
39.984908,116.352955,0,223,39632.5420949074,2008-07-03,13:00:37
39.984901,116.352941,0,224,39632.5421527778,2008-07-03,13:00:42
39.984901,116.352941,0,224,39632.5421875,2008-07-03,13:00:45
39.9849,116.352946,0,224,39632.5422106481,2008-07-03,13:00:47
39.984899,116.352959,0,224,39632.5422685185,2008-07-03,13:00:52
39.984899,116.352959,0,224,39632.5423032407,2008-07-03,13:00:55
39.984899,116.352956,0,224,39632.5423263889,2008-07-03,13:00:57
39.984894,116.352937,0,224,39632.5423842593,2008-07-03,13:01:02
39.9849,116.352887,0,225,39632.5424421296,2008-07-03,13:01:07
39.984896,116.352829,0,224,39632.5425,2008-07-03,13:01:12
39.984884,116.352812,0,222,39632.5425578704,2008-07-03,13:01:17
39.984902,116.352772,0,219,39632.5426157407,2008-07-03,13:01:22
39.98492,116.352732,0,218,39632.5426736111,2008-07-03,13:01:27
39.984931,116.35271,0,215,39632.5427314815,2008-07-03,13:01:32
39.984908,116.352721,0,213,39632.5427893519,2008-07-03,13:01:37
39.984908,116.352721,0,213,39632.5428240741,2008-07-03,13:01:40
39.984908,116.352719,0,212,39632.5428472222,2008-07-03,13:01:42
39.984906,116.35268,0,212,39632.5429050926,2008-07-03,13:01:47
39.984892,116.352603,0,211,39632.542962963,2008-07-03,13:01:52
39.98487,116.352505,0,213,39632.5430208333,2008-07-03,13:01:57
39.984844,116.352511,0,212,39632.5430787037,2008-07-03,13:02:02
39.984842,116.352523,0,212,39632.5431365741,2008-07-03,13:02:07
39.984835,116.352517,0,215,39632.5431944444,2008-07-03,13:02:12
39.984835,116.352509,0,215,39632.5432523148,2008-07-03,13:02:17
39.984835,116.352508,0,216,39632.5433101852,2008-07-03,13:02:22
39.984835,116.352508,0,216,39632.5433449074,2008-07-03,13:02:25
39.984834,116.352515,0,216,39632.5433680556,2008-07-03,13:02:27
39.984849,116.352461,0,218,39632.5434259259,2008-07-03,13:02:32
39.984862,116.352433,0,218,39632.5434837963,2008-07-03,13:02:37
39.984862,116.352433,0,218,39632.5435185185,2008-07-03,13:02:40
39.984862,116.35243,0,218,39632.5435416667,2008-07-03,13:02:42
39.98487,116.352449,0,218,39632.543599537,2008-07-03,13:02:47
39.98487,116.352449,0,218,39632.5436342593,2008-07-03,13:02:50
39.984873,116.35245,0,215,39632.5436574074,2008-07-03,13:02:52
39.984872,116.352462,0,215,39632.5437152778,2008-07-03,13:02:57
39.984872,116.352462,0,215,39632.54375,2008-07-03,13:03:00
39.984872,116.352469,0,214,39632.5437731481,2008-07-03,13:03:02
39.984878,116.3525,0,212,39632.5438310185,2008-07-03,13:03:07
39.984918,116.352546,0,212,39632.5438888889,2008-07-03,13:03:12
39.984932,116.352562,0,210,39632.5439467593,2008-07-03,13:03:17
39.98493,116.352549,0,210,39632.5440046296,2008-07-03,13:03:22
39.984931,116.352547,0,210,39632.5440625,2008-07-03,13:03:27
39.984931,116.352547,0,210,39632.5440972222,2008-07-03,13:03:30
39.984931,116.352543,0,210,39632.5441203704,2008-07-03,13:03:32
39.984932,116.352534,0,210,39632.5441782407,2008-07-03,13:03:37
39.984931,116.352538,0,211,39632.5442361111,2008-07-03,13:03:42
39.984931,116.352538,0,211,39632.5442708333,2008-07-03,13:03:45
39.984931,116.352539,0,211,39632.5442939815,2008-07-03,13:03:47
39.984912,116.352487,0,212,39632.5443518519,2008-07-03,13:03:52
39.984877,116.352416,0,214,39632.5444097222,2008-07-03,13:03:57
39.984851,116.352359,0,215,39632.5444675926,2008-07-03,13:04:02
39.984841,116.352323,0,216,39632.544525463,2008-07-03,13:04:07
39.98484,116.352318,0,216,39632.5445833333,2008-07-03,13:04:12
39.98484,116.352318,0,216,39632.5446180556,2008-07-03,13:04:15
39.98484,116.352319,0,216,39632.5446412037,2008-07-03,13:04:17
39.984838,116.352331,0,216,39632.5446990741,2008-07-03,13:04:22
39.984838,116.352331,0,216,39632.5447337963,2008-07-03,13:04:25
39.984836,116.352339,0,216,39632.5447569444,2008-07-03,13:04:27
39.984835,116.352352,0,216,39632.5448148148,2008-07-03,13:04:32
39.984854,116.352459,0,216,39632.5448726852,2008-07-03,13:04:37
39.984872,116.352522,0,215,39632.5449305556,2008-07-03,13:04:42
39.984877,116.352535,0,214,39632.5449884259,2008-07-03,13:04:47
39.984868,116.352504,0,213,39632.5450462963,2008-07-03,13:04:52
39.984868,116.352504,0,213,39632.5450810185,2008-07-03,13:04:55
39.984867,116.352497,0,213,39632.5451041667,2008-07-03,13:04:57
39.984868,116.352488,0,213,39632.545162037,2008-07-03,13:05:02
39.984868,116.352488,0,213,39632.5451967593,2008-07-03,13:05:05
39.984868,116.352495,0,213,39632.5452199074,2008-07-03,13:05:07
39.984845,116.352513,0,212,39632.5452777778,2008-07-03,13:05:12
39.98486,116.352534,0,212,39632.5453356481,2008-07-03,13:05:17
39.984876,116.352592,0,212,39632.5453935185,2008-07-03,13:05:22
39.984892,116.352656,0,212,39632.5454513889,2008-07-03,13:05:27
39.984906,116.352683,0,212,39632.5455092593,2008-07-03,13:05:32
39.984904,116.352673,0,212,39632.5455671296,2008-07-03,13:05:37
39.984904,116.352673,0,212,39632.5456018519,2008-07-03,13:05:40
39.984905,116.352681,0,212,39632.545625,2008-07-03,13:05:42
39.984954,116.352678,0,212,39632.5456828704,2008-07-03,13:05:47
39.984974,116.352692,0,212,39632.5457407407,2008-07-03,13:05:52
39.984975,116.352702,0,212,39632.5457986111,2008-07-03,13:05:57
39.984981,116.352693,0,212,39632.5458564815,2008-07-03,13:06:02
39.985,116.352692,0,211,39632.5459143519,2008-07-03,13:06:07
39.985032,116.352701,0,209,39632.5459722222,2008-07-03,13:06:12
39.985098,116.35271,0,209,39632.5460300926,2008-07-03,13:06:17
39.985099,116.352708,0,209,39632.546087963,2008-07-03,13:06:22
39.985099,116.352708,0,209,39632.5461226852,2008-07-03,13:06:25
39.9851,116.3527,0,209,39632.5461458333,2008-07-03,13:06:27
39.9851,116.352687,0,209,39632.5462037037,2008-07-03,13:06:32
39.9851,116.352687,0,209,39632.5462384259,2008-07-03,13:06:35
39.985099,116.352689,0,209,39632.5462615741,2008-07-03,13:06:37
39.985072,116.352648,0,208,39632.5463194444,2008-07-03,13:06:42
39.985072,116.352646,0,208,39632.5463773148,2008-07-03,13:06:47
39.985073,116.352643,0,208,39632.5464351852,2008-07-03,13:06:52
39.985073,116.352649,0,208,39632.5464930556,2008-07-03,13:06:57
39.985073,116.352649,0,208,39632.5465277778,2008-07-03,13:07:00
39.985074,116.352649,0,208,39632.5465509259,2008-07-03,13:07:02
39.985073,116.35266,0,208,39632.5466087963,2008-07-03,13:07:07
39.985115,116.35266,0,208,39632.5466666667,2008-07-03,13:07:12
39.985116,116.352672,0,208,39632.546724537,2008-07-03,13:07:17
39.985115,116.352693,0,208,39632.5467824074,2008-07-03,13:07:22
39.985104,116.352709,0,208,39632.5468402778,2008-07-03,13:07:27
39.985113,116.352725,0,208,39632.5468981481,2008-07-03,13:07:32
39.98512,116.352767,0,209,39632.5469560185,2008-07-03,13:07:37
39.985125,116.352804,0,209,39632.5470138889,2008-07-03,13:07:42
39.9851,116.352786,0,209,39632.5470717593,2008-07-03,13:07:47
39.985092,116.352712,0,209,39632.5471296296,2008-07-03,13:07:52
39.98509,116.352611,0,207,39632.5471875,2008-07-03,13:07:57
39.985078,116.352561,0,205,39632.5472453704,2008-07-03,13:08:02
39.98507,116.352533,0,205,39632.5473032407,2008-07-03,13:08:07
39.985063,116.352537,0,203,39632.5473611111,2008-07-03,13:08:12
39.985063,116.352537,0,203,39632.5473958333,2008-07-03,13:08:15
39.985063,116.352536,0,203,39632.5474189815,2008-07-03,13:08:17
39.985061,116.352545,0,203,39632.5474768518,2008-07-03,13:08:22
39.985053,116.352578,0,204,39632.5475347222,2008-07-03,13:08:27
39.985039,116.352595,0,204,39632.5475925926,2008-07-03,13:08:32
39.985028,116.352589,0,201,39632.547650463,2008-07-03,13:08:37
39.985009,116.352574,0,201,39632.5477083333,2008-07-03,13:08:42
39.984993,116.352589,0,200,39632.5477662037,2008-07-03,13:08:47
39.984984,116.35264,0,200,39632.5478240741,2008-07-03,13:08:52
39.984976,116.352767,0,199,39632.5478819444,2008-07-03,13:08:57
39.984958,116.352817,0,199,39632.5479398148,2008-07-03,13:09:02
39.984955,116.352827,0,198,39632.5479976852,2008-07-03,13:09:07
39.984949,116.352835,0,197,39632.5480555556,2008-07-03,13:09:12
39.984947,116.352837,0,197,39632.5481134259,2008-07-03,13:09:17
39.984944,116.352836,0,197,39632.5481712963,2008-07-03,13:09:22
39.984941,116.352839,0,197,39632.5482291667,2008-07-03,13:09:27
39.984939,116.352843,0,197,39632.548287037,2008-07-03,13:09:32
39.984939,116.352843,0,197,39632.5483217593,2008-07-03,13:09:35
39.984939,116.352849,0,197,39632.5483449074,2008-07-03,13:09:37
39.984938,116.352859,0,196,39632.5484027778,2008-07-03,13:09:42
39.984957,116.352853,0,196,39632.5484606481,2008-07-03,13:09:47
39.984957,116.352841,0,196,39632.5485185185,2008-07-03,13:09:52
39.984958,116.352798,0,198,39632.5485763889,2008-07-03,13:09:57
39.984944,116.352745,0,200,39632.5486342593,2008-07-03,13:10:02
39.984931,116.352702,0,203,39632.5486921296,2008-07-03,13:10:07
39.984943,116.352678,0,205,39632.54875,2008-07-03,13:10:12
39.984948,116.352661,0,205,39632.5488078704,2008-07-03,13:10:17
39.984948,116.352661,0,205,39632.5488425926,2008-07-03,13:10:20
39.984949,116.352667,0,205,39632.5488657407,2008-07-03,13:10:22
39.984949,116.352676,0,205,39632.5489236111,2008-07-03,13:10:27
39.984964,116.352678,0,203,39632.5489814815,2008-07-03,13:10:32
39.984959,116.35268,0,202,39632.5490393518,2008-07-03,13:10:37
39.984959,116.35268,0,202,39632.5490740741,2008-07-03,13:10:40
39.984959,116.352676,0,203,39632.5490972222,2008-07-03,13:10:42
39.984947,116.352652,0,205,39632.5491550926,2008-07-03,13:10:47
39.984918,116.352612,0,207,39632.549212963,2008-07-03,13:10:52
39.984896,116.352558,0,211,39632.5492708333,2008-07-03,13:10:57
39.984908,116.352571,0,215,39632.5493287037,2008-07-03,13:11:02
39.984919,116.352608,0,220,39632.5493865741,2008-07-03,13:11:07
39.98492,116.352607,0,220,39632.5494444444,2008-07-03,13:11:12
39.98492,116.352607,0,220,39632.5494791667,2008-07-03,13:11:15
39.984921,116.352613,0,220,39632.5495023148,2008-07-03,13:11:17
39.984925,116.352652,0,217,39632.5495601852,2008-07-03,13:11:22
39.984946,116.352702,0,207,39632.5496180556,2008-07-03,13:11:27
39.984974,116.352708,0,201,39632.5496759259,2008-07-03,13:11:32
39.984974,116.352707,0,201,39632.5497337963,2008-07-03,13:11:37
39.984974,116.352707,0,201,39632.5497685185,2008-07-03,13:11:40
39.984974,116.352699,0,201,39632.5497916667,2008-07-03,13:11:42
39.984974,116.352688,0,201,39632.549849537,2008-07-03,13:11:47
39.984974,116.352677,0,201,39632.5499074074,2008-07-03,13:11:52
39.984973,116.352668,0,201,39632.5499652778,2008-07-03,13:11:57
39.984952,116.352617,0,203,39632.5500231481,2008-07-03,13:12:02
39.984939,116.352615,0,204,39632.5500810185,2008-07-03,13:12:07
39.984937,116.352633,0,202,39632.5501388889,2008-07-03,13:12:12
39.984938,116.352621,0,202,39632.5501967593,2008-07-03,13:12:17
39.984941,116.352611,0,201,39632.5502546296,2008-07-03,13:12:22
39.984939,116.352592,0,198,39632.5503125,2008-07-03,13:12:27
39.984911,116.352534,0,196,39632.5503703704,2008-07-03,13:12:32
39.984878,116.35254,0,193,39632.5504282407,2008-07-03,13:12:37
39.984879,116.352551,0,191,39632.5504861111,2008-07-03,13:12:42
39.98488,116.35256,0,191,39632.5505439815,2008-07-03,13:12:47
39.98486,116.352421,0,193,39632.5506018519,2008-07-03,13:12:52
39.984861,116.352405,0,193,39632.5506597222,2008-07-03,13:12:57
39.984886,116.352378,0,194,39632.5507175926,2008-07-03,13:13:02
39.984917,116.352378,0,194,39632.550775463,2008-07-03,13:13:07
39.984945,116.352416,0,193,39632.5508333333,2008-07-03,13:13:12
39.98494,116.35243,0,195,39632.5508912037,2008-07-03,13:13:17
39.984929,116.352435,0,195,39632.5509490741,2008-07-03,13:13:22
39.984928,116.352446,0,195,39632.5510069444,2008-07-03,13:13:27
39.984909,116.352418,0,197,39632.5510648148,2008-07-03,13:13:32
39.984899,116.352408,0,199,39632.5511226852,2008-07-03,13:13:37
39.984897,116.352391,0,200,39632.5511805556,2008-07-03,13:13:42
39.984897,116.352391,0,200,39632.5512152778,2008-07-03,13:13:45
39.984898,116.352385,0,200,39632.5512384259,2008-07-03,13:13:47
39.984909,116.352403,0,200,39632.5512962963,2008-07-03,13:13:52
39.984942,116.352456,0,199,39632.5513541667,2008-07-03,13:13:57
39.984951,116.352462,0,202,39632.551412037,2008-07-03,13:14:02
39.984951,116.352452,0,203,39632.5514699074,2008-07-03,13:14:07
39.984947,116.352401,0,204,39632.5515277778,2008-07-03,13:14:12
39.984924,116.352376,0,200,39632.5515856481,2008-07-03,13:14:17
39.984926,116.352387,0,198,39632.5516435185,2008-07-03,13:14:22
39.984926,116.352387,0,198,39632.5516782407,2008-07-03,13:14:25
39.984933,116.352394,0,197,39632.5517013889,2008-07-03,13:14:27
39.984988,116.352519,0,195,39632.5517592593,2008-07-03,13:14:32
39.985034,116.352667,0,190,39632.5518171296,2008-07-03,13:14:37
39.985043,116.352688,0,191,39632.551875,2008-07-03,13:14:42
39.985051,116.352708,0,193,39632.5519328704,2008-07-03,13:14:47
39.985051,116.352708,0,193,39632.5519675926,2008-07-03,13:14:50
39.98505,116.352713,0,193,39632.5519907407,2008-07-03,13:14:52
39.98505,116.352699,0,193,39632.5520486111,2008-07-03,13:14:57
39.985049,116.352693,0,194,39632.5521064815,2008-07-03,13:15:02
39.985049,116.352693,0,194,39632.5521412037,2008-07-03,13:15:05
39.985049,116.35269,0,194,39632.5521643519,2008-07-03,13:15:07
39.985049,116.35268,0,194,39632.5522222222,2008-07-03,13:15:12
39.98505,116.352669,0,194,39632.5522800926,2008-07-03,13:15:17
39.98505,116.352667,0,194,39632.552337963,2008-07-03,13:15:22
39.98505,116.352667,0,194,39632.5523726852,2008-07-03,13:15:25
39.985049,116.35266,0,195,39632.5523958333,2008-07-03,13:15:27
39.985049,116.352651,0,195,39632.5524537037,2008-07-03,13:15:32
39.985048,116.352642,0,196,39632.5525115741,2008-07-03,13:15:37
39.985048,116.352642,0,196,39632.5525462963,2008-07-03,13:15:40
39.985047,116.352638,0,196,39632.5525694444,2008-07-03,13:15:42
39.985008,116.352579,0,203,39632.5526273148,2008-07-03,13:15:47
39.984956,116.35247,0,214,39632.5526851852,2008-07-03,13:15:52
39.984934,116.352419,0,225,39632.5527430556,2008-07-03,13:15:57
39.984923,116.352395,0,227,39632.5528009259,2008-07-03,13:16:02
39.984877,116.35231,0,236,39632.5528587963,2008-07-03,13:16:07
39.984869,116.352303,0,237,39632.5529166667,2008-07-03,13:16:12
39.984869,116.352298,0,237,39632.552974537,2008-07-03,13:16:17
39.98487,116.352295,0,237,39632.5530324074,2008-07-03,13:16:22
39.98487,116.352297,0,237,39632.5530902778,2008-07-03,13:16:27
39.984871,116.352291,0,237,39632.5531481481,2008-07-03,13:16:32
39.984871,116.352291,0,237,39632.5531828704,2008-07-03,13:16:35
39.984872,116.352296,0,238,39632.5532060185,2008-07-03,13:16:37
39.984915,116.352451,0,243,39632.5532638889,2008-07-03,13:16:42
39.984923,116.352488,0,246,39632.5533217593,2008-07-03,13:16:47
39.984926,116.352507,0,247,39632.5533796296,2008-07-03,13:16:52
39.984983,116.352569,0,248,39632.5534375,2008-07-03,13:16:57
39.985002,116.352586,0,248,39632.5534953704,2008-07-03,13:17:02
39.985002,116.352585,0,248,39632.5535532407,2008-07-03,13:17:07
39.985001,116.352593,0,248,39632.5536111111,2008-07-03,13:17:12
39.985001,116.352593,0,248,39632.5536458333,2008-07-03,13:17:15
39.985002,116.35259,0,248,39632.5536689815,2008-07-03,13:17:17
39.984994,116.352574,0,248,39632.5537268519,2008-07-03,13:17:22
39.984992,116.352555,0,247,39632.5537847222,2008-07-03,13:17:27
39.984764,116.352429,0,204,39632.562349537,2008-07-03,13:29:47
39.984701,116.352325,0,202,39632.5624074074,2008-07-03,13:29:52
39.984686,116.35228,0,201,39632.5624652778,2008-07-03,13:29:57
39.984679,116.352292,0,200,39632.5625231481,2008-07-03,13:30:02
39.984679,116.352294,0,200,39632.5625810185,2008-07-03,13:30:07
39.98468,116.352293,0,200,39632.5626388889,2008-07-03,13:30:12
39.98468,116.352288,0,200,39632.5626967593,2008-07-03,13:30:17
39.98468,116.352288,0,200,39632.5627314815,2008-07-03,13:30:20
39.984682,116.352291,0,200,39632.5627546296,2008-07-03,13:30:22
39.984682,116.352303,0,200,39632.5628125,2008-07-03,13:30:27
39.98471,116.352346,0,199,39632.5628703704,2008-07-03,13:30:32
39.984732,116.352403,0,198,39632.5629282407,2008-07-03,13:30:37
39.984761,116.352496,0,196,39632.5629861111,2008-07-03,13:30:42
39.984769,116.35253,0,196,39632.5630439815,2008-07-03,13:30:47
39.984769,116.352535,0,196,39632.5631018518,2008-07-03,13:30:52
39.984769,116.352537,0,196,39632.5631597222,2008-07-03,13:30:57
39.984769,116.352539,0,196,39632.5632175926,2008-07-03,13:31:02
39.98477,116.35254,0,196,39632.563275463,2008-07-03,13:31:07
39.98477,116.352548,0,196,39632.5633333333,2008-07-03,13:31:12
39.984772,116.352554,0,196,39632.5633912037,2008-07-03,13:31:17
39.984773,116.352546,0,196,39632.5634490741,2008-07-03,13:31:22
39.984773,116.352543,0,196,39632.5635069444,2008-07-03,13:31:27
39.984773,116.352545,0,196,39632.5635648148,2008-07-03,13:31:32
39.984774,116.352545,0,196,39632.5636226852,2008-07-03,13:31:37
39.984774,116.352542,0,196,39632.5636805556,2008-07-03,13:31:42
39.984774,116.352542,0,196,39632.5637152778,2008-07-03,13:31:45
39.984775,116.35254,0,196,39632.5637384259,2008-07-03,13:31:47
39.984776,116.35255,0,196,39632.5637962963,2008-07-03,13:31:52
39.984777,116.352543,0,196,39632.5638541667,2008-07-03,13:31:57
39.984778,116.352539,0,195,39632.563912037,2008-07-03,13:32:02
39.984777,116.352544,0,195,39632.5639699074,2008-07-03,13:32:07
39.984777,116.352544,0,195,39632.5640046296,2008-07-03,13:32:10
39.984777,116.352538,0,195,39632.5640277778,2008-07-03,13:32:12
39.984778,116.352527,0,195,39632.5640856481,2008-07-03,13:32:17
39.984778,116.352524,0,195,39632.5641435185,2008-07-03,13:32:22
39.984778,116.352529,0,195,39632.5642013889,2008-07-03,13:32:27
39.984779,116.352534,0,195,39632.5642592593,2008-07-03,13:32:32
39.984779,116.352535,0,195,39632.5643171296,2008-07-03,13:32:37
39.984779,116.352535,0,195,39632.5643518518,2008-07-03,13:32:40
39.984779,116.352532,0,195,39632.564375,2008-07-03,13:32:42
39.984788,116.352479,0,192,39632.5644328704,2008-07-03,13:32:47
39.984829,116.352438,0,187,39632.5644907407,2008-07-03,13:32:52
39.984828,116.352442,0,187,39632.5645486111,2008-07-03,13:32:57
39.98483,116.352434,0,187,39632.5646064815,2008-07-03,13:33:02
39.98483,116.352434,0,187,39632.5646412037,2008-07-03,13:33:05
39.984832,116.352431,0,187,39632.5646643518,2008-07-03,13:33:07
39.984868,116.352419,0,187,39632.5647222222,2008-07-03,13:33:12
39.984904,116.352424,0,187,39632.5647800926,2008-07-03,13:33:17
39.984922,116.352434,0,187,39632.564837963,2008-07-03,13:33:22
39.984973,116.352526,0,186,39632.5648958333,2008-07-03,13:33:27
39.984983,116.352588,0,185,39632.5649537037,2008-07-03,13:33:32
39.984985,116.352638,0,183,39632.5650115741,2008-07-03,13:33:37
39.984984,116.352645,0,183,39632.5650694444,2008-07-03,13:33:42
39.984984,116.352645,0,183,39632.5651041667,2008-07-03,13:33:45
39.984984,116.35264,0,184,39632.5651273148,2008-07-03,13:33:47
39.984983,116.352603,0,184,39632.5651851852,2008-07-03,13:33:52
39.984967,116.352543,0,184,39632.5652430556,2008-07-03,13:33:57
39.984966,116.35253,0,184,39632.5653009259,2008-07-03,13:34:02
39.984948,116.352493,0,180,39632.5653587963,2008-07-03,13:34:07
39.98495,116.352475,0,179,39632.5654166667,2008-07-03,13:34:12
39.98495,116.352475,0,179,39632.5654513889,2008-07-03,13:34:15
39.98495,116.352477,0,179,39632.565474537,2008-07-03,13:34:17
39.984948,116.352486,0,179,39632.5655324074,2008-07-03,13:34:22
39.984903,116.352578,0,177,39632.5655902778,2008-07-03,13:34:27
39.984893,116.352653,0,176,39632.5656481481,2008-07-03,13:34:32
39.984909,116.352701,0,174,39632.5657060185,2008-07-03,13:34:37
39.984923,116.352693,0,174,39632.5657638889,2008-07-03,13:34:42
39.984934,116.352721,0,174,39632.5658217593,2008-07-03,13:34:47
39.984938,116.35277,0,174,39632.5658796296,2008-07-03,13:34:52
39.984952,116.352846,0,175,39632.5659375,2008-07-03,13:34:57
39.984968,116.352892,0,175,39632.5659953704,2008-07-03,13:35:02
39.985019,116.352916,0,177,39632.5660532407,2008-07-03,13:35:07
39.985059,116.352929,0,179,39632.5661111111,2008-07-03,13:35:12
39.985052,116.352873,0,179,39632.5661689815,2008-07-03,13:35:17
39.985035,116.352797,0,179,39632.5662268519,2008-07-03,13:35:22
39.985034,116.352799,0,179,39632.5662847222,2008-07-03,13:35:27
39.985034,116.352799,0,179,39632.5663194444,2008-07-03,13:35:30
39.985032,116.3528,0,179,39632.5663425926,2008-07-03,13:35:32
39.984986,116.352646,0,180,39632.566400463,2008-07-03,13:35:37
39.98492,116.3525,0,181,39632.5664583333,2008-07-03,13:35:42
39.984889,116.352454,0,182,39632.5665162037,2008-07-03,13:35:47
39.984901,116.352472,0,182,39632.5665740741,2008-07-03,13:35:52
39.984942,116.352451,0,181,39632.5666319444,2008-07-03,13:35:57
39.984944,116.35247,0,180,39632.5666898148,2008-07-03,13:36:02
39.984944,116.35247,0,180,39632.566724537,2008-07-03,13:36:05
39.984944,116.352473,0,180,39632.5667476852,2008-07-03,13:36:07
39.984943,116.352485,0,180,39632.5668055556,2008-07-03,13:36:12
39.984943,116.352497,0,180,39632.5668634259,2008-07-03,13:36:17
39.984951,116.352523,0,179,39632.5669212963,2008-07-03,13:36:22
39.984942,116.352527,0,179,39632.5669791667,2008-07-03,13:36:27
39.984942,116.352527,0,179,39632.5670138889,2008-07-03,13:36:30
39.984942,116.352531,0,179,39632.567037037,2008-07-03,13:36:32
39.984941,116.352545,0,179,39632.5670949074,2008-07-03,13:36:37
39.98494,116.352543,0,179,39632.5671527778,2008-07-03,13:36:42
39.984941,116.352537,0,179,39632.5672106481,2008-07-03,13:36:47
39.984941,116.352534,0,179,39632.5672685185,2008-07-03,13:36:52
39.98494,116.35253,0,179,39632.5673263889,2008-07-03,13:36:57
39.984938,116.352533,0,179,39632.5673842593,2008-07-03,13:37:02
39.984937,116.352536,0,179,39632.5674421296,2008-07-03,13:37:07
39.984936,116.352544,0,179,39632.5675,2008-07-03,13:37:12
39.984936,116.352552,0,179,39632.5675578704,2008-07-03,13:37:17
39.984936,116.352552,0,179,39632.5675925926,2008-07-03,13:37:20
39.984937,116.352556,0,179,39632.5676157407,2008-07-03,13:37:22
39.984938,116.352566,0,179,39632.5676736111,2008-07-03,13:37:27
39.984937,116.352566,0,179,39632.5677314815,2008-07-03,13:37:32
39.984937,116.352566,0,179,39632.5677662037,2008-07-03,13:37:35
39.984935,116.352563,0,179,39632.5677893519,2008-07-03,13:37:37
39.984934,116.352554,0,179,39632.5678472222,2008-07-03,13:37:42
39.984932,116.352556,0,180,39632.5679050926,2008-07-03,13:37:47
39.98493,116.352564,0,180,39632.567962963,2008-07-03,13:37:52
39.984929,116.35256,0,180,39632.5680208333,2008-07-03,13:37:57
39.984929,116.35256,0,180,39632.5680555556,2008-07-03,13:38:00
39.984928,116.352563,0,180,39632.5680787037,2008-07-03,13:38:02
39.984928,116.352553,0,180,39632.5681365741,2008-07-03,13:38:07
39.984927,116.352547,0,180,39632.5681944444,2008-07-03,13:38:12
39.984927,116.352547,0,180,39632.5682523148,2008-07-03,13:38:17
39.984927,116.352547,0,180,39632.5683101852,2008-07-03,13:38:22
39.984929,116.35254,0,182,39632.5683680556,2008-07-03,13:38:27
39.984929,116.35254,0,182,39632.5684027778,2008-07-03,13:38:30
39.984929,116.352538,0,182,39632.5684259259,2008-07-03,13:38:32
39.984927,116.352549,0,182,39632.5684837963,2008-07-03,13:38:37
39.984901,116.352624,0,184,39632.5685416667,2008-07-03,13:38:42
39.984878,116.352668,0,185,39632.568599537,2008-07-03,13:38:47
39.984848,116.352691,0,184,39632.5686574074,2008-07-03,13:38:52
39.984828,116.352639,0,184,39632.5687152778,2008-07-03,13:38:57
39.984821,116.352581,0,184,39632.5687731481,2008-07-03,13:39:02
39.984812,116.352505,0,186,39632.5688310185,2008-07-03,13:39:07
39.984806,116.352434,0,189,39632.5688888889,2008-07-03,13:39:12
39.984816,116.35241,0,191,39632.5689467593,2008-07-03,13:39:17
39.984835,116.352431,0,193,39632.5690046296,2008-07-03,13:39:22
39.984835,116.352431,0,193,39632.5690393519,2008-07-03,13:39:25
39.984834,116.352437,0,193,39632.5690625,2008-07-03,13:39:27
39.984834,116.352448,0,193,39632.5691203704,2008-07-03,13:39:32
39.984835,116.352453,0,193,39632.5691782407,2008-07-03,13:39:37
39.984835,116.352446,0,193,39632.5692361111,2008-07-03,13:39:42
39.984835,116.352438,0,193,39632.5692939815,2008-07-03,13:39:47
39.984833,116.352441,0,193,39632.5693518519,2008-07-03,13:39:52
39.984833,116.352441,0,193,39632.5693865741,2008-07-03,13:39:55
39.984831,116.352437,0,194,39632.5694097222,2008-07-03,13:39:57
39.984803,116.352412,0,196,39632.5694675926,2008-07-03,13:40:02
39.984757,116.352355,0,202,39632.569525463,2008-07-03,13:40:07
39.984737,116.352332,0,205,39632.5695833333,2008-07-03,13:40:12
39.984754,116.352342,0,205,39632.5696412037,2008-07-03,13:40:17
39.984756,116.35233,0,206,39632.5696990741,2008-07-03,13:40:22
39.984754,116.352359,0,207,39632.5697569444,2008-07-03,13:40:27
39.984754,116.352359,0,207,39632.5697916667,2008-07-03,13:40:30
39.984758,116.352361,0,208,39632.5698148148,2008-07-03,13:40:32
39.984777,116.352379,0,209,39632.5698726852,2008-07-03,13:40:37
39.984779,116.352389,0,209,39632.5699305556,2008-07-03,13:40:42
39.984781,116.352388,0,209,39632.5699884259,2008-07-03,13:40:47
39.984781,116.352388,0,209,39632.5700231481,2008-07-03,13:40:50
39.984781,116.352388,0,209,39632.5700462963,2008-07-03,13:40:52
39.984781,116.352402,0,209,39632.5701041667,2008-07-03,13:40:57
39.984779,116.352415,0,209,39632.570162037,2008-07-03,13:41:02
39.984777,116.352428,0,209,39632.5702199074,2008-07-03,13:41:07
39.984781,116.352473,0,210,39632.5702777778,2008-07-03,13:41:12
39.984788,116.352502,0,213,39632.5703356481,2008-07-03,13:41:17
39.984788,116.352489,0,213,39632.5703935185,2008-07-03,13:41:22
39.984788,116.352496,0,213,39632.5704513889,2008-07-03,13:41:27
39.984787,116.352501,0,213,39632.5705092593,2008-07-03,13:41:32
39.984787,116.352507,0,213,39632.5705671296,2008-07-03,13:41:37
39.984786,116.352511,0,213,39632.570625,2008-07-03,13:41:42
39.984785,116.352513,0,213,39632.5706828704,2008-07-03,13:41:47
39.984785,116.352513,0,213,39632.5707175926,2008-07-03,13:41:50
39.984786,116.352514,0,213,39632.5707407407,2008-07-03,13:41:52
39.984784,116.352528,0,213,39632.5707986111,2008-07-03,13:41:57
39.98479,116.352548,0,212,39632.5708564815,2008-07-03,13:42:02
39.984811,116.352576,0,210,39632.5709143518,2008-07-03,13:42:07
39.984822,116.352565,0,209,39632.5709722222,2008-07-03,13:42:12
39.984822,116.35257,0,209,39632.5710300926,2008-07-03,13:42:17
39.984822,116.35257,0,209,39632.5710648148,2008-07-03,13:42:20
39.984822,116.352569,0,209,39632.571087963,2008-07-03,13:42:22
39.984822,116.35256,0,209,39632.5711458333,2008-07-03,13:42:27
39.985055,116.35252,0,252,39632.6211458333,2008-07-03,14:54:27
39.985099,116.352566,0,252,39632.6212037037,2008-07-03,14:54:32
39.985141,116.352599,0,253,39632.6212615741,2008-07-03,14:54:37
39.985141,116.352606,0,253,39632.6213194444,2008-07-03,14:54:42
39.985141,116.352603,0,253,39632.6213773148,2008-07-03,14:54:47
39.985141,116.352607,0,253,39632.6214351852,2008-07-03,14:54:52
39.985141,116.352605,0,253,39632.6214930556,2008-07-03,14:54:57
39.98514,116.352602,0,253,39632.6215509259,2008-07-03,14:55:02
39.98514,116.352596,0,253,39632.6216087963,2008-07-03,14:55:07
39.98514,116.352595,0,253,39632.6216666667,2008-07-03,14:55:12
39.98514,116.352595,0,253,39632.6217013889,2008-07-03,14:55:15
39.985139,116.35259,0,253,39632.621724537,2008-07-03,14:55:17
39.985138,116.35258,0,253,39632.6217824074,2008-07-03,14:55:22
39.985138,116.352577,0,253,39632.6218402778,2008-07-03,14:55:27
39.985138,116.352574,0,252,39632.6218981481,2008-07-03,14:55:32
39.985137,116.352573,0,252,39632.6219560185,2008-07-03,14:55:37
39.985135,116.352569,0,252,39632.6220138889,2008-07-03,14:55:42
39.985134,116.352565,0,252,39632.6220717593,2008-07-03,14:55:47
39.985132,116.352572,0,252,39632.6221296296,2008-07-03,14:55:52
39.985133,116.352577,0,252,39632.6221875,2008-07-03,14:55:57
39.985133,116.352577,0,252,39632.6222222222,2008-07-03,14:56:00
39.985132,116.352582,0,252,39632.6222453704,2008-07-03,14:56:02
39.985146,116.352583,0,253,39632.6223032407,2008-07-03,14:56:07
39.985157,116.352586,0,255,39632.6223611111,2008-07-03,14:56:12
39.985157,116.352586,0,255,39632.6223958333,2008-07-03,14:56:15
39.985154,116.352586,0,255,39632.6224189815,2008-07-03,14:56:17
39.985151,116.352596,0,255,39632.6224768519,2008-07-03,14:56:22
39.985148,116.352603,0,255,39632.6225347222,2008-07-03,14:56:27
39.985147,116.352607,0,255,39632.6225925926,2008-07-03,14:56:32
39.985147,116.352605,0,255,39632.622650463,2008-07-03,14:56:37
39.985147,116.352601,0,255,39632.6227083333,2008-07-03,14:56:42
39.985147,116.352601,0,255,39632.6227430556,2008-07-03,14:56:45
39.985149,116.352602,0,255,39632.6227662037,2008-07-03,14:56:47
39.985148,116.352615,0,255,39632.6228240741,2008-07-03,14:56:52
39.985148,116.352628,0,255,39632.6228819444,2008-07-03,14:56:57
39.985148,116.352634,0,255,39632.6229398148,2008-07-03,14:57:02
39.985147,116.352626,0,255,39632.6229976852,2008-07-03,14:57:07
39.985147,116.352625,0,255,39632.6230555556,2008-07-03,14:57:12
39.985147,116.352625,0,255,39632.6230902778,2008-07-03,14:57:15
39.985147,116.352623,0,255,39632.6231134259,2008-07-03,14:57:17
39.985148,116.352613,0,255,39632.6231712963,2008-07-03,14:57:22
39.985141,116.352598,0,256,39632.6232291667,2008-07-03,14:57:27
39.985131,116.352588,0,256,39632.623287037,2008-07-03,14:57:32
39.985131,116.352588,0,256,39632.6233217593,2008-07-03,14:57:35
39.985129,116.352592,0,256,39632.6233449074,2008-07-03,14:57:37
39.985126,116.352604,0,256,39632.6234027778,2008-07-03,14:57:42
39.985124,116.352605,0,255,39632.6234606481,2008-07-03,14:57:47
39.985124,116.352605,0,255,39632.6234953704,2008-07-03,14:57:50
39.985123,116.3526,0,255,39632.6235185185,2008-07-03,14:57:52
39.98512,116.352611,0,255,39632.6235763889,2008-07-03,14:57:57
39.985119,116.352607,0,255,39632.6236342593,2008-07-03,14:58:02
39.985118,116.352599,0,255,39632.6236921296,2008-07-03,14:58:07
39.985118,116.352598,0,255,39632.62375,2008-07-03,14:58:12
39.985118,116.352598,0,255,39632.6237847222,2008-07-03,14:58:15
39.985116,116.352605,0,255,39632.6238078704,2008-07-03,14:58:17
39.985108,116.352621,0,256,39632.6238657407,2008-07-03,14:58:22
39.985108,116.352621,0,256,39632.6239236111,2008-07-03,14:58:27
39.985108,116.352621,0,256,39632.6239583333,2008-07-03,14:58:30
39.985108,116.352618,0,256,39632.6239814815,2008-07-03,14:58:32
39.985117,116.352652,0,257,39632.6240393519,2008-07-03,14:58:37
39.985127,116.352704,0,256,39632.6240972222,2008-07-03,14:58:42
39.985093,116.352746,0,255,39632.6241550926,2008-07-03,14:58:47
39.985077,116.352737,0,255,39632.624212963,2008-07-03,14:58:52
39.985078,116.352735,0,255,39632.6242708333,2008-07-03,14:58:57
39.985078,116.352735,0,255,39632.6243055556,2008-07-03,14:59:00
39.985077,116.352741,0,254,39632.6243287037,2008-07-03,14:59:02
39.985076,116.352753,0,254,39632.6243865741,2008-07-03,14:59:07
39.985074,116.352762,0,254,39632.6244444444,2008-07-03,14:59:12
39.985074,116.352762,0,254,39632.6244791667,2008-07-03,14:59:15
39.985074,116.352763,0,254,39632.6245023148,2008-07-03,14:59:17
39.985102,116.352722,0,254,39632.6245601852,2008-07-03,14:59:22
39.984581,116.352563,0,524,39632.6250231481,2008-07-03,15:00:02
39.984434,116.352717,0,475,39632.6250810185,2008-07-03,15:00:07
39.984446,116.352611,0,457,39632.6251388889,2008-07-03,15:00:12
39.98442,116.352485,0,399,39632.6251967593,2008-07-03,15:00:17
39.984492,116.352488,0,380,39632.6252546296,2008-07-03,15:00:22
39.984664,116.352723,0,349,39632.6253125,2008-07-03,15:00:27
39.984861,116.352826,0,316,39632.6253703704,2008-07-03,15:00:32
39.984911,116.352847,0,302,39632.6254282407,2008-07-03,15:00:37
39.984924,116.352839,0,300,39632.6254861111,2008-07-03,15:00:42
39.984934,116.352827,0,293,39632.6255439815,2008-07-03,15:00:47
39.984889,116.352824,0,285,39632.6256018518,2008-07-03,15:00:52
39.984938,116.352778,0,277,39632.6256597222,2008-07-03,15:00:57
39.98495,116.352627,0,272,39632.6257175926,2008-07-03,15:01:02
39.984987,116.35252,0,269,39632.625775463,2008-07-03,15:01:07
39.985032,116.352374,0,261,39632.6258333333,2008-07-03,15:01:12
39.984971,116.352221,0,259,39632.6258912037,2008-07-03,15:01:17
39.984937,116.352061,0,256,39632.6259490741,2008-07-03,15:01:22
39.984937,116.351987,0,256,39632.6260069444,2008-07-03,15:01:27
39.985012,116.351963,0,258,39632.6260648148,2008-07-03,15:01:32
39.985114,116.351877,0,262,39632.6261226852,2008-07-03,15:01:37
39.985225,116.351841,0,251,39632.6261805556,2008-07-03,15:01:42
39.985308,116.351748,0,218,39632.6262384259,2008-07-03,15:01:47
39.985354,116.351654,0,189,39632.6262962963,2008-07-03,15:01:52
39.985396,116.351557,0,168,39632.6263541667,2008-07-03,15:01:57
39.985446,116.35144,0,152,39632.626412037,2008-07-03,15:02:02
39.985464,116.351348,0,141,39632.6264699074,2008-07-03,15:02:07
39.985457,116.351249,0,136,39632.6265277778,2008-07-03,15:02:12
39.985418,116.351151,0,126,39632.6265856481,2008-07-03,15:02:17
39.985435,116.35105,0,130,39632.6266435185,2008-07-03,15:02:22
39.985475,116.35096,0,135,39632.6267013889,2008-07-03,15:02:27
39.985535,116.350858,0,143,39632.6267592593,2008-07-03,15:02:32
39.985495,116.350765,0,144,39632.6268171296,2008-07-03,15:02:37
39.985468,116.350646,0,148,39632.626875,2008-07-03,15:02:42
39.98547,116.350533,0,153,39632.6269328704,2008-07-03,15:02:47
39.98547,116.350421,0,154,39632.6269907407,2008-07-03,15:02:52
39.985488,116.350303,0,151,39632.6270486111,2008-07-03,15:02:57
39.985483,116.350192,0,144,39632.6271064815,2008-07-03,15:03:02
39.985479,116.350087,0,140,39632.6271643518,2008-07-03,15:03:07
39.985473,116.349968,0,128,39632.6272222222,2008-07-03,15:03:12
39.98548,116.34986,0,129,39632.6272800926,2008-07-03,15:03:17
39.985497,116.349777,0,128,39632.627337963,2008-07-03,15:03:22
39.985445,116.349681,0,133,39632.6273958333,2008-07-03,15:03:27
39.985428,116.349568,0,137,39632.6274537037,2008-07-03,15:03:32
39.985414,116.349437,0,136,39632.6275115741,2008-07-03,15:03:37
39.985403,116.349325,0,134,39632.6275694444,2008-07-03,15:03:42
39.985401,116.349219,0,132,39632.6276273148,2008-07-03,15:03:47
39.985358,116.349109,0,136,39632.6276851852,2008-07-03,15:03:52
39.98534,116.349002,0,140,39632.6277430556,2008-07-03,15:03:57
39.985332,116.348894,0,142,39632.6278009259,2008-07-03,15:04:02
39.9853,116.34879,0,141,39632.6278587963,2008-07-03,15:04:07
39.985323,116.348697,0,141,39632.6279166667,2008-07-03,15:04:12
39.985354,116.348558,0,140,39632.627974537,2008-07-03,15:04:17
39.985336,116.348468,0,142,39632.6280324074,2008-07-03,15:04:22
39.98534,116.348375,0,144,39632.6280902778,2008-07-03,15:04:27
39.985296,116.348264,0,148,39632.6281481481,2008-07-03,15:04:32
39.985275,116.348157,0,150,39632.6282060185,2008-07-03,15:04:37
39.985271,116.348047,0,148,39632.6282638889,2008-07-03,15:04:42
39.985255,116.347948,0,147,39632.6283217593,2008-07-03,15:04:47
39.985293,116.347907,0,142,39632.6283796296,2008-07-03,15:04:52
39.985361,116.347913,0,143,39632.6284375,2008-07-03,15:04:57
39.985411,116.347919,0,142,39632.6284953704,2008-07-03,15:05:02
39.985442,116.347889,0,140,39632.6285532407,2008-07-03,15:05:07
39.985508,116.347889,0,138,39632.6286111111,2008-07-03,15:05:12
39.985533,116.347876,0,137,39632.6286689815,2008-07-03,15:05:17
39.985637,116.347779,0,136,39632.6287268519,2008-07-03,15:05:22
39.98572,116.347741,0,136,39632.6287847222,2008-07-03,15:05:27
39.985822,116.347922,0,143,39632.6288425926,2008-07-03,15:05:32
39.985944,116.347906,0,131,39632.628900463,2008-07-03,15:05:37
39.985944,116.347906,0,131,39632.6289351852,2008-07-03,15:05:40
39.985947,116.347914,0,134,39632.6289583333,2008-07-03,15:05:42
39.985949,116.347891,0,136,39632.6290162037,2008-07-03,15:05:47
39.98595,116.347887,0,134,39632.6290740741,2008-07-03,15:05:52
39.985951,116.347886,0,134,39632.6291319444,2008-07-03,15:05:57
39.985951,116.347886,0,134,39632.6291666667,2008-07-03,15:06:00
39.985951,116.347883,0,134,39632.6291898148,2008-07-03,15:06:02
39.985951,116.347874,0,134,39632.6292476852,2008-07-03,15:06:07
39.98595,116.347866,0,134,39632.6293055556,2008-07-03,15:06:12
39.98595,116.347861,0,134,39632.6293634259,2008-07-03,15:06:17
39.985949,116.347861,0,134,39632.6294212963,2008-07-03,15:06:22
39.985948,116.347863,0,134,39632.6294791667,2008-07-03,15:06:27
39.985948,116.347863,0,134,39632.6295138889,2008-07-03,15:06:30
39.985948,116.347855,0,134,39632.629537037,2008-07-03,15:06:32
39.985949,116.347846,0,134,39632.6295949074,2008-07-03,15:06:37
39.985949,116.347837,0,135,39632.6296527778,2008-07-03,15:06:42
39.985985,116.347788,0,134,39632.6297106481,2008-07-03,15:06:47
39.986046,116.34765,0,135,39632.6297685185,2008-07-03,15:06:52
39.986048,116.347637,0,135,39632.6298263889,2008-07-03,15:06:57
39.986078,116.347551,0,135,39632.6298842593,2008-07-03,15:07:02
39.986093,116.347345,0,135,39632.6299421296,2008-07-03,15:07:07
39.986085,116.34707,0,135,39632.63,2008-07-03,15:07:12
39.985954,116.346453,0,136,39632.6300578704,2008-07-03,15:07:17
39.985822,116.345663,0,138,39632.6301157407,2008-07-03,15:07:22
39.98573,116.344917,0,139,39632.6301736111,2008-07-03,15:07:27
39.985653,116.344139,0,138,39632.6302314815,2008-07-03,15:07:32
39.985581,116.343285,0,134,39632.6302893519,2008-07-03,15:07:37
39.985554,116.34244,0,126,39632.6303472222,2008-07-03,15:07:42
39.985507,116.341605,0,113,39632.6304050926,2008-07-03,15:07:47
39.985461,116.340707,0,98,39632.630462963,2008-07-03,15:07:52
39.985419,116.33969,0,89,39632.6305208333,2008-07-03,15:07:57
39.985388,116.338646,0,86,39632.6305787037,2008-07-03,15:08:02
39.985349,116.33757,0,89,39632.6306365741,2008-07-03,15:08:07
39.985287,116.336469,0,88,39632.6306944444,2008-07-03,15:08:12
39.985251,116.335387,0,83,39632.6307523148,2008-07-03,15:08:17
39.985209,116.334279,0,74,39632.6308101852,2008-07-03,15:08:22
39.985179,116.333191,0,64,39632.6308680556,2008-07-03,15:08:27
39.985134,116.332078,0,53,39632.6309259259,2008-07-03,15:08:32
39.985087,116.330944,0,43,39632.6309837963,2008-07-03,15:08:37
39.985035,116.329804,0,33,39632.6310416667,2008-07-03,15:08:42
39.984981,116.328702,0,25,39632.631099537,2008-07-03,15:08:47
39.984961,116.327619,0,16,39632.6311574074,2008-07-03,15:08:52
39.984923,116.326536,0,8,39632.6312152778,2008-07-03,15:08:57
39.984868,116.325492,0,0,39632.6312731481,2008-07-03,15:09:02
39.984807,116.324408,0,-8,39632.6313310185,2008-07-03,15:09:07
39.984759,116.323272,0,-15,39632.6313888889,2008-07-03,15:09:12
39.984768,116.322114,0,-25,39632.6314467593,2008-07-03,15:09:17
39.98471,116.320948,0,-35,39632.6315046296,2008-07-03,15:09:22
39.984701,116.319792,0,-44,39632.6315625,2008-07-03,15:09:27
39.98467,116.318639,0,-54,39632.6316203704,2008-07-03,15:09:32
39.984657,116.317561,0,-60,39632.6316782407,2008-07-03,15:09:37
39.984664,116.316509,0,-69,39632.6317361111,2008-07-03,15:09:42
39.984645,116.315432,0,-79,39632.6317939815,2008-07-03,15:09:47
39.98462,116.314343,0,-82,39632.6318518519,2008-07-03,15:09:52
39.9846,116.313247,0,-84,39632.6319097222,2008-07-03,15:09:57
39.984569,116.312154,0,-84,39632.6319675926,2008-07-03,15:10:02
39.984539,116.311049,0,-86,39632.632025463,2008-07-03,15:10:07
39.984514,116.309911,0,-93,39632.6320833333,2008-07-03,15:10:12
39.984472,116.308776,0,-99,39632.6321412037,2008-07-03,15:10:17
39.984346,116.307676,0,-99,39632.6321990741,2008-07-03,15:10:22
39.984291,116.30664,0,-101,39632.6322569444,2008-07-03,15:10:27
39.984278,116.305713,0,-105,39632.6323148148,2008-07-03,15:10:32
39.984399,116.304839,0,-115,39632.6323726852,2008-07-03,15:10:37
39.984387,116.303931,0,-124,39632.6324305556,2008-07-03,15:10:42
39.984369,116.303074,0,-133,39632.6324884259,2008-07-03,15:10:47
39.984453,116.302216,0,-142,39632.6325462963,2008-07-03,15:10:52
39.9845,116.301322,0,-149,39632.6326041667,2008-07-03,15:10:57
39.984515,116.300462,0,-152,39632.632662037,2008-07-03,15:11:02
39.984527,116.299753,0,-154,39632.6327199074,2008-07-03,15:11:07
39.984682,116.299558,0,-153,39632.6327777778,2008-07-03,15:11:12
39.985149,116.299531,0,-148,39632.6328356481,2008-07-03,15:11:17
39.985661,116.299477,0,-150,39632.6328935185,2008-07-03,15:11:22
39.986112,116.299422,0,-144,39632.6329513889,2008-07-03,15:11:27
39.986499,116.299413,0,-141,39632.6330092593,2008-07-03,15:11:32
39.986926,116.299323,0,-114,39632.6330671296,2008-07-03,15:11:37
39.987454,116.299211,0,-101,39632.633125,2008-07-03,15:11:42
39.988119,116.299081,0,-82,39632.6331828704,2008-07-03,15:11:47
39.988785,116.299009,0,-64,39632.6332407407,2008-07-03,15:11:52
39.989366,116.298898,0,-47,39632.6332986111,2008-07-03,15:11:57
39.989691,116.298832,0,-42,39632.6333564815,2008-07-03,15:12:02
39.989682,116.298805,0,-30,39632.6334143518,2008-07-03,15:12:07
39.989683,116.298813,0,-31,39632.6334722222,2008-07-03,15:12:12
39.98968,116.298812,0,-29,39632.6335300926,2008-07-03,15:12:17
39.98968,116.298819,0,-29,39632.633587963,2008-07-03,15:12:22
39.989679,116.298824,0,-29,39632.6336458333,2008-07-03,15:12:27
39.989679,116.298825,0,-29,39632.6337037037,2008-07-03,15:12:32
39.989678,116.298822,0,-28,39632.6337615741,2008-07-03,15:12:37
39.989677,116.298824,0,-28,39632.6338194444,2008-07-03,15:12:42
39.989675,116.298824,0,-28,39632.6338773148,2008-07-03,15:12:47
39.989675,116.298824,0,-28,39632.633912037,2008-07-03,15:12:50
39.989675,116.298825,0,-27,39632.6339351852,2008-07-03,15:12:52
39.989789,116.298806,0,-22,39632.6339930556,2008-07-03,15:12:57
39.990196,116.298734,0,-15,39632.6340509259,2008-07-03,15:13:02
39.990713,116.298679,0,-6,39632.6341087963,2008-07-03,15:13:07
39.991265,116.298651,0,0,39632.6341666667,2008-07-03,15:13:12
39.991657,116.298565,0,8,39632.634224537,2008-07-03,15:13:17
39.991639,116.298373,0,29,39632.6342824074,2008-07-03,15:13:22
39.991559,116.298174,0,50,39632.6343402778,2008-07-03,15:13:27
39.991535,116.298021,0,64,39632.6343981481,2008-07-03,15:13:32
39.991521,116.297825,0,69,39632.6344560185,2008-07-03,15:13:37
39.991436,116.297513,0,74,39632.6345138889,2008-07-03,15:13:42
39.991379,116.297178,0,76,39632.6345717593,2008-07-03,15:13:47
39.991406,116.29706,0,78,39632.6346296296,2008-07-03,15:13:52
39.991422,116.297046,0,78,39632.6346875,2008-07-03,15:13:57
39.991423,116.297046,0,78,39632.6347453704,2008-07-03,15:14:02
39.991424,116.297038,0,78,39632.6348032407,2008-07-03,15:14:07
39.991424,116.297031,0,78,39632.6348611111,2008-07-03,15:14:12
39.991425,116.297032,0,78,39632.6349189815,2008-07-03,15:14:17
39.991425,116.297032,0,78,39632.6349537037,2008-07-03,15:14:20
39.991426,116.297034,0,78,39632.6349768518,2008-07-03,15:14:22
39.991428,116.297045,0,78,39632.6350347222,2008-07-03,15:14:27
39.99143,116.297033,0,79,39632.6350925926,2008-07-03,15:14:32
39.991455,116.296998,0,82,39632.635150463,2008-07-03,15:14:37
39.991565,116.296983,0,84,39632.6352083333,2008-07-03,15:14:42
39.991686,116.296928,0,95,39632.6352662037,2008-07-03,15:14:47
39.991739,116.296941,0,96,39632.6353240741,2008-07-03,15:14:52
39.991767,116.296941,0,98,39632.6353819444,2008-07-03,15:14:57
39.991825,116.296942,0,96,39632.6354398148,2008-07-03,15:15:02
39.991855,116.296905,0,95,39632.6354976852,2008-07-03,15:15:07
39.991914,116.296917,0,94,39632.6355555556,2008-07-03,15:15:12
39.991911,116.296936,0,95,39632.6356134259,2008-07-03,15:15:17
39.991887,116.296959,0,95,39632.6356712963,2008-07-03,15:15:22
39.991887,116.296959,0,95,39632.6357060185,2008-07-03,15:15:25
39.991895,116.296953,0,97,39632.6357291667,2008-07-03,15:15:27
39.99187,116.29693,0,100,39632.635787037,2008-07-03,15:15:32
39.991858,116.296816,0,107,39632.6358449074,2008-07-03,15:15:37
39.991838,116.296726,0,115,39632.6359027778,2008-07-03,15:15:42
39.991858,116.296633,0,119,39632.6359606481,2008-07-03,15:15:47
39.991892,116.296539,0,122,39632.6360185185,2008-07-03,15:15:52
39.991913,116.296454,0,126,39632.6360763889,2008-07-03,15:15:57
39.99188,116.296452,0,124,39632.6361342593,2008-07-03,15:16:02
39.99188,116.296447,0,124,39632.6361921296,2008-07-03,15:16:07
39.99188,116.296442,0,124,39632.63625,2008-07-03,15:16:12
39.99188,116.296442,0,124,39632.6362847222,2008-07-03,15:16:15
39.991881,116.296448,0,124,39632.6363078704,2008-07-03,15:16:17
39.991887,116.296432,0,124,39632.6363657407,2008-07-03,15:16:22
39.991885,116.296418,0,124,39632.6364236111,2008-07-03,15:16:27
39.991869,116.296405,0,124,39632.6364814815,2008-07-03,15:16:32
39.991886,116.296409,0,124,39632.6365393519,2008-07-03,15:16:37
39.991884,116.29642,0,124,39632.6365972222,2008-07-03,15:16:42
39.991866,116.29641,0,124,39632.6366550926,2008-07-03,15:16:47
39.991866,116.29641,0,124,39632.6366898148,2008-07-03,15:16:50
39.991867,116.296417,0,124,39632.636712963,2008-07-03,15:16:52
39.991867,116.296426,0,124,39632.6367708333,2008-07-03,15:16:57
39.991867,116.296426,0,124,39632.6368055556,2008-07-03,15:17:00
39.991867,116.296428,0,124,39632.6368287037,2008-07-03,15:17:02
39.991873,116.296442,0,124,39632.6368865741,2008-07-03,15:17:07
39.991883,116.296468,0,123,39632.6369444444,2008-07-03,15:17:12
39.986204,116.304574,0,124,39632.7495833333,2008-07-03,17:59:24
39.986224,116.304539,0,149,39632.7496412037,2008-07-03,17:59:29
39.986098,116.304533,0,118,39632.7496990741,2008-07-03,17:59:34
39.98602,116.304524,0,85,39632.7497569444,2008-07-03,17:59:39
39.985978,116.304576,0,70,39632.7498148148,2008-07-03,17:59:44
39.985986,116.304659,0,77,39632.7498726852,2008-07-03,17:59:49
39.985952,116.304741,0,75,39632.7499305556,2008-07-03,17:59:54
39.985937,116.304836,0,77,39632.7499884259,2008-07-03,17:59:59
39.985863,116.30489,0,78,39632.7500462963,2008-07-03,18:00:04
39.985819,116.304974,0,88,39632.7501041667,2008-07-03,18:00:09
39.985856,116.305077,0,102,39632.750162037,2008-07-03,18:00:14
39.985891,116.305184,0,110,39632.7502199074,2008-07-03,18:00:19
39.985922,116.305268,0,121,39632.7502777778,2008-07-03,18:00:24
39.985988,116.305319,0,141,39632.7503356481,2008-07-03,18:00:29
39.986021,116.305326,0,151,39632.7503935185,2008-07-03,18:00:34
39.986004,116.305326,0,150,39632.7504513889,2008-07-03,18:00:39
39.985909,116.3053,0,148,39632.7505092593,2008-07-03,18:00:44
39.985837,116.30531,0,144,39632.7505671296,2008-07-03,18:00:49
39.985778,116.305337,0,143,39632.750625,2008-07-03,18:00:54
39.985735,116.305344,0,139,39632.7506828704,2008-07-03,18:00:59
39.985697,116.305348,0,139,39632.7507407407,2008-07-03,18:01:04
39.985624,116.305391,0,143,39632.7507986111,2008-07-03,18:01:09
39.985544,116.305363,0,150,39632.7508564815,2008-07-03,18:01:14
39.985524,116.30538,0,153,39632.7509143518,2008-07-03,18:01:19
39.985296,116.305362,0,161,39632.7509722222,2008-07-03,18:01:24
39.985228,116.305367,0,164,39632.7510300926,2008-07-03,18:01:29
39.98524,116.305414,0,162,39632.751087963,2008-07-03,18:01:34
39.985231,116.305439,0,159,39632.7511458333,2008-07-03,18:01:39
39.985229,116.305447,0,160,39632.7512037037,2008-07-03,18:01:44
39.985226,116.305452,0,160,39632.7512615741,2008-07-03,18:01:49
39.985225,116.305456,0,161,39632.7513194444,2008-07-03,18:01:54
39.985225,116.305456,0,161,39632.7513541667,2008-07-03,18:01:57
39.985224,116.30545,0,160,39632.7513773148,2008-07-03,18:01:59
39.985194,116.3054,0,158,39632.7514351852,2008-07-03,18:02:04
39.985136,116.305384,0,156,39632.7514930556,2008-07-03,18:02:09
39.985136,116.305384,0,156,39632.7515277778,2008-07-03,18:02:12
39.985138,116.305392,0,156,39632.7515509259,2008-07-03,18:02:14
39.98514,116.305403,0,156,39632.7516087963,2008-07-03,18:02:19
39.98514,116.305403,0,156,39632.7516435185,2008-07-03,18:02:22
39.985139,116.305405,0,156,39632.7516666667,2008-07-03,18:02:24
39.985124,116.305378,0,154,39632.751724537,2008-07-03,18:02:29
39.985124,116.305378,0,154,39632.7517592593,2008-07-03,18:02:32
39.985124,116.305381,0,154,39632.7517824074,2008-07-03,18:02:34
39.985108,116.305394,0,156,39632.7518402778,2008-07-03,18:02:39
39.985094,116.305396,0,155,39632.7518981481,2008-07-03,18:02:44
39.985092,116.305388,0,155,39632.7519560185,2008-07-03,18:02:49
39.985093,116.305383,0,155,39632.7520138889,2008-07-03,18:02:54
39.985093,116.305383,0,155,39632.7520486111,2008-07-03,18:02:57
39.985093,116.305383,0,155,39632.7520717593,2008-07-03,18:02:59
39.985134,116.305406,0,153,39632.7521296296,2008-07-03,18:03:04
39.985081,116.30543,0,153,39632.7521875,2008-07-03,18:03:09
39.985076,116.305412,0,154,39632.7522453704,2008-07-03,18:03:14
39.985078,116.30541,0,154,39632.7523032407,2008-07-03,18:03:19
39.985078,116.30541,0,154,39632.752337963,2008-07-03,18:03:22
39.985078,116.305412,0,154,39632.7523611111,2008-07-03,18:03:24
39.985032,116.305432,0,155,39632.7524189815,2008-07-03,18:03:29
39.985017,116.305428,0,155,39632.7524768518,2008-07-03,18:03:34
39.985018,116.305427,0,156,39632.7525347222,2008-07-03,18:03:39
39.985018,116.305422,0,156,39632.7525925926,2008-07-03,18:03:44
39.985018,116.305419,0,156,39632.752650463,2008-07-03,18:03:49
39.985018,116.305415,0,156,39632.7527083333,2008-07-03,18:03:54
39.985018,116.305415,0,156,39632.7527662037,2008-07-03,18:03:59
39.985017,116.305419,0,156,39632.7528240741,2008-07-03,18:04:04
39.985017,116.305419,0,156,39632.7528587963,2008-07-03,18:04:07
39.985017,116.305414,0,156,39632.7528819444,2008-07-03,18:04:09
39.985005,116.305434,0,156,39632.7529398148,2008-07-03,18:04:14
39.984986,116.305566,0,156,39632.7529976852,2008-07-03,18:04:19
39.984985,116.305856,0,158,39632.7530555556,2008-07-03,18:04:24
39.985,116.306218,0,161,39632.7531134259,2008-07-03,18:04:29
39.985114,116.306595,0,164,39632.7531712963,2008-07-03,18:04:34
39.985288,116.307053,0,168,39632.7532291667,2008-07-03,18:04:39
39.985579,116.307566,0,173,39632.753287037,2008-07-03,18:04:44
39.985654,116.308043,0,179,39632.7533449074,2008-07-03,18:04:49
39.985561,116.308698,0,183,39632.7534027778,2008-07-03,18:04:54
39.985602,116.309347,0,185,39632.7534606481,2008-07-03,18:04:59
39.985437,116.309651,0,182,39632.7535185185,2008-07-03,18:05:04
39.985306,116.309754,0,176,39632.7535763889,2008-07-03,18:05:09
39.984886,116.309883,0,165,39632.7536342593,2008-07-03,18:05:14
39.984595,116.310205,0,160,39632.7536921296,2008-07-03,18:05:19
39.984194,116.310637,0,155,39632.75375,2008-07-03,18:05:24
39.984131,116.311313,0,156,39632.7538078704,2008-07-03,18:05:29
39.984142,116.312081,0,156,39632.7538657407,2008-07-03,18:05:34
39.984144,116.312789,0,158,39632.7539236111,2008-07-03,18:05:39
39.984145,116.31343,0,157,39632.7539814815,2008-07-03,18:05:44
39.984174,116.313835,0,154,39632.7540393519,2008-07-03,18:05:49
39.984167,116.313875,0,150,39632.7540972222,2008-07-03,18:05:54
39.984161,116.313863,0,149,39632.7541550926,2008-07-03,18:05:59
39.984142,116.31384,0,149,39632.754212963,2008-07-03,18:06:04
39.984141,116.313828,0,148,39632.7542708333,2008-07-03,18:06:09
39.984127,116.313929,0,147,39632.7543287037,2008-07-03,18:06:14
39.984149,116.314367,0,146,39632.7543865741,2008-07-03,18:06:19
39.984148,116.315047,0,147,39632.7544444444,2008-07-03,18:06:24
39.984151,116.315863,0,147,39632.7545023148,2008-07-03,18:06:29
39.984186,116.316817,0,144,39632.7545601852,2008-07-03,18:06:34
39.984222,116.317827,0,138,39632.7546180556,2008-07-03,18:06:39
39.984298,116.318859,0,133,39632.7546759259,2008-07-03,18:06:44
39.984356,116.319908,0,132,39632.7547337963,2008-07-03,18:06:49
39.984401,116.320992,0,130,39632.7547916667,2008-07-03,18:06:54
39.984425,116.322079,0,129,39632.754849537,2008-07-03,18:06:59
39.984481,116.32315,0,129,39632.7549074074,2008-07-03,18:07:04
39.984519,116.324206,0,132,39632.7549652778,2008-07-03,18:07:09
39.984578,116.325263,0,131,39632.7550231481,2008-07-03,18:07:14
39.984593,116.326319,0,127,39632.7550810185,2008-07-03,18:07:19
39.984655,116.327385,0,123,39632.7551388889,2008-07-03,18:07:24
39.984706,116.328423,0,116,39632.7551967593,2008-07-03,18:07:29
39.984722,116.329475,0,108,39632.7552546296,2008-07-03,18:07:34
39.984755,116.330532,0,101,39632.7553125,2008-07-03,18:07:39
39.984783,116.331594,0,87,39632.7553703704,2008-07-03,18:07:44
39.984805,116.332708,0,83,39632.7554282407,2008-07-03,18:07:49
39.984839,116.333859,0,78,39632.7554861111,2008-07-03,18:07:54
39.984902,116.335046,0,75,39632.7555439815,2008-07-03,18:07:59
39.984946,116.336167,0,75,39632.7556018519,2008-07-03,18:08:04
39.984957,116.337221,0,78,39632.7556597222,2008-07-03,18:08:09
39.984986,116.338271,0,79,39632.7557175926,2008-07-03,18:08:14
39.984987,116.339355,0,82,39632.755775463,2008-07-03,18:08:19
39.985004,116.3405,0,80,39632.7558333333,2008-07-03,18:08:24
39.98505,116.341667,0,78,39632.7558912037,2008-07-03,18:08:29
39.98512,116.342812,0,80,39632.7559490741,2008-07-03,18:08:34
39.985158,116.343928,0,93,39632.7560069444,2008-07-03,18:08:39
39.985183,116.345018,0,104,39632.7560648148,2008-07-03,18:08:44
39.985253,116.346133,0,127,39632.7561226852,2008-07-03,18:08:49
39.98531,116.347279,0,139,39632.7561805556,2008-07-03,18:08:54
39.985383,116.348437,0,145,39632.7562384259,2008-07-03,18:08:59
39.985423,116.349581,0,138,39632.7562962963,2008-07-03,18:09:04
39.985475,116.350672,0,138,39632.7563541667,2008-07-03,18:09:09
39.985513,116.351708,0,130,39632.756412037,2008-07-03,18:09:14
39.985538,116.352741,0,121,39632.7564699074,2008-07-03,18:09:19
39.985581,116.353737,0,123,39632.7565277778,2008-07-03,18:09:24
39.985637,116.354741,0,128,39632.7565856481,2008-07-03,18:09:29
39.985677,116.355738,0,127,39632.7566435185,2008-07-03,18:09:34
39.985674,116.356739,0,127,39632.7567013889,2008-07-03,18:09:39
39.985666,116.357786,0,117,39632.7567592593,2008-07-03,18:09:44
39.98569,116.358764,0,116,39632.7568171296,2008-07-03,18:09:49
39.985669,116.359659,0,113,39632.756875,2008-07-03,18:09:54
39.985687,116.360604,0,106,39632.7569328704,2008-07-03,18:09:59
39.985673,116.361512,0,96,39632.7569907407,2008-07-03,18:10:04
39.985712,116.362359,0,93,39632.7570486111,2008-07-03,18:10:09
39.98582,116.36305,0,77,39632.7571064815,2008-07-03,18:10:14
39.986109,116.363652,0,61,39632.7571643519,2008-07-03,18:10:19
39.986852,116.363041,0,42,39632.7572222222,2008-07-03,18:10:24
39.986435,116.361977,0,24,39632.7572800926,2008-07-03,18:10:29
39.986272,116.361131,0,6,39632.757337963,2008-07-03,18:10:34
39.986219,116.360292,0,-7,39632.7573958333,2008-07-03,18:10:39
39.986158,116.359502,0,-25,39632.7574537037,2008-07-03,18:10:44
39.98609,116.359025,0,-28,39632.7575115741,2008-07-03,18:10:49
39.986318,116.35885,0,-22,39632.7575694444,2008-07-03,18:10:54
39.986849,116.358936,0,12,39632.7576273148,2008-07-03,18:10:59
39.987333,116.35893,0,84,39632.7576851852,2008-07-03,18:11:04
39.988003,116.359045,0,150,39632.7577430556,2008-07-03,18:11:09
39.988756,116.359195,0,160,39632.7578009259,2008-07-03,18:11:14
39.989104,116.359261,0,192,39632.7578587963,2008-07-03,18:11:19
39.989259,116.359303,0,195,39632.7579166667,2008-07-03,18:11:24
39.989346,116.359291,0,207,39632.757974537,2008-07-03,18:11:29
39.989362,116.359288,0,217,39632.7580324074,2008-07-03,18:11:34
39.989372,116.359279,0,222,39632.7580902778,2008-07-03,18:11:39
39.9894,116.359252,0,223,39632.7581481481,2008-07-03,18:11:44
39.989244,116.359059,0,227,39632.7582060185,2008-07-03,18:11:49
39.989109,116.358926,0,232,39632.7582638889,2008-07-03,18:11:54
39.989107,116.358936,0,232,39632.7583217593,2008-07-03,18:11:59
39.989091,116.358954,0,235,39632.7583796296,2008-07-03,18:12:04
39.98905,116.359,0,237,39632.7584375,2008-07-03,18:12:09
39.98899,116.359121,0,237,39632.7584953704,2008-07-03,18:12:14
39.989034,116.359318,0,231,39632.7585532407,2008-07-03,18:12:19
39.988982,116.359376,0,235,39632.7586111111,2008-07-03,18:12:24
39.988966,116.359466,0,240,39632.7586689815,2008-07-03,18:12:29
39.98897,116.359466,0,240,39632.7587268518,2008-07-03,18:12:34
39.98897,116.359466,0,240,39632.7587615741,2008-07-03,18:12:37
39.988972,116.35946,0,241,39632.7587847222,2008-07-03,18:12:39
39.989007,116.359473,0,240,39632.7588425926,2008-07-03,18:12:44
39.989194,116.359539,0,224,39632.758900463,2008-07-03,18:12:49
39.989346,116.359719,0,204,39632.7589583333,2008-07-03,18:12:54
39.989402,116.359846,0,194,39632.7590162037,2008-07-03,18:12:59
39.98942,116.35996,0,188,39632.7590740741,2008-07-03,18:13:04
39.989439,116.360018,0,184,39632.7591319444,2008-07-03,18:13:09
39.989598,116.360037,0,182,39632.7591898148,2008-07-03,18:13:14
39.989674,116.360007,0,184,39632.7592476852,2008-07-03,18:13:19
39.989721,116.360044,0,187,39632.7593055556,2008-07-03,18:13:24
39.989819,116.359914,0,177,39632.7593634259,2008-07-03,18:13:29
39.989841,116.359843,0,175,39632.7594212963,2008-07-03,18:13:34
39.989867,116.359765,0,174,39632.7594791667,2008-07-03,18:13:39
39.989884,116.359709,0,175,39632.759537037,2008-07-03,18:13:44
39.98988,116.35967,0,178,39632.7595949074,2008-07-03,18:13:49
39.98988,116.35967,0,178,39632.7596296296,2008-07-03,18:13:52
39.989888,116.359674,0,181,39632.7596527778,2008-07-03,18:13:54
39.989826,116.359731,0,184,39632.7597106481,2008-07-03,18:13:59
39.990058,116.359736,0,186,39632.7597685185,2008-07-03,18:14:04
39.990183,116.359876,0,187,39632.7598263889,2008-07-03,18:14:09
39.990263,116.360057,0,186,39632.7598842593,2008-07-03,18:14:14
39.990288,116.360179,0,181,39632.7599421296,2008-07-03,18:14:19
39.990313,116.36028,0,175,39632.76,2008-07-03,18:14:24
39.990324,116.360367,0,163,39632.7600578704,2008-07-03,18:14:29
39.990262,116.360371,0,157,39632.7601157407,2008-07-03,18:14:34
39.990248,116.360382,0,153,39632.7601736111,2008-07-03,18:14:39
39.990221,116.360386,0,151,39632.7602314815,2008-07-03,18:14:44
39.990162,116.360397,0,148,39632.7602893518,2008-07-03,18:14:49
39.99007,116.360404,0,146,39632.7603472222,2008-07-03,18:14:54
39.990004,116.360387,0,143,39632.7604050926,2008-07-03,18:14:59
39.989969,116.360314,0,141,39632.760462963,2008-07-03,18:15:04
39.989956,116.36026,0,140,39632.7605208333,2008-07-03,18:15:09
39.989907,116.360175,0,140,39632.7605787037,2008-07-03,18:15:14
39.989924,116.360081,0,139,39632.7606365741,2008-07-03,18:15:19
39.9899,116.360018,0,139,39632.7606944444,2008-07-03,18:15:24
39.990237,116.360499,0,350,39632.7746990741,2008-07-03,18:35:34
39.99043,116.360644,0,189,39632.7747569444,2008-07-03,18:35:39
39.990352,116.360649,0,170,39632.7748148148,2008-07-03,18:35:44
39.99034,116.360661,0,147,39632.7748726852,2008-07-03,18:35:49
39.990303,116.360624,0,145,39632.7749305556,2008-07-03,18:35:54
39.990303,116.360624,0,145,39632.7749652778,2008-07-03,18:35:57
39.990309,116.360627,0,145,39632.7749884259,2008-07-03,18:35:59
39.990289,116.360607,0,145,39632.7750462963,2008-07-03,18:36:04
39.990216,116.360531,0,144,39632.7751041667,2008-07-03,18:36:09
39.990114,116.360415,0,145,39632.775162037,2008-07-03,18:36:14
39.990042,116.360313,0,146,39632.7752199074,2008-07-03,18:36:19
39.989967,116.360255,0,146,39632.7752777778,2008-07-03,18:36:24
39.990064,116.360241,0,148,39632.7757986111,2008-07-03,18:37:09
39.990055,116.360253,0,148,39632.7759143518,2008-07-03,18:37:19
39.990048,116.36026,0,148,39632.7759722222,2008-07-03,18:37:24
39.990048,116.36026,0,148,39632.7760069444,2008-07-03,18:37:27
39.990044,116.360265,0,148,39632.7760300926,2008-07-03,18:37:29
39.990026,116.360281,0,148,39632.7762615741,2008-07-03,18:37:49
39.990021,116.360285,0,148,39632.7763194444,2008-07-03,18:37:54
39.990021,116.360285,0,148,39632.7763541667,2008-07-03,18:37:57
39.990017,116.360289,0,148,39632.7763773148,2008-07-03,18:37:59
39.992701,116.366223,0,142,39632.7775925926,2008-07-03,18:39:44
39.990708,116.361082,0,135,39632.777650463,2008-07-03,18:39:49
39.99035,116.360756,0,140,39632.7777083333,2008-07-03,18:39:54
39.990267,116.360659,0,142,39632.7777662037,2008-07-03,18:39:59
39.99023,116.360615,0,143,39632.7778240741,2008-07-03,18:40:04
39.990246,116.360592,0,144,39632.7778819444,2008-07-03,18:40:09
39.990281,116.360588,0,145,39632.7779976852,2008-07-03,18:40:19
39.990262,116.360555,0,145,39632.7780555556,2008-07-03,18:40:24
39.990269,116.360544,0,146,39632.7781134259,2008-07-03,18:40:29
39.990297,116.360488,0,147,39632.7781712963,2008-07-03,18:40:34
39.990288,116.360449,0,147,39632.7782291667,2008-07-03,18:40:39
39.990279,116.360456,0,147,39632.778287037,2008-07-03,18:40:44
39.990269,116.360477,0,145,39632.7783449074,2008-07-03,18:40:49
39.990298,116.360466,0,145,39632.7791550926,2008-07-03,18:41:59
39.99029,116.360471,0,145,39632.779212963,2008-07-03,18:42:04
39.99029,116.360471,0,145,39632.7792476852,2008-07-03,18:42:07
39.99029,116.360469,0,145,39632.7792708333,2008-07-03,18:42:09
39.990279,116.360479,0,145,39632.7793287037,2008-07-03,18:42:14
39.991222,116.361054,0,1143,39632.7797337963,2008-07-03,18:42:49
39.990475,116.360578,0,186,39632.7797916667,2008-07-03,18:42:54
39.990431,116.36055,0,146,39632.779849537,2008-07-03,18:42:59
39.990457,116.360533,0,137,39632.7799074074,2008-07-03,18:43:04
39.990467,116.360544,0,130,39632.7799652778,2008-07-03,18:43:09
39.990545,116.360577,0,140,39632.7801388889,2008-07-03,18:43:24
39.990536,116.360594,0,140,39632.7801967593,2008-07-03,18:43:29
39.990518,116.36059,0,140,39632.7802546296,2008-07-03,18:43:34
39.990488,116.360618,0,139,39632.7803125,2008-07-03,18:43:39
39.990479,116.360619,0,139,39632.7803703704,2008-07-03,18:43:44
39.990394,116.360577,0,138,39632.7804282407,2008-07-03,18:43:49
39.990237,116.360522,0,137,39632.7804861111,2008-07-03,18:43:54
39.990218,116.360521,0,136,39632.7805439815,2008-07-03,18:43:59
39.9902,116.360534,0,135,39632.7806018519,2008-07-03,18:44:04
39.990201,116.360535,0,136,39632.7806597222,2008-07-03,18:44:09
39.990201,116.360535,0,136,39632.7806944444,2008-07-03,18:44:12
39.9902,116.360528,0,136,39632.7807175926,2008-07-03,18:44:14
39.990198,116.360515,0,137,39632.780775463,2008-07-03,18:44:19
39.99018,116.360503,0,138,39632.7808333333,2008-07-03,18:44:24
39.990115,116.360465,0,139,39632.7808912037,2008-07-03,18:44:29
39.990101,116.360445,0,138,39632.7809490741,2008-07-03,18:44:34
39.990106,116.360434,0,137,39632.7810069444,2008-07-03,18:44:39
39.990089,116.360439,0,133,39632.7810648148,2008-07-03,18:44:44
39.990103,116.360443,0,126,39632.7811226852,2008-07-03,18:44:49
39.990139,116.360445,0,119,39632.7811805556,2008-07-03,18:44:54
39.990178,116.360455,0,118,39632.7812384259,2008-07-03,18:44:59
39.990244,116.360454,0,116,39632.7812962963,2008-07-03,18:45:04
39.990384,116.360444,0,114,39632.7814699074,2008-07-03,18:45:19
39.990412,116.36045,0,114,39632.7816435185,2008-07-03,18:45:34
39.990422,116.360452,0,114,39632.7817013889,2008-07-03,18:45:39
39.990496,116.360382,0,115,39632.7818171296,2008-07-03,18:45:49
39.990549,116.360279,0,116,39632.781875,2008-07-03,18:45:54
39.990594,116.360173,0,117,39632.7819328704,2008-07-03,18:45:59
39.9906,116.360119,0,117,39632.7819907407,2008-07-03,18:46:04
39.989542,116.360084,0,69,39632.7837268518,2008-07-03,18:48:34
39.98989,116.360391,0,66,39632.7837847222,2008-07-03,18:48:39
39.98992,116.360412,0,51,39632.7838425926,2008-07-03,18:48:44
39.989933,116.360433,0,34,39632.783900463,2008-07-03,18:48:49
39.989935,116.360459,0,9,39632.7839583333,2008-07-03,18:48:54
39.989941,116.360468,0,-1,39632.7840162037,2008-07-03,18:48:59
39.989958,116.360461,0,0,39632.7840740741,2008-07-03,18:49:04
39.98998,116.36048,0,1,39632.7841319444,2008-07-03,18:49:09
39.990163,116.360425,0,55,39632.7842476852,2008-07-03,18:49:19
39.990189,116.360321,0,57,39632.7843055556,2008-07-03,18:49:24
39.990244,116.360261,0,59,39632.7843634259,2008-07-03,18:49:29
39.990309,116.360212,0,61,39632.7844212963,2008-07-03,18:49:34
39.99035,116.360198,0,62,39632.7844791667,2008-07-03,18:49:39
39.990366,116.360187,0,64,39632.784537037,2008-07-03,18:49:44
39.99038,116.360153,0,68,39632.7845949074,2008-07-03,18:49:49
39.990383,116.360092,0,73,39632.7846527778,2008-07-03,18:49:54
39.990374,116.360026,0,73,39632.7847106481,2008-07-03,18:49:59
39.99036,116.35997,0,72,39632.7847685185,2008-07-03,18:50:04
39.990357,116.3599,0,71,39632.7848263889,2008-07-03,18:50:09
39.990338,116.359836,0,70,39632.7848842593,2008-07-03,18:50:14
39.990306,116.359816,0,69,39632.7849421296,2008-07-03,18:50:19
39.990306,116.359816,0,69,39632.7849768519,2008-07-03,18:50:22
39.990304,116.359809,0,67,39632.785,2008-07-03,18:50:24
39.990326,116.359839,0,67,39632.7850578704,2008-07-03,18:50:29
39.990387,116.359876,0,67,39632.7851157407,2008-07-03,18:50:34
39.990474,116.359929,0,67,39632.7851736111,2008-07-03,18:50:39
39.990541,116.360061,0,56,39632.7852314815,2008-07-03,18:50:44
39.990591,116.360043,0,56,39632.7852893519,2008-07-03,18:50:49
39.990606,116.359995,0,57,39632.7853472222,2008-07-03,18:50:54
39.990593,116.359941,0,57,39632.7854050926,2008-07-03,18:50:59
39.99058,116.359896,0,57,39632.785462963,2008-07-03,18:51:04
39.990599,116.359881,0,56,39632.7855208333,2008-07-03,18:51:09
39.990615,116.359848,0,56,39632.7855787037,2008-07-03,18:51:14
39.990644,116.359798,0,56,39632.7856365741,2008-07-03,18:51:19
39.990645,116.359815,0,56,39632.7856944444,2008-07-03,18:51:24
39.990695,116.359897,0,54,39632.7857523148,2008-07-03,18:51:29
39.990746,116.359962,0,51,39632.7858101852,2008-07-03,18:51:34
39.990809,116.360109,0,46,39632.7858680556,2008-07-03,18:51:39
39.990849,116.36017,0,42,39632.7859259259,2008-07-03,18:51:44
39.990868,116.36025,0,38,39632.7859837963,2008-07-03,18:51:49
39.990801,116.360515,0,33,39632.7860416667,2008-07-03,18:51:54
39.990727,116.360736,0,28,39632.786099537,2008-07-03,18:51:59
39.990752,116.360885,0,23,39632.7861574074,2008-07-03,18:52:04
39.99064,116.360861,0,16,39632.7862152778,2008-07-03,18:52:09
39.990566,116.360796,0,10,39632.7862731481,2008-07-03,18:52:14
39.990532,116.36078,0,4,39632.7863310185,2008-07-03,18:52:19
39.990503,116.360771,0,0,39632.7863888889,2008-07-03,18:52:24
39.990445,116.360792,0,-5,39632.7864467593,2008-07-03,18:52:29
39.990461,116.360792,0,-8,39632.7865046296,2008-07-03,18:52:34
39.990492,116.360812,0,-11,39632.7865625,2008-07-03,18:52:39
39.990576,116.360843,0,-14,39632.7866203704,2008-07-03,18:52:44
39.990654,116.360881,0,-16,39632.7866782407,2008-07-03,18:52:49
39.990742,116.360897,0,-18,39632.7867361111,2008-07-03,18:52:54
39.990815,116.360935,0,-18,39632.7867939815,2008-07-03,18:52:59
39.990941,116.360959,0,-17,39632.7869097222,2008-07-03,18:53:09
39.990955,116.360915,0,-15,39632.7869675926,2008-07-03,18:53:14
39.990986,116.360862,0,-12,39632.787025463,2008-07-03,18:53:19
39.99101,116.360806,0,-8,39632.7870833333,2008-07-03,18:53:24
39.991045,116.360724,0,-3,39632.7871412037,2008-07-03,18:53:29
39.991073,116.360666,0,-1,39632.7871990741,2008-07-03,18:53:34
39.991103,116.360654,0,-1,39632.7872569444,2008-07-03,18:53:39
39.991134,116.360684,0,-2,39632.7873148148,2008-07-03,18:53:44
39.991171,116.360718,0,-6,39632.7873726852,2008-07-03,18:53:49
39.991058,116.360687,0,-8,39632.7874305556,2008-07-03,18:53:54
39.991057,116.3607,0,-9,39632.7874884259,2008-07-03,18:53:59
39.991013,116.360748,0,-9,39632.7875462963,2008-07-03,18:54:04
39.99089,116.360783,0,-10,39632.7876041667,2008-07-03,18:54:09
39.990876,116.360868,0,-9,39632.787662037,2008-07-03,18:54:14
39.990876,116.360868,0,-9,39632.7876967593,2008-07-03,18:54:17
39.990873,116.360876,0,-9,39632.7877199074,2008-07-03,18:54:19
39.990935,116.360937,0,-8,39632.7877777778,2008-07-03,18:54:24
39.990999,116.36098,0,-5,39632.7878356481,2008-07-03,18:54:29
39.99102,116.360968,0,-4,39632.7878935185,2008-07-03,18:54:34
39.990917,116.36083,0,-1,39632.7879513889,2008-07-03,18:54:39
39.990893,116.360762,0,0,39632.7880092593,2008-07-03,18:54:44
39.990885,116.360692,0,3,39632.7880671296,2008-07-03,18:54:49
39.990724,116.3605,0,6,39632.788125,2008-07-03,18:54:54
39.990664,116.360352,0,10,39632.7881828704,2008-07-03,18:54:59
39.990596,116.360188,0,14,39632.7882407407,2008-07-03,18:55:04
39.991566,116.365566,0,-15,39632.7896296296,2008-07-03,18:57:04
39.991542,116.365275,0,-13,39632.7896875,2008-07-03,18:57:09
39.991556,116.365135,0,-8,39632.7897453704,2008-07-03,18:57:14
39.991576,116.365032,0,-3,39632.7898032407,2008-07-03,18:57:19
39.991832,116.362957,0,-2,39632.7898611111,2008-07-03,18:57:24
39.991854,116.362294,0,-2,39632.7899189815,2008-07-03,18:57:29
39.991817,116.361963,0,-1,39632.7899768518,2008-07-03,18:57:34
39.991753,116.361722,0,0,39632.7900347222,2008-07-03,18:57:39
39.991726,116.361545,0,3,39632.7900925926,2008-07-03,18:57:44
39.991782,116.361523,0,8,39632.790150463,2008-07-03,18:57:49
39.991833,116.361482,0,12,39632.7902083333,2008-07-03,18:57:54
39.991792,116.361305,0,14,39632.7902662037,2008-07-03,18:57:59
39.991684,116.361056,0,14,39632.7903240741,2008-07-03,18:58:04
39.991621,116.360835,0,16,39632.7903819444,2008-07-03,18:58:09
39.991687,116.360769,0,20,39632.7904398148,2008-07-03,18:58:14
39.991595,116.362441,0,16,39632.7911921296,2008-07-03,18:59:19
39.991312,116.362014,0,-10,39632.79125,2008-07-03,18:59:24
39.991128,116.361744,0,-30,39632.7913078704,2008-07-03,18:59:29
39.991004,116.361486,0,-65,39632.7913657407,2008-07-03,18:59:34
39.990927,116.361358,0,-79,39632.7914236111,2008-07-03,18:59:39
39.990849,116.361326,0,-80,39632.7914814815,2008-07-03,18:59:44
39.990785,116.361333,0,-79,39632.7915393518,2008-07-03,18:59:49
39.990744,116.36135,0,-76,39632.7915972222,2008-07-03,18:59:54
39.990724,116.361337,0,-73,39632.7916550926,2008-07-03,18:59:59
39.990683,116.361274,0,-71,39632.791712963,2008-07-03,19:00:04
39.990646,116.361193,0,-68,39632.7917708333,2008-07-03,19:00:09
39.990644,116.36127,0,-64,39632.7918287037,2008-07-03,19:00:14
39.990611,116.361227,0,-61,39632.7918865741,2008-07-03,19:00:19
39.990567,116.361169,0,-59,39632.7919444444,2008-07-03,19:00:24
39.990542,116.361157,0,-59,39632.7920023148,2008-07-03,19:00:29
39.990534,116.361126,0,-59,39632.7920601852,2008-07-03,19:00:34
39.990534,116.361126,0,-59,39632.7920949074,2008-07-03,19:00:37
39.990537,116.361127,0,-58,39632.7921180556,2008-07-03,19:00:39
39.990541,116.361059,0,-60,39632.7921759259,2008-07-03,19:00:44
39.99054,116.361022,0,-61,39632.7922337963,2008-07-03,19:00:49
39.990513,116.360929,0,-63,39632.7922916667,2008-07-03,19:00:54
39.990484,116.360816,0,-65,39632.792349537,2008-07-03,19:00:59
39.990479,116.360802,0,-67,39632.7924652778,2008-07-03,19:01:09
39.990501,116.360896,0,-67,39632.7925810185,2008-07-03,19:01:19
39.990519,116.36096,0,-67,39632.7926388889,2008-07-03,19:01:24
39.990504,116.360988,0,-68,39632.7931018519,2008-07-03,19:02:04
39.990486,116.360995,0,-68,39632.7931597222,2008-07-03,19:02:09
39.990398,116.36096,0,-69,39632.7932175926,2008-07-03,19:02:14
39.990324,116.360809,0,-70,39632.793275463,2008-07-03,19:02:19
39.990356,116.360771,0,-70,39632.7933333333,2008-07-03,19:02:24
39.990366,116.36075,0,-69,39632.7933912037,2008-07-03,19:02:29
39.990361,116.360722,0,-68,39632.7934490741,2008-07-03,19:02:34
39.990361,116.360722,0,-68,39632.7934837963,2008-07-03,19:02:37
39.99036,116.360725,0,-68,39632.7935069444,2008-07-03,19:02:39
39.99036,116.360736,0,-67,39632.7935648148,2008-07-03,19:02:44
39.990384,116.360699,0,-66,39632.7936226852,2008-07-03,19:02:49
39.990414,116.36062,0,-61,39632.7936805556,2008-07-03,19:02:54
39.990412,116.360652,0,-58,39632.793912037,2008-07-03,19:03:14
39.990412,116.360652,0,-58,39632.7940046296,2008-07-03,19:03:22
39.990413,116.360657,0,-58,39632.7940277778,2008-07-03,19:03:24
39.990404,116.360643,0,-59,39632.7940856481,2008-07-03,19:03:29
39.990371,116.360568,0,-60,39632.7941435185,2008-07-03,19:03:34
39.990345,116.360507,0,-61,39632.7942013889,2008-07-03,19:03:39
39.990315,116.36048,0,-61,39632.7942592593,2008-07-03,19:03:44
39.990205,116.360379,0,-63,39632.7943171296,2008-07-03,19:03:49
39.990123,116.360288,0,-64,39632.794375,2008-07-03,19:03:54
39.990055,116.360205,0,-64,39632.7944328704,2008-07-03,19:03:59
39.990022,116.360184,0,-64,39632.7944907407,2008-07-03,19:04:04
39.989981,116.360186,0,-64,39632.7945486111,2008-07-03,19:04:09
39.989974,116.360202,0,-62,39632.7946064815,2008-07-03,19:04:14
39.989973,116.360213,0,-61,39632.7946643519,2008-07-03,19:04:19
39.989948,116.360254,0,-58,39632.7947222222,2008-07-03,19:04:24
39.989973,116.36028,0,-56,39632.7947800926,2008-07-03,19:04:29
39.990017,116.360311,0,-53,39632.794837963,2008-07-03,19:04:34
39.990026,116.360372,0,-52,39632.7948958333,2008-07-03,19:04:39
39.990064,116.36044,0,-49,39632.7949537037,2008-07-03,19:04:44
39.990129,116.360498,0,-46,39632.7950115741,2008-07-03,19:04:49
39.990202,116.360564,0,-43,39632.7950694444,2008-07-03,19:04:54
39.990288,116.360652,0,-41,39632.7951273148,2008-07-03,19:04:59
39.990339,116.360737,0,-40,39632.7951851852,2008-07-03,19:05:04
39.990334,116.360813,0,-40,39632.7952430556,2008-07-03,19:05:09
39.990201,116.360906,0,-43,39632.795474537,2008-07-03,19:05:29
39.990042,116.360839,0,-43,39632.7955324074,2008-07-03,19:05:34
39.989649,116.359349,0,-45,39632.7964583333,2008-07-03,19:06:54
39.989683,116.359369,0,-44,39632.7965162037,2008-07-03,19:06:59
39.989726,116.359546,0,-45,39632.7965740741,2008-07-03,19:07:04
39.989785,116.359643,0,-45,39632.7966319444,2008-07-03,19:07:09
39.989817,116.359685,0,-43,39632.7966898148,2008-07-03,19:07:14
39.989828,116.35969,0,-42,39632.7967476852,2008-07-03,19:07:19
39.98993,116.359783,0,-41,39632.7968055556,2008-07-03,19:07:24
39.989966,116.35979,0,-41,39632.7968634259,2008-07-03,19:07:29
39.990001,116.359814,0,-41,39632.7969212963,2008-07-03,19:07:34
39.990055,116.359837,0,-41,39632.7969791667,2008-07-03,19:07:39
39.990072,116.359841,0,-39,39632.797037037,2008-07-03,19:07:44
39.990092,116.359872,0,-37,39632.7970949074,2008-07-03,19:07:49
39.990092,116.359872,0,-37,39632.7971296296,2008-07-03,19:07:52
39.990091,116.359877,0,-36,39632.7971527778,2008-07-03,19:07:54
39.990078,116.359897,0,-36,39632.7972106481,2008-07-03,19:07:59
39.990065,116.359911,0,-36,39632.7972685185,2008-07-03,19:08:04
39.990038,116.359938,0,-36,39632.7973263889,2008-07-03,19:08:09
39.99124,116.360873,0,-65,39632.7998726852,2008-07-03,19:11:49
39.990896,116.360664,0,-71,39632.7999305556,2008-07-03,19:11:54
39.99061,116.360496,0,-77,39632.7999884259,2008-07-03,19:11:59
39.990454,116.360437,0,-79,39632.8000462963,2008-07-03,19:12:04
39.990329,116.360401,0,-82,39632.8001041667,2008-07-03,19:12:09
39.990237,116.360364,0,-81,39632.800162037,2008-07-03,19:12:14
39.990162,116.360352,0,-78,39632.8002199074,2008-07-03,19:12:19
39.99003,116.36032,0,-45,39632.8002777778,2008-07-03,19:12:24
39.990017,116.3603,0,-42,39632.8003356481,2008-07-03,19:12:29
39.990017,116.3603,0,-42,39632.8003703704,2008-07-03,19:12:32
39.990018,116.360298,0,-42,39632.8003935185,2008-07-03,19:12:34
39.990034,116.360286,0,-42,39632.8004513889,2008-07-03,19:12:39
39.990032,116.360229,0,-20,39632.8005092593,2008-07-03,19:12:44
39.990047,116.360303,0,-22,39632.8005671296,2008-07-03,19:12:49
39.990006,116.360365,0,-9,39632.800625,2008-07-03,19:12:54
39.989982,116.360353,0,11,39632.8006828704,2008-07-03,19:12:59
39.990031,116.360396,0,15,39632.8007407407,2008-07-03,19:13:04
39.99006,116.360456,0,21,39632.8007986111,2008-07-03,19:13:09
39.990073,116.36048,0,24,39632.8008564815,2008-07-03,19:13:14
39.990109,116.360461,0,30,39632.8009143519,2008-07-03,19:13:19
39.990154,116.360454,0,38,39632.8009722222,2008-07-03,19:13:24
39.990154,116.360454,0,38,39632.8010069444,2008-07-03,19:13:27
39.990151,116.360446,0,41,39632.8010300926,2008-07-03,19:13:29
39.99013,116.360463,0,42,39632.801087963,2008-07-03,19:13:34
39.990105,116.360484,0,45,39632.8011458333,2008-07-03,19:13:39
39.990058,116.360511,0,49,39632.8012037037,2008-07-03,19:13:44
39.990058,116.360511,0,49,39632.8012384259,2008-07-03,19:13:47
39.990065,116.360509,0,51,39632.8012615741,2008-07-03,19:13:49
39.990065,116.360522,0,52,39632.8013194444,2008-07-03,19:13:54
39.990094,116.360559,0,55,39632.8013773148,2008-07-03,19:13:59
39.990118,116.360543,0,55,39632.8014351852,2008-07-03,19:14:04
39.990152,116.360561,0,56,39632.8014930556,2008-07-03,19:14:09
39.990186,116.360585,0,57,39632.8015509259,2008-07-03,19:14:14
39.990265,116.360663,0,60,39632.8016087963,2008-07-03,19:14:19
39.990347,116.360718,0,63,39632.8016666667,2008-07-03,19:14:24
39.990439,116.360761,0,66,39632.801724537,2008-07-03,19:14:29
39.99047,116.360798,0,66,39632.8017824074,2008-07-03,19:14:34
39.990462,116.360788,0,65,39632.8018402778,2008-07-03,19:14:39
39.990426,116.360754,0,64,39632.8018981481,2008-07-03,19:14:44
39.990345,116.360687,0,63,39632.8019560185,2008-07-03,19:14:49
39.990314,116.360667,0,61,39632.8020138889,2008-07-03,19:14:54
39.990281,116.360634,0,61,39632.8020717593,2008-07-03,19:14:59
39.990281,116.360604,0,61,39632.8021296296,2008-07-03,19:15:04
39.990303,116.36059,0,61,39632.8021875,2008-07-03,19:15:09
39.990327,116.360605,0,62,39632.8022453704,2008-07-03,19:15:14
39.990306,116.360592,0,63,39632.8023032407,2008-07-03,19:15:19
39.990296,116.360578,0,65,39632.8023611111,2008-07-03,19:15:24
39.990279,116.360566,0,67,39632.8024189815,2008-07-03,19:15:29
39.990249,116.360563,0,68,39632.8024768519,2008-07-03,19:15:34
39.990217,116.360569,0,70,39632.8025347222,2008-07-03,19:15:39
39.990204,116.360569,0,72,39632.8025925926,2008-07-03,19:15:44
39.990237,116.360588,0,75,39632.802650463,2008-07-03,19:15:49
39.990228,116.360591,0,78,39632.8027083333,2008-07-03,19:15:54
39.990282,116.360585,0,81,39632.8027662037,2008-07-03,19:15:59
39.990323,116.360576,0,84,39632.8028240741,2008-07-03,19:16:04
39.990337,116.360564,0,85,39632.8028819444,2008-07-03,19:16:09
39.990338,116.360553,0,84,39632.8029398148,2008-07-03,19:16:14
39.990307,116.360548,0,83,39632.8029976852,2008-07-03,19:16:19
39.990232,116.360524,0,81,39632.8030555556,2008-07-03,19:16:24
39.990142,116.360486,0,80,39632.8031134259,2008-07-03,19:16:29
39.990014,116.360368,0,79,39632.8031712963,2008-07-03,19:16:34
39.989937,116.360208,0,80,39632.8032291667,2008-07-03,19:16:39
39.989908,116.360103,0,82,39632.803287037,2008-07-03,19:16:44
39.989919,116.360085,0,86,39632.8033449074,2008-07-03,19:16:49
39.989971,116.360114,0,85,39632.8034027778,2008-07-03,19:16:54
39.989991,116.360164,0,86,39632.8034606481,2008-07-03,19:16:59
39.990011,116.360219,0,87,39632.8035185185,2008-07-03,19:17:04
39.990063,116.360226,0,89,39632.8035763889,2008-07-03,19:17:09
39.990103,116.360199,0,92,39632.8036342593,2008-07-03,19:17:14
39.990156,116.360111,0,96,39632.8036921296,2008-07-03,19:17:19
39.990147,116.360044,0,101,39632.80375,2008-07-03,19:17:24
39.990165,116.360021,0,103,39632.8038078704,2008-07-03,19:17:29
39.990172,116.360038,0,103,39632.8038657407,2008-07-03,19:17:34
39.990185,116.360082,0,103,39632.8039236111,2008-07-03,19:17:39
39.990174,116.360144,0,102,39632.8039814815,2008-07-03,19:17:44
39.990113,116.360101,0,101,39632.8040393519,2008-07-03,19:17:49
39.990086,116.360091,0,101,39632.8040972222,2008-07-03,19:17:54
39.990064,116.36012,0,101,39632.8041550926,2008-07-03,19:17:59
39.990093,116.360147,0,102,39632.804212963,2008-07-03,19:18:04
39.990099,116.360137,0,103,39632.8042708333,2008-07-03,19:18:09
39.990125,116.360081,0,103,39632.8043287037,2008-07-03,19:18:14
39.990137,116.360045,0,102,39632.8043865741,2008-07-03,19:18:19
39.990129,116.360023,0,102,39632.8044444444,2008-07-03,19:18:24
39.990102,116.36,0,101,39632.8045023148,2008-07-03,19:18:29
39.99008,116.35994,0,101,39632.8045601852,2008-07-03,19:18:34
39.990083,116.359929,0,103,39632.8046180556,2008-07-03,19:18:39
39.990098,116.360115,0,107,39632.8046759259,2008-07-03,19:18:44
39.990122,116.36012,0,112,39632.8047337963,2008-07-03,19:18:49
39.990111,116.360083,0,117,39632.8047916667,2008-07-03,19:18:54
39.990134,116.360071,0,123,39632.804849537,2008-07-03,19:18:59
39.990143,116.36011,0,126,39632.8049074074,2008-07-03,19:19:04
39.990124,116.360126,0,126,39632.8049652778,2008-07-03,19:19:09
39.990132,116.360152,0,125,39632.8050231481,2008-07-03,19:19:14
39.990168,116.360185,0,126,39632.8050810185,2008-07-03,19:19:19
39.990181,116.360185,0,128,39632.8051388889,2008-07-03,19:19:24
39.990155,116.36014,0,130,39632.8051967593,2008-07-03,19:19:29
39.990131,116.360089,0,131,39632.8052546296,2008-07-03,19:19:34
39.990112,116.360023,0,130,39632.8053125,2008-07-03,19:19:39
39.990096,116.359986,0,130,39632.8053703704,2008-07-03,19:19:44
39.9901,116.359974,0,129,39632.8054282407,2008-07-03,19:19:49
39.990138,116.359956,0,130,39632.8054861111,2008-07-03,19:19:54
39.990099,116.359954,0,129,39632.8055439815,2008-07-03,19:19:59
39.990044,116.359941,0,128,39632.8056018518,2008-07-03,19:20:04
39.990017,116.359962,0,128,39632.8056597222,2008-07-03,19:20:09
39.990041,116.359995,0,128,39632.8057175926,2008-07-03,19:20:14
39.990087,116.360094,0,130,39632.805775463,2008-07-03,19:20:19
39.990158,116.360184,0,132,39632.8058333333,2008-07-03,19:20:24
39.990241,116.360264,0,137,39632.8058912037,2008-07-03,19:20:29
39.990237,116.360281,0,139,39632.8059490741,2008-07-03,19:20:34
39.990276,116.36029,0,139,39632.8060069444,2008-07-03,19:20:39
39.990325,116.360305,0,143,39632.8060648148,2008-07-03,19:20:44
39.990374,116.360325,0,149,39632.8061226852,2008-07-03,19:20:49
39.990414,116.36034,0,153,39632.8061805556,2008-07-03,19:20:54
39.99046,116.360371,0,156,39632.8062384259,2008-07-03,19:20:59
39.990508,116.360381,0,158,39632.8062962963,2008-07-03,19:21:04
39.990289,116.360264,0,161,39632.8063541667,2008-07-03,19:21:09
39.990238,116.360318,0,159,39632.806412037,2008-07-03,19:21:14
39.990156,116.360313,0,164,39632.8064699074,2008-07-03,19:21:19
39.990173,116.36032,0,168,39632.8065277778,2008-07-03,19:21:24
39.990239,116.360316,0,171,39632.8065856481,2008-07-03,19:21:29
39.990318,116.360301,0,169,39632.8066435185,2008-07-03,19:21:34
39.990384,116.360248,0,170,39632.8067013889,2008-07-03,19:21:39
39.990416,116.360172,0,168,39632.8067592593,2008-07-03,19:21:44
39.990446,116.360128,0,167,39632.8068171296,2008-07-03,19:21:49
39.990466,116.360173,0,164,39632.806875,2008-07-03,19:21:54
39.990481,116.360175,0,162,39632.8069328704,2008-07-03,19:21:59
39.990482,116.36015,0,160,39632.8069907407,2008-07-03,19:22:04
39.990516,116.360134,0,158,39632.8070486111,2008-07-03,19:22:09
39.990516,116.360134,0,158,39632.8070833333,2008-07-03,19:22:12
39.990524,116.360131,0,159,39632.8071064815,2008-07-03,19:22:14
39.990531,116.360098,0,159,39632.8071643518,2008-07-03,19:22:19
39.990466,116.360025,0,161,39632.8072222222,2008-07-03,19:22:24
39.990321,116.360033,0,161,39632.8072800926,2008-07-03,19:22:29
39.990157,116.360039,0,160,39632.807337963,2008-07-03,19:22:34
39.990036,116.359802,0,160,39632.8073958333,2008-07-03,19:22:39
39.990039,116.359839,0,159,39632.8074537037,2008-07-03,19:22:44
39.990087,116.359858,0,160,39632.8075115741,2008-07-03,19:22:49
39.990096,116.359823,0,160,39632.8075694444,2008-07-03,19:22:54
39.990025,116.359828,0,172,39632.8104050926,2008-07-03,19:26:59
39.990085,116.360227,0,167,39632.810462963,2008-07-03,19:27:04
39.990103,116.360428,0,169,39632.8105208333,2008-07-03,19:27:09
39.990083,116.360472,0,171,39632.8105787037,2008-07-03,19:27:14
39.990072,116.360423,0,174,39632.8106365741,2008-07-03,19:27:19
39.990006,116.360339,0,178,39632.8106944444,2008-07-03,19:27:24
39.989995,116.360106,0,170,39632.811099537,2008-07-03,19:27:59
39.990058,116.360174,0,172,39632.8111574074,2008-07-03,19:28:04
39.990058,116.36019,0,172,39632.8112152778,2008-07-03,19:28:09
39.990036,116.360182,0,172,39632.8112731481,2008-07-03,19:28:14
39.990057,116.360191,0,173,39632.8113310185,2008-07-03,19:28:19
39.990083,116.360248,0,173,39632.8113888889,2008-07-03,19:28:24
39.990081,116.360299,0,172,39632.8114467593,2008-07-03,19:28:29
39.990096,116.360277,0,172,39632.8115046296,2008-07-03,19:28:34
39.990108,116.360236,0,172,39632.8115625,2008-07-03,19:28:39
39.990091,116.360229,0,172,39632.8116203704,2008-07-03,19:28:44
39.990065,116.360203,0,173,39632.8116782407,2008-07-03,19:28:49
39.990066,116.360175,0,174,39632.8117361111,2008-07-03,19:28:54
39.990112,116.360146,0,177,39632.8117939815,2008-07-03,19:28:59
39.990153,116.36015,0,181,39632.8118518519,2008-07-03,19:29:04
39.990217,116.360153,0,187,39632.8119097222,2008-07-03,19:29:09
39.990282,116.360177,0,191,39632.8119675926,2008-07-03,19:29:14
39.990343,116.360186,0,195,39632.812025463,2008-07-03,19:29:19
39.990409,116.360181,0,192,39632.8121412037,2008-07-03,19:29:29
