# Supplementary material for: Research on differential privacy protection method based on user tendency
Source: PLoS One. 2023 Oct 26;18(10):e0288823. doi: 10.1371/journal.pone.0288823 (PMC10602288; doi:10.1371/journal.pone.0288823)
Supplement: S3 Data — (ZIP) [file pone.0288823.s003.zip › Data 5-3/052/Trajectory/20080706090206.plt]

Geolife trajectory
WGS 84
Altitude is in Feet
Reserved 3
0,2,255,My Track,0,0,2,8421376
0
39.985234,116.351307,0,351,39635.3764583333,2008-07-06,09:02:06
39.985157,116.351095,0,259,39635.3765162037,2008-07-06,09:02:11
39.985178,116.351059,0,240,39635.3765740741,2008-07-06,09:02:16
39.985212,116.350991,0,213,39635.3766319444,2008-07-06,09:02:21
39.985157,116.350631,0,73,39635.3766898148,2008-07-06,09:02:26
39.985165,116.350641,0,82,39635.3767476852,2008-07-06,09:02:31
39.985181,116.350673,0,87,39635.3768055556,2008-07-06,09:02:36
39.985165,116.350686,0,78,39635.3768634259,2008-07-06,09:02:41
39.985177,116.350699,0,80,39635.3769212963,2008-07-06,09:02:46
39.985188,116.35073,0,84,39635.3769791667,2008-07-06,09:02:51
39.985163,116.350687,0,80,39635.377037037,2008-07-06,09:02:56
39.985142,116.350685,0,87,39635.3770949074,2008-07-06,09:03:01
39.985128,116.350699,0,91,39635.3771527778,2008-07-06,09:03:06
39.985153,116.350702,0,92,39635.3772106481,2008-07-06,09:03:11
39.985185,116.350711,0,93,39635.3772685185,2008-07-06,09:03:16
39.985239,116.350809,0,92,39635.3773263889,2008-07-06,09:03:21
39.985239,116.350809,0,92,39635.3773611111,2008-07-06,09:03:24
39.985235,116.350802,0,94,39635.3773842593,2008-07-06,09:03:26
39.98522,116.350876,0,95,39635.3774421296,2008-07-06,09:03:31
39.985252,116.351153,0,96,39635.3775,2008-07-06,09:03:36
39.985277,116.351517,0,98,39635.3775578704,2008-07-06,09:03:41
39.985321,116.351977,0,98,39635.3776157407,2008-07-06,09:03:46
39.98535,116.352533,0,97,39635.3776736111,2008-07-06,09:03:51
39.985357,116.353214,0,95,39635.3777314815,2008-07-06,09:03:56
39.985382,116.354001,0,92,39635.3777893518,2008-07-06,09:04:01
39.985379,116.354816,0,90,39635.3778472222,2008-07-06,09:04:06
39.985421,116.355695,0,87,39635.3779050926,2008-07-06,09:04:11
39.985429,116.35668,0,85,39635.377962963,2008-07-06,09:04:16
39.985455,116.357577,0,81,39635.3780208333,2008-07-06,09:04:21
39.985499,116.358195,0,77,39635.3780787037,2008-07-06,09:04:26
39.985495,116.358493,0,74,39635.3781365741,2008-07-06,09:04:31
39.985464,116.358681,0,71,39635.3781944444,2008-07-06,09:04:36
39.985483,116.359024,0,67,39635.3782523148,2008-07-06,09:04:41
39.985514,116.359414,0,63,39635.3783101852,2008-07-06,09:04:46
39.985497,116.359797,0,57,39635.3783680556,2008-07-06,09:04:51
39.98545,116.360305,0,50,39635.3784259259,2008-07-06,09:04:56
39.985466,116.360888,0,45,39635.3784837963,2008-07-06,09:05:01
39.985495,116.361306,0,41,39635.3785416667,2008-07-06,09:05:06
39.985526,116.361518,0,37,39635.378599537,2008-07-06,09:05:11
39.985526,116.361518,0,37,39635.3786342593,2008-07-06,09:05:14
39.985524,116.361522,0,31,39635.3786574074,2008-07-06,09:05:16
39.985499,116.361515,0,25,39635.3787152778,2008-07-06,09:05:21
39.985421,116.361664,0,24,39635.3787731482,2008-07-06,09:05:26
39.985452,116.362096,0,24,39635.3788310185,2008-07-06,09:05:31
39.985614,116.362593,0,28,39635.3788888889,2008-07-06,09:05:36
39.98564,116.362772,0,28,39635.3789467593,2008-07-06,09:05:41
39.985629,116.362785,0,30,39635.3790046296,2008-07-06,09:05:46
39.985618,116.362792,0,30,39635.3790625,2008-07-06,09:05:51
39.985607,116.362805,0,30,39635.3791203704,2008-07-06,09:05:56
39.985599,116.362805,0,30,39635.3791782407,2008-07-06,09:06:01
39.985593,116.362812,0,30,39635.3792361111,2008-07-06,09:06:06
39.985593,116.362812,0,30,39635.3792708333,2008-07-06,09:06:09
39.985595,116.362818,0,31,39635.3792939815,2008-07-06,09:06:11
39.985608,116.362819,0,32,39635.3793518519,2008-07-06,09:06:16
39.985614,116.362816,0,32,39635.3794097222,2008-07-06,09:06:21
39.985613,116.362811,0,32,39635.3794675926,2008-07-06,09:06:26
39.985615,116.362808,0,33,39635.379525463,2008-07-06,09:06:31
39.985622,116.362808,0,33,39635.3795833333,2008-07-06,09:06:36
39.985628,116.362804,0,33,39635.3796412037,2008-07-06,09:06:41
39.985629,116.362806,0,34,39635.3796990741,2008-07-06,09:06:46
39.985629,116.362805,0,34,39635.3797569444,2008-07-06,09:06:51
39.985628,116.362805,0,34,39635.3798148148,2008-07-06,09:06:56
39.985628,116.362805,0,34,39635.379849537,2008-07-06,09:06:59
39.985632,116.362808,0,35,39635.3798726852,2008-07-06,09:07:01
39.985633,116.362818,0,35,39635.3799305556,2008-07-06,09:07:06
39.985633,116.362818,0,35,39635.3799652778,2008-07-06,09:07:09
39.985633,116.362823,0,36,39635.3799884259,2008-07-06,09:07:11
39.985646,116.362847,0,38,39635.3800462963,2008-07-06,09:07:16
39.985702,116.363093,0,45,39635.3801041667,2008-07-06,09:07:21
39.985734,116.363425,0,48,39635.380162037,2008-07-06,09:07:26
39.985767,116.363877,0,52,39635.3802199074,2008-07-06,09:07:31
39.985773,116.36441,0,57,39635.3802777778,2008-07-06,09:07:36
39.985783,116.365038,0,59,39635.3803356481,2008-07-06,09:07:41
39.985782,116.365694,0,66,39635.3803935185,2008-07-06,09:07:46
39.985757,116.366415,0,73,39635.3804513889,2008-07-06,09:07:51
39.98576,116.367183,0,78,39635.3805092593,2008-07-06,09:07:56
39.985767,116.367923,0,85,39635.3805671296,2008-07-06,09:08:01
39.985769,116.368609,0,92,39635.380625,2008-07-06,09:08:06
39.985734,116.369121,0,104,39635.3806828704,2008-07-06,09:08:11
39.985716,116.369307,0,104,39635.3807407407,2008-07-06,09:08:16
39.985706,116.369303,0,96,39635.3807986111,2008-07-06,09:08:21
39.985706,116.369303,0,96,39635.3808333333,2008-07-06,09:08:24
39.985707,116.369301,0,96,39635.3808564815,2008-07-06,09:08:26
39.98572,116.369399,0,99,39635.3809143519,2008-07-06,09:08:31
39.985752,116.369662,0,100,39635.3809722222,2008-07-06,09:08:36
39.985776,116.369972,0,103,39635.3810300926,2008-07-06,09:08:41
39.985776,116.370305,0,102,39635.381087963,2008-07-06,09:08:46
39.985731,116.37063,0,98,39635.3811458333,2008-07-06,09:08:51
39.985737,116.371067,0,92,39635.3812037037,2008-07-06,09:08:56
39.985883,116.371385,0,90,39635.3812615741,2008-07-06,09:09:01
39.985999,116.371805,0,90,39635.3813194444,2008-07-06,09:09:06
39.98602,116.372264,0,89,39635.3813773148,2008-07-06,09:09:11
39.986046,116.372827,0,89,39635.3814351852,2008-07-06,09:09:16
39.98604,116.37345,0,87,39635.3814930556,2008-07-06,09:09:21
39.985928,116.374028,0,83,39635.3815509259,2008-07-06,09:09:26
39.985887,116.374491,0,81,39635.3816087963,2008-07-06,09:09:31
39.985921,116.374781,0,82,39635.3816666667,2008-07-06,09:09:36
39.985952,116.37513,0,88,39635.381724537,2008-07-06,09:09:41
39.985965,116.375546,0,88,39635.3817824074,2008-07-06,09:09:46
39.985976,116.376063,0,82,39635.3818402778,2008-07-06,09:09:51
39.986012,116.376521,0,78,39635.3818981481,2008-07-06,09:09:56
39.986035,116.3769,0,72,39635.3819560185,2008-07-06,09:10:01
39.986003,116.377138,0,70,39635.3820138889,2008-07-06,09:10:06
39.986006,116.377175,0,66,39635.3820717593,2008-07-06,09:10:11
39.986006,116.377175,0,66,39635.3821064815,2008-07-06,09:10:14
39.986011,116.377179,0,67,39635.3821296296,2008-07-06,09:10:16
39.98601,116.37717,0,67,39635.3821875,2008-07-06,09:10:21
39.986003,116.37716,0,67,39635.3822453704,2008-07-06,09:10:26
39.985972,116.377191,0,69,39635.3823032407,2008-07-06,09:10:31
39.985974,116.377235,0,75,39635.3823611111,2008-07-06,09:10:36
39.985969,116.377257,0,80,39635.3824189815,2008-07-06,09:10:41
39.985969,116.377257,0,80,39635.3824537037,2008-07-06,09:10:44
39.985969,116.377256,0,80,39635.3824768519,2008-07-06,09:10:46
39.985974,116.377282,0,81,39635.3825347222,2008-07-06,09:10:51
39.985991,116.377471,0,81,39635.3825925926,2008-07-06,09:10:56
39.986064,116.377945,0,79,39635.382650463,2008-07-06,09:11:01
39.986066,116.378457,0,78,39635.3827083333,2008-07-06,09:11:06
39.986044,116.379086,0,76,39635.3827662037,2008-07-06,09:11:11
39.986082,116.379748,0,74,39635.3828240741,2008-07-06,09:11:16
39.986157,116.380537,0,70,39635.3828819444,2008-07-06,09:11:21
39.986217,116.381328,0,67,39635.3829398148,2008-07-06,09:11:26
39.98624,116.381994,0,64,39635.3829976852,2008-07-06,09:11:31
39.986256,116.382518,0,63,39635.3830555556,2008-07-06,09:11:36
39.986209,116.382778,0,57,39635.3831134259,2008-07-06,09:11:41
39.986217,116.382825,0,51,39635.3831712963,2008-07-06,09:11:46
39.986232,116.382777,0,48,39635.3832291667,2008-07-06,09:11:51
39.986232,116.382777,0,48,39635.3832638889,2008-07-06,09:11:54
39.986235,116.382782,0,45,39635.383287037,2008-07-06,09:11:56
39.98625,116.382817,0,42,39635.3833449074,2008-07-06,09:12:01
39.986297,116.38301,0,41,39635.3834027778,2008-07-06,09:12:06
39.986304,116.38334,0,41,39635.3834606481,2008-07-06,09:12:11
39.986324,116.383726,0,43,39635.3835185185,2008-07-06,09:12:16
39.986366,116.384258,0,49,39635.3835763889,2008-07-06,09:12:21
39.986397,116.384927,0,61,39635.3836342593,2008-07-06,09:12:26
39.986392,116.385661,0,66,39635.3836921296,2008-07-06,09:12:31
39.986407,116.386475,0,59,39635.38375,2008-07-06,09:12:36
39.986408,116.387305,0,56,39635.3838078704,2008-07-06,09:12:41
39.9864,116.388112,0,51,39635.3838657407,2008-07-06,09:12:46
39.986485,116.388926,0,57,39635.3839236111,2008-07-06,09:12:51
39.986528,116.389862,0,64,39635.3839814815,2008-07-06,09:12:56
39.986531,116.390787,0,71,39635.3840393518,2008-07-06,09:13:01
39.986555,116.391695,0,73,39635.3840972222,2008-07-06,09:13:06
39.986597,116.392562,0,71,39635.3841550926,2008-07-06,09:13:11
39.986603,116.393428,0,71,39635.384212963,2008-07-06,09:13:16
39.986618,116.394233,0,64,39635.3842708333,2008-07-06,09:13:21
39.986667,116.394911,0,65,39635.3843287037,2008-07-06,09:13:26
39.986691,116.395466,0,70,39635.3843865741,2008-07-06,09:13:31
39.986663,116.395957,0,75,39635.3844444444,2008-07-06,09:13:36
39.986649,116.396401,0,79,39635.3845023148,2008-07-06,09:13:41
39.986662,116.396585,0,83,39635.3845601852,2008-07-06,09:13:46
39.98666,116.396599,0,87,39635.3846180556,2008-07-06,09:13:51
39.986653,116.39658,0,90,39635.3846759259,2008-07-06,09:13:56
39.986653,116.39658,0,90,39635.3847106481,2008-07-06,09:13:59
39.986647,116.396584,0,91,39635.3847337963,2008-07-06,09:14:01
39.986646,116.396594,0,91,39635.3847916667,2008-07-06,09:14:06
39.986633,116.396695,0,92,39635.384849537,2008-07-06,09:14:11
39.986658,116.397004,0,94,39635.3849074074,2008-07-06,09:14:16
39.986684,116.39741,0,94,39635.3849652778,2008-07-06,09:14:21
39.98669,116.397872,0,93,39635.3850231481,2008-07-06,09:14:26
39.986697,116.398182,0,89,39635.3850810185,2008-07-06,09:14:31
39.986726,116.398301,0,93,39635.3851388889,2008-07-06,09:14:36
39.986728,116.39851,0,97,39635.3851967593,2008-07-06,09:14:41
39.986716,116.398817,0,99,39635.3852546296,2008-07-06,09:14:46
39.986694,116.39912,0,101,39635.3853125,2008-07-06,09:14:51
39.986648,116.399456,0,104,39635.3853703704,2008-07-06,09:14:56
39.98658,116.399816,0,106,39635.3854282407,2008-07-06,09:15:01
39.986625,116.400226,0,108,39635.3854861111,2008-07-06,09:15:06
39.986647,116.400592,0,109,39635.3855439815,2008-07-06,09:15:11
39.986746,116.401076,0,110,39635.3856018518,2008-07-06,09:15:16
39.986945,116.403431,0,99,39635.3858912037,2008-07-06,09:15:41
39.986903,116.403813,0,98,39635.3859490741,2008-07-06,09:15:46
39.986915,116.404323,0,97,39635.3860069444,2008-07-06,09:15:51
39.986946,116.404972,0,96,39635.3860648148,2008-07-06,09:15:56
39.986964,116.40564,0,96,39635.3861226852,2008-07-06,09:16:01
39.986992,116.406279,0,98,39635.3861805556,2008-07-06,09:16:06
39.987038,116.406756,0,100,39635.3862384259,2008-07-06,09:16:11
39.987109,116.407134,0,101,39635.3862962963,2008-07-06,09:16:16
39.98714,116.407551,0,102,39635.3863541667,2008-07-06,09:16:21
39.990703,116.410968,0,2198,39635.3867013889,2008-07-06,09:16:51
39.987949,116.409751,0,778,39635.3867592593,2008-07-06,09:16:56
39.988022,116.409855,0,824,39635.3868171296,2008-07-06,09:17:01
39.987898,116.409919,0,855,39635.386875,2008-07-06,09:17:06
39.987875,116.409983,0,852,39635.3869328704,2008-07-06,09:17:11
39.987884,116.410045,0,851,39635.3869907407,2008-07-06,09:17:16
39.987903,116.410108,0,850,39635.3870486111,2008-07-06,09:17:21
39.987924,116.410172,0,851,39635.3871064815,2008-07-06,09:17:26
39.987868,116.41021,0,854,39635.3871643519,2008-07-06,09:17:31
39.98784,116.410222,0,854,39635.3872222222,2008-07-06,09:17:36
39.987839,116.410238,0,854,39635.3872800926,2008-07-06,09:17:41
39.987837,116.410263,0,853,39635.387337963,2008-07-06,09:17:46
39.987821,116.410292,0,853,39635.3873958333,2008-07-06,09:17:51
39.987793,116.410314,0,852,39635.3874537037,2008-07-06,09:17:56
39.947585,116.410636,0,293,39635.3996064815,2008-07-06,09:35:26
39.947663,116.410599,0,293,39635.3996643518,2008-07-06,09:35:31
39.94771,116.410764,0,296,39635.3997222222,2008-07-06,09:35:36
39.947741,116.410815,0,301,39635.3997800926,2008-07-06,09:35:41
39.947767,116.410938,0,307,39635.399837963,2008-07-06,09:35:46
39.947769,116.411057,0,306,39635.3998958333,2008-07-06,09:35:51
39.947697,116.41116,0,283,39635.3999537037,2008-07-06,09:35:56
39.947697,116.411248,0,285,39635.4000115741,2008-07-06,09:36:01
39.947699,116.411336,0,289,39635.4000694444,2008-07-06,09:36:06
39.947688,116.411428,0,288,39635.4001273148,2008-07-06,09:36:11
39.94767,116.411514,0,292,39635.4001851852,2008-07-06,09:36:16
39.94768,116.41167,0,267,39635.4002430556,2008-07-06,09:36:21
39.947671,116.411835,0,249,39635.4003009259,2008-07-06,09:36:26
39.947675,116.411903,0,251,39635.4003587963,2008-07-06,09:36:31
39.947672,116.411948,0,251,39635.4004166667,2008-07-06,09:36:36
39.947661,116.412092,0,239,39635.400474537,2008-07-06,09:36:41
39.947659,116.412152,0,242,39635.4005324074,2008-07-06,09:36:46
39.94766,116.412203,0,245,39635.4005902778,2008-07-06,09:36:51
39.947642,116.412234,0,251,39635.4006481481,2008-07-06,09:36:56
39.947642,116.412343,0,247,39635.4007060185,2008-07-06,09:37:01
39.947686,116.412362,0,250,39635.4007638889,2008-07-06,09:37:06
39.947709,116.412468,0,251,39635.4008217593,2008-07-06,09:37:11
39.947738,116.412566,0,256,39635.4008796296,2008-07-06,09:37:16
39.947756,116.412634,0,259,39635.4009375,2008-07-06,09:37:21
39.947748,116.412709,0,261,39635.4009953704,2008-07-06,09:37:26
39.947746,116.412793,0,266,39635.4010532407,2008-07-06,09:37:31
39.947768,116.41287,0,269,39635.4011111111,2008-07-06,09:37:36
39.947797,116.412945,0,271,39635.4011689815,2008-07-06,09:37:41
39.947766,116.413022,0,269,39635.4012268518,2008-07-06,09:37:46
39.947722,116.413115,0,264,39635.4012847222,2008-07-06,09:37:51
39.947738,116.413188,0,265,39635.4013425926,2008-07-06,09:37:56
39.947736,116.413235,0,267,39635.401400463,2008-07-06,09:38:01
39.947732,116.413288,0,269,39635.4014583333,2008-07-06,09:38:06
39.94775,116.413365,0,272,39635.4015162037,2008-07-06,09:38:11
39.947783,116.413465,0,275,39635.4015740741,2008-07-06,09:38:16
39.947771,116.413522,0,276,39635.4016319444,2008-07-06,09:38:21
39.947747,116.41359,0,278,39635.4016898148,2008-07-06,09:38:26
39.947767,116.413679,0,279,39635.4017476852,2008-07-06,09:38:31
39.947823,116.413913,0,281,39635.4018055556,2008-07-06,09:38:36
39.947766,116.413978,0,281,39635.4018634259,2008-07-06,09:38:41
39.947754,116.414052,0,279,39635.4019212963,2008-07-06,09:38:46
39.947784,116.414173,0,277,39635.4019791667,2008-07-06,09:38:51
39.947784,116.414173,0,277,39635.4020138889,2008-07-06,09:38:54
39.947787,116.414176,0,275,39635.402037037,2008-07-06,09:38:56
39.947754,116.41418,0,271,39635.4020949074,2008-07-06,09:39:01
39.947689,116.414161,0,280,39635.4021527778,2008-07-06,09:39:06
39.947528,116.414128,0,280,39635.4022106482,2008-07-06,09:39:11
39.947431,116.414117,0,281,39635.4022685185,2008-07-06,09:39:16
39.947329,116.414107,0,280,39635.4023263889,2008-07-06,09:39:21
39.947255,116.414086,0,278,39635.4023842593,2008-07-06,09:39:26
39.947183,116.414064,0,278,39635.4024421296,2008-07-06,09:39:31
39.947148,116.414178,0,265,39635.4025,2008-07-06,09:39:36
39.94713,116.414179,0,259,39635.4025578704,2008-07-06,09:39:41
39.94713,116.414175,0,259,39635.4026157407,2008-07-06,09:39:46
39.94713,116.414174,0,259,39635.4026736111,2008-07-06,09:39:51
39.947129,116.41418,0,259,39635.4027314815,2008-07-06,09:39:56
39.947129,116.41418,0,259,39635.4027662037,2008-07-06,09:39:59
39.947129,116.414185,0,259,39635.4027893519,2008-07-06,09:40:01
39.94751,116.413244,0,262,39635.4596759259,2008-07-06,11:01:56
39.947543,116.412963,0,154,39635.4597337963,2008-07-06,11:02:01
39.947564,116.412816,0,147,39635.4597916667,2008-07-06,11:02:06
39.9476,116.41269,0,138,39635.459849537,2008-07-06,11:02:11
39.947635,116.412551,0,126,39635.4599074074,2008-07-06,11:02:16
39.947661,116.41243,0,123,39635.4599652778,2008-07-06,11:02:21
39.947631,116.412329,0,127,39635.4600231481,2008-07-06,11:02:26
39.947678,116.412185,0,119,39635.4600810185,2008-07-06,11:02:31
39.947647,116.412095,0,121,39635.4601388889,2008-07-06,11:02:36
39.947649,116.412003,0,125,39635.4601967593,2008-07-06,11:02:41
39.947659,116.41191,0,129,39635.4602546296,2008-07-06,11:02:46
39.947643,116.411799,0,129,39635.4603125,2008-07-06,11:02:51
39.947696,116.411671,0,132,39635.4603703704,2008-07-06,11:02:56
39.947707,116.411578,0,132,39635.4604282407,2008-07-06,11:03:01
39.947696,116.411469,0,131,39635.4604861111,2008-07-06,11:03:06
39.947714,116.411357,0,122,39635.4605439815,2008-07-06,11:03:11
39.947701,116.411245,0,114,39635.4606018519,2008-07-06,11:03:16
39.947685,116.411144,0,109,39635.4606597222,2008-07-06,11:03:21
39.947681,116.410973,0,109,39635.4607175926,2008-07-06,11:03:26
39.94767,116.410868,0,108,39635.460775463,2008-07-06,11:03:31
39.94763,116.410768,0,110,39635.4608333333,2008-07-06,11:03:36
39.947613,116.410742,0,115,39635.4608912037,2008-07-06,11:03:41
39.947593,116.410704,0,117,39635.4609490741,2008-07-06,11:03:46
39.947575,116.410697,0,118,39635.4610069444,2008-07-06,11:03:51
39.947575,116.410697,0,118,39635.4610416667,2008-07-06,11:03:54
39.947583,116.410689,0,119,39635.4610648148,2008-07-06,11:03:56
39.986811,116.409816,0,130,39635.4706134259,2008-07-06,11:17:41
39.986865,116.409834,0,117,39635.4706712963,2008-07-06,11:17:46
39.986927,116.409777,0,131,39635.4707291667,2008-07-06,11:17:51
39.98702,116.409714,0,117,39635.470787037,2008-07-06,11:17:56
39.987084,116.409642,0,114,39635.4708449074,2008-07-06,11:18:01
39.987142,116.409548,0,120,39635.4709027778,2008-07-06,11:18:06
39.987155,116.409437,0,128,39635.4709606481,2008-07-06,11:18:11
39.987123,116.409329,0,125,39635.4710185185,2008-07-06,11:18:16
39.987087,116.409222,0,130,39635.4710763889,2008-07-06,11:18:21
39.987062,116.409119,0,129,39635.4711342593,2008-07-06,11:18:26
39.987086,116.409029,0,133,39635.4711921296,2008-07-06,11:18:31
39.987091,116.409008,0,127,39635.47125,2008-07-06,11:18:36
39.987089,116.408973,0,128,39635.4713078704,2008-07-06,11:18:41
39.987097,116.408961,0,129,39635.4713657407,2008-07-06,11:18:46
39.987091,116.408954,0,129,39635.4714236111,2008-07-06,11:18:51
39.987091,116.408954,0,129,39635.4714583333,2008-07-06,11:18:54
39.987092,116.408953,0,129,39635.4714814815,2008-07-06,11:18:56
39.98737,116.408979,0,115,39635.4717708333,2008-07-06,11:19:21
39.987408,116.409024,0,112,39635.4718287037,2008-07-06,11:19:26
39.987431,116.409062,0,112,39635.4718865741,2008-07-06,11:19:31
39.987485,116.409089,0,115,39635.4719444444,2008-07-06,11:19:36
39.987546,116.409024,0,118,39635.4720023148,2008-07-06,11:19:41
39.987543,116.408951,0,117,39635.4720601852,2008-07-06,11:19:46
39.987522,116.40893,0,118,39635.4721180556,2008-07-06,11:19:51
39.987522,116.40893,0,118,39635.4721527778,2008-07-06,11:19:54
39.987517,116.408922,0,119,39635.4721759259,2008-07-06,11:19:56
39.987504,116.40893,0,121,39635.4722337963,2008-07-06,11:20:01
39.987496,116.408943,0,121,39635.4722916667,2008-07-06,11:20:06
39.987501,116.408942,0,122,39635.472349537,2008-07-06,11:20:11
39.987502,116.408942,0,123,39635.4724074074,2008-07-06,11:20:16
39.987506,116.408939,0,123,39635.4724652778,2008-07-06,11:20:21
39.987505,116.408938,0,123,39635.4725231482,2008-07-06,11:20:26
39.987508,116.408935,0,123,39635.4725810185,2008-07-06,11:20:31
39.987513,116.408931,0,123,39635.4726388889,2008-07-06,11:20:36
39.987513,116.408931,0,123,39635.4726736111,2008-07-06,11:20:39
39.987516,116.408928,0,124,39635.4726967593,2008-07-06,11:20:41
39.987518,116.408915,0,123,39635.4727546296,2008-07-06,11:20:46
39.987523,116.408911,0,123,39635.4728125,2008-07-06,11:20:51
39.98752,116.408914,0,123,39635.4728703704,2008-07-06,11:20:56
39.987524,116.40891,0,123,39635.4729282407,2008-07-06,11:21:01
39.987529,116.408906,0,123,39635.4729861111,2008-07-06,11:21:06
39.987529,116.408906,0,123,39635.4730208333,2008-07-06,11:21:09
39.987531,116.408903,0,123,39635.4730439815,2008-07-06,11:21:11
39.987517,116.408914,0,124,39635.4731018519,2008-07-06,11:21:16
39.987508,116.408921,0,124,39635.4731597222,2008-07-06,11:21:21
39.987462,116.408997,0,126,39635.4732175926,2008-07-06,11:21:26
39.987392,116.409069,0,128,39635.473275463,2008-07-06,11:21:31
39.987311,116.409078,0,129,39635.4733333333,2008-07-06,11:21:36
39.987252,116.40894,0,130,39635.4733912037,2008-07-06,11:21:41
39.987176,116.408628,0,132,39635.4734490741,2008-07-06,11:21:46
39.987148,116.408228,0,135,39635.4735069444,2008-07-06,11:21:51
39.987219,116.407762,0,136,39635.4735648148,2008-07-06,11:21:56
39.987255,116.407307,0,138,39635.4736226852,2008-07-06,11:22:01
39.987258,116.406905,0,142,39635.4736805556,2008-07-06,11:22:06
39.987235,116.406474,0,146,39635.4737384259,2008-07-06,11:22:11
39.987179,116.405987,0,151,39635.4737962963,2008-07-06,11:22:16
39.98712,116.405461,0,157,39635.4738541667,2008-07-06,11:22:21
39.987139,116.404956,0,163,39635.473912037,2008-07-06,11:22:26
39.987182,116.404458,0,166,39635.4739699074,2008-07-06,11:22:31
39.987229,116.403987,0,168,39635.4740277778,2008-07-06,11:22:36
39.98723,116.403592,0,170,39635.4740856481,2008-07-06,11:22:41
39.987211,116.403296,0,172,39635.4741435185,2008-07-06,11:22:46
39.987231,116.402867,0,171,39635.4742013889,2008-07-06,11:22:51
39.987242,116.402427,0,171,39635.4742592593,2008-07-06,11:22:56
39.987232,116.401959,0,170,39635.4743171296,2008-07-06,11:23:01
39.987256,116.40143,0,170,39635.474375,2008-07-06,11:23:06
39.98724,116.400894,0,169,39635.4744328704,2008-07-06,11:23:11
39.987194,116.40037,0,167,39635.4744907407,2008-07-06,11:23:16
39.987174,116.399899,0,167,39635.4745486111,2008-07-06,11:23:21
39.987163,116.399484,0,167,39635.4746064815,2008-07-06,11:23:26
39.987161,116.398996,0,166,39635.4746643519,2008-07-06,11:23:31
39.98714,116.398433,0,166,39635.4747222222,2008-07-06,11:23:36
39.987169,116.397949,0,165,39635.4747800926,2008-07-06,11:23:41
39.98718,116.397515,0,165,39635.474837963,2008-07-06,11:23:46
39.98719,116.397035,0,163,39635.4748958333,2008-07-06,11:23:51
39.987188,116.396625,0,162,39635.4749537037,2008-07-06,11:23:56
39.987233,116.396414,0,164,39635.4750115741,2008-07-06,11:24:01
39.98725,116.396421,0,162,39635.4750694444,2008-07-06,11:24:06
39.987252,116.396403,0,162,39635.4751273148,2008-07-06,11:24:11
39.987211,116.396138,0,162,39635.4751851852,2008-07-06,11:24:16
39.987145,116.395643,0,157,39635.4752430556,2008-07-06,11:24:21
39.987097,116.395224,0,154,39635.4753009259,2008-07-06,11:24:26
39.987017,116.39479,0,149,39635.4753587963,2008-07-06,11:24:31
39.986983,116.394426,0,146,39635.4754166667,2008-07-06,11:24:36
39.986992,116.39395,0,139,39635.475474537,2008-07-06,11:24:41
39.986973,116.393481,0,134,39635.4755324074,2008-07-06,11:24:46
39.986977,116.393081,0,134,39635.4755902778,2008-07-06,11:24:51
39.987007,116.392617,0,127,39635.4756481481,2008-07-06,11:24:56
39.987058,116.392151,0,113,39635.4757060185,2008-07-06,11:25:01
39.987057,116.391708,0,100,39635.4757638889,2008-07-06,11:25:06
39.987061,116.391278,0,86,39635.4758217593,2008-07-06,11:25:11
39.987041,116.390887,0,91,39635.4758796296,2008-07-06,11:25:16
39.987035,116.390457,0,91,39635.4759375,2008-07-06,11:25:21
39.987068,116.389859,0,82,39635.4759953704,2008-07-06,11:25:26
39.987121,116.389296,0,78,39635.4760532407,2008-07-06,11:25:31
39.987066,116.388757,0,81,39635.4761111111,2008-07-06,11:25:36
39.986986,116.38814,0,80,39635.4761689815,2008-07-06,11:25:41
39.986903,116.38752,0,77,39635.4762268519,2008-07-06,11:25:46
39.986771,116.386993,0,74,39635.4762847222,2008-07-06,11:25:51
39.986743,116.386438,0,71,39635.4763425926,2008-07-06,11:25:56
39.98698,116.385735,0,72,39635.476400463,2008-07-06,11:26:01
39.986941,116.385058,0,81,39635.4764583333,2008-07-06,11:26:06
39.986904,116.384532,0,79,39635.4765162037,2008-07-06,11:26:11
39.986881,116.384035,0,79,39635.4765740741,2008-07-06,11:26:16
39.986876,116.383527,0,80,39635.4766319444,2008-07-06,11:26:21
39.986855,116.383112,0,87,39635.4766898148,2008-07-06,11:26:26
39.986826,116.382867,0,97,39635.4767476852,2008-07-06,11:26:31
39.986753,116.382627,0,122,39635.4768055556,2008-07-06,11:26:36
39.986746,116.382342,0,139,39635.4768634259,2008-07-06,11:26:41
39.986729,116.382275,0,148,39635.4769212963,2008-07-06,11:26:46
39.986727,116.382285,0,149,39635.4769791667,2008-07-06,11:26:51
39.986728,116.382268,0,150,39635.477037037,2008-07-06,11:26:56
39.986707,116.382036,0,145,39635.4770949074,2008-07-06,11:27:01
39.9867,116.381623,0,153,39635.4771527778,2008-07-06,11:27:06
39.986749,116.381042,0,150,39635.4772106481,2008-07-06,11:27:11
39.986785,116.380344,0,140,39635.4772685185,2008-07-06,11:27:16
39.986751,116.379726,0,141,39635.4773263889,2008-07-06,11:27:21
39.986728,116.37919,0,140,39635.4773842593,2008-07-06,11:27:26
39.986689,116.378669,0,153,39635.4774421296,2008-07-06,11:27:31
39.986715,116.378078,0,147,39635.4775,2008-07-06,11:27:36
39.986663,116.377581,0,150,39635.4775578704,2008-07-06,11:27:41
39.98667,116.377178,0,145,39635.4776157407,2008-07-06,11:27:46
39.986707,116.376876,0,138,39635.4776736111,2008-07-06,11:27:51
39.986745,116.376767,0,136,39635.4777314815,2008-07-06,11:27:56
39.986726,116.376753,0,123,39635.4777893518,2008-07-06,11:28:01
39.986712,116.376578,0,120,39635.4778472222,2008-07-06,11:28:06
39.986682,116.376151,0,119,39635.4779050926,2008-07-06,11:28:11
39.986681,116.375521,0,130,39635.477962963,2008-07-06,11:28:16
39.986661,116.374971,0,144,39635.4780208333,2008-07-06,11:28:21
39.986598,116.374386,0,153,39635.4780787037,2008-07-06,11:28:26
39.986569,116.373824,0,158,39635.4781365741,2008-07-06,11:28:31
39.98653,116.373303,0,162,39635.4781944444,2008-07-06,11:28:36
39.986474,116.372718,0,163,39635.4782523148,2008-07-06,11:28:41
39.986457,116.372125,0,160,39635.4783101852,2008-07-06,11:28:46
39.986465,116.371618,0,161,39635.4783680556,2008-07-06,11:28:51
39.986483,116.371107,0,160,39635.4784259259,2008-07-06,11:28:56
39.986648,116.370666,0,153,39635.4784837963,2008-07-06,11:29:01
39.986824,116.370225,0,150,39635.4785416667,2008-07-06,11:29:06
39.986846,116.369693,0,154,39635.478599537,2008-07-06,11:29:11
39.98674,116.369267,0,147,39635.4786574074,2008-07-06,11:29:16
39.986656,116.368956,0,147,39635.4787152778,2008-07-06,11:29:21
39.986618,116.368766,0,150,39635.4787731481,2008-07-06,11:29:26
39.986611,116.368736,0,157,39635.4788310185,2008-07-06,11:29:31
39.986593,116.368623,0,165,39635.4788888889,2008-07-06,11:29:36
39.986642,116.368484,0,178,39635.4789467593,2008-07-06,11:29:41
39.986661,116.368154,0,190,39635.4790046296,2008-07-06,11:29:46
39.986653,116.367699,0,192,39635.4790625,2008-07-06,11:29:51
39.986623,116.367152,0,193,39635.4791203704,2008-07-06,11:29:56
39.98657,116.366539,0,198,39635.4791782407,2008-07-06,11:30:01
39.986492,116.36595,0,203,39635.4792361111,2008-07-06,11:30:06
39.986403,116.365381,0,201,39635.4792939815,2008-07-06,11:30:11
39.986326,116.364796,0,198,39635.4793518518,2008-07-06,11:30:16
39.986289,116.364238,0,194,39635.4794097222,2008-07-06,11:30:21
39.986278,116.363763,0,192,39635.4794675926,2008-07-06,11:30:26
39.986239,116.363352,0,185,39635.479525463,2008-07-06,11:30:31
39.986177,116.362904,0,180,39635.4795833333,2008-07-06,11:30:36
39.986151,116.362542,0,180,39635.4796412037,2008-07-06,11:30:41
39.986139,116.362126,0,177,39635.4796990741,2008-07-06,11:30:46
39.98612,116.361553,0,174,39635.4797569444,2008-07-06,11:30:51
39.9861,116.36106,0,175,39635.4798148148,2008-07-06,11:30:56
39.986084,116.36068,0,178,39635.4798726852,2008-07-06,11:31:01
39.986104,116.360373,0,173,39635.4799305556,2008-07-06,11:31:06
39.986117,116.360165,0,161,39635.4799884259,2008-07-06,11:31:11
39.986125,116.360132,0,152,39635.4800462963,2008-07-06,11:31:16
39.986135,116.359999,0,149,39635.4801041667,2008-07-06,11:31:21
39.986162,116.359758,0,144,39635.480162037,2008-07-06,11:31:26
39.98618,116.359494,0,138,39635.4802199074,2008-07-06,11:31:31
39.986132,116.359249,0,141,39635.4802777778,2008-07-06,11:31:36
39.986174,116.358781,0,116,39635.4803356482,2008-07-06,11:31:41
39.986162,116.358288,0,106,39635.4803935185,2008-07-06,11:31:46
39.986125,116.357747,0,106,39635.4804513889,2008-07-06,11:31:51
39.986082,116.357172,0,113,39635.4805092593,2008-07-06,11:31:56
39.986045,116.356626,0,118,39635.4805671296,2008-07-06,11:32:01
39.986046,116.356135,0,121,39635.480625,2008-07-06,11:32:06
39.986025,116.355619,0,128,39635.4806828704,2008-07-06,11:32:11
39.986036,116.355144,0,133,39635.4807407407,2008-07-06,11:32:16
39.986027,116.35473,0,138,39635.4807986111,2008-07-06,11:32:21
39.986007,116.354239,0,143,39635.4808564815,2008-07-06,11:32:26
39.985993,116.353625,0,149,39635.4809143519,2008-07-06,11:32:31
39.985982,116.353061,0,154,39635.4809722222,2008-07-06,11:32:36
39.985988,116.352596,0,157,39635.4810300926,2008-07-06,11:32:41
39.986044,116.351713,0,155,39635.4811458333,2008-07-06,11:32:51
39.985996,116.35135,0,155,39635.4812037037,2008-07-06,11:32:56
39.985963,116.351085,0,150,39635.4812615741,2008-07-06,11:33:01
39.985981,116.350833,0,146,39635.4813194444,2008-07-06,11:33:06
39.985973,116.350625,0,137,39635.4813773148,2008-07-06,11:33:11
39.985998,116.350585,0,127,39635.4814351852,2008-07-06,11:33:16
39.986033,116.350528,0,119,39635.4814930556,2008-07-06,11:33:21
39.986051,116.35041,0,118,39635.4815509259,2008-07-06,11:33:26
39.986068,116.350336,0,122,39635.4816087963,2008-07-06,11:33:31
39.986033,116.350249,0,131,39635.4816666667,2008-07-06,11:33:36
39.986008,116.350143,0,134,39635.481724537,2008-07-06,11:33:41
39.985972,116.350063,0,137,39635.4817824074,2008-07-06,11:33:46
39.985951,116.349981,0,142,39635.4818402778,2008-07-06,11:33:51
39.98592,116.349894,0,146,39635.4818981481,2008-07-06,11:33:56
39.98593,116.349798,0,151,39635.4819560185,2008-07-06,11:34:01
39.985956,116.349707,0,155,39635.4820138889,2008-07-06,11:34:06
39.985967,116.349636,0,159,39635.4820717593,2008-07-06,11:34:11
39.985942,116.349534,0,163,39635.4821296296,2008-07-06,11:34:16
39.985931,116.349452,0,167,39635.4821875,2008-07-06,11:34:21
39.985921,116.349363,0,168,39635.4822453704,2008-07-06,11:34:26
39.985929,116.349273,0,169,39635.4823032407,2008-07-06,11:34:31
39.985912,116.349183,0,169,39635.4823611111,2008-07-06,11:34:36
39.985893,116.349096,0,170,39635.4824189815,2008-07-06,11:34:41
39.985893,116.348998,0,173,39635.4824768519,2008-07-06,11:34:46
39.985895,116.348911,0,172,39635.4825347222,2008-07-06,11:34:51
39.985898,116.348812,0,168,39635.4825925926,2008-07-06,11:34:56
39.985908,116.348718,0,166,39635.482650463,2008-07-06,11:35:01
39.985917,116.348621,0,163,39635.4827083333,2008-07-06,11:35:06
39.985914,116.34853,0,161,39635.4827662037,2008-07-06,11:35:11
39.98592,116.348417,0,160,39635.4828240741,2008-07-06,11:35:16
39.985922,116.348323,0,158,39635.4828819444,2008-07-06,11:35:21
39.985903,116.348236,0,153,39635.4829398148,2008-07-06,11:35:26
39.985868,116.348143,0,155,39635.4829976852,2008-07-06,11:35:31
39.985876,116.348058,0,156,39635.4830555556,2008-07-06,11:35:36
39.985887,116.347967,0,148,39635.4831134259,2008-07-06,11:35:41
39.985905,116.347903,0,131,39635.4831712963,2008-07-06,11:35:46
39.985917,116.347887,0,130,39635.4832291667,2008-07-06,11:35:51
39.98591,116.347868,0,129,39635.483287037,2008-07-06,11:35:56
39.985833,116.347841,0,132,39635.4833449074,2008-07-06,11:36:01
39.985697,116.347898,0,131,39635.4834027778,2008-07-06,11:36:06
39.985611,116.347885,0,129,39635.4834606481,2008-07-06,11:36:11
39.98551,116.347919,0,126,39635.4835185185,2008-07-06,11:36:16
39.985403,116.347969,0,124,39635.4835763889,2008-07-06,11:36:21
39.985306,116.347966,0,124,39635.4836342593,2008-07-06,11:36:26
39.985235,116.347897,0,126,39635.4836921296,2008-07-06,11:36:31
39.985195,116.347827,0,129,39635.48375,2008-07-06,11:36:36
39.9852,116.347915,0,129,39635.4838078704,2008-07-06,11:36:41
39.985184,116.347994,0,125,39635.4838657407,2008-07-06,11:36:46
39.985171,116.348097,0,130,39635.4839236111,2008-07-06,11:36:51
39.985164,116.348198,0,139,39635.4839814815,2008-07-06,11:36:56
39.985149,116.34829,0,144,39635.4840393519,2008-07-06,11:37:01
39.98517,116.348395,0,148,39635.4840972222,2008-07-06,11:37:06
39.98517,116.348487,0,151,39635.4841550926,2008-07-06,11:37:11
39.985168,116.34857,0,154,39635.484212963,2008-07-06,11:37:16
39.985182,116.348666,0,155,39635.4842708333,2008-07-06,11:37:21
39.985169,116.348764,0,159,39635.4843287037,2008-07-06,11:37:26
39.985163,116.34884,0,157,39635.4843865741,2008-07-06,11:37:31
39.985162,116.34892,0,158,39635.4844444444,2008-07-06,11:37:36
39.985177,116.349002,0,161,39635.4845023148,2008-07-06,11:37:41
39.985169,116.349113,0,162,39635.4845601852,2008-07-06,11:37:46
39.98517,116.349217,0,170,39635.4846180556,2008-07-06,11:37:51
39.985182,116.349338,0,168,39635.4846759259,2008-07-06,11:37:56
39.985199,116.34942,0,173,39635.4847337963,2008-07-06,11:38:01
39.98522,116.34949,0,178,39635.4847916667,2008-07-06,11:38:06
39.985235,116.349597,0,183,39635.484849537,2008-07-06,11:38:11
39.985248,116.349706,0,188,39635.4849074074,2008-07-06,11:38:16
39.98526,116.349825,0,189,39635.4849652778,2008-07-06,11:38:21
39.985271,116.349937,0,192,39635.4850231481,2008-07-06,11:38:26
39.985295,116.350039,0,191,39635.4850810185,2008-07-06,11:38:31
39.985319,116.350132,0,186,39635.4851388889,2008-07-06,11:38:36
39.985296,116.35022,0,179,39635.4851967593,2008-07-06,11:38:41
39.985292,116.350308,0,170,39635.4852546296,2008-07-06,11:38:46
39.985303,116.350402,0,167,39635.4853125,2008-07-06,11:38:51
39.985296,116.350485,0,162,39635.4853703704,2008-07-06,11:38:56
39.985285,116.350579,0,155,39635.4854282407,2008-07-06,11:39:01
39.985306,116.350654,0,155,39635.4854861111,2008-07-06,11:39:06
39.985271,116.350792,0,154,39635.4855439815,2008-07-06,11:39:11
39.985271,116.350867,0,155,39635.4856018518,2008-07-06,11:39:16
39.985295,116.350965,0,155,39635.4856597222,2008-07-06,11:39:21
39.98528,116.351104,0,157,39635.4857175926,2008-07-06,11:39:26
39.985322,116.351194,0,161,39635.485775463,2008-07-06,11:39:31
39.985271,116.351296,0,163,39635.4858333333,2008-07-06,11:39:36
39.985247,116.351374,0,163,39635.4858912037,2008-07-06,11:39:41
39.985281,116.351511,0,164,39635.4859490741,2008-07-06,11:39:46
39.985297,116.351598,0,162,39635.4860069444,2008-07-06,11:39:51
39.985331,116.351659,0,157,39635.4860648148,2008-07-06,11:39:56
39.985329,116.351776,0,158,39635.4861226852,2008-07-06,11:40:01
39.985308,116.351791,0,161,39635.4861805556,2008-07-06,11:40:06
39.985247,116.351828,0,157,39635.4862384259,2008-07-06,11:40:11
39.985163,116.351853,0,151,39635.4862962963,2008-07-06,11:40:16
39.985073,116.351898,0,145,39635.4863541667,2008-07-06,11:40:21
39.985016,116.351921,0,155,39635.486412037,2008-07-06,11:40:26
39.984999,116.35203,0,140,39635.4864699074,2008-07-06,11:40:31
39.985,116.352121,0,135,39635.4865277778,2008-07-06,11:40:36
39.98498,116.352243,0,128,39635.4865856481,2008-07-06,11:40:41
39.984929,116.35233,0,129,39635.4866435185,2008-07-06,11:40:46
39.984904,116.352412,0,124,39635.4867013889,2008-07-06,11:40:51
39.984902,116.352515,0,121,39635.4867592593,2008-07-06,11:40:56
39.984935,116.352632,0,124,39635.4868171296,2008-07-06,11:41:01
39.984947,116.352692,0,120,39635.486875,2008-07-06,11:41:06
39.984934,116.35278,0,114,39635.4869328704,2008-07-06,11:41:11
39.984942,116.352884,0,110,39635.4869907407,2008-07-06,11:41:16
39.984953,116.352988,0,107,39635.4870486111,2008-07-06,11:41:21
39.984936,116.353074,0,104,39635.4871064815,2008-07-06,11:41:26
39.984932,116.353177,0,102,39635.4871643518,2008-07-06,11:41:31
39.984913,116.353282,0,97,39635.4872222222,2008-07-06,11:41:36
39.984897,116.353376,0,96,39635.4872800926,2008-07-06,11:41:41
39.984939,116.353492,0,104,39635.487337963,2008-07-06,11:41:46
39.985034,116.353617,0,119,39635.4873958333,2008-07-06,11:41:51
39.985048,116.353638,0,123,39635.4874537037,2008-07-06,11:41:56
39.985037,116.353738,0,132,39635.4875115741,2008-07-06,11:42:01
39.98502,116.353806,0,136,39635.4875694444,2008-07-06,11:42:06
39.984991,116.353982,0,143,39635.4876273148,2008-07-06,11:42:11
39.984981,116.354086,0,146,39635.4876851852,2008-07-06,11:42:16
39.985053,116.35415,0,146,39635.4877430556,2008-07-06,11:42:21
39.985045,116.354265,0,152,39635.4878009259,2008-07-06,11:42:26
39.985034,116.354331,0,149,39635.4878587963,2008-07-06,11:42:31
39.985025,116.354355,0,148,39635.4879166667,2008-07-06,11:42:36
39.985025,116.354355,0,148,39635.4879513889,2008-07-06,11:42:39
39.985021,116.354359,0,148,39635.487974537,2008-07-06,11:42:41
39.985012,116.354362,0,147,39635.4880324074,2008-07-06,11:42:46
39.984973,116.354384,0,147,39635.4880902778,2008-07-06,11:42:51
39.984952,116.354372,0,147,39635.4881481482,2008-07-06,11:42:56
39.984937,116.354373,0,147,39635.4882060185,2008-07-06,11:43:01
39.984912,116.35438,0,147,39635.4882638889,2008-07-06,11:43:06
39.984939,116.35433,0,147,39635.4883217593,2008-07-06,11:43:11
39.984976,116.354292,0,147,39635.4883796296,2008-07-06,11:43:16
39.984978,116.354284,0,147,39635.4884375,2008-07-06,11:43:21
39.984972,116.354285,0,147,39635.4884953704,2008-07-06,11:43:26
39.984972,116.354283,0,147,39635.4885532407,2008-07-06,11:43:31
39.984975,116.354281,0,147,39635.4886111111,2008-07-06,11:43:36
39.984983,116.354279,0,147,39635.4886689815,2008-07-06,11:43:41
39.984983,116.354279,0,147,39635.4887037037,2008-07-06,11:43:44
39.984988,116.354277,0,147,39635.4887268519,2008-07-06,11:43:46
39.984999,116.354273,0,147,39635.4888425926,2008-07-06,11:43:56
39.984993,116.354275,0,147,39635.488900463,2008-07-06,11:44:01
39.984988,116.354276,0,147,39635.4889583333,2008-07-06,11:44:06
39.984988,116.354276,0,147,39635.4889930556,2008-07-06,11:44:09
39.984994,116.354274,0,147,39635.4890162037,2008-07-06,11:44:11
39.985049,116.354251,0,147,39635.4890740741,2008-07-06,11:44:16
39.985093,116.354252,0,146,39635.4891319444,2008-07-06,11:44:21
39.985139,116.354237,0,146,39635.4891898148,2008-07-06,11:44:26
39.985171,116.354248,0,146,39635.4892476852,2008-07-06,11:44:31
39.985192,116.354242,0,146,39635.4893055556,2008-07-06,11:44:36
39.985176,116.354233,0,145,39635.4893634259,2008-07-06,11:44:41
39.985169,116.354233,0,145,39635.4894212963,2008-07-06,11:44:46
39.985169,116.354233,0,145,39635.4894560185,2008-07-06,11:44:49
39.985171,116.354235,0,145,39635.4894791667,2008-07-06,11:44:51
39.985205,116.354261,0,144,39635.489537037,2008-07-06,11:44:56
39.985226,116.354267,0,143,39635.4895949074,2008-07-06,11:45:01
39.985226,116.354267,0,143,39635.4896296296,2008-07-06,11:45:04
39.985222,116.354275,0,142,39635.4896527778,2008-07-06,11:45:06
39.9852,116.354304,0,142,39635.4897106481,2008-07-06,11:45:11
39.985184,116.354316,0,141,39635.4897685185,2008-07-06,11:45:16
39.98517,116.354331,0,141,39635.4898263889,2008-07-06,11:45:21
39.985143,116.354408,0,145,39635.4898842593,2008-07-06,11:45:26
39.9851,116.354478,0,147,39635.4899421296,2008-07-06,11:45:31
39.985075,116.354491,0,148,39635.49,2008-07-06,11:45:36
39.985049,116.354512,0,149,39635.4900578704,2008-07-06,11:45:41
39.98506,116.354513,0,150,39635.4901157407,2008-07-06,11:45:46
39.985072,116.354526,0,151,39635.4901736111,2008-07-06,11:45:51
39.985072,116.354526,0,151,39635.4902083333,2008-07-06,11:45:54
39.985078,116.354525,0,151,39635.4902314815,2008-07-06,11:45:56
39.985193,116.354484,0,148,39635.4902893519,2008-07-06,11:46:01
39.985206,116.35447,0,147,39635.4903472222,2008-07-06,11:46:06
39.985217,116.354458,0,145,39635.4904050926,2008-07-06,11:46:11
39.985238,116.354486,0,146,39635.490462963,2008-07-06,11:46:16
39.985281,116.354441,0,146,39635.4905208333,2008-07-06,11:46:21
39.985126,116.354353,0,186,39635.4905787037,2008-07-06,11:46:26
39.984992,116.354383,0,187,39635.4906365741,2008-07-06,11:46:31
39.985005,116.354268,0,179,39635.4906944444,2008-07-06,11:46:36
39.985011,116.354152,0,177,39635.4907523148,2008-07-06,11:46:41
39.984998,116.354108,0,179,39635.4908101852,2008-07-06,11:46:46
39.985029,116.354027,0,184,39635.4908680556,2008-07-06,11:46:51
39.98504,116.353941,0,186,39635.4909259259,2008-07-06,11:46:56
39.985087,116.3538,0,191,39635.4909837963,2008-07-06,11:47:01
39.985114,116.3537,0,203,39635.4910416667,2008-07-06,11:47:06
39.985151,116.35361,0,211,39635.491099537,2008-07-06,11:47:11
39.985084,116.353525,0,213,39635.4911574074,2008-07-06,11:47:16
39.985054,116.353479,0,220,39635.4912152778,2008-07-06,11:47:21
39.985057,116.353423,0,226,39635.4912731481,2008-07-06,11:47:26
39.98506,116.353405,0,231,39635.4913310185,2008-07-06,11:47:31
39.985068,116.353403,0,235,39635.4913888889,2008-07-06,11:47:36
39.985068,116.353403,0,235,39635.4914236111,2008-07-06,11:47:39
39.985062,116.353404,0,238,39635.4914467593,2008-07-06,11:47:41
39.991068,116.35626,0,277,39635.4917939815,2008-07-06,11:48:11
39.987726,116.353954,0,547,39635.4918518519,2008-07-06,11:48:16
39.985839,116.353555,0,250,39635.4919097222,2008-07-06,11:48:21
39.985637,116.353466,0,237,39635.4919675926,2008-07-06,11:48:26
39.985627,116.353465,0,237,39635.492025463,2008-07-06,11:48:31
39.985627,116.353465,0,237,39635.4920601852,2008-07-06,11:48:34
39.985619,116.353463,0,236,39635.4920833333,2008-07-06,11:48:36
39.985608,116.353463,0,236,39635.4921412037,2008-07-06,11:48:41
39.985593,116.353463,0,236,39635.4921990741,2008-07-06,11:48:46
39.985477,116.353357,0,237,39635.4922569444,2008-07-06,11:48:51
39.985416,116.353278,0,234,39635.4923148148,2008-07-06,11:48:56
39.985413,116.353273,0,234,39635.4923726852,2008-07-06,11:49:01
39.985417,116.353266,0,234,39635.4924305556,2008-07-06,11:49:06
39.985422,116.353263,0,234,39635.4924884259,2008-07-06,11:49:11
39.985422,116.353263,0,234,39635.4925231481,2008-07-06,11:49:14
39.985426,116.353259,0,234,39635.4925462963,2008-07-06,11:49:16
39.9854,116.353215,0,234,39635.4926041667,2008-07-06,11:49:21
39.985387,116.353185,0,233,39635.492662037,2008-07-06,11:49:26
39.985387,116.353185,0,233,39635.4926967593,2008-07-06,11:49:29
39.985385,116.353182,0,233,39635.4927199074,2008-07-06,11:49:31
39.985296,116.353116,0,233,39635.4927777778,2008-07-06,11:49:36
39.985179,116.35303,0,233,39635.4928356481,2008-07-06,11:49:41
39.985126,116.352983,0,234,39635.4928935185,2008-07-06,11:49:46
39.985087,116.352924,0,234,39635.4929513889,2008-07-06,11:49:51
39.985064,116.352874,0,235,39635.4930092593,2008-07-06,11:49:56
39.985058,116.352874,0,235,39635.4930671296,2008-07-06,11:50:01
39.985058,116.352874,0,235,39635.4931018518,2008-07-06,11:50:04
39.985053,116.352873,0,235,39635.493125,2008-07-06,11:50:06
39.985047,116.35286,0,235,39635.4931828704,2008-07-06,11:50:11
39.98503,116.352898,0,232,39635.4932407407,2008-07-06,11:50:16
39.985019,116.352898,0,232,39635.4932986111,2008-07-06,11:50:21
39.984994,116.352898,0,232,39635.4933564815,2008-07-06,11:50:26
39.984966,116.352916,0,232,39635.4934143518,2008-07-06,11:50:31
39.984945,116.352957,0,232,39635.4934722222,2008-07-06,11:50:36
39.98496,116.352967,0,232,39635.4935300926,2008-07-06,11:50:41
39.985115,116.35344,0,306,39635.4939930556,2008-07-06,11:51:21
39.984991,116.353227,0,303,39635.4940509259,2008-07-06,11:51:26
39.985069,116.353113,0,274,39635.4941087963,2008-07-06,11:51:31
39.985024,116.353038,0,263,39635.4941666667,2008-07-06,11:51:36
39.984998,116.352956,0,240,39635.494224537,2008-07-06,11:51:41
39.984992,116.352911,0,229,39635.4942824074,2008-07-06,11:51:46
39.985,116.352863,0,224,39635.4943402778,2008-07-06,11:51:51
39.984947,116.352884,0,226,39635.4943981481,2008-07-06,11:51:56
39.984925,116.352854,0,220,39635.4944560185,2008-07-06,11:52:01
39.984833,116.352808,0,221,39635.4945138889,2008-07-06,11:52:06
39.984884,116.352697,0,214,39635.4945717593,2008-07-06,11:52:11
39.98491,116.35264,0,209,39635.4946296296,2008-07-06,11:52:16
39.98485,116.352601,0,210,39635.4946875,2008-07-06,11:52:21
39.984761,116.352581,0,212,39635.4947453704,2008-07-06,11:52:26
39.984678,116.35262,0,209,39635.4948032407,2008-07-06,11:52:31
39.984635,116.352559,0,215,39635.4948611111,2008-07-06,11:52:36
39.984595,116.352506,0,223,39635.4949189815,2008-07-06,11:52:41
39.984573,116.352555,0,230,39635.4949768518,2008-07-06,11:52:46
39.984551,116.352571,0,236,39635.4950347222,2008-07-06,11:52:51
39.984522,116.352544,0,239,39635.4950925926,2008-07-06,11:52:56
39.984474,116.352545,0,244,39635.495150463,2008-07-06,11:53:01
39.984454,116.352502,0,248,39635.4952083333,2008-07-06,11:53:06
39.984341,116.352494,0,254,39635.4952662037,2008-07-06,11:53:11
39.984262,116.352503,0,261,39635.4953240741,2008-07-06,11:53:16
39.984197,116.352513,0,266,39635.4953819444,2008-07-06,11:53:21
39.984154,116.352551,0,266,39635.4954398148,2008-07-06,11:53:26
39.98417,116.352504,0,268,39635.4954976852,2008-07-06,11:53:31
39.984148,116.352438,0,269,39635.4955555556,2008-07-06,11:53:36
39.984122,116.352385,0,271,39635.4956134259,2008-07-06,11:53:41
39.984135,116.352312,0,271,39635.4956712963,2008-07-06,11:53:46
39.984142,116.352213,0,276,39635.4957291667,2008-07-06,11:53:51
39.984141,116.352114,0,276,39635.495787037,2008-07-06,11:53:56
39.984179,116.352026,0,279,39635.4958449074,2008-07-06,11:54:01
39.984151,116.351995,0,286,39635.4959027778,2008-07-06,11:54:06
39.984148,116.352032,0,292,39635.4959606482,2008-07-06,11:54:11
39.984126,116.352043,0,295,39635.4960185185,2008-07-06,11:54:16
39.984066,116.352009,0,302,39635.4960763889,2008-07-06,11:54:21
39.983975,116.352111,0,297,39635.4961342593,2008-07-06,11:54:26
39.983944,116.352197,0,294,39635.4961921296,2008-07-06,11:54:31
39.983836,116.352194,0,293,39635.49625,2008-07-06,11:54:36
39.983764,116.352172,0,293,39635.4963078704,2008-07-06,11:54:41
39.983679,116.352073,0,287,39635.4963657407,2008-07-06,11:54:46
39.983584,116.352053,0,282,39635.4964236111,2008-07-06,11:54:51
39.98354,116.352059,0,281,39635.4964814815,2008-07-06,11:54:56
39.983465,116.352064,0,284,39635.4965393519,2008-07-06,11:55:01
39.983402,116.35205,0,286,39635.4965972222,2008-07-06,11:55:06
39.983268,116.352052,0,285,39635.4966550926,2008-07-06,11:55:11
39.983115,116.352113,0,272,39635.496712963,2008-07-06,11:55:16
39.983067,116.352122,0,260,39635.4967708333,2008-07-06,11:55:21
39.983022,116.352058,0,249,39635.4968287037,2008-07-06,11:55:26
39.98294,116.351961,0,241,39635.4968865741,2008-07-06,11:55:31
39.982866,116.352,0,237,39635.4969444444,2008-07-06,11:55:36
39.982826,116.352021,0,234,39635.4970023148,2008-07-06,11:55:41
39.982807,116.352057,0,237,39635.4970601852,2008-07-06,11:55:46
39.982794,116.352071,0,240,39635.4971180556,2008-07-06,11:55:51
39.982794,116.352071,0,240,39635.4971527778,2008-07-06,11:55:54
39.982796,116.352073,0,243,39635.4971759259,2008-07-06,11:55:56
39.98281,116.352079,0,244,39635.4972337963,2008-07-06,11:56:01
39.982821,116.352077,0,245,39635.4972916667,2008-07-06,11:56:06
39.982852,116.352099,0,247,39635.497349537,2008-07-06,11:56:11
39.982871,116.3521,0,248,39635.4974074074,2008-07-06,11:56:16
39.984239,116.35211,0,238,39635.4986805556,2008-07-06,11:58:06
39.984222,116.352042,0,242,39635.4987384259,2008-07-06,11:58:11
39.984037,116.352346,0,242,39635.4987962963,2008-07-06,11:58:16
39.983988,116.352426,0,243,39635.4988541667,2008-07-06,11:58:21
39.983975,116.35248,0,243,39635.498912037,2008-07-06,11:58:26
39.983969,116.352467,0,243,39635.4989699074,2008-07-06,11:58:31
39.983956,116.352463,0,244,39635.4990277778,2008-07-06,11:58:36
39.983946,116.352465,0,244,39635.4990856481,2008-07-06,11:58:41
39.983935,116.352466,0,244,39635.4991435185,2008-07-06,11:58:46
39.984202,116.352079,0,249,39635.4994328704,2008-07-06,11:59:11
39.98422,116.352109,0,249,39635.4994907407,2008-07-06,11:59:16
39.984226,116.352107,0,248,39635.4995486111,2008-07-06,11:59:21
39.984226,116.352107,0,248,39635.4995833333,2008-07-06,11:59:24
39.984227,116.352107,0,248,39635.4996064815,2008-07-06,11:59:26
39.98421,116.352118,0,247,39635.4996643519,2008-07-06,11:59:31
39.984179,116.352129,0,246,39635.4997222222,2008-07-06,11:59:36
39.984142,116.352134,0,245,39635.4997800926,2008-07-06,11:59:41
39.984123,116.352143,0,245,39635.499837963,2008-07-06,11:59:46
39.984103,116.352131,0,244,39635.4998958333,2008-07-06,11:59:51
