# Supplementary material for: Research on differential privacy protection method based on user tendency
Source: PLoS One. 2023 Oct 26;18(10):e0288823. doi: 10.1371/journal.pone.0288823 (PMC10602288; doi:10.1371/journal.pone.0288823)
Supplement: S3 Data — (ZIP) [file pone.0288823.s003.zip › Data 5-3/052/Trajectory/20080707063908.plt]

Geolife trajectory
WGS 84
Altitude is in Feet
Reserved 3
0,2,255,My Track,0,0,2,8421376
0
39.981921,116.327079,0,492,39636.2771759259,2008-07-07,06:39:08
39.981956,116.326978,0,492,39636.2772337963,2008-07-07,06:39:13
39.981977,116.326909,0,492,39636.2772916667,2008-07-07,06:39:18
39.981928,116.326826,0,492,39636.277349537,2008-07-07,06:39:23
39.981921,116.32677,0,492,39636.2774074074,2008-07-07,06:39:28
39.981913,116.326675,0,493,39636.2774652778,2008-07-07,06:39:33
39.98189,116.326621,0,494,39636.2775231482,2008-07-07,06:39:38
39.98184,116.32659,0,498,39636.2775810185,2008-07-07,06:39:43
39.981851,116.326588,0,502,39636.2776388889,2008-07-07,06:39:48
39.981847,116.326558,0,509,39636.2776967593,2008-07-07,06:39:53
39.981772,116.326764,0,517,39636.2777546296,2008-07-07,06:39:58
39.981841,116.326595,0,526,39636.2778125,2008-07-07,06:40:03
39.9818,116.327281,0,85,39636.2778703704,2008-07-07,06:40:08
39.981794,116.327217,0,101,39636.2779282407,2008-07-07,06:40:13
39.981778,116.327194,0,112,39636.2779861111,2008-07-07,06:40:18
39.981799,116.327266,0,110,39636.2780439815,2008-07-07,06:40:23
39.9818,116.327291,0,108,39636.2781018519,2008-07-07,06:40:28
39.981796,116.3273,0,114,39636.2781597222,2008-07-07,06:40:33
39.981785,116.327236,0,120,39636.2782175926,2008-07-07,06:40:38
39.981761,116.32727,0,121,39636.278275463,2008-07-07,06:40:43
39.981764,116.327308,0,124,39636.2783333333,2008-07-07,06:40:48
39.981764,116.327308,0,124,39636.2783680556,2008-07-07,06:40:51
39.981765,116.32731,0,127,39636.2783912037,2008-07-07,06:40:53
39.981768,116.327273,0,129,39636.2784490741,2008-07-07,06:40:58
39.981756,116.327231,0,131,39636.2785069444,2008-07-07,06:41:03
39.981752,116.327225,0,131,39636.2785648148,2008-07-07,06:41:08
39.981752,116.327225,0,131,39636.278599537,2008-07-07,06:41:11
39.981751,116.327226,0,131,39636.2786226852,2008-07-07,06:41:13
39.981765,116.327229,0,132,39636.2786805556,2008-07-07,06:41:18
39.981788,116.327241,0,132,39636.2787384259,2008-07-07,06:41:23
39.981814,116.327247,0,132,39636.2787962963,2008-07-07,06:41:28
39.981837,116.327257,0,132,39636.2788541667,2008-07-07,06:41:33
39.982,116.327219,0,132,39636.278912037,2008-07-07,06:41:38
39.98239,116.327203,0,130,39636.2789699074,2008-07-07,06:41:43
39.982653,116.327241,0,130,39636.2790277778,2008-07-07,06:41:48
39.982788,116.327323,0,127,39636.2790856481,2008-07-07,06:41:53
39.982862,116.327391,0,124,39636.2791435185,2008-07-07,06:41:58
39.982862,116.327391,0,124,39636.2791782407,2008-07-07,06:42:01
39.98287,116.32739,0,122,39636.2792013889,2008-07-07,06:42:03
39.982889,116.327399,0,119,39636.2792592593,2008-07-07,06:42:08
39.98294,116.327478,0,113,39636.2793171296,2008-07-07,06:42:13
39.983084,116.327555,0,107,39636.279375,2008-07-07,06:42:18
39.98335,116.327622,0,104,39636.2794328704,2008-07-07,06:42:23
39.983705,116.32765,0,97,39636.2794907407,2008-07-07,06:42:28
39.984061,116.327654,0,90,39636.2795486111,2008-07-07,06:42:33
39.984376,116.327617,0,63,39636.2796064815,2008-07-07,06:42:38
39.984433,116.327864,0,51,39636.2796643519,2008-07-07,06:42:43
39.984446,116.328318,0,38,39636.2797222222,2008-07-07,06:42:48
39.984483,116.32887,0,28,39636.2797800926,2008-07-07,06:42:53
39.984541,116.329538,0,17,39636.279837963,2008-07-07,06:42:58
39.984597,116.330415,0,3,39636.2798958333,2008-07-07,06:43:03
39.98466,116.331316,0,-10,39636.2799537037,2008-07-07,06:43:08
39.984663,116.332237,0,-22,39636.2800115741,2008-07-07,06:43:13
39.984677,116.333088,0,-32,39636.2800694444,2008-07-07,06:43:18
39.984586,116.333877,0,-35,39636.2801273148,2008-07-07,06:43:23
39.984563,116.334739,0,-41,39636.2801851852,2008-07-07,06:43:28
39.984591,116.335696,0,-42,39636.2802430556,2008-07-07,06:43:33
39.984616,116.336645,0,-42,39636.2803009259,2008-07-07,06:43:38
39.984629,116.337549,0,-42,39636.2803587963,2008-07-07,06:43:43
39.984673,116.338239,0,-43,39636.2804166667,2008-07-07,06:43:48
39.984724,116.338794,0,-43,39636.280474537,2008-07-07,06:43:53
39.984748,116.339176,0,-42,39636.2805324074,2008-07-07,06:43:58
39.984772,116.339266,0,-46,39636.2805902778,2008-07-07,06:44:03
39.984754,116.339335,0,-49,39636.2806481481,2008-07-07,06:44:08
39.984767,116.33951,0,-54,39636.2807060185,2008-07-07,06:44:13
39.984756,116.339523,0,-55,39636.2807638889,2008-07-07,06:44:18
39.984745,116.339521,0,-57,39636.2808217593,2008-07-07,06:44:23
39.984761,116.339551,0,-55,39636.2808796296,2008-07-07,06:44:28
39.9848,116.339918,0,-55,39636.2809375,2008-07-07,06:44:33
39.98483,116.340529,0,-52,39636.2809953704,2008-07-07,06:44:38
39.984848,116.341166,0,-49,39636.2810532407,2008-07-07,06:44:43
39.984827,116.341646,0,-44,39636.2811111111,2008-07-07,06:44:48
39.984832,116.341897,0,-37,39636.2811689815,2008-07-07,06:44:53
39.984824,116.342032,0,-28,39636.2812268519,2008-07-07,06:44:58
39.984818,116.342131,0,-19,39636.2812847222,2008-07-07,06:45:03
39.984847,116.342137,0,-17,39636.2813425926,2008-07-07,06:45:08
39.984859,116.342134,0,-16,39636.281400463,2008-07-07,06:45:13
39.984859,116.342134,0,-16,39636.2814351852,2008-07-07,06:45:16
39.984867,116.342135,0,-15,39636.2814583333,2008-07-07,06:45:18
39.984928,116.342397,0,-14,39636.2815162037,2008-07-07,06:45:23
39.984942,116.34288,0,-12,39636.2815740741,2008-07-07,06:45:28
39.984979,116.343356,0,-9,39636.2816319444,2008-07-07,06:45:33
39.984975,116.343869,0,-2,39636.2816898148,2008-07-07,06:45:38
39.985024,116.344415,0,2,39636.2817476852,2008-07-07,06:45:43
39.985056,116.344971,0,6,39636.2818055556,2008-07-07,06:45:48
39.985086,116.345474,0,8,39636.2818634259,2008-07-07,06:45:53
39.985114,116.345696,0,10,39636.2819212963,2008-07-07,06:45:58
39.985132,116.345683,0,10,39636.2819791667,2008-07-07,06:46:03
39.985132,116.345683,0,10,39636.2820138889,2008-07-07,06:46:06
39.985136,116.345685,0,10,39636.282037037,2008-07-07,06:46:08
39.985154,116.345683,0,12,39636.2820949074,2008-07-07,06:46:13
39.985159,116.345677,0,13,39636.2821527778,2008-07-07,06:46:18
39.985159,116.345677,0,13,39636.2821875,2008-07-07,06:46:21
39.985159,116.345678,0,14,39636.2822106481,2008-07-07,06:46:23
39.985165,116.345664,0,15,39636.2822685185,2008-07-07,06:46:28
39.985178,116.345653,0,16,39636.2823263889,2008-07-07,06:46:33
39.985188,116.345616,0,18,39636.2823842593,2008-07-07,06:46:38
39.985193,116.345577,0,19,39636.2824421296,2008-07-07,06:46:43
39.985184,116.345539,0,20,39636.2825,2008-07-07,06:46:48
39.985177,116.345506,0,21,39636.2825578704,2008-07-07,06:46:53
39.985169,116.345482,0,22,39636.2826157407,2008-07-07,06:46:58
39.985173,116.345476,0,23,39636.2826736111,2008-07-07,06:47:03
39.985173,116.345476,0,23,39636.2827083333,2008-07-07,06:47:06
39.98517,116.345481,0,24,39636.2827314815,2008-07-07,06:47:08
39.985159,116.345517,0,24,39636.2827893518,2008-07-07,06:47:13
39.985165,116.345771,0,31,39636.2828472222,2008-07-07,06:47:18
39.985183,116.346063,0,37,39636.2829050926,2008-07-07,06:47:23
39.985166,116.346546,0,52,39636.282962963,2008-07-07,06:47:28
39.985165,116.347083,0,60,39636.2830208333,2008-07-07,06:47:33
39.985214,116.347652,0,78,39636.2830787037,2008-07-07,06:47:38
39.98522,116.348216,0,82,39636.2831365741,2008-07-07,06:47:43
39.985222,116.348776,0,82,39636.2831944444,2008-07-07,06:47:48
39.985227,116.349328,0,81,39636.2832523148,2008-07-07,06:47:53
39.985282,116.35063,0,71,39636.2837152778,2008-07-07,06:48:33
39.985159,116.350969,0,34,39636.2837731481,2008-07-07,06:48:38
39.985133,116.351116,0,24,39636.2838310185,2008-07-07,06:48:43
39.985122,116.351149,0,25,39636.2838888889,2008-07-07,06:48:48
39.985154,116.351142,0,29,39636.2839467593,2008-07-07,06:48:53
39.985173,116.351141,0,32,39636.2840046296,2008-07-07,06:48:58
39.9852,116.351259,0,32,39636.2840625,2008-07-07,06:49:03
39.985218,116.351344,0,34,39636.2841203704,2008-07-07,06:49:08
39.985235,116.351424,0,35,39636.2841782407,2008-07-07,06:49:13
39.985203,116.351518,0,32,39636.2842361111,2008-07-07,06:49:18
39.985202,116.351537,0,30,39636.2842939815,2008-07-07,06:49:23
39.985227,116.351602,0,29,39636.2843518518,2008-07-07,06:49:28
39.985227,116.351692,0,31,39636.2844097222,2008-07-07,06:49:33
39.985221,116.351757,0,39,39636.2844675926,2008-07-07,06:49:38
39.985203,116.351784,0,47,39636.284525463,2008-07-07,06:49:43
39.985182,116.351811,0,60,39636.2845833333,2008-07-07,06:49:48
39.985177,116.35182,0,79,39636.2846412037,2008-07-07,06:49:53
39.985136,116.351833,0,88,39636.2846990741,2008-07-07,06:49:58
39.985077,116.351856,0,95,39636.2847569444,2008-07-07,06:50:03
39.985029,116.351897,0,99,39636.2848148148,2008-07-07,06:50:08
39.984997,116.351973,0,101,39636.2848726852,2008-07-07,06:50:13
39.984981,116.352062,0,107,39636.2849305556,2008-07-07,06:50:18
39.984981,116.352137,0,108,39636.2849884259,2008-07-07,06:50:23
39.984982,116.352182,0,110,39636.2850462963,2008-07-07,06:50:28
39.985016,116.352294,0,110,39636.2851041667,2008-07-07,06:50:33
39.985018,116.352349,0,112,39636.285162037,2008-07-07,06:50:38
39.984993,116.352408,0,113,39636.2852199074,2008-07-07,06:50:43
39.984977,116.352444,0,114,39636.2852777778,2008-07-07,06:50:48
39.984953,116.35246,0,115,39636.2853356482,2008-07-07,06:50:53
39.98495,116.352535,0,117,39636.2853935185,2008-07-07,06:50:58
39.984905,116.352622,0,121,39636.2854513889,2008-07-07,06:51:03
39.984839,116.352666,0,124,39636.2855092593,2008-07-07,06:51:08
39.984829,116.352724,0,125,39636.2855671296,2008-07-07,06:51:13
39.984781,116.352814,0,125,39636.285625,2008-07-07,06:51:18
39.984744,116.352883,0,126,39636.2856828704,2008-07-07,06:51:23
39.984851,116.352957,0,128,39636.2857407407,2008-07-07,06:51:28
39.98487,116.35296,0,129,39636.2857986111,2008-07-07,06:51:33
39.984887,116.352971,0,130,39636.2858564815,2008-07-07,06:51:38
39.9849,116.352954,0,130,39636.2859143519,2008-07-07,06:51:43
39.984897,116.352963,0,130,39636.2859722222,2008-07-07,06:51:48
39.984897,116.352972,0,131,39636.2860300926,2008-07-07,06:51:53
39.986923,116.353328,0,409,39636.2867824074,2008-07-07,06:52:58
39.986976,116.353484,0,206,39636.2868402778,2008-07-07,06:53:03
39.987006,116.353519,0,216,39636.2868981481,2008-07-07,06:53:08
39.986824,116.353304,0,226,39636.2869560185,2008-07-07,06:53:13
39.986466,116.352957,0,241,39636.2870138889,2008-07-07,06:53:18
39.986417,116.352862,0,249,39636.2870717593,2008-07-07,06:53:23
39.986241,116.352619,0,263,39636.2871296296,2008-07-07,06:53:28
39.986214,116.352538,0,265,39636.2871875,2008-07-07,06:53:33
39.986214,116.352538,0,265,39636.2872222222,2008-07-07,06:53:36
39.986217,116.352533,0,265,39636.2872453704,2008-07-07,06:53:38
39.986226,116.352524,0,265,39636.2873032407,2008-07-07,06:53:43
39.986229,116.352519,0,266,39636.2873611111,2008-07-07,06:53:48
39.986229,116.352519,0,266,39636.2873958333,2008-07-07,06:53:51
39.986228,116.352516,0,266,39636.2874189815,2008-07-07,06:53:53
39.986219,116.352518,0,266,39636.2874768519,2008-07-07,06:53:58
39.986219,116.352518,0,266,39636.2875115741,2008-07-07,06:54:01
39.986216,116.352519,0,270,39636.2875347222,2008-07-07,06:54:03
39.986178,116.352511,0,274,39636.2875925926,2008-07-07,06:54:08
39.98611,116.352492,0,279,39636.287650463,2008-07-07,06:54:13
39.985999,116.35249,0,284,39636.2877083333,2008-07-07,06:54:18
39.985887,116.352483,0,288,39636.2877662037,2008-07-07,06:54:23
39.985781,116.352448,0,292,39636.2878240741,2008-07-07,06:54:28
39.985747,116.352467,0,294,39636.2878819444,2008-07-07,06:54:33
39.98571,116.352487,0,295,39636.2879398148,2008-07-07,06:54:38
39.985639,116.35251,0,298,39636.2879976852,2008-07-07,06:54:43
39.985554,116.352528,0,300,39636.2880555556,2008-07-07,06:54:48
39.985502,116.352566,0,300,39636.2881134259,2008-07-07,06:54:53
39.985476,116.352589,0,301,39636.2881712963,2008-07-07,06:54:58
39.985458,116.352597,0,300,39636.2882291667,2008-07-07,06:55:03
39.985419,116.352615,0,301,39636.288287037,2008-07-07,06:55:08
39.985404,116.352631,0,301,39636.2883449074,2008-07-07,06:55:13
39.985393,116.352631,0,301,39636.2884027778,2008-07-07,06:55:18
39.985367,116.352621,0,302,39636.2884606481,2008-07-07,06:55:23
39.98539,116.352634,0,301,39636.2885185185,2008-07-07,06:55:28
39.985406,116.352624,0,297,39636.2885763889,2008-07-07,06:55:33
39.985406,116.352624,0,297,39636.2886111111,2008-07-07,06:55:36
39.985403,116.352616,0,296,39636.2886342593,2008-07-07,06:55:38
39.985395,116.352589,0,293,39636.2886921296,2008-07-07,06:55:43
39.98538,116.352532,0,290,39636.28875,2008-07-07,06:55:48
39.985357,116.35249,0,286,39636.2888078704,2008-07-07,06:55:53
39.985356,116.352471,0,281,39636.2888657407,2008-07-07,06:55:58
39.985372,116.35247,0,278,39636.2889236111,2008-07-07,06:56:03
39.985374,116.352493,0,276,39636.2889814815,2008-07-07,06:56:08
39.985412,116.352504,0,274,39636.2890393519,2008-07-07,06:56:13
39.98544,116.352527,0,273,39636.2890972222,2008-07-07,06:56:18
39.985445,116.352551,0,271,39636.2891550926,2008-07-07,06:56:23
39.985438,116.352582,0,269,39636.289212963,2008-07-07,06:56:28
39.985444,116.352593,0,269,39636.2892708333,2008-07-07,06:56:33
39.985447,116.352596,0,269,39636.2893287037,2008-07-07,06:56:38
39.985447,116.352596,0,269,39636.2893634259,2008-07-07,06:56:41
39.985439,116.352599,0,269,39636.2893865741,2008-07-07,06:56:43
39.985408,116.352616,0,270,39636.2894444444,2008-07-07,06:56:48
39.985389,116.35265,0,271,39636.2895023148,2008-07-07,06:56:53
39.985337,116.352643,0,270,39636.2895601852,2008-07-07,06:56:58
39.985293,116.352638,0,271,39636.2896180556,2008-07-07,06:57:03
39.985031,116.352704,0,207,39636.3020023148,2008-07-07,07:14:53
39.985031,116.352732,0,213,39636.3020601852,2008-07-07,07:14:58
39.985027,116.352736,0,214,39636.3021180556,2008-07-07,07:15:03
39.985027,116.352736,0,214,39636.3021527778,2008-07-07,07:15:06
39.985019,116.352743,0,215,39636.3021759259,2008-07-07,07:15:08
39.985004,116.352751,0,217,39636.3022337963,2008-07-07,07:15:13
39.984999,116.352722,0,217,39636.3022916667,2008-07-07,07:15:18
39.984992,116.352687,0,219,39636.302349537,2008-07-07,07:15:23
39.984995,116.352674,0,219,39636.3024074074,2008-07-07,07:15:28
39.985013,116.352672,0,220,39636.3024652778,2008-07-07,07:15:33
39.985036,116.352644,0,218,39636.3025231481,2008-07-07,07:15:38
39.985034,116.352614,0,218,39636.3025810185,2008-07-07,07:15:43
39.985031,116.352579,0,217,39636.3026388889,2008-07-07,07:15:48
39.985049,116.35257,0,217,39636.3026967593,2008-07-07,07:15:53
39.985052,116.352585,0,218,39636.3027546296,2008-07-07,07:15:58
39.985008,116.352531,0,214,39636.3028125,2008-07-07,07:16:03
39.984988,116.352506,0,211,39636.3028703704,2008-07-07,07:16:08
39.984986,116.352486,0,211,39636.3029282407,2008-07-07,07:16:13
39.985003,116.352449,0,210,39636.3029861111,2008-07-07,07:16:18
39.985018,116.352419,0,211,39636.3030439815,2008-07-07,07:16:23
39.985034,116.352411,0,212,39636.3031018519,2008-07-07,07:16:28
39.985056,116.352412,0,211,39636.3031597222,2008-07-07,07:16:33
39.985088,116.352439,0,211,39636.3032175926,2008-07-07,07:16:38
39.985108,116.35247,0,211,39636.303275463,2008-07-07,07:16:43
39.985122,116.352563,0,213,39636.3033333333,2008-07-07,07:16:48
39.985117,116.352618,0,214,39636.3033912037,2008-07-07,07:16:53
39.985068,116.352635,0,216,39636.3034490741,2008-07-07,07:16:58
39.985047,116.352654,0,216,39636.3035069444,2008-07-07,07:17:03
39.985047,116.352652,0,216,39636.3035648148,2008-07-07,07:17:08
39.98504,116.352646,0,216,39636.3036226852,2008-07-07,07:17:13
39.985036,116.352649,0,216,39636.3036805556,2008-07-07,07:17:18
39.985031,116.352649,0,216,39636.3037384259,2008-07-07,07:17:23
39.985031,116.352649,0,216,39636.3037731481,2008-07-07,07:17:26
39.985028,116.352649,0,216,39636.3037962963,2008-07-07,07:17:28
39.985024,116.352662,0,217,39636.3038541667,2008-07-07,07:17:33
39.985021,116.352667,0,217,39636.303912037,2008-07-07,07:17:38
39.985023,116.352665,0,217,39636.3039699074,2008-07-07,07:17:43
39.985016,116.352673,0,217,39636.3040277778,2008-07-07,07:17:48
39.985016,116.352673,0,217,39636.3040625,2008-07-07,07:17:51
39.985015,116.352681,0,217,39636.3040856481,2008-07-07,07:17:53
39.985024,116.352698,0,216,39636.3041435185,2008-07-07,07:17:58
39.985054,116.352704,0,214,39636.3042013889,2008-07-07,07:18:03
39.985044,116.352689,0,213,39636.3042592593,2008-07-07,07:18:08
39.985026,116.352698,0,215,39636.3043171296,2008-07-07,07:18:13
39.985026,116.352698,0,215,39636.3043518519,2008-07-07,07:18:16
39.985024,116.35269,0,217,39636.304375,2008-07-07,07:18:18
39.985029,116.352678,0,219,39636.3044328704,2008-07-07,07:18:23
39.985024,116.352681,0,220,39636.3044907407,2008-07-07,07:18:28
39.985019,116.352675,0,220,39636.3045486111,2008-07-07,07:18:33
39.985016,116.352668,0,220,39636.3046064815,2008-07-07,07:18:38
39.985016,116.352668,0,220,39636.3046412037,2008-07-07,07:18:41
39.985014,116.352662,0,220,39636.3046643519,2008-07-07,07:18:43
39.985026,116.352644,0,219,39636.3047222222,2008-07-07,07:18:48
39.985044,116.352619,0,217,39636.3047800926,2008-07-07,07:18:53
39.985057,116.352604,0,216,39636.304837963,2008-07-07,07:18:58
39.985062,116.352594,0,216,39636.3048958333,2008-07-07,07:19:03
39.985084,116.352593,0,214,39636.3049537037,2008-07-07,07:19:08
39.985091,116.35258,0,214,39636.3050115741,2008-07-07,07:19:13
39.985082,116.352575,0,211,39636.3050694444,2008-07-07,07:19:18
39.985091,116.352569,0,211,39636.3051273148,2008-07-07,07:19:23
39.985066,116.352573,0,211,39636.3051851852,2008-07-07,07:19:28
39.985047,116.35255,0,212,39636.3052430556,2008-07-07,07:19:33
39.985055,116.352554,0,214,39636.3053009259,2008-07-07,07:19:38
39.985058,116.352548,0,214,39636.3053587963,2008-07-07,07:19:43
39.985058,116.352548,0,214,39636.3053935185,2008-07-07,07:19:46
39.985064,116.35255,0,214,39636.3054166667,2008-07-07,07:19:48
39.985064,116.352541,0,214,39636.305474537,2008-07-07,07:19:53
39.985055,116.352538,0,215,39636.3055324074,2008-07-07,07:19:58
39.985045,116.352555,0,219,39636.3055902778,2008-07-07,07:20:03
39.985045,116.352555,0,219,39636.305625,2008-07-07,07:20:06
39.985045,116.352548,0,219,39636.3056481481,2008-07-07,07:20:08
39.985039,116.352535,0,220,39636.3057060185,2008-07-07,07:20:13
39.985033,116.352513,0,220,39636.3057638889,2008-07-07,07:20:18
39.985033,116.352513,0,220,39636.3057986111,2008-07-07,07:20:21
39.985031,116.352519,0,221,39636.3058217593,2008-07-07,07:20:23
39.985032,116.35251,0,221,39636.3058796296,2008-07-07,07:20:28
39.985032,116.35251,0,221,39636.3059143518,2008-07-07,07:20:31
39.985031,116.352505,0,221,39636.3059375,2008-07-07,07:20:33
39.985052,116.352536,0,221,39636.3059953704,2008-07-07,07:20:38
39.985062,116.352567,0,216,39636.3060532407,2008-07-07,07:20:43
39.985062,116.352567,0,216,39636.306087963,2008-07-07,07:20:46
39.98506,116.352569,0,215,39636.3061111111,2008-07-07,07:20:48
39.985062,116.352581,0,215,39636.3061689815,2008-07-07,07:20:53
39.985065,116.352591,0,215,39636.3062268518,2008-07-07,07:20:58
39.985065,116.352591,0,215,39636.3062615741,2008-07-07,07:21:01
39.985069,116.352597,0,215,39636.3062847222,2008-07-07,07:21:03
39.985049,116.352591,0,215,39636.3063425926,2008-07-07,07:21:08
39.985022,116.352577,0,213,39636.306400463,2008-07-07,07:21:13
39.985012,116.352597,0,212,39636.3064583333,2008-07-07,07:21:18
39.985012,116.352597,0,212,39636.3064930556,2008-07-07,07:21:21
39.985012,116.352604,0,212,39636.3065162037,2008-07-07,07:21:23
39.985035,116.352633,0,210,39636.3065740741,2008-07-07,07:21:28
39.985035,116.352633,0,210,39636.3066087963,2008-07-07,07:21:31
39.985032,116.352628,0,210,39636.3066319444,2008-07-07,07:21:33
39.985027,116.352606,0,209,39636.3066898148,2008-07-07,07:21:38
39.985044,116.352589,0,210,39636.3067476852,2008-07-07,07:21:43
39.985044,116.352603,0,211,39636.3068055556,2008-07-07,07:21:48
39.985037,116.352571,0,211,39636.3068634259,2008-07-07,07:21:53
39.985038,116.352556,0,211,39636.3069212963,2008-07-07,07:21:58
39.985033,116.352551,0,212,39636.3069791667,2008-07-07,07:22:03
39.985033,116.352551,0,212,39636.3070138889,2008-07-07,07:22:06
39.985032,116.352556,0,212,39636.307037037,2008-07-07,07:22:08
39.985042,116.352578,0,211,39636.3070949074,2008-07-07,07:22:13
39.985078,116.352637,0,212,39636.3071527778,2008-07-07,07:22:18
39.985114,116.352641,0,212,39636.3072106481,2008-07-07,07:22:23
39.985145,116.352681,0,211,39636.3072685185,2008-07-07,07:22:28
39.98516,116.352685,0,211,39636.3073263889,2008-07-07,07:22:33
39.985167,116.352684,0,211,39636.3073842593,2008-07-07,07:22:38
39.98517,116.352686,0,211,39636.3074421296,2008-07-07,07:22:43
39.98517,116.352686,0,211,39636.3074768518,2008-07-07,07:22:46
39.985167,116.352689,0,211,39636.3075,2008-07-07,07:22:48
39.985158,116.352692,0,211,39636.3075578704,2008-07-07,07:22:53
39.985174,116.352656,0,211,39636.3076157407,2008-07-07,07:22:58
39.985173,116.352622,0,212,39636.3076736111,2008-07-07,07:23:03
39.985149,116.352608,0,211,39636.3077314815,2008-07-07,07:23:08
39.985135,116.352597,0,212,39636.3077893518,2008-07-07,07:23:13
39.985135,116.352597,0,212,39636.3078240741,2008-07-07,07:23:16
39.985131,116.352599,0,212,39636.3078472222,2008-07-07,07:23:18
39.985136,116.352608,0,212,39636.3079050926,2008-07-07,07:23:23
39.985142,116.352625,0,213,39636.307962963,2008-07-07,07:23:28
39.985134,116.352683,0,213,39636.3080208333,2008-07-07,07:23:33
39.985134,116.352653,0,212,39636.3080787037,2008-07-07,07:23:38
39.985103,116.352659,0,212,39636.3081365741,2008-07-07,07:23:43
39.985109,116.352672,0,212,39636.3081944444,2008-07-07,07:23:48
39.985109,116.352679,0,213,39636.3082523148,2008-07-07,07:23:53
39.985109,116.352679,0,213,39636.308287037,2008-07-07,07:23:56
39.985109,116.352687,0,213,39636.3083101852,2008-07-07,07:23:58
39.98512,116.352724,0,215,39636.3083680556,2008-07-07,07:24:03
39.985119,116.352701,0,216,39636.3084259259,2008-07-07,07:24:08
39.985122,116.35269,0,216,39636.3084837963,2008-07-07,07:24:13
39.985124,116.35268,0,216,39636.3085416667,2008-07-07,07:24:18
39.985112,116.352667,0,216,39636.308599537,2008-07-07,07:24:23
39.985082,116.352641,0,215,39636.3086574074,2008-07-07,07:24:28
39.985073,116.352624,0,215,39636.3087152778,2008-07-07,07:24:33
39.985045,116.352601,0,215,39636.3087731482,2008-07-07,07:24:38
39.985045,116.352601,0,215,39636.3088078704,2008-07-07,07:24:41
39.985048,116.352599,0,215,39636.3088310185,2008-07-07,07:24:43
39.985053,116.352609,0,215,39636.3088888889,2008-07-07,07:24:48
39.985046,116.352618,0,214,39636.3089467593,2008-07-07,07:24:53
39.985052,116.352627,0,213,39636.3090046296,2008-07-07,07:24:58
39.98505,116.352609,0,213,39636.3090625,2008-07-07,07:25:03
39.98505,116.352609,0,213,39636.3090972222,2008-07-07,07:25:06
39.985043,116.352604,0,213,39636.3091203704,2008-07-07,07:25:08
39.985045,116.352618,0,213,39636.3091782407,2008-07-07,07:25:13
39.985049,116.352629,0,213,39636.3092361111,2008-07-07,07:25:18
39.985059,116.352635,0,213,39636.3092939815,2008-07-07,07:25:23
39.985076,116.352614,0,212,39636.3093518519,2008-07-07,07:25:28
39.985082,116.352618,0,212,39636.3094097222,2008-07-07,07:25:33
39.985082,116.352618,0,212,39636.3094444444,2008-07-07,07:25:36
39.985086,116.352625,0,212,39636.3094675926,2008-07-07,07:25:38
39.985089,116.352634,0,211,39636.309525463,2008-07-07,07:25:43
39.985089,116.352634,0,211,39636.3095601852,2008-07-07,07:25:46
39.985089,116.352632,0,211,39636.3095833333,2008-07-07,07:25:48
39.985083,116.352622,0,211,39636.3096412037,2008-07-07,07:25:53
39.98507,116.352612,0,211,39636.3096990741,2008-07-07,07:25:58
39.98506,116.352589,0,211,39636.3097569444,2008-07-07,07:26:03
39.985066,116.352576,0,211,39636.3098148148,2008-07-07,07:26:08
39.985088,116.35258,0,212,39636.3098726852,2008-07-07,07:26:13
39.98512,116.352575,0,212,39636.3099305556,2008-07-07,07:26:18
39.985139,116.352586,0,213,39636.3099884259,2008-07-07,07:26:23
39.985139,116.352591,0,214,39636.3100462963,2008-07-07,07:26:28
39.985139,116.352589,0,214,39636.3101041667,2008-07-07,07:26:33
39.985138,116.352589,0,214,39636.310162037,2008-07-07,07:26:38
39.985139,116.352589,0,213,39636.3102199074,2008-07-07,07:26:43
39.985137,116.352586,0,213,39636.3102777778,2008-07-07,07:26:48
39.985134,116.352582,0,213,39636.3103356481,2008-07-07,07:26:53
39.985134,116.352582,0,213,39636.3103703704,2008-07-07,07:26:56
39.985131,116.352585,0,213,39636.3103935185,2008-07-07,07:26:58
39.985111,116.352547,0,214,39636.3104513889,2008-07-07,07:27:03
39.985091,116.352497,0,217,39636.3105092593,2008-07-07,07:27:08
39.985079,116.352473,0,217,39636.3105671296,2008-07-07,07:27:13
39.985068,116.352466,0,217,39636.310625,2008-07-07,07:27:18
39.985039,116.352493,0,217,39636.3106828704,2008-07-07,07:27:23
39.985026,116.352498,0,217,39636.3107407407,2008-07-07,07:27:28
39.985016,116.352496,0,217,39636.3107986111,2008-07-07,07:27:33
39.985011,116.352485,0,217,39636.3108564815,2008-07-07,07:27:38
39.985003,116.352507,0,217,39636.3109143519,2008-07-07,07:27:43
39.984999,116.352518,0,219,39636.3109722222,2008-07-07,07:27:48
39.98502,116.352541,0,219,39636.3110300926,2008-07-07,07:27:53
39.985025,116.352577,0,219,39636.311087963,2008-07-07,07:27:58
39.985054,116.352629,0,220,39636.3111458333,2008-07-07,07:28:03
39.985098,116.352678,0,220,39636.3112037037,2008-07-07,07:28:08
39.985108,116.352664,0,219,39636.3112615741,2008-07-07,07:28:13
39.985108,116.352664,0,219,39636.3112962963,2008-07-07,07:28:16
39.985114,116.352661,0,219,39636.3113194444,2008-07-07,07:28:18
39.985118,116.352671,0,219,39636.3113773148,2008-07-07,07:28:23
39.985123,116.352672,0,219,39636.3114351852,2008-07-07,07:28:28
39.985123,116.352672,0,219,39636.3114699074,2008-07-07,07:28:31
39.985126,116.352668,0,219,39636.3114930556,2008-07-07,07:28:33
39.985103,116.352654,0,216,39636.3115509259,2008-07-07,07:28:38
39.985102,116.352645,0,215,39636.3116087963,2008-07-07,07:28:43
39.985111,116.352644,0,215,39636.3116666667,2008-07-07,07:28:48
39.985114,116.352637,0,215,39636.311724537,2008-07-07,07:28:53
39.985114,116.352637,0,215,39636.3117592593,2008-07-07,07:28:56
39.98511,116.352636,0,214,39636.3117824074,2008-07-07,07:28:58
39.985097,116.352635,0,214,39636.3118402778,2008-07-07,07:29:03
39.985064,116.352642,0,215,39636.3118981481,2008-07-07,07:29:08
39.985057,116.352617,0,216,39636.3119560185,2008-07-07,07:29:13
39.985034,116.35257,0,218,39636.3120138889,2008-07-07,07:29:18
39.985015,116.352571,0,220,39636.3120717593,2008-07-07,07:29:23
39.985018,116.352577,0,220,39636.3121296296,2008-07-07,07:29:28
39.98501,116.352577,0,220,39636.3121875,2008-07-07,07:29:33
39.985002,116.352577,0,220,39636.3122453704,2008-07-07,07:29:38
39.984998,116.352575,0,220,39636.3123032407,2008-07-07,07:29:43
39.985,116.352575,0,220,39636.3123611111,2008-07-07,07:29:48
39.985,116.352575,0,220,39636.3123958333,2008-07-07,07:29:51
39.985008,116.352573,0,220,39636.3124189815,2008-07-07,07:29:53
39.985028,116.352568,0,220,39636.3124768519,2008-07-07,07:29:58
39.985039,116.352572,0,222,39636.3125347222,2008-07-07,07:30:03
39.985055,116.352595,0,223,39636.3125925926,2008-07-07,07:30:08
39.985085,116.352639,0,222,39636.312650463,2008-07-07,07:30:13
39.985104,116.352673,0,222,39636.3127083333,2008-07-07,07:30:18
39.985097,116.352651,0,221,39636.3127662037,2008-07-07,07:30:23
39.985101,116.352618,0,221,39636.3128240741,2008-07-07,07:30:28
39.985125,116.352612,0,219,39636.3128819444,2008-07-07,07:30:33
39.985146,116.352617,0,218,39636.3129398148,2008-07-07,07:30:38
39.98514,116.352592,0,217,39636.3129976852,2008-07-07,07:30:43
39.985102,116.352532,0,217,39636.3130555556,2008-07-07,07:30:48
39.985064,116.352477,0,217,39636.3131134259,2008-07-07,07:30:53
39.985055,116.352445,0,219,39636.3131712963,2008-07-07,07:30:58
39.985049,116.352441,0,219,39636.3132291667,2008-07-07,07:31:03
39.985051,116.352447,0,219,39636.313287037,2008-07-07,07:31:08
39.985049,116.352454,0,220,39636.3133449074,2008-07-07,07:31:13
39.985049,116.352454,0,220,39636.3133796296,2008-07-07,07:31:16
39.985053,116.35246,0,220,39636.3134027778,2008-07-07,07:31:18
39.985057,116.352471,0,220,39636.3134606481,2008-07-07,07:31:23
39.985066,116.352482,0,220,39636.3135185185,2008-07-07,07:31:28
39.985074,116.352485,0,220,39636.3135763889,2008-07-07,07:31:33
39.985074,116.352485,0,220,39636.3136111111,2008-07-07,07:31:36
39.98508,116.352491,0,220,39636.3136342593,2008-07-07,07:31:38
39.985128,116.352564,0,214,39636.3136921296,2008-07-07,07:31:43
39.985122,116.352598,0,212,39636.31375,2008-07-07,07:31:48
39.985106,116.352635,0,212,39636.3138078704,2008-07-07,07:31:53
39.985106,116.352641,0,211,39636.3138657407,2008-07-07,07:31:58
39.985102,116.352638,0,211,39636.3139236111,2008-07-07,07:32:03
39.985102,116.352638,0,211,39636.3139583333,2008-07-07,07:32:06
39.985103,116.352637,0,210,39636.3139814815,2008-07-07,07:32:08
39.985089,116.352636,0,210,39636.3140393518,2008-07-07,07:32:13
39.98506,116.352645,0,210,39636.3140972222,2008-07-07,07:32:18
39.985052,116.352646,0,210,39636.3141550926,2008-07-07,07:32:23
39.985052,116.352646,0,210,39636.3141898148,2008-07-07,07:32:26
39.985056,116.352647,0,210,39636.314212963,2008-07-07,07:32:28
39.985057,116.352666,0,210,39636.3142708333,2008-07-07,07:32:33
39.985057,116.352697,0,210,39636.3143287037,2008-07-07,07:32:38
39.985054,116.352694,0,211,39636.3143865741,2008-07-07,07:32:43
39.985054,116.352694,0,211,39636.3144212963,2008-07-07,07:32:46
39.985048,116.352693,0,211,39636.3144444444,2008-07-07,07:32:48
39.985277,116.352538,0,228,39636.3207523148,2008-07-07,07:41:53
39.985296,116.352541,0,226,39636.3208101852,2008-07-07,07:41:58
39.985296,116.352541,0,226,39636.3208449074,2008-07-07,07:42:01
39.985288,116.352547,0,223,39636.3208680556,2008-07-07,07:42:03
39.985273,116.352553,0,221,39636.3209259259,2008-07-07,07:42:08
39.985273,116.352553,0,221,39636.3209606481,2008-07-07,07:42:11
39.985269,116.352554,0,221,39636.3209837963,2008-07-07,07:42:13
39.985267,116.352563,0,221,39636.3210416667,2008-07-07,07:42:18
39.985245,116.352616,0,220,39636.321099537,2008-07-07,07:42:23
39.985245,116.352632,0,221,39636.3211574074,2008-07-07,07:42:28
39.985254,116.352639,0,221,39636.3212152778,2008-07-07,07:42:33
39.985256,116.352639,0,221,39636.3212731481,2008-07-07,07:42:38
39.985256,116.352639,0,221,39636.3213078704,2008-07-07,07:42:41
39.985251,116.352639,0,222,39636.3213310185,2008-07-07,07:42:43
39.985221,116.352665,0,221,39636.3213888889,2008-07-07,07:42:48
39.985186,116.352677,0,222,39636.3214467593,2008-07-07,07:42:53
39.985186,116.352677,0,222,39636.3214814815,2008-07-07,07:42:56
39.985179,116.352671,0,223,39636.3215046296,2008-07-07,07:42:58
39.985161,116.352674,0,223,39636.3215625,2008-07-07,07:43:03
39.985133,116.352693,0,221,39636.3216203704,2008-07-07,07:43:08
39.985102,116.352652,0,221,39636.3216782407,2008-07-07,07:43:13
39.9851,116.352629,0,222,39636.3217361111,2008-07-07,07:43:18
39.985098,116.352612,0,222,39636.3217939815,2008-07-07,07:43:23
39.985108,116.352612,0,222,39636.3218518518,2008-07-07,07:43:28
39.985084,116.352585,0,222,39636.3219097222,2008-07-07,07:43:33
39.985075,116.352599,0,223,39636.3219675926,2008-07-07,07:43:38
39.985072,116.352603,0,223,39636.322025463,2008-07-07,07:43:43
39.985067,116.352603,0,223,39636.3220833333,2008-07-07,07:43:48
39.98506,116.352598,0,223,39636.3221412037,2008-07-07,07:43:53
39.98506,116.352598,0,223,39636.3221759259,2008-07-07,07:43:56
39.985053,116.352592,0,223,39636.3221990741,2008-07-07,07:43:58
39.985011,116.352589,0,223,39636.3222569444,2008-07-07,07:44:03
39.984999,116.352614,0,222,39636.3223148148,2008-07-07,07:44:08
39.984996,116.352592,0,222,39636.3223726852,2008-07-07,07:44:13
39.985001,116.352583,0,222,39636.3224305556,2008-07-07,07:44:18
39.985085,116.352667,0,223,39636.3224884259,2008-07-07,07:44:23
39.985119,116.352684,0,223,39636.3225462963,2008-07-07,07:44:28
39.985138,116.352697,0,223,39636.3226041667,2008-07-07,07:44:33
39.985144,116.352707,0,223,39636.322662037,2008-07-07,07:44:38
39.985145,116.352717,0,223,39636.3227199074,2008-07-07,07:44:43
39.985145,116.352717,0,223,39636.3227546296,2008-07-07,07:44:46
39.985139,116.352723,0,223,39636.3227777778,2008-07-07,07:44:48
39.98513,116.352727,0,223,39636.3228356481,2008-07-07,07:44:53
39.985127,116.35273,0,223,39636.3228935185,2008-07-07,07:44:58
39.985126,116.352735,0,223,39636.3229513889,2008-07-07,07:45:03
39.985124,116.35274,0,223,39636.3230092593,2008-07-07,07:45:08
39.985124,116.352746,0,223,39636.3230671296,2008-07-07,07:45:13
39.985124,116.352746,0,223,39636.3231018518,2008-07-07,07:45:16
39.985126,116.352751,0,223,39636.323125,2008-07-07,07:45:18
39.985153,116.352744,0,223,39636.3231828704,2008-07-07,07:45:23
39.985198,116.352748,0,224,39636.3232407407,2008-07-07,07:45:28
39.985232,116.352711,0,225,39636.3232986111,2008-07-07,07:45:33
39.985258,116.352653,0,225,39636.3233564815,2008-07-07,07:45:38
39.985278,116.352605,0,225,39636.3234143518,2008-07-07,07:45:43
39.985297,116.352579,0,226,39636.3234722222,2008-07-07,07:45:48
39.985285,116.352578,0,226,39636.3235300926,2008-07-07,07:45:53
39.985285,116.352578,0,226,39636.3235648148,2008-07-07,07:45:56
39.985289,116.352585,0,226,39636.323587963,2008-07-07,07:45:58
39.985298,116.352613,0,225,39636.3236458333,2008-07-07,07:46:03
39.985284,116.352627,0,225,39636.3237037037,2008-07-07,07:46:08
39.98528,116.352628,0,225,39636.3237615741,2008-07-07,07:46:13
39.985278,116.352621,0,225,39636.3238194444,2008-07-07,07:46:18
39.985278,116.352621,0,225,39636.3238541667,2008-07-07,07:46:21
39.985276,116.352617,0,225,39636.3238773148,2008-07-07,07:46:23
39.985267,116.352635,0,225,39636.3239351852,2008-07-07,07:46:28
39.985267,116.352635,0,225,39636.3239699074,2008-07-07,07:46:31
39.985261,116.352642,0,223,39636.3239930556,2008-07-07,07:46:33
39.985262,116.352653,0,223,39636.3240509259,2008-07-07,07:46:38
39.985262,116.352653,0,223,39636.3240856482,2008-07-07,07:46:41
39.985257,116.352654,0,223,39636.3241087963,2008-07-07,07:46:43
39.985233,116.352619,0,223,39636.3241666667,2008-07-07,07:46:48
39.985231,116.352625,0,223,39636.324224537,2008-07-07,07:46:53
39.985231,116.352625,0,223,39636.3242592593,2008-07-07,07:46:56
39.985232,116.352627,0,223,39636.3242824074,2008-07-07,07:46:58
39.985241,116.352631,0,223,39636.3243402778,2008-07-07,07:47:03
39.985243,116.352641,0,223,39636.3243981482,2008-07-07,07:47:08
39.985237,116.352684,0,210,39636.3244560185,2008-07-07,07:47:13
39.985237,116.352726,0,200,39636.3245138889,2008-07-07,07:47:18
39.985256,116.352775,0,185,39636.3245717593,2008-07-07,07:47:23
39.985267,116.352815,0,176,39636.3246296296,2008-07-07,07:47:28
39.985254,116.352809,0,174,39636.3246875,2008-07-07,07:47:33
39.985243,116.352813,0,174,39636.3247453704,2008-07-07,07:47:38
39.985234,116.352809,0,173,39636.3248032407,2008-07-07,07:47:43
39.985227,116.352805,0,173,39636.3248611111,2008-07-07,07:47:48
39.985231,116.352803,0,173,39636.3249189815,2008-07-07,07:47:53
39.985231,116.352803,0,173,39636.3249537037,2008-07-07,07:47:56
39.985229,116.352803,0,173,39636.3249768519,2008-07-07,07:47:58
39.985201,116.352801,0,173,39636.3250347222,2008-07-07,07:48:03
39.985191,116.352809,0,172,39636.3250925926,2008-07-07,07:48:08
39.985191,116.352809,0,172,39636.3251273148,2008-07-07,07:48:11
39.985186,116.35281,0,173,39636.325150463,2008-07-07,07:48:13
39.985144,116.352822,0,173,39636.3252083333,2008-07-07,07:48:18
39.985101,116.352842,0,172,39636.3252662037,2008-07-07,07:48:23
39.985099,116.352855,0,164,39636.3253240741,2008-07-07,07:48:28
39.9851,116.352839,0,158,39636.3253819444,2008-07-07,07:48:33
39.985101,116.352826,0,156,39636.3254398148,2008-07-07,07:48:38
39.985106,116.35282,0,156,39636.3254976852,2008-07-07,07:48:43
39.985106,116.35282,0,156,39636.3255324074,2008-07-07,07:48:46
39.985103,116.352812,0,156,39636.3255555556,2008-07-07,07:48:48
39.985106,116.352803,0,156,39636.3256134259,2008-07-07,07:48:53
39.985106,116.352803,0,156,39636.3256481481,2008-07-07,07:48:56
39.985101,116.352802,0,156,39636.3256712963,2008-07-07,07:48:58
39.985088,116.352801,0,156,39636.3257291667,2008-07-07,07:49:03
39.985046,116.352803,0,158,39636.325787037,2008-07-07,07:49:08
39.985019,116.352773,0,162,39636.3258449074,2008-07-07,07:49:13
39.985006,116.352746,0,169,39636.3259027778,2008-07-07,07:49:18
39.984998,116.352737,0,171,39636.3259606481,2008-07-07,07:49:23
39.984996,116.352695,0,178,39636.3260185185,2008-07-07,07:49:28
39.985014,116.352674,0,182,39636.3260763889,2008-07-07,07:49:33
39.98503,116.352649,0,185,39636.3261342593,2008-07-07,07:49:38
39.985044,116.352646,0,186,39636.3261921296,2008-07-07,07:49:43
39.985097,116.352615,0,185,39636.32625,2008-07-07,07:49:48
39.985144,116.352635,0,183,39636.3263078704,2008-07-07,07:49:53
39.98519,116.35267,0,179,39636.3263657407,2008-07-07,07:49:58
39.985202,116.352689,0,176,39636.3264236111,2008-07-07,07:50:03
39.985203,116.352698,0,175,39636.3264814815,2008-07-07,07:50:08
39.985189,116.352681,0,173,39636.3265393519,2008-07-07,07:50:13
39.985183,116.352677,0,172,39636.3265972222,2008-07-07,07:50:18
39.985183,116.352677,0,172,39636.3266319444,2008-07-07,07:50:21
39.985175,116.352669,0,172,39636.3266550926,2008-07-07,07:50:23
39.985165,116.352671,0,173,39636.326712963,2008-07-07,07:50:28
39.985105,116.35267,0,178,39636.3267708333,2008-07-07,07:50:33
39.985033,116.352664,0,186,39636.3268287037,2008-07-07,07:50:38
39.984998,116.352662,0,193,39636.3268865741,2008-07-07,07:50:43
39.984994,116.352646,0,201,39636.3269444444,2008-07-07,07:50:48
39.985011,116.352641,0,204,39636.3270023148,2008-07-07,07:50:53
39.985033,116.352647,0,204,39636.3270601852,2008-07-07,07:50:58
39.985062,116.35267,0,205,39636.3271180556,2008-07-07,07:51:03
39.985062,116.35267,0,205,39636.3271527778,2008-07-07,07:51:06
39.98507,116.35267,0,205,39636.3271759259,2008-07-07,07:51:08
39.984885,116.352457,0,221,39636.3313425926,2008-07-07,07:57:08
39.984862,116.352389,0,222,39636.331400463,2008-07-07,07:57:13
39.984865,116.352424,0,223,39636.3314583333,2008-07-07,07:57:18
39.9849,116.352495,0,226,39636.3315162037,2008-07-07,07:57:23
39.98492,116.352519,0,227,39636.3315740741,2008-07-07,07:57:28
39.98494,116.352536,0,227,39636.3316319444,2008-07-07,07:57:33
39.984955,116.35255,0,229,39636.3316898148,2008-07-07,07:57:38
39.984984,116.352569,0,229,39636.3317476852,2008-07-07,07:57:43
39.984984,116.352569,0,229,39636.3317824074,2008-07-07,07:57:46
39.984988,116.352572,0,229,39636.3318055556,2008-07-07,07:57:48
39.985007,116.352594,0,229,39636.3318634259,2008-07-07,07:57:53
39.985035,116.352614,0,231,39636.3319212963,2008-07-07,07:57:58
39.985035,116.352614,0,231,39636.3319560185,2008-07-07,07:58:01
39.985039,116.352622,0,232,39636.3319791667,2008-07-07,07:58:03
39.985044,116.352612,0,232,39636.332037037,2008-07-07,07:58:08
39.985074,116.352629,0,234,39636.3320949074,2008-07-07,07:58:13
39.985085,116.352605,0,235,39636.3321527778,2008-07-07,07:58:18
39.985129,116.352646,0,232,39636.3322106482,2008-07-07,07:58:23
39.985127,116.352637,0,233,39636.3322685185,2008-07-07,07:58:28
39.985127,116.352637,0,233,39636.3323032407,2008-07-07,07:58:31
39.985126,116.35263,0,234,39636.3323263889,2008-07-07,07:58:33
39.985104,116.352623,0,232,39636.3323842593,2008-07-07,07:58:38
39.985105,116.352621,0,232,39636.3324421296,2008-07-07,07:58:43
39.985099,116.352619,0,232,39636.3325,2008-07-07,07:58:48
39.985091,116.352619,0,232,39636.3325578704,2008-07-07,07:58:53
39.985091,116.352619,0,232,39636.3325925926,2008-07-07,07:58:56
39.985087,116.352617,0,233,39636.3326157407,2008-07-07,07:58:58
39.985073,116.352599,0,233,39636.3326736111,2008-07-07,07:59:03
39.985095,116.352636,0,235,39636.3327314815,2008-07-07,07:59:08
39.985157,116.352686,0,235,39636.3327893519,2008-07-07,07:59:13
39.985215,116.352747,0,235,39636.3328472222,2008-07-07,07:59:18
39.985226,116.352761,0,238,39636.3329050926,2008-07-07,07:59:23
39.985228,116.352759,0,238,39636.332962963,2008-07-07,07:59:28
39.985228,116.352759,0,238,39636.3329976852,2008-07-07,07:59:31
39.985223,116.352759,0,238,39636.3330208333,2008-07-07,07:59:33
39.985212,116.352746,0,239,39636.3330787037,2008-07-07,07:59:38
39.985189,116.35275,0,243,39636.3331365741,2008-07-07,07:59:43
39.985187,116.352749,0,243,39636.3331944444,2008-07-07,07:59:48
39.985192,116.352756,0,243,39636.3332523148,2008-07-07,07:59:53
39.985192,116.352756,0,243,39636.333287037,2008-07-07,07:59:56
39.985196,116.352757,0,243,39636.3333101852,2008-07-07,07:59:58
39.985194,116.352747,0,243,39636.3333680556,2008-07-07,08:00:03
39.985191,116.352696,0,238,39636.3334259259,2008-07-07,08:00:08
39.985195,116.352676,0,234,39636.3334837963,2008-07-07,08:00:13
39.985195,116.352676,0,234,39636.3335185185,2008-07-07,08:00:16
39.985203,116.352671,0,234,39636.3335416667,2008-07-07,08:00:18
39.985213,116.352664,0,234,39636.333599537,2008-07-07,08:00:23
39.985204,116.352659,0,231,39636.3336574074,2008-07-07,08:00:28
39.98519,116.352639,0,227,39636.3337152778,2008-07-07,08:00:33
39.985186,116.352628,0,224,39636.3337731481,2008-07-07,08:00:38
39.985169,116.35262,0,222,39636.3338310185,2008-07-07,08:00:43
39.985158,116.352611,0,221,39636.3338888889,2008-07-07,08:00:48
39.985152,116.352603,0,221,39636.3339467593,2008-07-07,08:00:53
39.985152,116.352608,0,220,39636.3340046296,2008-07-07,08:00:58
39.985148,116.352609,0,220,39636.3340625,2008-07-07,08:01:03
39.98515,116.35261,0,220,39636.3341203704,2008-07-07,08:01:08
39.985151,116.352606,0,220,39636.3341782407,2008-07-07,08:01:13
39.985151,116.352606,0,220,39636.334212963,2008-07-07,08:01:16
39.985156,116.352607,0,220,39636.3342361111,2008-07-07,08:01:18
39.985159,116.352576,0,220,39636.3342939815,2008-07-07,08:01:23
39.985171,116.352553,0,220,39636.3343518519,2008-07-07,08:01:28
39.985185,116.352537,0,222,39636.3344097222,2008-07-07,08:01:33
39.985185,116.352537,0,222,39636.3344444444,2008-07-07,08:01:36
39.985193,116.352531,0,222,39636.3344675926,2008-07-07,08:01:38
39.985202,116.352543,0,222,39636.334525463,2008-07-07,08:01:43
39.985211,116.352574,0,222,39636.3345833333,2008-07-07,08:01:48
39.985213,116.352577,0,221,39636.3346412037,2008-07-07,08:01:53
39.985213,116.352569,0,221,39636.3346990741,2008-07-07,08:01:58
39.985212,116.352561,0,221,39636.3347569444,2008-07-07,08:02:03
39.985212,116.352561,0,221,39636.3347916667,2008-07-07,08:02:06
39.98522,116.352567,0,221,39636.3348148148,2008-07-07,08:02:08
39.985203,116.35259,0,219,39636.3348726852,2008-07-07,08:02:13
39.985198,116.352608,0,215,39636.3349305556,2008-07-07,08:02:18
39.985199,116.352615,0,220,39636.3349884259,2008-07-07,08:02:23
39.985199,116.352615,0,220,39636.3350231481,2008-07-07,08:02:26
39.985192,116.352621,0,221,39636.3350462963,2008-07-07,08:02:28
39.9852,116.35263,0,222,39636.3351041667,2008-07-07,08:02:33
39.985217,116.352658,0,225,39636.335162037,2008-07-07,08:02:38
39.985213,116.352647,0,226,39636.3352199074,2008-07-07,08:02:43
39.985211,116.352644,0,226,39636.3352777778,2008-07-07,08:02:48
39.985216,116.352644,0,227,39636.3353356481,2008-07-07,08:02:53
39.985214,116.352646,0,227,39636.3353935185,2008-07-07,08:02:58
39.985214,116.352646,0,227,39636.3354282407,2008-07-07,08:03:01
39.984979,116.352617,0,241,39636.3472569444,2008-07-07,08:20:03
39.984907,116.352571,0,247,39636.3473148148,2008-07-07,08:20:08
39.984888,116.352519,0,250,39636.3473726852,2008-07-07,08:20:13
39.984883,116.352497,0,251,39636.3474305556,2008-07-07,08:20:18
39.984883,116.352487,0,252,39636.3474884259,2008-07-07,08:20:23
39.984879,116.352456,0,251,39636.3475462963,2008-07-07,08:20:28
39.984882,116.352435,0,249,39636.3476041667,2008-07-07,08:20:33
39.984912,116.352448,0,247,39636.347662037,2008-07-07,08:20:38
39.984955,116.352475,0,248,39636.3477199074,2008-07-07,08:20:43
39.984975,116.352492,0,247,39636.3477777778,2008-07-07,08:20:48
39.984971,116.352497,0,247,39636.3478356482,2008-07-07,08:20:53
39.984971,116.352497,0,247,39636.3478703704,2008-07-07,08:20:56
39.984969,116.352505,0,247,39636.3478935185,2008-07-07,08:20:58
39.984964,116.352515,0,247,39636.3479513889,2008-07-07,08:21:03
39.984971,116.352526,0,247,39636.3480092593,2008-07-07,08:21:08
39.984968,116.352527,0,247,39636.3480671296,2008-07-07,08:21:13
39.984963,116.352528,0,247,39636.348125,2008-07-07,08:21:18
39.984963,116.352528,0,247,39636.3481597222,2008-07-07,08:21:21
39.984966,116.352536,0,248,39636.3481828704,2008-07-07,08:21:23
39.985027,116.352576,0,251,39636.3482407407,2008-07-07,08:21:28
39.98504,116.352585,0,252,39636.3482986111,2008-07-07,08:21:33
39.985041,116.352585,0,252,39636.3483564815,2008-07-07,08:21:38
39.985041,116.352585,0,252,39636.3483912037,2008-07-07,08:21:41
39.985043,116.352577,0,252,39636.3484143519,2008-07-07,08:21:43
39.985133,116.352585,0,249,39636.3484722222,2008-07-07,08:21:48
39.985196,116.352622,0,247,39636.3485300926,2008-07-07,08:21:53
39.985213,116.352632,0,248,39636.348587963,2008-07-07,08:21:58
39.985213,116.352632,0,248,39636.3486226852,2008-07-07,08:22:01
39.985211,116.352625,0,248,39636.3486458333,2008-07-07,08:22:03
39.985218,116.352613,0,249,39636.3487037037,2008-07-07,08:22:08
39.985225,116.352617,0,250,39636.3487615741,2008-07-07,08:22:13
39.985229,116.352622,0,250,39636.3488194444,2008-07-07,08:22:18
39.985221,116.352617,0,251,39636.3488773148,2008-07-07,08:22:23
39.985224,116.352615,0,253,39636.3489351852,2008-07-07,08:22:28
39.985229,116.352615,0,254,39636.3489930556,2008-07-07,08:22:33
39.985234,116.352621,0,254,39636.3490509259,2008-07-07,08:22:38
39.985234,116.352621,0,254,39636.3490856481,2008-07-07,08:22:41
39.985241,116.352626,0,254,39636.3491087963,2008-07-07,08:22:43
39.985252,116.35259,0,254,39636.3491666667,2008-07-07,08:22:48
39.985263,116.352571,0,253,39636.349224537,2008-07-07,08:22:53
39.985264,116.352569,0,253,39636.3492824074,2008-07-07,08:22:58
39.985268,116.352564,0,253,39636.3493402778,2008-07-07,08:23:03
39.985268,116.352564,0,253,39636.349375,2008-07-07,08:23:06
39.985272,116.352562,0,253,39636.3493981481,2008-07-07,08:23:08
39.985273,116.352551,0,253,39636.3494560185,2008-07-07,08:23:13
39.985275,116.352547,0,253,39636.3495138889,2008-07-07,08:23:18
39.985275,116.352547,0,253,39636.3495486111,2008-07-07,08:23:21
39.985278,116.352553,0,253,39636.3495717593,2008-07-07,08:23:23
39.985292,116.352612,0,256,39636.3496296296,2008-07-07,08:23:28
39.985291,116.352641,0,260,39636.3496875,2008-07-07,08:23:33
39.985285,116.352641,0,260,39636.3497453704,2008-07-07,08:23:38
39.985278,116.352643,0,260,39636.3498032407,2008-07-07,08:23:43
39.985279,116.352646,0,260,39636.3498611111,2008-07-07,08:23:48
39.985276,116.352651,0,260,39636.3499189815,2008-07-07,08:23:53
39.985271,116.352646,0,260,39636.3499768519,2008-07-07,08:23:58
39.985265,116.352646,0,259,39636.3500347222,2008-07-07,08:24:03
39.985258,116.352654,0,259,39636.3500925926,2008-07-07,08:24:08
39.985251,116.352656,0,258,39636.350150463,2008-07-07,08:24:13
39.985246,116.352659,0,258,39636.3502083333,2008-07-07,08:24:18
39.985249,116.352666,0,259,39636.3502662037,2008-07-07,08:24:23
39.985254,116.352668,0,259,39636.3503240741,2008-07-07,08:24:28
39.985251,116.352666,0,260,39636.3503819444,2008-07-07,08:24:33
39.98525,116.352663,0,260,39636.3504398148,2008-07-07,08:24:38
39.985256,116.352661,0,261,39636.3504976852,2008-07-07,08:24:43
39.985257,116.35266,0,261,39636.3505555556,2008-07-07,08:24:48
39.985261,116.352659,0,262,39636.3506134259,2008-07-07,08:24:53
39.98526,116.352663,0,263,39636.3506712963,2008-07-07,08:24:58
39.98526,116.352671,0,263,39636.3507291667,2008-07-07,08:25:03
39.985255,116.352666,0,263,39636.350787037,2008-07-07,08:25:08
39.985258,116.352668,0,263,39636.3508449074,2008-07-07,08:25:13
39.985259,116.352673,0,263,39636.3509027778,2008-07-07,08:25:18
39.985263,116.352674,0,263,39636.3509606481,2008-07-07,08:25:23
39.985263,116.352674,0,263,39636.3509953704,2008-07-07,08:25:26
39.985259,116.352668,0,263,39636.3510185185,2008-07-07,08:25:28
39.98528,116.35267,0,264,39636.3510763889,2008-07-07,08:25:33
39.985306,116.352662,0,264,39636.3511342593,2008-07-07,08:25:38
39.985311,116.35266,0,264,39636.3511921296,2008-07-07,08:25:43
39.985306,116.352657,0,264,39636.35125,2008-07-07,08:25:48
39.985306,116.352658,0,264,39636.3513078704,2008-07-07,08:25:53
39.985306,116.352658,0,264,39636.3513425926,2008-07-07,08:25:56
39.985312,116.352661,0,264,39636.3513657407,2008-07-07,08:25:58
39.985321,116.35266,0,263,39636.3514236111,2008-07-07,08:26:03
39.98533,116.352662,0,259,39636.3514814815,2008-07-07,08:26:08
39.98532,116.352663,0,257,39636.3515393519,2008-07-07,08:26:13
39.985317,116.352665,0,257,39636.3515972222,2008-07-07,08:26:18
39.985321,116.352669,0,257,39636.3516550926,2008-07-07,08:26:23
39.985321,116.352669,0,257,39636.3516898148,2008-07-07,08:26:26
39.985322,116.352677,0,257,39636.351712963,2008-07-07,08:26:28
39.985328,116.352695,0,257,39636.3517708333,2008-07-07,08:26:33
39.985332,116.352707,0,258,39636.3518287037,2008-07-07,08:26:38
39.985334,116.352718,0,257,39636.3518865741,2008-07-07,08:26:43
39.985332,116.352707,0,257,39636.3519444444,2008-07-07,08:26:48
39.985296,116.352676,0,253,39636.3520023148,2008-07-07,08:26:53
39.985255,116.352672,0,245,39636.3520601852,2008-07-07,08:26:58
39.985225,116.352647,0,239,39636.3521180556,2008-07-07,08:27:03
39.985197,116.352632,0,234,39636.3521759259,2008-07-07,08:27:08
39.985206,116.352646,0,231,39636.3522337963,2008-07-07,08:27:13
39.985207,116.352639,0,230,39636.3522916667,2008-07-07,08:27:18
39.985209,116.352634,0,230,39636.352349537,2008-07-07,08:27:23
39.985214,116.352637,0,231,39636.3524074074,2008-07-07,08:27:28
39.985218,116.352641,0,231,39636.3524652778,2008-07-07,08:27:33
39.985218,116.352641,0,231,39636.3525,2008-07-07,08:27:36
39.985224,116.352647,0,232,39636.3525231481,2008-07-07,08:27:38
39.985242,116.352688,0,233,39636.3525810185,2008-07-07,08:27:43
39.985251,116.352692,0,234,39636.3526388889,2008-07-07,08:27:48
39.985258,116.352703,0,235,39636.3526967593,2008-07-07,08:27:53
39.985258,116.352712,0,235,39636.3527546296,2008-07-07,08:27:58
39.985254,116.352712,0,235,39636.3528125,2008-07-07,08:28:03
39.985254,116.352712,0,235,39636.3528472222,2008-07-07,08:28:06
39.985251,116.35271,0,235,39636.3528703704,2008-07-07,08:28:08
39.985242,116.352684,0,236,39636.3529282407,2008-07-07,08:28:13
39.985192,116.352671,0,237,39636.3529861111,2008-07-07,08:28:18
39.985164,116.352676,0,238,39636.3530439815,2008-07-07,08:28:23
39.985138,116.352662,0,237,39636.3531018518,2008-07-07,08:28:28
39.985126,116.352669,0,237,39636.3531597222,2008-07-07,08:28:33
39.985093,116.352658,0,237,39636.3532175926,2008-07-07,08:28:38
39.985078,116.352658,0,238,39636.353275463,2008-07-07,08:28:43
39.985078,116.352658,0,238,39636.3533101852,2008-07-07,08:28:46
39.985078,116.352662,0,237,39636.3533333333,2008-07-07,08:28:48
39.985087,116.352645,0,234,39636.3533912037,2008-07-07,08:28:53
39.985091,116.352637,0,233,39636.3534490741,2008-07-07,08:28:58
39.985091,116.352637,0,233,39636.3534837963,2008-07-07,08:29:01
39.985094,116.352638,0,233,39636.3535069444,2008-07-07,08:29:03
39.985098,116.352655,0,235,39636.3535648148,2008-07-07,08:29:08
39.985075,116.352664,0,238,39636.3536226852,2008-07-07,08:29:13
39.985078,116.352663,0,239,39636.3536805556,2008-07-07,08:29:18
39.985078,116.352663,0,239,39636.3537152778,2008-07-07,08:29:21
39.985083,116.352658,0,239,39636.3537384259,2008-07-07,08:29:23
39.985095,116.352656,0,239,39636.3537962963,2008-07-07,08:29:28
39.985095,116.352656,0,239,39636.3538310185,2008-07-07,08:29:31
39.985096,116.35265,0,240,39636.3538541667,2008-07-07,08:29:33
39.985084,116.352644,0,239,39636.353912037,2008-07-07,08:29:38
39.985065,116.352628,0,235,39636.3539699074,2008-07-07,08:29:43
39.985065,116.352628,0,235,39636.3540046296,2008-07-07,08:29:46
39.985063,116.352626,0,235,39636.3540277778,2008-07-07,08:29:48
39.985074,116.352641,0,234,39636.3540856481,2008-07-07,08:29:53
39.985097,116.352671,0,231,39636.3541435185,2008-07-07,08:29:58
39.985098,116.352671,0,231,39636.3542013889,2008-07-07,08:30:03
39.985097,116.352676,0,231,39636.3542592593,2008-07-07,08:30:08
39.985093,116.352679,0,231,39636.3543171296,2008-07-07,08:30:13
39.985086,116.35268,0,231,39636.354375,2008-07-07,08:30:18
39.985086,116.35268,0,231,39636.3544097222,2008-07-07,08:30:21
39.985084,116.352677,0,233,39636.3544328704,2008-07-07,08:30:23
39.985062,116.352658,0,231,39636.3544907407,2008-07-07,08:30:28
39.985061,116.352662,0,231,39636.3545486111,2008-07-07,08:30:33
39.985061,116.352662,0,231,39636.3545833333,2008-07-07,08:30:36
39.985058,116.35266,0,231,39636.3546064815,2008-07-07,08:30:38
39.98506,116.352649,0,230,39636.3546643518,2008-07-07,08:30:43
39.985068,116.352654,0,230,39636.3547222222,2008-07-07,08:30:48
39.985075,116.352658,0,230,39636.3547800926,2008-07-07,08:30:53
39.985078,116.352664,0,230,39636.354837963,2008-07-07,08:30:58
39.985078,116.352664,0,230,39636.3548726852,2008-07-07,08:31:01
39.985076,116.352672,0,230,39636.3548958333,2008-07-07,08:31:03
39.985052,116.352672,0,231,39636.3549537037,2008-07-07,08:31:08
39.985053,116.352659,0,236,39636.3550115741,2008-07-07,08:31:13
39.985053,116.352659,0,236,39636.3550462963,2008-07-07,08:31:16
39.985048,116.352654,0,235,39636.3550694444,2008-07-07,08:31:18
39.985058,116.35267,0,235,39636.3551273148,2008-07-07,08:31:23
39.98508,116.35268,0,235,39636.3551851852,2008-07-07,08:31:28
39.985079,116.352683,0,235,39636.3552430556,2008-07-07,08:31:33
39.985086,116.352685,0,235,39636.3553009259,2008-07-07,08:31:38
39.985086,116.352687,0,235,39636.3553587963,2008-07-07,08:31:43
39.985085,116.352689,0,235,39636.3554166667,2008-07-07,08:31:48
39.985081,116.352681,0,235,39636.355474537,2008-07-07,08:31:53
39.985081,116.352675,0,235,39636.3555324074,2008-07-07,08:31:58
39.985087,116.352679,0,234,39636.3555902778,2008-07-07,08:32:03
39.985087,116.352679,0,234,39636.355625,2008-07-07,08:32:06
39.985089,116.352675,0,234,39636.3556481482,2008-07-07,08:32:08
39.985128,116.352649,0,236,39636.3557060185,2008-07-07,08:32:13
39.985128,116.352655,0,237,39636.3557638889,2008-07-07,08:32:18
39.985128,116.352655,0,237,39636.3557986111,2008-07-07,08:32:21
39.985127,116.352656,0,237,39636.3558217593,2008-07-07,08:32:23
39.98513,116.352666,0,237,39636.3558796296,2008-07-07,08:32:28
39.98513,116.352666,0,237,39636.3559143519,2008-07-07,08:32:31
39.985132,116.352667,0,237,39636.3559375,2008-07-07,08:32:33
39.985121,116.352642,0,235,39636.3559953704,2008-07-07,08:32:38
39.985118,116.352637,0,235,39636.3560532407,2008-07-07,08:32:43
39.985118,116.35263,0,235,39636.3561111111,2008-07-07,08:32:48
39.985118,116.35263,0,235,39636.3561458333,2008-07-07,08:32:51
39.98512,116.352629,0,234,39636.3561689815,2008-07-07,08:32:53
39.985129,116.352631,0,234,39636.3562268519,2008-07-07,08:32:58
39.985174,116.352666,0,231,39636.3562847222,2008-07-07,08:33:03
39.985181,116.35267,0,228,39636.3563425926,2008-07-07,08:33:08
39.985187,116.352671,0,227,39636.356400463,2008-07-07,08:33:13
39.98518,116.35267,0,227,39636.3564583333,2008-07-07,08:33:18
39.98518,116.35267,0,227,39636.3564930556,2008-07-07,08:33:21
39.985172,116.352668,0,227,39636.3565162037,2008-07-07,08:33:23
39.985162,116.352662,0,227,39636.3565740741,2008-07-07,08:33:28
39.985195,116.352637,0,226,39636.3566319444,2008-07-07,08:33:33
39.985196,116.352626,0,226,39636.3566898148,2008-07-07,08:33:38
39.985207,116.352616,0,226,39636.3567476852,2008-07-07,08:33:43
39.985255,116.352617,0,227,39636.3568055556,2008-07-07,08:33:48
39.98529,116.352625,0,227,39636.3568634259,2008-07-07,08:33:53
39.985278,116.352608,0,227,39636.3569212963,2008-07-07,08:33:58
39.985268,116.352621,0,228,39636.3569791667,2008-07-07,08:34:03
39.985263,116.352631,0,228,39636.357037037,2008-07-07,08:34:08
39.98525,116.352632,0,228,39636.3570949074,2008-07-07,08:34:13
39.98525,116.352632,0,228,39636.3571296296,2008-07-07,08:34:16
39.98525,116.352629,0,228,39636.3571527778,2008-07-07,08:34:18
39.985254,116.35264,0,228,39636.3572106481,2008-07-07,08:34:23
39.985251,116.35265,0,228,39636.3572685185,2008-07-07,08:34:28
39.985241,116.352656,0,228,39636.3573263889,2008-07-07,08:34:33
39.985238,116.352668,0,228,39636.3573842593,2008-07-07,08:34:38
39.985223,116.352683,0,227,39636.3574421296,2008-07-07,08:34:43
39.985196,116.352661,0,226,39636.3575,2008-07-07,08:34:48
39.985136,116.352617,0,222,39636.3575578704,2008-07-07,08:34:53
39.985069,116.352568,0,221,39636.3576157407,2008-07-07,08:34:58
39.984985,116.352538,0,217,39636.3576736111,2008-07-07,08:35:03
39.984973,116.352536,0,215,39636.3577314815,2008-07-07,08:35:08
39.984973,116.352536,0,215,39636.3577662037,2008-07-07,08:35:11
39.984966,116.352533,0,215,39636.3577893519,2008-07-07,08:35:13
39.984957,116.352541,0,216,39636.3578472222,2008-07-07,08:35:18
39.984949,116.352542,0,216,39636.3579050926,2008-07-07,08:35:23
39.984943,116.352542,0,215,39636.357962963,2008-07-07,08:35:28
39.984937,116.352541,0,215,39636.3580208333,2008-07-07,08:35:33
39.984937,116.352541,0,215,39636.3580555556,2008-07-07,08:35:36
39.984935,116.352546,0,215,39636.3580787037,2008-07-07,08:35:38
39.984935,116.352556,0,214,39636.3581365741,2008-07-07,08:35:43
39.984981,116.352605,0,213,39636.3581944444,2008-07-07,08:35:48
39.985082,116.352701,0,213,39636.3582523148,2008-07-07,08:35:53
39.985119,116.352737,0,211,39636.3583101852,2008-07-07,08:35:58
39.985108,116.352749,0,213,39636.3583680556,2008-07-07,08:36:03
39.985108,116.352749,0,213,39636.3584027778,2008-07-07,08:36:06
39.985108,116.352757,0,213,39636.3584259259,2008-07-07,08:36:08
39.985093,116.352757,0,212,39636.3584837963,2008-07-07,08:36:13
39.985053,116.35272,0,211,39636.3585416667,2008-07-07,08:36:18
39.985016,116.352666,0,210,39636.358599537,2008-07-07,08:36:23
39.984975,116.35262,0,209,39636.3586574074,2008-07-07,08:36:28
39.98495,116.352594,0,210,39636.3587152778,2008-07-07,08:36:33
39.984934,116.352587,0,211,39636.3587731481,2008-07-07,08:36:38
39.984911,116.352581,0,212,39636.3588310185,2008-07-07,08:36:43
39.984898,116.352555,0,213,39636.3588888889,2008-07-07,08:36:48
39.984898,116.352555,0,213,39636.3589236111,2008-07-07,08:36:51
39.984905,116.352548,0,214,39636.3589467593,2008-07-07,08:36:53
39.984924,116.35258,0,217,39636.3590046296,2008-07-07,08:36:58
39.984946,116.352584,0,219,39636.3590625,2008-07-07,08:37:03
39.984979,116.35263,0,223,39636.3591203704,2008-07-07,08:37:08
39.984979,116.35263,0,223,39636.3591550926,2008-07-07,08:37:11
39.985226,116.352701,0,199,39636.3707523148,2008-07-07,08:53:53
39.985242,116.352732,0,200,39636.3708101852,2008-07-07,08:53:58
39.985247,116.352738,0,200,39636.3708680556,2008-07-07,08:54:03
39.985242,116.352737,0,200,39636.3709259259,2008-07-07,08:54:08
39.985242,116.352737,0,200,39636.3709606482,2008-07-07,08:54:11
39.985234,116.352733,0,200,39636.3709837963,2008-07-07,08:54:13
39.985212,116.352727,0,199,39636.3710416667,2008-07-07,08:54:18
39.985194,116.352721,0,199,39636.371099537,2008-07-07,08:54:23
39.985192,116.352719,0,199,39636.3711574074,2008-07-07,08:54:28
39.985192,116.352719,0,199,39636.3711921296,2008-07-07,08:54:31
39.985184,116.352718,0,199,39636.3712152778,2008-07-07,08:54:33
39.985175,116.352714,0,199,39636.3712731482,2008-07-07,08:54:38
39.985168,116.352711,0,199,39636.3713310185,2008-07-07,08:54:43
39.985167,116.352709,0,199,39636.3713888889,2008-07-07,08:54:48
39.985167,116.352708,0,199,39636.3714467593,2008-07-07,08:54:53
39.985167,116.352705,0,199,39636.3715046296,2008-07-07,08:54:58
39.985167,116.352701,0,199,39636.3715625,2008-07-07,08:55:03
39.98517,116.3527,0,199,39636.3716203704,2008-07-07,08:55:08
39.985173,116.352701,0,199,39636.3716782407,2008-07-07,08:55:13
39.985173,116.352703,0,199,39636.3717361111,2008-07-07,08:55:18
39.985176,116.352702,0,199,39636.3717939815,2008-07-07,08:55:23
39.985176,116.352702,0,199,39636.3718287037,2008-07-07,08:55:26
39.985171,116.352697,0,199,39636.3718518519,2008-07-07,08:55:28
39.985162,116.352691,0,199,39636.3719097222,2008-07-07,08:55:33
39.985162,116.352691,0,199,39636.3719444444,2008-07-07,08:55:36
39.985165,116.352696,0,201,39636.3719675926,2008-07-07,08:55:38
39.985156,116.35269,0,201,39636.372025463,2008-07-07,08:55:43
39.985153,116.352687,0,202,39636.3720833333,2008-07-07,08:55:48
39.985158,116.352689,0,202,39636.3721412037,2008-07-07,08:55:53
39.985165,116.352693,0,202,39636.3721990741,2008-07-07,08:55:58
39.985168,116.352693,0,202,39636.3722569444,2008-07-07,08:56:03
39.985168,116.352693,0,202,39636.3722916667,2008-07-07,08:56:06
39.985166,116.35269,0,202,39636.3723148148,2008-07-07,08:56:08
39.985157,116.352682,0,202,39636.3723726852,2008-07-07,08:56:13
39.985148,116.352677,0,202,39636.3724305556,2008-07-07,08:56:18
39.985124,116.35268,0,199,39636.3724884259,2008-07-07,08:56:23
39.98507,116.352638,0,196,39636.3725462963,2008-07-07,08:56:28
39.985045,116.352619,0,196,39636.3726041667,2008-07-07,08:56:33
39.985049,116.352628,0,196,39636.372662037,2008-07-07,08:56:38
39.985049,116.352628,0,196,39636.3726967593,2008-07-07,08:56:41
39.985046,116.352628,0,196,39636.3727199074,2008-07-07,08:56:43
39.985055,116.352632,0,196,39636.3727777778,2008-07-07,08:56:48
39.985066,116.352635,0,196,39636.3728356481,2008-07-07,08:56:53
39.985077,116.352647,0,200,39636.3728935185,2008-07-07,08:56:58
39.985093,116.352674,0,202,39636.3729513889,2008-07-07,08:57:03
39.985096,116.352679,0,202,39636.3730092593,2008-07-07,08:57:08
39.985097,116.352685,0,202,39636.3730671296,2008-07-07,08:57:13
39.985098,116.352689,0,202,39636.373125,2008-07-07,08:57:18
39.985095,116.35269,0,202,39636.3731828704,2008-07-07,08:57:23
39.985096,116.35269,0,202,39636.3732407407,2008-07-07,08:57:28
39.985102,116.352692,0,202,39636.3732986111,2008-07-07,08:57:33
39.985104,116.352698,0,202,39636.3733564815,2008-07-07,08:57:38
39.985103,116.352703,0,202,39636.3734143519,2008-07-07,08:57:43
39.985096,116.352705,0,201,39636.3734722222,2008-07-07,08:57:48
39.985096,116.352705,0,201,39636.3735069444,2008-07-07,08:57:51
39.985091,116.352708,0,201,39636.3735300926,2008-07-07,08:57:53
39.985068,116.352719,0,200,39636.373587963,2008-07-07,08:57:58
39.985019,116.35273,0,195,39636.3736458333,2008-07-07,08:58:03
39.984981,116.352751,0,190,39636.3737037037,2008-07-07,08:58:08
39.984951,116.352736,0,187,39636.3737615741,2008-07-07,08:58:13
39.984951,116.352736,0,187,39636.3737962963,2008-07-07,08:58:16
39.984943,116.352734,0,187,39636.3738194444,2008-07-07,08:58:18
39.984957,116.352729,0,186,39636.3738773148,2008-07-07,08:58:23
39.984973,116.35273,0,185,39636.3739351852,2008-07-07,08:58:28
39.984991,116.352736,0,184,39636.3739930556,2008-07-07,08:58:33
39.984991,116.352736,0,184,39636.3740277778,2008-07-07,08:58:36
39.984988,116.35274,0,184,39636.3740509259,2008-07-07,08:58:38
39.984998,116.352747,0,183,39636.3741087963,2008-07-07,08:58:43
39.985007,116.352746,0,182,39636.3741666667,2008-07-07,08:58:48
39.985018,116.352747,0,182,39636.374224537,2008-07-07,08:58:53
39.985063,116.352778,0,181,39636.3742824074,2008-07-07,08:58:58
39.98509,116.352789,0,182,39636.3743402778,2008-07-07,08:59:03
39.985115,116.352802,0,179,39636.3743981481,2008-07-07,08:59:08
39.985124,116.352802,0,177,39636.3744560185,2008-07-07,08:59:13
39.98513,116.352793,0,173,39636.3745138889,2008-07-07,08:59:18
39.985118,116.352778,0,166,39636.3745717593,2008-07-07,08:59:23
39.985127,116.352774,0,160,39636.3746296296,2008-07-07,08:59:28
39.985118,116.352776,0,151,39636.3746875,2008-07-07,08:59:33
39.985118,116.352776,0,151,39636.3747222222,2008-07-07,08:59:36
39.985119,116.352776,0,144,39636.3747453704,2008-07-07,08:59:38
39.985096,116.352774,0,138,39636.3748032407,2008-07-07,08:59:43
39.985098,116.352776,0,136,39636.3748611111,2008-07-07,08:59:48
39.985096,116.352776,0,136,39636.3749189815,2008-07-07,08:59:53
39.985096,116.352776,0,136,39636.3749537037,2008-07-07,08:59:56
39.985089,116.352773,0,135,39636.3749768519,2008-07-07,08:59:58
39.98508,116.352766,0,135,39636.3750347222,2008-07-07,09:00:03
39.985073,116.352765,0,135,39636.3750925926,2008-07-07,09:00:08
39.985072,116.352766,0,135,39636.375150463,2008-07-07,09:00:13
39.985072,116.352766,0,135,39636.3751851852,2008-07-07,09:00:16
39.985078,116.352766,0,136,39636.3752083333,2008-07-07,09:00:18
39.98506,116.352797,0,138,39636.3752662037,2008-07-07,09:00:23
39.98505,116.352814,0,142,39636.3753240741,2008-07-07,09:00:28
39.98505,116.352814,0,142,39636.3753587963,2008-07-07,09:00:31
39.985051,116.352821,0,145,39636.3753819444,2008-07-07,09:00:33
39.985042,116.352821,0,145,39636.3754398148,2008-07-07,09:00:38
39.985037,116.352817,0,145,39636.3754976852,2008-07-07,09:00:43
39.985041,116.352815,0,145,39636.3755555556,2008-07-07,09:00:48
39.985044,116.352815,0,145,39636.3756134259,2008-07-07,09:00:53
39.985048,116.352815,0,146,39636.3756712963,2008-07-07,09:00:58
39.985053,116.352812,0,146,39636.3757291667,2008-07-07,09:01:03
39.985053,116.352812,0,146,39636.3757638889,2008-07-07,09:01:06
39.985059,116.352809,0,147,39636.375787037,2008-07-07,09:01:08
39.985079,116.352793,0,151,39636.3758449074,2008-07-07,09:01:13
39.985113,116.352782,0,153,39636.3759027778,2008-07-07,09:01:18
39.985127,116.352789,0,154,39636.3759606481,2008-07-07,09:01:23
39.985129,116.352788,0,154,39636.3760185185,2008-07-07,09:01:28
39.985122,116.352781,0,155,39636.3760763889,2008-07-07,09:01:33
39.985116,116.352776,0,155,39636.3761342593,2008-07-07,09:01:38
39.985117,116.352782,0,155,39636.3761921296,2008-07-07,09:01:43
39.985117,116.352782,0,155,39636.3762268518,2008-07-07,09:01:46
39.985122,116.352785,0,155,39636.37625,2008-07-07,09:01:48
39.985147,116.352789,0,156,39636.3763078704,2008-07-07,09:01:53
39.985147,116.352795,0,157,39636.3763657407,2008-07-07,09:01:58
39.985155,116.352792,0,157,39636.3764236111,2008-07-07,09:02:03
39.985156,116.352792,0,157,39636.3764814815,2008-07-07,09:02:08
39.985156,116.352792,0,157,39636.3765162037,2008-07-07,09:02:11
39.985161,116.352787,0,158,39636.3765393518,2008-07-07,09:02:13
39.985183,116.352767,0,161,39636.3765972222,2008-07-07,09:02:18
39.985203,116.352754,0,166,39636.3766550926,2008-07-07,09:02:23
39.985206,116.352748,0,166,39636.376712963,2008-07-07,09:02:28
39.985206,116.352748,0,166,39636.3767476852,2008-07-07,09:02:31
39.985211,116.352745,0,166,39636.3767708333,2008-07-07,09:02:33
39.985211,116.352754,0,167,39636.3768287037,2008-07-07,09:02:38
39.985211,116.352754,0,167,39636.3768634259,2008-07-07,09:02:41
39.985215,116.352758,0,167,39636.3768865741,2008-07-07,09:02:43
39.985271,116.352762,0,171,39636.3769444444,2008-07-07,09:02:48
39.985295,116.352763,0,178,39636.3770023148,2008-07-07,09:02:53
39.98529,116.352751,0,180,39636.3770601852,2008-07-07,09:02:58
39.985295,116.352753,0,180,39636.3771180556,2008-07-07,09:03:03
39.985297,116.35275,0,181,39636.3771759259,2008-07-07,09:03:08
39.985297,116.35275,0,181,39636.3772106481,2008-07-07,09:03:11
39.985289,116.352742,0,181,39636.3772337963,2008-07-07,09:03:13
39.985258,116.352736,0,182,39636.3772916667,2008-07-07,09:03:18
39.985227,116.352729,0,180,39636.377349537,2008-07-07,09:03:23
39.985164,116.352708,0,179,39636.3774074074,2008-07-07,09:03:28
39.985155,116.352705,0,179,39636.3774652778,2008-07-07,09:03:33
39.985147,116.352698,0,179,39636.3775231481,2008-07-07,09:03:38
39.985144,116.352694,0,179,39636.3775810185,2008-07-07,09:03:43
39.985144,116.352696,0,179,39636.3776388889,2008-07-07,09:03:48
39.985147,116.352694,0,179,39636.3776967593,2008-07-07,09:03:53
39.985147,116.352694,0,179,39636.3777314815,2008-07-07,09:03:56
39.985155,116.352696,0,179,39636.3777546296,2008-07-07,09:03:58
39.985164,116.352694,0,179,39636.3778125,2008-07-07,09:04:03
39.985164,116.352694,0,179,39636.3778472222,2008-07-07,09:04:06
39.985159,116.352694,0,179,39636.3778703704,2008-07-07,09:04:08
39.985142,116.352691,0,179,39636.3779282407,2008-07-07,09:04:13
39.985077,116.352681,0,178,39636.3779861111,2008-07-07,09:04:18
39.985051,116.352666,0,176,39636.3780439815,2008-07-07,09:04:23
39.985055,116.352659,0,175,39636.3781018518,2008-07-07,09:04:28
39.985055,116.352659,0,175,39636.3781365741,2008-07-07,09:04:31
39.985055,116.352666,0,175,39636.3781597222,2008-07-07,09:04:33
39.985072,116.352704,0,176,39636.3782175926,2008-07-07,09:04:38
39.985092,116.352718,0,176,39636.378275463,2008-07-07,09:04:43
39.985103,116.352723,0,176,39636.3783333333,2008-07-07,09:04:48
39.985111,116.352722,0,176,39636.3783912037,2008-07-07,09:04:53
39.985111,116.352722,0,176,39636.3784259259,2008-07-07,09:04:56
39.985112,116.352724,0,175,39636.3784490741,2008-07-07,09:04:58
39.985095,116.352709,0,172,39636.3785069444,2008-07-07,09:05:03
39.985084,116.352706,0,169,39636.3785648148,2008-07-07,09:05:08
39.985084,116.352706,0,169,39636.378599537,2008-07-07,09:05:11
39.985081,116.352705,0,169,39636.3786226852,2008-07-07,09:05:13
39.985117,116.3527,0,170,39636.3786805556,2008-07-07,09:05:18
39.985126,116.352686,0,172,39636.3787384259,2008-07-07,09:05:23
39.985124,116.352686,0,172,39636.3787962963,2008-07-07,09:05:28
39.985124,116.352686,0,172,39636.3788310185,2008-07-07,09:05:31
39.985132,116.352693,0,173,39636.3788541667,2008-07-07,09:05:33
39.985135,116.352704,0,173,39636.378912037,2008-07-07,09:05:38
39.985134,116.352711,0,173,39636.3789699074,2008-07-07,09:05:43
39.985131,116.352712,0,174,39636.3790277778,2008-07-07,09:05:48
39.98513,116.35271,0,174,39636.3790856482,2008-07-07,09:05:53
39.98513,116.35271,0,174,39636.3791203704,2008-07-07,09:05:56
39.985123,116.352709,0,174,39636.3791435185,2008-07-07,09:05:58
39.985101,116.352721,0,175,39636.3792013889,2008-07-07,09:06:03
39.985081,116.352719,0,175,39636.3792592593,2008-07-07,09:06:08
39.985066,116.352736,0,172,39636.3793171296,2008-07-07,09:06:13
39.985039,116.352757,0,169,39636.379375,2008-07-07,09:06:18
39.985023,116.352763,0,169,39636.3794328704,2008-07-07,09:06:23
39.985027,116.352791,0,167,39636.3794907407,2008-07-07,09:06:28
39.985024,116.352795,0,167,39636.3795486111,2008-07-07,09:06:33
39.985024,116.352795,0,167,39636.3795833333,2008-07-07,09:06:36
39.985028,116.352796,0,167,39636.3796064815,2008-07-07,09:06:38
39.985037,116.352801,0,167,39636.3796643519,2008-07-07,09:06:43
39.985046,116.352805,0,167,39636.3797222222,2008-07-07,09:06:48
39.985057,116.352809,0,167,39636.3797800926,2008-07-07,09:06:53
39.985067,116.352811,0,167,39636.379837963,2008-07-07,09:06:58
39.985078,116.352809,0,167,39636.3798958333,2008-07-07,09:07:03
39.985099,116.35281,0,166,39636.3799537037,2008-07-07,09:07:08
39.985126,116.352793,0,166,39636.3800115741,2008-07-07,09:07:13
39.985138,116.352793,0,164,39636.3800694444,2008-07-07,09:07:18
39.985142,116.352793,0,164,39636.3801273148,2008-07-07,09:07:23
39.985142,116.352793,0,164,39636.3801851852,2008-07-07,09:07:28
39.985139,116.352793,0,164,39636.3802430556,2008-07-07,09:07:33
39.985133,116.35279,0,164,39636.3803009259,2008-07-07,09:07:38
39.985128,116.352787,0,164,39636.3803587963,2008-07-07,09:07:43
39.985128,116.352784,0,164,39636.3804166667,2008-07-07,09:07:48
39.985131,116.352786,0,164,39636.380474537,2008-07-07,09:07:53
39.985133,116.352786,0,164,39636.3805324074,2008-07-07,09:07:58
39.985132,116.352778,0,165,39636.3805902778,2008-07-07,09:08:03
39.985128,116.352773,0,165,39636.3806481481,2008-07-07,09:08:08
39.985124,116.352769,0,165,39636.3807060185,2008-07-07,09:08:13
39.985123,116.352769,0,165,39636.3807638889,2008-07-07,09:08:18
39.985123,116.352769,0,165,39636.3807986111,2008-07-07,09:08:21
39.985127,116.352773,0,166,39636.3808217593,2008-07-07,09:08:23
39.985136,116.352779,0,166,39636.3808796296,2008-07-07,09:08:28
39.985185,116.35279,0,170,39636.3809375,2008-07-07,09:08:33
39.985219,116.35279,0,172,39636.3809953704,2008-07-07,09:08:38
39.985232,116.35277,0,178,39636.3810532407,2008-07-07,09:08:43
39.985242,116.352765,0,179,39636.3811111111,2008-07-07,09:08:48
39.985247,116.352764,0,180,39636.3811689815,2008-07-07,09:08:53
39.985253,116.35276,0,180,39636.3812268519,2008-07-07,09:08:58
39.985256,116.352759,0,181,39636.3812847222,2008-07-07,09:09:03
39.985263,116.352762,0,181,39636.3813425926,2008-07-07,09:09:08
39.985267,116.352764,0,181,39636.381400463,2008-07-07,09:09:13
39.985267,116.352764,0,181,39636.3814351852,2008-07-07,09:09:16
39.985266,116.352762,0,181,39636.3814583333,2008-07-07,09:09:18
39.985227,116.352733,0,181,39636.3815162037,2008-07-07,09:09:23
39.985173,116.352707,0,180,39636.3815740741,2008-07-07,09:09:28
39.985095,116.352699,0,175,39636.3816319444,2008-07-07,09:09:33
39.985071,116.352707,0,174,39636.3816898148,2008-07-07,09:09:38
39.985069,116.352712,0,174,39636.3817476852,2008-07-07,09:09:43
39.985069,116.352712,0,174,39636.3817824074,2008-07-07,09:09:46
39.985065,116.352716,0,174,39636.3818055556,2008-07-07,09:09:48
39.985054,116.352722,0,175,39636.3818634259,2008-07-07,09:09:53
39.985046,116.352715,0,176,39636.3819212963,2008-07-07,09:09:58
39.985049,116.352713,0,176,39636.3819791667,2008-07-07,09:10:03
39.985053,116.352712,0,176,39636.382037037,2008-07-07,09:10:08
39.985053,116.352712,0,176,39636.3820717593,2008-07-07,09:10:11
39.985057,116.352712,0,176,39636.3820949074,2008-07-07,09:10:13
39.985082,116.352705,0,178,39636.3821527778,2008-07-07,09:10:18
39.985109,116.352679,0,183,39636.3822106481,2008-07-07,09:10:23
39.985133,116.352688,0,184,39636.3822685185,2008-07-07,09:10:28
39.985149,116.35269,0,190,39636.3823263889,2008-07-07,09:10:33
39.98516,116.35271,0,188,39636.3823842593,2008-07-07,09:10:38
39.985157,116.352719,0,189,39636.3824421296,2008-07-07,09:10:43
39.985145,116.352722,0,190,39636.3825,2008-07-07,09:10:48
39.98513,116.352743,0,187,39636.3825578704,2008-07-07,09:10:53
39.985128,116.352747,0,186,39636.3826157407,2008-07-07,09:10:58
39.985128,116.352747,0,186,39636.382650463,2008-07-07,09:11:01
39.98513,116.352748,0,186,39636.3826736111,2008-07-07,09:11:03
39.98514,116.352751,0,186,39636.3827314815,2008-07-07,09:11:08
39.985152,116.352756,0,186,39636.3827893519,2008-07-07,09:11:13
39.985175,116.352754,0,186,39636.3828472222,2008-07-07,09:11:18
39.98494,116.352706,0,201,39636.3984143519,2008-07-07,09:33:43
39.984887,116.352693,0,202,39636.3984722222,2008-07-07,09:33:48
39.984865,116.352697,0,202,39636.3985300926,2008-07-07,09:33:53
39.984911,116.352689,0,203,39636.398587963,2008-07-07,09:33:58
39.984939,116.352687,0,201,39636.3986458333,2008-07-07,09:34:03
39.984948,116.352689,0,200,39636.3987037037,2008-07-07,09:34:08
39.985022,116.352701,0,198,39636.3987615741,2008-07-07,09:34:13
39.985125,116.352712,0,192,39636.3988194444,2008-07-07,09:34:18
39.985184,116.352724,0,185,39636.3988773148,2008-07-07,09:34:23
39.985216,116.352731,0,183,39636.3989351852,2008-07-07,09:34:28
39.985284,116.352747,0,176,39636.3989930556,2008-07-07,09:34:33
39.985267,116.352749,0,176,39636.3990509259,2008-07-07,09:34:38
39.985265,116.352744,0,176,39636.3991087963,2008-07-07,09:34:43
39.98526,116.352737,0,176,39636.3991666667,2008-07-07,09:34:48
39.98526,116.352737,0,176,39636.3992013889,2008-07-07,09:34:51
39.98526,116.352729,0,176,39636.399224537,2008-07-07,09:34:53
39.985234,116.352733,0,176,39636.3992824074,2008-07-07,09:34:58
39.985176,116.352759,0,169,39636.3993402778,2008-07-07,09:35:03
39.985163,116.352767,0,165,39636.3993981481,2008-07-07,09:35:08
39.985158,116.35277,0,163,39636.3994560185,2008-07-07,09:35:13
39.985158,116.35277,0,163,39636.3994907407,2008-07-07,09:35:16
39.985157,116.352765,0,162,39636.3995138889,2008-07-07,09:35:18
39.985167,116.352763,0,162,39636.3995717593,2008-07-07,09:35:23
39.985175,116.352761,0,163,39636.3996296296,2008-07-07,09:35:28
39.985175,116.352756,0,164,39636.3996875,2008-07-07,09:35:33
39.985175,116.352756,0,164,39636.3997222222,2008-07-07,09:35:36
39.985168,116.35275,0,165,39636.3997453704,2008-07-07,09:35:38
39.985079,116.352713,0,174,39636.3998032407,2008-07-07,09:35:43
39.985005,116.352691,0,182,39636.3998611111,2008-07-07,09:35:48
39.984965,116.352683,0,186,39636.3999189815,2008-07-07,09:35:53
39.984943,116.352679,0,187,39636.3999768518,2008-07-07,09:35:58
39.984981,116.352686,0,186,39636.4000347222,2008-07-07,09:36:03
39.984981,116.352686,0,186,39636.4000694444,2008-07-07,09:36:06
39.984988,116.352688,0,187,39636.4000925926,2008-07-07,09:36:08
39.984998,116.352697,0,187,39636.400150463,2008-07-07,09:36:13
39.985045,116.352711,0,188,39636.4002083333,2008-07-07,09:36:18
39.985094,116.352748,0,192,39636.4002662037,2008-07-07,09:36:23
39.985147,116.352772,0,197,39636.4003240741,2008-07-07,09:36:28
39.985147,116.35278,0,201,39636.4003819444,2008-07-07,09:36:33
39.985139,116.352788,0,203,39636.4004398148,2008-07-07,09:36:38
39.985134,116.352784,0,203,39636.4004976852,2008-07-07,09:36:43
39.985126,116.352781,0,203,39636.4005555556,2008-07-07,09:36:48
39.985118,116.352776,0,203,39636.4006134259,2008-07-07,09:36:53
39.985123,116.352773,0,203,39636.4006712963,2008-07-07,09:36:58
39.985121,116.352766,0,204,39636.4007291667,2008-07-07,09:37:03
39.985121,116.352766,0,204,39636.4007638889,2008-07-07,09:37:06
39.985113,116.352758,0,204,39636.400787037,2008-07-07,09:37:08
39.985104,116.352749,0,205,39636.4008449074,2008-07-07,09:37:13
39.985096,116.352741,0,205,39636.4009027778,2008-07-07,09:37:18
39.985096,116.352741,0,205,39636.4009375,2008-07-07,09:37:21
39.98509,116.352734,0,205,39636.4009606481,2008-07-07,09:37:23
39.985077,116.352729,0,206,39636.4010185185,2008-07-07,09:37:28
39.985061,116.352722,0,206,39636.4010763889,2008-07-07,09:37:33
39.985059,116.352723,0,206,39636.4011342593,2008-07-07,09:37:38
39.985057,116.352723,0,206,39636.4011921296,2008-07-07,09:37:43
39.985057,116.352723,0,206,39636.4012268518,2008-07-07,09:37:46
39.985058,116.352728,0,205,39636.40125,2008-07-07,09:37:48
39.985025,116.352699,0,206,39636.4013078704,2008-07-07,09:37:53
39.984995,116.352758,0,208,39636.4013657407,2008-07-07,09:37:58
39.984999,116.352754,0,211,39636.4014236111,2008-07-07,09:38:03
39.984995,116.352755,0,211,39636.4014814815,2008-07-07,09:38:08
39.984989,116.352753,0,211,39636.4015393518,2008-07-07,09:38:13
39.984983,116.352752,0,211,39636.4015972222,2008-07-07,09:38:18
39.984983,116.352752,0,211,39636.4016319444,2008-07-07,09:38:21
39.984984,116.352755,0,212,39636.4016550926,2008-07-07,09:38:23
39.985024,116.35276,0,211,39636.401712963,2008-07-07,09:38:28
39.985082,116.352793,0,212,39636.4017708333,2008-07-07,09:38:33
39.985118,116.352819,0,213,39636.4018287037,2008-07-07,09:38:38
39.98515,116.352839,0,216,39636.4018865741,2008-07-07,09:38:43
39.98514,116.352816,0,217,39636.4019444444,2008-07-07,09:38:48
39.985136,116.35281,0,218,39636.4020023148,2008-07-07,09:38:53
39.985131,116.352802,0,218,39636.4020601852,2008-07-07,09:38:58
39.985131,116.352798,0,218,39636.4021180556,2008-07-07,09:39:03
39.985129,116.352794,0,219,39636.4021759259,2008-07-07,09:39:08
39.985129,116.352794,0,219,39636.4022106482,2008-07-07,09:39:11
39.985124,116.35279,0,219,39636.4022337963,2008-07-07,09:39:13
39.985082,116.352802,0,222,39636.4022916667,2008-07-07,09:39:18
39.985019,116.352812,0,222,39636.402349537,2008-07-07,09:39:23
39.984958,116.352817,0,220,39636.4024074074,2008-07-07,09:39:28
39.984926,116.352812,0,218,39636.4024652778,2008-07-07,09:39:33
39.98491,116.352797,0,215,39636.4025231482,2008-07-07,09:39:38
39.98492,116.352802,0,215,39636.4025810185,2008-07-07,09:39:43
39.98492,116.352802,0,215,39636.4026157407,2008-07-07,09:39:46
39.984913,116.352805,0,215,39636.4026388889,2008-07-07,09:39:48
39.984893,116.352789,0,212,39636.4026967593,2008-07-07,09:39:53
39.984879,116.35278,0,211,39636.4027546296,2008-07-07,09:39:58
39.984869,116.352782,0,211,39636.4028125,2008-07-07,09:40:03
39.984864,116.352781,0,211,39636.4028703704,2008-07-07,09:40:08
39.984869,116.35278,0,211,39636.4029282407,2008-07-07,09:40:13
39.984869,116.35278,0,211,39636.402962963,2008-07-07,09:40:16
39.984875,116.352785,0,211,39636.4029861111,2008-07-07,09:40:18
39.984908,116.352814,0,214,39636.4030439815,2008-07-07,09:40:23
39.984956,116.35282,0,219,39636.4031018519,2008-07-07,09:40:28
39.984961,116.352831,0,222,39636.4031597222,2008-07-07,09:40:33
39.984968,116.352837,0,223,39636.4032175926,2008-07-07,09:40:38
39.984968,116.352837,0,223,39636.4032523148,2008-07-07,09:40:41
39.984975,116.352842,0,223,39636.403275463,2008-07-07,09:40:43
39.984984,116.352846,0,223,39636.4033333333,2008-07-07,09:40:48
39.984981,116.352851,0,224,39636.4033912037,2008-07-07,09:40:53
39.984981,116.352851,0,224,39636.4034259259,2008-07-07,09:40:56
39.98498,116.352859,0,224,39636.4034490741,2008-07-07,09:40:58
39.984988,116.352868,0,224,39636.4035069444,2008-07-07,09:41:03
39.984988,116.352868,0,224,39636.4035416667,2008-07-07,09:41:06
39.984981,116.352872,0,227,39636.4035648148,2008-07-07,09:41:08
39.984968,116.352876,0,226,39636.4036226852,2008-07-07,09:41:13
39.984962,116.352877,0,226,39636.4036805556,2008-07-07,09:41:18
39.984962,116.352877,0,226,39636.4037152778,2008-07-07,09:41:21
39.984968,116.352877,0,225,39636.4037384259,2008-07-07,09:41:23
39.984977,116.352883,0,225,39636.4037962963,2008-07-07,09:41:28
39.984979,116.352879,0,225,39636.4038541667,2008-07-07,09:41:33
39.98498,116.352875,0,225,39636.403912037,2008-07-07,09:41:38
39.984983,116.352873,0,225,39636.4039699074,2008-07-07,09:41:43
39.984978,116.352866,0,225,39636.4040277778,2008-07-07,09:41:48
39.984984,116.352858,0,225,39636.4040856481,2008-07-07,09:41:53
39.984983,116.352858,0,225,39636.4041435185,2008-07-07,09:41:58
39.984978,116.352856,0,225,39636.4042013889,2008-07-07,09:42:03
39.984971,116.352851,0,225,39636.4042592593,2008-07-07,09:42:08
39.984971,116.352851,0,225,39636.4042939815,2008-07-07,09:42:11
39.984963,116.352845,0,225,39636.4043171296,2008-07-07,09:42:13
39.984953,116.352842,0,225,39636.404375,2008-07-07,09:42:18
39.984948,116.352831,0,225,39636.4044328704,2008-07-07,09:42:23
39.984973,116.352796,0,223,39636.4044907407,2008-07-07,09:42:28
39.985004,116.352787,0,224,39636.4045486111,2008-07-07,09:42:33
39.985104,116.352785,0,223,39636.4046064815,2008-07-07,09:42:38
39.985169,116.352793,0,222,39636.4046643519,2008-07-07,09:42:43
39.985189,116.35278,0,222,39636.4047222222,2008-07-07,09:42:48
39.985201,116.352787,0,221,39636.4047800926,2008-07-07,09:42:53
39.985189,116.352786,0,222,39636.404837963,2008-07-07,09:42:58
39.985189,116.352786,0,222,39636.4048726852,2008-07-07,09:43:01
39.985188,116.352783,0,222,39636.4048958333,2008-07-07,09:43:03
39.985176,116.352786,0,217,39636.4049537037,2008-07-07,09:43:08
39.985175,116.35279,0,211,39636.4050115741,2008-07-07,09:43:13
39.985181,116.352797,0,209,39636.4050694444,2008-07-07,09:43:18
39.985178,116.352798,0,208,39636.4051273148,2008-07-07,09:43:23
39.985179,116.352802,0,208,39636.4051851852,2008-07-07,09:43:28
39.98518,116.352806,0,208,39636.4052430556,2008-07-07,09:43:33
39.985174,116.352808,0,208,39636.4053009259,2008-07-07,09:43:38
39.985173,116.352807,0,208,39636.4053587963,2008-07-07,09:43:43
39.985173,116.352807,0,208,39636.4053935185,2008-07-07,09:43:46
39.985168,116.352807,0,208,39636.4054166667,2008-07-07,09:43:48
39.985149,116.352787,0,214,39636.405474537,2008-07-07,09:43:53
39.985146,116.352768,0,215,39636.4055324074,2008-07-07,09:43:58
39.985141,116.352759,0,216,39636.4055902778,2008-07-07,09:44:03
39.985098,116.352772,0,212,39636.4056481481,2008-07-07,09:44:08
39.985052,116.352755,0,210,39636.4057060185,2008-07-07,09:44:13
39.985068,116.352769,0,207,39636.4057638889,2008-07-07,09:44:18
39.985109,116.352789,0,206,39636.4058217593,2008-07-07,09:44:23
39.985167,116.352799,0,204,39636.4058796296,2008-07-07,09:44:28
39.985233,116.352781,0,203,39636.4059375,2008-07-07,09:44:33
39.98525,116.352748,0,200,39636.4059953704,2008-07-07,09:44:38
39.985248,116.352745,0,200,39636.4060532407,2008-07-07,09:44:43
39.985248,116.352745,0,200,39636.406087963,2008-07-07,09:44:46
39.985249,116.352748,0,200,39636.4061111111,2008-07-07,09:44:48
39.985223,116.352762,0,206,39636.4061689815,2008-07-07,09:44:53
39.98522,116.352769,0,208,39636.4062268519,2008-07-07,09:44:58
39.98522,116.352769,0,208,39636.4062615741,2008-07-07,09:45:01
39.985218,116.352774,0,208,39636.4062847222,2008-07-07,09:45:03
39.985211,116.352783,0,208,39636.4063425926,2008-07-07,09:45:08
39.985196,116.352815,0,204,39636.406400463,2008-07-07,09:45:13
39.985161,116.352798,0,199,39636.4064583333,2008-07-07,09:45:18
39.985161,116.352798,0,199,39636.4064930556,2008-07-07,09:45:21
39.985157,116.352792,0,199,39636.4065162037,2008-07-07,09:45:23
39.985156,116.352782,0,198,39636.4065740741,2008-07-07,09:45:28
39.985155,116.352773,0,198,39636.4066319444,2008-07-07,09:45:33
39.985158,116.35276,0,198,39636.4066898148,2008-07-07,09:45:38
39.985158,116.35276,0,198,39636.406724537,2008-07-07,09:45:41
39.985153,116.352756,0,198,39636.4067476852,2008-07-07,09:45:43
39.985144,116.352748,0,198,39636.4068055556,2008-07-07,09:45:48
39.985144,116.352748,0,198,39636.4068402778,2008-07-07,09:45:51
39.985142,116.352743,0,198,39636.4068634259,2008-07-07,09:45:53
39.985138,116.352734,0,198,39636.4069212963,2008-07-07,09:45:58
39.985125,116.352732,0,200,39636.4069791667,2008-07-07,09:46:03
39.985073,116.352754,0,209,39636.407037037,2008-07-07,09:46:08
39.985037,116.352767,0,214,39636.4070949074,2008-07-07,09:46:13
39.985023,116.352776,0,216,39636.4071527778,2008-07-07,09:46:18
39.985028,116.352778,0,216,39636.4072106481,2008-07-07,09:46:23
39.985028,116.352778,0,216,39636.4072453704,2008-07-07,09:46:26
39.98503,116.352773,0,218,39636.4072685185,2008-07-07,09:46:28
39.985031,116.352761,0,219,39636.4073263889,2008-07-07,09:46:33
39.985038,116.352755,0,219,39636.4073842593,2008-07-07,09:46:38
39.985042,116.352752,0,219,39636.4074421296,2008-07-07,09:46:43
39.985042,116.352752,0,219,39636.4074768518,2008-07-07,09:46:46
39.98505,116.352749,0,219,39636.4075,2008-07-07,09:46:48
39.985142,116.35279,0,223,39636.4075578704,2008-07-07,09:46:53
39.98517,116.352814,0,224,39636.4076157407,2008-07-07,09:46:58
39.985197,116.352838,0,226,39636.4076736111,2008-07-07,09:47:03
39.985182,116.352859,0,229,39636.4077314815,2008-07-07,09:47:08
39.985151,116.352855,0,231,39636.4077893518,2008-07-07,09:47:13
39.985144,116.352855,0,233,39636.4078472222,2008-07-07,09:47:18
39.985144,116.352855,0,233,39636.4078819444,2008-07-07,09:47:21
39.985143,116.352851,0,233,39636.4079050926,2008-07-07,09:47:23
39.985099,116.352835,0,236,39636.407962963,2008-07-07,09:47:28
39.985072,116.352819,0,239,39636.4080208333,2008-07-07,09:47:33
39.985064,116.352796,0,247,39636.4080787037,2008-07-07,09:47:38
39.985056,116.352795,0,251,39636.4081365741,2008-07-07,09:47:43
39.985056,116.352795,0,251,39636.4081712963,2008-07-07,09:47:46
39.985052,116.352794,0,251,39636.4081944444,2008-07-07,09:47:48
39.985057,116.352813,0,253,39636.4082523148,2008-07-07,09:47:53
39.985082,116.352865,0,261,39636.4083101852,2008-07-07,09:47:58
39.985076,116.352875,0,267,39636.4083680556,2008-07-07,09:48:03
39.985076,116.352875,0,267,39636.4084027778,2008-07-07,09:48:06
39.98507,116.352882,0,267,39636.4084259259,2008-07-07,09:48:08
39.985064,116.35284,0,276,39636.4084837963,2008-07-07,09:48:13
39.985003,116.352761,0,279,39636.4085416667,2008-07-07,09:48:18
39.984997,116.352737,0,279,39636.408599537,2008-07-07,09:48:23
39.984997,116.352737,0,279,39636.4086342593,2008-07-07,09:48:26
39.984989,116.352729,0,278,39636.4086574074,2008-07-07,09:48:28
39.985,116.352706,0,274,39636.4087152778,2008-07-07,09:48:33
39.984994,116.35269,0,273,39636.4087731481,2008-07-07,09:48:38
39.984994,116.35269,0,273,39636.4088078704,2008-07-07,09:48:41
39.98499,116.352684,0,273,39636.4088310185,2008-07-07,09:48:43
39.984979,116.352682,0,273,39636.4088888889,2008-07-07,09:48:48
39.984972,116.352674,0,272,39636.4089467593,2008-07-07,09:48:53
39.984972,116.352674,0,272,39636.4089814815,2008-07-07,09:48:56
39.984971,116.352676,0,272,39636.4090046296,2008-07-07,09:48:58
39.985005,116.352715,0,270,39636.4090625,2008-07-07,09:49:03
39.985054,116.352748,0,268,39636.4091203704,2008-07-07,09:49:08
39.985085,116.352779,0,264,39636.4091782407,2008-07-07,09:49:13
39.985085,116.352779,0,264,39636.409212963,2008-07-07,09:49:16
39.985084,116.352783,0,264,39636.4092361111,2008-07-07,09:49:18
39.985074,116.35278,0,261,39636.4092939815,2008-07-07,09:49:23
39.985073,116.352791,0,258,39636.4093518518,2008-07-07,09:49:28
39.985066,116.352795,0,257,39636.4094097222,2008-07-07,09:49:33
39.985066,116.352795,0,257,39636.4094444444,2008-07-07,09:49:36
39.985066,116.352802,0,257,39636.4094675926,2008-07-07,09:49:38
39.985102,116.352863,0,251,39636.409525463,2008-07-07,09:49:43
39.985061,116.352867,0,249,39636.4095833333,2008-07-07,09:49:48
39.985055,116.352882,0,249,39636.4096412037,2008-07-07,09:49:53
39.985033,116.352875,0,249,39636.4096990741,2008-07-07,09:49:58
39.984967,116.352835,0,243,39636.4097569444,2008-07-07,09:50:03
39.984942,116.35282,0,238,39636.4098148148,2008-07-07,09:50:08
39.984905,116.352816,0,234,39636.4098726852,2008-07-07,09:50:13
39.984905,116.352827,0,230,39636.4099305556,2008-07-07,09:50:18
39.984908,116.352815,0,228,39636.4099884259,2008-07-07,09:50:23
39.984915,116.352817,0,227,39636.4100462963,2008-07-07,09:50:28
39.984917,116.352818,0,227,39636.4101041667,2008-07-07,09:50:33
39.984917,116.352818,0,227,39636.4101388889,2008-07-07,09:50:36
39.984918,116.352819,0,227,39636.410162037,2008-07-07,09:50:38
39.984928,116.352817,0,227,39636.4102199074,2008-07-07,09:50:43
39.984934,116.352818,0,227,39636.4102777778,2008-07-07,09:50:48
39.984938,116.352822,0,227,39636.4103356482,2008-07-07,09:50:53
39.984936,116.352824,0,228,39636.4103935185,2008-07-07,09:50:58
39.984936,116.352824,0,228,39636.4104282407,2008-07-07,09:51:01
39.984938,116.352818,0,228,39636.4104513889,2008-07-07,09:51:03
39.984919,116.352807,0,231,39636.4105092593,2008-07-07,09:51:08
39.984919,116.352795,0,232,39636.4105671296,2008-07-07,09:51:13
39.984926,116.352803,0,232,39636.410625,2008-07-07,09:51:18
39.984929,116.3528,0,232,39636.4106828704,2008-07-07,09:51:23
39.984928,116.352807,0,231,39636.4107407407,2008-07-07,09:51:28
39.984928,116.352807,0,231,39636.410775463,2008-07-07,09:51:31
39.984921,116.352802,0,230,39636.4107986111,2008-07-07,09:51:33
39.984897,116.352782,0,228,39636.4108564815,2008-07-07,09:51:38
39.984877,116.35277,0,229,39636.4109143519,2008-07-07,09:51:43
39.98488,116.35278,0,229,39636.4109722222,2008-07-07,09:51:48
39.984878,116.352766,0,230,39636.4110300926,2008-07-07,09:51:53
39.984878,116.352766,0,230,39636.4110648148,2008-07-07,09:51:56
39.984881,116.352771,0,230,39636.411087963,2008-07-07,09:51:58
39.984895,116.35277,0,230,39636.4111458333,2008-07-07,09:52:03
39.984889,116.352769,0,230,39636.4112037037,2008-07-07,09:52:08
39.984885,116.352769,0,229,39636.4112615741,2008-07-07,09:52:13
39.984885,116.352769,0,229,39636.4112962963,2008-07-07,09:52:16
39.98488,116.352768,0,229,39636.4113194444,2008-07-07,09:52:18
39.984903,116.352768,0,230,39636.4113773148,2008-07-07,09:52:23
39.984946,116.352725,0,235,39636.4114351852,2008-07-07,09:52:28
39.984957,116.352734,0,235,39636.4114930556,2008-07-07,09:52:33
39.984993,116.352747,0,235,39636.4115509259,2008-07-07,09:52:38
39.985024,116.352764,0,231,39636.4116087963,2008-07-07,09:52:43
39.985026,116.352767,0,230,39636.4116666667,2008-07-07,09:52:48
39.985033,116.352773,0,230,39636.411724537,2008-07-07,09:52:53
39.985033,116.352773,0,230,39636.4117592593,2008-07-07,09:52:56
39.985038,116.352776,0,229,39636.4117824074,2008-07-07,09:52:58
39.985069,116.352776,0,228,39636.4118402778,2008-07-07,09:53:03
39.985108,116.352761,0,227,39636.4118981481,2008-07-07,09:53:08
39.985145,116.352755,0,227,39636.4119560185,2008-07-07,09:53:13
39.985137,116.35277,0,228,39636.4120138889,2008-07-07,09:53:18
39.985112,116.352757,0,225,39636.4120717593,2008-07-07,09:53:23
39.985054,116.352717,0,220,39636.4121296296,2008-07-07,09:53:28
39.985009,116.352718,0,219,39636.4121875,2008-07-07,09:53:33
39.984947,116.352738,0,220,39636.4122453704,2008-07-07,09:53:38
39.984917,116.352736,0,221,39636.4123032407,2008-07-07,09:53:43
39.984901,116.352745,0,221,39636.4123611111,2008-07-07,09:53:48
39.984924,116.352758,0,220,39636.4124189815,2008-07-07,09:53:53
39.984967,116.352791,0,218,39636.4124768519,2008-07-07,09:53:58
39.985,116.352819,0,214,39636.4125347222,2008-07-07,09:54:03
39.985013,116.352842,0,210,39636.4125925926,2008-07-07,09:54:08
39.984987,116.3528,0,208,39636.412650463,2008-07-07,09:54:13
39.984972,116.352775,0,208,39636.4127083333,2008-07-07,09:54:18
39.984994,116.352782,0,209,39636.4127662037,2008-07-07,09:54:23
39.985009,116.352808,0,212,39636.4128240741,2008-07-07,09:54:28
39.985002,116.352828,0,215,39636.4128819444,2008-07-07,09:54:33
39.985012,116.352851,0,219,39636.4129398148,2008-07-07,09:54:38
39.985,116.352846,0,221,39636.4129976852,2008-07-07,09:54:43
39.985015,116.352865,0,226,39636.4130555556,2008-07-07,09:54:48
39.985011,116.352842,0,229,39636.4131134259,2008-07-07,09:54:53
39.984992,116.352807,0,231,39636.4131712963,2008-07-07,09:54:58
39.984994,116.352809,0,231,39636.4132291667,2008-07-07,09:55:03
39.984986,116.352817,0,231,39636.413287037,2008-07-07,09:55:08
39.984986,116.352817,0,231,39636.4133217593,2008-07-07,09:55:11
39.984978,116.352819,0,232,39636.4133449074,2008-07-07,09:55:13
39.984962,116.352816,0,235,39636.4134027778,2008-07-07,09:55:18
39.984962,116.352821,0,235,39636.4134606481,2008-07-07,09:55:23
39.984962,116.352821,0,235,39636.4134953704,2008-07-07,09:55:26
39.984961,116.352818,0,235,39636.4135185185,2008-07-07,09:55:28
39.98494,116.352805,0,238,39636.4135763889,2008-07-07,09:55:33
39.984928,116.352804,0,239,39636.4136342593,2008-07-07,09:55:38
39.985107,116.352983,0,77,39636.4385185185,2008-07-07,10:31:28
39.985164,116.353012,0,75,39636.4385763889,2008-07-07,10:31:33
39.985177,116.353028,0,71,39636.4386342593,2008-07-07,10:31:38
39.985177,116.35303,0,71,39636.4386921296,2008-07-07,10:31:43
39.985177,116.35303,0,71,39636.4387268518,2008-07-07,10:31:46
39.985177,116.353027,0,71,39636.43875,2008-07-07,10:31:48
39.985141,116.353003,0,76,39636.4388078704,2008-07-07,10:31:53
39.985087,116.352932,0,84,39636.4388657407,2008-07-07,10:31:58
39.985012,116.352877,0,90,39636.4389236111,2008-07-07,10:32:03
39.984929,116.35283,0,96,39636.4389814815,2008-07-07,10:32:08
39.984873,116.352766,0,99,39636.4390393518,2008-07-07,10:32:13
39.984824,116.352692,0,102,39636.4390972222,2008-07-07,10:32:18
39.984789,116.352679,0,104,39636.4391550926,2008-07-07,10:32:23
39.984753,116.352787,0,104,39636.439212963,2008-07-07,10:32:28
39.984711,116.352917,0,104,39636.4392708333,2008-07-07,10:32:33
39.984649,116.352964,0,104,39636.4393287037,2008-07-07,10:32:38
39.984568,116.352952,0,105,39636.4393865741,2008-07-07,10:32:43
39.98454,116.352937,0,105,39636.4394444444,2008-07-07,10:32:48
39.984557,116.352885,0,105,39636.4395023148,2008-07-07,10:32:53
39.984557,116.352885,0,105,39636.439537037,2008-07-07,10:32:56
39.984554,116.352878,0,105,39636.4395601852,2008-07-07,10:32:58
39.984471,116.352871,0,105,39636.4396180556,2008-07-07,10:33:03
39.984333,116.3528,0,105,39636.4396759259,2008-07-07,10:33:08
39.984141,116.352678,0,104,39636.4397337963,2008-07-07,10:33:13
39.983959,116.352665,0,103,39636.4397916667,2008-07-07,10:33:18
39.984979,116.353141,0,166,39636.4402546296,2008-07-07,10:33:58
39.984982,116.353188,0,162,39636.4403125,2008-07-07,10:34:03
39.984982,116.353188,0,162,39636.4403472222,2008-07-07,10:34:06
39.984986,116.353191,0,162,39636.4403703704,2008-07-07,10:34:08
39.984987,116.3532,0,162,39636.4404282407,2008-07-07,10:34:13
39.984995,116.353219,0,162,39636.4404861111,2008-07-07,10:34:18
39.98487,116.353037,0,162,39636.4409490741,2008-07-07,10:34:58
39.984908,116.35305,0,162,39636.4410069444,2008-07-07,10:35:03
39.984938,116.353014,0,162,39636.4410648148,2008-07-07,10:35:08
39.985022,116.353262,0,234,39636.4415277778,2008-07-07,10:35:48
39.985041,116.353182,0,237,39636.4415856482,2008-07-07,10:35:53
39.985038,116.353117,0,232,39636.4416435185,2008-07-07,10:35:58
39.985007,116.353063,0,223,39636.4417013889,2008-07-07,10:36:03
39.985026,116.353033,0,215,39636.4417592593,2008-07-07,10:36:08
39.985054,116.352944,0,215,39636.4418171296,2008-07-07,10:36:13
39.985093,116.352873,0,218,39636.441875,2008-07-07,10:36:18
39.985096,116.352848,0,222,39636.4419328704,2008-07-07,10:36:23
39.985113,116.352813,0,228,39636.4419907407,2008-07-07,10:36:28
39.985142,116.352798,0,233,39636.4420486111,2008-07-07,10:36:33
39.985111,116.352704,0,240,39636.4421064815,2008-07-07,10:36:38
39.985114,116.352658,0,242,39636.4421643519,2008-07-07,10:36:43
39.985018,116.352647,0,246,39636.4422222222,2008-07-07,10:36:48
39.984904,116.352634,0,251,39636.4422800926,2008-07-07,10:36:53
39.984806,116.352644,0,257,39636.442337963,2008-07-07,10:36:58
39.98474,116.352644,0,259,39636.4423958333,2008-07-07,10:37:03
39.98466,116.352666,0,265,39636.4424537037,2008-07-07,10:37:08
39.984631,116.352602,0,278,39636.4425115741,2008-07-07,10:37:13
39.984659,116.352583,0,280,39636.4425694444,2008-07-07,10:37:18
39.984553,116.352559,0,284,39636.4426273148,2008-07-07,10:37:23
39.984412,116.352541,0,286,39636.4426851852,2008-07-07,10:37:28
39.98408,116.352518,0,279,39636.4427430556,2008-07-07,10:37:33
39.984,116.352533,0,277,39636.4428009259,2008-07-07,10:37:38
39.983983,116.352522,0,267,39636.4428587963,2008-07-07,10:37:43
39.984005,116.352433,0,256,39636.4429166667,2008-07-07,10:37:48
39.983985,116.352416,0,244,39636.442974537,2008-07-07,10:37:53
39.984096,116.352329,0,225,39636.4430324074,2008-07-07,10:37:58
39.984037,116.352271,0,195,39636.4430902778,2008-07-07,10:38:03
39.984021,116.352196,0,181,39636.4431481481,2008-07-07,10:38:08
39.984015,116.352106,0,159,39636.4432060185,2008-07-07,10:38:13
39.983986,116.352048,0,151,39636.4432638889,2008-07-07,10:38:18
39.983939,116.35201,0,145,39636.4433217593,2008-07-07,10:38:23
39.983892,116.352002,0,142,39636.4433796296,2008-07-07,10:38:28
39.983813,116.351993,0,143,39636.4434375,2008-07-07,10:38:33
39.983769,116.351972,0,145,39636.4434953704,2008-07-07,10:38:38
39.983715,116.351916,0,145,39636.4435532407,2008-07-07,10:38:43
39.983683,116.351888,0,147,39636.4436111111,2008-07-07,10:38:48
39.983656,116.351905,0,150,39636.4436689815,2008-07-07,10:38:53
39.983624,116.351919,0,151,39636.4437268519,2008-07-07,10:38:58
39.983486,116.351908,0,149,39636.4437847222,2008-07-07,10:39:03
39.983368,116.351909,0,148,39636.4438425926,2008-07-07,10:39:08
39.983309,116.351915,0,147,39636.443900463,2008-07-07,10:39:13
39.983237,116.351926,0,147,39636.4439583333,2008-07-07,10:39:18
39.983154,116.351948,0,147,39636.4440162037,2008-07-07,10:39:23
39.983109,116.35194,0,146,39636.4440740741,2008-07-07,10:39:28
39.983058,116.351931,0,143,39636.4441319444,2008-07-07,10:39:33
39.982997,116.351949,0,143,39636.4441898148,2008-07-07,10:39:38
39.982968,116.351911,0,145,39636.4442476852,2008-07-07,10:39:43
39.982903,116.351926,0,146,39636.4443055556,2008-07-07,10:39:48
39.982861,116.35193,0,145,39636.4443634259,2008-07-07,10:39:53
39.98279,116.351918,0,143,39636.4444212963,2008-07-07,10:39:58
39.982742,116.351909,0,143,39636.4444791667,2008-07-07,10:40:03
39.982692,116.351915,0,152,39636.444537037,2008-07-07,10:40:08
39.982599,116.351903,0,168,39636.4445949074,2008-07-07,10:40:13
39.982534,116.351898,0,179,39636.4446527778,2008-07-07,10:40:18
39.982463,116.351906,0,181,39636.4447106481,2008-07-07,10:40:23
39.982373,116.351898,0,184,39636.4447685185,2008-07-07,10:40:28
39.982287,116.351904,0,191,39636.4448263889,2008-07-07,10:40:33
39.982237,116.351932,0,187,39636.4448842593,2008-07-07,10:40:38
39.982182,116.351967,0,179,39636.4449421296,2008-07-07,10:40:43
39.982122,116.35194,0,179,39636.445,2008-07-07,10:40:48
39.982069,116.351936,0,183,39636.4450578704,2008-07-07,10:40:53
39.982027,116.351922,0,187,39636.4451157407,2008-07-07,10:40:58
39.981978,116.351935,0,190,39636.4451736111,2008-07-07,10:41:03
39.981945,116.351933,0,195,39636.4452314815,2008-07-07,10:41:08
39.981928,116.351938,0,198,39636.4452893519,2008-07-07,10:41:13
39.981911,116.351949,0,201,39636.4453472222,2008-07-07,10:41:18
39.981868,116.351954,0,206,39636.4454050926,2008-07-07,10:41:23
39.981663,116.351887,0,203,39636.445462963,2008-07-07,10:41:28
39.98158,116.35188,0,205,39636.4455208333,2008-07-07,10:41:33
39.981523,116.351861,0,203,39636.4455787037,2008-07-07,10:41:38
39.98149,116.351867,0,203,39636.4456365741,2008-07-07,10:41:43
39.98145,116.351887,0,206,39636.4456944444,2008-07-07,10:41:48
39.981428,116.351939,0,205,39636.4457523148,2008-07-07,10:41:53
39.981358,116.351956,0,203,39636.4458101852,2008-07-07,10:41:58
39.981309,116.351965,0,199,39636.4458680556,2008-07-07,10:42:03
39.981243,116.351973,0,196,39636.4459259259,2008-07-07,10:42:08
39.981168,116.351983,0,194,39636.4459837963,2008-07-07,10:42:13
39.981052,116.351982,0,190,39636.4460416667,2008-07-07,10:42:18
39.981,116.351996,0,186,39636.446099537,2008-07-07,10:42:23
39.98095,116.351999,0,180,39636.4461574074,2008-07-07,10:42:28
39.980921,116.351997,0,183,39636.4462152778,2008-07-07,10:42:33
39.980839,116.352033,0,185,39636.4462731481,2008-07-07,10:42:38
39.980797,116.352042,0,187,39636.4463310185,2008-07-07,10:42:43
39.980742,116.352036,0,188,39636.4463888889,2008-07-07,10:42:48
39.980685,116.352011,0,189,39636.4464467593,2008-07-07,10:42:53
39.980564,116.351971,0,186,39636.4465046296,2008-07-07,10:42:58
39.980537,116.351952,0,187,39636.4465625,2008-07-07,10:43:03
39.980514,116.351979,0,190,39636.4466203704,2008-07-07,10:43:08
39.980417,116.351921,0,186,39636.4466782407,2008-07-07,10:43:13
39.980392,116.351894,0,187,39636.4467361111,2008-07-07,10:43:18
39.98032,116.351872,0,178,39636.4467939815,2008-07-07,10:43:23
39.980308,116.35181,0,168,39636.4468518518,2008-07-07,10:43:28
39.980312,116.351745,0,156,39636.4469097222,2008-07-07,10:43:33
39.980335,116.351685,0,149,39636.4469675926,2008-07-07,10:43:38
39.980303,116.351617,0,145,39636.447025463,2008-07-07,10:43:43
39.980329,116.351544,0,148,39636.4470833333,2008-07-07,10:43:48
39.980334,116.351442,0,141,39636.4471412037,2008-07-07,10:43:53
39.980311,116.351384,0,139,39636.4471990741,2008-07-07,10:43:58
39.980342,116.351299,0,136,39636.4472569444,2008-07-07,10:44:03
39.980308,116.351223,0,137,39636.4473148148,2008-07-07,10:44:08
39.980297,116.35114,0,138,39636.4473726852,2008-07-07,10:44:13
39.980295,116.351065,0,137,39636.4474305556,2008-07-07,10:44:18
39.980286,116.350989,0,136,39636.4474884259,2008-07-07,10:44:23
39.980289,116.350899,0,137,39636.4475462963,2008-07-07,10:44:28
39.980297,116.350832,0,138,39636.4476041667,2008-07-07,10:44:33
39.980308,116.350749,0,134,39636.447662037,2008-07-07,10:44:38
39.980329,116.350685,0,132,39636.4477199074,2008-07-07,10:44:43
39.980312,116.350594,0,130,39636.4477777778,2008-07-07,10:44:48
39.980318,116.350491,0,126,39636.4478356481,2008-07-07,10:44:53
39.980324,116.350412,0,124,39636.4478935185,2008-07-07,10:44:58
39.980341,116.350334,0,121,39636.4479513889,2008-07-07,10:45:03
39.98031,116.35026,0,122,39636.4480092593,2008-07-07,10:45:08
39.980292,116.350189,0,126,39636.4480671296,2008-07-07,10:45:13
39.980292,116.350113,0,126,39636.448125,2008-07-07,10:45:18
39.980285,116.350014,0,127,39636.4481828704,2008-07-07,10:45:23
39.980293,116.34994,0,122,39636.4482407407,2008-07-07,10:45:28
39.980277,116.34986,0,124,39636.4482986111,2008-07-07,10:45:33
39.980248,116.34979,0,136,39636.4483564815,2008-07-07,10:45:38
39.980236,116.349721,0,139,39636.4484143518,2008-07-07,10:45:43
39.980235,116.349651,0,145,39636.4484722222,2008-07-07,10:45:48
39.980231,116.349577,0,149,39636.4485300926,2008-07-07,10:45:53
39.980251,116.349499,0,153,39636.448587963,2008-07-07,10:45:58
39.980269,116.349449,0,150,39636.4486458333,2008-07-07,10:46:03
39.980288,116.349398,0,156,39636.4487037037,2008-07-07,10:46:08
39.980299,116.349318,0,160,39636.4487615741,2008-07-07,10:46:13
39.980285,116.349245,0,161,39636.4488194444,2008-07-07,10:46:18
39.980276,116.349153,0,154,39636.4488773148,2008-07-07,10:46:23
39.980281,116.349068,0,152,39636.4489351852,2008-07-07,10:46:28
39.98029,116.348971,0,150,39636.4489930556,2008-07-07,10:46:33
39.980297,116.348866,0,138,39636.4490509259,2008-07-07,10:46:38
39.980308,116.348789,0,136,39636.4491087963,2008-07-07,10:46:43
39.98031,116.34873,0,134,39636.4491666667,2008-07-07,10:46:48
39.980299,116.348664,0,137,39636.449224537,2008-07-07,10:46:53
39.980293,116.348618,0,143,39636.4492824074,2008-07-07,10:46:58
39.980303,116.348608,0,148,39636.4493402778,2008-07-07,10:47:03
39.980307,116.348568,0,151,39636.4493981482,2008-07-07,10:47:08
39.980281,116.34855,0,153,39636.4494560185,2008-07-07,10:47:13
39.980235,116.348586,0,156,39636.4495138889,2008-07-07,10:47:18
39.980162,116.348609,0,158,39636.4495717593,2008-07-07,10:47:23
39.980121,116.348631,0,159,39636.4496296296,2008-07-07,10:47:28
39.980053,116.348634,0,162,39636.4496875,2008-07-07,10:47:33
39.980042,116.348631,0,165,39636.4497453704,2008-07-07,10:47:38
39.980068,116.34863,0,167,39636.4498032407,2008-07-07,10:47:43
39.980108,116.348654,0,167,39636.4498611111,2008-07-07,10:47:48
39.980159,116.348685,0,168,39636.4499189815,2008-07-07,10:47:53
39.980209,116.348717,0,169,39636.4499768519,2008-07-07,10:47:58
39.980097,116.348732,0,169,39636.4500347222,2008-07-07,10:48:03
39.980118,116.348749,0,170,39636.4500925926,2008-07-07,10:48:08
39.980069,116.348855,0,172,39636.450150463,2008-07-07,10:48:13
39.98001,116.34896,0,175,39636.4502083333,2008-07-07,10:48:18
39.979978,116.348997,0,178,39636.4502662037,2008-07-07,10:48:23
39.979948,116.349061,0,181,39636.4503240741,2008-07-07,10:48:28
39.979923,116.349053,0,184,39636.4503819444,2008-07-07,10:48:33
39.979928,116.349016,0,186,39636.4504398148,2008-07-07,10:48:38
39.979987,116.348965,0,187,39636.4504976852,2008-07-07,10:48:43
39.980029,116.348917,0,189,39636.4505555556,2008-07-07,10:48:48
39.980062,116.348857,0,190,39636.4506134259,2008-07-07,10:48:53
39.980084,116.348805,0,193,39636.4506712963,2008-07-07,10:48:58
39.98007,116.348804,0,194,39636.4507291667,2008-07-07,10:49:03
39.980064,116.348789,0,194,39636.450787037,2008-07-07,10:49:08
39.980497,116.348348,0,199,39636.4515972222,2008-07-07,10:50:18
39.980497,116.348348,0,199,39636.4516319444,2008-07-07,10:50:21
39.980491,116.348341,0,197,39636.4516550926,2008-07-07,10:50:23
39.980446,116.348408,0,159,39636.451712963,2008-07-07,10:50:28
39.980397,116.348477,0,153,39636.4517708333,2008-07-07,10:50:33
39.980341,116.348567,0,151,39636.4518287037,2008-07-07,10:50:38
39.980322,116.348646,0,150,39636.4518865741,2008-07-07,10:50:43
39.980323,116.348708,0,149,39636.4519444444,2008-07-07,10:50:48
39.980342,116.34874,0,148,39636.4520023148,2008-07-07,10:50:53
39.980278,116.348862,0,147,39636.4520601852,2008-07-07,10:50:58
39.980235,116.348909,0,147,39636.4521180556,2008-07-07,10:51:03
39.980275,116.348883,0,146,39636.4521759259,2008-07-07,10:51:08
39.98033,116.348873,0,145,39636.4522337963,2008-07-07,10:51:13
39.980382,116.348823,0,145,39636.4522916667,2008-07-07,10:51:18
39.980434,116.348767,0,144,39636.452349537,2008-07-07,10:51:23
39.980503,116.34874,0,144,39636.4524074074,2008-07-07,10:51:28
39.980581,116.34871,0,144,39636.4524652778,2008-07-07,10:51:33
39.98066,116.34865,0,145,39636.4525231481,2008-07-07,10:51:38
39.980683,116.348588,0,145,39636.4525810185,2008-07-07,10:51:43
39.980683,116.348536,0,146,39636.4526388889,2008-07-07,10:51:48
39.980638,116.348503,0,147,39636.4526967593,2008-07-07,10:51:53
39.980581,116.348481,0,148,39636.4527546296,2008-07-07,10:51:58
39.980521,116.348472,0,148,39636.4528125,2008-07-07,10:52:03
39.980491,116.348447,0,148,39636.4528703704,2008-07-07,10:52:08
39.98048,116.348448,0,148,39636.4529282407,2008-07-07,10:52:13
39.980482,116.348437,0,148,39636.4529861111,2008-07-07,10:52:18
39.980484,116.348478,0,146,39636.4530439815,2008-07-07,10:52:23
39.980465,116.348515,0,145,39636.4531018519,2008-07-07,10:52:28
39.98045,116.348585,0,144,39636.4531597222,2008-07-07,10:52:33
39.980414,116.348709,0,144,39636.4532175926,2008-07-07,10:52:38
39.980364,116.348783,0,143,39636.453275463,2008-07-07,10:52:43
39.980307,116.348781,0,144,39636.4533333333,2008-07-07,10:52:48
39.980262,116.348736,0,144,39636.4533912037,2008-07-07,10:52:53
39.980247,116.348687,0,144,39636.4534490741,2008-07-07,10:52:58
39.980232,116.348654,0,144,39636.4535069444,2008-07-07,10:53:03
39.980198,116.348594,0,144,39636.4535648148,2008-07-07,10:53:08
39.980187,116.348537,0,144,39636.4536226852,2008-07-07,10:53:13
39.980179,116.34848,0,144,39636.4536805556,2008-07-07,10:53:18
39.980205,116.348425,0,144,39636.4537384259,2008-07-07,10:53:23
39.980287,116.348387,0,145,39636.4537962963,2008-07-07,10:53:28
39.980325,116.348337,0,145,39636.4538541667,2008-07-07,10:53:33
39.980377,116.348259,0,145,39636.453912037,2008-07-07,10:53:38
39.98043,116.348159,0,145,39636.4539699074,2008-07-07,10:53:43
39.98049,116.348131,0,146,39636.4540277778,2008-07-07,10:53:48
39.98054,116.348146,0,147,39636.4540856481,2008-07-07,10:53:53
39.980526,116.348132,0,148,39636.4541435185,2008-07-07,10:53:58
39.980525,116.348164,0,149,39636.4542013889,2008-07-07,10:54:03
39.980503,116.34828,0,147,39636.4542592593,2008-07-07,10:54:08
39.980502,116.348275,0,147,39636.4543171296,2008-07-07,10:54:13
39.980502,116.348275,0,147,39636.4543518518,2008-07-07,10:54:16
39.980496,116.34827,0,148,39636.454375,2008-07-07,10:54:18
39.980468,116.348265,0,148,39636.4544328704,2008-07-07,10:54:23
39.980478,116.348313,0,147,39636.4544907407,2008-07-07,10:54:28
39.980501,116.348363,0,148,39636.4545486111,2008-07-07,10:54:33
39.980522,116.348396,0,149,39636.4546064815,2008-07-07,10:54:38
39.980563,116.348407,0,149,39636.4546643518,2008-07-07,10:54:43
39.980598,116.348422,0,149,39636.4547222222,2008-07-07,10:54:48
39.980638,116.348411,0,148,39636.4547800926,2008-07-07,10:54:53
39.980682,116.348432,0,147,39636.454837963,2008-07-07,10:54:58
39.980677,116.348446,0,147,39636.4548958333,2008-07-07,10:55:03
39.980686,116.348431,0,147,39636.4549537037,2008-07-07,10:55:08
39.980693,116.348406,0,148,39636.4550115741,2008-07-07,10:55:13
39.980691,116.348394,0,148,39636.4550694444,2008-07-07,10:55:18
39.980678,116.348398,0,149,39636.4551273148,2008-07-07,10:55:23
39.980658,116.348426,0,149,39636.4551851852,2008-07-07,10:55:28
39.980658,116.348426,0,149,39636.4552199074,2008-07-07,10:55:31
39.980665,116.348433,0,149,39636.4552430556,2008-07-07,10:55:33
39.980657,116.348414,0,150,39636.4553009259,2008-07-07,10:55:38
39.98064,116.348351,0,150,39636.4553587963,2008-07-07,10:55:43
39.980644,116.34826,0,151,39636.4554166667,2008-07-07,10:55:48
39.980647,116.348168,0,151,39636.455474537,2008-07-07,10:55:53
39.98065,116.348044,0,151,39636.4555324074,2008-07-07,10:55:58
39.980642,116.34799,0,150,39636.4555902778,2008-07-07,10:56:03
39.980668,116.348023,0,150,39636.4556481481,2008-07-07,10:56:08
39.980662,116.348004,0,149,39636.4557060185,2008-07-07,10:56:13
39.980664,116.347936,0,149,39636.4557638889,2008-07-07,10:56:18
39.980674,116.347813,0,149,39636.4558217593,2008-07-07,10:56:23
39.980699,116.347697,0,149,39636.4558796296,2008-07-07,10:56:28
39.980621,116.347691,0,153,39636.4559375,2008-07-07,10:56:33
39.980527,116.347738,0,158,39636.4559953704,2008-07-07,10:56:38
39.98052,116.347759,0,159,39636.4560532407,2008-07-07,10:56:43
39.980512,116.347816,0,154,39636.4561111111,2008-07-07,10:56:48
39.980483,116.347928,0,148,39636.4561689815,2008-07-07,10:56:53
39.980483,116.347928,0,148,39636.4562037037,2008-07-07,10:56:56
39.980478,116.347936,0,149,39636.4562268518,2008-07-07,10:56:58
39.980442,116.347947,0,151,39636.4562847222,2008-07-07,10:57:03
39.980428,116.347976,0,152,39636.4563425926,2008-07-07,10:57:08
39.980431,116.348019,0,153,39636.456400463,2008-07-07,10:57:13
39.980437,116.348067,0,155,39636.4564583333,2008-07-07,10:57:18
39.980424,116.3481,0,157,39636.4565162037,2008-07-07,10:57:23
39.980415,116.34816,0,161,39636.4565740741,2008-07-07,10:57:28
39.980427,116.34822,0,166,39636.4566319444,2008-07-07,10:57:33
39.980447,116.348247,0,169,39636.4566898148,2008-07-07,10:57:38
39.980448,116.348266,0,169,39636.4567476852,2008-07-07,10:57:43
39.980443,116.348308,0,170,39636.4568055556,2008-07-07,10:57:48
39.980455,116.348405,0,171,39636.4568634259,2008-07-07,10:57:53
39.980471,116.348475,0,172,39636.4569212963,2008-07-07,10:57:58
39.980493,116.348535,0,177,39636.4569791667,2008-07-07,10:58:03
39.980493,116.348535,0,177,39636.4570138889,2008-07-07,10:58:06
39.980492,116.348533,0,180,39636.457037037,2008-07-07,10:58:08
39.980491,116.348448,0,187,39636.4570949074,2008-07-07,10:58:13
39.980513,116.348447,0,194,39636.4571527778,2008-07-07,10:58:18
39.980502,116.348449,0,201,39636.4572106482,2008-07-07,10:58:23
39.980479,116.348373,0,210,39636.4572685185,2008-07-07,10:58:28
39.980456,116.348273,0,220,39636.4573263889,2008-07-07,10:58:33
39.980448,116.348209,0,227,39636.4573842593,2008-07-07,10:58:38
39.980441,116.348155,0,232,39636.4574421296,2008-07-07,10:58:43
39.980429,116.348161,0,237,39636.4575,2008-07-07,10:58:48
39.980392,116.348183,0,242,39636.4575578704,2008-07-07,10:58:53
39.980362,116.348129,0,249,39636.4576157407,2008-07-07,10:58:58
39.980358,116.348032,0,256,39636.4576736111,2008-07-07,10:59:03
39.980361,116.347986,0,263,39636.4577314815,2008-07-07,10:59:08
39.980361,116.347958,0,265,39636.4577893519,2008-07-07,10:59:13
39.980377,116.347973,0,264,39636.4578472222,2008-07-07,10:59:18
39.980386,116.347922,0,271,39636.4579050926,2008-07-07,10:59:23
39.980395,116.347939,0,269,39636.457962963,2008-07-07,10:59:28
39.980397,116.347863,0,270,39636.4580208333,2008-07-07,10:59:33
39.980392,116.347826,0,270,39636.4580787037,2008-07-07,10:59:38
39.9804,116.347914,0,267,39636.4581365741,2008-07-07,10:59:43
39.980427,116.34794,0,272,39636.4581944444,2008-07-07,10:59:48
39.980458,116.347932,0,279,39636.4582523148,2008-07-07,10:59:53
39.980468,116.347955,0,280,39636.4583101852,2008-07-07,10:59:58
39.980464,116.34788,0,280,39636.4583680556,2008-07-07,11:00:03
39.980445,116.347894,0,279,39636.4584259259,2008-07-07,11:00:08
39.980439,116.347878,0,280,39636.4584837963,2008-07-07,11:00:13
39.98045,116.347894,0,283,39636.4585416667,2008-07-07,11:00:18
39.980409,116.347901,0,285,39636.458599537,2008-07-07,11:00:23
39.980399,116.347893,0,290,39636.4586574074,2008-07-07,11:00:28
39.980379,116.347856,0,294,39636.4587152778,2008-07-07,11:00:33
39.98036,116.347795,0,298,39636.4587731481,2008-07-07,11:00:38
39.98033,116.347709,0,301,39636.4588310185,2008-07-07,11:00:43
39.980323,116.347669,0,305,39636.4588888889,2008-07-07,11:00:48
39.980323,116.347669,0,305,39636.4589236111,2008-07-07,11:00:51
39.98033,116.347666,0,312,39636.4589467593,2008-07-07,11:00:53
39.980312,116.347715,0,320,39636.4590046296,2008-07-07,11:00:58
39.980279,116.347839,0,328,39636.4590625,2008-07-07,11:01:03
39.980267,116.347912,0,328,39636.4591203704,2008-07-07,11:01:08
39.980222,116.348086,0,333,39636.4591782407,2008-07-07,11:01:13
39.980192,116.348177,0,330,39636.4592361111,2008-07-07,11:01:18
39.980164,116.348234,0,328,39636.4592939815,2008-07-07,11:01:23
39.980158,116.348289,0,324,39636.4593518519,2008-07-07,11:01:28
39.980171,116.348276,0,319,39636.4594097222,2008-07-07,11:01:33
39.980206,116.34819,0,314,39636.4594675926,2008-07-07,11:01:38
39.980242,116.348134,0,311,39636.459525463,2008-07-07,11:01:43
39.980269,116.348115,0,307,39636.4595833333,2008-07-07,11:01:48
39.980298,116.348108,0,305,39636.4596412037,2008-07-07,11:01:53
39.980359,116.348078,0,302,39636.4596990741,2008-07-07,11:01:58
39.980399,116.348047,0,300,39636.4597569444,2008-07-07,11:02:03
39.980439,116.348056,0,302,39636.4598148148,2008-07-07,11:02:08
39.98047,116.348045,0,298,39636.4598726852,2008-07-07,11:02:13
39.980491,116.348066,0,298,39636.4599305556,2008-07-07,11:02:18
39.980506,116.348128,0,297,39636.4599884259,2008-07-07,11:02:23
39.98051,116.348142,0,298,39636.4600462963,2008-07-07,11:02:28
39.980489,116.348185,0,301,39636.4601041667,2008-07-07,11:02:33
39.980464,116.348194,0,308,39636.460162037,2008-07-07,11:02:38
39.980431,116.348251,0,315,39636.4602199074,2008-07-07,11:02:43
39.980412,116.348212,0,329,39636.4602777778,2008-07-07,11:02:48
39.980379,116.34815,0,343,39636.4603356481,2008-07-07,11:02:53
39.98033,116.348112,0,351,39636.4603935185,2008-07-07,11:02:58
39.980286,116.348122,0,359,39636.4604513889,2008-07-07,11:03:03
39.980289,116.34814,0,358,39636.4605092593,2008-07-07,11:03:08
39.980276,116.348143,0,358,39636.4605671296,2008-07-07,11:03:13
39.98027,116.348084,0,358,39636.460625,2008-07-07,11:03:18
39.980263,116.34801,0,356,39636.4606828704,2008-07-07,11:03:23
39.980251,116.347907,0,349,39636.4607407407,2008-07-07,11:03:28
39.980261,116.347785,0,343,39636.4607986111,2008-07-07,11:03:33
39.980268,116.347796,0,338,39636.4608564815,2008-07-07,11:03:38
39.980284,116.347811,0,335,39636.4609143519,2008-07-07,11:03:43
39.980307,116.34778,0,337,39636.4609722222,2008-07-07,11:03:48
39.980346,116.347743,0,338,39636.4610300926,2008-07-07,11:03:53
39.980353,116.34779,0,341,39636.461087963,2008-07-07,11:03:58
39.980369,116.347825,0,346,39636.4611458333,2008-07-07,11:04:03
39.980375,116.347905,0,346,39636.4612037037,2008-07-07,11:04:08
39.980372,116.348001,0,345,39636.4612615741,2008-07-07,11:04:13
39.980352,116.348119,0,348,39636.4613194444,2008-07-07,11:04:18
39.980355,116.34826,0,355,39636.4613773148,2008-07-07,11:04:23
39.980322,116.348467,0,370,39636.4614351852,2008-07-07,11:04:28
39.980285,116.348596,0,394,39636.4614930556,2008-07-07,11:04:33
39.980264,116.348664,0,422,39636.4615509259,2008-07-07,11:04:38
39.980226,116.348726,0,445,39636.4616087963,2008-07-07,11:04:43
39.980155,116.348859,0,463,39636.4616666667,2008-07-07,11:04:48
39.980104,116.348941,0,482,39636.461724537,2008-07-07,11:04:53
39.980114,116.348898,0,500,39636.4617824074,2008-07-07,11:04:58
39.980105,116.348872,0,513,39636.4618402778,2008-07-07,11:05:03
39.980051,116.348688,0,516,39636.4618981481,2008-07-07,11:05:08
39.980028,116.348547,0,515,39636.4619560185,2008-07-07,11:05:13
39.980048,116.348455,0,517,39636.4620138889,2008-07-07,11:05:18
39.980067,116.348451,0,515,39636.4620717593,2008-07-07,11:05:23
39.980126,116.348444,0,515,39636.4621296296,2008-07-07,11:05:28
39.980133,116.348355,0,507,39636.4621875,2008-07-07,11:05:33
39.98011,116.348324,0,513,39636.4622453704,2008-07-07,11:05:38
39.98016,116.348299,0,510,39636.4623032407,2008-07-07,11:05:43
39.980197,116.348251,0,491,39636.4623611111,2008-07-07,11:05:48
39.98021,116.348169,0,476,39636.4624189815,2008-07-07,11:05:53
39.980217,116.348073,0,459,39636.4624768518,2008-07-07,11:05:58
39.980251,116.348068,0,443,39636.4625347222,2008-07-07,11:06:03
39.980278,116.348029,0,435,39636.4625925926,2008-07-07,11:06:08
39.98031,116.347926,0,427,39636.462650463,2008-07-07,11:06:13
39.980334,116.34787,0,420,39636.4627083333,2008-07-07,11:06:18
39.980378,116.347854,0,414,39636.4627662037,2008-07-07,11:06:23
39.980421,116.347866,0,417,39636.4628240741,2008-07-07,11:06:28
39.980458,116.347775,0,411,39636.4628819444,2008-07-07,11:06:33
39.980466,116.347709,0,397,39636.4629398148,2008-07-07,11:06:38
39.980452,116.347663,0,381,39636.4629976852,2008-07-07,11:06:43
39.980439,116.347694,0,369,39636.4630555556,2008-07-07,11:06:48
39.980397,116.347753,0,357,39636.4631134259,2008-07-07,11:06:53
39.980368,116.347795,0,350,39636.4631712963,2008-07-07,11:06:58
39.980368,116.347795,0,350,39636.4632060185,2008-07-07,11:07:01
39.980368,116.347796,0,347,39636.4632291667,2008-07-07,11:07:03
39.980365,116.347737,0,350,39636.463287037,2008-07-07,11:07:08
39.980399,116.347723,0,350,39636.4633449074,2008-07-07,11:07:13
39.980424,116.347702,0,353,39636.4634027778,2008-07-07,11:07:18
39.980423,116.347827,0,355,39636.4634606481,2008-07-07,11:07:23
39.980452,116.347904,0,359,39636.4635185185,2008-07-07,11:07:28
39.980157,116.347407,0,357,39636.4636921296,2008-07-07,11:07:43
39.980201,116.347405,0,357,39636.46375,2008-07-07,11:07:48
39.980205,116.347332,0,355,39636.4638078704,2008-07-07,11:07:53
39.980204,116.347268,0,353,39636.4638657407,2008-07-07,11:07:58
39.980207,116.347809,0,363,39636.4643287037,2008-07-07,11:08:38
39.980184,116.348286,0,363,39636.4643865741,2008-07-07,11:08:43
39.980158,116.34837,0,359,39636.4644444444,2008-07-07,11:08:48
39.980134,116.348486,0,358,39636.4645023148,2008-07-07,11:08:53
39.980162,116.348396,0,356,39636.4645601852,2008-07-07,11:08:58
39.980206,116.348344,0,357,39636.4646180556,2008-07-07,11:09:03
39.980223,116.348315,0,357,39636.4646759259,2008-07-07,11:09:08
39.980232,116.348354,0,351,39636.4647337963,2008-07-07,11:09:13
39.980239,116.348391,0,344,39636.4647916667,2008-07-07,11:09:18
39.980279,116.348298,0,284,39636.464849537,2008-07-07,11:09:23
39.9803,116.348252,0,239,39636.4649074074,2008-07-07,11:09:28
39.980359,116.348177,0,170,39636.4649652778,2008-07-07,11:09:33
39.980418,116.348055,0,103,39636.4650231482,2008-07-07,11:09:38
39.980456,116.347861,0,40,39636.4650810185,2008-07-07,11:09:43
39.980471,116.347639,0,-23,39636.4651388889,2008-07-07,11:09:48
39.980489,116.347381,0,-85,39636.4651967593,2008-07-07,11:09:53
39.980248,116.347779,0,191,39636.4653703704,2008-07-07,11:10:08
39.98031,116.347812,0,160,39636.4654282407,2008-07-07,11:10:13
39.980321,116.347883,0,168,39636.4654861111,2008-07-07,11:10:18
39.980336,116.348163,0,194,39636.4655439815,2008-07-07,11:10:23
39.980375,116.348126,0,279,39636.4656018519,2008-07-07,11:10:28
39.980385,116.348173,0,295,39636.4656597222,2008-07-07,11:10:33
39.98042,116.348308,0,288,39636.4657175926,2008-07-07,11:10:38
39.980421,116.348388,0,275,39636.465775463,2008-07-07,11:10:43
39.980447,116.348542,0,271,39636.4658333333,2008-07-07,11:10:48
39.980453,116.348558,0,279,39636.4658912037,2008-07-07,11:10:53
39.980475,116.34864,0,303,39636.4659490741,2008-07-07,11:10:58
39.980501,116.348653,0,324,39636.4660069444,2008-07-07,11:11:03
39.980522,116.348688,0,352,39636.4660648148,2008-07-07,11:11:08
39.980525,116.348774,0,383,39636.4661226852,2008-07-07,11:11:13
39.980538,116.348784,0,395,39636.4661805556,2008-07-07,11:11:18
39.980551,116.348746,0,400,39636.4662384259,2008-07-07,11:11:23
39.980545,116.348728,0,407,39636.4662962963,2008-07-07,11:11:28
39.980533,116.348616,0,412,39636.4663541667,2008-07-07,11:11:33
39.980517,116.34856,0,408,39636.466412037,2008-07-07,11:11:38
39.980517,116.34856,0,408,39636.4664467593,2008-07-07,11:11:41
39.98052,116.348563,0,410,39636.4664699074,2008-07-07,11:11:43
39.980525,116.348529,0,392,39636.4665277778,2008-07-07,11:11:48
39.980506,116.348498,0,378,39636.4665856481,2008-07-07,11:11:53
39.980506,116.348396,0,367,39636.4666435185,2008-07-07,11:11:58
39.980526,116.348375,0,358,39636.4667013889,2008-07-07,11:12:03
39.980542,116.348364,0,363,39636.4667592593,2008-07-07,11:12:08
39.980571,116.348429,0,367,39636.4668171296,2008-07-07,11:12:13
39.980613,116.348472,0,362,39636.466875,2008-07-07,11:12:18
39.980643,116.348411,0,360,39636.4669328704,2008-07-07,11:12:23
39.980689,116.348372,0,361,39636.4669907407,2008-07-07,11:12:28
39.980723,116.348315,0,365,39636.4670486111,2008-07-07,11:12:33
39.980744,116.348336,0,369,39636.4671064815,2008-07-07,11:12:38
39.98071,116.348365,0,377,39636.4671643519,2008-07-07,11:12:43
39.980647,116.34838,0,383,39636.4672222222,2008-07-07,11:12:48
39.980587,116.348439,0,389,39636.4672800926,2008-07-07,11:12:53
39.98054,116.348486,0,393,39636.467337963,2008-07-07,11:12:58
39.980488,116.348573,0,397,39636.4673958333,2008-07-07,11:13:03
39.980477,116.34862,0,401,39636.4674537037,2008-07-07,11:13:08
39.980482,116.348635,0,400,39636.4675115741,2008-07-07,11:13:13
39.980478,116.348656,0,398,39636.4675694444,2008-07-07,11:13:18
39.980461,116.348763,0,401,39636.4676273148,2008-07-07,11:13:23
39.980429,116.349018,0,402,39636.4676851852,2008-07-07,11:13:28
39.980415,116.34925,0,403,39636.4677430556,2008-07-07,11:13:33
39.980413,116.349344,0,399,39636.4678009259,2008-07-07,11:13:38
39.980383,116.349378,0,394,39636.4678587963,2008-07-07,11:13:43
39.980355,116.349337,0,391,39636.4679166667,2008-07-07,11:13:48
39.980351,116.349347,0,389,39636.467974537,2008-07-07,11:13:53
39.980326,116.349302,0,384,39636.4680324074,2008-07-07,11:13:58
39.980289,116.349228,0,379,39636.4680902778,2008-07-07,11:14:03
39.98025,116.349099,0,369,39636.4681481481,2008-07-07,11:14:08
39.98024,116.348993,0,367,39636.4682060185,2008-07-07,11:14:13
39.980221,116.348764,0,360,39636.4682638889,2008-07-07,11:14:18
39.980198,116.348607,0,354,39636.4683217593,2008-07-07,11:14:23
39.980206,116.348488,0,350,39636.4683796296,2008-07-07,11:14:28
39.980239,116.348349,0,349,39636.4684375,2008-07-07,11:14:33
39.980262,116.348175,0,347,39636.4684953704,2008-07-07,11:14:38
39.980277,116.348081,0,347,39636.4685532407,2008-07-07,11:14:43
39.980293,116.347959,0,348,39636.4686111111,2008-07-07,11:14:48
39.980328,116.347885,0,352,39636.4686689815,2008-07-07,11:14:53
39.980339,116.347817,0,357,39636.4687268519,2008-07-07,11:14:58
39.980332,116.347771,0,366,39636.4687847222,2008-07-07,11:15:03
39.980352,116.347771,0,364,39636.4688425926,2008-07-07,11:15:08
39.980374,116.347695,0,362,39636.468900463,2008-07-07,11:15:13
39.980412,116.347707,0,362,39636.4689583333,2008-07-07,11:15:18
39.980429,116.347747,0,361,39636.4690162037,2008-07-07,11:15:23
39.98044,116.347793,0,363,39636.4690740741,2008-07-07,11:15:28
39.980435,116.347894,0,362,39636.4691319444,2008-07-07,11:15:33
39.980427,116.348103,0,364,39636.4691898148,2008-07-07,11:15:38
39.980429,116.348241,0,369,39636.4692476852,2008-07-07,11:15:43
39.980401,116.348234,0,372,39636.4693055556,2008-07-07,11:15:48
39.980385,116.348165,0,374,39636.4693634259,2008-07-07,11:15:53
39.980369,116.348119,0,375,39636.4694212963,2008-07-07,11:15:58
39.98036,116.348056,0,376,39636.4694791667,2008-07-07,11:16:03
39.980366,116.347986,0,374,39636.469537037,2008-07-07,11:16:08
39.980402,116.347991,0,370,39636.4695949074,2008-07-07,11:16:13
39.980392,116.347903,0,364,39636.4696527778,2008-07-07,11:16:18
39.98038,116.34777,0,358,39636.4697106481,2008-07-07,11:16:23
39.980386,116.347652,0,353,39636.4697685185,2008-07-07,11:16:28
39.980387,116.347487,0,350,39636.4698263889,2008-07-07,11:16:33
39.980409,116.347391,0,349,39636.4698842593,2008-07-07,11:16:38
39.980424,116.34737,0,348,39636.4699421296,2008-07-07,11:16:43
39.980428,116.347399,0,351,39636.47,2008-07-07,11:16:48
39.980432,116.347504,0,355,39636.4700578704,2008-07-07,11:16:53
39.980441,116.347506,0,359,39636.4701157407,2008-07-07,11:16:58
39.980445,116.347437,0,359,39636.4701736111,2008-07-07,11:17:03
39.980413,116.347305,0,359,39636.4702314815,2008-07-07,11:17:08
39.980381,116.34721,0,361,39636.4702893518,2008-07-07,11:17:13
39.980354,116.347153,0,364,39636.4703472222,2008-07-07,11:17:18
39.980338,116.347152,0,367,39636.4704050926,2008-07-07,11:17:23
39.980351,116.347144,0,369,39636.470462963,2008-07-07,11:17:28
39.980348,116.347125,0,371,39636.4705208333,2008-07-07,11:17:33
39.98035,116.34697,0,371,39636.4705787037,2008-07-07,11:17:38
39.98034,116.34681,0,373,39636.4706365741,2008-07-07,11:17:43
39.980356,116.346847,0,374,39636.4706944444,2008-07-07,11:17:48
39.980393,116.346908,0,376,39636.4707523148,2008-07-07,11:17:53
39.980419,116.346931,0,380,39636.4708101852,2008-07-07,11:17:58
39.98043,116.346902,0,384,39636.4708680556,2008-07-07,11:18:03
39.980441,116.346863,0,389,39636.4709259259,2008-07-07,11:18:08
39.980456,116.346868,0,394,39636.4709837963,2008-07-07,11:18:13
39.980453,116.346919,0,400,39636.4710416667,2008-07-07,11:18:18
39.980456,116.346953,0,406,39636.471099537,2008-07-07,11:18:23
39.980456,116.346953,0,406,39636.4711342593,2008-07-07,11:18:26
39.980449,116.346955,0,411,39636.4711574074,2008-07-07,11:18:28
39.980457,116.346997,0,417,39636.4712152778,2008-07-07,11:18:33
39.980456,116.34703,0,424,39636.4712731481,2008-07-07,11:18:38
39.980431,116.347097,0,432,39636.4713310185,2008-07-07,11:18:43
39.980403,116.347125,0,437,39636.4713888889,2008-07-07,11:18:48
39.980382,116.347126,0,441,39636.4714467593,2008-07-07,11:18:53
39.980353,116.347158,0,449,39636.4715046296,2008-07-07,11:18:58
39.980374,116.347225,0,456,39636.4715625,2008-07-07,11:19:03
39.980403,116.347275,0,464,39636.4716203704,2008-07-07,11:19:08
39.980429,116.347333,0,468,39636.4716782407,2008-07-07,11:19:13
39.980445,116.347355,0,471,39636.4717361111,2008-07-07,11:19:18
39.980488,116.347343,0,474,39636.4717939815,2008-07-07,11:19:23
39.980523,116.347325,0,476,39636.4718518518,2008-07-07,11:19:28
39.98052,116.347244,0,477,39636.4719097222,2008-07-07,11:19:33
39.980485,116.347074,0,483,39636.4719675926,2008-07-07,11:19:38
39.980441,116.346853,0,489,39636.472025463,2008-07-07,11:19:43
39.980413,116.346688,0,496,39636.4720833333,2008-07-07,11:19:48
39.980387,116.346588,0,505,39636.4721412037,2008-07-07,11:19:53
39.980383,116.346611,0,513,39636.4721990741,2008-07-07,11:19:58
39.980384,116.346565,0,521,39636.4722569444,2008-07-07,11:20:03
39.980418,116.346566,0,526,39636.4723148148,2008-07-07,11:20:08
39.980455,116.346478,0,530,39636.4723726852,2008-07-07,11:20:13
39.980487,116.34644,0,536,39636.4724305556,2008-07-07,11:20:18
39.980522,116.346453,0,544,39636.4724884259,2008-07-07,11:20:23
39.980575,116.346481,0,555,39636.4725462963,2008-07-07,11:20:28
39.98063,116.346498,0,569,39636.4726041667,2008-07-07,11:20:33
39.980671,116.346529,0,588,39636.472662037,2008-07-07,11:20:38
39.980663,116.346431,0,612,39636.4727199074,2008-07-07,11:20:43
39.980633,116.346342,0,639,39636.4727777778,2008-07-07,11:20:48
39.980625,116.34626,0,649,39636.4728356482,2008-07-07,11:20:53
39.980625,116.346157,0,657,39636.4728935185,2008-07-07,11:20:58
39.980624,116.346076,0,666,39636.4729513889,2008-07-07,11:21:03
39.980605,116.345997,0,679,39636.4730092593,2008-07-07,11:21:08
39.980565,116.345907,0,692,39636.4730671296,2008-07-07,11:21:13
39.980549,116.345842,0,705,39636.473125,2008-07-07,11:21:18
39.980539,116.345753,0,717,39636.4731828704,2008-07-07,11:21:23
39.980533,116.345637,0,731,39636.4732407407,2008-07-07,11:21:28
39.980558,116.34562,0,739,39636.4732986111,2008-07-07,11:21:33
39.980564,116.345688,0,724,39636.4733564815,2008-07-07,11:21:38
39.980555,116.345689,0,710,39636.4734143519,2008-07-07,11:21:43
39.980507,116.345671,0,697,39636.4734722222,2008-07-07,11:21:48
39.98048,116.345575,0,684,39636.4735300926,2008-07-07,11:21:53
39.980453,116.345457,0,671,39636.473587963,2008-07-07,11:21:58
39.980429,116.345368,0,658,39636.4736458333,2008-07-07,11:22:03
39.980402,116.345345,0,646,39636.4737037037,2008-07-07,11:22:08
39.980387,116.345398,0,634,39636.4737615741,2008-07-07,11:22:13
39.980386,116.345467,0,623,39636.4738194444,2008-07-07,11:22:18
39.980392,116.345651,0,614,39636.4738773148,2008-07-07,11:22:23
39.980389,116.345756,0,607,39636.4739351852,2008-07-07,11:22:28
39.980414,116.345844,0,602,39636.4739930556,2008-07-07,11:22:33
39.980439,116.345896,0,591,39636.4740509259,2008-07-07,11:22:38
39.980412,116.345944,0,581,39636.4741087963,2008-07-07,11:22:43
39.980378,116.345946,0,570,39636.4741666667,2008-07-07,11:22:48
39.980596,116.35025,0,-329,39636.4749768519,2008-07-07,11:23:58
39.980647,116.349673,0,-263,39636.4750347222,2008-07-07,11:24:03
39.980672,116.34915,0,-163,39636.4750925926,2008-07-07,11:24:08
39.980676,116.348812,0,-86,39636.475150463,2008-07-07,11:24:13
39.980693,116.348517,0,-23,39636.4752083333,2008-07-07,11:24:18
39.980676,116.348226,0,42,39636.4752662037,2008-07-07,11:24:23
39.98069,116.348036,0,109,39636.4753240741,2008-07-07,11:24:28
39.980668,116.347947,0,154,39636.4753819444,2008-07-07,11:24:33
39.980594,116.347892,0,180,39636.4754398148,2008-07-07,11:24:38
39.980514,116.347728,0,212,39636.4754976852,2008-07-07,11:24:43
39.980484,116.347717,0,222,39636.4755555556,2008-07-07,11:24:48
39.980463,116.347802,0,223,39636.4756134259,2008-07-07,11:24:53
39.980457,116.347834,0,216,39636.4756712963,2008-07-07,11:24:58
39.98046,116.347853,0,205,39636.4757291667,2008-07-07,11:25:03
39.980471,116.347928,0,191,39636.475787037,2008-07-07,11:25:08
39.980467,116.347971,0,187,39636.4758449074,2008-07-07,11:25:13
39.980455,116.347947,0,194,39636.4759027778,2008-07-07,11:25:18
39.980464,116.347784,0,239,39636.4759606481,2008-07-07,11:25:23
39.980437,116.347712,0,253,39636.4760185185,2008-07-07,11:25:28
39.980416,116.347656,0,270,39636.4760763889,2008-07-07,11:25:33
39.98045,116.34755,0,294,39636.4761342593,2008-07-07,11:25:38
39.980497,116.347516,0,322,39636.4761921296,2008-07-07,11:25:43
39.980527,116.347453,0,347,39636.47625,2008-07-07,11:25:48
39.980514,116.347408,0,365,39636.4763078704,2008-07-07,11:25:53
39.980481,116.347434,0,366,39636.4763657407,2008-07-07,11:25:58
39.980484,116.347541,0,344,39636.4764236111,2008-07-07,11:26:03
39.980475,116.347554,0,332,39636.4764814815,2008-07-07,11:26:08
39.980452,116.347532,0,325,39636.4765393519,2008-07-07,11:26:13
39.980452,116.347532,0,325,39636.4765740741,2008-07-07,11:26:16
39.980448,116.347529,0,321,39636.4765972222,2008-07-07,11:26:18
39.980446,116.347469,0,320,39636.4766550926,2008-07-07,11:26:23
39.980434,116.34746,0,319,39636.476712963,2008-07-07,11:26:28
39.980462,116.347528,0,321,39636.4767708333,2008-07-07,11:26:33
39.980502,116.34755,0,328,39636.4768287037,2008-07-07,11:26:38
39.980533,116.347533,0,335,39636.4768865741,2008-07-07,11:26:43
39.980548,116.347471,0,341,39636.4769444444,2008-07-07,11:26:48
39.980575,116.347411,0,346,39636.4770023148,2008-07-07,11:26:53
39.980623,116.34734,0,350,39636.4770601852,2008-07-07,11:26:58
39.980675,116.347257,0,355,39636.4771180556,2008-07-07,11:27:03
39.980724,116.347144,0,360,39636.4771759259,2008-07-07,11:27:08
39.980785,116.34706,0,365,39636.4772337963,2008-07-07,11:27:13
39.980841,116.346935,0,370,39636.4772916667,2008-07-07,11:27:18
39.979513,116.346244,0,917,39636.4786226852,2008-07-07,11:29:13
39.979952,116.347691,0,447,39636.4786805556,2008-07-07,11:29:18
39.979991,116.347959,0,365,39636.4787384259,2008-07-07,11:29:23
39.980067,116.34813,0,345,39636.4787962963,2008-07-07,11:29:28
39.980088,116.348153,0,347,39636.4788541667,2008-07-07,11:29:33
39.980102,116.348176,0,343,39636.478912037,2008-07-07,11:29:38
39.980097,116.348132,0,342,39636.4789699074,2008-07-07,11:29:43
39.980123,116.348066,0,341,39636.4790277778,2008-07-07,11:29:48
39.980162,116.348073,0,343,39636.4790856481,2008-07-07,11:29:53
39.980255,116.348077,0,347,39636.4791435185,2008-07-07,11:29:58
39.980338,116.348044,0,352,39636.4792013889,2008-07-07,11:30:03
39.980402,116.347947,0,356,39636.4792592593,2008-07-07,11:30:08
39.98046,116.347822,0,359,39636.4793171296,2008-07-07,11:30:13
39.980527,116.347644,0,362,39636.479375,2008-07-07,11:30:18
39.980617,116.347471,0,367,39636.4794328704,2008-07-07,11:30:23
39.980679,116.347385,0,374,39636.4794907407,2008-07-07,11:30:28
39.980692,116.347352,0,384,39636.4795486111,2008-07-07,11:30:33
39.980685,116.347422,0,400,39636.4796064815,2008-07-07,11:30:38
39.980679,116.347358,0,416,39636.4796643518,2008-07-07,11:30:43
39.980669,116.347337,0,434,39636.4797222222,2008-07-07,11:30:48
39.980655,116.347286,0,458,39636.4797800926,2008-07-07,11:30:53
39.980658,116.347178,0,480,39636.479837963,2008-07-07,11:30:58
39.980671,116.347146,0,501,39636.4798958333,2008-07-07,11:31:03
39.980667,116.347065,0,515,39636.4799537037,2008-07-07,11:31:08
39.980625,116.347023,0,523,39636.4800115741,2008-07-07,11:31:13
39.980573,116.347009,0,528,39636.4800694444,2008-07-07,11:31:18
39.980539,116.34694,0,532,39636.4801273148,2008-07-07,11:31:23
39.980518,116.346922,0,537,39636.4801851852,2008-07-07,11:31:28
39.980518,116.346857,0,544,39636.4802430556,2008-07-07,11:31:33
39.980513,116.346774,0,548,39636.4803009259,2008-07-07,11:31:38
39.980503,116.346746,0,552,39636.4803587963,2008-07-07,11:31:43
39.980463,116.346807,0,544,39636.4804166667,2008-07-07,11:31:48
39.980405,116.34691,0,534,39636.480474537,2008-07-07,11:31:53
39.980352,116.346958,0,527,39636.4805324074,2008-07-07,11:31:58
39.980307,116.347098,0,522,39636.4805902778,2008-07-07,11:32:03
39.980285,116.34718,0,519,39636.4806481482,2008-07-07,11:32:08
39.980285,116.34718,0,519,39636.4806828704,2008-07-07,11:32:11
39.980287,116.347178,0,512,39636.4807060185,2008-07-07,11:32:13
39.980282,116.347151,0,515,39636.4807638889,2008-07-07,11:32:18
39.980311,116.347081,0,517,39636.4808217593,2008-07-07,11:32:23
39.980368,116.346952,0,522,39636.4808796296,2008-07-07,11:32:28
39.980362,116.34687,0,529,39636.4809375,2008-07-07,11:32:33
39.980357,116.346735,0,536,39636.4809953704,2008-07-07,11:32:38
39.980417,116.346411,0,596,39636.4843518519,2008-07-07,11:37:28
39.980397,116.346348,0,602,39636.4844097222,2008-07-07,11:37:33
39.980385,116.346394,0,593,39636.4844675926,2008-07-07,11:37:38
39.980332,116.346482,0,584,39636.484525463,2008-07-07,11:37:43
39.980289,116.346526,0,577,39636.4845833333,2008-07-07,11:37:48
39.980236,116.346589,0,571,39636.4846412037,2008-07-07,11:37:53
39.980174,116.346676,0,567,39636.4846990741,2008-07-07,11:37:58
39.980126,116.346752,0,566,39636.4847569444,2008-07-07,11:38:03
39.980119,116.346724,0,568,39636.4848148148,2008-07-07,11:38:08
39.980054,116.346763,0,569,39636.4848726852,2008-07-07,11:38:13
39.979981,116.346919,0,570,39636.4849305556,2008-07-07,11:38:18
39.979914,116.347065,0,572,39636.4849884259,2008-07-07,11:38:23
39.979863,116.347124,0,575,39636.4850462963,2008-07-07,11:38:28
39.979814,116.34721,0,578,39636.4851041667,2008-07-07,11:38:33
39.979858,116.347168,0,584,39636.485162037,2008-07-07,11:38:38
39.979913,116.347106,0,591,39636.4852199074,2008-07-07,11:38:43
39.979924,116.347085,0,604,39636.4852777778,2008-07-07,11:38:48
39.97994,116.347052,0,621,39636.4853356481,2008-07-07,11:38:53
39.979967,116.346996,0,633,39636.4853935185,2008-07-07,11:38:58
39.980065,116.346833,0,637,39636.4854513889,2008-07-07,11:39:03
39.980125,116.346708,0,643,39636.4855092593,2008-07-07,11:39:08
39.980142,116.346582,0,646,39636.4855671296,2008-07-07,11:39:13
39.980179,116.346487,0,647,39636.485625,2008-07-07,11:39:18
39.980211,116.34641,0,647,39636.4856828704,2008-07-07,11:39:23
39.980231,116.346306,0,647,39636.4857407407,2008-07-07,11:39:28
39.9802,116.346244,0,652,39636.4857986111,2008-07-07,11:39:33
39.980182,116.346194,0,660,39636.4858564815,2008-07-07,11:39:38
39.980184,116.346213,0,668,39636.4859143518,2008-07-07,11:39:43
39.980188,116.346192,0,675,39636.4859722222,2008-07-07,11:39:48
39.980192,116.346175,0,677,39636.4860300926,2008-07-07,11:39:53
39.980201,116.34622,0,677,39636.486087963,2008-07-07,11:39:58
39.980203,116.34629,0,680,39636.4861458333,2008-07-07,11:40:03
39.980227,116.346352,0,682,39636.4862037037,2008-07-07,11:40:08
39.980256,116.346365,0,687,39636.4862615741,2008-07-07,11:40:13
39.980249,116.346377,0,685,39636.4863194444,2008-07-07,11:40:18
39.980255,116.346318,0,685,39636.4863773148,2008-07-07,11:40:23
39.980259,116.346251,0,686,39636.4864351852,2008-07-07,11:40:28
39.980265,116.346188,0,688,39636.4864930556,2008-07-07,11:40:33
39.980295,116.346244,0,684,39636.4865509259,2008-07-07,11:40:38
39.980308,116.346289,0,671,39636.4866087963,2008-07-07,11:40:43
39.980329,116.346308,0,660,39636.4866666667,2008-07-07,11:40:48
39.980325,116.346325,0,652,39636.486724537,2008-07-07,11:40:53
39.980326,116.34628,0,640,39636.4867824074,2008-07-07,11:40:58
39.980325,116.34626,0,626,39636.4868402778,2008-07-07,11:41:03
39.980312,116.34615,0,624,39636.4868981481,2008-07-07,11:41:08
39.9803,116.346132,0,622,39636.4869560185,2008-07-07,11:41:13
39.980297,116.346077,0,622,39636.4870138889,2008-07-07,11:41:18
39.98028,116.34604,0,618,39636.4870717593,2008-07-07,11:41:23
39.980278,116.346098,0,607,39636.4871296296,2008-07-07,11:41:28
39.980288,116.346123,0,596,39636.4871875,2008-07-07,11:41:33
39.980306,116.346117,0,586,39636.4872453704,2008-07-07,11:41:38
39.980363,116.346208,0,577,39636.4873032407,2008-07-07,11:41:43
39.980419,116.346298,0,569,39636.4873611111,2008-07-07,11:41:48
39.980465,116.346363,0,562,39636.4874189815,2008-07-07,11:41:53
39.980522,116.346248,0,554,39636.4874768518,2008-07-07,11:41:58
39.980569,116.346091,0,546,39636.4875347222,2008-07-07,11:42:03
39.980592,116.346063,0,539,39636.4875925926,2008-07-07,11:42:08
39.980598,116.345997,0,540,39636.487650463,2008-07-07,11:42:13
39.980561,116.345979,0,538,39636.4877083333,2008-07-07,11:42:18
39.980529,116.346021,0,537,39636.4877662037,2008-07-07,11:42:23
39.980415,116.346122,0,534,39636.4878240741,2008-07-07,11:42:28
39.980393,116.346239,0,533,39636.4878819444,2008-07-07,11:42:33
39.980362,116.346324,0,534,39636.4879398148,2008-07-07,11:42:38
39.980355,116.346443,0,532,39636.4879976852,2008-07-07,11:42:43
39.98035,116.346576,0,524,39636.4880555556,2008-07-07,11:42:48
39.980351,116.346682,0,518,39636.4881134259,2008-07-07,11:42:53
39.980357,116.346789,0,511,39636.4881712963,2008-07-07,11:42:58
39.980332,116.346841,0,503,39636.4882291667,2008-07-07,11:43:03
39.980319,116.346875,0,495,39636.488287037,2008-07-07,11:43:08
39.980323,116.346895,0,489,39636.4883449074,2008-07-07,11:43:13
39.980337,116.346772,0,490,39636.4884027778,2008-07-07,11:43:18
39.980351,116.346762,0,491,39636.4884606482,2008-07-07,11:43:23
39.980357,116.346794,0,491,39636.4885185185,2008-07-07,11:43:28
39.98035,116.346802,0,491,39636.4885763889,2008-07-07,11:43:33
39.98035,116.346802,0,491,39636.4886111111,2008-07-07,11:43:36
39.980352,116.346809,0,486,39636.4886342593,2008-07-07,11:43:38
39.98034,116.346854,0,479,39636.4886921296,2008-07-07,11:43:43
39.980354,116.346878,0,473,39636.48875,2008-07-07,11:43:48
39.980363,116.346798,0,468,39636.4888078704,2008-07-07,11:43:53
39.980362,116.346832,0,463,39636.4888657407,2008-07-07,11:43:58
39.980351,116.346877,0,457,39636.4889236111,2008-07-07,11:44:03
39.980349,116.346928,0,450,39636.4889814815,2008-07-07,11:44:08
39.980343,116.346988,0,444,39636.4890393519,2008-07-07,11:44:13
39.980336,116.347045,0,439,39636.4890972222,2008-07-07,11:44:18
39.980329,116.347044,0,434,39636.4891550926,2008-07-07,11:44:23
39.980329,116.347044,0,434,39636.4891898148,2008-07-07,11:44:26
39.980326,116.347044,0,429,39636.489212963,2008-07-07,11:44:28
39.980351,116.347091,0,425,39636.4892708333,2008-07-07,11:44:33
39.980354,116.347075,0,422,39636.4893287037,2008-07-07,11:44:38
39.980357,116.347088,0,420,39636.4893865741,2008-07-07,11:44:43
39.980357,116.347138,0,417,39636.4894444444,2008-07-07,11:44:48
39.980326,116.347184,0,413,39636.4895023148,2008-07-07,11:44:53
39.980293,116.347193,0,408,39636.4895601852,2008-07-07,11:44:58
39.980324,116.347246,0,402,39636.4896180556,2008-07-07,11:45:03
39.980356,116.347263,0,396,39636.4896759259,2008-07-07,11:45:08
39.980303,116.347257,0,393,39636.4897337963,2008-07-07,11:45:13
39.980281,116.347309,0,391,39636.4897916667,2008-07-07,11:45:18
39.980294,116.347332,0,389,39636.489849537,2008-07-07,11:45:23
39.980267,116.347393,0,383,39636.4899074074,2008-07-07,11:45:28
39.980186,116.347089,0,355,39636.4934375,2008-07-07,11:50:33
39.980151,116.347052,0,352,39636.4934953704,2008-07-07,11:50:38
39.980131,116.347007,0,350,39636.4935532407,2008-07-07,11:50:43
39.980156,116.347007,0,350,39636.4936111111,2008-07-07,11:50:48
39.980225,116.347068,0,351,39636.4936689815,2008-07-07,11:50:53
39.980294,116.347163,0,354,39636.4937268518,2008-07-07,11:50:58
39.980324,116.347229,0,357,39636.4937847222,2008-07-07,11:51:03
39.980319,116.347316,0,360,39636.4938425926,2008-07-07,11:51:08
39.980343,116.347321,0,362,39636.493900463,2008-07-07,11:51:13
39.980368,116.347346,0,364,39636.4939583333,2008-07-07,11:51:18
39.980363,116.347452,0,365,39636.4940162037,2008-07-07,11:51:23
39.980344,116.347432,0,367,39636.4940740741,2008-07-07,11:51:28
39.980337,116.347449,0,367,39636.4941319444,2008-07-07,11:51:33
39.980321,116.3474,0,366,39636.4941898148,2008-07-07,11:51:38
39.980285,116.347335,0,365,39636.4942476852,2008-07-07,11:51:43
39.980339,116.347391,0,363,39636.4943055556,2008-07-07,11:51:48
39.980386,116.347463,0,364,39636.4943634259,2008-07-07,11:51:53
39.980424,116.347501,0,366,39636.4944212963,2008-07-07,11:51:58
39.980418,116.34748,0,368,39636.4944791667,2008-07-07,11:52:03
39.980418,116.34748,0,368,39636.4945138889,2008-07-07,11:52:06
39.980423,116.347484,0,368,39636.494537037,2008-07-07,11:52:08
39.980414,116.34748,0,366,39636.4945949074,2008-07-07,11:52:13
39.980415,116.347444,0,364,39636.4946527778,2008-07-07,11:52:18
39.980428,116.347352,0,362,39636.4947106481,2008-07-07,11:52:23
39.980459,116.347365,0,360,39636.4947685185,2008-07-07,11:52:28
39.980472,116.347427,0,361,39636.4948263889,2008-07-07,11:52:33
39.980485,116.347426,0,364,39636.4948842593,2008-07-07,11:52:38
39.98046,116.347363,0,366,39636.4949421296,2008-07-07,11:52:43
39.980405,116.34721,0,366,39636.495,2008-07-07,11:52:48
39.98032,116.347004,0,362,39636.4950578704,2008-07-07,11:52:53
39.980241,116.346915,0,357,39636.4951157407,2008-07-07,11:52:58
39.980207,116.346807,0,355,39636.4951736111,2008-07-07,11:53:03
39.980239,116.346857,0,352,39636.4952314815,2008-07-07,11:53:08
39.98026,116.346902,0,351,39636.4952893518,2008-07-07,11:53:13
39.980247,116.346919,0,350,39636.4953472222,2008-07-07,11:53:18
39.980284,116.346978,0,350,39636.4954050926,2008-07-07,11:53:23
39.98034,116.347019,0,352,39636.495462963,2008-07-07,11:53:28
39.980376,116.346999,0,356,39636.4955208333,2008-07-07,11:53:33
39.980417,116.347022,0,356,39636.4955787037,2008-07-07,11:53:38
39.980449,116.347081,0,353,39636.4956365741,2008-07-07,11:53:43
39.980484,116.347059,0,353,39636.4956944444,2008-07-07,11:53:48
39.980473,116.347027,0,350,39636.4957523148,2008-07-07,11:53:53
39.980517,116.347257,0,320,39636.4958101852,2008-07-07,11:53:58
39.980557,116.347433,0,297,39636.4958680556,2008-07-07,11:54:03
39.980554,116.347466,0,289,39636.4959259259,2008-07-07,11:54:08
39.980525,116.347552,0,279,39636.4959837963,2008-07-07,11:54:13
39.980498,116.347644,0,268,39636.4960416667,2008-07-07,11:54:18
39.980485,116.347733,0,259,39636.496099537,2008-07-07,11:54:23
39.980526,116.347777,0,249,39636.4961574074,2008-07-07,11:54:28
39.980554,116.347894,0,241,39636.4962152778,2008-07-07,11:54:33
39.980571,116.347991,0,238,39636.4962731482,2008-07-07,11:54:38
39.980583,116.348018,0,237,39636.4963310185,2008-07-07,11:54:43
39.980545,116.348043,0,234,39636.4963888889,2008-07-07,11:54:48
39.980545,116.348043,0,234,39636.4964236111,2008-07-07,11:54:51
39.98054,116.348039,0,231,39636.4964467593,2008-07-07,11:54:53
39.980551,116.348036,0,229,39636.4965046296,2008-07-07,11:54:58
39.980564,116.348061,0,227,39636.4965625,2008-07-07,11:55:03
39.980545,116.347974,0,226,39636.4966203704,2008-07-07,11:55:08
39.980533,116.348013,0,222,39636.4966782407,2008-07-07,11:55:13
39.980517,116.348062,0,221,39636.4967361111,2008-07-07,11:55:18
39.980504,116.348078,0,221,39636.4967939815,2008-07-07,11:55:23
39.980494,116.348028,0,221,39636.4968518519,2008-07-07,11:55:28
39.980481,116.34805,0,222,39636.4969097222,2008-07-07,11:55:33
39.980445,116.348018,0,223,39636.4969675926,2008-07-07,11:55:38
39.980417,116.347988,0,223,39636.497025463,2008-07-07,11:55:43
39.98043,116.347991,0,223,39636.4970833333,2008-07-07,11:55:48
39.98043,116.347991,0,223,39636.4971180556,2008-07-07,11:55:51
39.980434,116.347991,0,223,39636.4971412037,2008-07-07,11:55:53
39.980437,116.347919,0,223,39636.4971990741,2008-07-07,11:55:58
39.980434,116.347941,0,224,39636.4972569444,2008-07-07,11:56:03
39.980455,116.347966,0,225,39636.4973148148,2008-07-07,11:56:08
39.980461,116.347904,0,226,39636.4973726852,2008-07-07,11:56:13
39.980503,116.34792,0,227,39636.4974305556,2008-07-07,11:56:18
39.980547,116.347989,0,231,39636.4974884259,2008-07-07,11:56:23
39.980563,116.348098,0,233,39636.4975462963,2008-07-07,11:56:28
39.980588,116.348124,0,235,39636.4976041667,2008-07-07,11:56:33
39.980639,116.348096,0,236,39636.497662037,2008-07-07,11:56:38
39.980656,116.34809,0,236,39636.4977199074,2008-07-07,11:56:43
39.980675,116.348141,0,236,39636.4977777778,2008-07-07,11:56:48
39.980674,116.348179,0,237,39636.4978356481,2008-07-07,11:56:53
39.980641,116.348213,0,238,39636.4978935185,2008-07-07,11:56:58
39.980245,116.348738,0,176,39636.4982986111,2008-07-07,11:57:33
39.980276,116.348739,0,159,39636.4983564815,2008-07-07,11:57:38
39.980308,116.348788,0,160,39636.4984143519,2008-07-07,11:57:43
39.980301,116.348849,0,165,39636.4984722222,2008-07-07,11:57:48
39.980272,116.348943,0,165,39636.4985300926,2008-07-07,11:57:53
39.980258,116.348971,0,172,39636.498587963,2008-07-07,11:57:58
39.980264,116.349004,0,173,39636.4986458333,2008-07-07,11:58:03
39.980272,116.349088,0,178,39636.4987037037,2008-07-07,11:58:08
39.980274,116.349152,0,183,39636.4987615741,2008-07-07,11:58:13
39.980283,116.349163,0,190,39636.4988194444,2008-07-07,11:58:18
39.98025,116.349223,0,193,39636.4988773148,2008-07-07,11:58:23
39.980255,116.349307,0,197,39636.4989351852,2008-07-07,11:58:28
39.980263,116.349404,0,200,39636.4989930556,2008-07-07,11:58:33
39.980259,116.349486,0,198,39636.4990509259,2008-07-07,11:58:38
39.980265,116.349543,0,195,39636.4991087963,2008-07-07,11:58:43
39.98024,116.349558,0,195,39636.4991666667,2008-07-07,11:58:48
39.98025,116.349624,0,199,39636.499224537,2008-07-07,11:58:53
39.980246,116.349703,0,196,39636.4992824074,2008-07-07,11:58:58
39.980267,116.349891,0,180,39636.4993402778,2008-07-07,11:59:03
39.980275,116.349983,0,178,39636.4993981481,2008-07-07,11:59:08
39.980301,116.350062,0,176,39636.4994560185,2008-07-07,11:59:13
39.980307,116.350143,0,174,39636.4995138889,2008-07-07,11:59:18
39.980299,116.350254,0,169,39636.4995717593,2008-07-07,11:59:23
39.98029,116.350266,0,160,39636.4996296296,2008-07-07,11:59:28
39.980313,116.350336,0,158,39636.4996875,2008-07-07,11:59:33
39.980311,116.350436,0,156,39636.4997453704,2008-07-07,11:59:38
39.980332,116.350479,0,155,39636.4998032407,2008-07-07,11:59:43
39.980341,116.350546,0,154,39636.4998611111,2008-07-07,11:59:48
39.980341,116.350598,0,155,39636.4999189815,2008-07-07,11:59:53
39.980335,116.350659,0,156,39636.4999768519,2008-07-07,11:59:58
39.980349,116.350729,0,157,39636.5000347222,2008-07-07,12:00:03
39.980328,116.350812,0,154,39636.5000925926,2008-07-07,12:00:08
39.98032,116.35088,0,150,39636.500150463,2008-07-07,12:00:13
39.980309,116.350932,0,146,39636.5002083333,2008-07-07,12:00:18
39.980333,116.351058,0,140,39636.5002662037,2008-07-07,12:00:23
39.980319,116.351127,0,134,39636.5003240741,2008-07-07,12:00:28
39.980329,116.351202,0,128,39636.5003819444,2008-07-07,12:00:33
39.98031,116.351247,0,124,39636.5004398148,2008-07-07,12:00:38
39.980293,116.351265,0,121,39636.5004976852,2008-07-07,12:00:43
39.980301,116.351333,0,122,39636.5005555556,2008-07-07,12:00:48
39.980295,116.351373,0,122,39636.5006134259,2008-07-07,12:00:53
39.980295,116.351413,0,124,39636.5006712963,2008-07-07,12:00:58
39.980304,116.351516,0,123,39636.5007291667,2008-07-07,12:01:03
39.980313,116.351619,0,122,39636.500787037,2008-07-07,12:01:08
39.980309,116.351672,0,123,39636.5008449074,2008-07-07,12:01:13
39.980311,116.351737,0,127,39636.5009027778,2008-07-07,12:01:18
39.980321,116.351808,0,131,39636.5009606481,2008-07-07,12:01:23
39.980334,116.351881,0,132,39636.5010185185,2008-07-07,12:01:28
39.980359,116.351914,0,137,39636.5010763889,2008-07-07,12:01:33
39.980407,116.351961,0,137,39636.5011342593,2008-07-07,12:01:38
39.980474,116.352014,0,139,39636.5011921296,2008-07-07,12:01:43
39.980536,116.352041,0,141,39636.50125,2008-07-07,12:01:48
39.980582,116.352086,0,147,39636.5013078704,2008-07-07,12:01:53
39.980623,116.352078,0,148,39636.5013657407,2008-07-07,12:01:58
39.980673,116.352088,0,147,39636.5014236111,2008-07-07,12:02:03
39.980724,116.352122,0,148,39636.5014814815,2008-07-07,12:02:08
39.980763,116.352135,0,149,39636.5015393518,2008-07-07,12:02:13
39.980812,116.352131,0,152,39636.5015972222,2008-07-07,12:02:18
39.980853,116.352138,0,157,39636.5016550926,2008-07-07,12:02:23
39.980886,116.352152,0,165,39636.501712963,2008-07-07,12:02:28
39.980938,116.352166,0,177,39636.5017708333,2008-07-07,12:02:33
39.980998,116.352126,0,193,39636.5018287037,2008-07-07,12:02:38
39.981028,116.352121,0,201,39636.5018865741,2008-07-07,12:02:43
39.981077,116.352104,0,208,39636.5019444444,2008-07-07,12:02:48
39.981125,116.352086,0,220,39636.5020023148,2008-07-07,12:02:53
39.981189,116.352076,0,221,39636.5020601852,2008-07-07,12:02:58
39.981239,116.352064,0,222,39636.5021180556,2008-07-07,12:03:03
39.981289,116.352055,0,221,39636.5021759259,2008-07-07,12:03:08
39.981346,116.351995,0,220,39636.5022337963,2008-07-07,12:03:13
39.981387,116.351999,0,221,39636.5022916667,2008-07-07,12:03:18
39.98143,116.351994,0,223,39636.502349537,2008-07-07,12:03:23
39.981473,116.35198,0,225,39636.5024074074,2008-07-07,12:03:28
39.981527,116.351952,0,224,39636.5024652778,2008-07-07,12:03:33
39.98158,116.351964,0,228,39636.5025231481,2008-07-07,12:03:38
39.981663,116.352018,0,232,39636.5025810185,2008-07-07,12:03:43
39.981739,116.352042,0,229,39636.5026388889,2008-07-07,12:03:48
39.981851,116.352162,0,214,39636.5026967593,2008-07-07,12:03:53
39.981903,116.352174,0,222,39636.5027546296,2008-07-07,12:03:58
39.981963,116.352183,0,226,39636.5028125,2008-07-07,12:04:03
39.982016,116.35217,0,224,39636.5028703704,2008-07-07,12:04:08
39.982082,116.352197,0,219,39636.5029282407,2008-07-07,12:04:13
39.982151,116.352175,0,211,39636.5029861111,2008-07-07,12:04:18
39.982205,116.35216,0,208,39636.5030439815,2008-07-07,12:04:23
39.982243,116.352105,0,199,39636.5031018518,2008-07-07,12:04:28
39.982288,116.352039,0,190,39636.5031597222,2008-07-07,12:04:33
39.982278,116.351852,0,204,39636.5032175926,2008-07-07,12:04:38
39.982303,116.351811,0,210,39636.503275463,2008-07-07,12:04:43
39.982338,116.351777,0,215,39636.5033333333,2008-07-07,12:04:48
39.98237,116.351801,0,223,39636.5033912037,2008-07-07,12:04:53
39.98241,116.351767,0,229,39636.5034490741,2008-07-07,12:04:58
39.98245,116.351756,0,235,39636.5035069444,2008-07-07,12:05:03
39.982507,116.351743,0,239,39636.5035648148,2008-07-07,12:05:08
39.98256,116.351772,0,246,39636.5036226852,2008-07-07,12:05:13
39.982615,116.351798,0,250,39636.5036805556,2008-07-07,12:05:18
39.982679,116.351837,0,255,39636.5037384259,2008-07-07,12:05:23
39.982724,116.35188,0,258,39636.5037962963,2008-07-07,12:05:28
39.982766,116.351874,0,263,39636.5038541667,2008-07-07,12:05:33
39.98281,116.351819,0,267,39636.503912037,2008-07-07,12:05:38
39.982874,116.351838,0,268,39636.5039699074,2008-07-07,12:05:43
39.98294,116.351912,0,270,39636.5040277778,2008-07-07,12:05:48
39.983014,116.351924,0,272,39636.5040856482,2008-07-07,12:05:53
39.983138,116.352117,0,266,39636.5041435185,2008-07-07,12:05:58
39.983245,116.352229,0,260,39636.5042013889,2008-07-07,12:06:03
39.983305,116.352228,0,252,39636.5042592593,2008-07-07,12:06:08
39.983363,116.352214,0,241,39636.5043171296,2008-07-07,12:06:13
39.983437,116.352167,0,235,39636.504375,2008-07-07,12:06:18
39.983468,116.352073,0,233,39636.5044328704,2008-07-07,12:06:23
39.983509,116.352058,0,234,39636.5044907407,2008-07-07,12:06:28
39.983553,116.352017,0,235,39636.5045486111,2008-07-07,12:06:33
39.983603,116.351994,0,232,39636.5046064815,2008-07-07,12:06:38
39.983629,116.351924,0,229,39636.5046643519,2008-07-07,12:06:43
39.983679,116.351894,0,227,39636.5047222222,2008-07-07,12:06:48
39.983749,116.35191,0,226,39636.5047800926,2008-07-07,12:06:53
39.983807,116.351927,0,221,39636.504837963,2008-07-07,12:06:58
39.983869,116.351952,0,216,39636.5048958333,2008-07-07,12:07:03
39.983907,116.351984,0,211,39636.5049537037,2008-07-07,12:07:08
39.983972,116.352058,0,195,39636.5050115741,2008-07-07,12:07:13
39.983954,116.351996,0,192,39636.5050694444,2008-07-07,12:07:18
39.983963,116.352031,0,190,39636.5051273148,2008-07-07,12:07:23
39.983964,116.352089,0,188,39636.5051851852,2008-07-07,12:07:28
39.983974,116.352149,0,185,39636.5052430556,2008-07-07,12:07:33
39.983956,116.352223,0,181,39636.5053009259,2008-07-07,12:07:38
39.983986,116.352315,0,180,39636.5053587963,2008-07-07,12:07:43
39.984015,116.352438,0,180,39636.5054166667,2008-07-07,12:07:48
39.984068,116.352512,0,177,39636.505474537,2008-07-07,12:07:53
39.984118,116.352563,0,174,39636.5055324074,2008-07-07,12:07:58
39.984158,116.352598,0,173,39636.5055902778,2008-07-07,12:08:03
39.984208,116.352658,0,170,39636.5056481481,2008-07-07,12:08:08
39.984307,116.352732,0,166,39636.5057060185,2008-07-07,12:08:13
39.984363,116.352697,0,165,39636.5057638889,2008-07-07,12:08:18
39.984428,116.352732,0,175,39636.5058217593,2008-07-07,12:08:23
39.984486,116.35273,0,177,39636.5058796296,2008-07-07,12:08:28
39.984537,116.352742,0,177,39636.5059375,2008-07-07,12:08:33
39.984582,116.352733,0,175,39636.5059953704,2008-07-07,12:08:38
39.984627,116.352701,0,175,39636.5060532407,2008-07-07,12:08:43
39.984684,116.352678,0,173,39636.5061111111,2008-07-07,12:08:48
39.984726,116.35264,0,170,39636.5061689815,2008-07-07,12:08:53
39.984782,116.352645,0,167,39636.5062268519,2008-07-07,12:08:58
39.984849,116.352657,0,164,39636.5062847222,2008-07-07,12:09:03
39.984862,116.352653,0,162,39636.5063425926,2008-07-07,12:09:08
39.98485,116.352687,0,162,39636.506400463,2008-07-07,12:09:13
39.984847,116.352697,0,161,39636.5064583333,2008-07-07,12:09:18
39.984829,116.352699,0,161,39636.5065162037,2008-07-07,12:09:23
39.984803,116.352773,0,161,39636.5065740741,2008-07-07,12:09:28
39.984791,116.352851,0,162,39636.5066319444,2008-07-07,12:09:33
39.984781,116.352889,0,162,39636.5066898148,2008-07-07,12:09:38
39.984795,116.352956,0,165,39636.5067476852,2008-07-07,12:09:43
39.984797,116.353036,0,167,39636.5068055556,2008-07-07,12:09:48
39.984886,116.352974,0,189,39636.5068634259,2008-07-07,12:09:53
39.984881,116.352967,0,189,39636.5069212963,2008-07-07,12:09:58
39.984881,116.352967,0,189,39636.5069560185,2008-07-07,12:10:01
39.984874,116.352964,0,189,39636.5069791667,2008-07-07,12:10:03
39.984869,116.352951,0,189,39636.507037037,2008-07-07,12:10:08
39.985206,116.353611,0,230,39636.5073263889,2008-07-07,12:10:33
39.985198,116.353281,0,192,39636.5073842593,2008-07-07,12:10:38
39.985224,116.353267,0,189,39636.5074421296,2008-07-07,12:10:43
39.985238,116.353228,0,188,39636.5075,2008-07-07,12:10:48
39.985214,116.353197,0,188,39636.5075578704,2008-07-07,12:10:53
39.985164,116.353125,0,188,39636.5076157407,2008-07-07,12:10:58
39.985093,116.353012,0,187,39636.5076736111,2008-07-07,12:11:03
39.985043,116.352898,0,187,39636.5077314815,2008-07-07,12:11:08
39.984972,116.35276,0,187,39636.5077893519,2008-07-07,12:11:13
39.984932,116.352631,0,187,39636.5078472222,2008-07-07,12:11:18
39.984906,116.352531,0,187,39636.5079050926,2008-07-07,12:11:23
39.985149,116.352669,0,233,39636.5179166667,2008-07-07,12:25:48
39.985165,116.352671,0,231,39636.517974537,2008-07-07,12:25:53
39.985132,116.35267,0,229,39636.5180324074,2008-07-07,12:25:58
39.985109,116.35268,0,226,39636.5180902778,2008-07-07,12:26:03
39.985102,116.352694,0,222,39636.5181481481,2008-07-07,12:26:08
39.985102,116.352694,0,222,39636.5181828704,2008-07-07,12:26:11
39.985095,116.352697,0,222,39636.5182060185,2008-07-07,12:26:13
39.985063,116.352709,0,221,39636.5182638889,2008-07-07,12:26:18
39.985049,116.352725,0,221,39636.5183217593,2008-07-07,12:26:23
39.985045,116.352738,0,217,39636.5183796296,2008-07-07,12:26:28
39.985065,116.352758,0,213,39636.5184375,2008-07-07,12:26:33
39.985083,116.352745,0,211,39636.5184953704,2008-07-07,12:26:38
39.985081,116.352763,0,209,39636.5185532407,2008-07-07,12:26:43
39.985062,116.352757,0,204,39636.5186111111,2008-07-07,12:26:48
39.985058,116.352762,0,205,39636.5186689815,2008-07-07,12:26:53
39.985058,116.352762,0,205,39636.5187037037,2008-07-07,12:26:56
39.985061,116.352768,0,205,39636.5187268518,2008-07-07,12:26:58
39.985051,116.352766,0,204,39636.5187847222,2008-07-07,12:27:03
39.985047,116.352774,0,200,39636.5188425926,2008-07-07,12:27:08
39.985046,116.352772,0,198,39636.518900463,2008-07-07,12:27:13
39.985046,116.352772,0,198,39636.5189351852,2008-07-07,12:27:16
39.985047,116.352767,0,195,39636.5189583333,2008-07-07,12:27:18
39.985036,116.352761,0,194,39636.5190162037,2008-07-07,12:27:23
39.985028,116.352748,0,195,39636.5190740741,2008-07-07,12:27:28
39.985018,116.352759,0,194,39636.5191319444,2008-07-07,12:27:33
39.985018,116.352773,0,191,39636.5191898148,2008-07-07,12:27:38
39.985025,116.352758,0,191,39636.5192476852,2008-07-07,12:27:43
39.98503,116.352745,0,190,39636.5193055556,2008-07-07,12:27:48
39.985031,116.352733,0,190,39636.5193634259,2008-07-07,12:27:53
39.985016,116.352742,0,193,39636.5194212963,2008-07-07,12:27:58
39.985016,116.352743,0,193,39636.5194791667,2008-07-07,12:28:03
39.985016,116.352743,0,193,39636.5195138889,2008-07-07,12:28:06
39.985023,116.352745,0,193,39636.519537037,2008-07-07,12:28:08
39.985035,116.352745,0,193,39636.5195949074,2008-07-07,12:28:13
39.98505,116.352748,0,192,39636.5196527778,2008-07-07,12:28:18
39.985051,116.352745,0,192,39636.5197106482,2008-07-07,12:28:23
39.985053,116.352746,0,192,39636.5197685185,2008-07-07,12:28:28
39.985053,116.352748,0,192,39636.5198263889,2008-07-07,12:28:33
39.985053,116.352748,0,192,39636.5198611111,2008-07-07,12:28:36
39.985048,116.35275,0,192,39636.5198842593,2008-07-07,12:28:38
39.985039,116.352763,0,192,39636.5199421296,2008-07-07,12:28:43
39.985012,116.352757,0,198,39636.52,2008-07-07,12:28:48
39.985,116.352748,0,198,39636.5200578704,2008-07-07,12:28:53
39.984996,116.352748,0,198,39636.5201157407,2008-07-07,12:28:58
39.984994,116.352746,0,198,39636.5201736111,2008-07-07,12:29:03
39.984994,116.352746,0,198,39636.5202083333,2008-07-07,12:29:06
39.984996,116.352738,0,198,39636.5202314815,2008-07-07,12:29:08
39.984998,116.352724,0,198,39636.5202893519,2008-07-07,12:29:13
39.984968,116.352722,0,198,39636.5203472222,2008-07-07,12:29:18
39.984997,116.352692,0,194,39636.5204050926,2008-07-07,12:29:23
39.984997,116.352692,0,194,39636.5204398148,2008-07-07,12:29:26
39.984998,116.352691,0,189,39636.520462963,2008-07-07,12:29:28
39.985023,116.352748,0,186,39636.5205208333,2008-07-07,12:29:33
39.985016,116.352773,0,189,39636.5205787037,2008-07-07,12:29:38
39.985009,116.352808,0,191,39636.5206365741,2008-07-07,12:29:43
39.985009,116.352808,0,191,39636.5206712963,2008-07-07,12:29:46
39.985003,116.352812,0,191,39636.5206944444,2008-07-07,12:29:48
39.985002,116.352802,0,191,39636.5207523148,2008-07-07,12:29:53
39.985004,116.352791,0,191,39636.5208101852,2008-07-07,12:29:58
39.984988,116.352764,0,190,39636.5208680556,2008-07-07,12:30:03
39.984979,116.352745,0,189,39636.5209259259,2008-07-07,12:30:08
39.984979,116.352723,0,189,39636.5209837963,2008-07-07,12:30:13
39.984979,116.352723,0,189,39636.5210185185,2008-07-07,12:30:16
39.984987,116.35272,0,192,39636.5210416667,2008-07-07,12:30:18
39.984952,116.352743,0,201,39636.521099537,2008-07-07,12:30:23
39.984982,116.352783,0,209,39636.5211574074,2008-07-07,12:30:28
39.984997,116.352798,0,222,39636.5212152778,2008-07-07,12:30:33
39.985022,116.352805,0,231,39636.5212731481,2008-07-07,12:30:38
39.985023,116.352794,0,232,39636.5213310185,2008-07-07,12:30:43
39.985023,116.352794,0,232,39636.5213657407,2008-07-07,12:30:46
39.985021,116.352789,0,233,39636.5213888889,2008-07-07,12:30:48
39.985048,116.352794,0,233,39636.5214467593,2008-07-07,12:30:53
39.985077,116.352783,0,232,39636.5215046296,2008-07-07,12:30:58
39.985053,116.352763,0,231,39636.5215625,2008-07-07,12:31:03
39.985013,116.352781,0,236,39636.5216203704,2008-07-07,12:31:08
39.984991,116.352778,0,239,39636.5216782407,2008-07-07,12:31:13
39.984991,116.352778,0,239,39636.521712963,2008-07-07,12:31:16
39.984993,116.35277,0,240,39636.5217361111,2008-07-07,12:31:18
39.98499,116.35278,0,240,39636.5217939815,2008-07-07,12:31:23
39.985,116.352778,0,240,39636.5218518519,2008-07-07,12:31:28
39.984992,116.352762,0,240,39636.5219097222,2008-07-07,12:31:33
39.985015,116.352744,0,240,39636.5219675926,2008-07-07,12:31:38
39.985025,116.352739,0,240,39636.522025463,2008-07-07,12:31:43
39.985024,116.352716,0,242,39636.5220833333,2008-07-07,12:31:48
39.985039,116.35263,0,247,39636.5221412037,2008-07-07,12:31:53
39.985023,116.352631,0,256,39636.5221990741,2008-07-07,12:31:58
39.985009,116.352641,0,260,39636.5222569444,2008-07-07,12:32:03
39.98501,116.352629,0,261,39636.5223148148,2008-07-07,12:32:08
39.985035,116.352606,0,269,39636.5223726852,2008-07-07,12:32:13
39.985027,116.352594,0,272,39636.5224305556,2008-07-07,12:32:18
39.985017,116.352593,0,275,39636.5224884259,2008-07-07,12:32:23
39.984996,116.352608,0,281,39636.5225462963,2008-07-07,12:32:28
39.984996,116.352608,0,281,39636.5225810185,2008-07-07,12:32:31
39.985,116.352606,0,287,39636.5226041667,2008-07-07,12:32:33
39.984998,116.35263,0,296,39636.522662037,2008-07-07,12:32:38
39.985009,116.352648,0,305,39636.5227199074,2008-07-07,12:32:43
39.985009,116.35266,0,307,39636.5227777778,2008-07-07,12:32:48
39.985,116.352666,0,307,39636.5228356481,2008-07-07,12:32:53
39.984994,116.352678,0,307,39636.5228935185,2008-07-07,12:32:58
39.984974,116.352707,0,309,39636.5229513889,2008-07-07,12:33:03
39.984974,116.352707,0,309,39636.5229861111,2008-07-07,12:33:06
39.984966,116.352704,0,311,39636.5230092593,2008-07-07,12:33:08
39.984964,116.352729,0,311,39636.5230671296,2008-07-07,12:33:13
39.984916,116.35278,0,310,39636.523125,2008-07-07,12:33:18
39.984888,116.352829,0,309,39636.5231828704,2008-07-07,12:33:23
39.984894,116.352869,0,308,39636.5232407407,2008-07-07,12:33:28
39.984907,116.352859,0,309,39636.5232986111,2008-07-07,12:33:33
39.984908,116.352849,0,309,39636.5233564815,2008-07-07,12:33:38
39.984908,116.352849,0,309,39636.5233912037,2008-07-07,12:33:41
39.984906,116.35285,0,309,39636.5234143519,2008-07-07,12:33:43
39.984906,116.352836,0,307,39636.5234722222,2008-07-07,12:33:48
39.984947,116.352783,0,305,39636.5235300926,2008-07-07,12:33:53
39.984947,116.352783,0,305,39636.5235648148,2008-07-07,12:33:56
39.984951,116.352776,0,304,39636.523587963,2008-07-07,12:33:58
39.984963,116.352777,0,304,39636.5236458333,2008-07-07,12:34:03
39.984991,116.352759,0,302,39636.5237037037,2008-07-07,12:34:08
39.985002,116.352763,0,302,39636.5237615741,2008-07-07,12:34:13
39.985007,116.352768,0,302,39636.5238194444,2008-07-07,12:34:18
39.985011,116.352767,0,302,39636.5238773148,2008-07-07,12:34:23
39.985009,116.352761,0,302,39636.5239351852,2008-07-07,12:34:28
39.985006,116.35276,0,303,39636.5239930556,2008-07-07,12:34:33
39.985003,116.352767,0,303,39636.5240509259,2008-07-07,12:34:38
39.985003,116.352767,0,303,39636.5240856481,2008-07-07,12:34:41
39.985003,116.352759,0,303,39636.5241087963,2008-07-07,12:34:43
39.984993,116.35276,0,303,39636.5241666667,2008-07-07,12:34:48
39.984993,116.35276,0,303,39636.5242013889,2008-07-07,12:34:51
39.984986,116.352768,0,303,39636.524224537,2008-07-07,12:34:53
39.984966,116.352764,0,303,39636.5242824074,2008-07-07,12:34:58
39.98496,116.352774,0,303,39636.5243402778,2008-07-07,12:35:03
39.984961,116.352811,0,305,39636.5243981481,2008-07-07,12:35:08
39.984959,116.352826,0,306,39636.5244560185,2008-07-07,12:35:13
39.984959,116.352826,0,306,39636.5244907407,2008-07-07,12:35:16
39.98496,116.35283,0,306,39636.5245138889,2008-07-07,12:35:18
39.984936,116.352855,0,306,39636.5245717593,2008-07-07,12:35:23
39.984925,116.35287,0,306,39636.5246296296,2008-07-07,12:35:28
39.984941,116.352857,0,306,39636.5246875,2008-07-07,12:35:33
39.984941,116.35286,0,306,39636.5247453704,2008-07-07,12:35:38
39.984939,116.352861,0,305,39636.5248032407,2008-07-07,12:35:43
39.984939,116.352861,0,305,39636.524837963,2008-07-07,12:35:46
39.984935,116.352856,0,305,39636.5248611111,2008-07-07,12:35:48
39.984922,116.35286,0,305,39636.5249189815,2008-07-07,12:35:53
39.984905,116.352928,0,305,39636.5249768518,2008-07-07,12:35:58
39.984884,116.352986,0,305,39636.5250347222,2008-07-07,12:36:03
39.984889,116.352973,0,310,39636.5250925926,2008-07-07,12:36:08
39.984887,116.352955,0,314,39636.525150463,2008-07-07,12:36:13
39.984898,116.352915,0,317,39636.5252083333,2008-07-07,12:36:18
39.984938,116.352812,0,328,39636.5252662037,2008-07-07,12:36:23
39.984939,116.352779,0,334,39636.5253240741,2008-07-07,12:36:28
39.984946,116.352748,0,335,39636.5253819444,2008-07-07,12:36:33
39.984946,116.352748,0,335,39636.5254166667,2008-07-07,12:36:36
39.984949,116.352746,0,335,39636.5254398148,2008-07-07,12:36:38
39.984927,116.352692,0,339,39636.5254976852,2008-07-07,12:36:43
39.98491,116.352688,0,341,39636.5255555556,2008-07-07,12:36:48
39.984907,116.352713,0,339,39636.5256134259,2008-07-07,12:36:53
39.984907,116.352713,0,339,39636.5256481481,2008-07-07,12:36:56
39.984901,116.352717,0,339,39636.5256712963,2008-07-07,12:36:58
39.98492,116.352783,0,339,39636.5257291667,2008-07-07,12:37:03
39.984944,116.352851,0,335,39636.525787037,2008-07-07,12:37:08
39.984973,116.352873,0,331,39636.5258449074,2008-07-07,12:37:13
39.984973,116.352873,0,331,39636.5258796296,2008-07-07,12:37:16
39.984976,116.352868,0,330,39636.5259027778,2008-07-07,12:37:18
39.984982,116.352858,0,330,39636.5259606481,2008-07-07,12:37:23
39.984979,116.352849,0,330,39636.5260185185,2008-07-07,12:37:28
39.984983,116.352863,0,329,39636.5260763889,2008-07-07,12:37:33
39.984974,116.352875,0,329,39636.5261342593,2008-07-07,12:37:38
39.984975,116.352886,0,329,39636.5261921296,2008-07-07,12:37:43
39.984975,116.352886,0,329,39636.5262268518,2008-07-07,12:37:46
39.984979,116.352881,0,328,39636.52625,2008-07-07,12:37:48
39.985004,116.35284,0,327,39636.5263078704,2008-07-07,12:37:53
39.98501,116.352831,0,326,39636.5263657407,2008-07-07,12:37:58
39.985009,116.352813,0,325,39636.5264236111,2008-07-07,12:38:03
39.985016,116.352782,0,326,39636.5264814815,2008-07-07,12:38:08
39.985047,116.352744,0,327,39636.5265393518,2008-07-07,12:38:13
39.985061,116.352728,0,330,39636.5265972222,2008-07-07,12:38:18
39.985061,116.352728,0,330,39636.5266319444,2008-07-07,12:38:21
39.985068,116.352732,0,335,39636.5266550926,2008-07-07,12:38:23
39.985079,116.352751,0,338,39636.526712963,2008-07-07,12:38:28
39.985091,116.352785,0,341,39636.5267708333,2008-07-07,12:38:33
39.985081,116.352792,0,342,39636.5268287037,2008-07-07,12:38:38
39.985081,116.352792,0,342,39636.5268634259,2008-07-07,12:38:41
39.985077,116.352797,0,343,39636.5268865741,2008-07-07,12:38:43
39.985066,116.352802,0,343,39636.5269444444,2008-07-07,12:38:48
39.985066,116.352802,0,343,39636.5269791667,2008-07-07,12:38:51
39.985061,116.352799,0,343,39636.5270023148,2008-07-07,12:38:53
39.985072,116.352798,0,344,39636.5270601852,2008-07-07,12:38:58
39.985095,116.352806,0,346,39636.5271180556,2008-07-07,12:39:03
39.985141,116.352777,0,341,39636.5271759259,2008-07-07,12:39:08
39.985154,116.352765,0,334,39636.5272337963,2008-07-07,12:39:13
39.985159,116.352738,0,327,39636.5272916667,2008-07-07,12:39:18
39.98512,116.352739,0,323,39636.527349537,2008-07-07,12:39:23
39.985099,116.352747,0,320,39636.5274074074,2008-07-07,12:39:28
39.985088,116.352782,0,317,39636.5274652778,2008-07-07,12:39:33
39.985078,116.352819,0,309,39636.5275231482,2008-07-07,12:39:38
39.985034,116.352818,0,303,39636.5275810185,2008-07-07,12:39:43
39.985028,116.352782,0,301,39636.5276388889,2008-07-07,12:39:48
39.98503,116.35277,0,300,39636.5276967593,2008-07-07,12:39:53
39.98503,116.35276,0,299,39636.5277546296,2008-07-07,12:39:58
39.985042,116.352751,0,298,39636.5278125,2008-07-07,12:40:03
39.985065,116.352733,0,295,39636.5278703704,2008-07-07,12:40:08
39.985027,116.352758,0,295,39636.5279282407,2008-07-07,12:40:13
39.985012,116.352781,0,295,39636.5279861111,2008-07-07,12:40:18
39.984827,116.352557,0,188,39636.537650463,2008-07-07,12:54:13
39.984829,116.35248,0,188,39636.5377083333,2008-07-07,12:54:18
39.984827,116.352401,0,189,39636.5377662037,2008-07-07,12:54:23
39.984797,116.352356,0,188,39636.5378240741,2008-07-07,12:54:28
39.984797,116.352356,0,188,39636.5378587963,2008-07-07,12:54:31
39.984796,116.352355,0,190,39636.5378819444,2008-07-07,12:54:33
39.984772,116.352366,0,191,39636.5379398148,2008-07-07,12:54:38
39.984772,116.352326,0,193,39636.5379976852,2008-07-07,12:54:43
39.98478,116.352294,0,192,39636.5380555556,2008-07-07,12:54:48
39.984808,116.35232,0,192,39636.5381134259,2008-07-07,12:54:53
39.984811,116.352337,0,193,39636.5381712963,2008-07-07,12:54:58
39.984872,116.352477,0,195,39636.5382291667,2008-07-07,12:55:03
39.984859,116.352532,0,197,39636.538287037,2008-07-07,12:55:08
39.984846,116.352619,0,197,39636.5383449074,2008-07-07,12:55:13
39.984805,116.352617,0,197,39636.5384027778,2008-07-07,12:55:18
39.984793,116.352582,0,196,39636.5384606481,2008-07-07,12:55:23
39.98478,116.352572,0,195,39636.5385185185,2008-07-07,12:55:28
39.984777,116.352588,0,195,39636.5385763889,2008-07-07,12:55:33
39.984777,116.352588,0,195,39636.5386111111,2008-07-07,12:55:36
39.98477,116.352587,0,195,39636.5386342593,2008-07-07,12:55:38
39.984766,116.352577,0,195,39636.5386921296,2008-07-07,12:55:43
39.984818,116.352516,0,188,39636.53875,2008-07-07,12:55:48
39.984828,116.352497,0,186,39636.5388078704,2008-07-07,12:55:53
39.984835,116.352477,0,186,39636.5388657407,2008-07-07,12:55:58
39.984848,116.352404,0,187,39636.5389236111,2008-07-07,12:56:03
39.984861,116.35235,0,184,39636.5389814815,2008-07-07,12:56:08
39.984875,116.352303,0,182,39636.5390393519,2008-07-07,12:56:13
39.9849,116.352321,0,178,39636.5390972222,2008-07-07,12:56:18
39.984894,116.352427,0,176,39636.5391550926,2008-07-07,12:56:23
39.984895,116.352519,0,176,39636.539212963,2008-07-07,12:56:28
39.98492,116.352634,0,173,39636.5392708333,2008-07-07,12:56:33
39.984923,116.352732,0,170,39636.5393287037,2008-07-07,12:56:38
39.984946,116.35282,0,169,39636.5393865741,2008-07-07,12:56:43
39.984946,116.35282,0,169,39636.5394212963,2008-07-07,12:56:46
39.984946,116.352819,0,165,39636.5394444444,2008-07-07,12:56:48
39.984945,116.352754,0,161,39636.5395023148,2008-07-07,12:56:53
39.984957,116.352722,0,153,39636.5395601852,2008-07-07,12:56:58
39.984971,116.35272,0,145,39636.5396180556,2008-07-07,12:57:03
39.984971,116.352711,0,143,39636.5396759259,2008-07-07,12:57:08
39.984971,116.352711,0,143,39636.5397106481,2008-07-07,12:57:11
39.984964,116.352709,0,142,39636.5397337963,2008-07-07,12:57:13
39.984919,116.352786,0,138,39636.5397916667,2008-07-07,12:57:18
39.984913,116.352814,0,134,39636.539849537,2008-07-07,12:57:23
39.984931,116.352832,0,130,39636.5399074074,2008-07-07,12:57:28
39.984931,116.352832,0,130,39636.5399421296,2008-07-07,12:57:31
39.984938,116.352832,0,129,39636.5399652778,2008-07-07,12:57:33
39.984954,116.352849,0,126,39636.5400231481,2008-07-07,12:57:38
39.984954,116.352849,0,126,39636.5400578704,2008-07-07,12:57:41
39.984956,116.352845,0,126,39636.5400810185,2008-07-07,12:57:43
39.984969,116.352828,0,125,39636.5401388889,2008-07-07,12:57:48
39.984985,116.352661,0,124,39636.5401967593,2008-07-07,12:57:53
39.984956,116.352486,0,124,39636.5402546296,2008-07-07,12:57:58
39.984935,116.35246,0,125,39636.5403125,2008-07-07,12:58:03
39.984935,116.35246,0,125,39636.5403472222,2008-07-07,12:58:06
39.984927,116.352466,0,126,39636.5403703704,2008-07-07,12:58:08
39.984923,116.352455,0,126,39636.5404282407,2008-07-07,12:58:13
39.984882,116.352444,0,125,39636.5404861111,2008-07-07,12:58:18
39.984875,116.352478,0,125,39636.5405439815,2008-07-07,12:58:23
39.984872,116.352512,0,124,39636.5406018518,2008-07-07,12:58:28
39.984851,116.352576,0,142,39636.5406597222,2008-07-07,12:58:33
39.984858,116.352627,0,145,39636.5407175926,2008-07-07,12:58:38
39.984854,116.352606,0,148,39636.540775463,2008-07-07,12:58:43
39.984854,116.352606,0,148,39636.5408101852,2008-07-07,12:58:46
39.984846,116.352598,0,148,39636.5408333333,2008-07-07,12:58:48
39.984828,116.352592,0,151,39636.5408912037,2008-07-07,12:58:53
39.984801,116.352604,0,160,39636.5409490741,2008-07-07,12:58:58
39.984788,116.352632,0,163,39636.5410069444,2008-07-07,12:59:03
39.984778,116.352651,0,166,39636.5410648148,2008-07-07,12:59:08
39.984766,116.35268,0,166,39636.5411226852,2008-07-07,12:59:13
39.984788,116.352777,0,167,39636.5411805556,2008-07-07,12:59:18
39.984824,116.352843,0,174,39636.5412384259,2008-07-07,12:59:23
39.984866,116.352823,0,184,39636.5412962963,2008-07-07,12:59:28
39.984869,116.352812,0,185,39636.5413541667,2008-07-07,12:59:33
39.984871,116.3528,0,185,39636.541412037,2008-07-07,12:59:38
39.984848,116.352775,0,185,39636.5414699074,2008-07-07,12:59:43
39.98485,116.352755,0,186,39636.5415277778,2008-07-07,12:59:48
39.984846,116.352742,0,186,39636.5415856481,2008-07-07,12:59:53
39.984851,116.352686,0,186,39636.5416435185,2008-07-07,12:59:58
39.984861,116.352681,0,186,39636.5417013889,2008-07-07,13:00:03
39.984861,116.352681,0,186,39636.5417361111,2008-07-07,13:00:06
39.984862,116.352689,0,187,39636.5417592593,2008-07-07,13:00:08
39.984863,116.352678,0,187,39636.5418171296,2008-07-07,13:00:13
39.984875,116.352732,0,187,39636.541875,2008-07-07,13:00:18
39.984885,116.352785,0,184,39636.5419328704,2008-07-07,13:00:23
39.98489,116.352796,0,183,39636.5419907407,2008-07-07,13:00:28
39.984888,116.3528,0,183,39636.5420486111,2008-07-07,13:00:33
39.984888,116.3528,0,183,39636.5420833333,2008-07-07,13:00:36
39.984894,116.352794,0,183,39636.5421064815,2008-07-07,13:00:38
39.984939,116.352807,0,183,39636.5421643518,2008-07-07,13:00:43
39.984949,116.35284,0,184,39636.5422222222,2008-07-07,13:00:48
39.984974,116.352878,0,185,39636.5422800926,2008-07-07,13:00:53
39.984988,116.352881,0,185,39636.542337963,2008-07-07,13:00:58
39.984989,116.352866,0,185,39636.5423958333,2008-07-07,13:01:03
39.984974,116.352847,0,186,39636.5424537037,2008-07-07,13:01:08
39.984936,116.352831,0,186,39636.5425115741,2008-07-07,13:01:13
39.984916,116.352835,0,185,39636.5425694444,2008-07-07,13:01:18
39.984915,116.352853,0,184,39636.5426273148,2008-07-07,13:01:23
39.984915,116.352853,0,184,39636.542662037,2008-07-07,13:01:26
39.98492,116.352851,0,184,39636.5426851852,2008-07-07,13:01:28
39.984931,116.352806,0,183,39636.5427430556,2008-07-07,13:01:33
39.984912,116.35279,0,181,39636.5428009259,2008-07-07,13:01:38
39.984912,116.35279,0,181,39636.5428356482,2008-07-07,13:01:41
39.984909,116.352786,0,181,39636.5428587963,2008-07-07,13:01:43
39.984871,116.352771,0,182,39636.5429166667,2008-07-07,13:01:48
39.984875,116.35276,0,183,39636.542974537,2008-07-07,13:01:53
39.984875,116.35276,0,183,39636.5430092593,2008-07-07,13:01:56
39.984883,116.352753,0,184,39636.5430324074,2008-07-07,13:01:58
39.984898,116.352724,0,185,39636.5430902778,2008-07-07,13:02:03
39.984896,116.352706,0,185,39636.5431481482,2008-07-07,13:02:08
39.984899,116.352673,0,193,39636.5432060185,2008-07-07,13:02:13
39.984914,116.352651,0,200,39636.5432638889,2008-07-07,13:02:18
39.984922,116.352641,0,202,39636.5433217593,2008-07-07,13:02:23
39.984922,116.352641,0,202,39636.5433564815,2008-07-07,13:02:26
39.984916,116.352643,0,203,39636.5433796296,2008-07-07,13:02:28
39.984899,116.352607,0,202,39636.5434375,2008-07-07,13:02:33
39.984876,116.352598,0,201,39636.5434953704,2008-07-07,13:02:38
39.984826,116.352524,0,202,39636.5435532407,2008-07-07,13:02:43
39.984782,116.352436,0,202,39636.5436111111,2008-07-07,13:02:48
39.984752,116.352392,0,202,39636.5436689815,2008-07-07,13:02:53
39.984736,116.352368,0,204,39636.5437268519,2008-07-07,13:02:58
39.984757,116.352382,0,206,39636.5437847222,2008-07-07,13:03:03
39.984802,116.352387,0,205,39636.5438425926,2008-07-07,13:03:08
39.98482,116.35239,0,204,39636.543900463,2008-07-07,13:03:13
39.984818,116.352437,0,203,39636.5439583333,2008-07-07,13:03:18
39.984815,116.352472,0,202,39636.5440162037,2008-07-07,13:03:23
39.984824,116.352584,0,200,39636.5440740741,2008-07-07,13:03:28
39.984845,116.35271,0,199,39636.5441319444,2008-07-07,13:03:33
39.984892,116.352739,0,195,39636.5441898148,2008-07-07,13:03:38
39.98491,116.352717,0,189,39636.5442476852,2008-07-07,13:03:43
39.984945,116.352717,0,185,39636.5443055556,2008-07-07,13:03:48
39.984953,116.352736,0,183,39636.5443634259,2008-07-07,13:03:53
39.984981,116.352746,0,182,39636.5444212963,2008-07-07,13:03:58
39.985003,116.35268,0,185,39636.5444791667,2008-07-07,13:04:03
39.985029,116.352588,0,190,39636.544537037,2008-07-07,13:04:08
39.985056,116.352537,0,194,39636.5445949074,2008-07-07,13:04:13
39.98509,116.352514,0,196,39636.5446527778,2008-07-07,13:04:18
39.985088,116.352537,0,198,39636.5447106481,2008-07-07,13:04:23
39.985088,116.352537,0,198,39636.5447453704,2008-07-07,13:04:26
39.985083,116.352533,0,199,39636.5447685185,2008-07-07,13:04:28
39.985063,116.352529,0,195,39636.5448263889,2008-07-07,13:04:33
39.985063,116.352529,0,195,39636.5448611111,2008-07-07,13:04:36
39.985055,116.352535,0,193,39636.5448842593,2008-07-07,13:04:38
39.985028,116.35255,0,193,39636.5449421296,2008-07-07,13:04:43
39.985013,116.352549,0,190,39636.545,2008-07-07,13:04:48
39.984982,116.352539,0,188,39636.5450578704,2008-07-07,13:04:53
39.984969,116.352521,0,185,39636.5451157407,2008-07-07,13:04:58
39.984945,116.352537,0,182,39636.5451736111,2008-07-07,13:05:03
39.984917,116.352584,0,179,39636.5452314815,2008-07-07,13:05:08
39.984928,116.352626,0,178,39636.5452893519,2008-07-07,13:05:13
39.98494,116.352647,0,178,39636.5453472222,2008-07-07,13:05:18
39.984957,116.352682,0,179,39636.5454050926,2008-07-07,13:05:23
39.984957,116.352692,0,179,39636.545462963,2008-07-07,13:05:28
39.984977,116.352743,0,177,39636.5455208333,2008-07-07,13:05:33
39.984978,116.352732,0,176,39636.5455787037,2008-07-07,13:05:38
39.984963,116.352707,0,175,39636.5456365741,2008-07-07,13:05:43
39.984953,116.35273,0,176,39636.5456944444,2008-07-07,13:05:48
39.984933,116.352737,0,177,39636.5457523148,2008-07-07,13:05:53
39.984895,116.352731,0,179,39636.5458101852,2008-07-07,13:05:58
39.984896,116.3527,0,177,39636.5458680556,2008-07-07,13:06:03
39.984895,116.352671,0,175,39636.5459259259,2008-07-07,13:06:08
39.984911,116.352638,0,174,39636.5459837963,2008-07-07,13:06:13
39.984877,116.352602,0,174,39636.5460416667,2008-07-07,13:06:18
39.984828,116.35263,0,177,39636.546099537,2008-07-07,13:06:23
39.984818,116.352643,0,178,39636.5461574074,2008-07-07,13:06:28
39.98483,116.35267,0,180,39636.5462152778,2008-07-07,13:06:33
39.98483,116.35267,0,180,39636.54625,2008-07-07,13:06:36
39.984828,116.352678,0,181,39636.5462731481,2008-07-07,13:06:38
39.984853,116.352695,0,183,39636.5463310185,2008-07-07,13:06:43
39.984926,116.352738,0,186,39636.5463888889,2008-07-07,13:06:48
39.984982,116.352736,0,189,39636.5464467593,2008-07-07,13:06:53
39.985023,116.352732,0,191,39636.5465046296,2008-07-07,13:06:58
39.985044,116.352755,0,194,39636.5465625,2008-07-07,13:07:03
39.985014,116.352781,0,194,39636.5466203704,2008-07-07,13:07:08
39.984985,116.352814,0,195,39636.5466782407,2008-07-07,13:07:13
39.98498,116.352834,0,194,39636.5467361111,2008-07-07,13:07:18
39.984966,116.352812,0,194,39636.5467939815,2008-07-07,13:07:23
39.984958,116.352782,0,195,39636.5468518519,2008-07-07,13:07:28
39.984952,116.352753,0,193,39636.5469097222,2008-07-07,13:07:33
39.98495,116.352747,0,193,39636.5469675926,2008-07-07,13:07:38
39.98495,116.352747,0,193,39636.5470023148,2008-07-07,13:07:41
39.984947,116.352753,0,193,39636.547025463,2008-07-07,13:07:43
39.984947,116.352815,0,193,39636.5470833333,2008-07-07,13:07:48
39.984955,116.352851,0,194,39636.5471412037,2008-07-07,13:07:53
39.984947,116.352826,0,195,39636.5471990741,2008-07-07,13:07:58
39.984925,116.352762,0,197,39636.5472569444,2008-07-07,13:08:03
39.98492,116.352737,0,197,39636.5473148148,2008-07-07,13:08:08
39.98492,116.352737,0,197,39636.547349537,2008-07-07,13:08:11
39.984923,116.352735,0,197,39636.5473726852,2008-07-07,13:08:13
39.984951,116.352751,0,197,39636.5474305556,2008-07-07,13:08:18
39.984995,116.35276,0,195,39636.5474884259,2008-07-07,13:08:23
39.985002,116.352786,0,195,39636.5475462963,2008-07-07,13:08:28
39.984992,116.352846,0,190,39636.5476041667,2008-07-07,13:08:33
39.984992,116.352842,0,190,39636.547662037,2008-07-07,13:08:38
39.984994,116.352848,0,190,39636.5477199074,2008-07-07,13:08:43
39.984992,116.35285,0,190,39636.5477777778,2008-07-07,13:08:48
39.984985,116.352851,0,190,39636.5478356481,2008-07-07,13:08:53
39.984985,116.352851,0,190,39636.5478703704,2008-07-07,13:08:56
39.984989,116.352846,0,190,39636.5478935185,2008-07-07,13:08:58
39.984959,116.352757,0,189,39636.5479513889,2008-07-07,13:09:03
39.984904,116.352683,0,188,39636.5480092593,2008-07-07,13:09:08
39.984863,116.352658,0,187,39636.5480671296,2008-07-07,13:09:13
39.984826,116.352668,0,185,39636.548125,2008-07-07,13:09:18
39.984795,116.352648,0,184,39636.5481828704,2008-07-07,13:09:23
39.984786,116.352648,0,183,39636.5482407407,2008-07-07,13:09:28
39.984769,116.352639,0,183,39636.5482986111,2008-07-07,13:09:33
39.984787,116.352649,0,183,39636.5483564815,2008-07-07,13:09:38
39.984829,116.35268,0,183,39636.5484143518,2008-07-07,13:09:43
39.984895,116.352734,0,182,39636.5484722222,2008-07-07,13:09:48
39.98494,116.352765,0,181,39636.5485300926,2008-07-07,13:09:53
39.984936,116.352768,0,181,39636.548587963,2008-07-07,13:09:58
39.984936,116.352768,0,181,39636.5486226852,2008-07-07,13:10:01
39.984935,116.352764,0,181,39636.5486458333,2008-07-07,13:10:03
39.984946,116.352761,0,181,39636.5487037037,2008-07-07,13:10:08
39.984998,116.352772,0,180,39636.5487615741,2008-07-07,13:10:13
39.985037,116.352782,0,180,39636.5488194444,2008-07-07,13:10:18
39.984977,116.352461,0,189,39636.551712963,2008-07-07,13:14:28
39.984961,116.352434,0,188,39636.5517708333,2008-07-07,13:14:33
39.984933,116.352433,0,188,39636.5518287037,2008-07-07,13:14:38
39.984892,116.352483,0,187,39636.5518865741,2008-07-07,13:14:43
39.984896,116.352594,0,187,39636.5519444444,2008-07-07,13:14:48
39.984896,116.352652,0,185,39636.5520023148,2008-07-07,13:14:53
39.984893,116.352694,0,184,39636.5520601852,2008-07-07,13:14:58
39.984923,116.352697,0,184,39636.5521180556,2008-07-07,13:15:03
39.984945,116.352701,0,184,39636.5521759259,2008-07-07,13:15:08
39.984966,116.352717,0,183,39636.5522337963,2008-07-07,13:15:13
39.984966,116.352703,0,182,39636.5522916667,2008-07-07,13:15:18
39.984988,116.352685,0,182,39636.552349537,2008-07-07,13:15:23
39.984994,116.352678,0,182,39636.5524074074,2008-07-07,13:15:28
39.984989,116.352673,0,182,39636.5524652778,2008-07-07,13:15:33
39.984989,116.352673,0,182,39636.5525,2008-07-07,13:15:36
39.984993,116.352667,0,183,39636.5525231481,2008-07-07,13:15:38
39.984999,116.352658,0,183,39636.5525810185,2008-07-07,13:15:43
39.984999,116.352658,0,183,39636.5526157407,2008-07-07,13:15:46
39.985,116.35265,0,183,39636.5526388889,2008-07-07,13:15:48
39.984998,116.352607,0,182,39636.5526967593,2008-07-07,13:15:53
39.984987,116.352568,0,182,39636.5527546296,2008-07-07,13:15:58
39.984984,116.352521,0,182,39636.5528125,2008-07-07,13:16:03
39.984993,116.352437,0,182,39636.5528703704,2008-07-07,13:16:08
39.984973,116.352388,0,183,39636.5529282407,2008-07-07,13:16:13
39.984948,116.352355,0,182,39636.5529861111,2008-07-07,13:16:18
39.984892,116.352311,0,181,39636.5530439815,2008-07-07,13:16:23
39.98484,116.352299,0,181,39636.5531018519,2008-07-07,13:16:28
39.984837,116.352319,0,180,39636.5531597222,2008-07-07,13:16:33
39.984837,116.352326,0,179,39636.5532175926,2008-07-07,13:16:38
39.984836,116.352329,0,179,39636.553275463,2008-07-07,13:16:43
39.984836,116.352329,0,179,39636.5533101852,2008-07-07,13:16:46
39.98484,116.352335,0,179,39636.5533333333,2008-07-07,13:16:48
39.984846,116.352346,0,180,39636.5533912037,2008-07-07,13:16:53
39.984842,116.352354,0,180,39636.5534490741,2008-07-07,13:16:58
39.984842,116.352354,0,180,39636.5534837963,2008-07-07,13:17:01
39.984835,116.352351,0,180,39636.5535069444,2008-07-07,13:17:03
39.98483,116.35236,0,180,39636.5535648148,2008-07-07,13:17:08
39.98483,116.352372,0,180,39636.5536226852,2008-07-07,13:17:13
39.984866,116.352464,0,178,39636.5536805556,2008-07-07,13:17:18
39.984902,116.352557,0,177,39636.5537384259,2008-07-07,13:17:23
39.984939,116.352645,0,175,39636.5537962963,2008-07-07,13:17:28
39.984968,116.352667,0,174,39636.5538541667,2008-07-07,13:17:33
39.984968,116.352667,0,174,39636.5538888889,2008-07-07,13:17:36
39.984966,116.352667,0,173,39636.553912037,2008-07-07,13:17:38
39.984884,116.352526,0,171,39636.5539699074,2008-07-07,13:17:43
39.984826,116.352477,0,169,39636.5540277778,2008-07-07,13:17:48
39.984861,116.3525,0,166,39636.5540856481,2008-07-07,13:17:53
39.984863,116.352499,0,166,39636.5541435185,2008-07-07,13:17:58
39.984863,116.352499,0,166,39636.5541782407,2008-07-07,13:18:01
39.984864,116.352495,0,166,39636.5542013889,2008-07-07,13:18:03
39.984867,116.352483,0,166,39636.5542592593,2008-07-07,13:18:08
39.984872,116.352477,0,167,39636.5543171296,2008-07-07,13:18:13
39.984872,116.352477,0,167,39636.5543518519,2008-07-07,13:18:16
39.98487,116.352483,0,167,39636.554375,2008-07-07,13:18:18
39.984903,116.352528,0,169,39636.5544328704,2008-07-07,13:18:23
39.984916,116.352539,0,170,39636.5544907407,2008-07-07,13:18:28
39.984913,116.352546,0,170,39636.5545486111,2008-07-07,13:18:33
39.985107,116.352662,0,113,39636.5842939815,2008-07-07,14:01:23
39.985153,116.352737,0,114,39636.5843518519,2008-07-07,14:01:28
39.985213,116.352825,0,114,39636.5844097222,2008-07-07,14:01:33
39.985276,116.352889,0,112,39636.5844675926,2008-07-07,14:01:38
39.985291,116.352918,0,109,39636.584525463,2008-07-07,14:01:43
39.985309,116.352941,0,108,39636.5845833333,2008-07-07,14:01:48
39.985274,116.352926,0,108,39636.5846412037,2008-07-07,14:01:53
39.985227,116.352908,0,107,39636.5846990741,2008-07-07,14:01:58
39.985243,116.35292,0,107,39636.5847569444,2008-07-07,14:02:03
39.985283,116.352931,0,108,39636.5848148148,2008-07-07,14:02:08
39.985308,116.352902,0,107,39636.5848726852,2008-07-07,14:02:13
39.985275,116.352824,0,107,39636.5849305556,2008-07-07,14:02:18
39.985257,116.35278,0,107,39636.5849884259,2008-07-07,14:02:23
39.985244,116.35276,0,108,39636.5850462963,2008-07-07,14:02:28
39.985221,116.352748,0,108,39636.5851041667,2008-07-07,14:02:33
39.98516,116.352697,0,108,39636.585162037,2008-07-07,14:02:38
39.985072,116.352607,0,108,39636.5852199074,2008-07-07,14:02:43
39.984994,116.352515,0,108,39636.5852777778,2008-07-07,14:02:48
39.985022,116.352563,0,109,39636.5853356481,2008-07-07,14:02:53
39.985022,116.352563,0,109,39636.5853703704,2008-07-07,14:02:56
39.985021,116.352569,0,108,39636.5853935185,2008-07-07,14:02:58
39.985045,116.352597,0,108,39636.5854513889,2008-07-07,14:03:03
39.98507,116.352628,0,108,39636.5855092593,2008-07-07,14:03:08
39.985089,116.352633,0,108,39636.5855671296,2008-07-07,14:03:13
39.985076,116.352611,0,109,39636.585625,2008-07-07,14:03:18
39.985017,116.352515,0,108,39636.5856828704,2008-07-07,14:03:23
39.984956,116.352417,0,109,39636.5857407407,2008-07-07,14:03:28
39.984916,116.352345,0,110,39636.5857986111,2008-07-07,14:03:33
39.98492,116.352356,0,112,39636.5858564815,2008-07-07,14:03:38
39.984867,116.352327,0,113,39636.5859143519,2008-07-07,14:03:43
39.984811,116.352305,0,112,39636.5859722222,2008-07-07,14:03:48
39.984792,116.35229,0,112,39636.5860300926,2008-07-07,14:03:53
39.984792,116.35229,0,112,39636.5860648148,2008-07-07,14:03:56
39.984795,116.35229,0,111,39636.586087963,2008-07-07,14:03:58
39.984777,116.352281,0,110,39636.5861458333,2008-07-07,14:04:03
39.984823,116.35231,0,109,39636.5862037037,2008-07-07,14:04:08
39.98485,116.352351,0,109,39636.5862615741,2008-07-07,14:04:13
39.984862,116.352345,0,110,39636.5863194444,2008-07-07,14:04:18
39.984827,116.352323,0,110,39636.5863773148,2008-07-07,14:04:23
39.984851,116.352337,0,110,39636.5864351852,2008-07-07,14:04:28
39.984922,116.352416,0,111,39636.5864930556,2008-07-07,14:04:33
39.98497,116.352512,0,112,39636.5865509259,2008-07-07,14:04:38
39.984985,116.352521,0,112,39636.5866087963,2008-07-07,14:04:43
39.984985,116.352521,0,112,39636.5866435185,2008-07-07,14:04:46
39.984992,116.352515,0,111,39636.5866666667,2008-07-07,14:04:48
39.98502,116.352516,0,111,39636.586724537,2008-07-07,14:04:53
39.98502,116.352516,0,111,39636.5867592593,2008-07-07,14:04:56
39.985022,116.352516,0,110,39636.5867824074,2008-07-07,14:04:58
39.985031,116.352532,0,109,39636.5868402778,2008-07-07,14:05:03
39.984986,116.352487,0,107,39636.5868981481,2008-07-07,14:05:08
39.984978,116.352446,0,107,39636.5869560185,2008-07-07,14:05:13
39.98494,116.352381,0,107,39636.5870138889,2008-07-07,14:05:18
39.984896,116.352316,0,107,39636.5870717593,2008-07-07,14:05:23
39.984885,116.352283,0,107,39636.5871296296,2008-07-07,14:05:28
39.984881,116.352308,0,107,39636.5871875,2008-07-07,14:05:33
39.984872,116.352318,0,107,39636.5872453704,2008-07-07,14:05:38
39.984872,116.352318,0,107,39636.5872800926,2008-07-07,14:05:41
39.984873,116.352324,0,107,39636.5873032407,2008-07-07,14:05:43
39.984882,116.352343,0,107,39636.5873611111,2008-07-07,14:05:48
39.984917,116.352372,0,107,39636.5874189815,2008-07-07,14:05:53
39.984917,116.352372,0,107,39636.5874537037,2008-07-07,14:05:56
39.984919,116.352379,0,108,39636.5874768518,2008-07-07,14:05:58
39.984946,116.352401,0,108,39636.5875347222,2008-07-07,14:06:03
39.984946,116.352401,0,108,39636.5875694444,2008-07-07,14:06:06
39.98495,116.352405,0,109,39636.5875925926,2008-07-07,14:06:08
39.984939,116.352397,0,110,39636.5878819444,2008-07-07,14:06:33
39.98494,116.352405,0,110,39636.5879398148,2008-07-07,14:06:38
39.98494,116.352405,0,110,39636.587974537,2008-07-07,14:06:41
39.984943,116.35241,0,110,39636.5879976852,2008-07-07,14:06:43
39.984964,116.352464,0,110,39636.5880555556,2008-07-07,14:06:48
39.985013,116.352542,0,110,39636.5881134259,2008-07-07,14:06:53
39.985044,116.352565,0,109,39636.5881712963,2008-07-07,14:06:58
39.985044,116.352565,0,109,39636.5882060185,2008-07-07,14:07:01
39.985044,116.352567,0,109,39636.5882291667,2008-07-07,14:07:03
39.985051,116.352577,0,109,39636.588287037,2008-07-07,14:07:08
39.985062,116.352585,0,109,39636.5883449074,2008-07-07,14:07:13
39.985083,116.352619,0,109,39636.5884027778,2008-07-07,14:07:18
39.985095,116.352659,0,108,39636.5884606481,2008-07-07,14:07:23
39.985102,116.35267,0,107,39636.5885185185,2008-07-07,14:07:28
39.985102,116.35267,0,107,39636.5885532407,2008-07-07,14:07:31
39.985109,116.352678,0,107,39636.5885763889,2008-07-07,14:07:33
39.985091,116.352652,0,106,39636.5886342593,2008-07-07,14:07:38
39.985091,116.352652,0,106,39636.5886689815,2008-07-07,14:07:41
39.985095,116.352649,0,106,39636.5886921296,2008-07-07,14:07:43
39.984972,116.352492,0,107,39636.58875,2008-07-07,14:07:48
39.984938,116.352461,0,107,39636.5888078704,2008-07-07,14:07:53
39.984938,116.352461,0,107,39636.5888425926,2008-07-07,14:07:56
39.984944,116.352458,0,107,39636.5888657407,2008-07-07,14:07:58
39.984934,116.352449,0,107,39636.5889236111,2008-07-07,14:08:03
39.984991,116.352493,0,106,39636.5889814815,2008-07-07,14:08:08
39.985034,116.352534,0,104,39636.5890393518,2008-07-07,14:08:13
39.985071,116.352603,0,103,39636.5890972222,2008-07-07,14:08:18
39.98512,116.352667,0,102,39636.5891550926,2008-07-07,14:08:23
39.985146,116.352749,0,102,39636.589212963,2008-07-07,14:08:28
39.985112,116.352767,0,105,39636.5892708333,2008-07-07,14:08:33
39.985129,116.352789,0,106,39636.5893287037,2008-07-07,14:08:38
39.985129,116.352789,0,106,39636.5893634259,2008-07-07,14:08:41
39.985126,116.352786,0,106,39636.5893865741,2008-07-07,14:08:43
39.985032,116.35262,0,111,39636.5894444444,2008-07-07,14:08:48
39.984816,116.352407,0,124,39636.5895023148,2008-07-07,14:08:53
39.984777,116.352383,0,128,39636.5895601852,2008-07-07,14:08:58
39.984828,116.352426,0,130,39636.5896180556,2008-07-07,14:09:03
39.98489,116.352482,0,130,39636.5896759259,2008-07-07,14:09:08
39.984948,116.352525,0,132,39636.5897337963,2008-07-07,14:09:13
39.98491,116.352485,0,140,39636.5897916667,2008-07-07,14:09:18
39.984939,116.352518,0,140,39636.589849537,2008-07-07,14:09:23
39.984967,116.352563,0,140,39636.5899074074,2008-07-07,14:09:28
39.984984,116.352596,0,140,39636.5899652778,2008-07-07,14:09:33
39.985019,116.352643,0,142,39636.5900231482,2008-07-07,14:09:38
39.985076,116.352687,0,143,39636.5900810185,2008-07-07,14:09:43
39.985063,116.352663,0,144,39636.5901388889,2008-07-07,14:09:48
39.985056,116.352658,0,144,39636.5901967593,2008-07-07,14:09:53
39.985056,116.352658,0,144,39636.5902314815,2008-07-07,14:09:56
39.98505,116.352652,0,144,39636.5902546296,2008-07-07,14:09:58
39.985064,116.352645,0,143,39636.5903125,2008-07-07,14:10:03
39.985117,116.352658,0,142,39636.5903703704,2008-07-07,14:10:08
39.985184,116.352691,0,140,39636.5904282407,2008-07-07,14:10:13
39.985221,116.352703,0,139,39636.5904861111,2008-07-07,14:10:18
39.985241,116.352702,0,140,39636.5905439815,2008-07-07,14:10:23
39.985218,116.352683,0,141,39636.5906018519,2008-07-07,14:10:28
39.9852,116.35268,0,141,39636.5906597222,2008-07-07,14:10:33
39.985163,116.352678,0,141,39636.5907175926,2008-07-07,14:10:38
39.985128,116.352685,0,146,39636.590775463,2008-07-07,14:10:43
39.985102,116.352682,0,151,39636.5908333333,2008-07-07,14:10:48
39.985099,116.352688,0,152,39636.5908912037,2008-07-07,14:10:53
39.985099,116.352688,0,152,39636.5909259259,2008-07-07,14:10:56
39.985099,116.35269,0,152,39636.5909490741,2008-07-07,14:10:58
39.985083,116.352651,0,160,39636.5910069444,2008-07-07,14:11:03
39.985023,116.352606,0,179,39636.5910648148,2008-07-07,14:11:08
39.985037,116.35261,0,187,39636.5911226852,2008-07-07,14:11:13
39.985053,116.352619,0,190,39636.5911805556,2008-07-07,14:11:18
39.985058,116.352617,0,191,39636.5912384259,2008-07-07,14:11:23
39.985058,116.352617,0,191,39636.5912731481,2008-07-07,14:11:26
39.985056,116.352611,0,190,39636.5912962963,2008-07-07,14:11:28
39.985072,116.352615,0,190,39636.5913541667,2008-07-07,14:11:33
39.985082,116.352617,0,190,39636.591412037,2008-07-07,14:11:38
39.985093,116.352653,0,192,39636.5914699074,2008-07-07,14:11:43
39.985093,116.352653,0,192,39636.5915046296,2008-07-07,14:11:46
39.985098,116.352652,0,192,39636.5915277778,2008-07-07,14:11:48
39.985107,116.35266,0,193,39636.5915856481,2008-07-07,14:11:53
39.985124,116.352692,0,195,39636.5916435185,2008-07-07,14:11:58
39.985124,116.352691,0,196,39636.5917013889,2008-07-07,14:12:03
39.985124,116.352691,0,196,39636.5917361111,2008-07-07,14:12:06
39.985132,116.352689,0,196,39636.5917592593,2008-07-07,14:12:08
39.985134,116.35268,0,196,39636.5918171296,2008-07-07,14:12:13
39.985115,116.352666,0,195,39636.591875,2008-07-07,14:12:18
39.985112,116.352692,0,192,39636.5919328704,2008-07-07,14:12:23
39.985112,116.352692,0,192,39636.5919675926,2008-07-07,14:12:26
39.985115,116.3527,0,192,39636.5919907407,2008-07-07,14:12:28
39.985127,116.35271,0,189,39636.5920486111,2008-07-07,14:12:33
39.985115,116.352712,0,187,39636.5921064815,2008-07-07,14:12:38
39.985104,116.352691,0,187,39636.5921643519,2008-07-07,14:12:43
39.985129,116.352691,0,185,39636.5922222222,2008-07-07,14:12:48
39.985144,116.352691,0,184,39636.5922800926,2008-07-07,14:12:53
39.985145,116.352698,0,184,39636.592337963,2008-07-07,14:12:58
39.985145,116.352698,0,184,39636.5923726852,2008-07-07,14:13:01
39.985137,116.352704,0,184,39636.5923958333,2008-07-07,14:13:03
39.98514,116.352714,0,185,39636.5924537037,2008-07-07,14:13:08
39.98514,116.35271,0,186,39636.5925115741,2008-07-07,14:13:13
39.98514,116.35271,0,186,39636.5925462963,2008-07-07,14:13:16
39.985136,116.352712,0,187,39636.5925694444,2008-07-07,14:13:18
39.985088,116.352679,0,189,39636.5926273148,2008-07-07,14:13:23
39.985042,116.352656,0,188,39636.5926851852,2008-07-07,14:13:28
39.984977,116.352627,0,188,39636.5927430556,2008-07-07,14:13:33
39.984924,116.3526,0,187,39636.5928009259,2008-07-07,14:13:38
39.984885,116.352562,0,188,39636.5928587963,2008-07-07,14:13:43
39.984878,116.352562,0,190,39636.5929166667,2008-07-07,14:13:48
39.984884,116.352562,0,190,39636.592974537,2008-07-07,14:13:53
39.984884,116.352562,0,190,39636.5930092593,2008-07-07,14:13:56
39.984891,116.352565,0,190,39636.5930324074,2008-07-07,14:13:58
39.984972,116.352621,0,189,39636.5930902778,2008-07-07,14:14:03
39.985074,116.352687,0,189,39636.5931481481,2008-07-07,14:14:08
39.98513,116.352731,0,189,39636.5932060185,2008-07-07,14:14:13
39.985139,116.352744,0,188,39636.5932638889,2008-07-07,14:14:18
39.98515,116.352744,0,188,39636.5933217593,2008-07-07,14:14:23
39.98514,116.35274,0,188,39636.5933796296,2008-07-07,14:14:28
39.985094,116.352732,0,188,39636.5934375,2008-07-07,14:14:33
39.98505,116.352706,0,187,39636.5934953704,2008-07-07,14:14:38
39.985063,116.35271,0,186,39636.5935532407,2008-07-07,14:14:43
39.98505,116.352676,0,184,39636.5936111111,2008-07-07,14:14:48
39.985039,116.352673,0,184,39636.5936689815,2008-07-07,14:14:53
39.985062,116.352671,0,184,39636.5937268519,2008-07-07,14:14:58
39.985085,116.352681,0,184,39636.5937847222,2008-07-07,14:15:03
39.985064,116.352677,0,184,39636.5938425926,2008-07-07,14:15:08
39.985064,116.352677,0,184,39636.5938773148,2008-07-07,14:15:11
39.98507,116.352682,0,185,39636.593900463,2008-07-07,14:15:13
39.985097,116.352688,0,186,39636.5939583333,2008-07-07,14:15:18
39.985142,116.352685,0,187,39636.5940162037,2008-07-07,14:15:23
39.985118,116.352678,0,186,39636.5940740741,2008-07-07,14:15:28
39.985171,116.352689,0,184,39636.5941319444,2008-07-07,14:15:33
39.985171,116.352689,0,184,39636.5941666667,2008-07-07,14:15:36
39.985177,116.352681,0,181,39636.5941898148,2008-07-07,14:15:38
39.985117,116.352627,0,177,39636.5942476852,2008-07-07,14:15:43
39.985095,116.352604,0,178,39636.5943055556,2008-07-07,14:15:48
39.985095,116.352604,0,178,39636.5943402778,2008-07-07,14:15:51
39.985102,116.352611,0,177,39636.5943634259,2008-07-07,14:15:53
39.985101,116.352626,0,177,39636.5944212963,2008-07-07,14:15:58
39.985119,116.352643,0,177,39636.5944791667,2008-07-07,14:16:03
39.985132,116.352658,0,172,39636.594537037,2008-07-07,14:16:08
39.985102,116.352665,0,164,39636.5945949074,2008-07-07,14:16:13
39.985148,116.352706,0,159,39636.5946527778,2008-07-07,14:16:18
39.985193,116.352749,0,156,39636.5947106481,2008-07-07,14:16:23
39.985175,116.352756,0,161,39636.5947685185,2008-07-07,14:16:28
39.985175,116.352756,0,161,39636.5948032407,2008-07-07,14:16:31
39.985174,116.352755,0,164,39636.5948263889,2008-07-07,14:16:33
39.985163,116.352746,0,163,39636.5948842593,2008-07-07,14:16:38
39.985125,116.352705,0,164,39636.5949421296,2008-07-07,14:16:43
39.985129,116.352656,0,169,39636.595,2008-07-07,14:16:48
39.985088,116.352611,0,176,39636.5950578704,2008-07-07,14:16:53
39.985043,116.352593,0,183,39636.5951157407,2008-07-07,14:16:58
39.985004,116.352589,0,188,39636.5951736111,2008-07-07,14:17:03
39.985019,116.352614,0,190,39636.5952314815,2008-07-07,14:17:08
39.984982,116.352627,0,193,39636.5952893518,2008-07-07,14:17:13
39.984982,116.352627,0,193,39636.5953240741,2008-07-07,14:17:16
39.984984,116.352635,0,194,39636.5953472222,2008-07-07,14:17:18
39.984984,116.352657,0,195,39636.5954050926,2008-07-07,14:17:23
39.984977,116.352632,0,198,39636.595462963,2008-07-07,14:17:28
39.984978,116.352612,0,194,39636.5955208333,2008-07-07,14:17:33
39.984978,116.352612,0,194,39636.5955555556,2008-07-07,14:17:36
39.98498,116.352606,0,189,39636.5955787037,2008-07-07,14:17:38
39.985024,116.35262,0,183,39636.5956365741,2008-07-07,14:17:43
39.985036,116.352645,0,183,39636.5956944444,2008-07-07,14:17:48
39.985025,116.352655,0,184,39636.5957523148,2008-07-07,14:17:53
39.985025,116.352655,0,184,39636.595787037,2008-07-07,14:17:56
39.985026,116.352653,0,183,39636.5958101852,2008-07-07,14:17:58
39.985045,116.352654,0,185,39636.5958680556,2008-07-07,14:18:03
39.985028,116.352654,0,187,39636.5959259259,2008-07-07,14:18:08
39.98501,116.352634,0,188,39636.5959837963,2008-07-07,14:18:13
39.985058,116.35264,0,187,39636.5960416667,2008-07-07,14:18:18
39.985085,116.35263,0,187,39636.596099537,2008-07-07,14:18:23
39.985129,116.352628,0,186,39636.5961574074,2008-07-07,14:18:28
39.985158,116.352638,0,183,39636.5962152778,2008-07-07,14:18:33
39.985177,116.352653,0,179,39636.5962731481,2008-07-07,14:18:38
39.985086,116.352678,0,178,39636.5963310185,2008-07-07,14:18:43
39.985055,116.352731,0,179,39636.5963888889,2008-07-07,14:18:48
39.985076,116.352753,0,178,39636.5964467593,2008-07-07,14:18:53
39.985065,116.352733,0,178,39636.5965046296,2008-07-07,14:18:58
39.985065,116.352733,0,178,39636.5965393518,2008-07-07,14:19:01
39.985071,116.352727,0,178,39636.5965625,2008-07-07,14:19:03
39.985086,116.352726,0,179,39636.5966203704,2008-07-07,14:19:08
39.985086,116.352726,0,179,39636.5966550926,2008-07-07,14:19:11
39.985086,116.352731,0,178,39636.5966782407,2008-07-07,14:19:13
39.985066,116.352718,0,179,39636.5967361111,2008-07-07,14:19:18
39.985068,116.352703,0,179,39636.5967939815,2008-07-07,14:19:23
39.985034,116.352683,0,180,39636.5968518518,2008-07-07,14:19:28
39.985007,116.352661,0,182,39636.5969097222,2008-07-07,14:19:33
39.984909,116.352602,0,184,39636.5969675926,2008-07-07,14:19:38
39.984871,116.352558,0,185,39636.597025463,2008-07-07,14:19:43
39.98486,116.352525,0,186,39636.5970833333,2008-07-07,14:19:48
39.984863,116.352535,0,188,39636.5971412037,2008-07-07,14:19:53
39.984871,116.352522,0,190,39636.5971990741,2008-07-07,14:19:58
39.984867,116.352513,0,191,39636.5972569444,2008-07-07,14:20:03
39.984866,116.352526,0,193,39636.5973148148,2008-07-07,14:20:08
39.984863,116.352551,0,196,39636.5973726852,2008-07-07,14:20:13
39.984866,116.352576,0,198,39636.5974305556,2008-07-07,14:20:18
39.984863,116.352594,0,200,39636.5974884259,2008-07-07,14:20:23
39.984844,116.352598,0,201,39636.5975462963,2008-07-07,14:20:28
39.984834,116.352574,0,202,39636.5976041667,2008-07-07,14:20:33
39.984848,116.352572,0,202,39636.597662037,2008-07-07,14:20:38
39.984925,116.352619,0,203,39636.5977199074,2008-07-07,14:20:43
39.984962,116.352639,0,203,39636.5977777778,2008-07-07,14:20:48
39.984982,116.352664,0,203,39636.5978356482,2008-07-07,14:20:53
39.984982,116.352677,0,203,39636.5978935185,2008-07-07,14:20:58
39.984981,116.352705,0,205,39636.5979513889,2008-07-07,14:21:03
39.985014,116.352776,0,207,39636.5980092593,2008-07-07,14:21:08
39.98504,116.352792,0,209,39636.5980671296,2008-07-07,14:21:13
39.985,116.352772,0,211,39636.598125,2008-07-07,14:21:18
39.985,116.352772,0,211,39636.5981597222,2008-07-07,14:21:21
39.984997,116.352764,0,212,39636.5981828704,2008-07-07,14:21:23
39.985029,116.352793,0,214,39636.5982407407,2008-07-07,14:21:28
39.985069,116.352825,0,215,39636.5982986111,2008-07-07,14:21:33
39.985069,116.352825,0,215,39636.5983333333,2008-07-07,14:21:36
39.985071,116.352825,0,219,39636.5983564815,2008-07-07,14:21:38
39.985045,116.352785,0,222,39636.5984143519,2008-07-07,14:21:43
39.985024,116.352758,0,225,39636.5984722222,2008-07-07,14:21:48
39.985,116.35272,0,226,39636.5985300926,2008-07-07,14:21:53
39.984999,116.352714,0,226,39636.598587963,2008-07-07,14:21:58
39.984993,116.352706,0,226,39636.5986458333,2008-07-07,14:22:03
39.984993,116.352706,0,226,39636.5986805556,2008-07-07,14:22:06
39.984989,116.3527,0,226,39636.5987037037,2008-07-07,14:22:08
39.984962,116.352656,0,227,39636.5987615741,2008-07-07,14:22:13
39.984952,116.352652,0,227,39636.5988194444,2008-07-07,14:22:18
39.984952,116.352652,0,227,39636.5988541667,2008-07-07,14:22:21
39.984952,116.35265,0,227,39636.5988773148,2008-07-07,14:22:23
39.984892,116.352598,0,229,39636.5989351852,2008-07-07,14:22:28
39.984889,116.352583,0,230,39636.5989930556,2008-07-07,14:22:33
39.984892,116.352587,0,230,39636.5990509259,2008-07-07,14:22:38
39.984893,116.352588,0,230,39636.5991087963,2008-07-07,14:22:43
39.984893,116.352588,0,230,39636.5991435185,2008-07-07,14:22:46
39.984897,116.352592,0,232,39636.5991666667,2008-07-07,14:22:48
39.984873,116.352598,0,233,39636.599224537,2008-07-07,14:22:53
39.984872,116.352597,0,233,39636.5992824074,2008-07-07,14:22:58
39.984872,116.352594,0,233,39636.5993402778,2008-07-07,14:23:03
39.984872,116.352594,0,233,39636.599375,2008-07-07,14:23:06
39.984878,116.352592,0,233,39636.5993981481,2008-07-07,14:23:08
39.984881,116.352583,0,233,39636.5994560185,2008-07-07,14:23:13
39.984886,116.35257,0,233,39636.5995138889,2008-07-07,14:23:18
39.984897,116.352555,0,233,39636.5995717593,2008-07-07,14:23:23
39.984897,116.352544,0,234,39636.5996296296,2008-07-07,14:23:28
39.984897,116.352544,0,234,39636.5996643519,2008-07-07,14:23:31
39.984893,116.352539,0,234,39636.5996875,2008-07-07,14:23:33
39.984888,116.352528,0,234,39636.5997453704,2008-07-07,14:23:38
39.98488,116.352519,0,236,39636.5998032407,2008-07-07,14:23:43
39.984871,116.352512,0,236,39636.5998611111,2008-07-07,14:23:48
39.984873,116.352515,0,236,39636.5999189815,2008-07-07,14:23:53
39.984873,116.352515,0,236,39636.5999537037,2008-07-07,14:23:56
39.984881,116.352523,0,236,39636.5999768519,2008-07-07,14:23:58
39.984855,116.352492,0,238,39636.6000347222,2008-07-07,14:24:03
39.984824,116.352459,0,244,39636.6000925926,2008-07-07,14:24:08
39.984824,116.352459,0,244,39636.6001273148,2008-07-07,14:24:11
39.984828,116.352462,0,245,39636.600150463,2008-07-07,14:24:13
39.984833,116.352475,0,246,39636.6002083333,2008-07-07,14:24:18
39.984846,116.352516,0,247,39636.6002662037,2008-07-07,14:24:23
39.984862,116.352553,0,246,39636.6003240741,2008-07-07,14:24:28
39.984881,116.352549,0,246,39636.6003819444,2008-07-07,14:24:33
39.98489,116.352552,0,246,39636.6004398148,2008-07-07,14:24:38
39.98489,116.352552,0,246,39636.600474537,2008-07-07,14:24:41
39.984887,116.35255,0,246,39636.6004976852,2008-07-07,14:24:43
39.984882,116.352559,0,246,39636.6005555556,2008-07-07,14:24:48
39.984873,116.352581,0,246,39636.6006134259,2008-07-07,14:24:53
39.98487,116.352626,0,246,39636.6006712963,2008-07-07,14:24:58
39.984894,116.352652,0,246,39636.6007291667,2008-07-07,14:25:03
39.984907,116.352645,0,246,39636.600787037,2008-07-07,14:25:08
39.984882,116.352608,0,248,39636.6008449074,2008-07-07,14:25:13
39.984891,116.352585,0,251,39636.6009027778,2008-07-07,14:25:18
39.984891,116.352585,0,251,39636.6009375,2008-07-07,14:25:21
39.984897,116.352586,0,252,39636.6009606481,2008-07-07,14:25:23
39.984899,116.352595,0,252,39636.6010185185,2008-07-07,14:25:28
39.984899,116.352595,0,252,39636.6010532407,2008-07-07,14:25:31
39.9849,116.352595,0,252,39636.6010763889,2008-07-07,14:25:33
39.984938,116.352625,0,253,39636.6011342593,2008-07-07,14:25:38
39.984981,116.352656,0,254,39636.6011921296,2008-07-07,14:25:43
39.984945,116.352656,0,254,39636.60125,2008-07-07,14:25:48
39.984939,116.352672,0,253,39636.6013078704,2008-07-07,14:25:53
39.984939,116.352672,0,253,39636.6013425926,2008-07-07,14:25:56
39.984943,116.352664,0,251,39636.6013657407,2008-07-07,14:25:58
39.98493,116.352625,0,246,39636.6014236111,2008-07-07,14:26:03
39.984929,116.35259,0,245,39636.6014814815,2008-07-07,14:26:08
39.984929,116.35259,0,245,39636.6015162037,2008-07-07,14:26:11
39.984932,116.352593,0,245,39636.6015393519,2008-07-07,14:26:13
39.984927,116.352602,0,245,39636.6015972222,2008-07-07,14:26:18
39.984927,116.352602,0,245,39636.6016319444,2008-07-07,14:26:21
39.984925,116.352601,0,245,39636.6016550926,2008-07-07,14:26:23
39.984907,116.352606,0,248,39636.601712963,2008-07-07,14:26:28
39.984907,116.352606,0,248,39636.6017476852,2008-07-07,14:26:31
39.984912,116.352601,0,250,39636.6017708333,2008-07-07,14:26:33
39.984921,116.352605,0,249,39636.6018287037,2008-07-07,14:26:38
39.984921,116.352605,0,249,39636.6018634259,2008-07-07,14:26:41
39.984927,116.352609,0,249,39636.6018865741,2008-07-07,14:26:43
39.984927,116.352618,0,252,39636.6019444444,2008-07-07,14:26:48
39.984937,116.352632,0,257,39636.6020023148,2008-07-07,14:26:53
39.984982,116.352635,0,261,39636.6020601852,2008-07-07,14:26:58
39.984988,116.35262,0,262,39636.6021180556,2008-07-07,14:27:03
39.98498,116.352623,0,262,39636.6021759259,2008-07-07,14:27:08
39.98498,116.352623,0,262,39636.6022106481,2008-07-07,14:27:11
39.984972,116.352625,0,262,39636.6022337963,2008-07-07,14:27:13
39.984957,116.352634,0,260,39636.6022916667,2008-07-07,14:27:18
39.984957,116.352634,0,260,39636.6023263889,2008-07-07,14:27:21
39.984951,116.352631,0,259,39636.602349537,2008-07-07,14:27:23
39.984921,116.352617,0,257,39636.6024074074,2008-07-07,14:27:28
39.984914,116.352606,0,257,39636.6024652778,2008-07-07,14:27:33
39.984957,116.35258,0,256,39636.6025231481,2008-07-07,14:27:38
39.984987,116.352574,0,256,39636.6025810185,2008-07-07,14:27:43
39.984998,116.352574,0,256,39636.6026388889,2008-07-07,14:27:48
39.98504,116.35261,0,254,39636.6026967593,2008-07-07,14:27:53
39.985049,116.352617,0,250,39636.6027546296,2008-07-07,14:27:58
39.985049,116.352617,0,250,39636.6027893518,2008-07-07,14:28:01
39.985045,116.352615,0,249,39636.6028125,2008-07-07,14:28:03
39.985034,116.352662,0,246,39636.6028703704,2008-07-07,14:28:08
39.985008,116.352665,0,243,39636.6029282407,2008-07-07,14:28:13
39.984976,116.352678,0,242,39636.6029861111,2008-07-07,14:28:18
39.984964,116.352626,0,239,39636.6030439815,2008-07-07,14:28:23
39.984933,116.352605,0,240,39636.6031018518,2008-07-07,14:28:28
39.984966,116.352629,0,243,39636.6031597222,2008-07-07,14:28:33
39.984957,116.352609,0,243,39636.6032175926,2008-07-07,14:28:38
39.984945,116.352587,0,243,39636.603275463,2008-07-07,14:28:43
39.984896,116.352543,0,238,39636.6033333333,2008-07-07,14:28:48
39.984918,116.35256,0,238,39636.6033912037,2008-07-07,14:28:53
39.984914,116.352562,0,238,39636.6034490741,2008-07-07,14:28:58
39.984914,116.352562,0,238,39636.6034837963,2008-07-07,14:29:01
39.984915,116.352566,0,238,39636.6035069444,2008-07-07,14:29:03
39.984924,116.352566,0,238,39636.6035648148,2008-07-07,14:29:08
39.984936,116.35256,0,240,39636.6036226852,2008-07-07,14:29:13
39.984936,116.35255,0,241,39636.6036805556,2008-07-07,14:29:18
39.984927,116.352539,0,242,39636.6037384259,2008-07-07,14:29:23
39.984909,116.352529,0,243,39636.6037962963,2008-07-07,14:29:28
39.984896,116.35257,0,247,39636.6038541667,2008-07-07,14:29:33
39.984916,116.352642,0,253,39636.603912037,2008-07-07,14:29:38
39.984961,116.352675,0,258,39636.6039699074,2008-07-07,14:29:43
39.984972,116.352697,0,260,39636.6040277778,2008-07-07,14:29:48
39.984972,116.352697,0,260,39636.6040625,2008-07-07,14:29:51
39.98498,116.352694,0,262,39636.6040856481,2008-07-07,14:29:53
39.984997,116.352666,0,264,39636.6041435185,2008-07-07,14:29:58
39.985009,116.352628,0,263,39636.6042013889,2008-07-07,14:30:03
39.984968,116.352537,0,262,39636.6042592593,2008-07-07,14:30:08
39.984952,116.352529,0,263,39636.6043171296,2008-07-07,14:30:13
39.984949,116.35252,0,263,39636.604375,2008-07-07,14:30:18
39.984949,116.35252,0,263,39636.6044097222,2008-07-07,14:30:21
39.984952,116.352519,0,263,39636.6044328704,2008-07-07,14:30:23
39.984943,116.352519,0,263,39636.6044907407,2008-07-07,14:30:28
39.984943,116.352519,0,263,39636.604525463,2008-07-07,14:30:31
39.984935,116.352523,0,263,39636.6045486111,2008-07-07,14:30:33
39.984899,116.352479,0,262,39636.6046064815,2008-07-07,14:30:38
39.984846,116.352463,0,260,39636.6046643518,2008-07-07,14:30:43
39.984801,116.352474,0,260,39636.6047222222,2008-07-07,14:30:48
39.984805,116.352488,0,259,39636.6047800926,2008-07-07,14:30:53
39.984837,116.352507,0,260,39636.604837963,2008-07-07,14:30:58
39.984841,116.352506,0,260,39636.6048958333,2008-07-07,14:31:03
39.984841,116.352506,0,260,39636.6049305556,2008-07-07,14:31:06
39.984849,116.352503,0,260,39636.6049537037,2008-07-07,14:31:08
39.984851,116.352512,0,260,39636.6050115741,2008-07-07,14:31:13
39.984851,116.352519,0,260,39636.6050694444,2008-07-07,14:31:18
39.984851,116.352519,0,260,39636.6051041667,2008-07-07,14:31:21
39.984844,116.352525,0,260,39636.6051273148,2008-07-07,14:31:23
39.984806,116.352542,0,260,39636.6051851852,2008-07-07,14:31:28
39.98479,116.352557,0,260,39636.6052430556,2008-07-07,14:31:33
39.984774,116.352566,0,260,39636.6053009259,2008-07-07,14:31:38
39.984817,116.352582,0,260,39636.6053587963,2008-07-07,14:31:43
39.984809,116.352573,0,258,39636.6054166667,2008-07-07,14:31:48
39.984793,116.352547,0,254,39636.605474537,2008-07-07,14:31:53
39.984849,116.352554,0,251,39636.6055324074,2008-07-07,14:31:58
39.984859,116.35255,0,251,39636.6055902778,2008-07-07,14:32:03
39.984874,116.352585,0,248,39636.6056481482,2008-07-07,14:32:08
39.984859,116.352608,0,243,39636.6057060185,2008-07-07,14:32:13
39.984842,116.352608,0,241,39636.6057638889,2008-07-07,14:32:18
39.984835,116.352599,0,239,39636.6058217593,2008-07-07,14:32:23
39.984833,116.35258,0,240,39636.6058796296,2008-07-07,14:32:28
39.984833,116.35258,0,240,39636.6059143519,2008-07-07,14:32:31
39.98484,116.352575,0,238,39636.6059375,2008-07-07,14:32:33
39.984871,116.352606,0,237,39636.6059953704,2008-07-07,14:32:38
39.984917,116.352605,0,235,39636.6060532407,2008-07-07,14:32:43
39.984929,116.35261,0,233,39636.6061111111,2008-07-07,14:32:48
39.985044,116.352615,0,230,39636.6061689815,2008-07-07,14:32:53
39.985101,116.352605,0,225,39636.6062268519,2008-07-07,14:32:58
39.985101,116.352605,0,225,39636.6062615741,2008-07-07,14:33:01
39.985104,116.352613,0,225,39636.6062847222,2008-07-07,14:33:03
39.985124,116.352638,0,227,39636.6063425926,2008-07-07,14:33:08
39.985132,116.352666,0,227,39636.606400463,2008-07-07,14:33:13
39.985132,116.352666,0,227,39636.6064351852,2008-07-07,14:33:16
39.98513,116.352673,0,227,39636.6064583333,2008-07-07,14:33:18
39.985109,116.352661,0,227,39636.6065162037,2008-07-07,14:33:23
39.985044,116.352634,0,227,39636.6065740741,2008-07-07,14:33:28
39.985046,116.352621,0,227,39636.6066319444,2008-07-07,14:33:33
39.985053,116.352608,0,227,39636.6066898148,2008-07-07,14:33:38
39.985053,116.352608,0,227,39636.606724537,2008-07-07,14:33:41
39.985057,116.352613,0,227,39636.6067476852,2008-07-07,14:33:43
39.985033,116.352629,0,228,39636.6068055556,2008-07-07,14:33:48
39.985014,116.352662,0,230,39636.6068634259,2008-07-07,14:33:53
39.985039,116.352666,0,231,39636.6069212963,2008-07-07,14:33:58
39.985039,116.352666,0,231,39636.6069560185,2008-07-07,14:34:01
39.985041,116.352661,0,231,39636.6069791667,2008-07-07,14:34:03
39.985035,116.352648,0,232,39636.607037037,2008-07-07,14:34:08
39.985018,116.352629,0,233,39636.6070949074,2008-07-07,14:34:13
39.985005,116.352667,0,235,39636.6071527778,2008-07-07,14:34:18
39.985025,116.352671,0,235,39636.6072106481,2008-07-07,14:34:23
39.985021,116.352655,0,235,39636.6072685185,2008-07-07,14:34:28
39.985021,116.352655,0,235,39636.6073032407,2008-07-07,14:34:31
39.985028,116.352656,0,235,39636.6073263889,2008-07-07,14:34:33
39.985033,116.352646,0,235,39636.6073842593,2008-07-07,14:34:38
39.985042,116.352639,0,235,39636.6074421296,2008-07-07,14:34:43
39.985033,116.35267,0,235,39636.6075,2008-07-07,14:34:48
39.985049,116.352661,0,234,39636.6075578704,2008-07-07,14:34:53
39.985085,116.352628,0,232,39636.6076157407,2008-07-07,14:34:58
39.985171,116.352626,0,232,39636.6076736111,2008-07-07,14:35:03
39.985209,116.352626,0,232,39636.6077314815,2008-07-07,14:35:08
39.985241,116.352643,0,232,39636.6077893519,2008-07-07,14:35:13
39.985248,116.352665,0,229,39636.6078472222,2008-07-07,14:35:18
39.98523,116.352682,0,227,39636.6079050926,2008-07-07,14:35:23
39.985213,116.352686,0,227,39636.607962963,2008-07-07,14:35:28
39.985195,116.352691,0,228,39636.6080208333,2008-07-07,14:35:33
39.985184,116.352695,0,228,39636.6080787037,2008-07-07,14:35:38
39.985148,116.352704,0,227,39636.6081365741,2008-07-07,14:35:43
39.985156,116.352725,0,227,39636.6081944444,2008-07-07,14:35:48
39.985193,116.35277,0,227,39636.6082523148,2008-07-07,14:35:53
39.985193,116.35277,0,227,39636.608287037,2008-07-07,14:35:56
39.985193,116.352769,0,227,39636.6083101852,2008-07-07,14:35:58
39.985191,116.352778,0,227,39636.6083680556,2008-07-07,14:36:03
39.985157,116.352737,0,229,39636.6084259259,2008-07-07,14:36:08
39.985146,116.352723,0,229,39636.6084837963,2008-07-07,14:36:13
39.985146,116.352723,0,229,39636.6085185185,2008-07-07,14:36:16
39.985145,116.352723,0,229,39636.6085416667,2008-07-07,14:36:18
39.985115,116.352719,0,228,39636.608599537,2008-07-07,14:36:23
39.9851,116.352702,0,228,39636.6086574074,2008-07-07,14:36:28
39.985086,116.35269,0,228,39636.6087152778,2008-07-07,14:36:33
39.985083,116.352685,0,228,39636.6087731481,2008-07-07,14:36:38
39.985085,116.352684,0,228,39636.6088310185,2008-07-07,14:36:43
39.985086,116.352683,0,228,39636.6088888889,2008-07-07,14:36:48
39.985083,116.35268,0,228,39636.6089467593,2008-07-07,14:36:53
39.985083,116.35268,0,228,39636.6089814815,2008-07-07,14:36:56
39.985083,116.35268,0,228,39636.6090046296,2008-07-07,14:36:58
39.985085,116.352695,0,235,39636.6090625,2008-07-07,14:37:03
39.985084,116.352675,0,238,39636.6091203704,2008-07-07,14:37:08
39.985066,116.352653,0,238,39636.6091782407,2008-07-07,14:37:13
39.985027,116.352601,0,235,39636.6092361111,2008-07-07,14:37:18
39.98498,116.352593,0,234,39636.6092939815,2008-07-07,14:37:23
39.985002,116.352646,0,235,39636.6093518519,2008-07-07,14:37:28
39.98498,116.352651,0,237,39636.6094097222,2008-07-07,14:37:33
39.984998,116.352664,0,239,39636.6094675926,2008-07-07,14:37:38
39.984998,116.352664,0,239,39636.6095023148,2008-07-07,14:37:41
39.985005,116.35266,0,239,39636.609525463,2008-07-07,14:37:43
39.985008,116.352647,0,239,39636.6095833333,2008-07-07,14:37:48
39.98501,116.35264,0,239,39636.6096412037,2008-07-07,14:37:53
39.98501,116.35264,0,239,39636.6096759259,2008-07-07,14:37:56
39.98501,116.352633,0,239,39636.6096990741,2008-07-07,14:37:58
39.985015,116.352642,0,238,39636.6097569444,2008-07-07,14:38:03
39.985029,116.352651,0,239,39636.6098148148,2008-07-07,14:38:08
39.985041,116.352652,0,239,39636.6098726852,2008-07-07,14:38:13
39.98506,116.352658,0,240,39636.6099305556,2008-07-07,14:38:18
39.98506,116.352658,0,240,39636.6099652778,2008-07-07,14:38:21
39.985054,116.352655,0,240,39636.6099884259,2008-07-07,14:38:23
39.985042,116.352649,0,240,39636.6100462963,2008-07-07,14:38:28
39.985031,116.352649,0,240,39636.6101041667,2008-07-07,14:38:33
39.985031,116.352649,0,240,39636.6101388889,2008-07-07,14:38:36
39.985023,116.35265,0,239,39636.610162037,2008-07-07,14:38:38
39.985044,116.352655,0,236,39636.6102199074,2008-07-07,14:38:43
39.985098,116.352687,0,236,39636.6102777778,2008-07-07,14:38:48
39.985128,116.352691,0,236,39636.6103356481,2008-07-07,14:38:53
39.985141,116.3527,0,238,39636.6103935185,2008-07-07,14:38:58
39.985116,116.352707,0,239,39636.6104513889,2008-07-07,14:39:03
39.985116,116.352707,0,239,39636.6104861111,2008-07-07,14:39:06
39.98512,116.352715,0,239,39636.6105092593,2008-07-07,14:39:08
39.985054,116.3527,0,241,39636.6105671296,2008-07-07,14:39:13
39.984962,116.352642,0,245,39636.610625,2008-07-07,14:39:18
39.984892,116.352585,0,248,39636.6106828704,2008-07-07,14:39:23
39.984915,116.352584,0,250,39636.6107407407,2008-07-07,14:39:28
39.984976,116.352638,0,251,39636.6107986111,2008-07-07,14:39:33
39.985071,116.352708,0,252,39636.6108564815,2008-07-07,14:39:38
39.985098,116.352722,0,256,39636.6109143518,2008-07-07,14:39:43
39.985098,116.352722,0,256,39636.6109490741,2008-07-07,14:39:46
39.985098,116.352722,0,257,39636.6109722222,2008-07-07,14:39:48
39.985094,116.352733,0,258,39636.6110300926,2008-07-07,14:39:53
39.985112,116.352745,0,258,39636.611087963,2008-07-07,14:39:58
39.985115,116.352746,0,258,39636.6111458333,2008-07-07,14:40:03
39.985117,116.352749,0,258,39636.6112037037,2008-07-07,14:40:08
39.985117,116.352749,0,258,39636.6112384259,2008-07-07,14:40:11
39.985123,116.352752,0,258,39636.6112615741,2008-07-07,14:40:13
39.985143,116.352768,0,259,39636.6113194444,2008-07-07,14:40:18
39.985149,116.352805,0,259,39636.6113773148,2008-07-07,14:40:23
39.985138,116.352811,0,260,39636.6114351852,2008-07-07,14:40:28
39.985138,116.352811,0,260,39636.6114699074,2008-07-07,14:40:31
39.985143,116.352804,0,260,39636.6114930556,2008-07-07,14:40:33
39.985136,116.352779,0,261,39636.6115509259,2008-07-07,14:40:38
39.985191,116.352732,0,261,39636.6116087963,2008-07-07,14:40:43
39.985179,116.352681,0,262,39636.6116666667,2008-07-07,14:40:48
39.985162,116.352653,0,264,39636.611724537,2008-07-07,14:40:53
39.985138,116.352634,0,264,39636.6117824074,2008-07-07,14:40:58
39.98506,116.352598,0,264,39636.6118402778,2008-07-07,14:41:03
39.985036,116.352574,0,264,39636.6118981481,2008-07-07,14:41:08
39.985022,116.352552,0,263,39636.6119560185,2008-07-07,14:41:13
39.985018,116.352561,0,263,39636.6120138889,2008-07-07,14:41:18
39.984967,116.352581,0,266,39636.6120717593,2008-07-07,14:41:23
39.984969,116.352622,0,268,39636.6121296296,2008-07-07,14:41:28
39.984991,116.352629,0,270,39636.6121875,2008-07-07,14:41:33
39.984999,116.35263,0,270,39636.6122453704,2008-07-07,14:41:38
39.984999,116.35263,0,270,39636.6122800926,2008-07-07,14:41:41
39.985005,116.352629,0,270,39636.6123032407,2008-07-07,14:41:43
39.984972,116.352653,0,272,39636.6123611111,2008-07-07,14:41:48
39.98497,116.352702,0,275,39636.6124189815,2008-07-07,14:41:53
39.984965,116.352725,0,279,39636.6124768518,2008-07-07,14:41:58
39.984902,116.352714,0,280,39636.6125347222,2008-07-07,14:42:03
39.984866,116.352703,0,282,39636.6125925926,2008-07-07,14:42:08
39.984828,116.352688,0,285,39636.612650463,2008-07-07,14:42:13
39.984828,116.352688,0,285,39636.6126851852,2008-07-07,14:42:16
39.984827,116.352689,0,290,39636.6127083333,2008-07-07,14:42:18
39.984803,116.352688,0,294,39636.6127662037,2008-07-07,14:42:23
39.984803,116.352688,0,294,39636.6128009259,2008-07-07,14:42:26
39.984807,116.352691,0,297,39636.6128240741,2008-07-07,14:42:28
39.984837,116.352696,0,300,39636.6128819444,2008-07-07,14:42:33
39.984834,116.352675,0,303,39636.6129398148,2008-07-07,14:42:38
39.98487,116.352668,0,304,39636.6129976852,2008-07-07,14:42:43
39.98487,116.352668,0,304,39636.6130324074,2008-07-07,14:42:46
39.984864,116.352661,0,304,39636.6130555556,2008-07-07,14:42:48
39.9849,116.352654,0,303,39636.6131134259,2008-07-07,14:42:53
39.984895,116.352668,0,304,39636.6131712963,2008-07-07,14:42:58
39.984893,116.352682,0,304,39636.6132291667,2008-07-07,14:43:03
39.984895,116.352688,0,304,39636.613287037,2008-07-07,14:43:08
39.9849,116.352693,0,304,39636.6133449074,2008-07-07,14:43:13
39.9849,116.352693,0,304,39636.6133796296,2008-07-07,14:43:16
39.984906,116.35269,0,304,39636.6134027778,2008-07-07,14:43:18
39.984928,116.352678,0,305,39636.6134606482,2008-07-07,14:43:23
39.98492,116.352715,0,306,39636.6135185185,2008-07-07,14:43:28
39.984938,116.352749,0,308,39636.6135763889,2008-07-07,14:43:33
39.984938,116.352749,0,308,39636.6136111111,2008-07-07,14:43:36
39.98494,116.352755,0,308,39636.6136342593,2008-07-07,14:43:38
39.984921,116.352737,0,311,39636.6136921296,2008-07-07,14:43:43
39.984912,116.352714,0,314,39636.61375,2008-07-07,14:43:48
39.984912,116.352714,0,314,39636.6137847222,2008-07-07,14:43:51
39.98491,116.35272,0,314,39636.6138078704,2008-07-07,14:43:53
39.984977,116.352752,0,316,39636.6138657407,2008-07-07,14:43:58
39.985011,116.352775,0,319,39636.6139236111,2008-07-07,14:44:03
39.984977,116.352782,0,321,39636.6139814815,2008-07-07,14:44:08
39.984957,116.352773,0,321,39636.6140393519,2008-07-07,14:44:13
39.984968,116.352803,0,320,39636.6140972222,2008-07-07,14:44:18
39.984968,116.352827,0,317,39636.6141550926,2008-07-07,14:44:23
39.984951,116.352823,0,315,39636.614212963,2008-07-07,14:44:28
39.984937,116.352783,0,311,39636.6142708333,2008-07-07,14:44:33
39.984985,116.352738,0,308,39636.6143287037,2008-07-07,14:44:38
39.984998,116.352729,0,307,39636.6143865741,2008-07-07,14:44:43
39.984998,116.352729,0,307,39636.6144212963,2008-07-07,14:44:46
39.984997,116.35273,0,307,39636.6144444444,2008-07-07,14:44:48
39.985013,116.352731,0,306,39636.6145023148,2008-07-07,14:44:53
39.985064,116.352713,0,305,39636.6145601852,2008-07-07,14:44:58
39.985137,116.352668,0,303,39636.6146180556,2008-07-07,14:45:03
39.985188,116.352668,0,302,39636.6146759259,2008-07-07,14:45:08
39.985205,116.352684,0,303,39636.6147337963,2008-07-07,14:45:13
39.985204,116.352668,0,303,39636.6147916667,2008-07-07,14:45:18
39.985204,116.352668,0,303,39636.6148263889,2008-07-07,14:45:21
39.985202,116.352666,0,303,39636.614849537,2008-07-07,14:45:23
39.985206,116.352653,0,303,39636.6149074074,2008-07-07,14:45:28
39.985156,116.352602,0,305,39636.6149652778,2008-07-07,14:45:33
39.985156,116.352602,0,305,39636.615,2008-07-07,14:45:36
39.985151,116.352603,0,307,39636.6150231481,2008-07-07,14:45:38
39.985117,116.3526,0,308,39636.6150810185,2008-07-07,14:45:43
39.985089,116.352578,0,310,39636.6151388889,2008-07-07,14:45:48
39.985068,116.352549,0,310,39636.6151967593,2008-07-07,14:45:53
39.985035,116.352551,0,309,39636.6152546296,2008-07-07,14:45:58
39.984997,116.352566,0,309,39636.6153125,2008-07-07,14:46:03
39.98498,116.352571,0,310,39636.6153703704,2008-07-07,14:46:08
39.985028,116.352584,0,310,39636.6154282407,2008-07-07,14:46:13
39.985038,116.35259,0,310,39636.6154861111,2008-07-07,14:46:18
39.98509,116.352604,0,310,39636.6155439815,2008-07-07,14:46:23
39.985157,116.352616,0,309,39636.6156018519,2008-07-07,14:46:28
39.985266,116.352638,0,307,39636.6156597222,2008-07-07,14:46:33
39.985408,116.352679,0,305,39636.6157175926,2008-07-07,14:46:38
39.985511,116.352734,0,304,39636.615775463,2008-07-07,14:46:43
39.985466,116.352757,0,304,39636.6158333333,2008-07-07,14:46:48
39.985434,116.352757,0,304,39636.6158912037,2008-07-07,14:46:53
39.98532,116.352711,0,304,39636.6159490741,2008-07-07,14:46:58
39.985264,116.35266,0,305,39636.6160069444,2008-07-07,14:47:03
39.985231,116.352598,0,306,39636.6160648148,2008-07-07,14:47:08
39.985224,116.352631,0,308,39636.6161226852,2008-07-07,14:47:13
39.98524,116.352663,0,314,39636.6161805556,2008-07-07,14:47:18
39.985226,116.352704,0,319,39636.6162384259,2008-07-07,14:47:23
39.985176,116.352736,0,323,39636.6162962963,2008-07-07,14:47:28
39.985113,116.352703,0,323,39636.6163541667,2008-07-07,14:47:33
39.985084,116.352692,0,322,39636.616412037,2008-07-07,14:47:38
39.9851,116.352669,0,321,39636.6164699074,2008-07-07,14:47:43
39.985097,116.352683,0,322,39636.6165277778,2008-07-07,14:47:48
39.985156,116.352689,0,321,39636.6165856481,2008-07-07,14:47:53
39.98519,116.352685,0,321,39636.6166435185,2008-07-07,14:47:58
39.985221,116.352684,0,321,39636.6167013889,2008-07-07,14:48:03
39.985213,116.352693,0,318,39636.6167592593,2008-07-07,14:48:08
39.985226,116.352726,0,315,39636.6168171296,2008-07-07,14:48:13
39.985236,116.352715,0,315,39636.616875,2008-07-07,14:48:18
39.985249,116.352703,0,315,39636.6169328704,2008-07-07,14:48:23
39.985262,116.352672,0,317,39636.6169907407,2008-07-07,14:48:28
39.985244,116.35262,0,314,39636.6170486111,2008-07-07,14:48:33
39.985173,116.352605,0,313,39636.6171064815,2008-07-07,14:48:38
39.985052,116.352628,0,311,39636.6171643519,2008-07-07,14:48:43
39.984959,116.352636,0,311,39636.6172222222,2008-07-07,14:48:48
39.984959,116.352636,0,311,39636.6172569444,2008-07-07,14:48:51
39.984958,116.352637,0,311,39636.6172800926,2008-07-07,14:48:53
39.984976,116.352616,0,309,39636.617337963,2008-07-07,14:48:58
39.984997,116.352603,0,308,39636.6173958333,2008-07-07,14:49:03
39.98499,116.352634,0,304,39636.6174537037,2008-07-07,14:49:08
39.985003,116.352707,0,298,39636.6175115741,2008-07-07,14:49:13
39.985009,116.352755,0,296,39636.6175694444,2008-07-07,14:49:18
39.984977,116.352732,0,294,39636.6176273148,2008-07-07,14:49:23
39.984971,116.352696,0,292,39636.6176851852,2008-07-07,14:49:28
39.984947,116.352623,0,291,39636.6177430556,2008-07-07,14:49:33
39.984938,116.352616,0,292,39636.6178009259,2008-07-07,14:49:38
39.98494,116.352627,0,292,39636.6178587963,2008-07-07,14:49:43
39.984991,116.352695,0,292,39636.6179166667,2008-07-07,14:49:48
39.985088,116.352754,0,293,39636.617974537,2008-07-07,14:49:53
39.985526,116.352663,0,234,39636.6182060185,2008-07-07,14:50:13
39.985385,116.352668,0,271,39636.6182638889,2008-07-07,14:50:18
39.985415,116.352723,0,248,39636.6183217593,2008-07-07,14:50:23
39.985409,116.352765,0,246,39636.6183796296,2008-07-07,14:50:28
39.985374,116.352766,0,246,39636.6184375,2008-07-07,14:50:33
39.985308,116.352729,0,245,39636.6184953704,2008-07-07,14:50:38
39.985278,116.352687,0,237,39636.6185532407,2008-07-07,14:50:43
39.985194,116.352622,0,217,39636.6186111111,2008-07-07,14:50:48
39.985154,116.352648,0,206,39636.6186689815,2008-07-07,14:50:53
39.985115,116.352656,0,204,39636.6187268518,2008-07-07,14:50:58
39.985098,116.352678,0,195,39636.6187847222,2008-07-07,14:51:03
39.985113,116.352689,0,193,39636.6188425926,2008-07-07,14:51:08
39.985187,116.352695,0,197,39636.618900463,2008-07-07,14:51:13
39.985206,116.352639,0,205,39636.6189583333,2008-07-07,14:51:18
39.985206,116.352639,0,205,39636.6189930556,2008-07-07,14:51:21
39.985205,116.352646,0,212,39636.6190162037,2008-07-07,14:51:23
39.985205,116.352661,0,216,39636.6190740741,2008-07-07,14:51:28
39.985219,116.352693,0,220,39636.6191319444,2008-07-07,14:51:33
39.985239,116.352714,0,224,39636.6191898148,2008-07-07,14:51:38
39.985254,116.352694,0,232,39636.6192476852,2008-07-07,14:51:43
39.985257,116.352672,0,238,39636.6193055556,2008-07-07,14:51:48
39.985511,116.352914,0,216,39636.6194791667,2008-07-07,14:52:03
39.985385,116.352867,0,222,39636.619537037,2008-07-07,14:52:08
39.985347,116.352833,0,242,39636.6195949074,2008-07-07,14:52:13
39.985255,116.352735,0,273,39636.6196527778,2008-07-07,14:52:18
39.985219,116.352695,0,276,39636.6197106481,2008-07-07,14:52:23
39.985219,116.352678,0,272,39636.6197685185,2008-07-07,14:52:28
39.985189,116.352614,0,279,39636.6198263889,2008-07-07,14:52:33
39.985099,116.352569,0,283,39636.6198842593,2008-07-07,14:52:38
39.985026,116.352533,0,283,39636.6199421296,2008-07-07,14:52:43
39.985068,116.352461,0,267,39636.62,2008-07-07,14:52:48
39.98506,116.352433,0,262,39636.6200578704,2008-07-07,14:52:53
39.985068,116.352414,0,263,39636.6201157407,2008-07-07,14:52:58
39.985057,116.352445,0,264,39636.6201736111,2008-07-07,14:53:03
39.985041,116.352497,0,270,39636.6202314815,2008-07-07,14:53:08
39.985039,116.352536,0,276,39636.6202893518,2008-07-07,14:53:13
39.985059,116.352575,0,288,39636.6203472222,2008-07-07,14:53:18
39.985041,116.352576,0,293,39636.6204050926,2008-07-07,14:53:23
39.98503,116.352577,0,293,39636.620462963,2008-07-07,14:53:28
39.984953,116.352575,0,286,39636.6205208333,2008-07-07,14:53:33
39.984936,116.352542,0,279,39636.6205787037,2008-07-07,14:53:38
39.984959,116.352533,0,276,39636.6206365741,2008-07-07,14:53:43
39.985002,116.352576,0,274,39636.6206944444,2008-07-07,14:53:48
39.985078,116.352661,0,275,39636.6207523148,2008-07-07,14:53:53
39.985102,116.352673,0,274,39636.6208101852,2008-07-07,14:53:58
39.985131,116.352666,0,270,39636.6208680556,2008-07-07,14:54:03
39.985188,116.352667,0,258,39636.6209259259,2008-07-07,14:54:08
39.985284,116.352672,0,247,39636.6209837963,2008-07-07,14:54:13
39.98502,116.35263,0,341,39636.6236458333,2008-07-07,14:58:03
39.98498,116.352627,0,341,39636.6237037037,2008-07-07,14:58:08
39.984983,116.352715,0,341,39636.6237615741,2008-07-07,14:58:13
39.984998,116.352741,0,341,39636.6238194444,2008-07-07,14:58:18
39.985029,116.352741,0,342,39636.6238773148,2008-07-07,14:58:23
39.985103,116.352777,0,342,39636.6239351852,2008-07-07,14:58:28
39.985097,116.352764,0,342,39636.6239930556,2008-07-07,14:58:33
39.985107,116.352759,0,342,39636.6240509259,2008-07-07,14:58:38
39.985092,116.352734,0,343,39636.6241087963,2008-07-07,14:58:43
39.985057,116.352743,0,345,39636.6241666667,2008-07-07,14:58:48
39.985041,116.352735,0,348,39636.624224537,2008-07-07,14:58:53
39.985073,116.352709,0,350,39636.6242824074,2008-07-07,14:58:58
39.985072,116.3527,0,351,39636.6243402778,2008-07-07,14:59:03
39.985133,116.352715,0,351,39636.6243981481,2008-07-07,14:59:08
39.985221,116.352725,0,352,39636.6244560185,2008-07-07,14:59:13
39.985124,116.3527,0,354,39636.6245138889,2008-07-07,14:59:18
39.985073,116.352663,0,356,39636.6245717593,2008-07-07,14:59:23
39.985026,116.352708,0,357,39636.6246296296,2008-07-07,14:59:28
39.985025,116.35273,0,358,39636.6246875,2008-07-07,14:59:33
39.985052,116.352739,0,360,39636.6247453704,2008-07-07,14:59:38
39.985067,116.352733,0,362,39636.6248032407,2008-07-07,14:59:43
39.985069,116.352698,0,362,39636.6248611111,2008-07-07,14:59:48
39.985116,116.352662,0,362,39636.6249189815,2008-07-07,14:59:53
39.985147,116.352695,0,363,39636.6249768519,2008-07-07,14:59:58
39.985147,116.352695,0,363,39636.6250115741,2008-07-07,15:00:01
39.985149,116.3527,0,363,39636.6250347222,2008-07-07,15:00:03
39.98524,116.352712,0,364,39636.6250925926,2008-07-07,15:00:08
39.985317,116.352693,0,366,39636.625150463,2008-07-07,15:00:13
39.985314,116.35268,0,369,39636.6252083333,2008-07-07,15:00:18
39.98526,116.352675,0,372,39636.6252662037,2008-07-07,15:00:23
39.985212,116.352671,0,374,39636.6253240741,2008-07-07,15:00:28
39.985194,116.352661,0,375,39636.6253819444,2008-07-07,15:00:33
39.985175,116.35263,0,374,39636.6254398148,2008-07-07,15:00:38
39.985212,116.352644,0,376,39636.6254976852,2008-07-07,15:00:43
39.985185,116.352614,0,377,39636.6255555556,2008-07-07,15:00:48
39.985214,116.352653,0,380,39636.6256134259,2008-07-07,15:00:53
39.985248,116.352728,0,382,39636.6256712963,2008-07-07,15:00:58
39.985232,116.352738,0,384,39636.6257291667,2008-07-07,15:01:03
39.985227,116.352753,0,387,39636.625787037,2008-07-07,15:01:08
39.985257,116.352722,0,390,39636.6258449074,2008-07-07,15:01:13
39.985299,116.352713,0,393,39636.6259027778,2008-07-07,15:01:18
39.985362,116.352699,0,395,39636.6259606481,2008-07-07,15:01:23
39.985362,116.352699,0,395,39636.6259953704,2008-07-07,15:01:26
39.985364,116.352695,0,393,39636.6260185185,2008-07-07,15:01:28
39.985362,116.35271,0,393,39636.6260763889,2008-07-07,15:01:33
39.985256,116.352713,0,391,39636.6261342593,2008-07-07,15:01:38
39.985173,116.352711,0,392,39636.6261921296,2008-07-07,15:01:43
39.985116,116.352712,0,394,39636.62625,2008-07-07,15:01:48
39.985095,116.352697,0,394,39636.6263078704,2008-07-07,15:01:53
39.985078,116.352704,0,393,39636.6263657407,2008-07-07,15:01:58
39.985107,116.352738,0,392,39636.6264236111,2008-07-07,15:02:03
39.985093,116.352751,0,391,39636.6264814815,2008-07-07,15:02:08
39.985115,116.352752,0,391,39636.6265393518,2008-07-07,15:02:13
39.985122,116.352743,0,391,39636.6265972222,2008-07-07,15:02:18
39.985127,116.35273,0,391,39636.6266550926,2008-07-07,15:02:23
39.985105,116.352692,0,389,39636.626712963,2008-07-07,15:02:28
39.985059,116.352716,0,388,39636.6267708333,2008-07-07,15:02:33
39.985008,116.35276,0,389,39636.6268287037,2008-07-07,15:02:38
39.984936,116.352763,0,389,39636.6268865741,2008-07-07,15:02:43
39.984987,116.352769,0,389,39636.6269444444,2008-07-07,15:02:48
39.985023,116.352748,0,389,39636.6270023148,2008-07-07,15:02:53
39.985029,116.352692,0,389,39636.6270601852,2008-07-07,15:02:58
39.985044,116.352701,0,390,39636.6271180556,2008-07-07,15:03:03
39.985074,116.352716,0,391,39636.6271759259,2008-07-07,15:03:08
39.985074,116.352716,0,391,39636.6272106481,2008-07-07,15:03:11
39.985081,116.35272,0,391,39636.6272337963,2008-07-07,15:03:13
39.985128,116.352727,0,390,39636.6272916667,2008-07-07,15:03:18
39.985173,116.352711,0,390,39636.627349537,2008-07-07,15:03:23
39.985169,116.352664,0,391,39636.6274074074,2008-07-07,15:03:28
39.985143,116.352619,0,390,39636.6274652778,2008-07-07,15:03:33
39.985113,116.35264,0,391,39636.6275231481,2008-07-07,15:03:38
39.985113,116.35264,0,391,39636.6275578704,2008-07-07,15:03:41
39.985113,116.352645,0,391,39636.6275810185,2008-07-07,15:03:43
39.985115,116.352654,0,391,39636.6276388889,2008-07-07,15:03:48
39.985113,116.352657,0,391,39636.6276967593,2008-07-07,15:03:53
39.985113,116.352657,0,391,39636.6277314815,2008-07-07,15:03:56
39.985108,116.352655,0,391,39636.6277546296,2008-07-07,15:03:58
39.985116,116.352643,0,391,39636.6278125,2008-07-07,15:04:03
39.985125,116.352634,0,391,39636.6278703704,2008-07-07,15:04:08
39.985158,116.352651,0,391,39636.6279282407,2008-07-07,15:04:13
39.985172,116.352682,0,390,39636.6279861111,2008-07-07,15:04:18
39.985172,116.352682,0,390,39636.6280208333,2008-07-07,15:04:21
39.985177,116.352688,0,390,39636.6280439815,2008-07-07,15:04:23
39.985221,116.352673,0,390,39636.6281018518,2008-07-07,15:04:28
39.985257,116.352673,0,389,39636.6281597222,2008-07-07,15:04:33
39.98531,116.352678,0,389,39636.6282175926,2008-07-07,15:04:38
39.985357,116.352725,0,388,39636.628275463,2008-07-07,15:04:43
39.985389,116.352767,0,388,39636.6283333333,2008-07-07,15:04:48
39.985403,116.352792,0,388,39636.6283912037,2008-07-07,15:04:53
39.985294,116.352785,0,390,39636.6284490741,2008-07-07,15:04:58
39.985274,116.352784,0,391,39636.6285069444,2008-07-07,15:05:03
39.985262,116.35275,0,391,39636.6285648148,2008-07-07,15:05:08
39.985238,116.352749,0,391,39636.6286226852,2008-07-07,15:05:13
39.985238,116.352749,0,391,39636.6286574074,2008-07-07,15:05:16
39.985234,116.352752,0,391,39636.6286805556,2008-07-07,15:05:18
39.985223,116.352758,0,391,39636.6287384259,2008-07-07,15:05:23
39.985193,116.352755,0,390,39636.6287962963,2008-07-07,15:05:28
39.985171,116.352721,0,390,39636.6288541667,2008-07-07,15:05:33
39.985159,116.352657,0,390,39636.628912037,2008-07-07,15:05:38
39.985145,116.352639,0,390,39636.6289699074,2008-07-07,15:05:43
39.98513,116.352638,0,388,39636.6290277778,2008-07-07,15:05:48
39.985351,116.352713,0,398,39636.6314583333,2008-07-07,15:09:18
39.985406,116.352756,0,396,39636.6315162037,2008-07-07,15:09:23
39.985451,116.352797,0,394,39636.6315740741,2008-07-07,15:09:28
39.985491,116.352846,0,393,39636.6316319444,2008-07-07,15:09:33
39.985548,116.352885,0,394,39636.6316898148,2008-07-07,15:09:38
39.985571,116.352834,0,394,39636.6317476852,2008-07-07,15:09:43
39.985514,116.352769,0,392,39636.6318055556,2008-07-07,15:09:48
39.9855,116.352762,0,392,39636.6318634259,2008-07-07,15:09:53
39.985419,116.35278,0,390,39636.6319212963,2008-07-07,15:09:58
39.985357,116.352799,0,390,39636.6319791667,2008-07-07,15:10:03
39.985299,116.352804,0,389,39636.632037037,2008-07-07,15:10:08
39.985265,116.352802,0,387,39636.6320949074,2008-07-07,15:10:13
39.98524,116.352789,0,386,39636.6321527778,2008-07-07,15:10:18
39.985227,116.352752,0,385,39636.6322106481,2008-07-07,15:10:23
39.985223,116.35277,0,384,39636.6322685185,2008-07-07,15:10:28
39.985244,116.352807,0,383,39636.6323263889,2008-07-07,15:10:33
39.985292,116.352839,0,382,39636.6323842593,2008-07-07,15:10:38
39.985345,116.352872,0,382,39636.6324421296,2008-07-07,15:10:43
39.985414,116.352887,0,383,39636.6325,2008-07-07,15:10:48
39.985444,116.352859,0,385,39636.6325578704,2008-07-07,15:10:53
39.985449,116.352804,0,387,39636.6326157407,2008-07-07,15:10:58
39.985369,116.352789,0,388,39636.6326736111,2008-07-07,15:11:03
39.985372,116.352755,0,389,39636.6327314815,2008-07-07,15:11:08
39.985355,116.352759,0,391,39636.6327893519,2008-07-07,15:11:13
39.985332,116.352803,0,392,39636.6328472222,2008-07-07,15:11:18
39.985242,116.352807,0,391,39636.6329050926,2008-07-07,15:11:23
39.985227,116.352792,0,391,39636.632962963,2008-07-07,15:11:28
39.985219,116.352751,0,390,39636.6330208333,2008-07-07,15:11:33
39.98521,116.352734,0,390,39636.6330787037,2008-07-07,15:11:38
39.98521,116.352734,0,390,39636.6331134259,2008-07-07,15:11:41
39.985203,116.352741,0,390,39636.6331365741,2008-07-07,15:11:43
39.985218,116.352773,0,391,39636.6331944444,2008-07-07,15:11:48
39.985211,116.352777,0,391,39636.6332523148,2008-07-07,15:11:53
39.985211,116.352777,0,391,39636.633287037,2008-07-07,15:11:56
39.985204,116.352776,0,391,39636.6333101852,2008-07-07,15:11:58
39.98515,116.352791,0,390,39636.6333680556,2008-07-07,15:12:03
39.985149,116.352842,0,389,39636.6334259259,2008-07-07,15:12:08
39.985215,116.35284,0,388,39636.6334837963,2008-07-07,15:12:13
39.985299,116.352838,0,387,39636.6335416667,2008-07-07,15:12:18
39.985356,116.352843,0,386,39636.633599537,2008-07-07,15:12:23
39.985404,116.352844,0,385,39636.6336574074,2008-07-07,15:12:28
39.985502,116.352886,0,384,39636.6337152778,2008-07-07,15:12:33
39.985643,116.352944,0,383,39636.6337731481,2008-07-07,15:12:38
39.985704,116.35299,0,382,39636.6338310185,2008-07-07,15:12:43
39.98561,116.352951,0,381,39636.6338888889,2008-07-07,15:12:48
39.985527,116.352892,0,380,39636.6339467593,2008-07-07,15:12:53
39.985462,116.352887,0,380,39636.6340046296,2008-07-07,15:12:58
39.985423,116.35289,0,380,39636.6340625,2008-07-07,15:13:03
39.985388,116.352894,0,380,39636.6341203704,2008-07-07,15:13:08
39.98539,116.352908,0,379,39636.6341782407,2008-07-07,15:13:13
39.985411,116.352934,0,381,39636.6342361111,2008-07-07,15:13:18
39.985384,116.352893,0,383,39636.6342939815,2008-07-07,15:13:23
39.985372,116.35287,0,383,39636.6343518518,2008-07-07,15:13:28
39.985372,116.35287,0,383,39636.6343865741,2008-07-07,15:13:31
39.985366,116.352863,0,383,39636.6344097222,2008-07-07,15:13:33
39.985333,116.352818,0,383,39636.6344675926,2008-07-07,15:13:38
39.985286,116.352846,0,383,39636.634525463,2008-07-07,15:13:43
39.985266,116.35285,0,383,39636.6345833333,2008-07-07,15:13:48
39.98525,116.352833,0,383,39636.6346412037,2008-07-07,15:13:53
39.985284,116.352854,0,384,39636.6346990741,2008-07-07,15:13:58
39.985312,116.352894,0,386,39636.6347569444,2008-07-07,15:14:03
39.985313,116.352881,0,386,39636.6348148148,2008-07-07,15:14:08
39.985313,116.352881,0,386,39636.634849537,2008-07-07,15:14:11
39.985308,116.352878,0,386,39636.6348726852,2008-07-07,15:14:13
39.985296,116.352913,0,385,39636.6349305556,2008-07-07,15:14:18
39.985311,116.352902,0,384,39636.6349884259,2008-07-07,15:14:23
39.985281,116.352875,0,384,39636.6350462963,2008-07-07,15:14:28
39.985257,116.352855,0,384,39636.6351041667,2008-07-07,15:14:33
39.985282,116.35284,0,383,39636.635162037,2008-07-07,15:14:38
39.985306,116.352857,0,383,39636.6352199074,2008-07-07,15:14:43
39.985322,116.352857,0,384,39636.6352777778,2008-07-07,15:14:48
39.985322,116.352827,0,384,39636.6353356481,2008-07-07,15:14:53
39.985414,116.352928,0,384,39636.6353935185,2008-07-07,15:14:58
39.985435,116.35291,0,384,39636.6354513889,2008-07-07,15:15:03
39.985454,116.352908,0,384,39636.6355092593,2008-07-07,15:15:08
39.985484,116.352922,0,384,39636.6355671296,2008-07-07,15:15:13
39.985549,116.352953,0,385,39636.635625,2008-07-07,15:15:18
39.985531,116.352948,0,384,39636.6356828704,2008-07-07,15:15:23
39.98541,116.352904,0,385,39636.6357407407,2008-07-07,15:15:28
39.985243,116.352826,0,385,39636.6357986111,2008-07-07,15:15:33
39.985049,116.352684,0,385,39636.6380555556,2008-07-07,15:18:48
39.985006,116.352648,0,384,39636.6381134259,2008-07-07,15:18:53
39.98506,116.352556,0,384,39636.6381712963,2008-07-07,15:18:58
39.985162,116.352557,0,383,39636.6382291667,2008-07-07,15:19:03
39.98522,116.352585,0,382,39636.638287037,2008-07-07,15:19:08
39.985198,116.35259,0,381,39636.6383449074,2008-07-07,15:19:13
39.985131,116.352627,0,381,39636.6384027778,2008-07-07,15:19:18
39.985095,116.352652,0,380,39636.6384606481,2008-07-07,15:19:23
39.98511,116.3527,0,379,39636.6385185185,2008-07-07,15:19:28
39.985074,116.352689,0,378,39636.6385763889,2008-07-07,15:19:33
39.985101,116.352699,0,377,39636.6386342593,2008-07-07,15:19:38
39.985106,116.352694,0,376,39636.6386921296,2008-07-07,15:19:43
39.985106,116.352694,0,376,39636.6387268519,2008-07-07,15:19:46
39.985113,116.352691,0,376,39636.63875,2008-07-07,15:19:48
39.985104,116.352687,0,376,39636.6388078704,2008-07-07,15:19:53
39.985109,116.352716,0,375,39636.6388657407,2008-07-07,15:19:58
39.985109,116.352716,0,375,39636.638900463,2008-07-07,15:20:01
39.985101,116.352712,0,374,39636.6389236111,2008-07-07,15:20:03
39.985157,116.352717,0,375,39636.6389814815,2008-07-07,15:20:08
39.985208,116.352685,0,376,39636.6390393519,2008-07-07,15:20:13
39.985251,116.35267,0,377,39636.6390972222,2008-07-07,15:20:18
39.985209,116.352663,0,378,39636.6391550926,2008-07-07,15:20:23
39.985131,116.352672,0,378,39636.639212963,2008-07-07,15:20:28
39.985062,116.352703,0,378,39636.6392708333,2008-07-07,15:20:33
39.984999,116.352684,0,377,39636.6393287037,2008-07-07,15:20:38
39.98504,116.352681,0,377,39636.6393865741,2008-07-07,15:20:43
39.985175,116.352664,0,374,39636.6394444444,2008-07-07,15:20:48
39.985324,116.352676,0,374,39636.6395023148,2008-07-07,15:20:53
39.985424,116.352666,0,375,39636.6395601852,2008-07-07,15:20:58
39.9854,116.352679,0,375,39636.6396180556,2008-07-07,15:21:03
39.985378,116.352692,0,375,39636.6396759259,2008-07-07,15:21:08
39.985371,116.352701,0,376,39636.6397337963,2008-07-07,15:21:13
39.985338,116.352732,0,376,39636.6397916667,2008-07-07,15:21:18
39.985275,116.352699,0,375,39636.639849537,2008-07-07,15:21:23
39.985224,116.352671,0,374,39636.6399074074,2008-07-07,15:21:28
39.98519,116.352688,0,374,39636.6399652778,2008-07-07,15:21:33
39.985137,116.352686,0,373,39636.6400231481,2008-07-07,15:21:38
39.985103,116.352711,0,372,39636.6400810185,2008-07-07,15:21:43
39.985097,116.35275,0,372,39636.6401388889,2008-07-07,15:21:48
39.985046,116.35273,0,373,39636.6401967593,2008-07-07,15:21:53
39.985018,116.352707,0,373,39636.6402546296,2008-07-07,15:21:58
39.985018,116.352707,0,373,39636.6402893519,2008-07-07,15:22:01
39.985023,116.352701,0,374,39636.6403125,2008-07-07,15:22:03
39.985079,116.352732,0,374,39636.6403703704,2008-07-07,15:22:08
39.985099,116.352755,0,374,39636.6404282407,2008-07-07,15:22:13
39.985099,116.352755,0,374,39636.640462963,2008-07-07,15:22:16
39.985102,116.352762,0,374,39636.6404861111,2008-07-07,15:22:18
39.9851,116.352771,0,374,39636.6405439815,2008-07-07,15:22:23
39.985074,116.352758,0,373,39636.6406018519,2008-07-07,15:22:28
39.985157,116.352705,0,373,39636.6406597222,2008-07-07,15:22:33
39.98524,116.352684,0,372,39636.6407175926,2008-07-07,15:22:38
39.985265,116.352722,0,371,39636.640775463,2008-07-07,15:22:43
39.985273,116.352788,0,372,39636.6408333333,2008-07-07,15:22:48
39.985292,116.352839,0,373,39636.6408912037,2008-07-07,15:22:53
39.985538,116.35277,0,333,39636.6471990741,2008-07-07,15:31:58
39.985573,116.35279,0,332,39636.6472569444,2008-07-07,15:32:03
39.985532,116.352793,0,334,39636.6473148148,2008-07-07,15:32:08
39.985549,116.35278,0,335,39636.6473726852,2008-07-07,15:32:13
39.985558,116.352752,0,338,39636.6474305556,2008-07-07,15:32:18
39.985586,116.352754,0,337,39636.6474884259,2008-07-07,15:32:23
39.985586,116.352754,0,337,39636.6475231481,2008-07-07,15:32:26
39.985593,116.352757,0,338,39636.6475462963,2008-07-07,15:32:28
39.98556,116.352769,0,339,39636.6476041667,2008-07-07,15:32:33
39.985509,116.352782,0,341,39636.647662037,2008-07-07,15:32:38
39.985443,116.352799,0,343,39636.6477199074,2008-07-07,15:32:43
39.98532,116.352779,0,349,39636.6477777778,2008-07-07,15:32:48
39.985109,116.352749,0,361,39636.6478356481,2008-07-07,15:32:53
39.985004,116.352725,0,367,39636.6478935185,2008-07-07,15:32:58
39.984915,116.352718,0,372,39636.6479513889,2008-07-07,15:33:03
39.984876,116.352718,0,374,39636.6480092593,2008-07-07,15:33:08
39.98486,116.352728,0,380,39636.6480671296,2008-07-07,15:33:13
39.984877,116.352735,0,388,39636.648125,2008-07-07,15:33:18
39.984968,116.352726,0,388,39636.6481828704,2008-07-07,15:33:23
39.984991,116.352724,0,388,39636.6482407407,2008-07-07,15:33:28
39.985038,116.352726,0,389,39636.6482986111,2008-07-07,15:33:33
39.985062,116.35274,0,398,39636.6483564815,2008-07-07,15:33:38
39.985084,116.352738,0,406,39636.6484143519,2008-07-07,15:33:43
39.985123,116.352742,0,410,39636.6484722222,2008-07-07,15:33:48
39.985144,116.352723,0,410,39636.6485300926,2008-07-07,15:33:53
39.985169,116.352702,0,408,39636.648587963,2008-07-07,15:33:58
39.985212,116.352691,0,402,39636.6486458333,2008-07-07,15:34:03
39.985243,116.35267,0,394,39636.6487037037,2008-07-07,15:34:08
39.985265,116.352657,0,386,39636.6487615741,2008-07-07,15:34:13
39.985286,116.352664,0,384,39636.6488194444,2008-07-07,15:34:18
39.985317,116.352675,0,381,39636.6488773148,2008-07-07,15:34:23
39.985362,116.352709,0,375,39636.6489351852,2008-07-07,15:34:28
39.985437,116.352727,0,373,39636.6489930556,2008-07-07,15:34:33
39.985473,116.352718,0,372,39636.6490509259,2008-07-07,15:34:38
39.985518,116.352724,0,368,39636.6491087963,2008-07-07,15:34:43
39.985532,116.352707,0,366,39636.6491666667,2008-07-07,15:34:48
39.985558,116.352664,0,366,39636.649224537,2008-07-07,15:34:53
39.985582,116.352655,0,363,39636.6492824074,2008-07-07,15:34:58
39.985583,116.352639,0,361,39636.6493402778,2008-07-07,15:35:03
39.985582,116.352625,0,363,39636.6493981481,2008-07-07,15:35:08
39.985574,116.352615,0,362,39636.6494560185,2008-07-07,15:35:13
39.98554,116.352623,0,362,39636.6495138889,2008-07-07,15:35:18
39.985519,116.352635,0,362,39636.6495717593,2008-07-07,15:35:23
39.985499,116.352698,0,361,39636.6496296296,2008-07-07,15:35:28
39.98546,116.352715,0,361,39636.6496875,2008-07-07,15:35:33
39.985439,116.352712,0,360,39636.6497453704,2008-07-07,15:35:38
39.985417,116.352723,0,360,39636.6498032407,2008-07-07,15:35:43
39.985341,116.352698,0,359,39636.6498611111,2008-07-07,15:35:48
39.985275,116.352675,0,358,39636.6499189815,2008-07-07,15:35:53
39.985239,116.352651,0,358,39636.6499768518,2008-07-07,15:35:58
39.985245,116.352625,0,357,39636.6500347222,2008-07-07,15:36:03
39.985245,116.352625,0,357,39636.6500694444,2008-07-07,15:36:06
39.985243,116.352628,0,357,39636.6500925926,2008-07-07,15:36:08
39.985267,116.352639,0,356,39636.650150463,2008-07-07,15:36:13
39.985232,116.352617,0,356,39636.6502083333,2008-07-07,15:36:18
39.985201,116.352596,0,356,39636.6502662037,2008-07-07,15:36:23
39.985194,116.352574,0,355,39636.6503240741,2008-07-07,15:36:28
39.985175,116.352575,0,354,39636.6503819444,2008-07-07,15:36:33
39.985175,116.352575,0,354,39636.6504166667,2008-07-07,15:36:36
39.985177,116.352579,0,353,39636.6504398148,2008-07-07,15:36:38
39.985231,116.352593,0,352,39636.6504976852,2008-07-07,15:36:43
39.985312,116.35263,0,347,39636.6505555556,2008-07-07,15:36:48
39.98541,116.352664,0,344,39636.6506134259,2008-07-07,15:36:53
39.985518,116.352702,0,340,39636.6506712963,2008-07-07,15:36:58
39.985636,116.352764,0,337,39636.6507291667,2008-07-07,15:37:03
39.985636,116.352783,0,332,39636.650787037,2008-07-07,15:37:08
39.985626,116.352803,0,329,39636.6508449074,2008-07-07,15:37:13
39.985604,116.352795,0,327,39636.6509027778,2008-07-07,15:37:18
39.985561,116.352755,0,323,39636.6509606481,2008-07-07,15:37:23
39.985521,116.352729,0,321,39636.6510185185,2008-07-07,15:37:28
39.985521,116.352729,0,321,39636.6510532407,2008-07-07,15:37:31
39.985519,116.352736,0,320,39636.6510763889,2008-07-07,15:37:33
39.98543,116.352706,0,321,39636.6511342593,2008-07-07,15:37:38
39.985427,116.352717,0,322,39636.6511921296,2008-07-07,15:37:43
39.985427,116.352717,0,322,39636.6512268518,2008-07-07,15:37:46
39.985424,116.352712,0,322,39636.65125,2008-07-07,15:37:48
39.985405,116.352683,0,322,39636.6513078704,2008-07-07,15:37:53
39.985424,116.352675,0,324,39636.6513657407,2008-07-07,15:37:58
39.985395,116.35264,0,325,39636.6514236111,2008-07-07,15:38:03
39.985441,116.352639,0,323,39636.6514814815,2008-07-07,15:38:08
39.985437,116.352628,0,322,39636.6515393518,2008-07-07,15:38:13
39.985412,116.352616,0,319,39636.6515972222,2008-07-07,15:38:18
39.985398,116.352621,0,319,39636.6516550926,2008-07-07,15:38:23
39.985414,116.352636,0,317,39636.651712963,2008-07-07,15:38:28
39.985505,116.352712,0,312,39636.6517708333,2008-07-07,15:38:33
39.98562,116.352783,0,307,39636.6518287037,2008-07-07,15:38:38
39.985713,116.352859,0,306,39636.6518865741,2008-07-07,15:38:43
39.985832,116.352957,0,306,39636.6519444444,2008-07-07,15:38:48
39.985662,116.352866,0,306,39636.6520023148,2008-07-07,15:38:53
39.985571,116.352783,0,308,39636.6520601852,2008-07-07,15:38:58
39.985513,116.352731,0,311,39636.6521180556,2008-07-07,15:39:03
39.98548,116.352714,0,309,39636.6521759259,2008-07-07,15:39:08
39.985438,116.352678,0,308,39636.6522337963,2008-07-07,15:39:13
39.985432,116.352658,0,306,39636.6522916667,2008-07-07,15:39:18
39.985418,116.352639,0,305,39636.652349537,2008-07-07,15:39:23
39.985394,116.352629,0,301,39636.6524074074,2008-07-07,15:39:28
39.985379,116.352628,0,296,39636.6524652778,2008-07-07,15:39:33
39.985344,116.352612,0,294,39636.6525231482,2008-07-07,15:39:38
39.985315,116.352601,0,288,39636.6525810185,2008-07-07,15:39:43
39.985299,116.352609,0,283,39636.6526388889,2008-07-07,15:39:48
39.985353,116.352639,0,281,39636.6526967593,2008-07-07,15:39:53
39.985399,116.352676,0,281,39636.6527546296,2008-07-07,15:39:58
39.985368,116.352705,0,282,39636.6528125,2008-07-07,15:40:03
39.985405,116.352781,0,279,39636.6528703704,2008-07-07,15:40:08
39.985486,116.352867,0,277,39636.6529282407,2008-07-07,15:40:13
39.985523,116.352867,0,276,39636.6529861111,2008-07-07,15:40:18
39.985535,116.352842,0,274,39636.6530439815,2008-07-07,15:40:23
39.985572,116.352828,0,272,39636.6531018519,2008-07-07,15:40:28
39.985594,116.352798,0,275,39636.6531597222,2008-07-07,15:40:33
39.98554,116.352753,0,279,39636.6532175926,2008-07-07,15:40:38
39.985505,116.352732,0,281,39636.653275463,2008-07-07,15:40:43
39.985385,116.35268,0,281,39636.6533333333,2008-07-07,15:40:48
39.985326,116.352657,0,278,39636.6533912037,2008-07-07,15:40:53
39.985282,116.352606,0,271,39636.6534490741,2008-07-07,15:40:58
39.985271,116.352579,0,264,39636.6535069444,2008-07-07,15:41:03
39.985255,116.352562,0,264,39636.6535648148,2008-07-07,15:41:08
39.985204,116.352516,0,262,39636.6536226852,2008-07-07,15:41:13
39.985189,116.352464,0,263,39636.6536805556,2008-07-07,15:41:18
39.985154,116.352514,0,268,39636.6537384259,2008-07-07,15:41:23
39.985155,116.352562,0,275,39636.6537962963,2008-07-07,15:41:28
39.985222,116.352627,0,271,39636.6538541667,2008-07-07,15:41:33
39.985297,116.352677,0,266,39636.653912037,2008-07-07,15:41:38
39.985371,116.352704,0,258,39636.6539699074,2008-07-07,15:41:43
39.98542,116.352716,0,251,39636.6540277778,2008-07-07,15:41:48
39.985345,116.352693,0,254,39636.6540856481,2008-07-07,15:41:53
39.985248,116.352631,0,257,39636.6541435185,2008-07-07,15:41:58
39.985126,116.352599,0,260,39636.6542013889,2008-07-07,15:42:03
39.985089,116.352597,0,261,39636.6542592593,2008-07-07,15:42:08
39.985121,116.352612,0,259,39636.6543171296,2008-07-07,15:42:13
39.985147,116.352634,0,257,39636.654375,2008-07-07,15:42:18
39.98523,116.352701,0,255,39636.6544328704,2008-07-07,15:42:23
39.985392,116.352799,0,250,39636.6544907407,2008-07-07,15:42:28
39.985469,116.352851,0,249,39636.6545486111,2008-07-07,15:42:33
39.985536,116.352889,0,250,39636.6546064815,2008-07-07,15:42:38
39.985581,116.352951,0,250,39636.6546643519,2008-07-07,15:42:43
39.98552,116.352938,0,251,39636.6547222222,2008-07-07,15:42:48
39.985464,116.35288,0,251,39636.6547800926,2008-07-07,15:42:53
39.985423,116.352849,0,251,39636.654837963,2008-07-07,15:42:58
39.98536,116.352747,0,251,39636.6548958333,2008-07-07,15:43:03
39.985333,116.352665,0,251,39636.6549537037,2008-07-07,15:43:08
39.985264,116.352612,0,244,39636.6550115741,2008-07-07,15:43:13
39.98524,116.352589,0,234,39636.6550694444,2008-07-07,15:43:18
39.985262,116.352598,0,225,39636.6551273148,2008-07-07,15:43:23
39.985193,116.352603,0,225,39636.6551851852,2008-07-07,15:43:28
39.985193,116.352634,0,223,39636.6552430556,2008-07-07,15:43:33
39.985173,116.352657,0,223,39636.6553009259,2008-07-07,15:43:38
39.985129,116.352653,0,225,39636.6553587963,2008-07-07,15:43:43
39.985108,116.352653,0,228,39636.6554166667,2008-07-07,15:43:48
39.985091,116.352654,0,227,39636.655474537,2008-07-07,15:43:53
39.985069,116.352656,0,225,39636.6555324074,2008-07-07,15:43:58
39.985038,116.352606,0,225,39636.6555902778,2008-07-07,15:44:03
39.985038,116.352606,0,225,39636.655625,2008-07-07,15:44:06
39.985033,116.352613,0,225,39636.6556481481,2008-07-07,15:44:08
39.985037,116.352647,0,225,39636.6557060185,2008-07-07,15:44:13
39.985053,116.352647,0,220,39636.6557638889,2008-07-07,15:44:18
39.984995,116.352614,0,219,39636.6558217593,2008-07-07,15:44:23
39.984945,116.352594,0,213,39636.6558796296,2008-07-07,15:44:28
39.984902,116.352587,0,208,39636.6559375,2008-07-07,15:44:33
39.984943,116.352622,0,206,39636.6559953704,2008-07-07,15:44:38
39.98504,116.352639,0,201,39636.6560532407,2008-07-07,15:44:43
39.984977,116.352665,0,198,39636.6561111111,2008-07-07,15:44:48
39.984897,116.352644,0,192,39636.6561689815,2008-07-07,15:44:53
39.984777,116.352611,0,189,39636.6562268519,2008-07-07,15:44:58
39.984751,116.352607,0,187,39636.6562847222,2008-07-07,15:45:03
39.984717,116.352584,0,183,39636.6563425926,2008-07-07,15:45:08
39.984745,116.352585,0,188,39636.656400463,2008-07-07,15:45:13
39.984797,116.352593,0,191,39636.6564583333,2008-07-07,15:45:18
39.98482,116.352611,0,188,39636.6565162037,2008-07-07,15:45:23
39.984879,116.352601,0,186,39636.6565740741,2008-07-07,15:45:28
39.984919,116.352593,0,181,39636.6566319444,2008-07-07,15:45:33
39.984893,116.352592,0,179,39636.6566898148,2008-07-07,15:45:38
39.984852,116.352573,0,180,39636.6567476852,2008-07-07,15:45:43
39.98477,116.35255,0,182,39636.6568055556,2008-07-07,15:45:48
39.984717,116.352526,0,184,39636.6568634259,2008-07-07,15:45:53
39.984635,116.352452,0,186,39636.6569212963,2008-07-07,15:45:58
39.984529,116.352374,0,188,39636.6569791667,2008-07-07,15:46:03
39.984397,116.352273,0,189,39636.657037037,2008-07-07,15:46:08
39.98436,116.352262,0,190,39636.6570949074,2008-07-07,15:46:13
39.98445,116.35232,0,195,39636.6571527778,2008-07-07,15:46:18
39.98435,116.352287,0,199,39636.6572106481,2008-07-07,15:46:23
39.984335,116.352326,0,201,39636.6572685185,2008-07-07,15:46:28
39.984325,116.352382,0,202,39636.6573263889,2008-07-07,15:46:33
39.984356,116.352427,0,201,39636.6573842593,2008-07-07,15:46:38
39.984264,116.352426,0,200,39636.6574421296,2008-07-07,15:46:43
39.984131,116.352436,0,201,39636.6575,2008-07-07,15:46:48
39.983962,116.352407,0,203,39636.6575578704,2008-07-07,15:46:53
39.983768,116.352351,0,204,39636.6576157407,2008-07-07,15:46:58
39.983748,116.352356,0,203,39636.6576736111,2008-07-07,15:47:03
39.983811,116.352406,0,198,39636.6577314815,2008-07-07,15:47:08
39.984041,116.352465,0,208,39636.6577893518,2008-07-07,15:47:13
39.984388,116.352499,0,230,39636.6578472222,2008-07-07,15:47:18
39.984593,116.352529,0,248,39636.6579050926,2008-07-07,15:47:23
39.984718,116.352508,0,254,39636.657962963,2008-07-07,15:47:28
39.984729,116.3525,0,258,39636.6580208333,2008-07-07,15:47:33
39.984702,116.352511,0,262,39636.6580787037,2008-07-07,15:47:38
39.984656,116.3525,0,266,39636.6581365741,2008-07-07,15:47:43
39.984588,116.352488,0,268,39636.6581944444,2008-07-07,15:47:48
39.984516,116.352474,0,269,39636.6582523148,2008-07-07,15:47:53
39.984521,116.352483,0,269,39636.6583101852,2008-07-07,15:47:58
39.984587,116.35249,0,268,39636.6583680556,2008-07-07,15:48:03
39.984604,116.352474,0,264,39636.6584259259,2008-07-07,15:48:08
39.984712,116.352488,0,275,39636.6584837963,2008-07-07,15:48:13
39.984644,116.352491,0,280,39636.6585416667,2008-07-07,15:48:18
39.984768,116.352543,0,290,39636.658599537,2008-07-07,15:48:23
39.984859,116.352534,0,297,39636.6586574074,2008-07-07,15:48:28
39.984938,116.352538,0,306,39636.6587152778,2008-07-07,15:48:33
39.984981,116.352557,0,307,39636.6587731481,2008-07-07,15:48:38
39.984994,116.352559,0,311,39636.6588310185,2008-07-07,15:48:43
39.98497,116.352561,0,314,39636.6588888889,2008-07-07,15:48:48
39.984979,116.352623,0,312,39636.6589467593,2008-07-07,15:48:53
39.984977,116.352671,0,313,39636.6590046296,2008-07-07,15:48:58
39.985012,116.352664,0,309,39636.6590625,2008-07-07,15:49:03
39.985018,116.352689,0,308,39636.6591203704,2008-07-07,15:49:08
39.98504,116.352725,0,303,39636.6591782407,2008-07-07,15:49:13
39.98504,116.352725,0,303,39636.659212963,2008-07-07,15:49:16
39.985042,116.352726,0,302,39636.6592361111,2008-07-07,15:49:18
39.985048,116.352715,0,306,39636.6592939815,2008-07-07,15:49:23
39.985057,116.352681,0,317,39636.6593518518,2008-07-07,15:49:28
39.985056,116.352669,0,328,39636.6594097222,2008-07-07,15:49:33
39.985094,116.352677,0,331,39636.6594675926,2008-07-07,15:49:38
39.985094,116.352677,0,331,39636.6595023148,2008-07-07,15:49:41
39.985096,116.352675,0,331,39636.659525463,2008-07-07,15:49:43
39.985093,116.352634,0,317,39636.6595833333,2008-07-07,15:49:48
39.985115,116.352643,0,299,39636.6596412037,2008-07-07,15:49:53
39.985094,116.352637,0,295,39636.6596990741,2008-07-07,15:49:58
39.98503,116.352586,0,293,39636.6597569444,2008-07-07,15:50:03
39.985029,116.3526,0,289,39636.6598148148,2008-07-07,15:50:08
39.985,116.352586,0,287,39636.6598726852,2008-07-07,15:50:13
39.984949,116.352561,0,286,39636.6599305556,2008-07-07,15:50:18
39.98476,116.352493,0,286,39636.6599884259,2008-07-07,15:50:23
39.984717,116.352487,0,289,39636.6600462963,2008-07-07,15:50:28
39.984733,116.352466,0,289,39636.6601041667,2008-07-07,15:50:33
39.984733,116.352466,0,289,39636.6601388889,2008-07-07,15:50:36
39.984738,116.352465,0,290,39636.660162037,2008-07-07,15:50:38
39.984708,116.352469,0,290,39636.6602199074,2008-07-07,15:50:43
39.984681,116.352461,0,278,39636.6602777778,2008-07-07,15:50:48
39.984604,116.352476,0,262,39636.6603356482,2008-07-07,15:50:53
39.984489,116.352406,0,250,39636.6603935185,2008-07-07,15:50:58
39.984406,116.352357,0,240,39636.6604513889,2008-07-07,15:51:03
39.984371,116.352353,0,229,39636.6605092593,2008-07-07,15:51:08
39.984477,116.352349,0,218,39636.6605671296,2008-07-07,15:51:13
39.984595,116.352375,0,208,39636.660625,2008-07-07,15:51:18
39.984606,116.352426,0,204,39636.6606828704,2008-07-07,15:51:23
39.98456,116.352451,0,200,39636.6607407407,2008-07-07,15:51:28
39.984532,116.352458,0,195,39636.6607986111,2008-07-07,15:51:33
39.984508,116.352459,0,191,39636.6608564815,2008-07-07,15:51:38
39.984501,116.352465,0,188,39636.6609143519,2008-07-07,15:51:43
39.984501,116.352465,0,188,39636.6609490741,2008-07-07,15:51:46
39.984494,116.352458,0,182,39636.6609722222,2008-07-07,15:51:48
39.984536,116.352481,0,178,39636.6610300926,2008-07-07,15:51:53
39.984699,116.352539,0,177,39636.661087963,2008-07-07,15:51:58
39.984799,116.352599,0,184,39636.6611458333,2008-07-07,15:52:03
39.984887,116.352629,0,189,39636.6612037037,2008-07-07,15:52:08
39.984927,116.352653,0,193,39636.6612615741,2008-07-07,15:52:13
39.984965,116.352689,0,196,39636.6613194444,2008-07-07,15:52:18
39.984962,116.352674,0,198,39636.6613773148,2008-07-07,15:52:23
39.984937,116.352646,0,201,39636.6614351852,2008-07-07,15:52:28
39.984915,116.35264,0,205,39636.6614930556,2008-07-07,15:52:33
39.984891,116.352642,0,207,39636.6615509259,2008-07-07,15:52:38
39.984917,116.352643,0,206,39636.6616087963,2008-07-07,15:52:43
39.984955,116.352632,0,206,39636.6616666667,2008-07-07,15:52:48
39.984917,116.352626,0,207,39636.661724537,2008-07-07,15:52:53
39.984858,116.352646,0,205,39636.6617824074,2008-07-07,15:52:58
39.984834,116.352644,0,204,39636.6618402778,2008-07-07,15:53:03
39.984825,116.352638,0,202,39636.6618981481,2008-07-07,15:53:08
39.984866,116.352639,0,202,39636.6619560185,2008-07-07,15:53:13
39.984892,116.352647,0,202,39636.6620138889,2008-07-07,15:53:18
39.984929,116.352663,0,202,39636.6620717593,2008-07-07,15:53:23
39.985049,116.352722,0,204,39636.6621296296,2008-07-07,15:53:28
39.985049,116.352699,0,209,39636.6621875,2008-07-07,15:53:33
39.985041,116.352684,0,212,39636.6622453704,2008-07-07,15:53:38
39.985041,116.352684,0,212,39636.6622800926,2008-07-07,15:53:41
39.985035,116.35269,0,216,39636.6623032407,2008-07-07,15:53:43
39.985039,116.352708,0,218,39636.6623611111,2008-07-07,15:53:48
39.985059,116.352743,0,222,39636.6624189815,2008-07-07,15:53:53
39.985048,116.352743,0,227,39636.6624768519,2008-07-07,15:53:58
39.985003,116.352716,0,231,39636.6625347222,2008-07-07,15:54:03
39.98495,116.352646,0,236,39636.6625925926,2008-07-07,15:54:08
39.984924,116.352603,0,243,39636.662650463,2008-07-07,15:54:13
39.984891,116.352569,0,247,39636.6627083333,2008-07-07,15:54:18
39.984873,116.352529,0,248,39636.6627662037,2008-07-07,15:54:23
39.984868,116.352553,0,249,39636.6628240741,2008-07-07,15:54:28
39.984896,116.352597,0,249,39636.6628819444,2008-07-07,15:54:33
39.984859,116.352614,0,252,39636.6629398148,2008-07-07,15:54:38
39.984759,116.352595,0,254,39636.6629976852,2008-07-07,15:54:43
39.984656,116.352579,0,257,39636.6630555556,2008-07-07,15:54:48
39.984593,116.352579,0,260,39636.6631134259,2008-07-07,15:54:53
39.984563,116.352554,0,262,39636.6631712963,2008-07-07,15:54:58
39.984563,116.352554,0,262,39636.6632060185,2008-07-07,15:55:01
39.984564,116.352548,0,261,39636.6632291667,2008-07-07,15:55:03
39.984623,116.352547,0,262,39636.663287037,2008-07-07,15:55:08
39.984682,116.352577,0,265,39636.6633449074,2008-07-07,15:55:13
39.984631,116.352606,0,270,39636.6634027778,2008-07-07,15:55:18
39.98456,116.352619,0,272,39636.6634606481,2008-07-07,15:55:23
39.984484,116.352642,0,274,39636.6635185185,2008-07-07,15:55:28
39.984451,116.352665,0,274,39636.6635763889,2008-07-07,15:55:33
39.984441,116.352661,0,273,39636.6636342593,2008-07-07,15:55:38
39.984447,116.352635,0,271,39636.6636921296,2008-07-07,15:55:43
39.984447,116.352635,0,271,39636.6637268519,2008-07-07,15:55:46
39.984451,116.352631,0,269,39636.66375,2008-07-07,15:55:48
39.984463,116.352644,0,269,39636.6638078704,2008-07-07,15:55:53
39.984451,116.35264,0,270,39636.6638657407,2008-07-07,15:55:58
39.984425,116.352642,0,272,39636.6639236111,2008-07-07,15:56:03
39.984425,116.352642,0,272,39636.6639583333,2008-07-07,15:56:06
39.984429,116.352648,0,272,39636.6639814815,2008-07-07,15:56:08
39.984438,116.352644,0,272,39636.6640393519,2008-07-07,15:56:13
39.984485,116.352653,0,273,39636.6640972222,2008-07-07,15:56:18
39.984515,116.352659,0,274,39636.6641550926,2008-07-07,15:56:23
39.984576,116.352635,0,270,39636.664212963,2008-07-07,15:56:28
39.984581,116.352615,0,269,39636.6642708333,2008-07-07,15:56:33
39.984612,116.352559,0,268,39636.6643287037,2008-07-07,15:56:38
39.984647,116.352529,0,267,39636.6643865741,2008-07-07,15:56:43
39.984647,116.352517,0,268,39636.6644444444,2008-07-07,15:56:48
39.984698,116.352503,0,267,39636.6645023148,2008-07-07,15:56:53
39.984814,116.352488,0,267,39636.6645601852,2008-07-07,15:56:58
39.984898,116.352463,0,268,39636.6646180556,2008-07-07,15:57:03
39.985036,116.352456,0,266,39636.6646759259,2008-07-07,15:57:08
39.985236,116.352623,0,248,39636.6669907407,2008-07-07,16:00:28
39.985284,116.352644,0,247,39636.6670486111,2008-07-07,16:00:33
39.985261,116.352651,0,246,39636.6671064815,2008-07-07,16:00:38
39.985232,116.352634,0,245,39636.6671643518,2008-07-07,16:00:43
39.985218,116.35261,0,243,39636.6672222222,2008-07-07,16:00:48
39.985199,116.352569,0,242,39636.6672800926,2008-07-07,16:00:53
39.985191,116.352552,0,242,39636.667337963,2008-07-07,16:00:58
39.985149,116.352495,0,243,39636.6673958333,2008-07-07,16:01:03
39.985118,116.352463,0,243,39636.6674537037,2008-07-07,16:01:08
39.98509,116.352446,0,243,39636.6675115741,2008-07-07,16:01:13
39.98503,116.35244,0,242,39636.6675694444,2008-07-07,16:01:18
39.984984,116.352446,0,241,39636.6676273148,2008-07-07,16:01:23
39.985064,116.352477,0,241,39636.6676851852,2008-07-07,16:01:28
39.985052,116.352529,0,241,39636.6677430556,2008-07-07,16:01:33
39.985018,116.352573,0,241,39636.6678009259,2008-07-07,16:01:38
39.984963,116.352621,0,238,39636.6678587963,2008-07-07,16:01:43
39.984927,116.352625,0,235,39636.6679166667,2008-07-07,16:01:48
39.984902,116.352633,0,229,39636.667974537,2008-07-07,16:01:53
39.984927,116.352648,0,224,39636.6680324074,2008-07-07,16:01:58
39.984965,116.352671,0,224,39636.6680902778,2008-07-07,16:02:03
39.984987,116.352677,0,223,39636.6681481482,2008-07-07,16:02:08
39.984982,116.352662,0,223,39636.6682060185,2008-07-07,16:02:13
39.984981,116.352651,0,223,39636.6682638889,2008-07-07,16:02:18
39.98499,116.352633,0,223,39636.6683217593,2008-07-07,16:02:23
39.984979,116.352624,0,224,39636.6683796296,2008-07-07,16:02:28
39.984936,116.35261,0,224,39636.6684375,2008-07-07,16:02:33
39.984962,116.352612,0,226,39636.6684953704,2008-07-07,16:02:38
39.984948,116.352588,0,229,39636.6685532407,2008-07-07,16:02:43
39.984988,116.352585,0,232,39636.6686111111,2008-07-07,16:02:48
39.985028,116.352566,0,234,39636.6686689815,2008-07-07,16:02:53
39.985036,116.352552,0,234,39636.6687268519,2008-07-07,16:02:58
39.985042,116.352568,0,233,39636.6687847222,2008-07-07,16:03:03
39.985037,116.352554,0,234,39636.6688425926,2008-07-07,16:03:08
39.985029,116.352547,0,234,39636.668900463,2008-07-07,16:03:13
39.985029,116.352547,0,234,39636.6689351852,2008-07-07,16:03:16
39.985031,116.352543,0,235,39636.6689583333,2008-07-07,16:03:18
39.985052,116.35253,0,234,39636.6690162037,2008-07-07,16:03:23
39.985055,116.352503,0,234,39636.6690740741,2008-07-07,16:03:28
39.985055,116.352503,0,234,39636.6691087963,2008-07-07,16:03:31
39.985052,116.352498,0,234,39636.6691319444,2008-07-07,16:03:33
39.985026,116.352475,0,236,39636.6691898148,2008-07-07,16:03:38
39.985027,116.352466,0,236,39636.6692476852,2008-07-07,16:03:43
39.985045,116.352501,0,236,39636.6693055556,2008-07-07,16:03:48
39.985081,116.352535,0,237,39636.6693634259,2008-07-07,16:03:53
39.985039,116.352588,0,237,39636.6694212963,2008-07-07,16:03:58
39.985033,116.352518,0,220,39636.6771180556,2008-07-07,16:15:03
39.985649,116.353066,0,233,39636.6774652778,2008-07-07,16:15:33
39.983984,116.352721,0,232,39636.6775231481,2008-07-07,16:15:38
39.984016,116.352713,0,230,39636.6775810185,2008-07-07,16:15:43
39.984146,116.352635,0,226,39636.6776388889,2008-07-07,16:15:48
39.984146,116.352635,0,226,39636.6776736111,2008-07-07,16:15:51
39.984151,116.352629,0,226,39636.6776967593,2008-07-07,16:15:53
39.984344,116.352624,0,220,39636.6777546296,2008-07-07,16:15:58
39.984418,116.3526,0,215,39636.6778125,2008-07-07,16:16:03
39.984463,116.352565,0,207,39636.6778703704,2008-07-07,16:16:08
39.984488,116.352535,0,202,39636.6779282407,2008-07-07,16:16:13
39.984536,116.352476,0,196,39636.6779861111,2008-07-07,16:16:18
39.9845,116.352408,0,195,39636.6780439815,2008-07-07,16:16:23
39.98442,116.352349,0,194,39636.6781018519,2008-07-07,16:16:28
39.984408,116.352348,0,195,39636.6781597222,2008-07-07,16:16:33
39.984384,116.352361,0,198,39636.6782175926,2008-07-07,16:16:38
39.984401,116.352364,0,200,39636.678275463,2008-07-07,16:16:43
39.984435,116.352391,0,201,39636.6783333333,2008-07-07,16:16:48
39.984535,116.352418,0,202,39636.6783912037,2008-07-07,16:16:53
39.984661,116.352477,0,204,39636.6784490741,2008-07-07,16:16:58
39.984792,116.352565,0,205,39636.6785069444,2008-07-07,16:17:03
39.984909,116.352672,0,206,39636.6785648148,2008-07-07,16:17:08
39.984943,116.352715,0,207,39636.6786226852,2008-07-07,16:17:13
39.984967,116.352751,0,208,39636.6786805556,2008-07-07,16:17:18
39.985015,116.352814,0,209,39636.6787384259,2008-07-07,16:17:23
39.985076,116.352893,0,209,39636.6787962963,2008-07-07,16:17:28
39.985142,116.352967,0,210,39636.6788541667,2008-07-07,16:17:33
39.985206,116.353019,0,211,39636.678912037,2008-07-07,16:17:38
39.985239,116.353121,0,214,39636.6789699074,2008-07-07,16:17:43
39.985258,116.353203,0,217,39636.6790277778,2008-07-07,16:17:48
39.985249,116.353215,0,218,39636.6790856481,2008-07-07,16:17:53
39.98522,116.353191,0,221,39636.6791435185,2008-07-07,16:17:58
39.985137,116.353167,0,224,39636.6792013889,2008-07-07,16:18:03
39.985078,116.353135,0,227,39636.6792592593,2008-07-07,16:18:08
39.98506,116.353119,0,229,39636.6793171296,2008-07-07,16:18:13
39.984939,116.352986,0,227,39636.679375,2008-07-07,16:18:18
39.984928,116.352949,0,226,39636.6794328704,2008-07-07,16:18:23
39.984934,116.352874,0,226,39636.6794907407,2008-07-07,16:18:28
39.984969,116.352813,0,225,39636.6795486111,2008-07-07,16:18:33
39.984989,116.352762,0,217,39636.6796064815,2008-07-07,16:18:38
39.98502,116.352752,0,215,39636.6796643519,2008-07-07,16:18:43
39.98502,116.352752,0,215,39636.6796990741,2008-07-07,16:18:46
39.985026,116.352746,0,212,39636.6797222222,2008-07-07,16:18:48
39.98511,116.352814,0,212,39636.6797800926,2008-07-07,16:18:53
39.985153,116.352843,0,210,39636.679837963,2008-07-07,16:18:58
39.985158,116.352816,0,209,39636.6798958333,2008-07-07,16:19:03
39.984292,116.350452,0,583,39636.6806481481,2008-07-07,16:20:08
39.984592,116.352213,0,270,39636.6807060185,2008-07-07,16:20:13
39.984663,116.352279,0,239,39636.6807638889,2008-07-07,16:20:18
39.98499,116.352508,0,230,39636.6808217593,2008-07-07,16:20:23
39.985102,116.352641,0,223,39636.6808796296,2008-07-07,16:20:28
39.985103,116.352661,0,224,39636.6809375,2008-07-07,16:20:33
39.985137,116.352715,0,223,39636.6809953704,2008-07-07,16:20:38
39.985164,116.352746,0,221,39636.6810532407,2008-07-07,16:20:43
39.985193,116.352777,0,219,39636.6811111111,2008-07-07,16:20:48
39.985191,116.352793,0,217,39636.6811689815,2008-07-07,16:20:53
39.985193,116.352824,0,214,39636.6812268518,2008-07-07,16:20:58
39.985193,116.352824,0,214,39636.6812615741,2008-07-07,16:21:01
39.985195,116.352829,0,214,39636.6812847222,2008-07-07,16:21:03
39.985215,116.352819,0,215,39636.6813425926,2008-07-07,16:21:08
39.985204,116.352809,0,215,39636.681400463,2008-07-07,16:21:13
39.98516,116.352779,0,215,39636.6814583333,2008-07-07,16:21:18
39.985129,116.352769,0,213,39636.6815162037,2008-07-07,16:21:23
39.985129,116.352769,0,213,39636.6815509259,2008-07-07,16:21:26
39.985122,116.352775,0,209,39636.6815740741,2008-07-07,16:21:28
39.985086,116.352757,0,209,39636.6816319444,2008-07-07,16:21:33
39.985074,116.352744,0,211,39636.6816898148,2008-07-07,16:21:38
39.985083,116.352725,0,212,39636.6817476852,2008-07-07,16:21:43
39.985125,116.352728,0,211,39636.6818055556,2008-07-07,16:21:48
39.98515,116.352741,0,212,39636.6818634259,2008-07-07,16:21:53
39.985116,116.352719,0,211,39636.6819212963,2008-07-07,16:21:58
39.985034,116.352676,0,209,39636.6819791667,2008-07-07,16:22:03
39.984991,116.352642,0,205,39636.682037037,2008-07-07,16:22:08
39.985029,116.352668,0,207,39636.6820949074,2008-07-07,16:22:13
39.985053,116.352676,0,209,39636.6821527778,2008-07-07,16:22:18
39.985045,116.352697,0,209,39636.6822106481,2008-07-07,16:22:23
39.985041,116.352679,0,207,39636.6822685185,2008-07-07,16:22:28
39.985069,116.352658,0,204,39636.6823263889,2008-07-07,16:22:33
39.9851,116.352659,0,202,39636.6823842593,2008-07-07,16:22:38
39.985076,116.35264,0,200,39636.6824421296,2008-07-07,16:22:43
39.985055,116.352641,0,198,39636.6825,2008-07-07,16:22:48
39.985002,116.352621,0,197,39636.6825578704,2008-07-07,16:22:53
39.984947,116.352626,0,197,39636.6826157407,2008-07-07,16:22:58
39.984985,116.352701,0,197,39636.6826736111,2008-07-07,16:23:03
39.985035,116.352714,0,195,39636.6827314815,2008-07-07,16:23:08
39.985001,116.352702,0,197,39636.6827893518,2008-07-07,16:23:13
39.984974,116.352694,0,198,39636.6828472222,2008-07-07,16:23:18
39.984901,116.35269,0,199,39636.6829050926,2008-07-07,16:23:23
39.984839,116.352687,0,204,39636.682962963,2008-07-07,16:23:28
39.984822,116.352694,0,206,39636.6830208333,2008-07-07,16:23:33
39.984841,116.3527,0,212,39636.6830787037,2008-07-07,16:23:38
39.984856,116.352694,0,216,39636.6831365741,2008-07-07,16:23:43
39.984865,116.35267,0,220,39636.6831944444,2008-07-07,16:23:48
39.984898,116.35265,0,224,39636.6832523148,2008-07-07,16:23:53
39.984927,116.352593,0,225,39636.6833101852,2008-07-07,16:23:58
39.984945,116.352512,0,224,39636.6833680556,2008-07-07,16:24:03
39.984905,116.352455,0,221,39636.6834259259,2008-07-07,16:24:08
39.984834,116.352425,0,217,39636.6834837963,2008-07-07,16:24:13
39.984779,116.352383,0,212,39636.6835416667,2008-07-07,16:24:18
39.984843,116.352343,0,208,39636.683599537,2008-07-07,16:24:23
39.984957,116.352378,0,205,39636.6836574074,2008-07-07,16:24:28
39.985003,116.352387,0,206,39636.6838310185,2008-07-07,16:24:43
39.984988,116.352356,0,206,39636.6838888889,2008-07-07,16:24:48
39.985529,116.35329,0,382,39636.684525463,2008-07-07,16:25:43
39.985436,116.353178,0,334,39636.6845833333,2008-07-07,16:25:48
39.985238,116.352863,0,310,39636.6846412037,2008-07-07,16:25:53
39.985205,116.352762,0,293,39636.6846990741,2008-07-07,16:25:58
39.985223,116.352768,0,287,39636.6847569444,2008-07-07,16:26:03
39.985238,116.352752,0,284,39636.6848148148,2008-07-07,16:26:08
39.985266,116.352769,0,281,39636.6848726852,2008-07-07,16:26:13
39.985221,116.352763,0,282,39636.6849305556,2008-07-07,16:26:18
39.985154,116.352747,0,284,39636.6849884259,2008-07-07,16:26:23
39.985152,116.352734,0,284,39636.6850462963,2008-07-07,16:26:28
39.985187,116.352683,0,284,39636.6851041667,2008-07-07,16:26:33
39.98522,116.352571,0,285,39636.685162037,2008-07-07,16:26:38
39.985234,116.352501,0,282,39636.6852199074,2008-07-07,16:26:43
39.985219,116.352434,0,279,39636.6852777778,2008-07-07,16:26:48
39.985145,116.352384,0,276,39636.6853356481,2008-07-07,16:26:53
39.985071,116.352339,0,270,39636.6853935185,2008-07-07,16:26:58
39.984991,116.352323,0,264,39636.6854513889,2008-07-07,16:27:03
39.984957,116.352243,0,256,39636.6855092593,2008-07-07,16:27:08
39.984964,116.352172,0,256,39636.6855671296,2008-07-07,16:27:13
39.984978,116.352114,0,260,39636.685625,2008-07-07,16:27:18
39.985035,116.352037,0,261,39636.6856828704,2008-07-07,16:27:23
39.985116,116.352063,0,269,39636.6857407407,2008-07-07,16:27:28
39.985127,116.35207,0,275,39636.6857986111,2008-07-07,16:27:33
39.98514,116.35207,0,276,39636.6858564815,2008-07-07,16:27:38
39.98518,116.352088,0,271,39636.6859143519,2008-07-07,16:27:43
39.98528,116.351992,0,262,39636.6859722222,2008-07-07,16:27:48
39.98531,116.351964,0,262,39636.6860300926,2008-07-07,16:27:53
39.985328,116.351957,0,262,39636.686087963,2008-07-07,16:27:58
39.985356,116.351946,0,260,39636.6861458333,2008-07-07,16:28:03
39.985382,116.351972,0,259,39636.6862037037,2008-07-07,16:28:08
39.985462,116.352045,0,254,39636.6862615741,2008-07-07,16:28:13
39.98548,116.3521,0,252,39636.6863194444,2008-07-07,16:28:18
39.985502,116.35215,0,254,39636.6863773148,2008-07-07,16:28:23
39.985497,116.352225,0,256,39636.6864351852,2008-07-07,16:28:28
39.985537,116.352284,0,258,39636.6864930556,2008-07-07,16:28:33
39.985537,116.352357,0,261,39636.6865509259,2008-07-07,16:28:38
39.985583,116.35242,0,262,39636.6866087963,2008-07-07,16:28:43
39.985597,116.352506,0,265,39636.6866666667,2008-07-07,16:28:48
39.985581,116.352583,0,266,39636.686724537,2008-07-07,16:28:53
39.985576,116.35264,0,268,39636.6867824074,2008-07-07,16:28:58
39.985573,116.352726,0,270,39636.6868402778,2008-07-07,16:29:03
39.985641,116.352769,0,269,39636.6868981481,2008-07-07,16:29:08
39.985681,116.352836,0,268,39636.6869560185,2008-07-07,16:29:13
39.985685,116.352928,0,261,39636.6870138889,2008-07-07,16:29:18
39.985682,116.352971,0,260,39636.6870717593,2008-07-07,16:29:23
39.9857,116.353024,0,262,39636.6871296296,2008-07-07,16:29:28
39.985722,116.353101,0,261,39636.6871875,2008-07-07,16:29:33
39.985705,116.353177,0,261,39636.6872453704,2008-07-07,16:29:38
39.98572,116.353248,0,266,39636.6873032407,2008-07-07,16:29:43
39.98573,116.353305,0,270,39636.6873611111,2008-07-07,16:29:48
39.985747,116.353366,0,273,39636.6874189815,2008-07-07,16:29:53
39.985768,116.353454,0,276,39636.6874768519,2008-07-07,16:29:58
39.985757,116.353546,0,276,39636.6875347222,2008-07-07,16:30:03
39.98577,116.353601,0,279,39636.6875925926,2008-07-07,16:30:08
39.985785,116.353665,0,284,39636.687650463,2008-07-07,16:30:13
39.985814,116.353748,0,288,39636.6877083333,2008-07-07,16:30:18
39.985844,116.353812,0,293,39636.6877662037,2008-07-07,16:30:23
39.985841,116.353915,0,287,39636.6878240741,2008-07-07,16:30:28
39.985846,116.354013,0,281,39636.6878819444,2008-07-07,16:30:33
39.985807,116.35412,0,271,39636.6879398148,2008-07-07,16:30:38
39.985805,116.354188,0,270,39636.6879976852,2008-07-07,16:30:43
39.985781,116.354269,0,266,39636.6880555556,2008-07-07,16:30:48
39.98576,116.354309,0,263,39636.6881134259,2008-07-07,16:30:53
39.985644,116.354441,0,244,39636.6881712963,2008-07-07,16:30:58
39.985654,116.354503,0,239,39636.6882291667,2008-07-07,16:31:03
39.985666,116.354595,0,234,39636.688287037,2008-07-07,16:31:08
39.98569,116.354599,0,235,39636.6883449074,2008-07-07,16:31:13
39.985699,116.354623,0,235,39636.6884027778,2008-07-07,16:31:18
39.9857,116.354634,0,235,39636.6884606481,2008-07-07,16:31:23
39.985704,116.35465,0,236,39636.6885185185,2008-07-07,16:31:28
39.985715,116.354685,0,236,39636.6885763889,2008-07-07,16:31:33
39.986003,116.354953,0,224,39636.6890972222,2008-07-07,16:32:18
39.985984,116.355038,0,250,39636.6891550926,2008-07-07,16:32:23
39.985895,116.355088,0,372,39636.689212963,2008-07-07,16:32:28
39.985884,116.355273,0,380,39636.6892708333,2008-07-07,16:32:33
39.985934,116.355324,0,426,39636.6893287037,2008-07-07,16:32:38
39.985922,116.355356,0,445,39636.6893865741,2008-07-07,16:32:43
39.985931,116.355372,0,459,39636.6894444444,2008-07-07,16:32:48
39.985943,116.355444,0,480,39636.6895023148,2008-07-07,16:32:53
39.985932,116.355501,0,492,39636.6895601852,2008-07-07,16:32:58
39.985919,116.355547,0,496,39636.6896180556,2008-07-07,16:33:03
39.985895,116.35558,0,499,39636.6896759259,2008-07-07,16:33:08
39.985883,116.355605,0,498,39636.6897337963,2008-07-07,16:33:13
39.985867,116.35566,0,503,39636.6897916667,2008-07-07,16:33:18
39.985899,116.355749,0,506,39636.689849537,2008-07-07,16:33:23
39.985927,116.35586,0,508,39636.6899074074,2008-07-07,16:33:28
39.985909,116.355913,0,510,39636.6899652778,2008-07-07,16:33:33
39.985925,116.355964,0,513,39636.6900231481,2008-07-07,16:33:38
39.985937,116.356031,0,518,39636.6900810185,2008-07-07,16:33:43
39.985938,116.356093,0,521,39636.6901388889,2008-07-07,16:33:48
39.985895,116.356144,0,523,39636.6901967593,2008-07-07,16:33:53
39.985872,116.356223,0,527,39636.6902546296,2008-07-07,16:33:58
39.985864,116.356284,0,532,39636.6903125,2008-07-07,16:34:03
39.985867,116.356384,0,538,39636.6903703704,2008-07-07,16:34:08
39.985935,116.356534,0,539,39636.6904282407,2008-07-07,16:34:13
39.985989,116.356682,0,541,39636.6904861111,2008-07-07,16:34:18
39.986008,116.356802,0,536,39636.6905439815,2008-07-07,16:34:23
39.985955,116.356853,0,536,39636.6906018518,2008-07-07,16:34:28
39.985975,116.356941,0,535,39636.6906597222,2008-07-07,16:34:33
39.986009,116.357051,0,529,39636.6907175926,2008-07-07,16:34:38
39.986019,116.357123,0,525,39636.690775463,2008-07-07,16:34:43
39.986049,116.35721,0,524,39636.6908333333,2008-07-07,16:34:48
39.986125,116.357359,0,521,39636.6908912037,2008-07-07,16:34:53
39.986121,116.35743,0,515,39636.6909490741,2008-07-07,16:34:58
39.986119,116.357497,0,513,39636.6910069444,2008-07-07,16:35:03
39.986082,116.357566,0,511,39636.6910648148,2008-07-07,16:35:08
39.986058,116.357658,0,510,39636.6911226852,2008-07-07,16:35:13
39.986055,116.357744,0,508,39636.6911805556,2008-07-07,16:35:18
39.986079,116.357844,0,510,39636.6912384259,2008-07-07,16:35:23
39.98608,116.357933,0,511,39636.6912962963,2008-07-07,16:35:28
39.986118,116.358033,0,512,39636.6913541667,2008-07-07,16:35:33
39.986149,116.358181,0,511,39636.691412037,2008-07-07,16:35:38
39.986147,116.358275,0,512,39636.6914699074,2008-07-07,16:35:43
39.986177,116.358417,0,503,39636.6915277778,2008-07-07,16:35:48
39.986197,116.358542,0,493,39636.6915856482,2008-07-07,16:35:53
39.9862,116.358664,0,479,39636.6916435185,2008-07-07,16:35:58
39.986187,116.358789,0,454,39636.6917013889,2008-07-07,16:36:03
39.986177,116.358895,0,435,39636.6917592593,2008-07-07,16:36:08
39.986199,116.358955,0,424,39636.6918171296,2008-07-07,16:36:13
39.986202,116.359016,0,412,39636.691875,2008-07-07,16:36:18
39.986184,116.359056,0,384,39636.6919328704,2008-07-07,16:36:23
39.986187,116.359111,0,372,39636.6919907407,2008-07-07,16:36:28
39.986174,116.359193,0,366,39636.6920486111,2008-07-07,16:36:33
39.986181,116.359275,0,350,39636.6921064815,2008-07-07,16:36:38
39.986214,116.359333,0,346,39636.6921643519,2008-07-07,16:36:43
39.986259,116.359349,0,339,39636.6922222222,2008-07-07,16:36:48
39.986295,116.359393,0,327,39636.6922800926,2008-07-07,16:36:53
39.986341,116.359448,0,320,39636.692337963,2008-07-07,16:36:58
39.986452,116.359446,0,315,39636.6923958333,2008-07-07,16:37:03
39.986529,116.35941,0,307,39636.6924537037,2008-07-07,16:37:08
39.986592,116.35938,0,301,39636.6925115741,2008-07-07,16:37:13
39.986653,116.359348,0,287,39636.6925694444,2008-07-07,16:37:18
39.98669,116.359335,0,281,39636.6926273148,2008-07-07,16:37:23
39.986705,116.359321,0,283,39636.6926851852,2008-07-07,16:37:28
39.986739,116.359312,0,284,39636.6927430556,2008-07-07,16:37:33
39.986739,116.359312,0,284,39636.6927777778,2008-07-07,16:37:36
39.986742,116.359304,0,286,39636.6928009259,2008-07-07,16:37:38
39.986798,116.359303,0,289,39636.6928587963,2008-07-07,16:37:43
39.986843,116.359321,0,294,39636.6929166667,2008-07-07,16:37:48
39.986883,116.359307,0,300,39636.692974537,2008-07-07,16:37:53
39.986936,116.359272,0,308,39636.6930324074,2008-07-07,16:37:58
39.986998,116.359284,0,317,39636.6930902778,2008-07-07,16:38:03
39.98702,116.359306,0,326,39636.6931481481,2008-07-07,16:38:08
39.987086,116.359304,0,334,39636.6932060185,2008-07-07,16:38:13
39.987151,116.359344,0,345,39636.6932638889,2008-07-07,16:38:18
39.987195,116.359362,0,358,39636.6933217593,2008-07-07,16:38:23
39.987273,116.359371,0,370,39636.6933796296,2008-07-07,16:38:28
39.98733,116.359343,0,378,39636.6934375,2008-07-07,16:38:33
39.9874,116.359394,0,381,39636.6934953704,2008-07-07,16:38:38
39.98754,116.359575,0,356,39636.6935532407,2008-07-07,16:38:43
39.987586,116.359611,0,355,39636.6936111111,2008-07-07,16:38:48
39.987635,116.359596,0,357,39636.6936689815,2008-07-07,16:38:53
39.987693,116.359557,0,371,39636.6937268519,2008-07-07,16:38:58
39.987744,116.359537,0,368,39636.6937847222,2008-07-07,16:39:03
39.987823,116.359523,0,363,39636.6938425926,2008-07-07,16:39:08
39.987934,116.359522,0,360,39636.693900463,2008-07-07,16:39:13
39.987995,116.359566,0,348,39636.6939583333,2008-07-07,16:39:18
39.988129,116.359469,0,324,39636.6940162037,2008-07-07,16:39:23
39.988173,116.359399,0,293,39636.6940740741,2008-07-07,16:39:28
39.988193,116.359381,0,293,39636.6941319444,2008-07-07,16:39:33
39.988225,116.359388,0,280,39636.6941898148,2008-07-07,16:39:38
39.988263,116.3594,0,285,39636.6942476852,2008-07-07,16:39:43
39.988322,116.35945,0,289,39636.6943055556,2008-07-07,16:39:48
39.988354,116.359492,0,292,39636.6943634259,2008-07-07,16:39:53
39.988409,116.359529,0,298,39636.6944212963,2008-07-07,16:39:58
39.988441,116.359536,0,302,39636.6944791667,2008-07-07,16:40:03
39.988537,116.359419,0,300,39636.694537037,2008-07-07,16:40:08
39.988608,116.359415,0,295,39636.6945949074,2008-07-07,16:40:13
39.988676,116.359417,0,297,39636.6946527778,2008-07-07,16:40:18
39.988728,116.359397,0,290,39636.6947106481,2008-07-07,16:40:23
39.988829,116.359349,0,289,39636.6947685185,2008-07-07,16:40:28
39.988883,116.359312,0,288,39636.6948263889,2008-07-07,16:40:33
39.988921,116.359273,0,287,39636.6948842593,2008-07-07,16:40:38
39.988958,116.35923,0,287,39636.6949421296,2008-07-07,16:40:43
39.988974,116.35922,0,294,39636.695,2008-07-07,16:40:48
39.988994,116.3592,0,295,39636.6950578704,2008-07-07,16:40:53
39.988978,116.359214,0,297,39636.6951157407,2008-07-07,16:40:58
39.988956,116.359266,0,301,39636.6951736111,2008-07-07,16:41:03
39.988932,116.359317,0,304,39636.6952314815,2008-07-07,16:41:08
39.988924,116.35936,0,307,39636.6952893519,2008-07-07,16:41:13
39.988931,116.359397,0,311,39636.6953472222,2008-07-07,16:41:18
39.988938,116.359468,0,314,39636.6954050926,2008-07-07,16:41:23
39.989022,116.359559,0,321,39636.695462963,2008-07-07,16:41:28
39.989057,116.359554,0,324,39636.6955208333,2008-07-07,16:41:33
39.989118,116.359545,0,326,39636.6955787037,2008-07-07,16:41:38
39.989186,116.359579,0,329,39636.6956365741,2008-07-07,16:41:43
39.989259,116.359635,0,332,39636.6956944444,2008-07-07,16:41:48
39.989398,116.359933,0,310,39636.6957523148,2008-07-07,16:41:53
39.989473,116.359988,0,283,39636.6958101852,2008-07-07,16:41:58
39.98954,116.360009,0,283,39636.6958680556,2008-07-07,16:42:03
39.989681,116.359981,0,280,39636.6959259259,2008-07-07,16:42:08
39.989686,116.359994,0,284,39636.6959837963,2008-07-07,16:42:13
39.989686,116.359994,0,284,39636.6960185185,2008-07-07,16:42:16
39.989692,116.359993,0,280,39636.6960416667,2008-07-07,16:42:18
39.989707,116.360018,0,281,39636.696099537,2008-07-07,16:42:23
39.989719,116.360016,0,284,39636.6961574074,2008-07-07,16:42:28
39.989719,116.360016,0,284,39636.6961921296,2008-07-07,16:42:31
39.989724,116.360016,0,285,39636.6962152778,2008-07-07,16:42:33
39.989739,116.359992,0,287,39636.6962731481,2008-07-07,16:42:38
39.989771,116.359943,0,287,39636.6963310185,2008-07-07,16:42:43
39.989859,116.359892,0,289,39636.6963888889,2008-07-07,16:42:48
39.989902,116.35985,0,288,39636.6964467593,2008-07-07,16:42:53
39.989924,116.359805,0,288,39636.6965046296,2008-07-07,16:42:58
39.989954,116.359744,0,288,39636.6965625,2008-07-07,16:43:03
39.989988,116.359735,0,289,39636.6966203704,2008-07-07,16:43:08
39.99005,116.359798,0,289,39636.6966782407,2008-07-07,16:43:13
39.99014,116.359924,0,291,39636.6967361111,2008-07-07,16:43:18
39.990298,116.360099,0,288,39636.6967939815,2008-07-07,16:43:23
39.99022,116.360376,0,267,39636.6968518518,2008-07-07,16:43:28
39.990212,116.360459,0,254,39636.6969097222,2008-07-07,16:43:33
39.990207,116.360524,0,240,39636.6969675926,2008-07-07,16:43:38
39.990242,116.360576,0,231,39636.697025463,2008-07-07,16:43:43
39.990267,116.360597,0,222,39636.6970833333,2008-07-07,16:43:48
39.990267,116.360597,0,222,39636.6971180556,2008-07-07,16:43:51
39.990261,116.360597,0,221,39636.6971412037,2008-07-07,16:43:53
39.990262,116.360606,0,219,39636.6971990741,2008-07-07,16:43:58
39.99027,116.360629,0,219,39636.6972569444,2008-07-07,16:44:03
39.990281,116.360636,0,218,39636.6973148148,2008-07-07,16:44:08
39.990295,116.360627,0,218,39636.6973726852,2008-07-07,16:44:13
