# Supplementary material for: Research on differential privacy protection method based on user tendency
Source: PLoS One. 2023 Oct 26;18(10):e0288823. doi: 10.1371/journal.pone.0288823 (PMC10602288; doi:10.1371/journal.pone.0288823)
Supplement: S3 Data — (ZIP) [file pone.0288823.s003.zip › Data 5-3/052/Trajectory/20080708125325.plt]

Geolife trajectory
WGS 84
Altitude is in Feet
Reserved 3
0,2,255,My Track,0,0,2,8421376
0
39.966271,116.356075,0,196,39637.5370949074,2008-07-08,12:53:25
39.96629,116.355969,0,209,39637.5371527778,2008-07-08,12:53:30
39.966232,116.355747,0,208,39637.5372106481,2008-07-08,12:53:35
39.966054,116.355086,0,180,39637.5372685185,2008-07-08,12:53:40
39.965849,116.354702,0,140,39637.5373263889,2008-07-08,12:53:45
39.965882,116.354734,0,145,39637.5373842593,2008-07-08,12:53:50
39.965935,116.355044,0,138,39637.5374421296,2008-07-08,12:53:55
39.965966,116.355104,0,136,39637.5375,2008-07-08,12:54:00
39.965986,116.355072,0,134,39637.5375578704,2008-07-08,12:54:05
39.966014,116.355018,0,132,39637.5376157407,2008-07-08,12:54:10
39.966042,116.354992,0,128,39637.5376736111,2008-07-08,12:54:15
39.966051,116.355006,0,126,39637.5377314815,2008-07-08,12:54:20
39.966051,116.355006,0,126,39637.5377662037,2008-07-08,12:54:23
39.966054,116.355009,0,126,39637.5377893519,2008-07-08,12:54:25
39.966075,116.354975,0,127,39637.5378472222,2008-07-08,12:54:30
39.966147,116.354787,0,129,39637.5379050926,2008-07-08,12:54:35
39.966157,116.354679,0,131,39637.537962963,2008-07-08,12:54:40
39.966167,116.354615,0,127,39637.5380208333,2008-07-08,12:54:45
39.966155,116.354555,0,135,39637.5380787037,2008-07-08,12:54:50
39.966153,116.354499,0,134,39637.5381365741,2008-07-08,12:54:55
39.966171,116.354422,0,145,39637.5381944444,2008-07-08,12:55:00
39.966211,116.354356,0,151,39637.5382523148,2008-07-08,12:55:05
39.966252,116.354302,0,165,39637.5383101852,2008-07-08,12:55:10
39.966225,116.354257,0,180,39637.5383680556,2008-07-08,12:55:15
39.966218,116.354211,0,187,39637.5384259259,2008-07-08,12:55:20
39.966295,116.354121,0,195,39637.5384837963,2008-07-08,12:55:25
39.966324,116.354077,0,204,39637.5385416667,2008-07-08,12:55:30
39.966361,116.353986,0,210,39637.538599537,2008-07-08,12:55:35
39.966374,116.35392,0,218,39637.5386574074,2008-07-08,12:55:40
39.966393,116.353847,0,225,39637.5387152778,2008-07-08,12:55:45
39.966417,116.35379,0,232,39637.5387731481,2008-07-08,12:55:50
39.966422,116.353721,0,242,39637.5388310185,2008-07-08,12:55:55
39.966418,116.353656,0,249,39637.5388888889,2008-07-08,12:56:00
39.966427,116.353595,0,259,39637.5389467593,2008-07-08,12:56:05
39.966417,116.353546,0,267,39637.5390046296,2008-07-08,12:56:10
39.966419,116.353494,0,280,39637.5390625,2008-07-08,12:56:15
39.966412,116.353441,0,290,39637.5391203704,2008-07-08,12:56:20
39.96639,116.353389,0,301,39637.5391782407,2008-07-08,12:56:25
39.966302,116.353366,0,306,39637.5392361111,2008-07-08,12:56:30
39.966268,116.353401,0,295,39637.5392939815,2008-07-08,12:56:35
39.966192,116.353479,0,269,39637.5393518518,2008-07-08,12:56:40
39.96623,116.35351,0,267,39637.5394097222,2008-07-08,12:56:45
39.966288,116.353507,0,255,39637.5394675926,2008-07-08,12:56:50
39.966338,116.353501,0,252,39637.539525463,2008-07-08,12:56:55
39.96642,116.353437,0,247,39637.5395833333,2008-07-08,12:57:00
39.966472,116.353439,0,228,39637.5396412037,2008-07-08,12:57:05
39.966519,116.353449,0,212,39637.5396990741,2008-07-08,12:57:10
39.96657,116.353464,0,199,39637.5397569444,2008-07-08,12:57:15
39.96661,116.353468,0,185,39637.5398148148,2008-07-08,12:57:20
39.966668,116.35341,0,180,39637.5398726852,2008-07-08,12:57:25
39.966701,116.35333,0,176,39637.5399305556,2008-07-08,12:57:30
39.966699,116.353298,0,174,39637.5399884259,2008-07-08,12:57:35
39.966706,116.353249,0,172,39637.5400462963,2008-07-08,12:57:40
39.966719,116.353206,0,169,39637.5401041667,2008-07-08,12:57:45
39.966738,116.353168,0,166,39637.540162037,2008-07-08,12:57:50
39.966758,116.353085,0,163,39637.5402199074,2008-07-08,12:57:55
39.966705,116.353055,0,160,39637.5402777778,2008-07-08,12:58:00
39.966669,116.353102,0,155,39637.5403356481,2008-07-08,12:58:05
39.966645,116.353138,0,152,39637.5403935185,2008-07-08,12:58:10
39.966616,116.353169,0,152,39637.5404513889,2008-07-08,12:58:15
39.9666,116.353183,0,151,39637.5405092593,2008-07-08,12:58:20
39.966607,116.353176,0,152,39637.5405671296,2008-07-08,12:58:25
39.9666,116.353179,0,152,39637.540625,2008-07-08,12:58:30
39.9666,116.353179,0,152,39637.5406597222,2008-07-08,12:58:33
39.966595,116.353184,0,151,39637.5406828704,2008-07-08,12:58:35
39.966599,116.353195,0,152,39637.5407407407,2008-07-08,12:58:40
39.9666,116.353209,0,151,39637.5407986111,2008-07-08,12:58:45
39.966606,116.353231,0,151,39637.5408564815,2008-07-08,12:58:50
39.966603,116.353229,0,148,39637.5409143518,2008-07-08,12:58:55
39.966603,116.353229,0,148,39637.5409490741,2008-07-08,12:58:58
39.966596,116.353225,0,147,39637.5409722222,2008-07-08,12:59:00
39.966576,116.353219,0,148,39637.5410300926,2008-07-08,12:59:05
39.966561,116.353278,0,148,39637.541087963,2008-07-08,12:59:10
39.966633,116.353333,0,148,39637.5411458333,2008-07-08,12:59:15
39.966628,116.35341,0,147,39637.5412037037,2008-07-08,12:59:20
39.966624,116.353469,0,149,39637.5412615741,2008-07-08,12:59:25
39.966623,116.35351,0,150,39637.5413194444,2008-07-08,12:59:30
39.966507,116.353519,0,167,39637.5434027778,2008-07-08,13:02:30
39.966537,116.353061,0,165,39637.5434606481,2008-07-08,13:02:35
39.96656,116.352551,0,162,39637.5435185185,2008-07-08,13:02:40
39.966542,116.351983,0,160,39637.5435763889,2008-07-08,13:02:45
39.966555,116.351438,0,155,39637.5436342593,2008-07-08,13:02:50
39.96655,116.350921,0,146,39637.5436921296,2008-07-08,13:02:55
39.966615,116.350426,0,139,39637.54375,2008-07-08,13:03:00
39.966797,116.349967,0,133,39637.5438078704,2008-07-08,13:03:05
39.966952,116.349567,0,127,39637.5438657407,2008-07-08,13:03:10
39.967083,116.349208,0,122,39637.5439236111,2008-07-08,13:03:15
39.967234,116.348896,0,116,39637.5439814815,2008-07-08,13:03:20
39.967337,116.34869,0,109,39637.5440393519,2008-07-08,13:03:25
39.967502,116.348634,0,104,39637.5440972222,2008-07-08,13:03:30
39.967797,116.348668,0,101,39637.5441550926,2008-07-08,13:03:35
39.968235,116.348735,0,113,39637.544212963,2008-07-08,13:03:40
39.968739,116.34876,0,124,39637.5442708333,2008-07-08,13:03:45
39.969213,116.348807,0,124,39637.5443287037,2008-07-08,13:03:50
39.969678,116.348813,0,120,39637.5443865741,2008-07-08,13:03:55
39.970072,116.348766,0,116,39637.5444444444,2008-07-08,13:04:00
39.970262,116.34868,0,106,39637.5445023148,2008-07-08,13:04:05
39.970457,116.34859,0,91,39637.5445601852,2008-07-08,13:04:10
39.970728,116.348597,0,79,39637.5446180556,2008-07-08,13:04:15
39.970865,116.348575,0,69,39637.5446759259,2008-07-08,13:04:20
39.970908,116.348553,0,63,39637.5447337963,2008-07-08,13:04:25
39.970936,116.348508,0,54,39637.5447916667,2008-07-08,13:04:30
39.970941,116.348511,0,48,39637.544849537,2008-07-08,13:04:35
39.970941,116.348511,0,48,39637.5448842593,2008-07-08,13:04:38
39.970946,116.348513,0,44,39637.5449074074,2008-07-08,13:04:40
39.970955,116.34851,0,41,39637.5449652778,2008-07-08,13:04:45
39.970963,116.348508,0,38,39637.5450231481,2008-07-08,13:04:50
39.970971,116.348511,0,35,39637.5450810185,2008-07-08,13:04:55
39.970971,116.348511,0,35,39637.5451157407,2008-07-08,13:04:58
39.970976,116.34851,0,32,39637.5451388889,2008-07-08,13:05:00
39.970991,116.348519,0,30,39637.5451967593,2008-07-08,13:05:05
39.971012,116.348525,0,27,39637.5452546296,2008-07-08,13:05:10
39.971031,116.348528,0,25,39637.5453125,2008-07-08,13:05:15
39.971045,116.348532,0,23,39637.5453703704,2008-07-08,13:05:20
39.971052,116.348541,0,21,39637.5454282407,2008-07-08,13:05:25
39.971054,116.348551,0,19,39637.5454861111,2008-07-08,13:05:30
39.971066,116.348549,0,17,39637.5455439815,2008-07-08,13:05:35
39.971082,116.348534,0,15,39637.5456018519,2008-07-08,13:05:40
39.971101,116.348522,0,13,39637.5456597222,2008-07-08,13:05:45
39.971111,116.348523,0,11,39637.5457175926,2008-07-08,13:05:50
39.971123,116.348526,0,9,39637.545775463,2008-07-08,13:05:55
39.971133,116.348531,0,7,39637.5458333333,2008-07-08,13:06:00
39.971143,116.348534,0,5,39637.5458912037,2008-07-08,13:06:05
39.971143,116.348534,0,5,39637.5459259259,2008-07-08,13:06:08
39.971146,116.348535,0,3,39637.5459490741,2008-07-08,13:06:10
39.971215,116.348523,0,2,39637.5460069444,2008-07-08,13:06:15
39.971596,116.348486,0,-1,39637.5460648148,2008-07-08,13:06:20
39.972133,116.348488,0,-8,39637.5461226852,2008-07-08,13:06:25
39.972662,116.348459,0,-15,39637.5461805556,2008-07-08,13:06:30
39.973202,116.348391,0,-11,39637.5462384259,2008-07-08,13:06:35
39.973724,116.3484,0,8,39637.5462962963,2008-07-08,13:06:40
39.974334,116.348296,0,25,39637.5463541667,2008-07-08,13:06:45
39.974828,116.348278,0,39,39637.546412037,2008-07-08,13:06:50
39.975229,116.348245,0,52,39637.5464699074,2008-07-08,13:06:55
39.975671,116.348161,0,66,39637.5465277778,2008-07-08,13:07:00
39.97617,116.348095,0,79,39637.5465856481,2008-07-08,13:07:05
39.976686,116.348066,0,93,39637.5466435185,2008-07-08,13:07:10
39.977158,116.348075,0,107,39637.5467013889,2008-07-08,13:07:15
39.977582,116.348044,0,117,39637.5467592593,2008-07-08,13:07:20
39.978014,116.347925,0,114,39637.5468171296,2008-07-08,13:07:25
39.978493,116.347848,0,107,39637.546875,2008-07-08,13:07:30
39.979015,116.347827,0,109,39637.5469328704,2008-07-08,13:07:35
39.979582,116.347791,0,118,39637.5469907407,2008-07-08,13:07:40
39.980123,116.347761,0,133,39637.5470486111,2008-07-08,13:07:45
39.980614,116.347721,0,144,39637.5471064815,2008-07-08,13:07:50
39.981014,116.347628,0,144,39637.5471643518,2008-07-08,13:07:55
39.981289,116.347684,0,132,39637.5472222222,2008-07-08,13:08:00
39.981344,116.347674,0,131,39637.5472800926,2008-07-08,13:08:05
39.981357,116.347675,0,133,39637.547337963,2008-07-08,13:08:10
39.981367,116.347699,0,135,39637.5473958333,2008-07-08,13:08:15
39.981421,116.347798,0,132,39637.5474537037,2008-07-08,13:08:20
39.981463,116.347849,0,137,39637.5475115741,2008-07-08,13:08:25
39.981503,116.347898,0,141,39637.5475694444,2008-07-08,13:08:30
39.98156,116.347931,0,145,39637.5476273148,2008-07-08,13:08:35
39.9816,116.347924,0,151,39637.5476851852,2008-07-08,13:08:40
39.981636,116.347932,0,162,39637.5477430556,2008-07-08,13:08:45
39.981693,116.347967,0,168,39637.5478009259,2008-07-08,13:08:50
39.981749,116.347989,0,174,39637.5478587963,2008-07-08,13:08:55
39.98182,116.347953,0,179,39637.5479166667,2008-07-08,13:09:00
39.981886,116.347906,0,166,39637.547974537,2008-07-08,13:09:05
39.981951,116.347856,0,159,39637.5480324074,2008-07-08,13:09:10
39.981997,116.347867,0,157,39637.5480902778,2008-07-08,13:09:15
39.982039,116.347873,0,154,39637.5481481481,2008-07-08,13:09:20
39.982084,116.347873,0,153,39637.5482060185,2008-07-08,13:09:25
39.982136,116.347882,0,163,39637.5482638889,2008-07-08,13:09:30
39.982165,116.347895,0,168,39637.5483217593,2008-07-08,13:09:35
39.982189,116.347924,0,169,39637.5483796296,2008-07-08,13:09:40
39.982277,116.347997,0,159,39637.5484375,2008-07-08,13:09:45
39.98233,116.348014,0,163,39637.5484953704,2008-07-08,13:09:50
39.982398,116.34799,0,172,39637.5485532407,2008-07-08,13:09:55
39.982458,116.347976,0,178,39637.5486111111,2008-07-08,13:10:00
39.982507,116.34799,0,178,39637.5486689815,2008-07-08,13:10:05
39.982566,116.347977,0,171,39637.5487268518,2008-07-08,13:10:10
39.98264,116.347947,0,171,39637.5487847222,2008-07-08,13:10:15
39.982721,116.347881,0,152,39637.5488425926,2008-07-08,13:10:20
39.982744,116.347881,0,148,39637.548900463,2008-07-08,13:10:25
39.982747,116.347897,0,147,39637.5489583333,2008-07-08,13:10:30
39.982793,116.347961,0,145,39637.5490162037,2008-07-08,13:10:35
39.98284,116.348007,0,144,39637.5490740741,2008-07-08,13:10:40
39.982897,116.34804,0,146,39637.5491319444,2008-07-08,13:10:45
39.982938,116.348078,0,148,39637.5491898148,2008-07-08,13:10:50
39.982976,116.348133,0,152,39637.5492476852,2008-07-08,13:10:55
39.983017,116.34815,0,149,39637.5493055556,2008-07-08,13:11:00
39.983054,116.348166,0,146,39637.5493634259,2008-07-08,13:11:05
39.983067,116.348216,0,147,39637.5494212963,2008-07-08,13:11:10
39.983081,116.348278,0,148,39637.5494791667,2008-07-08,13:11:15
39.983092,116.348339,0,146,39637.549537037,2008-07-08,13:11:20
39.983083,116.348408,0,140,39637.5495949074,2008-07-08,13:11:25
39.983094,116.348509,0,136,39637.5496527778,2008-07-08,13:11:30
39.98309,116.348584,0,134,39637.5497106481,2008-07-08,13:11:35
39.983095,116.348657,0,133,39637.5497685185,2008-07-08,13:11:40
39.983125,116.34876,0,126,39637.5498263889,2008-07-08,13:11:45
39.983132,116.348826,0,124,39637.5498842593,2008-07-08,13:11:50
39.983146,116.348891,0,123,39637.5499421296,2008-07-08,13:11:55
39.983168,116.348963,0,119,39637.55,2008-07-08,13:12:00
39.98321,116.349035,0,117,39637.5500578704,2008-07-08,13:12:05
39.983248,116.349067,0,114,39637.5501157407,2008-07-08,13:12:10
39.983298,116.349138,0,114,39637.5501736111,2008-07-08,13:12:15
39.983329,116.349182,0,114,39637.5502314815,2008-07-08,13:12:20
39.983364,116.349234,0,118,39637.5502893519,2008-07-08,13:12:25
39.983394,116.349297,0,129,39637.5503472222,2008-07-08,13:12:30
39.983428,116.349298,0,139,39637.5504050926,2008-07-08,13:12:35
39.983476,116.349315,0,147,39637.550462963,2008-07-08,13:12:40
39.983527,116.349317,0,154,39637.5505208333,2008-07-08,13:12:45
39.983622,116.349248,0,161,39637.5505787037,2008-07-08,13:12:50
39.983675,116.349264,0,166,39637.5506365741,2008-07-08,13:12:55
39.98368,116.349289,0,161,39637.5506944444,2008-07-08,13:13:00
39.983689,116.34932,0,155,39637.5507523148,2008-07-08,13:13:05
39.983704,116.349391,0,155,39637.5508101852,2008-07-08,13:13:10
39.98372,116.3495,0,150,39637.5508680556,2008-07-08,13:13:15
39.983712,116.34954,0,148,39637.5509259259,2008-07-08,13:13:20
39.983724,116.349651,0,142,39637.5509837963,2008-07-08,13:13:25
39.983736,116.349688,0,138,39637.5510416667,2008-07-08,13:13:30
39.983715,116.349718,0,141,39637.551099537,2008-07-08,13:13:35
39.983728,116.349811,0,140,39637.5511574074,2008-07-08,13:13:40
39.983738,116.349879,0,141,39637.5512152778,2008-07-08,13:13:45
39.983736,116.349968,0,141,39637.5512731481,2008-07-08,13:13:50
39.983738,116.350062,0,142,39637.5513310185,2008-07-08,13:13:55
39.983735,116.350126,0,151,39637.5513888889,2008-07-08,13:14:00
39.983743,116.350217,0,156,39637.5514467593,2008-07-08,13:14:05
39.983727,116.350264,0,160,39637.5515046296,2008-07-08,13:14:10
39.983715,116.350313,0,163,39637.5515625,2008-07-08,13:14:15
39.983721,116.35036,0,169,39637.5516203704,2008-07-08,13:14:20
39.983726,116.350412,0,172,39637.5516782407,2008-07-08,13:14:25
39.983728,116.350466,0,174,39637.5517361111,2008-07-08,13:14:30
39.983739,116.350608,0,170,39637.5517939815,2008-07-08,13:14:35
39.983763,116.350676,0,171,39637.5518518519,2008-07-08,13:14:40
39.98377,116.350751,0,170,39637.5519097222,2008-07-08,13:14:45
39.983752,116.35083,0,167,39637.5519675926,2008-07-08,13:14:50
39.983736,116.350882,0,163,39637.552025463,2008-07-08,13:14:55
39.98373,116.350937,0,165,39637.5520833333,2008-07-08,13:15:00
39.983717,116.350993,0,167,39637.5521412037,2008-07-08,13:15:05
39.983736,116.35107,0,168,39637.5521990741,2008-07-08,13:15:10
39.983748,116.351142,0,168,39637.5522569444,2008-07-08,13:15:15
39.98375,116.351232,0,166,39637.5523148148,2008-07-08,13:15:20
39.983708,116.351262,0,157,39637.5523726852,2008-07-08,13:15:25
39.983717,116.351258,0,156,39637.5524305556,2008-07-08,13:15:30
39.983761,116.351256,0,154,39637.5524884259,2008-07-08,13:15:35
39.98381,116.351265,0,152,39637.5525462963,2008-07-08,13:15:40
39.98385,116.351265,0,150,39637.5526041667,2008-07-08,13:15:45
39.9839,116.351238,0,148,39637.552662037,2008-07-08,13:15:50
39.983972,116.351238,0,147,39637.5527199074,2008-07-08,13:15:55
39.983991,116.351219,0,145,39637.5527777778,2008-07-08,13:16:00
39.984,116.351211,0,144,39637.5528356481,2008-07-08,13:16:05
39.984,116.351211,0,144,39637.5528703704,2008-07-08,13:16:08
39.984001,116.351209,0,142,39637.5528935185,2008-07-08,13:16:10
39.98401,116.351208,0,141,39637.5529513889,2008-07-08,13:16:15
39.984015,116.351208,0,140,39637.5530092593,2008-07-08,13:16:20
39.98402,116.351209,0,139,39637.5530671296,2008-07-08,13:16:25
39.984027,116.351208,0,138,39637.553125,2008-07-08,13:16:30
39.984027,116.351208,0,138,39637.5531597222,2008-07-08,13:16:33
39.984031,116.351208,0,137,39637.5531828704,2008-07-08,13:16:35
39.98401,116.351209,0,137,39637.5532407407,2008-07-08,13:16:40
39.983991,116.351183,0,137,39637.5532986111,2008-07-08,13:16:45
39.983969,116.351166,0,137,39637.5533564815,2008-07-08,13:16:50
39.983937,116.351139,0,138,39637.5534143519,2008-07-08,13:16:55
39.983968,116.351117,0,140,39637.5534722222,2008-07-08,13:17:00
39.984,116.351109,0,140,39637.5535300926,2008-07-08,13:17:05
39.984009,116.351109,0,140,39637.553587963,2008-07-08,13:17:10
39.98402,116.351108,0,140,39637.5536458333,2008-07-08,13:17:15
39.98404,116.351148,0,140,39637.5537037037,2008-07-08,13:17:20
39.984057,116.35118,0,140,39637.5537615741,2008-07-08,13:17:25
39.984057,116.35118,0,140,39637.5537962963,2008-07-08,13:17:28
39.984064,116.351181,0,140,39637.5538194444,2008-07-08,13:17:30
39.984069,116.351195,0,140,39637.5538773148,2008-07-08,13:17:35
39.984069,116.351195,0,140,39637.553912037,2008-07-08,13:17:38
39.984076,116.351195,0,140,39637.5539351852,2008-07-08,13:17:40
39.983939,116.351267,0,155,39637.5539930556,2008-07-08,13:17:45
39.983926,116.351336,0,159,39637.5540509259,2008-07-08,13:17:50
39.983933,116.351405,0,162,39637.5541087963,2008-07-08,13:17:55
39.983881,116.351533,0,160,39637.5541666667,2008-07-08,13:18:00
39.983861,116.351611,0,154,39637.554224537,2008-07-08,13:18:05
39.983883,116.351674,0,156,39637.5542824074,2008-07-08,13:18:10
39.983878,116.35174,0,153,39637.5543402778,2008-07-08,13:18:15
39.983887,116.351809,0,154,39637.5543981481,2008-07-08,13:18:20
39.983922,116.351874,0,159,39637.5544560185,2008-07-08,13:18:25
39.983954,116.351912,0,159,39637.5545138889,2008-07-08,13:18:30
39.983981,116.351977,0,163,39637.5545717593,2008-07-08,13:18:35
39.983975,116.351979,0,163,39637.5546296296,2008-07-08,13:18:40
39.983968,116.351981,0,162,39637.5546875,2008-07-08,13:18:45
39.983968,116.351981,0,162,39637.5547222222,2008-07-08,13:18:48
39.983966,116.351984,0,163,39637.5547453704,2008-07-08,13:18:50
39.983985,116.352112,0,164,39637.5548032407,2008-07-08,13:18:55
39.984001,116.352167,0,162,39637.5548611111,2008-07-08,13:19:00
39.984011,116.352231,0,162,39637.5549189815,2008-07-08,13:19:05
39.984005,116.35231,0,161,39637.5549768518,2008-07-08,13:19:10
39.984027,116.352402,0,164,39637.5550347222,2008-07-08,13:19:15
39.984052,116.352464,0,164,39637.5550925926,2008-07-08,13:19:20
39.984097,116.352498,0,162,39637.555150463,2008-07-08,13:19:25
39.984129,116.352512,0,166,39637.5552083333,2008-07-08,13:19:30
39.984175,116.352534,0,170,39637.5552662037,2008-07-08,13:19:35
39.984261,116.352637,0,167,39637.5553240741,2008-07-08,13:19:40
39.984327,116.352718,0,166,39637.5553819444,2008-07-08,13:19:45
39.984383,116.352796,0,167,39637.5554398148,2008-07-08,13:19:50
39.984426,116.352873,0,170,39637.5554976852,2008-07-08,13:19:55
39.984468,116.352934,0,171,39637.5555555556,2008-07-08,13:20:00
39.984511,116.352959,0,174,39637.5556134259,2008-07-08,13:20:05
39.984549,116.352932,0,176,39637.5556712963,2008-07-08,13:20:10
39.984627,116.352858,0,177,39637.5557291667,2008-07-08,13:20:15
39.984701,116.352775,0,177,39637.555787037,2008-07-08,13:20:20
39.984848,116.352649,0,174,39637.5558449074,2008-07-08,13:20:25
39.984848,116.352649,0,174,39637.5558796296,2008-07-08,13:20:28
39.984856,116.352644,0,176,39637.5559027778,2008-07-08,13:20:30
39.984833,116.352652,0,179,39637.5559606481,2008-07-08,13:20:35
39.984805,116.352682,0,179,39637.5560185185,2008-07-08,13:20:40
39.98485,116.352824,0,179,39637.5560763889,2008-07-08,13:20:45
39.984859,116.352919,0,181,39637.5561342593,2008-07-08,13:20:50
39.984923,116.35299,0,188,39637.5561921296,2008-07-08,13:20:55
39.984983,116.353032,0,196,39637.55625,2008-07-08,13:21:00
39.984986,116.353069,0,203,39637.5563078704,2008-07-08,13:21:05
39.985016,116.353097,0,205,39637.5563657407,2008-07-08,13:21:10
39.985024,116.353089,0,207,39637.5564236111,2008-07-08,13:21:15
39.985023,116.353089,0,208,39637.5564814815,2008-07-08,13:21:20
39.985023,116.353089,0,208,39637.5565162037,2008-07-08,13:21:23
39.985028,116.353089,0,208,39637.5565393518,2008-07-08,13:21:25
39.984995,116.353067,0,208,39637.5565972222,2008-07-08,13:21:30
39.984958,116.352982,0,208,39637.5566550926,2008-07-08,13:21:35
39.98492,116.352848,0,209,39637.556712963,2008-07-08,13:21:40
39.984893,116.352715,0,209,39637.5567708333,2008-07-08,13:21:45
39.984872,116.352569,0,209,39637.5568287037,2008-07-08,13:21:50
39.984885,116.352399,0,210,39637.5568865741,2008-07-08,13:21:55
39.984148,116.349426,0,331,39637.557349537,2008-07-08,13:22:35
39.98459,116.350871,0,218,39637.5574074074,2008-07-08,13:22:40
39.984808,116.351667,0,214,39637.5574652778,2008-07-08,13:22:45
39.984805,116.351676,0,213,39637.5575231481,2008-07-08,13:22:50
39.9848,116.351691,0,213,39637.5575810185,2008-07-08,13:22:55
39.984796,116.351701,0,213,39637.5576388889,2008-07-08,13:23:00
39.984796,116.351701,0,213,39637.5576736111,2008-07-08,13:23:03
39.984793,116.351708,0,213,39637.5576967593,2008-07-08,13:23:05
39.984786,116.351717,0,213,39637.5577546296,2008-07-08,13:23:10
39.984784,116.351724,0,212,39637.5578125,2008-07-08,13:23:15
39.98478,116.351729,0,212,39637.5578703704,2008-07-08,13:23:20
39.98478,116.351733,0,212,39637.5579282407,2008-07-08,13:23:25
39.984783,116.351735,0,212,39637.5579861111,2008-07-08,13:23:30
39.984788,116.351737,0,212,39637.5580439815,2008-07-08,13:23:35
39.984789,116.351738,0,211,39637.5581018519,2008-07-08,13:23:40
39.984789,116.351739,0,211,39637.5581597222,2008-07-08,13:23:45
39.984787,116.351741,0,212,39637.5582175926,2008-07-08,13:23:50
39.984785,116.351742,0,212,39637.558275463,2008-07-08,13:23:55
39.984781,116.351743,0,212,39637.5583333333,2008-07-08,13:24:00
39.984779,116.351744,0,212,39637.5583912037,2008-07-08,13:24:05
39.984784,116.351744,0,212,39637.5584490741,2008-07-08,13:24:10
39.984787,116.351746,0,212,39637.5585069444,2008-07-08,13:24:15
39.984779,116.351751,0,212,39637.5585648148,2008-07-08,13:24:20
39.984775,116.351756,0,212,39637.5586226852,2008-07-08,13:24:25
39.984769,116.35176,0,212,39637.5586805556,2008-07-08,13:24:30
39.984769,116.35176,0,212,39637.5587152778,2008-07-08,13:24:33
39.984761,116.351762,0,212,39637.5587384259,2008-07-08,13:24:35
