# Supplementary material for: Research on differential privacy protection method based on user tendency
Source: PLoS One. 2023 Oct 26;18(10):e0288823. doi: 10.1371/journal.pone.0288823 (PMC10602288; doi:10.1371/journal.pone.0288823)
Supplement: S3 Data — (ZIP) [file pone.0288823.s003.zip › Data 5-3/052/Trajectory/20080709020456.plt]

Geolife trajectory
WGS 84
Altitude is in Feet
Reserved 3
0,2,255,My Track,0,0,2,8421376
0
39.985485,116.351069,0,492,39638.0867592593,2008-07-09,02:04:56
39.98549,116.351143,0,492,39638.0868171296,2008-07-09,02:05:01
39.986797,116.350071,0,-96,39638.086875,2008-07-09,02:05:06
39.986823,116.350057,0,-99,39638.0869328704,2008-07-09,02:05:11
39.986724,116.350134,0,-97,39638.0869907407,2008-07-09,02:05:16
39.986674,116.350116,0,-98,39638.0870486111,2008-07-09,02:05:21
39.98645,116.350188,0,-89,39638.0871064815,2008-07-09,02:05:26
39.986244,116.350241,0,-79,39638.0871643518,2008-07-09,02:05:31
39.986158,116.350259,0,-73,39638.0872222222,2008-07-09,02:05:36
39.985997,116.350034,0,117,39638.0950925926,2008-07-09,02:16:56
39.985966,116.349504,0,118,39638.095150463,2008-07-09,02:17:01
39.985918,116.349083,0,120,39638.0952083333,2008-07-09,02:17:06
39.985761,116.348851,0,122,39638.0952662037,2008-07-09,02:17:11
39.985764,116.348874,0,124,39638.0953240741,2008-07-09,02:17:16
39.98577,116.348893,0,126,39638.0953819444,2008-07-09,02:17:21
39.985768,116.348895,0,126,39638.0954398148,2008-07-09,02:17:26
39.985768,116.348895,0,126,39638.095474537,2008-07-09,02:17:29
39.98577,116.348894,0,126,39638.0954976852,2008-07-09,02:17:31
39.985776,116.348915,0,126,39638.0955555556,2008-07-09,02:17:36
39.985794,116.348939,0,126,39638.0956134259,2008-07-09,02:17:41
39.985805,116.348947,0,126,39638.0956712963,2008-07-09,02:17:46
39.985798,116.348956,0,126,39638.0957291667,2008-07-09,02:17:51
39.985798,116.348966,0,126,39638.095787037,2008-07-09,02:17:56
39.985836,116.34887,0,126,39638.0958449074,2008-07-09,02:18:01
39.985857,116.348606,0,127,39638.0959027778,2008-07-09,02:18:06
39.985845,116.348196,0,128,39638.0959606481,2008-07-09,02:18:11
39.985822,116.347703,0,129,39638.0960185185,2008-07-09,02:18:16
39.985769,116.347322,0,130,39638.0960763889,2008-07-09,02:18:21
39.985535,116.347139,0,130,39638.0961342593,2008-07-09,02:18:26
39.985143,116.347114,0,130,39638.0961921296,2008-07-09,02:18:31
39.984677,116.347133,0,128,39638.09625,2008-07-09,02:18:36
39.984104,116.347149,0,126,39638.0963078704,2008-07-09,02:18:41
39.983471,116.347157,0,126,39638.0963657407,2008-07-09,02:18:46
39.982805,116.347219,0,130,39638.0964236111,2008-07-09,02:18:51
39.982174,116.347281,0,125,39638.0964814815,2008-07-09,02:18:56
39.981689,116.347324,0,116,39638.0965393518,2008-07-09,02:19:01
39.981549,116.347269,0,114,39638.0965972222,2008-07-09,02:19:06
39.981548,116.347299,0,118,39638.0966550926,2008-07-09,02:19:11
39.981525,116.347293,0,116,39638.096712963,2008-07-09,02:19:16
39.981493,116.34729,0,114,39638.0967708333,2008-07-09,02:19:21
39.981487,116.347296,0,113,39638.0968287037,2008-07-09,02:19:26
39.981487,116.347296,0,113,39638.0968634259,2008-07-09,02:19:29
39.981495,116.347299,0,112,39638.0968865741,2008-07-09,02:19:31
39.981515,116.347311,0,112,39638.0969444444,2008-07-09,02:19:36
39.981533,116.34732,0,111,39638.0970023148,2008-07-09,02:19:41
39.981545,116.347341,0,111,39638.0970601852,2008-07-09,02:19:46
39.981548,116.347352,0,111,39638.0971180556,2008-07-09,02:19:51
39.981553,116.347361,0,111,39638.0971759259,2008-07-09,02:19:56
39.981502,116.347372,0,112,39638.0972337963,2008-07-09,02:20:01
39.981287,116.347449,0,113,39638.0972916667,2008-07-09,02:20:06
39.980938,116.3475,0,119,39638.097349537,2008-07-09,02:20:11
39.980535,116.347553,0,121,39638.0974074074,2008-07-09,02:20:16
39.980054,116.347605,0,129,39638.0974652778,2008-07-09,02:20:21
39.979549,116.347645,0,116,39638.0975231482,2008-07-09,02:20:26
39.978987,116.347682,0,115,39638.0975810185,2008-07-09,02:20:31
39.978427,116.347682,0,130,39638.0976388889,2008-07-09,02:20:36
39.977827,116.347649,0,141,39638.0976967593,2008-07-09,02:20:41
39.977164,116.347628,0,169,39638.0977546296,2008-07-09,02:20:46
39.976554,116.347663,0,178,39638.0978125,2008-07-09,02:20:51
39.97599,116.347623,0,185,39638.0978703704,2008-07-09,02:20:56
39.975528,116.347483,0,181,39638.0979282407,2008-07-09,02:21:01
39.975277,116.347327,0,174,39638.0979861111,2008-07-09,02:21:06
39.97517,116.347088,0,175,39638.0980439815,2008-07-09,02:21:11
39.975168,116.346633,0,162,39638.0981018519,2008-07-09,02:21:16
39.97519,116.346089,0,158,39638.0981597222,2008-07-09,02:21:21
39.975193,116.345487,0,154,39638.0982175926,2008-07-09,02:21:26
39.975159,116.34477,0,144,39638.098275463,2008-07-09,02:21:31
39.975188,116.344067,0,140,39638.0983333333,2008-07-09,02:21:36
39.975221,116.343348,0,133,39638.0983912037,2008-07-09,02:21:41
39.975233,116.342732,0,133,39638.0984490741,2008-07-09,02:21:46
39.97522,116.342298,0,143,39638.0985069444,2008-07-09,02:21:51
39.975268,116.341821,0,144,39638.0985648148,2008-07-09,02:21:56
39.975371,116.34133,0,147,39638.0986226852,2008-07-09,02:22:01
39.97531,116.340912,0,161,39638.0986805556,2008-07-09,02:22:06
39.975185,116.340771,0,191,39638.0987384259,2008-07-09,02:22:11
39.975097,116.34075,0,231,39638.0987962963,2008-07-09,02:22:16
39.975087,116.340748,0,234,39638.0988541667,2008-07-09,02:22:21
39.975125,116.340564,0,234,39638.098912037,2008-07-09,02:22:26
39.975128,116.340138,0,220,39638.0989699074,2008-07-09,02:22:31
39.975184,116.33969,0,214,39638.0990277778,2008-07-09,02:22:36
39.975198,116.339213,0,205,39638.0990856481,2008-07-09,02:22:41
39.975155,116.338751,0,200,39638.0991435185,2008-07-09,02:22:46
39.97515,116.338261,0,201,39638.0992013889,2008-07-09,02:22:51
39.97523,116.337719,0,199,39638.0992592593,2008-07-09,02:22:56
39.975224,116.337199,0,184,39638.0993171296,2008-07-09,02:23:01
39.975252,116.336682,0,172,39638.099375,2008-07-09,02:23:06
39.975227,116.336087,0,158,39638.0994328704,2008-07-09,02:23:11
39.975211,116.335489,0,143,39638.0994907407,2008-07-09,02:23:16
39.975216,116.334857,0,136,39638.0995486111,2008-07-09,02:23:21
39.97522,116.33435,0,126,39638.0996064815,2008-07-09,02:23:26
39.975229,116.334077,0,119,39638.0996643519,2008-07-09,02:23:31
39.975229,116.333869,0,114,39638.0997222222,2008-07-09,02:23:36
39.975239,116.333664,0,110,39638.0997800926,2008-07-09,02:23:41
39.975302,116.333571,0,107,39638.099837963,2008-07-09,02:23:46
39.975255,116.333649,0,107,39638.0998958333,2008-07-09,02:23:51
39.975217,116.333657,0,106,39638.0999537037,2008-07-09,02:23:56
39.975219,116.333697,0,110,39638.1000115741,2008-07-09,02:24:01
39.975221,116.333683,0,113,39638.1000694444,2008-07-09,02:24:06
39.975186,116.333658,0,118,39638.1001273148,2008-07-09,02:24:11
39.975176,116.333638,0,121,39638.1001851852,2008-07-09,02:24:16
39.975197,116.333514,0,124,39638.1002430556,2008-07-09,02:24:21
39.975208,116.333183,0,126,39638.1003009259,2008-07-09,02:24:26
39.975209,116.332783,0,138,39638.1003587963,2008-07-09,02:24:31
39.975212,116.332324,0,144,39638.1004166667,2008-07-09,02:24:36
39.975225,116.331878,0,148,39638.100474537,2008-07-09,02:24:41
39.97522,116.331526,0,149,39638.1005324074,2008-07-09,02:24:46
39.975238,116.331282,0,146,39638.1005902778,2008-07-09,02:24:51
39.975261,116.331136,0,160,39638.1006481481,2008-07-09,02:24:56
39.975265,116.331035,0,166,39638.1007060185,2008-07-09,02:25:01
39.975273,116.330929,0,170,39638.1007638889,2008-07-09,02:25:06
39.975273,116.330916,0,174,39638.1008217593,2008-07-09,02:25:11
39.975273,116.330916,0,174,39638.1008564815,2008-07-09,02:25:14
39.975279,116.330917,0,176,39638.1008796296,2008-07-09,02:25:16
39.975295,116.330921,0,178,39638.1009375,2008-07-09,02:25:21
39.975295,116.330921,0,178,39638.1009722222,2008-07-09,02:25:24
39.9753,116.330922,0,180,39638.1009953704,2008-07-09,02:25:26
39.975355,116.331016,0,190,39638.1010532407,2008-07-09,02:25:31
39.97537,116.331018,0,193,39638.1011111111,2008-07-09,02:25:36
39.975401,116.330939,0,196,39638.1011689815,2008-07-09,02:25:41
39.975366,116.330688,0,198,39638.1012268519,2008-07-09,02:25:46
39.975389,116.3305,0,197,39638.1012847222,2008-07-09,02:25:51
39.975404,116.330349,0,199,39638.1013425926,2008-07-09,02:25:56
39.97542,116.330173,0,208,39638.101400463,2008-07-09,02:26:01
39.975475,116.330177,0,232,39638.1014583333,2008-07-09,02:26:06
39.975506,116.330174,0,234,39638.1015162037,2008-07-09,02:26:11
39.975512,116.330154,0,242,39638.1015740741,2008-07-09,02:26:16
39.975507,116.330153,0,244,39638.1016319444,2008-07-09,02:26:21
39.975507,116.330153,0,244,39638.1016666667,2008-07-09,02:26:24
39.975506,116.330151,0,244,39638.1016898148,2008-07-09,02:26:26
39.975517,116.330151,0,245,39638.1017476852,2008-07-09,02:26:31
39.975518,116.330148,0,245,39638.1018055556,2008-07-09,02:26:36
39.97552,116.330147,0,245,39638.1018634259,2008-07-09,02:26:41
39.975514,116.330147,0,245,39638.1019212963,2008-07-09,02:26:46
39.975514,116.330147,0,245,39638.1019560185,2008-07-09,02:26:49
39.975508,116.330147,0,246,39638.1019791667,2008-07-09,02:26:51
39.975492,116.330148,0,248,39638.102037037,2008-07-09,02:26:56
39.975516,116.330017,0,252,39638.1020949074,2008-07-09,02:27:01
39.975476,116.329921,0,255,39638.1021527778,2008-07-09,02:27:06
39.975389,116.329676,0,246,39638.1022106481,2008-07-09,02:27:11
39.975324,116.329537,0,236,39638.1022685185,2008-07-09,02:27:16
39.975301,116.329407,0,232,39638.1023263889,2008-07-09,02:27:21
39.97522,116.32916,0,218,39638.1023842593,2008-07-09,02:27:26
39.975231,116.329029,0,210,39638.1024421296,2008-07-09,02:27:31
39.975222,116.328853,0,195,39638.1025,2008-07-09,02:27:36
39.975204,116.328783,0,187,39638.1025578704,2008-07-09,02:27:41
39.975204,116.328783,0,187,39638.1025925926,2008-07-09,02:27:44
39.975202,116.328775,0,187,39638.1026157407,2008-07-09,02:27:46
39.975217,116.328777,0,186,39638.1026736111,2008-07-09,02:27:51
39.975237,116.328752,0,180,39638.1027314815,2008-07-09,02:27:56
39.975248,116.328757,0,179,39638.1027893518,2008-07-09,02:28:01
39.975242,116.328722,0,161,39638.1028472222,2008-07-09,02:28:06
39.975247,116.328722,0,156,39638.1029050926,2008-07-09,02:28:11
39.975244,116.328722,0,153,39638.102962963,2008-07-09,02:28:16
39.975238,116.328721,0,152,39638.1030208333,2008-07-09,02:28:21
39.975235,116.328721,0,151,39638.1030787037,2008-07-09,02:28:26
39.975235,116.328721,0,151,39638.1031365741,2008-07-09,02:28:31
39.975235,116.328721,0,151,39638.1031712963,2008-07-09,02:28:34
39.975239,116.32872,0,151,39638.1031944444,2008-07-09,02:28:36
39.975263,116.328751,0,152,39638.1032523148,2008-07-09,02:28:41
39.97527,116.328752,0,151,39638.1033101852,2008-07-09,02:28:46
39.975276,116.328753,0,150,39638.1033680556,2008-07-09,02:28:51
39.975283,116.328753,0,148,39638.1034259259,2008-07-09,02:28:56
39.975283,116.328753,0,148,39638.1034606481,2008-07-09,02:28:59
39.975288,116.328753,0,146,39638.1034837963,2008-07-09,02:29:01
39.975269,116.328763,0,147,39638.1035416667,2008-07-09,02:29:06
39.975237,116.328778,0,146,39638.103599537,2008-07-09,02:29:11
39.975225,116.328795,0,146,39638.1036574074,2008-07-09,02:29:16
39.975232,116.328771,0,147,39638.1037152778,2008-07-09,02:29:21
39.975239,116.328755,0,147,39638.1037731481,2008-07-09,02:29:26
39.97524,116.328744,0,147,39638.1038310185,2008-07-09,02:29:31
39.975258,116.328729,0,146,39638.1038888889,2008-07-09,02:29:36
39.975274,116.328721,0,141,39638.1039467593,2008-07-09,02:29:41
39.975276,116.3287,0,137,39638.1040046296,2008-07-09,02:29:46
39.975282,116.328685,0,134,39638.1040625,2008-07-09,02:29:51
39.975283,116.328679,0,133,39638.1041203704,2008-07-09,02:29:56
39.975283,116.328679,0,133,39638.1041550926,2008-07-09,02:29:59
39.97528,116.328681,0,132,39638.1041782407,2008-07-09,02:30:01
39.975272,116.328695,0,132,39638.1042361111,2008-07-09,02:30:06
39.975251,116.328717,0,132,39638.1042939815,2008-07-09,02:30:11
39.975252,116.328728,0,131,39638.1043518518,2008-07-09,02:30:16
39.975255,116.328737,0,131,39638.1044097222,2008-07-09,02:30:21
39.975258,116.328742,0,130,39638.1044675926,2008-07-09,02:30:26
39.975262,116.32874,0,129,39638.104525463,2008-07-09,02:30:31
39.975262,116.328736,0,128,39638.1045833333,2008-07-09,02:30:36
39.975262,116.328736,0,128,39638.1046180556,2008-07-09,02:30:39
39.975259,116.328737,0,128,39638.1046412037,2008-07-09,02:30:41
39.975262,116.328693,0,126,39638.1046990741,2008-07-09,02:30:46
39.975281,116.328455,0,120,39638.1047569444,2008-07-09,02:30:51
39.975284,116.328103,0,114,39638.1048148148,2008-07-09,02:30:56
39.975277,116.327595,0,116,39638.1048726852,2008-07-09,02:31:01
39.97524,116.327056,0,134,39638.1049305556,2008-07-09,02:31:06
39.975227,116.326451,0,143,39638.1049884259,2008-07-09,02:31:11
39.975269,116.325977,0,136,39638.1050462963,2008-07-09,02:31:16
39.975274,116.325912,0,121,39638.1051041667,2008-07-09,02:31:21
39.975268,116.325901,0,121,39638.105162037,2008-07-09,02:31:26
39.975268,116.325901,0,122,39638.1052199074,2008-07-09,02:31:31
39.975268,116.325901,0,122,39638.1052546296,2008-07-09,02:31:34
39.975267,116.325905,0,122,39638.1052777778,2008-07-09,02:31:36
39.975265,116.325891,0,122,39638.1053356482,2008-07-09,02:31:41
39.975225,116.325665,0,128,39638.1053935185,2008-07-09,02:31:46
39.975206,116.325291,0,127,39638.1054513889,2008-07-09,02:31:51
39.975168,116.32485,0,131,39638.1055092593,2008-07-09,02:31:56
39.975153,116.324265,0,117,39638.1055671296,2008-07-09,02:32:01
39.975096,116.323552,0,106,39638.105625,2008-07-09,02:32:06
39.97504,116.322871,0,115,39638.1056828704,2008-07-09,02:32:11
39.975012,116.322153,0,129,39638.1057407407,2008-07-09,02:32:16
39.974947,116.321431,0,135,39638.1057986111,2008-07-09,02:32:21
39.974905,116.320765,0,142,39638.1058564815,2008-07-09,02:32:26
39.974893,116.320158,0,149,39638.1059143519,2008-07-09,02:32:31
39.974918,116.319552,0,146,39638.1059722222,2008-07-09,02:32:36
39.974907,116.31899,0,154,39638.1060300926,2008-07-09,02:32:41
39.974903,116.318526,0,160,39638.106087963,2008-07-09,02:32:46
39.974903,116.318029,0,167,39638.1061458333,2008-07-09,02:32:51
39.974905,116.317643,0,181,39638.1062037037,2008-07-09,02:32:56
39.974896,116.31768,0,189,39638.1062615741,2008-07-09,02:33:01
39.974897,116.317695,0,193,39638.1063194444,2008-07-09,02:33:06
39.974897,116.317695,0,193,39638.1063541667,2008-07-09,02:33:09
39.974897,116.317696,0,195,39638.1063773148,2008-07-09,02:33:11
39.974901,116.317674,0,196,39638.1064351852,2008-07-09,02:33:16
39.974871,116.317393,0,198,39638.1064930556,2008-07-09,02:33:21
39.974854,116.316965,0,189,39638.1065509259,2008-07-09,02:33:26
39.974789,116.316396,0,174,39638.1066087963,2008-07-09,02:33:31
39.974786,116.315693,0,155,39638.1066666667,2008-07-09,02:33:36
39.974773,116.315005,0,150,39638.106724537,2008-07-09,02:33:41
39.974789,116.314267,0,146,39638.1067824074,2008-07-09,02:33:46
39.974885,116.313708,0,154,39638.1068402778,2008-07-09,02:33:51
39.974856,116.313203,0,155,39638.1068981481,2008-07-09,02:33:56
39.974839,116.312969,0,158,39638.1069560185,2008-07-09,02:34:01
39.974811,116.313051,0,184,39638.1070138889,2008-07-09,02:34:06
39.974814,116.313059,0,184,39638.1070717593,2008-07-09,02:34:11
39.974817,116.313061,0,184,39638.1071296296,2008-07-09,02:34:16
39.974822,116.313055,0,184,39638.1071875,2008-07-09,02:34:21
39.974822,116.313052,0,185,39638.1072453704,2008-07-09,02:34:26
39.974823,116.313053,0,185,39638.1073032407,2008-07-09,02:34:31
39.974824,116.313053,0,185,39638.1073611111,2008-07-09,02:34:36
39.974824,116.313053,0,185,39638.1073958333,2008-07-09,02:34:39
39.974826,116.313047,0,185,39638.1074189815,2008-07-09,02:34:41
39.974827,116.313034,0,184,39638.1074768519,2008-07-09,02:34:46
39.974827,116.31304,0,184,39638.1075347222,2008-07-09,02:34:51
39.974826,116.313042,0,185,39638.1075925926,2008-07-09,02:34:56
39.974826,116.313045,0,185,39638.107650463,2008-07-09,02:35:01
39.974827,116.313051,0,185,39638.1077083333,2008-07-09,02:35:06
39.974827,116.313056,0,185,39638.1077662037,2008-07-09,02:35:11
39.974828,116.313061,0,186,39638.1078240741,2008-07-09,02:35:16
39.974828,116.313061,0,186,39638.1078587963,2008-07-09,02:35:19
39.974828,116.313066,0,185,39638.1078819444,2008-07-09,02:35:21
39.974828,116.313049,0,185,39638.1079398148,2008-07-09,02:35:26
39.974917,116.312956,0,193,39638.1079976852,2008-07-09,02:35:31
39.974905,116.312661,0,199,39638.1080555556,2008-07-09,02:35:36
39.974795,116.312211,0,191,39638.1081134259,2008-07-09,02:35:41
39.974803,116.311758,0,191,39638.1081712963,2008-07-09,02:35:46
39.974776,116.311318,0,182,39638.1082291667,2008-07-09,02:35:51
39.974754,116.310904,0,176,39638.108287037,2008-07-09,02:35:56
39.974723,116.310624,0,173,39638.1083449074,2008-07-09,02:36:01
39.974703,116.310526,0,170,39638.1084027778,2008-07-09,02:36:06
39.974693,116.310488,0,169,39638.1084606481,2008-07-09,02:36:11
39.974692,116.310473,0,168,39638.1085185185,2008-07-09,02:36:16
39.974685,116.310323,0,166,39638.1085763889,2008-07-09,02:36:21
39.974638,116.310185,0,173,39638.1086342593,2008-07-09,02:36:26
39.974625,116.310143,0,174,39638.1086921296,2008-07-09,02:36:31
39.974634,116.31007,0,173,39638.10875,2008-07-09,02:36:36
39.974646,116.309917,0,172,39638.1088078704,2008-07-09,02:36:41
39.974671,116.309572,0,167,39638.1088657407,2008-07-09,02:36:46
39.974656,116.309053,0,156,39638.1089236111,2008-07-09,02:36:51
39.9746,116.308791,0,151,39638.1089814815,2008-07-09,02:36:56
39.974593,116.308821,0,158,39638.1090393519,2008-07-09,02:37:01
39.974593,116.308821,0,158,39638.1090740741,2008-07-09,02:37:04
39.974598,116.308824,0,158,39638.1090972222,2008-07-09,02:37:06
39.974607,116.308799,0,158,39638.1091550926,2008-07-09,02:37:11
39.974622,116.308806,0,158,39638.109212963,2008-07-09,02:37:16
39.974652,116.308836,0,158,39638.1092708333,2008-07-09,02:37:21
39.974771,116.308871,0,165,39638.1093287037,2008-07-09,02:37:26
39.974789,116.308931,0,163,39638.1093865741,2008-07-09,02:37:31
39.974786,116.309012,0,168,39638.1094444444,2008-07-09,02:37:36
39.974776,116.309054,0,166,39638.1095023148,2008-07-09,02:37:41
39.974795,116.309105,0,164,39638.1095601852,2008-07-09,02:37:46
39.97481,116.309164,0,166,39638.1096180556,2008-07-09,02:37:51
39.97484,116.309245,0,170,39638.1096759259,2008-07-09,02:37:56
39.974831,116.309312,0,174,39638.1097337963,2008-07-09,02:38:01
39.97484,116.309392,0,173,39638.1097916667,2008-07-09,02:38:06
39.974801,116.309461,0,176,39638.109849537,2008-07-09,02:38:11
39.974771,116.309531,0,178,39638.1099074074,2008-07-09,02:38:16
39.974812,116.309633,0,179,39638.1099652778,2008-07-09,02:38:21
39.974818,116.309675,0,179,39638.1100231481,2008-07-09,02:38:26
39.974804,116.309739,0,173,39638.1100810185,2008-07-09,02:38:31
39.974867,116.309865,0,163,39638.1101388889,2008-07-09,02:38:36
39.97488,116.309945,0,159,39638.1101967593,2008-07-09,02:38:41
39.974862,116.309994,0,161,39638.1102546296,2008-07-09,02:38:46
39.974869,116.310047,0,157,39638.1103125,2008-07-09,02:38:51
39.974822,116.310119,0,163,39638.1103703704,2008-07-09,02:38:56
39.974847,116.31023,0,163,39638.1104282407,2008-07-09,02:39:01
39.974825,116.310325,0,168,39638.1104861111,2008-07-09,02:39:06
39.974851,116.310438,0,170,39638.1105439815,2008-07-09,02:39:11
39.974866,116.31051,0,173,39638.1106018518,2008-07-09,02:39:16
39.974938,116.31068,0,172,39638.1106597222,2008-07-09,02:39:21
39.974957,116.310776,0,171,39638.1107175926,2008-07-09,02:39:26
39.974935,116.310854,0,171,39638.110775463,2008-07-09,02:39:31
39.974939,116.310932,0,173,39638.1108333333,2008-07-09,02:39:36
39.974945,116.310967,0,180,39638.1108912037,2008-07-09,02:39:41
39.974948,116.310985,0,190,39638.1109490741,2008-07-09,02:39:46
39.974987,116.311012,0,191,39638.1110069444,2008-07-09,02:39:51
39.975025,116.311015,0,198,39638.1110648148,2008-07-09,02:39:56
39.975062,116.310991,0,202,39638.1111226852,2008-07-09,02:40:01
39.975115,116.310999,0,208,39638.1111805556,2008-07-09,02:40:06
39.975189,116.311037,0,211,39638.1112384259,2008-07-09,02:40:11
39.975264,116.31101,0,213,39638.1112962963,2008-07-09,02:40:16
39.975316,116.31099,0,218,39638.1113541667,2008-07-09,02:40:21
39.975373,116.310999,0,222,39638.111412037,2008-07-09,02:40:26
39.975427,116.310964,0,223,39638.1114699074,2008-07-09,02:40:31
39.975481,116.310957,0,229,39638.1115277778,2008-07-09,02:40:36
39.975551,116.310996,0,214,39638.1115856481,2008-07-09,02:40:41
39.975609,116.311002,0,211,39638.1116435185,2008-07-09,02:40:46
39.975683,116.310997,0,209,39638.1117013889,2008-07-09,02:40:51
39.975683,116.311015,0,219,39638.1117592593,2008-07-09,02:40:56
39.975747,116.310901,0,220,39638.1118171296,2008-07-09,02:41:01
39.97584,116.310853,0,220,39638.111875,2008-07-09,02:41:06
39.975881,116.310828,0,222,39638.1119328704,2008-07-09,02:41:11
39.97596,116.310806,0,220,39638.1119907407,2008-07-09,02:41:16
39.976016,116.310786,0,227,39638.1120486111,2008-07-09,02:41:21
39.976042,116.310816,0,247,39638.1121064815,2008-07-09,02:41:26
39.976047,116.310794,0,254,39638.1121643518,2008-07-09,02:41:31
39.976047,116.310794,0,254,39638.1121990741,2008-07-09,02:41:34
39.976052,116.310794,0,259,39638.1122222222,2008-07-09,02:41:36
39.976102,116.310707,0,263,39638.1122800926,2008-07-09,02:41:41
39.976141,116.310755,0,272,39638.112337963,2008-07-09,02:41:46
39.976265,116.310817,0,293,39638.1123958333,2008-07-09,02:41:51
39.976344,116.310771,0,291,39638.1124537037,2008-07-09,02:41:56
39.976425,116.310693,0,293,39638.1125115741,2008-07-09,02:42:01
39.976428,116.310659,0,297,39638.1125694444,2008-07-09,02:42:06
39.976454,116.310603,0,292,39638.1126273148,2008-07-09,02:42:11
39.976487,116.310529,0,285,39638.1126851852,2008-07-09,02:42:16
39.976528,116.310419,0,282,39638.1127430556,2008-07-09,02:42:21
39.976573,116.310333,0,280,39638.1128009259,2008-07-09,02:42:26
39.976642,116.31027,0,276,39638.1128587963,2008-07-09,02:42:31
39.976721,116.310167,0,275,39638.1129166667,2008-07-09,02:42:36
39.976773,116.310085,0,276,39638.112974537,2008-07-09,02:42:41
39.976864,116.31008,0,281,39638.1130324074,2008-07-09,02:42:46
39.976919,116.310141,0,284,39638.1130902778,2008-07-09,02:42:51
39.976996,116.310162,0,287,39638.1131481482,2008-07-09,02:42:56
39.977098,116.31016,0,285,39638.1132060185,2008-07-09,02:43:01
39.977175,116.310163,0,282,39638.1132638889,2008-07-09,02:43:06
39.977271,116.310158,0,273,39638.1133217593,2008-07-09,02:43:11
39.977352,116.310225,0,270,39638.1133796296,2008-07-09,02:43:16
39.977423,116.31022,0,255,39638.1134375,2008-07-09,02:43:21
39.977485,116.310175,0,242,39638.1134953704,2008-07-09,02:43:26
39.977521,116.310121,0,236,39638.1135532407,2008-07-09,02:43:31
39.977567,116.310056,0,229,39638.1136111111,2008-07-09,02:43:36
39.977603,116.309988,0,216,39638.1136689815,2008-07-09,02:43:41
39.977641,116.3099,0,206,39638.1137268519,2008-07-09,02:43:46
39.977689,116.309865,0,193,39638.1137847222,2008-07-09,02:43:51
39.977737,116.309807,0,178,39638.1138425926,2008-07-09,02:43:56
39.977765,116.309748,0,166,39638.113900463,2008-07-09,02:44:01
39.977826,116.309707,0,162,39638.1139583333,2008-07-09,02:44:06
39.977881,116.30964,0,155,39638.1140162037,2008-07-09,02:44:11
39.977941,116.309594,0,152,39638.1140740741,2008-07-09,02:44:16
39.977979,116.309535,0,147,39638.1141319444,2008-07-09,02:44:21
39.978022,116.309491,0,142,39638.1141898148,2008-07-09,02:44:26
39.978079,116.309438,0,139,39638.1142476852,2008-07-09,02:44:31
39.978112,116.309388,0,138,39638.1143055556,2008-07-09,02:44:36
39.978155,116.309363,0,138,39638.1143634259,2008-07-09,02:44:41
39.978193,116.309383,0,140,39638.1144212963,2008-07-09,02:44:46
39.978196,116.309356,0,144,39638.1144791667,2008-07-09,02:44:51
39.978198,116.309367,0,144,39638.114537037,2008-07-09,02:44:56
39.978198,116.309367,0,144,39638.1145717593,2008-07-09,02:44:59
39.978199,116.309375,0,144,39638.1145949074,2008-07-09,02:45:01
39.978238,116.309406,0,143,39638.1146527778,2008-07-09,02:45:06
39.978249,116.30941,0,143,39638.1147106481,2008-07-09,02:45:11
39.978261,116.30943,0,143,39638.1147685185,2008-07-09,02:45:16
39.978304,116.309414,0,147,39638.1148263889,2008-07-09,02:45:21
39.978304,116.309414,0,147,39638.1148611111,2008-07-09,02:45:24
39.978304,116.309418,0,147,39638.1148842593,2008-07-09,02:45:26
39.978304,116.309408,0,147,39638.1149421296,2008-07-09,02:45:31
39.978302,116.309392,0,147,39638.115,2008-07-09,02:45:36
39.978301,116.309379,0,147,39638.1150578704,2008-07-09,02:45:41
39.978301,116.30937,0,147,39638.1151157407,2008-07-09,02:45:46
39.978301,116.309368,0,147,39638.1151736111,2008-07-09,02:45:51
39.978301,116.309368,0,147,39638.1152083333,2008-07-09,02:45:54
39.978302,116.309369,0,147,39638.1152314815,2008-07-09,02:45:56
39.978308,116.309358,0,147,39638.1152893519,2008-07-09,02:46:01
39.978487,116.30932,0,186,39638.1154050926,2008-07-09,02:46:11
39.978528,116.309402,0,170,39638.115462963,2008-07-09,02:46:16
39.978529,116.309423,0,170,39638.1155208333,2008-07-09,02:46:21
39.97853,116.309441,0,170,39638.1155787037,2008-07-09,02:46:26
39.978553,116.309467,0,171,39638.1156365741,2008-07-09,02:46:31
39.978553,116.309467,0,171,39638.1156712963,2008-07-09,02:46:34
39.978559,116.30946,0,171,39638.1156944444,2008-07-09,02:46:36
39.978592,116.309481,0,173,39638.1157523148,2008-07-09,02:46:41
39.978658,116.309557,0,172,39638.1158101852,2008-07-09,02:46:46
39.978669,116.309532,0,171,39638.1158680556,2008-07-09,02:46:51
39.978669,116.309532,0,171,39638.1159027778,2008-07-09,02:46:54
39.978667,116.309529,0,170,39638.1159259259,2008-07-09,02:46:56
39.978636,116.309548,0,169,39638.1159837963,2008-07-09,02:47:01
39.978636,116.309548,0,169,39638.1160185185,2008-07-09,02:47:04
39.978635,116.309551,0,169,39638.1160416667,2008-07-09,02:47:06
39.978636,116.309565,0,169,39638.116099537,2008-07-09,02:47:11
39.978616,116.309595,0,169,39638.1161574074,2008-07-09,02:47:16
39.978604,116.309608,0,168,39638.1162152778,2008-07-09,02:47:21
39.978615,116.309635,0,168,39638.1162731481,2008-07-09,02:47:26
39.978645,116.309671,0,168,39638.1163310185,2008-07-09,02:47:31
39.978634,116.309677,0,168,39638.1163888889,2008-07-09,02:47:36
39.978634,116.309682,0,168,39638.1164467593,2008-07-09,02:47:41
39.978633,116.309678,0,168,39638.1165046296,2008-07-09,02:47:46
39.978632,116.309678,0,169,39638.1165625,2008-07-09,02:47:51
39.978632,116.30968,0,169,39638.1166203704,2008-07-09,02:47:56
39.978632,116.309685,0,169,39638.1166782407,2008-07-09,02:48:01
39.978632,116.309685,0,169,39638.116712963,2008-07-09,02:48:04
39.978633,116.309687,0,169,39638.1167361111,2008-07-09,02:48:06
39.978644,116.309671,0,169,39638.1167939815,2008-07-09,02:48:11
39.978659,116.309605,0,169,39638.1168518519,2008-07-09,02:48:16
39.978673,116.309556,0,169,39638.1169097222,2008-07-09,02:48:21
39.978675,116.309589,0,169,39638.1169675926,2008-07-09,02:48:26
39.978678,116.309638,0,169,39638.117025463,2008-07-09,02:48:31
39.978701,116.30974,0,169,39638.1170833333,2008-07-09,02:48:36
39.978736,116.309819,0,170,39638.1171412037,2008-07-09,02:48:41
39.978752,116.309792,0,170,39638.1171990741,2008-07-09,02:48:46
39.97874,116.309742,0,170,39638.1172569444,2008-07-09,02:48:51
39.978728,116.309722,0,170,39638.1173148148,2008-07-09,02:48:56
39.978728,116.309729,0,170,39638.1173726852,2008-07-09,02:49:01
39.978728,116.309729,0,170,39638.1174074074,2008-07-09,02:49:04
39.978727,116.309728,0,170,39638.1174305556,2008-07-09,02:49:06
39.978725,116.309715,0,170,39638.1174884259,2008-07-09,02:49:11
39.978723,116.309709,0,170,39638.1175462963,2008-07-09,02:49:16
39.978722,116.309716,0,170,39638.1176041667,2008-07-09,02:49:21
39.978722,116.309716,0,170,39638.1176388889,2008-07-09,02:49:24
39.978721,116.309721,0,170,39638.117662037,2008-07-09,02:49:26
39.97872,116.309734,0,170,39638.1177199074,2008-07-09,02:49:31
39.978719,116.309736,0,170,39638.1177777778,2008-07-09,02:49:36
39.978722,116.309737,0,170,39638.1178356481,2008-07-09,02:49:41
39.978722,116.309737,0,170,39638.1178703704,2008-07-09,02:49:44
39.978714,116.309729,0,170,39638.1178935185,2008-07-09,02:49:46
39.978684,116.309719,0,170,39638.1179513889,2008-07-09,02:49:51
39.978669,116.309722,0,170,39638.1180092593,2008-07-09,02:49:56
39.978666,116.309734,0,170,39638.1180671296,2008-07-09,02:50:01
39.978667,116.309781,0,170,39638.118125,2008-07-09,02:50:06
39.978667,116.309781,0,170,39638.1181597222,2008-07-09,02:50:09
39.978668,116.309788,0,171,39638.1181828704,2008-07-09,02:50:11
39.978677,116.309823,0,171,39638.1182407407,2008-07-09,02:50:16
39.978663,116.309808,0,172,39638.1182986111,2008-07-09,02:50:21
39.978659,116.309759,0,171,39638.1183564815,2008-07-09,02:50:26
39.978654,116.309703,0,171,39638.1184143518,2008-07-09,02:50:31
39.978642,116.309637,0,170,39638.1184722222,2008-07-09,02:50:36
39.979488,116.310282,0,238,39638.1638425926,2008-07-09,03:55:56
39.979342,116.310201,0,341,39638.163900463,2008-07-09,03:56:01
39.979266,116.310256,0,359,39638.1639583333,2008-07-09,03:56:06
39.979229,116.310365,0,375,39638.1640162037,2008-07-09,03:56:11
39.979198,116.310335,0,399,39638.1640740741,2008-07-09,03:56:16
39.979366,116.310279,0,458,39638.1641319444,2008-07-09,03:56:21
39.97931,116.310397,0,461,39638.1641898148,2008-07-09,03:56:26
39.979251,116.310487,0,469,39638.1642476852,2008-07-09,03:56:31
39.979272,116.310494,0,461,39638.1643055556,2008-07-09,03:56:36
39.979272,116.310494,0,461,39638.1643402778,2008-07-09,03:56:39
39.979272,116.310494,0,462,39638.1643634259,2008-07-09,03:56:41
39.979307,116.310467,0,451,39638.1644212963,2008-07-09,03:56:46
39.979332,116.31046,0,448,39638.1644791667,2008-07-09,03:56:51
39.979375,116.310423,0,450,39638.164537037,2008-07-09,03:56:56
39.979375,116.310423,0,450,39638.1645717593,2008-07-09,03:56:59
39.979371,116.310426,0,450,39638.1645949074,2008-07-09,03:57:01
39.979384,116.310365,0,456,39638.1646527778,2008-07-09,03:57:06
39.97938,116.310302,0,465,39638.1647106481,2008-07-09,03:57:11
39.979398,116.31029,0,468,39638.1647685185,2008-07-09,03:57:16
39.979471,116.310259,0,476,39638.1648263889,2008-07-09,03:57:21
39.979546,116.310201,0,479,39638.1648842593,2008-07-09,03:57:26
39.979595,116.310162,0,486,39638.1649421296,2008-07-09,03:57:31
39.979614,116.310131,0,492,39638.165,2008-07-09,03:57:36
39.979632,116.310108,0,497,39638.1650578704,2008-07-09,03:57:41
39.97966,116.310096,0,501,39638.1651157407,2008-07-09,03:57:46
39.979721,116.310127,0,507,39638.1651736111,2008-07-09,03:57:51
39.979929,116.310082,0,517,39638.1652314815,2008-07-09,03:57:56
39.980268,116.310116,0,527,39638.1652893518,2008-07-09,03:58:01
39.980319,116.310231,0,535,39638.1653472222,2008-07-09,03:58:06
39.980474,116.310134,0,560,39638.1654050926,2008-07-09,03:58:11
39.980689,116.310174,0,570,39638.165462963,2008-07-09,03:58:16
39.980778,116.31021,0,574,39638.1655208333,2008-07-09,03:58:21
39.98086,116.310237,0,578,39638.1655787037,2008-07-09,03:58:26
39.98086,116.310237,0,578,39638.1656134259,2008-07-09,03:58:29
39.980861,116.310235,0,579,39638.1656365741,2008-07-09,03:58:31
39.980887,116.310204,0,575,39638.1656944444,2008-07-09,03:58:36
39.981044,116.310223,0,569,39638.1657523148,2008-07-09,03:58:41
39.981185,116.310322,0,566,39638.1658101852,2008-07-09,03:58:46
39.981227,116.31035,0,561,39638.1658680556,2008-07-09,03:58:51
39.98128,116.310412,0,547,39638.1659259259,2008-07-09,03:58:56
39.981488,116.310431,0,450,39638.169224537,2008-07-09,04:03:41
39.981646,116.310424,0,461,39638.1692824074,2008-07-09,04:03:46
39.981662,116.310421,0,464,39638.1693402778,2008-07-09,04:03:51
39.981662,116.310421,0,464,39638.169375,2008-07-09,04:03:54
39.981654,116.310415,0,464,39638.1693981481,2008-07-09,04:03:56
39.981664,116.310412,0,465,39638.1694560185,2008-07-09,04:04:01
39.981699,116.310364,0,465,39638.1695138889,2008-07-09,04:04:06
39.981699,116.310219,0,466,39638.1695717593,2008-07-09,04:04:11
39.981752,116.310089,0,466,39638.1696296296,2008-07-09,04:04:16
39.982075,116.310117,0,467,39638.1696875,2008-07-09,04:04:21
39.982385,116.310092,0,476,39638.1697453704,2008-07-09,04:04:26
39.982459,116.310075,0,490,39638.1698032407,2008-07-09,04:04:31
39.982602,116.310153,0,502,39638.1698611111,2008-07-09,04:04:36
39.982755,116.310149,0,513,39638.1699189815,2008-07-09,04:04:41
39.982961,116.310145,0,522,39638.1699768519,2008-07-09,04:04:46
39.983141,116.310347,0,534,39638.1700347222,2008-07-09,04:04:51
39.983197,116.310363,0,537,39638.1700925926,2008-07-09,04:04:56
39.983215,116.310363,0,542,39638.170150463,2008-07-09,04:05:01
39.983237,116.310362,0,547,39638.1702083333,2008-07-09,04:05:06
39.983255,116.310362,0,551,39638.1702662037,2008-07-09,04:05:11
39.983269,116.310363,0,554,39638.1703240741,2008-07-09,04:05:16
39.983282,116.310364,0,556,39638.1703819444,2008-07-09,04:05:21
39.983292,116.310365,0,558,39638.1704398148,2008-07-09,04:05:26
39.983299,116.310366,0,557,39638.1704976852,2008-07-09,04:05:31
39.983299,116.310366,0,557,39638.1705324074,2008-07-09,04:05:34
39.983303,116.310367,0,556,39638.1705555556,2008-07-09,04:05:36
39.983312,116.310367,0,555,39638.1706134259,2008-07-09,04:05:41
39.983324,116.310367,0,554,39638.1706712963,2008-07-09,04:05:46
39.983333,116.310366,0,553,39638.1707291667,2008-07-09,04:05:51
39.983333,116.310366,0,553,39638.1707638889,2008-07-09,04:05:54
39.983337,116.310365,0,552,39638.170787037,2008-07-09,04:05:56
39.98335,116.310365,0,552,39638.1708449074,2008-07-09,04:06:01
39.98336,116.310364,0,551,39638.1709027778,2008-07-09,04:06:06
39.983369,116.310364,0,551,39638.1709606481,2008-07-09,04:06:11
39.983379,116.310364,0,550,39638.1710185185,2008-07-09,04:06:16
39.98339,116.310364,0,549,39638.1710763889,2008-07-09,04:06:21
39.983402,116.310363,0,546,39638.1711342593,2008-07-09,04:06:26
39.983412,116.310363,0,541,39638.1711921296,2008-07-09,04:06:31
39.98342,116.310364,0,534,39638.17125,2008-07-09,04:06:36
39.98342,116.310364,0,534,39638.1712847222,2008-07-09,04:06:39
39.983426,116.310364,0,524,39638.1713078704,2008-07-09,04:06:41
39.983435,116.310363,0,511,39638.1713657407,2008-07-09,04:06:46
39.983441,116.310362,0,500,39638.1714236111,2008-07-09,04:06:51
39.983441,116.310362,0,500,39638.1714583333,2008-07-09,04:06:54
39.983449,116.310363,0,492,39638.1714814815,2008-07-09,04:06:56
39.983458,116.310362,0,484,39638.1715393519,2008-07-09,04:07:01
39.983463,116.310361,0,475,39638.1715972222,2008-07-09,04:07:06
39.983463,116.310361,0,475,39638.1716319444,2008-07-09,04:07:09
39.98347,116.310361,0,470,39638.1716550926,2008-07-09,04:07:11
39.983491,116.310359,0,465,39638.171712963,2008-07-09,04:07:16
39.983699,116.310431,0,410,39638.1717708333,2008-07-09,04:07:21
39.983722,116.310509,0,345,39638.1718287037,2008-07-09,04:07:26
39.983739,116.310529,0,319,39638.1718865741,2008-07-09,04:07:31
39.98372,116.310572,0,266,39638.1719444444,2008-07-09,04:07:36
39.983921,116.310484,0,243,39638.1720023148,2008-07-09,04:07:41
39.984284,116.310417,0,240,39638.1720601852,2008-07-09,04:07:46
39.98478,116.310355,0,252,39638.1721180556,2008-07-09,04:07:51
39.985326,116.310308,0,268,39638.1721759259,2008-07-09,04:07:56
39.985917,116.310225,0,265,39638.1722337963,2008-07-09,04:08:01
39.986577,116.310125,0,255,39638.1722916667,2008-07-09,04:08:06
39.987262,116.310013,0,256,39638.172349537,2008-07-09,04:08:11
39.987909,116.309959,0,239,39638.1724074074,2008-07-09,04:08:16
39.988305,116.309965,0,232,39638.1724652778,2008-07-09,04:08:21
39.988345,116.309958,0,212,39638.1725231481,2008-07-09,04:08:26
39.988344,116.309958,0,210,39638.1725810185,2008-07-09,04:08:31
39.988344,116.309958,0,210,39638.1726157407,2008-07-09,04:08:34
39.988351,116.309958,0,209,39638.1726388889,2008-07-09,04:08:36
39.988386,116.309964,0,207,39638.1726967593,2008-07-09,04:08:41
39.988477,116.309963,0,191,39638.1727546296,2008-07-09,04:08:46
39.988527,116.309894,0,193,39638.1728125,2008-07-09,04:08:51
39.988795,116.309871,0,180,39638.1728703704,2008-07-09,04:08:56
39.989172,116.309815,0,174,39638.1729282407,2008-07-09,04:09:01
39.989647,116.309773,0,162,39638.1729861111,2008-07-09,04:09:06
39.990097,116.309703,0,148,39638.1730439815,2008-07-09,04:09:11
39.990441,116.30976,0,170,39638.1731018518,2008-07-09,04:09:16
39.990508,116.309843,0,190,39638.1731597222,2008-07-09,04:09:21
39.990704,116.309907,0,180,39638.1732175926,2008-07-09,04:09:26
39.990807,116.310271,0,180,39638.173275463,2008-07-09,04:09:31
39.990853,116.310786,0,176,39638.1733333333,2008-07-09,04:09:36
39.990897,116.311381,0,183,39638.1733912037,2008-07-09,04:09:41
39.99092,116.312032,0,187,39638.1734490741,2008-07-09,04:09:46
39.990962,116.312727,0,194,39638.1735069444,2008-07-09,04:09:51
39.991023,116.313452,0,204,39638.1735648148,2008-07-09,04:09:56
39.991073,116.314123,0,209,39638.1736226852,2008-07-09,04:10:01
39.991079,116.314505,0,208,39638.1736805556,2008-07-09,04:10:06
39.991049,116.314537,0,216,39638.1737384259,2008-07-09,04:10:11
39.99105,116.314555,0,219,39638.1737962963,2008-07-09,04:10:16
39.991051,116.314553,0,221,39638.1738541667,2008-07-09,04:10:21
39.991051,116.314553,0,221,39638.1738888889,2008-07-09,04:10:24
39.991051,116.314558,0,221,39638.173912037,2008-07-09,04:10:26
39.991039,116.314718,0,216,39638.1739699074,2008-07-09,04:10:31
39.991022,116.31509,0,210,39638.1740277778,2008-07-09,04:10:36
39.991067,116.315571,0,202,39638.1740856481,2008-07-09,04:10:41
39.991116,116.316175,0,202,39638.1741435185,2008-07-09,04:10:46
39.991133,116.316853,0,207,39638.1742013889,2008-07-09,04:10:51
39.991156,116.317517,0,211,39638.1742592593,2008-07-09,04:10:56
39.991154,116.317905,0,208,39638.1743171296,2008-07-09,04:11:01
39.991154,116.317905,0,208,39638.1743518518,2008-07-09,04:11:04
39.991152,116.317906,0,211,39638.174375,2008-07-09,04:11:06
39.991154,116.317927,0,209,39638.1744328704,2008-07-09,04:11:11
39.991151,116.31817,0,190,39638.1744907407,2008-07-09,04:11:16
39.991191,116.318582,0,181,39638.1745486111,2008-07-09,04:11:21
39.991229,116.319127,0,175,39638.1746064815,2008-07-09,04:11:26
39.991326,116.319709,0,176,39638.1746643518,2008-07-09,04:11:31
39.991381,116.320346,0,178,39638.1747222222,2008-07-09,04:11:36
39.991288,116.321012,0,181,39638.1747800926,2008-07-09,04:11:41
39.991344,116.321482,0,186,39638.174837963,2008-07-09,04:11:46
39.991389,116.321826,0,187,39638.1748958333,2008-07-09,04:11:51
39.991352,116.321813,0,186,39638.1749537037,2008-07-09,04:11:56
39.991352,116.321813,0,186,39638.1749884259,2008-07-09,04:11:59
39.991351,116.321813,0,186,39638.1750115741,2008-07-09,04:12:01
39.991351,116.321892,0,186,39638.1750694444,2008-07-09,04:12:06
39.991399,116.322179,0,182,39638.1751273148,2008-07-09,04:12:11
39.991533,116.322568,0,187,39638.1751851852,2008-07-09,04:12:16
39.991468,116.323148,0,210,39638.1752430556,2008-07-09,04:12:21
39.991449,116.32381,0,222,39638.1753009259,2008-07-09,04:12:26
39.991402,116.324498,0,218,39638.1753587963,2008-07-09,04:12:31
39.9915,116.325204,0,222,39638.1754166667,2008-07-09,04:12:36
39.99152,116.325774,0,225,39638.175474537,2008-07-09,04:12:41
39.991491,116.326136,0,229,39638.1755324074,2008-07-09,04:12:46
39.991487,116.326093,0,226,39638.1755902778,2008-07-09,04:12:51
39.991486,116.326096,0,226,39638.1756481482,2008-07-09,04:12:56
39.991484,116.326101,0,226,39638.1757060185,2008-07-09,04:13:01
39.991484,116.326101,0,226,39638.1757407407,2008-07-09,04:13:04
39.991482,116.326101,0,226,39638.1757638889,2008-07-09,04:13:06
39.99148,116.326113,0,227,39638.1758217593,2008-07-09,04:13:11
39.99148,116.326106,0,227,39638.1758796296,2008-07-09,04:13:16
39.99148,116.326106,0,227,39638.1759143519,2008-07-09,04:13:19
39.991479,116.326104,0,226,39638.1759375,2008-07-09,04:13:21
39.991475,116.326125,0,226,39638.1759953704,2008-07-09,04:13:26
39.991384,116.326382,0,220,39638.1760532407,2008-07-09,04:13:31
39.991343,116.326726,0,224,39638.1761111111,2008-07-09,04:13:36
39.991387,116.327157,0,220,39638.1761689815,2008-07-09,04:13:41
39.991482,116.32763,0,220,39638.1762268519,2008-07-09,04:13:46
39.991504,116.327898,0,218,39638.1762847222,2008-07-09,04:13:51
39.991491,116.328135,0,221,39638.1763425926,2008-07-09,04:13:56
39.991484,116.328408,0,237,39638.176400463,2008-07-09,04:14:01
39.991495,116.328668,0,231,39638.1764583333,2008-07-09,04:14:06
39.991431,116.328738,0,230,39638.1765162037,2008-07-09,04:14:11
39.991431,116.328738,0,230,39638.1765509259,2008-07-09,04:14:14
39.991431,116.328744,0,230,39638.1765740741,2008-07-09,04:14:16
39.991431,116.328734,0,230,39638.1766319444,2008-07-09,04:14:21
39.99143,116.328719,0,229,39638.1766898148,2008-07-09,04:14:26
39.991435,116.328809,0,229,39638.1767476852,2008-07-09,04:14:31
39.991463,116.329175,0,230,39638.1768055556,2008-07-09,04:14:36
39.991509,116.329606,0,235,39638.1768634259,2008-07-09,04:14:41
39.99156,116.329943,0,232,39638.1769212963,2008-07-09,04:14:46
39.991503,116.330067,0,229,39638.1769791667,2008-07-09,04:14:51
39.991458,116.330057,0,230,39638.177037037,2008-07-09,04:14:56
39.991428,116.330069,0,231,39638.1770949074,2008-07-09,04:15:01
39.991399,116.330093,0,232,39638.1771527778,2008-07-09,04:15:06
39.991395,116.33009,0,232,39638.1772106481,2008-07-09,04:15:11
39.991395,116.330089,0,232,39638.1772685185,2008-07-09,04:15:16
39.991395,116.330089,0,232,39638.1773032407,2008-07-09,04:15:19
39.991395,116.330083,0,232,39638.1773263889,2008-07-09,04:15:21
39.991395,116.330072,0,232,39638.1773842593,2008-07-09,04:15:26
39.991402,116.330145,0,231,39638.1774421296,2008-07-09,04:15:31
39.991414,116.330419,0,230,39638.1775,2008-07-09,04:15:36
39.99144,116.330835,0,231,39638.1775578704,2008-07-09,04:15:41
39.991454,116.331121,0,237,39638.1776157407,2008-07-09,04:15:46
39.991476,116.331356,0,253,39638.1776736111,2008-07-09,04:15:51
39.991506,116.331516,0,265,39638.1777314815,2008-07-09,04:15:56
39.991461,116.331777,0,276,39638.1777893519,2008-07-09,04:16:01
39.99156,116.332222,0,276,39638.1778472222,2008-07-09,04:16:06
39.991606,116.332666,0,258,39638.1779050926,2008-07-09,04:16:11
39.991645,116.333092,0,246,39638.177962963,2008-07-09,04:16:16
39.99161,116.333478,0,236,39638.1780208333,2008-07-09,04:16:21
39.991601,116.333539,0,222,39638.1780787037,2008-07-09,04:16:26
39.991613,116.333534,0,225,39638.1781365741,2008-07-09,04:16:31
39.991614,116.333536,0,224,39638.1781944444,2008-07-09,04:16:36
39.991614,116.333536,0,224,39638.1782291667,2008-07-09,04:16:39
39.991616,116.333532,0,224,39638.1782523148,2008-07-09,04:16:41
39.991616,116.333522,0,224,39638.1783101852,2008-07-09,04:16:46
39.991616,116.333511,0,224,39638.1783680556,2008-07-09,04:16:51
39.991615,116.333494,0,224,39638.1784259259,2008-07-09,04:16:56
39.991614,116.333471,0,224,39638.1784837963,2008-07-09,04:17:01
39.9916,116.33353,0,222,39638.1785416667,2008-07-09,04:17:06
39.991577,116.333788,0,218,39638.178599537,2008-07-09,04:17:11
39.991635,116.334321,0,213,39638.1786574074,2008-07-09,04:17:16
39.991672,116.334816,0,204,39638.1787152778,2008-07-09,04:17:21
39.991734,116.335445,0,194,39638.1787731481,2008-07-09,04:17:26
39.99176,116.336087,0,192,39638.1788310185,2008-07-09,04:17:31
39.991822,116.336815,0,186,39638.1788888889,2008-07-09,04:17:36
39.991874,116.337533,0,176,39638.1789467593,2008-07-09,04:17:41
39.991883,116.338315,0,176,39638.1790046296,2008-07-09,04:17:46
39.99186,116.338901,0,180,39638.1790625,2008-07-09,04:17:51
39.99182,116.33912,0,181,39638.1791203704,2008-07-09,04:17:56
39.991794,116.33913,0,173,39638.1791782407,2008-07-09,04:18:01
39.991789,116.339186,0,170,39638.1792361111,2008-07-09,04:18:06
39.99181,116.339473,0,171,39638.1792939815,2008-07-09,04:18:11
39.991819,116.339901,0,177,39638.1793518519,2008-07-09,04:18:16
39.991777,116.340456,0,195,39638.1794097222,2008-07-09,04:18:21
39.991739,116.34109,0,216,39638.1794675926,2008-07-09,04:18:26
39.991736,116.341774,0,239,39638.179525463,2008-07-09,04:18:31
39.991742,116.342517,0,267,39638.1795833333,2008-07-09,04:18:36
39.991796,116.343363,0,278,39638.1796412037,2008-07-09,04:18:41
39.991842,116.344098,0,267,39638.1796990741,2008-07-09,04:18:46
39.991866,116.344403,0,268,39638.1797569444,2008-07-09,04:18:51
39.991882,116.344431,0,252,39638.1798148148,2008-07-09,04:18:56
39.991883,116.344473,0,254,39638.1798726852,2008-07-09,04:19:01
39.991959,116.344702,0,245,39638.1799305556,2008-07-09,04:19:06
39.992021,116.345137,0,235,39638.1799884259,2008-07-09,04:19:11
39.9921,116.345671,0,239,39638.1800462963,2008-07-09,04:19:16
39.992166,116.346184,0,249,39638.1801041667,2008-07-09,04:19:21
39.99216,116.346355,0,254,39638.180162037,2008-07-09,04:19:26
39.992142,116.346386,0,256,39638.1802199074,2008-07-09,04:19:31
39.992142,116.346386,0,256,39638.1802546296,2008-07-09,04:19:34
39.992141,116.346394,0,255,39638.1802777778,2008-07-09,04:19:36
39.99214,116.346403,0,254,39638.1803356481,2008-07-09,04:19:41
39.99214,116.34642,0,254,39638.1803935185,2008-07-09,04:19:46
39.992139,116.346419,0,253,39638.1804513889,2008-07-09,04:19:51
39.992138,116.346415,0,253,39638.1805092593,2008-07-09,04:19:56
39.992138,116.34642,0,252,39638.1805671296,2008-07-09,04:20:01
39.992138,116.34642,0,252,39638.1806018518,2008-07-09,04:20:04
39.992135,116.346428,0,252,39638.180625,2008-07-09,04:20:06
39.992133,116.34644,0,252,39638.1806828704,2008-07-09,04:20:11
39.992132,116.346461,0,252,39638.1807407407,2008-07-09,04:20:16
39.992131,116.346471,0,251,39638.1807986111,2008-07-09,04:20:21
39.992129,116.346478,0,251,39638.1808564815,2008-07-09,04:20:26
39.992128,116.346478,0,251,39638.1809143518,2008-07-09,04:20:31
39.992127,116.346485,0,250,39638.1809722222,2008-07-09,04:20:36
39.992127,116.346485,0,250,39638.1810069444,2008-07-09,04:20:39
39.992126,116.346492,0,250,39638.1810300926,2008-07-09,04:20:41
39.992118,116.346577,0,248,39638.181087963,2008-07-09,04:20:46
39.992092,116.34689,0,243,39638.1811458333,2008-07-09,04:20:51
39.992077,116.347262,0,237,39638.1812037037,2008-07-09,04:20:56
39.992072,116.347776,0,231,39638.1812615741,2008-07-09,04:21:01
39.992098,116.348368,0,222,39638.1813194444,2008-07-09,04:21:06
39.992149,116.349015,0,224,39638.1813773148,2008-07-09,04:21:11
39.992192,116.349727,0,212,39638.1814351852,2008-07-09,04:21:16
39.992199,116.350457,0,206,39638.1814930556,2008-07-09,04:21:21
39.9922,116.351138,0,198,39638.1815509259,2008-07-09,04:21:26
39.992167,116.351584,0,193,39638.1816087963,2008-07-09,04:21:31
39.992172,116.352025,0,186,39638.1816666667,2008-07-09,04:21:36
39.992168,116.352162,0,183,39638.181724537,2008-07-09,04:21:41
39.992226,116.352068,0,182,39638.1817824074,2008-07-09,04:21:46
39.992226,116.352068,0,182,39638.1818171296,2008-07-09,04:21:49
39.992224,116.352067,0,182,39638.1818402778,2008-07-09,04:21:51
39.99221,116.352105,0,182,39638.1818981481,2008-07-09,04:21:56
39.99212,116.352174,0,194,39638.1819560185,2008-07-09,04:22:01
39.992091,116.352243,0,204,39638.1820138889,2008-07-09,04:22:06
39.992095,116.352319,0,207,39638.1820717593,2008-07-09,04:22:11
39.99209,116.352396,0,218,39638.1821296296,2008-07-09,04:22:16
39.992094,116.352477,0,221,39638.1821875,2008-07-09,04:22:21
39.992106,116.352563,0,229,39638.1822453704,2008-07-09,04:22:26
39.992118,116.352655,0,233,39638.1823032407,2008-07-09,04:22:31
39.992122,116.352727,0,237,39638.1823611111,2008-07-09,04:22:36
39.992166,116.35281,0,261,39638.1824189815,2008-07-09,04:22:41
39.992172,116.352882,0,283,39638.1824768518,2008-07-09,04:22:46
39.992187,116.352972,0,297,39638.1825347222,2008-07-09,04:22:51
39.992219,116.353031,0,323,39638.1825925926,2008-07-09,04:22:56
39.992272,116.353094,0,347,39638.182650463,2008-07-09,04:23:01
39.992299,116.353154,0,368,39638.1827083333,2008-07-09,04:23:06
39.992316,116.353228,0,379,39638.1827662037,2008-07-09,04:23:11
39.992333,116.353332,0,384,39638.1828240741,2008-07-09,04:23:16
39.992346,116.353415,0,392,39638.1828819444,2008-07-09,04:23:21
39.992368,116.353493,0,398,39638.1829398148,2008-07-09,04:23:26
39.992391,116.35359,0,404,39638.1829976852,2008-07-09,04:23:31
39.992414,116.353662,0,410,39638.1830555556,2008-07-09,04:23:36
39.992411,116.353732,0,413,39638.1831134259,2008-07-09,04:23:41
39.992343,116.353796,0,402,39638.1831712963,2008-07-09,04:23:46
39.992331,116.353873,0,400,39638.1832291667,2008-07-09,04:23:51
39.992337,116.353941,0,400,39638.183287037,2008-07-09,04:23:56
39.992354,116.354027,0,403,39638.1833449074,2008-07-09,04:24:01
39.99237,116.35411,0,408,39638.1834027778,2008-07-09,04:24:06
39.99239,116.354193,0,414,39638.1834606482,2008-07-09,04:24:11
39.992413,116.354269,0,422,39638.1835185185,2008-07-09,04:24:16
39.992401,116.354357,0,430,39638.1835763889,2008-07-09,04:24:21
39.992385,116.354437,0,437,39638.1836342593,2008-07-09,04:24:26
39.99239,116.354511,0,443,39638.1836921296,2008-07-09,04:24:31
39.992395,116.354577,0,449,39638.18375,2008-07-09,04:24:36
39.99241,116.354666,0,456,39638.1838078704,2008-07-09,04:24:41
39.992438,116.354757,0,467,39638.1838657407,2008-07-09,04:24:46
39.992465,116.354847,0,478,39638.1839236111,2008-07-09,04:24:51
39.992467,116.354931,0,490,39638.1839814815,2008-07-09,04:24:56
39.992482,116.354993,0,500,39638.1840393519,2008-07-09,04:25:01
39.992481,116.355059,0,512,39638.1840972222,2008-07-09,04:25:06
39.992479,116.355131,0,519,39638.1841550926,2008-07-09,04:25:11
39.992489,116.355217,0,518,39638.184212963,2008-07-09,04:25:16
39.992468,116.355288,0,509,39638.1842708333,2008-07-09,04:25:21
39.992479,116.355351,0,501,39638.1843287037,2008-07-09,04:25:26
39.992484,116.355422,0,495,39638.1843865741,2008-07-09,04:25:31
39.992494,116.355481,0,497,39638.1844444444,2008-07-09,04:25:36
39.992491,116.355538,0,497,39638.1845023148,2008-07-09,04:25:41
39.99248,116.355611,0,503,39638.1845601852,2008-07-09,04:25:46
39.992499,116.355692,0,508,39638.1846180556,2008-07-09,04:25:51
39.992518,116.355759,0,510,39638.1846759259,2008-07-09,04:25:56
39.992499,116.355829,0,505,39638.1847337963,2008-07-09,04:26:01
39.99249,116.355897,0,502,39638.1847916667,2008-07-09,04:26:06
39.992492,116.355977,0,499,39638.184849537,2008-07-09,04:26:11
39.99247,116.356066,0,495,39638.1849074074,2008-07-09,04:26:16
39.992467,116.356151,0,494,39638.1849652778,2008-07-09,04:26:21
39.992479,116.356217,0,497,39638.1850231481,2008-07-09,04:26:26
39.992497,116.356286,0,501,39638.1850810185,2008-07-09,04:26:31
39.992502,116.356335,0,506,39638.1851388889,2008-07-09,04:26:36
39.992526,116.356419,0,510,39638.1851967593,2008-07-09,04:26:41
39.992536,116.356532,0,508,39638.1852546296,2008-07-09,04:26:46
39.992539,116.3566,0,508,39638.1853125,2008-07-09,04:26:51
39.99254,116.356678,0,506,39638.1853703704,2008-07-09,04:26:56
39.99254,116.356792,0,507,39638.1854282407,2008-07-09,04:27:01
39.992553,116.356864,0,509,39638.1854861111,2008-07-09,04:27:06
39.992529,116.356958,0,502,39638.1855439815,2008-07-09,04:27:11
39.992524,116.357024,0,504,39638.1856018519,2008-07-09,04:27:16
39.992502,116.357102,0,502,39638.1856597222,2008-07-09,04:27:21
39.992501,116.35722,0,500,39638.1857175926,2008-07-09,04:27:26
39.99251,116.357305,0,498,39638.185775463,2008-07-09,04:27:31
39.992515,116.357415,0,494,39638.1858333333,2008-07-09,04:27:36
39.992511,116.357518,0,491,39638.1858912037,2008-07-09,04:27:41
39.992484,116.357622,0,491,39638.1859490741,2008-07-09,04:27:46
39.99249,116.357703,0,497,39638.1860069444,2008-07-09,04:27:51
39.992504,116.357773,0,500,39638.1860648148,2008-07-09,04:27:56
39.992507,116.357841,0,501,39638.1861226852,2008-07-09,04:28:01
39.992514,116.357908,0,505,39638.1861805556,2008-07-09,04:28:06
39.992487,116.358015,0,499,39638.1862384259,2008-07-09,04:28:11
39.992494,116.358097,0,497,39638.1862962963,2008-07-09,04:28:16
39.992484,116.358189,0,494,39638.1863541667,2008-07-09,04:28:21
39.992454,116.358287,0,480,39638.186412037,2008-07-09,04:28:26
39.992454,116.358354,0,473,39638.1864699074,2008-07-09,04:28:31
39.992456,116.358418,0,471,39638.1865277778,2008-07-09,04:28:36
39.992463,116.358515,0,464,39638.1865856481,2008-07-09,04:28:41
39.992413,116.358604,0,450,39638.1866435185,2008-07-09,04:28:46
39.992377,116.358676,0,442,39638.1867013889,2008-07-09,04:28:51
39.99236,116.358786,0,436,39638.1867592593,2008-07-09,04:28:56
39.99236,116.358872,0,447,39638.1868171296,2008-07-09,04:29:01
39.992354,116.358896,0,461,39638.186875,2008-07-09,04:29:06
39.992371,116.358824,0,489,39638.1869328704,2008-07-09,04:29:11
39.992368,116.358768,0,502,39638.1869907407,2008-07-09,04:29:16
39.992299,116.358747,0,512,39638.1870486111,2008-07-09,04:29:21
39.992256,116.358753,0,515,39638.1871064815,2008-07-09,04:29:26
39.992212,116.358757,0,519,39638.1871643519,2008-07-09,04:29:31
39.992178,116.358826,0,527,39638.1872222222,2008-07-09,04:29:36
39.992114,116.35889,0,528,39638.1872800926,2008-07-09,04:29:41
39.992012,116.358902,0,527,39638.187337963,2008-07-09,04:29:46
39.99195,116.358897,0,525,39638.1873958333,2008-07-09,04:29:51
39.991897,116.358874,0,523,39638.1874537037,2008-07-09,04:29:56
39.991823,116.358857,0,519,39638.1875115741,2008-07-09,04:30:01
39.991792,116.358852,0,513,39638.1875694444,2008-07-09,04:30:06
39.991737,116.358809,0,510,39638.1876273148,2008-07-09,04:30:11
39.991658,116.358764,0,501,39638.1876851852,2008-07-09,04:30:16
39.991577,116.358733,0,497,39638.1877430556,2008-07-09,04:30:21
39.9915,116.358714,0,491,39638.1878009259,2008-07-09,04:30:26
39.99143,116.358691,0,487,39638.1878587963,2008-07-09,04:30:31
39.991355,116.358725,0,481,39638.1879166667,2008-07-09,04:30:36
39.991295,116.358735,0,478,39638.187974537,2008-07-09,04:30:41
39.991256,116.358803,0,471,39638.1880324074,2008-07-09,04:30:46
39.991191,116.358885,0,460,39638.1880902778,2008-07-09,04:30:51
39.991115,116.358902,0,453,39638.1881481481,2008-07-09,04:30:56
39.991047,116.358893,0,442,39638.1882060185,2008-07-09,04:31:01
39.990958,116.358926,0,436,39638.1882638889,2008-07-09,04:31:06
39.990895,116.358945,0,431,39638.1883217593,2008-07-09,04:31:11
39.990843,116.358967,0,426,39638.1883796296,2008-07-09,04:31:16
39.990795,116.358949,0,427,39638.1884375,2008-07-09,04:31:21
39.990733,116.358943,0,425,39638.1884953704,2008-07-09,04:31:26
39.990668,116.358961,0,419,39638.1885532407,2008-07-09,04:31:31
39.990613,116.358972,0,418,39638.1886111111,2008-07-09,04:31:36
39.990541,116.358998,0,416,39638.1886689815,2008-07-09,04:31:41
39.990458,116.359005,0,408,39638.1887268518,2008-07-09,04:31:46
39.990407,116.359024,0,402,39638.1887847222,2008-07-09,04:31:51
39.990352,116.358999,0,388,39638.1888425926,2008-07-09,04:31:56
39.99027,116.358991,0,385,39638.188900463,2008-07-09,04:32:01
39.99019,116.359041,0,375,39638.1889583333,2008-07-09,04:32:06
39.990113,116.359034,0,369,39638.1890162037,2008-07-09,04:32:11
39.990054,116.359036,0,365,39638.1890740741,2008-07-09,04:32:16
39.989996,116.359055,0,361,39638.1891319444,2008-07-09,04:32:21
39.989935,116.359071,0,361,39638.1891898148,2008-07-09,04:32:26
39.989889,116.359063,0,357,39638.1892476852,2008-07-09,04:32:31
39.989783,116.359049,0,349,39638.1893055556,2008-07-09,04:32:36
39.989729,116.359065,0,346,39638.1893634259,2008-07-09,04:32:41
39.989663,116.35903,0,344,39638.1894212963,2008-07-09,04:32:46
39.989632,116.359078,0,342,39638.1894791667,2008-07-09,04:32:51
39.989597,116.359112,0,337,39638.189537037,2008-07-09,04:32:56
39.989509,116.359099,0,338,39638.1895949074,2008-07-09,04:33:01
39.989371,116.359116,0,337,39638.1896527778,2008-07-09,04:33:06
39.98932,116.359133,0,333,39638.1897106481,2008-07-09,04:33:11
39.989288,116.359165,0,330,39638.1897685185,2008-07-09,04:33:16
39.989276,116.359194,0,329,39638.1898263889,2008-07-09,04:33:21
39.989225,116.359226,0,328,39638.1898842593,2008-07-09,04:33:26
39.989184,116.359305,0,324,39638.1899421296,2008-07-09,04:33:31
39.989175,116.359393,0,319,39638.19,2008-07-09,04:33:36
39.989118,116.359508,0,299,39638.1900578704,2008-07-09,04:33:41
39.989042,116.359593,0,266,39638.1901157407,2008-07-09,04:33:46
39.989066,116.359629,0,255,39638.1901736111,2008-07-09,04:33:51
39.9891,116.359636,0,245,39638.1902314815,2008-07-09,04:33:56
39.98919,116.359669,0,238,39638.1902893518,2008-07-09,04:34:01
39.989386,116.359784,0,220,39638.1903472222,2008-07-09,04:34:06
39.989427,116.359841,0,210,39638.1904050926,2008-07-09,04:34:11
39.989432,116.359979,0,208,39638.190462963,2008-07-09,04:34:16
39.989472,116.360039,0,207,39638.1905208333,2008-07-09,04:34:21
39.989582,116.359972,0,202,39638.1905787037,2008-07-09,04:34:26
39.98968,116.359968,0,195,39638.1906365741,2008-07-09,04:34:31
39.989773,116.359983,0,190,39638.1906944444,2008-07-09,04:34:36
39.989833,116.359983,0,188,39638.1907523148,2008-07-09,04:34:41
39.989865,116.359893,0,188,39638.1908101852,2008-07-09,04:34:46
39.989891,116.359777,0,187,39638.1908680556,2008-07-09,04:34:51
39.989973,116.359833,0,185,39638.1909259259,2008-07-09,04:34:56
39.989988,116.359827,0,189,39638.1909837963,2008-07-09,04:35:01
39.989988,116.359827,0,189,39638.1910185185,2008-07-09,04:35:04
39.989988,116.359831,0,191,39638.1910416667,2008-07-09,04:35:06
39.990038,116.35983,0,190,39638.191099537,2008-07-09,04:35:11
39.990168,116.359926,0,183,39638.1911574074,2008-07-09,04:35:16
39.990218,116.359956,0,178,39638.1912152778,2008-07-09,04:35:21
39.990261,116.359973,0,178,39638.1912731482,2008-07-09,04:35:26
39.99029,116.360038,0,184,39638.1913310185,2008-07-09,04:35:31
39.990302,116.360103,0,186,39638.1913888889,2008-07-09,04:35:36
39.99028,116.360168,0,189,39638.1914467593,2008-07-09,04:35:41
39.990302,116.360244,0,195,39638.1915046296,2008-07-09,04:35:46
39.99031,116.360305,0,199,39638.1915625,2008-07-09,04:35:51
39.990312,116.360316,0,203,39638.1916203704,2008-07-09,04:35:56
39.99035,116.360317,0,205,39638.1916782407,2008-07-09,04:36:01
39.990357,116.360303,0,205,39638.1917361111,2008-07-09,04:36:06
39.990363,116.36029,0,205,39638.1917939815,2008-07-09,04:36:11
39.99037,116.360277,0,205,39638.1918518519,2008-07-09,04:36:16
39.99013,116.360216,0,405,39638.1956134259,2008-07-09,04:41:41
39.990102,116.360164,0,365,39638.1956712963,2008-07-09,04:41:46
39.990106,116.360051,0,368,39638.1957291667,2008-07-09,04:41:51
39.990097,116.359946,0,367,39638.195787037,2008-07-09,04:41:56
39.990092,116.359895,0,363,39638.1958449074,2008-07-09,04:42:01
39.990091,116.359825,0,363,39638.1959027778,2008-07-09,04:42:06
39.990097,116.359768,0,368,39638.1959606481,2008-07-09,04:42:11
39.990083,116.359744,0,374,39638.1960185185,2008-07-09,04:42:16
39.990075,116.359766,0,376,39638.1960763889,2008-07-09,04:42:21
39.990091,116.359769,0,378,39638.1961342593,2008-07-09,04:42:26
39.990091,116.359769,0,378,39638.1961689815,2008-07-09,04:42:29
39.990092,116.359768,0,378,39638.1961921296,2008-07-09,04:42:31
39.9902,116.359883,0,377,39638.1963657407,2008-07-09,04:42:46
39.990205,116.359899,0,378,39638.1964236111,2008-07-09,04:42:51
39.990196,116.359952,0,378,39638.1964814815,2008-07-09,04:42:56
39.990196,116.359952,0,378,39638.1965162037,2008-07-09,04:42:59
39.990193,116.359958,0,378,39638.1965393518,2008-07-09,04:43:01
39.990198,116.359924,0,378,39638.1965972222,2008-07-09,04:43:06
39.990239,116.359905,0,378,39638.1966550926,2008-07-09,04:43:11
39.99026,116.359864,0,378,39638.196712963,2008-07-09,04:43:16
39.990244,116.359893,0,378,39638.1967708333,2008-07-09,04:43:21
39.990232,116.35991,0,378,39638.1968287037,2008-07-09,04:43:26
39.990174,116.359896,0,379,39638.1968865741,2008-07-09,04:43:31
39.990171,116.359968,0,379,39638.1969444444,2008-07-09,04:43:36
39.990109,116.360058,0,378,39638.1970023148,2008-07-09,04:43:41
39.990054,116.360137,0,378,39638.1970601852,2008-07-09,04:43:46
39.989993,116.360266,0,378,39638.1971180556,2008-07-09,04:43:51
39.989953,116.360359,0,378,39638.1971759259,2008-07-09,04:43:56
39.989941,116.360408,0,379,39638.1972337963,2008-07-09,04:44:01
39.989966,116.360439,0,379,39638.1972916667,2008-07-09,04:44:06
39.989983,116.36047,0,379,39638.197349537,2008-07-09,04:44:11
39.990007,116.36047,0,380,39638.1974074074,2008-07-09,04:44:16
39.990028,116.360454,0,380,39638.1974652778,2008-07-09,04:44:21
39.990043,116.360475,0,380,39638.1975231481,2008-07-09,04:44:26
39.990116,116.360481,0,380,39638.1975810185,2008-07-09,04:44:31
39.990172,116.360482,0,380,39638.1976388889,2008-07-09,04:44:36
39.990193,116.360502,0,380,39638.1976967593,2008-07-09,04:44:41
39.990205,116.360505,0,380,39638.1977546296,2008-07-09,04:44:46
39.990204,116.360507,0,379,39638.1978125,2008-07-09,04:44:51
39.990208,116.360499,0,379,39638.1978703704,2008-07-09,04:44:56
39.990208,116.360499,0,379,39638.1979282407,2008-07-09,04:45:01
39.990208,116.360499,0,379,39638.197962963,2008-07-09,04:45:04
39.990209,116.360498,0,380,39638.1979861111,2008-07-09,04:45:06
39.99021,116.360475,0,379,39638.1980439815,2008-07-09,04:45:11
39.990197,116.3604,0,379,39638.1981018518,2008-07-09,04:45:16
39.990187,116.360341,0,379,39638.1981597222,2008-07-09,04:45:21
39.99021,116.360306,0,379,39638.1982175926,2008-07-09,04:45:26
39.990308,116.360237,0,379,39638.198275463,2008-07-09,04:45:31
39.991293,116.363335,0,272,39638.4121759259,2008-07-09,09:53:32
39.991257,116.363414,0,327,39638.4122337963,2008-07-09,09:53:37
39.99137,116.363295,0,305,39638.4122916667,2008-07-09,09:53:42
39.991484,116.363151,0,281,39638.412349537,2008-07-09,09:53:47
39.991554,116.363077,0,279,39638.4124074074,2008-07-09,09:53:52
39.991627,116.36294,0,247,39638.4124652778,2008-07-09,09:53:57
39.991654,116.362854,0,209,39638.4125231481,2008-07-09,09:54:02
39.991654,116.362854,0,209,39638.4125578704,2008-07-09,09:54:05
39.991662,116.362852,0,207,39638.4125810185,2008-07-09,09:54:07
39.991674,116.36286,0,210,39638.4126388889,2008-07-09,09:54:12
39.991679,116.362863,0,210,39638.4126967593,2008-07-09,09:54:17
39.991682,116.362861,0,209,39638.4127546296,2008-07-09,09:54:22
39.991687,116.362861,0,207,39638.4128125,2008-07-09,09:54:27
39.99169,116.362862,0,205,39638.4128703704,2008-07-09,09:54:32
39.991691,116.36286,0,204,39638.4129282407,2008-07-09,09:54:37
39.991689,116.362868,0,204,39638.4129861111,2008-07-09,09:54:42
39.99169,116.362874,0,203,39638.4130439815,2008-07-09,09:54:47
39.991693,116.362874,0,203,39638.4131018519,2008-07-09,09:54:52
39.991692,116.362876,0,203,39638.4131597222,2008-07-09,09:54:57
39.99169,116.362879,0,204,39638.4132175926,2008-07-09,09:55:02
39.991683,116.362883,0,204,39638.413275463,2008-07-09,09:55:07
39.991683,116.362883,0,204,39638.4133101852,2008-07-09,09:55:10
39.991685,116.362881,0,204,39638.4133333333,2008-07-09,09:55:12
39.991683,116.362857,0,203,39638.4133912037,2008-07-09,09:55:17
39.991688,116.362855,0,203,39638.4134490741,2008-07-09,09:55:22
39.991688,116.362855,0,203,39638.4134837963,2008-07-09,09:55:25
39.991683,116.362851,0,203,39638.4135069444,2008-07-09,09:55:27
39.991667,116.362832,0,203,39638.4135648148,2008-07-09,09:55:32
39.991687,116.36279,0,204,39638.4136226852,2008-07-09,09:55:37
39.991687,116.36279,0,204,39638.4136574074,2008-07-09,09:55:40
39.99169,116.362797,0,204,39638.4136805556,2008-07-09,09:55:42
39.991689,116.362807,0,204,39638.4137384259,2008-07-09,09:55:47
39.991689,116.362807,0,204,39638.4137731481,2008-07-09,09:55:50
39.991688,116.362814,0,204,39638.4137962963,2008-07-09,09:55:52
39.991678,116.362815,0,204,39638.4138541667,2008-07-09,09:55:57
39.991595,116.362794,0,203,39638.413912037,2008-07-09,09:56:02
39.991443,116.362725,0,201,39638.4139699074,2008-07-09,09:56:07
39.991165,116.362713,0,198,39638.4140277778,2008-07-09,09:56:12
39.990685,116.362761,0,196,39638.4140856481,2008-07-09,09:56:17
39.990056,116.362851,0,194,39638.4141435185,2008-07-09,09:56:22
39.98946,116.362931,0,191,39638.4142013889,2008-07-09,09:56:27
39.988883,116.362978,0,189,39638.4142592593,2008-07-09,09:56:32
39.98834,116.363013,0,188,39638.4143171296,2008-07-09,09:56:37
39.987795,116.363043,0,184,39638.414375,2008-07-09,09:56:42
39.987328,116.363081,0,179,39638.4144328704,2008-07-09,09:56:47
39.987116,116.36311,0,171,39638.4144907407,2008-07-09,09:56:52
39.987092,116.363156,0,165,39638.4145486111,2008-07-09,09:56:57
39.987081,116.363199,0,162,39638.4146064815,2008-07-09,09:57:02
39.98702,116.36316,0,162,39638.4146643518,2008-07-09,09:57:07
39.986914,116.363092,0,160,39638.4147222222,2008-07-09,09:57:12
39.986575,116.363153,0,153,39638.4147800926,2008-07-09,09:57:17
39.986343,116.363169,0,145,39638.414837963,2008-07-09,09:57:22
39.986273,116.363038,0,137,39638.4148958333,2008-07-09,09:57:27
39.986243,116.362723,0,130,39638.4149537037,2008-07-09,09:57:32
39.986173,116.36231,0,122,39638.4150115741,2008-07-09,09:57:37
39.986136,116.361831,0,114,39638.4150694444,2008-07-09,09:57:42
39.986109,116.361357,0,105,39638.4151273148,2008-07-09,09:57:47
39.986133,116.360991,0,98,39638.4151851852,2008-07-09,09:57:52
39.986125,116.360738,0,90,39638.4152430556,2008-07-09,09:57:57
39.986132,116.36039,0,82,39638.4153009259,2008-07-09,09:58:02
39.986132,116.360137,0,73,39638.4153587963,2008-07-09,09:58:07
39.986109,116.360128,0,64,39638.4154166667,2008-07-09,09:58:12
39.986098,116.360148,0,56,39638.415474537,2008-07-09,09:58:17
39.986098,116.360148,0,56,39638.4155092593,2008-07-09,09:58:20
39.986098,116.360151,0,49,39638.4155324074,2008-07-09,09:58:22
39.986101,116.360115,0,47,39638.4155902778,2008-07-09,09:58:27
39.986055,116.359931,0,55,39638.4156481481,2008-07-09,09:58:32
39.986033,116.35957,0,64,39638.4157060185,2008-07-09,09:58:37
39.986042,116.359158,0,61,39638.4157638889,2008-07-09,09:58:42
39.986055,116.358693,0,57,39638.4158217593,2008-07-09,09:58:47
39.986027,116.358151,0,56,39638.4158796296,2008-07-09,09:58:52
39.985981,116.357574,0,52,39638.4159375,2008-07-09,09:58:57
39.985936,116.356913,0,44,39638.4159953704,2008-07-09,09:59:02
39.985922,116.356285,0,45,39638.4160532407,2008-07-09,09:59:07
39.985916,116.355652,0,58,39638.4161111111,2008-07-09,09:59:12
39.985901,116.354991,0,62,39638.4161689815,2008-07-09,09:59:17
39.985886,116.354344,0,61,39638.4162268518,2008-07-09,09:59:22
39.985875,116.353627,0,57,39638.4162847222,2008-07-09,09:59:27
39.98586,116.352791,0,54,39638.4163425926,2008-07-09,09:59:32
39.985825,116.352013,0,49,39638.416400463,2008-07-09,09:59:37
39.985849,116.351349,0,47,39638.4164583333,2008-07-09,09:59:42
39.985852,116.350815,0,46,39638.4165162037,2008-07-09,09:59:47
39.985871,116.350514,0,40,39638.4165740741,2008-07-09,09:59:52
39.985839,116.350513,0,37,39638.4166319444,2008-07-09,09:59:57
39.985864,116.350533,0,33,39638.4166898148,2008-07-09,10:00:02
39.985853,116.350539,0,27,39638.4167476852,2008-07-09,10:00:07
39.985803,116.3503,0,24,39638.4168055556,2008-07-09,10:00:12
39.98582,116.349892,0,26,39638.4168634259,2008-07-09,10:00:17
39.985801,116.349445,0,34,39638.4169212963,2008-07-09,10:00:22
39.985803,116.348967,0,37,39638.4169791667,2008-07-09,10:00:27
39.98579,116.348532,0,52,39638.417037037,2008-07-09,10:00:32
39.985792,116.348201,0,63,39638.4170949074,2008-07-09,10:00:37
39.985793,116.348019,0,73,39638.4171527778,2008-07-09,10:00:42
39.985786,116.347983,0,85,39638.4172106481,2008-07-09,10:00:47
39.985804,116.347977,0,86,39638.4172685185,2008-07-09,10:00:52
39.98582,116.347975,0,87,39638.4173263889,2008-07-09,10:00:57
39.985824,116.347978,0,88,39638.4173842593,2008-07-09,10:01:02
39.985822,116.347983,0,88,39638.4174421296,2008-07-09,10:01:07
39.98582,116.347989,0,89,39638.4175,2008-07-09,10:01:12
39.985815,116.34799,0,89,39638.4175578704,2008-07-09,10:01:17
39.985813,116.347996,0,89,39638.4176157407,2008-07-09,10:01:22
39.985806,116.347997,0,89,39638.4176736111,2008-07-09,10:01:27
39.985802,116.347997,0,89,39638.4177314815,2008-07-09,10:01:32
39.985802,116.347995,0,89,39638.4177893519,2008-07-09,10:01:37
39.985797,116.348001,0,89,39638.4178472222,2008-07-09,10:01:42
39.985797,116.348001,0,89,39638.4178819444,2008-07-09,10:01:45
39.985792,116.348,0,89,39638.4179050926,2008-07-09,10:01:47
39.985783,116.347992,0,89,39638.417962963,2008-07-09,10:01:52
39.985777,116.34799,0,89,39638.4180208333,2008-07-09,10:01:57
39.985774,116.347991,0,89,39638.4180787037,2008-07-09,10:02:02
39.98577,116.347987,0,89,39638.4181365741,2008-07-09,10:02:07
39.985772,116.347989,0,88,39638.4181944444,2008-07-09,10:02:12
39.985772,116.347989,0,88,39638.4182291667,2008-07-09,10:02:15
39.985778,116.347993,0,88,39638.4182523148,2008-07-09,10:02:17
39.985778,116.348002,0,89,39638.4183101852,2008-07-09,10:02:22
39.985784,116.348015,0,89,39638.4183680556,2008-07-09,10:02:27
39.985795,116.348028,0,89,39638.4184259259,2008-07-09,10:02:32
39.985807,116.348031,0,88,39638.4184837963,2008-07-09,10:02:37
39.985803,116.348031,0,88,39638.4185416667,2008-07-09,10:02:42
39.985803,116.348031,0,88,39638.4185763889,2008-07-09,10:02:45
39.985797,116.348034,0,88,39638.418599537,2008-07-09,10:02:47
39.985788,116.348034,0,88,39638.4186574074,2008-07-09,10:02:52
39.985788,116.348034,0,88,39638.4186921296,2008-07-09,10:02:55
39.985785,116.348033,0,88,39638.4187152778,2008-07-09,10:02:57
39.985812,116.347952,0,89,39638.4187731481,2008-07-09,10:03:02
39.985833,116.347649,0,89,39638.4188310185,2008-07-09,10:03:07
39.985771,116.347402,0,89,39638.4188888889,2008-07-09,10:03:12
39.98571,116.347224,0,89,39638.4189467593,2008-07-09,10:03:17
39.9857,116.347031,0,87,39638.4190046296,2008-07-09,10:03:22
39.985699,116.347002,0,88,39638.4190625,2008-07-09,10:03:27
39.985703,116.346946,0,88,39638.4191203704,2008-07-09,10:03:32
39.985723,116.346621,0,87,39638.4191782407,2008-07-09,10:03:37
39.98572,116.346131,0,87,39638.4192361111,2008-07-09,10:03:42
39.985716,116.345535,0,87,39638.4192939815,2008-07-09,10:03:47
39.985679,116.344913,0,84,39638.4193518519,2008-07-09,10:03:52
39.985614,116.344488,0,83,39638.4194097222,2008-07-09,10:03:57
39.985608,116.344309,0,80,39638.4194675926,2008-07-09,10:04:02
39.985657,116.344157,0,83,39638.419525463,2008-07-09,10:04:07
39.985662,116.343983,0,86,39638.4195833333,2008-07-09,10:04:12
39.985633,116.343715,0,92,39638.4196412037,2008-07-09,10:04:17
39.985607,116.343246,0,97,39638.4196990741,2008-07-09,10:04:22
39.985592,116.342724,0,98,39638.4197569444,2008-07-09,10:04:27
39.985607,116.342097,0,93,39638.4198148148,2008-07-09,10:04:32
39.985606,116.341427,0,90,39638.4198726852,2008-07-09,10:04:37
39.985581,116.340811,0,86,39638.4199305556,2008-07-09,10:04:42
39.985526,116.340299,0,83,39638.4199884259,2008-07-09,10:04:47
39.985552,116.339999,0,81,39638.4200462963,2008-07-09,10:04:52
39.985594,116.339902,0,82,39638.4201041667,2008-07-09,10:04:57
39.985577,116.339923,0,86,39638.420162037,2008-07-09,10:05:02
39.985591,116.339915,0,83,39638.4202199074,2008-07-09,10:05:07
39.985609,116.339875,0,82,39638.4202777778,2008-07-09,10:05:12
39.985609,116.339875,0,82,39638.4203125,2008-07-09,10:05:15
39.985609,116.339869,0,81,39638.4203356481,2008-07-09,10:05:17
39.985601,116.339756,0,89,39638.4203935185,2008-07-09,10:05:22
39.985567,116.339594,0,99,39638.4204513889,2008-07-09,10:05:27
39.985589,116.33957,0,121,39638.4205092593,2008-07-09,10:05:32
39.985589,116.33957,0,121,39638.4205439815,2008-07-09,10:05:35
39.985592,116.339572,0,128,39638.4205671296,2008-07-09,10:05:37
39.985571,116.339484,0,136,39638.420625,2008-07-09,10:05:42
39.985515,116.339194,0,136,39638.4206828704,2008-07-09,10:05:47
39.985474,116.33878,0,137,39638.4207407407,2008-07-09,10:05:52
39.985483,116.338311,0,139,39638.4207986111,2008-07-09,10:05:57
39.985456,116.33773,0,138,39638.4208564815,2008-07-09,10:06:02
39.985415,116.337086,0,138,39638.4209143519,2008-07-09,10:06:07
39.985381,116.336347,0,132,39638.4209722222,2008-07-09,10:06:12
39.985353,116.335486,0,124,39638.4210300926,2008-07-09,10:06:17
39.985313,116.334656,0,119,39638.421087963,2008-07-09,10:06:22
39.985274,116.333798,0,116,39638.4211458333,2008-07-09,10:06:27
39.985243,116.33301,0,113,39638.4212037037,2008-07-09,10:06:32
39.985234,116.332255,0,116,39638.4212615741,2008-07-09,10:06:37
39.985215,116.331571,0,114,39638.4213194444,2008-07-09,10:06:42
39.985175,116.330886,0,105,39638.4213773148,2008-07-09,10:06:47
39.985126,116.330172,0,101,39638.4214351852,2008-07-09,10:06:52
39.98508,116.329577,0,102,39638.4214930556,2008-07-09,10:06:57
39.985097,116.32909,0,122,39638.4215509259,2008-07-09,10:07:02
39.985106,116.328739,0,131,39638.4216087963,2008-07-09,10:07:07
39.985113,116.32847,0,137,39638.4216666667,2008-07-09,10:07:12
39.985105,116.328173,0,145,39638.421724537,2008-07-09,10:07:17
39.985074,116.327863,0,142,39638.4217824074,2008-07-09,10:07:22
39.985029,116.327594,0,135,39638.4218402778,2008-07-09,10:07:27
39.984993,116.327241,0,129,39638.4218981481,2008-07-09,10:07:32
39.984959,116.326844,0,124,39638.4219560185,2008-07-09,10:07:37
39.984934,116.326371,0,121,39638.4220138889,2008-07-09,10:07:42
39.984883,116.325895,0,116,39638.4220717593,2008-07-09,10:07:47
39.98485,116.32527,0,113,39638.4221296296,2008-07-09,10:07:52
39.984839,116.324881,0,111,39638.4221875,2008-07-09,10:07:57
39.984872,116.324685,0,110,39638.4222453704,2008-07-09,10:08:02
39.98488,116.324628,0,110,39638.4223032407,2008-07-09,10:08:07
39.984892,116.324649,0,109,39638.4223611111,2008-07-09,10:08:12
39.984935,116.324767,0,122,39638.4224189815,2008-07-09,10:08:17
39.984959,116.324851,0,127,39638.4224768518,2008-07-09,10:08:22
39.984946,116.32497,0,123,39638.4225347222,2008-07-09,10:08:27
39.984961,116.325052,0,130,39638.4225925926,2008-07-09,10:08:32
39.984981,116.325147,0,138,39638.422650463,2008-07-09,10:08:37
39.984984,116.325222,0,140,39638.4227083333,2008-07-09,10:08:42
39.984966,116.325332,0,143,39638.4227662037,2008-07-09,10:08:47
39.984948,116.325413,0,141,39638.4228240741,2008-07-09,10:08:52
39.984946,116.325528,0,136,39638.4228819444,2008-07-09,10:08:57
39.984953,116.325617,0,135,39638.4229398148,2008-07-09,10:09:02
39.984953,116.32572,0,131,39638.4229976852,2008-07-09,10:09:07
39.98496,116.325806,0,135,39638.4230555556,2008-07-09,10:09:12
39.984966,116.325896,0,132,39638.4231134259,2008-07-09,10:09:17
39.984985,116.325982,0,127,39638.4231712963,2008-07-09,10:09:22
39.985,116.32607,0,126,39638.4232291667,2008-07-09,10:09:27
39.985004,116.32616,0,121,39638.423287037,2008-07-09,10:09:32
39.985,116.326249,0,117,39638.4233449074,2008-07-09,10:09:37
39.985,116.326342,0,118,39638.4234027778,2008-07-09,10:09:42
39.985001,116.326445,0,116,39638.4234606481,2008-07-09,10:09:47
39.984999,116.32654,0,112,39638.4235185185,2008-07-09,10:09:52
39.984997,116.326626,0,111,39638.4235763889,2008-07-09,10:09:57
39.98499,116.326724,0,113,39638.4236342593,2008-07-09,10:10:02
39.984986,116.32682,0,116,39638.4236921296,2008-07-09,10:10:07
39.985017,116.326899,0,116,39638.42375,2008-07-09,10:10:12
39.985029,116.327022,0,118,39638.4238078704,2008-07-09,10:10:17
39.985048,116.327147,0,122,39638.4238657407,2008-07-09,10:10:22
39.98506,116.327226,0,126,39638.4239236111,2008-07-09,10:10:27
39.985068,116.327306,0,132,39638.4239814815,2008-07-09,10:10:32
39.985015,116.327336,0,131,39638.4240393518,2008-07-09,10:10:37
39.984931,116.327331,0,130,39638.4240972222,2008-07-09,10:10:42
39.984843,116.327383,0,130,39638.4241550926,2008-07-09,10:10:47
39.984755,116.327388,0,131,39638.424212963,2008-07-09,10:10:52
39.984687,116.327399,0,131,39638.4242708333,2008-07-09,10:10:57
39.984599,116.327409,0,130,39638.4243287037,2008-07-09,10:11:02
39.984526,116.327414,0,127,39638.4243865741,2008-07-09,10:11:07
39.984458,116.32744,0,127,39638.4244444444,2008-07-09,10:11:12
39.984383,116.327413,0,128,39638.4245023148,2008-07-09,10:11:17
39.984315,116.327356,0,125,39638.4245601852,2008-07-09,10:11:22
39.984235,116.327353,0,130,39638.4246180556,2008-07-09,10:11:27
39.984171,116.327389,0,130,39638.4246759259,2008-07-09,10:11:32
39.984092,116.3274,0,125,39638.4247337963,2008-07-09,10:11:37
39.984051,116.327407,0,125,39638.4247916667,2008-07-09,10:11:42
39.984003,116.327405,0,126,39638.424849537,2008-07-09,10:11:47
39.983926,116.327396,0,133,39638.4249074074,2008-07-09,10:11:52
39.983831,116.327403,0,133,39638.4249652778,2008-07-09,10:11:57
39.983772,116.327433,0,134,39638.4250231481,2008-07-09,10:12:02
39.983692,116.327453,0,131,39638.4250810185,2008-07-09,10:12:07
39.983599,116.327464,0,125,39638.4251388889,2008-07-09,10:12:12
39.983541,116.327466,0,129,39638.4251967593,2008-07-09,10:12:17
39.983453,116.327443,0,133,39638.4252546296,2008-07-09,10:12:22
39.983414,116.327441,0,137,39638.4253125,2008-07-09,10:12:27
39.983312,116.327438,0,139,39638.4253703704,2008-07-09,10:12:32
39.983224,116.327448,0,141,39638.4254282407,2008-07-09,10:12:37
39.983153,116.327467,0,140,39638.4254861111,2008-07-09,10:12:42
39.983092,116.32749,0,132,39638.4255439815,2008-07-09,10:12:47
39.983035,116.327515,0,132,39638.4256018519,2008-07-09,10:12:52
39.982981,116.327492,0,126,39638.4256597222,2008-07-09,10:12:57
39.982892,116.327491,0,135,39638.4257175926,2008-07-09,10:13:02
39.982831,116.327461,0,149,39638.425775463,2008-07-09,10:13:07
39.982745,116.327484,0,149,39638.4258333333,2008-07-09,10:13:12
39.982661,116.327496,0,155,39638.4258912037,2008-07-09,10:13:17
39.98262,116.327528,0,159,39638.4259490741,2008-07-09,10:13:22
39.982543,116.327503,0,161,39638.4260069444,2008-07-09,10:13:27
39.982399,116.327488,0,166,39638.4260648148,2008-07-09,10:13:32
39.982344,116.327468,0,166,39638.4261226852,2008-07-09,10:13:37
39.982294,116.327467,0,163,39638.4261805556,2008-07-09,10:13:42
39.982212,116.327465,0,162,39638.4262384259,2008-07-09,10:13:47
39.982154,116.327447,0,162,39638.4262962963,2008-07-09,10:13:52
39.982093,116.327459,0,156,39638.4263541667,2008-07-09,10:13:57
39.98204,116.327455,0,155,39638.426412037,2008-07-09,10:14:02
39.98192,116.327447,0,154,39638.4264699074,2008-07-09,10:14:07
39.981831,116.327449,0,150,39638.4265277778,2008-07-09,10:14:12
39.981778,116.327444,0,144,39638.4265856481,2008-07-09,10:14:17
39.981717,116.327473,0,142,39638.4266435185,2008-07-09,10:14:22
39.981628,116.327468,0,141,39638.4267013889,2008-07-09,10:14:27
39.98156,116.327465,0,141,39638.4267592593,2008-07-09,10:14:32
39.981478,116.327483,0,136,39638.4268171296,2008-07-09,10:14:37
39.981457,116.327526,0,133,39638.426875,2008-07-09,10:14:42
39.981462,116.327597,0,131,39638.4269328704,2008-07-09,10:14:47
39.981432,116.327731,0,133,39638.4269907407,2008-07-09,10:14:52
39.981435,116.327844,0,124,39638.4270486111,2008-07-09,10:14:57
39.981448,116.327954,0,123,39638.4271064815,2008-07-09,10:15:02
39.981456,116.328033,0,124,39638.4271643519,2008-07-09,10:15:07
39.981471,116.328118,0,122,39638.4272222222,2008-07-09,10:15:12
39.981482,116.328194,0,136,39638.4272800926,2008-07-09,10:15:17
39.981469,116.328239,0,144,39638.427337963,2008-07-09,10:15:22
39.981496,116.328303,0,152,39638.4273958333,2008-07-09,10:15:27
39.981507,116.328399,0,154,39638.4274537037,2008-07-09,10:15:32
39.981508,116.328482,0,156,39638.4275115741,2008-07-09,10:15:37
39.98155,116.328517,0,160,39638.4275694444,2008-07-09,10:15:42
39.981529,116.328568,0,162,39638.4276273148,2008-07-09,10:15:47
39.981498,116.32865,0,163,39638.4276851852,2008-07-09,10:15:52
39.981529,116.328705,0,163,39638.4277430556,2008-07-09,10:15:57
39.981507,116.328741,0,164,39638.4278009259,2008-07-09,10:16:02
39.981493,116.328136,0,172,39638.4298263889,2008-07-09,10:18:57
39.981451,116.328246,0,163,39638.4298842593,2008-07-09,10:19:02
39.981471,116.328382,0,163,39638.4299421296,2008-07-09,10:19:07
39.981419,116.328478,0,163,39638.43,2008-07-09,10:19:12
39.981515,116.328674,0,130,39638.4300578704,2008-07-09,10:19:17
39.98152,116.328743,0,154,39638.4301157407,2008-07-09,10:19:22
39.981503,116.3289,0,152,39638.4301736111,2008-07-09,10:19:27
39.981532,116.32897,0,146,39638.4302314815,2008-07-09,10:19:32
39.98152,116.329082,0,142,39638.4302893518,2008-07-09,10:19:37
39.981547,116.329179,0,143,39638.4303472222,2008-07-09,10:19:42
39.981538,116.329285,0,146,39638.4304050926,2008-07-09,10:19:47
39.981576,116.329363,0,149,39638.430462963,2008-07-09,10:19:52
39.981594,116.329442,0,155,39638.4305208333,2008-07-09,10:19:57
39.981593,116.329562,0,160,39638.4305787037,2008-07-09,10:20:02
39.98159,116.329654,0,165,39638.4306365741,2008-07-09,10:20:07
39.98164,116.32971,0,166,39638.4306944444,2008-07-09,10:20:12
39.981689,116.329751,0,170,39638.4307523148,2008-07-09,10:20:17
39.981724,116.329769,0,173,39638.4308101852,2008-07-09,10:20:22
39.981747,116.329769,0,175,39638.4308680556,2008-07-09,10:20:27
39.981848,116.329897,0,177,39638.4309259259,2008-07-09,10:20:32
39.981886,116.329906,0,185,39638.4309837963,2008-07-09,10:20:37
39.981957,116.329846,0,191,39638.4310416667,2008-07-09,10:20:42
39.98207,116.329761,0,188,39638.431099537,2008-07-09,10:20:47
39.982143,116.329737,0,192,39638.4311574074,2008-07-09,10:20:52
39.982229,116.329685,0,197,39638.4312152778,2008-07-09,10:20:57
39.982356,116.329683,0,219,39638.4312731481,2008-07-09,10:21:02
39.982369,116.329709,0,229,39638.4313310185,2008-07-09,10:21:07
39.982382,116.329768,0,242,39638.4313888889,2008-07-09,10:21:12
39.982425,116.329765,0,257,39638.4314467593,2008-07-09,10:21:17
39.982163,116.329841,0,594,39638.4461458333,2008-07-09,10:42:27
39.982151,116.329839,0,598,39638.4462037037,2008-07-09,10:42:32
39.982151,116.329839,0,598,39638.4462384259,2008-07-09,10:42:35
39.982143,116.329831,0,601,39638.4462615741,2008-07-09,10:42:37
39.982143,116.32982,0,603,39638.4463194444,2008-07-09,10:42:42
39.982198,116.329733,0,591,39638.4463773148,2008-07-09,10:42:47
39.982198,116.329692,0,586,39638.4464351852,2008-07-09,10:42:52
39.982204,116.329674,0,578,39638.4464930556,2008-07-09,10:42:57
39.982207,116.329665,0,577,39638.4465509259,2008-07-09,10:43:02
39.982213,116.329652,0,575,39638.4466087963,2008-07-09,10:43:07
39.982221,116.32964,0,572,39638.4466666667,2008-07-09,10:43:12
39.982262,116.329604,0,566,39638.446724537,2008-07-09,10:43:17
39.982305,116.329562,0,556,39638.4467824074,2008-07-09,10:43:22
39.982328,116.32959,0,539,39638.4468402778,2008-07-09,10:43:27
39.982359,116.329588,0,525,39638.4468981481,2008-07-09,10:43:32
39.982405,116.329618,0,501,39638.4469560185,2008-07-09,10:43:37
39.982425,116.329634,0,486,39638.4470138889,2008-07-09,10:43:42
39.982536,116.329584,0,480,39638.4470717593,2008-07-09,10:43:47
39.982588,116.329545,0,470,39638.4471296296,2008-07-09,10:43:52
39.982628,116.329512,0,457,39638.4471875,2008-07-09,10:43:57
39.982717,116.32945,0,452,39638.4472453704,2008-07-09,10:44:02
39.982781,116.32941,0,447,39638.4473032407,2008-07-09,10:44:07
39.982852,116.329373,0,443,39638.4473611111,2008-07-09,10:44:12
39.982921,116.329346,0,436,39638.4474189815,2008-07-09,10:44:17
39.98293,116.329357,0,427,39638.4474768518,2008-07-09,10:44:22
39.982898,116.329387,0,422,39638.4475347222,2008-07-09,10:44:27
39.982898,116.329387,0,422,39638.4475694444,2008-07-09,10:44:30
39.982898,116.329395,0,417,39638.4475925926,2008-07-09,10:44:32
39.982847,116.329439,0,405,39638.447650463,2008-07-09,10:44:37
39.982814,116.329448,0,405,39638.4477083333,2008-07-09,10:44:42
39.982795,116.329454,0,406,39638.4477662037,2008-07-09,10:44:47
39.982786,116.329461,0,403,39638.4478240741,2008-07-09,10:44:52
39.982757,116.329487,0,402,39638.4478819444,2008-07-09,10:44:57
39.982769,116.329466,0,399,39638.4479398148,2008-07-09,10:45:02
39.982794,116.329432,0,397,39638.4479976852,2008-07-09,10:45:07
39.982815,116.329405,0,395,39638.4480555556,2008-07-09,10:45:12
39.982915,116.329316,0,395,39638.4481134259,2008-07-09,10:45:17
39.982929,116.329302,0,393,39638.4481712963,2008-07-09,10:45:22
39.98304,116.329215,0,392,39638.4482291667,2008-07-09,10:45:27
39.983069,116.329209,0,391,39638.448287037,2008-07-09,10:45:32
39.983111,116.329185,0,389,39638.4483449074,2008-07-09,10:45:37
39.983122,116.329182,0,387,39638.4484027778,2008-07-09,10:45:42
39.983126,116.329176,0,385,39638.4484606481,2008-07-09,10:45:47
39.983126,116.329171,0,383,39638.4485185185,2008-07-09,10:45:52
39.983126,116.329171,0,383,39638.4485532407,2008-07-09,10:45:55
39.983119,116.32917,0,382,39638.4485763889,2008-07-09,10:45:57
39.983064,116.329211,0,382,39638.4486342593,2008-07-09,10:46:02
39.982975,116.329262,0,384,39638.4486921296,2008-07-09,10:46:07
39.982924,116.329259,0,386,39638.44875,2008-07-09,10:46:12
39.982852,116.329265,0,388,39638.4488078704,2008-07-09,10:46:17
39.982783,116.329284,0,398,39638.4488657407,2008-07-09,10:46:22
39.982781,116.329262,0,407,39638.4489236111,2008-07-09,10:46:27
39.982799,116.329245,0,410,39638.4489814815,2008-07-09,10:46:32
39.982799,116.329245,0,410,39638.4490162037,2008-07-09,10:46:35
39.982804,116.329245,0,410,39638.4490393519,2008-07-09,10:46:37
39.982821,116.329232,0,412,39638.4490972222,2008-07-09,10:46:42
39.982837,116.329222,0,413,39638.4491550926,2008-07-09,10:46:47
39.982837,116.329222,0,413,39638.4491898148,2008-07-09,10:46:50
39.982843,116.329224,0,413,39638.449212963,2008-07-09,10:46:52
39.982843,116.329237,0,413,39638.4492708333,2008-07-09,10:46:57
39.982838,116.329254,0,413,39638.4493287037,2008-07-09,10:47:02
39.982805,116.329315,0,411,39638.4493865741,2008-07-09,10:47:07
39.982747,116.329373,0,411,39638.4494444444,2008-07-09,10:47:12
39.982677,116.329423,0,415,39638.4495023148,2008-07-09,10:47:17
39.982598,116.329469,0,425,39638.4495601852,2008-07-09,10:47:22
39.982711,116.329379,0,429,39638.4496180556,2008-07-09,10:47:27
39.982753,116.329355,0,437,39638.4496759259,2008-07-09,10:47:32
39.982768,116.329342,0,442,39638.4497337963,2008-07-09,10:47:37
39.982773,116.329343,0,444,39638.4497916667,2008-07-09,10:47:42
39.982777,116.329344,0,447,39638.449849537,2008-07-09,10:47:47
39.982781,116.329342,0,449,39638.4499074074,2008-07-09,10:47:52
39.982782,116.329344,0,452,39638.4499652778,2008-07-09,10:47:57
39.982782,116.329344,0,452,39638.45,2008-07-09,10:48:00
39.982776,116.329352,0,455,39638.4500231481,2008-07-09,10:48:02
39.982719,116.32939,0,462,39638.4500810185,2008-07-09,10:48:07
39.982666,116.329427,0,469,39638.4501388889,2008-07-09,10:48:12
39.982678,116.329445,0,467,39638.4501967593,2008-07-09,10:48:17
39.982677,116.329442,0,470,39638.4502546296,2008-07-09,10:48:22
39.982677,116.329442,0,470,39638.4502893519,2008-07-09,10:48:25
39.98268,116.329437,0,473,39638.4503125,2008-07-09,10:48:27
39.98269,116.329442,0,475,39638.4503703704,2008-07-09,10:48:32
39.98269,116.329442,0,475,39638.4504050926,2008-07-09,10:48:35
39.982697,116.329436,0,477,39638.4504282407,2008-07-09,10:48:37
39.982706,116.329426,0,479,39638.4504861111,2008-07-09,10:48:42
39.982714,116.329421,0,481,39638.4505439815,2008-07-09,10:48:47
39.982713,116.329415,0,483,39638.4506018519,2008-07-09,10:48:52
39.982708,116.329411,0,485,39638.4506597222,2008-07-09,10:48:57
39.982708,116.329411,0,485,39638.4506944444,2008-07-09,10:49:00
39.982707,116.329407,0,487,39638.4507175926,2008-07-09,10:49:02
39.982698,116.329417,0,489,39638.450775463,2008-07-09,10:49:07
39.982698,116.329417,0,489,39638.4508101852,2008-07-09,10:49:10
39.982693,116.329421,0,491,39638.4508333333,2008-07-09,10:49:12
39.982697,116.329411,0,494,39638.4508912037,2008-07-09,10:49:17
39.982703,116.329401,0,496,39638.4509490741,2008-07-09,10:49:22
39.982709,116.329393,0,498,39638.4510069444,2008-07-09,10:49:27
39.982709,116.329393,0,498,39638.4510416667,2008-07-09,10:49:30
39.982713,116.329391,0,500,39638.4510648148,2008-07-09,10:49:32
39.982717,116.329381,0,502,39638.4511226852,2008-07-09,10:49:37
39.982746,116.329354,0,499,39638.4511805556,2008-07-09,10:49:42
39.982721,116.329372,0,495,39638.4512384259,2008-07-09,10:49:47
39.982729,116.329359,0,495,39638.4512962963,2008-07-09,10:49:52
39.982719,116.329359,0,496,39638.4513541667,2008-07-09,10:49:57
39.982713,116.329353,0,496,39638.451412037,2008-07-09,10:50:02
39.982713,116.329346,0,496,39638.4514699074,2008-07-09,10:50:07
39.982718,116.329349,0,493,39638.4515277778,2008-07-09,10:50:12
39.982723,116.32935,0,490,39638.4515856481,2008-07-09,10:50:17
39.982728,116.32935,0,486,39638.4516435185,2008-07-09,10:50:22
39.982731,116.329351,0,481,39638.4517013889,2008-07-09,10:50:27
39.982733,116.329353,0,475,39638.4517592593,2008-07-09,10:50:32
39.982733,116.329353,0,475,39638.4517939815,2008-07-09,10:50:35
39.982727,116.329359,0,471,39638.4518171296,2008-07-09,10:50:37
39.982725,116.329368,0,466,39638.451875,2008-07-09,10:50:42
39.982727,116.329371,0,461,39638.4519328704,2008-07-09,10:50:47
39.982731,116.329373,0,456,39638.4519907407,2008-07-09,10:50:52
39.982735,116.329377,0,450,39638.4520486111,2008-07-09,10:50:57
39.982737,116.32938,0,446,39638.4521064815,2008-07-09,10:51:02
39.98274,116.329382,0,442,39638.4521643519,2008-07-09,10:51:07
39.98274,116.329384,0,438,39638.4522222222,2008-07-09,10:51:12
39.982741,116.329388,0,433,39638.4522800926,2008-07-09,10:51:17
39.98274,116.329391,0,429,39638.452337963,2008-07-09,10:51:22
39.98274,116.329391,0,429,39638.4523726852,2008-07-09,10:51:25
39.982741,116.329399,0,424,39638.4523958333,2008-07-09,10:51:27
39.982738,116.32941,0,419,39638.4524537037,2008-07-09,10:51:32
39.982731,116.329423,0,415,39638.4525115741,2008-07-09,10:51:37
39.982727,116.329431,0,412,39638.4525694444,2008-07-09,10:51:42
39.982729,116.329434,0,408,39638.4526273148,2008-07-09,10:51:47
39.982731,116.329435,0,405,39638.4526851852,2008-07-09,10:51:52
39.982734,116.329438,0,401,39638.4527430556,2008-07-09,10:51:57
39.982739,116.32944,0,398,39638.4528009259,2008-07-09,10:52:02
39.982744,116.329441,0,395,39638.4528587963,2008-07-09,10:52:07
39.982751,116.329442,0,392,39638.4529166667,2008-07-09,10:52:12
39.982756,116.329444,0,388,39638.452974537,2008-07-09,10:52:17
39.982759,116.329447,0,384,39638.4530324074,2008-07-09,10:52:22
39.98276,116.329451,0,379,39638.4530902778,2008-07-09,10:52:27
39.98276,116.329452,0,374,39638.4531481481,2008-07-09,10:52:32
39.982758,116.329454,0,369,39638.4532060185,2008-07-09,10:52:37
39.982754,116.329459,0,365,39638.4532638889,2008-07-09,10:52:42
39.982749,116.329466,0,361,39638.4533217593,2008-07-09,10:52:47
39.982746,116.329473,0,359,39638.4533796296,2008-07-09,10:52:52
39.982743,116.329479,0,356,39638.4534375,2008-07-09,10:52:57
39.982741,116.329483,0,354,39638.4534953704,2008-07-09,10:53:02
39.982742,116.329484,0,351,39638.4535532407,2008-07-09,10:53:07
39.982742,116.329484,0,349,39638.4536111111,2008-07-09,10:53:12
39.982741,116.329486,0,347,39638.4536689815,2008-07-09,10:53:17
39.982741,116.329486,0,344,39638.4537268518,2008-07-09,10:53:22
39.982739,116.329485,0,343,39638.4537847222,2008-07-09,10:53:27
39.982737,116.329486,0,341,39638.4538425926,2008-07-09,10:53:32
39.982735,116.32949,0,340,39638.453900463,2008-07-09,10:53:37
39.982736,116.329496,0,339,39638.4539583333,2008-07-09,10:53:42
39.982739,116.329501,0,338,39638.4540162037,2008-07-09,10:53:47
39.982742,116.329503,0,339,39638.4540740741,2008-07-09,10:53:52
39.982748,116.329504,0,340,39638.4541319444,2008-07-09,10:53:57
39.982755,116.329502,0,341,39638.4541898148,2008-07-09,10:54:02
39.982761,116.329503,0,343,39638.4542476852,2008-07-09,10:54:07
39.982767,116.329506,0,346,39638.4543055556,2008-07-09,10:54:12
39.98277,116.329507,0,350,39638.4543634259,2008-07-09,10:54:17
39.98277,116.329507,0,350,39638.4543981481,2008-07-09,10:54:20
39.982765,116.329513,0,357,39638.4544212963,2008-07-09,10:54:22
39.982757,116.329522,0,365,39638.4544791667,2008-07-09,10:54:27
39.982747,116.329528,0,373,39638.454537037,2008-07-09,10:54:32
39.982733,116.329531,0,382,39638.4545949074,2008-07-09,10:54:37
39.982722,116.32953,0,390,39638.4546527778,2008-07-09,10:54:42
39.98271,116.329528,0,398,39638.4547106481,2008-07-09,10:54:47
39.982701,116.329531,0,405,39638.4547685185,2008-07-09,10:54:52
39.982697,116.329532,0,407,39638.4548263889,2008-07-09,10:54:57
39.982694,116.329534,0,408,39638.4548842593,2008-07-09,10:55:02
39.98269,116.329535,0,408,39638.4549421296,2008-07-09,10:55:07
39.982685,116.329535,0,408,39638.455,2008-07-09,10:55:12
39.98268,116.329536,0,409,39638.4550578704,2008-07-09,10:55:17
39.982675,116.329539,0,409,39638.4551157407,2008-07-09,10:55:22
39.982674,116.32954,0,409,39638.4551736111,2008-07-09,10:55:27
39.982673,116.329541,0,409,39638.4552314815,2008-07-09,10:55:32
39.982672,116.329542,0,409,39638.4552893518,2008-07-09,10:55:37
39.982672,116.329542,0,409,39638.4553472222,2008-07-09,10:55:42
39.982671,116.329542,0,409,39638.4554050926,2008-07-09,10:55:47
39.982668,116.329546,0,410,39638.455462963,2008-07-09,10:55:52
39.982667,116.329548,0,411,39638.4555208333,2008-07-09,10:55:57
39.982667,116.329552,0,411,39638.4555787037,2008-07-09,10:56:02
39.982668,116.329554,0,411,39638.4556365741,2008-07-09,10:56:07
39.982666,116.329555,0,411,39638.4556944444,2008-07-09,10:56:12
39.982666,116.329555,0,411,39638.4557523148,2008-07-09,10:56:17
39.982665,116.329557,0,411,39638.4558101852,2008-07-09,10:56:22
39.982665,116.329558,0,411,39638.4558680556,2008-07-09,10:56:27
39.982663,116.32956,0,412,39638.4559259259,2008-07-09,10:56:32
39.982663,116.329561,0,412,39638.4559837963,2008-07-09,10:56:37
39.982662,116.329563,0,412,39638.4560416667,2008-07-09,10:56:42
39.982662,116.329563,0,412,39638.456099537,2008-07-09,10:56:47
39.982661,116.329564,0,412,39638.4561574074,2008-07-09,10:56:52
39.98266,116.329566,0,412,39638.4562152778,2008-07-09,10:56:57
39.98266,116.329567,0,412,39638.4562731481,2008-07-09,10:57:02
39.982659,116.329569,0,412,39638.4563310185,2008-07-09,10:57:07
39.982658,116.329571,0,413,39638.4563888889,2008-07-09,10:57:12
39.982658,116.329571,0,413,39638.4564467593,2008-07-09,10:57:17
39.982658,116.329573,0,413,39638.4565046296,2008-07-09,10:57:22
39.982656,116.329575,0,413,39638.4565625,2008-07-09,10:57:27
39.982654,116.329578,0,414,39638.4566203704,2008-07-09,10:57:32
39.982654,116.32958,0,414,39638.4566782407,2008-07-09,10:57:37
39.982653,116.32958,0,414,39638.4567361111,2008-07-09,10:57:42
39.982653,116.32958,0,414,39638.4567939815,2008-07-09,10:57:47
39.982653,116.329581,0,414,39638.4568518519,2008-07-09,10:57:52
39.982654,116.329581,0,414,39638.4569097222,2008-07-09,10:57:57
39.982654,116.329583,0,415,39638.4569675926,2008-07-09,10:58:02
39.982654,116.329583,0,415,39638.457025463,2008-07-09,10:58:07
39.982654,116.329583,0,415,39638.4570833333,2008-07-09,10:58:12
39.982654,116.329584,0,415,39638.4571412037,2008-07-09,10:58:17
39.982655,116.329584,0,415,39638.4571990741,2008-07-09,10:58:22
39.982655,116.329585,0,415,39638.4572569444,2008-07-09,10:58:27
39.982654,116.329586,0,415,39638.4573148148,2008-07-09,10:58:32
39.982655,116.329586,0,415,39638.4573726852,2008-07-09,10:58:37
39.982654,116.329587,0,415,39638.4574305556,2008-07-09,10:58:42
39.982653,116.329589,0,415,39638.4574884259,2008-07-09,10:58:47
39.982653,116.329591,0,416,39638.4575462963,2008-07-09,10:58:52
39.982653,116.329592,0,416,39638.4576041667,2008-07-09,10:58:57
39.982652,116.329594,0,416,39638.457662037,2008-07-09,10:59:02
39.982652,116.329596,0,416,39638.4577199074,2008-07-09,10:59:07
39.982651,116.329597,0,416,39638.4577777778,2008-07-09,10:59:12
39.98265,116.329599,0,416,39638.4578356481,2008-07-09,10:59:17
39.98265,116.329599,0,416,39638.4578935185,2008-07-09,10:59:22
39.982649,116.329601,0,416,39638.4579513889,2008-07-09,10:59:27
39.982649,116.329602,0,416,39638.4580092593,2008-07-09,10:59:32
39.982648,116.329603,0,416,39638.4580671296,2008-07-09,10:59:37
39.982647,116.329604,0,416,39638.458125,2008-07-09,10:59:42
39.982648,116.329604,0,416,39638.4581828704,2008-07-09,10:59:47
39.982648,116.329604,0,416,39638.4582407407,2008-07-09,10:59:52
39.982649,116.329605,0,416,39638.4582986111,2008-07-09,10:59:57
39.982649,116.329606,0,416,39638.4583564815,2008-07-09,11:00:02
39.98265,116.329606,0,416,39638.4584143519,2008-07-09,11:00:07
39.98265,116.329606,0,416,39638.4584722222,2008-07-09,11:00:12
39.98265,116.329606,0,416,39638.4585300926,2008-07-09,11:00:17
39.982649,116.329608,0,416,39638.458587963,2008-07-09,11:00:22
39.982648,116.32961,0,417,39638.4586458333,2008-07-09,11:00:27
39.982647,116.329611,0,417,39638.4587037037,2008-07-09,11:00:32
39.982646,116.329613,0,417,39638.4587615741,2008-07-09,11:00:37
39.982645,116.329613,0,417,39638.4588194444,2008-07-09,11:00:42
39.982644,116.329615,0,417,39638.4588773148,2008-07-09,11:00:47
39.982643,116.329616,0,417,39638.4589351852,2008-07-09,11:00:52
39.982642,116.329617,0,417,39638.4589930556,2008-07-09,11:00:57
39.982641,116.329617,0,417,39638.4590509259,2008-07-09,11:01:02
39.98264,116.329618,0,417,39638.4591087963,2008-07-09,11:01:07
39.982639,116.329618,0,416,39638.4591666667,2008-07-09,11:01:12
39.982638,116.329618,0,416,39638.459224537,2008-07-09,11:01:17
39.982638,116.329618,0,416,39638.4592824074,2008-07-09,11:01:22
39.982638,116.329618,0,416,39638.4593402778,2008-07-09,11:01:27
39.982638,116.329618,0,416,39638.4593981481,2008-07-09,11:01:32
39.982638,116.329618,0,416,39638.4594560185,2008-07-09,11:01:37
39.982638,116.329619,0,416,39638.4595138889,2008-07-09,11:01:42
39.982638,116.329619,0,416,39638.4595717593,2008-07-09,11:01:47
39.982638,116.329619,0,416,39638.4596296296,2008-07-09,11:01:52
39.982638,116.32962,0,416,39638.4596875,2008-07-09,11:01:57
39.982637,116.32962,0,417,39638.4597453704,2008-07-09,11:02:02
39.982636,116.329621,0,417,39638.4598032407,2008-07-09,11:02:07
39.982635,116.329622,0,417,39638.4598611111,2008-07-09,11:02:12
39.982635,116.329622,0,418,39638.4599189815,2008-07-09,11:02:17
39.982635,116.329622,0,418,39638.4599768519,2008-07-09,11:02:22
39.982635,116.329622,0,418,39638.4600347222,2008-07-09,11:02:27
39.982634,116.329622,0,418,39638.4600925926,2008-07-09,11:02:32
39.982633,116.329623,0,418,39638.460150463,2008-07-09,11:02:37
39.982633,116.329623,0,417,39638.4602083333,2008-07-09,11:02:42
39.982632,116.329623,0,417,39638.4602662037,2008-07-09,11:02:47
39.982632,116.329623,0,417,39638.4603240741,2008-07-09,11:02:52
39.982632,116.329623,0,417,39638.4603819444,2008-07-09,11:02:57
39.98263,116.329625,0,417,39638.4604398148,2008-07-09,11:03:02
39.982629,116.329625,0,417,39638.4604976852,2008-07-09,11:03:07
39.982629,116.329624,0,417,39638.4605555556,2008-07-09,11:03:12
39.982629,116.329624,0,417,39638.4606134259,2008-07-09,11:03:17
39.98263,116.329623,0,417,39638.4606712963,2008-07-09,11:03:22
39.982628,116.329624,0,417,39638.4607291667,2008-07-09,11:03:27
39.982628,116.329624,0,417,39638.460787037,2008-07-09,11:03:32
39.982629,116.329623,0,418,39638.4608449074,2008-07-09,11:03:37
39.982629,116.329623,0,418,39638.4609027778,2008-07-09,11:03:42
39.982629,116.329622,0,418,39638.4609606481,2008-07-09,11:03:47
39.982629,116.329622,0,418,39638.4610185185,2008-07-09,11:03:52
39.982629,116.329622,0,418,39638.4610763889,2008-07-09,11:03:57
39.982628,116.329622,0,418,39638.4611342593,2008-07-09,11:04:02
39.982628,116.329622,0,418,39638.4611921296,2008-07-09,11:04:07
39.982627,116.329622,0,418,39638.46125,2008-07-09,11:04:12
39.982626,116.329622,0,418,39638.4613078704,2008-07-09,11:04:17
39.982625,116.329623,0,418,39638.4613657407,2008-07-09,11:04:22
39.982623,116.329626,0,418,39638.4614236111,2008-07-09,11:04:27
39.98262,116.329628,0,418,39638.4614814815,2008-07-09,11:04:32
39.98262,116.329628,0,418,39638.4615162037,2008-07-09,11:04:35
39.982616,116.329631,0,419,39638.4615393518,2008-07-09,11:04:37
39.982554,116.329679,0,423,39638.4615972222,2008-07-09,11:04:42
39.982449,116.329764,0,429,39638.4616550926,2008-07-09,11:04:47
39.982425,116.329786,0,427,39638.461712963,2008-07-09,11:04:52
39.98241,116.329784,0,424,39638.4617708333,2008-07-09,11:04:57
39.982648,116.32962,0,331,39638.4839930556,2008-07-09,11:36:57
39.982649,116.329621,0,331,39638.4840509259,2008-07-09,11:37:02
39.982649,116.329621,0,331,39638.4841087963,2008-07-09,11:37:07
39.98265,116.329621,0,331,39638.4841666667,2008-07-09,11:37:12
39.982651,116.329621,0,331,39638.484224537,2008-07-09,11:37:17
39.982652,116.329623,0,331,39638.4842824074,2008-07-09,11:37:22
39.982653,116.329625,0,331,39638.4843402778,2008-07-09,11:37:27
39.982653,116.329625,0,331,39638.4843981481,2008-07-09,11:37:32
39.982653,116.329625,0,331,39638.4844560185,2008-07-09,11:37:37
39.982654,116.329625,0,331,39638.4845138889,2008-07-09,11:37:42
39.982655,116.329625,0,332,39638.4845717593,2008-07-09,11:37:47
39.982655,116.329625,0,332,39638.4846296296,2008-07-09,11:37:52
39.982656,116.329625,0,332,39638.4846875,2008-07-09,11:37:57
39.982657,116.329625,0,332,39638.4847453704,2008-07-09,11:38:02
39.982657,116.329625,0,333,39638.4848032407,2008-07-09,11:38:07
39.982657,116.329626,0,333,39638.4848611111,2008-07-09,11:38:12
39.982658,116.329626,0,333,39638.4849189815,2008-07-09,11:38:17
39.982659,116.329627,0,334,39638.4849768518,2008-07-09,11:38:22
39.982659,116.329627,0,334,39638.4850347222,2008-07-09,11:38:27
39.982659,116.329627,0,334,39638.4850925926,2008-07-09,11:38:32
39.98266,116.329627,0,334,39638.485150463,2008-07-09,11:38:37
39.982661,116.329628,0,335,39638.4852083333,2008-07-09,11:38:42
39.982662,116.32963,0,335,39638.4852662037,2008-07-09,11:38:47
39.982663,116.329631,0,335,39638.4853240741,2008-07-09,11:38:52
39.982663,116.329631,0,335,39638.4853819444,2008-07-09,11:38:57
39.982664,116.329631,0,336,39638.4854398148,2008-07-09,11:39:02
39.982664,116.32963,0,336,39638.4854976852,2008-07-09,11:39:07
39.982664,116.32963,0,336,39638.4855555556,2008-07-09,11:39:12
39.982664,116.329629,0,337,39638.4856134259,2008-07-09,11:39:17
39.982664,116.329629,0,337,39638.4856712963,2008-07-09,11:39:22
39.982664,116.32963,0,337,39638.4857291667,2008-07-09,11:39:27
39.982665,116.32963,0,338,39638.485787037,2008-07-09,11:39:32
39.982665,116.32963,0,338,39638.4858449074,2008-07-09,11:39:37
39.982666,116.329628,0,339,39638.4859027778,2008-07-09,11:39:42
39.982666,116.329627,0,339,39638.4859606481,2008-07-09,11:39:47
39.982666,116.329627,0,340,39638.4860185185,2008-07-09,11:39:52
39.982666,116.329627,0,340,39638.4860763889,2008-07-09,11:39:57
39.982666,116.329628,0,340,39638.4861342593,2008-07-09,11:40:02
39.982667,116.329628,0,341,39638.4861921296,2008-07-09,11:40:07
39.982667,116.329628,0,341,39638.48625,2008-07-09,11:40:12
39.982667,116.329629,0,341,39638.4863078704,2008-07-09,11:40:17
39.982667,116.329629,0,342,39638.4863657407,2008-07-09,11:40:22
39.982667,116.32963,0,342,39638.4864236111,2008-07-09,11:40:27
39.982666,116.329631,0,342,39638.4864814815,2008-07-09,11:40:32
39.982666,116.329631,0,342,39638.4865393518,2008-07-09,11:40:37
39.982666,116.329632,0,343,39638.4865972222,2008-07-09,11:40:42
39.982666,116.329632,0,343,39638.4866550926,2008-07-09,11:40:47
39.982666,116.329632,0,343,39638.486712963,2008-07-09,11:40:52
39.982666,116.329633,0,343,39638.4867708333,2008-07-09,11:40:57
39.982666,116.329633,0,343,39638.4868287037,2008-07-09,11:41:02
39.982666,116.329634,0,344,39638.4868865741,2008-07-09,11:41:07
39.982665,116.329634,0,344,39638.4869444444,2008-07-09,11:41:12
39.982665,116.329634,0,344,39638.4870023148,2008-07-09,11:41:17
39.982665,116.329635,0,344,39638.4870601852,2008-07-09,11:41:22
39.982664,116.329635,0,344,39638.4871180556,2008-07-09,11:41:27
39.982664,116.329636,0,345,39638.4871759259,2008-07-09,11:41:32
39.982664,116.329637,0,345,39638.4872337963,2008-07-09,11:41:37
39.982665,116.329637,0,345,39638.4872916667,2008-07-09,11:41:42
39.982665,116.329637,0,346,39638.487349537,2008-07-09,11:41:47
39.982666,116.329637,0,346,39638.4874074074,2008-07-09,11:41:52
39.982666,116.329636,0,347,39638.4874652778,2008-07-09,11:41:57
39.982666,116.329636,0,347,39638.4875231481,2008-07-09,11:42:02
39.982667,116.329636,0,347,39638.4875810185,2008-07-09,11:42:07
39.982667,116.329636,0,347,39638.4876388889,2008-07-09,11:42:12
39.982667,116.329636,0,347,39638.4876967593,2008-07-09,11:42:17
39.982667,116.329637,0,347,39638.4877546296,2008-07-09,11:42:22
39.982667,116.329637,0,348,39638.4878125,2008-07-09,11:42:27
39.982667,116.329637,0,348,39638.4878703704,2008-07-09,11:42:32
39.982667,116.329637,0,348,39638.4879282407,2008-07-09,11:42:37
39.982668,116.329637,0,349,39638.4879861111,2008-07-09,11:42:42
39.982672,116.329636,0,349,39638.4880439815,2008-07-09,11:42:47
39.982674,116.329634,0,349,39638.4881018519,2008-07-09,11:42:52
39.982675,116.329634,0,350,39638.4881597222,2008-07-09,11:42:57
39.982674,116.329633,0,350,39638.4882175926,2008-07-09,11:43:02
39.982674,116.329633,0,350,39638.488275463,2008-07-09,11:43:07
39.982673,116.329633,0,351,39638.4883333333,2008-07-09,11:43:12
39.982674,116.329632,0,351,39638.4883912037,2008-07-09,11:43:17
39.982675,116.329632,0,351,39638.4884490741,2008-07-09,11:43:22
39.982676,116.329632,0,351,39638.4885069444,2008-07-09,11:43:27
39.982676,116.329631,0,352,39638.4885648148,2008-07-09,11:43:32
39.982676,116.329632,0,352,39638.4886226852,2008-07-09,11:43:37
39.982676,116.329632,0,352,39638.4886805556,2008-07-09,11:43:42
39.982676,116.329632,0,352,39638.4887384259,2008-07-09,11:43:47
39.982676,116.329632,0,353,39638.4887962963,2008-07-09,11:43:52
39.982676,116.329632,0,353,39638.4888541667,2008-07-09,11:43:57
39.982675,116.329633,0,353,39638.488912037,2008-07-09,11:44:02
39.982675,116.329634,0,353,39638.4889699074,2008-07-09,11:44:07
39.982675,116.329634,0,353,39638.4890277778,2008-07-09,11:44:12
39.982675,116.329635,0,353,39638.4890856481,2008-07-09,11:44:17
39.982675,116.329635,0,353,39638.4891435185,2008-07-09,11:44:22
39.982677,116.329635,0,353,39638.4892013889,2008-07-09,11:44:27
39.982677,116.329635,0,354,39638.4892592593,2008-07-09,11:44:32
39.982677,116.329635,0,354,39638.4893171296,2008-07-09,11:44:37
39.982677,116.329636,0,355,39638.489375,2008-07-09,11:44:42
39.982677,116.329636,0,355,39638.4894328704,2008-07-09,11:44:47
39.982677,116.329636,0,355,39638.4894907407,2008-07-09,11:44:52
39.982677,116.329637,0,356,39638.4895486111,2008-07-09,11:44:57
39.982677,116.329637,0,356,39638.4896064815,2008-07-09,11:45:02
39.982677,116.329638,0,356,39638.4896643519,2008-07-09,11:45:07
39.982677,116.329639,0,357,39638.4897222222,2008-07-09,11:45:12
39.982677,116.329639,0,357,39638.4897800926,2008-07-09,11:45:17
39.982679,116.329645,0,358,39638.489837963,2008-07-09,11:45:22
39.98268,116.329648,0,359,39638.4898958333,2008-07-09,11:45:27
39.98268,116.32965,0,359,39638.4899537037,2008-07-09,11:45:32
39.982681,116.329651,0,360,39638.4900115741,2008-07-09,11:45:37
39.982682,116.329651,0,360,39638.4900694444,2008-07-09,11:45:42
39.982682,116.329653,0,360,39638.4901273148,2008-07-09,11:45:47
39.982682,116.329654,0,360,39638.4901851852,2008-07-09,11:45:52
39.982683,116.329655,0,361,39638.4902430556,2008-07-09,11:45:57
39.982683,116.329655,0,361,39638.4903009259,2008-07-09,11:46:02
39.982684,116.329655,0,361,39638.4903587963,2008-07-09,11:46:07
39.982685,116.329656,0,361,39638.4904166667,2008-07-09,11:46:12
39.982685,116.329657,0,361,39638.490474537,2008-07-09,11:46:17
39.982686,116.329658,0,361,39638.4905324074,2008-07-09,11:46:22
39.982686,116.329659,0,361,39638.4905902778,2008-07-09,11:46:27
39.982687,116.329659,0,362,39638.4906481481,2008-07-09,11:46:32
39.982687,116.329659,0,362,39638.4907060185,2008-07-09,11:46:37
39.982687,116.329659,0,362,39638.4907638889,2008-07-09,11:46:42
39.982688,116.329659,0,362,39638.4908217593,2008-07-09,11:46:47
39.982689,116.329661,0,362,39638.4908796296,2008-07-09,11:46:52
39.98269,116.329662,0,361,39638.4909375,2008-07-09,11:46:57
39.982691,116.329662,0,361,39638.4909953704,2008-07-09,11:47:02
39.982691,116.329662,0,361,39638.4910532407,2008-07-09,11:47:07
39.982691,116.329662,0,361,39638.4911111111,2008-07-09,11:47:12
39.982691,116.329662,0,361,39638.4911689815,2008-07-09,11:47:17
39.982692,116.329662,0,361,39638.4912268519,2008-07-09,11:47:22
39.982692,116.329663,0,361,39638.4912847222,2008-07-09,11:47:27
39.982692,116.329664,0,361,39638.4913425926,2008-07-09,11:47:32
39.982692,116.329664,0,361,39638.491400463,2008-07-09,11:47:37
39.982693,116.329664,0,361,39638.4914583333,2008-07-09,11:47:42
39.982693,116.329664,0,361,39638.4915162037,2008-07-09,11:47:47
39.982693,116.329664,0,361,39638.4915740741,2008-07-09,11:47:52
39.982693,116.329664,0,361,39638.4916319444,2008-07-09,11:47:57
39.982693,116.329665,0,361,39638.4916898148,2008-07-09,11:48:02
39.982693,116.329667,0,361,39638.4917476852,2008-07-09,11:48:07
39.982693,116.329669,0,362,39638.4918055556,2008-07-09,11:48:12
39.982693,116.32967,0,362,39638.4918634259,2008-07-09,11:48:17
39.982693,116.329671,0,362,39638.4919212963,2008-07-09,11:48:22
39.982692,116.329671,0,362,39638.4919791667,2008-07-09,11:48:27
39.982691,116.329672,0,362,39638.492037037,2008-07-09,11:48:32
39.982691,116.329673,0,363,39638.4920949074,2008-07-09,11:48:37
39.98269,116.329673,0,363,39638.4921527778,2008-07-09,11:48:42
39.982689,116.329674,0,363,39638.4922106481,2008-07-09,11:48:47
39.982689,116.329675,0,363,39638.4922685185,2008-07-09,11:48:52
39.982689,116.329675,0,363,39638.4923263889,2008-07-09,11:48:57
39.98269,116.329675,0,363,39638.4923842593,2008-07-09,11:49:02
39.98269,116.329675,0,364,39638.4924421296,2008-07-09,11:49:07
39.98269,116.329675,0,364,39638.4925,2008-07-09,11:49:12
39.98269,116.329676,0,364,39638.4925578704,2008-07-09,11:49:17
39.98269,116.329676,0,364,39638.4926157407,2008-07-09,11:49:22
39.98269,116.329676,0,364,39638.4926736111,2008-07-09,11:49:27
39.982691,116.329676,0,364,39638.4927314815,2008-07-09,11:49:32
39.982691,116.329676,0,365,39638.4927893518,2008-07-09,11:49:37
39.982692,116.329676,0,365,39638.4928472222,2008-07-09,11:49:42
39.982693,116.329677,0,365,39638.4929050926,2008-07-09,11:49:47
39.982693,116.329677,0,366,39638.492962963,2008-07-09,11:49:52
39.982694,116.329678,0,366,39638.4930208333,2008-07-09,11:49:57
39.982695,116.329678,0,366,39638.4930787037,2008-07-09,11:50:02
39.982695,116.329678,0,367,39638.4931365741,2008-07-09,11:50:07
39.982696,116.329678,0,367,39638.4931944444,2008-07-09,11:50:12
39.982697,116.329678,0,367,39638.4932523148,2008-07-09,11:50:17
39.982698,116.329678,0,367,39638.4933101852,2008-07-09,11:50:22
39.982698,116.329678,0,367,39638.4933680556,2008-07-09,11:50:27
39.982698,116.329679,0,367,39638.4934259259,2008-07-09,11:50:32
39.982699,116.329678,0,367,39638.4934837963,2008-07-09,11:50:37
39.982699,116.329679,0,368,39638.4935416667,2008-07-09,11:50:42
39.9827,116.32968,0,368,39638.493599537,2008-07-09,11:50:47
39.9827,116.32968,0,368,39638.4936574074,2008-07-09,11:50:52
39.982701,116.32968,0,368,39638.4937152778,2008-07-09,11:50:57
39.982701,116.32968,0,368,39638.4937731481,2008-07-09,11:51:02
39.982702,116.329679,0,368,39638.4938310185,2008-07-09,11:51:07
39.982702,116.329679,0,369,39638.4938888889,2008-07-09,11:51:12
39.982702,116.329679,0,369,39638.4939467593,2008-07-09,11:51:17
39.982702,116.329679,0,369,39638.4940046296,2008-07-09,11:51:22
39.982702,116.329679,0,369,39638.4940625,2008-07-09,11:51:27
39.982702,116.329679,0,369,39638.4941203704,2008-07-09,11:51:32
39.982703,116.329679,0,370,39638.4941782407,2008-07-09,11:51:37
39.982703,116.32968,0,370,39638.4942361111,2008-07-09,11:51:42
39.982703,116.329681,0,370,39638.4942939815,2008-07-09,11:51:47
39.982703,116.329683,0,370,39638.4943518518,2008-07-09,11:51:52
39.982703,116.329684,0,370,39638.4944097222,2008-07-09,11:51:57
39.982702,116.329685,0,370,39638.4944675926,2008-07-09,11:52:02
39.982702,116.329686,0,370,39638.494525463,2008-07-09,11:52:07
39.982701,116.329686,0,371,39638.4945833333,2008-07-09,11:52:12
39.982701,116.329687,0,371,39638.4946412037,2008-07-09,11:52:17
39.9827,116.329688,0,371,39638.4946990741,2008-07-09,11:52:22
39.9827,116.329689,0,371,39638.4947569444,2008-07-09,11:52:27
39.9827,116.32969,0,371,39638.4948148148,2008-07-09,11:52:32
39.9827,116.329692,0,371,39638.4948726852,2008-07-09,11:52:37
39.982699,116.329693,0,371,39638.4949305556,2008-07-09,11:52:42
39.982699,116.329695,0,371,39638.4949884259,2008-07-09,11:52:47
39.982699,116.329696,0,371,39638.4950462963,2008-07-09,11:52:52
39.982698,116.329697,0,371,39638.4951041667,2008-07-09,11:52:57
39.982697,116.329699,0,371,39638.495162037,2008-07-09,11:53:02
39.982697,116.3297,0,372,39638.4952199074,2008-07-09,11:53:07
39.982697,116.329701,0,372,39638.4952777778,2008-07-09,11:53:12
39.982697,116.329702,0,372,39638.4953356481,2008-07-09,11:53:17
39.982697,116.329702,0,372,39638.4953935185,2008-07-09,11:53:22
39.982696,116.329703,0,372,39638.4954513889,2008-07-09,11:53:27
39.982697,116.329703,0,373,39638.4955092593,2008-07-09,11:53:32
39.982698,116.329703,0,373,39638.4955671296,2008-07-09,11:53:37
39.982698,116.329703,0,373,39638.495625,2008-07-09,11:53:42
39.982699,116.329703,0,373,39638.4956828704,2008-07-09,11:53:47
39.9827,116.329703,0,374,39638.4957407407,2008-07-09,11:53:52
39.9827,116.329704,0,374,39638.4957986111,2008-07-09,11:53:57
39.9827,116.329704,0,374,39638.4958564815,2008-07-09,11:54:02
39.982701,116.329704,0,375,39638.4959143519,2008-07-09,11:54:07
39.982703,116.329706,0,376,39638.4959722222,2008-07-09,11:54:12
39.982703,116.329706,0,376,39638.4960300926,2008-07-09,11:54:17
39.982703,116.329707,0,377,39638.496087963,2008-07-09,11:54:22
39.982702,116.329708,0,378,39638.4961458333,2008-07-09,11:54:27
39.9827,116.329711,0,380,39638.4962037037,2008-07-09,11:54:32
39.982697,116.329715,0,381,39638.4962615741,2008-07-09,11:54:37
39.982697,116.329715,0,381,39638.4963194444,2008-07-09,11:54:42
39.982696,116.329715,0,381,39638.4963773148,2008-07-09,11:54:47
39.982696,116.329716,0,382,39638.4964351852,2008-07-09,11:54:52
39.982696,116.329717,0,382,39638.4964930556,2008-07-09,11:54:57
39.982696,116.329718,0,382,39638.4965509259,2008-07-09,11:55:02
39.982695,116.329719,0,382,39638.4966087963,2008-07-09,11:55:07
39.982695,116.32972,0,382,39638.4966666667,2008-07-09,11:55:12
39.982695,116.32972,0,382,39638.496724537,2008-07-09,11:55:17
39.982694,116.329721,0,382,39638.4967824074,2008-07-09,11:55:22
39.982694,116.329722,0,383,39638.4968402778,2008-07-09,11:55:27
39.982693,116.329723,0,383,39638.4968981481,2008-07-09,11:55:32
39.982692,116.329726,0,383,39638.4969560185,2008-07-09,11:55:37
39.982692,116.329728,0,384,39638.4970138889,2008-07-09,11:55:42
39.982692,116.329729,0,384,39638.4970717593,2008-07-09,11:55:47
39.982691,116.329729,0,385,39638.4971296296,2008-07-09,11:55:52
39.98269,116.329729,0,385,39638.4971875,2008-07-09,11:55:57
39.98269,116.329729,0,385,39638.4972453704,2008-07-09,11:56:02
39.98269,116.329729,0,385,39638.4973032407,2008-07-09,11:56:07
39.98269,116.329729,0,386,39638.4973611111,2008-07-09,11:56:12
39.98269,116.329729,0,386,39638.4974189815,2008-07-09,11:56:17
39.98269,116.329729,0,386,39638.4974768519,2008-07-09,11:56:22
39.98269,116.329728,0,387,39638.4975347222,2008-07-09,11:56:27
39.982691,116.329729,0,387,39638.4975925926,2008-07-09,11:56:32
39.982692,116.329733,0,387,39638.497650463,2008-07-09,11:56:37
39.982693,116.329733,0,387,39638.4977083333,2008-07-09,11:56:42
39.982694,116.329735,0,387,39638.4977662037,2008-07-09,11:56:47
39.982697,116.329738,0,388,39638.4978240741,2008-07-09,11:56:52
39.982699,116.329741,0,389,39638.4978819444,2008-07-09,11:56:57
39.982702,116.329743,0,390,39638.4979398148,2008-07-09,11:57:02
39.982705,116.329744,0,392,39638.4979976852,2008-07-09,11:57:07
39.982707,116.329747,0,393,39638.4980555556,2008-07-09,11:57:12
39.982709,116.329754,0,395,39638.4981134259,2008-07-09,11:57:17
39.982709,116.329761,0,397,39638.4981712963,2008-07-09,11:57:22
39.982707,116.329769,0,400,39638.4982291667,2008-07-09,11:57:27
39.982704,116.329777,0,402,39638.498287037,2008-07-09,11:57:32
39.982704,116.329777,0,402,39638.4983217593,2008-07-09,11:57:35
39.982701,116.329785,0,405,39638.4983449074,2008-07-09,11:57:37
39.9827,116.329794,0,408,39638.4984027778,2008-07-09,11:57:42
39.9827,116.329802,0,411,39638.4984606481,2008-07-09,11:57:47
39.9827,116.329808,0,414,39638.4985185185,2008-07-09,11:57:52
39.982701,116.329809,0,418,39638.4985763889,2008-07-09,11:57:57
39.982701,116.32981,0,422,39638.4986342593,2008-07-09,11:58:02
39.982701,116.329812,0,427,39638.4986921296,2008-07-09,11:58:07
39.982702,116.329812,0,433,39638.49875,2008-07-09,11:58:12
39.982703,116.329812,0,438,39638.4988078704,2008-07-09,11:58:17
39.982703,116.329812,0,444,39638.4988657407,2008-07-09,11:58:22
39.982703,116.329816,0,450,39638.4989236111,2008-07-09,11:58:27
39.982703,116.329822,0,457,39638.4989814815,2008-07-09,11:58:32
39.982702,116.32983,0,464,39638.4990393519,2008-07-09,11:58:37
39.982702,116.329838,0,471,39638.4990972222,2008-07-09,11:58:42
39.982702,116.329838,0,471,39638.4991319444,2008-07-09,11:58:45
39.982701,116.329846,0,478,39638.4991550926,2008-07-09,11:58:47
39.9827,116.329857,0,485,39638.499212963,2008-07-09,11:58:52
39.982697,116.32987,0,494,39638.4992708333,2008-07-09,11:58:57
39.982694,116.329883,0,502,39638.4993287037,2008-07-09,11:59:02
39.982691,116.329895,0,511,39638.4993865741,2008-07-09,11:59:07
39.982689,116.329906,0,520,39638.4994444444,2008-07-09,11:59:12
39.982687,116.329916,0,529,39638.4995023148,2008-07-09,11:59:17
39.982683,116.329929,0,537,39638.4995601852,2008-07-09,11:59:22
39.982678,116.329957,0,544,39638.4996180556,2008-07-09,11:59:27
39.982661,116.330008,0,553,39638.4996759259,2008-07-09,11:59:32
39.98266,116.330029,0,555,39638.4997337963,2008-07-09,11:59:37
39.982659,116.330032,0,562,39638.4997916667,2008-07-09,11:59:42
39.982659,116.330036,0,570,39638.499849537,2008-07-09,11:59:47
39.982657,116.33004,0,576,39638.4999074074,2008-07-09,11:59:52
39.982652,116.330042,0,581,39638.4999652778,2008-07-09,11:59:57
39.982644,116.330045,0,587,39638.5000231481,2008-07-09,12:00:02
39.982644,116.330045,0,587,39638.5000578704,2008-07-09,12:00:05
39.982636,116.330049,0,592,39638.5000810185,2008-07-09,12:00:07
39.982629,116.330058,0,595,39638.5001388889,2008-07-09,12:00:12
39.982624,116.330066,0,598,39638.5001967593,2008-07-09,12:00:17
39.982619,116.33007,0,602,39638.5002546296,2008-07-09,12:00:22
39.982612,116.330077,0,605,39638.5003125,2008-07-09,12:00:27
39.982612,116.330077,0,605,39638.5003472222,2008-07-09,12:00:30
39.982606,116.330084,0,607,39638.5003703704,2008-07-09,12:00:32
39.9826,116.330094,0,608,39638.5004282407,2008-07-09,12:00:37
39.982594,116.330103,0,609,39638.5004861111,2008-07-09,12:00:42
39.982587,116.330103,0,609,39638.5005439815,2008-07-09,12:00:47
39.982589,116.330095,0,609,39638.5006018518,2008-07-09,12:00:52
39.982596,116.330091,0,608,39638.5006597222,2008-07-09,12:00:57
39.982602,116.330086,0,607,39638.5007175926,2008-07-09,12:01:02
39.982602,116.330086,0,607,39638.5007523148,2008-07-09,12:01:05
39.982608,116.330081,0,606,39638.500775463,2008-07-09,12:01:07
39.982609,116.330072,0,605,39638.5008333333,2008-07-09,12:01:12
39.982608,116.330076,0,604,39638.5008912037,2008-07-09,12:01:17
39.982601,116.330077,0,602,39638.5009490741,2008-07-09,12:01:22
39.982595,116.330076,0,600,39638.5010069444,2008-07-09,12:01:27
39.982593,116.330078,0,598,39638.5010648148,2008-07-09,12:01:32
39.982593,116.330078,0,598,39638.501099537,2008-07-09,12:01:35
39.982599,116.330077,0,595,39638.5011226852,2008-07-09,12:01:37
39.982611,116.330074,0,593,39638.5011805556,2008-07-09,12:01:42
39.982623,116.330073,0,591,39638.5012384259,2008-07-09,12:01:47
39.982633,116.330071,0,588,39638.5012962963,2008-07-09,12:01:52
39.982727,116.329998,0,586,39638.5013541667,2008-07-09,12:01:57
39.98279,116.329947,0,582,39638.501412037,2008-07-09,12:02:02
39.982806,116.329925,0,580,39638.5014699074,2008-07-09,12:02:07
39.982812,116.329917,0,577,39638.5015277778,2008-07-09,12:02:12
39.982818,116.329916,0,575,39638.5015856481,2008-07-09,12:02:17
39.982824,116.329918,0,572,39638.5016435185,2008-07-09,12:02:22
39.982827,116.329918,0,570,39638.5017013889,2008-07-09,12:02:27
39.982829,116.329919,0,567,39638.5017592593,2008-07-09,12:02:32
39.982831,116.329916,0,564,39638.5018171296,2008-07-09,12:02:37
39.982834,116.32991,0,560,39638.501875,2008-07-09,12:02:42
39.982834,116.32991,0,560,39638.5019097222,2008-07-09,12:02:45
39.98284,116.329902,0,557,39638.5019328704,2008-07-09,12:02:47
39.982849,116.329899,0,553,39638.5019907407,2008-07-09,12:02:52
39.982859,116.329897,0,550,39638.5020486111,2008-07-09,12:02:57
39.98288,116.329891,0,550,39638.5021064815,2008-07-09,12:03:02
39.98292,116.329846,0,563,39638.5021643518,2008-07-09,12:03:07
39.982931,116.329846,0,572,39638.5022222222,2008-07-09,12:03:12
39.982891,116.329907,0,580,39638.5022800926,2008-07-09,12:03:17
39.982891,116.329907,0,580,39638.5023148148,2008-07-09,12:03:20
39.982895,116.329906,0,581,39638.502337963,2008-07-09,12:03:22
39.982895,116.329895,0,583,39638.5023958333,2008-07-09,12:03:27
39.982895,116.329879,0,585,39638.5024537037,2008-07-09,12:03:32
39.982893,116.329784,0,595,39638.5025115741,2008-07-09,12:03:37
39.982921,116.32975,0,603,39638.5025694444,2008-07-09,12:03:42
39.982935,116.329757,0,606,39638.5026273148,2008-07-09,12:03:47
39.98297,116.329771,0,609,39638.5026851852,2008-07-09,12:03:52
39.98299,116.329786,0,611,39638.5027430556,2008-07-09,12:03:57
39.982993,116.329796,0,613,39638.5028009259,2008-07-09,12:04:02
39.982986,116.329805,0,622,39638.5028587963,2008-07-09,12:04:07
39.982984,116.329814,0,625,39638.5029166667,2008-07-09,12:04:12
39.982984,116.329814,0,625,39638.5029513889,2008-07-09,12:04:15
39.982983,116.329822,0,628,39638.502974537,2008-07-09,12:04:17
39.982977,116.329831,0,631,39638.5030324074,2008-07-09,12:04:22
39.982968,116.32984,0,635,39638.5030902778,2008-07-09,12:04:27
39.982958,116.329844,0,640,39638.5031481481,2008-07-09,12:04:32
39.982958,116.329844,0,640,39638.5031828704,2008-07-09,12:04:35
39.982951,116.32985,0,645,39638.5032060185,2008-07-09,12:04:37
39.982946,116.329862,0,649,39638.5032638889,2008-07-09,12:04:42
39.98294,116.329876,0,654,39638.5033217593,2008-07-09,12:04:47
39.982925,116.329909,0,658,39638.5033796296,2008-07-09,12:04:52
39.982884,116.329992,0,655,39638.5034375,2008-07-09,12:04:57
39.982816,116.330101,0,651,39638.5034953704,2008-07-09,12:05:02
39.98277,116.330155,0,654,39638.5035532407,2008-07-09,12:05:07
39.982742,116.330199,0,653,39638.5036111111,2008-07-09,12:05:12
39.982736,116.33021,0,656,39638.5036689815,2008-07-09,12:05:17
39.982742,116.330237,0,659,39638.5037268519,2008-07-09,12:05:22
39.982734,116.330249,0,662,39638.5037847222,2008-07-09,12:05:27
39.982711,116.330245,0,660,39638.5038425926,2008-07-09,12:05:32
39.982674,116.330303,0,645,39638.503900463,2008-07-09,12:05:37
39.982637,116.330344,0,633,39638.5039583333,2008-07-09,12:05:42
39.982608,116.330353,0,625,39638.5040162037,2008-07-09,12:05:47
39.982594,116.330333,0,616,39638.5040740741,2008-07-09,12:05:52
39.98258,116.330319,0,612,39638.5041319444,2008-07-09,12:05:57
39.98257,116.330322,0,610,39638.5041898148,2008-07-09,12:06:02
39.982573,116.330314,0,608,39638.5042476852,2008-07-09,12:06:07
39.982573,116.330314,0,608,39638.5042824074,2008-07-09,12:06:10
39.982581,116.330307,0,605,39638.5043055556,2008-07-09,12:06:12
39.982591,116.330301,0,601,39638.5043634259,2008-07-09,12:06:17
39.982601,116.330306,0,597,39638.5044212963,2008-07-09,12:06:22
39.982605,116.330312,0,592,39638.5044791667,2008-07-09,12:06:27
39.982607,116.330317,0,588,39638.504537037,2008-07-09,12:06:32
39.982613,116.330315,0,583,39638.5045949074,2008-07-09,12:06:37
39.982617,116.330322,0,579,39638.5046527778,2008-07-09,12:06:42
39.982622,116.330329,0,575,39638.5047106481,2008-07-09,12:06:47
39.982625,116.330337,0,570,39638.5047685185,2008-07-09,12:06:52
39.982625,116.330337,0,570,39638.5048032407,2008-07-09,12:06:55
39.982631,116.330334,0,566,39638.5048263889,2008-07-09,12:06:57
39.98264,116.330326,0,562,39638.5048842593,2008-07-09,12:07:02
39.982645,116.330326,0,557,39638.5049421296,2008-07-09,12:07:07
39.982648,116.330325,0,552,39638.505,2008-07-09,12:07:12
39.982651,116.330324,0,547,39638.5050578704,2008-07-09,12:07:17
39.982656,116.330321,0,543,39638.5051157407,2008-07-09,12:07:22
39.982656,116.330321,0,543,39638.505150463,2008-07-09,12:07:25
39.982664,116.330315,0,539,39638.5051736111,2008-07-09,12:07:27
39.982675,116.330307,0,534,39638.5052314815,2008-07-09,12:07:32
39.982748,116.33024,0,527,39638.5052893519,2008-07-09,12:07:37
39.982798,116.330184,0,518,39638.5053472222,2008-07-09,12:07:42
39.982821,116.330145,0,511,39638.5054050926,2008-07-09,12:07:47
39.982836,116.330112,0,510,39638.505462963,2008-07-09,12:07:52
39.982862,116.330089,0,504,39638.5055208333,2008-07-09,12:07:57
39.982878,116.330072,0,496,39638.5055787037,2008-07-09,12:08:02
39.982865,116.330072,0,490,39638.5056365741,2008-07-09,12:08:07
39.982866,116.330064,0,485,39638.5056944444,2008-07-09,12:08:12
39.982865,116.330057,0,481,39638.5057523148,2008-07-09,12:08:17
39.982865,116.330057,0,481,39638.505787037,2008-07-09,12:08:20
39.982866,116.33005,0,476,39638.5058101852,2008-07-09,12:08:22
39.982869,116.330039,0,471,39638.5058680556,2008-07-09,12:08:27
39.982874,116.330027,0,467,39638.5059259259,2008-07-09,12:08:32
39.982877,116.330017,0,462,39638.5059837963,2008-07-09,12:08:37
39.982877,116.330017,0,462,39638.5060185185,2008-07-09,12:08:40
39.982878,116.33001,0,458,39638.5060416667,2008-07-09,12:08:42
39.982884,116.330001,0,454,39638.506099537,2008-07-09,12:08:47
39.982837,116.330271,0,435,39638.5092824074,2008-07-09,12:13:22
39.982768,116.33037,0,431,39638.5093402778,2008-07-09,12:13:27
39.982746,116.330379,0,425,39638.5093981481,2008-07-09,12:13:32
39.982735,116.330387,0,421,39638.5094560185,2008-07-09,12:13:37
39.982729,116.330401,0,418,39638.5095138889,2008-07-09,12:13:42
39.98272,116.330407,0,414,39638.5095717593,2008-07-09,12:13:47
39.982708,116.330407,0,410,39638.5096296296,2008-07-09,12:13:52
39.982695,116.330403,0,406,39638.5096875,2008-07-09,12:13:57
39.982708,116.330358,0,399,39638.5097453704,2008-07-09,12:14:02
39.982704,116.330347,0,395,39638.5098032407,2008-07-09,12:14:07
39.982717,116.330282,0,394,39638.5098611111,2008-07-09,12:14:12
39.982732,116.330251,0,390,39638.5099189815,2008-07-09,12:14:17
39.982732,116.330234,0,386,39638.5099768518,2008-07-09,12:14:22
39.982741,116.33022,0,384,39638.5100347222,2008-07-09,12:14:27
39.982741,116.330212,0,380,39638.5100925926,2008-07-09,12:14:32
39.982741,116.330212,0,380,39638.5101273148,2008-07-09,12:14:35
39.982734,116.330205,0,376,39638.510150463,2008-07-09,12:14:37
39.982728,116.330193,0,372,39638.5102083333,2008-07-09,12:14:42
39.982724,116.330182,0,368,39638.5102662037,2008-07-09,12:14:47
39.982724,116.330182,0,368,39638.5103009259,2008-07-09,12:14:50
39.982723,116.330176,0,364,39638.5103240741,2008-07-09,12:14:52
39.982714,116.33015,0,362,39638.5103819444,2008-07-09,12:14:57
39.982696,116.330144,0,363,39638.5104398148,2008-07-09,12:15:02
39.982684,116.330152,0,360,39638.5104976852,2008-07-09,12:15:07
39.982682,116.330141,0,357,39638.5105555556,2008-07-09,12:15:12
39.982681,116.330128,0,354,39638.5106134259,2008-07-09,12:15:17
39.982681,116.330108,0,351,39638.5106712963,2008-07-09,12:15:22
39.982692,116.330112,0,347,39638.5107291667,2008-07-09,12:15:27
39.982692,116.330112,0,347,39638.5107638889,2008-07-09,12:15:30
39.9827,116.330107,0,343,39638.510787037,2008-07-09,12:15:32
39.982718,116.330086,0,336,39638.5108449074,2008-07-09,12:15:37
39.982727,116.33007,0,325,39638.5109027778,2008-07-09,12:15:42
39.982677,116.330128,0,322,39638.5109606481,2008-07-09,12:15:47
39.982672,116.330122,0,317,39638.5110185185,2008-07-09,12:15:52
39.982672,116.330122,0,317,39638.5110532407,2008-07-09,12:15:55
39.982675,116.330115,0,313,39638.5110763889,2008-07-09,12:15:57
39.982761,116.330061,0,312,39638.5111342593,2008-07-09,12:16:02
39.982783,116.330014,0,313,39638.5111921296,2008-07-09,12:16:07
39.982784,116.329974,0,306,39638.51125,2008-07-09,12:16:12
39.982817,116.32993,0,303,39638.5113078704,2008-07-09,12:16:17
39.982819,116.329912,0,300,39638.5113657407,2008-07-09,12:16:22
39.982826,116.329879,0,298,39638.5114236111,2008-07-09,12:16:27
39.982824,116.329874,0,295,39638.5114814815,2008-07-09,12:16:32
39.982822,116.329877,0,292,39638.5115393519,2008-07-09,12:16:37
39.982823,116.329884,0,289,39638.5115972222,2008-07-09,12:16:42
39.982823,116.329884,0,289,39638.5116319444,2008-07-09,12:16:45
39.982822,116.329887,0,287,39638.5116550926,2008-07-09,12:16:47
39.982821,116.329896,0,285,39638.511712963,2008-07-09,12:16:52
39.982821,116.329905,0,283,39638.5117708333,2008-07-09,12:16:57
39.98282,116.329913,0,281,39638.5118287037,2008-07-09,12:17:02
39.98282,116.329913,0,281,39638.5118634259,2008-07-09,12:17:05
39.982826,116.32991,0,279,39638.5118865741,2008-07-09,12:17:07
39.982831,116.329898,0,277,39638.5119444444,2008-07-09,12:17:12
39.982825,116.329886,0,277,39638.5120023148,2008-07-09,12:17:17
39.982836,116.329832,0,278,39638.5120601852,2008-07-09,12:17:22
39.982841,116.329776,0,279,39638.5121180556,2008-07-09,12:17:27
39.982881,116.329717,0,280,39638.5121759259,2008-07-09,12:17:32
39.982869,116.329663,0,284,39638.5122337963,2008-07-09,12:17:37
39.98286,116.32965,0,285,39638.5122916667,2008-07-09,12:17:42
39.98286,116.329635,0,284,39638.512349537,2008-07-09,12:17:47
39.982849,116.329589,0,286,39638.5124074074,2008-07-09,12:17:52
39.98285,116.329561,0,289,39638.5124652778,2008-07-09,12:17:57
39.982833,116.329562,0,289,39638.5125231481,2008-07-09,12:18:02
39.982827,116.329561,0,289,39638.5125810185,2008-07-09,12:18:07
39.982827,116.329561,0,289,39638.5126157407,2008-07-09,12:18:10
39.982825,116.329568,0,289,39638.5126388889,2008-07-09,12:18:12
39.982822,116.32958,0,288,39638.5126967593,2008-07-09,12:18:17
39.982817,116.329591,0,288,39638.5127546296,2008-07-09,12:18:22
39.982809,116.329593,0,287,39638.5128125,2008-07-09,12:18:27
39.982809,116.329593,0,287,39638.5128472222,2008-07-09,12:18:30
39.982807,116.329597,0,286,39638.5128703704,2008-07-09,12:18:32
39.982818,116.329595,0,285,39638.5129282407,2008-07-09,12:18:37
39.982827,116.329634,0,289,39638.5129861111,2008-07-09,12:18:42
39.982837,116.329637,0,288,39638.5130439815,2008-07-09,12:18:47
39.982846,116.329641,0,288,39638.5131018519,2008-07-09,12:18:52
39.982848,116.329643,0,288,39638.5131597222,2008-07-09,12:18:57
39.982848,116.329644,0,287,39638.5132175926,2008-07-09,12:19:02
39.982848,116.329644,0,287,39638.5132523148,2008-07-09,12:19:05
39.982842,116.329644,0,287,39638.513275463,2008-07-09,12:19:07
39.982803,116.329694,0,286,39638.5133333333,2008-07-09,12:19:12
39.982769,116.329747,0,283,39638.5133912037,2008-07-09,12:19:17
39.982681,116.329798,0,283,39638.5134490741,2008-07-09,12:19:22
39.982711,116.329778,0,284,39638.5135069444,2008-07-09,12:19:27
39.982712,116.329778,0,284,39638.5135648148,2008-07-09,12:19:32
39.982712,116.329778,0,284,39638.513599537,2008-07-09,12:19:35
39.982713,116.329773,0,283,39638.5136226852,2008-07-09,12:19:37
39.98271,116.329752,0,284,39638.5136805556,2008-07-09,12:19:42
39.982657,116.329723,0,286,39638.5137384259,2008-07-09,12:19:47
39.982603,116.329735,0,288,39638.5137962963,2008-07-09,12:19:52
39.982587,116.329719,0,288,39638.5138541667,2008-07-09,12:19:57
39.982553,116.329715,0,288,39638.513912037,2008-07-09,12:20:02
39.982519,116.329705,0,289,39638.5139699074,2008-07-09,12:20:07
39.982521,116.329692,0,289,39638.5140277778,2008-07-09,12:20:12
39.982551,116.329713,0,290,39638.5140856481,2008-07-09,12:20:17
39.982504,116.329758,0,287,39638.5141435185,2008-07-09,12:20:22
39.982504,116.329758,0,287,39638.5141782407,2008-07-09,12:20:25
39.982508,116.329763,0,287,39638.5142013889,2008-07-09,12:20:27
39.982491,116.329763,0,286,39638.5142592593,2008-07-09,12:20:32
39.982441,116.329806,0,284,39638.5143171296,2008-07-09,12:20:37
39.982408,116.329797,0,283,39638.514375,2008-07-09,12:20:42
39.982369,116.329806,0,283,39638.5144328704,2008-07-09,12:20:47
39.98233,116.329821,0,282,39638.5144907407,2008-07-09,12:20:52
39.982277,116.329821,0,281,39638.5145486111,2008-07-09,12:20:57
39.982226,116.329843,0,281,39638.5146064815,2008-07-09,12:21:02
39.982176,116.329842,0,283,39638.5146643519,2008-07-09,12:21:07
39.982126,116.329813,0,286,39638.5147222222,2008-07-09,12:21:12
39.982072,116.329781,0,289,39638.5147800926,2008-07-09,12:21:17
39.982047,116.32976,0,288,39638.514837963,2008-07-09,12:21:22
39.982029,116.329754,0,288,39638.5148958333,2008-07-09,12:21:27
39.982001,116.329756,0,287,39638.5149537037,2008-07-09,12:21:32
39.981964,116.329755,0,287,39638.5150115741,2008-07-09,12:21:37
39.981936,116.329742,0,286,39638.5150694444,2008-07-09,12:21:42
39.981957,116.329759,0,287,39638.5151273148,2008-07-09,12:21:47
39.982035,116.329879,0,285,39638.5151851852,2008-07-09,12:21:52
39.982059,116.329906,0,283,39638.5152430556,2008-07-09,12:21:57
39.982069,116.329905,0,283,39638.5153009259,2008-07-09,12:22:02
39.982025,116.329908,0,282,39638.5153587963,2008-07-09,12:22:07
39.98177,116.329937,0,281,39638.5154166667,2008-07-09,12:22:12
39.981698,116.329911,0,279,39638.515474537,2008-07-09,12:22:17
39.981636,116.329873,0,277,39638.5155324074,2008-07-09,12:22:22
39.981582,116.329845,0,276,39638.5155902778,2008-07-09,12:22:27
39.98156,116.329841,0,275,39638.5156481481,2008-07-09,12:22:32
39.981584,116.329788,0,273,39638.5157060185,2008-07-09,12:22:37
39.98159,116.329703,0,270,39638.5157638889,2008-07-09,12:22:42
39.981588,116.329649,0,269,39638.5158217593,2008-07-09,12:22:47
39.981592,116.329597,0,270,39638.5158796296,2008-07-09,12:22:52
39.981625,116.329515,0,274,39638.5159375,2008-07-09,12:22:57
39.981617,116.32947,0,278,39638.5159953704,2008-07-09,12:23:02
39.981615,116.329423,0,282,39638.5160532407,2008-07-09,12:23:07
39.981601,116.329384,0,286,39638.5161111111,2008-07-09,12:23:12
39.981605,116.329341,0,290,39638.5161689815,2008-07-09,12:23:17
39.981625,116.329312,0,292,39638.5162268518,2008-07-09,12:23:22
39.981602,116.32926,0,294,39638.5162847222,2008-07-09,12:23:27
39.981602,116.329207,0,294,39638.5163425926,2008-07-09,12:23:32
39.981595,116.329151,0,296,39638.516400463,2008-07-09,12:23:37
39.981593,116.329092,0,299,39638.5164583333,2008-07-09,12:23:42
39.981582,116.328985,0,303,39638.5165162037,2008-07-09,12:23:47
39.98156,116.328886,0,305,39638.5165740741,2008-07-09,12:23:52
39.981512,116.328762,0,306,39638.5166319444,2008-07-09,12:23:57
39.981486,116.328725,0,309,39638.5166898148,2008-07-09,12:24:02
39.981483,116.328666,0,310,39638.5167476852,2008-07-09,12:24:07
39.98148,116.328648,0,311,39638.5168055556,2008-07-09,12:24:12
39.981485,116.328636,0,315,39638.5168634259,2008-07-09,12:24:17
39.981492,116.328655,0,317,39638.5169212963,2008-07-09,12:24:22
39.981492,116.328655,0,317,39638.5169560185,2008-07-09,12:24:25
39.981498,116.328662,0,313,39638.5169791667,2008-07-09,12:24:27
39.981502,116.328626,0,308,39638.517037037,2008-07-09,12:24:32
39.981506,116.32857,0,306,39638.5170949074,2008-07-09,12:24:37
39.98151,116.328531,0,307,39638.5171527778,2008-07-09,12:24:42
39.981501,116.328491,0,306,39638.5172106481,2008-07-09,12:24:47
39.981503,116.328436,0,306,39638.5172685185,2008-07-09,12:24:52
39.981521,116.328388,0,304,39638.5173263889,2008-07-09,12:24:57
39.981511,116.32835,0,302,39638.5173842593,2008-07-09,12:25:02
39.981491,116.328306,0,299,39638.5174421296,2008-07-09,12:25:07
39.981493,116.328249,0,299,39638.5175,2008-07-09,12:25:12
39.981512,116.328171,0,299,39638.5175578704,2008-07-09,12:25:17
39.981501,116.328111,0,298,39638.5176157407,2008-07-09,12:25:22
39.981497,116.328057,0,297,39638.5176736111,2008-07-09,12:25:27
39.981504,116.327991,0,300,39638.5177314815,2008-07-09,12:25:32
39.981503,116.327943,0,301,39638.5177893518,2008-07-09,12:25:37
39.981506,116.327905,0,302,39638.5178472222,2008-07-09,12:25:42
39.981511,116.327838,0,304,39638.5179050926,2008-07-09,12:25:47
39.981515,116.327778,0,306,39638.517962963,2008-07-09,12:25:52
39.981495,116.327678,0,308,39638.5180208333,2008-07-09,12:25:57
39.981479,116.3276,0,310,39638.5180787037,2008-07-09,12:26:02
39.981479,116.3276,0,310,39638.5181134259,2008-07-09,12:26:05
39.981482,116.327603,0,312,39638.5181365741,2008-07-09,12:26:07
39.981483,116.327533,0,315,39638.5181944444,2008-07-09,12:26:12
39.981466,116.327427,0,317,39638.5182523148,2008-07-09,12:26:17
39.981456,116.327368,0,321,39638.5183101852,2008-07-09,12:26:22
39.981454,116.32731,0,321,39638.5183680556,2008-07-09,12:26:27
39.981472,116.327259,0,325,39638.5184259259,2008-07-09,12:26:32
39.981508,116.327213,0,327,39638.5184837963,2008-07-09,12:26:37
39.981528,116.327175,0,328,39638.5185416667,2008-07-09,12:26:42
39.981586,116.32718,0,330,39638.518599537,2008-07-09,12:26:47
39.981612,116.327174,0,334,39638.5186574074,2008-07-09,12:26:52
39.981644,116.327147,0,337,39638.5187152778,2008-07-09,12:26:57
39.981661,116.32715,0,340,39638.5187731481,2008-07-09,12:27:02
39.981707,116.327156,0,344,39638.5188310185,2008-07-09,12:27:07
39.981745,116.327151,0,347,39638.5188888889,2008-07-09,12:27:12
39.981762,116.327161,0,348,39638.5189467593,2008-07-09,12:27:17
39.981789,116.327184,0,352,39638.5190046296,2008-07-09,12:27:22
39.98181,116.327215,0,355,39638.5190625,2008-07-09,12:27:27
39.981836,116.327267,0,355,39638.5191203704,2008-07-09,12:27:32
39.98186,116.327281,0,355,39638.5191782407,2008-07-09,12:27:37
39.981865,116.327282,0,356,39638.5192361111,2008-07-09,12:27:42
39.981865,116.327282,0,356,39638.5192708333,2008-07-09,12:27:45
39.981871,116.327284,0,357,39638.5192939815,2008-07-09,12:27:47
39.981927,116.32733,0,357,39638.5193518519,2008-07-09,12:27:52
39.98196,116.327334,0,355,39638.5194097222,2008-07-09,12:27:57
39.982014,116.327414,0,352,39638.5194675926,2008-07-09,12:28:02
39.982071,116.327466,0,352,39638.519525463,2008-07-09,12:28:07
39.982104,116.327471,0,348,39638.5195833333,2008-07-09,12:28:12
39.982155,116.32748,0,337,39638.5196412037,2008-07-09,12:28:17
39.982187,116.327469,0,329,39638.5196990741,2008-07-09,12:28:22
39.98222,116.327446,0,324,39638.5197569444,2008-07-09,12:28:27
39.982262,116.327389,0,317,39638.5198148148,2008-07-09,12:28:32
39.982286,116.327355,0,311,39638.5198726852,2008-07-09,12:28:37
39.982305,116.327322,0,307,39638.5199305556,2008-07-09,12:28:42
39.982314,116.327275,0,305,39638.5199884259,2008-07-09,12:28:47
39.982309,116.327241,0,306,39638.5200462963,2008-07-09,12:28:52
39.982325,116.327163,0,305,39638.5201041667,2008-07-09,12:28:57
39.982328,116.327082,0,306,39638.520162037,2008-07-09,12:29:02
39.982374,116.327077,0,304,39638.5202199074,2008-07-09,12:29:07
39.98239,116.32707,0,302,39638.5202777778,2008-07-09,12:29:12
39.982415,116.327096,0,300,39638.5203356481,2008-07-09,12:29:17
39.982458,116.327083,0,296,39638.5203935185,2008-07-09,12:29:22
39.982497,116.327071,0,293,39638.5204513889,2008-07-09,12:29:27
39.982553,116.327099,0,292,39638.5205092593,2008-07-09,12:29:32
39.9826,116.327121,0,290,39638.5205671296,2008-07-09,12:29:37
39.98263,116.327096,0,286,39638.520625,2008-07-09,12:29:42
39.982641,116.327099,0,285,39638.5206828704,2008-07-09,12:29:47
39.982729,116.327065,0,286,39638.5207407407,2008-07-09,12:29:52
39.982754,116.327065,0,285,39638.5207986111,2008-07-09,12:29:57
39.982799,116.327052,0,285,39638.5208564815,2008-07-09,12:30:02
39.982821,116.327069,0,284,39638.5209143519,2008-07-09,12:30:07
39.982865,116.32707,0,285,39638.5209722222,2008-07-09,12:30:12
39.982912,116.327102,0,285,39638.5210300926,2008-07-09,12:30:17
39.982963,116.327113,0,283,39638.521087963,2008-07-09,12:30:22
39.982988,116.327053,0,285,39638.5211458333,2008-07-09,12:30:27
39.983005,116.326984,0,289,39638.5212037037,2008-07-09,12:30:32
39.983036,116.326931,0,291,39638.5212615741,2008-07-09,12:30:37
39.983059,116.326926,0,291,39638.5213194444,2008-07-09,12:30:42
39.983093,116.326949,0,294,39638.5213773148,2008-07-09,12:30:47
39.983135,116.32695,0,296,39638.5214351852,2008-07-09,12:30:52
39.983168,116.326953,0,298,39638.5214930556,2008-07-09,12:30:57
39.983223,116.326938,0,299,39638.5215509259,2008-07-09,12:31:02
39.983334,116.326895,0,299,39638.5216087963,2008-07-09,12:31:07
39.98337,116.327039,0,299,39638.5216666667,2008-07-09,12:31:12
39.983453,116.326986,0,300,39638.521724537,2008-07-09,12:31:17
39.983474,116.327096,0,295,39638.5217824074,2008-07-09,12:31:22
39.983517,116.327079,0,295,39638.5218402778,2008-07-09,12:31:27
39.983586,116.327255,0,283,39638.5218981481,2008-07-09,12:31:32
39.983781,116.327601,0,285,39638.5219560185,2008-07-09,12:31:37
39.983832,116.327677,0,275,39638.5220138889,2008-07-09,12:31:42
39.983876,116.32766,0,269,39638.5220717593,2008-07-09,12:31:47
39.983925,116.327624,0,266,39638.5221296296,2008-07-09,12:31:52
39.983982,116.327635,0,256,39638.5221875,2008-07-09,12:31:57
39.984038,116.327615,0,246,39638.5222453704,2008-07-09,12:32:02
39.984089,116.327596,0,239,39638.5223032407,2008-07-09,12:32:07
39.984137,116.327582,0,224,39638.5223611111,2008-07-09,12:32:12
39.98419,116.327595,0,223,39638.5224189815,2008-07-09,12:32:17
39.98425,116.327552,0,215,39638.5224768519,2008-07-09,12:32:22
39.984296,116.32755,0,211,39638.5225347222,2008-07-09,12:32:27
39.984343,116.327544,0,212,39638.5225925926,2008-07-09,12:32:32
39.984343,116.327545,0,202,39638.522650463,2008-07-09,12:32:37
39.98434,116.327541,0,196,39638.5227083333,2008-07-09,12:32:42
39.984342,116.32754,0,195,39638.5227662037,2008-07-09,12:32:47
39.984342,116.32754,0,195,39638.5228009259,2008-07-09,12:32:50
39.984348,116.32754,0,193,39638.5228240741,2008-07-09,12:32:52
39.984346,116.327553,0,190,39638.5228819444,2008-07-09,12:32:57
39.984346,116.327553,0,190,39638.5229166667,2008-07-09,12:33:00
39.984351,116.327552,0,190,39638.5229398148,2008-07-09,12:33:02
39.984354,116.327543,0,189,39638.5229976852,2008-07-09,12:33:07
39.984353,116.327533,0,189,39638.5230555556,2008-07-09,12:33:12
39.984353,116.327533,0,189,39638.5230902778,2008-07-09,12:33:15
39.984353,116.327525,0,188,39638.5231134259,2008-07-09,12:33:17
39.984365,116.327517,0,187,39638.5231712963,2008-07-09,12:33:22
39.984393,116.327503,0,188,39638.5232291667,2008-07-09,12:33:27
39.984447,116.327495,0,191,39638.523287037,2008-07-09,12:33:32
39.984509,116.327507,0,196,39638.5233449074,2008-07-09,12:33:37
39.984565,116.3275,0,202,39638.5234027778,2008-07-09,12:33:42
39.984604,116.327511,0,202,39638.5234606481,2008-07-09,12:33:47
39.98466,116.327508,0,203,39638.5235185185,2008-07-09,12:33:52
39.984704,116.32751,0,207,39638.5235763889,2008-07-09,12:33:57
39.984751,116.327511,0,210,39638.5236342593,2008-07-09,12:34:02
39.984802,116.327522,0,220,39638.5236921296,2008-07-09,12:34:07
39.984844,116.327504,0,228,39638.52375,2008-07-09,12:34:12
39.984899,116.327515,0,226,39638.5238078704,2008-07-09,12:34:17
39.984954,116.327512,0,224,39638.5238657407,2008-07-09,12:34:22
39.984985,116.327522,0,216,39638.5239236111,2008-07-09,12:34:27
39.985008,116.327521,0,215,39638.5239814815,2008-07-09,12:34:32
39.985074,116.327512,0,206,39638.5240393518,2008-07-09,12:34:37
39.985127,116.327489,0,202,39638.5240972222,2008-07-09,12:34:42
39.985176,116.327484,0,201,39638.5241550926,2008-07-09,12:34:47
39.985214,116.327477,0,201,39638.524212963,2008-07-09,12:34:52
39.985253,116.327479,0,200,39638.5242708333,2008-07-09,12:34:57
39.985283,116.327454,0,197,39638.5243287037,2008-07-09,12:35:02
39.985321,116.327415,0,195,39638.5243865741,2008-07-09,12:35:07
39.985334,116.327385,0,191,39638.5244444444,2008-07-09,12:35:12
39.985367,116.327344,0,192,39638.5245023148,2008-07-09,12:35:17
39.985419,116.327307,0,192,39638.5245601852,2008-07-09,12:35:22
39.985478,116.327278,0,191,39638.5246180556,2008-07-09,12:35:27
39.985463,116.327321,0,195,39638.5246759259,2008-07-09,12:35:32
39.985496,116.327327,0,197,39638.5247337963,2008-07-09,12:35:37
39.985528,116.327336,0,199,39638.5247916667,2008-07-09,12:35:42
39.985566,116.327316,0,201,39638.524849537,2008-07-09,12:35:47
39.985618,116.327279,0,203,39638.5249074074,2008-07-09,12:35:52
39.985667,116.32727,0,204,39638.5249652778,2008-07-09,12:35:57
39.985755,116.327365,0,206,39638.5250231481,2008-07-09,12:36:02
39.985847,116.327496,0,205,39638.5250810185,2008-07-09,12:36:07
39.985925,116.327434,0,203,39638.5251388889,2008-07-09,12:36:12
39.985955,116.327447,0,200,39638.5251967593,2008-07-09,12:36:17
39.986,116.327434,0,196,39638.5252546296,2008-07-09,12:36:22
39.986015,116.327435,0,194,39638.5253125,2008-07-09,12:36:27
39.986054,116.327428,0,193,39638.5253703704,2008-07-09,12:36:32
39.986093,116.327374,0,194,39638.5254282407,2008-07-09,12:36:37
39.986149,116.327275,0,188,39638.5254861111,2008-07-09,12:36:42
39.986179,116.327239,0,184,39638.5255439815,2008-07-09,12:36:47
39.986181,116.327215,0,178,39638.5256018518,2008-07-09,12:36:52
39.986203,116.327198,0,174,39638.5256597222,2008-07-09,12:36:57
39.986228,116.327177,0,174,39638.5257175926,2008-07-09,12:37:02
39.986248,116.327151,0,172,39638.525775463,2008-07-09,12:37:07
39.986266,116.327115,0,174,39638.5258333333,2008-07-09,12:37:12
39.986295,116.327158,0,177,39638.5258912037,2008-07-09,12:37:17
39.986312,116.327158,0,179,39638.5259490741,2008-07-09,12:37:22
39.986348,116.327129,0,178,39638.5260069444,2008-07-09,12:37:27
39.986348,116.327129,0,178,39638.5260416667,2008-07-09,12:37:30
39.986345,116.327121,0,178,39638.5260648148,2008-07-09,12:37:32
39.986371,116.327067,0,180,39638.5261226852,2008-07-09,12:37:37
39.986381,116.327042,0,184,39638.5261805556,2008-07-09,12:37:42
39.986381,116.327042,0,184,39638.5262152778,2008-07-09,12:37:45
39.986385,116.327037,0,184,39638.5262384259,2008-07-09,12:37:47
39.98638,116.326906,0,189,39638.5262962963,2008-07-09,12:37:52
39.986445,116.326764,0,193,39638.5263541667,2008-07-09,12:37:57
39.986496,116.32661,0,198,39638.526412037,2008-07-09,12:38:02
39.986507,116.326646,0,212,39638.5264699074,2008-07-09,12:38:07
39.986517,116.326651,0,214,39638.5265277778,2008-07-09,12:38:12
39.986515,116.326687,0,215,39638.5265856481,2008-07-09,12:38:17
39.986511,116.326734,0,215,39638.5266435185,2008-07-09,12:38:22
39.986507,116.326778,0,215,39638.5267013889,2008-07-09,12:38:27
39.986514,116.326817,0,216,39638.5267592593,2008-07-09,12:38:32
39.983634,116.328979,0,589,39638.5276273148,2008-07-09,12:39:47
39.985099,116.328296,0,340,39638.5276851852,2008-07-09,12:39:52
39.98394,116.327609,0,297,39638.5318518518,2008-07-09,12:45:52
39.987684,116.327698,0,269,39638.5319097222,2008-07-09,12:45:57
39.987703,116.327707,0,219,39638.5319675926,2008-07-09,12:46:02
39.987686,116.327713,0,221,39638.532025463,2008-07-09,12:46:07
39.987568,116.327714,0,225,39638.5320833333,2008-07-09,12:46:12
39.987472,116.32772,0,225,39638.5321412037,2008-07-09,12:46:17
39.987295,116.327724,0,222,39638.5321990741,2008-07-09,12:46:22
39.987116,116.327697,0,219,39638.5322569444,2008-07-09,12:46:27
39.986956,116.327689,0,213,39638.5323148148,2008-07-09,12:46:32
39.986772,116.327668,0,211,39638.5323726852,2008-07-09,12:46:37
39.986547,116.327625,0,207,39638.5324305556,2008-07-09,12:46:42
39.986434,116.327574,0,207,39638.5324884259,2008-07-09,12:46:47
39.986368,116.32756,0,207,39638.5325462963,2008-07-09,12:46:52
39.986321,116.32754,0,209,39638.5326041667,2008-07-09,12:46:57
39.986241,116.327518,0,209,39638.532662037,2008-07-09,12:47:02
39.986165,116.327515,0,209,39638.5327199074,2008-07-09,12:47:07
39.986058,116.327513,0,208,39638.5327777778,2008-07-09,12:47:12
39.985993,116.327482,0,206,39638.5328356481,2008-07-09,12:47:17
39.985885,116.327475,0,205,39638.5328935185,2008-07-09,12:47:22
39.9858,116.327465,0,205,39638.5329513889,2008-07-09,12:47:27
39.985668,116.327428,0,203,39638.5330092593,2008-07-09,12:47:32
39.985412,116.327374,0,202,39638.5330671296,2008-07-09,12:47:37
39.985277,116.327332,0,202,39638.533125,2008-07-09,12:47:42
39.985317,116.327353,0,202,39638.5331828704,2008-07-09,12:47:47
39.985406,116.327388,0,201,39638.5332407407,2008-07-09,12:47:52
39.985521,116.327435,0,201,39638.5332986111,2008-07-09,12:47:57
39.985683,116.327519,0,200,39638.5333564815,2008-07-09,12:48:02
39.986394,116.327643,0,196,39638.5334143518,2008-07-09,12:48:07
39.986589,116.327672,0,194,39638.5334722222,2008-07-09,12:48:12
39.98672,116.327648,0,195,39638.5335300926,2008-07-09,12:48:17
39.98672,116.327648,0,195,39638.5335648148,2008-07-09,12:48:20
39.98672,116.327645,0,197,39638.533587963,2008-07-09,12:48:22
39.986806,116.327632,0,200,39638.5336458333,2008-07-09,12:48:27
39.986914,116.327607,0,205,39638.5337037037,2008-07-09,12:48:32
39.98702,116.327623,0,209,39638.5337615741,2008-07-09,12:48:37
39.987148,116.327648,0,206,39638.5338194444,2008-07-09,12:48:42
39.987312,116.327694,0,193,39638.5338773148,2008-07-09,12:48:47
39.987465,116.327731,0,180,39638.5339351852,2008-07-09,12:48:52
39.987515,116.327722,0,164,39638.5339930556,2008-07-09,12:48:57
39.987511,116.327697,0,154,39638.5340509259,2008-07-09,12:49:02
39.987558,116.327686,0,151,39638.5341087963,2008-07-09,12:49:07
39.987627,116.327713,0,151,39638.5341666667,2008-07-09,12:49:12
39.987675,116.327751,0,146,39638.534224537,2008-07-09,12:49:17
39.987751,116.327762,0,140,39638.5342824074,2008-07-09,12:49:22
39.987742,116.32775,0,136,39638.5343402778,2008-07-09,12:49:27
39.987636,116.327715,0,131,39638.5343981481,2008-07-09,12:49:32
39.987593,116.327724,0,125,39638.5344560185,2008-07-09,12:49:37
39.987475,116.32766,0,119,39638.5345138889,2008-07-09,12:49:42
39.987241,116.327598,0,117,39638.5345717593,2008-07-09,12:49:47
39.990752,116.327881,0,101,39638.5346296296,2008-07-09,12:49:52
39.990589,116.327786,0,94,39638.5346875,2008-07-09,12:49:57
39.990505,116.327797,0,89,39638.5347453704,2008-07-09,12:50:02
39.990339,116.327768,0,90,39638.5348032407,2008-07-09,12:50:07
39.990253,116.327755,0,99,39638.5348611111,2008-07-09,12:50:12
39.990239,116.327791,0,115,39638.5349189815,2008-07-09,12:50:17
39.990254,116.327811,0,117,39638.5349768519,2008-07-09,12:50:22
39.990226,116.327809,0,117,39638.5350347222,2008-07-09,12:50:27
39.989121,116.327842,0,118,39638.5350925926,2008-07-09,12:50:32
39.989042,116.327872,0,116,39638.535150463,2008-07-09,12:50:37
39.989009,116.327883,0,114,39638.5352083333,2008-07-09,12:50:42
39.988927,116.327874,0,112,39638.5352662037,2008-07-09,12:50:47
39.988857,116.327858,0,112,39638.5353240741,2008-07-09,12:50:52
39.988721,116.327829,0,108,39638.5353819444,2008-07-09,12:50:57
39.988569,116.327844,0,106,39638.5354398148,2008-07-09,12:51:02
39.988462,116.327855,0,108,39638.5354976852,2008-07-09,12:51:07
39.988384,116.327824,0,110,39638.5355555556,2008-07-09,12:51:12
39.988319,116.327811,0,113,39638.5356134259,2008-07-09,12:51:17
39.988271,116.32783,0,114,39638.5356712963,2008-07-09,12:51:22
39.988188,116.327786,0,115,39638.5357291667,2008-07-09,12:51:27
39.988074,116.327705,0,115,39638.535787037,2008-07-09,12:51:32
39.987962,116.327652,0,115,39638.5358449074,2008-07-09,12:51:37
39.987914,116.32768,0,114,39638.5359027778,2008-07-09,12:51:42
39.987865,116.327699,0,112,39638.5359606481,2008-07-09,12:51:47
39.987803,116.327702,0,112,39638.5360185185,2008-07-09,12:51:52
39.987763,116.327723,0,111,39638.5360763889,2008-07-09,12:51:57
39.987734,116.327739,0,110,39638.5361342593,2008-07-09,12:52:02
39.987707,116.327748,0,109,39638.5361921296,2008-07-09,12:52:07
39.987676,116.327782,0,108,39638.53625,2008-07-09,12:52:12
39.987679,116.327835,0,106,39638.5363078704,2008-07-09,12:52:17
39.98767,116.32786,0,104,39638.5363657407,2008-07-09,12:52:22
39.987709,116.32786,0,101,39638.5364236111,2008-07-09,12:52:27
39.9876,116.327834,0,99,39638.5364814815,2008-07-09,12:52:32
39.987349,116.327748,0,99,39638.5365393519,2008-07-09,12:52:37
39.987023,116.327654,0,101,39638.5365972222,2008-07-09,12:52:42
39.987041,116.327678,0,102,39638.5366550926,2008-07-09,12:52:47
39.987119,116.327676,0,102,39638.536712963,2008-07-09,12:52:52
39.987097,116.327663,0,102,39638.5367708333,2008-07-09,12:52:57
39.987019,116.327657,0,103,39638.5368287037,2008-07-09,12:53:02
39.986915,116.327627,0,105,39638.5368865741,2008-07-09,12:53:07
39.986854,116.32759,0,105,39638.5369444444,2008-07-09,12:53:12
39.986795,116.327546,0,104,39638.5370023148,2008-07-09,12:53:17
39.986815,116.327572,0,102,39638.5370601852,2008-07-09,12:53:22
39.986873,116.327584,0,101,39638.5371180556,2008-07-09,12:53:27
39.986888,116.327587,0,100,39638.5371759259,2008-07-09,12:53:32
39.98686,116.32757,0,101,39638.5372337963,2008-07-09,12:53:37
39.986804,116.327556,0,101,39638.5372916667,2008-07-09,12:53:42
39.986747,116.32756,0,100,39638.537349537,2008-07-09,12:53:47
39.986701,116.327543,0,100,39638.5374074074,2008-07-09,12:53:52
39.986593,116.327499,0,99,39638.5374652778,2008-07-09,12:53:57
39.986666,116.327471,0,98,39638.5375231481,2008-07-09,12:54:02
39.986727,116.327478,0,98,39638.5375810185,2008-07-09,12:54:07
39.986768,116.32748,0,98,39638.5376388889,2008-07-09,12:54:12
39.98677,116.327479,0,96,39638.5376967593,2008-07-09,12:54:17
39.98677,116.32748,0,96,39638.5377546296,2008-07-09,12:54:22
39.986775,116.327485,0,96,39638.5378125,2008-07-09,12:54:27
39.986775,116.327485,0,96,39638.5378472222,2008-07-09,12:54:30
39.98678,116.32749,0,96,39638.5378703704,2008-07-09,12:54:32
39.986851,116.327498,0,96,39638.5379282407,2008-07-09,12:54:37
39.986957,116.327502,0,93,39638.5379861111,2008-07-09,12:54:42
39.987111,116.327512,0,88,39638.5380439815,2008-07-09,12:54:47
39.987283,116.327521,0,71,39638.5381018519,2008-07-09,12:54:52
39.987479,116.327529,0,42,39638.5381597222,2008-07-09,12:54:57
39.987681,116.32755,0,5,39638.5382175926,2008-07-09,12:55:02
39.987907,116.327561,0,-46,39638.538275463,2008-07-09,12:55:07
39.988098,116.327585,0,-89,39638.5383333333,2008-07-09,12:55:12
39.988302,116.327608,0,-139,39638.5383912037,2008-07-09,12:55:17
39.988559,116.327621,0,-195,39638.5384490741,2008-07-09,12:55:22
39.988851,116.327643,0,-245,39638.5385069444,2008-07-09,12:55:27
39.989222,116.327753,0,-303,39638.5385648148,2008-07-09,12:55:32
39.989468,116.327855,0,-345,39638.5386226852,2008-07-09,12:55:37
39.989254,116.327843,0,-312,39638.5386805556,2008-07-09,12:55:42
39.989017,116.327849,0,-295,39638.5387384259,2008-07-09,12:55:47
39.988749,116.327848,0,-277,39638.5387962963,2008-07-09,12:55:52
39.988742,116.32788,0,-290,39638.5388541667,2008-07-09,12:55:57
39.987501,116.327786,0,-288,39638.538912037,2008-07-09,12:56:02
39.987094,116.327743,0,-281,39638.5389699074,2008-07-09,12:56:07
39.98688,116.327723,0,-275,39638.5390277778,2008-07-09,12:56:12
39.986676,116.327708,0,-276,39638.5390856481,2008-07-09,12:56:17
39.986537,116.327685,0,-278,39638.5391435185,2008-07-09,12:56:22
39.986459,116.327639,0,-276,39638.5392013889,2008-07-09,12:56:27
39.986407,116.3276,0,-262,39638.5392592593,2008-07-09,12:56:32
39.986391,116.327581,0,-243,39638.5393171296,2008-07-09,12:56:37
39.986371,116.327577,0,-231,39638.539375,2008-07-09,12:56:42
39.986369,116.327555,0,-219,39638.5394328704,2008-07-09,12:56:47
39.986417,116.327536,0,-207,39638.5394907407,2008-07-09,12:56:52
39.986524,116.327488,0,-187,39638.5395486111,2008-07-09,12:56:57
39.986664,116.327492,0,-165,39638.5396064815,2008-07-09,12:57:02
39.986675,116.327493,0,-163,39638.5396643518,2008-07-09,12:57:07
39.986636,116.327474,0,-147,39638.5397222222,2008-07-09,12:57:12
39.98662,116.327426,0,-133,39638.5397800926,2008-07-09,12:57:17
39.986709,116.327412,0,-124,39638.539837963,2008-07-09,12:57:22
39.986852,116.327423,0,-118,39638.5398958333,2008-07-09,12:57:27
39.987021,116.327456,0,-109,39638.5399537037,2008-07-09,12:57:32
39.987151,116.327486,0,-103,39638.5400115741,2008-07-09,12:57:37
39.987297,116.32748,0,-95,39638.5400694444,2008-07-09,12:57:42
39.987423,116.32746,0,-89,39638.5401273148,2008-07-09,12:57:47
39.987483,116.327472,0,-98,39638.5401851852,2008-07-09,12:57:52
39.987472,116.327404,0,-128,39638.5402430556,2008-07-09,12:57:57
39.987601,116.327353,0,-127,39638.5403009259,2008-07-09,12:58:02
39.987679,116.327236,0,-137,39638.5403587963,2008-07-09,12:58:07
39.987735,116.327195,0,-148,39638.5404166667,2008-07-09,12:58:12
39.987566,116.32719,0,-174,39638.540474537,2008-07-09,12:58:17
39.987336,116.327181,0,-188,39638.5405324074,2008-07-09,12:58:22
39.987147,116.327242,0,-190,39638.5405902778,2008-07-09,12:58:27
39.987101,116.327295,0,-189,39638.5406481481,2008-07-09,12:58:32
39.987152,116.32733,0,-188,39638.5407060185,2008-07-09,12:58:37
39.987223,116.327399,0,-187,39638.5407638889,2008-07-09,12:58:42
39.987235,116.32745,0,-189,39638.5408217593,2008-07-09,12:58:47
39.987222,116.327473,0,-186,39638.5408796296,2008-07-09,12:58:52
39.987245,116.327495,0,-185,39638.5409375,2008-07-09,12:58:57
39.987239,116.327479,0,-186,39638.5409953704,2008-07-09,12:59:02
39.987242,116.327478,0,-186,39638.5410532407,2008-07-09,12:59:07
39.987242,116.327478,0,-186,39638.541087963,2008-07-09,12:59:10
39.987244,116.327485,0,-185,39638.5411111111,2008-07-09,12:59:12
39.987243,116.327497,0,-184,39638.5411689815,2008-07-09,12:59:17
39.987244,116.327477,0,-182,39638.5412268518,2008-07-09,12:59:22
39.987244,116.327477,0,-182,39638.5412615741,2008-07-09,12:59:25
39.987242,116.327476,0,-181,39638.5412847222,2008-07-09,12:59:27
39.98721,116.327501,0,-177,39638.5413425926,2008-07-09,12:59:32
39.987223,116.327508,0,-176,39638.541400463,2008-07-09,12:59:37
39.987264,116.32753,0,-175,39638.5414583333,2008-07-09,12:59:42
39.98731,116.32752,0,-173,39638.5415162037,2008-07-09,12:59:47
39.98732,116.3275,0,-172,39638.5415740741,2008-07-09,12:59:52
39.987327,116.327495,0,-171,39638.5416319444,2008-07-09,12:59:57
39.98733,116.327495,0,-170,39638.5416898148,2008-07-09,13:00:02
39.98733,116.327495,0,-170,39638.541724537,2008-07-09,13:00:05
39.987327,116.327496,0,-169,39638.5417476852,2008-07-09,13:00:07
39.987353,116.327486,0,-168,39638.5418055556,2008-07-09,13:00:12
39.987419,116.32747,0,-166,39638.5418634259,2008-07-09,13:00:17
39.987508,116.327464,0,-166,39638.5419212963,2008-07-09,13:00:22
39.9876,116.327485,0,-167,39638.5419791667,2008-07-09,13:00:27
39.98767,116.327496,0,-191,39638.542037037,2008-07-09,13:00:32
39.987737,116.327591,0,-156,39638.5420949074,2008-07-09,13:00:37
39.987528,116.327656,0,-129,39638.5421527778,2008-07-09,13:00:42
39.987272,116.327689,0,-107,39638.5422106481,2008-07-09,13:00:47
39.987186,116.327705,0,-95,39638.5422685185,2008-07-09,13:00:52
39.98703,116.32773,0,-78,39638.5423263889,2008-07-09,13:00:57
39.986777,116.327739,0,-46,39638.5423842593,2008-07-09,13:01:02
39.986584,116.327736,0,-25,39638.5424421296,2008-07-09,13:01:07
39.9866,116.327733,0,-22,39638.5425,2008-07-09,13:01:12
39.986669,116.327737,0,-19,39638.5425578704,2008-07-09,13:01:17
39.986626,116.327737,0,-10,39638.5426157407,2008-07-09,13:01:22
39.986574,116.327756,0,4,39638.5426736111,2008-07-09,13:01:27
39.986574,116.327756,0,4,39638.5427083333,2008-07-09,13:01:30
39.986579,116.327756,0,4,39638.5427314815,2008-07-09,13:01:32
39.986726,116.327769,0,10,39638.5427893519,2008-07-09,13:01:37
39.986856,116.327771,0,17,39638.5428472222,2008-07-09,13:01:42
39.986938,116.327765,0,24,39638.5429050926,2008-07-09,13:01:47
39.987084,116.327755,0,36,39638.542962963,2008-07-09,13:01:52
39.98729,116.327795,0,43,39638.5430208333,2008-07-09,13:01:57
39.987421,116.327817,0,50,39638.5430787037,2008-07-09,13:02:02
39.987509,116.327804,0,54,39638.5431365741,2008-07-09,13:02:07
39.98764,116.327822,0,58,39638.5431944444,2008-07-09,13:02:12
39.987738,116.327849,0,60,39638.5432523148,2008-07-09,13:02:17
39.987777,116.327844,0,59,39638.5433101852,2008-07-09,13:02:22
39.987769,116.327811,0,66,39638.5433680556,2008-07-09,13:02:27
39.987777,116.327764,0,82,39638.5434259259,2008-07-09,13:02:32
39.987687,116.327729,0,97,39638.5434837963,2008-07-09,13:02:37
39.987757,116.327725,0,109,39638.5435416667,2008-07-09,13:02:42
39.987768,116.327728,0,117,39638.543599537,2008-07-09,13:02:47
39.987757,116.327736,0,129,39638.5436574074,2008-07-09,13:02:52
39.987749,116.327746,0,146,39638.5437152778,2008-07-09,13:02:57
39.987747,116.327739,0,153,39638.5437731481,2008-07-09,13:03:02
39.987747,116.327739,0,153,39638.5438078704,2008-07-09,13:03:05
39.987746,116.327739,0,155,39638.5438310185,2008-07-09,13:03:07
39.987729,116.32774,0,156,39638.5438888889,2008-07-09,13:03:12
39.987729,116.32774,0,156,39638.5439236111,2008-07-09,13:03:15
39.987726,116.32774,0,156,39638.5439467593,2008-07-09,13:03:17
39.987728,116.327763,0,154,39638.5440046296,2008-07-09,13:03:22
39.987728,116.327763,0,154,39638.5440393519,2008-07-09,13:03:25
39.98773,116.327763,0,154,39638.5440625,2008-07-09,13:03:27
39.987725,116.327779,0,155,39638.5441203704,2008-07-09,13:03:32
39.987721,116.327784,0,156,39638.5441782407,2008-07-09,13:03:37
39.987724,116.327784,0,157,39638.5442361111,2008-07-09,13:03:42
39.987724,116.327784,0,157,39638.5442708333,2008-07-09,13:03:45
39.987722,116.327783,0,157,39638.5442939815,2008-07-09,13:03:47
39.98771,116.327782,0,158,39638.5443518519,2008-07-09,13:03:52
39.987694,116.327787,0,160,39638.5444097222,2008-07-09,13:03:57
39.987694,116.327787,0,160,39638.5444444444,2008-07-09,13:04:00
39.98769,116.327788,0,160,39638.5444675926,2008-07-09,13:04:02
39.98771,116.327782,0,160,39638.544525463,2008-07-09,13:04:07
39.987711,116.327781,0,160,39638.5445833333,2008-07-09,13:04:12
39.987718,116.32778,0,161,39638.5446412037,2008-07-09,13:04:17
39.987725,116.327779,0,161,39638.5446990741,2008-07-09,13:04:22
39.987729,116.327779,0,162,39638.5447569444,2008-07-09,13:04:27
39.987729,116.327779,0,162,39638.5447916667,2008-07-09,13:04:30
39.987726,116.327784,0,163,39638.5448148148,2008-07-09,13:04:32
39.987784,116.32779,0,164,39638.5448726852,2008-07-09,13:04:37
39.987844,116.32778,0,164,39638.5449305556,2008-07-09,13:04:42
39.987903,116.327788,0,165,39638.5449884259,2008-07-09,13:04:47
39.987931,116.32779,0,164,39638.5450462963,2008-07-09,13:04:52
39.987944,116.327807,0,163,39638.5451041667,2008-07-09,13:04:57
39.987985,116.327801,0,163,39638.545162037,2008-07-09,13:05:02
39.988003,116.327778,0,163,39638.5452199074,2008-07-09,13:05:07
39.988005,116.327749,0,163,39638.5452777778,2008-07-09,13:05:12
39.988006,116.327722,0,161,39638.5453356481,2008-07-09,13:05:17
39.988029,116.327693,0,156,39638.5453935185,2008-07-09,13:05:22
39.988049,116.327659,0,150,39638.5454513889,2008-07-09,13:05:27
39.988093,116.327645,0,142,39638.5455092593,2008-07-09,13:05:32
39.988129,116.327655,0,137,39638.5455671296,2008-07-09,13:05:37
39.988124,116.32765,0,133,39638.545625,2008-07-09,13:05:42
39.988118,116.327651,0,131,39638.5456828704,2008-07-09,13:05:47
39.988114,116.327652,0,131,39638.5457407407,2008-07-09,13:05:52
39.98812,116.327652,0,131,39638.5457986111,2008-07-09,13:05:57
39.988115,116.327652,0,131,39638.5458564815,2008-07-09,13:06:02
39.988115,116.327652,0,131,39638.5458912037,2008-07-09,13:06:05
39.988109,116.327654,0,131,39638.5459143519,2008-07-09,13:06:07
39.988058,116.327728,0,130,39638.5459722222,2008-07-09,13:06:12
39.988028,116.327786,0,128,39638.5460300926,2008-07-09,13:06:17
39.988028,116.327786,0,128,39638.5460648148,2008-07-09,13:06:20
39.988032,116.327786,0,127,39638.546087963,2008-07-09,13:06:22
39.98801,116.327788,0,125,39638.5461458333,2008-07-09,13:06:27
39.987939,116.327795,0,121,39638.5462037037,2008-07-09,13:06:32
39.987912,116.327783,0,120,39638.5462615741,2008-07-09,13:06:37
39.987888,116.32778,0,119,39638.5463194444,2008-07-09,13:06:42
39.987887,116.327781,0,119,39638.5463773148,2008-07-09,13:06:47
39.987887,116.327781,0,119,39638.546412037,2008-07-09,13:06:50
39.987879,116.327786,0,118,39638.5464351852,2008-07-09,13:06:52
39.987812,116.32779,0,117,39638.5464930556,2008-07-09,13:06:57
39.987738,116.327775,0,115,39638.5465509259,2008-07-09,13:07:02
39.987678,116.327754,0,114,39638.5466087963,2008-07-09,13:07:07
39.987624,116.327742,0,113,39638.5466666667,2008-07-09,13:07:12
39.987618,116.327742,0,114,39638.546724537,2008-07-09,13:07:17
39.987618,116.327742,0,114,39638.5467592593,2008-07-09,13:07:20
39.987618,116.327741,0,114,39638.5467824074,2008-07-09,13:07:22
39.987627,116.32774,0,114,39638.5468402778,2008-07-09,13:07:27
39.987609,116.32775,0,114,39638.5468981481,2008-07-09,13:07:32
39.987457,116.327665,0,116,39638.5469560185,2008-07-09,13:07:37
39.987404,116.327687,0,117,39638.5470138889,2008-07-09,13:07:42
39.986868,116.327762,0,115,39638.5470717593,2008-07-09,13:07:47
39.986726,116.327559,0,121,39638.5471296296,2008-07-09,13:07:52
39.986514,116.3271,0,108,39638.5471875,2008-07-09,13:07:57
39.986496,116.32699,0,123,39638.5472453704,2008-07-09,13:08:02
39.986489,116.32696,0,130,39638.5473032407,2008-07-09,13:08:07
39.986489,116.32696,0,130,39638.547337963,2008-07-09,13:08:10
39.986487,116.326952,0,134,39638.5473611111,2008-07-09,13:08:12
39.986473,116.326918,0,137,39638.5474189815,2008-07-09,13:08:17
39.986458,116.326883,0,141,39638.5474768518,2008-07-09,13:08:22
39.986425,116.326843,0,145,39638.5475347222,2008-07-09,13:08:27
39.986362,116.326829,0,149,39638.5475925926,2008-07-09,13:08:32
39.986215,116.32686,0,152,39638.547650463,2008-07-09,13:08:37
39.985977,116.326919,0,158,39638.5477083333,2008-07-09,13:08:42
39.985657,116.327,0,153,39638.5477662037,2008-07-09,13:08:47
39.985563,116.32703,0,156,39638.5478240741,2008-07-09,13:08:52
39.985566,116.327025,0,155,39638.5478819444,2008-07-09,13:08:57
39.985565,116.327026,0,156,39638.5479398148,2008-07-09,13:09:02
39.985558,116.327026,0,156,39638.5479976852,2008-07-09,13:09:07
39.985557,116.327026,0,156,39638.5480555556,2008-07-09,13:09:12
39.985554,116.327026,0,156,39638.5481134259,2008-07-09,13:09:17
39.985555,116.327027,0,156,39638.5481712963,2008-07-09,13:09:22
39.985555,116.327027,0,156,39638.5482060185,2008-07-09,13:09:25
39.985559,116.327027,0,156,39638.5482291667,2008-07-09,13:09:27
39.985506,116.327052,0,155,39638.548287037,2008-07-09,13:09:32
39.985247,116.327153,0,164,39638.5483449074,2008-07-09,13:09:37
39.985092,116.327166,0,165,39638.5484027778,2008-07-09,13:09:42
39.985079,116.327157,0,161,39638.5484606481,2008-07-09,13:09:47
39.985067,116.327158,0,161,39638.5485185185,2008-07-09,13:09:52
39.985048,116.32716,0,161,39638.5485763889,2008-07-09,13:09:57
39.985035,116.327161,0,161,39638.5486342593,2008-07-09,13:10:02
39.985026,116.32716,0,161,39638.5486921296,2008-07-09,13:10:07
39.985026,116.32716,0,161,39638.5487268518,2008-07-09,13:10:10
39.985023,116.327155,0,161,39638.54875,2008-07-09,13:10:12
39.985024,116.327144,0,162,39638.5488078704,2008-07-09,13:10:17
39.985024,116.327127,0,162,39638.5488657407,2008-07-09,13:10:22
39.985021,116.327114,0,163,39638.5489236111,2008-07-09,13:10:27
39.98502,116.327107,0,163,39638.5489814815,2008-07-09,13:10:32
39.98502,116.327107,0,163,39638.5490162037,2008-07-09,13:10:35
39.985024,116.327111,0,163,39638.5490393518,2008-07-09,13:10:37
39.985034,116.327107,0,163,39638.5490972222,2008-07-09,13:10:42
39.985045,116.3271,0,163,39638.5491550926,2008-07-09,13:10:47
39.985056,116.327089,0,163,39638.549212963,2008-07-09,13:10:52
39.985064,116.327081,0,162,39638.5492708333,2008-07-09,13:10:57
39.985064,116.327081,0,162,39638.5493055556,2008-07-09,13:11:00
39.98507,116.327074,0,162,39638.5493287037,2008-07-09,13:11:02
39.985079,116.327067,0,161,39638.5493865741,2008-07-09,13:11:07
39.985079,116.327067,0,161,39638.5494212963,2008-07-09,13:11:10
39.985085,116.327063,0,160,39638.5494444444,2008-07-09,13:11:12
39.98509,116.327053,0,159,39638.5495023148,2008-07-09,13:11:17
39.98509,116.327053,0,159,39638.549537037,2008-07-09,13:11:20
39.985097,116.327045,0,157,39638.5495601852,2008-07-09,13:11:22
39.985103,116.327036,0,156,39638.5496180556,2008-07-09,13:11:27
39.985108,116.327032,0,154,39638.5496759259,2008-07-09,13:11:32
39.985108,116.327032,0,154,39638.5497106481,2008-07-09,13:11:35
39.985102,116.32703,0,153,39638.5497337963,2008-07-09,13:11:37
39.984854,116.327089,0,149,39638.5497916667,2008-07-09,13:11:42
39.984598,116.327232,0,147,39638.549849537,2008-07-09,13:11:47
39.984537,116.327488,0,142,39638.5499074074,2008-07-09,13:11:52
39.984559,116.327947,0,144,39638.5499652778,2008-07-09,13:11:57
39.98459,116.328503,0,147,39638.5500231481,2008-07-09,13:12:02
39.984609,116.329198,0,150,39638.5500810185,2008-07-09,13:12:07
39.984635,116.329901,0,146,39638.5501388889,2008-07-09,13:12:12
39.984676,116.330673,0,144,39638.5501967593,2008-07-09,13:12:17
39.984727,116.33151,0,144,39638.5502546296,2008-07-09,13:12:22
39.984772,116.332349,0,154,39638.5503125,2008-07-09,13:12:27
39.984807,116.333166,0,154,39638.5503703704,2008-07-09,13:12:32
39.984798,116.333983,0,154,39638.5504282407,2008-07-09,13:12:37
39.984813,116.334806,0,153,39638.5504861111,2008-07-09,13:12:42
39.984842,116.335628,0,158,39638.5505439815,2008-07-09,13:12:47
39.984863,116.33645,0,167,39638.5506018519,2008-07-09,13:12:52
39.984908,116.337187,0,170,39638.5506597222,2008-07-09,13:12:57
39.98497,116.337814,0,180,39638.5507175926,2008-07-09,13:13:02
39.985076,116.338384,0,189,39638.550775463,2008-07-09,13:13:07
39.985145,116.3391,0,185,39638.5508333333,2008-07-09,13:13:12
39.985182,116.339892,0,180,39638.5508912037,2008-07-09,13:13:17
39.985201,116.340734,0,170,39638.5509490741,2008-07-09,13:13:22
39.985226,116.341628,0,180,39638.5510069444,2008-07-09,13:13:27
39.985244,116.342566,0,177,39638.5510648148,2008-07-09,13:13:32
39.985281,116.343494,0,187,39638.5511226852,2008-07-09,13:13:37
39.985313,116.344412,0,199,39638.5511805556,2008-07-09,13:13:42
39.985362,116.345277,0,210,39638.5512384259,2008-07-09,13:13:47
39.98539,116.346186,0,222,39638.5512962963,2008-07-09,13:13:52
39.985427,116.347094,0,219,39638.5513541667,2008-07-09,13:13:57
39.985452,116.348049,0,210,39638.551412037,2008-07-09,13:14:02
39.985474,116.348962,0,202,39638.5514699074,2008-07-09,13:14:07
39.985496,116.349742,0,191,39638.5515277778,2008-07-09,13:14:12
39.985515,116.350514,0,187,39638.5515856481,2008-07-09,13:14:17
39.985544,116.351323,0,180,39638.5516435185,2008-07-09,13:14:22
39.985572,116.352193,0,166,39638.5517013889,2008-07-09,13:14:27
39.985605,116.353098,0,165,39638.5517592593,2008-07-09,13:14:32
39.985634,116.35399,0,166,39638.5518171296,2008-07-09,13:14:37
39.98565,116.354889,0,172,39638.551875,2008-07-09,13:14:42
39.985681,116.355753,0,171,39638.5519328704,2008-07-09,13:14:47
39.985721,116.356607,0,174,39638.5519907407,2008-07-09,13:14:52
39.985752,116.357479,0,175,39638.5520486111,2008-07-09,13:14:57
39.985778,116.358286,0,176,39638.5521064815,2008-07-09,13:15:02
39.985759,116.358999,0,184,39638.5521643519,2008-07-09,13:15:07
39.985739,116.359681,0,182,39638.5522222222,2008-07-09,13:15:12
39.985765,116.360404,0,181,39638.5522800926,2008-07-09,13:15:17
39.985806,116.361143,0,181,39638.552337963,2008-07-09,13:15:22
39.985814,116.361779,0,175,39638.5523958333,2008-07-09,13:15:27
39.985813,116.362368,0,170,39638.5524537037,2008-07-09,13:15:32
39.985865,116.362792,0,160,39638.5525115741,2008-07-09,13:15:37
39.98603,116.363106,0,152,39638.5525694444,2008-07-09,13:15:42
39.986176,116.36294,0,143,39638.5526273148,2008-07-09,13:15:47
39.986321,116.362391,0,139,39638.5526851852,2008-07-09,13:15:52
39.986285,116.361884,0,134,39638.5527430556,2008-07-09,13:15:57
39.986241,116.361249,0,126,39638.5528009259,2008-07-09,13:16:02
39.986208,116.360537,0,105,39638.5528587963,2008-07-09,13:16:07
39.986204,116.35998,0,94,39638.5529166667,2008-07-09,13:16:12
39.986218,116.35944,0,98,39638.552974537,2008-07-09,13:16:17
39.986338,116.35921,0,106,39638.5530324074,2008-07-09,13:16:22
39.986657,116.359192,0,112,39638.5530902778,2008-07-09,13:16:27
39.987072,116.359221,0,113,39638.5531481481,2008-07-09,13:16:32
39.987487,116.35923,0,129,39638.5532060185,2008-07-09,13:16:37
39.987848,116.359188,0,158,39638.5532638889,2008-07-09,13:16:42
39.988144,116.359189,0,162,39638.5533217593,2008-07-09,13:16:47
39.988216,116.35915,0,141,39638.5533796296,2008-07-09,13:16:52
39.988194,116.359166,0,137,39638.5534375,2008-07-09,13:16:57
39.988185,116.359167,0,137,39638.5534953704,2008-07-09,13:17:02
39.988172,116.359166,0,137,39638.5535532407,2008-07-09,13:17:07
39.988172,116.359166,0,137,39638.553587963,2008-07-09,13:17:10
39.988169,116.359165,0,136,39638.5536111111,2008-07-09,13:17:12
39.98818,116.359162,0,135,39638.5536689815,2008-07-09,13:17:17
39.98818,116.359162,0,135,39638.5537037037,2008-07-09,13:17:20
39.988187,116.359161,0,134,39638.5537268519,2008-07-09,13:17:22
39.988199,116.359161,0,134,39638.5537847222,2008-07-09,13:17:27
39.988199,116.359161,0,134,39638.5538194444,2008-07-09,13:17:30
39.988203,116.359169,0,134,39638.5538425926,2008-07-09,13:17:32
39.988165,116.359254,0,142,39638.553900463,2008-07-09,13:17:37
39.988175,116.359318,0,149,39638.5539583333,2008-07-09,13:17:42
39.988224,116.359421,0,153,39638.5540162037,2008-07-09,13:17:47
39.988253,116.35949,0,155,39638.5540740741,2008-07-09,13:17:52
39.988308,116.359559,0,148,39638.5541319444,2008-07-09,13:17:57
39.988381,116.35961,0,137,39638.5541898148,2008-07-09,13:18:02
39.988437,116.359666,0,127,39638.5542476852,2008-07-09,13:18:07
39.988477,116.359736,0,119,39638.5543055556,2008-07-09,13:18:12
39.98849,116.359816,0,110,39638.5543634259,2008-07-09,13:18:17
39.988519,116.359867,0,105,39638.5544212963,2008-07-09,13:18:22
39.988598,116.35991,0,102,39638.5544791667,2008-07-09,13:18:27
39.988613,116.359913,0,98,39638.554537037,2008-07-09,13:18:32
39.988627,116.359977,0,96,39638.5545949074,2008-07-09,13:18:37
39.988707,116.360055,0,98,39638.5546527778,2008-07-09,13:18:42
39.988782,116.360085,0,92,39638.5547106481,2008-07-09,13:18:47
39.988826,116.360107,0,94,39638.5547685185,2008-07-09,13:18:52
39.988937,116.36009,0,99,39638.5548263889,2008-07-09,13:18:57
39.989008,116.360137,0,105,39638.5548842593,2008-07-09,13:19:02
39.989075,116.360095,0,109,39638.5549421296,2008-07-09,13:19:07
39.989132,116.359989,0,110,39638.555,2008-07-09,13:19:12
39.989164,116.359915,0,113,39638.5550578704,2008-07-09,13:19:17
39.989209,116.359877,0,114,39638.5551157407,2008-07-09,13:19:22
39.989283,116.35985,0,119,39638.5551736111,2008-07-09,13:19:27
39.989335,116.359754,0,131,39638.5552314815,2008-07-09,13:19:32
39.989377,116.359742,0,135,39638.5552893518,2008-07-09,13:19:37
39.989416,116.359828,0,142,39638.5553472222,2008-07-09,13:19:42
39.989449,116.359917,0,147,39638.5554050926,2008-07-09,13:19:47
39.989496,116.359965,0,155,39638.555462963,2008-07-09,13:19:52
39.989577,116.359945,0,157,39638.5555208333,2008-07-09,13:19:57
39.989589,116.359999,0,159,39638.5555787037,2008-07-09,13:20:02
39.989666,116.360009,0,164,39638.5556365741,2008-07-09,13:20:07
39.98979,116.35992,0,168,39638.5556944444,2008-07-09,13:20:12
39.989871,116.359875,0,171,39638.5557523148,2008-07-09,13:20:17
39.989936,116.359838,0,174,39638.5558101852,2008-07-09,13:20:22
39.990011,116.359845,0,182,39638.5558680556,2008-07-09,13:20:27
39.990072,116.359809,0,181,39638.5559259259,2008-07-09,13:20:32
39.990126,116.359818,0,182,39638.5559837963,2008-07-09,13:20:37
39.990133,116.359833,0,178,39638.5560416667,2008-07-09,13:20:42
39.990261,116.359907,0,175,39638.556099537,2008-07-09,13:20:47
39.990299,116.359976,0,172,39638.5561574074,2008-07-09,13:20:52
39.990332,116.36007,0,173,39638.5562152778,2008-07-09,13:20:57
39.990365,116.360147,0,177,39638.5562731481,2008-07-09,13:21:02
39.990427,116.360219,0,178,39638.5563310185,2008-07-09,13:21:07
39.990451,116.360264,0,175,39638.5563888889,2008-07-09,13:21:12
39.990411,116.36033,0,170,39638.5564467593,2008-07-09,13:21:17
39.990412,116.360335,0,169,39638.5565046296,2008-07-09,13:21:22
39.990416,116.360332,0,169,39638.5565625,2008-07-09,13:21:27
39.990416,116.360332,0,169,39638.5565972222,2008-07-09,13:21:30
39.990421,116.360332,0,170,39638.5566203704,2008-07-09,13:21:32
39.990467,116.360329,0,171,39638.5566782407,2008-07-09,13:21:37
39.990527,116.360331,0,171,39638.5567361111,2008-07-09,13:21:42
39.99054,116.360351,0,171,39638.5567939815,2008-07-09,13:21:47
39.990513,116.36033,0,172,39638.5568518518,2008-07-09,13:21:52
39.990461,116.360346,0,172,39638.5569097222,2008-07-09,13:21:57
39.990394,116.360304,0,172,39638.5569675926,2008-07-09,13:22:02
39.990348,116.360263,0,173,39638.557025463,2008-07-09,13:22:07
39.990305,116.360268,0,173,39638.5570833333,2008-07-09,13:22:12
39.990252,116.360286,0,173,39638.5571412037,2008-07-09,13:22:17
39.990208,116.360318,0,173,39638.5571990741,2008-07-09,13:22:22
39.990175,116.36033,0,174,39638.5572569444,2008-07-09,13:22:27
39.990189,116.360332,0,174,39638.5573148148,2008-07-09,13:22:32
39.990208,116.360327,0,174,39638.5573726852,2008-07-09,13:22:37
39.990206,116.360327,0,174,39638.5574305556,2008-07-09,13:22:42
39.990207,116.360327,0,174,39638.5574884259,2008-07-09,13:22:47
39.990208,116.360327,0,174,39638.5575462963,2008-07-09,13:22:52
39.990203,116.360328,0,174,39638.5576041667,2008-07-09,13:22:57
39.990196,116.360327,0,174,39638.557662037,2008-07-09,13:23:02
39.990194,116.360324,0,174,39638.5577199074,2008-07-09,13:23:07
39.990192,116.360321,0,174,39638.5577777778,2008-07-09,13:23:12
39.99019,116.360318,0,174,39638.5578356481,2008-07-09,13:23:17
39.990183,116.360316,0,174,39638.5578935185,2008-07-09,13:23:22
39.990183,116.360316,0,174,39638.5579282407,2008-07-09,13:23:25
39.990181,116.360314,0,174,39638.5579513889,2008-07-09,13:23:27
39.990193,116.360313,0,174,39638.5580092593,2008-07-09,13:23:32
39.99043,116.362005,0,18,39638.5642592593,2008-07-09,13:32:32
39.99024,116.361605,0,157,39638.5643171296,2008-07-09,13:32:37
39.99024,116.361605,0,157,39638.5643518518,2008-07-09,13:32:40
39.990239,116.361599,0,158,39638.564375,2008-07-09,13:32:42
39.990192,116.361396,0,162,39638.5644328704,2008-07-09,13:32:47
39.990178,116.361016,0,167,39638.5644907407,2008-07-09,13:32:52
39.990182,116.360798,0,169,39638.5645486111,2008-07-09,13:32:57
39.990195,116.360775,0,171,39638.5646064815,2008-07-09,13:33:02
39.989624,116.359737,0,333,39638.564837963,2008-07-09,13:33:22
39.989616,116.360254,0,258,39638.5648958333,2008-07-09,13:33:27
39.989678,116.360438,0,230,39638.5649537037,2008-07-09,13:33:32
39.98969,116.360421,0,254,39638.5650115741,2008-07-09,13:33:37
39.989777,116.360297,0,234,39638.5650694444,2008-07-09,13:33:42
39.989957,116.36018,0,192,39638.5651273148,2008-07-09,13:33:47
39.990045,116.359999,0,185,39638.5651851852,2008-07-09,13:33:52
39.990036,116.356991,0,-375,39638.5678472222,2008-07-09,13:37:42
39.989854,116.357692,0,4,39638.5679050926,2008-07-09,13:37:47
39.989873,116.358257,0,154,39638.567962963,2008-07-09,13:37:52
39.989886,116.358332,0,156,39638.5680208333,2008-07-09,13:37:57
39.989881,116.358385,0,157,39638.5680787037,2008-07-09,13:38:02
39.989915,116.358569,0,156,39638.5681365741,2008-07-09,13:38:07
39.990055,116.359031,0,158,39638.5681944444,2008-07-09,13:38:12
39.990164,116.359356,0,164,39638.5682523148,2008-07-09,13:38:17
39.990293,116.359511,0,171,39638.5683101852,2008-07-09,13:38:22
39.99045,116.359644,0,174,39638.5683680556,2008-07-09,13:38:27
39.990501,116.359935,0,172,39638.5684259259,2008-07-09,13:38:32
39.990488,116.360295,0,172,39638.5684837963,2008-07-09,13:38:37
39.990559,116.360362,0,171,39638.5685416667,2008-07-09,13:38:42
39.989431,116.35769,0,173,39638.5698726852,2008-07-09,13:40:37
39.989301,116.357369,0,173,39638.5699305556,2008-07-09,13:40:42
39.989181,116.357242,0,173,39638.5699884259,2008-07-09,13:40:47
39.989114,116.35704,0,174,39638.5700462963,2008-07-09,13:40:52
39.98907,116.356748,0,174,39638.5701041667,2008-07-09,13:40:57
39.989659,116.360513,0,118,39638.602337963,2008-07-09,14:27:22
39.98951,116.360538,0,160,39638.6023958333,2008-07-09,14:27:27
39.989438,116.360554,0,173,39638.6024537037,2008-07-09,14:27:32
39.989419,116.36064,0,179,39638.6025115741,2008-07-09,14:27:37
39.989429,116.36071,0,184,39638.6025694444,2008-07-09,14:27:42
39.989458,116.360739,0,188,39638.6026273148,2008-07-09,14:27:47
39.989484,116.360761,0,192,39638.6026851852,2008-07-09,14:27:52
39.989432,116.360913,0,192,39638.6027430556,2008-07-09,14:27:57
39.989455,116.360973,0,182,39638.6028009259,2008-07-09,14:28:02
39.989457,116.360983,0,179,39638.6028587963,2008-07-09,14:28:07
39.989335,116.360968,0,179,39638.6029166667,2008-07-09,14:28:12
39.989198,116.360898,0,178,39638.602974537,2008-07-09,14:28:17
39.989108,116.360967,0,179,39638.6030324074,2008-07-09,14:28:22
39.989064,116.36097,0,181,39638.6030902778,2008-07-09,14:28:27
39.988941,116.361011,0,184,39638.6031481481,2008-07-09,14:28:32
39.988929,116.360992,0,185,39638.6032060185,2008-07-09,14:28:37
39.988986,116.360935,0,183,39638.6032638889,2008-07-09,14:28:42
39.988986,116.360935,0,183,39638.6032986111,2008-07-09,14:28:45
39.988987,116.360934,0,184,39638.6033217593,2008-07-09,14:28:47
39.988978,116.360937,0,184,39638.6033796296,2008-07-09,14:28:52
39.988987,116.360939,0,184,39638.6034375,2008-07-09,14:28:57
39.98901,116.360943,0,183,39638.6034953704,2008-07-09,14:29:02
39.989095,116.360982,0,176,39638.6035532407,2008-07-09,14:29:07
39.989125,116.360985,0,173,39638.6036111111,2008-07-09,14:29:12
39.989122,116.360976,0,170,39638.6036689815,2008-07-09,14:29:17
39.989094,116.360972,0,170,39638.6037268518,2008-07-09,14:29:22
39.988953,116.36096,0,168,39638.6037847222,2008-07-09,14:29:27
39.988801,116.361017,0,167,39638.6038425926,2008-07-09,14:29:32
39.988678,116.361039,0,167,39638.603900463,2008-07-09,14:29:37
39.988598,116.361146,0,160,39638.6039583333,2008-07-09,14:29:42
39.988482,116.361191,0,158,39638.6040162037,2008-07-09,14:29:47
39.988442,116.361201,0,158,39638.6040740741,2008-07-09,14:29:52
39.988299,116.361113,0,158,39638.6041319444,2008-07-09,14:29:57
39.988227,116.361085,0,157,39638.6041898148,2008-07-09,14:30:02
39.98824,116.361009,0,156,39638.6042476852,2008-07-09,14:30:07
39.988244,116.360973,0,156,39638.6043055556,2008-07-09,14:30:12
39.988262,116.360888,0,155,39638.6043634259,2008-07-09,14:30:17
39.988232,116.360854,0,153,39638.6044212963,2008-07-09,14:30:22
39.988205,116.360813,0,152,39638.6044791667,2008-07-09,14:30:27
39.988194,116.360783,0,151,39638.604537037,2008-07-09,14:30:32
39.988194,116.360783,0,151,39638.6045717593,2008-07-09,14:30:35
39.988188,116.360781,0,152,39638.6045949074,2008-07-09,14:30:37
39.988197,116.360749,0,152,39638.6046527778,2008-07-09,14:30:42
39.98823,116.360596,0,151,39638.6047106481,2008-07-09,14:30:47
39.98823,116.360596,0,151,39638.6047453704,2008-07-09,14:30:50
39.988225,116.360596,0,151,39638.6047685185,2008-07-09,14:30:52
39.9882,116.360475,0,150,39638.6048263889,2008-07-09,14:30:57
39.988181,116.360462,0,150,39638.6048842593,2008-07-09,14:31:02
39.988181,116.360462,0,150,39638.6049189815,2008-07-09,14:31:05
39.988174,116.360463,0,150,39638.6049421296,2008-07-09,14:31:07
39.988165,116.360465,0,150,39638.605,2008-07-09,14:31:12
39.988156,116.360468,0,150,39638.6050578704,2008-07-09,14:31:17
39.988133,116.36052,0,150,39638.6051157407,2008-07-09,14:31:22
39.988134,116.360543,0,150,39638.6051736111,2008-07-09,14:31:27
39.988053,116.360454,0,151,39638.6052314815,2008-07-09,14:31:32
39.98804,116.360454,0,151,39638.6052893519,2008-07-09,14:31:37
39.98804,116.360454,0,151,39638.6053240741,2008-07-09,14:31:40
39.988042,116.360456,0,152,39638.6053472222,2008-07-09,14:31:42
39.988013,116.360464,0,152,39638.6054050926,2008-07-09,14:31:47
39.988007,116.360449,0,153,39638.605462963,2008-07-09,14:31:52
39.98799,116.36042,0,154,39638.6055208333,2008-07-09,14:31:57
39.98799,116.36042,0,154,39638.6055555556,2008-07-09,14:32:00
39.987989,116.360419,0,154,39638.6055787037,2008-07-09,14:32:02
39.987979,116.360416,0,154,39638.6056365741,2008-07-09,14:32:07
39.987884,116.360402,0,156,39638.6056944444,2008-07-09,14:32:12
39.987785,116.36045,0,157,39638.6057523148,2008-07-09,14:32:17
39.987693,116.360482,0,162,39638.6058101852,2008-07-09,14:32:22
39.987607,116.360481,0,167,39638.6058680556,2008-07-09,14:32:27
39.987461,116.360512,0,174,39638.6059259259,2008-07-09,14:32:32
39.987328,116.360528,0,182,39638.6059837963,2008-07-09,14:32:37
39.987255,116.360518,0,190,39638.6060416667,2008-07-09,14:32:42
39.987098,116.360358,0,197,39638.606099537,2008-07-09,14:32:47
39.986879,116.360323,0,202,39638.6061574074,2008-07-09,14:32:52
39.986687,116.360349,0,205,39638.6062152778,2008-07-09,14:32:57
39.986595,116.360368,0,208,39638.6062731481,2008-07-09,14:33:02
39.986607,116.360313,0,209,39638.6063310185,2008-07-09,14:33:07
39.986631,116.359959,0,208,39638.6063888889,2008-07-09,14:33:12
39.986552,116.359472,0,205,39638.6064467593,2008-07-09,14:33:17
39.986407,116.358838,0,203,39638.6065046296,2008-07-09,14:33:22
39.986316,116.35809,0,201,39638.6065625,2008-07-09,14:33:27
39.986254,116.357253,0,200,39638.6066203704,2008-07-09,14:33:32
39.986186,116.356332,0,199,39638.6066782407,2008-07-09,14:33:37
39.986145,116.355419,0,197,39638.6067361111,2008-07-09,14:33:42
39.986108,116.354522,0,194,39638.6067939815,2008-07-09,14:33:47
39.98602,116.353563,0,190,39638.6068518519,2008-07-09,14:33:52
39.985966,116.352574,0,185,39638.6069097222,2008-07-09,14:33:57
39.985941,116.351786,0,182,39638.6069675926,2008-07-09,14:34:02
39.985891,116.35097,0,175,39638.607025463,2008-07-09,14:34:07
39.98588,116.350014,0,169,39638.6070833333,2008-07-09,14:34:12
39.985877,116.348944,0,164,39638.6071412037,2008-07-09,14:34:17
39.985869,116.348,0,167,39638.6071990741,2008-07-09,14:34:22
39.985774,116.347495,0,181,39638.6072569444,2008-07-09,14:34:27
39.985633,116.347426,0,197,39638.6073148148,2008-07-09,14:34:32
39.9855,116.347408,0,210,39638.6073726852,2008-07-09,14:34:37
39.985649,116.347492,0,214,39638.6074305556,2008-07-09,14:34:42
39.985649,116.347492,0,214,39638.6074652778,2008-07-09,14:34:45
39.985644,116.347494,0,219,39638.6074884259,2008-07-09,14:34:47
39.985632,116.347496,0,221,39638.6075462963,2008-07-09,14:34:52
39.985608,116.34749,0,220,39638.6076041667,2008-07-09,14:34:57
39.985579,116.347479,0,219,39638.607662037,2008-07-09,14:35:02
39.985556,116.347491,0,212,39638.6077199074,2008-07-09,14:35:07
39.985585,116.347512,0,206,39638.6077777778,2008-07-09,14:35:12
39.985601,116.347529,0,203,39638.6078356481,2008-07-09,14:35:17
39.985642,116.347551,0,197,39638.6078935185,2008-07-09,14:35:22
39.985642,116.347551,0,197,39638.6079282407,2008-07-09,14:35:25
39.985639,116.347558,0,194,39638.6079513889,2008-07-09,14:35:27
39.985637,116.34757,0,193,39638.6080092593,2008-07-09,14:35:32
39.985616,116.347567,0,192,39638.6080671296,2008-07-09,14:35:37
39.985626,116.347561,0,189,39638.608125,2008-07-09,14:35:42
39.98562,116.347575,0,187,39638.6081828704,2008-07-09,14:35:47
39.985647,116.347586,0,186,39638.6082407407,2008-07-09,14:35:52
39.985671,116.347581,0,184,39638.6082986111,2008-07-09,14:35:57
39.985668,116.347581,0,184,39638.6083564815,2008-07-09,14:36:02
39.985668,116.347581,0,184,39638.6083912037,2008-07-09,14:36:05
39.985673,116.347584,0,184,39638.6084143519,2008-07-09,14:36:07
39.985694,116.347597,0,180,39638.6084722222,2008-07-09,14:36:12
39.985694,116.347597,0,180,39638.6085069444,2008-07-09,14:36:15
39.985693,116.347602,0,178,39638.6085300926,2008-07-09,14:36:17
39.985708,116.347603,0,177,39638.608587963,2008-07-09,14:36:22
39.98573,116.347603,0,173,39638.6086458333,2008-07-09,14:36:27
39.98573,116.347603,0,173,39638.6086805556,2008-07-09,14:36:30
39.98573,116.3476,0,168,39638.6087037037,2008-07-09,14:36:32
39.985726,116.347554,0,162,39638.6087615741,2008-07-09,14:36:37
39.985656,116.347351,0,158,39638.6088194444,2008-07-09,14:36:42
39.985317,116.347184,0,153,39638.6088773148,2008-07-09,14:36:47
39.984777,116.347188,0,148,39638.6089351852,2008-07-09,14:36:52
39.984247,116.347208,0,137,39638.6089930556,2008-07-09,14:36:57
39.983635,116.34722,0,122,39638.6090509259,2008-07-09,14:37:02
39.982918,116.347291,0,113,39638.6091087963,2008-07-09,14:37:07
39.982127,116.34736,0,110,39638.6091666667,2008-07-09,14:37:12
39.981303,116.347418,0,112,39638.609224537,2008-07-09,14:37:17
39.980529,116.347477,0,111,39638.6092824074,2008-07-09,14:37:22
39.97988,116.347527,0,111,39638.6093402778,2008-07-09,14:37:27
39.979279,116.347525,0,117,39638.6093981481,2008-07-09,14:37:32
39.978801,116.34753,0,142,39638.6094560185,2008-07-09,14:37:37
39.978427,116.347526,0,140,39638.6095138889,2008-07-09,14:37:42
39.978055,116.347543,0,150,39638.6095717593,2008-07-09,14:37:47
39.977619,116.347489,0,162,39638.6096296296,2008-07-09,14:37:52
39.977097,116.347419,0,172,39638.6096875,2008-07-09,14:37:57
39.976619,116.347413,0,170,39638.6097453704,2008-07-09,14:38:02
39.976145,116.347393,0,175,39638.6098032407,2008-07-09,14:38:07
39.975766,116.347366,0,180,39638.6098611111,2008-07-09,14:38:12
39.975555,116.347276,0,172,39638.6099189815,2008-07-09,14:38:17
39.975495,116.347159,0,178,39638.6099768518,2008-07-09,14:38:22
39.975516,116.347126,0,177,39638.6100347222,2008-07-09,14:38:27
39.975522,116.347126,0,175,39638.6100925926,2008-07-09,14:38:32
39.975523,116.347126,0,175,39638.610150463,2008-07-09,14:38:37
39.975527,116.347128,0,175,39638.6102083333,2008-07-09,14:38:42
39.975528,116.34713,0,175,39638.6102662037,2008-07-09,14:38:47
39.975528,116.34713,0,175,39638.6103009259,2008-07-09,14:38:50
39.975525,116.347132,0,175,39638.6103240741,2008-07-09,14:38:52
39.975484,116.347123,0,177,39638.6103819444,2008-07-09,14:38:57
39.975414,116.347154,0,179,39638.6104398148,2008-07-09,14:39:02
39.975396,116.347381,0,169,39638.6104976852,2008-07-09,14:39:07
39.975286,116.347656,0,150,39638.6105555556,2008-07-09,14:39:12
39.97527,116.347806,0,142,39638.6106134259,2008-07-09,14:39:17
39.975265,116.347823,0,133,39638.6106712963,2008-07-09,14:39:22
39.975257,116.34782,0,130,39638.6107291667,2008-07-09,14:39:27
39.975257,116.34782,0,130,39638.6107638889,2008-07-09,14:39:30
39.975252,116.34782,0,129,39638.610787037,2008-07-09,14:39:32
39.975242,116.347819,0,129,39638.6108449074,2008-07-09,14:39:37
39.975218,116.347821,0,130,39638.6109027778,2008-07-09,14:39:42
39.975198,116.347821,0,130,39638.6109606481,2008-07-09,14:39:47
39.975197,116.347821,0,131,39638.6110185185,2008-07-09,14:39:52
39.975197,116.347821,0,131,39638.6110532407,2008-07-09,14:39:55
39.975205,116.34782,0,132,39638.6110763889,2008-07-09,14:39:57
39.975218,116.34782,0,132,39638.6111342593,2008-07-09,14:40:02
39.975221,116.347819,0,133,39638.6111921296,2008-07-09,14:40:07
39.975221,116.347819,0,133,39638.6112268518,2008-07-09,14:40:10
39.97522,116.34782,0,134,39638.61125,2008-07-09,14:40:12
39.975201,116.347822,0,134,39638.6113078704,2008-07-09,14:40:17
39.975221,116.348055,0,138,39638.6113657407,2008-07-09,14:40:22
39.975487,116.348175,0,135,39638.6114236111,2008-07-09,14:40:27
39.975923,116.348145,0,125,39638.6114814815,2008-07-09,14:40:32
39.97648,116.348121,0,110,39638.6115393518,2008-07-09,14:40:37
39.977143,116.348057,0,95,39638.6115972222,2008-07-09,14:40:42
39.977872,116.34798,0,83,39638.6116550926,2008-07-09,14:40:47
39.978653,116.347939,0,67,39638.611712963,2008-07-09,14:40:52
39.979338,116.347941,0,51,39638.6117708333,2008-07-09,14:40:57
39.979917,116.347898,0,36,39638.6118287037,2008-07-09,14:41:02
39.980208,116.347957,0,38,39638.6118865741,2008-07-09,14:41:07
39.980249,116.348306,0,39,39638.6119444444,2008-07-09,14:41:12
39.980283,116.348867,0,29,39638.6120023148,2008-07-09,14:41:17
39.980289,116.349593,0,28,39638.6120601852,2008-07-09,14:41:22
39.980323,116.350243,0,23,39638.6121180556,2008-07-09,14:41:27
39.98036,116.350783,0,18,39638.6121759259,2008-07-09,14:41:32
39.980404,116.351146,0,13,39638.6122337963,2008-07-09,14:41:37
39.980399,116.35158,0,7,39638.6122916667,2008-07-09,14:41:42
39.980414,116.351967,0,1,39638.612349537,2008-07-09,14:41:47
39.980416,116.352024,0,3,39638.6124074074,2008-07-09,14:41:52
39.980416,116.352024,0,3,39638.6124421296,2008-07-09,14:41:55
39.980414,116.352027,0,0,39638.6124652778,2008-07-09,14:41:57
39.980487,116.35206,0,0,39638.6125231481,2008-07-09,14:42:02
39.980592,116.352077,0,-4,39638.6125810185,2008-07-09,14:42:07
39.980638,116.352075,0,-12,39638.6126388889,2008-07-09,14:42:12
39.980713,116.35208,0,-20,39638.6126967593,2008-07-09,14:42:17
39.980897,116.352082,0,-23,39638.6127546296,2008-07-09,14:42:22
39.981204,116.352097,0,-25,39638.6128125,2008-07-09,14:42:27
39.981569,116.352066,0,-25,39638.6128703704,2008-07-09,14:42:32
39.981984,116.352091,0,-29,39638.6129282407,2008-07-09,14:42:37
39.982474,116.352075,0,-14,39638.6129861111,2008-07-09,14:42:42
39.982888,116.352107,0,-9,39638.6130439815,2008-07-09,14:42:47
39.983248,116.352208,0,2,39638.6131018519,2008-07-09,14:42:52
39.983615,116.35215,0,46,39638.6131597222,2008-07-09,14:42:57
39.983943,116.352097,0,58,39638.6132175926,2008-07-09,14:43:02
39.98426,116.352113,0,73,39638.613275463,2008-07-09,14:43:07
39.984549,116.352207,0,80,39638.6133333333,2008-07-09,14:43:12
39.984767,116.352252,0,86,39638.6133912037,2008-07-09,14:43:17
39.984873,116.352356,0,91,39638.6134490741,2008-07-09,14:43:22
39.984901,116.352697,0,99,39638.6135069444,2008-07-09,14:43:27
39.985001,116.353101,0,102,39638.6135648148,2008-07-09,14:43:32
39.98508,116.35339,0,113,39638.6136226852,2008-07-09,14:43:37
39.985153,116.353539,0,110,39638.6136805556,2008-07-09,14:43:42
39.985099,116.353499,0,113,39638.6137384259,2008-07-09,14:43:47
39.985099,116.353467,0,111,39638.6137962963,2008-07-09,14:43:52
39.985133,116.353419,0,107,39638.6138541667,2008-07-09,14:43:57
39.98512,116.35341,0,108,39638.613912037,2008-07-09,14:44:02
39.985093,116.353407,0,109,39638.6139699074,2008-07-09,14:44:07
39.985089,116.353409,0,109,39638.6140277778,2008-07-09,14:44:12
39.985089,116.353409,0,109,39638.6140625,2008-07-09,14:44:15
39.985084,116.353411,0,109,39638.6140856481,2008-07-09,14:44:17
39.985061,116.353439,0,111,39638.6141435185,2008-07-09,14:44:22
39.985046,116.353483,0,113,39638.6142013889,2008-07-09,14:44:27
39.985027,116.353523,0,115,39638.6142592593,2008-07-09,14:44:32
39.985046,116.35351,0,117,39638.6143171296,2008-07-09,14:44:37
39.985046,116.35351,0,117,39638.6143518519,2008-07-09,14:44:40
39.985054,116.35351,0,117,39638.614375,2008-07-09,14:44:42
39.985092,116.353511,0,119,39638.6144328704,2008-07-09,14:44:47
39.985115,116.353512,0,126,39638.6144907407,2008-07-09,14:44:52
39.985126,116.353471,0,129,39638.6145486111,2008-07-09,14:44:57
39.985136,116.353429,0,128,39638.6146064815,2008-07-09,14:45:02
39.985209,116.353371,0,126,39638.6146643519,2008-07-09,14:45:07
39.98521,116.35337,0,125,39638.6147222222,2008-07-09,14:45:12
39.985207,116.35337,0,125,39638.6147800926,2008-07-09,14:45:17
39.985205,116.353369,0,126,39638.614837963,2008-07-09,14:45:22
39.985205,116.353369,0,126,39638.6148726852,2008-07-09,14:45:25
39.985197,116.353367,0,126,39638.6148958333,2008-07-09,14:45:27
39.985007,116.353083,0,125,39638.6155324074,2008-07-09,14:46:22
39.984994,116.352962,0,126,39638.6155902778,2008-07-09,14:46:27
39.985051,116.353016,0,125,39638.6156481481,2008-07-09,14:46:32
39.985097,116.353012,0,125,39638.6157060185,2008-07-09,14:46:37
39.985267,116.352763,0,-25,39638.6161689815,2008-07-09,14:47:17
39.985018,116.352773,0,185,39638.6200462963,2008-07-09,14:52:52
39.984986,116.352772,0,184,39638.6201041667,2008-07-09,14:52:57
39.985008,116.352789,0,183,39638.620162037,2008-07-09,14:53:02
39.985082,116.352792,0,184,39638.6202199074,2008-07-09,14:53:07
39.985135,116.352801,0,184,39638.6202777778,2008-07-09,14:53:12
39.985238,116.352809,0,183,39638.6203356481,2008-07-09,14:53:17
39.98526,116.352817,0,181,39638.6203935185,2008-07-09,14:53:22
39.985319,116.352802,0,181,39638.6204513889,2008-07-09,14:53:27
39.985355,116.352781,0,181,39638.6205092593,2008-07-09,14:53:32
39.985344,116.352748,0,180,39638.6205671296,2008-07-09,14:53:37
39.985345,116.352746,0,181,39638.620625,2008-07-09,14:53:42
39.985344,116.352746,0,181,39638.6206828704,2008-07-09,14:53:47
39.985339,116.352746,0,181,39638.6207407407,2008-07-09,14:53:52
39.985334,116.352746,0,181,39638.6207986111,2008-07-09,14:53:57
39.985336,116.352745,0,180,39638.6208564815,2008-07-09,14:54:02
39.985336,116.352745,0,180,39638.6208912037,2008-07-09,14:54:05
39.985331,116.352744,0,180,39638.6209143519,2008-07-09,14:54:07
39.985317,116.352761,0,180,39638.6209722222,2008-07-09,14:54:12
39.985331,116.352774,0,181,39638.6210300926,2008-07-09,14:54:17
39.985331,116.352774,0,181,39638.6210648148,2008-07-09,14:54:20
39.985332,116.352779,0,181,39638.621087963,2008-07-09,14:54:22
39.985273,116.352742,0,181,39638.6211458333,2008-07-09,14:54:27
39.985253,116.352697,0,181,39638.6212037037,2008-07-09,14:54:32
39.985239,116.352654,0,180,39638.6212615741,2008-07-09,14:54:37
39.985239,116.352654,0,180,39638.6212962963,2008-07-09,14:54:40
39.98524,116.352654,0,179,39638.6213194444,2008-07-09,14:54:42
39.985201,116.352634,0,180,39638.6213773148,2008-07-09,14:54:47
39.985167,116.352668,0,179,39638.6214351852,2008-07-09,14:54:52
39.985142,116.352707,0,176,39638.6214930556,2008-07-09,14:54:57
39.985101,116.352702,0,171,39638.6215509259,2008-07-09,14:55:02
39.985126,116.352709,0,165,39638.6216087963,2008-07-09,14:55:07
39.985231,116.35269,0,158,39638.6216666667,2008-07-09,14:55:12
39.985231,116.352666,0,155,39638.621724537,2008-07-09,14:55:17
39.985202,116.352604,0,152,39638.6217824074,2008-07-09,14:55:22
39.985233,116.352617,0,150,39638.6218402778,2008-07-09,14:55:27
39.985248,116.352616,0,148,39638.6218981481,2008-07-09,14:55:32
39.985231,116.352602,0,147,39638.6219560185,2008-07-09,14:55:37
39.985128,116.352605,0,144,39638.6220138889,2008-07-09,14:55:42
39.985099,116.352638,0,139,39638.6220717593,2008-07-09,14:55:47
39.985136,116.352679,0,137,39638.6221296296,2008-07-09,14:55:52
39.985136,116.352679,0,137,39638.6221643519,2008-07-09,14:55:55
39.985138,116.352683,0,134,39638.6221875,2008-07-09,14:55:57
39.985173,116.352675,0,128,39638.6222453704,2008-07-09,14:56:02
39.985239,116.352673,0,120,39638.6223032407,2008-07-09,14:56:07
39.985267,116.352647,0,113,39638.6223611111,2008-07-09,14:56:12
39.985267,116.352647,0,113,39638.6223958333,2008-07-09,14:56:15
39.985273,116.352654,0,111,39638.6224189815,2008-07-09,14:56:17
39.985271,116.352663,0,112,39638.6224768519,2008-07-09,14:56:22
39.985256,116.352689,0,115,39638.6225347222,2008-07-09,14:56:27
39.985256,116.352689,0,115,39638.6225694444,2008-07-09,14:56:30
39.98526,116.352688,0,115,39638.6225925926,2008-07-09,14:56:32
39.98528,116.352718,0,115,39638.622650463,2008-07-09,14:56:37
39.985274,116.352695,0,114,39638.6227083333,2008-07-09,14:56:42
39.985255,116.352684,0,113,39638.6227662037,2008-07-09,14:56:47
39.98524,116.352686,0,113,39638.6228240741,2008-07-09,14:56:52
39.985229,116.352671,0,113,39638.6228819444,2008-07-09,14:56:57
39.985256,116.352671,0,112,39638.6229398148,2008-07-09,14:57:02
39.985204,116.352685,0,110,39638.6229976852,2008-07-09,14:57:07
39.985239,116.352702,0,109,39638.6230555556,2008-07-09,14:57:12
39.985227,116.352698,0,109,39638.6231134259,2008-07-09,14:57:17
39.985225,116.352715,0,109,39638.6231712963,2008-07-09,14:57:22
39.985227,116.352733,0,109,39638.6232291667,2008-07-09,14:57:27
39.985283,116.352793,0,112,39638.623287037,2008-07-09,14:57:32
39.98531,116.352784,0,113,39638.6233449074,2008-07-09,14:57:37
39.985293,116.35279,0,113,39638.6234027778,2008-07-09,14:57:42
39.985201,116.352753,0,112,39638.6234606481,2008-07-09,14:57:47
39.985142,116.35271,0,112,39638.6235185185,2008-07-09,14:57:52
39.985322,116.352688,0,108,39638.6238078704,2008-07-09,14:58:17
39.985483,116.352912,0,99,39638.6238657407,2008-07-09,14:58:22
39.98546,116.352928,0,87,39638.6239236111,2008-07-09,14:58:27
39.985454,116.352634,0,101,39638.6239814815,2008-07-09,14:58:32
39.985555,116.352638,0,97,39638.6240393519,2008-07-09,14:58:37
39.985464,116.352643,0,75,39638.6240972222,2008-07-09,14:58:42
39.985479,116.352653,0,77,39638.6241550926,2008-07-09,14:58:47
39.985406,116.352653,0,92,39638.624212963,2008-07-09,14:58:52
39.985164,116.352572,0,134,39638.6283217593,2008-07-09,15:04:47
39.985124,116.352527,0,133,39638.6283796296,2008-07-09,15:04:52
39.985098,116.35253,0,131,39638.6284375,2008-07-09,15:04:57
39.985108,116.352534,0,131,39638.6284953704,2008-07-09,15:05:02
39.985144,116.352562,0,130,39638.6285532407,2008-07-09,15:05:07
39.985213,116.352608,0,130,39638.6286111111,2008-07-09,15:05:12
39.985289,116.352629,0,129,39638.6286689815,2008-07-09,15:05:17
39.985348,116.352622,0,131,39638.6287268519,2008-07-09,15:05:22
39.985381,116.352594,0,135,39638.6287847222,2008-07-09,15:05:27
39.985387,116.352583,0,135,39638.6288425926,2008-07-09,15:05:32
39.985357,116.35259,0,136,39638.628900463,2008-07-09,15:05:37
39.98535,116.352621,0,136,39638.6289583333,2008-07-09,15:05:42
39.98537,116.352666,0,138,39638.6290162037,2008-07-09,15:05:47
39.985153,116.352696,0,181,39638.6292476852,2008-07-09,15:06:07
39.985232,116.352671,0,156,39638.6293055556,2008-07-09,15:06:12
39.985266,116.35271,0,149,39638.6293634259,2008-07-09,15:06:17
39.985305,116.352732,0,147,39638.6294212963,2008-07-09,15:06:22
39.985266,116.352692,0,146,39638.6294791667,2008-07-09,15:06:27
39.98525,116.352673,0,146,39638.629537037,2008-07-09,15:06:32
39.985303,116.352686,0,144,39638.6295949074,2008-07-09,15:06:37
39.985332,116.352699,0,143,39638.6296527778,2008-07-09,15:06:42
39.985396,116.352715,0,145,39638.6297106481,2008-07-09,15:06:47
39.985418,116.352734,0,148,39638.6297685185,2008-07-09,15:06:52
39.985423,116.352754,0,148,39638.6298263889,2008-07-09,15:06:57
39.985423,116.352754,0,148,39638.6298611111,2008-07-09,15:07:00
39.98542,116.352755,0,149,39638.6298842593,2008-07-09,15:07:02
39.985394,116.35276,0,149,39638.6299421296,2008-07-09,15:07:07
39.985325,116.352746,0,149,39638.63,2008-07-09,15:07:12
39.985304,116.352769,0,149,39638.6300578704,2008-07-09,15:07:17
39.985504,116.352572,0,220,39638.6303472222,2008-07-09,15:07:42
39.985443,116.352627,0,215,39638.6304050926,2008-07-09,15:07:47
39.985453,116.352652,0,212,39638.630462963,2008-07-09,15:07:52
39.985411,116.352643,0,198,39638.6305208333,2008-07-09,15:07:57
39.985316,116.352574,0,226,39638.6305787037,2008-07-09,15:08:02
39.985168,116.352549,0,343,39638.6306365741,2008-07-09,15:08:07
39.985177,116.352494,0,227,39638.6306944444,2008-07-09,15:08:12
39.985133,116.352501,0,206,39638.6307523148,2008-07-09,15:08:17
39.985115,116.352517,0,187,39638.6308101852,2008-07-09,15:08:22
39.985138,116.352545,0,164,39638.6308680556,2008-07-09,15:08:27
39.98513,116.352563,0,155,39638.6309259259,2008-07-09,15:08:32
39.985104,116.352551,0,151,39638.6309837963,2008-07-09,15:08:37
39.985142,116.35255,0,150,39638.6310416667,2008-07-09,15:08:42
39.985192,116.352563,0,150,39638.631099537,2008-07-09,15:08:47
39.985277,116.352597,0,152,39638.6311574074,2008-07-09,15:08:52
39.985294,116.352622,0,156,39638.6312152778,2008-07-09,15:08:57
39.985294,116.352622,0,156,39638.63125,2008-07-09,15:09:00
39.985296,116.35263,0,158,39638.6312731481,2008-07-09,15:09:02
39.985197,116.352577,0,159,39638.6313310185,2008-07-09,15:09:07
39.985101,116.352539,0,159,39638.6313888889,2008-07-09,15:09:12
39.98505,116.352537,0,158,39638.6314467593,2008-07-09,15:09:17
39.985077,116.352549,0,159,39638.6315046296,2008-07-09,15:09:22
39.985093,116.352582,0,159,39638.6315625,2008-07-09,15:09:27
39.985036,116.352582,0,158,39638.6316203704,2008-07-09,15:09:32
39.984997,116.352561,0,157,39638.6316782407,2008-07-09,15:09:37
39.984964,116.352546,0,155,39638.6317361111,2008-07-09,15:09:42
39.984964,116.352546,0,155,39638.6317708333,2008-07-09,15:09:45
39.984967,116.352538,0,154,39638.6317939815,2008-07-09,15:09:47
39.984975,116.352558,0,154,39638.6318518519,2008-07-09,15:09:52
39.984976,116.352558,0,154,39638.6319097222,2008-07-09,15:09:57
39.984976,116.352558,0,154,39638.6319444444,2008-07-09,15:10:00
39.984982,116.352557,0,154,39638.6319675926,2008-07-09,15:10:02
39.98501,116.352554,0,157,39638.632025463,2008-07-09,15:10:07
39.985044,116.352572,0,157,39638.6320833333,2008-07-09,15:10:12
39.98502,116.352559,0,157,39638.6321412037,2008-07-09,15:10:17
39.984974,116.352536,0,157,39638.6321990741,2008-07-09,15:10:22
39.984896,116.352505,0,156,39638.6322569444,2008-07-09,15:10:27
39.984829,116.352484,0,155,39638.6323148148,2008-07-09,15:10:32
39.984849,116.352489,0,155,39638.6323726852,2008-07-09,15:10:37
39.984905,116.352475,0,155,39638.6324305556,2008-07-09,15:10:42
39.984995,116.352517,0,157,39638.6324884259,2008-07-09,15:10:47
39.985088,116.352546,0,160,39638.6325462963,2008-07-09,15:10:52
39.985218,116.352609,0,162,39638.6326041667,2008-07-09,15:10:57
39.985302,116.352654,0,166,39638.632662037,2008-07-09,15:11:02
39.985288,116.352665,0,167,39638.6327199074,2008-07-09,15:11:07
39.985138,116.352594,0,167,39638.6327777778,2008-07-09,15:11:12
39.984932,116.352418,0,148,39638.6332986111,2008-07-09,15:11:57
39.984881,116.352403,0,128,39638.6333564815,2008-07-09,15:12:02
39.984843,116.352389,0,108,39638.6334143518,2008-07-09,15:12:07
39.98478,116.352375,0,91,39638.6335300926,2008-07-09,15:12:17
39.98514,116.352629,0,191,39638.633587963,2008-07-09,15:12:22
39.985052,116.352575,0,167,39638.6336458333,2008-07-09,15:12:27
39.98503,116.352537,0,185,39638.6337037037,2008-07-09,15:12:32
39.98503,116.352537,0,185,39638.6337384259,2008-07-09,15:12:35
39.985022,116.352531,0,202,39638.6337615741,2008-07-09,15:12:37
39.985038,116.352549,0,210,39638.6338194444,2008-07-09,15:12:42
39.985061,116.352578,0,218,39638.6338773148,2008-07-09,15:12:47
39.985109,116.352615,0,225,39638.6339351852,2008-07-09,15:12:52
39.985109,116.352615,0,225,39638.6339699074,2008-07-09,15:12:55
39.985115,116.352621,0,232,39638.6339930556,2008-07-09,15:12:57
39.985088,116.352603,0,242,39638.6340509259,2008-07-09,15:13:02
39.985051,116.35257,0,240,39638.6341087963,2008-07-09,15:13:07
39.98501,116.352583,0,246,39638.6341666667,2008-07-09,15:13:12
39.98496,116.352531,0,254,39638.634224537,2008-07-09,15:13:17
39.984897,116.352522,0,259,39638.6342824074,2008-07-09,15:13:22
39.984906,116.352552,0,264,39638.6343402778,2008-07-09,15:13:27
39.984906,116.352552,0,264,39638.634375,2008-07-09,15:13:30
39.984906,116.352555,0,264,39638.6343981481,2008-07-09,15:13:32
39.984882,116.35255,0,263,39638.6344560185,2008-07-09,15:13:37
39.984909,116.352527,0,263,39638.6345138889,2008-07-09,15:13:42
39.984889,116.352516,0,263,39638.6345717593,2008-07-09,15:13:47
39.984846,116.352493,0,265,39638.6346296296,2008-07-09,15:13:52
39.98481,116.35249,0,261,39638.6346875,2008-07-09,15:13:57
39.98481,116.35249,0,261,39638.6347222222,2008-07-09,15:14:00
39.984805,116.35249,0,259,39638.6347453704,2008-07-09,15:14:02
39.984816,116.352496,0,240,39638.6348032407,2008-07-09,15:14:07
39.984784,116.352473,0,220,39638.6348611111,2008-07-09,15:14:12
39.984754,116.352447,0,213,39638.6349189815,2008-07-09,15:14:17
39.984666,116.352391,0,209,39638.6349768518,2008-07-09,15:14:22
39.984666,116.352391,0,209,39638.6350115741,2008-07-09,15:14:25
39.984667,116.352398,0,208,39638.6350347222,2008-07-09,15:14:27
39.984658,116.352397,0,208,39638.6350925926,2008-07-09,15:14:32
39.984752,116.352494,0,215,39638.635150463,2008-07-09,15:14:37
39.984815,116.35256,0,220,39638.6352083333,2008-07-09,15:14:42
39.984886,116.352631,0,223,39638.6352662037,2008-07-09,15:14:47
39.984926,116.352637,0,225,39638.6353240741,2008-07-09,15:14:52
39.984977,116.352665,0,225,39638.6353819444,2008-07-09,15:14:57
39.984997,116.352673,0,225,39638.6354398148,2008-07-09,15:15:02
39.984988,116.352672,0,225,39638.6354976852,2008-07-09,15:15:07
39.985051,116.352641,0,210,39638.6355555556,2008-07-09,15:15:12
39.985109,116.352629,0,212,39638.6356134259,2008-07-09,15:15:17
39.985345,116.352798,0,213,39638.6412847222,2008-07-09,15:23:27
39.985346,116.352798,0,213,39638.6413425926,2008-07-09,15:23:32
39.985343,116.352799,0,213,39638.641400463,2008-07-09,15:23:37
39.985343,116.352799,0,213,39638.6414351852,2008-07-09,15:23:40
39.98535,116.3528,0,213,39638.6414583333,2008-07-09,15:23:42
39.985334,116.352749,0,212,39638.6415162037,2008-07-09,15:23:47
39.985313,116.352735,0,209,39638.6415740741,2008-07-09,15:23:52
39.985313,116.352735,0,209,39638.6416087963,2008-07-09,15:23:55
39.985313,116.352734,0,209,39638.6416319444,2008-07-09,15:23:57
39.985284,116.352736,0,211,39638.6416898148,2008-07-09,15:24:02
39.985261,116.352729,0,210,39638.6417476852,2008-07-09,15:24:07
39.985221,116.35274,0,212,39638.6418055556,2008-07-09,15:24:12
39.98521,116.352731,0,212,39638.6418634259,2008-07-09,15:24:17
39.985219,116.352712,0,211,39638.6419212963,2008-07-09,15:24:22
39.98522,116.352711,0,211,39638.6419791667,2008-07-09,15:24:27
39.985222,116.352712,0,211,39638.642037037,2008-07-09,15:24:32
39.985229,116.352712,0,211,39638.6420949074,2008-07-09,15:24:37
39.985229,116.352712,0,211,39638.6421296296,2008-07-09,15:24:40
39.985224,116.352711,0,211,39638.6421527778,2008-07-09,15:24:42
39.985147,116.352656,0,210,39638.6422106481,2008-07-09,15:24:47
39.985135,116.352629,0,207,39638.6422685185,2008-07-09,15:24:52
39.985123,116.352633,0,207,39638.6423263889,2008-07-09,15:24:57
39.985123,116.352633,0,207,39638.6423611111,2008-07-09,15:25:00
39.985127,116.352632,0,207,39638.6423842593,2008-07-09,15:25:02
39.985149,116.352656,0,205,39638.6424421296,2008-07-09,15:25:07
39.985154,116.352644,0,205,39638.6425,2008-07-09,15:25:12
39.98515,116.352644,0,205,39638.6425578704,2008-07-09,15:25:17
39.985155,116.352642,0,204,39638.6426157407,2008-07-09,15:25:22
39.985159,116.352639,0,205,39638.6426736111,2008-07-09,15:25:27
39.985159,116.352639,0,205,39638.6427083333,2008-07-09,15:25:30
39.985158,116.352637,0,205,39638.6427314815,2008-07-09,15:25:32
39.98513,116.352594,0,205,39638.6427893518,2008-07-09,15:25:37
39.985082,116.352565,0,205,39638.6428472222,2008-07-09,15:25:42
39.985039,116.35253,0,203,39638.6429050926,2008-07-09,15:25:47
39.985028,116.352489,0,202,39638.642962963,2008-07-09,15:25:52
39.985028,116.352489,0,202,39638.6429976852,2008-07-09,15:25:55
39.985031,116.352486,0,201,39638.6430208333,2008-07-09,15:25:57
39.985,116.35248,0,201,39638.6430787037,2008-07-09,15:26:02
39.984987,116.352464,0,203,39638.6431365741,2008-07-09,15:26:07
39.984971,116.352455,0,205,39638.6431944444,2008-07-09,15:26:12
39.98496,116.352456,0,206,39638.6432523148,2008-07-09,15:26:17
39.984983,116.352473,0,205,39638.6433101852,2008-07-09,15:26:22
39.985013,116.352511,0,204,39638.6433680556,2008-07-09,15:26:27
39.985046,116.352555,0,203,39638.6434259259,2008-07-09,15:26:32
39.985059,116.352626,0,204,39638.6434837963,2008-07-09,15:26:37
39.985034,116.352662,0,208,39638.6435416667,2008-07-09,15:26:42
39.985049,116.352689,0,210,39638.643599537,2008-07-09,15:26:47
39.98507,116.352683,0,210,39638.6436574074,2008-07-09,15:26:52
39.985002,116.352603,0,212,39638.6437152778,2008-07-09,15:26:57
39.984994,116.352601,0,212,39638.6437731481,2008-07-09,15:27:02
39.984994,116.352601,0,212,39638.6438078704,2008-07-09,15:27:05
39.984989,116.3526,0,212,39638.6438310185,2008-07-09,15:27:07
39.985016,116.352606,0,210,39638.6438888889,2008-07-09,15:27:12
39.985016,116.352605,0,210,39638.6439467593,2008-07-09,15:27:17
39.985013,116.352604,0,210,39638.6440046296,2008-07-09,15:27:22
39.985013,116.352604,0,210,39638.6440393519,2008-07-09,15:27:25
39.985005,116.352603,0,210,39638.6440625,2008-07-09,15:27:27
39.984992,116.352599,0,210,39638.6441203704,2008-07-09,15:27:32
39.984949,116.352557,0,210,39638.6441782407,2008-07-09,15:27:37
39.984961,116.352553,0,209,39638.6442361111,2008-07-09,15:27:42
39.984976,116.352574,0,209,39638.6442939815,2008-07-09,15:27:47
39.984971,116.352575,0,209,39638.6443518519,2008-07-09,15:27:52
39.984971,116.352575,0,209,39638.6443865741,2008-07-09,15:27:55
39.984964,116.352574,0,209,39638.6444097222,2008-07-09,15:27:57
39.984923,116.352526,0,209,39638.6444675926,2008-07-09,15:28:02
39.984908,116.352487,0,210,39638.644525463,2008-07-09,15:28:07
39.984924,116.35247,0,212,39638.6445833333,2008-07-09,15:28:12
39.984886,116.352468,0,214,39638.6446412037,2008-07-09,15:28:17
39.984886,116.352468,0,214,39638.6446759259,2008-07-09,15:28:20
39.984881,116.352469,0,214,39638.6446990741,2008-07-09,15:28:22
39.984872,116.35247,0,214,39638.6447569444,2008-07-09,15:28:27
39.984869,116.352471,0,214,39638.6448148148,2008-07-09,15:28:32
39.984868,116.35247,0,214,39638.6448726852,2008-07-09,15:28:37
39.984866,116.35247,0,214,39638.6449305556,2008-07-09,15:28:42
39.984862,116.352471,0,214,39638.6449884259,2008-07-09,15:28:47
39.984862,116.352471,0,214,39638.6450462963,2008-07-09,15:28:52
39.984863,116.352469,0,214,39638.6451041667,2008-07-09,15:28:57
39.984863,116.352469,0,214,39638.6451388889,2008-07-09,15:29:00
39.984864,116.352467,0,214,39638.645162037,2008-07-09,15:29:02
39.984893,116.352467,0,213,39638.6452199074,2008-07-09,15:29:07
39.984961,116.352489,0,212,39638.6452777778,2008-07-09,15:29:12
39.984985,116.352541,0,213,39638.6453356481,2008-07-09,15:29:17
39.984976,116.352541,0,216,39638.6453935185,2008-07-09,15:29:22
39.984959,116.352537,0,216,39638.6454513889,2008-07-09,15:29:27
39.984954,116.352554,0,217,39638.6455092593,2008-07-09,15:29:32
39.984979,116.352523,0,219,39638.6455671296,2008-07-09,15:29:37
39.984954,116.352492,0,219,39638.645625,2008-07-09,15:29:42
39.984943,116.352483,0,219,39638.6456828704,2008-07-09,15:29:47
39.984847,116.352463,0,222,39638.6457407407,2008-07-09,15:29:52
39.984782,116.352438,0,223,39638.6457986111,2008-07-09,15:29:57
39.984788,116.352444,0,224,39638.6458564815,2008-07-09,15:30:02
39.984788,116.352444,0,224,39638.6458912037,2008-07-09,15:30:05
39.984795,116.352442,0,224,39638.6459143519,2008-07-09,15:30:07
39.984896,116.352478,0,222,39638.6459722222,2008-07-09,15:30:12
39.98501,116.352514,0,220,39638.6460300926,2008-07-09,15:30:17
39.985118,116.352521,0,219,39638.646087963,2008-07-09,15:30:22
39.985456,116.352814,0,221,39638.6462037037,2008-07-09,15:30:32
39.985218,116.352641,0,211,39638.6462615741,2008-07-09,15:30:37
39.985257,116.352663,0,213,39638.6463194444,2008-07-09,15:30:42
39.985281,116.352711,0,225,39638.6463773148,2008-07-09,15:30:47
39.985245,116.352725,0,223,39638.6464351852,2008-07-09,15:30:52
39.985219,116.352737,0,214,39638.6464930556,2008-07-09,15:30:57
39.985167,116.35271,0,215,39638.6465509259,2008-07-09,15:31:02
39.985097,116.352667,0,216,39638.6466087963,2008-07-09,15:31:07
39.985094,116.352685,0,215,39638.6466666667,2008-07-09,15:31:12
39.985109,116.3527,0,216,39638.646724537,2008-07-09,15:31:17
39.985109,116.3527,0,216,39638.6467592593,2008-07-09,15:31:20
39.985106,116.352704,0,215,39638.6467824074,2008-07-09,15:31:22
39.985127,116.352725,0,213,39638.6468402778,2008-07-09,15:31:27
39.985133,116.352739,0,212,39638.6468981481,2008-07-09,15:31:32
39.985156,116.352752,0,208,39638.6469560185,2008-07-09,15:31:37
39.985156,116.352752,0,208,39638.6470138889,2008-07-09,15:31:42
39.985156,116.352752,0,208,39638.6470486111,2008-07-09,15:31:45
39.985159,116.352752,0,208,39638.6470717593,2008-07-09,15:31:47
39.984744,116.3522,0,193,39638.6472453704,2008-07-09,15:32:02
39.984877,116.352479,0,198,39638.6473032407,2008-07-09,15:32:07
39.984911,116.35254,0,195,39638.6473611111,2008-07-09,15:32:12
39.985162,116.352495,0,226,39638.6493865741,2008-07-09,15:35:07
39.985252,116.352564,0,223,39638.6494444444,2008-07-09,15:35:12
39.985311,116.352627,0,222,39638.6495023148,2008-07-09,15:35:17
39.985332,116.35267,0,218,39638.6495601852,2008-07-09,15:35:22
39.98533,116.35272,0,212,39638.6496180556,2008-07-09,15:35:27
39.985292,116.352698,0,205,39638.6496759259,2008-07-09,15:35:32
39.985257,116.352655,0,203,39638.6497337963,2008-07-09,15:35:37
39.985264,116.352638,0,201,39638.6497916667,2008-07-09,15:35:42
39.985228,116.352648,0,201,39638.649849537,2008-07-09,15:35:47
39.985228,116.352648,0,201,39638.6498842593,2008-07-09,15:35:50
39.98522,116.352643,0,202,39638.6499074074,2008-07-09,15:35:52
39.985143,116.352603,0,201,39638.6499652778,2008-07-09,15:35:57
39.985082,116.352589,0,201,39638.6500231481,2008-07-09,15:36:02
39.98501,116.352611,0,202,39638.6500810185,2008-07-09,15:36:07
39.984972,116.352609,0,187,39638.6501388889,2008-07-09,15:36:12
39.98515,116.352684,0,178,39638.6501967593,2008-07-09,15:36:17
39.985259,116.352759,0,181,39638.6502546296,2008-07-09,15:36:22
39.984968,116.352771,0,347,39638.6511805556,2008-07-09,15:37:42
39.985033,116.352927,0,295,39638.6512384259,2008-07-09,15:37:47
39.985099,116.35322,0,249,39638.6512962963,2008-07-09,15:37:52
39.985113,116.353194,0,249,39638.6513541667,2008-07-09,15:37:57
39.985103,116.353141,0,254,39638.651412037,2008-07-09,15:38:02
39.98512,116.353105,0,259,39638.6514699074,2008-07-09,15:38:07
39.985148,116.353058,0,264,39638.6515277778,2008-07-09,15:38:12
39.985169,116.352981,0,271,39638.6515856481,2008-07-09,15:38:17
39.98518,116.352971,0,278,39638.6516435185,2008-07-09,15:38:22
39.985197,116.352906,0,284,39638.6517013889,2008-07-09,15:38:27
39.985194,116.352847,0,291,39638.6517592593,2008-07-09,15:38:32
39.985196,116.352758,0,306,39638.6518171296,2008-07-09,15:38:37
39.985222,116.352709,0,316,39638.651875,2008-07-09,15:38:42
39.985228,116.352608,0,332,39638.6519328704,2008-07-09,15:38:47
39.985286,116.352546,0,338,39638.6519907407,2008-07-09,15:38:52
39.985356,116.352493,0,339,39638.6520486111,2008-07-09,15:38:57
39.985356,116.352449,0,340,39638.6521064815,2008-07-09,15:39:02
39.985331,116.352372,0,340,39638.6521643519,2008-07-09,15:39:07
39.98534,116.352197,0,338,39638.6522222222,2008-07-09,15:39:12
39.985347,116.352084,0,342,39638.6522800926,2008-07-09,15:39:17
39.985347,116.352084,0,342,39638.6523148148,2008-07-09,15:39:20
39.985341,116.352082,0,346,39638.652337963,2008-07-09,15:39:22
39.98536,116.352034,0,350,39638.6523958333,2008-07-09,15:39:27
39.985464,116.352044,0,359,39638.6524537037,2008-07-09,15:39:32
39.985532,116.351957,0,351,39638.6525115741,2008-07-09,15:39:37
39.985558,116.351956,0,356,39638.6525694444,2008-07-09,15:39:42
39.985555,116.351833,0,351,39638.6526273148,2008-07-09,15:39:47
39.985555,116.351847,0,335,39638.6526851852,2008-07-09,15:39:52
39.985588,116.351807,0,323,39638.6527430556,2008-07-09,15:39:57
39.985611,116.351782,0,318,39638.6528009259,2008-07-09,15:40:02
39.985611,116.351782,0,318,39638.6528356481,2008-07-09,15:40:05
39.985606,116.351783,0,318,39638.6528587963,2008-07-09,15:40:07
39.985594,116.351773,0,310,39638.6529166667,2008-07-09,15:40:12
39.98561,116.351684,0,304,39638.652974537,2008-07-09,15:40:17
39.985653,116.351533,0,290,39638.6530324074,2008-07-09,15:40:22
39.985656,116.351439,0,282,39638.6530902778,2008-07-09,15:40:27
39.985679,116.351358,0,267,39638.6531481481,2008-07-09,15:40:32
39.985678,116.351285,0,267,39638.6532060185,2008-07-09,15:40:37
39.985664,116.351209,0,265,39638.6532638889,2008-07-09,15:40:42
39.985652,116.351146,0,260,39638.6533217593,2008-07-09,15:40:47
39.985636,116.351088,0,259,39638.6533796296,2008-07-09,15:40:52
39.98564,116.351005,0,259,39638.6534375,2008-07-09,15:40:57
39.985649,116.350935,0,258,39638.6534953704,2008-07-09,15:41:02
39.985672,116.350846,0,259,39638.6535532407,2008-07-09,15:41:07
39.985637,116.350794,0,258,39638.6536111111,2008-07-09,15:41:12
39.985593,116.350729,0,260,39638.6536689815,2008-07-09,15:41:17
39.985549,116.350672,0,259,39638.6537268519,2008-07-09,15:41:22
39.985528,116.35059,0,260,39638.6537847222,2008-07-09,15:41:27
39.985515,116.350531,0,260,39638.6538425926,2008-07-09,15:41:32
39.985489,116.350469,0,264,39638.653900463,2008-07-09,15:41:37
39.985454,116.350395,0,265,39638.6539583333,2008-07-09,15:41:42
39.985465,116.35031,0,265,39638.6540162037,2008-07-09,15:41:47
39.985464,116.350234,0,268,39638.6540740741,2008-07-09,15:41:52
39.985436,116.35015,0,269,39638.6541319444,2008-07-09,15:41:57
39.985428,116.350064,0,269,39638.6541898148,2008-07-09,15:42:02
39.985449,116.349978,0,265,39638.6542476852,2008-07-09,15:42:07
39.985435,116.34991,0,266,39638.6543055556,2008-07-09,15:42:12
39.985432,116.34981,0,265,39638.6543634259,2008-07-09,15:42:17
39.985393,116.34974,0,271,39638.6544212963,2008-07-09,15:42:22
39.985396,116.349655,0,273,39638.6544791667,2008-07-09,15:42:27
39.985384,116.349576,0,275,39638.654537037,2008-07-09,15:42:32
39.985381,116.349491,0,279,39638.6545949074,2008-07-09,15:42:37
39.985399,116.349401,0,281,39638.6546527778,2008-07-09,15:42:42
39.985362,116.349334,0,285,39638.6547106481,2008-07-09,15:42:47
39.985371,116.349247,0,286,39638.6547685185,2008-07-09,15:42:52
39.98536,116.349168,0,287,39638.6548263889,2008-07-09,15:42:57
39.985352,116.349068,0,286,39638.6548842593,2008-07-09,15:43:02
39.985374,116.348983,0,291,39638.6549421296,2008-07-09,15:43:07
39.985402,116.348897,0,303,39638.655,2008-07-09,15:43:12
39.985422,116.348805,0,311,39638.6550578704,2008-07-09,15:43:17
39.985429,116.348724,0,319,39638.6551157407,2008-07-09,15:43:22
39.985391,116.348647,0,327,39638.6551736111,2008-07-09,15:43:27
39.985369,116.348575,0,335,39638.6552314815,2008-07-09,15:43:32
39.985365,116.348501,0,344,39638.6552893519,2008-07-09,15:43:37
39.985356,116.348418,0,349,39638.6553472222,2008-07-09,15:43:42
39.985339,116.348347,0,354,39638.6554050926,2008-07-09,15:43:47
39.985326,116.348288,0,364,39638.655462963,2008-07-09,15:43:52
39.985344,116.348226,0,367,39638.6555208333,2008-07-09,15:43:57
39.98531,116.348178,0,371,39638.6555787037,2008-07-09,15:44:02
39.985323,116.348105,0,374,39638.6556365741,2008-07-09,15:44:07
39.985338,116.348111,0,377,39638.6556944444,2008-07-09,15:44:12
39.985346,116.348114,0,380,39638.6557523148,2008-07-09,15:44:17
39.985346,116.348114,0,380,39638.655787037,2008-07-09,15:44:20
39.98535,116.348114,0,384,39638.6558101852,2008-07-09,15:44:22
39.98536,116.348114,0,388,39638.6558680556,2008-07-09,15:44:27
39.985368,116.348108,0,387,39638.6559259259,2008-07-09,15:44:32
39.985369,116.348116,0,390,39638.6559837963,2008-07-09,15:44:37
39.985366,116.348116,0,391,39638.6560416667,2008-07-09,15:44:42
39.98536,116.348117,0,391,39638.656099537,2008-07-09,15:44:47
39.985361,116.348116,0,391,39638.6561574074,2008-07-09,15:44:52
39.985361,116.348116,0,391,39638.6561921296,2008-07-09,15:44:55
39.985368,116.348115,0,391,39638.6562152778,2008-07-09,15:44:57
39.98538,116.348114,0,391,39638.6562731481,2008-07-09,15:45:02
39.985382,116.348125,0,392,39638.6563310185,2008-07-09,15:45:07
39.985476,116.348172,0,393,39638.6563888889,2008-07-09,15:45:12
39.986191,116.347508,0,313,39638.6565046296,2008-07-09,15:45:22
39.986354,116.346987,0,364,39638.6565625,2008-07-09,15:45:27
39.986047,116.346512,0,356,39638.6566203704,2008-07-09,15:45:32
39.985976,116.345777,0,345,39638.6566782407,2008-07-09,15:45:37
39.985932,116.344893,0,330,39638.6567361111,2008-07-09,15:45:42
39.985817,116.343971,0,310,39638.6567939815,2008-07-09,15:45:47
39.985716,116.343026,0,288,39638.6568518518,2008-07-09,15:45:52
39.985714,116.341921,0,247,39638.6569097222,2008-07-09,15:45:57
39.985662,116.340946,0,235,39638.6569675926,2008-07-09,15:46:02
39.985605,116.339963,0,225,39638.657025463,2008-07-09,15:46:07
39.985553,116.338995,0,217,39638.6570833333,2008-07-09,15:46:12
39.9855,116.338064,0,207,39638.6571412037,2008-07-09,15:46:17
39.985465,116.337054,0,192,39638.6571990741,2008-07-09,15:46:22
39.985396,116.335946,0,171,39638.6572569444,2008-07-09,15:46:27
39.985331,116.334835,0,151,39638.6573148148,2008-07-09,15:46:32
39.985273,116.333759,0,143,39638.6573726852,2008-07-09,15:46:37
39.98523,116.332657,0,140,39638.6574305556,2008-07-09,15:46:42
39.985189,116.331579,0,142,39638.6574884259,2008-07-09,15:46:47
39.985135,116.330516,0,143,39638.6575462963,2008-07-09,15:46:52
39.985078,116.329567,0,152,39638.6576041667,2008-07-09,15:46:57
39.985042,116.32864,0,157,39638.657662037,2008-07-09,15:47:02
39.984992,116.327979,0,157,39638.6577199074,2008-07-09,15:47:07
39.984977,116.327624,0,151,39638.6577777778,2008-07-09,15:47:12
39.98496,116.327524,0,144,39638.6578356481,2008-07-09,15:47:17
39.984971,116.327368,0,137,39638.6578935185,2008-07-09,15:47:22
39.984955,116.327087,0,135,39638.6579513889,2008-07-09,15:47:27
39.984909,116.326566,0,134,39638.6580092593,2008-07-09,15:47:32
39.984843,116.325836,0,134,39638.6580671296,2008-07-09,15:47:37
39.984816,116.324819,0,139,39638.658125,2008-07-09,15:47:42
39.984778,116.323574,0,140,39638.6581828704,2008-07-09,15:47:47
39.984714,116.32227,0,146,39638.6582407407,2008-07-09,15:47:52
39.984673,116.320991,0,143,39638.6582986111,2008-07-09,15:47:57
39.984649,116.319724,0,144,39638.6583564815,2008-07-09,15:48:02
39.984617,116.318443,0,139,39638.6584143518,2008-07-09,15:48:07
39.9846,116.317201,0,133,39638.6584722222,2008-07-09,15:48:12
39.984571,116.316062,0,128,39638.6585300926,2008-07-09,15:48:17
39.984538,116.314921,0,119,39638.658587963,2008-07-09,15:48:22
39.984516,116.313862,0,113,39638.6586458333,2008-07-09,15:48:27
39.984451,116.312799,0,112,39638.6587037037,2008-07-09,15:48:32
39.984402,116.311723,0,109,39638.6587615741,2008-07-09,15:48:37
39.984396,116.310737,0,107,39638.6588194444,2008-07-09,15:48:42
39.984292,116.310255,0,115,39638.6588773148,2008-07-09,15:48:47
39.984103,116.310085,0,123,39638.6589351852,2008-07-09,15:48:52
39.984056,116.31011,0,132,39638.6589930556,2008-07-09,15:48:57
39.984057,116.310113,0,133,39638.6590509259,2008-07-09,15:49:02
39.984057,116.310114,0,134,39638.6591087963,2008-07-09,15:49:07
39.984057,116.31012,0,134,39638.6591666667,2008-07-09,15:49:12
39.984057,116.310123,0,134,39638.659224537,2008-07-09,15:49:17
39.984056,116.31013,0,134,39638.6592824074,2008-07-09,15:49:22
39.984056,116.310138,0,134,39638.6593402778,2008-07-09,15:49:27
39.984057,116.310142,0,134,39638.6593981481,2008-07-09,15:49:32
39.984057,116.31015,0,134,39638.6594560185,2008-07-09,15:49:37
39.984058,116.310151,0,134,39638.6595138889,2008-07-09,15:49:42
39.984059,116.310153,0,134,39638.6595717593,2008-07-09,15:49:47
39.984059,116.310153,0,134,39638.6596064815,2008-07-09,15:49:50
39.984059,116.310157,0,134,39638.6596296296,2008-07-09,15:49:52
39.983985,116.310114,0,137,39638.6596875,2008-07-09,15:49:57
39.983684,116.310143,0,135,39638.6597453704,2008-07-09,15:50:02
39.983199,116.310192,0,132,39638.6598032407,2008-07-09,15:50:07
39.98285,116.310232,0,126,39638.6598611111,2008-07-09,15:50:12
39.982747,116.310247,0,120,39638.6599189815,2008-07-09,15:50:17
39.98275,116.310253,0,121,39638.6599768519,2008-07-09,15:50:22
39.982749,116.310251,0,121,39638.6600347222,2008-07-09,15:50:27
39.982749,116.310251,0,121,39638.6600694444,2008-07-09,15:50:30
39.982749,116.310248,0,121,39638.6600925926,2008-07-09,15:50:32
39.982731,116.310253,0,122,39638.660150463,2008-07-09,15:50:37
39.982241,116.31005,0,124,39638.6602083333,2008-07-09,15:50:42
39.982261,116.310044,0,125,39638.6602662037,2008-07-09,15:50:47
39.982475,116.310462,0,219,39638.6603240741,2008-07-09,15:50:52
39.982497,116.310428,0,221,39638.6603819444,2008-07-09,15:50:57
39.982531,116.310412,0,221,39638.6604398148,2008-07-09,15:51:02
39.982711,116.310379,0,236,39638.6604976852,2008-07-09,15:51:07
39.982807,116.310319,0,257,39638.6605555556,2008-07-09,15:51:12
39.982861,116.310191,0,264,39638.6606134259,2008-07-09,15:51:17
39.982901,116.310094,0,268,39638.6606712963,2008-07-09,15:51:22
39.982925,116.310004,0,270,39638.6607291667,2008-07-09,15:51:27
39.982967,116.309915,0,276,39638.660787037,2008-07-09,15:51:32
39.983011,116.309839,0,286,39638.6608449074,2008-07-09,15:51:37
39.983023,116.30976,0,294,39638.6609027778,2008-07-09,15:51:42
39.982992,116.309701,0,294,39638.6609606481,2008-07-09,15:51:47
39.983006,116.309612,0,293,39638.6610185185,2008-07-09,15:51:52
39.983026,116.309509,0,289,39638.6610763889,2008-07-09,15:51:57
39.983032,116.309418,0,287,39638.6611342593,2008-07-09,15:52:02
39.983049,116.309314,0,284,39638.6611921296,2008-07-09,15:52:07
39.983057,116.309216,0,279,39638.66125,2008-07-09,15:52:12
39.983036,116.30913,0,275,39638.6613078704,2008-07-09,15:52:17
39.983036,116.309048,0,276,39638.6613657407,2008-07-09,15:52:22
39.983017,116.308965,0,272,39638.6614236111,2008-07-09,15:52:27
39.982982,116.308955,0,274,39638.6614814815,2008-07-09,15:52:32
39.982962,116.308934,0,275,39638.6615393519,2008-07-09,15:52:37
39.982945,116.308912,0,274,39638.6615972222,2008-07-09,15:52:42
39.982924,116.308886,0,277,39638.6616550926,2008-07-09,15:52:47
39.982861,116.308845,0,280,39638.661712963,2008-07-09,15:52:52
39.982749,116.308795,0,283,39638.6617708333,2008-07-09,15:52:57
39.98267,116.308772,0,286,39638.6618287037,2008-07-09,15:53:02
39.982456,116.308275,0,292,39638.6618865741,2008-07-09,15:53:07
39.982504,116.30818,0,297,39638.6619444444,2008-07-09,15:53:12
39.982995,116.307574,0,310,39638.6620023148,2008-07-09,15:53:17
39.983156,116.307591,0,323,39638.6620601852,2008-07-09,15:53:22
39.983214,116.30751,0,341,39638.6621180556,2008-07-09,15:53:27
39.983046,116.307684,0,363,39638.6621759259,2008-07-09,15:53:32
39.982914,116.307719,0,383,39638.6622337963,2008-07-09,15:53:37
39.982746,116.307682,0,403,39638.6622916667,2008-07-09,15:53:42
39.982665,116.307698,0,413,39638.662349537,2008-07-09,15:53:47
39.982571,116.307719,0,423,39638.6624074074,2008-07-09,15:53:52
39.982442,116.307727,0,436,39638.6624652778,2008-07-09,15:53:57
39.982395,116.307712,0,447,39638.6625231481,2008-07-09,15:54:02
39.982287,116.307618,0,454,39638.6625810185,2008-07-09,15:54:07
39.98207,116.307356,0,447,39638.6626388889,2008-07-09,15:54:12
39.981936,116.307357,0,444,39638.6626967593,2008-07-09,15:54:17
39.981879,116.30735,0,441,39638.6627546296,2008-07-09,15:54:22
39.981836,116.307357,0,443,39638.6628125,2008-07-09,15:54:27
39.98178,116.307404,0,451,39638.6628703704,2008-07-09,15:54:32
39.981695,116.307471,0,464,39638.6629282407,2008-07-09,15:54:37
39.981662,116.307523,0,466,39638.6629861111,2008-07-09,15:54:42
39.981613,116.307576,0,474,39638.6630439815,2008-07-09,15:54:47
39.981537,116.307624,0,476,39638.6631018519,2008-07-09,15:54:52
39.981544,116.307637,0,483,39638.6631597222,2008-07-09,15:54:57
39.981552,116.307661,0,491,39638.6632175926,2008-07-09,15:55:02
39.981624,116.307703,0,488,39638.663275463,2008-07-09,15:55:07
39.98163,116.307713,0,491,39638.6633333333,2008-07-09,15:55:12
39.981589,116.307755,0,493,39638.6633912037,2008-07-09,15:55:17
39.981555,116.307813,0,494,39638.6634490741,2008-07-09,15:55:22
39.981401,116.30693,0,341,39638.6708564815,2008-07-09,16:06:02
39.981362,116.306966,0,307,39638.6709143519,2008-07-09,16:06:07
39.981538,116.306891,0,325,39638.6709722222,2008-07-09,16:06:12
39.981588,116.30685,0,303,39638.6710300926,2008-07-09,16:06:17
39.981491,116.306906,0,297,39638.671087963,2008-07-09,16:06:22
39.981416,116.306894,0,325,39638.6711458333,2008-07-09,16:06:27
39.981322,116.30696,0,325,39638.6712037037,2008-07-09,16:06:32
39.981308,116.306982,0,322,39638.6712615741,2008-07-09,16:06:37
39.981291,116.307012,0,322,39638.6713194444,2008-07-09,16:06:42
39.981294,116.307023,0,324,39638.6713773148,2008-07-09,16:06:47
39.981267,116.307023,0,322,39638.6714351852,2008-07-09,16:06:52
39.981228,116.307047,0,321,39638.6714930556,2008-07-09,16:06:57
39.981133,116.307117,0,318,39638.6715509259,2008-07-09,16:07:02
39.981133,116.307117,0,318,39638.6715856481,2008-07-09,16:07:05
39.981132,116.307116,0,313,39638.6716087963,2008-07-09,16:07:07
39.981166,116.307087,0,305,39638.6716666667,2008-07-09,16:07:12
39.981218,116.307072,0,300,39638.671724537,2008-07-09,16:07:17
39.981235,116.307059,0,298,39638.6717824074,2008-07-09,16:07:22
39.981139,116.307113,0,294,39638.6718402778,2008-07-09,16:07:27
39.981008,116.307187,0,288,39638.6718981481,2008-07-09,16:07:32
39.980942,116.307222,0,278,39638.6719560185,2008-07-09,16:07:37
39.981211,116.307047,0,281,39638.6720138889,2008-07-09,16:07:42
39.981327,116.306975,0,284,39638.6720717593,2008-07-09,16:07:47
39.981333,116.306933,0,288,39638.6721296296,2008-07-09,16:07:52
39.981258,116.306969,0,292,39638.6721875,2008-07-09,16:07:57
39.981258,116.306969,0,292,39638.6722222222,2008-07-09,16:08:00
39.981252,116.306965,0,288,39638.6722453704,2008-07-09,16:08:02
39.981334,116.306902,0,288,39638.6723032407,2008-07-09,16:08:07
39.981434,116.306857,0,289,39638.6723611111,2008-07-09,16:08:12
39.981551,116.30678,0,289,39638.6724189815,2008-07-09,16:08:17
39.981565,116.306767,0,289,39638.6724768518,2008-07-09,16:08:22
39.981415,116.306841,0,296,39638.6725347222,2008-07-09,16:08:27
39.981234,116.306955,0,304,39638.6725925926,2008-07-09,16:08:32
39.981173,116.306972,0,303,39638.672650463,2008-07-09,16:08:37
39.981173,116.306972,0,303,39638.6726851852,2008-07-09,16:08:40
39.981172,116.306976,0,301,39638.6727083333,2008-07-09,16:08:42
39.981222,116.306981,0,302,39638.6727662037,2008-07-09,16:08:47
39.981316,116.306967,0,302,39638.6728240741,2008-07-09,16:08:52
39.981312,116.306979,0,302,39638.6728819444,2008-07-09,16:08:57
39.981329,116.306978,0,302,39638.6729398148,2008-07-09,16:09:02
39.981212,116.307061,0,300,39638.6729976852,2008-07-09,16:09:07
39.981128,116.307112,0,300,39638.6730555556,2008-07-09,16:09:12
39.981205,116.307036,0,305,39638.6731134259,2008-07-09,16:09:17
39.98117,116.30705,0,306,39638.6731712963,2008-07-09,16:09:22
39.981207,116.307021,0,305,39638.6732291667,2008-07-09,16:09:27
39.98124,116.30696,0,303,39638.673287037,2008-07-09,16:09:32
39.981258,116.306947,0,304,39638.6733449074,2008-07-09,16:09:37
39.981293,116.306922,0,307,39638.6734027778,2008-07-09,16:09:42
39.981375,116.306887,0,315,39638.6734606481,2008-07-09,16:09:47
39.981411,116.306863,0,322,39638.6735185185,2008-07-09,16:09:52
39.981442,116.306847,0,323,39638.6735763889,2008-07-09,16:09:57
39.981414,116.306866,0,320,39638.6736342593,2008-07-09,16:10:02
39.98132,116.306947,0,311,39638.6736921296,2008-07-09,16:10:07
39.981263,116.307,0,308,39638.67375,2008-07-09,16:10:12
39.981309,116.307007,0,306,39638.6738078704,2008-07-09,16:10:17
39.981384,116.306966,0,311,39638.6738657407,2008-07-09,16:10:22
39.981417,116.306941,0,315,39638.6739236111,2008-07-09,16:10:27
39.981432,116.306931,0,317,39638.6739814815,2008-07-09,16:10:32
39.98134,116.307008,0,318,39638.6740393518,2008-07-09,16:10:37
39.981314,116.306966,0,333,39638.6740972222,2008-07-09,16:10:42
39.981255,116.307006,0,345,39638.6741550926,2008-07-09,16:10:47
39.981204,116.307074,0,351,39638.674212963,2008-07-09,16:10:52
39.981327,116.307016,0,355,39638.6742708333,2008-07-09,16:10:57
39.981429,116.306944,0,358,39638.6743287037,2008-07-09,16:11:02
39.981421,116.30697,0,357,39638.6743865741,2008-07-09,16:11:07
39.981216,116.307102,0,361,39638.6744444444,2008-07-09,16:11:12
39.981192,116.307111,0,360,39638.6745023148,2008-07-09,16:11:17
39.981201,116.307106,0,359,39638.6745601852,2008-07-09,16:11:22
39.981186,116.307131,0,359,39638.6746180556,2008-07-09,16:11:27
39.981264,116.307091,0,354,39638.6746759259,2008-07-09,16:11:32
39.981347,116.30704,0,343,39638.6747337963,2008-07-09,16:11:37
39.981267,116.307051,0,328,39638.6747916667,2008-07-09,16:11:42
39.981329,116.307037,0,319,39638.674849537,2008-07-09,16:11:47
39.981409,116.307005,0,310,39638.6749074074,2008-07-09,16:11:52
39.981513,116.306943,0,304,39638.6749652778,2008-07-09,16:11:57
39.981469,116.306956,0,304,39638.6750231481,2008-07-09,16:12:02
39.981421,116.306973,0,300,39638.6750810185,2008-07-09,16:12:07
39.981394,116.306988,0,293,39638.6751388889,2008-07-09,16:12:12
39.981437,116.306964,0,288,39638.6751967593,2008-07-09,16:12:17
39.98144,116.306946,0,287,39638.6752546296,2008-07-09,16:12:22
39.981337,116.306983,0,291,39638.6753125,2008-07-09,16:12:27
39.98115,116.30709,0,297,39638.6753703704,2008-07-09,16:12:32
39.981123,116.30712,0,299,39638.6754282407,2008-07-09,16:12:37
39.981214,116.307072,0,296,39638.6754861111,2008-07-09,16:12:42
39.981214,116.307072,0,296,39638.6755208333,2008-07-09,16:12:45
39.981222,116.30707,0,294,39638.6755439815,2008-07-09,16:12:47
39.981334,116.307017,0,290,39638.6756018519,2008-07-09,16:12:52
39.981113,116.307147,0,294,39638.6756597222,2008-07-09,16:12:57
39.981006,116.307196,0,296,39638.6757175926,2008-07-09,16:13:02
39.981065,116.307165,0,297,39638.675775463,2008-07-09,16:13:07
39.981109,116.307158,0,296,39638.6758333333,2008-07-09,16:13:12
39.981173,116.307108,0,295,39638.6758912037,2008-07-09,16:13:17
39.981231,116.307043,0,292,39638.6759490741,2008-07-09,16:13:22
39.980927,116.307219,0,295,39638.6760069444,2008-07-09,16:13:27
39.980829,116.307301,0,293,39638.6760648148,2008-07-09,16:13:32
39.980912,116.307217,0,291,39638.6761226852,2008-07-09,16:13:37
39.980936,116.307221,0,292,39638.6761805556,2008-07-09,16:13:42
39.981018,116.307187,0,293,39638.6762384259,2008-07-09,16:13:47
39.981065,116.307157,0,291,39638.6762962963,2008-07-09,16:13:52
39.981026,116.307175,0,291,39638.6763541667,2008-07-09,16:13:57
39.980922,116.307241,0,293,39638.676412037,2008-07-09,16:14:02
39.98088,116.307296,0,294,39638.6764699074,2008-07-09,16:14:07
39.98093,116.307264,0,292,39638.6765277778,2008-07-09,16:14:12
39.981041,116.307203,0,290,39638.6765856481,2008-07-09,16:14:17
39.981113,116.307164,0,289,39638.6766435185,2008-07-09,16:14:22
39.98093,116.307276,0,286,39638.6767013889,2008-07-09,16:14:27
39.98094,116.307273,0,283,39638.6767592593,2008-07-09,16:14:32
39.98092,116.307299,0,280,39638.6768171296,2008-07-09,16:14:37
39.980899,116.307317,0,278,39638.676875,2008-07-09,16:14:42
39.980929,116.307302,0,279,39638.6769328704,2008-07-09,16:14:47
39.980929,116.307302,0,279,39638.6769675926,2008-07-09,16:14:50
39.980926,116.307301,0,278,39638.6769907407,2008-07-09,16:14:52
39.981015,116.307245,0,281,39638.6770486111,2008-07-09,16:14:57
39.980918,116.307288,0,282,39638.6771064815,2008-07-09,16:15:02
39.981065,116.307182,0,285,39638.6771643519,2008-07-09,16:15:07
39.980839,116.307283,0,286,39638.6772222222,2008-07-09,16:15:12
39.980776,116.307305,0,287,39638.6772800926,2008-07-09,16:15:17
39.980776,116.307305,0,287,39638.6773148148,2008-07-09,16:15:20
39.980782,116.307304,0,286,39638.677337963,2008-07-09,16:15:22
39.980652,116.307362,0,282,39638.6773958333,2008-07-09,16:15:27
39.980585,116.307373,0,276,39638.6774537037,2008-07-09,16:15:32
39.980531,116.307427,0,273,39638.6775115741,2008-07-09,16:15:37
39.980497,116.307454,0,271,39638.6775694444,2008-07-09,16:15:42
39.980616,116.307386,0,268,39638.6776273148,2008-07-09,16:15:47
39.980547,116.307384,0,264,39638.6776851852,2008-07-09,16:15:52
39.980424,116.30745,0,264,39638.6777430556,2008-07-09,16:15:57
39.980313,116.307507,0,268,39638.6778009259,2008-07-09,16:16:02
39.980245,116.307519,0,270,39638.6778587963,2008-07-09,16:16:07
39.980177,116.307531,0,265,39638.6779166667,2008-07-09,16:16:12
39.980177,116.307531,0,265,39638.6779513889,2008-07-09,16:16:15
39.98017,116.307534,0,261,39638.677974537,2008-07-09,16:16:17
39.980069,116.307587,0,261,39638.6780324074,2008-07-09,16:16:22
39.980234,116.307493,0,267,39638.6780902778,2008-07-09,16:16:27
39.980303,116.307452,0,271,39638.6781481481,2008-07-09,16:16:32
39.980303,116.307452,0,271,39638.6781828704,2008-07-09,16:16:35
39.9803,116.307445,0,274,39638.6782060185,2008-07-09,16:16:37
39.980309,116.30745,0,273,39638.6782638889,2008-07-09,16:16:42
39.98038,116.307427,0,272,39638.6783217593,2008-07-09,16:16:47
39.980373,116.307403,0,270,39638.6783796296,2008-07-09,16:16:52
39.980706,116.307246,0,270,39638.6784375,2008-07-09,16:16:57
39.98074,116.307219,0,268,39638.6784953704,2008-07-09,16:17:02
39.980655,116.307308,0,273,39638.6785532407,2008-07-09,16:17:07
39.980639,116.30738,0,276,39638.6786111111,2008-07-09,16:17:12
39.980575,116.307408,0,270,39638.6786689815,2008-07-09,16:17:17
39.980714,116.307334,0,266,39638.6787268519,2008-07-09,16:17:22
39.980806,116.307303,0,264,39638.6787847222,2008-07-09,16:17:27
39.98076,116.307309,0,262,39638.6788425926,2008-07-09,16:17:32
39.980858,116.3072,0,258,39638.678900463,2008-07-09,16:17:37
39.980964,116.307122,0,255,39638.6789583333,2008-07-09,16:17:42
39.981128,116.307044,0,254,39638.6790162037,2008-07-09,16:17:47
39.981283,116.306981,0,255,39638.6790740741,2008-07-09,16:17:52
39.981358,116.306889,0,258,39638.6791319444,2008-07-09,16:17:57
39.981402,116.306867,0,260,39638.6791898148,2008-07-09,16:18:02
39.981382,116.306889,0,262,39638.6792476852,2008-07-09,16:18:07
39.981444,116.306871,0,264,39638.6793055556,2008-07-09,16:18:12
39.981199,116.306993,0,270,39638.6793634259,2008-07-09,16:18:17
39.981155,116.307023,0,272,39638.6794212963,2008-07-09,16:18:22
39.981114,116.307074,0,276,39638.6794791667,2008-07-09,16:18:27
39.981114,116.307074,0,276,39638.6795138889,2008-07-09,16:18:30
39.981118,116.307078,0,275,39638.679537037,2008-07-09,16:18:32
39.981222,116.306991,0,274,39638.6795949074,2008-07-09,16:18:37
39.981246,116.306975,0,273,39638.6796527778,2008-07-09,16:18:42
39.981149,116.307028,0,274,39638.6797106481,2008-07-09,16:18:47
39.981067,116.307067,0,277,39638.6797685185,2008-07-09,16:18:52
39.981024,116.307102,0,276,39638.6798263889,2008-07-09,16:18:57
39.981084,116.30708,0,276,39638.6798842593,2008-07-09,16:19:02
39.981223,116.307019,0,277,39638.6799421296,2008-07-09,16:19:07
39.981386,116.306953,0,278,39638.68,2008-07-09,16:19:12
39.981264,116.307017,0,282,39638.6800578704,2008-07-09,16:19:17
39.980823,116.307258,0,289,39638.6801157407,2008-07-09,16:19:22
39.980514,116.307439,0,295,39638.6801736111,2008-07-09,16:19:27
39.980168,116.307662,0,302,39638.6802314815,2008-07-09,16:19:32
39.980014,116.307767,0,305,39638.6802893518,2008-07-09,16:19:37
39.97998,116.307777,0,308,39638.6803472222,2008-07-09,16:19:42
39.979969,116.307783,0,308,39638.6804050926,2008-07-09,16:19:47
39.979947,116.307784,0,308,39638.680462963,2008-07-09,16:19:52
39.979915,116.307795,0,306,39638.6805208333,2008-07-09,16:19:57
39.979858,116.307823,0,307,39638.6805787037,2008-07-09,16:20:02
39.979884,116.307835,0,309,39638.6806365741,2008-07-09,16:20:07
39.980175,116.307692,0,315,39638.6806944444,2008-07-09,16:20:12
39.980333,116.307587,0,316,39638.6807523148,2008-07-09,16:20:17
39.980424,116.307523,0,317,39638.6808101852,2008-07-09,16:20:22
39.980434,116.307515,0,318,39638.6808680556,2008-07-09,16:20:27
39.980411,116.307522,0,319,39638.6809259259,2008-07-09,16:20:32
39.980465,116.30749,0,322,39638.6809837963,2008-07-09,16:20:37
39.980512,116.307452,0,323,39638.6810416667,2008-07-09,16:20:42
39.980664,116.307391,0,326,39638.681099537,2008-07-09,16:20:47
39.980619,116.307427,0,329,39638.6811574074,2008-07-09,16:20:52
39.980459,116.307502,0,331,39638.6812152778,2008-07-09,16:20:57
39.98051,116.307477,0,330,39638.6812731481,2008-07-09,16:21:02
39.980401,116.307546,0,335,39638.6813310185,2008-07-09,16:21:07
39.980284,116.307608,0,343,39638.6813888889,2008-07-09,16:21:12
39.980251,116.307629,0,348,39638.6814467593,2008-07-09,16:21:17
39.980277,116.307646,0,356,39638.6815046296,2008-07-09,16:21:22
39.980312,116.307656,0,357,39638.6815625,2008-07-09,16:21:27
39.980388,116.307599,0,356,39638.6816203704,2008-07-09,16:21:32
39.980556,116.307484,0,355,39638.6816782407,2008-07-09,16:21:37
39.980713,116.307405,0,354,39638.6817361111,2008-07-09,16:21:42
39.980844,116.30732,0,351,39638.6817939815,2008-07-09,16:21:47
39.980964,116.307246,0,347,39638.6818518518,2008-07-09,16:21:52
39.981079,116.307154,0,343,39638.6819097222,2008-07-09,16:21:57
39.981106,116.307117,0,339,39638.6819675926,2008-07-09,16:22:02
39.981113,116.307128,0,335,39638.682025463,2008-07-09,16:22:07
39.981248,116.307073,0,333,39638.6820833333,2008-07-09,16:22:12
39.981324,116.307025,0,330,39638.6821412037,2008-07-09,16:22:17
39.981364,116.307033,0,326,39638.6821990741,2008-07-09,16:22:22
39.98147,116.306978,0,322,39638.6822569444,2008-07-09,16:22:27
39.981626,116.306882,0,318,39638.6823148148,2008-07-09,16:22:32
39.981742,116.306825,0,314,39638.6823726852,2008-07-09,16:22:37
39.981695,116.306846,0,310,39638.6824305556,2008-07-09,16:22:42
39.981734,116.306824,0,307,39638.6824884259,2008-07-09,16:22:47
39.981944,116.306695,0,304,39638.6825462963,2008-07-09,16:22:52
39.982197,116.306522,0,301,39638.6826041667,2008-07-09,16:22:57
39.982248,116.306491,0,297,39638.682662037,2008-07-09,16:23:02
39.98216,116.306552,0,294,39638.6827199074,2008-07-09,16:23:07
39.982286,116.306453,0,291,39638.6827777778,2008-07-09,16:23:12
39.982565,116.306268,0,293,39638.6828356481,2008-07-09,16:23:17
39.982572,116.306281,0,293,39638.6828935185,2008-07-09,16:23:22
39.982521,116.306329,0,291,39638.6829513889,2008-07-09,16:23:27
39.982343,116.306404,0,289,39638.6830092593,2008-07-09,16:23:32
39.982311,116.306375,0,289,39638.6830671296,2008-07-09,16:23:37
39.98247,116.30627,0,290,39638.683125,2008-07-09,16:23:42
39.982684,116.306141,0,290,39638.6831828704,2008-07-09,16:23:47
39.982509,116.30626,0,284,39638.6832407407,2008-07-09,16:23:52
39.98244,116.306269,0,284,39638.6832986111,2008-07-09,16:23:57
39.982474,116.306218,0,284,39638.6833564815,2008-07-09,16:24:02
39.98249,116.306248,0,283,39638.6834143519,2008-07-09,16:24:07
39.982657,116.306199,0,283,39638.6834722222,2008-07-09,16:24:12
39.982595,116.306196,0,283,39638.6835300926,2008-07-09,16:24:17
39.982661,116.306099,0,282,39638.683587963,2008-07-09,16:24:22
39.982739,116.306067,0,282,39638.6836458333,2008-07-09,16:24:27
39.982705,116.30613,0,284,39638.6837037037,2008-07-09,16:24:32
39.982867,116.306062,0,285,39638.6837615741,2008-07-09,16:24:37
39.982882,116.306046,0,286,39638.6838194444,2008-07-09,16:24:42
39.982882,116.306046,0,286,39638.6838541667,2008-07-09,16:24:45
39.982879,116.306045,0,286,39638.6838773148,2008-07-09,16:24:47
39.982857,116.306034,0,285,39638.6839351852,2008-07-09,16:24:52
39.982834,116.306037,0,285,39638.6839930556,2008-07-09,16:24:57
39.982854,116.306025,0,285,39638.6840509259,2008-07-09,16:25:02
39.982875,116.30601,0,285,39638.6841087963,2008-07-09,16:25:07
39.982637,116.306189,0,283,39638.6841666667,2008-07-09,16:25:12
39.982651,116.30616,0,280,39638.684224537,2008-07-09,16:25:17
39.982645,116.306149,0,275,39638.6842824074,2008-07-09,16:25:22
39.982618,116.306187,0,267,39638.6843402778,2008-07-09,16:25:27
39.982586,116.306217,0,262,39638.6843981481,2008-07-09,16:25:32
39.98258,116.306208,0,261,39638.6844560185,2008-07-09,16:25:37
39.982524,116.306203,0,260,39638.6845138889,2008-07-09,16:25:42
39.982522,116.306214,0,260,39638.6845717593,2008-07-09,16:25:47
39.982146,116.306441,0,278,39638.6846296296,2008-07-09,16:25:52
39.981979,116.306529,0,286,39638.6846875,2008-07-09,16:25:57
39.982001,116.306527,0,290,39638.6847453704,2008-07-09,16:26:02
39.981902,116.306639,0,287,39638.6848032407,2008-07-09,16:26:07
39.98192,116.306673,0,280,39638.6848611111,2008-07-09,16:26:12
39.981825,116.306691,0,276,39638.6849189815,2008-07-09,16:26:17
39.981729,116.306706,0,271,39638.6849768519,2008-07-09,16:26:22
39.981632,116.306788,0,275,39638.6850347222,2008-07-09,16:26:27
39.981616,116.306807,0,278,39638.6850925926,2008-07-09,16:26:32
39.981573,116.306797,0,281,39638.685150463,2008-07-09,16:26:37
39.981573,116.306797,0,281,39638.6851851852,2008-07-09,16:26:40
39.981575,116.306797,0,281,39638.6852083333,2008-07-09,16:26:42
39.981563,116.306807,0,281,39638.6852662037,2008-07-09,16:26:47
39.981449,116.306821,0,283,39638.6853240741,2008-07-09,16:26:52
39.981449,116.306821,0,283,39638.6853587963,2008-07-09,16:26:55
39.981455,116.306815,0,284,39638.6853819444,2008-07-09,16:26:57
39.981431,116.30686,0,290,39638.6854398148,2008-07-09,16:27:02
39.981424,116.306896,0,290,39638.6854976852,2008-07-09,16:27:07
39.981442,116.306914,0,286,39638.6855555556,2008-07-09,16:27:12
39.981444,116.306904,0,285,39638.6856134259,2008-07-09,16:27:17
39.981414,116.306954,0,283,39638.6856712963,2008-07-09,16:27:22
39.981368,116.307016,0,287,39638.6857291667,2008-07-09,16:27:27
39.981329,116.307049,0,293,39638.685787037,2008-07-09,16:27:32
39.981309,116.307069,0,298,39638.6858449074,2008-07-09,16:27:37
39.981309,116.307069,0,298,39638.6858796296,2008-07-09,16:27:40
39.981315,116.307062,0,302,39638.6859027778,2008-07-09,16:27:42
39.981274,116.307082,0,295,39638.6859606481,2008-07-09,16:27:47
39.981216,116.307097,0,287,39638.6860185185,2008-07-09,16:27:52
39.981123,116.307123,0,275,39638.6860763889,2008-07-09,16:27:57
39.981049,116.307174,0,268,39638.6861342593,2008-07-09,16:28:02
39.981047,116.307209,0,263,39638.6861921296,2008-07-09,16:28:07
39.981077,116.307171,0,254,39638.68625,2008-07-09,16:28:12
39.98107,116.307159,0,241,39638.6863078704,2008-07-09,16:28:17
39.981008,116.307192,0,235,39638.6863657407,2008-07-09,16:28:22
39.980988,116.30722,0,230,39638.6864236111,2008-07-09,16:28:27
39.980949,116.307229,0,231,39638.6864814815,2008-07-09,16:28:32
39.980899,116.307243,0,231,39638.6865393519,2008-07-09,16:28:37
39.980865,116.307255,0,232,39638.6865972222,2008-07-09,16:28:42
39.980879,116.307247,0,234,39638.6866550926,2008-07-09,16:28:47
39.980879,116.307247,0,234,39638.6866898148,2008-07-09,16:28:50
39.980871,116.307248,0,234,39638.686712963,2008-07-09,16:28:52
39.980846,116.307253,0,233,39638.6867708333,2008-07-09,16:28:57
39.980827,116.307284,0,235,39638.6868287037,2008-07-09,16:29:02
39.980804,116.307307,0,236,39638.6868865741,2008-07-09,16:29:07
39.980804,116.307307,0,236,39638.6869212963,2008-07-09,16:29:10
39.9808,116.307306,0,237,39638.6869444444,2008-07-09,16:29:12
39.980818,116.30729,0,238,39638.6870023148,2008-07-09,16:29:17
39.980842,116.30731,0,237,39638.6870601852,2008-07-09,16:29:22
39.980802,116.307325,0,236,39638.6871180556,2008-07-09,16:29:27
39.98077,116.307333,0,235,39638.6871759259,2008-07-09,16:29:32
39.980735,116.307353,0,235,39638.6872337963,2008-07-09,16:29:37
39.980762,116.307352,0,235,39638.6872916667,2008-07-09,16:29:42
39.980779,116.307349,0,235,39638.687349537,2008-07-09,16:29:47
39.980768,116.307342,0,236,39638.6874074074,2008-07-09,16:29:52
39.980841,116.3073,0,235,39638.6874652778,2008-07-09,16:29:57
39.9809,116.307274,0,235,39638.6875231481,2008-07-09,16:30:02
39.980931,116.30728,0,235,39638.6875810185,2008-07-09,16:30:07
39.981158,116.307156,0,231,39638.6876388889,2008-07-09,16:30:12
39.981235,116.307117,0,228,39638.6876967593,2008-07-09,16:30:17
39.981253,116.307109,0,227,39638.6877546296,2008-07-09,16:30:22
39.981273,116.307108,0,226,39638.6878125,2008-07-09,16:30:27
39.981295,116.307106,0,224,39638.6878703704,2008-07-09,16:30:32
39.981297,116.307115,0,222,39638.6879282407,2008-07-09,16:30:37
39.981302,116.307122,0,221,39638.6879861111,2008-07-09,16:30:42
39.981302,116.307122,0,221,39638.6880208333,2008-07-09,16:30:45
39.981304,116.307117,0,219,39638.6880439815,2008-07-09,16:30:47
39.981323,116.307119,0,218,39638.6881018518,2008-07-09,16:30:52
39.981373,116.307114,0,211,39638.6881597222,2008-07-09,16:30:57
39.981351,116.307093,0,209,39638.6882175926,2008-07-09,16:31:02
39.981346,116.307049,0,209,39638.688275463,2008-07-09,16:31:07
39.981404,116.307031,0,209,39638.6883333333,2008-07-09,16:31:12
39.981443,116.30703,0,205,39638.6883912037,2008-07-09,16:31:17
39.981418,116.306999,0,207,39638.6884490741,2008-07-09,16:31:22
39.981411,116.306984,0,208,39638.6885069444,2008-07-09,16:31:27
39.981411,116.306999,0,209,39638.6885648148,2008-07-09,16:31:32
39.981366,116.307029,0,207,39638.6886226852,2008-07-09,16:31:37
39.981286,116.307016,0,212,39638.6886805556,2008-07-09,16:31:42
39.981233,116.307044,0,209,39638.6887384259,2008-07-09,16:31:47
39.981192,116.307085,0,213,39638.6887962963,2008-07-09,16:31:52
39.981184,116.307102,0,215,39638.6888541667,2008-07-09,16:31:57
39.98117,116.307096,0,216,39638.688912037,2008-07-09,16:32:02
39.981155,116.307082,0,218,39638.6889699074,2008-07-09,16:32:07
39.981167,116.307098,0,218,39638.6890277778,2008-07-09,16:32:12
39.981167,116.307098,0,218,39638.6890625,2008-07-09,16:32:15
39.981161,116.307098,0,219,39638.6890856481,2008-07-09,16:32:17
39.981146,116.307092,0,222,39638.6891435185,2008-07-09,16:32:22
39.981101,116.307101,0,220,39638.6892013889,2008-07-09,16:32:27
39.98112,116.307106,0,219,39638.6892592593,2008-07-09,16:32:32
39.981147,116.307109,0,214,39638.6893171296,2008-07-09,16:32:37
39.981032,116.30713,0,209,39638.689375,2008-07-09,16:32:42
39.981011,116.307125,0,210,39638.6894328704,2008-07-09,16:32:47
39.981054,116.307131,0,219,39638.6894907407,2008-07-09,16:32:52
39.981094,116.307145,0,221,39638.6895486111,2008-07-09,16:32:57
39.981094,116.307145,0,221,39638.6895833333,2008-07-09,16:33:00
39.981094,116.307145,0,223,39638.6896064815,2008-07-09,16:33:02
39.980943,116.307157,0,234,39638.6896643518,2008-07-09,16:33:07
39.980924,116.307153,0,238,39638.6897222222,2008-07-09,16:33:12
39.980918,116.307169,0,237,39638.6897800926,2008-07-09,16:33:17
39.980916,116.30717,0,238,39638.689837963,2008-07-09,16:33:22
39.980916,116.30717,0,238,39638.6898726852,2008-07-09,16:33:25
39.980914,116.307171,0,239,39638.6898958333,2008-07-09,16:33:27
39.980873,116.307199,0,243,39638.6899537037,2008-07-09,16:33:32
39.980895,116.30721,0,243,39638.6900115741,2008-07-09,16:33:37
39.98084,116.307214,0,245,39638.6900694444,2008-07-09,16:33:42
39.980818,116.307215,0,246,39638.6901273148,2008-07-09,16:33:47
39.980794,116.30723,0,252,39638.6901851852,2008-07-09,16:33:52
39.980839,116.307233,0,254,39638.6902430556,2008-07-09,16:33:57
39.980802,116.307234,0,257,39638.6903009259,2008-07-09,16:34:02
39.980638,116.307256,0,264,39638.6903587963,2008-07-09,16:34:07
39.980586,116.307283,0,268,39638.6904166667,2008-07-09,16:34:12
39.980549,116.3073,0,268,39638.690474537,2008-07-09,16:34:17
39.980523,116.307322,0,267,39638.6905324074,2008-07-09,16:34:22
39.9805,116.307332,0,267,39638.6905902778,2008-07-09,16:34:27
39.980449,116.307362,0,268,39638.6906481481,2008-07-09,16:34:32
39.980434,116.307399,0,271,39638.6907060185,2008-07-09,16:34:37
39.980432,116.307411,0,272,39638.6907638889,2008-07-09,16:34:42
39.980407,116.307407,0,272,39638.6908217593,2008-07-09,16:34:47
39.980306,116.307443,0,274,39638.6908796296,2008-07-09,16:34:52
39.980304,116.307453,0,271,39638.6909375,2008-07-09,16:34:57
39.980302,116.307471,0,270,39638.6909953704,2008-07-09,16:35:02
39.980182,116.307513,0,276,39638.6910532407,2008-07-09,16:35:07
39.980169,116.307503,0,276,39638.6911111111,2008-07-09,16:35:12
39.980202,116.307509,0,277,39638.6911689815,2008-07-09,16:35:17
39.980261,116.307514,0,275,39638.6912268519,2008-07-09,16:35:22
39.980252,116.307508,0,277,39638.6912847222,2008-07-09,16:35:27
39.98024,116.307515,0,278,39638.6913425926,2008-07-09,16:35:32
39.98028,116.307499,0,280,39638.691400463,2008-07-09,16:35:37
39.980366,116.307449,0,278,39638.6914583333,2008-07-09,16:35:42
39.980375,116.307425,0,283,39638.6915162037,2008-07-09,16:35:47
39.980375,116.307425,0,283,39638.6915509259,2008-07-09,16:35:50
39.980379,116.307424,0,284,39638.6915740741,2008-07-09,16:35:52
39.980399,116.30741,0,288,39638.6916319444,2008-07-09,16:35:57
39.980524,116.307375,0,286,39638.6916898148,2008-07-09,16:36:02
39.98066,116.307282,0,270,39638.6917476852,2008-07-09,16:36:07
39.980704,116.307257,0,263,39638.6918055556,2008-07-09,16:36:12
39.980756,116.307252,0,256,39638.6918634259,2008-07-09,16:36:17
39.980884,116.307238,0,245,39638.6919212963,2008-07-09,16:36:22
39.980752,116.307303,0,253,39638.6919791667,2008-07-09,16:36:27
39.980667,116.30736,0,262,39638.692037037,2008-07-09,16:36:32
39.980624,116.307439,0,264,39638.6920949074,2008-07-09,16:36:37
39.980484,116.307529,0,272,39638.6921527778,2008-07-09,16:36:42
39.980266,116.307602,0,272,39638.6922106481,2008-07-09,16:36:47
39.980427,116.307516,0,267,39638.6922685185,2008-07-09,16:36:52
39.98064,116.307395,0,259,39638.6923263889,2008-07-09,16:36:57
39.980699,116.307383,0,254,39638.6923842593,2008-07-09,16:37:02
39.980771,116.307338,0,253,39638.6924421296,2008-07-09,16:37:07
39.980816,116.307312,0,249,39638.6925,2008-07-09,16:37:12
39.980797,116.307328,0,247,39638.6925578704,2008-07-09,16:37:17
39.980838,116.307324,0,248,39638.6926157407,2008-07-09,16:37:22
39.980815,116.307327,0,247,39638.6926736111,2008-07-09,16:37:27
39.980838,116.307315,0,247,39638.6927314815,2008-07-09,16:37:32
39.980886,116.307294,0,245,39638.6927893519,2008-07-09,16:37:37
39.980743,116.30734,0,251,39638.6928472222,2008-07-09,16:37:42
39.980723,116.307337,0,252,39638.6929050926,2008-07-09,16:37:47
39.980742,116.307317,0,251,39638.692962963,2008-07-09,16:37:52
39.980695,116.307305,0,252,39638.6930208333,2008-07-09,16:37:57
39.980667,116.307278,0,252,39638.6930787037,2008-07-09,16:38:02
39.980693,116.307243,0,248,39638.6931365741,2008-07-09,16:38:07
39.980733,116.307243,0,247,39638.6931944444,2008-07-09,16:38:12
39.980697,116.307263,0,248,39638.6932523148,2008-07-09,16:38:17
39.980656,116.307262,0,248,39638.6933101852,2008-07-09,16:38:22
39.980656,116.307262,0,248,39638.6933449074,2008-07-09,16:38:25
39.980659,116.307268,0,247,39638.6933680556,2008-07-09,16:38:27
39.980757,116.307227,0,245,39638.6934259259,2008-07-09,16:38:32
39.980845,116.307178,0,245,39638.6934837963,2008-07-09,16:38:37
39.980876,116.307146,0,245,39638.6935416667,2008-07-09,16:38:42
39.98092,116.307112,0,246,39638.693599537,2008-07-09,16:38:47
39.981108,116.307025,0,246,39638.6936574074,2008-07-09,16:38:52
39.981181,116.30696,0,247,39638.6937152778,2008-07-09,16:38:57
39.981259,116.306904,0,245,39638.6937731481,2008-07-09,16:39:02
39.981298,116.306866,0,244,39638.6938310185,2008-07-09,16:39:07
39.981325,116.306857,0,244,39638.6938888889,2008-07-09,16:39:12
39.981385,116.306867,0,246,39638.6939467593,2008-07-09,16:39:17
39.98135,116.306848,0,252,39638.6940046296,2008-07-09,16:39:22
39.981348,116.306837,0,257,39638.6940625,2008-07-09,16:39:27
39.981325,116.306874,0,265,39638.6941203704,2008-07-09,16:39:32
39.981358,116.30688,0,266,39638.6941782407,2008-07-09,16:39:37
39.981377,116.306898,0,267,39638.6942361111,2008-07-09,16:39:42
39.981366,116.306941,0,267,39638.6942939815,2008-07-09,16:39:47
39.981385,116.306967,0,268,39638.6943518519,2008-07-09,16:39:52
39.981341,116.307035,0,268,39638.6944097222,2008-07-09,16:39:57
39.981234,116.307084,0,272,39638.6944675926,2008-07-09,16:40:02
39.981206,116.307111,0,277,39638.694525463,2008-07-09,16:40:07
39.981287,116.307071,0,275,39638.6945833333,2008-07-09,16:40:12
39.981296,116.307092,0,278,39638.6946412037,2008-07-09,16:40:17
39.981198,116.307123,0,282,39638.6946990741,2008-07-09,16:40:22
39.981147,116.307136,0,285,39638.6947569444,2008-07-09,16:40:27
39.981147,116.307136,0,285,39638.6947916667,2008-07-09,16:40:30
39.98115,116.307138,0,290,39638.6948148148,2008-07-09,16:40:32
39.981195,116.307115,0,290,39638.6948726852,2008-07-09,16:40:37
39.981112,116.307118,0,294,39638.6949305556,2008-07-09,16:40:42
39.981047,116.307127,0,296,39638.6949884259,2008-07-09,16:40:47
39.981087,116.307098,0,299,39638.6950462963,2008-07-09,16:40:52
39.981116,116.307115,0,298,39638.6951041667,2008-07-09,16:40:57
39.981131,116.307095,0,296,39638.695162037,2008-07-09,16:41:02
39.981093,116.307107,0,295,39638.6952199074,2008-07-09,16:41:07
39.981161,116.307037,0,294,39638.6952777778,2008-07-09,16:41:12
39.981355,116.306921,0,292,39638.6953356481,2008-07-09,16:41:17
39.981572,116.306792,0,289,39638.6953935185,2008-07-09,16:41:22
39.981703,116.306721,0,288,39638.6954513889,2008-07-09,16:41:27
39.981668,116.306766,0,287,39638.6955092593,2008-07-09,16:41:32
39.981665,116.306802,0,284,39638.6955671296,2008-07-09,16:41:37
39.981602,116.306854,0,281,39638.695625,2008-07-09,16:41:42
39.981629,116.30685,0,275,39638.6956828704,2008-07-09,16:41:47
39.981649,116.306838,0,270,39638.6957407407,2008-07-09,16:41:52
39.981552,116.306858,0,267,39638.6957986111,2008-07-09,16:41:57
39.981468,116.306887,0,261,39638.6958564815,2008-07-09,16:42:02
39.981486,116.306901,0,253,39638.6959143518,2008-07-09,16:42:07
39.981265,116.307008,0,252,39638.6959722222,2008-07-09,16:42:12
39.981008,116.307113,0,254,39638.6960300926,2008-07-09,16:42:17
39.980993,116.307139,0,251,39638.696087963,2008-07-09,16:42:22
39.980966,116.307173,0,248,39638.6961458333,2008-07-09,16:42:27
39.98101,116.307185,0,247,39638.6962037037,2008-07-09,16:42:32
39.980854,116.307275,0,241,39638.6962615741,2008-07-09,16:42:37
39.980888,116.30722,0,238,39638.6963194444,2008-07-09,16:42:42
39.980998,116.30716,0,235,39638.6963773148,2008-07-09,16:42:47
39.981187,116.307072,0,231,39638.6964351852,2008-07-09,16:42:52
39.981304,116.307043,0,230,39638.6964930556,2008-07-09,16:42:57
39.981041,116.307121,0,236,39638.6965509259,2008-07-09,16:43:02
39.980867,116.307181,0,241,39638.6966087963,2008-07-09,16:43:07
39.980862,116.307161,0,236,39638.6966666667,2008-07-09,16:43:12
39.980992,116.307136,0,234,39638.696724537,2008-07-09,16:43:17
39.980992,116.307136,0,234,39638.6967592593,2008-07-09,16:43:20
39.980984,116.307139,0,234,39638.6967824074,2008-07-09,16:43:22
39.980905,116.307168,0,236,39638.6968402778,2008-07-09,16:43:27
39.9809,116.30718,0,237,39638.6968981481,2008-07-09,16:43:32
39.981041,116.307141,0,241,39638.6969560185,2008-07-09,16:43:37
39.981304,116.307064,0,243,39638.6970138889,2008-07-09,16:43:42
39.981413,116.307022,0,240,39638.6970717593,2008-07-09,16:43:47
39.981535,116.306993,0,240,39638.6971296296,2008-07-09,16:43:52
39.981605,116.306963,0,239,39638.6971875,2008-07-09,16:43:57
39.981605,116.306963,0,239,39638.6972222222,2008-07-09,16:44:00
39.981609,116.306959,0,237,39638.6972453704,2008-07-09,16:44:02
39.981529,116.306946,0,236,39638.6973032407,2008-07-09,16:44:07
39.981477,116.306969,0,235,39638.6973611111,2008-07-09,16:44:12
39.981661,116.306914,0,233,39638.6974189815,2008-07-09,16:44:17
39.981661,116.306914,0,233,39638.6974537037,2008-07-09,16:44:20
39.981659,116.306913,0,232,39638.6974768518,2008-07-09,16:44:22
39.981784,116.306896,0,229,39638.6975347222,2008-07-09,16:44:27
39.982089,116.306841,0,227,39638.6975925926,2008-07-09,16:44:32
39.982506,116.306707,0,225,39638.697650463,2008-07-09,16:44:37
39.982794,116.30664,0,223,39638.6978240741,2008-07-09,16:44:52
39.982685,116.306688,0,224,39638.6978819444,2008-07-09,16:44:57
39.982631,116.306714,0,226,39638.6979398148,2008-07-09,16:45:02
39.982598,116.306697,0,228,39638.6979976852,2008-07-09,16:45:07
39.982581,116.306698,0,228,39638.6980555556,2008-07-09,16:45:12
39.982412,116.306718,0,232,39638.6981134259,2008-07-09,16:45:17
39.9824,116.306733,0,234,39638.6981712963,2008-07-09,16:45:22
39.982368,116.306733,0,237,39638.6982291667,2008-07-09,16:45:27
39.982212,116.306784,0,238,39638.698287037,2008-07-09,16:45:32
39.982004,116.306833,0,239,39638.6983449074,2008-07-09,16:45:37
39.981884,116.306855,0,241,39638.6984027778,2008-07-09,16:45:42
39.981884,116.306866,0,243,39638.6984606481,2008-07-09,16:45:47
39.981911,116.306889,0,244,39638.6985185185,2008-07-09,16:45:52
39.981925,116.306921,0,247,39638.6985763889,2008-07-09,16:45:57
39.981671,116.306945,0,249,39638.6986342593,2008-07-09,16:46:02
39.981646,116.306966,0,250,39638.6986921296,2008-07-09,16:46:07
39.981553,116.306989,0,249,39638.69875,2008-07-09,16:46:12
39.981516,116.307013,0,249,39638.6988657407,2008-07-09,16:46:22
39.981507,116.307033,0,246,39638.6989236111,2008-07-09,16:46:27
39.981422,116.30704,0,244,39638.6989814815,2008-07-09,16:46:32
39.981393,116.307038,0,243,39638.6990393519,2008-07-09,16:46:37
39.981467,116.307023,0,242,39638.6990972222,2008-07-09,16:46:42
39.981374,116.307002,0,242,39638.6991550926,2008-07-09,16:46:47
39.981305,116.307006,0,241,39638.699212963,2008-07-09,16:46:52
39.981373,116.307029,0,240,39638.6992708333,2008-07-09,16:46:57
39.981373,116.307029,0,240,39638.6993055556,2008-07-09,16:47:00
39.981381,116.307032,0,240,39638.6993287037,2008-07-09,16:47:02
39.981288,116.307008,0,239,39638.6993865741,2008-07-09,16:47:07
39.981259,116.306996,0,238,39638.6994444444,2008-07-09,16:47:12
39.981259,116.306996,0,238,39638.6994791667,2008-07-09,16:47:15
39.981258,116.306997,0,236,39638.6995023148,2008-07-09,16:47:17
39.981275,116.307022,0,236,39638.6996180556,2008-07-09,16:47:27
39.981245,116.307051,0,236,39638.6996759259,2008-07-09,16:47:32
39.98111,116.307064,0,237,39638.6997337963,2008-07-09,16:47:37
39.981028,116.307067,0,236,39638.6997916667,2008-07-09,16:47:42
39.980981,116.307086,0,236,39638.699849537,2008-07-09,16:47:47
39.980911,116.307112,0,236,39638.6999074074,2008-07-09,16:47:52
39.980904,116.307122,0,236,39638.6999652778,2008-07-09,16:47:57
39.980904,116.307122,0,236,39638.7,2008-07-09,16:48:00
39.980901,116.307115,0,236,39638.7000231481,2008-07-09,16:48:02
39.980933,116.307092,0,234,39638.7000810185,2008-07-09,16:48:07
39.980897,116.307086,0,234,39638.7001388889,2008-07-09,16:48:12
39.980906,116.307092,0,234,39638.7001967593,2008-07-09,16:48:17
39.980974,116.307095,0,234,39638.7002546296,2008-07-09,16:48:22
39.980969,116.307114,0,235,39638.7003125,2008-07-09,16:48:27
39.980892,116.307118,0,234,39638.7003703704,2008-07-09,16:48:32
39.98101,116.307101,0,234,39638.7004282407,2008-07-09,16:48:37
39.981092,116.307102,0,233,39638.7004861111,2008-07-09,16:48:42
39.981115,116.307102,0,233,39638.7005439815,2008-07-09,16:48:47
39.981147,116.307103,0,233,39638.7006018519,2008-07-09,16:48:52
39.981135,116.307101,0,232,39638.7006597222,2008-07-09,16:48:57
39.981141,116.307117,0,232,39638.7007175926,2008-07-09,16:49:02
39.981118,116.307119,0,233,39638.700775463,2008-07-09,16:49:07
39.981204,116.307124,0,233,39638.7008333333,2008-07-09,16:49:12
39.981238,116.30712,0,233,39638.7008912037,2008-07-09,16:49:17
39.981266,116.30711,0,233,39638.7009490741,2008-07-09,16:49:22
39.98123,116.307121,0,232,39638.7010069444,2008-07-09,16:49:27
39.981376,116.307118,0,232,39638.7010648148,2008-07-09,16:49:32
39.981388,116.307119,0,233,39638.7011226852,2008-07-09,16:49:37
39.981351,116.307134,0,233,39638.7011805556,2008-07-09,16:49:42
39.98134,116.307122,0,234,39638.7012384259,2008-07-09,16:49:47
39.981391,116.30711,0,235,39638.7012962963,2008-07-09,16:49:52
39.981391,116.30711,0,235,39638.7013310185,2008-07-09,16:49:55
39.981397,116.307102,0,236,39638.7013541667,2008-07-09,16:49:57
39.98137,116.307101,0,237,39638.701412037,2008-07-09,16:50:02
39.981382,116.307106,0,236,39638.7014699074,2008-07-09,16:50:07
39.981332,116.307098,0,236,39638.7015277778,2008-07-09,16:50:12
39.981322,116.307068,0,234,39638.7015856481,2008-07-09,16:50:17
39.98143,116.307063,0,232,39638.7016435185,2008-07-09,16:50:22
39.981578,116.307055,0,230,39638.7017013889,2008-07-09,16:50:27
39.981627,116.307042,0,228,39638.7017592593,2008-07-09,16:50:32
39.981511,116.307035,0,227,39638.7018171296,2008-07-09,16:50:37
39.981551,116.307034,0,226,39638.701875,2008-07-09,16:50:42
39.981643,116.307039,0,225,39638.7019328704,2008-07-09,16:50:47
39.981688,116.307043,0,226,39638.7019907407,2008-07-09,16:50:52
39.981697,116.307019,0,227,39638.7020486111,2008-07-09,16:50:57
39.981716,116.307002,0,227,39638.7021064815,2008-07-09,16:51:02
39.981808,116.306965,0,228,39638.7021643519,2008-07-09,16:51:07
39.981921,116.30694,0,227,39638.7022222222,2008-07-09,16:51:12
39.981937,116.30692,0,229,39638.7022800926,2008-07-09,16:51:17
39.981954,116.306909,0,230,39638.702337963,2008-07-09,16:51:22
39.981932,116.306896,0,230,39638.7023958333,2008-07-09,16:51:27
39.981819,116.306871,0,230,39638.7024537037,2008-07-09,16:51:32
39.981678,116.306851,0,231,39638.7025115741,2008-07-09,16:51:37
39.98144,116.306837,0,233,39638.7025694444,2008-07-09,16:51:42
39.981413,116.306816,0,238,39638.7026273148,2008-07-09,16:51:47
39.981443,116.306816,0,241,39638.7026851852,2008-07-09,16:51:52
39.981509,116.306796,0,243,39638.7027430556,2008-07-09,16:51:57
39.981472,116.306813,0,242,39638.7028009259,2008-07-09,16:52:02
39.98124,116.306828,0,248,39638.7028587963,2008-07-09,16:52:07
39.981118,116.306853,0,253,39638.7029166667,2008-07-09,16:52:12
39.981118,116.306853,0,253,39638.7029513889,2008-07-09,16:52:15
39.981113,116.306853,0,254,39638.702974537,2008-07-09,16:52:17
39.981177,116.306863,0,255,39638.7030902778,2008-07-09,16:52:27
39.981138,116.306875,0,256,39638.7031481481,2008-07-09,16:52:32
39.981121,116.306882,0,258,39638.7032060185,2008-07-09,16:52:37
39.981146,116.306892,0,258,39638.7032638889,2008-07-09,16:52:42
39.981248,116.306908,0,258,39638.7033217593,2008-07-09,16:52:47
39.981177,116.306898,0,256,39638.7033796296,2008-07-09,16:52:52
39.981217,116.30692,0,257,39638.7034375,2008-07-09,16:52:57
39.98119,116.306936,0,262,39638.7034953704,2008-07-09,16:53:02
39.981157,116.306931,0,262,39638.7035532407,2008-07-09,16:53:07
39.981141,116.306918,0,262,39638.7036111111,2008-07-09,16:53:12
39.98118,116.306926,0,262,39638.7036689815,2008-07-09,16:53:17
39.981213,116.306952,0,263,39638.7037268518,2008-07-09,16:53:22
39.981171,116.306933,0,261,39638.7037847222,2008-07-09,16:53:27
39.98118,116.306938,0,257,39638.7038425926,2008-07-09,16:53:32
39.981283,116.306934,0,252,39638.703900463,2008-07-09,16:53:37
39.981397,116.306904,0,248,39638.7039583333,2008-07-09,16:53:42
39.981354,116.306882,0,250,39638.7040162037,2008-07-09,16:53:47
39.981338,116.306871,0,247,39638.7040740741,2008-07-09,16:53:52
39.981422,116.30684,0,245,39638.7041319444,2008-07-09,16:53:57
39.981455,116.30682,0,239,39638.7041898148,2008-07-09,16:54:02
39.981538,116.306799,0,232,39638.7042476852,2008-07-09,16:54:07
39.981538,116.306799,0,232,39638.7042824074,2008-07-09,16:54:10
39.981539,116.306801,0,233,39638.7043055556,2008-07-09,16:54:12
39.981478,116.306791,0,240,39638.7043634259,2008-07-09,16:54:17
39.981505,116.306772,0,242,39638.7044212963,2008-07-09,16:54:22
39.981459,116.306798,0,233,39638.7044791667,2008-07-09,16:54:27
39.981502,116.306805,0,232,39638.704537037,2008-07-09,16:54:32
39.981472,116.306798,0,238,39638.7045949074,2008-07-09,16:54:37
39.981478,116.306782,0,246,39638.7046527778,2008-07-09,16:54:42
39.981525,116.306758,0,242,39638.7047106481,2008-07-09,16:54:47
39.981529,116.30678,0,231,39638.7047685185,2008-07-09,16:54:52
39.981523,116.306811,0,229,39638.7048263889,2008-07-09,16:54:57
39.981478,116.306832,0,227,39638.7048842593,2008-07-09,16:55:02
39.981364,116.306898,0,228,39638.7049421296,2008-07-09,16:55:07
39.981305,116.306963,0,224,39638.705,2008-07-09,16:55:12
39.981216,116.307043,0,219,39638.7050578704,2008-07-09,16:55:17
39.98111,116.307087,0,218,39638.7051157407,2008-07-09,16:55:22
39.981021,116.307143,0,220,39638.7051736111,2008-07-09,16:55:27
39.98103,116.307141,0,221,39638.7052314815,2008-07-09,16:55:32
39.98109,116.307112,0,222,39638.7052893518,2008-07-09,16:55:37
39.981195,116.307056,0,222,39638.7053472222,2008-07-09,16:55:42
39.981232,116.30705,0,222,39638.7054050926,2008-07-09,16:55:47
39.981233,116.307069,0,226,39638.705462963,2008-07-09,16:55:52
39.981247,116.307065,0,231,39638.7055208333,2008-07-09,16:55:57
39.981248,116.307055,0,228,39638.7055787037,2008-07-09,16:56:02
39.981245,116.307074,0,223,39638.7056365741,2008-07-09,16:56:07
39.981264,116.307057,0,217,39638.7056944444,2008-07-09,16:56:12
39.981309,116.307057,0,213,39638.7057523148,2008-07-09,16:56:17
39.981378,116.30703,0,206,39638.7058101852,2008-07-09,16:56:22
39.981374,116.307014,0,205,39638.7058680556,2008-07-09,16:56:27
39.981375,116.306971,0,206,39638.7059259259,2008-07-09,16:56:32
39.981402,116.306958,0,208,39638.7059837963,2008-07-09,16:56:37
39.981407,116.306947,0,210,39638.7060416667,2008-07-09,16:56:42
39.981353,116.307003,0,211,39638.706099537,2008-07-09,16:56:47
39.981231,116.307049,0,213,39638.7061574074,2008-07-09,16:56:52
39.981088,116.307111,0,215,39638.7062152778,2008-07-09,16:56:57
39.980962,116.307162,0,216,39638.7062731481,2008-07-09,16:57:02
39.980835,116.307237,0,218,39638.7063310185,2008-07-09,16:57:07
39.98077,116.307258,0,218,39638.7063888889,2008-07-09,16:57:12
39.980696,116.307286,0,219,39638.7064467593,2008-07-09,16:57:17
39.98067,116.307314,0,220,39638.7065046296,2008-07-09,16:57:22
39.980619,116.307316,0,222,39638.7065625,2008-07-09,16:57:27
39.980525,116.307347,0,223,39638.7066203704,2008-07-09,16:57:32
39.980706,116.307265,0,223,39638.7066782407,2008-07-09,16:57:37
39.980858,116.307197,0,222,39638.7067361111,2008-07-09,16:57:42
39.98091,116.307163,0,220,39638.7067939815,2008-07-09,16:57:47
39.980761,116.307173,0,223,39638.7068518519,2008-07-09,16:57:52
39.980946,116.30709,0,224,39638.7069097222,2008-07-09,16:57:57
39.981223,116.30697,0,227,39638.7069675926,2008-07-09,16:58:02
39.981448,116.30691,0,230,39638.707025463,2008-07-09,16:58:07
39.981538,116.30688,0,229,39638.7070833333,2008-07-09,16:58:12
39.981448,116.306904,0,229,39638.7071412037,2008-07-09,16:58:17
39.981284,116.306965,0,227,39638.7071990741,2008-07-09,16:58:22
39.981306,116.306945,0,223,39638.7072569444,2008-07-09,16:58:27
39.981345,116.306916,0,219,39638.7073148148,2008-07-09,16:58:32
39.981332,116.306926,0,217,39638.7073726852,2008-07-09,16:58:37
39.981327,116.306927,0,216,39638.7074305556,2008-07-09,16:58:42
39.981327,116.306927,0,216,39638.7074652778,2008-07-09,16:58:45
39.981332,116.306927,0,215,39638.7074884259,2008-07-09,16:58:47
39.981254,116.306966,0,202,39638.7075462963,2008-07-09,16:58:52
39.981213,116.306978,0,231,39638.7115393518,2008-07-09,17:04:37
39.980978,116.307017,0,232,39638.7115972222,2008-07-09,17:04:42
39.980887,116.307037,0,236,39638.7116550926,2008-07-09,17:04:47
39.980711,116.307052,0,242,39638.711712963,2008-07-09,17:04:52
39.980602,116.30707,0,247,39638.7117708333,2008-07-09,17:04:57
39.980509,116.307046,0,251,39638.7118287037,2008-07-09,17:05:02
39.980551,116.307014,0,255,39638.7118865741,2008-07-09,17:05:07
39.980586,116.306997,0,257,39638.7119444444,2008-07-09,17:05:12
39.980744,116.306951,0,256,39638.7120023148,2008-07-09,17:05:17
39.980614,116.306933,0,257,39638.7120601852,2008-07-09,17:05:22
39.980447,116.306949,0,254,39638.7121180556,2008-07-09,17:05:27
39.980405,116.306955,0,254,39638.7121759259,2008-07-09,17:05:32
39.980334,116.306971,0,251,39638.7122337963,2008-07-09,17:05:37
39.980478,116.306969,0,247,39638.7122916667,2008-07-09,17:05:42
39.980441,116.306983,0,246,39638.712349537,2008-07-09,17:05:47
39.98036,116.306995,0,244,39638.7124074074,2008-07-09,17:05:52
39.980274,116.307005,0,244,39638.7124652778,2008-07-09,17:05:57
39.980264,116.306982,0,243,39638.7125231481,2008-07-09,17:06:02
39.980161,116.306944,0,242,39638.7125810185,2008-07-09,17:06:07
39.98027,116.306925,0,242,39638.7126388889,2008-07-09,17:06:12
39.980539,116.306918,0,243,39638.7126967593,2008-07-09,17:06:17
39.980658,116.306913,0,242,39638.7127546296,2008-07-09,17:06:22
39.980953,116.306916,0,240,39638.7128125,2008-07-09,17:06:27
39.981088,116.306902,0,240,39638.7129282407,2008-07-09,17:06:37
39.981206,116.306867,0,245,39638.7130439815,2008-07-09,17:06:47
39.981285,116.306908,0,246,39638.7131018518,2008-07-09,17:06:52
39.981319,116.306948,0,247,39638.7131597222,2008-07-09,17:06:57
39.981402,116.306978,0,247,39638.7132175926,2008-07-09,17:07:02
39.981434,116.306986,0,248,39638.713275463,2008-07-09,17:07:07
39.981434,116.306986,0,248,39638.7133101852,2008-07-09,17:07:10
39.981427,116.306986,0,248,39638.7133333333,2008-07-09,17:07:12
39.981585,116.306983,0,247,39638.7133912037,2008-07-09,17:07:17
39.98171,116.30697,0,244,39638.7134490741,2008-07-09,17:07:22
39.981653,116.30695,0,240,39638.7135069444,2008-07-09,17:07:27
39.981404,116.306982,0,240,39638.7135648148,2008-07-09,17:07:32
39.981203,116.307019,0,239,39638.7136226852,2008-07-09,17:07:37
39.981175,116.307038,0,239,39638.7136805556,2008-07-09,17:07:42
39.981206,116.307034,0,239,39638.7137384259,2008-07-09,17:07:47
39.981202,116.306988,0,238,39638.7137962963,2008-07-09,17:07:52
39.981279,116.306959,0,239,39638.7138541667,2008-07-09,17:07:57
39.981285,116.306919,0,241,39638.713912037,2008-07-09,17:08:02
39.98131,116.30684,0,244,39638.7139699074,2008-07-09,17:08:07
39.981368,116.306781,0,243,39638.7140277778,2008-07-09,17:08:12
39.981355,116.30678,0,237,39638.7140856481,2008-07-09,17:08:17
39.981299,116.306799,0,232,39638.7141435185,2008-07-09,17:08:22
39.981202,116.306805,0,228,39638.7142013889,2008-07-09,17:08:27
39.981221,116.306808,0,222,39638.7142592593,2008-07-09,17:08:32
39.981226,116.306798,0,216,39638.7143171296,2008-07-09,17:08:37
39.981307,116.306752,0,211,39638.714375,2008-07-09,17:08:42
39.981307,116.306752,0,211,39638.7144097222,2008-07-09,17:08:45
39.981299,116.306749,0,208,39638.7144328704,2008-07-09,17:08:47
39.981281,116.306788,0,208,39638.7144907407,2008-07-09,17:08:52
39.981244,116.306824,0,206,39638.7145486111,2008-07-09,17:08:57
39.981229,116.306842,0,206,39638.7146064815,2008-07-09,17:09:02
39.981245,116.306874,0,208,39638.7146643519,2008-07-09,17:09:07
39.981228,116.306885,0,209,39638.7147222222,2008-07-09,17:09:12
39.981223,116.306896,0,211,39638.7147800926,2008-07-09,17:09:17
39.981282,116.306912,0,208,39638.714837963,2008-07-09,17:09:22
39.981366,116.306905,0,211,39638.7148958333,2008-07-09,17:09:27
39.981414,116.306895,0,214,39638.7149537037,2008-07-09,17:09:32
39.981424,116.306892,0,222,39638.7150115741,2008-07-09,17:09:37
39.981417,116.306874,0,227,39638.7150694444,2008-07-09,17:09:42
39.981366,116.306865,0,240,39638.7151273148,2008-07-09,17:09:47
39.98135,116.306867,0,243,39638.7151851852,2008-07-09,17:09:52
39.981318,116.306878,0,245,39638.7152430556,2008-07-09,17:09:57
39.981249,116.306917,0,246,39638.7153009259,2008-07-09,17:10:02
39.981183,116.306943,0,250,39638.7153587963,2008-07-09,17:10:07
39.981142,116.306979,0,253,39638.7154166667,2008-07-09,17:10:12
39.981066,116.307011,0,253,39638.715474537,2008-07-09,17:10:17
39.981057,116.307067,0,254,39638.7155324074,2008-07-09,17:10:22
39.981067,116.307106,0,251,39638.7155902778,2008-07-09,17:10:27
39.981153,116.307089,0,248,39638.7156481481,2008-07-09,17:10:32
39.981247,116.307079,0,246,39638.7157060185,2008-07-09,17:10:37
39.981311,116.307056,0,243,39638.7157638889,2008-07-09,17:10:42
39.981465,116.307039,0,240,39638.7158217593,2008-07-09,17:10:47
39.981674,116.30701,0,237,39638.7158796296,2008-07-09,17:10:52
39.981907,116.306979,0,237,39638.7159375,2008-07-09,17:10:57
39.981991,116.306945,0,237,39638.7159953704,2008-07-09,17:11:02
39.982022,116.306927,0,238,39638.7160532407,2008-07-09,17:11:07
39.982022,116.306895,0,239,39638.7161111111,2008-07-09,17:11:12
39.981755,116.306886,0,240,39638.7161689815,2008-07-09,17:11:17
39.981569,116.30691,0,241,39638.7162268519,2008-07-09,17:11:22
39.981427,116.306903,0,242,39638.7162847222,2008-07-09,17:11:27
39.981408,116.306898,0,244,39638.7163425926,2008-07-09,17:11:32
39.981496,116.306925,0,242,39638.716400463,2008-07-09,17:11:37
39.981562,116.306944,0,233,39638.7164583333,2008-07-09,17:11:42
39.981542,116.306961,0,230,39638.7165162037,2008-07-09,17:11:47
39.981531,116.306993,0,225,39638.7165740741,2008-07-09,17:11:52
39.981528,116.307012,0,218,39638.7166319444,2008-07-09,17:11:57
39.981523,116.307011,0,213,39638.7166898148,2008-07-09,17:12:02
39.981523,116.307011,0,213,39638.716724537,2008-07-09,17:12:05
39.981528,116.307006,0,211,39638.7167476852,2008-07-09,17:12:07
39.981577,116.306974,0,212,39638.7168055556,2008-07-09,17:12:12
39.981593,116.306948,0,220,39638.7168634259,2008-07-09,17:12:17
39.981542,116.306956,0,227,39638.7169212963,2008-07-09,17:12:22
39.981484,116.306964,0,219,39638.7169791667,2008-07-09,17:12:27
39.981446,116.306969,0,216,39638.717037037,2008-07-09,17:12:32
39.981391,116.306985,0,210,39638.7170949074,2008-07-09,17:12:37
39.981388,116.307019,0,208,39638.7171527778,2008-07-09,17:12:42
39.981346,116.307,0,208,39638.7172106481,2008-07-09,17:12:47
39.981239,116.306968,0,206,39638.7172685185,2008-07-09,17:12:52
39.981009,116.306965,0,209,39638.7173263889,2008-07-09,17:12:57
39.981358,116.30694,0,222,39638.7173842593,2008-07-09,17:13:02
39.981559,116.306939,0,230,39638.7174421296,2008-07-09,17:13:07
39.981626,116.306924,0,237,39638.7175,2008-07-09,17:13:12
39.981493,116.306921,0,250,39638.7175578704,2008-07-09,17:13:17
39.981426,116.306921,0,251,39638.7176157407,2008-07-09,17:13:22
39.981321,116.306933,0,246,39638.7176736111,2008-07-09,17:13:27
39.981307,116.306941,0,246,39638.7177314815,2008-07-09,17:13:32
39.981335,116.306945,0,244,39638.7177893519,2008-07-09,17:13:37
39.981325,116.306945,0,241,39638.7178472222,2008-07-09,17:13:42
39.981325,116.306945,0,241,39638.7178819444,2008-07-09,17:13:45
39.98132,116.306947,0,241,39638.7179050926,2008-07-09,17:13:47
39.981358,116.30696,0,244,39638.717962963,2008-07-09,17:13:52
39.981563,116.306959,0,247,39638.7180208333,2008-07-09,17:13:57
39.981712,116.306941,0,247,39638.7180787037,2008-07-09,17:14:02
39.981665,116.306927,0,249,39638.7181365741,2008-07-09,17:14:07
39.981648,116.306902,0,246,39638.7181944444,2008-07-09,17:14:12
39.9816,116.306932,0,242,39638.7182523148,2008-07-09,17:14:17
39.981493,116.306935,0,237,39638.7183101852,2008-07-09,17:14:22
39.981404,116.306942,0,235,39638.7183680556,2008-07-09,17:14:27
39.981454,116.306958,0,235,39638.7184259259,2008-07-09,17:14:32
39.981366,116.306932,0,243,39638.7184837963,2008-07-09,17:14:37
39.981169,116.306962,0,250,39638.7185416667,2008-07-09,17:14:42
39.98092,116.307058,0,244,39638.718599537,2008-07-09,17:14:47
39.980845,116.307122,0,234,39638.7186574074,2008-07-09,17:14:52
39.980712,116.307226,0,218,39638.7187152778,2008-07-09,17:14:57
39.980655,116.307294,0,212,39638.7187731481,2008-07-09,17:15:02
39.980752,116.307289,0,207,39638.7188310185,2008-07-09,17:15:07
39.980849,116.307287,0,202,39638.7188888889,2008-07-09,17:15:12
39.980836,116.307287,0,200,39638.7189467593,2008-07-09,17:15:17
39.980756,116.307277,0,201,39638.7190046296,2008-07-09,17:15:22
39.980674,116.307272,0,199,39638.7190625,2008-07-09,17:15:27
39.98059,116.307293,0,202,39638.7191203704,2008-07-09,17:15:32
39.980633,116.30727,0,204,39638.7191782407,2008-07-09,17:15:37
39.980847,116.307171,0,197,39638.7192361111,2008-07-09,17:15:42
39.981017,116.307137,0,193,39638.7192939815,2008-07-09,17:15:47
39.981207,116.307039,0,187,39638.7193518518,2008-07-09,17:15:52
39.981327,116.306971,0,184,39638.7194097222,2008-07-09,17:15:57
39.981307,116.306917,0,184,39638.7194675926,2008-07-09,17:16:02
39.981236,116.3069,0,182,39638.719525463,2008-07-09,17:16:07
39.981143,116.306887,0,183,39638.7195833333,2008-07-09,17:16:12
39.981123,116.306889,0,188,39638.7196412037,2008-07-09,17:16:17
39.981092,116.306869,0,192,39638.7196990741,2008-07-09,17:16:22
39.981024,116.306827,0,196,39638.7197569444,2008-07-09,17:16:27
39.980962,116.306747,0,198,39638.7198148148,2008-07-09,17:16:32
39.980904,116.306663,0,195,39638.7198726852,2008-07-09,17:16:37
39.980882,116.306674,0,191,39638.7199305556,2008-07-09,17:16:42
39.980889,116.306712,0,188,39638.7199884259,2008-07-09,17:16:47
39.980891,116.30673,0,187,39638.7200462963,2008-07-09,17:16:52
39.980941,116.306769,0,187,39638.7201041667,2008-07-09,17:16:57
39.981496,116.306891,0,136,39638.7207407407,2008-07-09,17:17:52
39.981417,116.306933,0,165,39638.7207986111,2008-07-09,17:17:57
39.98146,116.306945,0,165,39638.7208564815,2008-07-09,17:18:02
39.981508,116.30696,0,180,39638.7209143518,2008-07-09,17:18:07
39.981267,116.306972,0,213,39638.7209722222,2008-07-09,17:18:12
39.981135,116.306982,0,207,39638.7210300926,2008-07-09,17:18:17
39.981005,116.306983,0,194,39638.721087963,2008-07-09,17:18:22
39.980901,116.307009,0,184,39638.7211458333,2008-07-09,17:18:27
39.980922,116.307031,0,184,39638.7212037037,2008-07-09,17:18:32
39.980921,116.307057,0,175,39638.7212615741,2008-07-09,17:18:37
39.981084,116.307063,0,167,39638.7213194444,2008-07-09,17:18:42
39.981098,116.307041,0,169,39638.7213773148,2008-07-09,17:18:47
39.981118,116.307046,0,167,39638.7214351852,2008-07-09,17:18:52
39.98133,116.30704,0,186,39638.7214930556,2008-07-09,17:18:57
39.981399,116.307027,0,199,39638.7215509259,2008-07-09,17:19:02
39.98131,116.307019,0,202,39638.7216087963,2008-07-09,17:19:07
39.98121,116.307005,0,201,39638.7216666667,2008-07-09,17:19:12
39.981114,116.306982,0,198,39638.721724537,2008-07-09,17:19:17
39.981096,116.306965,0,196,39638.7217824074,2008-07-09,17:19:22
39.981151,116.306966,0,201,39638.7218402778,2008-07-09,17:19:27
39.981181,116.306966,0,204,39638.7218981481,2008-07-09,17:19:32
39.981315,116.306991,0,211,39638.7219560185,2008-07-09,17:19:37
39.981394,116.306997,0,222,39638.7220138889,2008-07-09,17:19:42
39.981405,116.30698,0,236,39638.7220717593,2008-07-09,17:19:47
39.981194,116.30686,0,206,39638.7242708333,2008-07-09,17:22:57
39.981016,116.306854,0,200,39638.7243287037,2008-07-09,17:23:02
39.980935,116.306868,0,195,39638.7243865741,2008-07-09,17:23:07
39.980993,116.306872,0,190,39638.7244444444,2008-07-09,17:23:12
39.98108,116.306858,0,189,39638.7245023148,2008-07-09,17:23:17
39.981158,116.30683,0,187,39638.7245601852,2008-07-09,17:23:22
39.981296,116.306821,0,182,39638.7246180556,2008-07-09,17:23:27
39.981447,116.30682,0,178,39638.7246759259,2008-07-09,17:23:32
39.981566,116.306816,0,176,39638.7247337963,2008-07-09,17:23:37
39.981631,116.306805,0,170,39638.7247916667,2008-07-09,17:23:42
39.981587,116.306816,0,160,39638.724849537,2008-07-09,17:23:47
39.981625,116.306804,0,159,39638.7249074074,2008-07-09,17:23:52
39.981599,116.306802,0,153,39638.7249652778,2008-07-09,17:23:57
39.981707,116.306798,0,149,39638.7250231481,2008-07-09,17:24:02
39.981828,116.306819,0,152,39638.7250810185,2008-07-09,17:24:07
39.981884,116.306809,0,152,39638.7251388889,2008-07-09,17:24:12
39.98182,116.306818,0,149,39638.7251967593,2008-07-09,17:24:17
39.98182,116.306818,0,149,39638.7252314815,2008-07-09,17:24:20
39.981827,116.306813,0,148,39638.7252546296,2008-07-09,17:24:22
39.981692,116.306841,0,143,39638.7253125,2008-07-09,17:24:27
39.981673,116.306874,0,141,39638.7253703704,2008-07-09,17:24:32
39.981638,116.306907,0,141,39638.7254282407,2008-07-09,17:24:37
39.981608,116.306928,0,137,39638.7254861111,2008-07-09,17:24:42
39.981571,116.306903,0,134,39638.7255439815,2008-07-09,17:24:47
39.981557,116.306909,0,137,39638.7256018519,2008-07-09,17:24:52
39.981515,116.306901,0,135,39638.7256597222,2008-07-09,17:24:57
39.981467,116.30689,0,133,39638.7257175926,2008-07-09,17:25:02
39.981466,116.306903,0,132,39638.725775463,2008-07-09,17:25:07
39.981449,116.306897,0,132,39638.7258333333,2008-07-09,17:25:12
39.981422,116.306912,0,134,39638.7258912037,2008-07-09,17:25:17
39.981422,116.306912,0,134,39638.7259259259,2008-07-09,17:25:20
39.981423,116.306914,0,134,39638.7259490741,2008-07-09,17:25:22
39.981387,116.306948,0,135,39638.7260069444,2008-07-09,17:25:27
39.981089,116.306921,0,140,39638.7260648148,2008-07-09,17:25:32
39.980871,116.306902,0,141,39638.7261226852,2008-07-09,17:25:37
39.980793,116.30688,0,141,39638.7261805556,2008-07-09,17:25:42
39.980862,116.306904,0,145,39638.7262384259,2008-07-09,17:25:47
39.980941,116.30693,0,149,39638.7262962963,2008-07-09,17:25:52
39.980949,116.306913,0,146,39638.7263541667,2008-07-09,17:25:57
39.980967,116.306913,0,144,39638.726412037,2008-07-09,17:26:02
39.981042,116.306907,0,152,39638.7264699074,2008-07-09,17:26:07
39.98108,116.306883,0,159,39638.7265277778,2008-07-09,17:26:12
39.981046,116.306862,0,164,39638.7265856481,2008-07-09,17:26:17
39.981018,116.306844,0,169,39638.7266435185,2008-07-09,17:26:22
39.981004,116.306847,0,174,39638.7267013889,2008-07-09,17:26:27
39.981053,116.306862,0,177,39638.7267592593,2008-07-09,17:26:32
39.981166,116.306915,0,184,39638.7268171296,2008-07-09,17:26:37
39.981217,116.306928,0,190,39638.726875,2008-07-09,17:26:42
39.981225,116.306906,0,192,39638.7269328704,2008-07-09,17:26:47
39.981217,116.306882,0,196,39638.7269907407,2008-07-09,17:26:52
39.981235,116.306894,0,195,39638.7270486111,2008-07-09,17:26:57
39.981229,116.306911,0,193,39638.7271064815,2008-07-09,17:27:02
39.981301,116.306974,0,189,39638.7271643518,2008-07-09,17:27:07
39.98131,116.306987,0,183,39638.7272222222,2008-07-09,17:27:12
39.981336,116.306992,0,182,39638.7272800926,2008-07-09,17:27:17
39.981389,116.307022,0,179,39638.727337963,2008-07-09,17:27:22
39.981389,116.307022,0,179,39638.7273726852,2008-07-09,17:27:25
39.981394,116.307019,0,177,39638.7273958333,2008-07-09,17:27:27
39.981392,116.306996,0,178,39638.7274537037,2008-07-09,17:27:32
39.981389,116.306986,0,181,39638.7275115741,2008-07-09,17:27:37
39.981389,116.306971,0,182,39638.7275694444,2008-07-09,17:27:42
39.981396,116.306989,0,181,39638.7276273148,2008-07-09,17:27:47
39.98137,116.307005,0,181,39638.7276851852,2008-07-09,17:27:52
39.98133,116.306993,0,177,39638.7277430556,2008-07-09,17:27:57
39.981303,116.306983,0,171,39638.7278009259,2008-07-09,17:28:02
39.981218,116.306961,0,168,39638.7278587963,2008-07-09,17:28:07
39.981218,116.306961,0,168,39638.7278935185,2008-07-09,17:28:10
39.981216,116.306959,0,166,39638.7279166667,2008-07-09,17:28:12
39.981205,116.306955,0,166,39638.727974537,2008-07-09,17:28:17
39.981205,116.306955,0,166,39638.7280092593,2008-07-09,17:28:20
39.981208,116.306957,0,167,39638.7280324074,2008-07-09,17:28:22
39.981241,116.306953,0,168,39638.7280902778,2008-07-09,17:28:27
39.981255,116.306933,0,180,39638.7281481481,2008-07-09,17:28:32
39.9812,116.306919,0,192,39638.7282060185,2008-07-09,17:28:37
39.981191,116.306901,0,204,39638.7282638889,2008-07-09,17:28:42
39.981163,116.30689,0,213,39638.7283217593,2008-07-09,17:28:47
39.981142,116.306876,0,214,39638.7283796296,2008-07-09,17:28:52
39.981102,116.306866,0,214,39638.7284375,2008-07-09,17:28:57
39.981071,116.30685,0,216,39638.7284953704,2008-07-09,17:29:02
39.981071,116.30685,0,216,39638.7285300926,2008-07-09,17:29:05
39.981071,116.306846,0,216,39638.7285532407,2008-07-09,17:29:07
39.981081,116.30685,0,209,39638.7286111111,2008-07-09,17:29:12
39.98116,116.306873,0,201,39638.7286689815,2008-07-09,17:29:17
39.981189,116.306898,0,200,39638.7287268518,2008-07-09,17:29:22
39.981189,116.306898,0,200,39638.7287615741,2008-07-09,17:29:25
39.981194,116.306893,0,199,39638.7287847222,2008-07-09,17:29:27
39.981173,116.306894,0,199,39638.7288425926,2008-07-09,17:29:32
39.981152,116.306879,0,197,39638.728900463,2008-07-09,17:29:37
39.981191,116.306894,0,191,39638.7289583333,2008-07-09,17:29:42
39.981223,116.306884,0,185,39638.7290162037,2008-07-09,17:29:47
39.981167,116.306862,0,186,39638.7290740741,2008-07-09,17:29:52
39.98109,116.306852,0,187,39638.7291319444,2008-07-09,17:29:57
39.98102,116.306818,0,186,39638.7291898148,2008-07-09,17:30:02
39.981062,116.306831,0,187,39638.7292476852,2008-07-09,17:30:07
39.981153,116.306837,0,189,39638.7293055556,2008-07-09,17:30:12
39.981229,116.306858,0,202,39638.7293634259,2008-07-09,17:30:17
39.981302,116.306857,0,229,39638.7294212963,2008-07-09,17:30:22
39.981331,116.30686,0,237,39638.7294791667,2008-07-09,17:30:27
39.981355,116.306878,0,252,39638.729537037,2008-07-09,17:30:32
39.981355,116.306888,0,255,39638.7295949074,2008-07-09,17:30:37
39.981342,116.306871,0,256,39638.7296527778,2008-07-09,17:30:42
39.981376,116.306851,0,261,39638.7297106481,2008-07-09,17:30:47
39.98139,116.306854,0,267,39638.7297685185,2008-07-09,17:30:52
39.981402,116.306864,0,265,39638.7298263889,2008-07-09,17:30:57
39.981414,116.306875,0,259,39638.7298842593,2008-07-09,17:31:02
39.981428,116.306895,0,258,39638.7299421296,2008-07-09,17:31:07
39.981431,116.306882,0,259,39638.73,2008-07-09,17:31:12
39.981453,116.306878,0,259,39638.7300578704,2008-07-09,17:31:17
39.981469,116.306874,0,244,39638.7301157407,2008-07-09,17:31:22
39.981415,116.306873,0,229,39638.7301736111,2008-07-09,17:31:27
39.9814,116.306878,0,224,39638.7302314815,2008-07-09,17:31:32
39.981399,116.306878,0,224,39638.7302893519,2008-07-09,17:31:37
39.981399,116.306878,0,224,39638.7303240741,2008-07-09,17:31:40
39.981399,116.306882,0,217,39638.7303472222,2008-07-09,17:31:42
39.981435,116.306913,0,213,39638.7304050926,2008-07-09,17:31:47
39.981496,116.306935,0,215,39638.730462963,2008-07-09,17:31:52
39.981558,116.306962,0,216,39638.7305208333,2008-07-09,17:31:57
39.981546,116.306956,0,218,39638.7305787037,2008-07-09,17:32:02
39.981583,116.306941,0,222,39638.7306365741,2008-07-09,17:32:07
39.981532,116.306888,0,227,39638.7306944444,2008-07-09,17:32:12
39.981517,116.306861,0,225,39638.7307523148,2008-07-09,17:32:17
39.981568,116.306881,0,216,39638.7308101852,2008-07-09,17:32:22
39.981604,116.306876,0,201,39638.7308680556,2008-07-09,17:32:27
39.981604,116.306876,0,201,39638.7309027778,2008-07-09,17:32:30
39.981612,116.306881,0,190,39638.7309259259,2008-07-09,17:32:32
39.981542,116.306881,0,185,39638.7309837963,2008-07-09,17:32:37
39.981458,116.306869,0,185,39638.7310416667,2008-07-09,17:32:42
39.981439,116.30685,0,185,39638.731099537,2008-07-09,17:32:47
39.981489,116.306839,0,188,39638.7311574074,2008-07-09,17:32:52
39.981506,116.30684,0,191,39638.7312152778,2008-07-09,17:32:57
39.981483,116.306841,0,191,39638.7312731481,2008-07-09,17:33:02
39.981384,116.306852,0,191,39638.7313310185,2008-07-09,17:33:07
39.981363,116.306863,0,195,39638.7313888889,2008-07-09,17:33:12
39.98138,116.306873,0,199,39638.7314467593,2008-07-09,17:33:17
39.981327,116.306872,0,203,39638.7315046296,2008-07-09,17:33:22
39.981313,116.306873,0,206,39638.7315625,2008-07-09,17:33:27
39.981379,116.306893,0,204,39638.7316203704,2008-07-09,17:33:32
39.981425,116.306901,0,197,39638.7316782407,2008-07-09,17:33:37
39.9814,116.306911,0,193,39638.7317361111,2008-07-09,17:33:42
39.981453,116.306936,0,193,39638.7317939815,2008-07-09,17:33:47
39.981514,116.306946,0,194,39638.7318518519,2008-07-09,17:33:52
39.9816,116.30696,0,194,39638.7319097222,2008-07-09,17:33:57
39.981596,116.306966,0,177,39638.7319675926,2008-07-09,17:34:02
39.981596,116.306966,0,177,39638.7320023148,2008-07-09,17:34:05
39.9816,116.306959,0,169,39638.732025463,2008-07-09,17:34:07
39.981574,116.306945,0,169,39638.7320833333,2008-07-09,17:34:12
39.981535,116.306909,0,174,39638.7321412037,2008-07-09,17:34:17
39.981596,116.3069,0,181,39638.7321990741,2008-07-09,17:34:22
39.981545,116.306882,0,189,39638.7322569444,2008-07-09,17:34:27
39.981482,116.306871,0,194,39638.7323148148,2008-07-09,17:34:32
39.981401,116.306862,0,194,39638.7323726852,2008-07-09,17:34:37
39.981343,116.306871,0,191,39638.7324305556,2008-07-09,17:34:42
39.981255,116.306925,0,189,39638.7324884259,2008-07-09,17:34:47
39.981253,116.306912,0,189,39638.7325462963,2008-07-09,17:34:52
39.981253,116.306912,0,189,39638.7325810185,2008-07-09,17:34:55
39.981261,116.306912,0,190,39638.7326041667,2008-07-09,17:34:57
39.981335,116.306936,0,193,39638.732662037,2008-07-09,17:35:02
39.981418,116.306954,0,196,39638.7327199074,2008-07-09,17:35:07
39.981439,116.306968,0,195,39638.7327777778,2008-07-09,17:35:12
39.98142,116.306985,0,186,39638.7328356481,2008-07-09,17:35:17
39.981459,116.306979,0,179,39638.7328935185,2008-07-09,17:35:22
39.981459,116.306979,0,179,39638.7329282407,2008-07-09,17:35:25
39.981464,116.306977,0,178,39638.7329513889,2008-07-09,17:35:27
39.981439,116.306994,0,177,39638.7330092593,2008-07-09,17:35:32
39.981409,116.306979,0,178,39638.7330671296,2008-07-09,17:35:37
39.981409,116.306979,0,178,39638.7331018519,2008-07-09,17:35:40
39.981415,116.306978,0,174,39638.733125,2008-07-09,17:35:42
39.981383,116.306938,0,164,39638.7331828704,2008-07-09,17:35:47
39.981358,116.306923,0,155,39638.7332407407,2008-07-09,17:35:52
39.981323,116.30692,0,161,39638.7332986111,2008-07-09,17:35:57
39.981323,116.30692,0,161,39638.7333333333,2008-07-09,17:36:00
39.981323,116.30692,0,159,39638.7333564815,2008-07-09,17:36:02
39.981347,116.30691,0,156,39638.7334143519,2008-07-09,17:36:07
39.981363,116.306846,0,150,39638.7334722222,2008-07-09,17:36:12
39.981318,116.306831,0,153,39638.7335300926,2008-07-09,17:36:17
39.981248,116.306829,0,146,39638.733587963,2008-07-09,17:36:22
39.981221,116.306807,0,130,39638.7336458333,2008-07-09,17:36:27
39.981198,116.306789,0,115,39638.7337037037,2008-07-09,17:36:32
39.981102,116.3067,0,105,39638.7337615741,2008-07-09,17:36:37
39.981089,116.306675,0,101,39638.7338194444,2008-07-09,17:36:42
39.981075,116.306678,0,97,39638.7338773148,2008-07-09,17:36:47
39.981124,116.306687,0,93,39638.7339351852,2008-07-09,17:36:52
39.981109,116.306705,0,99,39638.7339930556,2008-07-09,17:36:57
39.981096,116.306714,0,103,39638.7340509259,2008-07-09,17:37:02
39.981096,116.306714,0,103,39638.7340856481,2008-07-09,17:37:05
39.981092,116.306708,0,103,39638.7341087963,2008-07-09,17:37:07
39.981161,116.306679,0,102,39638.7341666667,2008-07-09,17:37:12
39.981085,116.306663,0,110,39638.734224537,2008-07-09,17:37:17
39.980964,116.306652,0,121,39638.7342824074,2008-07-09,17:37:22
39.980971,116.306642,0,136,39638.7343402778,2008-07-09,17:37:27
39.981018,116.306622,0,150,39638.7343981481,2008-07-09,17:37:32
39.981061,116.306639,0,167,39638.7344560185,2008-07-09,17:37:37
39.981102,116.306726,0,193,39638.7345138889,2008-07-09,17:37:42
39.981218,116.306793,0,215,39638.7345717593,2008-07-09,17:37:47
39.981317,116.306822,0,229,39638.7346296296,2008-07-09,17:37:52
39.981422,116.306845,0,237,39638.7346875,2008-07-09,17:37:57
39.981465,116.306888,0,247,39638.7347453704,2008-07-09,17:38:02
39.981496,116.306927,0,255,39638.7348032407,2008-07-09,17:38:07
39.981247,116.306946,0,198,39638.7389699074,2008-07-09,17:44:07
39.981227,116.306905,0,200,39638.7390277778,2008-07-09,17:44:12
39.981226,116.306905,0,200,39638.7390856481,2008-07-09,17:44:17
39.981218,116.306907,0,200,39638.7391435185,2008-07-09,17:44:22
39.981218,116.306907,0,200,39638.7392361111,2008-07-09,17:44:30
39.981213,116.30691,0,200,39638.7392592593,2008-07-09,17:44:32
39.981214,116.306898,0,200,39638.7396064815,2008-07-09,17:45:02
39.981199,116.306853,0,199,39638.7397222222,2008-07-09,17:45:12
39.981196,116.306841,0,200,39638.739837963,2008-07-09,17:45:22
39.981081,116.306784,0,200,39638.7398958333,2008-07-09,17:45:27
39.980982,116.306705,0,201,39638.7399537037,2008-07-09,17:45:32
39.98095,116.306682,0,201,39638.7400115741,2008-07-09,17:45:37
39.98097,116.306723,0,202,39638.7400694444,2008-07-09,17:45:42
39.98097,116.306725,0,202,39638.7401273148,2008-07-09,17:45:47
39.980966,116.306726,0,202,39638.7401851852,2008-07-09,17:45:52
39.980966,116.306726,0,202,39638.7402199074,2008-07-09,17:45:55
39.980968,116.30673,0,202,39638.7402430556,2008-07-09,17:45:57
39.980978,116.306763,0,201,39638.7403009259,2008-07-09,17:46:02
39.980981,116.306766,0,200,39638.7404166667,2008-07-09,17:46:12
39.980981,116.306766,0,200,39638.7404513889,2008-07-09,17:46:15
39.980981,116.306767,0,200,39638.740474537,2008-07-09,17:46:17
39.981064,116.306808,0,200,39638.7405324074,2008-07-09,17:46:22
39.981154,116.30685,0,200,39638.7405902778,2008-07-09,17:46:27
39.981228,116.306864,0,201,39638.7406481481,2008-07-09,17:46:32
39.981306,116.306892,0,201,39638.7407060185,2008-07-09,17:46:37
39.98135,116.306926,0,199,39638.7407638889,2008-07-09,17:46:42
39.981336,116.306937,0,193,39638.7408217593,2008-07-09,17:46:47
39.981325,116.306937,0,188,39638.7408796296,2008-07-09,17:46:52
39.981302,116.306923,0,186,39638.7409375,2008-07-09,17:46:57
39.98124,116.306873,0,180,39638.7409953704,2008-07-09,17:47:02
39.981227,116.306853,0,178,39638.7410532407,2008-07-09,17:47:07
39.981232,116.306852,0,178,39638.7411111111,2008-07-09,17:47:12
39.981231,116.306852,0,178,39638.7411689815,2008-07-09,17:47:17
39.981239,116.306851,0,177,39638.7412268519,2008-07-09,17:47:22
39.981239,116.306851,0,177,39638.7412847222,2008-07-09,17:47:27
39.981232,116.306853,0,177,39638.7413425926,2008-07-09,17:47:32
39.981232,116.306854,0,177,39638.741400463,2008-07-09,17:47:37
39.981232,116.306854,0,177,39638.7414351852,2008-07-09,17:47:40
39.981234,116.306855,0,177,39638.7414583333,2008-07-09,17:47:42
39.981273,116.306884,0,177,39638.7415162037,2008-07-09,17:47:47
39.981287,116.306882,0,176,39638.7415740741,2008-07-09,17:47:52
39.981287,116.306882,0,176,39638.7416087963,2008-07-09,17:47:55
39.981288,116.30688,0,175,39638.7416319444,2008-07-09,17:47:57
39.981294,116.306851,0,172,39638.7416898148,2008-07-09,17:48:02
39.981256,116.306808,0,168,39638.7417476852,2008-07-09,17:48:07
39.981224,116.306762,0,165,39638.7418055556,2008-07-09,17:48:12
39.981209,116.306733,0,162,39638.7418634259,2008-07-09,17:48:17
39.981209,116.306733,0,162,39638.7418981481,2008-07-09,17:48:20
39.981204,116.306733,0,161,39638.7419212963,2008-07-09,17:48:22
39.981194,116.306717,0,160,39638.7419791667,2008-07-09,17:48:27
39.981194,116.306717,0,160,39638.7420138889,2008-07-09,17:48:30
39.981199,116.306716,0,160,39638.742037037,2008-07-09,17:48:32
39.981199,116.306731,0,160,39638.7420949074,2008-07-09,17:48:37
39.981195,116.306732,0,160,39638.7421527778,2008-07-09,17:48:42
39.981197,116.306732,0,160,39638.7422106481,2008-07-09,17:48:47
39.981197,116.306732,0,160,39638.7422453704,2008-07-09,17:48:50
39.981205,116.306731,0,159,39638.7422685185,2008-07-09,17:48:52
39.981236,116.306734,0,157,39638.7423263889,2008-07-09,17:48:57
39.981236,116.306734,0,157,39638.7423611111,2008-07-09,17:49:00
39.981241,116.306734,0,157,39638.7423842593,2008-07-09,17:49:02
39.981258,116.306722,0,155,39638.7424421296,2008-07-09,17:49:07
39.981353,116.306708,0,159,39638.7425,2008-07-09,17:49:12
39.981413,116.306699,0,167,39638.7425578704,2008-07-09,17:49:17
39.981459,116.306737,0,171,39638.7426157407,2008-07-09,17:49:22
39.98148,116.306771,0,174,39638.7426736111,2008-07-09,17:49:27
39.981459,116.306803,0,175,39638.7427314815,2008-07-09,17:49:32
39.981442,116.306834,0,176,39638.7427893518,2008-07-09,17:49:37
39.981452,116.306848,0,172,39638.7428472222,2008-07-09,17:49:42
39.981474,116.306857,0,164,39638.7429050926,2008-07-09,17:49:47
39.981452,116.306873,0,155,39638.742962963,2008-07-09,17:49:52
39.981449,116.306871,0,151,39638.7430208333,2008-07-09,17:49:57
39.981443,116.306872,0,149,39638.7430787037,2008-07-09,17:50:02
39.981443,116.306872,0,149,39638.7431134259,2008-07-09,17:50:05
39.98144,116.306872,0,149,39638.7431365741,2008-07-09,17:50:07
39.981421,116.306876,0,150,39638.7431944444,2008-07-09,17:50:12
39.981388,116.306865,0,154,39638.7432523148,2008-07-09,17:50:17
39.98138,116.306862,0,155,39638.7433101852,2008-07-09,17:50:22
39.981379,116.306862,0,155,39638.7433680556,2008-07-09,17:50:27
39.98138,116.306863,0,155,39638.7434259259,2008-07-09,17:50:32
39.98138,116.306863,0,155,39638.7434606481,2008-07-09,17:50:35
39.981381,116.306865,0,155,39638.7434837963,2008-07-09,17:50:37
39.981395,116.306885,0,157,39638.7435416667,2008-07-09,17:50:42
39.981429,116.30689,0,158,39638.743599537,2008-07-09,17:50:47
39.981423,116.306901,0,157,39638.7436574074,2008-07-09,17:50:52
39.98141,116.306903,0,158,39638.7437152778,2008-07-09,17:50:57
39.981373,116.306894,0,160,39638.7437731481,2008-07-09,17:51:02
39.981291,116.306872,0,167,39638.7438310185,2008-07-09,17:51:07
39.981215,116.306881,0,172,39638.7438888889,2008-07-09,17:51:12
39.98116,116.306872,0,174,39638.7439467593,2008-07-09,17:51:17
39.981094,116.306878,0,177,39638.7440046296,2008-07-09,17:51:22
39.981059,116.306874,0,180,39638.7440625,2008-07-09,17:51:27
39.981067,116.306875,0,180,39638.7441203704,2008-07-09,17:51:32
39.981071,116.306874,0,180,39638.7441782407,2008-07-09,17:51:37
39.981071,116.306874,0,180,39638.744212963,2008-07-09,17:51:40
39.981076,116.306873,0,181,39638.7442361111,2008-07-09,17:51:42
39.981044,116.306873,0,179,39638.7442939815,2008-07-09,17:51:47
39.981044,116.306873,0,179,39638.7443287037,2008-07-09,17:51:50
39.981041,116.306873,0,179,39638.7443518518,2008-07-09,17:51:52
39.981082,116.306837,0,175,39638.7444097222,2008-07-09,17:51:57
39.981066,116.306783,0,171,39638.7444675926,2008-07-09,17:52:02
39.981058,116.306763,0,168,39638.744525463,2008-07-09,17:52:07
39.981058,116.306763,0,168,39638.7445601852,2008-07-09,17:52:10
39.981061,116.306763,0,168,39638.7445833333,2008-07-09,17:52:12
39.98107,116.306763,0,167,39638.7446412037,2008-07-09,17:52:17
39.981082,116.306772,0,168,39638.7446990741,2008-07-09,17:52:22
39.981157,116.306786,0,168,39638.7447569444,2008-07-09,17:52:27
39.981196,116.306788,0,162,39638.7448148148,2008-07-09,17:52:32
39.981188,116.306784,0,157,39638.7448726852,2008-07-09,17:52:37
39.981186,116.306784,0,154,39638.7449305556,2008-07-09,17:52:42
39.981188,116.306792,0,150,39638.7449884259,2008-07-09,17:52:47
39.981188,116.306792,0,150,39638.7450231481,2008-07-09,17:52:50
39.98119,116.306792,0,148,39638.7450462963,2008-07-09,17:52:52
39.981225,116.306795,0,142,39638.7451041667,2008-07-09,17:52:57
39.981234,116.306778,0,134,39638.745162037,2008-07-09,17:53:02
39.981244,116.306779,0,132,39638.7452199074,2008-07-09,17:53:07
39.981247,116.30678,0,129,39638.7452777778,2008-07-09,17:53:12
39.981243,116.306781,0,129,39638.7453356481,2008-07-09,17:53:17
39.981242,116.306781,0,128,39638.7453935185,2008-07-09,17:53:22
39.981241,116.30678,0,129,39638.7454513889,2008-07-09,17:53:27
39.981241,116.30678,0,129,39638.7454861111,2008-07-09,17:53:30
39.981241,116.30678,0,129,39638.7455092593,2008-07-09,17:53:32
39.981262,116.306779,0,130,39638.7455671296,2008-07-09,17:53:37
39.981315,116.306793,0,135,39638.745625,2008-07-09,17:53:42
39.98134,116.306791,0,139,39638.7456828704,2008-07-09,17:53:47
39.981317,116.306763,0,140,39638.7457407407,2008-07-09,17:53:52
39.981317,116.306763,0,140,39638.745775463,2008-07-09,17:53:55
39.981313,116.306763,0,140,39638.7457986111,2008-07-09,17:53:57
39.981331,116.306772,0,139,39638.7458564815,2008-07-09,17:54:02
39.981361,116.306796,0,140,39638.7459143519,2008-07-09,17:54:07
39.981585,116.306893,0,227,39638.7527430556,2008-07-09,18:03:57
39.981627,116.306908,0,228,39638.7528009259,2008-07-09,18:04:02
39.981664,116.306928,0,228,39638.7528587963,2008-07-09,18:04:07
39.981649,116.306919,0,225,39638.7529166667,2008-07-09,18:04:12
39.981593,116.306896,0,218,39638.752974537,2008-07-09,18:04:17
39.981593,116.306896,0,218,39638.7530092593,2008-07-09,18:04:20
39.981586,116.306896,0,218,39638.7530324074,2008-07-09,18:04:22
39.98155,116.306878,0,215,39638.7530902778,2008-07-09,18:04:27
39.981508,116.306858,0,213,39638.7531481481,2008-07-09,18:04:32
39.981513,116.306857,0,213,39638.7532060185,2008-07-09,18:04:37
39.981514,116.306856,0,213,39638.7532638889,2008-07-09,18:04:42
39.98151,116.306854,0,213,39638.7533217593,2008-07-09,18:04:47
39.981503,116.306853,0,213,39638.7533796296,2008-07-09,18:04:52
39.981502,116.306851,0,213,39638.7534375,2008-07-09,18:04:57
39.981502,116.30685,0,213,39638.7534953704,2008-07-09,18:05:02
39.981498,116.306849,0,213,39638.7535532407,2008-07-09,18:05:07
39.981493,116.306848,0,213,39638.7536111111,2008-07-09,18:05:12
39.981486,116.306847,0,213,39638.7536689815,2008-07-09,18:05:17
39.98149,116.306846,0,214,39638.7537268519,2008-07-09,18:05:22
39.98149,116.306846,0,214,39638.7537615741,2008-07-09,18:05:25
39.981498,116.306845,0,215,39638.7537847222,2008-07-09,18:05:27
39.981508,116.306845,0,216,39638.7538425926,2008-07-09,18:05:32
39.981517,116.306845,0,218,39638.753900463,2008-07-09,18:05:37
39.981517,116.306845,0,218,39638.7539351852,2008-07-09,18:05:40
39.981523,116.306848,0,222,39638.7539583333,2008-07-09,18:05:42
39.981537,116.30685,0,227,39638.7540162037,2008-07-09,18:05:47
39.981539,116.306852,0,231,39638.7540740741,2008-07-09,18:05:52
39.981532,116.306855,0,233,39638.7541319444,2008-07-09,18:05:57
39.981527,116.306859,0,233,39638.7541898148,2008-07-09,18:06:02
39.981531,116.306861,0,234,39638.7542476852,2008-07-09,18:06:07
39.981531,116.306861,0,234,39638.7543055556,2008-07-09,18:06:12
39.981531,116.306862,0,235,39638.7543634259,2008-07-09,18:06:17
39.981537,116.306864,0,235,39638.7544212963,2008-07-09,18:06:22
39.981537,116.306864,0,235,39638.7544560185,2008-07-09,18:06:25
39.981539,116.306866,0,235,39638.7544791667,2008-07-09,18:06:27
39.98155,116.306866,0,236,39638.754537037,2008-07-09,18:06:32
39.981551,116.306869,0,237,39638.7545949074,2008-07-09,18:06:37
39.981554,116.306869,0,237,39638.7546527778,2008-07-09,18:06:42
39.981554,116.306869,0,237,39638.7546875,2008-07-09,18:06:45
39.981555,116.306873,0,237,39638.7547106481,2008-07-09,18:06:47
39.98156,116.306893,0,237,39638.7547685185,2008-07-09,18:06:52
39.981648,116.306944,0,234,39638.7548263889,2008-07-09,18:06:57
39.981667,116.306967,0,233,39638.7548842593,2008-07-09,18:07:02
39.981655,116.306962,0,233,39638.7549421296,2008-07-09,18:07:07
39.98165,116.306962,0,233,39638.755,2008-07-09,18:07:12
39.98165,116.306962,0,233,39638.7550347222,2008-07-09,18:07:15
39.981654,116.306963,0,233,39638.7550578704,2008-07-09,18:07:17
39.981688,116.307002,0,232,39638.7551157407,2008-07-09,18:07:22
39.98172,116.307034,0,229,39638.7551736111,2008-07-09,18:07:27
39.981755,116.307055,0,226,39638.7552314815,2008-07-09,18:07:32
39.981764,116.307054,0,227,39638.7552893519,2008-07-09,18:07:37
39.981762,116.307055,0,228,39638.7553472222,2008-07-09,18:07:42
39.981762,116.307056,0,228,39638.7554050926,2008-07-09,18:07:47
39.981763,116.307057,0,228,39638.755462963,2008-07-09,18:07:52
39.98176,116.307057,0,228,39638.7555208333,2008-07-09,18:07:57
39.98176,116.307057,0,228,39638.7555555556,2008-07-09,18:08:00
39.981761,116.307055,0,232,39638.7555787037,2008-07-09,18:08:02
39.981773,116.307078,0,235,39638.7556365741,2008-07-09,18:08:07
39.981824,116.307095,0,233,39638.7556944444,2008-07-09,18:08:12
39.981834,116.307094,0,233,39638.7557523148,2008-07-09,18:08:17
39.981824,116.307086,0,234,39638.7558101852,2008-07-09,18:08:22
39.981828,116.307086,0,236,39638.7558680556,2008-07-09,18:08:27
39.981828,116.307085,0,238,39638.7559259259,2008-07-09,18:08:32
39.981828,116.307085,0,238,39638.7559606481,2008-07-09,18:08:35
39.981828,116.307085,0,239,39638.7559837963,2008-07-09,18:08:37
39.981802,116.307069,0,240,39638.7560416667,2008-07-09,18:08:42
39.981741,116.307049,0,248,39638.756099537,2008-07-09,18:08:47
39.981724,116.307054,0,250,39638.7561574074,2008-07-09,18:08:52
39.981681,116.307043,0,249,39638.7562152778,2008-07-09,18:08:57
39.981679,116.307054,0,250,39638.7562731481,2008-07-09,18:09:02
39.981679,116.307054,0,250,39638.7563078704,2008-07-09,18:09:05
39.981677,116.307056,0,251,39638.7563310185,2008-07-09,18:09:07
39.981635,116.307041,0,249,39638.7563888889,2008-07-09,18:09:12
39.981601,116.307015,0,247,39638.7564467593,2008-07-09,18:09:17
39.981607,116.307015,0,247,39638.7565046296,2008-07-09,18:09:22
39.981614,116.307013,0,247,39638.7565625,2008-07-09,18:09:27
39.981615,116.307012,0,248,39638.7566203704,2008-07-09,18:09:32
39.98161,116.307011,0,248,39638.7566782407,2008-07-09,18:09:37
39.98161,116.30701,0,247,39638.7567361111,2008-07-09,18:09:42
39.98161,116.30701,0,247,39638.7567939815,2008-07-09,18:09:47
39.981609,116.30701,0,247,39638.7568518519,2008-07-09,18:09:52
39.981616,116.307008,0,247,39638.7569097222,2008-07-09,18:09:57
39.981616,116.307008,0,247,39638.7569444444,2008-07-09,18:10:00
39.98161,116.307007,0,248,39638.7569675926,2008-07-09,18:10:02
39.9816,116.307007,0,248,39638.757025463,2008-07-09,18:10:07
39.981605,116.307007,0,248,39638.7570833333,2008-07-09,18:10:12
39.981603,116.307006,0,248,39638.7571412037,2008-07-09,18:10:17
39.981596,116.307005,0,248,39638.7571990741,2008-07-09,18:10:22
39.981589,116.307004,0,248,39638.7572569444,2008-07-09,18:10:27
39.981589,116.307004,0,248,39638.7572916667,2008-07-09,18:10:30
39.981592,116.307003,0,248,39638.7573148148,2008-07-09,18:10:32
39.981608,116.306991,0,248,39638.7573726852,2008-07-09,18:10:37
39.98161,116.306972,0,254,39638.7574305556,2008-07-09,18:10:42
39.981584,116.30695,0,259,39638.7574884259,2008-07-09,18:10:47
39.981594,116.306949,0,260,39638.7575462963,2008-07-09,18:10:52
39.9816,116.306938,0,261,39638.7576041667,2008-07-09,18:10:57
39.981603,116.306938,0,262,39638.757662037,2008-07-09,18:11:02
39.981609,116.306937,0,263,39638.7577199074,2008-07-09,18:11:07
39.981612,116.306937,0,265,39638.7577777778,2008-07-09,18:11:12
39.981614,116.306937,0,266,39638.7578356481,2008-07-09,18:11:17
39.981613,116.306937,0,267,39638.7578935185,2008-07-09,18:11:22
39.981613,116.306936,0,266,39638.7579513889,2008-07-09,18:11:27
39.981613,116.306937,0,266,39638.7580092593,2008-07-09,18:11:32
39.981619,116.306937,0,266,39638.7580671296,2008-07-09,18:11:37
39.981625,116.306938,0,265,39638.758125,2008-07-09,18:11:42
39.981628,116.306938,0,264,39638.7581828704,2008-07-09,18:11:47
39.981634,116.306938,0,264,39638.7582407407,2008-07-09,18:11:52
39.981641,116.306938,0,264,39638.7582986111,2008-07-09,18:11:57
39.981642,116.306937,0,263,39638.7583564815,2008-07-09,18:12:02
39.98164,116.306937,0,262,39638.7584143518,2008-07-09,18:12:07
39.981635,116.306937,0,262,39638.7584722222,2008-07-09,18:12:12
39.981641,116.306937,0,262,39638.7585300926,2008-07-09,18:12:17
39.981649,116.306937,0,262,39638.758587963,2008-07-09,18:12:22
39.98165,116.306937,0,262,39638.7586458333,2008-07-09,18:12:27
39.981647,116.306937,0,263,39638.7587037037,2008-07-09,18:12:32
39.981646,116.306937,0,263,39638.7587615741,2008-07-09,18:12:37
39.981647,116.306938,0,263,39638.7588194444,2008-07-09,18:12:42
39.981649,116.306938,0,263,39638.7588773148,2008-07-09,18:12:47
39.981644,116.306939,0,262,39638.7589351852,2008-07-09,18:12:52
39.981644,116.306939,0,262,39638.7589699074,2008-07-09,18:12:55
39.98164,116.30694,0,262,39638.7589930556,2008-07-09,18:12:57
39.9816,116.306932,0,258,39638.7590509259,2008-07-09,18:13:02
39.98159,116.306925,0,258,39638.7591087963,2008-07-09,18:13:07
39.981585,116.306924,0,258,39638.7591666667,2008-07-09,18:13:12
39.981585,116.306924,0,258,39638.7592013889,2008-07-09,18:13:15
39.981582,116.30692,0,259,39638.759224537,2008-07-09,18:13:17
39.98156,116.306903,0,258,39638.7592824074,2008-07-09,18:13:22
39.981561,116.306903,0,259,39638.7593402778,2008-07-09,18:13:27
39.981555,116.306903,0,259,39638.7593981481,2008-07-09,18:13:32
39.981551,116.306903,0,259,39638.7594560185,2008-07-09,18:13:37
39.981544,116.306904,0,259,39638.7595138889,2008-07-09,18:13:42
39.981544,116.306904,0,259,39638.7595486111,2008-07-09,18:13:45
39.981538,116.306905,0,258,39638.7595717593,2008-07-09,18:13:47
39.981558,116.30692,0,257,39638.7596296296,2008-07-09,18:13:52
39.981558,116.30692,0,257,39638.7596643518,2008-07-09,18:13:55
39.981561,116.30692,0,256,39638.7596875,2008-07-09,18:13:57
39.981579,116.306919,0,256,39638.7597453704,2008-07-09,18:14:02
39.981598,116.30694,0,256,39638.7598032407,2008-07-09,18:14:07
39.981598,116.30694,0,256,39638.759837963,2008-07-09,18:14:10
39.981606,116.306943,0,255,39638.7598611111,2008-07-09,18:14:12
39.981531,116.306864,0,231,39638.7709722222,2008-07-09,18:30:12
39.982062,116.307925,0,415,39638.7767592593,2008-07-09,18:38:32
39.982062,116.307925,0,415,39638.7767939815,2008-07-09,18:38:35
39.982057,116.307926,0,415,39638.7768171296,2008-07-09,18:38:37
39.981912,116.307887,0,424,39638.776875,2008-07-09,18:38:42
39.981712,116.307837,0,419,39638.7769328704,2008-07-09,18:38:47
39.981611,116.307809,0,430,39638.7769907407,2008-07-09,18:38:52
39.981554,116.307812,0,431,39638.7770486111,2008-07-09,18:38:57
39.981525,116.307781,0,419,39638.7771064815,2008-07-09,18:39:02
39.9815,116.30778,0,391,39638.7771643519,2008-07-09,18:39:07
39.9815,116.30778,0,391,39638.7771990741,2008-07-09,18:39:10
39.981505,116.307778,0,392,39638.7772222222,2008-07-09,18:39:12
39.981519,116.30777,0,395,39638.7772800926,2008-07-09,18:39:17
39.981529,116.30776,0,398,39638.777337963,2008-07-09,18:39:22
39.981555,116.307765,0,400,39638.7773958333,2008-07-09,18:39:27
39.981564,116.307766,0,400,39638.7774537037,2008-07-09,18:39:32
39.981564,116.307766,0,400,39638.7774884259,2008-07-09,18:39:35
39.981569,116.307772,0,402,39638.7775115741,2008-07-09,18:39:37
39.981592,116.307789,0,409,39638.7775694444,2008-07-09,18:39:42
39.981604,116.30779,0,410,39638.7776273148,2008-07-09,18:39:47
39.981604,116.30779,0,410,39638.777662037,2008-07-09,18:39:50
39.981607,116.307789,0,412,39638.7776851852,2008-07-09,18:39:52
39.98161,116.307736,0,426,39638.7777430556,2008-07-09,18:39:57
39.981619,116.307724,0,453,39638.7778009259,2008-07-09,18:40:02
39.981629,116.30772,0,462,39638.7778587963,2008-07-09,18:40:07
39.981633,116.307719,0,466,39638.7779166667,2008-07-09,18:40:12
39.981632,116.307719,0,468,39638.777974537,2008-07-09,18:40:17
39.981632,116.307717,0,469,39638.7780324074,2008-07-09,18:40:22
39.981632,116.307716,0,468,39638.7780902778,2008-07-09,18:40:27
39.981632,116.307716,0,468,39638.7781481481,2008-07-09,18:40:32
39.981632,116.307716,0,469,39638.7782060185,2008-07-09,18:40:37
39.981632,116.307716,0,469,39638.7782638889,2008-07-09,18:40:42
39.981632,116.307716,0,469,39638.7783217593,2008-07-09,18:40:47
39.981633,116.307717,0,469,39638.7783796296,2008-07-09,18:40:52
39.981637,116.307714,0,470,39638.7784375,2008-07-09,18:40:57
39.981641,116.307708,0,470,39638.7784953704,2008-07-09,18:41:02
39.981641,116.307708,0,470,39638.7785300926,2008-07-09,18:41:05
39.981643,116.307705,0,471,39638.7785532407,2008-07-09,18:41:07
39.981653,116.3077,0,471,39638.7786111111,2008-07-09,18:41:12
39.981687,116.307694,0,476,39638.7786689815,2008-07-09,18:41:17
39.981679,116.307695,0,480,39638.7787268519,2008-07-09,18:41:22
39.981678,116.307695,0,481,39638.7787847222,2008-07-09,18:41:27
39.981677,116.307695,0,481,39638.7788425926,2008-07-09,18:41:32
39.981677,116.307695,0,481,39638.7788773148,2008-07-09,18:41:35
39.981678,116.307695,0,481,39638.778900463,2008-07-09,18:41:37
39.981687,116.307691,0,481,39638.7789583333,2008-07-09,18:41:42
39.981713,116.30768,0,480,39638.7790162037,2008-07-09,18:41:47
39.981711,116.30764,0,479,39638.7790740741,2008-07-09,18:41:52
39.981738,116.307637,0,482,39638.7791319444,2008-07-09,18:41:57
39.981762,116.307605,0,493,39638.7791898148,2008-07-09,18:42:02
39.98177,116.30759,0,509,39638.7792476852,2008-07-09,18:42:07
39.98178,116.307595,0,516,39638.7793055556,2008-07-09,18:42:12
39.981788,116.307615,0,536,39638.7793634259,2008-07-09,18:42:17
39.981813,116.3076,0,542,39638.7794212963,2008-07-09,18:42:22
39.981836,116.30761,0,554,39638.7794791667,2008-07-09,18:42:27
39.981873,116.307632,0,564,39638.779537037,2008-07-09,18:42:32
39.981899,116.307655,0,572,39638.7795949074,2008-07-09,18:42:37
39.981934,116.307665,0,574,39638.7796527778,2008-07-09,18:42:42
39.98195,116.307688,0,585,39638.7797106481,2008-07-09,18:42:47
39.981976,116.307685,0,589,39638.7797685185,2008-07-09,18:42:52
39.982023,116.307689,0,602,39638.7798263889,2008-07-09,18:42:57
39.982052,116.307713,0,615,39638.7798842593,2008-07-09,18:43:02
39.982061,116.307713,0,623,39638.7799421296,2008-07-09,18:43:07
39.982085,116.307666,0,624,39638.78,2008-07-09,18:43:12
39.98217,116.307698,0,609,39638.7800578704,2008-07-09,18:43:17
39.98222,116.3077,0,606,39638.7801157407,2008-07-09,18:43:22
39.982419,116.307852,0,600,39638.7801736111,2008-07-09,18:43:27
39.982531,116.307904,0,504,39638.7802314815,2008-07-09,18:43:32
39.982646,116.307865,0,454,39638.7802893519,2008-07-09,18:43:37
39.982681,116.307893,0,452,39638.7803472222,2008-07-09,18:43:42
39.98268,116.307921,0,456,39638.7804050926,2008-07-09,18:43:47
39.982693,116.307921,0,449,39638.780462963,2008-07-09,18:43:52
39.982716,116.307923,0,438,39638.7805208333,2008-07-09,18:43:57
39.982727,116.307928,0,435,39638.7805787037,2008-07-09,18:44:02
39.982828,116.307897,0,434,39638.7806365741,2008-07-09,18:44:07
39.982776,116.307949,0,442,39638.7806944444,2008-07-09,18:44:12
39.982794,116.307951,0,446,39638.7807523148,2008-07-09,18:44:17
39.982878,116.307979,0,453,39638.7808101852,2008-07-09,18:44:22
39.982883,116.308016,0,461,39638.7808680556,2008-07-09,18:44:27
39.98286,116.307995,0,462,39638.7809259259,2008-07-09,18:44:32
39.982843,116.307999,0,460,39638.7809837963,2008-07-09,18:44:37
39.982922,116.307994,0,460,39638.7810416667,2008-07-09,18:44:42
39.983007,116.307959,0,492,39638.781099537,2008-07-09,18:44:47
39.98307,116.307965,0,503,39638.7811574074,2008-07-09,18:44:52
39.983122,116.307984,0,499,39638.7812152778,2008-07-09,18:44:57
39.983191,116.308005,0,466,39638.7812731481,2008-07-09,18:45:02
39.98337,116.308062,0,426,39638.7813310185,2008-07-09,18:45:07
39.983431,116.308049,0,397,39638.7813888889,2008-07-09,18:45:12
39.983498,116.308044,0,371,39638.7814467593,2008-07-09,18:45:17
39.983565,116.308006,0,359,39638.7815046296,2008-07-09,18:45:22
39.983593,116.307967,0,355,39638.7815625,2008-07-09,18:45:27
39.983621,116.307925,0,352,39638.7816203704,2008-07-09,18:45:32
39.983639,116.307905,0,346,39638.7816782407,2008-07-09,18:45:37
39.983693,116.307873,0,330,39638.7817361111,2008-07-09,18:45:42
39.983726,116.307759,0,322,39638.7817939815,2008-07-09,18:45:47
39.983755,116.307733,0,307,39638.7818518518,2008-07-09,18:45:52
39.983782,116.307705,0,294,39638.7819097222,2008-07-09,18:45:57
39.983826,116.307692,0,289,39638.7819675926,2008-07-09,18:46:02
39.98386,116.307682,0,283,39638.782025463,2008-07-09,18:46:07
39.983869,116.307644,0,277,39638.7820833333,2008-07-09,18:46:12
39.983899,116.307601,0,268,39638.7821412037,2008-07-09,18:46:17
39.983898,116.3076,0,268,39638.7821990741,2008-07-09,18:46:22
39.983899,116.3076,0,267,39638.7822569444,2008-07-09,18:46:27
39.983895,116.3076,0,268,39638.7823148148,2008-07-09,18:46:32
39.983891,116.3076,0,268,39638.7823726852,2008-07-09,18:46:37
39.983888,116.307599,0,268,39638.7824305556,2008-07-09,18:46:42
39.98389,116.307598,0,267,39638.7824884259,2008-07-09,18:46:47
39.983894,116.307598,0,266,39638.7825462963,2008-07-09,18:46:52
39.983896,116.307596,0,265,39638.7826041667,2008-07-09,18:46:57
39.983896,116.307592,0,264,39638.782662037,2008-07-09,18:47:02
39.98389,116.307591,0,262,39638.7827199074,2008-07-09,18:47:07
39.983888,116.30759,0,261,39638.7827777778,2008-07-09,18:47:12
39.983888,116.30759,0,261,39638.7828125,2008-07-09,18:47:15
39.983889,116.307589,0,261,39638.7828356481,2008-07-09,18:47:17
39.983911,116.307556,0,255,39638.7828935185,2008-07-09,18:47:22
39.983916,116.307536,0,253,39638.7829513889,2008-07-09,18:47:27
39.983934,116.307528,0,253,39638.7830092593,2008-07-09,18:47:32
39.983948,116.307503,0,251,39638.7830671296,2008-07-09,18:47:37
39.983948,116.307493,0,250,39638.783125,2008-07-09,18:47:42
39.983951,116.307489,0,250,39638.7831828704,2008-07-09,18:47:47
39.983953,116.307488,0,249,39638.7832407407,2008-07-09,18:47:52
39.983957,116.307488,0,249,39638.7832986111,2008-07-09,18:47:57
39.983956,116.307489,0,249,39638.7833564815,2008-07-09,18:48:02
39.983956,116.307489,0,249,39638.7833912037,2008-07-09,18:48:05
39.983949,116.307484,0,248,39638.7834143518,2008-07-09,18:48:07
39.983927,116.307474,0,245,39638.7834722222,2008-07-09,18:48:12
39.983962,116.307443,0,239,39638.7835300926,2008-07-09,18:48:17
39.983963,116.307436,0,236,39638.783587963,2008-07-09,18:48:22
39.983963,116.307436,0,236,39638.7836226852,2008-07-09,18:48:25
39.983961,116.307428,0,235,39638.7836458333,2008-07-09,18:48:27
39.983959,116.307418,0,234,39638.7837037037,2008-07-09,18:48:32
39.983958,116.307413,0,233,39638.7837615741,2008-07-09,18:48:37
39.983962,116.307412,0,233,39638.7838194444,2008-07-09,18:48:42
39.983961,116.307412,0,232,39638.7838773148,2008-07-09,18:48:47
39.983961,116.307412,0,232,39638.7839351852,2008-07-09,18:48:52
39.983961,116.307413,0,232,39638.7839930556,2008-07-09,18:48:57
39.983965,116.307413,0,232,39638.7840509259,2008-07-09,18:49:02
39.983965,116.307414,0,233,39638.7841087963,2008-07-09,18:49:07
39.983965,116.307414,0,233,39638.7841435185,2008-07-09,18:49:10
39.983966,116.307412,0,233,39638.7841666667,2008-07-09,18:49:12
39.983946,116.307428,0,231,39638.784224537,2008-07-09,18:49:17
39.983938,116.307429,0,229,39638.7842824074,2008-07-09,18:49:22
39.98394,116.307429,0,229,39638.7843402778,2008-07-09,18:49:27
39.983939,116.307429,0,229,39638.7843981481,2008-07-09,18:49:32
39.983941,116.307429,0,229,39638.7844560185,2008-07-09,18:49:37
39.983941,116.307429,0,229,39638.7844907407,2008-07-09,18:49:40
39.983945,116.30743,0,229,39638.7845138889,2008-07-09,18:49:42
39.983954,116.307429,0,228,39638.7845717593,2008-07-09,18:49:47
39.983963,116.307446,0,226,39638.7846296296,2008-07-09,18:49:52
39.983963,116.307446,0,226,39638.7846643519,2008-07-09,18:49:55
39.983967,116.307446,0,227,39638.7846875,2008-07-09,18:49:57
39.983977,116.307445,0,228,39638.7847453704,2008-07-09,18:50:02
39.983982,116.307445,0,230,39638.7848032407,2008-07-09,18:50:07
39.983981,116.307445,0,231,39638.7848611111,2008-07-09,18:50:12
39.983978,116.307445,0,231,39638.7849189815,2008-07-09,18:50:17
39.983979,116.307444,0,231,39638.7849768519,2008-07-09,18:50:22
39.983978,116.307443,0,230,39638.7850347222,2008-07-09,18:50:27
39.983978,116.307443,0,230,39638.7850925926,2008-07-09,18:50:32
39.983979,116.307442,0,230,39638.785150463,2008-07-09,18:50:37
39.983979,116.307442,0,230,39638.7852083333,2008-07-09,18:50:42
39.983979,116.307442,0,230,39638.7852662037,2008-07-09,18:50:47
39.983979,116.307441,0,230,39638.7853240741,2008-07-09,18:50:52
39.983978,116.307441,0,230,39638.7853819444,2008-07-09,18:50:57
39.983978,116.307441,0,229,39638.7854398148,2008-07-09,18:51:02
39.983978,116.307441,0,229,39638.7854976852,2008-07-09,18:51:07
39.983978,116.307441,0,229,39638.7855555556,2008-07-09,18:51:12
39.983979,116.307441,0,229,39638.7856134259,2008-07-09,18:51:17
39.983978,116.307441,0,229,39638.7856712963,2008-07-09,18:51:22
39.983978,116.307442,0,229,39638.7857291667,2008-07-09,18:51:27
39.983978,116.307442,0,229,39638.785787037,2008-07-09,18:51:32
39.983978,116.307442,0,229,39638.7858449074,2008-07-09,18:51:37
39.983978,116.307442,0,229,39638.7859027778,2008-07-09,18:51:42
39.983978,116.307442,0,229,39638.7859606481,2008-07-09,18:51:47
39.983978,116.307442,0,229,39638.7860185185,2008-07-09,18:51:52
39.983977,116.307442,0,229,39638.7860763889,2008-07-09,18:51:57
39.983973,116.307443,0,229,39638.7861342593,2008-07-09,18:52:02
39.983968,116.307443,0,229,39638.7861921296,2008-07-09,18:52:07
39.983967,116.307443,0,228,39638.78625,2008-07-09,18:52:12
39.983969,116.307443,0,228,39638.7863078704,2008-07-09,18:52:17
39.983969,116.307443,0,228,39638.7863425926,2008-07-09,18:52:20
39.983975,116.30744,0,227,39638.7863657407,2008-07-09,18:52:22
39.983936,116.307399,0,219,39638.7864236111,2008-07-09,18:52:27
39.983957,116.30741,0,218,39638.7864814815,2008-07-09,18:52:32
39.983962,116.307407,0,216,39638.7865393519,2008-07-09,18:52:37
39.983963,116.307407,0,215,39638.7865972222,2008-07-09,18:52:42
39.983963,116.30741,0,213,39638.7866550926,2008-07-09,18:52:47
39.983962,116.307407,0,211,39638.786712963,2008-07-09,18:52:52
39.98396,116.307406,0,209,39638.7867708333,2008-07-09,18:52:57
39.983958,116.307402,0,205,39638.7868287037,2008-07-09,18:53:02
39.983951,116.307401,0,201,39638.7868865741,2008-07-09,18:53:07
39.983943,116.307402,0,197,39638.7869444444,2008-07-09,18:53:12
39.983935,116.307402,0,192,39638.7870023148,2008-07-09,18:53:17
39.983935,116.307402,0,192,39638.787037037,2008-07-09,18:53:20
39.983927,116.307402,0,186,39638.7870601852,2008-07-09,18:53:22
39.983918,116.307403,0,181,39638.7871180556,2008-07-09,18:53:27
39.98391,116.307403,0,176,39638.7871759259,2008-07-09,18:53:32
39.983903,116.307403,0,170,39638.7872337963,2008-07-09,18:53:37
39.983897,116.307404,0,165,39638.7872916667,2008-07-09,18:53:42
39.983894,116.307406,0,160,39638.787349537,2008-07-09,18:53:47
39.983896,116.30741,0,155,39638.7874074074,2008-07-09,18:53:52
39.983903,116.307414,0,150,39638.7874652778,2008-07-09,18:53:57
39.983909,116.307413,0,146,39638.7875231481,2008-07-09,18:54:02
39.983909,116.307413,0,146,39638.7875578704,2008-07-09,18:54:05
39.983908,116.307407,0,142,39638.7875810185,2008-07-09,18:54:07
39.983905,116.307396,0,138,39638.7876388889,2008-07-09,18:54:12
39.983899,116.307384,0,135,39638.7876967593,2008-07-09,18:54:17
39.983888,116.307381,0,131,39638.7877546296,2008-07-09,18:54:22
39.983884,116.307382,0,129,39638.7878125,2008-07-09,18:54:27
39.98388,116.30738,0,126,39638.7878703704,2008-07-09,18:54:32
39.983872,116.307381,0,123,39638.7879282407,2008-07-09,18:54:37
39.983864,116.307383,0,122,39638.7879861111,2008-07-09,18:54:42
39.983864,116.307383,0,122,39638.7880208333,2008-07-09,18:54:45
39.983856,116.307385,0,120,39638.7880439815,2008-07-09,18:54:47
39.983862,116.307665,0,120,39638.7881018519,2008-07-09,18:54:52
39.98387,116.308154,0,120,39638.7881597222,2008-07-09,18:54:57
39.983844,116.308769,0,122,39638.7882175926,2008-07-09,18:55:02
39.983859,116.309303,0,124,39638.788275463,2008-07-09,18:55:07
39.983896,116.309601,0,126,39638.7883333333,2008-07-09,18:55:12
39.983898,116.309622,0,130,39638.7883912037,2008-07-09,18:55:17
39.983876,116.309602,0,131,39638.7884490741,2008-07-09,18:55:22
39.983871,116.309603,0,131,39638.7885069444,2008-07-09,18:55:27
39.983871,116.309603,0,131,39638.7885416667,2008-07-09,18:55:30
39.983866,116.309603,0,131,39638.7885648148,2008-07-09,18:55:32
39.983856,116.309603,0,131,39638.7886226852,2008-07-09,18:55:37
39.983856,116.309603,0,131,39638.7886574074,2008-07-09,18:55:40
39.983861,116.309603,0,131,39638.7886805556,2008-07-09,18:55:42
39.983871,116.309603,0,131,39638.7887384259,2008-07-09,18:55:47
39.983889,116.309604,0,131,39638.7887962963,2008-07-09,18:55:52
39.983893,116.309604,0,131,39638.7888541667,2008-07-09,18:55:57
39.983898,116.309605,0,131,39638.788912037,2008-07-09,18:56:02
39.983901,116.309604,0,132,39638.7889699074,2008-07-09,18:56:07
39.983894,116.309604,0,132,39638.7890277778,2008-07-09,18:56:12
39.983894,116.309604,0,132,39638.7890625,2008-07-09,18:56:15
39.983898,116.309605,0,132,39638.7890856481,2008-07-09,18:56:17
39.983908,116.309605,0,133,39638.7891435185,2008-07-09,18:56:22
39.983918,116.309605,0,133,39638.7892013889,2008-07-09,18:56:27
39.983917,116.309605,0,134,39638.7892592593,2008-07-09,18:56:32
39.983917,116.309605,0,134,39638.7892939815,2008-07-09,18:56:35
39.98392,116.309605,0,134,39638.7893171296,2008-07-09,18:56:37
39.98393,116.309605,0,134,39638.789375,2008-07-09,18:56:42
39.983939,116.309606,0,134,39638.7894328704,2008-07-09,18:56:47
39.983931,116.309606,0,134,39638.7894907407,2008-07-09,18:56:52
39.983937,116.309607,0,134,39638.7895486111,2008-07-09,18:56:57
39.983936,116.309608,0,135,39638.7896064815,2008-07-09,18:57:02
39.983936,116.309608,0,135,39638.7896412037,2008-07-09,18:57:05
39.983942,116.309608,0,135,39638.7896643518,2008-07-09,18:57:07
39.983949,116.309733,0,139,39638.7897222222,2008-07-09,18:57:12
39.984009,116.310209,0,146,39638.7897800926,2008-07-09,18:57:17
39.984054,116.310935,0,149,39638.789837963,2008-07-09,18:57:22
39.984091,116.311832,0,150,39638.7898958333,2008-07-09,18:57:27
39.984128,116.312828,0,152,39638.7899537037,2008-07-09,18:57:32
39.984143,116.313902,0,154,39638.7900115741,2008-07-09,18:57:37
39.984222,116.315067,0,152,39638.7900694444,2008-07-09,18:57:42
39.984253,116.316265,0,146,39638.7901273148,2008-07-09,18:57:47
39.984331,116.317488,0,135,39638.7901851852,2008-07-09,18:57:52
39.984398,116.318643,0,134,39638.7902430556,2008-07-09,18:57:57
39.984441,116.31973,0,132,39638.7903009259,2008-07-09,18:58:02
39.984464,116.320805,0,130,39638.7903587963,2008-07-09,18:58:07
39.984492,116.321959,0,128,39638.7904166667,2008-07-09,18:58:12
39.984523,116.323161,0,130,39638.790474537,2008-07-09,18:58:17
39.984556,116.324408,0,132,39638.7905324074,2008-07-09,18:58:22
39.984594,116.325639,0,134,39638.7905902778,2008-07-09,18:58:27
39.984637,116.326829,0,141,39638.7906481481,2008-07-09,18:58:32
39.984681,116.327993,0,144,39638.7907060185,2008-07-09,18:58:37
39.984763,116.329165,0,146,39638.7907638889,2008-07-09,18:58:42
39.984822,116.330312,0,145,39638.7908217593,2008-07-09,18:58:47
39.984837,116.331476,0,146,39638.7908796296,2008-07-09,18:58:52
39.984836,116.332666,0,151,39638.7909375,2008-07-09,18:58:57
39.984866,116.333899,0,149,39638.7909953704,2008-07-09,18:59:02
39.984884,116.335169,0,145,39638.7910532407,2008-07-09,18:59:07
39.98493,116.336455,0,150,39638.7911111111,2008-07-09,18:59:12
39.984974,116.337631,0,155,39638.7911689815,2008-07-09,18:59:17
39.985049,116.338757,0,161,39638.7912268518,2008-07-09,18:59:22
39.985134,116.33984,0,155,39638.7912847222,2008-07-09,18:59:27
39.98518,116.340895,0,150,39638.7913425926,2008-07-09,18:59:32
39.985225,116.341884,0,149,39638.791400463,2008-07-09,18:59:37
39.985248,116.34283,0,154,39638.7914583333,2008-07-09,18:59:42
39.985258,116.343827,0,161,39638.7915162037,2008-07-09,18:59:47
39.985189,116.344758,0,146,39638.7915740741,2008-07-09,18:59:52
39.985181,116.345634,0,140,39638.7916319444,2008-07-09,18:59:57
39.985187,116.346491,0,135,39638.7916898148,2008-07-09,19:00:02
39.985086,116.347135,0,129,39638.7917476852,2008-07-09,19:00:07
39.985088,116.347811,0,121,39638.7918055556,2008-07-09,19:00:12
39.985207,116.348028,0,114,39638.7918634259,2008-07-09,19:00:17
39.985295,116.348393,0,108,39638.7919212963,2008-07-09,19:00:22
39.985334,116.348982,0,100,39638.7919791667,2008-07-09,19:00:27
39.985409,116.349673,0,90,39638.792037037,2008-07-09,19:00:32
39.9855,116.350484,0,84,39638.7920949074,2008-07-09,19:00:37
39.985493,116.35121,0,86,39638.7921527778,2008-07-09,19:00:42
39.985418,116.351774,0,97,39638.7922106481,2008-07-09,19:00:47
39.985381,116.351829,0,110,39638.7922685185,2008-07-09,19:00:52
39.985372,116.351829,0,112,39638.7923263889,2008-07-09,19:00:57
39.985361,116.351829,0,113,39638.7923842593,2008-07-09,19:01:02
39.985325,116.351826,0,116,39638.7924421296,2008-07-09,19:01:07
39.985314,116.351833,0,119,39638.7925,2008-07-09,19:01:12
39.985324,116.351834,0,121,39638.7925578704,2008-07-09,19:01:17
39.985315,116.351839,0,124,39638.7926157407,2008-07-09,19:01:22
39.985279,116.351851,0,128,39638.7926736111,2008-07-09,19:01:27
39.985261,116.351853,0,131,39638.7927314815,2008-07-09,19:01:32
39.985261,116.351853,0,131,39638.7927662037,2008-07-09,19:01:35
39.985258,116.351851,0,132,39638.7927893519,2008-07-09,19:01:37
39.985249,116.351855,0,135,39638.7928472222,2008-07-09,19:01:42
39.985196,116.35186,0,136,39638.7929050926,2008-07-09,19:01:47
39.985167,116.351869,0,139,39638.792962963,2008-07-09,19:01:52
39.985124,116.351875,0,141,39638.7930208333,2008-07-09,19:01:57
39.985079,116.3519,0,144,39638.7930787037,2008-07-09,19:02:02
39.98505,116.351889,0,147,39638.7931365741,2008-07-09,19:02:07
39.985024,116.35189,0,148,39638.7931944444,2008-07-09,19:02:12
39.985024,116.3519,0,151,39638.7932523148,2008-07-09,19:02:17
39.985033,116.351901,0,150,39638.7933101852,2008-07-09,19:02:22
39.984984,116.35196,0,150,39638.7933680556,2008-07-09,19:02:27
39.984974,116.352008,0,149,39638.7934259259,2008-07-09,19:02:32
39.984971,116.352075,0,147,39638.7934837963,2008-07-09,19:02:37
39.984948,116.35212,0,147,39638.7935416667,2008-07-09,19:02:42
39.984937,116.352171,0,145,39638.793599537,2008-07-09,19:02:47
39.984922,116.352198,0,147,39638.7936574074,2008-07-09,19:02:52
39.984911,116.352235,0,149,39638.7937152778,2008-07-09,19:02:57
39.984911,116.352263,0,152,39638.7937731481,2008-07-09,19:03:02
39.984911,116.352295,0,156,39638.7938310185,2008-07-09,19:03:07
39.984929,116.352338,0,159,39638.7938888889,2008-07-09,19:03:12
39.984926,116.352381,0,162,39638.7939467593,2008-07-09,19:03:17
39.984935,116.352439,0,165,39638.7940046296,2008-07-09,19:03:22
39.984942,116.352457,0,167,39638.7940625,2008-07-09,19:03:27
39.984942,116.352457,0,167,39638.7940972222,2008-07-09,19:03:30
39.984943,116.352459,0,168,39638.7941203704,2008-07-09,19:03:32
39.984954,116.352462,0,169,39638.7941782407,2008-07-09,19:03:37
39.985014,116.352553,0,168,39638.7942361111,2008-07-09,19:03:42
39.98503,116.352605,0,169,39638.7942939815,2008-07-09,19:03:47
39.985021,116.352652,0,173,39638.7943518519,2008-07-09,19:03:52
39.985005,116.352728,0,178,39638.7944097222,2008-07-09,19:03:57
39.985001,116.352793,0,178,39638.7944675926,2008-07-09,19:04:02
39.984981,116.352844,0,183,39638.794525463,2008-07-09,19:04:07
39.985001,116.352886,0,185,39638.7945833333,2008-07-09,19:04:12
39.98497,116.352914,0,188,39638.7946412037,2008-07-09,19:04:17
39.984974,116.352939,0,191,39638.7946990741,2008-07-09,19:04:22
39.984951,116.352985,0,194,39638.7947569444,2008-07-09,19:04:27
39.984965,116.353016,0,196,39638.7948148148,2008-07-09,19:04:32
39.984932,116.353054,0,200,39638.7948726852,2008-07-09,19:04:37
39.984936,116.353053,0,202,39638.7949305556,2008-07-09,19:04:42
39.984944,116.353053,0,203,39638.7949884259,2008-07-09,19:04:47
39.984944,116.353053,0,203,39638.7950231481,2008-07-09,19:04:50
39.984951,116.353054,0,205,39638.7950462963,2008-07-09,19:04:52
39.984962,116.353055,0,206,39638.7951041667,2008-07-09,19:04:57
39.984971,116.353055,0,207,39638.795162037,2008-07-09,19:05:02
39.984866,116.353215,0,222,39638.7955671296,2008-07-09,19:05:37
39.984865,116.353201,0,222,39638.795625,2008-07-09,19:05:42
39.984865,116.353201,0,222,39638.7956597222,2008-07-09,19:05:45
39.984863,116.353201,0,221,39638.7956828704,2008-07-09,19:05:47
39.984986,116.35341,0,202,39638.7957986111,2008-07-09,19:05:57
39.984989,116.353409,0,200,39638.7958564815,2008-07-09,19:06:02
39.984989,116.353409,0,200,39638.7958912037,2008-07-09,19:06:05
39.984981,116.353409,0,201,39638.7959143519,2008-07-09,19:06:07
39.985005,116.353314,0,200,39638.7959722222,2008-07-09,19:06:12
39.985013,116.352971,0,200,39638.7960300926,2008-07-09,19:06:17
39.984923,116.352842,0,202,39638.796087963,2008-07-09,19:06:22
39.98485,116.352763,0,203,39638.7961458333,2008-07-09,19:06:27
39.984841,116.352714,0,205,39638.7962037037,2008-07-09,19:06:32
39.984847,116.352693,0,205,39638.7962615741,2008-07-09,19:06:37
39.98486,116.352687,0,205,39638.7963194444,2008-07-09,19:06:42
39.984871,116.352686,0,205,39638.7963773148,2008-07-09,19:06:47
39.984877,116.352684,0,205,39638.7964351852,2008-07-09,19:06:52
39.984881,116.352683,0,205,39638.7964930556,2008-07-09,19:06:57
39.984878,116.352682,0,206,39638.7965509259,2008-07-09,19:07:02
39.984878,116.352682,0,206,39638.7965856481,2008-07-09,19:07:05
39.984877,116.352681,0,206,39638.7966087963,2008-07-09,19:07:07
39.984896,116.352682,0,207,39638.7966666667,2008-07-09,19:07:12
39.984892,116.352669,0,208,39638.796724537,2008-07-09,19:07:17
39.984829,116.352568,0,213,39638.7967824074,2008-07-09,19:07:22
39.984779,116.352497,0,217,39638.7968402778,2008-07-09,19:07:27
39.984779,116.352497,0,217,39638.796875,2008-07-09,19:07:30
39.984785,116.352493,0,217,39638.7968981481,2008-07-09,19:07:32
39.984796,116.352446,0,218,39638.7969560185,2008-07-09,19:07:37
39.984844,116.352353,0,220,39638.7970138889,2008-07-09,19:07:42
39.984833,116.35234,0,223,39638.7970717593,2008-07-09,19:07:47
39.984826,116.352348,0,225,39638.7971296296,2008-07-09,19:07:52
39.984827,116.352348,0,226,39638.7971875,2008-07-09,19:07:57
39.984826,116.352349,0,227,39638.7972453704,2008-07-09,19:08:02
39.984826,116.352349,0,227,39638.7972800926,2008-07-09,19:08:05
39.984829,116.35235,0,227,39638.7973032407,2008-07-09,19:08:07
39.984841,116.352352,0,228,39638.7973611111,2008-07-09,19:08:12
39.984851,116.352353,0,228,39638.7974189815,2008-07-09,19:08:17
39.984848,116.352356,0,228,39638.7974768518,2008-07-09,19:08:22
39.984851,116.352358,0,228,39638.7975347222,2008-07-09,19:08:27
39.98485,116.35236,0,227,39638.7975925926,2008-07-09,19:08:32
39.98485,116.352363,0,227,39638.797650463,2008-07-09,19:08:37
39.98485,116.352363,0,227,39638.7976851852,2008-07-09,19:08:40
39.984854,116.352366,0,227,39638.7977083333,2008-07-09,19:08:42
39.984903,116.352448,0,225,39638.7977662037,2008-07-09,19:08:47
39.984947,116.352514,0,226,39638.7978240741,2008-07-09,19:08:52
39.984989,116.352595,0,226,39638.7978819444,2008-07-09,19:08:57
39.984995,116.352625,0,225,39638.7979398148,2008-07-09,19:09:02
39.984756,116.352565,0,79,39638.8058796296,2008-07-09,19:20:28
39.984685,116.352544,0,81,39638.8059375,2008-07-09,19:20:33
39.98464,116.352543,0,81,39638.8059953704,2008-07-09,19:20:38
39.984606,116.352555,0,81,39638.8060532407,2008-07-09,19:20:43
39.984563,116.352571,0,81,39638.8061111111,2008-07-09,19:20:48
