# Supplementary material for: Research on differential privacy protection method based on user tendency
Source: PLoS One. 2023 Oct 26;18(10):e0288823. doi: 10.1371/journal.pone.0288823 (PMC10602288; doi:10.1371/journal.pone.0288823)
Supplement: S3 Data — (ZIP) [file pone.0288823.s003.zip › Data 5-3/052/Trajectory/20080709212205.plt]

Geolife trajectory
WGS 84
Altitude is in Feet
Reserved 3
0,2,255,My Track,0,0,2,8421376
0
39.985456,116.352572,0,33,39638.8903356481,2008-07-09,21:22:05
39.985582,116.353178,0,180,39638.8903935185,2008-07-09,21:22:10
39.985623,116.354,0,268,39638.8904513889,2008-07-09,21:22:15
39.985653,116.354934,0,268,39638.8905092593,2008-07-09,21:22:20
39.985687,116.355886,0,268,39638.8905671296,2008-07-09,21:22:25
39.985712,116.356839,0,261,39638.890625,2008-07-09,21:22:30
39.985746,116.357793,0,253,39638.8906828704,2008-07-09,21:22:35
39.985786,116.358835,0,239,39638.8907407407,2008-07-09,21:22:40
39.985799,116.359837,0,230,39638.8907986111,2008-07-09,21:22:45
39.985814,116.360897,0,234,39638.8908564815,2008-07-09,21:22:50
39.985879,116.361888,0,238,39638.8909143518,2008-07-09,21:22:55
39.985911,116.362881,0,242,39638.8909722222,2008-07-09,21:23:00
39.985932,116.36396,0,253,39638.8910300926,2008-07-09,21:23:05
39.985973,116.36505,0,252,39638.891087963,2008-07-09,21:23:10
39.986022,116.366143,0,252,39638.8911458333,2008-07-09,21:23:15
39.986063,116.36725,0,257,39638.8912037037,2008-07-09,21:23:20
39.986059,116.368286,0,223,39638.8912615741,2008-07-09,21:23:25
39.98606,116.36927,0,202,39638.8913194444,2008-07-09,21:23:30
39.986088,116.370317,0,187,39638.8913773148,2008-07-09,21:23:35
39.986115,116.371329,0,178,39638.8914351852,2008-07-09,21:23:40
39.986149,116.372366,0,174,39638.8914930556,2008-07-09,21:23:45
39.986163,116.373473,0,150,39638.8915509259,2008-07-09,21:23:50
39.986186,116.374593,0,135,39638.8916087963,2008-07-09,21:23:55
39.986209,116.375695,0,126,39638.8916666667,2008-07-09,21:24:00
39.986255,116.376757,0,125,39638.891724537,2008-07-09,21:24:05
39.986271,116.377766,0,125,39638.8917824074,2008-07-09,21:24:10
39.986266,116.378831,0,119,39638.8918402778,2008-07-09,21:24:15
39.986297,116.379847,0,118,39638.8918981481,2008-07-09,21:24:20
39.986298,116.380821,0,111,39638.8919560185,2008-07-09,21:24:25
39.986332,116.381761,0,114,39638.8920138889,2008-07-09,21:24:30
39.986359,116.382679,0,117,39638.8920717593,2008-07-09,21:24:35
39.986401,116.383719,0,123,39638.8921296296,2008-07-09,21:24:40
39.986438,116.38486,0,109,39638.8921875,2008-07-09,21:24:45
39.986481,116.386,0,102,39638.8922453704,2008-07-09,21:24:50
39.986509,116.387114,0,98,39638.8923032407,2008-07-09,21:24:55
39.986531,116.388197,0,96,39638.8923611111,2008-07-09,21:25:00
39.986571,116.389308,0,106,39638.8924189815,2008-07-09,21:25:05
39.986593,116.390445,0,108,39638.8924768518,2008-07-09,21:25:10
39.986623,116.391534,0,92,39638.8925347222,2008-07-09,21:25:15
39.98663,116.392583,0,81,39638.8925925926,2008-07-09,21:25:20
39.986666,116.393625,0,94,39638.892650463,2008-07-09,21:25:25
39.986694,116.3947,0,106,39638.8927083333,2008-07-09,21:25:30
39.986732,116.395777,0,126,39638.8927662037,2008-07-09,21:25:35
39.986759,116.396754,0,134,39638.8928240741,2008-07-09,21:25:40
39.9868,116.397492,0,143,39638.8928819444,2008-07-09,21:25:45
39.986824,116.397955,0,140,39638.8929398148,2008-07-09,21:25:50
39.986842,116.398446,0,134,39638.8929976852,2008-07-09,21:25:55
39.986843,116.399187,0,132,39638.8930555556,2008-07-09,21:26:00
39.986873,116.400034,0,129,39638.8931134259,2008-07-09,21:26:05
39.98692,116.400875,0,125,39638.8931712963,2008-07-09,21:26:10
39.98695,116.401707,0,120,39638.8932291667,2008-07-09,21:26:15
39.98697,116.402554,0,125,39638.893287037,2008-07-09,21:26:20
39.986995,116.40349,0,112,39638.8933449074,2008-07-09,21:26:25
39.987007,116.404498,0,113,39638.8934027778,2008-07-09,21:26:30
39.987009,116.405491,0,105,39638.8934606481,2008-07-09,21:26:35
39.98703,116.406394,0,107,39638.8935185185,2008-07-09,21:26:40
39.987009,116.407208,0,115,39638.8935763889,2008-07-09,21:26:45
39.987028,116.40796,0,116,39638.8936342593,2008-07-09,21:26:50
39.987053,116.408758,0,117,39638.8936921296,2008-07-09,21:26:55
39.987076,116.409609,0,126,39638.89375,2008-07-09,21:27:00
39.98707,116.410064,0,134,39638.8938078704,2008-07-09,21:27:05
39.987038,116.410085,0,125,39638.8938657407,2008-07-09,21:27:10
39.987037,116.410065,0,125,39638.8939236111,2008-07-09,21:27:15
39.987037,116.410062,0,125,39638.8939814815,2008-07-09,21:27:20
39.987037,116.410062,0,125,39638.8940162037,2008-07-09,21:27:23
39.987035,116.410058,0,125,39638.8940393519,2008-07-09,21:27:25
39.987034,116.410047,0,126,39638.8940972222,2008-07-09,21:27:30
39.987024,116.410026,0,126,39638.8941550926,2008-07-09,21:27:35
39.987003,116.409919,0,125,39638.894212963,2008-07-09,21:27:40
39.986989,116.409819,0,121,39638.8942708333,2008-07-09,21:27:45
39.986975,116.409727,0,114,39638.8943287037,2008-07-09,21:27:50
39.986931,116.40968,0,109,39638.8943865741,2008-07-09,21:27:55
39.986891,116.409693,0,98,39638.8944444444,2008-07-09,21:28:00
39.98691,116.409731,0,95,39638.8945023148,2008-07-09,21:28:05
39.98691,116.409681,0,92,39638.8945601852,2008-07-09,21:28:10
39.98691,116.40967,0,91,39638.8946180556,2008-07-09,21:28:15
39.98691,116.409657,0,90,39638.8946759259,2008-07-09,21:28:20
39.986909,116.409644,0,90,39638.8947337963,2008-07-09,21:28:25
39.986908,116.409634,0,90,39638.8947916667,2008-07-09,21:28:30
39.986908,116.40962,0,90,39638.894849537,2008-07-09,21:28:35
39.90044,116.411551,0,-95,39638.9127893519,2008-07-09,21:54:25
39.900549,116.41164,0,23,39638.9128472222,2008-07-09,21:54:30
39.900423,116.411571,0,42,39638.9129050926,2008-07-09,21:54:35
39.900402,116.4116,0,49,39638.912962963,2008-07-09,21:54:40
39.900405,116.41163,0,53,39638.9130208333,2008-07-09,21:54:45
39.900491,116.411749,0,98,39638.9130787037,2008-07-09,21:54:50
39.900442,116.411819,0,100,39638.9131365741,2008-07-09,21:54:55
39.90042,116.41185,0,89,39638.9131944444,2008-07-09,21:55:00
39.900501,116.411886,0,93,39638.9132523148,2008-07-09,21:55:05
39.900562,116.411917,0,100,39638.9133101852,2008-07-09,21:55:10
39.900628,116.411949,0,106,39638.9133680556,2008-07-09,21:55:15
39.90069,116.41198,0,118,39638.9134259259,2008-07-09,21:55:20
39.90075,116.412015,0,120,39638.9134837963,2008-07-09,21:55:25
39.900813,116.412049,0,124,39638.9135416667,2008-07-09,21:55:30
39.900857,116.412083,0,136,39638.913599537,2008-07-09,21:55:35
39.900919,116.41208,0,158,39638.9136574074,2008-07-09,21:55:40
39.901016,116.412116,0,155,39638.9137152778,2008-07-09,21:55:45
39.901085,116.412111,0,140,39638.9137731481,2008-07-09,21:55:50
39.901068,116.41213,0,149,39638.9138310185,2008-07-09,21:55:55
39.901077,116.412102,0,145,39638.9138888889,2008-07-09,21:56:00
39.901036,116.412103,0,147,39638.9139467593,2008-07-09,21:56:05
39.900971,116.412069,0,148,39638.9140046296,2008-07-09,21:56:10
39.900897,116.412048,0,149,39638.9140625,2008-07-09,21:56:15
39.900831,116.41204,0,148,39638.9141203704,2008-07-09,21:56:20
39.900693,116.411998,0,134,39638.9141782407,2008-07-09,21:56:25
39.900646,116.411981,0,138,39638.9142361111,2008-07-09,21:56:30
39.900588,116.411976,0,145,39638.9142939815,2008-07-09,21:56:35
39.900548,116.411985,0,148,39638.9143518518,2008-07-09,21:56:40
39.900539,116.411972,0,148,39638.9144097222,2008-07-09,21:56:45
39.900456,116.41196,0,146,39638.9144675926,2008-07-09,21:56:50
39.900369,116.411948,0,148,39638.914525463,2008-07-09,21:56:55
39.90034,116.411922,0,149,39638.9145833333,2008-07-09,21:57:00
39.900304,116.411901,0,147,39638.9146412037,2008-07-09,21:57:05
39.90023,116.411903,0,142,39638.9146990741,2008-07-09,21:57:10
39.900149,116.411899,0,136,39638.9147569444,2008-07-09,21:57:15
39.900072,116.411862,0,137,39638.9148148148,2008-07-09,21:57:20
39.900021,116.411832,0,132,39638.9148726852,2008-07-09,21:57:25
39.900005,116.411787,0,126,39638.9149305556,2008-07-09,21:57:30
39.899957,116.411722,0,123,39638.9149884259,2008-07-09,21:57:35
39.899926,116.411653,0,123,39638.9150462963,2008-07-09,21:57:40
39.899891,116.411554,0,122,39638.9151041667,2008-07-09,21:57:45
39.89988,116.411457,0,123,39638.915162037,2008-07-09,21:57:50
39.899911,116.411389,0,127,39638.9152199074,2008-07-09,21:57:55
39.89989,116.411306,0,129,39638.9152777778,2008-07-09,21:58:00
39.89987,116.411236,0,132,39638.9153356481,2008-07-09,21:58:05
39.899863,116.411129,0,134,39638.9153935185,2008-07-09,21:58:10
39.899885,116.411022,0,136,39638.9154513889,2008-07-09,21:58:15
39.899904,116.410914,0,135,39638.9155092593,2008-07-09,21:58:20
39.899889,116.410824,0,134,39638.9155671296,2008-07-09,21:58:25
39.899862,116.410738,0,130,39638.915625,2008-07-09,21:58:30
39.899947,116.410592,0,132,39638.9156828704,2008-07-09,21:58:35
39.899971,116.410572,0,130,39638.9157407407,2008-07-09,21:58:40
39.899992,116.410556,0,125,39638.9157986111,2008-07-09,21:58:45
39.899991,116.410559,0,125,39638.9158564815,2008-07-09,21:58:50
39.899991,116.410559,0,125,39638.9158912037,2008-07-09,21:58:53
39.899991,116.410562,0,125,39638.9159143518,2008-07-09,21:58:55
39.899902,116.410613,0,127,39638.9159722222,2008-07-09,21:59:00
39.899866,116.41049,0,133,39638.9160300926,2008-07-09,21:59:05
39.89988,116.410451,0,136,39638.916087963,2008-07-09,21:59:10
39.899871,116.410355,0,140,39638.9161458333,2008-07-09,21:59:15
39.899868,116.410273,0,139,39638.9162037037,2008-07-09,21:59:20
39.899856,116.41019,0,139,39638.9162615741,2008-07-09,21:59:25
39.899834,116.410132,0,140,39638.9163194444,2008-07-09,21:59:30
39.899801,116.410084,0,142,39638.9163773148,2008-07-09,21:59:35
39.899797,116.410038,0,144,39638.9164351852,2008-07-09,21:59:40
39.899445,116.409528,0,-48,39638.9170138889,2008-07-09,22:00:30
39.899535,116.409495,0,53,39638.9170717593,2008-07-09,22:00:35
39.899737,116.4094,0,40,39638.9171296296,2008-07-09,22:00:40
39.899718,116.409518,0,54,39638.9171875,2008-07-09,22:00:45
39.899477,116.409733,0,68,39638.9172453704,2008-07-09,22:00:50
39.899492,116.409803,0,68,39638.9173032407,2008-07-09,22:00:55
39.899479,116.409908,0,83,39638.9173611111,2008-07-09,22:01:00
39.899503,116.409987,0,84,39638.9174189815,2008-07-09,22:01:05
39.899515,116.41001,0,85,39638.9174768519,2008-07-09,22:01:10
39.899515,116.41001,0,85,39638.9175115741,2008-07-09,22:01:13
39.899522,116.410007,0,86,39638.9175347222,2008-07-09,22:01:15
39.899526,116.410027,0,87,39638.9175925926,2008-07-09,22:01:20
39.899504,116.410035,0,89,39638.917650463,2008-07-09,22:01:25
39.899463,116.410141,0,94,39638.9177083333,2008-07-09,22:01:30
39.899498,116.410484,0,97,39638.9177662037,2008-07-09,22:01:35
39.899546,116.410873,0,102,39638.9178240741,2008-07-09,22:01:40
39.899566,116.411215,0,111,39638.9178819444,2008-07-09,22:01:45
39.899616,116.411488,0,113,39638.9179398148,2008-07-09,22:01:50
39.899657,116.411698,0,112,39638.9179976852,2008-07-09,22:01:55
39.899656,116.411805,0,114,39638.9180555556,2008-07-09,22:02:00
39.89964,116.411821,0,116,39638.9181134259,2008-07-09,22:02:05
39.89964,116.411818,0,117,39638.9181712963,2008-07-09,22:02:10
39.89964,116.411818,0,117,39638.9182060185,2008-07-09,22:02:13
39.899641,116.411824,0,117,39638.9182291667,2008-07-09,22:02:15
39.899641,116.411838,0,118,39638.918287037,2008-07-09,22:02:20
39.899643,116.411841,0,118,39638.9183449074,2008-07-09,22:02:25
39.899643,116.411841,0,118,39638.9183796296,2008-07-09,22:02:28
39.899645,116.411836,0,119,39638.9184027778,2008-07-09,22:02:30
39.899639,116.411803,0,119,39638.9184606481,2008-07-09,22:02:35
39.899629,116.411778,0,118,39638.9185185185,2008-07-09,22:02:40
39.899629,116.411789,0,118,39638.9185763889,2008-07-09,22:02:45
39.89963,116.41181,0,118,39638.9186342593,2008-07-09,22:02:50
39.899654,116.412076,0,118,39638.9186921296,2008-07-09,22:02:55
39.899582,116.412475,0,112,39638.91875,2008-07-09,22:03:00
39.899572,116.412809,0,109,39638.9188078704,2008-07-09,22:03:05
39.899561,116.413141,0,107,39638.9188657407,2008-07-09,22:03:10
39.899527,116.41333,0,109,39638.9189236111,2008-07-09,22:03:15
39.899611,116.413485,0,108,39638.9189814815,2008-07-09,22:03:20
39.899813,116.413605,0,110,39638.9190393519,2008-07-09,22:03:25
39.900028,116.413818,0,110,39638.9190972222,2008-07-09,22:03:30
39.900472,116.414103,0,106,39638.9191550926,2008-07-09,22:03:35
39.900913,116.414509,0,105,39638.919212963,2008-07-09,22:03:40
39.901299,116.414966,0,104,39638.9192708333,2008-07-09,22:03:45
39.901532,116.415362,0,101,39638.9193287037,2008-07-09,22:03:50
39.90171,116.415624,0,96,39638.9193865741,2008-07-09,22:03:55
39.90191,116.415936,0,88,39638.9194444444,2008-07-09,22:04:00
39.902071,116.416203,0,83,39638.9195023148,2008-07-09,22:04:05
39.902191,116.416471,0,73,39638.9195601852,2008-07-09,22:04:10
39.902439,116.416887,0,71,39638.9196180556,2008-07-09,22:04:15
39.902733,116.417367,0,70,39638.9196759259,2008-07-09,22:04:20
39.902968,116.41768,0,60,39638.9197337963,2008-07-09,22:04:25
39.903101,116.417933,0,64,39638.9197916667,2008-07-09,22:04:30
39.903076,116.418078,0,89,39638.919849537,2008-07-09,22:04:35
39.903076,116.418105,0,84,39638.9199074074,2008-07-09,22:04:40
39.903055,116.418143,0,85,39638.9199652778,2008-07-09,22:04:45
39.903059,116.418197,0,82,39638.9200231481,2008-07-09,22:04:50
39.903062,116.418248,0,79,39638.9200810185,2008-07-09,22:04:55
39.903051,116.418335,0,78,39638.9201388889,2008-07-09,22:05:00
39.903046,116.418398,0,81,39638.9201967593,2008-07-09,22:05:05
39.903082,116.418486,0,84,39638.9202546296,2008-07-09,22:05:10
39.903135,116.418625,0,87,39638.9203125,2008-07-09,22:05:15
39.903178,116.418739,0,95,39638.9203703704,2008-07-09,22:05:20
39.90322,116.418819,0,96,39638.9204282407,2008-07-09,22:05:25
39.903251,116.418902,0,97,39638.9204861111,2008-07-09,22:05:30
39.903273,116.418992,0,97,39638.9205439815,2008-07-09,22:05:35
39.903289,116.41904,0,98,39638.9206018519,2008-07-09,22:05:40
39.903276,116.419122,0,100,39638.9206597222,2008-07-09,22:05:45
39.903245,116.419184,0,98,39638.9207175926,2008-07-09,22:05:50
39.903207,116.419254,0,96,39638.920775463,2008-07-09,22:05:55
39.903161,116.419306,0,94,39638.9208333333,2008-07-09,22:06:00
39.903181,116.419396,0,95,39638.9208912037,2008-07-09,22:06:05
39.903141,116.419484,0,92,39638.9209490741,2008-07-09,22:06:10
39.903089,116.419529,0,92,39638.9210069444,2008-07-09,22:06:15
39.903028,116.419555,0,92,39638.9210648148,2008-07-09,22:06:20
39.902986,116.419588,0,88,39638.9211226852,2008-07-09,22:06:25
39.902963,116.41964,0,88,39638.9211805556,2008-07-09,22:06:30
39.902963,116.41964,0,88,39638.9212152778,2008-07-09,22:06:33
39.90297,116.419644,0,87,39638.9212384259,2008-07-09,22:06:35
39.902955,116.419654,0,85,39638.9212962963,2008-07-09,22:06:40
39.902914,116.419692,0,86,39638.9213541667,2008-07-09,22:06:45
39.902863,116.419735,0,84,39638.921412037,2008-07-09,22:06:50
39.902857,116.419806,0,84,39638.9214699074,2008-07-09,22:06:55
39.902827,116.419875,0,83,39638.9215277778,2008-07-09,22:07:00
39.902804,116.419926,0,83,39638.9215856481,2008-07-09,22:07:05
39.902753,116.419959,0,85,39638.9216435185,2008-07-09,22:07:10
39.902688,116.419965,0,86,39638.9217013889,2008-07-09,22:07:15
39.902641,116.419995,0,94,39638.9217592593,2008-07-09,22:07:20
39.90258,116.419995,0,97,39638.9218171296,2008-07-09,22:07:25
39.902552,116.420016,0,101,39638.921875,2008-07-09,22:07:30
39.902565,116.420052,0,104,39638.9219328704,2008-07-09,22:07:35
39.902579,116.420076,0,107,39638.9219907407,2008-07-09,22:07:40
39.902563,116.420047,0,107,39638.9220486111,2008-07-09,22:07:45
39.902563,116.420047,0,107,39638.9220833333,2008-07-09,22:07:48
39.902563,116.420047,0,108,39638.9221064815,2008-07-09,22:07:50
39.902631,116.420085,0,108,39638.9221643518,2008-07-09,22:07:55
39.902658,116.420182,0,109,39638.9222222222,2008-07-09,22:08:00
39.902686,116.420251,0,109,39638.9222800926,2008-07-09,22:08:05
39.902695,116.420334,0,106,39638.922337963,2008-07-09,22:08:10
39.902691,116.420414,0,102,39638.9223958333,2008-07-09,22:08:15
39.902609,116.420538,0,97,39638.9224537037,2008-07-09,22:08:20
39.902624,116.420622,0,95,39638.9225115741,2008-07-09,22:08:25
39.902642,116.420648,0,92,39638.9225694444,2008-07-09,22:08:30
39.902659,116.42064,0,96,39638.9226273148,2008-07-09,22:08:35
39.902642,116.420632,0,97,39638.9226851852,2008-07-09,22:08:40
39.902642,116.420629,0,97,39638.9227430556,2008-07-09,22:08:45
39.902642,116.420635,0,97,39638.9228009259,2008-07-09,22:08:50
39.902642,116.42064,0,97,39638.9228587963,2008-07-09,22:08:55
39.902642,116.420638,0,97,39638.9229166667,2008-07-09,22:09:00
39.902642,116.420638,0,97,39638.9229513889,2008-07-09,22:09:03
39.902642,116.420636,0,98,39638.922974537,2008-07-09,22:09:05
39.902642,116.420662,0,100,39638.9230324074,2008-07-09,22:09:10
39.902667,116.42072,0,100,39638.9230902778,2008-07-09,22:09:15
39.902653,116.420779,0,101,39638.9231481481,2008-07-09,22:09:20
39.902659,116.420806,0,100,39638.9232060185,2008-07-09,22:09:25
39.902654,116.420815,0,101,39638.9232638889,2008-07-09,22:09:30
39.902668,116.420821,0,101,39638.9233217593,2008-07-09,22:09:35
39.902668,116.420825,0,101,39638.9233796296,2008-07-09,22:09:40
39.902669,116.420827,0,101,39638.9234375,2008-07-09,22:09:45
39.902669,116.420829,0,101,39638.9234953704,2008-07-09,22:09:50
39.902668,116.420829,0,101,39638.9235532407,2008-07-09,22:09:55
39.902668,116.420833,0,101,39638.9236111111,2008-07-09,22:10:00
39.902668,116.42083,0,101,39638.9236689815,2008-07-09,22:10:05
39.902666,116.420834,0,101,39638.9237268518,2008-07-09,22:10:10
39.902666,116.420834,0,101,39638.9237615741,2008-07-09,22:10:13
39.902664,116.420838,0,101,39638.9237847222,2008-07-09,22:10:15
39.902654,116.420825,0,101,39638.9238425926,2008-07-09,22:10:20
39.902619,116.420786,0,101,39638.923900463,2008-07-09,22:10:25
39.902608,116.420789,0,101,39638.9239583333,2008-07-09,22:10:30
39.902607,116.420793,0,101,39638.9240162037,2008-07-09,22:10:35
39.902607,116.420793,0,101,39638.9240509259,2008-07-09,22:10:38
39.902606,116.420799,0,101,39638.9240740741,2008-07-09,22:10:40
39.902605,116.42081,0,101,39638.9241319444,2008-07-09,22:10:45
39.902607,116.420821,0,101,39638.9241898148,2008-07-09,22:10:50
39.9027,116.420851,0,101,39638.9242476852,2008-07-09,22:10:55
39.902793,116.420861,0,101,39638.9243055556,2008-07-09,22:11:00
39.902849,116.420901,0,101,39638.9243634259,2008-07-09,22:11:05
39.902194,116.420787,0,69,39638.9247685185,2008-07-09,22:11:40
39.902192,116.420452,0,121,39638.9299768518,2008-07-09,22:19:10
39.90224,116.420405,0,121,39638.9300347222,2008-07-09,22:19:15
39.902227,116.420393,0,121,39638.9300925926,2008-07-09,22:19:20
39.902227,116.420393,0,121,39638.9301273148,2008-07-09,22:19:23
39.902228,116.420388,0,121,39638.930150463,2008-07-09,22:19:25
39.90223,116.4204,0,121,39638.9302083333,2008-07-09,22:19:30
39.902232,116.420407,0,121,39638.9302662037,2008-07-09,22:19:35
39.902232,116.420407,0,121,39638.9303009259,2008-07-09,22:19:38
39.902234,116.420399,0,121,39638.9303240741,2008-07-09,22:19:40
39.902308,116.420397,0,120,39638.9303819444,2008-07-09,22:19:45
39.902363,116.42042,0,120,39638.9304398148,2008-07-09,22:19:50
39.902363,116.420443,0,120,39638.9304976852,2008-07-09,22:19:55
39.902346,116.420468,0,119,39638.9305555556,2008-07-09,22:20:00
39.902346,116.420479,0,119,39638.9306134259,2008-07-09,22:20:05
39.902346,116.42049,0,119,39638.9306712963,2008-07-09,22:20:10
39.902346,116.420497,0,119,39638.9307291667,2008-07-09,22:20:15
39.902346,116.420497,0,119,39638.9307638889,2008-07-09,22:20:18
39.902345,116.420492,0,119,39638.930787037,2008-07-09,22:20:20
39.902349,116.420442,0,119,39638.9308449074,2008-07-09,22:20:25
39.902328,116.4204,0,119,39638.9309027778,2008-07-09,22:20:30
39.902368,116.42036,0,118,39638.9309606481,2008-07-09,22:20:35
39.902384,116.420342,0,118,39638.9310185185,2008-07-09,22:20:40
39.902407,116.420302,0,116,39638.9310763889,2008-07-09,22:20:45
39.902397,116.420275,0,116,39638.9311342593,2008-07-09,22:20:50
39.902435,116.420256,0,116,39638.9311921296,2008-07-09,22:20:55
39.902444,116.420243,0,116,39638.93125,2008-07-09,22:21:00
39.902444,116.420243,0,116,39638.9312847222,2008-07-09,22:21:03
39.902446,116.420241,0,116,39638.9313078704,2008-07-09,22:21:05
39.902452,116.420223,0,116,39638.9313657407,2008-07-09,22:21:10
39.902488,116.420195,0,116,39638.9314236111,2008-07-09,22:21:15
39.902503,116.420177,0,116,39638.9314814815,2008-07-09,22:21:20
39.902503,116.420177,0,116,39638.9315162037,2008-07-09,22:21:23
39.902504,116.420183,0,116,39638.9315393518,2008-07-09,22:21:25
39.902504,116.420174,0,116,39638.9315972222,2008-07-09,22:21:30
39.902506,116.420161,0,116,39638.9316550926,2008-07-09,22:21:35
39.902523,116.420203,0,116,39638.931712963,2008-07-09,22:21:40
39.902522,116.420285,0,115,39638.9317708333,2008-07-09,22:21:45
39.902505,116.420328,0,115,39638.9318287037,2008-07-09,22:21:50
39.902418,116.420464,0,115,39638.9321759259,2008-07-09,22:22:20
39.902341,116.420517,0,115,39638.9322337963,2008-07-09,22:22:25
39.902356,116.420533,0,116,39638.9322916667,2008-07-09,22:22:30
39.902361,116.420552,0,116,39638.932349537,2008-07-09,22:22:35
39.902361,116.420562,0,116,39638.9324074074,2008-07-09,22:22:40
39.902346,116.420622,0,116,39638.9324652778,2008-07-09,22:22:45
39.90231,116.420662,0,116,39638.9325231481,2008-07-09,22:22:50
39.902308,116.420681,0,116,39638.9325810185,2008-07-09,22:22:55
39.902315,116.420692,0,116,39638.9326388889,2008-07-09,22:23:00
39.902329,116.420656,0,116,39638.9326967593,2008-07-09,22:23:05
39.9023,116.42067,0,116,39638.9327546296,2008-07-09,22:23:10
39.902286,116.420643,0,116,39638.9328125,2008-07-09,22:23:15
39.902286,116.420643,0,116,39638.9328472222,2008-07-09,22:23:18
39.902287,116.420651,0,116,39638.9328703704,2008-07-09,22:23:20
39.902272,116.420663,0,116,39638.9330439815,2008-07-09,22:23:35
39.902272,116.420663,0,116,39638.9330787037,2008-07-09,22:23:38
39.902271,116.420655,0,116,39638.9331018519,2008-07-09,22:23:40
39.90227,116.420646,0,116,39638.9331597222,2008-07-09,22:23:45
39.902275,116.420628,0,116,39638.9332175926,2008-07-09,22:23:50
39.902291,116.420634,0,116,39638.933275463,2008-07-09,22:23:55
39.9023,116.420648,0,116,39638.9333333333,2008-07-09,22:24:00
39.9023,116.420668,0,116,39638.9333912037,2008-07-09,22:24:05
39.902288,116.420659,0,116,39638.9334490741,2008-07-09,22:24:10
39.902287,116.420649,0,116,39638.9335069444,2008-07-09,22:24:15
39.902287,116.420649,0,116,39638.9335416667,2008-07-09,22:24:18
39.902287,116.420649,0,116,39638.9335648148,2008-07-09,22:24:20
39.902287,116.420662,0,116,39638.9336226852,2008-07-09,22:24:25
39.902288,116.42067,0,116,39638.9336805556,2008-07-09,22:24:30
39.902288,116.42067,0,116,39638.9337152778,2008-07-09,22:24:33
39.90229,116.420668,0,116,39638.9337384259,2008-07-09,22:24:35
39.90229,116.420659,0,116,39638.9337962963,2008-07-09,22:24:40
39.902291,116.420653,0,116,39638.9338541667,2008-07-09,22:24:45
39.90229,116.420655,0,116,39638.933912037,2008-07-09,22:24:50
39.902291,116.42065,0,116,39638.9339699074,2008-07-09,22:24:55
39.902291,116.420643,0,116,39638.9340277778,2008-07-09,22:25:00
39.902291,116.420643,0,116,39638.9340625,2008-07-09,22:25:03
39.902291,116.420646,0,116,39638.9340856481,2008-07-09,22:25:05
39.902275,116.420655,0,116,39638.9341435185,2008-07-09,22:25:10
39.902189,116.420641,0,115,39638.9342013889,2008-07-09,22:25:15
39.902168,116.420655,0,115,39638.9342592593,2008-07-09,22:25:20
39.902998,116.420967,0,119,39638.9358796296,2008-07-09,22:27:40
39.90299,116.420957,0,119,39638.9359375,2008-07-09,22:27:45
39.90299,116.420957,0,119,39638.9359722222,2008-07-09,22:27:48
39.902987,116.420949,0,120,39638.9359953704,2008-07-09,22:27:50
39.902973,116.420939,0,121,39638.9360532407,2008-07-09,22:27:55
39.902875,116.420864,0,125,39638.9361111111,2008-07-09,22:28:00
39.902862,116.420836,0,124,39638.9361689815,2008-07-09,22:28:05
39.902862,116.420836,0,124,39638.9362037037,2008-07-09,22:28:08
39.902859,116.420839,0,124,39638.9362268519,2008-07-09,22:28:10
39.90271,116.42082,0,121,39638.9362847222,2008-07-09,22:28:15
39.902631,116.420855,0,121,39638.9363425926,2008-07-09,22:28:20
39.902557,116.420894,0,119,39638.936400463,2008-07-09,22:28:25
39.902461,116.420967,0,122,39638.9364583333,2008-07-09,22:28:30
39.902387,116.421019,0,130,39638.9365162037,2008-07-09,22:28:35
39.902331,116.421029,0,132,39638.9365740741,2008-07-09,22:28:40
39.902331,116.421042,0,132,39638.9366319444,2008-07-09,22:28:45
39.902328,116.421052,0,132,39638.9366898148,2008-07-09,22:28:50
39.902139,116.421111,0,123,39638.9367476852,2008-07-09,22:28:55
39.902059,116.421138,0,118,39638.9368055556,2008-07-09,22:29:00
39.902032,116.421163,0,116,39638.9368634259,2008-07-09,22:29:05
39.902032,116.421166,0,116,39638.9369212963,2008-07-09,22:29:10
39.902031,116.421163,0,116,39638.9369791667,2008-07-09,22:29:15
39.902031,116.42117,0,116,39638.937037037,2008-07-09,22:29:20
39.902031,116.42117,0,116,39638.9370717593,2008-07-09,22:29:23
39.902032,116.421175,0,116,39638.9370949074,2008-07-09,22:29:25
39.902027,116.421202,0,115,39638.9371527778,2008-07-09,22:29:30
39.902012,116.421307,0,112,39638.9372106481,2008-07-09,22:29:35
39.902012,116.421392,0,109,39638.9372685185,2008-07-09,22:29:40
39.902017,116.42147,0,108,39638.9373263889,2008-07-09,22:29:45
39.902189,116.421575,0,115,39638.9421296296,2008-07-09,22:36:40
39.902295,116.421564,0,137,39638.9421875,2008-07-09,22:36:45
39.902287,116.421498,0,158,39638.9422453704,2008-07-09,22:36:50
39.902283,116.421469,0,161,39638.9423032407,2008-07-09,22:36:55
39.902276,116.421446,0,168,39638.9423611111,2008-07-09,22:37:00
39.902273,116.42139,0,169,39638.9424189815,2008-07-09,22:37:05
39.902275,116.421334,0,170,39638.9424768519,2008-07-09,22:37:10
39.902275,116.421334,0,170,39638.9425115741,2008-07-09,22:37:13
39.902276,116.421326,0,171,39638.9425347222,2008-07-09,22:37:15
39.902301,116.421322,0,175,39638.9425925926,2008-07-09,22:37:20
39.90231,116.421296,0,174,39638.942650463,2008-07-09,22:37:25
39.902319,116.421281,0,175,39638.9427083333,2008-07-09,22:37:30
39.902318,116.421252,0,175,39638.9427662037,2008-07-09,22:37:35
39.902288,116.421218,0,168,39638.9428240741,2008-07-09,22:37:40
39.902175,116.421225,0,167,39638.9428819444,2008-07-09,22:37:45
39.902046,116.421232,0,166,39638.9429398148,2008-07-09,22:37:50
39.901846,116.421242,0,163,39638.9429976852,2008-07-09,22:37:55
39.90177,116.421233,0,162,39638.9430555556,2008-07-09,22:38:00
39.901725,116.42129,0,160,39638.9431134259,2008-07-09,22:38:05
39.901701,116.421307,0,161,39638.9431712963,2008-07-09,22:38:10
39.901699,116.421352,0,159,39638.9432291667,2008-07-09,22:38:15
39.901715,116.421372,0,161,39638.943287037,2008-07-09,22:38:20
39.901706,116.421385,0,162,39638.9433449074,2008-07-09,22:38:25
39.901706,116.421385,0,162,39638.9433796296,2008-07-09,22:38:28
39.901705,116.421388,0,162,39638.9434027778,2008-07-09,22:38:30
39.901681,116.421456,0,162,39638.9434606481,2008-07-09,22:38:35
39.901696,116.421478,0,162,39638.9435185185,2008-07-09,22:38:40
39.901697,116.421485,0,162,39638.9435763889,2008-07-09,22:38:45
39.901697,116.42148,0,162,39638.9436342593,2008-07-09,22:38:50
39.901697,116.421476,0,162,39638.9436921296,2008-07-09,22:38:55
39.901697,116.421476,0,162,39638.9437268519,2008-07-09,22:38:58
39.901699,116.421474,0,162,39638.94375,2008-07-09,22:39:00
39.901712,116.421491,0,163,39638.9438078704,2008-07-09,22:39:05
39.901773,116.421512,0,163,39638.9438657407,2008-07-09,22:39:10
39.901796,116.421509,0,163,39638.9439236111,2008-07-09,22:39:15
39.901797,116.421517,0,163,39638.9439814815,2008-07-09,22:39:20
39.901799,116.42152,0,163,39638.9440393519,2008-07-09,22:39:25
39.901801,116.421519,0,162,39638.9440972222,2008-07-09,22:39:30
39.901801,116.421519,0,162,39638.9441319444,2008-07-09,22:39:33
39.901802,116.421513,0,162,39638.9441550926,2008-07-09,22:39:35
39.90182,116.421511,0,162,39638.944212963,2008-07-09,22:39:40
39.901873,116.421531,0,163,39638.9442708333,2008-07-09,22:39:45
39.901943,116.421567,0,163,39638.9443287037,2008-07-09,22:39:50
39.902022,116.421586,0,164,39638.9443865741,2008-07-09,22:39:55
39.902087,116.421574,0,164,39638.9444444444,2008-07-09,22:40:00
39.902123,116.42159,0,164,39638.9445023148,2008-07-09,22:40:05
39.902137,116.421641,0,165,39638.9445601852,2008-07-09,22:40:10
39.902144,116.421674,0,165,39638.9446180556,2008-07-09,22:40:15
39.902165,116.421687,0,165,39638.9446759259,2008-07-09,22:40:20
39.902187,116.421715,0,166,39638.9447337963,2008-07-09,22:40:25
39.902187,116.421715,0,166,39638.9447685185,2008-07-09,22:40:28
39.902195,116.421718,0,166,39638.9447916667,2008-07-09,22:40:30
39.902195,116.421709,0,166,39638.944849537,2008-07-09,22:40:35
39.902194,116.421704,0,166,39638.9449074074,2008-07-09,22:40:40
39.902194,116.421704,0,166,39638.9449421296,2008-07-09,22:40:43
39.902194,116.421697,0,166,39638.9449652778,2008-07-09,22:40:45
39.90219,116.421662,0,166,39638.9450231481,2008-07-09,22:40:50
39.902209,116.421673,0,166,39638.9450810185,2008-07-09,22:40:55
39.902278,116.421683,0,166,39638.9451388889,2008-07-09,22:41:00
39.902333,116.421702,0,167,39638.9451967593,2008-07-09,22:41:05
39.902369,116.421659,0,167,39638.9454282407,2008-07-09,22:41:25
39.902368,116.421667,0,167,39638.9454861111,2008-07-09,22:41:30
39.902368,116.421667,0,167,39638.9455208333,2008-07-09,22:41:33
39.902365,116.421667,0,167,39638.9455439815,2008-07-09,22:41:35
39.902354,116.421647,0,167,39638.9456018518,2008-07-09,22:41:40
39.90235,116.421701,0,166,39638.9456597222,2008-07-09,22:41:45
39.902365,116.421779,0,165,39638.9457175926,2008-07-09,22:41:50
39.902365,116.421783,0,165,39638.945775463,2008-07-09,22:41:55
39.902365,116.421783,0,165,39638.9458101852,2008-07-09,22:41:58
39.902364,116.421783,0,165,39638.9458333333,2008-07-09,22:42:00
39.902362,116.421773,0,165,39638.9458912037,2008-07-09,22:42:05
39.902361,116.421766,0,165,39638.9459490741,2008-07-09,22:42:10
39.902362,116.421769,0,165,39638.9460069444,2008-07-09,22:42:15
39.902361,116.421772,0,165,39638.9460648148,2008-07-09,22:42:20
39.902359,116.421766,0,165,39638.9461226852,2008-07-09,22:42:25
39.902355,116.421759,0,165,39638.9461805556,2008-07-09,22:42:30
39.90235,116.421764,0,165,39638.9462384259,2008-07-09,22:42:35
39.902348,116.421764,0,165,39638.9462962963,2008-07-09,22:42:40
39.902347,116.421762,0,165,39638.9463541667,2008-07-09,22:42:45
39.902347,116.421762,0,165,39638.9463888889,2008-07-09,22:42:48
39.902342,116.421761,0,165,39638.946412037,2008-07-09,22:42:50
39.902006,116.421745,0,165,39638.9464699074,2008-07-09,22:42:55
39.90197,116.421557,0,166,39638.9465277778,2008-07-09,22:43:00
39.901963,116.421535,0,165,39638.9465856481,2008-07-09,22:43:05
39.901987,116.421496,0,165,39638.9466435185,2008-07-09,22:43:10
39.902085,116.421414,0,166,39638.9467013889,2008-07-09,22:43:15
39.902104,116.421499,0,165,39638.9467592593,2008-07-09,22:43:20
39.902104,116.421499,0,165,39638.9467939815,2008-07-09,22:43:23
39.902107,116.421502,0,166,39638.9468171296,2008-07-09,22:43:25
39.902108,116.421514,0,166,39638.946875,2008-07-09,22:43:30
39.902108,116.421514,0,166,39638.9469097222,2008-07-09,22:43:33
39.902111,116.421516,0,166,39638.9469328704,2008-07-09,22:43:35
39.902129,116.421542,0,166,39638.9469907407,2008-07-09,22:43:40
39.902129,116.421542,0,166,39638.947025463,2008-07-09,22:43:43
39.902135,116.421541,0,166,39638.9470486111,2008-07-09,22:43:45
39.902146,116.42153,0,166,39638.9471064815,2008-07-09,22:43:50
39.90206,116.421484,0,166,39638.9471643518,2008-07-09,22:43:55
39.901886,116.421473,0,167,39638.9472222222,2008-07-09,22:44:00
39.901857,116.421486,0,167,39638.9472800926,2008-07-09,22:44:05
39.901973,116.421784,0,166,39638.9526041667,2008-07-09,22:51:45
39.901917,116.421836,0,164,39638.952662037,2008-07-09,22:51:50
39.901968,116.421925,0,161,39638.9527199074,2008-07-09,22:51:55
39.901976,116.42192,0,160,39638.9527777778,2008-07-09,22:52:00
39.90197,116.421912,0,160,39638.9528356481,2008-07-09,22:52:05
39.90197,116.421912,0,160,39638.9528703704,2008-07-09,22:52:08
39.901968,116.421906,0,160,39638.9528935185,2008-07-09,22:52:10
39.901958,116.421915,0,160,39638.9529513889,2008-07-09,22:52:15
39.901928,116.421828,0,159,39638.9530092593,2008-07-09,22:52:20
39.901896,116.42181,0,158,39638.9530671296,2008-07-09,22:52:25
39.901906,116.421796,0,158,39638.953125,2008-07-09,22:52:30
39.901904,116.421781,0,158,39638.9531828704,2008-07-09,22:52:35
39.901924,116.421789,0,160,39638.9532407407,2008-07-09,22:52:40
39.901924,116.421787,0,160,39638.9532986111,2008-07-09,22:52:45
39.901922,116.421785,0,160,39638.9533564815,2008-07-09,22:52:50
39.901922,116.421785,0,160,39638.9533912037,2008-07-09,22:52:53
39.901923,116.421777,0,160,39638.9534143518,2008-07-09,22:52:55
39.901924,116.421762,0,160,39638.9534722222,2008-07-09,22:53:00
39.901925,116.421749,0,160,39638.9535300926,2008-07-09,22:53:05
39.901925,116.421749,0,160,39638.9535648148,2008-07-09,22:53:08
39.901924,116.421743,0,160,39638.953587963,2008-07-09,22:53:10
39.901896,116.421728,0,159,39638.9536458333,2008-07-09,22:53:15
39.901877,116.421694,0,157,39638.9537037037,2008-07-09,22:53:20
39.901855,116.421682,0,155,39638.9537615741,2008-07-09,22:53:25
39.901848,116.421671,0,155,39638.9538194444,2008-07-09,22:53:30
39.901872,116.421664,0,155,39638.9538773148,2008-07-09,22:53:35
39.901864,116.421632,0,154,39638.9539351852,2008-07-09,22:53:40
39.901848,116.421636,0,152,39638.9539930556,2008-07-09,22:53:45
39.901845,116.421647,0,150,39638.9540509259,2008-07-09,22:53:50
39.901845,116.421647,0,150,39638.9540856481,2008-07-09,22:53:53
39.901846,116.421648,0,150,39638.9541087963,2008-07-09,22:53:55
39.901893,116.421669,0,150,39638.9541666667,2008-07-09,22:54:00
39.901893,116.421669,0,150,39638.9542013889,2008-07-09,22:54:03
39.9019,116.421675,0,150,39638.954224537,2008-07-09,22:54:05
39.901917,116.421656,0,150,39638.9542824074,2008-07-09,22:54:10
39.901966,116.421645,0,151,39638.9543402778,2008-07-09,22:54:15
39.902009,116.421647,0,149,39638.9543981481,2008-07-09,22:54:20
39.902032,116.42165,0,147,39638.9544560185,2008-07-09,22:54:25
39.902054,116.421633,0,146,39638.9545138889,2008-07-09,22:54:30
39.902053,116.421615,0,146,39638.9545717593,2008-07-09,22:54:35
39.902032,116.421627,0,145,39638.9546296296,2008-07-09,22:54:40
39.902029,116.421645,0,145,39638.9546875,2008-07-09,22:54:45
39.90203,116.421715,0,145,39638.9547453704,2008-07-09,22:54:50
39.902051,116.421761,0,145,39638.9548032407,2008-07-09,22:54:55
39.902052,116.421773,0,145,39638.9548611111,2008-07-09,22:55:00
39.902045,116.421755,0,145,39638.9549189815,2008-07-09,22:55:05
39.902044,116.421758,0,145,39638.9549768518,2008-07-09,22:55:10
39.902044,116.421758,0,145,39638.9550115741,2008-07-09,22:55:13
39.902043,116.42176,0,145,39638.9550347222,2008-07-09,22:55:15
39.902025,116.421723,0,145,39638.9550925926,2008-07-09,22:55:20
39.901988,116.421735,0,145,39638.955150463,2008-07-09,22:55:25
39.901963,116.421739,0,146,39638.9552083333,2008-07-09,22:55:30
39.901941,116.421715,0,146,39638.9552662037,2008-07-09,22:55:35
39.901874,116.421721,0,146,39638.9553240741,2008-07-09,22:55:40
39.901811,116.42176,0,146,39638.9553819444,2008-07-09,22:55:45
39.901768,116.421773,0,147,39638.9554398148,2008-07-09,22:55:50
39.901752,116.421758,0,147,39638.9554976852,2008-07-09,22:55:55
39.901716,116.421718,0,147,39638.9555555556,2008-07-09,22:56:00
39.901687,116.42174,0,146,39638.9556134259,2008-07-09,22:56:05
39.901678,116.421792,0,146,39638.9556712963,2008-07-09,22:56:10
39.901677,116.421861,0,147,39638.9557291667,2008-07-09,22:56:15
39.901702,116.421912,0,147,39638.955787037,2008-07-09,22:56:20
39.901752,116.421949,0,147,39638.9558449074,2008-07-09,22:56:25
39.901805,116.421973,0,147,39638.9559027778,2008-07-09,22:56:30
39.901852,116.421996,0,147,39638.9559606481,2008-07-09,22:56:35
39.901905,116.422013,0,147,39638.9560185185,2008-07-09,22:56:40
39.901907,116.422025,0,147,39638.9560763889,2008-07-09,22:56:45
39.901907,116.422025,0,147,39638.9561111111,2008-07-09,22:56:48
39.901912,116.422031,0,147,39638.9561342593,2008-07-09,22:56:50
39.901952,116.42195,0,147,39638.9561921296,2008-07-09,22:56:55
39.902022,116.421911,0,147,39638.95625,2008-07-09,22:57:00
39.902066,116.421859,0,147,39638.9563078704,2008-07-09,22:57:05
39.902117,116.421817,0,147,39638.9563657407,2008-07-09,22:57:10
39.902172,116.421639,0,147,39638.9564236111,2008-07-09,22:57:15
39.902247,116.421571,0,147,39638.9564814815,2008-07-09,22:57:20
39.902264,116.421596,0,146,39638.9565393519,2008-07-09,22:57:25
39.902299,116.421648,0,145,39638.9565972222,2008-07-09,22:57:30
39.90231,116.421694,0,145,39638.9566550926,2008-07-09,22:57:35
39.902321,116.421745,0,144,39638.956712963,2008-07-09,22:57:40
39.902343,116.421824,0,144,39638.9567708333,2008-07-09,22:57:45
39.902375,116.421886,0,144,39638.9568287037,2008-07-09,22:57:50
39.902389,116.421922,0,143,39638.9568865741,2008-07-09,22:57:55
39.902388,116.421945,0,143,39638.9569444444,2008-07-09,22:58:00
39.902388,116.421945,0,143,39638.9569791667,2008-07-09,22:58:03
39.902389,116.421951,0,143,39638.9570023148,2008-07-09,22:58:05
39.902338,116.422013,0,143,39638.9570601852,2008-07-09,22:58:10
39.902301,116.422035,0,143,39638.9571180556,2008-07-09,22:58:15
39.902276,116.422107,0,143,39638.9571759259,2008-07-09,22:58:20
39.902279,116.422141,0,142,39638.9572337963,2008-07-09,22:58:25
39.902299,116.422111,0,142,39638.9572916667,2008-07-09,22:58:30
39.902312,116.422076,0,142,39638.957349537,2008-07-09,22:58:35
39.902339,116.422016,0,142,39638.9574074074,2008-07-09,22:58:40
39.902384,116.421928,0,142,39638.9574652778,2008-07-09,22:58:45
39.902456,116.42182,0,141,39638.9575231481,2008-07-09,22:58:50
39.902517,116.42171,0,141,39638.9575810185,2008-07-09,22:58:55
39.902504,116.421695,0,141,39638.9576388889,2008-07-09,22:59:00
39.902471,116.421666,0,141,39638.9576967593,2008-07-09,22:59:05
39.902444,116.421677,0,141,39638.9577546296,2008-07-09,22:59:10
39.90243,116.421721,0,141,39638.9578125,2008-07-09,22:59:15
39.902413,116.421791,0,141,39638.9578703704,2008-07-09,22:59:20
39.902401,116.421836,0,141,39638.9579282407,2008-07-09,22:59:25
39.902401,116.421836,0,141,39638.957962963,2008-07-09,22:59:28
39.902401,116.42183,0,141,39638.9579861111,2008-07-09,22:59:30
39.902382,116.4219,0,141,39638.9580439815,2008-07-09,22:59:35
39.902382,116.421913,0,141,39638.9581018519,2008-07-09,22:59:40
39.902392,116.421913,0,142,39638.9581597222,2008-07-09,22:59:45
39.902405,116.421847,0,142,39638.9582175926,2008-07-09,22:59:50
39.902386,116.421798,0,142,39638.958275463,2008-07-09,22:59:55
39.902355,116.421822,0,142,39638.9583333333,2008-07-09,23:00:00
39.902327,116.4218,0,142,39638.9583912037,2008-07-09,23:00:05
39.902287,116.421818,0,142,39638.9584490741,2008-07-09,23:00:10
39.902287,116.421818,0,142,39638.9584837963,2008-07-09,23:00:13
39.902288,116.42182,0,142,39638.9585069444,2008-07-09,23:00:15
39.902277,116.421756,0,143,39638.9585648148,2008-07-09,23:00:20
39.902171,116.421671,0,142,39638.9586226852,2008-07-09,23:00:25
39.902058,116.421986,0,138,39638.9586805556,2008-07-09,23:00:30
39.902041,116.422048,0,135,39638.9587384259,2008-07-09,23:00:35
39.902026,116.422104,0,134,39638.9587962963,2008-07-09,23:00:40
39.902024,116.422134,0,134,39638.9588541667,2008-07-09,23:00:45
39.902024,116.422152,0,132,39638.958912037,2008-07-09,23:00:50
39.902025,116.422161,0,132,39638.9589699074,2008-07-09,23:00:55
39.902025,116.422161,0,132,39638.9590046296,2008-07-09,23:00:58
39.902026,116.422169,0,132,39638.9590277778,2008-07-09,23:01:00
39.902026,116.422182,0,132,39638.9590856481,2008-07-09,23:01:05
39.902026,116.422182,0,132,39638.9591203704,2008-07-09,23:01:08
39.902025,116.422181,0,132,39638.9591435185,2008-07-09,23:01:10
39.902,116.422119,0,132,39638.9592013889,2008-07-09,23:01:15
39.902233,116.421676,0,51,39638.9595486111,2008-07-09,23:01:45
39.902022,116.421827,0,79,39638.9596064815,2008-07-09,23:01:50
39.901818,116.421979,0,122,39638.9596643519,2008-07-09,23:01:55
39.901818,116.421979,0,122,39638.9596990741,2008-07-09,23:01:58
39.901821,116.421984,0,122,39638.9597222222,2008-07-09,23:02:00
39.901604,116.422107,0,131,39638.9597800926,2008-07-09,23:02:05
39.901474,116.422185,0,134,39638.959837963,2008-07-09,23:02:10
39.901438,116.42221,0,132,39638.9598958333,2008-07-09,23:02:15
39.901374,116.422263,0,106,39638.9599537037,2008-07-09,23:02:20
39.901402,116.422231,0,98,39638.9600115741,2008-07-09,23:02:25
39.901402,116.422231,0,98,39638.9600462963,2008-07-09,23:02:28
39.901403,116.42223,0,98,39638.9600694444,2008-07-09,23:02:30
39.901403,116.42222,0,98,39638.9601273148,2008-07-09,23:02:35
39.901404,116.422206,0,98,39638.9601851852,2008-07-09,23:02:40
39.901423,116.422158,0,93,39638.9602430556,2008-07-09,23:02:45
39.901452,116.422022,0,93,39638.9603009259,2008-07-09,23:02:50
39.901492,116.421922,0,93,39638.9603587963,2008-07-09,23:02:55
39.9015,116.421888,0,106,39638.9604166667,2008-07-09,23:03:00
39.901514,116.421869,0,108,39638.960474537,2008-07-09,23:03:05
39.901515,116.42186,0,108,39638.9605324074,2008-07-09,23:03:10
39.901515,116.421856,0,108,39638.9605902778,2008-07-09,23:03:15
39.901515,116.421856,0,108,39638.960625,2008-07-09,23:03:18
39.901516,116.42185,0,108,39638.9606481481,2008-07-09,23:03:20
39.901558,116.421804,0,108,39638.9607060185,2008-07-09,23:03:25
39.901581,116.421772,0,106,39638.9607638889,2008-07-09,23:03:30
39.901596,116.421767,0,106,39638.9608217593,2008-07-09,23:03:35
39.901633,116.421795,0,107,39638.9608796296,2008-07-09,23:03:40
39.901673,116.421851,0,106,39638.9609375,2008-07-09,23:03:45
39.901711,116.421892,0,106,39638.9609953704,2008-07-09,23:03:50
39.901748,116.421979,0,103,39638.9610532407,2008-07-09,23:03:55
39.901729,116.422032,0,103,39638.9611111111,2008-07-09,23:04:00
39.901755,116.422061,0,103,39638.9611689815,2008-07-09,23:04:05
39.901757,116.422133,0,102,39638.9612268518,2008-07-09,23:04:10
39.901756,116.422202,0,99,39638.9612847222,2008-07-09,23:04:15
39.901734,116.422253,0,99,39638.9613425926,2008-07-09,23:04:20
39.901737,116.422349,0,96,39638.961400463,2008-07-09,23:04:25
39.901743,116.422402,0,96,39638.9614583333,2008-07-09,23:04:30
39.901761,116.422489,0,94,39638.9615162037,2008-07-09,23:04:35
39.901751,116.42257,0,93,39638.9615740741,2008-07-09,23:04:40
39.901748,116.422608,0,91,39638.9616319444,2008-07-09,23:04:45
39.901743,116.422662,0,90,39638.9616898148,2008-07-09,23:04:50
39.901732,116.422753,0,89,39638.9617476852,2008-07-09,23:04:55
39.901734,116.422815,0,87,39638.9618055556,2008-07-09,23:05:00
39.901708,116.422903,0,88,39638.9618634259,2008-07-09,23:05:05
39.901717,116.422985,0,90,39638.9619212963,2008-07-09,23:05:10
39.901718,116.423033,0,90,39638.9619791667,2008-07-09,23:05:15
39.901718,116.423033,0,90,39638.9620138889,2008-07-09,23:05:18
39.901724,116.423039,0,90,39638.962037037,2008-07-09,23:05:20
39.901724,116.423051,0,90,39638.9620949074,2008-07-09,23:05:25
39.901724,116.423064,0,90,39638.9621527778,2008-07-09,23:05:30
39.901736,116.423112,0,90,39638.9622106481,2008-07-09,23:05:35
39.901747,116.423114,0,90,39638.9622685185,2008-07-09,23:05:40
39.901747,116.423114,0,90,39638.9623032407,2008-07-09,23:05:43
39.901753,116.423114,0,90,39638.9623263889,2008-07-09,23:05:45
39.901754,116.423127,0,90,39638.9623842593,2008-07-09,23:05:50
39.901786,116.423188,0,90,39638.9624421296,2008-07-09,23:05:55
39.901839,116.423266,0,90,39638.9625,2008-07-09,23:06:00
39.901756,116.423217,0,90,39638.9625578704,2008-07-09,23:06:05
39.901712,116.423031,0,88,39638.9626157407,2008-07-09,23:06:10
39.901725,116.422992,0,89,39638.9626736111,2008-07-09,23:06:15
39.901735,116.42292,0,87,39638.9627314815,2008-07-09,23:06:20
39.901758,116.422884,0,86,39638.9627893518,2008-07-09,23:06:25
39.901688,116.422923,0,86,39638.9628472222,2008-07-09,23:06:30
39.901717,116.422853,0,88,39638.9629050926,2008-07-09,23:06:35
39.901703,116.422868,0,89,39638.962962963,2008-07-09,23:06:40
39.901703,116.422868,0,89,39638.9629976852,2008-07-09,23:06:43
39.901699,116.422861,0,89,39638.9630208333,2008-07-09,23:06:45
39.901697,116.422825,0,88,39638.9630787037,2008-07-09,23:06:50
39.901714,116.422759,0,87,39638.9631365741,2008-07-09,23:06:55
39.901717,116.422737,0,84,39638.9631944444,2008-07-09,23:07:00
39.901695,116.422721,0,84,39638.9632523148,2008-07-09,23:07:05
39.901667,116.422716,0,85,39638.9633101852,2008-07-09,23:07:10
39.901658,116.422709,0,86,39638.9633680556,2008-07-09,23:07:15
39.901691,116.422589,0,86,39638.9634259259,2008-07-09,23:07:20
39.901677,116.422529,0,87,39638.9634837963,2008-07-09,23:07:25
39.901664,116.422448,0,86,39638.9635416667,2008-07-09,23:07:30
39.90166,116.422379,0,85,39638.963599537,2008-07-09,23:07:35
39.901673,116.422311,0,86,39638.9636574074,2008-07-09,23:07:40
39.901667,116.422293,0,86,39638.9637152778,2008-07-09,23:07:45
39.901667,116.422293,0,86,39638.96375,2008-07-09,23:07:48
39.901667,116.422289,0,86,39638.9637731481,2008-07-09,23:07:50
39.901672,116.422266,0,86,39638.9638310185,2008-07-09,23:07:55
39.90168,116.422223,0,85,39638.9638888889,2008-07-09,23:08:00
39.902708,116.421854,0,187,39638.9650462963,2008-07-09,23:09:40
39.902781,116.421878,0,194,39638.9651041667,2008-07-09,23:09:45
39.902804,116.421986,0,214,39638.965162037,2008-07-09,23:09:50
39.902743,116.422003,0,198,39638.9652199074,2008-07-09,23:09:55
39.902654,116.422049,0,214,39638.9652777778,2008-07-09,23:10:00
39.902644,116.422138,0,220,39638.9653356481,2008-07-09,23:10:05
39.902631,116.422228,0,227,39638.9653935185,2008-07-09,23:10:10
39.902562,116.422284,0,244,39638.9654513889,2008-07-09,23:10:15
39.902555,116.422363,0,250,39638.9655092593,2008-07-09,23:10:20
39.902576,116.422425,0,256,39638.9655671296,2008-07-09,23:10:25
39.902714,116.422411,0,264,39638.965625,2008-07-09,23:10:30
39.902786,116.422393,0,267,39638.9656828704,2008-07-09,23:10:35
39.902825,116.422422,0,271,39638.9657407407,2008-07-09,23:10:40
39.902933,116.422506,0,271,39638.9657986111,2008-07-09,23:10:45
39.902964,116.422496,0,271,39638.9658564815,2008-07-09,23:10:50
39.902989,116.422476,0,272,39638.9659143519,2008-07-09,23:10:55
39.903063,116.422449,0,271,39638.9659722222,2008-07-09,23:11:00
39.903141,116.422439,0,270,39638.9660300926,2008-07-09,23:11:05
39.903247,116.42244,0,267,39638.966087963,2008-07-09,23:11:10
39.903323,116.422442,0,264,39638.9661458333,2008-07-09,23:11:15
39.90342,116.422438,0,250,39638.9662037037,2008-07-09,23:11:20
39.903512,116.422441,0,232,39638.9662615741,2008-07-09,23:11:25
39.903595,116.42245,0,217,39638.9663194444,2008-07-09,23:11:30
39.90367,116.422439,0,198,39638.9663773148,2008-07-09,23:11:35
39.903735,116.42243,0,192,39638.9664351852,2008-07-09,23:11:40
39.903771,116.422394,0,191,39638.9664930556,2008-07-09,23:11:45
39.903776,116.422368,0,192,39638.9665509259,2008-07-09,23:11:50
39.903856,116.42232,0,185,39638.9666087963,2008-07-09,23:11:55
39.903885,116.422276,0,177,39638.9666666667,2008-07-09,23:12:00
39.903905,116.422235,0,171,39638.966724537,2008-07-09,23:12:05
39.904002,116.422171,0,166,39638.9667824074,2008-07-09,23:12:10
39.904036,116.422095,0,164,39638.9668402778,2008-07-09,23:12:15
39.904005,116.422018,0,169,39638.9668981481,2008-07-09,23:12:20
39.904014,116.421956,0,171,39638.9669560185,2008-07-09,23:12:25
39.90392,116.421881,0,174,39638.9670138889,2008-07-09,23:12:30
39.903923,116.421824,0,174,39638.9670717593,2008-07-09,23:12:35
39.903866,116.421767,0,176,39638.9671296296,2008-07-09,23:12:40
39.903895,116.421702,0,177,39638.9671875,2008-07-09,23:12:45
39.903948,116.421648,0,175,39638.9672453704,2008-07-09,23:12:50
39.903968,116.421617,0,178,39638.9673032407,2008-07-09,23:12:55
39.904011,116.421591,0,176,39638.9673611111,2008-07-09,23:13:00
39.904027,116.421517,0,176,39638.9674189815,2008-07-09,23:13:05
39.903934,116.421465,0,173,39638.9674768519,2008-07-09,23:13:10
39.903934,116.421465,0,173,39638.9675115741,2008-07-09,23:13:13
39.903933,116.421467,0,172,39638.9675347222,2008-07-09,23:13:15
39.903984,116.421424,0,170,39638.9675925926,2008-07-09,23:13:20
39.903994,116.421422,0,169,39638.967650463,2008-07-09,23:13:25
39.903932,116.421441,0,167,39638.9677083333,2008-07-09,23:13:30
39.903906,116.421408,0,163,39638.9677662037,2008-07-09,23:13:35
39.903875,116.421385,0,160,39638.9678240741,2008-07-09,23:13:40
39.903829,116.421326,0,156,39638.9678819444,2008-07-09,23:13:45
39.903803,116.421237,0,157,39638.9679398148,2008-07-09,23:13:50
39.903793,116.421168,0,158,39638.9679976852,2008-07-09,23:13:55
39.903819,116.421113,0,157,39638.9680555556,2008-07-09,23:14:00
39.903838,116.421012,0,156,39638.9681134259,2008-07-09,23:14:05
39.903835,116.420907,0,151,39638.9681712963,2008-07-09,23:14:10
39.903816,116.420808,0,144,39638.9682291667,2008-07-09,23:14:15
39.903827,116.420715,0,137,39638.968287037,2008-07-09,23:14:20
39.903834,116.420637,0,130,39638.9683449074,2008-07-09,23:14:25
39.903823,116.420563,0,119,39638.9684027778,2008-07-09,23:14:30
39.903844,116.420477,0,112,39638.9684606481,2008-07-09,23:14:35
39.903844,116.420437,0,137,39638.9685185185,2008-07-09,23:14:40
39.903866,116.420367,0,136,39638.9685763889,2008-07-09,23:14:45
39.903895,116.420297,0,136,39638.9686342593,2008-07-09,23:14:50
39.903911,116.420228,0,136,39638.9686921296,2008-07-09,23:14:55
39.903864,116.420162,0,132,39638.96875,2008-07-09,23:15:00
39.903833,116.420118,0,141,39638.9688078704,2008-07-09,23:15:05
39.903847,116.420041,0,146,39638.9688657407,2008-07-09,23:15:10
39.903854,116.419959,0,148,39638.9689236111,2008-07-09,23:15:15
39.903855,116.419879,0,150,39638.9689814815,2008-07-09,23:15:20
39.903828,116.419809,0,152,39638.9690393518,2008-07-09,23:15:25
39.903793,116.419757,0,153,39638.9690972222,2008-07-09,23:15:30
39.903791,116.419666,0,153,39638.9691550926,2008-07-09,23:15:35
39.903802,116.419554,0,149,39638.969212963,2008-07-09,23:15:40
39.903776,116.419466,0,154,39638.9692708333,2008-07-09,23:15:45
39.903764,116.419404,0,164,39638.9693287037,2008-07-09,23:15:50
39.903772,116.419339,0,168,39638.9693865741,2008-07-09,23:15:55
39.903762,116.419277,0,173,39638.9694444444,2008-07-09,23:16:00
39.903811,116.4192,0,169,39638.9695023148,2008-07-09,23:16:05
39.903847,116.419118,0,169,39638.9695601852,2008-07-09,23:16:10
39.903857,116.418996,0,162,39638.9696180556,2008-07-09,23:16:15
39.903885,116.418898,0,155,39638.9696759259,2008-07-09,23:16:20
39.903927,116.418782,0,138,39638.9697337963,2008-07-09,23:16:25
39.903929,116.418677,0,134,39638.9697916667,2008-07-09,23:16:30
39.903929,116.41856,0,127,39638.969849537,2008-07-09,23:16:35
39.903878,116.41848,0,127,39638.9699074074,2008-07-09,23:16:40
39.903854,116.418436,0,134,39638.9699652778,2008-07-09,23:16:45
39.903786,116.418352,0,136,39638.9700231481,2008-07-09,23:16:50
39.903651,116.418271,0,141,39638.9700810185,2008-07-09,23:16:55
39.903576,116.418189,0,144,39638.9701388889,2008-07-09,23:17:00
39.90346,116.418155,0,151,39638.9701967593,2008-07-09,23:17:05
39.903389,116.418092,0,149,39638.9702546296,2008-07-09,23:17:10
39.903345,116.418,0,150,39638.9703125,2008-07-09,23:17:15
39.90334,116.417993,0,148,39638.9703703704,2008-07-09,23:17:20
39.90334,116.417992,0,148,39638.9704282407,2008-07-09,23:17:25
39.90334,116.417992,0,148,39638.970462963,2008-07-09,23:17:28
39.90334,116.417993,0,148,39638.9704861111,2008-07-09,23:17:30
39.903335,116.417945,0,149,39638.9705439815,2008-07-09,23:17:35
39.903264,116.417929,0,148,39638.9706018518,2008-07-09,23:17:40
39.903264,116.417929,0,148,39638.9706365741,2008-07-09,23:17:43
39.903256,116.417926,0,152,39638.9706597222,2008-07-09,23:17:45
39.90324,116.417941,0,154,39638.9707175926,2008-07-09,23:17:50
39.903243,116.417944,0,154,39638.970775463,2008-07-09,23:17:55
39.903243,116.417944,0,154,39638.9708101852,2008-07-09,23:17:58
39.903243,116.417951,0,154,39638.9708333333,2008-07-09,23:18:00
39.90325,116.418,0,155,39638.9708912037,2008-07-09,23:18:05
39.903281,116.418009,0,157,39638.9709490741,2008-07-09,23:18:10
39.903323,116.418008,0,154,39638.9710069444,2008-07-09,23:18:15
39.903323,116.418009,0,154,39638.9710648148,2008-07-09,23:18:20
39.903322,116.418017,0,154,39638.9711226852,2008-07-09,23:18:25
39.903321,116.418022,0,154,39638.9711805556,2008-07-09,23:18:30
39.90332,116.418021,0,154,39638.9712384259,2008-07-09,23:18:35
39.903319,116.418015,0,155,39638.9712962963,2008-07-09,23:18:40
39.903318,116.418011,0,155,39638.9713541667,2008-07-09,23:18:45
39.903317,116.418007,0,155,39638.971412037,2008-07-09,23:18:50
39.903316,116.417999,0,156,39638.9714699074,2008-07-09,23:18:55
39.903316,116.417999,0,156,39638.9715046296,2008-07-09,23:18:58
39.903315,116.417996,0,157,39638.9715277778,2008-07-09,23:19:00
39.903233,116.417915,0,162,39638.9715856481,2008-07-09,23:19:05
39.903095,116.417786,0,162,39638.9716435185,2008-07-09,23:19:10
39.902951,116.417596,0,153,39638.9717013889,2008-07-09,23:19:15
39.902776,116.417339,0,131,39638.9717592593,2008-07-09,23:19:20
39.902603,116.417126,0,111,39638.9718171296,2008-07-09,23:19:25
39.902348,116.416786,0,88,39638.971875,2008-07-09,23:19:30
39.901975,116.416316,0,68,39638.9719328704,2008-07-09,23:19:35
39.901613,116.415834,0,52,39638.9719907407,2008-07-09,23:19:40
39.901242,116.415366,0,45,39638.9720486111,2008-07-09,23:19:45
39.900864,116.414906,0,44,39638.9721064815,2008-07-09,23:19:50
39.900602,116.414524,0,36,39638.9721643519,2008-07-09,23:19:55
39.900451,116.414282,0,37,39638.9722222222,2008-07-09,23:20:00
39.900393,116.414141,0,43,39638.9722800926,2008-07-09,23:20:05
39.900434,116.414097,0,66,39638.972337963,2008-07-09,23:20:10
39.900414,116.414013,0,81,39638.9723958333,2008-07-09,23:20:15
39.900379,116.413935,0,87,39638.9724537037,2008-07-09,23:20:20
39.900355,116.413857,0,88,39638.9725115741,2008-07-09,23:20:25
39.900315,116.41377,0,99,39638.9725694444,2008-07-09,23:20:30
39.900281,116.413706,0,108,39638.9726273148,2008-07-09,23:20:35
39.900227,116.413631,0,115,39638.9726851852,2008-07-09,23:20:40
39.900208,116.41353,0,120,39638.9727430556,2008-07-09,23:20:45
39.900202,116.413446,0,128,39638.9728009259,2008-07-09,23:20:50
39.900196,116.413375,0,135,39638.9728587963,2008-07-09,23:20:55
39.900186,116.413313,0,139,39638.9729166667,2008-07-09,23:21:00
39.90016,116.413238,0,143,39638.972974537,2008-07-09,23:21:05
39.900175,116.413181,0,146,39638.9730324074,2008-07-09,23:21:10
39.900163,116.413132,0,149,39638.9730902778,2008-07-09,23:21:15
39.900174,116.413087,0,150,39638.9731481481,2008-07-09,23:21:20
39.900185,116.413058,0,149,39638.9732060185,2008-07-09,23:21:25
39.900182,116.413053,0,150,39638.9732638889,2008-07-09,23:21:30
39.900182,116.413053,0,150,39638.9732986111,2008-07-09,23:21:33
39.900179,116.413048,0,150,39638.9733217593,2008-07-09,23:21:35
39.900168,116.413034,0,150,39638.9733796296,2008-07-09,23:21:40
39.900144,116.413008,0,150,39638.9734375,2008-07-09,23:21:45
39.90012,116.413005,0,150,39638.9734953704,2008-07-09,23:21:50
39.900103,116.412998,0,150,39638.9735532407,2008-07-09,23:21:55
39.986915,116.409829,0,154,39638.9934606481,2008-07-09,23:50:35
39.986949,116.409673,0,118,39638.9935185185,2008-07-09,23:50:40
39.986981,116.409603,0,110,39638.9935763889,2008-07-09,23:50:45
39.987006,116.409539,0,110,39638.9936342593,2008-07-09,23:50:50
39.987026,116.409434,0,111,39638.9936921296,2008-07-09,23:50:55
39.987043,116.409367,0,111,39638.99375,2008-07-09,23:51:00
39.98706,116.409286,0,115,39638.9938078704,2008-07-09,23:51:05
39.987078,116.409197,0,121,39638.9938657407,2008-07-09,23:51:10
39.987068,116.409139,0,125,39638.9939236111,2008-07-09,23:51:15
39.987062,116.409073,0,132,39638.9939814815,2008-07-09,23:51:20
39.987041,116.409009,0,143,39638.9940393518,2008-07-09,23:51:25
39.987015,116.408979,0,153,39638.9940972222,2008-07-09,23:51:30
39.986983,116.408972,0,163,39638.9941550926,2008-07-09,23:51:35
39.986937,116.408944,0,172,39638.994212963,2008-07-09,23:51:40
39.987515,116.408977,0,159,39638.9946180556,2008-07-09,23:52:15
39.987515,116.408638,0,139,39638.9991898148,2008-07-09,23:58:50
39.987505,116.40823,0,132,39638.9992476852,2008-07-09,23:58:55
39.987497,116.407753,0,126,39638.9993055556,2008-07-09,23:59:00
39.987489,116.407278,0,121,39638.9993634259,2008-07-09,23:59:05
39.987468,116.406873,0,122,39638.9994212963,2008-07-09,23:59:10
39.987479,116.406361,0,119,39638.9994791667,2008-07-09,23:59:15
39.987483,116.405776,0,119,39638.999537037,2008-07-09,23:59:20
39.987469,116.405129,0,119,39638.9995949074,2008-07-09,23:59:25
39.987477,116.404457,0,115,39638.9996527778,2008-07-09,23:59:30
39.987459,116.403811,0,112,39638.9997106481,2008-07-09,23:59:35
39.987434,116.403185,0,107,39638.9997685185,2008-07-09,23:59:40
39.987394,116.402581,0,105,39638.9998263889,2008-07-09,23:59:45
39.987382,116.40193,0,106,39638.9998842593,2008-07-09,23:59:50
39.98739,116.401223,0,109,39638.9999421296,2008-07-09,23:59:55
39.987332,116.400487,0,109,39639,2008-07-10,00:00:00
39.987307,116.399912,0,116,39639.0000578704,2008-07-10,00:00:05
39.987258,116.399461,0,121,39639.0001157407,2008-07-10,00:00:10
39.987234,116.399114,0,123,39639.0001736111,2008-07-10,00:00:15
39.987232,116.398677,0,114,39639.0002314815,2008-07-10,00:00:20
39.987258,116.398195,0,109,39639.0002893518,2008-07-10,00:00:25
39.987304,116.397713,0,111,39639.0003472222,2008-07-10,00:00:30
39.987321,116.397178,0,110,39639.0004050926,2008-07-10,00:00:35
39.987369,116.396704,0,113,39639.000462963,2008-07-10,00:00:40
39.987345,116.396516,0,126,39639.0005208333,2008-07-10,00:00:45
39.987329,116.396537,0,134,39639.0005787037,2008-07-10,00:00:50
39.987336,116.396474,0,137,39639.0006365741,2008-07-10,00:00:55
39.987306,116.396227,0,137,39639.0006944444,2008-07-10,00:01:00
39.987282,116.395878,0,138,39639.0007523148,2008-07-10,00:01:05
39.987238,116.395401,0,133,39639.0008101852,2008-07-10,00:01:10
39.987205,116.394956,0,124,39639.0008680556,2008-07-10,00:01:15
39.987226,116.394772,0,122,39639.0009259259,2008-07-10,00:01:20
39.987229,116.394582,0,132,39639.0009837963,2008-07-10,00:01:25
39.987266,116.394267,0,144,39639.0010416667,2008-07-10,00:01:30
39.987206,116.393813,0,148,39639.001099537,2008-07-10,00:01:35
39.987172,116.393325,0,146,39639.0011574074,2008-07-10,00:01:40
39.987127,116.39293,0,138,39639.0012152778,2008-07-10,00:01:45
39.98711,116.392558,0,132,39639.0012731481,2008-07-10,00:01:50
39.987101,116.392164,0,131,39639.0013310185,2008-07-10,00:01:55
39.987109,116.391698,0,126,39639.0013888889,2008-07-10,00:02:00
39.987109,116.391174,0,122,39639.0014467593,2008-07-10,00:02:05
39.987114,116.390581,0,120,39639.0015046296,2008-07-10,00:02:10
39.987125,116.389937,0,121,39639.0015625,2008-07-10,00:02:15
39.98715,116.389315,0,118,39639.0016203704,2008-07-10,00:02:20
39.987122,116.388777,0,109,39639.0016782407,2008-07-10,00:02:25
39.98707,116.388243,0,108,39639.0017361111,2008-07-10,00:02:30
39.987007,116.387816,0,107,39639.0017939815,2008-07-10,00:02:35
39.986997,116.387408,0,106,39639.0018518518,2008-07-10,00:02:40
39.986964,116.386597,0,104,39639.002025463,2008-07-10,00:02:55
39.986995,116.386286,0,132,39639.0020833333,2008-07-10,00:03:00
39.987039,116.385989,0,136,39639.0021412037,2008-07-10,00:03:05
39.987047,116.385687,0,116,39639.0021990741,2008-07-10,00:03:10
39.987012,116.385409,0,112,39639.0022569444,2008-07-10,00:03:15
39.986975,116.385165,0,115,39639.0023148148,2008-07-10,00:03:20
39.986939,116.384857,0,119,39639.0023726852,2008-07-10,00:03:25
39.9869,116.38447,0,129,39639.0024305556,2008-07-10,00:03:30
39.986893,116.384039,0,140,39639.0024884259,2008-07-10,00:03:35
39.986869,116.383622,0,151,39639.0025462963,2008-07-10,00:03:40
39.986839,116.383305,0,163,39639.0026041667,2008-07-10,00:03:45
39.986822,116.382969,0,159,39639.002662037,2008-07-10,00:03:50
39.986833,116.382617,0,140,39639.0027199074,2008-07-10,00:03:55
39.986855,116.382398,0,137,39639.0027777778,2008-07-10,00:04:00
39.986864,116.382321,0,135,39639.0028356481,2008-07-10,00:04:05
39.98689,116.382348,0,128,39639.0028935185,2008-07-10,00:04:10
39.98689,116.382348,0,128,39639.0029282407,2008-07-10,00:04:13
39.98689,116.382352,0,129,39639.0029513889,2008-07-10,00:04:15
39.986874,116.382322,0,128,39639.0030092593,2008-07-10,00:04:20
39.986868,116.382279,0,128,39639.0030671296,2008-07-10,00:04:25
39.986867,116.382255,0,128,39639.003125,2008-07-10,00:04:30
39.986861,116.382209,0,128,39639.0031828704,2008-07-10,00:04:35
39.986869,116.382046,0,124,39639.0032407407,2008-07-10,00:04:40
39.986877,116.381919,0,126,39639.0032986111,2008-07-10,00:04:45
39.986829,116.381699,0,128,39639.0033564815,2008-07-10,00:04:50
39.986835,116.381556,0,134,39639.0034143519,2008-07-10,00:04:55
39.986837,116.381481,0,144,39639.0034722222,2008-07-10,00:05:00
39.986837,116.381481,0,144,39639.0035069444,2008-07-10,00:05:03
39.98684,116.381485,0,147,39639.0035300926,2008-07-10,00:05:05
39.98684,116.381495,0,148,39639.003587963,2008-07-10,00:05:10
39.986839,116.381514,0,149,39639.0036458333,2008-07-10,00:05:15
39.986839,116.381514,0,149,39639.0036805556,2008-07-10,00:05:18
39.986838,116.381517,0,150,39639.0037037037,2008-07-10,00:05:20
39.986838,116.381498,0,150,39639.0037615741,2008-07-10,00:05:25
39.986837,116.381513,0,153,39639.0038194444,2008-07-10,00:05:30
39.986852,116.381521,0,157,39639.0038773148,2008-07-10,00:05:35
39.986864,116.381542,0,160,39639.0039351852,2008-07-10,00:05:40
39.986864,116.381542,0,160,39639.0039699074,2008-07-10,00:05:43
39.986864,116.381549,0,160,39639.0039930556,2008-07-10,00:05:45
39.986864,116.381498,0,162,39639.0040509259,2008-07-10,00:05:50
39.986898,116.381416,0,169,39639.0041087963,2008-07-10,00:05:55
39.986795,116.381236,0,178,39639.0041666667,2008-07-10,00:06:00
39.98682,116.380977,0,177,39639.004224537,2008-07-10,00:06:05
39.986866,116.380847,0,177,39639.0042824074,2008-07-10,00:06:10
39.986887,116.380772,0,175,39639.0043402778,2008-07-10,00:06:15
39.98691,116.380727,0,173,39639.0043981481,2008-07-10,00:06:20
39.986901,116.380641,0,173,39639.0044560185,2008-07-10,00:06:25
39.986881,116.380478,0,174,39639.0045138889,2008-07-10,00:06:30
39.986882,116.380381,0,174,39639.0045717593,2008-07-10,00:06:35
39.986883,116.380368,0,175,39639.0046296296,2008-07-10,00:06:40
39.986875,116.380345,0,175,39639.0046875,2008-07-10,00:06:45
39.986901,116.380282,0,183,39639.0047453704,2008-07-10,00:06:50
39.986915,116.38013,0,197,39639.0048032407,2008-07-10,00:06:55
39.986895,116.380016,0,204,39639.0048611111,2008-07-10,00:07:00
39.986875,116.37992,0,211,39639.0049189815,2008-07-10,00:07:05
39.986864,116.37985,0,208,39639.0049768519,2008-07-10,00:07:10
39.986819,116.37977,0,208,39639.0050347222,2008-07-10,00:07:15
39.986797,116.379621,0,200,39639.0050925926,2008-07-10,00:07:20
39.986849,116.3794,0,186,39639.005150463,2008-07-10,00:07:25
39.986893,116.379217,0,173,39639.0052083333,2008-07-10,00:07:30
39.986913,116.379123,0,157,39639.0052662037,2008-07-10,00:07:35
39.986892,116.37893,0,143,39639.0053240741,2008-07-10,00:07:40
39.986869,116.378677,0,138,39639.0053819444,2008-07-10,00:07:45
39.98683,116.378385,0,122,39639.0054398148,2008-07-10,00:07:50
39.986819,116.378177,0,121,39639.0054976852,2008-07-10,00:07:55
39.9868,116.378137,0,120,39639.0055555556,2008-07-10,00:08:00
39.9868,116.378137,0,120,39639.0055902778,2008-07-10,00:08:03
39.9868,116.37813,0,117,39639.0056134259,2008-07-10,00:08:05
39.986792,116.37805,0,118,39639.0056712963,2008-07-10,00:08:10
39.986774,116.3778,0,118,39639.0057291667,2008-07-10,00:08:15
39.986753,116.377604,0,128,39639.005787037,2008-07-10,00:08:20
39.986739,116.377506,0,133,39639.0058449074,2008-07-10,00:08:25
39.986721,116.377346,0,134,39639.0059027778,2008-07-10,00:08:30
39.98671,116.377161,0,137,39639.0059606481,2008-07-10,00:08:35
39.98672,116.376962,0,131,39639.0060185185,2008-07-10,00:08:40
39.986705,116.376895,0,141,39639.0060763889,2008-07-10,00:08:45
39.986693,116.376867,0,145,39639.0061342593,2008-07-10,00:08:50
39.986693,116.376861,0,148,39639.0061921296,2008-07-10,00:08:55
39.986693,116.376861,0,148,39639.0062268519,2008-07-10,00:08:58
39.986694,116.376857,0,148,39639.00625,2008-07-10,00:09:00
39.986694,116.376847,0,149,39639.0063078704,2008-07-10,00:09:05
39.986701,116.37671,0,145,39639.0063657407,2008-07-10,00:09:10
39.986727,116.376628,0,135,39639.0064236111,2008-07-10,00:09:15
39.986726,116.376618,0,135,39639.0064814815,2008-07-10,00:09:20
39.986714,116.376588,0,136,39639.0065393519,2008-07-10,00:09:25
39.986697,116.376468,0,135,39639.0065972222,2008-07-10,00:09:30
39.986688,116.376216,0,138,39639.0066550926,2008-07-10,00:09:35
39.986685,116.375929,0,157,39639.006712963,2008-07-10,00:09:40
39.986661,116.375616,0,156,39639.0067708333,2008-07-10,00:09:45
39.986653,116.375346,0,164,39639.0068287037,2008-07-10,00:09:50
39.986659,116.375179,0,168,39639.0068865741,2008-07-10,00:09:55
39.986695,116.375016,0,157,39639.0069444444,2008-07-10,00:10:00
39.986721,116.374969,0,161,39639.0070023148,2008-07-10,00:10:05
39.986713,116.374814,0,161,39639.0070601852,2008-07-10,00:10:10
39.986707,116.374656,0,165,39639.0071180556,2008-07-10,00:10:15
39.986715,116.374504,0,169,39639.0071759259,2008-07-10,00:10:20
39.986712,116.374369,0,176,39639.0072337963,2008-07-10,00:10:25
39.986727,116.374244,0,182,39639.0072916667,2008-07-10,00:10:30
39.986766,116.374072,0,183,39639.007349537,2008-07-10,00:10:35
39.986784,116.373885,0,187,39639.0074074074,2008-07-10,00:10:40
39.986779,116.373648,0,191,39639.0074652778,2008-07-10,00:10:45
39.9867,116.373404,0,190,39639.0075231481,2008-07-10,00:10:50
39.986717,116.373086,0,185,39639.0075810185,2008-07-10,00:10:55
39.986662,116.37286,0,181,39639.0076388889,2008-07-10,00:11:00
39.986624,116.372745,0,175,39639.0076967593,2008-07-10,00:11:05
39.986606,116.372683,0,173,39639.0077546296,2008-07-10,00:11:10
39.986578,116.372612,0,166,39639.0078125,2008-07-10,00:11:15
39.986537,116.372536,0,161,39639.0078703704,2008-07-10,00:11:20
39.986497,116.372389,0,159,39639.0079282407,2008-07-10,00:11:25
39.986526,116.372088,0,155,39639.0079861111,2008-07-10,00:11:30
39.986519,116.37169,0,153,39639.0080439815,2008-07-10,00:11:35
39.986534,116.371192,0,147,39639.0081018518,2008-07-10,00:11:40
39.986727,116.370656,0,148,39639.0081597222,2008-07-10,00:11:45
39.986915,116.370114,0,140,39639.0082175926,2008-07-10,00:11:50
39.986861,116.369516,0,123,39639.008275463,2008-07-10,00:11:55
39.986667,116.369055,0,111,39639.0083333333,2008-07-10,00:12:00
39.986635,116.368939,0,112,39639.0083912037,2008-07-10,00:12:05
39.986655,116.368937,0,111,39639.0084490741,2008-07-10,00:12:10
39.986632,116.368845,0,112,39639.0085069444,2008-07-10,00:12:15
39.986573,116.368555,0,113,39639.0085648148,2008-07-10,00:12:20
39.986522,116.368091,0,115,39639.0086226852,2008-07-10,00:12:25
39.986508,116.367541,0,113,39639.0086805556,2008-07-10,00:12:30
39.986429,116.366903,0,112,39639.0087384259,2008-07-10,00:12:35
39.986407,116.366232,0,112,39639.0087962963,2008-07-10,00:12:40
39.986381,116.365585,0,114,39639.0088541667,2008-07-10,00:12:45
39.986391,116.36495,0,119,39639.008912037,2008-07-10,00:12:50
39.986352,116.364295,0,122,39639.0089699074,2008-07-10,00:12:55
39.986341,116.363692,0,123,39639.0090277778,2008-07-10,00:13:00
39.986306,116.363164,0,124,39639.0090856481,2008-07-10,00:13:05
39.986269,116.3626,0,121,39639.0091435185,2008-07-10,00:13:10
39.986278,116.362084,0,115,39639.0092013889,2008-07-10,00:13:15
39.986276,116.361588,0,110,39639.0092592593,2008-07-10,00:13:20
39.98627,116.361142,0,105,39639.0093171296,2008-07-10,00:13:25
39.986274,116.360833,0,101,39639.009375,2008-07-10,00:13:30
39.986262,116.360628,0,103,39639.0094328704,2008-07-10,00:13:35
39.986258,116.360478,0,100,39639.0094907407,2008-07-10,00:13:40
39.986257,116.360392,0,95,39639.0095486111,2008-07-10,00:13:45
39.986267,116.36039,0,98,39639.0096064815,2008-07-10,00:13:50
39.986267,116.36039,0,98,39639.0096412037,2008-07-10,00:13:53
39.986268,116.360388,0,98,39639.0096643518,2008-07-10,00:13:55
39.98627,116.360368,0,98,39639.0097222222,2008-07-10,00:14:00
39.986286,116.360264,0,100,39639.0097800926,2008-07-10,00:14:05
39.986298,116.360177,0,100,39639.009837963,2008-07-10,00:14:10
39.98625,116.360184,0,110,39639.0098958333,2008-07-10,00:14:15
39.986268,116.36024,0,117,39639.0099537037,2008-07-10,00:14:20
39.986243,116.3603,0,122,39639.0100115741,2008-07-10,00:14:25
39.986243,116.360392,0,123,39639.0100694444,2008-07-10,00:14:30
39.986308,116.360464,0,127,39639.0101273148,2008-07-10,00:14:35
39.986376,116.360507,0,127,39639.0101851852,2008-07-10,00:14:40
39.986429,116.360539,0,124,39639.0102430556,2008-07-10,00:14:45
39.986458,116.36054,0,121,39639.0103009259,2008-07-10,00:14:50
39.986482,116.360501,0,127,39639.0103587963,2008-07-10,00:14:55
39.986515,116.360465,0,128,39639.0104166667,2008-07-10,00:15:00
39.986567,116.360437,0,128,39639.010474537,2008-07-10,00:15:05
39.986624,116.36045,0,128,39639.0105324074,2008-07-10,00:15:10
39.986656,116.360443,0,129,39639.0105902778,2008-07-10,00:15:15
39.986662,116.360457,0,130,39639.0106481481,2008-07-10,00:15:20
39.986688,116.360466,0,138,39639.0107060185,2008-07-10,00:15:25
39.986801,116.360528,0,144,39639.0107638889,2008-07-10,00:15:30
39.986975,116.360658,0,146,39639.0108217593,2008-07-10,00:15:35
39.987057,116.360593,0,153,39639.0108796296,2008-07-10,00:15:40
39.987114,116.360519,0,158,39639.0109375,2008-07-10,00:15:45
39.987157,116.360471,0,162,39639.0109953704,2008-07-10,00:15:50
39.987196,116.360438,0,164,39639.0110532407,2008-07-10,00:15:55
39.987259,116.360391,0,167,39639.0111111111,2008-07-10,00:16:00
39.98735,116.360413,0,170,39639.0111689815,2008-07-10,00:16:05
39.987392,116.360436,0,175,39639.0112268519,2008-07-10,00:16:10
39.987532,116.360487,0,179,39639.0112847222,2008-07-10,00:16:15
39.98762,116.36052,0,183,39639.0113425926,2008-07-10,00:16:20
39.987691,116.360529,0,184,39639.011400463,2008-07-10,00:16:25
39.987767,116.360524,0,185,39639.0114583333,2008-07-10,00:16:30
39.987848,116.360464,0,185,39639.0115162037,2008-07-10,00:16:35
39.987896,116.36042,0,179,39639.0115740741,2008-07-10,00:16:40
39.987942,116.360402,0,177,39639.0116319444,2008-07-10,00:16:45
39.987953,116.360398,0,180,39639.0116898148,2008-07-10,00:16:50
39.987962,116.360382,0,179,39639.0117476852,2008-07-10,00:16:55
39.987963,116.3602,0,168,39639.0118055556,2008-07-10,00:17:00
39.988013,116.360144,0,163,39639.0118634259,2008-07-10,00:17:05
39.988214,116.360277,0,166,39639.0119212963,2008-07-10,00:17:10
39.988348,116.360407,0,162,39639.0119791667,2008-07-10,00:17:15
39.988416,116.360409,0,165,39639.012037037,2008-07-10,00:17:20
39.988469,116.360423,0,171,39639.0120949074,2008-07-10,00:17:25
39.988522,116.360433,0,182,39639.0121527778,2008-07-10,00:17:30
39.988568,116.360431,0,201,39639.0122106481,2008-07-10,00:17:35
39.988616,116.360409,0,219,39639.0122685185,2008-07-10,00:17:40
39.988682,116.360395,0,233,39639.0123263889,2008-07-10,00:17:45
39.988747,116.360366,0,246,39639.0123842593,2008-07-10,00:17:50
39.988791,116.36036,0,246,39639.0124421296,2008-07-10,00:17:55
39.988864,116.36024,0,244,39639.0125,2008-07-10,00:18:00
39.988938,116.360253,0,250,39639.0125578704,2008-07-10,00:18:05
39.989097,116.360439,0,256,39639.0126157407,2008-07-10,00:18:10
39.989184,116.360491,0,263,39639.0126736111,2008-07-10,00:18:15
39.989246,116.36051,0,272,39639.0127314815,2008-07-10,00:18:20
39.989294,116.360566,0,279,39639.0127893519,2008-07-10,00:18:25
39.989305,116.360631,0,288,39639.0128472222,2008-07-10,00:18:30
39.989305,116.360631,0,288,39639.0128819444,2008-07-10,00:18:33
39.989305,116.360631,0,289,39639.0129050926,2008-07-10,00:18:35
39.989396,116.360387,0,296,39639.012962963,2008-07-10,00:18:40
39.98943,116.360344,0,298,39639.0130208333,2008-07-10,00:18:45
39.989505,116.360434,0,309,39639.0130787037,2008-07-10,00:18:50
39.989608,116.360485,0,317,39639.0131365741,2008-07-10,00:18:55
39.989693,116.360529,0,307,39639.0131944444,2008-07-10,00:19:00
39.989726,116.360541,0,300,39639.0132523148,2008-07-10,00:19:05
39.98975,116.360528,0,294,39639.0133101852,2008-07-10,00:19:10
39.989769,116.360493,0,288,39639.0133680556,2008-07-10,00:19:15
39.989927,116.360611,0,278,39639.0134259259,2008-07-10,00:19:20
39.99001,116.360649,0,274,39639.0134837963,2008-07-10,00:19:25
39.990063,116.360639,0,269,39639.0135416667,2008-07-10,00:19:30
39.990095,116.360628,0,268,39639.013599537,2008-07-10,00:19:35
39.990161,116.360601,0,264,39639.0136574074,2008-07-10,00:19:40
39.99035,116.360457,0,250,39639.0137152778,2008-07-10,00:19:45
39.990386,116.360396,0,243,39639.0137731481,2008-07-10,00:19:50
39.990389,116.360318,0,228,39639.0138310185,2008-07-10,00:19:55
39.990397,116.360304,0,226,39639.0138888889,2008-07-10,00:20:00
39.990408,116.360293,0,226,39639.0139467593,2008-07-10,00:20:05
39.990408,116.360292,0,225,39639.0140046296,2008-07-10,00:20:10
39.990409,116.360296,0,225,39639.0140625,2008-07-10,00:20:15
39.990409,116.360296,0,225,39639.0140972222,2008-07-10,00:20:18
39.99041,116.360301,0,225,39639.0141203704,2008-07-10,00:20:20
39.990417,116.360323,0,225,39639.0141782407,2008-07-10,00:20:25
39.99041,116.360358,0,225,39639.0142361111,2008-07-10,00:20:30
39.990156,116.36005,0,226,39639.0148726852,2008-07-10,00:21:25
39.990149,116.360115,0,224,39639.0149305556,2008-07-10,00:21:30
39.990149,116.360115,0,224,39639.0149652778,2008-07-10,00:21:33
39.990148,116.360112,0,225,39639.0149884259,2008-07-10,00:21:35
39.990166,116.360125,0,225,39639.0150462963,2008-07-10,00:21:40
39.990186,116.360132,0,225,39639.0151041667,2008-07-10,00:21:45
39.990186,116.360177,0,226,39639.015162037,2008-07-10,00:21:50
39.99017,116.360241,0,225,39639.0152199074,2008-07-10,00:21:55
39.990169,116.360237,0,225,39639.0152777778,2008-07-10,00:22:00
39.990169,116.360237,0,225,39639.0153125,2008-07-10,00:22:03
39.990169,116.360242,0,226,39639.0153356481,2008-07-10,00:22:05
39.99017,116.360255,0,226,39639.0153935185,2008-07-10,00:22:10
39.99017,116.360268,0,226,39639.0154513889,2008-07-10,00:22:15
39.990172,116.360315,0,226,39639.0155092593,2008-07-10,00:22:20
39.99017,116.360351,0,226,39639.0155671296,2008-07-10,00:22:25
39.990152,116.360382,0,225,39639.015625,2008-07-10,00:22:30
39.990161,116.360359,0,225,39639.0156828704,2008-07-10,00:22:35
39.990161,116.360359,0,225,39639.0157407407,2008-07-10,00:22:40
39.990161,116.360359,0,225,39639.015775463,2008-07-10,00:22:43
39.99016,116.36036,0,225,39639.0157986111,2008-07-10,00:22:45
39.990158,116.360387,0,225,39639.0158564815,2008-07-10,00:22:50
39.990158,116.360387,0,225,39639.0158912037,2008-07-10,00:22:53
39.990158,116.360392,0,226,39639.0159143518,2008-07-10,00:22:55
39.990171,116.360353,0,226,39639.0159722222,2008-07-10,00:23:00
39.990171,116.360353,0,226,39639.0160069444,2008-07-10,00:23:03
39.990172,116.360361,0,226,39639.0160300926,2008-07-10,00:23:05
39.990175,116.360375,0,226,39639.016087963,2008-07-10,00:23:10
39.990341,116.360745,0,228,39639.0165509259,2008-07-10,00:23:50
39.990238,116.360665,0,226,39639.0166087963,2008-07-10,00:23:55
39.990238,116.360665,0,226,39639.0166435185,2008-07-10,00:23:58
39.990237,116.360667,0,226,39639.0166666667,2008-07-10,00:24:00
39.990234,116.360657,0,226,39639.016724537,2008-07-10,00:24:05
39.990215,116.360548,0,226,39639.0167824074,2008-07-10,00:24:10
39.990163,116.360468,0,224,39639.0168402778,2008-07-10,00:24:15
39.990161,116.360455,0,224,39639.0168981481,2008-07-10,00:24:20
39.990155,116.360397,0,225,39639.0169560185,2008-07-10,00:24:25
39.990181,116.360368,0,226,39639.0170138889,2008-07-10,00:24:30
39.990194,116.360285,0,227,39639.0170717593,2008-07-10,00:24:35
39.990221,116.360233,0,228,39639.0171296296,2008-07-10,00:24:40
39.990255,116.360231,0,229,39639.0171875,2008-07-10,00:24:45
39.990285,116.360224,0,230,39639.0172453704,2008-07-10,00:24:50
39.990312,116.360238,0,232,39639.0173032407,2008-07-10,00:24:55
39.990321,116.360197,0,233,39639.0173611111,2008-07-10,00:25:00
39.990255,116.360109,0,231,39639.0174189815,2008-07-10,00:25:05
39.990207,116.360035,0,231,39639.0174768518,2008-07-10,00:25:10
39.990153,116.36,0,228,39639.0175347222,2008-07-10,00:25:15
39.990062,116.359902,0,224,39639.0175925926,2008-07-10,00:25:20
39.989989,116.359883,0,221,39639.017650463,2008-07-10,00:25:25
39.989951,116.359928,0,218,39639.0177083333,2008-07-10,00:25:30
39.99003,116.360085,0,219,39639.0177662037,2008-07-10,00:25:35
39.99003,116.360085,0,219,39639.0178009259,2008-07-10,00:25:38
39.990033,116.36009,0,219,39639.0178240741,2008-07-10,00:25:40
39.990075,116.360159,0,219,39639.0178819444,2008-07-10,00:25:45
39.990151,116.360222,0,218,39639.0179398148,2008-07-10,00:25:50
39.990154,116.360231,0,217,39639.0179976852,2008-07-10,00:25:55
39.990155,116.360238,0,218,39639.0180555556,2008-07-10,00:26:00
39.990153,116.360236,0,218,39639.0181134259,2008-07-10,00:26:05
39.990153,116.360236,0,218,39639.0181481481,2008-07-10,00:26:08
39.990152,116.360233,0,218,39639.0181712963,2008-07-10,00:26:10
39.990152,116.360224,0,218,39639.0182291667,2008-07-10,00:26:15
39.990139,116.360192,0,219,39639.018287037,2008-07-10,00:26:20
39.990111,116.360199,0,221,39639.0183449074,2008-07-10,00:26:25
39.990107,116.360222,0,222,39639.0184027778,2008-07-10,00:26:30
39.990108,116.360228,0,222,39639.0184606481,2008-07-10,00:26:35
39.990108,116.360228,0,222,39639.0184953704,2008-07-10,00:26:38
39.99011,116.360233,0,222,39639.0185185185,2008-07-10,00:26:40
39.99013,116.360309,0,223,39639.0185763889,2008-07-10,00:26:45
39.990182,116.360372,0,223,39639.0186342593,2008-07-10,00:26:50
39.990225,116.360397,0,224,39639.0186921296,2008-07-10,00:26:55
39.990225,116.360397,0,224,39639.0187268518,2008-07-10,00:26:58
39.990229,116.360398,0,223,39639.01875,2008-07-10,00:27:00
39.990246,116.360422,0,223,39639.0188078704,2008-07-10,00:27:05
39.990242,116.360501,0,223,39639.0188657407,2008-07-10,00:27:10
39.990236,116.360603,0,224,39639.0189236111,2008-07-10,00:27:15
39.989908,116.359746,0,229,39639.0195023148,2008-07-10,00:28:05
39.989952,116.359818,0,230,39639.0195601852,2008-07-10,00:28:10
39.989954,116.359827,0,230,39639.0196180556,2008-07-10,00:28:15
39.989996,116.360006,0,232,39639.0196759259,2008-07-10,00:28:20
39.990018,116.360062,0,232,39639.0197337963,2008-07-10,00:28:25
39.990008,116.360047,0,232,39639.0197916667,2008-07-10,00:28:30
39.990051,116.36014,0,231,39639.019849537,2008-07-10,00:28:35
39.990061,116.360162,0,230,39639.0199074074,2008-07-10,00:28:40
39.990557,116.360057,0,237,39639.0203703704,2008-07-10,00:29:20
39.990538,116.360047,0,237,39639.0204282407,2008-07-10,00:29:25
39.990565,116.359971,0,236,39639.0204861111,2008-07-10,00:29:30
39.990571,116.359947,0,234,39639.0205439815,2008-07-10,00:29:35
39.990523,116.359956,0,237,39639.0206018519,2008-07-10,00:29:40
39.990467,116.359985,0,243,39639.0206597222,2008-07-10,00:29:45
39.990409,116.360001,0,105,39639.0207175926,2008-07-10,00:29:50
39.990391,116.360026,0,107,39639.020775463,2008-07-10,00:29:55
39.990373,116.359994,0,89,39639.0208333333,2008-07-10,00:30:00
39.990334,116.359936,0,55,39639.0208912037,2008-07-10,00:30:05
39.99032,116.359988,0,53,39639.0209490741,2008-07-10,00:30:10
39.990317,116.360013,0,55,39639.0210069444,2008-07-10,00:30:15
39.990268,116.360124,0,52,39639.0210648148,2008-07-10,00:30:20
39.990209,116.360232,0,61,39639.0211226852,2008-07-10,00:30:25
39.990192,116.360343,0,84,39639.0211805556,2008-07-10,00:30:30
39.990156,116.360421,0,116,39639.0212384259,2008-07-10,00:30:35
39.99015,116.360426,0,140,39639.0212962963,2008-07-10,00:30:40
39.99015,116.360429,0,141,39639.0213541667,2008-07-10,00:30:45
39.99015,116.360429,0,141,39639.0213888889,2008-07-10,00:30:48
39.990149,116.360428,0,141,39639.021412037,2008-07-10,00:30:50
39.990158,116.360406,0,144,39639.0214699074,2008-07-10,00:30:55
39.990175,116.360345,0,172,39639.0215277778,2008-07-10,00:31:00
39.990183,116.360222,0,197,39639.0215856481,2008-07-10,00:31:05
39.990196,116.360158,0,223,39639.0216435185,2008-07-10,00:31:10
39.990196,116.360158,0,223,39639.0216782407,2008-07-10,00:31:13
39.990202,116.360158,0,231,39639.0217013889,2008-07-10,00:31:15
39.990183,116.360274,0,236,39639.0217592593,2008-07-10,00:31:20
39.990174,116.360331,0,236,39639.0218171296,2008-07-10,00:31:25
39.990148,116.360385,0,235,39639.021875,2008-07-10,00:31:30
39.990139,116.360421,0,232,39639.0219328704,2008-07-10,00:31:35
39.990181,116.360475,0,230,39639.0219907407,2008-07-10,00:31:40
39.99021,116.360491,0,229,39639.0220486111,2008-07-10,00:31:45
39.990199,116.360431,0,234,39639.0221064815,2008-07-10,00:31:50
39.990208,116.360389,0,236,39639.0221643519,2008-07-10,00:31:55
39.990246,116.360438,0,236,39639.0222222222,2008-07-10,00:32:00
39.990293,116.360461,0,233,39639.0222800926,2008-07-10,00:32:05
39.99032,116.360458,0,231,39639.022337963,2008-07-10,00:32:10
39.990283,116.360401,0,230,39639.0223958333,2008-07-10,00:32:15
39.990241,116.360371,0,229,39639.0224537037,2008-07-10,00:32:20
39.990202,116.360337,0,229,39639.0225115741,2008-07-10,00:32:25
39.990075,116.360207,0,230,39639.0225694444,2008-07-10,00:32:30
39.989994,116.360026,0,232,39639.0226273148,2008-07-10,00:32:35
39.99002,116.360043,0,231,39639.0226851852,2008-07-10,00:32:40
39.990032,116.360055,0,231,39639.0227430556,2008-07-10,00:32:45
39.990037,116.360074,0,231,39639.0228009259,2008-07-10,00:32:50
39.990036,116.360063,0,231,39639.0228587963,2008-07-10,00:32:55
39.99007,116.359867,0,228,39639.022974537,2008-07-10,00:33:05
39.990137,116.359995,0,233,39639.0230324074,2008-07-10,00:33:10
39.990148,116.360028,0,233,39639.0230902778,2008-07-10,00:33:15
39.990096,116.359961,0,233,39639.0231481481,2008-07-10,00:33:20
39.989927,116.359749,0,231,39639.0232060185,2008-07-10,00:33:25
39.989653,116.359461,0,227,39639.0232638889,2008-07-10,00:33:30
39.989274,116.359028,0,220,39639.0233217593,2008-07-10,00:33:35
39.988969,116.358681,0,217,39639.0233796296,2008-07-10,00:33:40
39.988818,116.358492,0,220,39639.0234375,2008-07-10,00:33:45
39.988889,116.358494,0,235,39639.0234953704,2008-07-10,00:33:50
39.989028,116.35858,0,259,39639.0235532407,2008-07-10,00:33:55
39.990092,116.35978,0,227,39639.0256944444,2008-07-10,00:37:00
39.989976,116.359589,0,194,39639.0257523148,2008-07-10,00:37:05
39.990021,116.359653,0,187,39639.0258101852,2008-07-10,00:37:10
39.990047,116.359723,0,209,39639.0258680556,2008-07-10,00:37:15
39.989131,116.358656,0,127,39639.0267361111,2008-07-10,00:38:30
39.989355,116.359108,0,181,39639.0267939815,2008-07-10,00:38:35
39.989435,116.359292,0,222,39639.0268518519,2008-07-10,00:38:40
39.989518,116.359629,0,229,39639.0269097222,2008-07-10,00:38:45
39.989545,116.359886,0,230,39639.0269675926,2008-07-10,00:38:50
39.989634,116.360132,0,231,39639.027025463,2008-07-10,00:38:55
39.9897,116.360158,0,232,39639.0270833333,2008-07-10,00:39:00
39.989699,116.360062,0,233,39639.0271412037,2008-07-10,00:39:05
39.98974,116.360061,0,233,39639.0271990741,2008-07-10,00:39:10
39.98977,116.360116,0,234,39639.0272569444,2008-07-10,00:39:15
39.989783,116.360196,0,235,39639.0273148148,2008-07-10,00:39:20
39.989804,116.360179,0,236,39639.0273726852,2008-07-10,00:39:25
39.989812,116.360047,0,236,39639.0274305556,2008-07-10,00:39:30
39.98979,116.359966,0,236,39639.0274884259,2008-07-10,00:39:35
39.989873,116.359954,0,237,39639.0275462963,2008-07-10,00:39:40
39.989883,116.359869,0,237,39639.0276041667,2008-07-10,00:39:45
39.98985,116.359878,0,237,39639.027662037,2008-07-10,00:39:50
39.99017,116.360728,0,-2,39639.0296875,2008-07-10,00:42:45
39.990205,116.360707,0,-8,39639.0297453704,2008-07-10,00:42:50
39.990172,116.360651,0,6,39639.0298032407,2008-07-10,00:42:55
39.990156,116.36069,0,15,39639.0298611111,2008-07-10,00:43:00
39.990141,116.360759,0,32,39639.0299189815,2008-07-10,00:43:05
39.990156,116.360866,0,49,39639.0299768519,2008-07-10,00:43:10
39.990224,116.360967,0,52,39639.0300347222,2008-07-10,00:43:15
39.990257,116.36085,0,53,39639.0300925926,2008-07-10,00:43:20
39.989236,116.361811,0,1558,39639.0328125,2008-07-10,00:47:15
39.989739,116.360968,0,824,39639.0328703704,2008-07-10,00:47:20
39.990222,116.360233,0,71,39639.0329282407,2008-07-10,00:47:25
39.990237,116.360232,0,46,39639.0329861111,2008-07-10,00:47:30
39.990237,116.360153,0,45,39639.0330439815,2008-07-10,00:47:35
39.990234,116.360081,0,44,39639.0331018518,2008-07-10,00:47:40
39.990234,116.360081,0,44,39639.0331365741,2008-07-10,00:47:43
39.990232,116.360081,0,45,39639.0331597222,2008-07-10,00:47:45
39.99022,116.360059,0,46,39639.0332175926,2008-07-10,00:47:50
39.9902,116.36003,0,47,39639.033275463,2008-07-10,00:47:55
39.990186,116.35998,0,50,39639.0333333333,2008-07-10,00:48:00
39.990191,116.35991,0,54,39639.0333912037,2008-07-10,00:48:05
39.990183,116.359828,0,57,39639.0334490741,2008-07-10,00:48:10
39.990151,116.359567,0,59,39639.0335069444,2008-07-10,00:48:15
39.990108,116.359162,0,60,39639.0335648148,2008-07-10,00:48:20
39.990018,116.358724,0,60,39639.0336226852,2008-07-10,00:48:25
39.989934,116.358216,0,60,39639.0336805556,2008-07-10,00:48:30
39.989836,116.357619,0,59,39639.0337384259,2008-07-10,00:48:35
39.989717,116.35705,0,58,39639.0337962963,2008-07-10,00:48:40
39.989609,116.356538,0,56,39639.0338541667,2008-07-10,00:48:45
39.98951,116.356121,0,55,39639.033912037,2008-07-10,00:48:50
39.989466,116.356159,0,57,39639.0339699074,2008-07-10,00:48:55
39.989424,116.356245,0,59,39639.0340277778,2008-07-10,00:49:00
39.989389,116.356237,0,65,39639.0340856481,2008-07-10,00:49:05
39.989305,116.355975,0,71,39639.0341435185,2008-07-10,00:49:10
39.989204,116.355585,0,76,39639.0342013889,2008-07-10,00:49:15
39.989841,116.359152,0,131,39639.0342592593,2008-07-10,00:49:20
39.989967,116.35985,0,97,39639.0343171296,2008-07-10,00:49:25
39.98997,116.359899,0,108,39639.034375,2008-07-10,00:49:30
39.989973,116.359913,0,117,39639.0344328704,2008-07-10,00:49:35
39.989973,116.3599,0,122,39639.0344907407,2008-07-10,00:49:40
39.989972,116.359864,0,128,39639.0345486111,2008-07-10,00:49:45
39.989975,116.359822,0,137,39639.0346064815,2008-07-10,00:49:50
39.989995,116.35982,0,155,39639.0346643519,2008-07-10,00:49:55
39.990036,116.359831,0,177,39639.0347222222,2008-07-10,00:50:00
39.990064,116.359857,0,197,39639.0347800926,2008-07-10,00:50:05
39.990086,116.359841,0,205,39639.034837963,2008-07-10,00:50:10
39.990068,116.359839,0,203,39639.0348958333,2008-07-10,00:50:15
39.990068,116.359801,0,175,39639.0349537037,2008-07-10,00:50:20
39.990074,116.359748,0,147,39639.0350115741,2008-07-10,00:50:25
39.990139,116.359635,0,87,39639.0350694444,2008-07-10,00:50:30
39.990137,116.359685,0,80,39639.0351273148,2008-07-10,00:50:35
39.990111,116.35958,0,79,39639.0351851852,2008-07-10,00:50:40
39.98999,116.359898,0,66,39639.0361689815,2008-07-10,00:52:05
39.990096,116.360108,0,66,39639.0362268519,2008-07-10,00:52:10
39.990147,116.360253,0,66,39639.0362847222,2008-07-10,00:52:15
39.990098,116.360174,0,66,39639.0363425926,2008-07-10,00:52:20
39.990096,116.360168,0,66,39639.036400463,2008-07-10,00:52:25
39.990095,116.36017,0,67,39639.0364583333,2008-07-10,00:52:30
39.990095,116.36017,0,67,39639.0364930556,2008-07-10,00:52:33
39.990091,116.360165,0,74,39639.0365162037,2008-07-10,00:52:35
39.990105,116.360159,0,80,39639.0365740741,2008-07-10,00:52:40
39.990125,116.360125,0,85,39639.0366319444,2008-07-10,00:52:45
39.990137,116.3601,0,90,39639.0366898148,2008-07-10,00:52:50
39.990125,116.360083,0,95,39639.0367476852,2008-07-10,00:52:55
39.990115,116.360082,0,101,39639.0368055556,2008-07-10,00:53:00
39.990093,116.360096,0,104,39639.0368634259,2008-07-10,00:53:05
39.990072,116.360088,0,106,39639.0369212963,2008-07-10,00:53:10
39.990054,116.360058,0,107,39639.0369791667,2008-07-10,00:53:15
39.990023,116.359977,0,108,39639.037037037,2008-07-10,00:53:20
39.989961,116.359857,0,109,39639.0370949074,2008-07-10,00:53:25
39.989886,116.359718,0,110,39639.0371527778,2008-07-10,00:53:30
39.989811,116.359664,0,110,39639.0372106481,2008-07-10,00:53:35
39.989798,116.359754,0,111,39639.0372685185,2008-07-10,00:53:40
39.989841,116.359949,0,114,39639.0373263889,2008-07-10,00:53:45
39.989909,116.360154,0,119,39639.0373842593,2008-07-10,00:53:50
39.989956,116.360215,0,123,39639.0374421296,2008-07-10,00:53:55
39.989991,116.360277,0,126,39639.0375,2008-07-10,00:54:00
39.99004,116.360387,0,130,39639.0375578704,2008-07-10,00:54:05
39.99006,116.360451,0,136,39639.0376157407,2008-07-10,00:54:10
39.990078,116.360488,0,138,39639.0376736111,2008-07-10,00:54:15
39.990092,116.36054,0,141,39639.0377314815,2008-07-10,00:54:20
39.990101,116.360614,0,144,39639.0377893519,2008-07-10,00:54:25
39.99009,116.360684,0,148,39639.0378472222,2008-07-10,00:54:30
39.990087,116.360787,0,152,39639.0379050926,2008-07-10,00:54:35
39.990087,116.360842,0,157,39639.037962963,2008-07-10,00:54:40
39.990055,116.360731,0,160,39639.0380208333,2008-07-10,00:54:45
39.990008,116.3605,0,161,39639.0380787037,2008-07-10,00:54:50
39.990001,116.360337,0,161,39639.0381365741,2008-07-10,00:54:55
39.990027,116.360212,0,164,39639.0381944444,2008-07-10,00:55:00
39.99004,116.360118,0,166,39639.0382523148,2008-07-10,00:55:05
39.990023,116.360031,0,166,39639.0383101852,2008-07-10,00:55:10
39.99001,116.359962,0,167,39639.0383680556,2008-07-10,00:55:15
39.990004,116.359866,0,172,39639.0384259259,2008-07-10,00:55:20
39.989994,116.359699,0,181,39639.0384837963,2008-07-10,00:55:25
39.989972,116.359434,0,194,39639.0385416667,2008-07-10,00:55:30
39.989928,116.359211,0,208,39639.038599537,2008-07-10,00:55:35
39.98987,116.359045,0,221,39639.0386574074,2008-07-10,00:55:40
39.989835,116.358974,0,232,39639.0387152778,2008-07-10,00:55:45
39.989839,116.359023,0,240,39639.0387731481,2008-07-10,00:55:50
39.98984,116.359097,0,242,39639.0388310185,2008-07-10,00:55:55
39.98984,116.359097,0,242,39639.0388657407,2008-07-10,00:55:58
39.98984,116.359092,0,245,39639.0388888889,2008-07-10,00:56:00
39.989838,116.359061,0,247,39639.0389467593,2008-07-10,00:56:05
39.989841,116.359031,0,249,39639.0390046296,2008-07-10,00:56:10
39.989842,116.359033,0,250,39639.0390625,2008-07-10,00:56:15
39.989842,116.359033,0,250,39639.0390972222,2008-07-10,00:56:18
39.989843,116.359039,0,250,39639.0391203704,2008-07-10,00:56:20
39.989844,116.359015,0,250,39639.0391782407,2008-07-10,00:56:25
39.989843,116.359003,0,251,39639.0392361111,2008-07-10,00:56:30
39.989821,116.358984,0,251,39639.0392939815,2008-07-10,00:56:35
39.989805,116.358983,0,252,39639.0393518518,2008-07-10,00:56:40
39.989791,116.359103,0,256,39639.0394097222,2008-07-10,00:56:45
39.989812,116.359252,0,258,39639.0394675926,2008-07-10,00:56:50
39.989895,116.359577,0,260,39639.039525463,2008-07-10,00:56:55
39.989916,116.359742,0,261,39639.0395833333,2008-07-10,00:57:00
39.989945,116.35984,0,260,39639.0396412037,2008-07-10,00:57:05
39.98997,116.359956,0,261,39639.0396990741,2008-07-10,00:57:10
39.989979,116.360037,0,263,39639.0397569444,2008-07-10,00:57:15
39.989975,116.36005,0,265,39639.0398148148,2008-07-10,00:57:20
39.989946,116.359992,0,267,39639.0398726852,2008-07-10,00:57:25
39.989952,116.359968,0,270,39639.0399305556,2008-07-10,00:57:30
39.989976,116.359944,0,274,39639.0399884259,2008-07-10,00:57:35
39.989989,116.359914,0,278,39639.0400462963,2008-07-10,00:57:40
39.989983,116.35988,0,283,39639.0401041667,2008-07-10,00:57:45
39.990016,116.359956,0,277,39639.040162037,2008-07-10,00:57:50
39.990028,116.360021,0,280,39639.0402199074,2008-07-10,00:57:55
39.990041,116.360145,0,281,39639.0402777778,2008-07-10,00:58:00
39.990036,116.360278,0,281,39639.0403356481,2008-07-10,00:58:05
39.990025,116.360421,0,281,39639.0403935185,2008-07-10,00:58:10
39.990005,116.360526,0,281,39639.0404513889,2008-07-10,00:58:15
39.989966,116.360569,0,279,39639.0405092593,2008-07-10,00:58:20
39.989932,116.36062,0,277,39639.0405671296,2008-07-10,00:58:25
39.989855,116.360614,0,275,39639.040625,2008-07-10,00:58:30
39.98991,116.359146,0,275,39639.041087963,2008-07-10,00:59:10
39.989904,116.359524,0,270,39639.0411458333,2008-07-10,00:59:15
39.989901,116.359669,0,274,39639.0412037037,2008-07-10,00:59:20
39.989895,116.359608,0,273,39639.0412615741,2008-07-10,00:59:25
39.989917,116.359533,0,272,39639.0413194444,2008-07-10,00:59:30
39.989949,116.359593,0,273,39639.0413773148,2008-07-10,00:59:35
39.989919,116.359484,0,274,39639.0414351852,2008-07-10,00:59:40
39.989876,116.360107,0,285,39639.0415509259,2008-07-10,00:59:50
39.989867,116.359954,0,281,39639.0416087963,2008-07-10,00:59:55
39.989841,116.359869,0,281,39639.0416666667,2008-07-10,01:00:00
39.989951,116.360007,0,284,39639.041724537,2008-07-10,01:00:05
39.990108,116.360317,0,288,39639.0417824074,2008-07-10,01:00:10
39.990249,116.360543,0,293,39639.0418402778,2008-07-10,01:00:15
39.990213,116.360332,0,283,39639.0418981481,2008-07-10,01:00:20
39.990185,116.360316,0,282,39639.0419560185,2008-07-10,01:00:25
39.990177,116.360271,0,283,39639.0420138889,2008-07-10,01:00:30
39.990165,116.360227,0,282,39639.0420717593,2008-07-10,01:00:35
39.99014,116.360208,0,280,39639.0421296296,2008-07-10,01:00:40
39.990095,116.360193,0,280,39639.0421875,2008-07-10,01:00:45
39.990055,116.360163,0,281,39639.0422453704,2008-07-10,01:00:50
39.990047,116.360088,0,282,39639.0423032407,2008-07-10,01:00:55
39.990015,116.359957,0,283,39639.0423611111,2008-07-10,01:01:00
39.989953,116.359785,0,284,39639.0424189815,2008-07-10,01:01:05
39.989889,116.35953,0,285,39639.0424768519,2008-07-10,01:01:10
39.989805,116.359243,0,286,39639.0425347222,2008-07-10,01:01:15
39.98976,116.359132,0,287,39639.0425925926,2008-07-10,01:01:20
39.98982,116.359275,0,290,39639.042650463,2008-07-10,01:01:25
39.989882,116.359488,0,292,39639.0427083333,2008-07-10,01:01:30
39.989908,116.359647,0,291,39639.0427662037,2008-07-10,01:01:35
39.989925,116.35975,0,290,39639.0428240741,2008-07-10,01:01:40
39.9899,116.35982,0,289,39639.0428819444,2008-07-10,01:01:45
39.989893,116.359863,0,286,39639.0429398148,2008-07-10,01:01:50
39.989942,116.359893,0,286,39639.0429976852,2008-07-10,01:01:55
39.989934,116.359978,0,288,39639.0430555556,2008-07-10,01:02:00
39.989907,116.360028,0,291,39639.0431134259,2008-07-10,01:02:05
39.989909,116.360048,0,293,39639.0431712963,2008-07-10,01:02:10
39.989918,116.360043,0,294,39639.0432291667,2008-07-10,01:02:15
39.989938,116.360081,0,296,39639.043287037,2008-07-10,01:02:20
39.989945,116.360119,0,297,39639.0433449074,2008-07-10,01:02:25
39.989943,116.360164,0,299,39639.0434027778,2008-07-10,01:02:30
39.989931,116.360207,0,301,39639.0434606481,2008-07-10,01:02:35
39.989931,116.360222,0,303,39639.0435185185,2008-07-10,01:02:40
39.989918,116.360199,0,305,39639.0435763889,2008-07-10,01:02:45
39.989899,116.360185,0,307,39639.0436342593,2008-07-10,01:02:50
39.989909,116.360234,0,309,39639.0436921296,2008-07-10,01:02:55
39.989904,116.360314,0,311,39639.04375,2008-07-10,01:03:00
39.989898,116.360291,0,311,39639.0438078704,2008-07-10,01:03:05
39.989895,116.360322,0,310,39639.0438657407,2008-07-10,01:03:10
39.989878,116.360303,0,309,39639.0439236111,2008-07-10,01:03:15
39.989814,116.360268,0,309,39639.0439814815,2008-07-10,01:03:20
39.989782,116.360285,0,309,39639.0440393519,2008-07-10,01:03:25
39.989782,116.360285,0,309,39639.0440740741,2008-07-10,01:03:28
39.98978,116.360288,0,310,39639.0440972222,2008-07-10,01:03:30
39.989741,116.360249,0,309,39639.0441550926,2008-07-10,01:03:35
39.989734,116.360258,0,309,39639.044212963,2008-07-10,01:03:40
39.989718,116.360284,0,309,39639.0442708333,2008-07-10,01:03:45
39.989718,116.360284,0,309,39639.0443055556,2008-07-10,01:03:48
39.989718,116.360287,0,310,39639.0443287037,2008-07-10,01:03:50
39.989762,116.360278,0,311,39639.0443865741,2008-07-10,01:03:55
39.989807,116.360317,0,312,39639.0444444444,2008-07-10,01:04:00
39.989864,116.36041,0,314,39639.0445023148,2008-07-10,01:04:05
39.989911,116.360503,0,317,39639.0445601852,2008-07-10,01:04:10
39.989957,116.360565,0,322,39639.0446180556,2008-07-10,01:04:15
39.989973,116.360571,0,327,39639.0446759259,2008-07-10,01:04:20
39.990006,116.360551,0,332,39639.0447337963,2008-07-10,01:04:25
39.99005,116.360518,0,339,39639.0447916667,2008-07-10,01:04:30
39.990092,116.360486,0,347,39639.044849537,2008-07-10,01:04:35
39.990111,116.360385,0,353,39639.0449074074,2008-07-10,01:04:40
39.990116,116.360262,0,360,39639.0449652778,2008-07-10,01:04:45
39.990117,116.360143,0,371,39639.0450231481,2008-07-10,01:04:50
39.990113,116.360016,0,383,39639.0450810185,2008-07-10,01:04:55
39.990116,116.359933,0,397,39639.0451388889,2008-07-10,01:05:00
39.990088,116.359968,0,413,39639.0451967593,2008-07-10,01:05:05
39.990066,116.360022,0,430,39639.0452546296,2008-07-10,01:05:10
39.990071,116.36011,0,447,39639.0453125,2008-07-10,01:05:15
39.990096,116.36021,0,462,39639.0453703704,2008-07-10,01:05:20
39.990143,116.36036,0,478,39639.0454282407,2008-07-10,01:05:25
39.990177,116.360488,0,498,39639.0454861111,2008-07-10,01:05:30
39.990201,116.360564,0,514,39639.0455439815,2008-07-10,01:05:35
39.990222,116.360601,0,523,39639.0456018519,2008-07-10,01:05:40
39.990251,116.360635,0,533,39639.0456597222,2008-07-10,01:05:45
39.990244,116.360687,0,545,39639.0457175926,2008-07-10,01:05:50
39.990253,116.36068,0,562,39639.045775463,2008-07-10,01:05:55
39.99024,116.360632,0,578,39639.0458333333,2008-07-10,01:06:00
39.990273,116.360504,0,591,39639.0458912037,2008-07-10,01:06:05
39.990313,116.360312,0,601,39639.0459490741,2008-07-10,01:06:10
39.988715,116.358398,0,578,39639.046875,2008-07-10,01:07:30
39.989037,116.359061,0,578,39639.0469328704,2008-07-10,01:07:35
39.989135,116.359263,0,578,39639.0469907407,2008-07-10,01:07:40
39.990134,116.360322,0,329,39639.0478009259,2008-07-10,01:08:50
39.990184,116.360349,0,287,39639.0478587963,2008-07-10,01:08:55
39.990212,116.360441,0,265,39639.0479166667,2008-07-10,01:09:00
39.990246,116.360429,0,266,39639.047974537,2008-07-10,01:09:05
39.990265,116.360396,0,266,39639.0480324074,2008-07-10,01:09:10
39.990285,116.36033,0,278,39639.0480902778,2008-07-10,01:09:15
39.990291,116.360293,0,283,39639.0481481481,2008-07-10,01:09:20
39.990291,116.360256,0,286,39639.0482060185,2008-07-10,01:09:25
39.990299,116.360205,0,294,39639.0482638889,2008-07-10,01:09:30
39.990352,116.360202,0,303,39639.0483217593,2008-07-10,01:09:35
39.990418,116.360207,0,307,39639.0483796296,2008-07-10,01:09:40
39.990451,116.360141,0,310,39639.0484375,2008-07-10,01:09:45
39.990465,116.360095,0,317,39639.0484953704,2008-07-10,01:09:50
39.990497,116.360069,0,320,39639.0485532407,2008-07-10,01:09:55
39.990497,116.360083,0,326,39639.0486111111,2008-07-10,01:10:00
39.990508,116.360158,0,329,39639.0486689815,2008-07-10,01:10:05
39.990517,116.360237,0,330,39639.0487268518,2008-07-10,01:10:10
39.990524,116.360349,0,333,39639.0487847222,2008-07-10,01:10:15
39.990483,116.360432,0,337,39639.0488425926,2008-07-10,01:10:20
39.990412,116.360447,0,341,39639.048900463,2008-07-10,01:10:25
39.990292,116.360395,0,347,39639.0489583333,2008-07-10,01:10:30
39.990141,116.360318,0,354,39639.0490162037,2008-07-10,01:10:35
39.989997,116.360183,0,361,39639.0490740741,2008-07-10,01:10:40
39.98986,116.360059,0,368,39639.0491319444,2008-07-10,01:10:45
39.989692,116.359945,0,376,39639.0491898148,2008-07-10,01:10:50
39.99061,116.36055,0,114,39639.0513310185,2008-07-10,01:13:55
39.990565,116.360737,0,216,39639.0513888889,2008-07-10,01:14:00
39.990527,116.361014,0,302,39639.0514467593,2008-07-10,01:14:05
39.990698,116.361229,0,324,39639.0515046296,2008-07-10,01:14:10
39.990924,116.361344,0,334,39639.0515625,2008-07-10,01:14:15
39.991138,116.361341,0,346,39639.0516203704,2008-07-10,01:14:20
39.991283,116.36126,0,356,39639.0516782407,2008-07-10,01:14:25
39.991363,116.361105,0,360,39639.0517361111,2008-07-10,01:14:30
39.991392,116.361025,0,358,39639.0517939815,2008-07-10,01:14:35
39.991361,116.360988,0,353,39639.0518518519,2008-07-10,01:14:40
39.991373,116.360984,0,352,39639.0519097222,2008-07-10,01:14:45
39.991373,116.360984,0,352,39639.0519444444,2008-07-10,01:14:48
39.991371,116.36098,0,352,39639.0519675926,2008-07-10,01:14:50
39.99138,116.360948,0,352,39639.052025463,2008-07-10,01:14:55
39.991216,116.360714,0,350,39639.0520833333,2008-07-10,01:15:00
39.991009,116.360638,0,348,39639.0521412037,2008-07-10,01:15:05
39.990904,116.360659,0,349,39639.0521990741,2008-07-10,01:15:10
39.990834,116.3607,0,351,39639.0522569444,2008-07-10,01:15:15
39.9907,116.360673,0,352,39639.0523148148,2008-07-10,01:15:20
39.990627,116.360685,0,353,39639.0523726852,2008-07-10,01:15:25
39.990445,116.360659,0,354,39639.0524305556,2008-07-10,01:15:30
39.990374,116.360757,0,355,39639.0524884259,2008-07-10,01:15:35
39.989992,116.360545,0,365,39639.0525462963,2008-07-10,01:15:40
39.98979,116.360542,0,355,39639.0526041667,2008-07-10,01:15:45
39.98969,116.360542,0,351,39639.052662037,2008-07-10,01:15:50
39.989499,116.360757,0,349,39639.0527199074,2008-07-10,01:15:55
39.989248,116.361019,0,349,39639.0527777778,2008-07-10,01:16:00
39.989181,116.361124,0,348,39639.0528356481,2008-07-10,01:16:05
39.989269,116.361076,0,347,39639.0528935185,2008-07-10,01:16:10
39.989397,116.36096,0,346,39639.0529513889,2008-07-10,01:16:15
39.989584,116.360788,0,345,39639.0530092593,2008-07-10,01:16:20
39.989717,116.360686,0,346,39639.0530671296,2008-07-10,01:16:25
39.989843,116.360552,0,346,39639.053125,2008-07-10,01:16:30
39.983727,116.351309,0,77,39639.2871527778,2008-07-10,06:53:30
39.983744,116.351277,0,283,39639.2872106481,2008-07-10,06:53:35
39.983717,116.3513,0,257,39639.2872685185,2008-07-10,06:53:40
39.983767,116.351258,0,235,39639.2873263889,2008-07-10,06:53:45
39.983811,116.351215,0,230,39639.2873842593,2008-07-10,06:53:50
39.983829,116.351189,0,231,39639.2874421296,2008-07-10,06:53:55
39.983747,116.351173,0,230,39639.2875,2008-07-10,06:54:00
39.983729,116.351123,0,229,39639.2875578704,2008-07-10,06:54:05
39.983736,116.351096,0,229,39639.2876157407,2008-07-10,06:54:10
39.983739,116.351086,0,230,39639.2876736111,2008-07-10,06:54:15
39.983744,116.351095,0,232,39639.2877314815,2008-07-10,06:54:20
39.983773,116.351102,0,233,39639.2877893519,2008-07-10,06:54:25
39.983799,116.351078,0,234,39639.2878472222,2008-07-10,06:54:30
39.983729,116.351268,0,223,39639.2879050926,2008-07-10,06:54:35
39.983758,116.351338,0,215,39639.287962963,2008-07-10,06:54:40
39.983762,116.351417,0,204,39639.2880208333,2008-07-10,06:54:45
39.983809,116.351473,0,197,39639.2880787037,2008-07-10,06:54:50
39.983837,116.351516,0,192,39639.2881365741,2008-07-10,06:54:55
39.983864,116.351565,0,186,39639.2881944444,2008-07-10,06:55:00
39.983846,116.351659,0,180,39639.2882523148,2008-07-10,06:55:05
39.983846,116.351686,0,189,39639.2883101852,2008-07-10,06:55:10
39.983796,116.351766,0,196,39639.2883680556,2008-07-10,06:55:15
39.983844,116.351795,0,198,39639.2884259259,2008-07-10,06:55:20
39.983993,116.351775,0,198,39639.2884837963,2008-07-10,06:55:25
39.984036,116.351857,0,197,39639.2885416667,2008-07-10,06:55:30
39.984063,116.351949,0,195,39639.288599537,2008-07-10,06:55:35
39.984093,116.352162,0,187,39639.2886574074,2008-07-10,06:55:40
39.984107,116.352192,0,187,39639.2887152778,2008-07-10,06:55:45
39.984106,116.352202,0,187,39639.2887731481,2008-07-10,06:55:50
39.984111,116.352301,0,184,39639.2888310185,2008-07-10,06:55:55
39.984119,116.352379,0,182,39639.2888888889,2008-07-10,06:56:00
39.984094,116.352449,0,181,39639.2889467593,2008-07-10,06:56:05
39.984138,116.352527,0,179,39639.2890046296,2008-07-10,06:56:10
39.984123,116.352622,0,177,39639.2890625,2008-07-10,06:56:15
39.984084,116.352691,0,166,39639.2891203704,2008-07-10,06:56:20
39.984069,116.352696,0,165,39639.2891782407,2008-07-10,06:56:25
39.984069,116.352696,0,165,39639.289212963,2008-07-10,06:56:28
39.984067,116.35269,0,164,39639.2892361111,2008-07-10,06:56:30
39.984021,116.352725,0,166,39639.2892939815,2008-07-10,06:56:35
39.983964,116.352735,0,169,39639.2893518518,2008-07-10,06:56:40
39.983969,116.352799,0,169,39639.2894097222,2008-07-10,06:56:45
39.983974,116.352911,0,169,39639.2894675926,2008-07-10,06:56:50
39.984032,116.352899,0,177,39639.289525463,2008-07-10,06:56:55
39.984044,116.352893,0,179,39639.2895833333,2008-07-10,06:57:00
39.984079,116.352931,0,177,39639.2896412037,2008-07-10,06:57:05
39.984079,116.352931,0,177,39639.2896759259,2008-07-10,06:57:08
39.984081,116.352929,0,177,39639.2896990741,2008-07-10,06:57:10
39.98409,116.352821,0,182,39639.2897569444,2008-07-10,06:57:15
39.98417,116.352694,0,181,39639.2898148148,2008-07-10,06:57:20
39.984286,116.352506,0,178,39639.2898726852,2008-07-10,06:57:25
39.984574,116.352209,0,177,39639.2899305556,2008-07-10,06:57:30
39.984762,116.35234,0,185,39639.2899884259,2008-07-10,06:57:35
39.98495,116.352447,0,190,39639.2900462963,2008-07-10,06:57:40
39.98504,116.352527,0,193,39639.2901041667,2008-07-10,06:57:45
39.98505,116.352576,0,197,39639.290162037,2008-07-10,06:57:50
39.985036,116.352616,0,199,39639.2902199074,2008-07-10,06:57:55
39.985028,116.352665,0,202,39639.2902777778,2008-07-10,06:58:00
39.985041,116.352739,0,207,39639.2903356481,2008-07-10,06:58:05
39.98505,116.352829,0,212,39639.2903935185,2008-07-10,06:58:10
39.985019,116.352827,0,216,39639.2904513889,2008-07-10,06:58:15
39.985019,116.352827,0,216,39639.2904861111,2008-07-10,06:58:18
39.985016,116.352824,0,217,39639.2905092593,2008-07-10,06:58:20
39.985021,116.352811,0,219,39639.2905671296,2008-07-10,06:58:25
39.985024,116.352805,0,219,39639.290625,2008-07-10,06:58:30
39.985024,116.352805,0,219,39639.2906597222,2008-07-10,06:58:33
39.985025,116.352811,0,219,39639.2906828704,2008-07-10,06:58:35
39.985271,116.351952,0,573,39639.2917824074,2008-07-10,07:00:10
39.985071,116.352513,0,233,39639.2918402778,2008-07-10,07:00:15
39.984896,116.352759,0,236,39639.297337963,2008-07-10,07:08:10
39.984896,116.352804,0,236,39639.2973958333,2008-07-10,07:08:15
39.984905,116.352818,0,237,39639.2974537037,2008-07-10,07:08:20
39.984905,116.352818,0,237,39639.2974884259,2008-07-10,07:08:23
39.984905,116.352822,0,237,39639.2975115741,2008-07-10,07:08:25
39.984906,116.352831,0,237,39639.2975694444,2008-07-10,07:08:30
39.984908,116.352854,0,237,39639.2976273148,2008-07-10,07:08:35
39.984905,116.352917,0,237,39639.2976851852,2008-07-10,07:08:40
39.984893,116.353014,0,237,39639.2977430556,2008-07-10,07:08:45
39.984888,116.35304,0,237,39639.2978009259,2008-07-10,07:08:50
39.98491,116.353114,0,237,39639.2978587963,2008-07-10,07:08:55
39.984891,116.353156,0,236,39639.2979166667,2008-07-10,07:09:00
39.984846,116.353108,0,236,39639.297974537,2008-07-10,07:09:05
39.984831,116.353062,0,236,39639.2980324074,2008-07-10,07:09:10
39.98483,116.353054,0,236,39639.2980902778,2008-07-10,07:09:15
39.984831,116.353061,0,236,39639.2981481481,2008-07-10,07:09:20
39.984831,116.353061,0,236,39639.2981828704,2008-07-10,07:09:23
39.984832,116.35306,0,236,39639.2982060185,2008-07-10,07:09:25
39.984833,116.353009,0,236,39639.2982638889,2008-07-10,07:09:30
39.984903,116.352863,0,230,39639.2983217593,2008-07-10,07:09:35
39.984945,116.352869,0,229,39639.2983796296,2008-07-10,07:09:40
39.984945,116.352869,0,229,39639.2984143518,2008-07-10,07:09:43
39.98495,116.352877,0,229,39639.2984375,2008-07-10,07:09:45
39.984962,116.352899,0,230,39639.2984953704,2008-07-10,07:09:50
39.984939,116.3529,0,231,39639.2985532407,2008-07-10,07:09:55
39.984859,116.352787,0,232,39639.2986111111,2008-07-10,07:10:00
39.984803,116.352666,0,233,39639.2986689815,2008-07-10,07:10:05
39.984771,116.352591,0,231,39639.2987268518,2008-07-10,07:10:10
39.984761,116.352609,0,230,39639.2987847222,2008-07-10,07:10:15
39.984754,116.352622,0,230,39639.2988425926,2008-07-10,07:10:20
39.984754,116.352642,0,230,39639.298900463,2008-07-10,07:10:25
39.984765,116.352676,0,230,39639.2990162037,2008-07-10,07:10:35
39.984777,116.352658,0,231,39639.2990740741,2008-07-10,07:10:40
39.984785,116.352634,0,232,39639.2991319444,2008-07-10,07:10:45
39.984781,116.352622,0,232,39639.2991898148,2008-07-10,07:10:50
39.984775,116.352643,0,232,39639.2992476852,2008-07-10,07:10:55
39.98478,116.352673,0,231,39639.2993055556,2008-07-10,07:11:00
39.984836,116.35263,0,231,39639.2993634259,2008-07-10,07:11:05
39.984873,116.352618,0,231,39639.2994212963,2008-07-10,07:11:10
39.984921,116.352601,0,231,39639.2994791667,2008-07-10,07:11:15
39.984977,116.35257,0,230,39639.299537037,2008-07-10,07:11:20
39.985015,116.352529,0,229,39639.2995949074,2008-07-10,07:11:25
39.985049,116.352462,0,228,39639.2996527778,2008-07-10,07:11:30
39.984998,116.352414,0,227,39639.2997106481,2008-07-10,07:11:35
39.98499,116.352456,0,228,39639.2997685185,2008-07-10,07:11:40
39.985011,116.352503,0,229,39639.2998263889,2008-07-10,07:11:45
39.985,116.352545,0,229,39639.2998842593,2008-07-10,07:11:50
39.985011,116.352555,0,231,39639.2999421296,2008-07-10,07:11:55
39.985012,116.352562,0,230,39639.3,2008-07-10,07:12:00
39.985011,116.35256,0,230,39639.3000578704,2008-07-10,07:12:05
39.985009,116.352556,0,230,39639.3001157407,2008-07-10,07:12:10
39.985007,116.352548,0,230,39639.3001736111,2008-07-10,07:12:15
39.985007,116.352548,0,230,39639.3002083333,2008-07-10,07:12:18
39.985006,116.35255,0,230,39639.3002314815,2008-07-10,07:12:20
39.985009,116.35256,0,230,39639.3002893519,2008-07-10,07:12:25
39.985004,116.35258,0,230,39639.3003472222,2008-07-10,07:12:30
39.985027,116.352593,0,230,39639.3004050926,2008-07-10,07:12:35
39.985049,116.352641,0,230,39639.300462963,2008-07-10,07:12:40
39.985093,116.352664,0,230,39639.3005208333,2008-07-10,07:12:45
39.985098,116.35265,0,231,39639.3005787037,2008-07-10,07:12:50
39.98513,116.352622,0,231,39639.3006365741,2008-07-10,07:12:55
39.985136,116.352627,0,231,39639.3006944444,2008-07-10,07:13:00
39.985138,116.352635,0,232,39639.3007523148,2008-07-10,07:13:05
39.985138,116.352635,0,232,39639.300787037,2008-07-10,07:13:08
39.985138,116.352642,0,232,39639.3008101852,2008-07-10,07:13:10
39.985128,116.352713,0,232,39639.3008680556,2008-07-10,07:13:15
39.985122,116.352798,0,231,39639.3009259259,2008-07-10,07:13:20
39.985076,116.352861,0,231,39639.3009837963,2008-07-10,07:13:25
39.985065,116.352882,0,230,39639.3010416667,2008-07-10,07:13:30
39.985056,116.352871,0,229,39639.301099537,2008-07-10,07:13:35
39.985043,116.352897,0,228,39639.3011574074,2008-07-10,07:13:40
39.985047,116.352929,0,228,39639.3012152778,2008-07-10,07:13:45
39.985037,116.352994,0,228,39639.3012731481,2008-07-10,07:13:50
39.985016,116.353049,0,228,39639.3013310185,2008-07-10,07:13:55
39.984968,116.353065,0,228,39639.3013888889,2008-07-10,07:14:00
39.984944,116.35302,0,227,39639.3014467593,2008-07-10,07:14:05
39.984909,116.353026,0,227,39639.3015046296,2008-07-10,07:14:10
39.984881,116.352957,0,227,39639.3015625,2008-07-10,07:14:15
39.984857,116.352875,0,226,39639.3016203704,2008-07-10,07:14:20
39.984894,116.352708,0,225,39639.3016782407,2008-07-10,07:14:25
39.985,116.352604,0,224,39639.3017361111,2008-07-10,07:14:30
39.985058,116.352523,0,224,39639.3017939815,2008-07-10,07:14:35
39.985089,116.352448,0,223,39639.3018518519,2008-07-10,07:14:40
39.985087,116.352367,0,222,39639.3019097222,2008-07-10,07:14:45
39.985092,116.352271,0,221,39639.3019675926,2008-07-10,07:14:50
39.98506,116.352147,0,220,39639.302025463,2008-07-10,07:14:55
39.985019,116.352052,0,220,39639.3020833333,2008-07-10,07:15:00
39.985003,116.352125,0,221,39639.3021412037,2008-07-10,07:15:05
39.985005,116.352259,0,222,39639.3021990741,2008-07-10,07:15:10
39.984998,116.352287,0,224,39639.3022569444,2008-07-10,07:15:15
39.985059,116.352475,0,225,39639.3023148148,2008-07-10,07:15:20
39.985098,116.352591,0,226,39639.3023726852,2008-07-10,07:15:25
39.985134,116.352665,0,228,39639.3024305556,2008-07-10,07:15:30
39.985263,116.352662,0,222,39639.3028935185,2008-07-10,07:16:10
39.985236,116.35268,0,221,39639.3029513889,2008-07-10,07:16:15
39.985233,116.352671,0,220,39639.3030092593,2008-07-10,07:16:20
39.985161,116.352662,0,221,39639.3030671296,2008-07-10,07:16:25
39.985112,116.352597,0,220,39639.303125,2008-07-10,07:16:30
39.985062,116.352532,0,221,39639.3031828704,2008-07-10,07:16:35
39.985037,116.352479,0,221,39639.3032407407,2008-07-10,07:16:40
39.985088,116.352452,0,220,39639.3032986111,2008-07-10,07:16:45
39.98482,116.352166,0,223,39639.3037037037,2008-07-10,07:17:20
39.98478,116.3524,0,223,39639.3037615741,2008-07-10,07:17:25
39.984764,116.352537,0,224,39639.3038194444,2008-07-10,07:17:30
39.984715,116.352605,0,224,39639.3038773148,2008-07-10,07:17:35
39.984652,116.352669,0,225,39639.3039351852,2008-07-10,07:17:40
39.984641,116.352702,0,226,39639.3039930556,2008-07-10,07:17:45
39.984653,116.352763,0,227,39639.3040509259,2008-07-10,07:17:50
39.984653,116.352763,0,227,39639.3040856481,2008-07-10,07:17:53
39.984652,116.352756,0,228,39639.3041087963,2008-07-10,07:17:55
39.984718,116.352759,0,228,39639.3041666667,2008-07-10,07:18:00
39.984816,116.352716,0,230,39639.304224537,2008-07-10,07:18:05
39.984907,116.352652,0,230,39639.3042824074,2008-07-10,07:18:10
39.984886,116.352613,0,230,39639.3043402778,2008-07-10,07:18:15
39.984896,116.352567,0,230,39639.3043981481,2008-07-10,07:18:20
39.984912,116.352519,0,230,39639.3044560185,2008-07-10,07:18:25
39.984911,116.352509,0,231,39639.3045138889,2008-07-10,07:18:30
39.984932,116.352542,0,233,39639.3045717593,2008-07-10,07:18:35
39.984933,116.352585,0,235,39639.3046296296,2008-07-10,07:18:40
39.984983,116.352595,0,236,39639.3046875,2008-07-10,07:18:45
39.985031,116.352611,0,238,39639.3047453704,2008-07-10,07:18:50
39.985039,116.352594,0,239,39639.3048032407,2008-07-10,07:18:55
39.985022,116.352575,0,240,39639.3048611111,2008-07-10,07:19:00
39.985002,116.352574,0,241,39639.3049189815,2008-07-10,07:19:05
39.984984,116.352645,0,240,39639.3049768518,2008-07-10,07:19:10
39.984969,116.352672,0,239,39639.3050347222,2008-07-10,07:19:15
39.984982,116.352721,0,240,39639.3050925926,2008-07-10,07:19:20
39.98501,116.352742,0,240,39639.305150463,2008-07-10,07:19:25
39.985021,116.352799,0,239,39639.3052083333,2008-07-10,07:19:30
39.985019,116.352871,0,239,39639.3052662037,2008-07-10,07:19:35
39.985047,116.352911,0,237,39639.3053240741,2008-07-10,07:19:40
39.985076,116.352969,0,238,39639.3053819444,2008-07-10,07:19:45
39.985085,116.35298,0,238,39639.3054398148,2008-07-10,07:19:50
39.985052,116.352907,0,238,39639.3054976852,2008-07-10,07:19:55
39.985013,116.352723,0,239,39639.3055555556,2008-07-10,07:20:00
39.985045,116.352619,0,239,39639.3056134259,2008-07-10,07:20:05
39.985085,116.35257,0,239,39639.3056712963,2008-07-10,07:20:10
39.985079,116.35254,0,239,39639.3057291667,2008-07-10,07:20:15
39.985079,116.35254,0,239,39639.3057638889,2008-07-10,07:20:18
39.985081,116.352535,0,239,39639.305787037,2008-07-10,07:20:20
39.985048,116.352522,0,239,39639.3058449074,2008-07-10,07:20:25
39.98497,116.35252,0,238,39639.3059027778,2008-07-10,07:20:30
39.984812,116.352537,0,239,39639.3059606481,2008-07-10,07:20:35
39.984718,116.352526,0,240,39639.3060185185,2008-07-10,07:20:40
39.984707,116.352511,0,240,39639.3060763889,2008-07-10,07:20:45
39.984789,116.352522,0,240,39639.3061342593,2008-07-10,07:20:50
39.984809,116.35249,0,239,39639.3061921296,2008-07-10,07:20:55
39.984917,116.352441,0,239,39639.30625,2008-07-10,07:21:00
39.985063,116.352387,0,236,39639.3063078704,2008-07-10,07:21:05
39.985154,116.352363,0,233,39639.3063657407,2008-07-10,07:21:10
39.985026,116.352445,0,231,39639.3064236111,2008-07-10,07:21:15
39.985025,116.352446,0,231,39639.3064814815,2008-07-10,07:21:20
39.985025,116.352446,0,231,39639.3065162037,2008-07-10,07:21:23
39.985018,116.35245,0,230,39639.3065393518,2008-07-10,07:21:25
39.984845,116.352576,0,227,39639.3065972222,2008-07-10,07:21:30
39.984785,116.352589,0,228,39639.3066550926,2008-07-10,07:21:35
39.984735,116.352595,0,230,39639.306712963,2008-07-10,07:21:40
39.984735,116.352595,0,230,39639.3067476852,2008-07-10,07:21:43
39.984739,116.352595,0,231,39639.3067708333,2008-07-10,07:21:45
39.984759,116.352625,0,232,39639.3068287037,2008-07-10,07:21:50
39.984804,116.352651,0,234,39639.3068865741,2008-07-10,07:21:55
39.984872,116.352658,0,238,39639.3069444444,2008-07-10,07:22:00
39.984872,116.352658,0,238,39639.3069791667,2008-07-10,07:22:03
39.984871,116.352663,0,239,39639.3070023148,2008-07-10,07:22:05
39.984853,116.352656,0,242,39639.3070601852,2008-07-10,07:22:10
39.98485,116.35268,0,243,39639.3071180556,2008-07-10,07:22:15
39.98487,116.352728,0,246,39639.3071759259,2008-07-10,07:22:20
39.984955,116.352802,0,249,39639.3072337963,2008-07-10,07:22:25
39.984984,116.352839,0,251,39639.3072916667,2008-07-10,07:22:30
39.984963,116.352826,0,252,39639.307349537,2008-07-10,07:22:35
39.984894,116.352841,0,253,39639.3074074074,2008-07-10,07:22:40
39.984851,116.352901,0,253,39639.3074652778,2008-07-10,07:22:45
39.984781,116.352881,0,253,39639.3075231481,2008-07-10,07:22:50
39.984745,116.352827,0,252,39639.3075810185,2008-07-10,07:22:55
39.984723,116.352775,0,250,39639.3076388889,2008-07-10,07:23:00
39.984647,116.352722,0,250,39639.3078125,2008-07-10,07:23:15
39.984632,116.352546,0,250,39639.3078703704,2008-07-10,07:23:20
39.984647,116.352519,0,251,39639.3079282407,2008-07-10,07:23:25
39.984643,116.352495,0,251,39639.3079861111,2008-07-10,07:23:30
39.984584,116.35254,0,251,39639.3080439815,2008-07-10,07:23:35
39.984544,116.352603,0,250,39639.3081018519,2008-07-10,07:23:40
39.984563,116.352627,0,249,39639.3081597222,2008-07-10,07:23:45
39.984776,116.352515,0,248,39639.3082175926,2008-07-10,07:23:50
39.98484,116.35237,0,249,39639.308275463,2008-07-10,07:23:55
39.984797,116.352218,0,250,39639.3083333333,2008-07-10,07:24:00
39.984751,116.352142,0,250,39639.3083912037,2008-07-10,07:24:05
39.984721,116.352128,0,252,39639.3084490741,2008-07-10,07:24:10
39.984741,116.35211,0,252,39639.3085069444,2008-07-10,07:24:15
39.984757,116.352155,0,252,39639.3085648148,2008-07-10,07:24:20
39.984828,116.352187,0,252,39639.3086226852,2008-07-10,07:24:25
39.984849,116.352297,0,252,39639.3086805556,2008-07-10,07:24:30
39.984761,116.352317,0,253,39639.3087384259,2008-07-10,07:24:35
39.98473,116.352353,0,253,39639.3087962963,2008-07-10,07:24:40
39.984729,116.352336,0,253,39639.3088541667,2008-07-10,07:24:45
39.984756,116.352335,0,253,39639.308912037,2008-07-10,07:24:50
39.984768,116.352345,0,253,39639.3089699074,2008-07-10,07:24:55
39.984772,116.352324,0,253,39639.3090277778,2008-07-10,07:25:00
39.984772,116.352324,0,253,39639.3090625,2008-07-10,07:25:03
39.984773,116.352317,0,253,39639.3090856481,2008-07-10,07:25:05
39.984782,116.352267,0,253,39639.3092013889,2008-07-10,07:25:15
39.98484,116.352365,0,253,39639.3092592593,2008-07-10,07:25:20
39.984912,116.35251,0,252,39639.3093171296,2008-07-10,07:25:25
39.984934,116.352538,0,252,39639.309375,2008-07-10,07:25:30
39.984934,116.352538,0,252,39639.3094097222,2008-07-10,07:25:33
39.984934,116.352532,0,252,39639.3094328704,2008-07-10,07:25:35
39.984924,116.352531,0,252,39639.3094907407,2008-07-10,07:25:40
39.984958,116.352604,0,251,39639.3095486111,2008-07-10,07:25:45
39.985002,116.352668,0,250,39639.3096064815,2008-07-10,07:25:50
39.985009,116.352668,0,250,39639.3096643519,2008-07-10,07:25:55
39.985009,116.352668,0,250,39639.3096990741,2008-07-10,07:25:58
39.985006,116.352673,0,250,39639.3097222222,2008-07-10,07:26:00
39.984997,116.352664,0,249,39639.3097800926,2008-07-10,07:26:05
39.98499,116.35263,0,250,39639.309837963,2008-07-10,07:26:10
39.984995,116.352643,0,250,39639.3098958333,2008-07-10,07:26:15
39.985018,116.352655,0,250,39639.3099537037,2008-07-10,07:26:20
39.985061,116.352677,0,250,39639.3100115741,2008-07-10,07:26:25
39.985061,116.352677,0,250,39639.3100462963,2008-07-10,07:26:28
39.985064,116.352676,0,250,39639.3100694444,2008-07-10,07:26:30
39.985056,116.352635,0,251,39639.3101273148,2008-07-10,07:26:35
39.985052,116.352622,0,251,39639.3101851852,2008-07-10,07:26:40
39.985005,116.352474,0,251,39639.3102430556,2008-07-10,07:26:45
39.98503,116.352373,0,252,39639.3103009259,2008-07-10,07:26:50
39.98497,116.352177,0,253,39639.3103587963,2008-07-10,07:26:55
39.98502,116.352164,0,253,39639.3104166667,2008-07-10,07:27:00
39.985033,116.35216,0,253,39639.310474537,2008-07-10,07:27:05
39.985035,116.352152,0,253,39639.3105324074,2008-07-10,07:27:10
39.985037,116.352151,0,253,39639.3105902778,2008-07-10,07:27:15
39.985037,116.352151,0,253,39639.310625,2008-07-10,07:27:18
39.98504,116.352157,0,253,39639.3106481481,2008-07-10,07:27:20
39.985063,116.352181,0,253,39639.3107060185,2008-07-10,07:27:25
39.985066,116.352195,0,253,39639.3107638889,2008-07-10,07:27:30
39.985066,116.352195,0,253,39639.3107986111,2008-07-10,07:27:33
39.985067,116.352197,0,253,39639.3108217593,2008-07-10,07:27:35
39.985071,116.352216,0,253,39639.3108796296,2008-07-10,07:27:40
39.985073,116.352226,0,252,39639.3109375,2008-07-10,07:27:45
39.985073,116.352226,0,252,39639.3109722222,2008-07-10,07:27:48
39.985073,116.352229,0,252,39639.3109953704,2008-07-10,07:27:50
39.985075,116.35224,0,252,39639.3110532407,2008-07-10,07:27:55
39.98511,116.352317,0,252,39639.3111111111,2008-07-10,07:28:00
39.985109,116.35234,0,252,39639.3111689815,2008-07-10,07:28:05
39.985109,116.35234,0,252,39639.3112037037,2008-07-10,07:28:08
39.985111,116.352343,0,252,39639.3112268519,2008-07-10,07:28:10
39.985123,116.352363,0,252,39639.3112847222,2008-07-10,07:28:15
39.985123,116.352369,0,252,39639.3113425926,2008-07-10,07:28:20
39.985123,116.352369,0,252,39639.3113773148,2008-07-10,07:28:23
39.985123,116.352377,0,252,39639.311400463,2008-07-10,07:28:25
39.985124,116.352388,0,252,39639.3114583333,2008-07-10,07:28:30
39.985113,116.352413,0,252,39639.3115162037,2008-07-10,07:28:35
39.985096,116.352441,0,253,39639.3115740741,2008-07-10,07:28:40
39.985083,116.352484,0,253,39639.3116319444,2008-07-10,07:28:45
39.985043,116.352483,0,254,39639.3116898148,2008-07-10,07:28:50
39.984978,116.352496,0,255,39639.3117476852,2008-07-10,07:28:55
39.984932,116.352485,0,255,39639.3118055556,2008-07-10,07:29:00
39.984935,116.352558,0,257,39639.3118634259,2008-07-10,07:29:05
39.98505,116.352611,0,252,39639.3153356481,2008-07-10,07:34:05
39.984457,116.352415,0,252,39639.3155092593,2008-07-10,07:34:20
39.984416,116.352336,0,252,39639.3155671296,2008-07-10,07:34:25
39.984431,116.352307,0,252,39639.315625,2008-07-10,07:34:30
39.984441,116.352314,0,252,39639.3156828704,2008-07-10,07:34:35
39.984445,116.352315,0,252,39639.3157407407,2008-07-10,07:34:40
39.984445,116.352315,0,252,39639.315775463,2008-07-10,07:34:43
39.984448,116.352319,0,252,39639.3157986111,2008-07-10,07:34:45
39.984579,116.352256,0,252,39639.3158564815,2008-07-10,07:34:50
39.984651,116.3522,0,252,39639.3159143519,2008-07-10,07:34:55
39.984714,116.352218,0,253,39639.3159722222,2008-07-10,07:35:00
39.98474,116.352246,0,253,39639.3160300926,2008-07-10,07:35:05
39.984762,116.352262,0,253,39639.316087963,2008-07-10,07:35:10
39.984768,116.352275,0,253,39639.3161458333,2008-07-10,07:35:15
39.984768,116.352275,0,253,39639.3161805556,2008-07-10,07:35:18
39.984767,116.35227,0,253,39639.3162037037,2008-07-10,07:35:20
39.984757,116.352258,0,253,39639.3162615741,2008-07-10,07:35:25
39.984842,116.35248,0,254,39639.3163194444,2008-07-10,07:35:30
39.984842,116.35248,0,254,39639.3163541667,2008-07-10,07:35:33
39.984843,116.35248,0,254,39639.3163773148,2008-07-10,07:35:35
39.984845,116.35249,0,254,39639.3164351852,2008-07-10,07:35:40
39.984847,116.352505,0,253,39639.3164930556,2008-07-10,07:35:45
39.984843,116.352518,0,253,39639.3165509259,2008-07-10,07:35:50
39.984815,116.352541,0,254,39639.3166087963,2008-07-10,07:35:55
39.984817,116.352576,0,254,39639.3166666667,2008-07-10,07:36:00
39.984817,116.352576,0,254,39639.3167013889,2008-07-10,07:36:03
39.984823,116.352576,0,254,39639.316724537,2008-07-10,07:36:05
39.984818,116.35255,0,254,39639.3167824074,2008-07-10,07:36:10
39.984816,116.35254,0,253,39639.3168402778,2008-07-10,07:36:15
39.984817,116.35255,0,253,39639.3168981481,2008-07-10,07:36:20
39.98482,116.352566,0,253,39639.3169560185,2008-07-10,07:36:25
39.984824,116.352581,0,253,39639.3170138889,2008-07-10,07:36:30
39.984826,116.352595,0,253,39639.3170717593,2008-07-10,07:36:35
39.984826,116.352593,0,254,39639.3171296296,2008-07-10,07:36:40
39.984826,116.352591,0,254,39639.3171875,2008-07-10,07:36:45
39.984827,116.352583,0,254,39639.3172453704,2008-07-10,07:36:50
39.984826,116.352578,0,254,39639.3173032407,2008-07-10,07:36:55
39.984828,116.352581,0,254,39639.3173611111,2008-07-10,07:37:00
39.984829,116.352582,0,254,39639.3174189815,2008-07-10,07:37:05
39.98483,116.352581,0,254,39639.3174768519,2008-07-10,07:37:10
39.98483,116.352581,0,254,39639.3175115741,2008-07-10,07:37:13
39.984831,116.352576,0,254,39639.3175347222,2008-07-10,07:37:15
39.98483,116.352565,0,254,39639.3175925926,2008-07-10,07:37:20
39.984796,116.352493,0,254,39639.317650463,2008-07-10,07:37:25
39.984757,116.352468,0,254,39639.3177083333,2008-07-10,07:37:30
39.984755,116.352468,0,254,39639.3177662037,2008-07-10,07:37:35
39.984753,116.352462,0,254,39639.3178240741,2008-07-10,07:37:40
39.984753,116.352462,0,254,39639.3178587963,2008-07-10,07:37:43
39.984749,116.352454,0,254,39639.3178819444,2008-07-10,07:37:45
39.984746,116.352445,0,254,39639.3179398148,2008-07-10,07:37:50
39.984746,116.352444,0,254,39639.3179976852,2008-07-10,07:37:55
39.984746,116.352443,0,254,39639.3180555556,2008-07-10,07:38:00
39.984746,116.352446,0,254,39639.3181134259,2008-07-10,07:38:05
39.984742,116.352453,0,255,39639.3181712963,2008-07-10,07:38:10
39.984742,116.352453,0,255,39639.3182060185,2008-07-10,07:38:13
39.984742,116.352457,0,255,39639.3182291667,2008-07-10,07:38:15
39.984749,116.352475,0,255,39639.318287037,2008-07-10,07:38:20
39.984823,116.352524,0,254,39639.3183449074,2008-07-10,07:38:25
39.984897,116.352588,0,253,39639.3184027778,2008-07-10,07:38:30
39.985018,116.352648,0,252,39639.3184606481,2008-07-10,07:38:35
39.985114,116.352668,0,249,39639.3185185185,2008-07-10,07:38:40
39.985126,116.352611,0,245,39639.3185763889,2008-07-10,07:38:45
39.985126,116.352576,0,244,39639.3186342593,2008-07-10,07:38:50
39.985136,116.352566,0,242,39639.3186921296,2008-07-10,07:38:55
39.985136,116.352556,0,242,39639.31875,2008-07-10,07:39:00
39.985153,116.352561,0,240,39639.3188078704,2008-07-10,07:39:05
39.985183,116.352563,0,237,39639.3188657407,2008-07-10,07:39:10
39.985157,116.352569,0,236,39639.3189236111,2008-07-10,07:39:15
39.985136,116.352566,0,236,39639.3189814815,2008-07-10,07:39:20
39.984878,116.352476,0,185,39639.3293981481,2008-07-10,07:54:20
39.984845,116.352394,0,183,39639.3294560185,2008-07-10,07:54:25
39.984844,116.352346,0,184,39639.3295138889,2008-07-10,07:54:30
39.984831,116.352312,0,184,39639.3295717593,2008-07-10,07:54:35
39.984831,116.352312,0,184,39639.3296064815,2008-07-10,07:54:38
39.984832,116.352306,0,187,39639.3296296296,2008-07-10,07:54:40
39.984841,116.352345,0,188,39639.3296875,2008-07-10,07:54:45
39.984841,116.352392,0,186,39639.3297453704,2008-07-10,07:54:50
39.984834,116.352439,0,186,39639.3298032407,2008-07-10,07:54:55
39.984837,116.352456,0,186,39639.3298611111,2008-07-10,07:55:00
39.984837,116.352456,0,186,39639.3298958333,2008-07-10,07:55:03
39.984837,116.352456,0,186,39639.3299189815,2008-07-10,07:55:05
39.984837,116.352465,0,186,39639.3299768518,2008-07-10,07:55:10
39.984837,116.352465,0,186,39639.3300115741,2008-07-10,07:55:13
39.984839,116.35247,0,185,39639.3300347222,2008-07-10,07:55:15
39.984842,116.35248,0,186,39639.3300925926,2008-07-10,07:55:20
39.984843,116.352481,0,186,39639.330150463,2008-07-10,07:55:25
39.984843,116.352479,0,187,39639.3302083333,2008-07-10,07:55:30
39.984843,116.352473,0,187,39639.3302662037,2008-07-10,07:55:35
39.984844,116.35247,0,187,39639.3303240741,2008-07-10,07:55:40
39.984845,116.352475,0,187,39639.3303819444,2008-07-10,07:55:45
39.984846,116.35247,0,186,39639.3304398148,2008-07-10,07:55:50
39.984847,116.352469,0,186,39639.3304976852,2008-07-10,07:55:55
39.984847,116.352469,0,186,39639.3305324074,2008-07-10,07:55:58
39.984849,116.352476,0,186,39639.3305555556,2008-07-10,07:56:00
39.98485,116.352487,0,186,39639.3306134259,2008-07-10,07:56:05
39.984852,116.352526,0,187,39639.3306712963,2008-07-10,07:56:10
39.984848,116.352543,0,189,39639.3307291667,2008-07-10,07:56:15
39.984848,116.352543,0,189,39639.3307638889,2008-07-10,07:56:18
39.984847,116.352542,0,189,39639.330787037,2008-07-10,07:56:20
39.984843,116.352525,0,190,39639.3308449074,2008-07-10,07:56:25
39.984847,116.352508,0,191,39639.3309027778,2008-07-10,07:56:30
39.984847,116.352506,0,191,39639.3309606481,2008-07-10,07:56:35
39.984848,116.352513,0,191,39639.3310185185,2008-07-10,07:56:40
39.984848,116.352513,0,191,39639.3310532407,2008-07-10,07:56:43
39.984849,116.352518,0,191,39639.3310763889,2008-07-10,07:56:45
39.984855,116.352502,0,191,39639.3311342593,2008-07-10,07:56:50
39.984867,116.352455,0,191,39639.3311921296,2008-07-10,07:56:55
39.984866,116.352455,0,191,39639.33125,2008-07-10,07:57:00
39.984867,116.352462,0,191,39639.3313078704,2008-07-10,07:57:05
39.984868,116.35247,0,191,39639.3313657407,2008-07-10,07:57:10
39.984868,116.35247,0,191,39639.331400463,2008-07-10,07:57:13
39.984868,116.352468,0,191,39639.3314236111,2008-07-10,07:57:15
39.984867,116.352456,0,191,39639.3314814815,2008-07-10,07:57:20
39.984868,116.352459,0,191,39639.3315393519,2008-07-10,07:57:25
39.984869,116.352466,0,191,39639.3315972222,2008-07-10,07:57:30
39.984871,116.352466,0,192,39639.3316550926,2008-07-10,07:57:35
39.984871,116.352466,0,192,39639.3316898148,2008-07-10,07:57:38
39.984871,116.352462,0,192,39639.331712963,2008-07-10,07:57:40
39.984873,116.352476,0,191,39639.3317708333,2008-07-10,07:57:45
39.984873,116.352476,0,191,39639.3318055556,2008-07-10,07:57:48
39.984878,116.35248,0,191,39639.3318287037,2008-07-10,07:57:50
39.984881,116.352492,0,190,39639.3318865741,2008-07-10,07:57:55
39.984883,116.352507,0,190,39639.3319444444,2008-07-10,07:58:00
39.984883,116.352507,0,190,39639.3319791667,2008-07-10,07:58:03
39.984884,116.352508,0,190,39639.3320023148,2008-07-10,07:58:05
39.984884,116.352497,0,190,39639.3320601852,2008-07-10,07:58:10
39.984884,116.352497,0,190,39639.3320949074,2008-07-10,07:58:13
39.984884,116.35249,0,190,39639.3321180556,2008-07-10,07:58:15
39.984888,116.352502,0,190,39639.3321759259,2008-07-10,07:58:20
39.98489,116.352507,0,190,39639.3322337963,2008-07-10,07:58:25
39.98489,116.352507,0,190,39639.3322685185,2008-07-10,07:58:28
39.98489,116.352505,0,190,39639.3322916667,2008-07-10,07:58:30
39.984878,116.352497,0,191,39639.332349537,2008-07-10,07:58:35
39.984878,116.352511,0,192,39639.3324074074,2008-07-10,07:58:40
39.984893,116.352519,0,194,39639.3324652778,2008-07-10,07:58:45
39.984905,116.352504,0,192,39639.3325231481,2008-07-10,07:58:50
39.984904,116.352502,0,192,39639.3325810185,2008-07-10,07:58:55
39.984904,116.352498,0,191,39639.3326388889,2008-07-10,07:59:00
39.984905,116.352496,0,191,39639.3326967593,2008-07-10,07:59:05
39.984905,116.352496,0,191,39639.3327314815,2008-07-10,07:59:08
39.984907,116.352499,0,191,39639.3327546296,2008-07-10,07:59:10
39.98495,116.352517,0,191,39639.3328125,2008-07-10,07:59:15
39.984959,116.352527,0,191,39639.3328703704,2008-07-10,07:59:20
39.984962,116.352538,0,191,39639.3329282407,2008-07-10,07:59:25
39.984965,116.352549,0,191,39639.3329861111,2008-07-10,07:59:30
39.984966,116.352555,0,192,39639.3330439815,2008-07-10,07:59:35
39.984966,116.352554,0,191,39639.3331018519,2008-07-10,07:59:40
39.984967,116.352555,0,191,39639.3331597222,2008-07-10,07:59:45
39.984968,116.352559,0,191,39639.3332175926,2008-07-10,07:59:50
39.984971,116.352567,0,190,39639.333275463,2008-07-10,07:59:55
39.984972,116.352569,0,190,39639.3333333333,2008-07-10,08:00:00
39.984972,116.352569,0,190,39639.3333680556,2008-07-10,08:00:03
39.984974,116.352572,0,190,39639.3333912037,2008-07-10,08:00:05
39.984978,116.352581,0,191,39639.3334490741,2008-07-10,08:00:10
39.984979,116.352591,0,190,39639.3335069444,2008-07-10,08:00:15
39.984979,116.352591,0,190,39639.3335416667,2008-07-10,08:00:18
39.984979,116.352593,0,190,39639.3335648148,2008-07-10,08:00:20
39.98498,116.352602,0,190,39639.3336226852,2008-07-10,08:00:25
39.984981,116.352608,0,190,39639.3336805556,2008-07-10,08:00:30
39.984981,116.352609,0,189,39639.3337384259,2008-07-10,08:00:35
39.984981,116.352613,0,189,39639.3337962963,2008-07-10,08:00:40
39.984981,116.352612,0,189,39639.3338541667,2008-07-10,08:00:45
39.984982,116.352612,0,189,39639.333912037,2008-07-10,08:00:50
39.984984,116.352618,0,188,39639.3339699074,2008-07-10,08:00:55
39.984984,116.352618,0,188,39639.3340046296,2008-07-10,08:00:58
39.984986,116.352616,0,188,39639.3340277778,2008-07-10,08:01:00
39.98499,116.352625,0,188,39639.3340856481,2008-07-10,08:01:05
39.984991,116.352622,0,187,39639.3341435185,2008-07-10,08:01:10
39.984991,116.352619,0,187,39639.3342013889,2008-07-10,08:01:15
39.984989,116.352614,0,187,39639.3342592593,2008-07-10,08:01:20
39.984989,116.352613,0,187,39639.3343171296,2008-07-10,08:01:25
39.984988,116.352614,0,187,39639.334375,2008-07-10,08:01:30
39.984988,116.352614,0,187,39639.3344097222,2008-07-10,08:01:33
39.98499,116.352622,0,188,39639.3344328704,2008-07-10,08:01:35
39.985017,116.352658,0,186,39639.3344907407,2008-07-10,08:01:40
39.985007,116.352668,0,185,39639.3345486111,2008-07-10,08:01:45
39.985007,116.352668,0,185,39639.3345833333,2008-07-10,08:01:48
39.985007,116.352667,0,185,39639.3346064815,2008-07-10,08:01:50
39.985011,116.352677,0,184,39639.3346643519,2008-07-10,08:01:55
39.985011,116.352677,0,184,39639.3346990741,2008-07-10,08:01:58
39.985014,116.352685,0,184,39639.3347222222,2008-07-10,08:02:00
39.985037,116.352698,0,184,39639.3347800926,2008-07-10,08:02:05
39.985165,116.352626,0,183,39639.334837963,2008-07-10,08:02:10
39.985165,116.352626,0,183,39639.3348726852,2008-07-10,08:02:13
39.985163,116.352618,0,183,39639.3348958333,2008-07-10,08:02:15
39.985159,116.352606,0,183,39639.3349537037,2008-07-10,08:02:20
39.985156,116.352593,0,183,39639.3350115741,2008-07-10,08:02:25
39.985154,116.35259,0,183,39639.3350694444,2008-07-10,08:02:30
39.985154,116.352592,0,183,39639.3351273148,2008-07-10,08:02:35
39.985154,116.352598,0,183,39639.3351851852,2008-07-10,08:02:40
39.985154,116.352605,0,184,39639.3352430556,2008-07-10,08:02:45
39.985152,116.352599,0,184,39639.3353009259,2008-07-10,08:02:50
39.985149,116.352591,0,184,39639.3353587963,2008-07-10,08:02:55
39.985149,116.352591,0,184,39639.3353935185,2008-07-10,08:02:58
39.985147,116.352585,0,183,39639.3354166667,2008-07-10,08:03:00
39.985124,116.352566,0,179,39639.335474537,2008-07-10,08:03:05
39.985109,116.352564,0,175,39639.3355324074,2008-07-10,08:03:10
39.985106,116.352552,0,175,39639.3355902778,2008-07-10,08:03:15
39.985104,116.352548,0,175,39639.3356481481,2008-07-10,08:03:20
39.985104,116.35255,0,175,39639.3357060185,2008-07-10,08:03:25
39.985104,116.352558,0,175,39639.3357638889,2008-07-10,08:03:30
39.985105,116.352566,0,175,39639.3358217593,2008-07-10,08:03:35
39.985105,116.352565,0,175,39639.3358796296,2008-07-10,08:03:40
39.985105,116.352566,0,176,39639.3359375,2008-07-10,08:03:45
39.985105,116.352569,0,176,39639.3359953704,2008-07-10,08:03:50
39.985104,116.352569,0,176,39639.3360532407,2008-07-10,08:03:55
39.985104,116.352569,0,176,39639.336087963,2008-07-10,08:03:58
39.985104,116.352565,0,176,39639.3361111111,2008-07-10,08:04:00
39.985101,116.352556,0,175,39639.3361689815,2008-07-10,08:04:05
39.985099,116.352548,0,175,39639.3362268518,2008-07-10,08:04:10
39.985099,116.352549,0,175,39639.3362847222,2008-07-10,08:04:15
39.985098,116.352554,0,175,39639.3363425926,2008-07-10,08:04:20
39.985098,116.352559,0,175,39639.336400463,2008-07-10,08:04:25
39.985098,116.352567,0,175,39639.3364583333,2008-07-10,08:04:30
39.985097,116.352573,0,175,39639.3365162037,2008-07-10,08:04:35
39.985097,116.352575,0,175,39639.3365740741,2008-07-10,08:04:40
39.985097,116.352575,0,175,39639.3366087963,2008-07-10,08:04:43
39.985097,116.352583,0,175,39639.3366319444,2008-07-10,08:04:45
39.985097,116.352592,0,174,39639.3366898148,2008-07-10,08:04:50
39.985097,116.352601,0,173,39639.3367476852,2008-07-10,08:04:55
39.985096,116.352605,0,173,39639.3368055556,2008-07-10,08:05:00
39.985096,116.35261,0,172,39639.3368634259,2008-07-10,08:05:05
39.985095,116.352603,0,172,39639.3369212963,2008-07-10,08:05:10
39.985093,116.352595,0,172,39639.3369791667,2008-07-10,08:05:15
39.985093,116.352595,0,172,39639.3370138889,2008-07-10,08:05:18
39.985091,116.352588,0,172,39639.337037037,2008-07-10,08:05:20
39.985089,116.352579,0,172,39639.3370949074,2008-07-10,08:05:25
39.985089,116.352575,0,172,39639.3371527778,2008-07-10,08:05:30
39.985089,116.352575,0,172,39639.3371875,2008-07-10,08:05:33
39.985089,116.352578,0,173,39639.3372106481,2008-07-10,08:05:35
39.985089,116.352613,0,177,39639.3372685185,2008-07-10,08:05:40
39.985092,116.352622,0,179,39639.3373263889,2008-07-10,08:05:45
39.985094,116.352635,0,179,39639.3373842593,2008-07-10,08:05:50
39.985095,116.352638,0,179,39639.3374421296,2008-07-10,08:05:55
39.985095,116.352638,0,179,39639.3374768518,2008-07-10,08:05:58
39.985094,116.352641,0,179,39639.3375,2008-07-10,08:06:00
39.98509,116.352632,0,179,39639.3375578704,2008-07-10,08:06:05
39.985088,116.352623,0,179,39639.3376157407,2008-07-10,08:06:10
39.985086,116.352613,0,178,39639.3376736111,2008-07-10,08:06:15
39.985073,116.35259,0,180,39639.3377314815,2008-07-10,08:06:20
39.985053,116.3526,0,182,39639.3377893518,2008-07-10,08:06:25
39.985052,116.352599,0,182,39639.3378472222,2008-07-10,08:06:30
39.98505,116.352595,0,183,39639.3379050926,2008-07-10,08:06:35
39.98505,116.352597,0,183,39639.337962963,2008-07-10,08:06:40
39.985049,116.352596,0,184,39639.3380208333,2008-07-10,08:06:45
39.985048,116.352599,0,184,39639.3380787037,2008-07-10,08:06:50
39.985047,116.352605,0,185,39639.3381365741,2008-07-10,08:06:55
39.985047,116.352605,0,185,39639.3381712963,2008-07-10,08:06:58
39.985045,116.352602,0,185,39639.3381944444,2008-07-10,08:07:00
39.985023,116.352573,0,187,39639.3382523148,2008-07-10,08:07:05
39.984984,116.352504,0,189,39639.3383101852,2008-07-10,08:07:10
39.984946,116.35244,0,190,39639.3383680556,2008-07-10,08:07:15
39.984941,116.352398,0,189,39639.3384259259,2008-07-10,08:07:20
39.984949,116.3524,0,189,39639.3384837963,2008-07-10,08:07:25
39.984949,116.3524,0,189,39639.3385185185,2008-07-10,08:07:28
39.98495,116.352408,0,189,39639.3385416667,2008-07-10,08:07:30
39.984952,116.35242,0,189,39639.338599537,2008-07-10,08:07:35
39.984953,116.35243,0,189,39639.3386574074,2008-07-10,08:07:40
39.984953,116.352431,0,189,39639.3387152778,2008-07-10,08:07:45
39.984953,116.352431,0,189,39639.33875,2008-07-10,08:07:48
39.984951,116.35243,0,189,39639.3387731481,2008-07-10,08:07:50
39.984957,116.352469,0,190,39639.3388310185,2008-07-10,08:07:55
39.984956,116.352541,0,192,39639.3388888889,2008-07-10,08:08:00
39.984944,116.35257,0,197,39639.3389467593,2008-07-10,08:08:05
39.984943,116.352569,0,197,39639.3390046296,2008-07-10,08:08:10
39.984942,116.35257,0,197,39639.3390625,2008-07-10,08:08:15
39.984942,116.35257,0,197,39639.3390972222,2008-07-10,08:08:18
39.984942,116.352575,0,197,39639.3391203704,2008-07-10,08:08:20
39.984942,116.352586,0,197,39639.3391782407,2008-07-10,08:08:25
39.984942,116.352593,0,197,39639.3392361111,2008-07-10,08:08:30
39.984941,116.352597,0,197,39639.3392939815,2008-07-10,08:08:35
39.984941,116.352597,0,197,39639.3393287037,2008-07-10,08:08:38
39.98494,116.352604,0,197,39639.3393518519,2008-07-10,08:08:40
39.984941,116.352619,0,197,39639.3394097222,2008-07-10,08:08:45
39.984941,116.35263,0,198,39639.3394675926,2008-07-10,08:08:50
39.98494,116.352631,0,198,39639.339525463,2008-07-10,08:08:55
39.984938,116.352628,0,199,39639.3395833333,2008-07-10,08:09:00
39.984937,116.352624,0,199,39639.3396412037,2008-07-10,08:09:05
39.984937,116.352622,0,199,39639.3396990741,2008-07-10,08:09:10
39.984936,116.352619,0,200,39639.3397569444,2008-07-10,08:09:15
39.984936,116.352613,0,200,39639.3398148148,2008-07-10,08:09:20
39.984935,116.352609,0,200,39639.3398726852,2008-07-10,08:09:25
39.98472,116.352476,0,211,39639.3462384259,2008-07-10,08:18:35
39.98464,116.352449,0,213,39639.3462962963,2008-07-10,08:18:40
39.984577,116.352425,0,213,39639.3463541667,2008-07-10,08:18:45
39.984577,116.352425,0,213,39639.3463888889,2008-07-10,08:18:48
39.984572,116.352421,0,214,39639.346412037,2008-07-10,08:18:50
39.98465,116.352451,0,213,39639.3464699074,2008-07-10,08:18:55
39.984651,116.352455,0,213,39639.3465277778,2008-07-10,08:19:00
39.984654,116.352461,0,213,39639.3465856481,2008-07-10,08:19:05
39.984658,116.352468,0,213,39639.3466435185,2008-07-10,08:19:10
39.98466,116.352471,0,214,39639.3467013889,2008-07-10,08:19:15
39.984662,116.352472,0,214,39639.3467592593,2008-07-10,08:19:20
39.984664,116.352474,0,214,39639.3468171296,2008-07-10,08:19:25
39.984666,116.35248,0,213,39639.346875,2008-07-10,08:19:30
39.98467,116.352486,0,213,39639.3469328704,2008-07-10,08:19:35
39.984673,116.352492,0,214,39639.3469907407,2008-07-10,08:19:40
39.984675,116.352495,0,214,39639.3470486111,2008-07-10,08:19:45
39.984677,116.352498,0,213,39639.3471064815,2008-07-10,08:19:50
39.98468,116.3525,0,213,39639.3471643519,2008-07-10,08:19:55
39.984682,116.352503,0,213,39639.3472222222,2008-07-10,08:20:00
39.984683,116.352506,0,214,39639.3472800926,2008-07-10,08:20:05
39.984683,116.352504,0,213,39639.347337963,2008-07-10,08:20:10
39.984683,116.352501,0,213,39639.3473958333,2008-07-10,08:20:15
39.984683,116.3525,0,213,39639.3474537037,2008-07-10,08:20:20
39.984683,116.3525,0,213,39639.3474884259,2008-07-10,08:20:23
39.984681,116.352493,0,214,39639.3475115741,2008-07-10,08:20:25
39.984733,116.352505,0,216,39639.3475694444,2008-07-10,08:20:30
39.984732,116.3525,0,217,39639.3476273148,2008-07-10,08:20:35
39.984732,116.3525,0,217,39639.347662037,2008-07-10,08:20:38
39.984735,116.352505,0,217,39639.3476851852,2008-07-10,08:20:40
39.984741,116.352514,0,218,39639.3477430556,2008-07-10,08:20:45
39.984768,116.352535,0,219,39639.3478009259,2008-07-10,08:20:50
39.984818,116.352564,0,222,39639.3478587963,2008-07-10,08:20:55
39.984879,116.352595,0,225,39639.3479166667,2008-07-10,08:21:00
39.984971,116.352635,0,229,39639.347974537,2008-07-10,08:21:05
39.984988,116.352649,0,233,39639.3480324074,2008-07-10,08:21:10
39.985036,116.352668,0,234,39639.3480902778,2008-07-10,08:21:15
39.985069,116.352676,0,235,39639.3481481481,2008-07-10,08:21:20
39.985096,116.352682,0,234,39639.3482060185,2008-07-10,08:21:25
39.985193,116.352706,0,235,39639.3482638889,2008-07-10,08:21:30
39.985225,116.352705,0,240,39639.3483217593,2008-07-10,08:21:35
39.985225,116.352705,0,240,39639.3483564815,2008-07-10,08:21:38
39.98522,116.352707,0,247,39639.3483796296,2008-07-10,08:21:40
39.98519,116.352701,0,253,39639.3484375,2008-07-10,08:21:45
39.985189,116.352691,0,255,39639.3484953704,2008-07-10,08:21:50
39.985187,116.352688,0,255,39639.3485532407,2008-07-10,08:21:55
39.985187,116.352688,0,255,39639.348587963,2008-07-10,08:21:58
39.98519,116.352689,0,255,39639.3486111111,2008-07-10,08:22:00
39.985126,116.352665,0,255,39639.3486689815,2008-07-10,08:22:05
39.985089,116.352621,0,256,39639.3487268519,2008-07-10,08:22:10
39.985077,116.352594,0,257,39639.3487847222,2008-07-10,08:22:15
39.985047,116.352567,0,257,39639.3488425926,2008-07-10,08:22:20
39.985025,116.352552,0,257,39639.348900463,2008-07-10,08:22:25
39.984981,116.352515,0,258,39639.3489583333,2008-07-10,08:22:30
39.984934,116.352505,0,260,39639.3490162037,2008-07-10,08:22:35
39.984948,116.352531,0,260,39639.3490740741,2008-07-10,08:22:40
39.984958,116.352568,0,260,39639.3491319444,2008-07-10,08:22:45
39.984972,116.352608,0,259,39639.3491898148,2008-07-10,08:22:50
39.984995,116.352619,0,258,39639.3492476852,2008-07-10,08:22:55
39.98501,116.352629,0,257,39639.3493055556,2008-07-10,08:23:00
39.985022,116.352621,0,259,39639.3493634259,2008-07-10,08:23:05
39.985044,116.352619,0,262,39639.3494212963,2008-07-10,08:23:10
39.985064,116.352624,0,264,39639.3494791667,2008-07-10,08:23:15
39.985063,116.352617,0,264,39639.349537037,2008-07-10,08:23:20
39.985063,116.352614,0,264,39639.3495949074,2008-07-10,08:23:25
39.985063,116.352612,0,264,39639.3496527778,2008-07-10,08:23:30
39.985064,116.352618,0,264,39639.3497106481,2008-07-10,08:23:35
39.985064,116.352619,0,264,39639.3497685185,2008-07-10,08:23:40
39.985061,116.352612,0,264,39639.3498263889,2008-07-10,08:23:45
39.98506,116.352608,0,264,39639.3498842593,2008-07-10,08:23:50
39.98506,116.352608,0,264,39639.3499189815,2008-07-10,08:23:53
39.985059,116.352601,0,264,39639.3499421296,2008-07-10,08:23:55
39.985037,116.352581,0,264,39639.35,2008-07-10,08:24:00
39.984992,116.352564,0,264,39639.3500578704,2008-07-10,08:24:05
39.984992,116.352567,0,264,39639.3501157407,2008-07-10,08:24:10
39.984991,116.352564,0,264,39639.3501736111,2008-07-10,08:24:15
39.98499,116.35256,0,264,39639.3502314815,2008-07-10,08:24:20
39.984988,116.352553,0,264,39639.3502893519,2008-07-10,08:24:25
39.984987,116.352546,0,264,39639.3503472222,2008-07-10,08:24:30
39.984987,116.352546,0,264,39639.3503819444,2008-07-10,08:24:33
39.984985,116.352538,0,264,39639.3504050926,2008-07-10,08:24:35
39.984984,116.352529,0,264,39639.350462963,2008-07-10,08:24:40
39.984983,116.352522,0,264,39639.3505208333,2008-07-10,08:24:45
39.984983,116.352522,0,264,39639.3505555556,2008-07-10,08:24:48
39.984984,116.352523,0,264,39639.3505787037,2008-07-10,08:24:50
39.984983,116.352514,0,264,39639.3506365741,2008-07-10,08:24:55
39.984983,116.352514,0,264,39639.3506712963,2008-07-10,08:24:58
39.984983,116.352518,0,264,39639.3506944444,2008-07-10,08:25:00
39.984984,116.35254,0,265,39639.3507523148,2008-07-10,08:25:05
39.984982,116.35258,0,267,39639.3508101852,2008-07-10,08:25:10
39.984948,116.352574,0,269,39639.3508680556,2008-07-10,08:25:15
39.984954,116.352592,0,269,39639.3509259259,2008-07-10,08:25:20
39.984964,116.352607,0,270,39639.3509837963,2008-07-10,08:25:25
39.984965,116.352613,0,270,39639.3510416667,2008-07-10,08:25:30
39.984965,116.352613,0,270,39639.351099537,2008-07-10,08:25:35
39.984965,116.352607,0,270,39639.3511574074,2008-07-10,08:25:40
39.984964,116.3526,0,270,39639.3512152778,2008-07-10,08:25:45
39.984964,116.352593,0,270,39639.3512731481,2008-07-10,08:25:50
39.984964,116.352591,0,271,39639.3513310185,2008-07-10,08:25:55
39.984966,116.352593,0,271,39639.3513888889,2008-07-10,08:26:00
39.984968,116.352597,0,271,39639.3514467593,2008-07-10,08:26:05
39.98497,116.352598,0,271,39639.3515046296,2008-07-10,08:26:10
39.984971,116.352598,0,271,39639.3515625,2008-07-10,08:26:15
39.984972,116.3526,0,271,39639.3516203704,2008-07-10,08:26:20
39.984973,116.352603,0,271,39639.3516782407,2008-07-10,08:26:25
39.984972,116.352602,0,272,39639.3517361111,2008-07-10,08:26:30
39.984973,116.352602,0,272,39639.3517939815,2008-07-10,08:26:35
39.984975,116.352604,0,272,39639.3518518518,2008-07-10,08:26:40
39.984977,116.352611,0,272,39639.3519097222,2008-07-10,08:26:45
39.984977,116.352611,0,272,39639.3519675926,2008-07-10,08:26:50
39.984978,116.35261,0,272,39639.352025463,2008-07-10,08:26:55
39.984978,116.352607,0,272,39639.3520833333,2008-07-10,08:27:00
39.984979,116.352602,0,272,39639.3521412037,2008-07-10,08:27:05
39.984982,116.352605,0,272,39639.3521990741,2008-07-10,08:27:10
39.984982,116.352605,0,272,39639.3522337963,2008-07-10,08:27:13
39.984984,116.352607,0,272,39639.3522569444,2008-07-10,08:27:15
39.984987,116.352616,0,272,39639.3523148148,2008-07-10,08:27:20
39.984996,116.352625,0,273,39639.3523726852,2008-07-10,08:27:25
39.985077,116.352626,0,276,39639.3524305556,2008-07-10,08:27:30
39.985077,116.352626,0,276,39639.3524884259,2008-07-10,08:27:35
39.985077,116.352626,0,276,39639.3525231481,2008-07-10,08:27:38
39.984834,116.352542,0,255,39639.3630208333,2008-07-10,08:42:45
39.984794,116.352507,0,253,39639.3630787037,2008-07-10,08:42:50
39.984794,116.352507,0,253,39639.3631134259,2008-07-10,08:42:53
39.984793,116.352508,0,252,39639.3631365741,2008-07-10,08:42:55
39.984796,116.352521,0,252,39639.3631944444,2008-07-10,08:43:00
39.984797,116.352526,0,253,39639.3632523148,2008-07-10,08:43:05
39.984797,116.352527,0,253,39639.3633101852,2008-07-10,08:43:10
39.984799,116.352532,0,253,39639.3633680556,2008-07-10,08:43:15
39.9848,116.352531,0,253,39639.3634259259,2008-07-10,08:43:20
39.984802,116.352534,0,253,39639.3634837963,2008-07-10,08:43:25
39.984805,116.352542,0,253,39639.3635416667,2008-07-10,08:43:30
39.984805,116.352537,0,253,39639.363599537,2008-07-10,08:43:35
39.984805,116.352536,0,253,39639.3636574074,2008-07-10,08:43:40
39.984805,116.352537,0,253,39639.3637152778,2008-07-10,08:43:45
39.984803,116.352531,0,253,39639.3637731481,2008-07-10,08:43:50
39.984803,116.35253,0,253,39639.3638310185,2008-07-10,08:43:55
39.984804,116.352534,0,252,39639.3638888889,2008-07-10,08:44:00
39.984805,116.352536,0,252,39639.3639467593,2008-07-10,08:44:05
39.984805,116.352536,0,252,39639.3639814815,2008-07-10,08:44:08
39.984807,116.352541,0,253,39639.3640046296,2008-07-10,08:44:10
39.984811,116.352553,0,253,39639.3640625,2008-07-10,08:44:15
39.984813,116.352558,0,253,39639.3641203704,2008-07-10,08:44:20
39.984811,116.35255,0,253,39639.3641782407,2008-07-10,08:44:25
39.984811,116.352543,0,253,39639.3642361111,2008-07-10,08:44:30
39.984813,116.352547,0,252,39639.3642939815,2008-07-10,08:44:35
39.984814,116.352546,0,252,39639.3643518519,2008-07-10,08:44:40
39.984815,116.352544,0,252,39639.3644097222,2008-07-10,08:44:45
39.984815,116.352544,0,252,39639.3644444444,2008-07-10,08:44:48
39.984819,116.352552,0,252,39639.3644675926,2008-07-10,08:44:50
39.984823,116.352565,0,252,39639.364525463,2008-07-10,08:44:55
39.984827,116.352575,0,253,39639.3645833333,2008-07-10,08:45:00
39.984829,116.352581,0,253,39639.3646412037,2008-07-10,08:45:05
39.984832,116.352586,0,253,39639.3646990741,2008-07-10,08:45:10
39.984834,116.352589,0,253,39639.3647569444,2008-07-10,08:45:15
39.984836,116.35259,0,253,39639.3648148148,2008-07-10,08:45:20
39.984836,116.352585,0,253,39639.3648726852,2008-07-10,08:45:25
39.984836,116.352585,0,253,39639.3649074074,2008-07-10,08:45:28
39.984838,116.352585,0,254,39639.3649305556,2008-07-10,08:45:30
39.984842,116.352597,0,254,39639.3649884259,2008-07-10,08:45:35
39.984989,116.352665,0,258,39639.3650462963,2008-07-10,08:45:40
39.985019,116.352684,0,259,39639.3651041667,2008-07-10,08:45:45
39.985169,116.352763,0,263,39639.365162037,2008-07-10,08:45:50
39.985201,116.352783,0,265,39639.3652199074,2008-07-10,08:45:55
39.985201,116.352783,0,266,39639.3652777778,2008-07-10,08:46:00
39.9852,116.352779,0,266,39639.3653356481,2008-07-10,08:46:05
39.985199,116.352774,0,266,39639.3653935185,2008-07-10,08:46:10
39.985196,116.352768,0,266,39639.3654513889,2008-07-10,08:46:15
39.985194,116.352768,0,266,39639.3655092593,2008-07-10,08:46:20
39.985194,116.352768,0,266,39639.3655439815,2008-07-10,08:46:23
39.985192,116.352766,0,266,39639.3655671296,2008-07-10,08:46:25
39.985188,116.352756,0,266,39639.365625,2008-07-10,08:46:30
39.985182,116.35274,0,266,39639.3656828704,2008-07-10,08:46:35
39.985179,116.352729,0,265,39639.3657407407,2008-07-10,08:46:40
39.985175,116.352717,0,265,39639.3657986111,2008-07-10,08:46:45
39.985158,116.352715,0,267,39639.3658564815,2008-07-10,08:46:50
39.985052,116.352677,0,265,39639.3659143519,2008-07-10,08:46:55
39.984977,116.352636,0,266,39639.3659722222,2008-07-10,08:47:00
39.984955,116.352617,0,270,39639.3660300926,2008-07-10,08:47:05
39.984928,116.352601,0,272,39639.366087963,2008-07-10,08:47:10
39.984928,116.352601,0,272,39639.3661226852,2008-07-10,08:47:13
39.984927,116.352603,0,272,39639.3661458333,2008-07-10,08:47:15
39.984928,116.352612,0,273,39639.3662037037,2008-07-10,08:47:20
39.984931,116.352626,0,273,39639.3662615741,2008-07-10,08:47:25
39.984934,116.352636,0,273,39639.3663194444,2008-07-10,08:47:30
39.984934,116.352636,0,273,39639.3663541667,2008-07-10,08:47:33
39.984934,116.352632,0,273,39639.3663773148,2008-07-10,08:47:35
39.984927,116.352599,0,273,39639.3664351852,2008-07-10,08:47:40
39.984926,116.352578,0,273,39639.3664930556,2008-07-10,08:47:45
39.984924,116.352567,0,273,39639.3665509259,2008-07-10,08:47:50
39.984923,116.352561,0,273,39639.3666087963,2008-07-10,08:47:55
39.984925,116.352564,0,274,39639.3666666667,2008-07-10,08:48:00
39.984927,116.352571,0,274,39639.366724537,2008-07-10,08:48:05
39.984927,116.352571,0,274,39639.3667592593,2008-07-10,08:48:08
39.984928,116.352576,0,274,39639.3667824074,2008-07-10,08:48:10
39.984931,116.352585,0,274,39639.3668402778,2008-07-10,08:48:15
39.984969,116.352621,0,274,39639.3668981481,2008-07-10,08:48:20
39.985039,116.352667,0,273,39639.3669560185,2008-07-10,08:48:25
39.985064,116.352691,0,273,39639.3670138889,2008-07-10,08:48:30
39.985064,116.352695,0,273,39639.3670717593,2008-07-10,08:48:35
39.985062,116.35269,0,273,39639.3671296296,2008-07-10,08:48:40
39.985062,116.352695,0,273,39639.3671875,2008-07-10,08:48:45
39.985061,116.352702,0,272,39639.3672453704,2008-07-10,08:48:50
39.985058,116.352698,0,272,39639.3673032407,2008-07-10,08:48:55
39.985054,116.35269,0,271,39639.3673611111,2008-07-10,08:49:00
39.985052,116.35269,0,271,39639.3674189815,2008-07-10,08:49:05
39.985052,116.35269,0,271,39639.3674537037,2008-07-10,08:49:08
39.985049,116.352683,0,270,39639.3674768518,2008-07-10,08:49:10
39.985046,116.352672,0,270,39639.3675347222,2008-07-10,08:49:15
39.985044,116.35266,0,270,39639.3675925926,2008-07-10,08:49:20
39.985043,116.352656,0,270,39639.367650463,2008-07-10,08:49:25
39.985042,116.352649,0,270,39639.3677083333,2008-07-10,08:49:30
39.985042,116.352649,0,270,39639.3677430556,2008-07-10,08:49:33
39.98504,116.352641,0,270,39639.3677662037,2008-07-10,08:49:35
39.985037,116.352627,0,269,39639.3678240741,2008-07-10,08:49:40
39.985033,116.352613,0,268,39639.3678819444,2008-07-10,08:49:45
39.985029,116.352606,0,268,39639.3679398148,2008-07-10,08:49:50
39.985026,116.352598,0,267,39639.3679976852,2008-07-10,08:49:55
39.985025,116.352599,0,267,39639.3680555556,2008-07-10,08:50:00
39.985025,116.352597,0,266,39639.3681134259,2008-07-10,08:50:05
39.985023,116.352595,0,266,39639.3681712963,2008-07-10,08:50:10
39.985022,116.352596,0,265,39639.3682291667,2008-07-10,08:50:15
39.985022,116.352604,0,265,39639.368287037,2008-07-10,08:50:20
39.985021,116.352606,0,265,39639.3683449074,2008-07-10,08:50:25
39.985021,116.352612,0,265,39639.3684027778,2008-07-10,08:50:30
39.98502,116.352606,0,264,39639.3684606481,2008-07-10,08:50:35
39.98502,116.352604,0,264,39639.3685185185,2008-07-10,08:50:40
39.985019,116.352602,0,264,39639.3685763889,2008-07-10,08:50:45
39.985019,116.352601,0,264,39639.3686342593,2008-07-10,08:50:50
39.985019,116.3526,0,264,39639.3686921296,2008-07-10,08:50:55
39.985018,116.352594,0,264,39639.36875,2008-07-10,08:51:00
39.985016,116.352595,0,263,39639.3688078704,2008-07-10,08:51:05
39.985015,116.352598,0,263,39639.3688657407,2008-07-10,08:51:10
39.985015,116.352606,0,263,39639.3689236111,2008-07-10,08:51:15
39.985014,116.352609,0,263,39639.3689814815,2008-07-10,08:51:20
39.985014,116.352609,0,263,39639.3690162037,2008-07-10,08:51:23
39.985013,116.35261,0,263,39639.3690393518,2008-07-10,08:51:25
39.985013,116.35262,0,262,39639.3690972222,2008-07-10,08:51:30
39.985013,116.352628,0,262,39639.3691550926,2008-07-10,08:51:35
39.985012,116.352631,0,262,39639.369212963,2008-07-10,08:51:40
39.985011,116.352632,0,262,39639.3692708333,2008-07-10,08:51:45
39.985011,116.352632,0,262,39639.3693287037,2008-07-10,08:51:50
39.98501,116.35263,0,262,39639.3693865741,2008-07-10,08:51:55
39.98501,116.35263,0,261,39639.3694444444,2008-07-10,08:52:00
39.98501,116.35263,0,261,39639.3694791667,2008-07-10,08:52:03
39.985009,116.352629,0,261,39639.3695023148,2008-07-10,08:52:05
39.985006,116.35262,0,261,39639.3695601852,2008-07-10,08:52:10
39.985005,116.352612,0,261,39639.3696180556,2008-07-10,08:52:15
39.985005,116.352612,0,261,39639.3696527778,2008-07-10,08:52:18
39.985003,116.352609,0,261,39639.3696759259,2008-07-10,08:52:20
39.984999,116.3526,0,261,39639.3697337963,2008-07-10,08:52:25
39.984996,116.352593,0,260,39639.3697916667,2008-07-10,08:52:30
39.984995,116.352599,0,260,39639.369849537,2008-07-10,08:52:35
39.984995,116.352599,0,260,39639.3698842593,2008-07-10,08:52:38
39.984992,116.352594,0,260,39639.3699074074,2008-07-10,08:52:40
39.984989,116.352583,0,260,39639.3699652778,2008-07-10,08:52:45
39.984986,116.352579,0,260,39639.3700231481,2008-07-10,08:52:50
39.984986,116.352579,0,260,39639.3700578704,2008-07-10,08:52:53
39.984985,116.352578,0,259,39639.3700810185,2008-07-10,08:52:55
39.984982,116.352568,0,259,39639.3701388889,2008-07-10,08:53:00
39.984981,116.352559,0,259,39639.3701967593,2008-07-10,08:53:05
39.98498,116.352548,0,259,39639.3702546296,2008-07-10,08:53:10
39.984979,116.352543,0,260,39639.3703125,2008-07-10,08:53:15
39.984978,116.352548,0,260,39639.3703703704,2008-07-10,08:53:20
39.984979,116.352554,0,259,39639.3704282407,2008-07-10,08:53:25
39.984979,116.352554,0,259,39639.370462963,2008-07-10,08:53:28
39.98498,116.352556,0,259,39639.3704861111,2008-07-10,08:53:30
39.98498,116.352566,0,259,39639.3705439815,2008-07-10,08:53:35
39.984979,116.352574,0,259,39639.3706018519,2008-07-10,08:53:40
39.984979,116.352581,0,259,39639.3706597222,2008-07-10,08:53:45
39.984978,116.352578,0,259,39639.3707175926,2008-07-10,08:53:50
39.984978,116.352578,0,259,39639.3707523148,2008-07-10,08:53:53
39.984977,116.352571,0,259,39639.370775463,2008-07-10,08:53:55
39.984976,116.352562,0,259,39639.3708333333,2008-07-10,08:54:00
39.984976,116.352559,0,259,39639.3708912037,2008-07-10,08:54:05
39.984977,116.352565,0,259,39639.3709490741,2008-07-10,08:54:10
39.984978,116.352571,0,259,39639.3710069444,2008-07-10,08:54:15
39.984978,116.352571,0,259,39639.3710648148,2008-07-10,08:54:20
39.984979,116.352571,0,259,39639.3711226852,2008-07-10,08:54:25
39.984979,116.352571,0,259,39639.3711574074,2008-07-10,08:54:28
39.984981,116.352579,0,259,39639.3711805556,2008-07-10,08:54:30
39.985008,116.352591,0,258,39639.3712384259,2008-07-10,08:54:35
39.985015,116.352591,0,258,39639.3712962963,2008-07-10,08:54:40
39.985015,116.352591,0,258,39639.3713310185,2008-07-10,08:54:43
39.985017,116.352599,0,258,39639.3713541667,2008-07-10,08:54:45
39.985019,116.352614,0,258,39639.371412037,2008-07-10,08:54:50
39.985019,116.352614,0,258,39639.3714467593,2008-07-10,08:54:53
39.985019,116.352613,0,258,39639.3714699074,2008-07-10,08:54:55
39.985017,116.3526,0,258,39639.3715277778,2008-07-10,08:55:00
39.985016,116.352593,0,258,39639.3715856481,2008-07-10,08:55:05
39.985017,116.352593,0,258,39639.3716435185,2008-07-10,08:55:10
39.985018,116.3526,0,258,39639.3717013889,2008-07-10,08:55:15
39.985018,116.352603,0,258,39639.3717592593,2008-07-10,08:55:20
39.985018,116.352608,0,258,39639.3718171296,2008-07-10,08:55:25
39.985019,116.352615,0,258,39639.3718865741,2008-07-10,08:55:31
39.985019,116.352615,0,258,39639.3719212963,2008-07-10,08:55:34
39.985018,116.352618,0,258,39639.3719444444,2008-07-10,08:55:36
39.985016,116.352609,0,258,39639.3720023148,2008-07-10,08:55:41
39.984983,116.352615,0,256,39639.3720601852,2008-07-10,08:55:46
39.984873,116.352545,0,252,39639.3721180556,2008-07-10,08:55:51
39.984742,116.352458,0,246,39639.3721759259,2008-07-10,08:55:56
39.984709,116.352415,0,245,39639.3722337963,2008-07-10,08:56:01
39.98472,116.352384,0,242,39639.3722916667,2008-07-10,08:56:06
39.984742,116.352394,0,239,39639.372349537,2008-07-10,08:56:11
39.984745,116.352408,0,239,39639.3724074074,2008-07-10,08:56:16
39.984798,116.352437,0,237,39639.3724652778,2008-07-10,08:56:21
39.984816,116.352466,0,236,39639.3725231481,2008-07-10,08:56:26
39.984826,116.352482,0,234,39639.3725810185,2008-07-10,08:56:31
39.984823,116.352494,0,232,39639.3726388889,2008-07-10,08:56:36
39.984824,116.352499,0,232,39639.3726967593,2008-07-10,08:56:41
39.984824,116.352499,0,232,39639.3727546296,2008-07-10,08:56:46
39.984825,116.352503,0,231,39639.3728125,2008-07-10,08:56:51
39.984827,116.35251,0,231,39639.3728703704,2008-07-10,08:56:56
39.984829,116.352517,0,230,39639.3729282407,2008-07-10,08:57:01
39.984832,116.352525,0,230,39639.3729861111,2008-07-10,08:57:06
39.984833,116.352526,0,230,39639.3730439815,2008-07-10,08:57:11
39.984833,116.352525,0,230,39639.3731018519,2008-07-10,08:57:16
39.98483,116.352517,0,230,39639.3731597222,2008-07-10,08:57:21
39.98483,116.352513,0,230,39639.3732175926,2008-07-10,08:57:26
39.98483,116.352506,0,229,39639.373275463,2008-07-10,08:57:31
39.98483,116.352506,0,229,39639.3733101852,2008-07-10,08:57:34
39.984831,116.352509,0,229,39639.3733333333,2008-07-10,08:57:36
39.984833,116.352518,0,230,39639.3733912037,2008-07-10,08:57:41
39.984833,116.352518,0,230,39639.3734259259,2008-07-10,08:57:44
39.984836,116.352524,0,230,39639.3734490741,2008-07-10,08:57:46
39.984839,116.352534,0,230,39639.3735069444,2008-07-10,08:57:51
39.984842,116.352544,0,230,39639.3735648148,2008-07-10,08:57:56
39.984845,116.352555,0,230,39639.3736226852,2008-07-10,08:58:01
39.984845,116.352559,0,230,39639.3736805556,2008-07-10,08:58:06
39.984842,116.352558,0,230,39639.3737384259,2008-07-10,08:58:11
39.984839,116.352558,0,229,39639.3737962963,2008-07-10,08:58:16
39.984837,116.352558,0,229,39639.3738541667,2008-07-10,08:58:21
39.984836,116.352552,0,228,39639.373912037,2008-07-10,08:58:26
39.984836,116.352552,0,228,39639.3739699074,2008-07-10,08:58:31
39.984836,116.352552,0,228,39639.3740046296,2008-07-10,08:58:34
39.984835,116.352545,0,228,39639.3740277778,2008-07-10,08:58:36
39.984834,116.352532,0,228,39639.3740856481,2008-07-10,08:58:41
39.984833,116.352527,0,228,39639.3741435185,2008-07-10,08:58:46
39.984833,116.352525,0,228,39639.3742013889,2008-07-10,08:58:51
39.984835,116.352531,0,229,39639.3742592593,2008-07-10,08:58:56
39.984838,116.352535,0,229,39639.3743171296,2008-07-10,08:59:01
39.984841,116.352538,0,229,39639.374375,2008-07-10,08:59:06
39.984842,116.352538,0,229,39639.3744328704,2008-07-10,08:59:11
39.984843,116.352538,0,229,39639.3744907407,2008-07-10,08:59:16
39.984845,116.352543,0,229,39639.3745486111,2008-07-10,08:59:21
39.984846,116.352544,0,229,39639.3746064815,2008-07-10,08:59:26
39.984846,116.352538,0,229,39639.3746643519,2008-07-10,08:59:31
39.984846,116.352538,0,229,39639.3746990741,2008-07-10,08:59:34
39.984848,116.352546,0,229,39639.3747222222,2008-07-10,08:59:36
39.984849,116.352555,0,229,39639.3747800926,2008-07-10,08:59:41
39.98485,116.352554,0,229,39639.374837963,2008-07-10,08:59:46
39.984851,116.352555,0,229,39639.3748958333,2008-07-10,08:59:51
39.984852,116.352555,0,229,39639.3749537037,2008-07-10,08:59:56
39.984853,116.352555,0,228,39639.3750115741,2008-07-10,09:00:01
39.984853,116.352555,0,228,39639.3750462963,2008-07-10,09:00:04
39.984854,116.352554,0,228,39639.3750694444,2008-07-10,09:00:06
39.984854,116.352544,0,228,39639.3751273148,2008-07-10,09:00:11
39.984854,116.352535,0,228,39639.3751851852,2008-07-10,09:00:16
39.985524,116.352602,0,154,39639.3754976852,2008-07-10,09:00:43
39.985331,116.352786,0,130,39639.3755555556,2008-07-10,09:00:48
39.985198,116.352811,0,133,39639.3756134259,2008-07-10,09:00:53
39.98503,116.352865,0,103,39639.3756712963,2008-07-10,09:00:58
39.985002,116.352851,0,111,39639.3757291667,2008-07-10,09:01:03
39.985023,116.352842,0,124,39639.375787037,2008-07-10,09:01:08
39.985066,116.352831,0,132,39639.3758449074,2008-07-10,09:01:13
39.985091,116.352836,0,136,39639.3759027778,2008-07-10,09:01:18
39.985129,116.35281,0,146,39639.3759606481,2008-07-10,09:01:23
39.985167,116.352864,0,148,39639.3760185185,2008-07-10,09:01:28
39.985268,116.352872,0,161,39639.3760763889,2008-07-10,09:01:33
39.98531,116.352866,0,166,39639.3761342593,2008-07-10,09:01:38
39.985334,116.352864,0,173,39639.3761921296,2008-07-10,09:01:43
39.985334,116.352864,0,173,39639.3762268518,2008-07-10,09:01:46
39.985337,116.352869,0,188,39639.37625,2008-07-10,09:01:48
39.985346,116.352879,0,197,39639.3763078704,2008-07-10,09:01:53
39.985333,116.352882,0,204,39639.3763657407,2008-07-10,09:01:58
39.985322,116.352871,0,210,39639.3764236111,2008-07-10,09:02:03
39.985314,116.35287,0,210,39639.3764814815,2008-07-10,09:02:08
39.985314,116.35287,0,210,39639.3765162037,2008-07-10,09:02:11
39.98531,116.352867,0,211,39639.3765393518,2008-07-10,09:02:13
39.985301,116.352863,0,211,39639.3765972222,2008-07-10,09:02:18
39.985294,116.352858,0,212,39639.3766550926,2008-07-10,09:02:23
39.985294,116.352858,0,212,39639.3766898148,2008-07-10,09:02:26
39.985292,116.352861,0,212,39639.376712963,2008-07-10,09:02:28
39.985238,116.352799,0,213,39639.3767708333,2008-07-10,09:02:33
39.98522,116.352775,0,215,39639.3768287037,2008-07-10,09:02:38
39.985202,116.352757,0,216,39639.3768865741,2008-07-10,09:02:43
39.985202,116.352757,0,216,39639.3769212963,2008-07-10,09:02:46
39.985198,116.352754,0,216,39639.3769444444,2008-07-10,09:02:48
39.985187,116.352753,0,216,39639.3770023148,2008-07-10,09:02:53
39.985158,116.352757,0,216,39639.3770601852,2008-07-10,09:02:58
39.985149,116.352762,0,216,39639.3771180556,2008-07-10,09:03:03
39.985123,116.352767,0,216,39639.3771759259,2008-07-10,09:03:08
39.985086,116.352829,0,216,39639.3772337963,2008-07-10,09:03:13
39.985063,116.352865,0,216,39639.3772916667,2008-07-10,09:03:18
39.98504,116.352871,0,216,39639.3774652778,2008-07-10,09:03:33
39.98504,116.352871,0,216,39639.3775,2008-07-10,09:03:36
39.985039,116.352873,0,216,39639.3775231481,2008-07-10,09:03:38
39.984999,116.35276,0,216,39639.3775810185,2008-07-10,09:03:43
39.984981,116.352576,0,217,39639.3776388889,2008-07-10,09:03:48
39.984931,116.352928,0,162,39639.3779861111,2008-07-10,09:04:18
39.984954,116.352979,0,170,39639.3780439815,2008-07-10,09:04:23
39.98498,116.353036,0,177,39639.3781018518,2008-07-10,09:04:28
39.98495,116.352974,0,172,39639.3781597222,2008-07-10,09:04:33
39.98495,116.352893,0,166,39639.3782175926,2008-07-10,09:04:38
39.984972,116.352831,0,158,39639.378275463,2008-07-10,09:04:43
39.984931,116.352797,0,149,39639.3783333333,2008-07-10,09:04:48
39.985065,116.352836,0,151,39639.3783912037,2008-07-10,09:04:53
39.985083,116.352775,0,156,39639.3784490741,2008-07-10,09:04:58
39.985076,116.352679,0,155,39639.3785069444,2008-07-10,09:05:03
39.985074,116.352574,0,161,39639.3785648148,2008-07-10,09:05:08
39.985081,116.352511,0,170,39639.3786226852,2008-07-10,09:05:13
39.985058,116.352419,0,176,39639.3786805556,2008-07-10,09:05:18
39.985039,116.35232,0,181,39639.3787384259,2008-07-10,09:05:23
39.985021,116.352214,0,187,39639.3787962963,2008-07-10,09:05:28
39.985049,116.352137,0,181,39639.3788541667,2008-07-10,09:05:33
39.985059,116.352047,0,184,39639.378912037,2008-07-10,09:05:38
39.985042,116.35197,0,188,39639.3789699074,2008-07-10,09:05:43
39.985044,116.351915,0,195,39639.3790277778,2008-07-10,09:05:48
39.985099,116.351857,0,201,39639.3790856482,2008-07-10,09:05:53
39.985159,116.351853,0,209,39639.3791435185,2008-07-10,09:05:58
39.985225,116.351848,0,216,39639.3792013889,2008-07-10,09:06:03
39.985269,116.351825,0,217,39639.3792592593,2008-07-10,09:06:08
39.985288,116.351849,0,178,39639.3793171296,2008-07-10,09:06:13
39.985316,116.351782,0,168,39639.379375,2008-07-10,09:06:18
39.985316,116.351712,0,161,39639.3794328704,2008-07-10,09:06:23
39.985322,116.351618,0,155,39639.3794907407,2008-07-10,09:06:28
39.98533,116.351533,0,144,39639.3795486111,2008-07-10,09:06:33
39.985322,116.35144,0,144,39639.3796064815,2008-07-10,09:06:38
39.985318,116.351361,0,146,39639.3796643519,2008-07-10,09:06:43
39.985332,116.35129,0,143,39639.3797222222,2008-07-10,09:06:48
39.985316,116.351218,0,137,39639.3797800926,2008-07-10,09:06:53
39.985309,116.351144,0,135,39639.379837963,2008-07-10,09:06:58
39.9853,116.351069,0,142,39639.3798958333,2008-07-10,09:07:03
39.985303,116.35101,0,142,39639.3799537037,2008-07-10,09:07:08
39.985299,116.350929,0,146,39639.3800115741,2008-07-10,09:07:13
39.985286,116.350864,0,149,39639.3800694444,2008-07-10,09:07:18
39.98528,116.350779,0,149,39639.3801273148,2008-07-10,09:07:23
39.985275,116.350696,0,152,39639.3801851852,2008-07-10,09:07:28
39.985285,116.350602,0,146,39639.3802430556,2008-07-10,09:07:33
39.985285,116.350509,0,148,39639.3803009259,2008-07-10,09:07:38
39.985284,116.350414,0,150,39639.3803587963,2008-07-10,09:07:43
39.985277,116.350315,0,151,39639.3804166667,2008-07-10,09:07:48
39.985264,116.350237,0,151,39639.380474537,2008-07-10,09:07:53
39.985255,116.350163,0,154,39639.3805324074,2008-07-10,09:07:58
39.985251,116.350071,0,158,39639.3805902778,2008-07-10,09:08:03
39.98523,116.35002,0,145,39639.3806481481,2008-07-10,09:08:08
39.985212,116.349928,0,141,39639.3807060185,2008-07-10,09:08:13
39.985205,116.349851,0,137,39639.3807638889,2008-07-10,09:08:18
39.985202,116.349781,0,139,39639.3808217593,2008-07-10,09:08:23
39.985198,116.349714,0,142,39639.3808796296,2008-07-10,09:08:28
39.985227,116.349627,0,145,39639.3809375,2008-07-10,09:08:33
39.985226,116.349548,0,144,39639.3809953704,2008-07-10,09:08:38
39.985232,116.349486,0,147,39639.3810532407,2008-07-10,09:08:43
39.985231,116.349411,0,153,39639.3811111111,2008-07-10,09:08:48
39.985242,116.349339,0,160,39639.3811689815,2008-07-10,09:08:53
39.985235,116.349278,0,167,39639.3812268519,2008-07-10,09:08:58
39.985202,116.349179,0,160,39639.3812847222,2008-07-10,09:09:03
39.985203,116.349093,0,160,39639.3813425926,2008-07-10,09:09:08
39.985212,116.349011,0,159,39639.381400463,2008-07-10,09:09:13
39.985188,116.348925,0,157,39639.3814583333,2008-07-10,09:09:18
39.98519,116.348846,0,154,39639.3815162037,2008-07-10,09:09:23
39.985192,116.348775,0,153,39639.3815740741,2008-07-10,09:09:28
39.985195,116.3487,0,155,39639.3816319444,2008-07-10,09:09:33
39.985201,116.348615,0,154,39639.3816898148,2008-07-10,09:09:38
39.985202,116.348531,0,157,39639.3817476852,2008-07-10,09:09:43
39.985191,116.348454,0,159,39639.3818055556,2008-07-10,09:09:48
39.985181,116.348372,0,158,39639.3818634259,2008-07-10,09:09:53
39.985185,116.348298,0,158,39639.3819212963,2008-07-10,09:09:58
39.985156,116.348214,0,152,39639.3819791667,2008-07-10,09:10:03
39.985148,116.348118,0,145,39639.382037037,2008-07-10,09:10:08
39.985152,116.348051,0,148,39639.3820949074,2008-07-10,09:10:13
39.985183,116.347989,0,145,39639.3821527778,2008-07-10,09:10:18
39.985219,116.347937,0,140,39639.3822106481,2008-07-10,09:10:23
39.985263,116.347937,0,142,39639.3822685185,2008-07-10,09:10:28
39.985284,116.34796,0,143,39639.3823263889,2008-07-10,09:10:33
39.98532,116.347953,0,143,39639.3823842593,2008-07-10,09:10:38
39.985374,116.347894,0,142,39639.3824421296,2008-07-10,09:10:43
39.985417,116.347823,0,141,39639.3825,2008-07-10,09:10:48
39.985494,116.347772,0,142,39639.3825578704,2008-07-10,09:10:53
39.985581,116.347732,0,146,39639.3826157407,2008-07-10,09:10:58
39.985638,116.347739,0,150,39639.3826736111,2008-07-10,09:11:03
39.985754,116.347639,0,142,39639.3827314815,2008-07-10,09:11:08
39.985899,116.347838,0,146,39639.3827893519,2008-07-10,09:11:13
39.985909,116.347964,0,125,39639.3828472222,2008-07-10,09:11:18
39.985917,116.348063,0,118,39639.3829050926,2008-07-10,09:11:23
39.985916,116.348145,0,118,39639.382962963,2008-07-10,09:11:28
39.985913,116.348232,0,118,39639.3830208333,2008-07-10,09:11:33
39.985929,116.34831,0,117,39639.3830787037,2008-07-10,09:11:38
39.98592,116.3484,0,120,39639.3831365741,2008-07-10,09:11:43
39.985925,116.348494,0,123,39639.3831944444,2008-07-10,09:11:48
39.985924,116.348585,0,128,39639.3832523148,2008-07-10,09:11:53
39.985932,116.348673,0,130,39639.3833101852,2008-07-10,09:11:58
39.985941,116.348745,0,130,39639.3833680556,2008-07-10,09:12:03
39.985942,116.348834,0,132,39639.3834259259,2008-07-10,09:12:08
39.985942,116.348918,0,137,39639.3834837963,2008-07-10,09:12:13
39.985942,116.349007,0,136,39639.3835416667,2008-07-10,09:12:18
39.985943,116.349085,0,137,39639.383599537,2008-07-10,09:12:23
39.985944,116.349168,0,136,39639.3836574074,2008-07-10,09:12:28
39.985946,116.349254,0,134,39639.3837152778,2008-07-10,09:12:33
39.985942,116.349339,0,130,39639.3837731481,2008-07-10,09:12:38
39.985944,116.349428,0,130,39639.3838310185,2008-07-10,09:12:43
39.985957,116.349524,0,132,39639.3838888889,2008-07-10,09:12:48
39.985959,116.349624,0,131,39639.3839467593,2008-07-10,09:12:53
39.98595,116.34969,0,132,39639.3840046296,2008-07-10,09:12:58
39.985933,116.349766,0,130,39639.3840625,2008-07-10,09:13:03
39.985926,116.349846,0,132,39639.3841203704,2008-07-10,09:13:08
39.985918,116.349932,0,134,39639.3841782407,2008-07-10,09:13:13
39.985909,116.350009,0,133,39639.3842361111,2008-07-10,09:13:18
39.985916,116.350106,0,136,39639.3842939815,2008-07-10,09:13:23
39.985921,116.3502,0,133,39639.3843518518,2008-07-10,09:13:28
39.985919,116.350285,0,128,39639.3844097222,2008-07-10,09:13:33
39.985918,116.350351,0,125,39639.3844675926,2008-07-10,09:13:38
39.985937,116.350418,0,122,39639.384525463,2008-07-10,09:13:43
39.985936,116.350479,0,122,39639.3845833333,2008-07-10,09:13:48
39.98593,116.350496,0,119,39639.3846412037,2008-07-10,09:13:53
39.98593,116.350522,0,119,39639.3846990741,2008-07-10,09:13:58
39.985929,116.350532,0,118,39639.3847569444,2008-07-10,09:14:03
39.985927,116.350532,0,118,39639.3848148148,2008-07-10,09:14:08
39.985923,116.350531,0,118,39639.3848726852,2008-07-10,09:14:13
39.985915,116.35053,0,118,39639.3849305556,2008-07-10,09:14:18
39.985907,116.350529,0,118,39639.3849884259,2008-07-10,09:14:23
39.9859,116.350525,0,118,39639.3850462963,2008-07-10,09:14:28
39.985896,116.350525,0,118,39639.3851041667,2008-07-10,09:14:33
39.985892,116.350527,0,118,39639.385162037,2008-07-10,09:14:38
39.985892,116.350528,0,119,39639.3852199074,2008-07-10,09:14:43
39.985892,116.350531,0,119,39639.3852777778,2008-07-10,09:14:48
39.985892,116.350531,0,119,39639.3853356481,2008-07-10,09:14:53
39.985892,116.350531,0,119,39639.3853935185,2008-07-10,09:14:58
39.985892,116.350531,0,119,39639.3854513889,2008-07-10,09:15:03
39.985892,116.350532,0,119,39639.3855092593,2008-07-10,09:15:08
39.985892,116.350532,0,119,39639.3855439815,2008-07-10,09:15:11
39.985893,116.350532,0,119,39639.3855671296,2008-07-10,09:15:13
39.985888,116.350496,0,120,39639.385625,2008-07-10,09:15:18
39.985916,116.350332,0,119,39639.3856828704,2008-07-10,09:15:23
39.985913,116.350345,0,120,39639.3857407407,2008-07-10,09:15:28
39.985909,116.350382,0,120,39639.3857986111,2008-07-10,09:15:33
39.985891,116.350238,0,121,39639.3858564815,2008-07-10,09:15:38
39.985849,116.349877,0,122,39639.3859143518,2008-07-10,09:15:43
39.985818,116.349379,0,123,39639.3859722222,2008-07-10,09:15:48
39.985809,116.348785,0,123,39639.3860300926,2008-07-10,09:15:53
39.985791,116.348197,0,123,39639.386087963,2008-07-10,09:15:58
39.985777,116.347852,0,125,39639.3861458333,2008-07-10,09:16:03
39.985758,116.347823,0,125,39639.3862037037,2008-07-10,09:16:08
39.985776,116.347785,0,124,39639.3897337963,2008-07-10,09:21:13
39.985728,116.347442,0,129,39639.3897916667,2008-07-10,09:21:18
39.985663,116.346926,0,128,39639.389849537,2008-07-10,09:21:23
39.985659,116.346345,0,128,39639.3899074074,2008-07-10,09:21:28
39.985645,116.345715,0,127,39639.3899652778,2008-07-10,09:21:33
39.985636,116.345246,0,126,39639.3900231481,2008-07-10,09:21:38
39.98563,116.344884,0,124,39639.3900810185,2008-07-10,09:21:43
39.985615,116.344603,0,122,39639.3901388889,2008-07-10,09:21:48
39.985598,116.344437,0,121,39639.3901967593,2008-07-10,09:21:53
39.985569,116.344243,0,122,39639.3902546296,2008-07-10,09:21:58
39.985566,116.344021,0,121,39639.3903125,2008-07-10,09:22:03
39.985556,116.343757,0,120,39639.3903703704,2008-07-10,09:22:08
39.985543,116.343437,0,120,39639.3904282407,2008-07-10,09:22:13
39.985541,116.343037,0,119,39639.3904861111,2008-07-10,09:22:18
39.985524,116.342494,0,122,39639.3905439815,2008-07-10,09:22:23
39.985488,116.341902,0,125,39639.3906018519,2008-07-10,09:22:28
39.985489,116.341261,0,126,39639.3906597222,2008-07-10,09:22:33
39.985515,116.340628,0,126,39639.3907175926,2008-07-10,09:22:38
39.985523,116.340063,0,131,39639.390775463,2008-07-10,09:22:43
39.985492,116.340087,0,131,39639.3908333333,2008-07-10,09:22:48
39.985502,116.340084,0,132,39639.3908912037,2008-07-10,09:22:53
39.985474,116.339988,0,136,39639.3909490741,2008-07-10,09:22:58
39.985413,116.339818,0,144,39639.3910069444,2008-07-10,09:23:03
39.985349,116.339682,0,145,39639.3910648148,2008-07-10,09:23:08
39.985339,116.339305,0,147,39639.3911226852,2008-07-10,09:23:13
39.985326,116.338781,0,148,39639.3911805556,2008-07-10,09:23:18
39.985319,116.338182,0,149,39639.3912384259,2008-07-10,09:23:23
39.985318,116.337401,0,148,39639.3912962963,2008-07-10,09:23:28
39.985309,116.336544,0,147,39639.3913541667,2008-07-10,09:23:33
39.985292,116.335639,0,145,39639.391412037,2008-07-10,09:23:38
39.98526,116.3347,0,143,39639.3914699074,2008-07-10,09:23:43
39.985219,116.333762,0,141,39639.3915277778,2008-07-10,09:23:48
39.985174,116.332891,0,139,39639.3915856481,2008-07-10,09:23:53
39.98515,116.331951,0,137,39639.3916435185,2008-07-10,09:23:58
39.985097,116.331077,0,136,39639.3917013889,2008-07-10,09:24:03
39.985038,116.330169,0,135,39639.3917592593,2008-07-10,09:24:08
39.985088,116.32918,0,135,39639.3918171296,2008-07-10,09:24:13
39.985131,116.328386,0,135,39639.391875,2008-07-10,09:24:18
39.985069,116.328123,0,136,39639.3919328704,2008-07-10,09:24:23
39.985072,116.327879,0,136,39639.3919907407,2008-07-10,09:24:28
39.985043,116.327855,0,136,39639.3920486111,2008-07-10,09:24:33
39.984975,116.327904,0,136,39639.3921064815,2008-07-10,09:24:38
39.984973,116.327878,0,139,39639.3921643518,2008-07-10,09:24:43
39.985001,116.327864,0,140,39639.3922222222,2008-07-10,09:24:48
39.985011,116.32787,0,137,39639.3922800926,2008-07-10,09:24:53
39.985004,116.327888,0,133,39639.392337963,2008-07-10,09:24:58
39.984977,116.327897,0,138,39639.3923958333,2008-07-10,09:25:03
39.984977,116.327897,0,138,39639.3924305556,2008-07-10,09:25:06
39.98497,116.327899,0,138,39639.3924537037,2008-07-10,09:25:08
39.98498,116.327884,0,138,39639.3925115741,2008-07-10,09:25:13
39.984972,116.327628,0,141,39639.3925694444,2008-07-10,09:25:18
39.984986,116.327142,0,135,39639.3926273148,2008-07-10,09:25:23
39.984939,116.326632,0,133,39639.3926851852,2008-07-10,09:25:28
39.984913,116.326071,0,132,39639.3927430556,2008-07-10,09:25:33
39.984904,116.325461,0,132,39639.3928009259,2008-07-10,09:25:38
39.984921,116.324951,0,131,39639.3928587963,2008-07-10,09:25:43
39.984933,116.324794,0,130,39639.3929166667,2008-07-10,09:25:48
39.984922,116.32484,0,133,39639.392974537,2008-07-10,09:25:53
39.984912,116.324852,0,135,39639.3930324074,2008-07-10,09:25:58
39.984905,116.324876,0,134,39639.3930902778,2008-07-10,09:26:03
39.984909,116.3248,0,134,39639.3931481481,2008-07-10,09:26:08
39.984847,116.324471,0,141,39639.3932060185,2008-07-10,09:26:13
39.984817,116.324112,0,131,39639.3932638889,2008-07-10,09:26:18
39.984772,116.323625,0,121,39639.3933217593,2008-07-10,09:26:23
39.984756,116.323074,0,133,39639.3933796296,2008-07-10,09:26:28
39.984702,116.32247,0,144,39639.3934375,2008-07-10,09:26:33
39.984708,116.321664,0,162,39639.3934953704,2008-07-10,09:26:38
39.984686,116.320869,0,161,39639.3935532407,2008-07-10,09:26:43
39.984663,116.320013,0,161,39639.3936111111,2008-07-10,09:26:48
39.984643,116.319155,0,154,39639.3936689815,2008-07-10,09:26:53
39.984639,116.318321,0,148,39639.3937268518,2008-07-10,09:26:58
39.984633,116.317577,0,148,39639.3937847222,2008-07-10,09:27:03
39.984616,116.316921,0,138,39639.3938425926,2008-07-10,09:27:08
39.98464,116.316449,0,139,39639.393900463,2008-07-10,09:27:13
39.984675,116.316252,0,138,39639.3939583333,2008-07-10,09:27:18
39.984683,116.316286,0,136,39639.3940162037,2008-07-10,09:27:23
39.984684,116.31629,0,136,39639.3940740741,2008-07-10,09:27:28
39.984684,116.31629,0,136,39639.3941087963,2008-07-10,09:27:31
39.984684,116.316286,0,136,39639.3941319444,2008-07-10,09:27:33
39.984667,116.31614,0,137,39639.3941898148,2008-07-10,09:27:38
39.984656,116.315735,0,134,39639.3942476852,2008-07-10,09:27:43
39.984602,116.31516,0,134,39639.3943055556,2008-07-10,09:27:48
39.984559,116.314654,0,132,39639.3943634259,2008-07-10,09:27:53
39.984563,116.314421,0,129,39639.3944212963,2008-07-10,09:27:58
39.984575,116.31441,0,130,39639.3944791667,2008-07-10,09:28:03
39.984574,116.314396,0,128,39639.394537037,2008-07-10,09:28:08
39.984552,116.314258,0,131,39639.3945949074,2008-07-10,09:28:13
39.984532,116.31391,0,129,39639.3946527778,2008-07-10,09:28:18
39.984512,116.313398,0,131,39639.3947106482,2008-07-10,09:28:23
39.984497,116.313019,0,133,39639.3947685185,2008-07-10,09:28:28
39.984516,116.312924,0,128,39639.3948263889,2008-07-10,09:28:33
39.984527,116.312942,0,125,39639.3948842593,2008-07-10,09:28:38
39.984527,116.312942,0,125,39639.3949189815,2008-07-10,09:28:41
39.984526,116.312944,0,125,39639.3949421296,2008-07-10,09:28:43
39.984525,116.312935,0,125,39639.395,2008-07-10,09:28:48
39.984524,116.312917,0,125,39639.3950578704,2008-07-10,09:28:53
39.984523,116.312911,0,126,39639.3951157407,2008-07-10,09:28:58
39.984523,116.312911,0,126,39639.395150463,2008-07-10,09:29:01
39.984522,116.312904,0,125,39639.3951736111,2008-07-10,09:29:03
39.984521,116.312892,0,125,39639.3952314815,2008-07-10,09:29:08
39.984521,116.312892,0,125,39639.3952662037,2008-07-10,09:29:11
39.98452,116.312887,0,125,39639.3952893519,2008-07-10,09:29:13
39.98452,116.3129,0,124,39639.3953472222,2008-07-10,09:29:18
39.98452,116.312903,0,124,39639.3954050926,2008-07-10,09:29:23
39.98452,116.312909,0,124,39639.395462963,2008-07-10,09:29:28
39.984519,116.312912,0,124,39639.3955208333,2008-07-10,09:29:33
39.984518,116.312906,0,124,39639.3955787037,2008-07-10,09:29:38
39.984518,116.312906,0,124,39639.3956365741,2008-07-10,09:29:43
39.984518,116.312908,0,124,39639.3956944444,2008-07-10,09:29:48
39.984518,116.312903,0,124,39639.3957523148,2008-07-10,09:29:53
39.984518,116.312897,0,123,39639.3958101852,2008-07-10,09:29:58
39.984517,116.312894,0,123,39639.3958680556,2008-07-10,09:30:03
39.984517,116.312888,0,124,39639.3959259259,2008-07-10,09:30:08
39.984517,116.312888,0,124,39639.3959606481,2008-07-10,09:30:11
39.984516,116.312887,0,124,39639.3959837963,2008-07-10,09:30:13
39.984516,116.312896,0,124,39639.3960416667,2008-07-10,09:30:18
39.984515,116.312897,0,124,39639.396099537,2008-07-10,09:30:23
39.984515,116.312891,0,124,39639.3961574074,2008-07-10,09:30:28
39.984514,116.312889,0,124,39639.3962152778,2008-07-10,09:30:33
39.984514,116.312892,0,124,39639.3962731481,2008-07-10,09:30:38
39.984514,116.312892,0,124,39639.3963078704,2008-07-10,09:30:41
39.984513,116.312886,0,125,39639.3963310185,2008-07-10,09:30:43
39.984512,116.312841,0,126,39639.3963888889,2008-07-10,09:30:48
39.984479,116.312556,0,126,39639.3964467593,2008-07-10,09:30:53
39.984468,116.31212,0,130,39639.3965046296,2008-07-10,09:30:58
39.984468,116.311768,0,133,39639.3965625,2008-07-10,09:31:03
39.984457,116.311492,0,135,39639.3966203704,2008-07-10,09:31:08
39.984472,116.31133,0,137,39639.3966782407,2008-07-10,09:31:13
39.984485,116.311069,0,127,39639.3996875,2008-07-10,09:35:33
39.98446,116.310738,0,130,39639.3997453704,2008-07-10,09:35:38
39.984451,116.310295,0,132,39639.3998032407,2008-07-10,09:35:43
39.984415,116.309831,0,128,39639.3998611111,2008-07-10,09:35:48
39.984438,116.30939,0,143,39639.3999189815,2008-07-10,09:35:53
39.984378,116.308936,0,141,39639.3999768518,2008-07-10,09:35:58
39.98437,116.308571,0,149,39639.4000347222,2008-07-10,09:36:03
39.984372,116.308221,0,150,39639.4000925926,2008-07-10,09:36:08
39.984386,116.307884,0,141,39639.400150463,2008-07-10,09:36:13
39.984457,116.30774,0,132,39639.4002083333,2008-07-10,09:36:18
39.984501,116.307823,0,139,39639.4002662037,2008-07-10,09:36:23
39.984495,116.30785,0,150,39639.4003240741,2008-07-10,09:36:28
39.984533,116.307932,0,151,39639.4003819444,2008-07-10,09:36:33
39.984536,116.308013,0,152,39639.4004398148,2008-07-10,09:36:38
39.984546,116.308102,0,154,39639.4004976852,2008-07-10,09:36:43
39.984548,116.308157,0,158,39639.4005555556,2008-07-10,09:36:48
39.984574,116.308245,0,161,39639.4006134259,2008-07-10,09:36:53
39.984534,116.308342,0,164,39639.4006712963,2008-07-10,09:36:58
39.984474,116.308486,0,166,39639.4007291667,2008-07-10,09:37:03
39.984451,116.308559,0,169,39639.400787037,2008-07-10,09:37:08
39.984448,116.308649,0,171,39639.4008449074,2008-07-10,09:37:13
39.984452,116.308737,0,174,39639.4009027778,2008-07-10,09:37:18
39.984465,116.308805,0,177,39639.4009606481,2008-07-10,09:37:23
39.984456,116.308881,0,179,39639.4010185185,2008-07-10,09:37:28
39.984476,116.308956,0,177,39639.4010763889,2008-07-10,09:37:33
39.984469,116.309049,0,178,39639.4011342593,2008-07-10,09:37:38
39.984481,116.309126,0,179,39639.4011921296,2008-07-10,09:37:43
39.984477,116.30921,0,182,39639.40125,2008-07-10,09:37:48
39.98449,116.309293,0,188,39639.4013078704,2008-07-10,09:37:53
39.984496,116.309381,0,191,39639.4013657407,2008-07-10,09:37:58
39.984479,116.309481,0,188,39639.4014236111,2008-07-10,09:38:03
39.98447,116.309593,0,181,39639.4014814815,2008-07-10,09:38:08
39.984474,116.309686,0,184,39639.4015393518,2008-07-10,09:38:13
39.984461,116.309756,0,175,39639.4015972222,2008-07-10,09:38:18
39.984482,116.309785,0,169,39639.4016550926,2008-07-10,09:38:23
39.984486,116.309772,0,172,39639.401712963,2008-07-10,09:38:28
39.984486,116.309763,0,172,39639.4017708333,2008-07-10,09:38:33
39.984465,116.309782,0,167,39639.4018287037,2008-07-10,09:38:38
39.984418,116.309808,0,153,39639.4018865741,2008-07-10,09:38:43
39.984358,116.30985,0,148,39639.4019444444,2008-07-10,09:38:48
39.984297,116.309875,0,144,39639.4020023148,2008-07-10,09:38:53
39.984225,116.309865,0,141,39639.4020601852,2008-07-10,09:38:58
39.984141,116.309861,0,137,39639.4021180556,2008-07-10,09:39:03
39.984047,116.309841,0,140,39639.4021759259,2008-07-10,09:39:08
39.983987,116.309852,0,135,39639.4022337963,2008-07-10,09:39:13
39.983926,116.309823,0,128,39639.4022916667,2008-07-10,09:39:18
39.983876,116.309752,0,123,39639.402349537,2008-07-10,09:39:23
39.983847,116.3097,0,121,39639.4024074074,2008-07-10,09:39:28
39.983831,116.309623,0,116,39639.4024652778,2008-07-10,09:39:33
39.983812,116.309539,0,112,39639.4025231482,2008-07-10,09:39:38
39.983792,116.309425,0,106,39639.4025810185,2008-07-10,09:39:43
39.983786,116.309342,0,105,39639.4026388889,2008-07-10,09:39:48
39.98379,116.30926,0,103,39639.4026967593,2008-07-10,09:39:53
39.983761,116.309172,0,101,39639.4027546296,2008-07-10,09:39:58
39.983742,116.309088,0,102,39639.4028125,2008-07-10,09:40:03
39.983726,116.30898,0,106,39639.4028703704,2008-07-10,09:40:08
39.983712,116.308911,0,106,39639.4029282407,2008-07-10,09:40:13
39.983697,116.308849,0,110,39639.4029861111,2008-07-10,09:40:18
39.983685,116.308799,0,110,39639.4030439815,2008-07-10,09:40:23
39.983641,116.308749,0,112,39639.4031018519,2008-07-10,09:40:28
39.983664,116.308663,0,116,39639.4031597222,2008-07-10,09:40:33
39.98371,116.308578,0,123,39639.4032175926,2008-07-10,09:40:38
39.983705,116.308507,0,122,39639.403275463,2008-07-10,09:40:43
39.983709,116.308414,0,125,39639.4033333333,2008-07-10,09:40:48
39.983703,116.308327,0,127,39639.4033912037,2008-07-10,09:40:53
39.983726,116.308226,0,129,39639.4034490741,2008-07-10,09:40:58
39.983754,116.308118,0,129,39639.4035069444,2008-07-10,09:41:03
39.983777,116.308029,0,135,39639.4035648148,2008-07-10,09:41:08
39.983789,116.30794,0,140,39639.4036226852,2008-07-10,09:41:13
39.983801,116.30784,0,138,39639.4036805556,2008-07-10,09:41:18
39.983746,116.307764,0,144,39639.4037384259,2008-07-10,09:41:23
39.983715,116.307694,0,153,39639.4037962963,2008-07-10,09:41:28
39.98368,116.307668,0,154,39639.4038541667,2008-07-10,09:41:33
39.983637,116.307643,0,152,39639.403912037,2008-07-10,09:41:38
39.983613,116.307576,0,153,39639.4039699074,2008-07-10,09:41:43
39.983541,116.307551,0,144,39639.4040277778,2008-07-10,09:41:48
39.983487,116.307532,0,138,39639.4040856481,2008-07-10,09:41:53
39.983453,116.30749,0,133,39639.4041435185,2008-07-10,09:41:58
39.983386,116.307466,0,136,39639.4042013889,2008-07-10,09:42:03
39.983285,116.307447,0,131,39639.4042592593,2008-07-10,09:42:08
39.983142,116.307421,0,118,39639.4043171296,2008-07-10,09:42:13
39.983053,116.307385,0,116,39639.404375,2008-07-10,09:42:18
39.982952,116.307416,0,116,39639.4044328704,2008-07-10,09:42:23
39.982778,116.30746,0,115,39639.4044907407,2008-07-10,09:42:28
39.9827,116.307523,0,119,39639.4045486111,2008-07-10,09:42:33
39.982631,116.307482,0,121,39639.4046064815,2008-07-10,09:42:38
39.982581,116.307454,0,124,39639.4046643519,2008-07-10,09:42:43
39.982529,116.307447,0,123,39639.4047222222,2008-07-10,09:42:48
39.982471,116.307484,0,121,39639.4047800926,2008-07-10,09:42:53
39.982408,116.307486,0,120,39639.404837963,2008-07-10,09:42:58
39.982343,116.307483,0,116,39639.4048958333,2008-07-10,09:43:03
39.982362,116.307477,0,116,39639.4049537037,2008-07-10,09:43:08
39.982359,116.307449,0,115,39639.4050115741,2008-07-10,09:43:13
39.982359,116.307449,0,115,39639.4050462963,2008-07-10,09:43:16
39.982351,116.307441,0,116,39639.4050694444,2008-07-10,09:43:18
39.982372,116.307539,0,120,39639.4051273148,2008-07-10,09:43:23
39.9824,116.307543,0,126,39639.4051851852,2008-07-10,09:43:28
39.982451,116.307557,0,128,39639.4052430556,2008-07-10,09:43:33
39.982485,116.307579,0,131,39639.4053009259,2008-07-10,09:43:38
39.982502,116.307621,0,138,39639.4053587963,2008-07-10,09:43:43
39.982513,116.307591,0,157,39639.4054166667,2008-07-10,09:43:48
39.98255,116.30758,0,172,39639.405474537,2008-07-10,09:43:53
39.982553,116.30758,0,174,39639.4055324074,2008-07-10,09:43:58
39.982547,116.30758,0,175,39639.4055902778,2008-07-10,09:44:03
39.982542,116.307581,0,175,39639.4056481481,2008-07-10,09:44:08
39.982542,116.307581,0,175,39639.4056828704,2008-07-10,09:44:11
39.982548,116.30758,0,175,39639.4057060185,2008-07-10,09:44:13
39.982628,116.307589,0,176,39639.4057638889,2008-07-10,09:44:18
39.982741,116.307625,0,177,39639.4058217593,2008-07-10,09:44:23
39.982916,116.307734,0,178,39639.4058796296,2008-07-10,09:44:28
39.983002,116.307798,0,181,39639.4059375,2008-07-10,09:44:33
39.983062,116.307874,0,184,39639.4059953704,2008-07-10,09:44:38
39.983113,116.307956,0,187,39639.4060532407,2008-07-10,09:44:43
39.983188,116.307963,0,190,39639.4061111111,2008-07-10,09:44:48
39.983229,116.307943,0,192,39639.4061689815,2008-07-10,09:44:53
39.983314,116.307936,0,193,39639.4062268519,2008-07-10,09:44:58
39.983446,116.307894,0,193,39639.4062847222,2008-07-10,09:45:03
39.983499,116.307868,0,192,39639.4063425926,2008-07-10,09:45:08
39.983635,116.307811,0,190,39639.406400463,2008-07-10,09:45:13
39.983712,116.307704,0,192,39639.4064583333,2008-07-10,09:45:18
39.98358,116.307547,0,195,39639.4065162037,2008-07-10,09:45:23
39.983375,116.307454,0,198,39639.4065740741,2008-07-10,09:45:28
39.983365,116.307472,0,200,39639.4066319444,2008-07-10,09:45:33
39.983357,116.307544,0,202,39639.4066898148,2008-07-10,09:45:38
39.983331,116.30757,0,204,39639.4067476852,2008-07-10,09:45:43
39.983276,116.307544,0,206,39639.4068055556,2008-07-10,09:45:48
39.983192,116.307544,0,207,39639.4068634259,2008-07-10,09:45:53
39.983972,116.307044,0,-170,39639.4073842593,2008-07-10,09:46:38
39.983598,116.307195,0,123,39639.4074421296,2008-07-10,09:46:43
39.983456,116.307211,0,176,39639.4075,2008-07-10,09:46:48
39.9834,116.307225,0,187,39639.4075578704,2008-07-10,09:46:53
39.98337,116.307153,0,193,39639.4076157407,2008-07-10,09:46:58
39.983361,116.307093,0,195,39639.4076736111,2008-07-10,09:47:03
39.983371,116.30712,0,197,39639.4077314815,2008-07-10,09:47:08
39.983369,116.307133,0,199,39639.4077893518,2008-07-10,09:47:13
39.983351,116.307131,0,199,39639.4078472222,2008-07-10,09:47:18
39.983314,116.307151,0,200,39639.4079050926,2008-07-10,09:47:23
39.983262,116.307313,0,206,39639.4091203704,2008-07-10,09:49:08
39.983185,116.307245,0,206,39639.4091782407,2008-07-10,09:49:13
39.983185,116.307244,0,206,39639.4092361111,2008-07-10,09:49:18
39.983185,116.307244,0,206,39639.4092708333,2008-07-10,09:49:21
39.983177,116.307248,0,206,39639.4092939815,2008-07-10,09:49:23
39.983161,116.307263,0,207,39639.4093518518,2008-07-10,09:49:28
39.983161,116.307263,0,207,39639.4093865741,2008-07-10,09:49:31
39.983155,116.307261,0,207,39639.4094097222,2008-07-10,09:49:33
39.983158,116.307213,0,207,39639.4094675926,2008-07-10,09:49:38
39.983174,116.307129,0,207,39639.409525463,2008-07-10,09:49:43
39.983248,116.307044,0,207,39639.4095833333,2008-07-10,09:49:48
39.983259,116.307053,0,206,39639.410625,2008-07-10,09:51:18
39.983367,116.306999,0,206,39639.4106828704,2008-07-10,09:51:23
39.983361,116.306997,0,206,39639.4107407407,2008-07-10,09:51:28
39.983361,116.306997,0,206,39639.410775463,2008-07-10,09:51:31
39.983368,116.306992,0,206,39639.4107986111,2008-07-10,09:51:33
39.983394,116.307017,0,208,39639.4108564815,2008-07-10,09:51:38
39.98338,116.307001,0,209,39639.4109143519,2008-07-10,09:51:43
39.983371,116.306996,0,209,39639.4109722222,2008-07-10,09:51:48
39.983371,116.306995,0,209,39639.4110300926,2008-07-10,09:51:53
39.983365,116.306996,0,209,39639.411087963,2008-07-10,09:51:58
39.983362,116.306995,0,209,39639.4111458333,2008-07-10,09:52:03
39.983358,116.306993,0,209,39639.4112037037,2008-07-10,09:52:08
39.983355,116.306992,0,209,39639.4112615741,2008-07-10,09:52:13
39.983348,116.306991,0,209,39639.4113194444,2008-07-10,09:52:18
39.983348,116.306991,0,209,39639.4113541667,2008-07-10,09:52:21
39.98334,116.30699,0,209,39639.4113773148,2008-07-10,09:52:23
39.983185,116.306948,0,203,39639.4117824074,2008-07-10,09:52:58
39.983255,116.306947,0,204,39639.4118402778,2008-07-10,09:53:03
39.970149,116.307577,0,-731,39639.5044328704,2008-07-10,12:06:23
39.985033,116.306767,0,225,39639.5049537037,2008-07-10,12:07:08
39.985008,116.306751,0,236,39639.5050115741,2008-07-10,12:07:13
39.98505,116.30677,0,257,39639.5050694444,2008-07-10,12:07:18
39.985018,116.3068,0,253,39639.5051273148,2008-07-10,12:07:23
39.984944,116.306799,0,246,39639.5051851852,2008-07-10,12:07:28
39.984855,116.306801,0,231,39639.5052430556,2008-07-10,12:07:33
39.984855,116.306801,0,231,39639.5052777778,2008-07-10,12:07:36
39.984862,116.306808,0,234,39639.5053009259,2008-07-10,12:07:38
39.984895,116.306817,0,246,39639.5053587963,2008-07-10,12:07:43
39.984894,116.306833,0,235,39639.5054166667,2008-07-10,12:07:48
39.984862,116.306825,0,242,39639.505474537,2008-07-10,12:07:53
39.984804,116.306804,0,241,39639.5055324074,2008-07-10,12:07:58
39.984745,116.306802,0,238,39639.5055902778,2008-07-10,12:08:03
39.984708,116.306775,0,243,39639.5056481481,2008-07-10,12:08:08
39.984665,116.306755,0,245,39639.5057060185,2008-07-10,12:08:13
39.98463,116.306713,0,245,39639.5057638889,2008-07-10,12:08:18
39.984602,116.306693,0,247,39639.5058217593,2008-07-10,12:08:23
39.984593,116.306713,0,237,39639.5058796296,2008-07-10,12:08:28
39.984776,116.306701,0,237,39639.5080787037,2008-07-10,12:11:38
39.984872,116.306682,0,238,39639.5081365741,2008-07-10,12:11:43
39.984919,116.30666,0,238,39639.5081944444,2008-07-10,12:11:48
39.984928,116.306664,0,239,39639.5082523148,2008-07-10,12:11:53
39.984928,116.306664,0,239,39639.508287037,2008-07-10,12:11:56
39.984922,116.306664,0,239,39639.5083101852,2008-07-10,12:11:58
39.984883,116.306674,0,236,39639.5083680556,2008-07-10,12:12:03
39.984865,116.306677,0,224,39639.5084259259,2008-07-10,12:12:08
39.984852,116.306685,0,223,39639.5084837963,2008-07-10,12:12:13
39.984835,116.306682,0,222,39639.5085416667,2008-07-10,12:12:18
39.984772,116.306693,0,222,39639.508599537,2008-07-10,12:12:23
39.984753,116.306698,0,220,39639.5086574074,2008-07-10,12:12:28
39.984712,116.306708,0,205,39639.5087152778,2008-07-10,12:12:33
39.984713,116.306722,0,194,39639.5087731481,2008-07-10,12:12:38
39.984701,116.306749,0,193,39639.5088310185,2008-07-10,12:12:43
39.984681,116.306775,0,193,39639.5088888889,2008-07-10,12:12:48
39.98468,116.306807,0,197,39639.5089467593,2008-07-10,12:12:53
39.984702,116.306805,0,198,39639.5090046296,2008-07-10,12:12:58
39.984709,116.306806,0,199,39639.5090625,2008-07-10,12:13:03
39.984709,116.306806,0,199,39639.5090972222,2008-07-10,12:13:06
39.984703,116.306807,0,200,39639.5091203704,2008-07-10,12:13:08
39.984654,116.30682,0,202,39639.5091782407,2008-07-10,12:13:13
39.984613,116.306839,0,204,39639.5092361111,2008-07-10,12:13:18
39.98457,116.306892,0,208,39639.5092939815,2008-07-10,12:13:23
39.984543,116.306891,0,212,39639.5093518518,2008-07-10,12:13:28
39.984532,116.306874,0,214,39639.5094097222,2008-07-10,12:13:33
39.984482,116.306858,0,219,39639.5094675926,2008-07-10,12:13:38
39.984523,116.306858,0,222,39639.509525463,2008-07-10,12:13:43
39.98452,116.306858,0,223,39639.5095833333,2008-07-10,12:13:48
39.98452,116.306858,0,223,39639.5096180556,2008-07-10,12:13:51
39.984523,116.306858,0,223,39639.5096412037,2008-07-10,12:13:53
39.984541,116.306865,0,224,39639.5096990741,2008-07-10,12:13:58
39.984512,116.306869,0,224,39639.5097569444,2008-07-10,12:14:03
39.984474,116.306893,0,225,39639.5098148148,2008-07-10,12:14:08
39.984463,116.306915,0,225,39639.5098726852,2008-07-10,12:14:13
39.984464,116.306945,0,225,39639.5099305556,2008-07-10,12:14:18
39.984477,116.306951,0,225,39639.5099884259,2008-07-10,12:14:23
39.984523,116.306986,0,225,39639.5100462963,2008-07-10,12:14:28
39.984546,116.307018,0,225,39639.5101041667,2008-07-10,12:14:33
39.984637,116.307049,0,224,39639.510162037,2008-07-10,12:14:38
39.984672,116.307074,0,225,39639.5102199074,2008-07-10,12:14:43
39.984677,116.307085,0,226,39639.5102777778,2008-07-10,12:14:48
39.984619,116.307062,0,227,39639.5103356481,2008-07-10,12:14:53
39.984514,116.307039,0,230,39639.5103935185,2008-07-10,12:14:58
39.98448,116.307035,0,230,39639.5104513889,2008-07-10,12:15:03
39.984347,116.307034,0,231,39639.5105092593,2008-07-10,12:15:08
39.9842,116.307048,0,232,39639.5105671296,2008-07-10,12:15:13
39.984184,116.307048,0,232,39639.510625,2008-07-10,12:15:18
39.984121,116.307049,0,234,39639.5106828704,2008-07-10,12:15:23
39.984184,116.307018,0,234,39639.5107407407,2008-07-10,12:15:28
39.984298,116.307022,0,231,39639.5107986111,2008-07-10,12:15:33
39.984321,116.307016,0,229,39639.5108564815,2008-07-10,12:15:38
39.984264,116.307031,0,227,39639.5109143518,2008-07-10,12:15:43
39.984197,116.307042,0,227,39639.5109722222,2008-07-10,12:15:48
39.984137,116.307032,0,228,39639.5110300926,2008-07-10,12:15:53
39.984076,116.307027,0,228,39639.511087963,2008-07-10,12:15:58
39.984018,116.307023,0,229,39639.5111458333,2008-07-10,12:16:03
39.983929,116.307026,0,229,39639.5112037037,2008-07-10,12:16:08
39.983762,116.307036,0,229,39639.5112615741,2008-07-10,12:16:13
39.983628,116.307016,0,230,39639.5113194444,2008-07-10,12:16:18
39.983557,116.307016,0,231,39639.5113773148,2008-07-10,12:16:23
39.98337,116.307043,0,232,39639.5114351852,2008-07-10,12:16:28
39.983303,116.307037,0,233,39639.5114930556,2008-07-10,12:16:33
39.983306,116.307027,0,234,39639.5115509259,2008-07-10,12:16:38
39.983209,116.307018,0,236,39639.5116087963,2008-07-10,12:16:43
39.983185,116.307045,0,236,39639.5116666667,2008-07-10,12:16:48
39.983642,116.307073,0,241,39639.511724537,2008-07-10,12:16:53
39.98377,116.307101,0,241,39639.5117824074,2008-07-10,12:16:58
39.983971,116.30712,0,244,39639.5118402778,2008-07-10,12:17:03
39.984026,116.307107,0,244,39639.5118981482,2008-07-10,12:17:08
39.984163,116.307028,0,241,39639.5119560185,2008-07-10,12:17:13
39.984331,116.306962,0,244,39639.5120138889,2008-07-10,12:17:18
39.984334,116.306928,0,240,39639.5120717593,2008-07-10,12:17:23
39.984329,116.306928,0,241,39639.5121296296,2008-07-10,12:17:28
39.984329,116.306928,0,241,39639.5121643519,2008-07-10,12:17:31
39.984322,116.306928,0,241,39639.5121875,2008-07-10,12:17:33
39.984302,116.306945,0,238,39639.5122453704,2008-07-10,12:17:38
39.98428,116.306973,0,236,39639.5123032407,2008-07-10,12:17:43
39.98431,116.306972,0,237,39639.5123611111,2008-07-10,12:17:48
39.984223,116.306991,0,237,39639.5124189815,2008-07-10,12:17:53
39.984206,116.306981,0,235,39639.5124768519,2008-07-10,12:17:58
39.984213,116.306972,0,235,39639.5125347222,2008-07-10,12:18:03
39.984181,116.306975,0,234,39639.5125925926,2008-07-10,12:18:08
39.984146,116.306993,0,233,39639.512650463,2008-07-10,12:18:13
39.984137,116.306983,0,232,39639.5127083333,2008-07-10,12:18:18
39.984124,116.306997,0,232,39639.5127662037,2008-07-10,12:18:23
39.984115,116.307035,0,232,39639.5128240741,2008-07-10,12:18:28
39.98426,116.307031,0,230,39639.5128819444,2008-07-10,12:18:33
39.984137,116.307086,0,231,39639.5129398148,2008-07-10,12:18:38
39.984397,116.30708,0,228,39639.5129976852,2008-07-10,12:18:43
39.984603,116.307073,0,232,39639.5130555556,2008-07-10,12:18:48
39.984604,116.307073,0,231,39639.5131134259,2008-07-10,12:18:53
39.984599,116.307073,0,231,39639.5131712963,2008-07-10,12:18:58
39.984599,116.307073,0,231,39639.5132060185,2008-07-10,12:19:01
39.984606,116.307072,0,231,39639.5132291667,2008-07-10,12:19:03
39.984663,116.307042,0,231,39639.513287037,2008-07-10,12:19:08
39.984745,116.307011,0,233,39639.5133449074,2008-07-10,12:19:13
39.984803,116.306992,0,234,39639.5134027778,2008-07-10,12:19:18
39.984822,116.306985,0,237,39639.5134606481,2008-07-10,12:19:23
39.984846,116.306999,0,239,39639.5135185185,2008-07-10,12:19:28
39.98485,116.307037,0,242,39639.5135763889,2008-07-10,12:19:33
39.984865,116.307046,0,244,39639.5136342593,2008-07-10,12:19:38
39.984875,116.307045,0,246,39639.5136921296,2008-07-10,12:19:43
39.984846,116.307049,0,247,39639.51375,2008-07-10,12:19:48
39.984681,116.307102,0,248,39639.5138078704,2008-07-10,12:19:53
39.984624,116.307119,0,253,39639.5138657407,2008-07-10,12:19:58
39.98471,116.307113,0,256,39639.5139236111,2008-07-10,12:20:03
39.984683,116.307116,0,258,39639.5139814815,2008-07-10,12:20:08
39.984774,116.307101,0,263,39639.5140393519,2008-07-10,12:20:13
39.984838,116.307083,0,262,39639.5140972222,2008-07-10,12:20:18
39.984838,116.307083,0,262,39639.5141319444,2008-07-10,12:20:21
39.984842,116.307078,0,263,39639.5141550926,2008-07-10,12:20:23
39.984818,116.307051,0,267,39639.514212963,2008-07-10,12:20:28
39.984818,116.307051,0,267,39639.5142476852,2008-07-10,12:20:31
39.984826,116.30705,0,267,39639.5142708333,2008-07-10,12:20:33
39.984803,116.307041,0,266,39639.5143287037,2008-07-10,12:20:38
39.984744,116.307044,0,267,39639.5143865741,2008-07-10,12:20:43
39.984689,116.30704,0,269,39639.5144444444,2008-07-10,12:20:48
39.984642,116.307052,0,271,39639.5145023148,2008-07-10,12:20:53
39.984602,116.307061,0,272,39639.5145601852,2008-07-10,12:20:58
39.984599,116.307061,0,272,39639.5146180556,2008-07-10,12:21:03
39.984595,116.307062,0,272,39639.5146759259,2008-07-10,12:21:08
39.984595,116.307062,0,272,39639.5147106481,2008-07-10,12:21:11
39.984603,116.307062,0,272,39639.5147337963,2008-07-10,12:21:13
39.984614,116.30706,0,273,39639.5147916667,2008-07-10,12:21:18
39.984614,116.30706,0,273,39639.5148263889,2008-07-10,12:21:21
39.984616,116.307059,0,273,39639.514849537,2008-07-10,12:21:23
39.984367,116.307003,0,273,39639.5149074074,2008-07-10,12:21:28
39.984309,116.306954,0,273,39639.5149652778,2008-07-10,12:21:33
39.984257,116.306946,0,273,39639.5150231481,2008-07-10,12:21:38
39.984107,116.306935,0,273,39639.5150810185,2008-07-10,12:21:43
39.983899,116.306823,0,271,39639.5151388889,2008-07-10,12:21:48
39.983745,116.30676,0,269,39639.5151967593,2008-07-10,12:21:53
39.983556,116.306713,0,267,39639.5152546296,2008-07-10,12:21:58
39.983346,116.30672,0,266,39639.5153125,2008-07-10,12:22:03
39.983105,116.306713,0,265,39639.5153703704,2008-07-10,12:22:08
39.982874,116.306719,0,265,39639.5154282407,2008-07-10,12:22:13
39.9828,116.306766,0,264,39639.5154861111,2008-07-10,12:22:18
39.982973,116.306829,0,264,39639.5155439815,2008-07-10,12:22:23
39.98674,116.307522,0,113,39639.5165856481,2008-07-10,12:23:53
39.984906,116.305278,0,-48,39639.521099537,2008-07-10,12:30:23
39.983984,116.306067,0,-52,39639.5211574074,2008-07-10,12:30:28
39.983702,116.306283,0,-61,39639.5212152778,2008-07-10,12:30:33
39.983471,116.306567,0,-72,39639.5212731481,2008-07-10,12:30:38
39.983277,116.307,0,-79,39639.5213310185,2008-07-10,12:30:43
39.982691,116.307965,0,-49,39639.5213888889,2008-07-10,12:30:48
39.982403,116.308563,0,-78,39639.5214467593,2008-07-10,12:30:53
39.982364,116.308719,0,-87,39639.5215046296,2008-07-10,12:30:58
39.982368,116.308793,0,-109,39639.5215625,2008-07-10,12:31:03
39.98235,116.308807,0,-113,39639.5216203704,2008-07-10,12:31:08
39.98235,116.308807,0,-113,39639.5216550926,2008-07-10,12:31:11
39.982353,116.308804,0,-113,39639.5216782407,2008-07-10,12:31:13
39.982339,116.308806,0,-112,39639.5217361111,2008-07-10,12:31:18
39.982317,116.308807,0,-112,39639.5217939815,2008-07-10,12:31:23
39.982302,116.308808,0,-109,39639.5218518519,2008-07-10,12:31:28
39.982248,116.308897,0,-124,39639.5219097222,2008-07-10,12:31:33
39.9821,116.30881,0,-63,39639.5219675926,2008-07-10,12:31:38
39.982039,116.30884,0,-33,39639.522025463,2008-07-10,12:31:43
39.981927,116.30888,0,-16,39639.5220833333,2008-07-10,12:31:48
39.981792,116.308895,0,-12,39639.5221412037,2008-07-10,12:31:53
39.981657,116.308874,0,-19,39639.5221990741,2008-07-10,12:31:58
39.98148,116.308897,0,-30,39639.5222569444,2008-07-10,12:32:03
39.981339,116.308965,0,-54,39639.5223148148,2008-07-10,12:32:08
39.981178,116.309039,0,-107,39639.5223726852,2008-07-10,12:32:13
39.981051,116.309105,0,-138,39639.5224305556,2008-07-10,12:32:18
39.980916,116.309167,0,-156,39639.5224884259,2008-07-10,12:32:23
39.980757,116.30925,0,-160,39639.5225462963,2008-07-10,12:32:28
39.982127,116.308877,0,72,39639.5248032407,2008-07-10,12:35:43
39.981928,116.308654,0,-38,39639.5248611111,2008-07-10,12:35:48
39.982029,116.308542,0,-21,39639.5249189815,2008-07-10,12:35:53
39.982223,116.308312,0,-76,39639.5249768518,2008-07-10,12:35:58
39.982319,116.308309,0,-67,39639.5250347222,2008-07-10,12:36:03
39.982474,116.308282,0,-57,39639.5250925926,2008-07-10,12:36:08
39.982738,116.308123,0,-27,39639.525150463,2008-07-10,12:36:13
39.982834,116.308026,0,29,39639.5252083333,2008-07-10,12:36:18
39.982834,116.308026,0,29,39639.5252430556,2008-07-10,12:36:21
39.982838,116.308026,0,35,39639.5252662037,2008-07-10,12:36:23
39.982851,116.308023,0,55,39639.5253240741,2008-07-10,12:36:28
39.982907,116.307998,0,112,39639.5253819444,2008-07-10,12:36:33
39.98297,116.307963,0,152,39639.5254398148,2008-07-10,12:36:38
39.983009,116.307959,0,174,39639.5254976852,2008-07-10,12:36:43
39.983011,116.307969,0,194,39639.5255555556,2008-07-10,12:36:48
39.983,116.307987,0,214,39639.5256134259,2008-07-10,12:36:53
39.982968,116.308031,0,234,39639.5256712963,2008-07-10,12:36:58
39.982898,116.308075,0,250,39639.5257291667,2008-07-10,12:37:03
39.982882,116.308187,0,251,39639.525787037,2008-07-10,12:37:08
39.982879,116.308143,0,259,39639.5258449074,2008-07-10,12:37:13
39.983018,116.307992,0,270,39639.5259027778,2008-07-10,12:37:18
39.983075,116.307913,0,295,39639.5259606481,2008-07-10,12:37:23
39.98311,116.307878,0,313,39639.5260185185,2008-07-10,12:37:28
39.983162,116.307857,0,326,39639.5260763889,2008-07-10,12:37:33
39.983175,116.307842,0,335,39639.5261342593,2008-07-10,12:37:38
39.983187,116.30784,0,346,39639.5261921296,2008-07-10,12:37:43
39.983219,116.307883,0,354,39639.52625,2008-07-10,12:37:48
39.983245,116.307905,0,359,39639.5263078704,2008-07-10,12:37:53
39.98327,116.307867,0,366,39639.5263657407,2008-07-10,12:37:58
39.983284,116.307812,0,372,39639.5264236111,2008-07-10,12:38:03
39.983284,116.307812,0,372,39639.5264583333,2008-07-10,12:38:06
39.983283,116.307808,0,377,39639.5264814815,2008-07-10,12:38:08
39.983281,116.307785,0,381,39639.5265393518,2008-07-10,12:38:13
39.983256,116.307778,0,385,39639.5265972222,2008-07-10,12:38:18
39.983206,116.307757,0,390,39639.5266550926,2008-07-10,12:38:23
39.983137,116.307732,0,397,39639.526712963,2008-07-10,12:38:28
39.983033,116.307719,0,405,39639.5267708333,2008-07-10,12:38:33
39.982891,116.307695,0,413,39639.5268287037,2008-07-10,12:38:38
39.982779,116.307727,0,420,39639.5268865741,2008-07-10,12:38:43
39.98272,116.307841,0,428,39639.5269444444,2008-07-10,12:38:48
39.982652,116.307898,0,434,39639.5270023148,2008-07-10,12:38:53
39.982592,116.307935,0,438,39639.5270601852,2008-07-10,12:38:58
39.982691,116.30805,0,426,39639.5271180556,2008-07-10,12:39:03
39.982892,116.30777,0,423,39639.5271759259,2008-07-10,12:39:08
39.983549,116.307897,0,31,39639.5309375,2008-07-10,12:44:33
39.9834,116.307964,0,15,39639.5309953704,2008-07-10,12:44:38
39.983271,116.307956,0,20,39639.5310532407,2008-07-10,12:44:43
39.983161,116.307971,0,19,39639.5311111111,2008-07-10,12:44:48
39.98309,116.307954,0,17,39639.5311689815,2008-07-10,12:44:53
39.983,116.307973,0,12,39639.5312268519,2008-07-10,12:44:58
39.982942,116.307982,0,7,39639.5312847222,2008-07-10,12:45:03
39.982934,116.307996,0,3,39639.5313425926,2008-07-10,12:45:08
39.982954,116.308018,0,-1,39639.531400463,2008-07-10,12:45:13
39.98301,116.308022,0,-5,39639.5314583333,2008-07-10,12:45:18
39.983025,116.308044,0,-5,39639.5315162037,2008-07-10,12:45:23
39.983014,116.308033,0,-4,39639.5315740741,2008-07-10,12:45:28
39.983014,116.308033,0,-4,39639.5316087963,2008-07-10,12:45:31
39.983014,116.308034,0,-2,39639.5316319444,2008-07-10,12:45:33
39.982962,116.308062,0,0,39639.5316898148,2008-07-10,12:45:38
39.982917,116.308088,0,7,39639.5317476852,2008-07-10,12:45:43
39.982872,116.308102,0,15,39639.5318055556,2008-07-10,12:45:48
39.982835,116.308072,0,26,39639.5318634259,2008-07-10,12:45:53
39.982812,116.308062,0,32,39639.5319212963,2008-07-10,12:45:58
39.982791,116.308039,0,34,39639.5319791667,2008-07-10,12:46:03
39.982763,116.307998,0,34,39639.532037037,2008-07-10,12:46:08
39.982684,116.307974,0,35,39639.5320949074,2008-07-10,12:46:13
39.982639,116.307982,0,34,39639.5321527778,2008-07-10,12:46:18
39.982646,116.308026,0,29,39639.5322106481,2008-07-10,12:46:23
39.98272,116.308055,0,25,39639.5322685185,2008-07-10,12:46:28
39.98272,116.308055,0,25,39639.5323032407,2008-07-10,12:46:31
39.982722,116.30805,0,25,39639.5323263889,2008-07-10,12:46:33
39.982733,116.308049,0,23,39639.5323842593,2008-07-10,12:46:38
39.982762,116.30809,0,23,39639.5324421296,2008-07-10,12:46:43
39.98273,116.308131,0,24,39639.5325,2008-07-10,12:46:48
39.982747,116.308188,0,20,39639.5325578704,2008-07-10,12:46:53
39.98292,116.308084,0,21,39639.5326157407,2008-07-10,12:46:58
39.983126,116.307882,0,25,39639.5326736111,2008-07-10,12:47:03
39.983315,116.307571,0,33,39639.5327314815,2008-07-10,12:47:08
39.983552,116.307184,0,40,39639.5327893518,2008-07-10,12:47:13
39.983782,116.30683,0,46,39639.5328472222,2008-07-10,12:47:18
39.983736,116.306709,0,52,39639.5329050926,2008-07-10,12:47:23
39.983643,116.306668,0,56,39639.532962963,2008-07-10,12:47:28
39.98358,116.306625,0,60,39639.5330208333,2008-07-10,12:47:33
39.983527,116.306575,0,60,39639.5330787037,2008-07-10,12:47:38
39.98358,116.306484,0,56,39639.5331365741,2008-07-10,12:47:43
39.983708,116.306417,0,50,39639.5331944444,2008-07-10,12:47:48
39.983936,116.306315,0,43,39639.5332523148,2008-07-10,12:47:53
39.984234,116.306214,0,35,39639.5333101852,2008-07-10,12:47:58
39.984466,116.306091,0,27,39639.5333680556,2008-07-10,12:48:03
39.984864,116.305926,0,20,39639.5334259259,2008-07-10,12:48:08
39.985259,116.305835,0,12,39639.5334837963,2008-07-10,12:48:13
39.985528,116.305829,0,4,39639.5335416667,2008-07-10,12:48:18
39.985797,116.305892,0,-2,39639.533599537,2008-07-10,12:48:23
39.98614,116.305829,0,-8,39639.5336574074,2008-07-10,12:48:28
39.986544,116.308326,0,729,39639.538287037,2008-07-10,12:55:08
39.986395,116.308061,0,704,39639.5383449074,2008-07-10,12:55:13
39.986132,116.307983,0,665,39639.5384027778,2008-07-10,12:55:18
39.985877,116.307865,0,615,39639.5384606481,2008-07-10,12:55:23
39.985708,116.307823,0,571,39639.5385185185,2008-07-10,12:55:28
39.985557,116.307733,0,528,39639.5385763889,2008-07-10,12:55:33
39.985433,116.307617,0,496,39639.5386342593,2008-07-10,12:55:38
39.985399,116.307581,0,475,39639.5386921296,2008-07-10,12:55:43
39.985385,116.307548,0,450,39639.53875,2008-07-10,12:55:48
39.985304,116.307439,0,426,39639.5388078704,2008-07-10,12:55:53
39.98522,116.307356,0,401,39639.5388657407,2008-07-10,12:55:58
39.985199,116.307372,0,386,39639.5389236111,2008-07-10,12:56:03
39.985168,116.307382,0,378,39639.5389814815,2008-07-10,12:56:08
39.985188,116.307401,0,377,39639.5390393519,2008-07-10,12:56:13
39.985193,116.307413,0,382,39639.5390972222,2008-07-10,12:56:18
39.985224,116.307426,0,392,39639.5391550926,2008-07-10,12:56:23
39.985259,116.307379,0,387,39639.539212963,2008-07-10,12:56:28
39.98528,116.30736,0,381,39639.5392708333,2008-07-10,12:56:33
39.985139,116.307235,0,370,39639.5393287037,2008-07-10,12:56:38
39.985001,116.307163,0,359,39639.5393865741,2008-07-10,12:56:43
39.984888,116.307124,0,349,39639.5394444444,2008-07-10,12:56:48
39.9847,116.307083,0,333,39639.5395023148,2008-07-10,12:56:53
39.98449,116.307068,0,325,39639.5395601852,2008-07-10,12:56:58
39.984307,116.307098,0,317,39639.5396180556,2008-07-10,12:57:03
39.984171,116.307111,0,313,39639.5396759259,2008-07-10,12:57:08
39.984106,116.307101,0,307,39639.5397337963,2008-07-10,12:57:13
39.984043,116.307049,0,299,39639.5397916667,2008-07-10,12:57:18
39.983988,116.30702,0,291,39639.539849537,2008-07-10,12:57:23
39.983925,116.307011,0,282,39639.5399074074,2008-07-10,12:57:28
39.983967,116.306975,0,275,39639.5399652778,2008-07-10,12:57:33
39.984032,116.306918,0,269,39639.5400231481,2008-07-10,12:57:38
39.98414,116.306854,0,266,39639.5400810185,2008-07-10,12:57:43
39.984292,116.306828,0,263,39639.5401388889,2008-07-10,12:57:48
39.984431,116.306816,0,262,39639.5401967593,2008-07-10,12:57:53
39.984578,116.306793,0,258,39639.5402546296,2008-07-10,12:57:58
39.984734,116.306789,0,251,39639.5403125,2008-07-10,12:58:03
39.984908,116.306768,0,246,39639.5403703704,2008-07-10,12:58:08
39.986432,116.306574,0,266,39639.5416435185,2008-07-10,12:59:58
39.986331,116.306574,0,266,39639.5417013889,2008-07-10,13:00:03
39.986292,116.306576,0,266,39639.5417592593,2008-07-10,13:00:08
39.986045,116.306586,0,266,39639.5418171296,2008-07-10,13:00:13
39.98585,116.306612,0,266,39639.541875,2008-07-10,13:00:18
39.985654,116.306666,0,266,39639.5419328704,2008-07-10,13:00:23
39.984985,116.306821,0,257,39639.5419907407,2008-07-10,13:00:28
39.984418,116.306919,0,241,39639.5420486111,2008-07-10,13:00:33
39.984101,116.306926,0,230,39639.5421064815,2008-07-10,13:00:38
39.983915,116.306936,0,222,39639.5421643518,2008-07-10,13:00:43
39.983805,116.306955,0,211,39639.5422222222,2008-07-10,13:00:48
39.983669,116.306966,0,203,39639.5422800926,2008-07-10,13:00:53
39.983621,116.307002,0,197,39639.542337963,2008-07-10,13:00:58
39.983665,116.307029,0,192,39639.5423958333,2008-07-10,13:01:03
39.983604,116.307029,0,188,39639.5424537037,2008-07-10,13:01:08
39.983537,116.307038,0,181,39639.5425115741,2008-07-10,13:01:13
39.983541,116.307032,0,175,39639.5425694444,2008-07-10,13:01:18
39.983541,116.307032,0,175,39639.5426041667,2008-07-10,13:01:21
39.983546,116.307036,0,169,39639.5426273148,2008-07-10,13:01:23
39.983625,116.307047,0,164,39639.5426851852,2008-07-10,13:01:28
39.983692,116.307128,0,161,39639.5427430556,2008-07-10,13:01:33
39.983655,116.307206,0,158,39639.5428009259,2008-07-10,13:01:38
39.983604,116.307213,0,152,39639.5428587963,2008-07-10,13:01:43
39.983525,116.307215,0,145,39639.5429166667,2008-07-10,13:01:48
39.983459,116.307237,0,134,39639.542974537,2008-07-10,13:01:53
39.983422,116.307274,0,121,39639.5430324074,2008-07-10,13:01:58
39.983324,116.307382,0,111,39639.5430902778,2008-07-10,13:02:03
39.983197,116.307139,0,156,39639.5432638889,2008-07-10,13:02:18
39.983111,116.306901,0,157,39639.5433217593,2008-07-10,13:02:23
39.98336,116.307222,0,181,39639.5433796296,2008-07-10,13:02:28
39.983439,116.307272,0,169,39639.5434375,2008-07-10,13:02:33
39.983467,116.307299,0,151,39639.5434953704,2008-07-10,13:02:38
39.98349,116.307283,0,150,39639.5435532407,2008-07-10,13:02:43
39.983426,116.307143,0,146,39639.5436111111,2008-07-10,13:02:48
39.983353,116.307092,0,145,39639.5436689815,2008-07-10,13:02:53
39.983391,116.307077,0,152,39639.5437268519,2008-07-10,13:02:58
39.983395,116.307038,0,153,39639.5437847222,2008-07-10,13:03:03
39.983271,116.307003,0,157,39639.5438425926,2008-07-10,13:03:08
39.983136,116.306985,0,159,39639.543900463,2008-07-10,13:03:13
39.983167,116.306933,0,162,39639.5439583333,2008-07-10,13:03:18
39.983159,116.306903,0,159,39639.5440162037,2008-07-10,13:03:23
39.983177,116.306868,0,159,39639.5440740741,2008-07-10,13:03:28
39.983204,116.306828,0,161,39639.5441319444,2008-07-10,13:03:33
39.983218,116.306764,0,166,39639.5441898148,2008-07-10,13:03:38
39.983169,116.306694,0,161,39639.5442476852,2008-07-10,13:03:43
39.98321,116.306614,0,162,39639.5443055556,2008-07-10,13:03:48
39.983221,116.306572,0,163,39639.5443634259,2008-07-10,13:03:53
39.983205,116.30656,0,167,39639.5444212963,2008-07-10,13:03:58
39.983221,116.306543,0,173,39639.5444791667,2008-07-10,13:04:03
39.983224,116.306527,0,180,39639.544537037,2008-07-10,13:04:08
39.983187,116.306518,0,185,39639.5445949074,2008-07-10,13:04:13
39.983109,116.306529,0,201,39639.5446527778,2008-07-10,13:04:18
39.983039,116.306565,0,224,39639.5447106481,2008-07-10,13:04:23
39.982982,116.306576,0,250,39639.5447685185,2008-07-10,13:04:28
39.982981,116.30655,0,259,39639.5448263889,2008-07-10,13:04:33
39.982959,116.306553,0,265,39639.5448842593,2008-07-10,13:04:38
39.98289,116.306575,0,273,39639.5449421296,2008-07-10,13:04:43
39.982858,116.306571,0,279,39639.545,2008-07-10,13:04:48
39.982847,116.306574,0,286,39639.5450578704,2008-07-10,13:04:53
39.982847,116.306574,0,286,39639.5450925926,2008-07-10,13:04:56
39.982844,116.306576,0,291,39639.5451157407,2008-07-10,13:04:58
39.982798,116.306649,0,291,39639.5451736111,2008-07-10,13:05:03
39.982714,116.306707,0,293,39639.5452314815,2008-07-10,13:05:08
39.982645,116.30674,0,297,39639.5453472222,2008-07-10,13:05:18
39.982645,116.306753,0,297,39639.5454050926,2008-07-10,13:05:23
39.982645,116.306766,0,298,39639.545462963,2008-07-10,13:05:28
39.982659,116.306785,0,300,39639.5456944444,2008-07-10,13:05:48
39.982659,116.306795,0,300,39639.5457523148,2008-07-10,13:05:53
39.982657,116.306807,0,301,39639.5458101852,2008-07-10,13:05:58
39.982654,116.306822,0,301,39639.5458680556,2008-07-10,13:06:03
39.982648,116.306842,0,301,39639.5459259259,2008-07-10,13:06:08
39.983902,116.307101,0,328,39639.5640972222,2008-07-10,13:32:18
39.984018,116.307162,0,326,39639.5641550926,2008-07-10,13:32:23
39.984114,116.307089,0,302,39639.564212963,2008-07-10,13:32:28
39.984049,116.307065,0,297,39639.5642708333,2008-07-10,13:32:33
39.984071,116.307035,0,296,39639.5643287037,2008-07-10,13:32:38
39.983933,116.307058,0,290,39639.5643865741,2008-07-10,13:32:43
39.983882,116.307033,0,288,39639.5644444444,2008-07-10,13:32:48
39.983844,116.307005,0,287,39639.5645023148,2008-07-10,13:32:53
39.983819,116.306988,0,286,39639.5645601852,2008-07-10,13:32:58
39.983892,116.306831,0,236,39639.5646180556,2008-07-10,13:33:03
39.983889,116.306832,0,237,39639.5646759259,2008-07-10,13:33:08
39.983888,116.306833,0,237,39639.5647337963,2008-07-10,13:33:13
39.983892,116.306833,0,237,39639.5647916667,2008-07-10,13:33:18
39.983896,116.306834,0,236,39639.564849537,2008-07-10,13:33:23
39.983897,116.306833,0,235,39639.5649074074,2008-07-10,13:33:28
39.983895,116.306834,0,234,39639.5649652778,2008-07-10,13:33:33
39.983895,116.306834,0,234,39639.565,2008-07-10,13:33:36
39.9839,116.306841,0,232,39639.5650231481,2008-07-10,13:33:38
39.983881,116.306858,0,226,39639.5650810185,2008-07-10,13:33:43
39.983882,116.306858,0,226,39639.5651388889,2008-07-10,13:33:48
39.983882,116.306857,0,226,39639.5651967593,2008-07-10,13:33:53
39.983882,116.306857,0,226,39639.5652546296,2008-07-10,13:33:58
39.983882,116.306857,0,226,39639.5653125,2008-07-10,13:34:03
39.983881,116.306857,0,226,39639.5653703704,2008-07-10,13:34:08
39.983881,116.306858,0,226,39639.5654282407,2008-07-10,13:34:13
39.983881,116.306859,0,225,39639.5654861111,2008-07-10,13:34:18
39.98388,116.306859,0,225,39639.5655439815,2008-07-10,13:34:23
39.98388,116.30686,0,225,39639.5656018518,2008-07-10,13:34:28
39.98388,116.30686,0,225,39639.5656597222,2008-07-10,13:34:33
39.983877,116.306859,0,224,39639.5657175926,2008-07-10,13:34:38
39.983876,116.30686,0,224,39639.565775463,2008-07-10,13:34:43
39.983875,116.30686,0,224,39639.5658333333,2008-07-10,13:34:48
39.983875,116.306861,0,223,39639.5658912037,2008-07-10,13:34:53
39.983874,116.306861,0,223,39639.5659490741,2008-07-10,13:34:58
39.983874,116.306861,0,223,39639.5660069444,2008-07-10,13:35:03
39.983875,116.306861,0,223,39639.5660648148,2008-07-10,13:35:08
39.983875,116.306861,0,223,39639.566099537,2008-07-10,13:35:11
39.983875,116.306861,0,223,39639.5661226852,2008-07-10,13:35:13
39.983873,116.306823,0,217,39639.5661805556,2008-07-10,13:35:18
39.983854,116.306748,0,210,39639.5662384259,2008-07-10,13:35:23
39.983841,116.306697,0,206,39639.5662962963,2008-07-10,13:35:28
39.983813,116.306629,0,202,39639.5663541667,2008-07-10,13:35:33
39.983799,116.306546,0,191,39639.566412037,2008-07-10,13:35:38
39.983805,116.306463,0,181,39639.5664699074,2008-07-10,13:35:43
39.983822,116.306357,0,175,39639.5665277778,2008-07-10,13:35:48
39.983864,116.306243,0,170,39639.5665856482,2008-07-10,13:35:53
39.983851,116.306181,0,164,39639.5666435185,2008-07-10,13:35:58
39.983813,116.306116,0,160,39639.5667013889,2008-07-10,13:36:03
39.98377,116.306026,0,158,39639.5667592593,2008-07-10,13:36:08
39.983758,116.30593,0,149,39639.5668171296,2008-07-10,13:36:13
39.983762,116.30589,0,142,39639.566875,2008-07-10,13:36:18
39.983766,116.305997,0,137,39639.5669328704,2008-07-10,13:36:23
39.983775,116.306148,0,127,39639.5669907407,2008-07-10,13:36:28
39.983762,116.306339,0,116,39639.5670486111,2008-07-10,13:36:33
39.983764,116.306487,0,114,39639.5671064815,2008-07-10,13:36:38
39.98375,116.306586,0,104,39639.5671643519,2008-07-10,13:36:43
39.98376,116.30671,0,105,39639.5672222222,2008-07-10,13:36:48
39.983759,116.306781,0,116,39639.5672800926,2008-07-10,13:36:53
39.983759,116.306815,0,115,39639.567337963,2008-07-10,13:36:58
39.983758,116.306812,0,115,39639.5673958333,2008-07-10,13:37:03
39.983758,116.306812,0,115,39639.5674305556,2008-07-10,13:37:06
39.983758,116.306805,0,115,39639.5674537037,2008-07-10,13:37:08
39.983758,116.306795,0,115,39639.5675115741,2008-07-10,13:37:13
39.983758,116.306795,0,115,39639.5675462963,2008-07-10,13:37:16
39.983759,116.306796,0,115,39639.5675694444,2008-07-10,13:37:18
39.98376,116.30678,0,115,39639.5676273148,2008-07-10,13:37:23
39.983761,116.306781,0,115,39639.5676851852,2008-07-10,13:37:28
39.983761,116.306788,0,115,39639.5677430556,2008-07-10,13:37:33
39.983761,116.306788,0,115,39639.5677777778,2008-07-10,13:37:36
39.983761,116.306795,0,115,39639.5678009259,2008-07-10,13:37:38
39.983778,116.306842,0,116,39639.5678587963,2008-07-10,13:37:43
39.983848,116.307102,0,118,39639.5679166667,2008-07-10,13:37:48
39.983837,116.307506,0,114,39639.567974537,2008-07-10,13:37:53
39.983863,116.30805,0,110,39639.5680324074,2008-07-10,13:37:58
39.983853,116.308554,0,104,39639.5680902778,2008-07-10,13:38:03
39.983861,116.309,0,99,39639.5681481481,2008-07-10,13:38:08
39.983832,116.309149,0,103,39639.5682060185,2008-07-10,13:38:13
39.983828,116.309162,0,106,39639.5682638889,2008-07-10,13:38:18
39.983827,116.309161,0,107,39639.5683217593,2008-07-10,13:38:23
39.983827,116.309153,0,107,39639.5683796296,2008-07-10,13:38:28
39.983828,116.309153,0,107,39639.5684375,2008-07-10,13:38:33
39.983829,116.309152,0,107,39639.5684953704,2008-07-10,13:38:38
39.983829,116.309153,0,108,39639.5685532407,2008-07-10,13:38:43
39.983826,116.309149,0,109,39639.5686111111,2008-07-10,13:38:48
39.983826,116.309149,0,109,39639.5686458333,2008-07-10,13:38:51
39.983824,116.309149,0,110,39639.5686689815,2008-07-10,13:38:53
39.983818,116.30914,0,110,39639.5687268519,2008-07-10,13:38:58
39.983818,116.309135,0,110,39639.5687847222,2008-07-10,13:39:03
39.983816,116.309132,0,110,39639.5688425926,2008-07-10,13:39:08
39.983815,116.309131,0,110,39639.568900463,2008-07-10,13:39:13
39.983815,116.309131,0,110,39639.5689351852,2008-07-10,13:39:16
39.983816,116.309133,0,110,39639.5689583333,2008-07-10,13:39:18
39.983819,116.309153,0,110,39639.5690162037,2008-07-10,13:39:23
39.983853,116.309372,0,109,39639.5690740741,2008-07-10,13:39:28
39.983888,116.309728,0,111,39639.5691319444,2008-07-10,13:39:33
39.983923,116.310146,0,121,39639.5691898148,2008-07-10,13:39:38
39.983958,116.310475,0,130,39639.5692476852,2008-07-10,13:39:43
39.983975,116.310796,0,135,39639.5693055556,2008-07-10,13:39:48
39.983999,116.311172,0,131,39639.5693634259,2008-07-10,13:39:53
39.984026,116.311609,0,145,39639.5694212963,2008-07-10,13:39:58
39.984023,116.312084,0,144,39639.5694791667,2008-07-10,13:40:03
39.984053,116.31255,0,142,39639.569537037,2008-07-10,13:40:08
39.984052,116.313024,0,140,39639.5695949074,2008-07-10,13:40:13
39.984045,116.313407,0,137,39639.5696527778,2008-07-10,13:40:18
39.984041,116.31358,0,134,39639.5697106481,2008-07-10,13:40:23
39.984041,116.313611,0,136,39639.5697685185,2008-07-10,13:40:28
39.984041,116.313613,0,137,39639.5698263889,2008-07-10,13:40:33
39.984041,116.313613,0,137,39639.5698611111,2008-07-10,13:40:36
39.984041,116.313613,0,137,39639.5698842593,2008-07-10,13:40:38
39.984047,116.313742,0,137,39639.5699421296,2008-07-10,13:40:43
39.98404,116.314077,0,137,39639.57,2008-07-10,13:40:48
39.984057,116.314559,0,135,39639.5700578704,2008-07-10,13:40:53
39.984057,116.315017,0,138,39639.5701157407,2008-07-10,13:40:58
39.984047,116.315371,0,143,39639.5701736111,2008-07-10,13:41:03
39.98403,116.315399,0,141,39639.5702314815,2008-07-10,13:41:08
39.984028,116.315403,0,143,39639.5702893519,2008-07-10,13:41:13
39.984026,116.315404,0,143,39639.5703472222,2008-07-10,13:41:18
39.984026,116.315404,0,143,39639.5703819444,2008-07-10,13:41:21
39.984026,116.315405,0,143,39639.5704050926,2008-07-10,13:41:23
39.984041,116.315616,0,139,39639.570462963,2008-07-10,13:41:28
39.984074,116.315948,0,131,39639.5705208333,2008-07-10,13:41:33
39.984117,116.316373,0,124,39639.5705787037,2008-07-10,13:41:38
39.984141,116.316907,0,122,39639.5706365741,2008-07-10,13:41:43
39.984152,116.317569,0,124,39639.5706944444,2008-07-10,13:41:48
39.984184,116.318312,0,122,39639.5707523148,2008-07-10,13:41:53
39.984205,116.319092,0,128,39639.5708101852,2008-07-10,13:41:58
39.984225,116.319747,0,133,39639.5708680556,2008-07-10,13:42:03
39.984243,116.320224,0,132,39639.5709259259,2008-07-10,13:42:08
39.984247,116.320479,0,140,39639.5709837963,2008-07-10,13:42:13
39.984247,116.320524,0,143,39639.5710416667,2008-07-10,13:42:18
39.984247,116.320522,0,144,39639.571099537,2008-07-10,13:42:23
39.984247,116.320522,0,144,39639.5711342593,2008-07-10,13:42:26
39.984247,116.32052,0,144,39639.5711574074,2008-07-10,13:42:28
39.984248,116.320531,0,145,39639.5712152778,2008-07-10,13:42:33
39.984269,116.320715,0,145,39639.5712731481,2008-07-10,13:42:38
39.984271,116.321038,0,150,39639.5713310185,2008-07-10,13:42:43
39.984281,116.321471,0,155,39639.5713888889,2008-07-10,13:42:48
39.984296,116.321993,0,159,39639.5714467593,2008-07-10,13:42:53
39.984315,116.322597,0,160,39639.5715046296,2008-07-10,13:42:58
39.984311,116.32317,0,160,39639.5715625,2008-07-10,13:43:03
39.984324,116.323731,0,158,39639.5716203704,2008-07-10,13:43:08
39.984332,116.324138,0,150,39639.5716782407,2008-07-10,13:43:13
39.984347,116.324242,0,142,39639.5717361111,2008-07-10,13:43:18
39.984347,116.324242,0,142,39639.5717708333,2008-07-10,13:43:21
39.984339,116.324237,0,141,39639.5717939815,2008-07-10,13:43:23
39.984334,116.324317,0,140,39639.5718518518,2008-07-10,13:43:28
39.984366,116.324423,0,143,39639.5719097222,2008-07-10,13:43:33
39.984423,116.324723,0,146,39639.5719675926,2008-07-10,13:43:38
39.984428,116.325212,0,155,39639.572025463,2008-07-10,13:43:43
39.984448,116.325707,0,161,39639.5720833333,2008-07-10,13:43:48
39.98446,116.326175,0,164,39639.5721412037,2008-07-10,13:43:53
39.984475,116.326521,0,165,39639.5721990741,2008-07-10,13:43:58
39.984467,116.326587,0,168,39639.5722569444,2008-07-10,13:44:03
39.984461,116.326587,0,170,39639.5723148148,2008-07-10,13:44:08
39.984461,116.326586,0,171,39639.5723726852,2008-07-10,13:44:13
39.98446,116.326585,0,171,39639.5724305556,2008-07-10,13:44:18
39.98446,116.326583,0,171,39639.5724884259,2008-07-10,13:44:23
39.98446,116.326583,0,171,39639.5725231481,2008-07-10,13:44:26
39.984459,116.326582,0,171,39639.5725462963,2008-07-10,13:44:28
39.984459,116.326711,0,173,39639.5726041667,2008-07-10,13:44:33
39.984502,116.32702,0,170,39639.572662037,2008-07-10,13:44:38
39.984525,116.32745,0,168,39639.5727199074,2008-07-10,13:44:43
39.984554,116.328012,0,164,39639.5727777778,2008-07-10,13:44:48
39.984568,116.328634,0,168,39639.5728356481,2008-07-10,13:44:53
39.984598,116.329298,0,163,39639.5728935185,2008-07-10,13:44:58
39.984622,116.330001,0,146,39639.5729513889,2008-07-10,13:45:03
39.984667,116.33082,0,132,39639.5730092593,2008-07-10,13:45:08
39.984719,116.331722,0,124,39639.5730671296,2008-07-10,13:45:13
39.98479,116.332697,0,122,39639.573125,2008-07-10,13:45:18
39.984795,116.333768,0,121,39639.5731828704,2008-07-10,13:45:23
39.984801,116.334885,0,120,39639.5732407407,2008-07-10,13:45:28
39.984819,116.335922,0,126,39639.5732986111,2008-07-10,13:45:33
39.98488,116.336795,0,136,39639.5733564815,2008-07-10,13:45:38
39.984929,116.337493,0,139,39639.5734143518,2008-07-10,13:45:43
39.984987,116.338028,0,137,39639.5734722222,2008-07-10,13:45:48
39.98501,116.338437,0,136,39639.5735300926,2008-07-10,13:45:53
39.985017,116.338785,0,132,39639.573587963,2008-07-10,13:45:58
39.985009,116.339012,0,139,39639.5736458333,2008-07-10,13:46:03
39.985014,116.339021,0,136,39639.5737037037,2008-07-10,13:46:08
39.985013,116.339037,0,138,39639.5737615741,2008-07-10,13:46:13
39.985019,116.339249,0,136,39639.5738194444,2008-07-10,13:46:18
39.98505,116.339645,0,134,39639.5738773148,2008-07-10,13:46:23
39.985073,116.340149,0,130,39639.5739351852,2008-07-10,13:46:28
39.985085,116.340768,0,127,39639.5739930556,2008-07-10,13:46:33
39.985086,116.341246,0,128,39639.5740509259,2008-07-10,13:46:38
39.985102,116.341701,0,132,39639.5741087963,2008-07-10,13:46:43
39.985093,116.342064,0,143,39639.5741666667,2008-07-10,13:46:48
39.985127,116.342318,0,139,39639.574224537,2008-07-10,13:46:53
39.985156,116.342629,0,136,39639.5742824074,2008-07-10,13:46:58
39.985201,116.342971,0,133,39639.5743402778,2008-07-10,13:47:03
39.985232,116.343349,0,130,39639.5743981482,2008-07-10,13:47:08
39.985211,116.343849,0,126,39639.5744560185,2008-07-10,13:47:13
39.98523,116.344356,0,122,39639.5745138889,2008-07-10,13:47:18
39.985255,116.344907,0,117,39639.5745717593,2008-07-10,13:47:23
39.985326,116.345245,0,113,39639.5746296296,2008-07-10,13:47:28
39.985299,116.345501,0,110,39639.5746875,2008-07-10,13:47:33
39.985253,116.345705,0,106,39639.5747453704,2008-07-10,13:47:38
39.985221,116.345926,0,103,39639.5748032407,2008-07-10,13:47:43
39.985212,116.346078,0,98,39639.5748611111,2008-07-10,13:47:48
39.985131,116.34617,0,97,39639.5749189815,2008-07-10,13:47:53
39.985204,116.346205,0,94,39639.5749768519,2008-07-10,13:47:58
39.985206,116.346229,0,92,39639.5750347222,2008-07-10,13:48:03
39.985206,116.346242,0,90,39639.5750925926,2008-07-10,13:48:08
39.985205,116.346232,0,89,39639.575150463,2008-07-10,13:48:13
39.985205,116.346243,0,88,39639.5752083333,2008-07-10,13:48:18
39.985206,116.346253,0,89,39639.5752662037,2008-07-10,13:48:23
39.985205,116.346249,0,88,39639.5753240741,2008-07-10,13:48:28
39.985206,116.346251,0,88,39639.5753819444,2008-07-10,13:48:33
39.985207,116.346257,0,89,39639.5754398148,2008-07-10,13:48:38
39.985208,116.346262,0,88,39639.5754976852,2008-07-10,13:48:43
39.985208,116.346262,0,88,39639.5755324074,2008-07-10,13:48:46
39.985207,116.346266,0,88,39639.5755555556,2008-07-10,13:48:48
39.985206,116.346275,0,88,39639.5756134259,2008-07-10,13:48:53
39.985206,116.346343,0,89,39639.5756712963,2008-07-10,13:48:58
39.985215,116.346572,0,92,39639.5757291667,2008-07-10,13:49:03
39.98514,116.346893,0,91,39639.575787037,2008-07-10,13:49:08
39.985187,116.347205,0,94,39639.5758449074,2008-07-10,13:49:13
39.985302,116.347455,0,91,39639.5759027778,2008-07-10,13:49:18
39.985284,116.348075,0,98,39639.5759606481,2008-07-10,13:49:23
39.985318,116.348733,0,102,39639.5760185185,2008-07-10,13:49:28
39.98533,116.349411,0,105,39639.5760763889,2008-07-10,13:49:33
39.985327,116.349962,0,108,39639.5761342593,2008-07-10,13:49:38
39.985334,116.350343,0,108,39639.5761921296,2008-07-10,13:49:43
39.985304,116.350651,0,109,39639.57625,2008-07-10,13:49:48
39.985292,116.35091,0,111,39639.5763078704,2008-07-10,13:49:53
39.985361,116.350935,0,107,39639.5763657407,2008-07-10,13:49:58
39.985299,116.350998,0,111,39639.5764236111,2008-07-10,13:50:03
39.985229,116.351085,0,115,39639.5764814815,2008-07-10,13:50:08
39.985196,116.351158,0,117,39639.5765393519,2008-07-10,13:50:13
39.985186,116.351238,0,113,39639.5765972222,2008-07-10,13:50:18
39.985181,116.351308,0,109,39639.5766550926,2008-07-10,13:50:23
39.985225,116.351401,0,107,39639.576712963,2008-07-10,13:50:28
39.985245,116.351466,0,108,39639.5767708333,2008-07-10,13:50:33
39.98526,116.351567,0,111,39639.5768287037,2008-07-10,13:50:38
39.985302,116.351679,0,105,39639.5768865741,2008-07-10,13:50:43
39.985306,116.35177,0,101,39639.5769444444,2008-07-10,13:50:48
39.985305,116.351786,0,105,39639.5770023148,2008-07-10,13:50:53
39.985276,116.351795,0,105,39639.5770601852,2008-07-10,13:50:58
39.985181,116.351789,0,106,39639.5771180556,2008-07-10,13:51:03
39.985116,116.3518,0,111,39639.5771759259,2008-07-10,13:51:08
39.98505,116.351807,0,116,39639.5772337963,2008-07-10,13:51:13
39.984969,116.351804,0,120,39639.5772916667,2008-07-10,13:51:18
39.984912,116.351819,0,121,39639.577349537,2008-07-10,13:51:23
39.9849,116.351894,0,122,39639.5774074074,2008-07-10,13:51:28
39.984929,116.351982,0,128,39639.5774652778,2008-07-10,13:51:33
39.984962,116.352074,0,133,39639.5775231481,2008-07-10,13:51:38
39.984965,116.352136,0,139,39639.5775810185,2008-07-10,13:51:43
39.984957,116.352208,0,144,39639.5776388889,2008-07-10,13:51:48
39.984927,116.352279,0,150,39639.5776967593,2008-07-10,13:51:53
39.984784,116.352392,0,154,39639.5777546296,2008-07-10,13:51:58
39.984792,116.352475,0,159,39639.5778125,2008-07-10,13:52:03
39.984845,116.352578,0,163,39639.5778703704,2008-07-10,13:52:08
39.984882,116.35267,0,167,39639.5779282407,2008-07-10,13:52:13
39.984893,116.352725,0,171,39639.5779861111,2008-07-10,13:52:18
39.984909,116.352782,0,174,39639.5780439815,2008-07-10,13:52:23
39.984937,116.352847,0,178,39639.5781018519,2008-07-10,13:52:28
39.984983,116.352916,0,181,39639.5781597222,2008-07-10,13:52:33
39.98499,116.352959,0,184,39639.5782175926,2008-07-10,13:52:38
39.985004,116.352981,0,188,39639.578275463,2008-07-10,13:52:43
39.985005,116.353009,0,191,39639.5783333333,2008-07-10,13:52:48
39.984994,116.353049,0,194,39639.5783912037,2008-07-10,13:52:53
39.984979,116.353063,0,197,39639.5784490741,2008-07-10,13:52:58
39.984966,116.353114,0,201,39639.5785069444,2008-07-10,13:53:03
39.985734,116.352689,0,168,39639.5791435185,2008-07-10,13:53:58
39.985491,116.352695,0,190,39639.5792013889,2008-07-10,13:54:03
39.985359,116.352804,0,188,39639.5792592593,2008-07-10,13:54:08
39.985236,116.352723,0,187,39639.5793171296,2008-07-10,13:54:13
39.985211,116.352707,0,187,39639.579375,2008-07-10,13:54:18
39.985157,116.352664,0,187,39639.5794328704,2008-07-10,13:54:23
39.985155,116.352637,0,186,39639.5794907407,2008-07-10,13:54:28
39.985156,116.352605,0,185,39639.5795486111,2008-07-10,13:54:33
39.985192,116.352596,0,184,39639.5796064815,2008-07-10,13:54:38
39.985228,116.352619,0,184,39639.5796643518,2008-07-10,13:54:43
39.985236,116.352631,0,183,39639.5797222222,2008-07-10,13:54:48
39.985247,116.35264,0,183,39639.5797800926,2008-07-10,13:54:53
39.985248,116.352643,0,183,39639.579837963,2008-07-10,13:54:58
39.985246,116.352636,0,183,39639.5798958333,2008-07-10,13:55:03
39.985245,116.352629,0,183,39639.5799537037,2008-07-10,13:55:08
39.985244,116.352626,0,183,39639.5800115741,2008-07-10,13:55:13
39.985244,116.352626,0,183,39639.5800462963,2008-07-10,13:55:16
39.985242,116.352621,0,183,39639.5800694444,2008-07-10,13:55:18
39.985241,116.352612,0,183,39639.5801273148,2008-07-10,13:55:23
39.985239,116.352601,0,183,39639.5801851852,2008-07-10,13:55:28
39.985198,116.352614,0,183,39639.5802430556,2008-07-10,13:55:33
39.985179,116.352616,0,183,39639.5803009259,2008-07-10,13:55:38
39.985168,116.352611,0,183,39639.5803587963,2008-07-10,13:55:43
39.985168,116.352622,0,183,39639.5804166667,2008-07-10,13:55:48
39.98518,116.352633,0,183,39639.580474537,2008-07-10,13:55:53
39.985172,116.352633,0,183,39639.5805324074,2008-07-10,13:55:58
39.985172,116.352633,0,183,39639.5805671296,2008-07-10,13:56:01
39.98517,116.35263,0,183,39639.5805902778,2008-07-10,13:56:03
39.985167,116.352621,0,183,39639.5806481481,2008-07-10,13:56:08
39.985167,116.352621,0,183,39639.5806828704,2008-07-10,13:56:11
39.985166,116.352619,0,183,39639.5807060185,2008-07-10,13:56:13
39.985166,116.352629,0,183,39639.5807638889,2008-07-10,13:56:18
39.985124,116.352642,0,184,39639.5808217593,2008-07-10,13:56:23
39.985034,116.352639,0,186,39639.5808796296,2008-07-10,13:56:28
39.984996,116.352634,0,188,39639.5809375,2008-07-10,13:56:33
39.984978,116.352639,0,190,39639.5809953704,2008-07-10,13:56:38
39.984961,116.352648,0,192,39639.5810532407,2008-07-10,13:56:43
39.984975,116.352652,0,193,39639.5811111111,2008-07-10,13:56:48
39.985085,116.352698,0,200,39639.5813425926,2008-07-10,13:57:08
39.986183,116.353279,0,-117,39639.5972106481,2008-07-10,14:19:59
39.985049,116.352579,0,187,39639.5972800926,2008-07-10,14:20:05
39.985039,116.352666,0,190,39639.5973611111,2008-07-10,14:20:12
39.985055,116.352696,0,197,39639.5974189815,2008-07-10,14:20:17
39.985026,116.352654,0,199,39639.5974768519,2008-07-10,14:20:22
39.984952,116.352614,0,194,39639.5975347222,2008-07-10,14:20:27
39.984928,116.352589,0,183,39639.5975925926,2008-07-10,14:20:32
39.984904,116.352594,0,171,39639.597650463,2008-07-10,14:20:37
