# Supplementary material for: Research on differential privacy protection method based on user tendency
Source: PLoS One. 2023 Oct 26;18(10):e0288823. doi: 10.1371/journal.pone.0288823 (PMC10602288; doi:10.1371/journal.pone.0288823)
Supplement: S3 Data — (ZIP) [file pone.0288823.s003.zip › Data 5-3/052/Trajectory/20080711015836.plt]

Geolife trajectory
WGS 84
Altitude is in Feet
Reserved 3
0,2,255,My Track,0,0,2,8421376
0
39.985321,116.362503,0,492,39640.0823611111,2008-07-11,01:58:36
39.985256,116.362438,0,492,39640.0824189815,2008-07-11,01:58:41
39.985235,116.362458,0,492,39640.0824768519,2008-07-11,01:58:46
39.985203,116.362443,0,492,39640.0825347222,2008-07-11,01:58:51
39.985823,116.362926,0,32,39640.0825925926,2008-07-11,01:58:56
39.985823,116.362913,0,39,39640.082650463,2008-07-11,01:59:01
39.985812,116.362924,0,55,39640.0827083333,2008-07-11,01:59:06
39.985819,116.363154,0,57,39640.0827662037,2008-07-11,01:59:11
39.985837,116.363503,0,58,39640.0828240741,2008-07-11,01:59:16
39.985868,116.363925,0,60,39640.0828819444,2008-07-11,01:59:21
39.985891,116.364479,0,66,39640.0829398148,2008-07-11,01:59:26
39.985973,116.365035,0,69,39640.0829976852,2008-07-11,01:59:31
39.986039,116.365559,0,64,39640.0830555556,2008-07-11,01:59:36
39.986052,116.366133,0,60,39640.0831134259,2008-07-11,01:59:41
39.98605,116.366691,0,59,39640.0831712963,2008-07-11,01:59:46
39.986023,116.36726,0,56,39640.0832291667,2008-07-11,01:59:51
39.986039,116.367831,0,54,39640.083287037,2008-07-11,01:59:56
39.98605,116.36838,0,51,39640.0833449074,2008-07-11,02:00:01
39.985996,116.368802,0,48,39640.0834027778,2008-07-11,02:00:06
39.985947,116.368968,0,45,39640.0834606481,2008-07-11,02:00:11
39.985934,116.368998,0,47,39640.0835185185,2008-07-11,02:00:16
39.985934,116.368998,0,47,39640.0835532407,2008-07-11,02:00:19
39.985929,116.368997,0,46,39640.0835763889,2008-07-11,02:00:21
39.985897,116.369101,0,47,39640.0836342593,2008-07-11,02:00:26
39.985847,116.369303,0,55,39640.0836921296,2008-07-11,02:00:31
39.985883,116.369619,0,58,39640.08375,2008-07-11,02:00:36
39.985863,116.369966,0,71,39640.0838078704,2008-07-11,02:00:41
39.985808,116.370311,0,78,39640.0838657407,2008-07-11,02:00:46
39.985709,116.370668,0,80,39640.0839236111,2008-07-11,02:00:51
39.985691,116.371027,0,90,39640.0839814815,2008-07-11,02:00:56
39.985888,116.371376,0,99,39640.0840393519,2008-07-11,02:01:01
39.985993,116.371774,0,123,39640.0840972222,2008-07-11,02:01:06
39.986027,116.372215,0,131,39640.0841550926,2008-07-11,02:01:11
39.986029,116.372715,0,143,39640.084212963,2008-07-11,02:01:16
39.986034,116.373325,0,146,39640.0842708333,2008-07-11,02:01:21
39.985936,116.373876,0,149,39640.0843287037,2008-07-11,02:01:26
39.985861,116.374286,0,153,39640.0843865741,2008-07-11,02:01:31
39.985904,116.3747,0,155,39640.0844444444,2008-07-11,02:01:36
39.985992,116.375238,0,155,39640.0845023148,2008-07-11,02:01:41
39.986039,116.375798,0,156,39640.0845601852,2008-07-11,02:01:46
39.98606,116.376403,0,154,39640.0846180556,2008-07-11,02:01:51
39.98609,116.376974,0,161,39640.0846759259,2008-07-11,02:01:56
39.986048,116.377245,0,159,39640.0847337963,2008-07-11,02:02:01
39.986055,116.377285,0,157,39640.0847916667,2008-07-11,02:02:06
39.986055,116.377285,0,157,39640.0848263889,2008-07-11,02:02:09
39.986062,116.377283,0,155,39640.084849537,2008-07-11,02:02:11
39.986058,116.377268,0,152,39640.0849074074,2008-07-11,02:02:16
39.986064,116.377359,0,149,39640.0849652778,2008-07-11,02:02:21
39.986049,116.377624,0,147,39640.0850231481,2008-07-11,02:02:26
39.986087,116.37802,0,143,39640.0850810185,2008-07-11,02:02:31
39.986079,116.37846,0,144,39640.0851388889,2008-07-11,02:02:36
39.986106,116.378982,0,138,39640.0851967593,2008-07-11,02:02:41
39.986152,116.379538,0,131,39640.0852546296,2008-07-11,02:02:46
39.986178,116.380142,0,123,39640.0853125,2008-07-11,02:02:51
39.986206,116.38077,0,122,39640.0853703704,2008-07-11,02:02:56
39.986217,116.381392,0,119,39640.0854282407,2008-07-11,02:03:01
39.986241,116.381906,0,119,39640.0854861111,2008-07-11,02:03:06
39.986238,116.382293,0,117,39640.0855439815,2008-07-11,02:03:11
39.986239,116.382505,0,122,39640.0856018519,2008-07-11,02:03:16
39.986232,116.38252,0,126,39640.0856597222,2008-07-11,02:03:21
39.986232,116.382517,0,126,39640.0857175926,2008-07-11,02:03:26
39.986232,116.382513,0,127,39640.085775463,2008-07-11,02:03:31
39.986232,116.382513,0,127,39640.0858101852,2008-07-11,02:03:34
39.986232,116.382514,0,128,39640.0858333333,2008-07-11,02:03:36
39.986243,116.382622,0,125,39640.0858912037,2008-07-11,02:03:41
39.986284,116.382932,0,122,39640.0859490741,2008-07-11,02:03:46
39.986305,116.383408,0,119,39640.0860069444,2008-07-11,02:03:51
39.986363,116.383863,0,119,39640.0860648148,2008-07-11,02:03:56
39.986399,116.384379,0,124,39640.0861226852,2008-07-11,02:04:01
39.986395,116.385,0,126,39640.0861805556,2008-07-11,02:04:06
39.986409,116.385734,0,125,39640.0862384259,2008-07-11,02:04:11
39.986427,116.386611,0,118,39640.0862962963,2008-07-11,02:04:16
39.98646,116.387526,0,119,39640.0863541667,2008-07-11,02:04:21
39.98648,116.388509,0,118,39640.086412037,2008-07-11,02:04:26
39.986522,116.389499,0,125,39640.0864699074,2008-07-11,02:04:31
39.986547,116.390444,0,136,39640.0865277778,2008-07-11,02:04:36
39.98655,116.391357,0,135,39640.0865856481,2008-07-11,02:04:41
39.986587,116.392181,0,128,39640.0866435185,2008-07-11,02:04:46
39.986593,116.393024,0,119,39640.0867013889,2008-07-11,02:04:51
39.986587,116.393822,0,111,39640.0867592593,2008-07-11,02:04:56
39.986603,116.394512,0,106,39640.0868171296,2008-07-11,02:05:01
39.986625,116.395099,0,108,39640.086875,2008-07-11,02:05:06
39.986627,116.395602,0,104,39640.0869328704,2008-07-11,02:05:11
39.986623,116.396026,0,108,39640.0869907407,2008-07-11,02:05:16
39.986644,116.396395,0,122,39640.0870486111,2008-07-11,02:05:21
39.986645,116.39669,0,119,39640.0871064815,2008-07-11,02:05:26
39.986637,116.396684,0,113,39640.0871643518,2008-07-11,02:05:31
39.986637,116.396684,0,113,39640.0871990741,2008-07-11,02:05:34
39.986637,116.396689,0,113,39640.0872222222,2008-07-11,02:05:36
39.986657,116.396865,0,117,39640.0872800926,2008-07-11,02:05:41
39.986702,116.397188,0,115,39640.087337963,2008-07-11,02:05:46
39.986704,116.39752,0,110,39640.0873958333,2008-07-11,02:05:51
39.986718,116.397749,0,114,39640.0874537037,2008-07-11,02:05:56
39.986741,116.397804,0,119,39640.0875115741,2008-07-11,02:06:01
39.986709,116.397868,0,126,39640.0875694444,2008-07-11,02:06:06
39.986686,116.397906,0,134,39640.0876273148,2008-07-11,02:06:11
39.986686,116.398116,0,143,39640.0876851852,2008-07-11,02:06:16
39.986692,116.398517,0,144,39640.0877430556,2008-07-11,02:06:21
39.986698,116.398947,0,143,39640.0878009259,2008-07-11,02:06:26
39.98672,116.399416,0,144,39640.0878587963,2008-07-11,02:06:31
39.986742,116.399907,0,146,39640.0879166667,2008-07-11,02:06:36
39.986776,116.400305,0,140,39640.087974537,2008-07-11,02:06:41
39.986795,116.4008,0,126,39640.0880324074,2008-07-11,02:06:46
39.986795,116.401379,0,123,39640.0880902778,2008-07-11,02:06:51
39.986849,116.402014,0,122,39640.0881481481,2008-07-11,02:06:56
39.98691,116.402687,0,127,39640.0882060185,2008-07-11,02:07:01
39.986928,116.403387,0,119,39640.0882638889,2008-07-11,02:07:06
39.98692,116.404142,0,115,39640.0883217593,2008-07-11,02:07:11
39.986934,116.404949,0,120,39640.0883796296,2008-07-11,02:07:16
39.986978,116.405781,0,127,39640.0884375,2008-07-11,02:07:21
39.987007,116.406459,0,142,39640.0884953704,2008-07-11,02:07:26
39.987053,116.407105,0,157,39640.0885532407,2008-07-11,02:07:31
39.987056,116.407658,0,164,39640.0886111111,2008-07-11,02:07:36
39.987115,116.40794,0,172,39640.0886689815,2008-07-11,02:07:41
39.987187,116.407799,0,177,39640.0887268518,2008-07-11,02:07:46
39.987093,116.407861,0,172,39640.0887847222,2008-07-11,02:07:51
39.98705,116.407889,0,180,39640.0888425926,2008-07-11,02:07:56
39.986946,116.407926,0,170,39640.088900463,2008-07-11,02:08:01
39.987029,116.408076,0,164,39640.0889583333,2008-07-11,02:08:06
39.987019,116.408161,0,153,39640.0890162037,2008-07-11,02:08:11
39.98704,116.408242,0,147,39640.0890740741,2008-07-11,02:08:16
39.987041,116.408301,0,147,39640.0891319444,2008-07-11,02:08:21
39.987051,116.4084,0,142,39640.0891898148,2008-07-11,02:08:26
39.987055,116.408514,0,132,39640.0892476852,2008-07-11,02:08:31
39.98698,116.408569,0,127,39640.0893055556,2008-07-11,02:08:36
39.986949,116.408627,0,132,39640.0893634259,2008-07-11,02:08:41
39.986901,116.408679,0,132,39640.0894212963,2008-07-11,02:08:46
39.986907,116.408784,0,135,39640.0894791667,2008-07-11,02:08:51
39.986876,116.408903,0,123,39640.089537037,2008-07-11,02:08:56
39.98686,116.409,0,117,39640.0895949074,2008-07-11,02:09:01
39.986857,116.409081,0,118,39640.0896527778,2008-07-11,02:09:06
39.986862,116.409152,0,122,39640.0897106482,2008-07-11,02:09:11
39.986885,116.409208,0,129,39640.0897685185,2008-07-11,02:09:16
39.986906,116.409304,0,130,39640.0898263889,2008-07-11,02:09:21
39.9869,116.409329,0,140,39640.0898842593,2008-07-11,02:09:26
39.986913,116.409382,0,145,39640.0899421296,2008-07-11,02:09:31
39.986962,116.409469,0,147,39640.09,2008-07-11,02:09:36
39.987072,116.409701,0,145,39640.0900578704,2008-07-11,02:09:41
39.987043,116.409719,0,148,39640.0901157407,2008-07-11,02:09:46
39.987061,116.409729,0,149,39640.0901736111,2008-07-11,02:09:51
39.987086,116.409748,0,150,39640.0902314815,2008-07-11,02:09:56
39.987115,116.409764,0,149,39640.0902893519,2008-07-11,02:10:01
39.987115,116.409778,0,150,39640.0903472222,2008-07-11,02:10:06
39.987115,116.409778,0,150,39640.0903819444,2008-07-11,02:10:09
39.987116,116.409776,0,150,39640.0904050926,2008-07-11,02:10:11
39.987115,116.409761,0,150,39640.090462963,2008-07-11,02:10:16
39.987111,116.409739,0,150,39640.0905208333,2008-07-11,02:10:21
39.923635,116.411755,0,112,39640.1075925926,2008-07-11,02:34:56
39.923657,116.411785,0,154,39640.107650463,2008-07-11,02:35:01
39.923651,116.4118,0,151,39640.1077083333,2008-07-11,02:35:06
39.923651,116.4118,0,151,39640.1077430556,2008-07-11,02:35:09
39.923652,116.411801,0,151,39640.1077662037,2008-07-11,02:35:11
39.92361,116.411789,0,142,39640.1078240741,2008-07-11,02:35:16
39.92362,116.411707,0,146,39640.1078819444,2008-07-11,02:35:21
39.923628,116.411627,0,155,39640.1079398148,2008-07-11,02:35:26
39.9236,116.411556,0,166,39640.1079976852,2008-07-11,02:35:31
39.923582,116.411491,0,173,39640.1080555556,2008-07-11,02:35:36
39.923526,116.41138,0,177,39640.1081134259,2008-07-11,02:35:41
39.923463,116.411334,0,185,39640.1081712963,2008-07-11,02:35:46
39.923377,116.411315,0,183,39640.1082291667,2008-07-11,02:35:51
39.923291,116.411296,0,185,39640.108287037,2008-07-11,02:35:56
39.923214,116.411277,0,188,39640.1083449074,2008-07-11,02:36:01
39.923149,116.411381,0,195,39640.1084027778,2008-07-11,02:36:06
39.923099,116.411449,0,193,39640.1084606481,2008-07-11,02:36:11
39.923132,116.411591,0,169,39640.1085185185,2008-07-11,02:36:16
39.923106,116.411656,0,172,39640.1085763889,2008-07-11,02:36:21
39.923114,116.411752,0,177,39640.1086342593,2008-07-11,02:36:26
39.923107,116.411834,0,173,39640.1086921296,2008-07-11,02:36:31
39.923111,116.411939,0,168,39640.10875,2008-07-11,02:36:36
39.92308,116.412049,0,165,39640.1088078704,2008-07-11,02:36:41
39.923093,116.412122,0,164,39640.1088657407,2008-07-11,02:36:46
39.923087,116.412218,0,163,39640.1089236111,2008-07-11,02:36:51
39.923094,116.412324,0,160,39640.1089814815,2008-07-11,02:36:56
39.923079,116.412426,0,161,39640.1090393519,2008-07-11,02:37:01
39.923078,116.412516,0,162,39640.1090972222,2008-07-11,02:37:06
39.923104,116.412578,0,161,39640.1091550926,2008-07-11,02:37:11
39.923094,116.412667,0,163,39640.109212963,2008-07-11,02:37:16
39.923099,116.412763,0,165,39640.1092708333,2008-07-11,02:37:21
39.923111,116.41285,0,165,39640.1093287037,2008-07-11,02:37:26
39.923114,116.412945,0,168,39640.1093865741,2008-07-11,02:37:31
39.923114,116.413036,0,167,39640.1094444444,2008-07-11,02:37:36
39.923133,116.413125,0,169,39640.1095023148,2008-07-11,02:37:41
39.923149,116.413218,0,173,39640.1095601852,2008-07-11,02:37:46
39.923134,116.413321,0,176,39640.1096180556,2008-07-11,02:37:51
39.923144,116.413383,0,186,39640.1096759259,2008-07-11,02:37:56
39.923163,116.413493,0,190,39640.1097337963,2008-07-11,02:38:01
39.923191,116.413528,0,184,39640.1097916667,2008-07-11,02:38:06
39.923153,116.413556,0,182,39640.109849537,2008-07-11,02:38:11
39.923112,116.413613,0,180,39640.1099074074,2008-07-11,02:38:16
39.923088,116.413694,0,180,39640.1099652778,2008-07-11,02:38:21
39.923087,116.413766,0,178,39640.1100231481,2008-07-11,02:38:26
39.923097,116.413872,0,176,39640.1100810185,2008-07-11,02:38:31
39.923118,116.413979,0,172,39640.1101388889,2008-07-11,02:38:36
39.923113,116.414068,0,175,39640.1101967593,2008-07-11,02:38:41
39.923158,116.414184,0,176,39640.1102546296,2008-07-11,02:38:46
39.923175,116.414293,0,178,39640.1103125,2008-07-11,02:38:51
39.923178,116.414416,0,180,39640.1103703704,2008-07-11,02:38:56
39.923158,116.414487,0,182,39640.1104282407,2008-07-11,02:39:01
39.923142,116.414546,0,183,39640.1104861111,2008-07-11,02:39:06
39.923137,116.414587,0,183,39640.1105439815,2008-07-11,02:39:11
39.923129,116.414642,0,182,39640.1106018518,2008-07-11,02:39:16
39.923148,116.414779,0,180,39640.1106597222,2008-07-11,02:39:21
39.923133,116.414853,0,171,39640.1107175926,2008-07-11,02:39:26
39.923166,116.414969,0,172,39640.110775463,2008-07-11,02:39:31
39.923185,116.415068,0,170,39640.1108333333,2008-07-11,02:39:36
39.923176,116.415133,0,168,39640.1108912037,2008-07-11,02:39:41
39.92316,116.415199,0,168,39640.1109490741,2008-07-11,02:39:46
39.92315,116.415268,0,166,39640.1110069444,2008-07-11,02:39:51
39.923121,116.415313,0,164,39640.1110648148,2008-07-11,02:39:56
39.923105,116.415366,0,164,39640.1111226852,2008-07-11,02:40:01
39.92323,116.415665,0,161,39640.1111805556,2008-07-11,02:40:06
39.923292,116.415818,0,161,39640.1112384259,2008-07-11,02:40:11
39.923268,116.415912,0,158,39640.1112962963,2008-07-11,02:40:16
39.923265,116.416028,0,159,39640.1113541667,2008-07-11,02:40:21
39.923262,116.416131,0,163,39640.111412037,2008-07-11,02:40:26
39.92324,116.416201,0,168,39640.1114699074,2008-07-11,02:40:31
39.923256,116.41629,0,173,39640.1115277778,2008-07-11,02:40:36
39.92328,116.41638,0,180,39640.1115856481,2008-07-11,02:40:41
39.923281,116.416477,0,185,39640.1116435185,2008-07-11,02:40:46
39.923288,116.416543,0,189,39640.1117013889,2008-07-11,02:40:51
39.923284,116.416623,0,194,39640.1117592593,2008-07-11,02:40:56
39.923266,116.416689,0,199,39640.1118171296,2008-07-11,02:41:01
39.923273,116.416782,0,200,39640.111875,2008-07-11,02:41:06
39.923246,116.416868,0,205,39640.1119328704,2008-07-11,02:41:11
39.923281,116.41698,0,208,39640.1119907407,2008-07-11,02:41:16
39.923262,116.417084,0,211,39640.1120486111,2008-07-11,02:41:21
39.923214,116.417165,0,215,39640.1121064815,2008-07-11,02:41:26
39.923167,116.417242,0,219,39640.1121643518,2008-07-11,02:41:31
39.923222,116.417264,0,206,39640.1122222222,2008-07-11,02:41:36
39.923263,116.417356,0,199,39640.1122800926,2008-07-11,02:41:41
39.923224,116.417406,0,187,39640.112337963,2008-07-11,02:41:46
39.92323,116.417495,0,185,39640.1123958333,2008-07-11,02:41:51
39.923223,116.417552,0,182,39640.1124537037,2008-07-11,02:41:56
39.923207,116.417625,0,178,39640.1125115741,2008-07-11,02:42:01
39.923207,116.417708,0,177,39640.1125694444,2008-07-11,02:42:06
39.92318,116.417769,0,173,39640.1126273148,2008-07-11,02:42:11
39.923175,116.417839,0,169,39640.1126851852,2008-07-11,02:42:16
39.923176,116.417919,0,170,39640.1127430556,2008-07-11,02:42:21
39.923151,116.41798,0,160,39640.1128009259,2008-07-11,02:42:26
39.923162,116.41808,0,157,39640.1128587963,2008-07-11,02:42:31
39.923187,116.418182,0,151,39640.1129166667,2008-07-11,02:42:36
39.923187,116.418271,0,145,39640.112974537,2008-07-11,02:42:41
39.923205,116.418368,0,140,39640.1130324074,2008-07-11,02:42:46
39.923245,116.418496,0,133,39640.1130902778,2008-07-11,02:42:51
39.923204,116.418564,0,133,39640.1131481482,2008-07-11,02:42:56
39.923214,116.418646,0,134,39640.1132060185,2008-07-11,02:43:01
39.923296,116.418723,0,129,39640.1132638889,2008-07-11,02:43:06
39.923353,116.418754,0,127,39640.1133217593,2008-07-11,02:43:11
39.923418,116.418819,0,127,39640.1133796296,2008-07-11,02:43:16
39.923455,116.418891,0,127,39640.1134375,2008-07-11,02:43:21
39.923514,116.41893,0,129,39640.1134953704,2008-07-11,02:43:26
39.923536,116.419002,0,141,39640.1135532407,2008-07-11,02:43:31
39.923566,116.41912,0,153,39640.1136111111,2008-07-11,02:43:36
39.923568,116.419199,0,154,39640.1136689815,2008-07-11,02:43:41
39.923597,116.419304,0,156,39640.1137268519,2008-07-11,02:43:46
39.923586,116.419372,0,156,39640.1137847222,2008-07-11,02:43:51
39.923642,116.419399,0,144,39640.1138425926,2008-07-11,02:43:56
39.923692,116.419393,0,140,39640.113900463,2008-07-11,02:44:01
39.923733,116.419386,0,140,39640.1139583333,2008-07-11,02:44:06
39.923836,116.419426,0,133,39640.1140162037,2008-07-11,02:44:11
39.923937,116.419464,0,117,39640.1140740741,2008-07-11,02:44:16
39.924029,116.419458,0,107,39640.1141319444,2008-07-11,02:44:21
39.924119,116.41939,0,97,39640.1141898148,2008-07-11,02:44:26
39.924183,116.419366,0,96,39640.1142476852,2008-07-11,02:44:31
39.924215,116.419324,0,99,39640.1143055556,2008-07-11,02:44:36
39.92428,116.419324,0,110,39640.1143634259,2008-07-11,02:44:41
39.924338,116.419338,0,113,39640.1144212963,2008-07-11,02:44:46
39.924405,116.41936,0,112,39640.1144791667,2008-07-11,02:44:51
39.924476,116.419325,0,116,39640.114537037,2008-07-11,02:44:56
39.924523,116.419267,0,115,39640.1145949074,2008-07-11,02:45:01
39.924533,116.41919,0,117,39640.1146527778,2008-07-11,02:45:06
39.924504,116.419135,0,119,39640.1147106481,2008-07-11,02:45:11
39.924583,116.418955,0,114,39640.1147685185,2008-07-11,02:45:16
39.924582,116.418841,0,115,39640.1148263889,2008-07-11,02:45:21
39.92457,116.418743,0,113,39640.1148842593,2008-07-11,02:45:26
39.92455,116.418658,0,109,39640.1149421296,2008-07-11,02:45:31
39.924574,116.418594,0,105,39640.115,2008-07-11,02:45:36
39.924607,116.418529,0,99,39640.1150578704,2008-07-11,02:45:41
39.92466,116.418483,0,94,39640.1151157407,2008-07-11,02:45:46
39.924685,116.418447,0,94,39640.1151736111,2008-07-11,02:45:51
39.924687,116.418446,0,94,39640.1152314815,2008-07-11,02:45:56
39.924687,116.418446,0,94,39640.1152662037,2008-07-11,02:45:59
39.924692,116.418441,0,94,39640.1152893519,2008-07-11,02:46:01
39.924691,116.41843,0,93,39640.1153472222,2008-07-11,02:46:06
39.92469,116.418423,0,93,39640.1154050926,2008-07-11,02:46:11
39.924688,116.418418,0,93,39640.115462963,2008-07-11,02:46:16
39.924688,116.418418,0,93,39640.1154976852,2008-07-11,02:46:19
39.924686,116.418426,0,93,39640.1155208333,2008-07-11,02:46:21
39.924559,116.418522,0,93,39640.1155787037,2008-07-11,02:46:26
39.924408,116.418614,0,94,39640.1156365741,2008-07-11,02:46:31
39.924244,116.418699,0,94,39640.1156944444,2008-07-11,02:46:36
39.924205,116.418746,0,94,39640.1157523148,2008-07-11,02:46:41
39.924195,116.41879,0,94,39640.1158101852,2008-07-11,02:46:46
39.924191,116.418803,0,95,39640.1158680556,2008-07-11,02:46:51
39.924172,116.418811,0,95,39640.1159259259,2008-07-11,02:46:56
39.924124,116.418823,0,95,39640.1159837963,2008-07-11,02:47:01
39.924049,116.418844,0,96,39640.1160416667,2008-07-11,02:47:06
39.923949,116.418913,0,96,39640.116099537,2008-07-11,02:47:11
39.923754,116.419005,0,97,39640.1161574074,2008-07-11,02:47:16
39.923635,116.418921,0,98,39640.1162152778,2008-07-11,02:47:21
39.923603,116.418859,0,98,39640.1162731481,2008-07-11,02:47:26
39.923592,116.418836,0,99,39640.1163310185,2008-07-11,02:47:31
39.923563,116.418846,0,99,39640.1163888889,2008-07-11,02:47:36
39.923518,116.418894,0,99,39640.1164467593,2008-07-11,02:47:41
39.923437,116.41897,0,100,39640.1165046296,2008-07-11,02:47:46
39.923291,116.419087,0,100,39640.1165625,2008-07-11,02:47:51
39.92318,116.419211,0,101,39640.1166203704,2008-07-11,02:47:56
39.924845,116.419191,0,153,39640.1631481481,2008-07-11,03:54:56
39.924599,116.419202,0,138,39640.1699189815,2008-07-11,04:04:41
39.924558,116.41918,0,135,39640.1699768519,2008-07-11,04:04:46
39.924554,116.419076,0,133,39640.1700347222,2008-07-11,04:04:51
39.924535,116.419025,0,132,39640.1700925926,2008-07-11,04:04:56
39.924544,116.418962,0,130,39640.170150463,2008-07-11,04:05:01
39.924457,116.418949,0,129,39640.1702083333,2008-07-11,04:05:06
39.924426,116.41893,0,131,39640.1702662037,2008-07-11,04:05:11
39.924416,116.418974,0,133,39640.1703240741,2008-07-11,04:05:16
39.924416,116.418974,0,133,39640.1703587963,2008-07-11,04:05:19
39.924415,116.418966,0,133,39640.1703819444,2008-07-11,04:05:21
39.924453,116.418906,0,135,39640.1704398148,2008-07-11,04:05:26
39.924514,116.418889,0,137,39640.1704976852,2008-07-11,04:05:31
39.924592,116.418892,0,137,39640.1705555556,2008-07-11,04:05:36
39.924651,116.418855,0,133,39640.1706134259,2008-07-11,04:05:41
39.924684,116.418713,0,129,39640.1706712963,2008-07-11,04:05:46
39.924703,116.41857,0,124,39640.1707291667,2008-07-11,04:05:51
39.924718,116.418508,0,121,39640.170787037,2008-07-11,04:05:56
39.924729,116.418435,0,117,39640.1708449074,2008-07-11,04:06:01
39.92473,116.418388,0,114,39640.1709027778,2008-07-11,04:06:06
39.924706,116.418306,0,111,39640.1709606481,2008-07-11,04:06:11
39.924683,116.418274,0,107,39640.1710185185,2008-07-11,04:06:16
39.924727,116.418261,0,107,39640.1710763889,2008-07-11,04:06:21
39.924773,116.418266,0,104,39640.1711342593,2008-07-11,04:06:26
39.924773,116.418266,0,104,39640.1711689815,2008-07-11,04:06:29
39.924775,116.41827,0,102,39640.1711921296,2008-07-11,04:06:31
39.924815,116.418355,0,99,39640.17125,2008-07-11,04:06:36
39.924799,116.418437,0,97,39640.1713078704,2008-07-11,04:06:41
39.924774,116.418503,0,95,39640.1713657407,2008-07-11,04:06:46
39.924763,116.418627,0,93,39640.1714236111,2008-07-11,04:06:51
39.92472,116.418715,0,90,39640.1714814815,2008-07-11,04:06:56
39.924701,116.418796,0,95,39640.1715393519,2008-07-11,04:07:01
39.924663,116.418782,0,97,39640.1715972222,2008-07-11,04:07:06
39.924587,116.418804,0,101,39640.1716550926,2008-07-11,04:07:11
39.924576,116.418839,0,105,39640.171712963,2008-07-11,04:07:16
39.924572,116.418949,0,111,39640.1717708333,2008-07-11,04:07:21
39.924544,116.419073,0,116,39640.1718287037,2008-07-11,04:07:26
39.924497,116.419088,0,121,39640.1718865741,2008-07-11,04:07:31
39.924436,116.419173,0,127,39640.1719444444,2008-07-11,04:07:36
39.924366,116.419188,0,132,39640.1720023148,2008-07-11,04:07:41
39.924303,116.419189,0,136,39640.1720601852,2008-07-11,04:07:46
39.924205,116.419249,0,139,39640.1721180556,2008-07-11,04:07:51
39.924118,116.419233,0,136,39640.1721759259,2008-07-11,04:07:56
39.924059,116.419275,0,135,39640.1722337963,2008-07-11,04:08:01
39.923985,116.419291,0,133,39640.1722916667,2008-07-11,04:08:06
39.923981,116.4193,0,130,39640.172349537,2008-07-11,04:08:11
39.923963,116.419253,0,122,39640.1724074074,2008-07-11,04:08:16
39.923861,116.419258,0,116,39640.1724652778,2008-07-11,04:08:21
39.923729,116.419264,0,112,39640.1725231481,2008-07-11,04:08:26
39.923649,116.41923,0,112,39640.1725810185,2008-07-11,04:08:31
39.923621,116.419175,0,114,39640.1726388889,2008-07-11,04:08:36
39.923629,116.419147,0,113,39640.1726967593,2008-07-11,04:08:41
39.923644,116.419158,0,112,39640.1727546296,2008-07-11,04:08:46
39.923599,116.419088,0,113,39640.1728125,2008-07-11,04:08:51
39.923576,116.419002,0,116,39640.1728703704,2008-07-11,04:08:56
39.923563,116.418896,0,116,39640.1729282407,2008-07-11,04:09:01
39.923527,116.418788,0,111,39640.1729861111,2008-07-11,04:09:06
39.923499,116.418691,0,112,39640.1730439815,2008-07-11,04:09:11
39.923464,116.418635,0,108,39640.1731018518,2008-07-11,04:09:16
39.923372,116.418595,0,101,39640.1731597222,2008-07-11,04:09:21
39.923338,116.418487,0,96,39640.1732175926,2008-07-11,04:09:26
39.923328,116.418407,0,91,39640.173275463,2008-07-11,04:09:31
39.923302,116.418316,0,87,39640.1733333333,2008-07-11,04:09:36
39.923298,116.418214,0,86,39640.1733912037,2008-07-11,04:09:41
39.923291,116.418135,0,85,39640.1734490741,2008-07-11,04:09:46
39.923288,116.418042,0,83,39640.1735069444,2008-07-11,04:09:51
39.923281,116.417947,0,83,39640.1735648148,2008-07-11,04:09:56
39.923256,116.417863,0,85,39640.1736226852,2008-07-11,04:10:01
39.923251,116.417764,0,83,39640.1736805556,2008-07-11,04:10:06
39.923252,116.417651,0,81,39640.1737384259,2008-07-11,04:10:11
39.923258,116.417576,0,78,39640.1737962963,2008-07-11,04:10:16
39.923233,116.417484,0,74,39640.1738541667,2008-07-11,04:10:21
39.92322,116.417398,0,68,39640.173912037,2008-07-11,04:10:26
39.923241,116.417312,0,63,39640.1739699074,2008-07-11,04:10:31
39.923243,116.417203,0,59,39640.1740277778,2008-07-11,04:10:36
39.923239,116.41713,0,55,39640.1740856481,2008-07-11,04:10:41
39.923243,116.417021,0,53,39640.1741435185,2008-07-11,04:10:46
39.923229,116.416912,0,51,39640.1742013889,2008-07-11,04:10:51
39.923218,116.416813,0,49,39640.1742592593,2008-07-11,04:10:56
39.923214,116.416719,0,47,39640.1743171296,2008-07-11,04:11:01
39.923208,116.416615,0,45,39640.174375,2008-07-11,04:11:06
39.923208,116.416518,0,44,39640.1744328704,2008-07-11,04:11:11
39.923264,116.41641,0,46,39640.1744907407,2008-07-11,04:11:16
39.923382,116.416315,0,53,39640.1745486111,2008-07-11,04:11:21
39.923418,116.41621,0,53,39640.1746064815,2008-07-11,04:11:26
39.923468,116.416104,0,52,39640.1746643518,2008-07-11,04:11:31
39.92347,116.416036,0,48,39640.1747222222,2008-07-11,04:11:36
39.923466,116.41593,0,48,39640.1747800926,2008-07-11,04:11:41
39.923485,116.415833,0,45,39640.174837963,2008-07-11,04:11:46
39.923474,116.415745,0,43,39640.1748958333,2008-07-11,04:11:51
39.923438,116.415665,0,47,39640.1749537037,2008-07-11,04:11:56
39.923424,116.41557,0,46,39640.1750115741,2008-07-11,04:12:01
39.923412,116.415493,0,46,39640.1750694444,2008-07-11,04:12:06
39.923431,116.415413,0,45,39640.1751273148,2008-07-11,04:12:11
39.923441,116.415331,0,41,39640.1751851852,2008-07-11,04:12:16
39.923403,116.415229,0,41,39640.1752430556,2008-07-11,04:12:21
39.923306,116.415098,0,44,39640.1753009259,2008-07-11,04:12:26
39.923257,116.415015,0,46,39640.1753587963,2008-07-11,04:12:31
39.923266,116.414902,0,51,39640.1754166667,2008-07-11,04:12:36
39.923251,116.414805,0,52,39640.175474537,2008-07-11,04:12:41
39.92324,116.414706,0,51,39640.1755324074,2008-07-11,04:12:46
39.923242,116.41459,0,49,39640.1755902778,2008-07-11,04:12:51
39.923207,116.414487,0,49,39640.1756481482,2008-07-11,04:12:56
39.923192,116.414406,0,49,39640.1757060185,2008-07-11,04:13:01
39.923182,116.414297,0,53,39640.1757638889,2008-07-11,04:13:06
39.923129,116.41423,0,49,39640.1758217593,2008-07-11,04:13:11
39.923133,116.414159,0,41,39640.1758796296,2008-07-11,04:13:16
39.923141,116.414071,0,33,39640.1759375,2008-07-11,04:13:21
39.923136,116.413971,0,30,39640.1759953704,2008-07-11,04:13:26
39.923117,116.413915,0,27,39640.1760532407,2008-07-11,04:13:31
39.923116,116.413813,0,26,39640.1761111111,2008-07-11,04:13:36
39.923119,116.413731,0,25,39640.1761689815,2008-07-11,04:13:41
39.923117,116.413659,0,22,39640.1762268519,2008-07-11,04:13:46
39.923107,116.413543,0,19,39640.1762847222,2008-07-11,04:13:51
39.923107,116.41345,0,19,39640.1763425926,2008-07-11,04:13:56
39.923108,116.413396,0,13,39640.176400463,2008-07-11,04:14:01
39.923085,116.413326,0,9,39640.1764583333,2008-07-11,04:14:06
39.923073,116.413231,0,6,39640.1765162037,2008-07-11,04:14:11
39.923197,116.413072,0,17,39640.1765740741,2008-07-11,04:14:16
39.923206,116.412984,0,16,39640.1766319444,2008-07-11,04:14:21
39.923192,116.412902,0,13,39640.1766898148,2008-07-11,04:14:26
39.923151,116.412811,0,9,39640.1767476852,2008-07-11,04:14:31
39.923138,116.412699,0,5,39640.1768055556,2008-07-11,04:14:36
39.923129,116.412634,0,3,39640.1768634259,2008-07-11,04:14:41
39.923123,116.41256,0,-1,39640.1769212963,2008-07-11,04:14:46
39.923084,116.412495,0,-5,39640.1769791667,2008-07-11,04:14:51
39.923077,116.412403,0,-9,39640.177037037,2008-07-11,04:14:56
39.92309,116.412299,0,-13,39640.1770949074,2008-07-11,04:15:01
39.923091,116.412203,0,-17,39640.1771527778,2008-07-11,04:15:06
39.92309,116.41213,0,-21,39640.1772106481,2008-07-11,04:15:11
39.9231,116.412078,0,-26,39640.1772685185,2008-07-11,04:15:16
39.923085,116.412022,0,-30,39640.1773263889,2008-07-11,04:15:21
39.923305,116.411875,0,-27,39640.1773842593,2008-07-11,04:15:26
39.923363,116.411752,0,-29,39640.1774421296,2008-07-11,04:15:31
39.92339,116.411651,0,-32,39640.1775,2008-07-11,04:15:36
39.923435,116.411548,0,-34,39640.1775578704,2008-07-11,04:15:41
39.923483,116.411427,0,-31,39640.1776157407,2008-07-11,04:15:46
39.92352,116.41137,0,-24,39640.1776736111,2008-07-11,04:15:51
39.923551,116.4114,0,-8,39640.1777314815,2008-07-11,04:15:56
39.923582,116.411382,0,-2,39640.1777893519,2008-07-11,04:16:01
39.923582,116.411382,0,-2,39640.1778240741,2008-07-11,04:16:04
39.923583,116.411386,0,25,39640.1778472222,2008-07-11,04:16:06
39.92359,116.411415,0,52,39640.1779050926,2008-07-11,04:16:11
39.923647,116.411455,0,73,39640.177962963,2008-07-11,04:16:16
39.92364,116.411566,0,101,39640.1780208333,2008-07-11,04:16:21
39.923668,116.411651,0,117,39640.1780787037,2008-07-11,04:16:26
39.923662,116.411709,0,128,39640.1781365741,2008-07-11,04:16:31
39.92367,116.411724,0,130,39640.1781944444,2008-07-11,04:16:36
39.923682,116.411728,0,132,39640.1782523148,2008-07-11,04:16:41
39.923683,116.411733,0,133,39640.1783101852,2008-07-11,04:16:46
39.923684,116.411736,0,133,39640.1783680556,2008-07-11,04:16:51
39.923684,116.411736,0,133,39640.1784027778,2008-07-11,04:16:54
39.923684,116.411738,0,133,39640.1784259259,2008-07-11,04:16:56
39.923684,116.411726,0,133,39640.1784837963,2008-07-11,04:17:01
39.994842,116.410837,0,181,39640.1924305556,2008-07-11,04:37:06
39.995772,116.410851,0,125,39640.1924884259,2008-07-11,04:37:11
39.996738,116.411015,0,99,39640.1925462963,2008-07-11,04:37:16
39.997673,116.41114,0,68,39640.1926041667,2008-07-11,04:37:21
39.998522,116.411264,0,40,39640.192662037,2008-07-11,04:37:26
39.999322,116.411347,0,17,39640.1927199074,2008-07-11,04:37:31
40.000031,116.411423,0,0,39640.1927777778,2008-07-11,04:37:36
40.000675,116.411385,0,-18,39640.1928356481,2008-07-11,04:37:41
40.001269,116.411319,0,-30,39640.1928935185,2008-07-11,04:37:46
40.001796,116.411223,0,-32,39640.1929513889,2008-07-11,04:37:51
40.00216,116.411106,0,-31,39640.1930092593,2008-07-11,04:37:56
40.002342,116.411062,0,-40,39640.1930671296,2008-07-11,04:38:01
40.002361,116.410953,0,-38,39640.193125,2008-07-11,04:38:06
40.002406,116.410924,0,-59,39640.1931828704,2008-07-11,04:38:11
40.002274,116.410734,0,-12,39640.1952662037,2008-07-11,04:41:11
40.00213,116.410662,0,-10,39640.1953240741,2008-07-11,04:41:16
40.001983,116.410634,0,-9,39640.1953819444,2008-07-11,04:41:21
40.001833,116.410622,0,-9,39640.1954398148,2008-07-11,04:41:26
40.001702,116.41051,0,-11,39640.1954976852,2008-07-11,04:41:31
40.001664,116.410199,0,-15,39640.1955555556,2008-07-11,04:41:36
40.001626,116.409669,0,-19,39640.1956134259,2008-07-11,04:41:41
40.001581,116.409096,0,-23,39640.1956712963,2008-07-11,04:41:46
40.001559,116.408479,0,-29,39640.1957291667,2008-07-11,04:41:51
40.001499,116.407836,0,-34,39640.195787037,2008-07-11,04:41:56
40.001435,116.407195,0,-40,39640.1958449074,2008-07-11,04:42:01
40.00141,116.406482,0,-46,39640.1959027778,2008-07-11,04:42:06
40.001412,116.405782,0,-53,39640.1959606481,2008-07-11,04:42:11
40.001327,116.405051,0,-61,39640.1960185185,2008-07-11,04:42:16
40.001271,116.404395,0,-69,39640.1960763889,2008-07-11,04:42:21
40.001229,116.403772,0,-77,39640.1961342593,2008-07-11,04:42:26
40.001197,116.403245,0,-85,39640.1961921296,2008-07-11,04:42:31
40.001294,116.402979,0,-92,39640.19625,2008-07-11,04:42:36
40.001278,116.402906,0,-99,39640.1963078704,2008-07-11,04:42:41
40.001262,116.402756,0,-104,39640.1963657407,2008-07-11,04:42:46
40.001276,116.402694,0,-107,39640.1964236111,2008-07-11,04:42:51
40.001268,116.402676,0,-112,39640.1964814815,2008-07-11,04:42:56
40.001327,116.402589,0,-112,39640.1965393518,2008-07-11,04:43:01
40.001321,116.402508,0,-112,39640.1965972222,2008-07-11,04:43:06
40.001375,116.402445,0,-113,39640.1966550926,2008-07-11,04:43:11
40.001386,116.402421,0,-113,39640.196712963,2008-07-11,04:43:16
40.001423,116.402415,0,-112,39640.1967708333,2008-07-11,04:43:21
40.001531,116.402416,0,-108,39640.1968287037,2008-07-11,04:43:26
40.001588,116.402419,0,-106,39640.1968865741,2008-07-11,04:43:31
40.001661,116.40238,0,-105,39640.1969444444,2008-07-11,04:43:36
40.001716,116.402328,0,-104,39640.1970023148,2008-07-11,04:43:41
40.001677,116.402302,0,-102,39640.1970601852,2008-07-11,04:43:46
40.001614,116.402236,0,-100,39640.1971180556,2008-07-11,04:43:51
40.00161,116.402236,0,-97,39640.1971759259,2008-07-11,04:43:56
40.00161,116.402233,0,-95,39640.1972337963,2008-07-11,04:44:01
40.001611,116.40224,0,-94,39640.1972916667,2008-07-11,04:44:06
40.001613,116.402244,0,-94,39640.197349537,2008-07-11,04:44:11
40.001614,116.402252,0,-94,39640.1974074074,2008-07-11,04:44:16
40.001615,116.402259,0,-94,39640.1974652778,2008-07-11,04:44:21
40.001615,116.402259,0,-94,39640.1975,2008-07-11,04:44:24
40.001615,116.402263,0,-94,39640.1975231481,2008-07-11,04:44:26
40.001618,116.402272,0,-94,39640.1975810185,2008-07-11,04:44:31
40.001706,116.402337,0,-93,39640.1976388889,2008-07-11,04:44:36
40.001759,116.402372,0,-93,39640.1976967593,2008-07-11,04:44:41
40.00176,116.402373,0,-93,39640.1977546296,2008-07-11,04:44:46
40.00176,116.402373,0,-93,39640.1977893518,2008-07-11,04:44:49
40.001761,116.40237,0,-93,39640.1978125,2008-07-11,04:44:51
40.001822,116.402304,0,-93,39640.1978703704,2008-07-11,04:44:56
40.001715,116.401943,0,-92,39640.1979282407,2008-07-11,04:45:01
40.001607,116.401501,0,-92,39640.1979861111,2008-07-11,04:45:06
40.001547,116.401282,0,-91,39640.1980439815,2008-07-11,04:45:11
40.00146,116.400822,0,-87,39640.1981018518,2008-07-11,04:45:16
40.001454,116.400339,0,-81,39640.1981597222,2008-07-11,04:45:21
40.001441,116.399811,0,-75,39640.1982175926,2008-07-11,04:45:26
40.001386,116.399463,0,-68,39640.198275463,2008-07-11,04:45:31
40.001432,116.399056,0,-60,39640.1983333333,2008-07-11,04:45:36
40.001502,116.398625,0,-51,39640.1983912037,2008-07-11,04:45:41
40.001428,116.398144,0,-44,39640.1984490741,2008-07-11,04:45:46
40.001384,116.39756,0,-38,39640.1985069444,2008-07-11,04:45:51
40.001377,116.39702,0,-37,39640.1985648148,2008-07-11,04:45:56
40.00132,116.396493,0,-35,39640.1986226852,2008-07-11,04:46:01
40.001381,116.396022,0,-35,39640.1986805556,2008-07-11,04:46:06
40.001294,116.395598,0,-32,39640.1987384259,2008-07-11,04:46:11
40.001277,116.395231,0,-27,39640.1987962963,2008-07-11,04:46:16
40.00132,116.395025,0,-24,39640.1988541667,2008-07-11,04:46:21
40.001354,116.394975,0,-20,39640.198912037,2008-07-11,04:46:26
40.001374,116.394984,0,-19,39640.1989699074,2008-07-11,04:46:31
40.001373,116.394975,0,-18,39640.1990277778,2008-07-11,04:46:36
40.001373,116.394964,0,-17,39640.1990856482,2008-07-11,04:46:41
40.001365,116.394941,0,-17,39640.1991435185,2008-07-11,04:46:46
40.001365,116.394941,0,-17,39640.1991782407,2008-07-11,04:46:49
40.001365,116.394943,0,-16,39640.1992013889,2008-07-11,04:46:51
40.001367,116.394953,0,-16,39640.1992592593,2008-07-11,04:46:56
40.001375,116.394969,0,-16,39640.1993171296,2008-07-11,04:47:01
40.001398,116.394991,0,-17,39640.199375,2008-07-11,04:47:06
40.001416,116.394979,0,-17,39640.1994328704,2008-07-11,04:47:11
40.001458,116.394895,0,-15,39640.1994907407,2008-07-11,04:47:16
40.001471,116.394812,0,-17,39640.1995486111,2008-07-11,04:47:21
40.00148,116.394721,0,-21,39640.1996064815,2008-07-11,04:47:26
40.001469,116.394625,0,-17,39640.1996643519,2008-07-11,04:47:31
40.001416,116.394554,0,7,39640.1997222222,2008-07-11,04:47:36
40.00141,116.394512,0,27,39640.1997800926,2008-07-11,04:47:41
40.001434,116.394537,0,35,39640.199837963,2008-07-11,04:47:46
40.00146,116.394538,0,42,39640.1998958333,2008-07-11,04:47:51
40.001459,116.394498,0,48,39640.1999537037,2008-07-11,04:47:56
40.001462,116.394495,0,49,39640.2000115741,2008-07-11,04:48:01
40.001463,116.394498,0,51,39640.2000694444,2008-07-11,04:48:06
40.001463,116.394498,0,51,39640.2001041667,2008-07-11,04:48:09
40.001463,116.394497,0,51,39640.2001273148,2008-07-11,04:48:11
40.001434,116.394498,0,54,39640.2001851852,2008-07-11,04:48:16
40.0014,116.394483,0,58,39640.2002430556,2008-07-11,04:48:21
40.001411,116.394478,0,61,39640.2003009259,2008-07-11,04:48:26
40.001411,116.394486,0,61,39640.2003587963,2008-07-11,04:48:31
40.001411,116.394485,0,61,39640.2004166667,2008-07-11,04:48:36
40.001417,116.394483,0,63,39640.200474537,2008-07-11,04:48:41
40.001417,116.394483,0,63,39640.2005092593,2008-07-11,04:48:44
40.001418,116.394479,0,66,39640.2005324074,2008-07-11,04:48:46
40.001449,116.394475,0,68,39640.2005902778,2008-07-11,04:48:51
40.0015,116.394481,0,71,39640.2006481481,2008-07-11,04:48:56
40.001563,116.39448,0,75,39640.2007060185,2008-07-11,04:49:01
40.001625,116.394482,0,78,39640.2007638889,2008-07-11,04:49:06
40.001681,116.39447,0,81,39640.2008217593,2008-07-11,04:49:11
40.001743,116.39445,0,82,39640.2008796296,2008-07-11,04:49:16
40.001804,116.394416,0,84,39640.2009375,2008-07-11,04:49:21
40.001868,116.394441,0,85,39640.2009953704,2008-07-11,04:49:26
40.00192,116.394405,0,90,39640.2010532407,2008-07-11,04:49:31
40.002018,116.394479,0,94,39640.2011111111,2008-07-11,04:49:36
40.002095,116.394511,0,116,39640.2011689815,2008-07-11,04:49:41
40.00216,116.394531,0,137,39640.2012268519,2008-07-11,04:49:46
40.002223,116.394555,0,148,39640.2012847222,2008-07-11,04:49:51
40.002279,116.394568,0,156,39640.2013425926,2008-07-11,04:49:56
40.002352,116.394559,0,163,39640.201400463,2008-07-11,04:50:01
40.002437,116.394547,0,178,39640.2014583333,2008-07-11,04:50:06
40.002513,116.394557,0,192,39640.2015162037,2008-07-11,04:50:11
40.002604,116.394455,0,212,39640.2015740741,2008-07-11,04:50:16
40.002658,116.394443,0,225,39640.2016319444,2008-07-11,04:50:21
40.002716,116.394444,0,238,39640.2016898148,2008-07-11,04:50:26
40.002763,116.394421,0,251,39640.2017476852,2008-07-11,04:50:31
40.002822,116.394338,0,273,39640.2018055556,2008-07-11,04:50:36
40.002972,116.394681,0,287,39640.2018634259,2008-07-11,04:50:41
40.003062,116.39473,0,301,39640.2019212963,2008-07-11,04:50:46
40.003141,116.394712,0,290,39640.2019791667,2008-07-11,04:50:51
40.003229,116.394667,0,256,39640.202037037,2008-07-11,04:50:56
40.003346,116.394477,0,249,39640.2020949074,2008-07-11,04:51:01
40.003375,116.394417,0,248,39640.2021527778,2008-07-11,04:51:06
40.003397,116.39442,0,250,39640.2022106481,2008-07-11,04:51:11
40.003452,116.394405,0,258,39640.2022685185,2008-07-11,04:51:16
40.003532,116.394398,0,269,39640.2023263889,2008-07-11,04:51:21
40.003586,116.394381,0,289,39640.2023842593,2008-07-11,04:51:26
40.003641,116.394348,0,303,39640.2024421296,2008-07-11,04:51:31
40.003612,116.394316,0,304,39640.2025,2008-07-11,04:51:36
40.003545,116.394322,0,310,39640.2025578704,2008-07-11,04:51:41
40.00352,116.394387,0,316,39640.2026157407,2008-07-11,04:51:46
40.003456,116.394395,0,320,39640.2026736111,2008-07-11,04:51:51
40.003395,116.394406,0,326,39640.2027314815,2008-07-11,04:51:56
40.003376,116.394381,0,331,39640.2027893519,2008-07-11,04:52:01
40.003378,116.394366,0,334,39640.2028472222,2008-07-11,04:52:06
40.003378,116.394366,0,334,39640.2028819444,2008-07-11,04:52:09
40.003377,116.394366,0,337,39640.2029050926,2008-07-11,04:52:11
40.003385,116.394422,0,339,39640.202962963,2008-07-11,04:52:16
40.003389,116.394439,0,341,39640.2030208333,2008-07-11,04:52:21
40.003393,116.39444,0,342,39640.2030787037,2008-07-11,04:52:26
40.003393,116.39444,0,342,39640.2031134259,2008-07-11,04:52:29
40.003386,116.394437,0,342,39640.2031365741,2008-07-11,04:52:31
40.003381,116.39442,0,342,39640.2031944444,2008-07-11,04:52:36
40.003379,116.394403,0,342,39640.2032523148,2008-07-11,04:52:41
40.003379,116.394403,0,342,39640.203287037,2008-07-11,04:52:44
40.003378,116.394399,0,342,39640.2033101852,2008-07-11,04:52:46
40.003377,116.394379,0,342,39640.2033680556,2008-07-11,04:52:51
40.003377,116.394379,0,342,39640.2034027778,2008-07-11,04:52:54
40.003377,116.394376,0,342,39640.2034259259,2008-07-11,04:52:56
40.003452,116.394472,0,342,39640.2034837963,2008-07-11,04:53:01
40.003511,116.394645,0,346,39640.2035416667,2008-07-11,04:53:06
40.003534,116.394891,0,351,39640.203599537,2008-07-11,04:53:11
40.003569,116.394945,0,354,39640.2036574074,2008-07-11,04:53:16
40.003563,116.394683,0,357,39640.2037152778,2008-07-11,04:53:21
40.003675,116.394613,0,358,39640.2037731481,2008-07-11,04:53:26
40.003675,116.394613,0,358,39640.2038078704,2008-07-11,04:53:29
40.003677,116.39462,0,357,39640.2038310185,2008-07-11,04:53:31
40.003678,116.394629,0,357,39640.2038888889,2008-07-11,04:53:36
40.003675,116.394616,0,357,39640.2039467593,2008-07-11,04:53:41
40.003673,116.394627,0,357,39640.2040046296,2008-07-11,04:53:46
40.003673,116.394643,0,357,39640.2040625,2008-07-11,04:53:51
40.003676,116.394666,0,356,39640.2041203704,2008-07-11,04:53:56
40.003663,116.394463,0,355,39640.2041782407,2008-07-11,04:54:01
40.003538,116.394187,0,346,39640.2042361111,2008-07-11,04:54:06
40.003229,116.394104,0,340,39640.2042939815,2008-07-11,04:54:11
40.002696,116.394102,0,333,39640.2043518518,2008-07-11,04:54:16
40.002119,116.394062,0,326,39640.2044097222,2008-07-11,04:54:21
40.001728,116.394017,0,320,39640.2044675926,2008-07-11,04:54:26
40.001434,116.394022,0,314,39640.204525463,2008-07-11,04:54:31
40.001282,116.394016,0,308,39640.2045833333,2008-07-11,04:54:36
40.001226,116.394018,0,303,39640.2046412037,2008-07-11,04:54:41
40.001203,116.394013,0,297,39640.2046990741,2008-07-11,04:54:46
40.001189,116.394005,0,292,39640.2047569444,2008-07-11,04:54:51
40.001179,116.393999,0,289,39640.2048148148,2008-07-11,04:54:56
40.001127,116.394006,0,287,39640.2048726852,2008-07-11,04:55:01
40.000917,116.394228,0,284,39640.2049305556,2008-07-11,04:55:06
40.000515,116.394304,0,283,39640.2049884259,2008-07-11,04:55:11
40.000028,116.394327,0,283,39640.2050462963,2008-07-11,04:55:16
39.999438,116.394387,0,282,39640.2051041667,2008-07-11,04:55:21
39.998812,116.39443,0,281,39640.205162037,2008-07-11,04:55:26
39.998223,116.394437,0,278,39640.2052199074,2008-07-11,04:55:31
39.997597,116.394453,0,265,39640.2052777778,2008-07-11,04:55:36
39.997142,116.394483,0,254,39640.2053356481,2008-07-11,04:55:41
39.996866,116.394406,0,240,39640.2053935185,2008-07-11,04:55:46
39.996501,116.394462,0,227,39640.2054513889,2008-07-11,04:55:51
39.995963,116.394486,0,210,39640.2055092593,2008-07-11,04:55:56
39.995346,116.394468,0,194,39640.2055671296,2008-07-11,04:56:01
39.994745,116.394461,0,181,39640.205625,2008-07-11,04:56:06
39.994171,116.394436,0,167,39640.2056828704,2008-07-11,04:56:11
39.993704,116.394402,0,158,39640.2057407407,2008-07-11,04:56:16
39.993605,116.394405,0,150,39640.2057986111,2008-07-11,04:56:21
39.993627,116.394492,0,143,39640.2058564815,2008-07-11,04:56:26
39.993636,116.394462,0,147,39640.2059143518,2008-07-11,04:56:31
39.99363,116.394456,0,151,39640.2059722222,2008-07-11,04:56:36
39.993628,116.394455,0,153,39640.2060300926,2008-07-11,04:56:41
39.993631,116.394457,0,153,39640.206087963,2008-07-11,04:56:46
39.993632,116.394457,0,153,39640.2061458333,2008-07-11,04:56:51
39.993632,116.394457,0,153,39640.2061805556,2008-07-11,04:56:54
39.993633,116.394458,0,153,39640.2062037037,2008-07-11,04:56:56
39.993467,116.394498,0,154,39640.2062615741,2008-07-11,04:57:01
39.993151,116.394531,0,148,39640.2063194444,2008-07-11,04:57:06
39.992773,116.394593,0,144,39640.2063773148,2008-07-11,04:57:11
39.992315,116.394615,0,137,39640.2064351852,2008-07-11,04:57:16
39.991875,116.394615,0,132,39640.2064930556,2008-07-11,04:57:21
39.99138,116.394612,0,128,39640.2065509259,2008-07-11,04:57:26
39.990779,116.394555,0,126,39640.2066087963,2008-07-11,04:57:31
39.990066,116.394558,0,120,39640.2066666667,2008-07-11,04:57:36
39.989325,116.394566,0,111,39640.206724537,2008-07-11,04:57:41
39.988636,116.394611,0,111,39640.2067824074,2008-07-11,04:57:46
39.988197,116.394665,0,110,39640.2068402778,2008-07-11,04:57:51
39.987751,116.39471,0,112,39640.2068981482,2008-07-11,04:57:56
39.987313,116.394708,0,110,39640.2069560185,2008-07-11,04:58:01
39.987074,116.394631,0,110,39640.2070138889,2008-07-11,04:58:06
39.98703,116.394353,0,120,39640.2070717593,2008-07-11,04:58:11
39.987044,116.393912,0,129,39640.2071296296,2008-07-11,04:58:16
39.987017,116.393266,0,133,39640.2071875,2008-07-11,04:58:21
39.986993,116.392481,0,141,39640.2072453704,2008-07-11,04:58:26
39.986973,116.391667,0,140,39640.2073032407,2008-07-11,04:58:31
39.986977,116.390807,0,147,39640.2073611111,2008-07-11,04:58:36
39.986989,116.390013,0,144,39640.2074189815,2008-07-11,04:58:41
39.987021,116.389191,0,139,39640.2074768519,2008-07-11,04:58:46
39.986974,116.388314,0,135,39640.2075347222,2008-07-11,04:58:51
39.986868,116.387379,0,131,39640.2075925926,2008-07-11,04:58:56
39.986819,116.3865,0,130,39640.207650463,2008-07-11,04:59:01
39.986933,116.385574,0,134,39640.2077083333,2008-07-11,04:59:06
39.986855,116.384729,0,142,39640.2077662037,2008-07-11,04:59:11
39.986795,116.38411,0,147,39640.2078240741,2008-07-11,04:59:16
39.986749,116.383542,0,159,39640.2078819444,2008-07-11,04:59:21
39.986722,116.382907,0,151,39640.2079398148,2008-07-11,04:59:26
39.986704,116.38221,0,151,39640.2079976852,2008-07-11,04:59:31
39.986686,116.381714,0,148,39640.2080555556,2008-07-11,04:59:36
39.98674,116.381463,0,159,39640.2081134259,2008-07-11,04:59:41
39.986879,116.381309,0,164,39640.2081712963,2008-07-11,04:59:46
39.987312,116.38132,0,145,39640.2082291667,2008-07-11,04:59:51
39.987873,116.381248,0,131,39640.208287037,2008-07-11,04:59:56
39.988475,116.381183,0,157,39640.2083449074,2008-07-11,05:00:01
39.989119,116.380983,0,178,39640.2084027778,2008-07-11,05:00:06
39.989826,116.380888,0,188,39640.2084606481,2008-07-11,05:00:11
39.990565,116.380871,0,192,39640.2085185185,2008-07-11,05:00:16
39.991411,116.380943,0,188,39640.2085763889,2008-07-11,05:00:21
39.992242,116.380911,0,184,39640.2086342593,2008-07-11,05:00:26
39.99284,116.381032,0,190,39640.2086921296,2008-07-11,05:00:31
39.993112,116.381147,0,183,39640.20875,2008-07-11,05:00:36
39.993145,116.381162,0,180,39640.2088078704,2008-07-11,05:00:41
39.993221,116.381142,0,186,39640.2088657407,2008-07-11,05:00:46
39.993269,116.381142,0,181,39640.2089236111,2008-07-11,05:00:51
39.993269,116.381142,0,181,39640.2089583333,2008-07-11,05:00:54
39.993269,116.38115,0,181,39640.2089814815,2008-07-11,05:00:56
39.99328,116.381144,0,179,39640.2090393519,2008-07-11,05:01:01
39.99328,116.381144,0,179,39640.2090740741,2008-07-11,05:01:04
39.993283,116.381152,0,179,39640.2090972222,2008-07-11,05:01:06
39.993227,116.381168,0,165,39640.2091550926,2008-07-11,05:01:11
39.993276,116.381211,0,160,39640.209212963,2008-07-11,05:01:16
39.993343,116.381268,0,151,39640.2092708333,2008-07-11,05:01:21
39.993393,116.381304,0,146,39640.2093287037,2008-07-11,05:01:26
39.993467,116.38129,0,147,39640.2093865741,2008-07-11,05:01:31
39.993518,116.381247,0,145,39640.2094444444,2008-07-11,05:01:36
39.993573,116.381209,0,146,39640.2095023148,2008-07-11,05:01:41
39.993648,116.381223,0,146,39640.2095601852,2008-07-11,05:01:46
39.993739,116.381244,0,141,39640.2096180556,2008-07-11,05:01:51
39.993824,116.381255,0,140,39640.2096759259,2008-07-11,05:01:56
39.993905,116.381245,0,146,39640.2097337963,2008-07-11,05:02:01
39.993968,116.381222,0,150,39640.2097916667,2008-07-11,05:02:06
39.994065,116.381239,0,155,39640.209849537,2008-07-11,05:02:11
39.994153,116.381234,0,158,39640.2099074074,2008-07-11,05:02:16
39.994314,116.381267,0,154,39640.2099652778,2008-07-11,05:02:21
39.994511,116.38124,0,135,39640.2100231481,2008-07-11,05:02:26
39.994649,116.381275,0,125,39640.2100810185,2008-07-11,05:02:31
39.994796,116.381243,0,120,39640.2101388889,2008-07-11,05:02:36
39.994931,116.381216,0,114,39640.2101967593,2008-07-11,05:02:41
39.995031,116.381185,0,118,39640.2102546296,2008-07-11,05:02:46
39.995128,116.381147,0,118,39640.2103125,2008-07-11,05:02:51
39.99522,116.381144,0,119,39640.2103703704,2008-07-11,05:02:56
39.995309,116.381136,0,119,39640.2104282407,2008-07-11,05:03:01
39.995398,116.381138,0,119,39640.2104861111,2008-07-11,05:03:06
39.995498,116.38111,0,119,39640.2105439815,2008-07-11,05:03:11
39.995636,116.381091,0,119,39640.2106018519,2008-07-11,05:03:16
39.99574,116.381114,0,116,39640.2106597222,2008-07-11,05:03:21
39.995834,116.381108,0,114,39640.2107175926,2008-07-11,05:03:26
39.995903,116.381093,0,120,39640.210775463,2008-07-11,05:03:31
39.995976,116.381092,0,122,39640.2108333333,2008-07-11,05:03:36
39.996049,116.381081,0,120,39640.2108912037,2008-07-11,05:03:41
39.996131,116.381074,0,120,39640.2109490741,2008-07-11,05:03:46
39.996216,116.381078,0,133,39640.2110069444,2008-07-11,05:03:51
39.996295,116.38107,0,135,39640.2110648148,2008-07-11,05:03:56
39.996331,116.381047,0,138,39640.2111226852,2008-07-11,05:04:01
39.996359,116.381029,0,141,39640.2111805556,2008-07-11,05:04:06
39.996386,116.381025,0,144,39640.2112384259,2008-07-11,05:04:11
39.996468,116.381025,0,149,39640.2112962963,2008-07-11,05:04:16
39.996532,116.38098,0,144,39640.2113541667,2008-07-11,05:04:21
39.996545,116.380993,0,146,39640.211412037,2008-07-11,05:04:26
39.996604,116.381035,0,146,39640.2114699074,2008-07-11,05:04:31
39.996679,116.381038,0,148,39640.2115277778,2008-07-11,05:04:36
39.996785,116.381079,0,142,39640.2115856481,2008-07-11,05:04:41
39.996872,116.381122,0,139,39640.2116435185,2008-07-11,05:04:46
39.996962,116.381139,0,139,39640.2117013889,2008-07-11,05:04:51
39.997037,116.381119,0,147,39640.2117592593,2008-07-11,05:04:56
39.997099,116.381073,0,171,39640.2118171296,2008-07-11,05:05:01
39.997168,116.381042,0,192,39640.211875,2008-07-11,05:05:06
39.99725,116.380998,0,221,39640.2119328704,2008-07-11,05:05:11
39.997324,116.381017,0,237,39640.2119907407,2008-07-11,05:05:16
39.99739,116.381038,0,250,39640.2120486111,2008-07-11,05:05:21
39.997486,116.381149,0,243,39640.2121064815,2008-07-11,05:05:26
39.99757,116.38116,0,233,39640.2121643518,2008-07-11,05:05:31
39.997649,116.381163,0,227,39640.2122222222,2008-07-11,05:05:36
39.997728,116.381172,0,226,39640.2122800926,2008-07-11,05:05:41
39.997814,116.381171,0,227,39640.212337963,2008-07-11,05:05:46
39.997893,116.381179,0,229,39640.2123958333,2008-07-11,05:05:51
39.997969,116.381183,0,234,39640.2124537037,2008-07-11,05:05:56
39.998048,116.381199,0,234,39640.2125115741,2008-07-11,05:06:01
39.998135,116.381163,0,239,39640.2125694444,2008-07-11,05:06:06
39.998224,116.381122,0,242,39640.2126273148,2008-07-11,05:06:11
39.998277,116.381094,0,246,39640.2126851852,2008-07-11,05:06:16
39.99832,116.381016,0,261,39640.2127430556,2008-07-11,05:06:21
39.998356,116.38094,0,276,39640.2128009259,2008-07-11,05:06:26
39.998402,116.38084,0,299,39640.2128587963,2008-07-11,05:06:31
39.99845,116.3808,0,318,39640.2129166667,2008-07-11,05:06:36
39.998502,116.380769,0,335,39640.212974537,2008-07-11,05:06:41
39.998562,116.380757,0,347,39640.2130324074,2008-07-11,05:06:46
39.998657,116.380711,0,368,39640.2130902778,2008-07-11,05:06:51
39.998762,116.3807,0,386,39640.2131481481,2008-07-11,05:06:56
39.998848,116.380692,0,395,39640.2132060185,2008-07-11,05:07:01
39.998914,116.380737,0,419,39640.2132638889,2008-07-11,05:07:06
39.998993,116.380748,0,426,39640.2133217593,2008-07-11,05:07:11
39.999065,116.380787,0,418,39640.2133796296,2008-07-11,05:07:16
39.999162,116.380949,0,376,39640.2134375,2008-07-11,05:07:21
39.99924,116.380973,0,364,39640.2134953704,2008-07-11,05:07:26
39.999318,116.380944,0,360,39640.2135532407,2008-07-11,05:07:31
39.999416,116.380923,0,356,39640.2136111111,2008-07-11,05:07:36
39.999514,116.380914,0,352,39640.2136689815,2008-07-11,05:07:41
39.999676,116.381146,0,372,39640.2137268518,2008-07-11,05:07:46
39.999767,116.381149,0,353,39640.2137847222,2008-07-11,05:07:51
40.00004,116.38109,0,241,39640.2138425926,2008-07-11,05:07:56
40.000141,116.381059,0,204,39640.213900463,2008-07-11,05:08:01
40.000206,116.381033,0,191,39640.2139583333,2008-07-11,05:08:06
40.000336,116.380814,0,188,39640.2140162037,2008-07-11,05:08:11
40.000378,116.380632,0,199,39640.2140740741,2008-07-11,05:08:16
40.000373,116.380517,0,190,39640.2141319444,2008-07-11,05:08:21
40.000389,116.380356,0,189,39640.2141898148,2008-07-11,05:08:26
40.000365,116.380204,0,202,39640.2142476852,2008-07-11,05:08:31
40.000342,116.380064,0,212,39640.2143055556,2008-07-11,05:08:36
40.00032,116.379988,0,200,39640.2143634259,2008-07-11,05:08:41
40.000307,116.379901,0,194,39640.2144212963,2008-07-11,05:08:46
40.000279,116.379779,0,192,39640.2144791667,2008-07-11,05:08:51
40.000287,116.379647,0,187,39640.214537037,2008-07-11,05:08:56
40.000279,116.379533,0,185,39640.2145949074,2008-07-11,05:09:01
40.00031,116.379431,0,180,39640.2146527778,2008-07-11,05:09:06
40.000359,116.379327,0,177,39640.2147106482,2008-07-11,05:09:11
40.00037,116.379233,0,174,39640.2147685185,2008-07-11,05:09:16
40.000393,116.379143,0,170,39640.2148263889,2008-07-11,05:09:21
40.000421,116.379039,0,166,39640.2148842593,2008-07-11,05:09:26
40.000432,116.378946,0,159,39640.2149421296,2008-07-11,05:09:31
40.000443,116.37886,0,152,39640.215,2008-07-11,05:09:36
40.000423,116.378762,0,147,39640.2150578704,2008-07-11,05:09:41
40.0004,116.378679,0,142,39640.2151157407,2008-07-11,05:09:46
40.000394,116.37861,0,138,39640.2151736111,2008-07-11,05:09:51
40.000388,116.378506,0,136,39640.2152314815,2008-07-11,05:09:56
40.000399,116.37841,0,140,39640.2152893519,2008-07-11,05:10:01
40.000394,116.378322,0,137,39640.2153472222,2008-07-11,05:10:06
40.000376,116.378228,0,138,39640.2154050926,2008-07-11,05:10:11
40.000343,116.378149,0,138,39640.215462963,2008-07-11,05:10:16
40.000276,116.378113,0,136,39640.2155208333,2008-07-11,05:10:21
40.000196,116.378112,0,134,39640.2155787037,2008-07-11,05:10:26
40.000104,116.378153,0,129,39640.2156365741,2008-07-11,05:10:31
40.000011,116.378159,0,123,39640.2156944444,2008-07-11,05:10:36
39.999975,116.378096,0,120,39640.2157523148,2008-07-11,05:10:41
40.000038,116.377882,0,119,39640.2158101852,2008-07-11,05:10:46
40.000127,116.377752,0,118,39640.2158680556,2008-07-11,05:10:51
40.000046,116.377755,0,101,39640.2159259259,2008-07-11,05:10:56
39.999919,116.377707,0,91,39640.2159837963,2008-07-11,05:11:01
39.999791,116.377874,0,94,39640.2160416667,2008-07-11,05:11:06
39.999671,116.377947,0,92,39640.216099537,2008-07-11,05:11:11
39.999683,116.377956,0,89,39640.2161574074,2008-07-11,05:11:16
39.999694,116.378017,0,87,39640.2162152778,2008-07-11,05:11:21
39.999692,116.378208,0,81,39640.2162731481,2008-07-11,05:11:26
39.999685,116.378265,0,87,39640.2163310185,2008-07-11,05:11:31
39.999685,116.378265,0,87,39640.2163657407,2008-07-11,05:11:34
39.999684,116.378268,0,87,39640.2163888889,2008-07-11,05:11:36
39.999654,116.37829,0,95,39640.2164467593,2008-07-11,05:11:41
39.999608,116.378312,0,101,39640.2165046296,2008-07-11,05:11:46
39.999617,116.378317,0,102,39640.2165625,2008-07-11,05:11:51
39.999619,116.378442,0,110,39640.2166203704,2008-07-11,05:11:56
39.999616,116.378673,0,139,39640.2166782407,2008-07-11,05:12:01
39.999575,116.378789,0,153,39640.2167361111,2008-07-11,05:12:06
39.999596,116.378924,0,155,39640.2167939815,2008-07-11,05:12:11
39.999616,116.379015,0,161,39640.2168518519,2008-07-11,05:12:16
39.999593,116.379128,0,171,39640.2169097222,2008-07-11,05:12:21
39.999584,116.379222,0,183,39640.2169675926,2008-07-11,05:12:26
39.999599,116.379259,0,191,39640.217025463,2008-07-11,05:12:31
39.999594,116.379257,0,190,39640.2170833333,2008-07-11,05:12:36
39.99959,116.379256,0,190,39640.2171412037,2008-07-11,05:12:41
39.99959,116.379256,0,190,39640.2171759259,2008-07-11,05:12:44
39.999587,116.379256,0,190,39640.2171990741,2008-07-11,05:12:46
39.999598,116.379264,0,191,39640.2172569444,2008-07-11,05:12:51
39.999623,116.379271,0,191,39640.2173148148,2008-07-11,05:12:56
39.999668,116.379295,0,192,39640.2173726852,2008-07-11,05:13:01
39.999776,116.379287,0,193,39640.2174305556,2008-07-11,05:13:06
40.00001,116.379201,0,197,39640.2174884259,2008-07-11,05:13:11
40.000138,116.379135,0,199,39640.2175462963,2008-07-11,05:13:16
40.0002,116.379105,0,201,39640.2176041667,2008-07-11,05:13:21
40.000238,116.379104,0,202,39640.217662037,2008-07-11,05:13:26
40.000264,116.379139,0,203,39640.2177199074,2008-07-11,05:13:31
40.000285,116.379194,0,205,39640.2177777778,2008-07-11,05:13:36
40.000302,116.37926,0,206,39640.2178356481,2008-07-11,05:13:41
40.000283,116.379289,0,207,39640.2178935185,2008-07-11,05:13:46
40.000285,116.379303,0,208,39640.2179513889,2008-07-11,05:13:51
40.000288,116.379305,0,209,39640.2180092593,2008-07-11,05:13:56
40.000293,116.379308,0,209,39640.2180671296,2008-07-11,05:14:01
40.000293,116.379308,0,209,39640.2181018519,2008-07-11,05:14:04
40.000286,116.379307,0,210,39640.218125,2008-07-11,05:14:06
40.00028,116.379244,0,210,39640.2181828704,2008-07-11,05:14:11
39.998611,116.379644,0,212,39640.2184143519,2008-07-11,05:14:31
39.998762,116.379539,0,212,39640.2184722222,2008-07-11,05:14:36
39.99884,116.379538,0,210,39640.2185300926,2008-07-11,05:14:41
39.998884,116.379536,0,209,39640.218587963,2008-07-11,05:14:46
39.998907,116.379548,0,211,39640.2186458333,2008-07-11,05:14:51
39.99907,116.379528,0,210,39640.2187037037,2008-07-11,05:14:56
39.999213,116.379411,0,210,39640.2187615741,2008-07-11,05:15:01
39.999222,116.379411,0,210,39640.2188194444,2008-07-11,05:15:06
39.999232,116.379414,0,210,39640.2188773148,2008-07-11,05:15:11
39.999238,116.379415,0,210,39640.2189351852,2008-07-11,05:15:16
39.999238,116.379415,0,210,39640.2189699074,2008-07-11,05:15:19
39.999241,116.379417,0,210,39640.2189930556,2008-07-11,05:15:21
39.998959,116.380128,0,210,39640.2193402778,2008-07-11,05:15:51
39.998995,116.380018,0,210,39640.2193981481,2008-07-11,05:15:56
39.998988,116.380016,0,210,39640.2194560185,2008-07-11,05:16:01
39.998985,116.380013,0,210,39640.2195138889,2008-07-11,05:16:06
39.99899,116.380012,0,210,39640.2195717593,2008-07-11,05:16:11
39.998992,116.380012,0,210,39640.2196296296,2008-07-11,05:16:16
39.998986,116.380011,0,210,39640.2196875,2008-07-11,05:16:21
39.998986,116.380011,0,210,39640.2197222222,2008-07-11,05:16:24
39.998984,116.380008,0,210,39640.2197453704,2008-07-11,05:16:26
39.998994,116.380004,0,210,39640.2198032407,2008-07-11,05:16:31
39.999006,116.380003,0,210,39640.2198611111,2008-07-11,05:16:36
39.999037,116.379903,0,210,39640.2199189815,2008-07-11,05:16:41
39.99907,116.3798,0,210,39640.2199768518,2008-07-11,05:16:46
39.99907,116.379801,0,210,39640.2200347222,2008-07-11,05:16:51
39.999062,116.379799,0,210,39640.2200925926,2008-07-11,05:16:56
39.999055,116.3798,0,210,39640.220150463,2008-07-11,05:17:01
39.999054,116.379801,0,210,39640.2202083333,2008-07-11,05:17:06
39.99905,116.379802,0,210,39640.2202662037,2008-07-11,05:17:11
39.999043,116.3798,0,210,39640.2203240741,2008-07-11,05:17:16
39.999043,116.3798,0,210,39640.2203587963,2008-07-11,05:17:19
39.999043,116.3798,0,210,39640.2203819444,2008-07-11,05:17:21
39.999052,116.379801,0,210,39640.2204398148,2008-07-11,05:17:26
39.999107,116.379745,0,210,39640.2204976852,2008-07-11,05:17:31
39.99913,116.379698,0,210,39640.2205555556,2008-07-11,05:17:36
39.99913,116.379698,0,210,39640.2205902778,2008-07-11,05:17:39
39.999138,116.379695,0,210,39640.2206134259,2008-07-11,05:17:41
39.999181,116.379628,0,210,39640.2206712963,2008-07-11,05:17:46
39.999228,116.379567,0,210,39640.2207291667,2008-07-11,05:17:51
39.999751,116.380714,0,214,39640.2208449074,2008-07-11,05:18:01
39.999751,116.380714,0,214,39640.2208796296,2008-07-11,05:18:04
39.999754,116.380713,0,214,39640.2209027778,2008-07-11,05:18:06
39.999765,116.380676,0,214,39640.2209606481,2008-07-11,05:18:11
39.999781,116.380697,0,213,39640.2210185185,2008-07-11,05:18:16
39.999752,116.380697,0,213,39640.2210763889,2008-07-11,05:18:21
39.999754,116.380697,0,213,39640.2211342593,2008-07-11,05:18:26
39.999758,116.3807,0,213,39640.2211921296,2008-07-11,05:18:31
39.999755,116.380703,0,213,39640.22125,2008-07-11,05:18:36
39.999755,116.380703,0,213,39640.2212847222,2008-07-11,05:18:39
39.999759,116.38071,0,213,39640.2213078704,2008-07-11,05:18:41
39.999763,116.380758,0,213,39640.2213657407,2008-07-11,05:18:46
39.999776,116.380836,0,213,39640.2214236111,2008-07-11,05:18:51
39.999824,116.380868,0,213,39640.2214814815,2008-07-11,05:18:56
39.999894,116.380825,0,213,39640.2215393518,2008-07-11,05:19:01
39.999914,116.380791,0,213,39640.2215972222,2008-07-11,05:19:06
39.999932,116.38076,0,213,39640.2216550926,2008-07-11,05:19:11
39.999967,116.380798,0,213,39640.221712963,2008-07-11,05:19:16
39.999993,116.380877,0,213,39640.2217708333,2008-07-11,05:19:21
39.999178,116.378941,0,270,39640.2230439815,2008-07-11,05:21:11
39.999129,116.379083,0,269,39640.2231018519,2008-07-11,05:21:16
39.999096,116.379162,0,268,39640.2231597222,2008-07-11,05:21:21
39.999194,116.379374,0,222,39640.2235069444,2008-07-11,05:21:51
39.998988,116.379671,0,198,39640.2235648148,2008-07-11,05:21:56
39.998868,116.379755,0,172,39640.2236226852,2008-07-11,05:22:01
39.998824,116.37971,0,169,39640.2236805556,2008-07-11,05:22:06
39.998783,116.37976,0,189,39640.2237384259,2008-07-11,05:22:11
39.99875,116.379864,0,198,39640.2237962963,2008-07-11,05:22:16
39.99875,116.379864,0,198,39640.2238310185,2008-07-11,05:22:19
39.998749,116.379866,0,199,39640.2238541667,2008-07-11,05:22:21
39.998095,116.380359,0,620,39640.2244328704,2008-07-11,05:23:11
39.998588,116.379975,0,661,39640.2244907407,2008-07-11,05:23:16
39.999327,116.37941,0,761,39640.2245486111,2008-07-11,05:23:21
39.999319,116.379325,0,757,39640.2246064815,2008-07-11,05:23:26
39.999147,116.379346,0,698,39640.2246643519,2008-07-11,05:23:31
39.999148,116.379307,0,708,39640.2247222222,2008-07-11,05:23:36
39.999026,116.379358,0,658,39640.2247800926,2008-07-11,05:23:41
39.998829,116.379729,0,221,39640.2248958333,2008-07-11,05:23:51
39.998974,116.379361,0,239,39640.2249537037,2008-07-11,05:23:56
39.998978,116.379408,0,236,39640.2250115741,2008-07-11,05:24:01
39.998964,116.379465,0,224,39640.2250694444,2008-07-11,05:24:06
39.999001,116.379401,0,250,39640.2251273148,2008-07-11,05:24:11
39.999083,116.379221,0,288,39640.2251851852,2008-07-11,05:24:16
39.999058,116.379222,0,293,39640.2252430556,2008-07-11,05:24:21
39.999218,116.3788,0,276,39640.2255902778,2008-07-11,05:24:51
39.999422,116.378474,0,277,39640.2256481481,2008-07-11,05:24:56
39.999493,116.378476,0,266,39640.2257060185,2008-07-11,05:25:01
39.999482,116.37852,0,230,39640.2257638889,2008-07-11,05:25:06
39.999617,116.378406,0,-88,39640.2258217593,2008-07-11,05:25:11
39.999554,116.378508,0,-7,39640.2258796296,2008-07-11,05:25:16
39.999483,116.378633,0,94,39640.2259375,2008-07-11,05:25:21
39.9995,116.378637,0,186,39640.2259953704,2008-07-11,05:25:26
39.999524,116.378566,0,291,39640.2260532407,2008-07-11,05:25:31
39.999453,116.378717,0,329,39640.2261111111,2008-07-11,05:25:36
39.999309,116.378983,0,363,39640.2261689815,2008-07-11,05:25:41
39.999201,116.379149,0,372,39640.2262268519,2008-07-11,05:25:46
39.999159,116.379155,0,308,39640.2262847222,2008-07-11,05:25:51
39.99917,116.379136,0,267,39640.2263425926,2008-07-11,05:25:56
39.999259,116.379024,0,251,39640.226400463,2008-07-11,05:26:01
39.999192,116.379138,0,242,39640.2264583333,2008-07-11,05:26:06
39.999095,116.37933,0,237,39640.2265162037,2008-07-11,05:26:11
39.999444,116.379657,0,860,39640.2285416667,2008-07-11,05:29:06
39.999436,116.379225,0,516,39640.228599537,2008-07-11,05:29:11
39.999357,116.379045,0,221,39640.2286574074,2008-07-11,05:29:16
39.999309,116.379156,0,209,39640.2287152778,2008-07-11,05:29:21
39.999198,116.379343,0,194,39640.2287731481,2008-07-11,05:29:26
39.999179,116.379313,0,186,39640.2288310185,2008-07-11,05:29:31
39.999156,116.379361,0,191,39640.2288888889,2008-07-11,05:29:36
39.999113,116.379413,0,193,39640.2289467593,2008-07-11,05:29:41
39.999049,116.379574,0,209,39640.2292361111,2008-07-11,05:30:06
39.998995,116.37972,0,210,39640.2292939815,2008-07-11,05:30:11
39.998995,116.37972,0,210,39640.2293287037,2008-07-11,05:30:14
39.998996,116.379721,0,211,39640.2293518518,2008-07-11,05:30:16
39.999,116.379681,0,211,39640.2294097222,2008-07-11,05:30:21
39.99905,116.379522,0,211,39640.2294675926,2008-07-11,05:30:26
39.998498,116.379716,0,210,39640.230162037,2008-07-11,05:31:26
39.998612,116.379788,0,210,39640.2302199074,2008-07-11,05:31:31
39.998691,116.379662,0,210,39640.2302777778,2008-07-11,05:31:36
39.998686,116.379636,0,210,39640.2303356482,2008-07-11,05:31:41
39.998518,116.380447,0,822,39640.231724537,2008-07-11,05:33:41
39.998677,116.379676,0,367,39640.2317824074,2008-07-11,05:33:46
39.99878,116.379365,0,217,39640.2318402778,2008-07-11,05:33:51
39.998772,116.379432,0,212,39640.2318981481,2008-07-11,05:33:56
39.998793,116.379387,0,212,39640.2319560185,2008-07-11,05:34:01
39.99878,116.379426,0,212,39640.2320138889,2008-07-11,05:34:06
39.998737,116.379531,0,213,39640.2320717593,2008-07-11,05:34:11
39.998755,116.379608,0,214,39640.2321296296,2008-07-11,05:34:16
39.99874,116.379686,0,216,39640.2321875,2008-07-11,05:34:21
39.998752,116.379707,0,217,39640.2322453704,2008-07-11,05:34:26
39.998808,116.379552,0,216,39640.2323032407,2008-07-11,05:34:31
39.998839,116.379461,0,216,39640.2323611111,2008-07-11,05:34:36
39.998851,116.379433,0,217,39640.2324189815,2008-07-11,05:34:41
39.998864,116.379392,0,216,39640.2324768519,2008-07-11,05:34:46
39.998869,116.379394,0,216,39640.2325347222,2008-07-11,05:34:51
39.998869,116.379394,0,216,39640.2325694444,2008-07-11,05:34:54
39.998866,116.379395,0,216,39640.2325925926,2008-07-11,05:34:56
39.998947,116.379355,0,217,39640.232650463,2008-07-11,05:35:01
39.999051,116.37929,0,216,39640.2327083333,2008-07-11,05:35:06
39.999091,116.379322,0,216,39640.2327662037,2008-07-11,05:35:11
39.999054,116.379426,0,217,39640.2328240741,2008-07-11,05:35:16
39.999037,116.379434,0,218,39640.2328819444,2008-07-11,05:35:21
39.998993,116.379458,0,220,39640.2329398148,2008-07-11,05:35:26
39.998981,116.379419,0,220,39640.2329976852,2008-07-11,05:35:31
39.999069,116.37921,0,219,39640.2330555556,2008-07-11,05:35:36
39.999187,116.379022,0,219,39640.2331134259,2008-07-11,05:35:41
39.999297,116.378873,0,218,39640.2331712963,2008-07-11,05:35:46
39.999305,116.37884,0,219,39640.2332291667,2008-07-11,05:35:51
39.998989,116.379333,0,217,39640.2338657407,2008-07-11,05:36:46
39.998902,116.37945,0,217,39640.2339236111,2008-07-11,05:36:51
39.998746,116.379773,0,216,39640.2339814815,2008-07-11,05:36:56
39.998645,116.379936,0,216,39640.2340393519,2008-07-11,05:37:01
39.998678,116.379863,0,219,39640.2340972222,2008-07-11,05:37:06
39.998754,116.379691,0,220,39640.2341550926,2008-07-11,05:37:11
39.998995,116.379356,0,230,39640.234212963,2008-07-11,05:37:16
39.999073,116.379249,0,228,39640.2342708333,2008-07-11,05:37:21
39.999159,116.379096,0,227,39640.2343287037,2008-07-11,05:37:26
39.999202,116.379049,0,232,39640.2343865741,2008-07-11,05:37:31
39.99923,116.379026,0,240,39640.2344444444,2008-07-11,05:37:36
39.99926,116.378912,0,246,39640.2345023148,2008-07-11,05:37:41
39.999208,116.378927,0,249,39640.2345601852,2008-07-11,05:37:46
39.999186,116.378919,0,252,39640.2346180556,2008-07-11,05:37:51
39.99919,116.378278,0,242,39640.2349074074,2008-07-11,05:38:16
39.99923,116.378315,0,242,39640.2349652778,2008-07-11,05:38:21
39.999214,116.37865,0,241,39640.2350231481,2008-07-11,05:38:26
39.999216,116.378994,0,241,39640.2350810185,2008-07-11,05:38:31
39.999177,116.379226,0,234,39640.2351388889,2008-07-11,05:38:36
39.999184,116.379329,0,225,39640.2351967593,2008-07-11,05:38:41
39.999207,116.379337,0,221,39640.2352546296,2008-07-11,05:38:46
39.999277,116.379314,0,206,39640.2353125,2008-07-11,05:38:51
39.999331,116.379318,0,205,39640.2353703704,2008-07-11,05:38:56
39.999341,116.379323,0,205,39640.2354282407,2008-07-11,05:39:01
39.999345,116.379325,0,204,39640.2354861111,2008-07-11,05:39:06
39.999345,116.379325,0,204,39640.2355208333,2008-07-11,05:39:09
39.99934,116.379324,0,204,39640.2355439815,2008-07-11,05:39:11
39.999364,116.379323,0,204,39640.2356018518,2008-07-11,05:39:16
40.000156,116.379254,0,320,39640.236412037,2008-07-11,05:40:26
40.000247,116.379274,0,250,39640.2364699074,2008-07-11,05:40:31
40.000258,116.379343,0,255,39640.2365277778,2008-07-11,05:40:36
40.000263,116.379313,0,250,39640.2365856481,2008-07-11,05:40:41
40.000287,116.37932,0,250,39640.2366435185,2008-07-11,05:40:46
40.0003,116.379326,0,250,39640.2367013889,2008-07-11,05:40:51
40.000304,116.379311,0,251,39640.2367592593,2008-07-11,05:40:56
40.000304,116.379311,0,251,39640.2367939815,2008-07-11,05:40:59
40.00031,116.379312,0,251,39640.2368171296,2008-07-11,05:41:01
40.000336,116.379249,0,251,39640.236875,2008-07-11,05:41:06
40.000268,116.379161,0,244,39640.2369328704,2008-07-11,05:41:11
40.000268,116.37916,0,244,39640.2369907407,2008-07-11,05:41:16
40.000266,116.37916,0,245,39640.2370486111,2008-07-11,05:41:21
40.000259,116.379158,0,245,39640.2371064815,2008-07-11,05:41:26
40.000259,116.379158,0,245,39640.2371412037,2008-07-11,05:41:29
40.000258,116.379152,0,245,39640.2371643518,2008-07-11,05:41:31
40.000247,116.379086,0,249,39640.2372222222,2008-07-11,05:41:36
40.000264,116.379029,0,250,39640.2372800926,2008-07-11,05:41:41
39.999538,116.379431,0,257,39640.237337963,2008-07-11,05:41:46
39.999535,116.379326,0,248,39640.2373958333,2008-07-11,05:41:51
39.999483,116.379173,0,239,39640.2374537037,2008-07-11,05:41:56
39.999483,116.379075,0,228,39640.2375115741,2008-07-11,05:42:01
39.999468,116.378966,0,212,39640.2375694444,2008-07-11,05:42:06
39.99942,116.378888,0,199,39640.2376273148,2008-07-11,05:42:11
39.999411,116.378836,0,185,39640.2376851852,2008-07-11,05:42:16
39.999372,116.378762,0,172,39640.2377430556,2008-07-11,05:42:21
39.999356,116.378697,0,165,39640.2378009259,2008-07-11,05:42:26
39.99934,116.37864,0,161,39640.2378587963,2008-07-11,05:42:31
39.999335,116.378582,0,158,39640.2379166667,2008-07-11,05:42:36
39.999329,116.37856,0,155,39640.237974537,2008-07-11,05:42:41
39.999345,116.378527,0,150,39640.2380324074,2008-07-11,05:42:46
39.999396,116.37848,0,144,39640.2380902778,2008-07-11,05:42:51
39.99943,116.378433,0,140,39640.2381481482,2008-07-11,05:42:56
39.999408,116.378376,0,135,39640.2382060185,2008-07-11,05:43:01
39.999457,116.378323,0,131,39640.2382638889,2008-07-11,05:43:06
39.999518,116.378304,0,132,39640.2383217593,2008-07-11,05:43:11
39.999541,116.378276,0,132,39640.2383796296,2008-07-11,05:43:16
39.999585,116.378213,0,133,39640.2384375,2008-07-11,05:43:21
39.99962,116.378183,0,134,39640.2384953704,2008-07-11,05:43:26
39.999647,116.378154,0,136,39640.2385532407,2008-07-11,05:43:31
39.999683,116.378125,0,135,39640.2386111111,2008-07-11,05:43:36
39.999692,116.378116,0,134,39640.2386689815,2008-07-11,05:43:41
39.999705,116.378134,0,133,39640.2387268519,2008-07-11,05:43:46
39.999727,116.378171,0,132,39640.2387847222,2008-07-11,05:43:51
39.999738,116.378214,0,132,39640.2388425926,2008-07-11,05:43:56
39.999732,116.37831,0,129,39640.238900463,2008-07-11,05:44:01
39.999727,116.378367,0,128,39640.2389583333,2008-07-11,05:44:06
39.999749,116.378415,0,126,39640.2390162037,2008-07-11,05:44:11
39.999776,116.378429,0,127,39640.2390740741,2008-07-11,05:44:16
39.999795,116.378424,0,126,39640.2391319444,2008-07-11,05:44:21
40.000001,116.378316,0,126,39640.2391898148,2008-07-11,05:44:26
40.000245,116.378198,0,124,39640.2392476852,2008-07-11,05:44:31
40.000295,116.378217,0,122,39640.2393055556,2008-07-11,05:44:36
40.000308,116.378166,0,122,39640.2393634259,2008-07-11,05:44:41
40.000316,116.3781,0,122,39640.2394212963,2008-07-11,05:44:46
40.000354,116.378024,0,124,39640.2394791667,2008-07-11,05:44:51
40.000398,116.37794,0,128,39640.239537037,2008-07-11,05:44:56
40.000433,116.377875,0,128,39640.2395949074,2008-07-11,05:45:01
40.00042,116.377802,0,130,39640.2396527778,2008-07-11,05:45:06
40.000432,116.377727,0,131,39640.2397106481,2008-07-11,05:45:11
40.000431,116.37765,0,133,39640.2397685185,2008-07-11,05:45:16
40.000456,116.377572,0,134,39640.2398263889,2008-07-11,05:45:21
40.000418,116.3775,0,134,39640.2398842593,2008-07-11,05:45:26
40.000407,116.377423,0,135,39640.2399421296,2008-07-11,05:45:31
40.000426,116.377358,0,137,39640.24,2008-07-11,05:45:36
40.000436,116.377303,0,141,39640.2400578704,2008-07-11,05:45:41
40.000434,116.377225,0,140,39640.2401157407,2008-07-11,05:45:46
40.000439,116.377161,0,140,39640.2401736111,2008-07-11,05:45:51
40.00042,116.377107,0,137,39640.2402314815,2008-07-11,05:45:56
40.000399,116.377037,0,134,39640.2402893519,2008-07-11,05:46:01
40.000379,116.376965,0,131,39640.2403472222,2008-07-11,05:46:06
40.000396,116.376893,0,131,39640.2404050926,2008-07-11,05:46:11
40.000388,116.376827,0,131,39640.240462963,2008-07-11,05:46:16
40.000379,116.376742,0,130,39640.2405208333,2008-07-11,05:46:21
40.000388,116.376668,0,132,39640.2405787037,2008-07-11,05:46:26
40.000391,116.376599,0,132,39640.2406365741,2008-07-11,05:46:31
40.000398,116.376518,0,131,39640.2406944444,2008-07-11,05:46:36
40.000385,116.376441,0,132,39640.2407523148,2008-07-11,05:46:41
40.000388,116.376364,0,135,39640.2408101852,2008-07-11,05:46:46
40.000387,116.376299,0,138,39640.2408680556,2008-07-11,05:46:51
40.000374,116.37623,0,140,39640.2409259259,2008-07-11,05:46:56
40.000358,116.376156,0,133,39640.2409837963,2008-07-11,05:47:01
40.000349,116.376087,0,130,39640.2410416667,2008-07-11,05:47:06
40.000341,116.376012,0,124,39640.241099537,2008-07-11,05:47:11
40.000334,116.375929,0,123,39640.2411574074,2008-07-11,05:47:16
40.000335,116.375845,0,115,39640.2412152778,2008-07-11,05:47:21
40.000305,116.375768,0,112,39640.2412731481,2008-07-11,05:47:26
40.000325,116.375681,0,113,39640.2413310185,2008-07-11,05:47:31
40.00036,116.375615,0,123,39640.2413888889,2008-07-11,05:47:36
40.000326,116.37555,0,124,39640.2414467593,2008-07-11,05:47:41
40.000303,116.375503,0,127,39640.2415046296,2008-07-11,05:47:46
40.000242,116.375494,0,127,39640.2415625,2008-07-11,05:47:51
40.000143,116.375496,0,130,39640.2416203704,2008-07-11,05:47:56
40.000073,116.375541,0,136,39640.2416782407,2008-07-11,05:48:01
40.000005,116.375546,0,144,39640.2417361111,2008-07-11,05:48:06
39.999954,116.375529,0,148,39640.2417939815,2008-07-11,05:48:11
39.999897,116.375528,0,149,39640.2418518519,2008-07-11,05:48:16
39.999864,116.3755,0,153,39640.2419097222,2008-07-11,05:48:21
39.999782,116.375506,0,158,39640.2419675926,2008-07-11,05:48:26
39.999691,116.375496,0,169,39640.242025463,2008-07-11,05:48:31
39.999628,116.375466,0,173,39640.2420833333,2008-07-11,05:48:36
39.999588,116.375466,0,163,39640.2421412037,2008-07-11,05:48:41
39.99952,116.375416,0,165,39640.2421990741,2008-07-11,05:48:46
39.999483,116.375451,0,159,39640.2422569444,2008-07-11,05:48:51
39.999441,116.37548,0,151,39640.2423148148,2008-07-11,05:48:56
39.999405,116.375474,0,146,39640.2423726852,2008-07-11,05:49:01
39.999361,116.375447,0,139,39640.2424305556,2008-07-11,05:49:06
39.999312,116.375433,0,132,39640.2424884259,2008-07-11,05:49:11
39.999264,116.375418,0,131,39640.2425462963,2008-07-11,05:49:16
39.9992,116.375415,0,130,39640.2426041667,2008-07-11,05:49:21
39.999135,116.375408,0,130,39640.242662037,2008-07-11,05:49:26
39.999062,116.375336,0,133,39640.2427199074,2008-07-11,05:49:31
39.998989,116.375307,0,136,39640.2427777778,2008-07-11,05:49:36
39.998934,116.375294,0,141,39640.2428356481,2008-07-11,05:49:41
39.998874,116.37532,0,155,39640.2428935185,2008-07-11,05:49:46
39.998854,116.375372,0,159,39640.2429513889,2008-07-11,05:49:51
39.9988,116.37537,0,157,39640.2430092593,2008-07-11,05:49:56
39.998747,116.375379,0,162,39640.2430671296,2008-07-11,05:50:01
39.998685,116.375356,0,164,39640.243125,2008-07-11,05:50:06
39.998632,116.375427,0,161,39640.2431828704,2008-07-11,05:50:11
39.998855,116.375599,0,103,39640.2464236111,2008-07-11,05:54:51
39.998902,116.375577,0,100,39640.2464814815,2008-07-11,05:54:56
39.998951,116.375554,0,97,39640.2465393519,2008-07-11,05:55:01
39.998959,116.37558,0,91,39640.2465972222,2008-07-11,05:55:06
39.998948,116.375618,0,93,39640.2466550926,2008-07-11,05:55:11
39.998981,116.375624,0,93,39640.246712963,2008-07-11,05:55:16
39.999015,116.375629,0,94,39640.2467708333,2008-07-11,05:55:21
39.999057,116.375628,0,93,39640.2468287037,2008-07-11,05:55:26
39.999122,116.375561,0,105,39640.2468865741,2008-07-11,05:55:31
39.999164,116.375555,0,110,39640.2469444444,2008-07-11,05:55:36
39.999242,116.375484,0,119,39640.2470023148,2008-07-11,05:55:41
39.999294,116.375465,0,119,39640.2470601852,2008-07-11,05:55:46
39.999367,116.375428,0,118,39640.2471180556,2008-07-11,05:55:51
39.999368,116.375574,0,114,39640.2471759259,2008-07-11,05:55:56
39.999345,116.375601,0,115,39640.2472337963,2008-07-11,05:56:01
39.999352,116.375626,0,115,39640.2472916667,2008-07-11,05:56:06
39.999436,116.375593,0,110,39640.247349537,2008-07-11,05:56:11
39.999453,116.375569,0,113,39640.2474074074,2008-07-11,05:56:16
39.999499,116.37548,0,119,39640.2474652778,2008-07-11,05:56:21
39.999528,116.375437,0,125,39640.2475231481,2008-07-11,05:56:26
39.999617,116.375488,0,121,39640.2475810185,2008-07-11,05:56:31
39.999659,116.375497,0,126,39640.2476388889,2008-07-11,05:56:36
39.999693,116.375486,0,137,39640.2476967593,2008-07-11,05:56:41
39.999724,116.375492,0,145,39640.2477546296,2008-07-11,05:56:46
39.999767,116.375476,0,156,39640.2478125,2008-07-11,05:56:51
39.999812,116.375476,0,168,39640.2478703704,2008-07-11,05:56:56
39.99993,116.375495,0,162,39640.2479282407,2008-07-11,05:57:01
40.000124,116.375505,0,155,39640.2479861111,2008-07-11,05:57:06
40.000205,116.375559,0,159,39640.2480439815,2008-07-11,05:57:11
40.000284,116.375506,0,162,39640.2481018519,2008-07-11,05:57:16
40.000316,116.375424,0,164,39640.2481597222,2008-07-11,05:57:21
40.000337,116.375366,0,169,39640.2482175926,2008-07-11,05:57:26
40.000327,116.375385,0,169,39640.248275463,2008-07-11,05:57:31
40.000322,116.375446,0,168,39640.2483333333,2008-07-11,05:57:36
40.000323,116.375517,0,172,39640.2483912037,2008-07-11,05:57:41
40.000313,116.375583,0,178,39640.2484490741,2008-07-11,05:57:46
40.000281,116.375638,0,185,39640.2485069444,2008-07-11,05:57:51
40.00027,116.375699,0,193,39640.2485648148,2008-07-11,05:57:56
40.00024,116.375772,0,193,39640.2486226852,2008-07-11,05:58:01
40.000187,116.375818,0,200,39640.2486805556,2008-07-11,05:58:06
40.000171,116.37589,0,199,39640.2487384259,2008-07-11,05:58:11
40.000181,116.37596,0,202,39640.2487962963,2008-07-11,05:58:16
40.000216,116.37605,0,199,39640.2488541667,2008-07-11,05:58:21
40.000223,116.376119,0,198,39640.248912037,2008-07-11,05:58:26
40.000235,116.376192,0,195,39640.2489699074,2008-07-11,05:58:31
40.000272,116.376261,0,186,39640.2490277778,2008-07-11,05:58:36
40.000262,116.37632,0,181,39640.2490856481,2008-07-11,05:58:41
40.000237,116.376398,0,174,39640.2491435185,2008-07-11,05:58:46
40.000232,116.376461,0,167,39640.2492013889,2008-07-11,05:58:51
40.000248,116.376535,0,165,39640.2492592593,2008-07-11,05:58:56
40.000263,116.376611,0,167,39640.2493171296,2008-07-11,05:59:01
40.000263,116.376676,0,159,39640.249375,2008-07-11,05:59:06
40.000234,116.376737,0,163,39640.2494328704,2008-07-11,05:59:11
40.000193,116.376813,0,163,39640.2494907407,2008-07-11,05:59:16
40.000161,116.376868,0,173,39640.2495486111,2008-07-11,05:59:21
40.00019,116.376951,0,176,39640.2496064815,2008-07-11,05:59:26
40.000195,116.377025,0,178,39640.2496643519,2008-07-11,05:59:31
40.000212,116.377107,0,184,39640.2497222222,2008-07-11,05:59:36
40.00022,116.377169,0,181,39640.2497800926,2008-07-11,05:59:41
40.000215,116.377237,0,179,39640.249837963,2008-07-11,05:59:46
40.000252,116.377307,0,169,39640.2498958333,2008-07-11,05:59:51
40.000253,116.377357,0,166,39640.2499537037,2008-07-11,05:59:56
40.000221,116.37743,0,166,39640.2500115741,2008-07-11,06:00:01
40.000194,116.37749,0,165,39640.2500694444,2008-07-11,06:00:06
40.000216,116.377543,0,165,39640.2501273148,2008-07-11,06:00:11
40.000224,116.377598,0,168,39640.2501851852,2008-07-11,06:00:16
40.000245,116.377647,0,170,39640.2502430556,2008-07-11,06:00:21
40.000292,116.377706,0,171,39640.2503009259,2008-07-11,06:00:26
40.000322,116.377711,0,171,39640.2503587963,2008-07-11,06:00:31
40.000355,116.377722,0,172,39640.2504166667,2008-07-11,06:00:36
40.000402,116.377735,0,172,39640.250474537,2008-07-11,06:00:41
40.000389,116.377769,0,173,39640.2505324074,2008-07-11,06:00:46
40.000373,116.377779,0,174,39640.2505902778,2008-07-11,06:00:51
40.000363,116.377777,0,174,39640.2506481481,2008-07-11,06:00:56
40.000329,116.377751,0,175,39640.2507060185,2008-07-11,06:01:01
40.00034,116.377695,0,175,39640.2507638889,2008-07-11,06:01:06
40.000355,116.377674,0,175,39640.2508217593,2008-07-11,06:01:11
40.000391,116.377689,0,175,39640.2508796296,2008-07-11,06:01:16
40.000401,116.377698,0,175,39640.2509375,2008-07-11,06:01:21
40.000376,116.377689,0,175,39640.2509953704,2008-07-11,06:01:26
40.000395,116.377692,0,175,39640.2510532407,2008-07-11,06:01:31
40.000451,116.37773,0,174,39640.2511111111,2008-07-11,06:01:36
40.000273,116.377861,0,175,39640.2511689815,2008-07-11,06:01:41
40.000168,116.377916,0,179,39640.2512268518,2008-07-11,06:01:46
40.000321,116.377929,0,182,39640.2512847222,2008-07-11,06:01:51
40.000412,116.377946,0,183,39640.2513425926,2008-07-11,06:01:56
40.000351,116.378,0,176,39640.251400463,2008-07-11,06:02:01
40.000288,116.378062,0,171,39640.2514583333,2008-07-11,06:02:06
40.000298,116.378114,0,168,39640.2515162037,2008-07-11,06:02:11
40.000286,116.378181,0,166,39640.2515740741,2008-07-11,06:02:16
40.000287,116.378238,0,168,39640.2516319444,2008-07-11,06:02:21
40.000252,116.378302,0,158,39640.2516898148,2008-07-11,06:02:26
40.000273,116.378376,0,160,39640.2517476852,2008-07-11,06:02:31
40.000321,116.378441,0,158,39640.2518055556,2008-07-11,06:02:36
40.000353,116.378523,0,154,39640.2518634259,2008-07-11,06:02:41
40.000349,116.378583,0,155,39640.2519212963,2008-07-11,06:02:46
40.000332,116.378655,0,159,39640.2519791667,2008-07-11,06:02:51
40.000286,116.378709,0,157,39640.252037037,2008-07-11,06:02:56
40.000289,116.378781,0,163,39640.2520949074,2008-07-11,06:03:01
40.000302,116.378874,0,168,39640.2521527778,2008-07-11,06:03:06
40.000302,116.378927,0,163,39640.2522106481,2008-07-11,06:03:11
40.000293,116.378982,0,164,39640.2522685185,2008-07-11,06:03:16
40.000307,116.37907,0,170,39640.2523263889,2008-07-11,06:03:21
40.000282,116.379131,0,169,39640.2523842593,2008-07-11,06:03:26
40.00027,116.37918,0,171,39640.2524421296,2008-07-11,06:03:31
40.000291,116.379268,0,172,39640.2525,2008-07-11,06:03:36
40.000307,116.379343,0,174,39640.2525578704,2008-07-11,06:03:41
40.000322,116.379418,0,177,39640.2526157407,2008-07-11,06:03:46
40.000298,116.379489,0,178,39640.2526736111,2008-07-11,06:03:51
40.00029,116.379561,0,177,39640.2527314815,2008-07-11,06:03:56
40.000271,116.379622,0,182,39640.2527893518,2008-07-11,06:04:01
40.000262,116.379702,0,189,39640.2528472222,2008-07-11,06:04:06
40.000269,116.379762,0,195,39640.2529050926,2008-07-11,06:04:11
40.000306,116.379843,0,198,39640.252962963,2008-07-11,06:04:16
40.000278,116.37992,0,189,39640.2530208333,2008-07-11,06:04:21
40.000269,116.379985,0,190,39640.2530787037,2008-07-11,06:04:26
40.000333,116.380066,0,190,39640.2531365741,2008-07-11,06:04:31
40.000363,116.380133,0,195,39640.2531944444,2008-07-11,06:04:36
40.000358,116.380178,0,192,39640.2532523148,2008-07-11,06:04:41
40.000326,116.380228,0,179,39640.2533101852,2008-07-11,06:04:46
40.000287,116.380242,0,174,39640.2533680556,2008-07-11,06:04:51
40.000246,116.380275,0,164,39640.2534259259,2008-07-11,06:04:56
40.000209,116.380296,0,162,39640.2534837963,2008-07-11,06:05:01
40.000147,116.380323,0,158,39640.2535416667,2008-07-11,06:05:06
40.000086,116.380324,0,153,39640.253599537,2008-07-11,06:05:11
40.000042,116.38033,0,144,39640.2536574074,2008-07-11,06:05:16
39.999982,116.380332,0,141,39640.2537152778,2008-07-11,06:05:21
39.999938,116.380323,0,137,39640.2537731482,2008-07-11,06:05:26
39.999893,116.3803,0,132,39640.2538310185,2008-07-11,06:05:31
39.999832,116.380308,0,134,39640.2538888889,2008-07-11,06:05:36
39.999781,116.380318,0,129,39640.2539467593,2008-07-11,06:05:41
39.999718,116.380329,0,127,39640.2540046296,2008-07-11,06:05:46
39.999663,116.380349,0,127,39640.2540625,2008-07-11,06:05:51
39.999604,116.380366,0,130,39640.2541203704,2008-07-11,06:05:56
39.999544,116.380388,0,126,39640.2541782407,2008-07-11,06:06:01
39.999505,116.380384,0,124,39640.2542361111,2008-07-11,06:06:06
39.999441,116.380421,0,130,39640.2542939815,2008-07-11,06:06:11
39.999401,116.38042,0,129,39640.2543518519,2008-07-11,06:06:16
39.99938,116.380406,0,129,39640.2544097222,2008-07-11,06:06:21
39.999341,116.380412,0,132,39640.2544675926,2008-07-11,06:06:26
39.999286,116.380409,0,132,39640.254525463,2008-07-11,06:06:31
39.999259,116.380402,0,130,39640.2545833333,2008-07-11,06:06:36
39.999291,116.380417,0,128,39640.2546412037,2008-07-11,06:06:41
39.999291,116.380417,0,128,39640.2546759259,2008-07-11,06:06:44
39.999295,116.380415,0,127,39640.2546990741,2008-07-11,06:06:46
39.999261,116.380404,0,126,39640.2547569444,2008-07-11,06:06:51
39.999195,116.380394,0,125,39640.2548148148,2008-07-11,06:06:56
39.999133,116.380391,0,122,39640.2548726852,2008-07-11,06:07:01
39.999113,116.38037,0,122,39640.2549305556,2008-07-11,06:07:06
39.999104,116.380367,0,122,39640.2549884259,2008-07-11,06:07:11
39.999104,116.380366,0,122,39640.2550462963,2008-07-11,06:07:16
39.999104,116.380366,0,122,39640.2550810185,2008-07-11,06:07:19
39.999103,116.380367,0,122,39640.2551041667,2008-07-11,06:07:21
39.999077,116.380405,0,122,39640.255162037,2008-07-11,06:07:26
39.999069,116.380418,0,122,39640.2552199074,2008-07-11,06:07:31
39.999073,116.380419,0,122,39640.2552777778,2008-07-11,06:07:36
39.999074,116.380419,0,122,39640.2553356481,2008-07-11,06:07:41
39.999074,116.380419,0,122,39640.2553935185,2008-07-11,06:07:46
39.999073,116.380418,0,122,39640.2554513889,2008-07-11,06:07:51
39.999073,116.380418,0,122,39640.2555092593,2008-07-11,06:07:56
39.999072,116.380418,0,122,39640.2555671296,2008-07-11,06:08:01
39.999072,116.380418,0,122,39640.2556018519,2008-07-11,06:08:04
39.999072,116.380418,0,122,39640.255625,2008-07-11,06:08:06
39.999051,116.380423,0,122,39640.2556828704,2008-07-11,06:08:11
39.998972,116.38043,0,122,39640.2557407407,2008-07-11,06:08:16
39.998913,116.380417,0,122,39640.2557986111,2008-07-11,06:08:21
39.998856,116.380402,0,123,39640.2558564815,2008-07-11,06:08:26
39.998817,116.380398,0,121,39640.2559143519,2008-07-11,06:08:31
39.998777,116.380431,0,120,39640.2559722222,2008-07-11,06:08:36
39.998746,116.380429,0,122,39640.2560300926,2008-07-11,06:08:41
39.99869,116.380473,0,128,39640.256087963,2008-07-11,06:08:46
39.998606,116.38046,0,129,39640.2561458333,2008-07-11,06:08:51
39.998546,116.380441,0,131,39640.2562037037,2008-07-11,06:08:56
39.998461,116.380412,0,132,39640.2562615741,2008-07-11,06:09:01
39.998411,116.3804,0,134,39640.2563194444,2008-07-11,06:09:06
39.998348,116.380381,0,133,39640.2563773148,2008-07-11,06:09:11
39.998295,116.380373,0,130,39640.2564351852,2008-07-11,06:09:16
39.998238,116.380366,0,130,39640.2564930556,2008-07-11,06:09:21
39.998181,116.380367,0,132,39640.2565509259,2008-07-11,06:09:26
39.998122,116.380365,0,131,39640.2566087963,2008-07-11,06:09:31
39.99807,116.380364,0,129,39640.2566666667,2008-07-11,06:09:36
39.998012,116.380361,0,134,39640.256724537,2008-07-11,06:09:41
39.997958,116.380371,0,133,39640.2567824074,2008-07-11,06:09:46
39.997902,116.380376,0,133,39640.2568402778,2008-07-11,06:09:51
39.997885,116.380354,0,129,39640.2568981481,2008-07-11,06:09:56
39.997847,116.380356,0,130,39640.2569560185,2008-07-11,06:10:01
39.997795,116.380363,0,129,39640.2570138889,2008-07-11,06:10:06
39.997754,116.380377,0,128,39640.2570717593,2008-07-11,06:10:11
39.99771,116.380365,0,129,39640.2571296296,2008-07-11,06:10:16
39.997653,116.380365,0,132,39640.2571875,2008-07-11,06:10:21
39.997594,116.380392,0,133,39640.2572453704,2008-07-11,06:10:26
39.997554,116.3804,0,133,39640.2573032407,2008-07-11,06:10:31
39.99751,116.380393,0,133,39640.2573611111,2008-07-11,06:10:36
39.997448,116.380392,0,132,39640.2574189815,2008-07-11,06:10:41
39.997397,116.380391,0,130,39640.2574768519,2008-07-11,06:10:46
39.997352,116.380396,0,124,39640.2575347222,2008-07-11,06:10:51
39.997306,116.380402,0,124,39640.2575925926,2008-07-11,06:10:56
39.997251,116.380386,0,124,39640.257650463,2008-07-11,06:11:01
39.997191,116.380396,0,126,39640.2577083333,2008-07-11,06:11:06
39.997138,116.380389,0,130,39640.2577662037,2008-07-11,06:11:11
39.997071,116.380388,0,132,39640.2578240741,2008-07-11,06:11:16
39.997025,116.380403,0,133,39640.2578819444,2008-07-11,06:11:21
39.996968,116.380414,0,132,39640.2579398148,2008-07-11,06:11:26
39.996912,116.380428,0,130,39640.2579976852,2008-07-11,06:11:31
39.996865,116.380427,0,127,39640.2580555556,2008-07-11,06:11:36
39.99681,116.380437,0,126,39640.2581134259,2008-07-11,06:11:41
39.996763,116.380437,0,124,39640.2581712963,2008-07-11,06:11:46
39.996752,116.380434,0,125,39640.2582291667,2008-07-11,06:11:51
39.996741,116.380428,0,125,39640.258287037,2008-07-11,06:11:56
39.996694,116.380428,0,124,39640.2583449074,2008-07-11,06:12:01
39.996654,116.380443,0,125,39640.2584027778,2008-07-11,06:12:06
39.996602,116.380453,0,125,39640.2584606481,2008-07-11,06:12:11
39.996571,116.380435,0,123,39640.2585185185,2008-07-11,06:12:16
39.996525,116.380426,0,125,39640.2585763889,2008-07-11,06:12:21
39.996456,116.380435,0,124,39640.2586342593,2008-07-11,06:12:26
39.996396,116.380447,0,122,39640.2586921296,2008-07-11,06:12:31
39.996354,116.380428,0,123,39640.25875,2008-07-11,06:12:36
39.996304,116.380442,0,121,39640.2588078704,2008-07-11,06:12:41
39.996259,116.380435,0,122,39640.2588657407,2008-07-11,06:12:46
39.996206,116.380435,0,124,39640.2589236111,2008-07-11,06:12:51
39.996156,116.380435,0,122,39640.2589814815,2008-07-11,06:12:56
39.9961,116.38046,0,119,39640.2590393518,2008-07-11,06:13:01
39.996036,116.380485,0,115,39640.2590972222,2008-07-11,06:13:06
39.995988,116.380484,0,118,39640.2591550926,2008-07-11,06:13:11
39.995956,116.380467,0,118,39640.259212963,2008-07-11,06:13:16
39.995908,116.38047,0,111,39640.2592708333,2008-07-11,06:13:21
39.995869,116.380458,0,110,39640.2593287037,2008-07-11,06:13:26
39.995826,116.380465,0,108,39640.2593865741,2008-07-11,06:13:31
39.995789,116.380465,0,111,39640.2594444444,2008-07-11,06:13:36
39.995752,116.380466,0,114,39640.2595023148,2008-07-11,06:13:41
39.995707,116.380469,0,115,39640.2595601852,2008-07-11,06:13:46
39.995675,116.38047,0,119,39640.2596180556,2008-07-11,06:13:51
39.995632,116.380475,0,122,39640.2596759259,2008-07-11,06:13:56
39.995585,116.380497,0,123,39640.2597337963,2008-07-11,06:14:01
39.99555,116.380498,0,125,39640.2597916667,2008-07-11,06:14:06
39.995509,116.380502,0,125,39640.259849537,2008-07-11,06:14:11
39.995469,116.380502,0,124,39640.2599074074,2008-07-11,06:14:16
39.995433,116.380509,0,126,39640.2599652778,2008-07-11,06:14:21
39.995395,116.380496,0,127,39640.2600231481,2008-07-11,06:14:26
39.99535,116.380492,0,127,39640.2600810185,2008-07-11,06:14:31
39.995311,116.380498,0,123,39640.2601388889,2008-07-11,06:14:36
39.995269,116.380505,0,119,39640.2601967593,2008-07-11,06:14:41
39.995228,116.380532,0,115,39640.2602546296,2008-07-11,06:14:46
39.995189,116.380536,0,113,39640.2603125,2008-07-11,06:14:51
39.995147,116.380527,0,114,39640.2603703704,2008-07-11,06:14:56
39.995112,116.380531,0,117,39640.2604282407,2008-07-11,06:15:01
39.995087,116.380543,0,118,39640.2604861111,2008-07-11,06:15:06
39.995038,116.380552,0,121,39640.2605439815,2008-07-11,06:15:11
39.994989,116.380551,0,117,39640.2606018518,2008-07-11,06:15:16
39.994938,116.380558,0,115,39640.2606597222,2008-07-11,06:15:21
39.994891,116.380551,0,107,39640.2607175926,2008-07-11,06:15:26
39.994846,116.380562,0,107,39640.260775463,2008-07-11,06:15:31
39.994811,116.380558,0,113,39640.2608333333,2008-07-11,06:15:36
39.994777,116.380553,0,113,39640.2608912037,2008-07-11,06:15:41
39.994729,116.380557,0,114,39640.2609490741,2008-07-11,06:15:46
39.994679,116.380561,0,113,39640.2610069444,2008-07-11,06:15:51
39.994645,116.380555,0,114,39640.2610648148,2008-07-11,06:15:56
39.994592,116.380573,0,115,39640.2611226852,2008-07-11,06:16:01
39.994549,116.380562,0,117,39640.2611805556,2008-07-11,06:16:06
39.994489,116.380556,0,111,39640.2612384259,2008-07-11,06:16:11
39.994435,116.380546,0,107,39640.2612962963,2008-07-11,06:16:16
39.994394,116.38054,0,104,39640.2613541667,2008-07-11,06:16:21
39.994341,116.380544,0,101,39640.261412037,2008-07-11,06:16:26
39.994292,116.380534,0,98,39640.2614699074,2008-07-11,06:16:31
39.994248,116.380536,0,95,39640.2615277778,2008-07-11,06:16:36
39.994196,116.380537,0,90,39640.2615856482,2008-07-11,06:16:41
39.994145,116.380555,0,92,39640.2616435185,2008-07-11,06:16:46
39.994103,116.380552,0,91,39640.2617013889,2008-07-11,06:16:51
39.994059,116.380545,0,97,39640.2617592593,2008-07-11,06:16:56
39.994019,116.380546,0,99,39640.2618171296,2008-07-11,06:17:01
39.993975,116.380553,0,107,39640.261875,2008-07-11,06:17:06
39.993932,116.380556,0,114,39640.2619328704,2008-07-11,06:17:11
39.993876,116.380562,0,123,39640.2619907407,2008-07-11,06:17:16
39.993828,116.380553,0,130,39640.2620486111,2008-07-11,06:17:21
39.993779,116.380557,0,136,39640.2621064815,2008-07-11,06:17:26
39.993733,116.380563,0,136,39640.2621643519,2008-07-11,06:17:31
39.993673,116.380561,0,143,39640.2622222222,2008-07-11,06:17:36
39.993618,116.380564,0,145,39640.2622800926,2008-07-11,06:17:41
39.993575,116.380571,0,147,39640.262337963,2008-07-11,06:17:46
39.993534,116.380554,0,144,39640.2623958333,2008-07-11,06:17:51
39.993488,116.380555,0,142,39640.2624537037,2008-07-11,06:17:56
39.993444,116.380566,0,143,39640.2625115741,2008-07-11,06:18:01
39.993396,116.380601,0,143,39640.2625694444,2008-07-11,06:18:06
39.993328,116.380632,0,152,39640.2626273148,2008-07-11,06:18:11
39.993274,116.380647,0,151,39640.2626851852,2008-07-11,06:18:16
39.993216,116.380652,0,155,39640.2627430556,2008-07-11,06:18:21
39.993169,116.380645,0,158,39640.2628009259,2008-07-11,06:18:26
39.993133,116.380623,0,156,39640.2628587963,2008-07-11,06:18:31
39.993081,116.380622,0,153,39640.2629166667,2008-07-11,06:18:36
39.993029,116.380609,0,155,39640.262974537,2008-07-11,06:18:41
39.992982,116.380612,0,151,39640.2630324074,2008-07-11,06:18:46
39.992916,116.380624,0,146,39640.2630902778,2008-07-11,06:18:51
39.99289,116.380628,0,143,39640.2631481481,2008-07-11,06:18:56
39.992854,116.380641,0,142,39640.2632060185,2008-07-11,06:19:01
39.992845,116.380655,0,141,39640.2632638889,2008-07-11,06:19:06
39.992851,116.380651,0,141,39640.2633217593,2008-07-11,06:19:11
39.992851,116.380651,0,141,39640.2633564815,2008-07-11,06:19:14
39.992845,116.380651,0,141,39640.2633796296,2008-07-11,06:19:16
39.992795,116.380673,0,139,39640.2634375,2008-07-11,06:19:21
39.992734,116.380689,0,139,39640.2634953704,2008-07-11,06:19:26
39.992674,116.380709,0,138,39640.2635532407,2008-07-11,06:19:31
39.992613,116.380717,0,139,39640.2636111111,2008-07-11,06:19:36
39.992562,116.38072,0,140,39640.2636689815,2008-07-11,06:19:41
39.992506,116.380682,0,139,39640.2637268519,2008-07-11,06:19:46
39.99249,116.380689,0,139,39640.2637847222,2008-07-11,06:19:51
39.992483,116.3807,0,135,39640.2638425926,2008-07-11,06:19:56
39.992442,116.380689,0,135,39640.263900463,2008-07-11,06:20:01
39.992374,116.380675,0,135,39640.2639583333,2008-07-11,06:20:06
39.992326,116.38067,0,134,39640.2640162037,2008-07-11,06:20:11
39.992249,116.380658,0,132,39640.2640740741,2008-07-11,06:20:16
39.992195,116.380641,0,128,39640.2641319444,2008-07-11,06:20:21
39.992131,116.380642,0,126,39640.2641898148,2008-07-11,06:20:26
39.992078,116.380604,0,126,39640.2642476852,2008-07-11,06:20:31
39.991995,116.380561,0,126,39640.2643055556,2008-07-11,06:20:36
39.991931,116.38058,0,125,39640.2643634259,2008-07-11,06:20:41
39.991927,116.380657,0,132,39640.2644212963,2008-07-11,06:20:46
39.991907,116.380663,0,133,39640.2644791667,2008-07-11,06:20:51
39.991882,116.380655,0,134,39640.264537037,2008-07-11,06:20:56
39.991832,116.380639,0,139,39640.2645949074,2008-07-11,06:21:01
39.991744,116.380638,0,144,39640.2646527778,2008-07-11,06:21:06
39.991705,116.380659,0,146,39640.2647106481,2008-07-11,06:21:11
39.991678,116.38069,0,150,39640.2647685185,2008-07-11,06:21:16
39.991646,116.380728,0,152,39640.2648263889,2008-07-11,06:21:21
39.99157,116.38078,0,156,39640.2648842593,2008-07-11,06:21:26
39.991523,116.380779,0,160,39640.2649421296,2008-07-11,06:21:31
39.991472,116.380791,0,166,39640.265,2008-07-11,06:21:36
39.991419,116.380792,0,168,39640.2650578704,2008-07-11,06:21:41
39.99138,116.380801,0,168,39640.2651157407,2008-07-11,06:21:46
39.991313,116.380828,0,171,39640.2651736111,2008-07-11,06:21:51
39.991235,116.380862,0,171,39640.2652314815,2008-07-11,06:21:56
39.991202,116.38085,0,171,39640.2652893519,2008-07-11,06:22:01
39.991194,116.380845,0,171,39640.2653472222,2008-07-11,06:22:06
39.991194,116.380845,0,171,39640.2653819444,2008-07-11,06:22:09
39.991194,116.380845,0,171,39640.2654050926,2008-07-11,06:22:11
39.991203,116.380847,0,172,39640.265462963,2008-07-11,06:22:16
39.99122,116.3808,0,171,39640.2655208333,2008-07-11,06:22:21
39.991145,116.380757,0,171,39640.2655787037,2008-07-11,06:22:26
39.991071,116.380745,0,176,39640.2656365741,2008-07-11,06:22:31
39.991022,116.380731,0,176,39640.2656944444,2008-07-11,06:22:36
39.990944,116.380785,0,176,39640.2657523148,2008-07-11,06:22:41
39.990889,116.380771,0,177,39640.2658101852,2008-07-11,06:22:46
39.990859,116.380806,0,174,39640.2658680556,2008-07-11,06:22:51
39.990795,116.380856,0,175,39640.2659259259,2008-07-11,06:22:56
39.990704,116.380845,0,173,39640.2659837963,2008-07-11,06:23:01
39.990674,116.38087,0,178,39640.2660416667,2008-07-11,06:23:06
39.990654,116.380899,0,184,39640.266099537,2008-07-11,06:23:11
39.990654,116.380899,0,184,39640.2661342593,2008-07-11,06:23:14
39.990662,116.380905,0,192,39640.2661574074,2008-07-11,06:23:16
39.990604,116.380949,0,209,39640.2662152778,2008-07-11,06:23:21
39.990561,116.380983,0,217,39640.2662731481,2008-07-11,06:23:26
39.990526,116.381035,0,225,39640.2663310185,2008-07-11,06:23:31
39.99044,116.381002,0,228,39640.2663888889,2008-07-11,06:23:36
39.990371,116.380981,0,233,39640.2664467593,2008-07-11,06:23:41
39.990291,116.381043,0,242,39640.2665046296,2008-07-11,06:23:46
39.990233,116.381012,0,249,39640.2665625,2008-07-11,06:23:51
39.990189,116.381028,0,256,39640.2666203704,2008-07-11,06:23:56
39.990126,116.381019,0,253,39640.2666782407,2008-07-11,06:24:01
39.990065,116.381008,0,254,39640.2667361111,2008-07-11,06:24:06
39.989999,116.380991,0,251,39640.2667939815,2008-07-11,06:24:11
39.98993,116.380971,0,258,39640.2668518518,2008-07-11,06:24:16
39.989847,116.380994,0,255,39640.2669097222,2008-07-11,06:24:21
39.989802,116.380971,0,255,39640.2669675926,2008-07-11,06:24:26
39.989742,116.380938,0,256,39640.267025463,2008-07-11,06:24:31
39.989733,116.380934,0,258,39640.2670833333,2008-07-11,06:24:36
39.989628,116.380925,0,261,39640.2671412037,2008-07-11,06:24:41
39.989558,116.381002,0,263,39640.2671990741,2008-07-11,06:24:46
39.989523,116.381016,0,264,39640.2672569444,2008-07-11,06:24:51
39.989481,116.381084,0,272,39640.2673148148,2008-07-11,06:24:56
39.989475,116.38112,0,276,39640.2673726852,2008-07-11,06:25:01
39.989424,116.381151,0,279,39640.2674305556,2008-07-11,06:25:06
39.989403,116.38115,0,278,39640.2674884259,2008-07-11,06:25:11
39.989407,116.38119,0,279,39640.2675462963,2008-07-11,06:25:16
39.98935,116.3812,0,285,39640.2676041667,2008-07-11,06:25:21
39.989254,116.381202,0,286,39640.267662037,2008-07-11,06:25:26
39.989177,116.381184,0,290,39640.2677199074,2008-07-11,06:25:31
39.989131,116.38118,0,293,39640.2677777778,2008-07-11,06:25:36
39.989071,116.381149,0,288,39640.2678356481,2008-07-11,06:25:41
39.989023,116.381167,0,293,39640.2678935185,2008-07-11,06:25:46
39.988979,116.381175,0,296,39640.2679513889,2008-07-11,06:25:51
39.988967,116.381173,0,295,39640.2680092593,2008-07-11,06:25:56
39.988905,116.381203,0,295,39640.2680671296,2008-07-11,06:26:01
39.988838,116.381191,0,297,39640.268125,2008-07-11,06:26:06
39.988759,116.381171,0,289,39640.2681828704,2008-07-11,06:26:11
39.988667,116.381143,0,283,39640.2682407407,2008-07-11,06:26:16
39.988582,116.381155,0,285,39640.2682986111,2008-07-11,06:26:21
39.988505,116.381158,0,284,39640.2683564815,2008-07-11,06:26:26
39.988444,116.381081,0,276,39640.2684143518,2008-07-11,06:26:31
39.988404,116.381104,0,266,39640.2684722222,2008-07-11,06:26:36
39.988332,116.381126,0,263,39640.2685300926,2008-07-11,06:26:41
39.988296,116.381146,0,257,39640.268587963,2008-07-11,06:26:46
39.988235,116.381182,0,261,39640.2686458333,2008-07-11,06:26:51
39.988162,116.381163,0,255,39640.2687037037,2008-07-11,06:26:56
39.988112,116.381155,0,252,39640.2687615741,2008-07-11,06:27:01
39.988061,116.381158,0,253,39640.2688194444,2008-07-11,06:27:06
39.988018,116.381128,0,251,39640.2688773148,2008-07-11,06:27:11
39.987943,116.381095,0,244,39640.2689351852,2008-07-11,06:27:16
39.987858,116.381058,0,234,39640.2689930556,2008-07-11,06:27:21
39.987811,116.381032,0,223,39640.2690509259,2008-07-11,06:27:26
39.987766,116.380997,0,213,39640.2691087963,2008-07-11,06:27:31
39.987704,116.380984,0,207,39640.2691666667,2008-07-11,06:27:36
39.987671,116.380983,0,200,39640.269224537,2008-07-11,06:27:41
39.987626,116.380935,0,187,39640.2692824074,2008-07-11,06:27:46
39.987573,116.380933,0,182,39640.2693402778,2008-07-11,06:27:51
39.987537,116.380931,0,175,39640.2693981482,2008-07-11,06:27:56
39.987487,116.38093,0,173,39640.2694560185,2008-07-11,06:28:01
39.987433,116.380942,0,171,39640.2695138889,2008-07-11,06:28:06
39.987389,116.380939,0,169,39640.2695717593,2008-07-11,06:28:11
39.987348,116.380948,0,167,39640.2696296296,2008-07-11,06:28:16
39.987309,116.380941,0,165,39640.2696875,2008-07-11,06:28:21
39.987241,116.380935,0,163,39640.2697453704,2008-07-11,06:28:26
39.987185,116.380934,0,163,39640.2698032407,2008-07-11,06:28:31
39.987131,116.380924,0,164,39640.2698611111,2008-07-11,06:28:36
39.987058,116.380942,0,164,39640.2699189815,2008-07-11,06:28:41
39.987007,116.380977,0,164,39640.2699768519,2008-07-11,06:28:46
39.986956,116.380975,0,163,39640.2700347222,2008-07-11,06:28:51
39.986921,116.381035,0,164,39640.2700925926,2008-07-11,06:28:56
39.986895,116.381085,0,165,39640.270150463,2008-07-11,06:29:01
39.986896,116.381135,0,165,39640.2702083333,2008-07-11,06:29:06
39.986887,116.381266,0,167,39640.2702662037,2008-07-11,06:29:11
39.98688,116.381391,0,167,39640.2703240741,2008-07-11,06:29:16
39.986859,116.381464,0,170,39640.2703819444,2008-07-11,06:29:21
39.986866,116.381523,0,169,39640.2704398148,2008-07-11,06:29:26
39.98687,116.381587,0,164,39640.2704976852,2008-07-11,06:29:31
39.986851,116.381641,0,160,39640.2705555556,2008-07-11,06:29:36
39.986867,116.381726,0,159,39640.2706134259,2008-07-11,06:29:41
39.98688,116.381813,0,158,39640.2706712963,2008-07-11,06:29:46
39.986885,116.381881,0,157,39640.2707291667,2008-07-11,06:29:51
39.986867,116.381933,0,158,39640.270787037,2008-07-11,06:29:56
39.986859,116.381978,0,158,39640.2708449074,2008-07-11,06:30:01
39.986857,116.382026,0,160,39640.2709027778,2008-07-11,06:30:06
39.986857,116.382076,0,162,39640.2709606481,2008-07-11,06:30:11
39.986817,116.382106,0,158,39640.2710185185,2008-07-11,06:30:16
39.986759,116.382105,0,158,39640.2710763889,2008-07-11,06:30:21
39.986702,116.382094,0,160,39640.2711342593,2008-07-11,06:30:26
39.986638,116.38211,0,156,39640.2711921296,2008-07-11,06:30:31
39.986618,116.382101,0,158,39640.27125,2008-07-11,06:30:36
39.986556,116.382104,0,160,39640.2713078704,2008-07-11,06:30:41
39.986506,116.382109,0,165,39640.2713657407,2008-07-11,06:30:46
39.98647,116.382109,0,164,39640.2714236111,2008-07-11,06:30:51
39.986425,116.382109,0,165,39640.2714814815,2008-07-11,06:30:56
39.986366,116.382113,0,165,39640.2715393519,2008-07-11,06:31:01
39.986321,116.382105,0,165,39640.2715972222,2008-07-11,06:31:06
39.986272,116.382139,0,167,39640.2716550926,2008-07-11,06:31:11
39.986232,116.382123,0,167,39640.271712963,2008-07-11,06:31:16
39.986191,116.382153,0,168,39640.2717708333,2008-07-11,06:31:21
39.986186,116.382206,0,166,39640.2718287037,2008-07-11,06:31:26
39.98619,116.382272,0,165,39640.2718865741,2008-07-11,06:31:31
39.986186,116.382329,0,163,39640.2719444444,2008-07-11,06:31:36
39.986227,116.382563,0,131,39640.2748958333,2008-07-11,06:35:51
39.986273,116.382686,0,131,39640.2749537037,2008-07-11,06:35:56
39.986295,116.383003,0,130,39640.2750115741,2008-07-11,06:36:01
39.986267,116.383502,0,127,39640.2750694444,2008-07-11,06:36:06
39.986313,116.384004,0,124,39640.2751273148,2008-07-11,06:36:11
39.986327,116.384611,0,120,39640.2751851852,2008-07-11,06:36:16
39.986341,116.385337,0,115,39640.2752430556,2008-07-11,06:36:21
39.986378,116.38613,0,109,39640.2753009259,2008-07-11,06:36:26
39.986417,116.38698,0,103,39640.2753587963,2008-07-11,06:36:31
39.986459,116.38784,0,98,39640.2754166667,2008-07-11,06:36:36
39.986464,116.388834,0,98,39640.275474537,2008-07-11,06:36:41
39.986476,116.389761,0,102,39640.2755324074,2008-07-11,06:36:46
39.986471,116.390611,0,108,39640.2755902778,2008-07-11,06:36:51
39.986489,116.391441,0,110,39640.2756481481,2008-07-11,06:36:56
39.986492,116.392376,0,113,39640.2757060185,2008-07-11,06:37:01
39.98652,116.39327,0,116,39640.2757638889,2008-07-11,06:37:06
39.986563,116.394172,0,120,39640.2758217593,2008-07-11,06:37:11
39.986577,116.395046,0,126,39640.2758796296,2008-07-11,06:37:16
39.986589,116.395867,0,133,39640.2759375,2008-07-11,06:37:21
39.986571,116.396438,0,142,39640.2759953704,2008-07-11,06:37:26
39.986548,116.396539,0,147,39640.2760532407,2008-07-11,06:37:31
39.986545,116.396511,0,149,39640.2761111111,2008-07-11,06:37:36
39.98654,116.39651,0,150,39640.2761689815,2008-07-11,06:37:41
39.98654,116.39651,0,151,39640.2762268518,2008-07-11,06:37:46
39.98654,116.39651,0,151,39640.2762615741,2008-07-11,06:37:49
39.986538,116.39651,0,151,39640.2762847222,2008-07-11,06:37:51
39.986536,116.39655,0,151,39640.2763425926,2008-07-11,06:37:56
39.986582,116.396809,0,150,39640.276400463,2008-07-11,06:38:01
39.986623,116.397179,0,145,39640.2764583333,2008-07-11,06:38:06
39.986604,116.397608,0,137,39640.2765162037,2008-07-11,06:38:11
39.986606,116.397824,0,136,39640.2765740741,2008-07-11,06:38:16
39.986602,116.397902,0,135,39640.2766319444,2008-07-11,06:38:21
39.986602,116.398085,0,129,39640.2766898148,2008-07-11,06:38:26
39.9866,116.3983,0,125,39640.2767476852,2008-07-11,06:38:31
39.986583,116.398593,0,122,39640.2768055556,2008-07-11,06:38:36
39.98661,116.398908,0,122,39640.2768634259,2008-07-11,06:38:41
39.986645,116.399255,0,122,39640.2769212963,2008-07-11,06:38:46
39.986694,116.399553,0,118,39640.2769791667,2008-07-11,06:38:51
39.986749,116.399867,0,117,39640.277037037,2008-07-11,06:38:56
39.986765,116.400117,0,114,39640.2770949074,2008-07-11,06:39:01
39.986768,116.400448,0,118,39640.2771527778,2008-07-11,06:39:06
39.986767,116.400887,0,110,39640.2772106482,2008-07-11,06:39:11
39.986789,116.401352,0,99,39640.2772685185,2008-07-11,06:39:16
39.986833,116.401859,0,91,39640.2773263889,2008-07-11,06:39:21
39.98684,116.402399,0,90,39640.2773842593,2008-07-11,06:39:26
39.986888,116.40299,0,92,39640.2774421296,2008-07-11,06:39:31
39.986892,116.403625,0,103,39640.2775,2008-07-11,06:39:36
39.98691,116.404373,0,107,39640.2775578704,2008-07-11,06:39:41
39.986938,116.405142,0,107,39640.2776157407,2008-07-11,06:39:46
39.986934,116.405855,0,103,39640.2776736111,2008-07-11,06:39:51
39.986947,116.40652,0,100,39640.2777314815,2008-07-11,06:39:56
39.986952,116.407072,0,102,39640.2777893519,2008-07-11,06:40:01
39.986936,116.407619,0,106,39640.2778472222,2008-07-11,06:40:06
39.986981,116.407955,0,106,39640.2779050926,2008-07-11,06:40:11
39.986969,116.407998,0,110,39640.277962963,2008-07-11,06:40:16
39.98696,116.408003,0,111,39640.2780208333,2008-07-11,06:40:21
39.98696,116.408003,0,111,39640.2780555556,2008-07-11,06:40:24
39.986953,116.408006,0,111,39640.2780787037,2008-07-11,06:40:26
39.986975,116.408116,0,115,39640.2781365741,2008-07-11,06:40:31
39.987004,116.408359,0,114,39640.2781944444,2008-07-11,06:40:36
39.986991,116.408721,0,109,39640.2782523148,2008-07-11,06:40:41
39.986931,116.409228,0,98,39640.2783101852,2008-07-11,06:40:46
39.98698,116.409783,0,104,39640.2783680556,2008-07-11,06:40:51
39.986959,116.410386,0,110,39640.2784259259,2008-07-11,06:40:56
39.986897,116.410963,0,112,39640.2784837963,2008-07-11,06:41:01
39.986906,116.411459,0,116,39640.2785416667,2008-07-11,06:41:06
39.986962,116.411867,0,118,39640.278599537,2008-07-11,06:41:11
39.987055,116.412363,0,120,39640.2786574074,2008-07-11,06:41:16
39.987115,116.412967,0,125,39640.2787152778,2008-07-11,06:41:21
39.987141,116.413615,0,129,39640.2787731481,2008-07-11,06:41:26
39.98716,116.414258,0,135,39640.2788310185,2008-07-11,06:41:31
39.987155,116.414733,0,144,39640.2788888889,2008-07-11,06:41:36
39.987171,116.414858,0,154,39640.2789467593,2008-07-11,06:41:41
39.98718,116.41485,0,162,39640.2790046296,2008-07-11,06:41:46
39.987186,116.414849,0,168,39640.2790625,2008-07-11,06:41:51
39.987185,116.414848,0,169,39640.2791203704,2008-07-11,06:41:56
39.987181,116.414847,0,169,39640.2791782407,2008-07-11,06:42:01
39.987181,116.414847,0,169,39640.279212963,2008-07-11,06:42:04
39.987173,116.414848,0,169,39640.2792361111,2008-07-11,06:42:06
39.987165,116.414905,0,169,39640.2792939815,2008-07-11,06:42:11
39.987172,116.41506,0,170,39640.2793518519,2008-07-11,06:42:16
39.987215,116.415271,0,172,39640.2794097222,2008-07-11,06:42:21
39.987246,116.415452,0,174,39640.2794675926,2008-07-11,06:42:26
39.987301,116.415625,0,176,39640.279525463,2008-07-11,06:42:31
39.987374,116.415822,0,181,39640.2795833333,2008-07-11,06:42:36
39.987401,116.416128,0,188,39640.2796412037,2008-07-11,06:42:41
39.987342,116.416505,0,195,39640.2796990741,2008-07-11,06:42:46
39.987257,116.416714,0,193,39640.2797569444,2008-07-11,06:42:51
39.987235,116.416771,0,189,39640.2798148148,2008-07-11,06:42:56
39.987235,116.416771,0,189,39640.279849537,2008-07-11,06:42:59
39.987239,116.416771,0,189,39640.2798726852,2008-07-11,06:43:01
39.98723,116.416773,0,189,39640.2799305556,2008-07-11,06:43:06
39.98723,116.416773,0,189,39640.2799652778,2008-07-11,06:43:09
39.987228,116.416774,0,189,39640.2799884259,2008-07-11,06:43:11
39.987241,116.416774,0,189,39640.2800462963,2008-07-11,06:43:16
39.987263,116.416776,0,189,39640.2801041667,2008-07-11,06:43:21
39.987274,116.416934,0,185,39640.280162037,2008-07-11,06:43:26
39.987269,116.417208,0,181,39640.2802199074,2008-07-11,06:43:31
39.987234,116.417656,0,171,39640.2802777778,2008-07-11,06:43:36
39.987229,116.418089,0,162,39640.2803356481,2008-07-11,06:43:41
39.987225,116.418501,0,159,39640.2803935185,2008-07-11,06:43:46
39.987241,116.41894,0,150,39640.2804513889,2008-07-11,06:43:51
39.987291,116.41942,0,145,39640.2805092593,2008-07-11,06:43:56
39.98732,116.420019,0,138,39640.2805671296,2008-07-11,06:44:01
39.987343,116.420658,0,130,39640.280625,2008-07-11,06:44:06
39.987386,116.421333,0,125,39640.2806828704,2008-07-11,06:44:11
39.987437,116.42208,0,127,39640.2807407407,2008-07-11,06:44:16
39.987418,116.422808,0,126,39640.2807986111,2008-07-11,06:44:21
39.987373,116.423461,0,122,39640.2808564815,2008-07-11,06:44:26
39.987285,116.423838,0,129,39640.2809143519,2008-07-11,06:44:31
39.98726,116.423899,0,131,39640.2809722222,2008-07-11,06:44:36
39.987247,116.423894,0,129,39640.2810300926,2008-07-11,06:44:41
39.987247,116.423894,0,129,39640.2810648148,2008-07-11,06:44:44
39.987245,116.423896,0,128,39640.281087963,2008-07-11,06:44:46
39.987278,116.424018,0,128,39640.2811458333,2008-07-11,06:44:51
39.987362,116.424298,0,126,39640.2812037037,2008-07-11,06:44:56
39.9874,116.424638,0,131,39640.2812615741,2008-07-11,06:45:01
39.987444,116.424921,0,133,39640.2813194444,2008-07-11,06:45:06
39.987476,116.425319,0,131,39640.2813773148,2008-07-11,06:45:11
39.987475,116.425824,0,128,39640.2814351852,2008-07-11,06:45:16
39.987455,116.42638,0,129,39640.2814930556,2008-07-11,06:45:21
39.987461,116.42699,0,132,39640.2815509259,2008-07-11,06:45:26
39.987467,116.427615,0,132,39640.2816087963,2008-07-11,06:45:31
39.987527,116.428266,0,131,39640.2816666667,2008-07-11,06:45:36
39.987537,116.428946,0,131,39640.281724537,2008-07-11,06:45:41
39.987553,116.429584,0,134,39640.2817824074,2008-07-11,06:45:46
39.987546,116.430206,0,135,39640.2818402778,2008-07-11,06:45:51
39.987501,116.430714,0,139,39640.2818981481,2008-07-11,06:45:56
39.987437,116.430991,0,142,39640.2819560185,2008-07-11,06:46:01
39.987398,116.431036,0,149,39640.2820138889,2008-07-11,06:46:06
39.987406,116.431019,0,152,39640.2820717593,2008-07-11,06:46:11
39.987409,116.431091,0,149,39640.2821296296,2008-07-11,06:46:16
39.987428,116.431277,0,148,39640.2821875,2008-07-11,06:46:21
39.987464,116.431487,0,145,39640.2822453704,2008-07-11,06:46:26
39.987424,116.431799,0,137,39640.2823032407,2008-07-11,06:46:31
39.987092,116.432311,0,105,39640.2823611111,2008-07-11,06:46:36
39.986888,116.432792,0,102,39640.2824189815,2008-07-11,06:46:41
39.986614,116.433237,0,101,39640.2824768518,2008-07-11,06:46:46
39.986285,116.433841,0,94,39640.2825347222,2008-07-11,06:46:51
39.98588,116.434373,0,90,39640.2825925926,2008-07-11,06:46:56
39.985411,116.434776,0,88,39640.282650463,2008-07-11,06:47:01
39.985038,116.435171,0,84,39640.2827083333,2008-07-11,06:47:06
39.984782,116.435699,0,81,39640.2827662037,2008-07-11,06:47:11
39.984535,116.436275,0,77,39640.2828240741,2008-07-11,06:47:16
39.984425,116.436894,0,76,39640.2828819444,2008-07-11,06:47:21
39.984624,116.4374,0,71,39640.2829398148,2008-07-11,06:47:26
39.984852,116.437919,0,71,39640.2829976852,2008-07-11,06:47:31
39.984866,116.43855,0,72,39640.2830555556,2008-07-11,06:47:36
39.984765,116.439194,0,76,39640.2831134259,2008-07-11,06:47:41
39.984599,116.439851,0,82,39640.2831712963,2008-07-11,06:47:46
39.984357,116.44045,0,91,39640.2832291667,2008-07-11,06:47:51
39.984138,116.441007,0,96,39640.283287037,2008-07-11,06:47:56
39.983893,116.441482,0,107,39640.2833449074,2008-07-11,06:48:01
39.983669,116.4418,0,117,39640.2834027778,2008-07-11,06:48:06
39.983559,116.442001,0,121,39640.2834606481,2008-07-11,06:48:11
39.983466,116.442218,0,129,39640.2835185185,2008-07-11,06:48:16
39.983322,116.442498,0,127,39640.2835763889,2008-07-11,06:48:21
39.983066,116.442868,0,118,39640.2836342593,2008-07-11,06:48:26
39.982736,116.443334,0,116,39640.2836921296,2008-07-11,06:48:31
39.982418,116.443828,0,116,39640.28375,2008-07-11,06:48:36
39.982096,116.444371,0,112,39640.2838078704,2008-07-11,06:48:41
39.981758,116.444915,0,121,39640.2838657407,2008-07-11,06:48:46
39.981449,116.4454,0,135,39640.2839236111,2008-07-11,06:48:51
39.981134,116.445858,0,134,39640.2839814815,2008-07-11,06:48:56
39.98089,116.446157,0,124,39640.2840393518,2008-07-11,06:49:01
39.98087,116.446166,0,116,39640.2840972222,2008-07-11,06:49:06
39.980869,116.44611,0,114,39640.2841550926,2008-07-11,06:49:11
39.980837,116.446127,0,113,39640.284212963,2008-07-11,06:49:16
39.98081,116.446168,0,112,39640.2842708333,2008-07-11,06:49:21
39.980762,116.446213,0,117,39640.2843287037,2008-07-11,06:49:26
39.980706,116.446265,0,123,39640.2843865741,2008-07-11,06:49:31
39.98066,116.446311,0,123,39640.2844444444,2008-07-11,06:49:36
39.980648,116.446374,0,125,39640.2845023148,2008-07-11,06:49:41
39.980623,116.446437,0,128,39640.2845601852,2008-07-11,06:49:46
39.980579,116.44651,0,127,39640.2846180556,2008-07-11,06:49:51
39.980526,116.446571,0,128,39640.2846759259,2008-07-11,06:49:56
39.980482,116.446623,0,127,39640.2847337963,2008-07-11,06:50:01
39.980441,116.446668,0,123,39640.2847916667,2008-07-11,06:50:06
39.980393,116.44674,0,126,39640.284849537,2008-07-11,06:50:11
39.980342,116.446817,0,126,39640.2849074074,2008-07-11,06:50:16
39.980274,116.446892,0,123,39640.2849652778,2008-07-11,06:50:21
39.98023,116.446954,0,123,39640.2850231482,2008-07-11,06:50:26
39.98019,116.447001,0,120,39640.2850810185,2008-07-11,06:50:31
39.980154,116.447065,0,117,39640.2851388889,2008-07-11,06:50:36
39.980124,116.447117,0,119,39640.2851967593,2008-07-11,06:50:41
39.980088,116.447181,0,121,39640.2852546296,2008-07-11,06:50:46
39.980064,116.447234,0,123,39640.2853125,2008-07-11,06:50:51
39.980023,116.447295,0,122,39640.2853703704,2008-07-11,06:50:56
39.979989,116.447357,0,124,39640.2854282407,2008-07-11,06:51:01
39.979946,116.447425,0,124,39640.2854861111,2008-07-11,06:51:06
39.97989,116.447494,0,124,39640.2855439815,2008-07-11,06:51:11
39.979862,116.447557,0,119,39640.2856018519,2008-07-11,06:51:16
39.979815,116.447633,0,120,39640.2856597222,2008-07-11,06:51:21
39.979755,116.447683,0,120,39640.2857175926,2008-07-11,06:51:26
39.979691,116.447737,0,124,39640.285775463,2008-07-11,06:51:31
39.979654,116.447792,0,124,39640.2858333333,2008-07-11,06:51:36
39.979619,116.447851,0,124,39640.2858912037,2008-07-11,06:51:41
39.97957,116.447912,0,126,39640.2859490741,2008-07-11,06:51:46
39.979517,116.447961,0,129,39640.2860069444,2008-07-11,06:51:51
39.979487,116.448019,0,127,39640.2860648148,2008-07-11,06:51:56
39.97945,116.448087,0,127,39640.2861226852,2008-07-11,06:52:01
39.979425,116.448162,0,125,39640.2861805556,2008-07-11,06:52:06
39.979396,116.448222,0,126,39640.2862384259,2008-07-11,06:52:11
39.979356,116.448282,0,127,39640.2862962963,2008-07-11,06:52:16
39.979306,116.448345,0,130,39640.2863541667,2008-07-11,06:52:21
39.979274,116.448419,0,130,39640.286412037,2008-07-11,06:52:26
39.979221,116.448502,0,127,39640.2864699074,2008-07-11,06:52:31
39.979195,116.448585,0,129,39640.2865277778,2008-07-11,06:52:36
39.979166,116.448648,0,130,39640.2865856481,2008-07-11,06:52:41
39.979121,116.448703,0,130,39640.2866435185,2008-07-11,06:52:46
39.979091,116.448775,0,127,39640.2867013889,2008-07-11,06:52:51
39.979044,116.448841,0,129,39640.2867592593,2008-07-11,06:52:56
39.979,116.448899,0,127,39640.2868171296,2008-07-11,06:53:01
39.978945,116.448959,0,125,39640.286875,2008-07-11,06:53:06
39.978896,116.449024,0,124,39640.2869328704,2008-07-11,06:53:11
39.978864,116.449083,0,119,39640.2869907407,2008-07-11,06:53:16
39.978824,116.449146,0,117,39640.2870486111,2008-07-11,06:53:21
39.978778,116.449218,0,115,39640.2871064815,2008-07-11,06:53:26
39.978723,116.449283,0,117,39640.2871643519,2008-07-11,06:53:31
39.978694,116.449374,0,121,39640.2872222222,2008-07-11,06:53:36
39.978656,116.449444,0,123,39640.2872800926,2008-07-11,06:53:41
39.978615,116.449505,0,125,39640.287337963,2008-07-11,06:53:46
39.978575,116.449569,0,123,39640.2873958333,2008-07-11,06:53:51
39.978527,116.449627,0,124,39640.2874537037,2008-07-11,06:53:56
39.978494,116.449679,0,127,39640.2875115741,2008-07-11,06:54:01
39.978458,116.44974,0,127,39640.2875694444,2008-07-11,06:54:06
39.978419,116.449813,0,126,39640.2876273148,2008-07-11,06:54:11
39.978383,116.449867,0,122,39640.2876851852,2008-07-11,06:54:16
39.978342,116.449926,0,117,39640.2877430556,2008-07-11,06:54:21
39.978304,116.449988,0,117,39640.2878009259,2008-07-11,06:54:26
39.978259,116.45006,0,118,39640.2878587963,2008-07-11,06:54:31
39.978213,116.450129,0,116,39640.2879166667,2008-07-11,06:54:36
39.978166,116.450191,0,116,39640.287974537,2008-07-11,06:54:41
39.978125,116.450249,0,117,39640.2880324074,2008-07-11,06:54:46
39.978081,116.450318,0,120,39640.2880902778,2008-07-11,06:54:51
39.978031,116.450383,0,121,39640.2881481481,2008-07-11,06:54:56
39.977984,116.450425,0,123,39640.2882060185,2008-07-11,06:55:01
39.977939,116.450487,0,125,39640.2882638889,2008-07-11,06:55:06
39.977905,116.450547,0,126,39640.2883217593,2008-07-11,06:55:11
39.977866,116.450613,0,125,39640.2883796296,2008-07-11,06:55:16
39.977822,116.450671,0,121,39640.2884375,2008-07-11,06:55:21
39.977777,116.450724,0,123,39640.2884953704,2008-07-11,06:55:26
39.977741,116.450796,0,123,39640.2885532407,2008-07-11,06:55:31
39.977702,116.450856,0,122,39640.2886111111,2008-07-11,06:55:36
39.977657,116.450911,0,119,39640.2886689815,2008-07-11,06:55:41
39.97762,116.450965,0,116,39640.2887268519,2008-07-11,06:55:46
39.977583,116.451004,0,111,39640.2887847222,2008-07-11,06:55:51
39.977553,116.451064,0,111,39640.2888425926,2008-07-11,06:55:56
39.977501,116.451127,0,110,39640.288900463,2008-07-11,06:56:01
39.977468,116.451213,0,109,39640.2889583333,2008-07-11,06:56:06
39.97743,116.451275,0,111,39640.2890162037,2008-07-11,06:56:11
39.977387,116.451318,0,108,39640.2890740741,2008-07-11,06:56:16
39.977345,116.451367,0,105,39640.2891319444,2008-07-11,06:56:21
39.977302,116.45143,0,105,39640.2891898148,2008-07-11,06:56:26
39.977257,116.451482,0,105,39640.2892476852,2008-07-11,06:56:31
39.977219,116.451544,0,106,39640.2893055556,2008-07-11,06:56:36
39.977169,116.451605,0,109,39640.2893634259,2008-07-11,06:56:41
39.977131,116.451662,0,114,39640.2894212963,2008-07-11,06:56:46
39.977096,116.451725,0,114,39640.2894791667,2008-07-11,06:56:51
39.977059,116.451786,0,113,39640.289537037,2008-07-11,06:56:56
39.97702,116.451851,0,114,39640.2895949074,2008-07-11,06:57:01
39.97698,116.451919,0,117,39640.2896527778,2008-07-11,06:57:06
39.97694,116.451991,0,126,39640.2897106481,2008-07-11,06:57:11
39.976878,116.452039,0,131,39640.2897685185,2008-07-11,06:57:16
39.97684,116.452092,0,135,39640.2898263889,2008-07-11,06:57:21
39.97679,116.452118,0,130,39640.2898842593,2008-07-11,06:57:26
39.97674,116.452172,0,132,39640.2899421296,2008-07-11,06:57:31
39.976702,116.452239,0,133,39640.29,2008-07-11,06:57:36
39.976661,116.452311,0,134,39640.2900578704,2008-07-11,06:57:41
39.976641,116.45238,0,138,39640.2901157407,2008-07-11,06:57:46
39.976617,116.452449,0,136,39640.2901736111,2008-07-11,06:57:51
39.976628,116.452529,0,138,39640.2902314815,2008-07-11,06:57:56
39.9766,116.452593,0,135,39640.2902893518,2008-07-11,06:58:01
39.976547,116.452658,0,131,39640.2903472222,2008-07-11,06:58:06
39.97649,116.452702,0,122,39640.2904050926,2008-07-11,06:58:11
39.976443,116.452754,0,120,39640.290462963,2008-07-11,06:58:16
39.976388,116.452808,0,116,39640.2905208333,2008-07-11,06:58:21
39.976345,116.452853,0,119,39640.2905787037,2008-07-11,06:58:26
39.976332,116.452914,0,122,39640.2906365741,2008-07-11,06:58:31
39.976305,116.452956,0,121,39640.2906944444,2008-07-11,06:58:36
39.976271,116.453002,0,120,39640.2907523148,2008-07-11,06:58:41
39.976244,116.453002,0,119,39640.2908101852,2008-07-11,06:58:46
39.976256,116.453087,0,119,39640.2908680556,2008-07-11,06:58:51
39.976294,116.45317,0,117,39640.2909259259,2008-07-11,06:58:56
39.976352,116.453229,0,114,39640.2909837963,2008-07-11,06:59:01
39.976402,116.453275,0,117,39640.2910416667,2008-07-11,06:59:06
39.976446,116.453325,0,123,39640.291099537,2008-07-11,06:59:11
39.9765,116.453379,0,124,39640.2911574074,2008-07-11,06:59:16
39.976536,116.453436,0,126,39640.2912152778,2008-07-11,06:59:21
39.976581,116.453485,0,125,39640.2912731481,2008-07-11,06:59:26
39.976619,116.453556,0,124,39640.2913310185,2008-07-11,06:59:31
39.976655,116.453609,0,122,39640.2913888889,2008-07-11,06:59:36
39.976695,116.453649,0,124,39640.2914467593,2008-07-11,06:59:41
39.976704,116.453687,0,124,39640.2915046296,2008-07-11,06:59:46
39.97669,116.453723,0,127,39640.2915625,2008-07-11,06:59:51
39.976675,116.45374,0,127,39640.2916203704,2008-07-11,06:59:56
39.976645,116.45378,0,126,39640.2916782407,2008-07-11,07:00:01
39.976626,116.453804,0,125,39640.2917361111,2008-07-11,07:00:06
39.976593,116.453845,0,116,39640.2917939815,2008-07-11,07:00:11
39.976563,116.453928,0,113,39640.2918518518,2008-07-11,07:00:16
39.976533,116.454006,0,108,39640.2919097222,2008-07-11,07:00:21
39.976478,116.454062,0,107,39640.2919675926,2008-07-11,07:00:26
39.976448,116.454132,0,106,39640.292025463,2008-07-11,07:00:31
39.976425,116.454211,0,104,39640.2920833333,2008-07-11,07:00:36
39.976409,116.454283,0,106,39640.2921412037,2008-07-11,07:00:41
39.976381,116.454357,0,106,39640.2921990741,2008-07-11,07:00:46
39.976359,116.45444,0,107,39640.2922569444,2008-07-11,07:00:51
39.976342,116.454511,0,109,39640.2923148148,2008-07-11,07:00:56
39.976321,116.454575,0,105,39640.2923726852,2008-07-11,07:01:01
39.976286,116.454642,0,103,39640.2924305556,2008-07-11,07:01:06
39.976257,116.454722,0,98,39640.2924884259,2008-07-11,07:01:11
39.97624,116.45481,0,97,39640.2925462963,2008-07-11,07:01:16
39.976211,116.454883,0,94,39640.2926041667,2008-07-11,07:01:21
39.976179,116.45495,0,93,39640.292662037,2008-07-11,07:01:26
39.976148,116.45502,0,95,39640.2927199074,2008-07-11,07:01:31
39.97613,116.455102,0,101,39640.2927777778,2008-07-11,07:01:36
39.976106,116.455192,0,104,39640.2928356482,2008-07-11,07:01:41
39.976079,116.455261,0,105,39640.2928935185,2008-07-11,07:01:46
39.976057,116.455336,0,109,39640.2929513889,2008-07-11,07:01:51
39.97603,116.455423,0,107,39640.2930092593,2008-07-11,07:01:56
39.976,116.455497,0,105,39640.2930671296,2008-07-11,07:02:01
39.975978,116.455573,0,106,39640.293125,2008-07-11,07:02:06
39.975979,116.455663,0,105,39640.2931828704,2008-07-11,07:02:11
39.975957,116.455708,0,103,39640.2932407407,2008-07-11,07:02:16
39.975947,116.455793,0,98,39640.2932986111,2008-07-11,07:02:21
39.975948,116.455882,0,97,39640.2933564815,2008-07-11,07:02:26
39.975952,116.455953,0,97,39640.2934143519,2008-07-11,07:02:31
39.975969,116.456028,0,101,39640.2934722222,2008-07-11,07:02:36
39.975935,116.456089,0,102,39640.2935300926,2008-07-11,07:02:41
39.975898,116.456167,0,103,39640.293587963,2008-07-11,07:02:46
39.975849,116.456225,0,103,39640.2936458333,2008-07-11,07:02:51
39.975831,116.45631,0,102,39640.2937037037,2008-07-11,07:02:56
39.975859,116.456401,0,105,39640.2937615741,2008-07-11,07:03:01
39.975863,116.456462,0,104,39640.2938194444,2008-07-11,07:03:06
39.975836,116.456533,0,106,39640.2938773148,2008-07-11,07:03:11
39.975812,116.456605,0,107,39640.2939351852,2008-07-11,07:03:16
39.975786,116.456697,0,109,39640.2939930556,2008-07-11,07:03:21
39.975734,116.45673,0,106,39640.2940509259,2008-07-11,07:03:26
39.975708,116.456812,0,109,39640.2941087963,2008-07-11,07:03:31
39.975667,116.456871,0,110,39640.2941666667,2008-07-11,07:03:36
39.975656,116.456917,0,114,39640.294224537,2008-07-11,07:03:41
39.975619,116.45698,0,114,39640.2942824074,2008-07-11,07:03:46
39.975592,116.457081,0,118,39640.2943402778,2008-07-11,07:03:51
39.975535,116.457132,0,120,39640.2943981481,2008-07-11,07:03:56
39.975461,116.457132,0,125,39640.2944560185,2008-07-11,07:04:01
39.975414,116.45718,0,125,39640.2945138889,2008-07-11,07:04:06
39.975436,116.457231,0,121,39640.2945717593,2008-07-11,07:04:11
39.975465,116.457279,0,119,39640.2946296296,2008-07-11,07:04:16
39.97551,116.457314,0,121,39640.2946875,2008-07-11,07:04:21
39.975537,116.457365,0,119,39640.2947453704,2008-07-11,07:04:26
39.975579,116.45741,0,121,39640.2948032407,2008-07-11,07:04:31
39.975613,116.457446,0,125,39640.2948611111,2008-07-11,07:04:36
39.975622,116.457458,0,127,39640.2949189815,2008-07-11,07:04:41
39.975638,116.457454,0,131,39640.2949768519,2008-07-11,07:04:46
39.975634,116.457457,0,134,39640.2950347222,2008-07-11,07:04:51
39.975634,116.457457,0,134,39640.2950694444,2008-07-11,07:04:54
39.975634,116.457458,0,136,39640.2950925926,2008-07-11,07:04:56
39.975611,116.457492,0,137,39640.295150463,2008-07-11,07:05:01
39.97559,116.45753,0,137,39640.2952083333,2008-07-11,07:05:06
39.975554,116.45758,0,138,39640.2952662037,2008-07-11,07:05:11
39.975515,116.457611,0,139,39640.2953240741,2008-07-11,07:05:16
39.975493,116.45761,0,139,39640.2953819444,2008-07-11,07:05:21
39.976129,116.456529,0,89,39640.296712963,2008-07-11,07:07:16
39.976123,116.456375,0,132,39640.2967708333,2008-07-11,07:07:21
39.975991,116.45668,0,187,39640.2968287037,2008-07-11,07:07:26
39.975912,116.456933,0,191,39640.2968865741,2008-07-11,07:07:31
39.975874,116.456982,0,191,39640.2969444444,2008-07-11,07:07:36
39.975793,116.457049,0,190,39640.2970023148,2008-07-11,07:07:41
39.975775,116.457065,0,190,39640.2970601852,2008-07-11,07:07:46
39.975774,116.457066,0,190,39640.2971180556,2008-07-11,07:07:51
39.97578,116.457066,0,190,39640.2971759259,2008-07-11,07:07:56
39.975786,116.457065,0,191,39640.2972337963,2008-07-11,07:08:01
39.975786,116.457065,0,191,39640.2972685185,2008-07-11,07:08:04
39.975784,116.457066,0,192,39640.2972916667,2008-07-11,07:08:06
39.975775,116.457068,0,192,39640.297349537,2008-07-11,07:08:11
39.97577,116.457069,0,192,39640.2974074074,2008-07-11,07:08:16
39.97577,116.457069,0,192,39640.2974421296,2008-07-11,07:08:19
39.975765,116.45707,0,192,39640.2974652778,2008-07-11,07:08:21
39.975725,116.457123,0,192,39640.2975231481,2008-07-11,07:08:26
39.975686,116.45721,0,192,39640.2975810185,2008-07-11,07:08:31
39.975652,116.457257,0,192,39640.2976388889,2008-07-11,07:08:36
39.975656,116.457257,0,192,39640.2976967593,2008-07-11,07:08:41
39.975656,116.457257,0,192,39640.2977546296,2008-07-11,07:08:46
39.975656,116.457257,0,192,39640.2977893518,2008-07-11,07:08:49
39.975653,116.457258,0,192,39640.2978125,2008-07-11,07:08:51
39.975644,116.457262,0,192,39640.2978703704,2008-07-11,07:08:56
39.975641,116.457263,0,192,39640.2979282407,2008-07-11,07:09:01
39.975641,116.457263,0,192,39640.297962963,2008-07-11,07:09:04
39.975648,116.457263,0,192,39640.2979861111,2008-07-11,07:09:06
39.975662,116.457325,0,192,39640.2980439815,2008-07-11,07:09:11
39.975673,116.457334,0,192,39640.2981018518,2008-07-11,07:09:16
39.975701,116.45737,0,192,39640.2981597222,2008-07-11,07:09:21
39.975765,116.457452,0,191,39640.2982175926,2008-07-11,07:09:26
39.975812,116.457491,0,190,39640.298275463,2008-07-11,07:09:31
39.975834,116.457508,0,189,39640.2983333333,2008-07-11,07:09:36
39.975852,116.457522,0,190,39640.2983912037,2008-07-11,07:09:41
39.975867,116.457529,0,190,39640.2984490741,2008-07-11,07:09:46
39.97589,116.457553,0,186,39640.2985069444,2008-07-11,07:09:51
39.975901,116.457576,0,178,39640.2985648148,2008-07-11,07:09:56
39.975917,116.45757,0,172,39640.2986226852,2008-07-11,07:10:01
39.975913,116.45759,0,164,39640.2986805556,2008-07-11,07:10:06
39.975921,116.457591,0,161,39640.2987384259,2008-07-11,07:10:11
39.975923,116.45759,0,158,39640.2987962963,2008-07-11,07:10:16
39.97592,116.45759,0,157,39640.2988541667,2008-07-11,07:10:21
39.97592,116.45759,0,157,39640.2988888889,2008-07-11,07:10:24
39.975924,116.457588,0,157,39640.298912037,2008-07-11,07:10:26
39.975977,116.457559,0,156,39640.2989699074,2008-07-11,07:10:31
39.976003,116.457563,0,155,39640.2990277778,2008-07-11,07:10:36
39.976017,116.457572,0,155,39640.2990856481,2008-07-11,07:10:41
39.976019,116.457556,0,155,39640.2991435185,2008-07-11,07:10:46
39.975822,116.4575,0,153,39640.3015162037,2008-07-11,07:14:11
39.97578,116.457468,0,160,39640.3015740741,2008-07-11,07:14:16
39.975903,116.457497,0,187,39640.3016319444,2008-07-11,07:14:21
39.975899,116.457498,0,187,39640.3016898148,2008-07-11,07:14:26
39.975899,116.457498,0,187,39640.301724537,2008-07-11,07:14:29
39.975894,116.457498,0,187,39640.3017476852,2008-07-11,07:14:31
39.975841,116.457497,0,187,39640.3018055556,2008-07-11,07:14:36
39.975792,116.457504,0,190,39640.3018634259,2008-07-11,07:14:41
39.975818,116.457509,0,192,39640.3019212963,2008-07-11,07:14:46
39.975829,116.457507,0,192,39640.3019791667,2008-07-11,07:14:51
39.975908,116.457468,0,196,39640.302037037,2008-07-11,07:14:56
39.975951,116.45742,0,201,39640.3020949074,2008-07-11,07:15:01
39.975971,116.457362,0,192,39640.3021527778,2008-07-11,07:15:06
39.976024,116.457336,0,191,39640.3022106481,2008-07-11,07:15:11
39.976116,116.457305,0,191,39640.3022685185,2008-07-11,07:15:16
39.976108,116.456957,0,166,39640.3069560185,2008-07-11,07:22:01
39.976062,116.45691,0,166,39640.3070138889,2008-07-11,07:22:06
39.976017,116.456918,0,164,39640.3070717593,2008-07-11,07:22:11
39.975956,116.456934,0,163,39640.3071296296,2008-07-11,07:22:16
39.975956,116.456934,0,163,39640.3071643518,2008-07-11,07:22:19
39.975954,116.456928,0,160,39640.3071875,2008-07-11,07:22:21
39.975984,116.45694,0,156,39640.3072453704,2008-07-11,07:22:26
39.976019,116.456908,0,155,39640.3073032407,2008-07-11,07:22:31
39.976055,116.45689,0,155,39640.3073611111,2008-07-11,07:22:36
39.976063,116.456888,0,155,39640.3074189815,2008-07-11,07:22:41
39.976062,116.456889,0,155,39640.3074768518,2008-07-11,07:22:46
39.976062,116.456889,0,155,39640.3075115741,2008-07-11,07:22:49
39.976059,116.456891,0,155,39640.3075347222,2008-07-11,07:22:51
39.976068,116.456891,0,155,39640.3075925926,2008-07-11,07:22:56
39.97611,116.456937,0,155,39640.307650463,2008-07-11,07:23:01
39.976111,116.456998,0,156,39640.3077083333,2008-07-11,07:23:06
39.976098,116.45703,0,156,39640.3077662037,2008-07-11,07:23:11
39.976107,116.457062,0,159,39640.3078240741,2008-07-11,07:23:16
39.976115,116.457009,0,159,39640.3078819444,2008-07-11,07:23:21
39.976115,116.456995,0,159,39640.3079398148,2008-07-11,07:23:26
39.976115,116.456995,0,159,39640.307974537,2008-07-11,07:23:29
39.976107,116.456996,0,159,39640.3079976852,2008-07-11,07:23:31
39.976074,116.457009,0,160,39640.3080555556,2008-07-11,07:23:36
39.976034,116.456999,0,160,39640.3081134259,2008-07-11,07:23:41
39.975993,116.45703,0,161,39640.3081712963,2008-07-11,07:23:46
39.975979,116.457028,0,163,39640.3082291667,2008-07-11,07:23:51
39.975986,116.457025,0,164,39640.308287037,2008-07-11,07:23:56
39.97599,116.457023,0,164,39640.3083449074,2008-07-11,07:24:01
39.975992,116.45702,0,165,39640.3084027778,2008-07-11,07:24:06
39.975988,116.45702,0,165,39640.3084606482,2008-07-11,07:24:11
39.975985,116.457018,0,165,39640.3085185185,2008-07-11,07:24:16
39.975992,116.457016,0,165,39640.3085763889,2008-07-11,07:24:21
39.975992,116.457016,0,165,39640.3086111111,2008-07-11,07:24:24
39.975997,116.457014,0,164,39640.3086342593,2008-07-11,07:24:26
39.97602,116.456931,0,160,39640.3086921296,2008-07-11,07:24:31
39.97602,116.456931,0,160,39640.3087268519,2008-07-11,07:24:34
39.976023,116.456927,0,159,39640.30875,2008-07-11,07:24:36
39.976056,116.456883,0,159,39640.3088078704,2008-07-11,07:24:41
39.976101,116.456865,0,158,39640.3088657407,2008-07-11,07:24:46
39.976135,116.456826,0,159,39640.3089236111,2008-07-11,07:24:51
39.976153,116.456783,0,160,39640.3089814815,2008-07-11,07:24:56
39.976152,116.45681,0,161,39640.3090393519,2008-07-11,07:25:01
39.976156,116.456852,0,161,39640.3090972222,2008-07-11,07:25:06
39.976151,116.456862,0,160,39640.3091550926,2008-07-11,07:25:11
39.976124,116.456878,0,160,39640.309212963,2008-07-11,07:25:16
39.976124,116.456878,0,160,39640.3092476852,2008-07-11,07:25:19
39.976123,116.456879,0,160,39640.3092708333,2008-07-11,07:25:21
39.976112,116.45688,0,160,39640.3093287037,2008-07-11,07:25:26
39.976101,116.456882,0,160,39640.3093865741,2008-07-11,07:25:31
39.976072,116.456899,0,159,39640.3094444444,2008-07-11,07:25:36
39.976044,116.45696,0,159,39640.3095023148,2008-07-11,07:25:41
39.976037,116.456983,0,159,39640.3095601852,2008-07-11,07:25:46
39.976028,116.456984,0,160,39640.3096180556,2008-07-11,07:25:51
39.97603,116.456984,0,160,39640.3096759259,2008-07-11,07:25:56
39.976035,116.456984,0,160,39640.3097337963,2008-07-11,07:26:01
39.976035,116.456984,0,160,39640.3097916667,2008-07-11,07:26:06
39.976028,116.456983,0,161,39640.309849537,2008-07-11,07:26:11
39.976028,116.456983,0,161,39640.3098842593,2008-07-11,07:26:14
39.976032,116.456981,0,161,39640.3099074074,2008-07-11,07:26:16
39.976051,116.456977,0,157,39640.3099652778,2008-07-11,07:26:21
39.976041,116.456967,0,155,39640.3100231481,2008-07-11,07:26:26
39.976021,116.456961,0,151,39640.3100810185,2008-07-11,07:26:31
39.97599,116.456976,0,148,39640.3101388889,2008-07-11,07:26:36
39.975974,116.456999,0,147,39640.3101967593,2008-07-11,07:26:41
39.97594,116.457016,0,145,39640.3102546296,2008-07-11,07:26:46
39.975911,116.457028,0,144,39640.3103125,2008-07-11,07:26:51
39.975889,116.457018,0,143,39640.3103703704,2008-07-11,07:26:56
39.975894,116.457038,0,141,39640.3104282407,2008-07-11,07:27:01
39.975883,116.457051,0,140,39640.3104861111,2008-07-11,07:27:06
39.97587,116.45706,0,138,39640.3105439815,2008-07-11,07:27:11
39.975865,116.457055,0,137,39640.3106018519,2008-07-11,07:27:16
39.975865,116.457055,0,137,39640.3106365741,2008-07-11,07:27:19
39.975866,116.45706,0,137,39640.3106597222,2008-07-11,07:27:21
39.975904,116.457057,0,138,39640.3107175926,2008-07-11,07:27:26
39.975921,116.457052,0,138,39640.310775463,2008-07-11,07:27:31
39.975933,116.457052,0,138,39640.3108333333,2008-07-11,07:27:36
39.976026,116.457037,0,139,39640.3108912037,2008-07-11,07:27:41
39.976035,116.457036,0,139,39640.3109490741,2008-07-11,07:27:46
39.976056,116.457036,0,139,39640.3110069444,2008-07-11,07:27:51
39.976102,116.457036,0,138,39640.3110648148,2008-07-11,07:27:56
39.976144,116.457032,0,136,39640.3111226852,2008-07-11,07:28:01
39.976224,116.456975,0,135,39640.3111805556,2008-07-11,07:28:06
39.976295,116.456955,0,135,39640.3112384259,2008-07-11,07:28:11
39.976334,116.456942,0,135,39640.3112962963,2008-07-11,07:28:16
39.976349,116.456927,0,136,39640.3113541667,2008-07-11,07:28:21
39.976349,116.456926,0,138,39640.311412037,2008-07-11,07:28:26
39.976345,116.456934,0,139,39640.3114699074,2008-07-11,07:28:31
39.976345,116.456934,0,139,39640.3115046296,2008-07-11,07:28:34
39.976349,116.456934,0,140,39640.3115277778,2008-07-11,07:28:36
39.976362,116.456936,0,141,39640.3115856481,2008-07-11,07:28:41
39.976388,116.456961,0,145,39640.3116435185,2008-07-11,07:28:46
39.976422,116.456989,0,148,39640.3117013889,2008-07-11,07:28:51
39.97644,116.457059,0,150,39640.3117592593,2008-07-11,07:28:56
39.976446,116.457121,0,154,39640.3118171296,2008-07-11,07:29:01
39.976449,116.457135,0,156,39640.311875,2008-07-11,07:29:06
39.976439,116.457136,0,156,39640.3119328704,2008-07-11,07:29:11
39.976439,116.457136,0,156,39640.3119675926,2008-07-11,07:29:14
39.976442,116.457135,0,156,39640.3119907407,2008-07-11,07:29:16
39.976488,116.457144,0,156,39640.3120486111,2008-07-11,07:29:21
39.976499,116.457223,0,156,39640.3121064815,2008-07-11,07:29:26
39.976542,116.457225,0,157,39640.3121643519,2008-07-11,07:29:31
39.976555,116.457223,0,158,39640.3122222222,2008-07-11,07:29:36
39.976559,116.457224,0,159,39640.3122800926,2008-07-11,07:29:41
39.976559,116.457224,0,159,39640.3123148148,2008-07-11,07:29:44
39.976565,116.457223,0,160,39640.312337963,2008-07-11,07:29:46
39.976631,116.457205,0,161,39640.3123958333,2008-07-11,07:29:51
39.976644,116.457216,0,162,39640.3124537037,2008-07-11,07:29:56
39.976644,116.457216,0,162,39640.3124884259,2008-07-11,07:29:59
39.976652,116.457217,0,162,39640.3125115741,2008-07-11,07:30:01
39.976663,116.457216,0,161,39640.3125694444,2008-07-11,07:30:06
39.976667,116.457216,0,161,39640.3126273148,2008-07-11,07:30:11
39.976675,116.457215,0,160,39640.3126851852,2008-07-11,07:30:16
39.976675,116.457215,0,160,39640.3127199074,2008-07-11,07:30:19
39.976675,116.457215,0,159,39640.3127430556,2008-07-11,07:30:21
39.976673,116.457244,0,157,39640.3128009259,2008-07-11,07:30:26
39.976491,116.457481,0,155,39640.315462963,2008-07-11,07:34:16
39.976486,116.457506,0,153,39640.3155208333,2008-07-11,07:34:21
39.976478,116.457542,0,154,39640.3155787037,2008-07-11,07:34:26
39.976486,116.457551,0,154,39640.3156365741,2008-07-11,07:34:31
39.976497,116.457557,0,152,39640.3156944444,2008-07-11,07:34:36
39.976497,116.457557,0,152,39640.3157291667,2008-07-11,07:34:39
39.976504,116.457565,0,152,39640.3157523148,2008-07-11,07:34:41
39.976475,116.457612,0,153,39640.3158101852,2008-07-11,07:34:46
39.976475,116.457612,0,153,39640.3158449074,2008-07-11,07:34:49
39.976475,116.457612,0,154,39640.3158680556,2008-07-11,07:34:51
39.97646,116.457599,0,154,39640.3159259259,2008-07-11,07:34:56
39.976438,116.457569,0,155,39640.3159837963,2008-07-11,07:35:01
39.976428,116.457563,0,155,39640.3160416667,2008-07-11,07:35:06
39.976421,116.457561,0,155,39640.316099537,2008-07-11,07:35:11
39.976421,116.457561,0,155,39640.3161342593,2008-07-11,07:35:14
39.976421,116.457562,0,155,39640.3161574074,2008-07-11,07:35:16
39.976453,116.457577,0,155,39640.3162152778,2008-07-11,07:35:21
39.976525,116.457575,0,154,39640.3162731482,2008-07-11,07:35:26
39.976574,116.457572,0,154,39640.3163310185,2008-07-11,07:35:31
39.976596,116.457532,0,155,39640.3163888889,2008-07-11,07:35:36
39.976634,116.45748,0,156,39640.3164467593,2008-07-11,07:35:41
39.976638,116.457455,0,157,39640.3165046296,2008-07-11,07:35:46
39.976638,116.457455,0,157,39640.3165393519,2008-07-11,07:35:49
39.97663,116.457452,0,159,39640.3165625,2008-07-11,07:35:51
39.976583,116.457453,0,162,39640.3166203704,2008-07-11,07:35:56
39.976568,116.457452,0,163,39640.3166782407,2008-07-11,07:36:01
39.976513,116.457451,0,164,39640.3167361111,2008-07-11,07:36:06
39.9765,116.457451,0,165,39640.3167939815,2008-07-11,07:36:11
39.976502,116.457451,0,165,39640.3168518519,2008-07-11,07:36:16
39.976504,116.457452,0,165,39640.3169097222,2008-07-11,07:36:21
39.976507,116.457451,0,166,39640.3169675926,2008-07-11,07:36:26
39.976507,116.457451,0,166,39640.3170023148,2008-07-11,07:36:29
39.976503,116.45745,0,166,39640.317025463,2008-07-11,07:36:31
39.976482,116.457448,0,166,39640.3170833333,2008-07-11,07:36:36
39.97642,116.457437,0,165,39640.3171412037,2008-07-11,07:36:41
39.976395,116.457409,0,165,39640.3171990741,2008-07-11,07:36:46
39.97633,116.457382,0,167,39640.3172569444,2008-07-11,07:36:51
39.976319,116.457357,0,169,39640.3173148148,2008-07-11,07:36:56
39.976315,116.457357,0,169,39640.3173726852,2008-07-11,07:37:01
39.976315,116.457357,0,169,39640.3174074074,2008-07-11,07:37:04
39.976311,116.457356,0,169,39640.3174305556,2008-07-11,07:37:06
39.976263,116.457334,0,169,39640.3174884259,2008-07-11,07:37:11
39.976186,116.457327,0,168,39640.3175462963,2008-07-11,07:37:16
39.976168,116.457321,0,166,39640.3176041667,2008-07-11,07:37:21
39.976172,116.457316,0,165,39640.317662037,2008-07-11,07:37:26
39.976172,116.457316,0,165,39640.3176967593,2008-07-11,07:37:29
39.976179,116.457316,0,165,39640.3177199074,2008-07-11,07:37:31
39.976134,116.457352,0,165,39640.3177777778,2008-07-11,07:37:36
39.976121,116.457296,0,163,39640.3178356481,2008-07-11,07:37:41
39.976117,116.457259,0,162,39640.3178935185,2008-07-11,07:37:46
39.97614,116.457206,0,159,39640.3179513889,2008-07-11,07:37:51
39.976147,116.457185,0,158,39640.3180092593,2008-07-11,07:37:56
39.976153,116.457196,0,158,39640.3180671296,2008-07-11,07:38:01
39.976117,116.457225,0,159,39640.318125,2008-07-11,07:38:06
39.976101,116.457231,0,160,39640.3181828704,2008-07-11,07:38:11
39.976103,116.457204,0,160,39640.3182407407,2008-07-11,07:38:16
39.976101,116.457203,0,161,39640.3182986111,2008-07-11,07:38:21
39.976096,116.457204,0,161,39640.3183564815,2008-07-11,07:38:26
39.976096,116.457204,0,161,39640.3183912037,2008-07-11,07:38:29
39.976089,116.457205,0,161,39640.3184143519,2008-07-11,07:38:31
39.976046,116.457258,0,162,39640.3184722222,2008-07-11,07:38:36
39.975996,116.457353,0,164,39640.3185300926,2008-07-11,07:38:41
39.976006,116.457373,0,164,39640.318587963,2008-07-11,07:38:46
39.976002,116.457374,0,164,39640.3186458333,2008-07-11,07:38:51
39.976002,116.457374,0,164,39640.3186805556,2008-07-11,07:38:54
39.976007,116.457372,0,164,39640.3187037037,2008-07-11,07:38:56
39.975966,116.457349,0,164,39640.3187615741,2008-07-11,07:39:01
39.975923,116.457278,0,162,39640.3188194444,2008-07-11,07:39:06
39.975901,116.457188,0,159,39640.3188773148,2008-07-11,07:39:11
39.975898,116.457103,0,154,39640.3189351852,2008-07-11,07:39:16
39.975873,116.457061,0,149,39640.3189930556,2008-07-11,07:39:21
39.975861,116.457053,0,142,39640.3190509259,2008-07-11,07:39:26
39.975857,116.457117,0,138,39640.3191087963,2008-07-11,07:39:31
39.975867,116.457135,0,137,39640.3191666667,2008-07-11,07:39:36
39.975892,116.457182,0,132,39640.319224537,2008-07-11,07:39:41
39.975903,116.457188,0,130,39640.3192824074,2008-07-11,07:39:46
39.975913,116.457188,0,128,39640.3193402778,2008-07-11,07:39:51
39.975954,116.457244,0,118,39640.3193981481,2008-07-11,07:39:56
39.975957,116.457257,0,114,39640.3194560185,2008-07-11,07:40:01
39.975955,116.457259,0,113,39640.3195138889,2008-07-11,07:40:06
39.975954,116.45726,0,112,39640.3195717593,2008-07-11,07:40:11
39.975956,116.457263,0,112,39640.3196296296,2008-07-11,07:40:16
39.975956,116.457263,0,112,39640.3196643519,2008-07-11,07:40:19
39.97596,116.457265,0,112,39640.3196875,2008-07-11,07:40:21
39.975973,116.457264,0,112,39640.3197453704,2008-07-11,07:40:26
39.975982,116.457263,0,113,39640.3198032407,2008-07-11,07:40:31
39.975994,116.457264,0,112,39640.3198611111,2008-07-11,07:40:36
39.975994,116.457264,0,112,39640.3198958333,2008-07-11,07:40:39
39.976,116.457266,0,111,39640.3199189815,2008-07-11,07:40:41
39.976011,116.457268,0,111,39640.3199768519,2008-07-11,07:40:46
39.976008,116.457271,0,110,39640.3200347222,2008-07-11,07:40:51
39.976008,116.457271,0,110,39640.3200694444,2008-07-11,07:40:54
39.976016,116.457274,0,110,39640.3200925926,2008-07-11,07:40:56
39.976097,116.457331,0,113,39640.320150463,2008-07-11,07:41:01
39.976128,116.457356,0,114,39640.3202083333,2008-07-11,07:41:06
39.976133,116.457356,0,113,39640.3202662037,2008-07-11,07:41:11
39.976137,116.457357,0,113,39640.3203240741,2008-07-11,07:41:16
39.976137,116.457357,0,113,39640.3203587963,2008-07-11,07:41:19
39.976137,116.457358,0,113,39640.3203819444,2008-07-11,07:41:21
39.976161,116.457364,0,114,39640.3204398148,2008-07-11,07:41:26
39.976252,116.457343,0,119,39640.3204976852,2008-07-11,07:41:31
39.976347,116.45734,0,123,39640.3205555556,2008-07-11,07:41:36
39.976437,116.457376,0,129,39640.3206134259,2008-07-11,07:41:41
39.976526,116.457376,0,130,39640.3206712963,2008-07-11,07:41:46
39.976526,116.457376,0,130,39640.3207060185,2008-07-11,07:41:49
39.976534,116.457376,0,129,39640.3207291667,2008-07-11,07:41:51
39.976543,116.457375,0,128,39640.320787037,2008-07-11,07:41:56
39.976612,116.457358,0,130,39640.3208449074,2008-07-11,07:42:01
39.976641,116.457373,0,132,39640.3209027778,2008-07-11,07:42:06
39.976626,116.457364,0,133,39640.3209606481,2008-07-11,07:42:11
39.97658,116.457352,0,134,39640.3210185185,2008-07-11,07:42:16
39.976531,116.457327,0,135,39640.3210763889,2008-07-11,07:42:21
39.976519,116.4573,0,137,39640.3211342593,2008-07-11,07:42:26
39.976573,116.457277,0,139,39640.3211921296,2008-07-11,07:42:31
39.976584,116.457285,0,140,39640.32125,2008-07-11,07:42:36
39.976585,116.457285,0,140,39640.3213078704,2008-07-11,07:42:41
39.976584,116.457284,0,140,39640.3213657407,2008-07-11,07:42:46
39.976584,116.457284,0,140,39640.321400463,2008-07-11,07:42:49
39.976583,116.457284,0,140,39640.3214236111,2008-07-11,07:42:51
39.976631,116.45728,0,140,39640.3214814815,2008-07-11,07:42:56
39.976661,116.457255,0,138,39640.3215393518,2008-07-11,07:43:01
39.97667,116.457253,0,138,39640.3215972222,2008-07-11,07:43:06
39.976693,116.457218,0,136,39640.3216550926,2008-07-11,07:43:11
39.97672,116.457192,0,133,39640.321712963,2008-07-11,07:43:16
39.976747,116.45716,0,131,39640.3217708333,2008-07-11,07:43:21
39.976782,116.457121,0,127,39640.3218287037,2008-07-11,07:43:26
39.976846,116.457135,0,121,39640.3218865741,2008-07-11,07:43:31
39.976876,116.457107,0,115,39640.3219444444,2008-07-11,07:43:36
39.976897,116.457122,0,110,39640.3220023148,2008-07-11,07:43:41
39.976884,116.457126,0,108,39640.3220601852,2008-07-11,07:43:46
39.976847,116.457135,0,106,39640.3221180556,2008-07-11,07:43:51
39.976787,116.457126,0,108,39640.3221759259,2008-07-11,07:43:56
39.976722,116.457101,0,111,39640.3222337963,2008-07-11,07:44:01
39.976635,116.457125,0,113,39640.3222916667,2008-07-11,07:44:06
39.976554,116.457156,0,114,39640.322349537,2008-07-11,07:44:11
39.976514,116.457188,0,116,39640.3224074074,2008-07-11,07:44:16
39.9765,116.457207,0,117,39640.3224652778,2008-07-11,07:44:21
39.976499,116.457194,0,117,39640.3225231481,2008-07-11,07:44:26
39.97649,116.457194,0,117,39640.3225810185,2008-07-11,07:44:31
39.97649,116.457194,0,117,39640.3226157407,2008-07-11,07:44:34
39.976482,116.457187,0,117,39640.3226388889,2008-07-11,07:44:36
39.97648,116.45716,0,117,39640.3226967593,2008-07-11,07:44:41
39.97648,116.45716,0,117,39640.3227314815,2008-07-11,07:44:44
39.976477,116.457156,0,117,39640.3227546296,2008-07-11,07:44:46
39.976468,116.457155,0,117,39640.3228125,2008-07-11,07:44:51
39.976463,116.457154,0,117,39640.3228703704,2008-07-11,07:44:56
39.976468,116.457151,0,117,39640.3229282407,2008-07-11,07:45:01
39.976468,116.457151,0,117,39640.322962963,2008-07-11,07:45:04
39.976468,116.457148,0,117,39640.3229861111,2008-07-11,07:45:06
39.976455,116.457126,0,117,39640.3230439815,2008-07-11,07:45:11
39.976397,116.457042,0,115,39640.3231018518,2008-07-11,07:45:16
39.976262,116.456954,0,114,39640.3231597222,2008-07-11,07:45:21
39.976182,116.456879,0,115,39640.3232175926,2008-07-11,07:45:26
39.976167,116.456888,0,115,39640.323275463,2008-07-11,07:45:31
39.976116,116.456885,0,114,39640.3233333333,2008-07-11,07:45:36
39.976087,116.45692,0,112,39640.3233912037,2008-07-11,07:45:41
39.976076,116.45697,0,110,39640.3234490741,2008-07-11,07:45:46
39.976055,116.457019,0,109,39640.3235069444,2008-07-11,07:45:51
39.976043,116.457049,0,111,39640.3235648148,2008-07-11,07:45:56
39.976049,116.45705,0,112,39640.3236226852,2008-07-11,07:46:01
39.976053,116.45705,0,112,39640.3236805556,2008-07-11,07:46:06
39.976051,116.457051,0,112,39640.3237384259,2008-07-11,07:46:11
39.976053,116.457051,0,112,39640.3237962963,2008-07-11,07:46:16
39.976061,116.45705,0,112,39640.3238541667,2008-07-11,07:46:21
39.976067,116.45705,0,112,39640.323912037,2008-07-11,07:46:26
39.976069,116.457051,0,113,39640.3239699074,2008-07-11,07:46:31
39.976069,116.457051,0,113,39640.3240046296,2008-07-11,07:46:34
39.976065,116.457052,0,113,39640.3240277778,2008-07-11,07:46:36
39.976056,116.457054,0,113,39640.3240856482,2008-07-11,07:46:41
39.976045,116.457056,0,113,39640.3241435185,2008-07-11,07:46:46
39.976045,116.457056,0,113,39640.3241782407,2008-07-11,07:46:49
39.976044,116.457058,0,113,39640.3242013889,2008-07-11,07:46:51
39.976025,116.457072,0,113,39640.3242592593,2008-07-11,07:46:56
39.975911,116.457143,0,113,39640.3243171296,2008-07-11,07:47:01
39.975851,116.457179,0,113,39640.324375,2008-07-11,07:47:06
39.9758,116.457192,0,113,39640.3244328704,2008-07-11,07:47:11
39.975813,116.457195,0,113,39640.3244907407,2008-07-11,07:47:16
39.975817,116.457195,0,114,39640.3245486111,2008-07-11,07:47:21
39.97581,116.457196,0,114,39640.3246064815,2008-07-11,07:47:26
39.97581,116.457196,0,114,39640.3246412037,2008-07-11,07:47:29
39.975811,116.457197,0,114,39640.3246643519,2008-07-11,07:47:31
39.975846,116.457221,0,114,39640.3247222222,2008-07-11,07:47:36
39.975842,116.45723,0,115,39640.3247800926,2008-07-11,07:47:41
39.975804,116.45719,0,115,39640.324837963,2008-07-11,07:47:46
39.975786,116.457139,0,115,39640.3248958333,2008-07-11,07:47:51
39.975733,116.457135,0,115,39640.3249537037,2008-07-11,07:47:56
39.975689,116.457123,0,115,39640.3250115741,2008-07-11,07:48:01
39.975662,116.457145,0,116,39640.3250694444,2008-07-11,07:48:06
39.975087,116.457241,0,15,39640.4020949074,2008-07-11,09:39:01
39.975078,116.457279,0,79,39640.4021527778,2008-07-11,09:39:06
39.97505,116.457319,0,62,39640.4022106482,2008-07-11,09:39:11
39.975008,116.457366,0,60,39640.4022685185,2008-07-11,09:39:16
39.975,116.457328,0,65,39640.4023263889,2008-07-11,09:39:21
39.975005,116.457409,0,98,39640.4023842593,2008-07-11,09:39:26
39.975004,116.457392,0,112,39640.4024421296,2008-07-11,09:39:31
39.974992,116.457388,0,120,39640.4025,2008-07-11,09:39:36
39.974978,116.457384,0,122,39640.4025578704,2008-07-11,09:39:41
39.974977,116.457383,0,124,39640.4026157407,2008-07-11,09:39:46
39.974977,116.457383,0,124,39640.402650463,2008-07-11,09:39:49
39.974977,116.457383,0,125,39640.4026736111,2008-07-11,09:39:51
39.974948,116.457366,0,124,39640.4027314815,2008-07-11,09:39:56
39.974903,116.457322,0,125,39640.4027893519,2008-07-11,09:40:01
39.974819,116.45729,0,126,39640.4028472222,2008-07-11,09:40:06
39.974795,116.457223,0,122,39640.4029050926,2008-07-11,09:40:11
39.97477,116.457165,0,121,39640.402962963,2008-07-11,09:40:16
39.974757,116.457172,0,121,39640.4030208333,2008-07-11,09:40:21
39.974755,116.457172,0,121,39640.4030787037,2008-07-11,09:40:26
39.974758,116.457172,0,121,39640.4031365741,2008-07-11,09:40:31
39.974762,116.457172,0,121,39640.4031944444,2008-07-11,09:40:36
39.974766,116.457172,0,121,39640.4032523148,2008-07-11,09:40:41
39.974766,116.457172,0,121,39640.403287037,2008-07-11,09:40:44
39.974773,116.457171,0,121,39640.4033101852,2008-07-11,09:40:46
39.974801,116.457151,0,125,39640.4033680556,2008-07-11,09:40:51
39.974815,116.457145,0,128,39640.4034259259,2008-07-11,09:40:56
39.974815,116.457145,0,129,39640.4034837963,2008-07-11,09:41:01
39.974815,116.457145,0,129,39640.4035185185,2008-07-11,09:41:04
39.974823,116.457145,0,129,39640.4035416667,2008-07-11,09:41:06
39.975046,116.457151,0,138,39640.403599537,2008-07-11,09:41:11
39.975057,116.457157,0,142,39640.4036574074,2008-07-11,09:41:16
39.975057,116.457157,0,142,39640.4036921296,2008-07-11,09:41:19
39.975056,116.457156,0,144,39640.4037152778,2008-07-11,09:41:21
39.97494,116.457192,0,147,39640.4037731481,2008-07-11,09:41:26
39.974913,116.457208,0,145,39640.4038310185,2008-07-11,09:41:31
39.974915,116.457207,0,146,39640.4038888889,2008-07-11,09:41:36
39.974913,116.457207,0,146,39640.4039467593,2008-07-11,09:41:41
39.974912,116.457207,0,146,39640.4040046296,2008-07-11,09:41:46
39.974912,116.457207,0,146,39640.4040393519,2008-07-11,09:41:49
39.974909,116.457206,0,146,39640.4040625,2008-07-11,09:41:51
39.974897,116.457186,0,144,39640.4041203704,2008-07-11,09:41:56
39.974848,116.457134,0,129,39640.4041782407,2008-07-11,09:42:01
39.974812,116.457066,0,120,39640.4042361111,2008-07-11,09:42:06
39.974787,116.456993,0,114,39640.4042939815,2008-07-11,09:42:11
39.974781,116.456918,0,106,39640.4043518519,2008-07-11,09:42:16
39.974805,116.456849,0,99,39640.4044097222,2008-07-11,09:42:21
39.974827,116.456793,0,93,39640.4044675926,2008-07-11,09:42:26
39.974859,116.456753,0,92,39640.404525463,2008-07-11,09:42:31
39.974853,116.456701,0,91,39640.4045833333,2008-07-11,09:42:36
39.974866,116.456643,0,90,39640.4046412037,2008-07-11,09:42:41
39.974887,116.456573,0,90,39640.4046990741,2008-07-11,09:42:46
39.974901,116.456509,0,87,39640.4047569444,2008-07-11,09:42:51
39.974931,116.456472,0,84,39640.4048148148,2008-07-11,09:42:56
39.974964,116.456416,0,79,39640.4048726852,2008-07-11,09:43:01
39.975001,116.456361,0,79,39640.4049305556,2008-07-11,09:43:06
39.975025,116.456303,0,76,39640.4049884259,2008-07-11,09:43:11
39.975066,116.456251,0,76,39640.4050462963,2008-07-11,09:43:16
39.975097,116.456191,0,79,39640.4051041667,2008-07-11,09:43:21
39.97513,116.45615,0,82,39640.405162037,2008-07-11,09:43:26
39.975168,116.456106,0,83,39640.4052199074,2008-07-11,09:43:31
39.975196,116.456054,0,84,39640.4052777778,2008-07-11,09:43:36
39.975227,116.456017,0,84,39640.4053356481,2008-07-11,09:43:41
39.975275,116.455969,0,81,39640.4053935185,2008-07-11,09:43:46
39.97531,116.455904,0,84,39640.4054513889,2008-07-11,09:43:51
39.975336,116.455857,0,85,39640.4055092593,2008-07-11,09:43:56
39.975352,116.455799,0,89,39640.4055671296,2008-07-11,09:44:01
39.975377,116.455744,0,88,39640.405625,2008-07-11,09:44:06
39.97542,116.455693,0,90,39640.4056828704,2008-07-11,09:44:11
39.975461,116.455652,0,92,39640.4057407407,2008-07-11,09:44:16
39.975508,116.455586,0,89,39640.4057986111,2008-07-11,09:44:21
39.975545,116.455545,0,93,39640.4058564815,2008-07-11,09:44:26
39.975601,116.455486,0,92,39640.4059143519,2008-07-11,09:44:31
39.975634,116.455435,0,96,39640.4059722222,2008-07-11,09:44:36
39.975667,116.455366,0,94,39640.4060300926,2008-07-11,09:44:41
39.975682,116.455319,0,93,39640.406087963,2008-07-11,09:44:46
39.975716,116.455272,0,89,39640.4061458333,2008-07-11,09:44:51
39.975741,116.455232,0,86,39640.4062037037,2008-07-11,09:44:56
39.975772,116.455176,0,89,39640.4062615741,2008-07-11,09:45:01
39.975803,116.455123,0,89,39640.4063194444,2008-07-11,09:45:06
39.975845,116.455064,0,86,39640.4063773148,2008-07-11,09:45:11
39.975883,116.455,0,88,39640.4064351852,2008-07-11,09:45:16
39.975927,116.45494,0,86,39640.4064930556,2008-07-11,09:45:21
39.97596,116.45489,0,81,39640.4065509259,2008-07-11,09:45:26
39.975997,116.45483,0,83,39640.4066087963,2008-07-11,09:45:31
39.976014,116.454792,0,85,39640.4066666667,2008-07-11,09:45:36
39.976054,116.45476,0,85,39640.406724537,2008-07-11,09:45:41
39.976092,116.454698,0,82,39640.4067824074,2008-07-11,09:45:46
39.976123,116.454633,0,80,39640.4068402778,2008-07-11,09:45:51
39.97618,116.4546,0,80,39640.4068981481,2008-07-11,09:45:56
39.976216,116.454538,0,79,39640.4069560185,2008-07-11,09:46:01
39.976273,116.454474,0,80,39640.4070138889,2008-07-11,09:46:06
39.976306,116.454408,0,81,39640.4070717593,2008-07-11,09:46:11
39.976355,116.454346,0,83,39640.4071296296,2008-07-11,09:46:16
39.976387,116.454285,0,85,39640.4071875,2008-07-11,09:46:21
39.976411,116.454219,0,89,39640.4072453704,2008-07-11,09:46:26
39.976454,116.45416,0,88,39640.4073032407,2008-07-11,09:46:31
39.976483,116.454096,0,91,39640.4073611111,2008-07-11,09:46:36
39.976519,116.454025,0,90,39640.4074189815,2008-07-11,09:46:41
39.976541,116.453971,0,84,39640.4074768518,2008-07-11,09:46:46
39.976559,116.453909,0,81,39640.4075347222,2008-07-11,09:46:51
39.976585,116.453853,0,76,39640.4075925926,2008-07-11,09:46:56
39.976627,116.453804,0,75,39640.407650463,2008-07-11,09:47:01
39.976651,116.453759,0,76,39640.4077083333,2008-07-11,09:47:06
39.976675,116.453715,0,78,39640.4077662037,2008-07-11,09:47:11
39.976683,116.45366,0,82,39640.4078240741,2008-07-11,09:47:16
39.976702,116.453637,0,86,39640.4078819444,2008-07-11,09:47:21
39.976713,116.453596,0,89,39640.4079398148,2008-07-11,09:47:26
39.976743,116.453549,0,91,39640.4079976852,2008-07-11,09:47:31
39.976776,116.453521,0,91,39640.4080555556,2008-07-11,09:47:36
39.976769,116.453495,0,94,39640.4081134259,2008-07-11,09:47:41
39.976886,116.45325,0,103,39640.4177199074,2008-07-11,10:01:31
39.977031,116.452987,0,102,39640.4177777778,2008-07-11,10:01:36
39.977245,116.452624,0,99,39640.4178356482,2008-07-11,10:01:41
39.977462,116.45228,0,97,39640.4178935185,2008-07-11,10:01:46
39.977695,116.451896,0,95,39640.4179513889,2008-07-11,10:01:51
39.978024,116.451385,0,95,39640.4180092593,2008-07-11,10:01:56
39.978334,116.450885,0,93,39640.4180671296,2008-07-11,10:02:01
39.978656,116.450417,0,92,39640.418125,2008-07-11,10:02:06
39.978934,116.450019,0,92,39640.4181828704,2008-07-11,10:02:11
39.979106,116.449769,0,91,39640.4182407407,2008-07-11,10:02:16
39.979202,116.449664,0,89,39640.4182986111,2008-07-11,10:02:21
39.979223,116.449671,0,86,39640.4183564815,2008-07-11,10:02:26
39.979235,116.44967,0,85,39640.4184143519,2008-07-11,10:02:31
39.979246,116.449668,0,86,39640.4184722222,2008-07-11,10:02:36
39.979255,116.449666,0,87,39640.4185300926,2008-07-11,10:02:41
39.979265,116.449662,0,91,39640.418587963,2008-07-11,10:02:46
39.979269,116.449653,0,96,39640.4186458333,2008-07-11,10:02:51
39.979266,116.449653,0,98,39640.4187037037,2008-07-11,10:02:56
39.979266,116.449653,0,98,39640.4187384259,2008-07-11,10:02:59
39.979262,116.449653,0,98,39640.4187615741,2008-07-11,10:03:01
39.979249,116.449655,0,98,39640.4188194444,2008-07-11,10:03:06
39.979239,116.449657,0,97,39640.4188773148,2008-07-11,10:03:11
39.979227,116.449667,0,97,39640.4189351852,2008-07-11,10:03:16
39.979218,116.449669,0,97,39640.4189930556,2008-07-11,10:03:21
39.979211,116.449669,0,96,39640.4190509259,2008-07-11,10:03:26
39.979211,116.449669,0,96,39640.4190856481,2008-07-11,10:03:29
39.979207,116.449668,0,96,39640.4191087963,2008-07-11,10:03:31
39.979195,116.449668,0,96,39640.4191666667,2008-07-11,10:03:36
39.979195,116.449668,0,96,39640.4192013889,2008-07-11,10:03:39
39.979187,116.449668,0,96,39640.419224537,2008-07-11,10:03:41
39.979174,116.44967,0,96,39640.4192824074,2008-07-11,10:03:46
39.979161,116.449672,0,96,39640.4193402778,2008-07-11,10:03:51
39.979162,116.449673,0,96,39640.4193981481,2008-07-11,10:03:56
39.979162,116.449673,0,96,39640.4194328704,2008-07-11,10:03:59
39.979168,116.449672,0,96,39640.4194560185,2008-07-11,10:04:01
39.979269,116.449555,0,94,39640.4195138889,2008-07-11,10:04:06
39.9794,116.449408,0,89,39640.4195717593,2008-07-11,10:04:11
39.979527,116.449217,0,86,39640.4196296296,2008-07-11,10:04:16
39.979621,116.449033,0,84,39640.4196875,2008-07-11,10:04:21
39.979773,116.448793,0,84,39640.4197453704,2008-07-11,10:04:26
39.979939,116.448517,0,81,39640.4198032407,2008-07-11,10:04:31
39.980279,116.448124,0,82,39640.4198611111,2008-07-11,10:04:36
39.980511,116.447775,0,82,39640.4199189815,2008-07-11,10:04:41
39.980709,116.447488,0,81,39640.4199768519,2008-07-11,10:04:46
39.980886,116.447187,0,80,39640.4200347222,2008-07-11,10:04:51
39.981005,116.446988,0,75,39640.4200925926,2008-07-11,10:04:56
39.981006,116.446972,0,73,39640.420150463,2008-07-11,10:05:01
39.981006,116.446972,0,73,39640.4201851852,2008-07-11,10:05:04
39.981001,116.446972,0,74,39640.4202083333,2008-07-11,10:05:06
39.981014,116.446966,0,74,39640.4202662037,2008-07-11,10:05:11
39.981102,116.446821,0,75,39640.4203240741,2008-07-11,10:05:16
39.981229,116.446578,0,75,39640.4203819444,2008-07-11,10:05:21
39.98143,116.446222,0,78,39640.4204398148,2008-07-11,10:05:26
39.981656,116.445837,0,79,39640.4204976852,2008-07-11,10:05:31
39.981928,116.445424,0,83,39640.4205555556,2008-07-11,10:05:36
39.9822,116.445037,0,85,39640.4206134259,2008-07-11,10:05:41
39.98248,116.444652,0,93,39640.4206712963,2008-07-11,10:05:46
39.982826,116.444225,0,97,39640.4207291667,2008-07-11,10:05:51
39.983126,116.443763,0,95,39640.420787037,2008-07-11,10:05:56
39.983436,116.443304,0,97,39640.4208449074,2008-07-11,10:06:01
39.983735,116.442832,0,97,39640.4209027778,2008-07-11,10:06:06
39.984051,116.442352,0,97,39640.4209606481,2008-07-11,10:06:11
39.984318,116.441877,0,96,39640.4210185185,2008-07-11,10:06:16
39.984529,116.441468,0,93,39640.4210763889,2008-07-11,10:06:21
39.98463,116.441262,0,89,39640.4211342593,2008-07-11,10:06:26
39.98463,116.441262,0,89,39640.4211689815,2008-07-11,10:06:29
39.984625,116.441264,0,84,39640.4211921296,2008-07-11,10:06:31
39.984613,116.441267,0,84,39640.42125,2008-07-11,10:06:36
39.984596,116.441269,0,85,39640.4213078704,2008-07-11,10:06:41
39.984596,116.441269,0,85,39640.4213425926,2008-07-11,10:06:44
39.984594,116.441269,0,85,39640.4213657407,2008-07-11,10:06:46
39.984608,116.441234,0,86,39640.4214236111,2008-07-11,10:06:51
39.984634,116.4412,0,89,39640.4214814815,2008-07-11,10:06:56
39.984655,116.441182,0,89,39640.4215393519,2008-07-11,10:07:01
39.984657,116.441156,0,92,39640.4215972222,2008-07-11,10:07:06
39.984724,116.441046,0,93,39640.4216550926,2008-07-11,10:07:11
39.984841,116.440731,0,90,39640.421712963,2008-07-11,10:07:16
39.984997,116.440293,0,92,39640.4217708333,2008-07-11,10:07:21
39.985207,116.439851,0,97,39640.4218287037,2008-07-11,10:07:26
39.985527,116.439347,0,100,39640.4218865741,2008-07-11,10:07:31
39.985924,116.43889,0,99,39640.4219444444,2008-07-11,10:07:36
39.986374,116.438648,0,100,39640.4220023148,2008-07-11,10:07:41
39.986783,116.438581,0,99,39640.4220601852,2008-07-11,10:07:46
39.98707,116.438425,0,98,39640.4221180556,2008-07-11,10:07:51
39.987239,116.438078,0,92,39640.4221759259,2008-07-11,10:07:56
39.987408,116.437535,0,89,39640.4222337963,2008-07-11,10:08:01
39.987646,116.436888,0,91,39640.4222916667,2008-07-11,10:08:06
39.987909,116.436171,0,96,39640.422349537,2008-07-11,10:08:11
39.988098,116.435635,0,96,39640.4224074074,2008-07-11,10:08:16
39.988021,116.435247,0,92,39640.4224652778,2008-07-11,10:08:21
39.987878,116.434886,0,95,39640.4225231481,2008-07-11,10:08:26
39.987849,116.434478,0,96,39640.4225810185,2008-07-11,10:08:31
39.987809,116.433983,0,94,39640.4226388889,2008-07-11,10:08:36
39.98777,116.433374,0,92,39640.4226967593,2008-07-11,10:08:41
39.987821,116.43272,0,84,39640.4227546296,2008-07-11,10:08:46
39.987862,116.432182,0,88,39640.4228125,2008-07-11,10:08:51
39.987909,116.431869,0,83,39640.4228703704,2008-07-11,10:08:56
39.987947,116.431738,0,84,39640.4229282407,2008-07-11,10:09:01
39.987979,116.43174,0,88,39640.4229861111,2008-07-11,10:09:06
39.987973,116.431741,0,90,39640.4230439815,2008-07-11,10:09:11
39.987973,116.431741,0,90,39640.4230787037,2008-07-11,10:09:14
39.987971,116.431735,0,91,39640.4231018518,2008-07-11,10:09:16
39.98795,116.431647,0,97,39640.4231597222,2008-07-11,10:09:21
39.987977,116.431554,0,93,39640.4232175926,2008-07-11,10:09:26
39.987997,116.431531,0,89,39640.423275463,2008-07-11,10:09:31
39.987997,116.431531,0,89,39640.4233101852,2008-07-11,10:09:34
39.988001,116.431527,0,89,39640.4233333333,2008-07-11,10:09:36
39.988003,116.431469,0,92,39640.4233912037,2008-07-11,10:09:41
39.988008,116.431233,0,96,39640.4234490741,2008-07-11,10:09:46
39.98801,116.430891,0,98,39640.4235069444,2008-07-11,10:09:51
39.988047,116.430376,0,103,39640.4235648148,2008-07-11,10:09:56
39.988026,116.429784,0,106,39640.4236226852,2008-07-11,10:10:01
39.987996,116.42908,0,105,39640.4236805556,2008-07-11,10:10:06
39.987997,116.428348,0,113,39640.4237384259,2008-07-11,10:10:11
39.988007,116.42757,0,121,39640.4237962963,2008-07-11,10:10:16
39.988005,116.426878,0,120,39640.4238541667,2008-07-11,10:10:21
39.987943,116.426389,0,117,39640.423912037,2008-07-11,10:10:26
39.987917,116.425905,0,114,39640.4239699074,2008-07-11,10:10:31
39.987916,116.425339,0,101,39640.4240277778,2008-07-11,10:10:36
39.987929,116.42479,0,92,39640.4240856481,2008-07-11,10:10:41
39.987944,116.424391,0,89,39640.4241435185,2008-07-11,10:10:46
39.987992,116.424092,0,86,39640.4242013889,2008-07-11,10:10:51
39.988037,116.423933,0,87,39640.4242592593,2008-07-11,10:10:56
39.987995,116.423926,0,81,39640.4243171296,2008-07-11,10:11:01
39.987995,116.423926,0,81,39640.4243518518,2008-07-11,10:11:04
39.987998,116.423924,0,80,39640.424375,2008-07-11,10:11:06
39.988032,116.423908,0,82,39640.4244328704,2008-07-11,10:11:11
39.988124,116.423827,0,96,39640.4244907407,2008-07-11,10:11:16
39.988099,116.423646,0,100,39640.4245486111,2008-07-11,10:11:21
39.988001,116.423341,0,99,39640.4246064815,2008-07-11,10:11:26
39.987937,116.42293,0,96,39640.4246643518,2008-07-11,10:11:31
39.987912,116.42245,0,94,39640.4247222222,2008-07-11,10:11:36
39.987904,116.42183,0,94,39640.4247800926,2008-07-11,10:11:41
39.987884,116.42117,0,97,39640.424837963,2008-07-11,10:11:46
39.987844,116.420505,0,95,39640.4248958333,2008-07-11,10:11:51
39.987828,116.419807,0,95,39640.4249537037,2008-07-11,10:11:56
39.987798,116.419179,0,94,39640.4250115741,2008-07-11,10:12:01
39.987782,116.418649,0,90,39640.4250694444,2008-07-11,10:12:06
39.987769,116.418403,0,87,39640.4251273148,2008-07-11,10:12:11
39.987782,116.418442,0,88,39640.4251851852,2008-07-11,10:12:16
39.987779,116.418443,0,88,39640.4252430556,2008-07-11,10:12:21
39.987782,116.418443,0,88,39640.4253009259,2008-07-11,10:12:26
39.987782,116.418443,0,88,39640.4253356481,2008-07-11,10:12:29
39.987783,116.418442,0,88,39640.4253587963,2008-07-11,10:12:31
39.987771,116.418443,0,88,39640.4254166667,2008-07-11,10:12:36
39.987769,116.418444,0,88,39640.425474537,2008-07-11,10:12:41
39.987767,116.418444,0,88,39640.4255324074,2008-07-11,10:12:46
39.987767,116.418444,0,88,39640.4255671296,2008-07-11,10:12:49
39.987766,116.418444,0,88,39640.4255902778,2008-07-11,10:12:51
39.987757,116.418446,0,88,39640.4256481482,2008-07-11,10:12:56
39.987749,116.418448,0,88,39640.4257060185,2008-07-11,10:13:01
39.987749,116.418448,0,88,39640.4257407407,2008-07-11,10:13:04
39.987747,116.418449,0,88,39640.4257638889,2008-07-11,10:13:06
39.987757,116.418448,0,88,39640.4258217593,2008-07-11,10:13:11
39.987779,116.418347,0,90,39640.4258796296,2008-07-11,10:13:16
39.987782,116.41812,0,95,39640.4259375,2008-07-11,10:13:21
39.987788,116.41785,0,104,39640.4259953704,2008-07-11,10:13:26
39.987795,116.417483,0,112,39640.4260532407,2008-07-11,10:13:31
39.987784,116.417076,0,112,39640.4261111111,2008-07-11,10:13:36
39.98776,116.416691,0,111,39640.4261689815,2008-07-11,10:13:41
39.987755,116.416476,0,107,39640.4262268519,2008-07-11,10:13:46
39.987789,116.416452,0,113,39640.4262847222,2008-07-11,10:13:51
39.987777,116.416452,0,114,39640.4263425926,2008-07-11,10:13:56
39.987778,116.416451,0,114,39640.426400463,2008-07-11,10:14:01
39.987785,116.41645,0,115,39640.4264583333,2008-07-11,10:14:06
39.987785,116.41645,0,115,39640.4264930556,2008-07-11,10:14:09
39.98779,116.41645,0,115,39640.4265162037,2008-07-11,10:14:11
39.987781,116.416436,0,115,39640.4265740741,2008-07-11,10:14:16
39.987758,116.416276,0,116,39640.4266319444,2008-07-11,10:14:21
39.987769,116.415971,0,118,39640.4266898148,2008-07-11,10:14:26
39.98773,116.41547,0,118,39640.4267476852,2008-07-11,10:14:31
39.987693,116.414921,0,121,39640.4268055556,2008-07-11,10:14:36
39.987722,116.414265,0,123,39640.4268634259,2008-07-11,10:14:41
39.987747,116.413642,0,124,39640.4269212963,2008-07-11,10:14:46
39.987621,116.41304,0,123,39640.4269791667,2008-07-11,10:14:51
39.987639,116.412461,0,120,39640.427037037,2008-07-11,10:14:56
39.987607,116.411851,0,119,39640.4270949074,2008-07-11,10:15:01
39.987568,116.411222,0,114,39640.4271527778,2008-07-11,10:15:06
39.987553,116.410604,0,112,39640.4272106481,2008-07-11,10:15:11
39.987543,116.409894,0,108,39640.4272685185,2008-07-11,10:15:16
39.987528,116.40931,0,104,39640.4273263889,2008-07-11,10:15:21
39.987534,116.408928,0,98,39640.4273842593,2008-07-11,10:15:26
39.987568,116.408708,0,105,39640.4274421296,2008-07-11,10:15:31
39.987544,116.408595,0,108,39640.4275,2008-07-11,10:15:36
39.987553,116.408599,0,128,39640.4275578704,2008-07-11,10:15:41
39.987552,116.408599,0,129,39640.4276157407,2008-07-11,10:15:46
39.987546,116.408599,0,129,39640.4276736111,2008-07-11,10:15:51
39.98754,116.408599,0,130,39640.4277314815,2008-07-11,10:15:56
39.987535,116.408598,0,130,39640.4277893519,2008-07-11,10:16:01
39.987533,116.408598,0,130,39640.4278472222,2008-07-11,10:16:06
39.98753,116.408597,0,130,39640.4279050926,2008-07-11,10:16:11
39.987535,116.408595,0,130,39640.427962963,2008-07-11,10:16:16
39.987535,116.408595,0,130,39640.4279976852,2008-07-11,10:16:19
39.987527,116.408588,0,131,39640.4280208333,2008-07-11,10:16:21
39.98751,116.408401,0,136,39640.4280787037,2008-07-11,10:16:26
39.987481,116.408153,0,140,39640.4281365741,2008-07-11,10:16:31
39.987467,116.407824,0,141,39640.4281944444,2008-07-11,10:16:36
39.987448,116.40735,0,141,39640.4282523148,2008-07-11,10:16:41
39.987431,116.406779,0,137,39640.4283101852,2008-07-11,10:16:46
39.98747,116.406243,0,143,39640.4283680556,2008-07-11,10:16:51
39.987525,116.405636,0,153,39640.4284259259,2008-07-11,10:16:56
39.987447,116.404918,0,151,39640.4284837963,2008-07-11,10:17:01
39.987375,116.404124,0,144,39640.4285416667,2008-07-11,10:17:06
39.987333,116.403428,0,146,39640.428599537,2008-07-11,10:17:11
39.987285,116.402775,0,143,39640.4286574074,2008-07-11,10:17:16
39.987237,116.402071,0,139,39640.4287152778,2008-07-11,10:17:21
39.987258,116.401296,0,128,39640.4287731481,2008-07-11,10:17:26
39.987198,116.400486,0,119,39640.4288310185,2008-07-11,10:17:31
39.98715,116.399755,0,115,39640.4288888889,2008-07-11,10:17:36
39.987125,116.399101,0,105,39640.4289467593,2008-07-11,10:17:41
39.987133,116.398486,0,102,39640.4290046296,2008-07-11,10:17:46
39.987178,116.39789,0,96,39640.4290625,2008-07-11,10:17:51
39.987207,116.397299,0,90,39640.4291203704,2008-07-11,10:17:56
39.987236,116.396742,0,87,39640.4291782407,2008-07-11,10:18:01
39.987258,116.396497,0,83,39640.4292361111,2008-07-11,10:18:06
39.987216,116.39653,0,109,39640.4292939815,2008-07-11,10:18:11
39.987204,116.396532,0,109,39640.4293518519,2008-07-11,10:18:16
39.987222,116.39653,0,109,39640.4294097222,2008-07-11,10:18:21
39.987258,116.396536,0,108,39640.4294675926,2008-07-11,10:18:26
39.98728,116.396518,0,107,39640.429525463,2008-07-11,10:18:31
39.987254,116.396374,0,110,39640.4295833333,2008-07-11,10:18:36
39.987219,116.396173,0,111,39640.4296412037,2008-07-11,10:18:41
39.987202,116.395926,0,109,39640.4296990741,2008-07-11,10:18:46
39.987173,116.395447,0,106,39640.4297569444,2008-07-11,10:18:51
39.987149,116.394833,0,104,39640.4298148148,2008-07-11,10:18:56
39.987093,116.394129,0,105,39640.4298726852,2008-07-11,10:19:01
39.987057,116.393384,0,112,39640.4299305556,2008-07-11,10:19:06
39.987023,116.392575,0,116,39640.4299884259,2008-07-11,10:19:11
39.986998,116.391697,0,119,39640.4300462963,2008-07-11,10:19:16
39.986982,116.390804,0,125,39640.4301041667,2008-07-11,10:19:21
39.98697,116.389934,0,125,39640.430162037,2008-07-11,10:19:26
39.98701,116.389162,0,124,39640.4302199074,2008-07-11,10:19:31
39.986946,116.388536,0,137,39640.4302777778,2008-07-11,10:19:36
39.986821,116.387871,0,141,39640.4303356481,2008-07-11,10:19:41
39.986693,116.387188,0,146,39640.4303935185,2008-07-11,10:19:46
39.986714,116.38645,0,150,39640.4304513889,2008-07-11,10:19:51
39.986815,116.385713,0,157,39640.4305092593,2008-07-11,10:19:56
39.986797,116.385019,0,162,39640.4305671296,2008-07-11,10:20:01
39.986767,116.384361,0,157,39640.430625,2008-07-11,10:20:06
39.986731,116.383752,0,145,39640.4306828704,2008-07-11,10:20:11
39.986721,116.383289,0,135,39640.4307407407,2008-07-11,10:20:16
39.986736,116.382828,0,139,39640.4307986111,2008-07-11,10:20:21
39.986765,116.382377,0,153,39640.4308564815,2008-07-11,10:20:26
39.986807,116.38204,0,156,39640.4309143518,2008-07-11,10:20:31
39.986905,116.381933,0,168,39640.4309722222,2008-07-11,10:20:36
39.986898,116.381947,0,167,39640.4310300926,2008-07-11,10:20:41
39.986885,116.381948,0,171,39640.431087963,2008-07-11,10:20:46
39.986885,116.381948,0,171,39640.4311226852,2008-07-11,10:20:49
39.986893,116.381946,0,173,39640.4311458333,2008-07-11,10:20:51
39.986847,116.382001,0,173,39640.4312037037,2008-07-11,10:20:56
39.986813,116.381995,0,172,39640.4312615741,2008-07-11,10:21:01
39.986757,116.381881,0,162,39640.4313194444,2008-07-11,10:21:06
39.986803,116.381647,0,166,39640.4313773148,2008-07-11,10:21:11
39.986777,116.3813,0,168,39640.4314351852,2008-07-11,10:21:16
39.986738,116.380858,0,170,39640.4314930556,2008-07-11,10:21:21
39.986741,116.380277,0,171,39640.4315509259,2008-07-11,10:21:26
39.986713,116.379639,0,174,39640.4316087963,2008-07-11,10:21:31
39.986705,116.378999,0,182,39640.4316666667,2008-07-11,10:21:36
39.986647,116.378345,0,192,39640.431724537,2008-07-11,10:21:41
39.986643,116.377686,0,197,39640.4317824074,2008-07-11,10:21:46
39.986638,116.377051,0,189,39640.4318402778,2008-07-11,10:21:51
39.986652,116.376638,0,186,39640.4318981481,2008-07-11,10:21:56
39.986674,116.376444,0,181,39640.4319560185,2008-07-11,10:22:01
39.98666,116.376422,0,172,39640.4320138889,2008-07-11,10:22:06
39.986651,116.376423,0,169,39640.4320717593,2008-07-11,10:22:11
39.986667,116.376422,0,172,39640.4321296296,2008-07-11,10:22:16
39.986646,116.376438,0,172,39640.4321875,2008-07-11,10:22:21
39.986589,116.376262,0,180,39640.4322453704,2008-07-11,10:22:26
39.986571,116.375964,0,185,39640.4323032407,2008-07-11,10:22:31
39.98655,116.37558,0,185,39640.4323611111,2008-07-11,10:22:36
39.986553,116.375263,0,186,39640.4324189815,2008-07-11,10:22:41
39.986557,116.374988,0,183,39640.4324768518,2008-07-11,10:22:46
39.986546,116.374703,0,179,39640.4325347222,2008-07-11,10:22:51
39.98654,116.374405,0,176,39640.4325925926,2008-07-11,10:22:56
39.986595,116.374038,0,181,39640.432650463,2008-07-11,10:23:01
39.986638,116.373617,0,194,39640.4327083333,2008-07-11,10:23:06
39.986566,116.373294,0,202,39640.4327662037,2008-07-11,10:23:11
39.986505,116.373069,0,207,39640.4328240741,2008-07-11,10:23:16
39.986467,116.372741,0,199,39640.4328819444,2008-07-11,10:23:21
39.98643,116.372402,0,196,39640.4329398148,2008-07-11,10:23:26
39.986411,116.372052,0,186,39640.4329976852,2008-07-11,10:23:31
39.98642,116.371648,0,180,39640.4330555556,2008-07-11,10:23:36
39.986427,116.371212,0,186,39640.4331134259,2008-07-11,10:23:41
39.986533,116.370827,0,181,39640.4331712963,2008-07-11,10:23:46
39.986702,116.370406,0,175,39640.4332291667,2008-07-11,10:23:51
39.986799,116.369848,0,171,39640.433287037,2008-07-11,10:23:56
39.986656,116.369381,0,173,39640.4333449074,2008-07-11,10:24:01
39.986533,116.368971,0,169,39640.4334027778,2008-07-11,10:24:06
39.986527,116.368759,0,176,39640.4334606482,2008-07-11,10:24:11
39.986531,116.368721,0,181,39640.4335185185,2008-07-11,10:24:16
39.98652,116.36872,0,186,39640.4335763889,2008-07-11,10:24:21
39.986488,116.368648,0,189,39640.4336342593,2008-07-11,10:24:26
39.98649,116.368452,0,199,39640.4336921296,2008-07-11,10:24:31
39.986529,116.368221,0,224,39640.43375,2008-07-11,10:24:36
39.986621,116.367828,0,254,39640.4338078704,2008-07-11,10:24:41
39.98655,116.367279,0,260,39640.4338657407,2008-07-11,10:24:46
39.986462,116.366686,0,256,39640.4339236111,2008-07-11,10:24:51
39.986407,116.366107,0,246,39640.4339814815,2008-07-11,10:24:56
39.986363,116.36559,0,235,39640.4340393519,2008-07-11,10:25:01
39.986342,116.365182,0,233,39640.4340972222,2008-07-11,10:25:06
39.986323,116.364953,0,228,39640.4341550926,2008-07-11,10:25:11
39.986325,116.364902,0,220,39640.434212963,2008-07-11,10:25:16
39.986324,116.364904,0,218,39640.4342708333,2008-07-11,10:25:21
39.986324,116.364904,0,218,39640.4343055556,2008-07-11,10:25:24
39.986325,116.364904,0,218,39640.4343287037,2008-07-11,10:25:26
39.986304,116.364865,0,217,39640.4343865741,2008-07-11,10:25:31
39.986268,116.364778,0,217,39640.4344444444,2008-07-11,10:25:36
39.986248,116.364608,0,217,39640.4345023148,2008-07-11,10:25:41
39.986331,116.364228,0,216,39640.4345601852,2008-07-11,10:25:46
39.986433,116.36376,0,215,39640.4346180556,2008-07-11,10:25:51
39.986502,116.363363,0,215,39640.4346759259,2008-07-11,10:25:56
39.98658,116.362968,0,209,39640.4347337963,2008-07-11,10:26:01
39.986628,116.362682,0,209,39640.4347916667,2008-07-11,10:26:06
39.986646,116.362359,0,213,39640.434849537,2008-07-11,10:26:11
39.986577,116.361957,0,216,39640.4349074074,2008-07-11,10:26:16
39.986495,116.361452,0,219,39640.4349652778,2008-07-11,10:26:21
39.986405,116.361033,0,217,39640.4350231481,2008-07-11,10:26:26
39.986365,116.360663,0,216,39640.4350810185,2008-07-11,10:26:31
39.986424,116.360286,0,226,39640.4351388889,2008-07-11,10:26:36
39.986401,116.359925,0,230,39640.4351967593,2008-07-11,10:26:41
39.986337,116.359798,0,230,39640.4352546296,2008-07-11,10:26:46
39.986292,116.3597,0,225,39640.4353125,2008-07-11,10:26:51
39.986205,116.359688,0,211,39640.4353703704,2008-07-11,10:26:56
39.986205,116.359688,0,211,39640.4354050926,2008-07-11,10:26:59
39.986204,116.35969,0,213,39640.4354282407,2008-07-11,10:27:01
39.986215,116.359742,0,216,39640.4354861111,2008-07-11,10:27:06
39.986218,116.359806,0,205,39640.4355439815,2008-07-11,10:27:11
39.986191,116.35989,0,188,39640.4356018519,2008-07-11,10:27:16
39.986192,116.359939,0,178,39640.4356597222,2008-07-11,10:27:21
39.986208,116.360004,0,172,39640.4357175926,2008-07-11,10:27:26
39.986231,116.360066,0,169,39640.435775463,2008-07-11,10:27:31
39.986215,116.360146,0,163,39640.4358333333,2008-07-11,10:27:36
39.986227,116.360202,0,163,39640.4358912037,2008-07-11,10:27:41
39.986204,116.360275,0,163,39640.4359490741,2008-07-11,10:27:46
39.986183,116.360335,0,162,39640.4360069444,2008-07-11,10:27:51
39.986192,116.360398,0,160,39640.4360648148,2008-07-11,10:27:56
39.986183,116.360464,0,159,39640.4361226852,2008-07-11,10:28:01
39.986183,116.360464,0,159,39640.4361574074,2008-07-11,10:28:04
39.986188,116.360459,0,158,39640.4361805556,2008-07-11,10:28:06
39.986201,116.360467,0,157,39640.4362384259,2008-07-11,10:28:11
39.986201,116.360467,0,157,39640.4362731481,2008-07-11,10:28:14
39.986202,116.360472,0,157,39640.4362962963,2008-07-11,10:28:16
39.986191,116.360473,0,158,39640.4363541667,2008-07-11,10:28:21
39.986183,116.360473,0,158,39640.436412037,2008-07-11,10:28:26
39.986179,116.360473,0,158,39640.4364699074,2008-07-11,10:28:31
39.986171,116.360474,0,158,39640.4365277778,2008-07-11,10:28:36
39.986165,116.360475,0,159,39640.4365856481,2008-07-11,10:28:41
39.98616,116.360476,0,159,39640.4366435185,2008-07-11,10:28:46
39.98616,116.360476,0,159,39640.4366782407,2008-07-11,10:28:49
39.98616,116.360476,0,159,39640.4367013889,2008-07-11,10:28:51
39.986208,116.360471,0,158,39640.4367592593,2008-07-11,10:28:56
39.986247,116.360504,0,156,39640.4368171296,2008-07-11,10:29:01
39.986324,116.360518,0,150,39640.436875,2008-07-11,10:29:06
39.986401,116.36056,0,143,39640.4369328704,2008-07-11,10:29:11
39.986464,116.360546,0,144,39640.4369907407,2008-07-11,10:29:16
39.98653,116.360531,0,148,39640.4370486111,2008-07-11,10:29:21
39.986598,116.360522,0,148,39640.4371064815,2008-07-11,10:29:26
39.986668,116.360505,0,150,39640.4371643519,2008-07-11,10:29:31
39.986739,116.360504,0,152,39640.4372222222,2008-07-11,10:29:36
39.986771,116.360517,0,154,39640.4372800926,2008-07-11,10:29:41
39.986815,116.360504,0,157,39640.437337963,2008-07-11,10:29:46
39.986875,116.360378,0,174,39640.4373958333,2008-07-11,10:29:51
39.986903,116.360437,0,178,39640.4374537037,2008-07-11,10:29:56
39.986954,116.360525,0,183,39640.4375115741,2008-07-11,10:30:01
39.986994,116.360532,0,184,39640.4375694444,2008-07-11,10:30:06
39.987039,116.360491,0,189,39640.4376273148,2008-07-11,10:30:11
39.987087,116.360462,0,195,39640.4376851852,2008-07-11,10:30:16
39.987185,116.36044,0,200,39640.4377430556,2008-07-11,10:30:21
39.987259,116.360387,0,203,39640.4378009259,2008-07-11,10:30:26
39.987291,116.360377,0,207,39640.4378587963,2008-07-11,10:30:31
39.98731,116.360376,0,209,39640.4379166667,2008-07-11,10:30:36
39.987368,116.360376,0,212,39640.437974537,2008-07-11,10:30:41
39.987595,116.360335,0,211,39640.4380324074,2008-07-11,10:30:46
39.987745,116.36034,0,213,39640.4380902778,2008-07-11,10:30:51
39.987819,116.360374,0,211,39640.4381481481,2008-07-11,10:30:56
39.987884,116.360379,0,210,39640.4382060185,2008-07-11,10:31:01
39.987944,116.360357,0,211,39640.4382638889,2008-07-11,10:31:06
39.987989,116.36038,0,211,39640.4383217593,2008-07-11,10:31:11
39.988059,116.36038,0,212,39640.4383796296,2008-07-11,10:31:16
39.988109,116.360356,0,214,39640.4384375,2008-07-11,10:31:21
39.988122,116.360297,0,214,39640.4384953704,2008-07-11,10:31:26
39.988186,116.36027,0,219,39640.4385532407,2008-07-11,10:31:31
39.988253,116.360358,0,219,39640.4386111111,2008-07-11,10:31:36
39.988317,116.360379,0,210,39640.4386689815,2008-07-11,10:31:41
39.988353,116.360363,0,202,39640.4387268518,2008-07-11,10:31:46
39.988407,116.36036,0,200,39640.4387847222,2008-07-11,10:31:51
39.988469,116.360376,0,194,39640.4388425926,2008-07-11,10:31:56
39.988535,116.360381,0,183,39640.438900463,2008-07-11,10:32:01
39.988611,116.360386,0,172,39640.4389583333,2008-07-11,10:32:06
39.988728,116.360353,0,177,39640.4390162037,2008-07-11,10:32:11
39.988782,116.360366,0,162,39640.4390740741,2008-07-11,10:32:16
39.988812,116.360364,0,152,39640.4391319444,2008-07-11,10:32:21
39.988862,116.360379,0,138,39640.4391898148,2008-07-11,10:32:26
39.988937,116.360354,0,133,39640.4392476852,2008-07-11,10:32:31
39.988983,116.360344,0,134,39640.4393055556,2008-07-11,10:32:36
39.989058,116.360341,0,129,39640.4393634259,2008-07-11,10:32:41
39.989114,116.360353,0,134,39640.4394212963,2008-07-11,10:32:46
39.989114,116.360386,0,137,39640.4394791667,2008-07-11,10:32:51
39.989145,116.360425,0,140,39640.439537037,2008-07-11,10:32:56
39.989221,116.360415,0,146,39640.4395949074,2008-07-11,10:33:01
39.989336,116.360415,0,133,39640.4396527778,2008-07-11,10:33:06
39.989371,116.36048,0,129,39640.4397106481,2008-07-11,10:33:11
39.989404,116.360553,0,127,39640.4397685185,2008-07-11,10:33:16
39.989474,116.360583,0,130,39640.4398263889,2008-07-11,10:33:21
39.989561,116.360576,0,133,39640.4398842593,2008-07-11,10:33:26
39.989627,116.360579,0,135,39640.4399421296,2008-07-11,10:33:31
39.989674,116.360568,0,139,39640.44,2008-07-11,10:33:36
39.989749,116.360549,0,142,39640.4400578704,2008-07-11,10:33:41
39.989823,116.360553,0,146,39640.4401157407,2008-07-11,10:33:46
39.989891,116.360594,0,148,39640.4401736111,2008-07-11,10:33:51
39.989956,116.360582,0,156,39640.4402314815,2008-07-11,10:33:56
39.990028,116.360561,0,161,39640.4402893518,2008-07-11,10:34:01
39.99006,116.36055,0,169,39640.4403472222,2008-07-11,10:34:06
39.990114,116.360542,0,176,39640.4404050926,2008-07-11,10:34:11
39.990196,116.360527,0,180,39640.440462963,2008-07-11,10:34:16
39.990278,116.360517,0,176,39640.4405208333,2008-07-11,10:34:21
39.990332,116.360454,0,171,39640.4405787037,2008-07-11,10:34:26
39.990341,116.360438,0,175,39640.4406365741,2008-07-11,10:34:31
39.990341,116.360438,0,175,39640.4406712963,2008-07-11,10:34:34
39.990338,116.360436,0,176,39640.4406944444,2008-07-11,10:34:36
39.990348,116.360444,0,178,39640.4407523148,2008-07-11,10:34:41
39.990357,116.360445,0,179,39640.4408101852,2008-07-11,10:34:46
39.990359,116.360445,0,180,39640.4408680556,2008-07-11,10:34:51
39.990359,116.360445,0,180,39640.4409027778,2008-07-11,10:34:54
39.99036,116.360446,0,180,39640.4409259259,2008-07-11,10:34:56
39.990383,116.3605,0,207,39640.4424884259,2008-07-11,10:37:11
39.990382,116.360562,0,201,39640.4425462963,2008-07-11,10:37:16
39.990388,116.360602,0,203,39640.4426041667,2008-07-11,10:37:21
39.99038,116.360572,0,197,39640.442662037,2008-07-11,10:37:26
39.99024,116.360502,0,186,39640.4427199074,2008-07-11,10:37:31
39.99018,116.360483,0,177,39640.4427777778,2008-07-11,10:37:36
39.990125,116.360541,0,165,39640.4428356481,2008-07-11,10:37:41
39.990096,116.36055,0,161,39640.4428935185,2008-07-11,10:37:46
39.989989,116.360492,0,157,39640.4429513889,2008-07-11,10:37:51
39.989833,116.360475,0,154,39640.4430092593,2008-07-11,10:37:56
39.989721,116.360504,0,150,39640.4430671296,2008-07-11,10:38:01
39.989586,116.36054,0,143,39640.443125,2008-07-11,10:38:06
39.989537,116.360527,0,137,39640.4431828704,2008-07-11,10:38:11
39.989495,116.360515,0,132,39640.4432407407,2008-07-11,10:38:16
39.989473,116.360502,0,128,39640.4432986111,2008-07-11,10:38:21
39.989462,116.360467,0,122,39640.4433564815,2008-07-11,10:38:26
39.989442,116.360386,0,117,39640.4434143519,2008-07-11,10:38:31
39.989372,116.360325,0,113,39640.4434722222,2008-07-11,10:38:36
39.989294,116.360297,0,112,39640.4435300926,2008-07-11,10:38:41
39.989236,116.36026,0,113,39640.443587963,2008-07-11,10:38:46
39.989146,116.360275,0,115,39640.4436458333,2008-07-11,10:38:51
39.989066,116.360285,0,119,39640.4437037037,2008-07-11,10:38:56
39.988994,116.360262,0,127,39640.4437615741,2008-07-11,10:39:01
39.988932,116.360248,0,134,39640.4438194444,2008-07-11,10:39:06
39.988878,116.360238,0,138,39640.4438773148,2008-07-11,10:39:11
39.988819,116.360226,0,143,39640.4439351852,2008-07-11,10:39:16
39.98875,116.360256,0,144,39640.4439930556,2008-07-11,10:39:21
39.988713,116.360281,0,146,39640.4440509259,2008-07-11,10:39:26
39.988652,116.360286,0,155,39640.4441087963,2008-07-11,10:39:31
39.988587,116.360315,0,156,39640.4441666667,2008-07-11,10:39:36
39.98851,116.360329,0,158,39640.444224537,2008-07-11,10:39:41
39.988463,116.360312,0,155,39640.4442824074,2008-07-11,10:39:46
39.988411,116.360309,0,152,39640.4443402778,2008-07-11,10:39:51
39.988362,116.360298,0,149,39640.4443981481,2008-07-11,10:39:56
39.988278,116.360321,0,145,39640.4444560185,2008-07-11,10:40:01
39.988203,116.360329,0,143,39640.4445138889,2008-07-11,10:40:06
39.988134,116.360331,0,143,39640.4445717593,2008-07-11,10:40:11
39.988092,116.360344,0,146,39640.4446296296,2008-07-11,10:40:16
39.988075,116.360377,0,148,39640.4446875,2008-07-11,10:40:21
39.988074,116.360392,0,148,39640.4447453704,2008-07-11,10:40:26
39.988074,116.360392,0,148,39640.4447800926,2008-07-11,10:40:29
39.98807,116.360393,0,148,39640.4448032407,2008-07-11,10:40:31
39.988041,116.3604,0,148,39640.4448611111,2008-07-11,10:40:36
39.987965,116.360358,0,148,39640.4449189815,2008-07-11,10:40:41
39.987834,116.360325,0,148,39640.4449768519,2008-07-11,10:40:46
39.987689,116.360371,0,146,39640.4450347222,2008-07-11,10:40:51
39.987578,116.360357,0,145,39640.4450925926,2008-07-11,10:40:56
39.987526,116.360266,0,146,39640.445150463,2008-07-11,10:41:01
39.987434,116.360276,0,145,39640.4452083333,2008-07-11,10:41:06
39.987322,116.360245,0,147,39640.4452662037,2008-07-11,10:41:11
39.987251,116.36025,0,149,39640.4453240741,2008-07-11,10:41:16
39.987223,116.360192,0,150,39640.4453819444,2008-07-11,10:41:21
39.987045,116.360305,0,150,39640.4454398148,2008-07-11,10:41:26
39.986956,116.360291,0,153,39640.4454976852,2008-07-11,10:41:31
39.986894,116.360257,0,159,39640.4455555556,2008-07-11,10:41:36
39.986862,116.360191,0,169,39640.4456134259,2008-07-11,10:41:41
39.986752,116.360227,0,184,39640.4456712963,2008-07-11,10:41:46
39.986612,116.360274,0,202,39640.4457291667,2008-07-11,10:41:51
39.986559,116.360256,0,211,39640.445787037,2008-07-11,10:41:56
39.986494,116.360262,0,221,39640.4458449074,2008-07-11,10:42:01
39.98638,116.360301,0,229,39640.4459027778,2008-07-11,10:42:06
39.98634,116.360396,0,227,39640.4459606481,2008-07-11,10:42:11
39.986297,116.360478,0,227,39640.4460185185,2008-07-11,10:42:16
39.986301,116.360455,0,223,39640.4460763889,2008-07-11,10:42:21
39.986301,116.360455,0,223,39640.4461111111,2008-07-11,10:42:24
39.986305,116.360454,0,224,39640.4461342593,2008-07-11,10:42:26
39.986303,116.360426,0,224,39640.4461921296,2008-07-11,10:42:31
39.986324,116.360347,0,221,39640.44625,2008-07-11,10:42:36
39.986355,116.360236,0,215,39640.4463078704,2008-07-11,10:42:41
39.986385,116.360156,0,209,39640.4463657407,2008-07-11,10:42:46
39.986408,116.360103,0,205,39640.4464236111,2008-07-11,10:42:51
39.986392,116.360084,0,200,39640.4464814815,2008-07-11,10:42:56
39.986377,116.360079,0,200,39640.4465393518,2008-07-11,10:43:01
39.986346,116.360065,0,199,39640.4465972222,2008-07-11,10:43:06
39.986325,116.360053,0,199,39640.4466550926,2008-07-11,10:43:11
39.986328,116.360052,0,199,39640.446712963,2008-07-11,10:43:16
39.986326,116.36005,0,199,39640.4467708333,2008-07-11,10:43:21
39.986325,116.360049,0,199,39640.4468287037,2008-07-11,10:43:26
39.986325,116.360049,0,199,39640.4468634259,2008-07-11,10:43:29
39.986329,116.360044,0,199,39640.4468865741,2008-07-11,10:43:31
39.98634,116.360039,0,199,39640.4469444444,2008-07-11,10:43:36
39.986351,116.360035,0,199,39640.4470023148,2008-07-11,10:43:41
39.986359,116.360033,0,199,39640.4470601852,2008-07-11,10:43:46
39.986366,116.36003,0,199,39640.4471180556,2008-07-11,10:43:51
39.986372,116.360029,0,200,39640.4471759259,2008-07-11,10:43:56
39.986374,116.360028,0,201,39640.4472337963,2008-07-11,10:44:01
39.986373,116.360028,0,201,39640.4472916667,2008-07-11,10:44:06
39.986373,116.360028,0,201,39640.447349537,2008-07-11,10:44:11
39.986374,116.360027,0,201,39640.4474074074,2008-07-11,10:44:16
39.986374,116.360027,0,200,39640.4474652778,2008-07-11,10:44:21
39.986372,116.360028,0,200,39640.4475231481,2008-07-11,10:44:26
39.98637,116.360028,0,200,39640.4475810185,2008-07-11,10:44:31
39.986368,116.360029,0,200,39640.4476388889,2008-07-11,10:44:36
39.986368,116.36003,0,200,39640.4476967593,2008-07-11,10:44:41
39.986368,116.36003,0,200,39640.4477314815,2008-07-11,10:44:44
39.986367,116.360031,0,200,39640.4477546296,2008-07-11,10:44:46
39.986343,116.360102,0,192,39640.4478125,2008-07-11,10:44:51
39.986316,116.36006,0,185,39640.4478703704,2008-07-11,10:44:56
39.986286,116.359998,0,183,39640.4479282407,2008-07-11,10:45:01
39.986269,116.360002,0,183,39640.4479861111,2008-07-11,10:45:06
39.986223,116.359986,0,183,39640.4480439815,2008-07-11,10:45:11
39.98616,116.359887,0,183,39640.4481018518,2008-07-11,10:45:16
39.98618,116.359707,0,184,39640.4481597222,2008-07-11,10:45:21
39.986295,116.35925,0,181,39640.4482175926,2008-07-11,10:45:26
39.986297,116.358605,0,178,39640.448275463,2008-07-11,10:45:31
39.986231,116.357877,0,176,39640.4483333333,2008-07-11,10:45:36
39.986126,116.357131,0,173,39640.4483912037,2008-07-11,10:45:41
39.986081,116.356287,0,167,39640.4484490741,2008-07-11,10:45:46
39.986025,116.355502,0,162,39640.4485069444,2008-07-11,10:45:51
39.985956,116.354747,0,158,39640.4485648148,2008-07-11,10:45:56
39.985904,116.353993,0,156,39640.4486226852,2008-07-11,10:46:01
39.985877,116.353194,0,154,39640.4486805556,2008-07-11,10:46:06
39.985849,116.352403,0,153,39640.4487384259,2008-07-11,10:46:11
39.985828,116.351666,0,150,39640.4487962963,2008-07-11,10:46:16
39.985823,116.351122,0,145,39640.4488541667,2008-07-11,10:46:21
39.985854,116.350767,0,140,39640.448912037,2008-07-11,10:46:26
39.985877,116.350644,0,133,39640.4489699074,2008-07-11,10:46:31
39.985873,116.350564,0,127,39640.4490277778,2008-07-11,10:46:36
39.985899,116.350494,0,120,39640.4490856482,2008-07-11,10:46:41
39.985927,116.350471,0,114,39640.4491435185,2008-07-11,10:46:46
39.985939,116.35047,0,107,39640.4492013889,2008-07-11,10:46:51
39.985907,116.350414,0,102,39640.4492592593,2008-07-11,10:46:56
39.985923,116.35034,0,96,39640.4493171296,2008-07-11,10:47:01
39.985934,116.350076,0,94,39640.449375,2008-07-11,10:47:06
39.985939,116.349598,0,93,39640.4494328704,2008-07-11,10:47:11
39.985925,116.348968,0,92,39640.4494907407,2008-07-11,10:47:16
39.985913,116.348329,0,95,39640.4495486111,2008-07-11,10:47:21
39.985831,116.34786,0,103,39640.4496064815,2008-07-11,10:47:26
39.985746,116.347574,0,111,39640.4496643519,2008-07-11,10:47:31
39.985764,116.347477,0,110,39640.4497222222,2008-07-11,10:47:36
39.985764,116.347476,0,109,39640.4497800926,2008-07-11,10:47:41
39.985764,116.347476,0,109,39640.4498148148,2008-07-11,10:47:44
39.985756,116.347477,0,109,39640.449837963,2008-07-11,10:47:46
39.985742,116.347479,0,108,39640.4498958333,2008-07-11,10:47:51
39.985735,116.347481,0,107,39640.4499537037,2008-07-11,10:47:56
39.985735,116.347481,0,107,39640.4499884259,2008-07-11,10:47:59
39.985728,116.347483,0,106,39640.4500115741,2008-07-11,10:48:01
39.985719,116.347484,0,107,39640.4500694444,2008-07-11,10:48:06
39.985727,116.347484,0,108,39640.4501273148,2008-07-11,10:48:11
39.985735,116.347484,0,110,39640.4501851852,2008-07-11,10:48:16
39.985737,116.347484,0,111,39640.4502430556,2008-07-11,10:48:21
39.985734,116.347484,0,112,39640.4503009259,2008-07-11,10:48:26
39.985734,116.347484,0,112,39640.4503356481,2008-07-11,10:48:29
39.985728,116.347485,0,113,39640.4503587963,2008-07-11,10:48:31
39.985719,116.347487,0,113,39640.4504166667,2008-07-11,10:48:36
39.985717,116.347487,0,114,39640.450474537,2008-07-11,10:48:41
39.985723,116.347485,0,114,39640.4505324074,2008-07-11,10:48:46
39.985725,116.347486,0,115,39640.4505902778,2008-07-11,10:48:51
39.985725,116.347486,0,115,39640.450625,2008-07-11,10:48:54
39.985724,116.347486,0,115,39640.4506481481,2008-07-11,10:48:56
39.985714,116.347488,0,115,39640.4507060185,2008-07-11,10:49:01
39.985703,116.347488,0,115,39640.4507638889,2008-07-11,10:49:06
39.985702,116.347488,0,115,39640.4508217593,2008-07-11,10:49:11
39.985702,116.347488,0,114,39640.4508796296,2008-07-11,10:49:16
39.985702,116.347488,0,114,39640.4509143519,2008-07-11,10:49:19
39.985706,116.347488,0,114,39640.4509375,2008-07-11,10:49:21
39.985719,116.347488,0,114,39640.4509953704,2008-07-11,10:49:26
39.985735,116.347487,0,113,39640.4510532407,2008-07-11,10:49:31
39.985741,116.347487,0,113,39640.4511111111,2008-07-11,10:49:36
39.985741,116.347489,0,113,39640.4511689815,2008-07-11,10:49:41
39.98574,116.34749,0,113,39640.4512268519,2008-07-11,10:49:46
39.985741,116.347491,0,113,39640.4512847222,2008-07-11,10:49:51
39.985749,116.347491,0,114,39640.4513425926,2008-07-11,10:49:56
39.985749,116.347491,0,114,39640.4513773148,2008-07-11,10:49:59
39.985755,116.34749,0,114,39640.451400463,2008-07-11,10:50:01
39.985771,116.347447,0,118,39640.4514583333,2008-07-11,10:50:06
39.985767,116.347131,0,122,39640.4515162037,2008-07-11,10:50:11
39.985764,116.346706,0,127,39640.4515740741,2008-07-11,10:50:16
39.985738,116.346169,0,131,39640.4516319444,2008-07-11,10:50:21
39.985735,116.345519,0,134,39640.4516898148,2008-07-11,10:50:26
39.985734,116.344858,0,134,39640.4517476852,2008-07-11,10:50:31
39.98571,116.344346,0,141,39640.4518055556,2008-07-11,10:50:36
39.985703,116.34395,0,151,39640.4518634259,2008-07-11,10:50:41
39.985684,116.343529,0,154,39640.4519212963,2008-07-11,10:50:46
39.985692,116.343089,0,162,39640.4519791667,2008-07-11,10:50:51
39.985595,116.342594,0,170,39640.452037037,2008-07-11,10:50:56
39.985544,116.341992,0,168,39640.4520949074,2008-07-11,10:51:01
39.985507,116.341249,0,176,39640.4521527778,2008-07-11,10:51:06
39.985483,116.340507,0,179,39640.4522106481,2008-07-11,10:51:11
39.985491,116.34012,0,180,39640.4522685185,2008-07-11,10:51:16
39.985499,116.339966,0,184,39640.4523263889,2008-07-11,10:51:21
39.985499,116.339966,0,184,39640.4523611111,2008-07-11,10:51:24
39.985492,116.339968,0,182,39640.4523842593,2008-07-11,10:51:26
39.98548,116.339974,0,185,39640.4524421296,2008-07-11,10:51:31
39.985475,116.339976,0,186,39640.4525,2008-07-11,10:51:36
39.985475,116.339976,0,186,39640.4525347222,2008-07-11,10:51:39
39.985474,116.339977,0,186,39640.4525578704,2008-07-11,10:51:41
39.985465,116.339973,0,186,39640.4526157407,2008-07-11,10:51:46
39.985441,116.339845,0,182,39640.4526736111,2008-07-11,10:51:51
39.985408,116.339506,0,183,39640.4527314815,2008-07-11,10:51:56
39.985387,116.338922,0,183,39640.4527893519,2008-07-11,10:52:01
39.985391,116.33818,0,172,39640.4528472222,2008-07-11,10:52:06
39.985383,116.337324,0,170,39640.4529050926,2008-07-11,10:52:11
39.985349,116.336344,0,173,39640.452962963,2008-07-11,10:52:16
39.985305,116.335273,0,171,39640.4530208333,2008-07-11,10:52:21
39.98527,116.334143,0,170,39640.4530787037,2008-07-11,10:52:26
39.985217,116.332997,0,167,39640.4531365741,2008-07-11,10:52:31
39.985212,116.331894,0,164,39640.4531944444,2008-07-11,10:52:36
39.985152,116.330882,0,165,39640.4532523148,2008-07-11,10:52:41
39.985104,116.329951,0,166,39640.4533101852,2008-07-11,10:52:46
39.985073,116.329186,0,170,39640.4533680556,2008-07-11,10:52:51
39.984996,116.328552,0,176,39640.4534259259,2008-07-11,10:52:56
39.984893,116.327996,0,186,39640.4534837963,2008-07-11,10:53:01
39.984879,116.327583,0,192,39640.4535416667,2008-07-11,10:53:06
39.984914,116.327442,0,189,39640.453599537,2008-07-11,10:53:11
39.984926,116.327438,0,190,39640.4536574074,2008-07-11,10:53:16
39.984931,116.327437,0,192,39640.4537152778,2008-07-11,10:53:21
39.984936,116.327437,0,193,39640.4537731481,2008-07-11,10:53:26
39.98494,116.327437,0,193,39640.4538310185,2008-07-11,10:53:31
39.984943,116.327437,0,193,39640.4538888889,2008-07-11,10:53:36
39.984945,116.327438,0,194,39640.4539467593,2008-07-11,10:53:41
39.984946,116.327439,0,195,39640.4540046296,2008-07-11,10:53:46
39.984949,116.32744,0,195,39640.4540625,2008-07-11,10:53:51
39.984955,116.32744,0,195,39640.4541203704,2008-07-11,10:53:56
39.984955,116.32744,0,195,39640.4541550926,2008-07-11,10:53:59
39.984962,116.327439,0,194,39640.4541782407,2008-07-11,10:54:01
39.984955,116.327387,0,193,39640.4542361111,2008-07-11,10:54:06
39.98494,116.327237,0,188,39640.4542939815,2008-07-11,10:54:11
39.98488,116.327135,0,184,39640.4543518518,2008-07-11,10:54:16
39.984716,116.327018,0,183,39640.4544097222,2008-07-11,10:54:21
39.984599,116.326943,0,186,39640.4544675926,2008-07-11,10:54:26
39.98457,116.326935,0,189,39640.454525463,2008-07-11,10:54:31
39.98457,116.326935,0,193,39640.4545833333,2008-07-11,10:54:36
39.98457,116.326935,0,193,39640.4546180556,2008-07-11,10:54:39
39.984574,116.326935,0,196,39640.4546412037,2008-07-11,10:54:41
39.984562,116.326932,0,197,39640.4546990741,2008-07-11,10:54:46
39.98444,116.32694,0,203,39640.4547569444,2008-07-11,10:54:51
39.984143,116.326986,0,205,39640.4548148148,2008-07-11,10:54:56
39.983707,116.326982,0,210,39640.4548726852,2008-07-11,10:55:01
39.983141,116.327061,0,205,39640.4549305556,2008-07-11,10:55:06
39.982535,116.327124,0,206,39640.4549884259,2008-07-11,10:55:11
39.982026,116.327185,0,208,39640.4550462963,2008-07-11,10:55:16
39.981778,116.327264,0,212,39640.4551041667,2008-07-11,10:55:21
39.981772,116.32717,0,224,39640.455162037,2008-07-11,10:55:26
39.981788,116.327156,0,225,39640.4552199074,2008-07-11,10:55:31
39.981874,116.327115,0,211,39640.4552777778,2008-07-11,10:55:36
39.981927,116.327086,0,206,39640.4553356481,2008-07-11,10:55:41
39.981939,116.327117,0,214,39640.4553935185,2008-07-11,10:55:46
39.981976,116.327158,0,200,39640.4554513889,2008-07-11,10:55:51
39.982,116.327213,0,191,39640.4555092593,2008-07-11,10:55:56
39.982016,116.327287,0,183,39640.4555671296,2008-07-11,10:56:01
39.982034,116.327379,0,181,39640.455625,2008-07-11,10:56:06
39.982025,116.327421,0,170,39640.4556828704,2008-07-11,10:56:11
39.981952,116.327445,0,166,39640.4557407407,2008-07-11,10:56:16
39.981902,116.327474,0,158,39640.4557986111,2008-07-11,10:56:21
39.981828,116.32745,0,154,39640.4558564815,2008-07-11,10:56:26
39.981765,116.327472,0,149,39640.4559143518,2008-07-11,10:56:31
39.981663,116.327483,0,147,39640.4559722222,2008-07-11,10:56:36
39.981587,116.327496,0,144,39640.4560300926,2008-07-11,10:56:41
39.981516,116.327497,0,142,39640.456087963,2008-07-11,10:56:46
39.981477,116.327585,0,146,39640.4561458333,2008-07-11,10:56:51
39.981472,116.327712,0,152,39640.4562037037,2008-07-11,10:56:56
39.981481,116.327806,0,152,39640.4562615741,2008-07-11,10:57:01
39.981477,116.327864,0,150,39640.4563194444,2008-07-11,10:57:06
39.981468,116.327967,0,151,39640.4563773148,2008-07-11,10:57:11
39.981415,116.328099,0,159,39640.4564351852,2008-07-11,10:57:16
39.981442,116.328185,0,162,39640.4564930556,2008-07-11,10:57:21
39.981461,116.328292,0,159,39640.4565509259,2008-07-11,10:57:26
39.981481,116.328325,0,157,39640.4566087963,2008-07-11,10:57:31
39.981492,116.328319,0,151,39640.4566666667,2008-07-11,10:57:36
39.981499,116.32831,0,144,39640.456724537,2008-07-11,10:57:41
39.981509,116.328307,0,138,39640.4567824074,2008-07-11,10:57:46
39.981461,116.328293,0,134,39640.4568402778,2008-07-11,10:57:51
39.981442,116.328242,0,132,39640.4568981482,2008-07-11,10:57:56
39.98144,116.328173,0,130,39640.4569560185,2008-07-11,10:58:01
39.98144,116.328087,0,128,39640.4570138889,2008-07-11,10:58:06
39.981416,116.328022,0,127,39640.4570717593,2008-07-11,10:58:11
39.981426,116.32793,0,126,39640.4571296296,2008-07-11,10:58:16
39.981411,116.327971,0,124,39640.4571875,2008-07-11,10:58:21
39.981446,116.328179,0,125,39640.4572453704,2008-07-11,10:58:26
39.981457,116.32827,0,135,39640.4573032407,2008-07-11,10:58:31
39.981482,116.328422,0,135,39640.4573611111,2008-07-11,10:58:36
39.981506,116.328519,0,139,39640.4574189815,2008-07-11,10:58:41
39.98152,116.328617,0,144,39640.4574768519,2008-07-11,10:58:46
39.981484,116.328758,0,159,39640.4575347222,2008-07-11,10:58:51
39.981435,116.328898,0,173,39640.4575925926,2008-07-11,10:58:56
39.981364,116.329033,0,186,39640.457650463,2008-07-11,10:59:01
39.981355,116.329133,0,191,39640.4577083333,2008-07-11,10:59:06
39.981339,116.329235,0,191,39640.4577662037,2008-07-11,10:59:11
39.981351,116.329329,0,187,39640.4578240741,2008-07-11,10:59:16
39.981353,116.329424,0,186,39640.4578819444,2008-07-11,10:59:21
39.981346,116.329527,0,185,39640.4579398148,2008-07-11,10:59:26
39.981347,116.329611,0,185,39640.4579976852,2008-07-11,10:59:31
39.981345,116.3297,0,190,39640.4580555556,2008-07-11,10:59:36
39.981405,116.329783,0,193,39640.4581134259,2008-07-11,10:59:41
39.981483,116.329829,0,190,39640.4581712963,2008-07-11,10:59:46
39.981573,116.329845,0,187,39640.4582291667,2008-07-11,10:59:51
39.981634,116.329895,0,186,39640.458287037,2008-07-11,10:59:56
39.981638,116.329946,0,187,39640.4583449074,2008-07-11,11:00:01
39.981775,116.329791,0,185,39640.4584027778,2008-07-11,11:00:06
39.981905,116.329773,0,190,39640.4584606481,2008-07-11,11:00:11
39.981936,116.329746,0,193,39640.4585185185,2008-07-11,11:00:16
39.981965,116.329715,0,195,39640.4585763889,2008-07-11,11:00:21
39.982009,116.329685,0,196,39640.4586342593,2008-07-11,11:00:26
39.981952,116.329751,0,207,39640.4586921296,2008-07-11,11:00:31
39.98207,116.329837,0,208,39640.45875,2008-07-11,11:00:36
39.982136,116.329948,0,217,39640.4588078704,2008-07-11,11:00:41
39.982178,116.329997,0,224,39640.4588657407,2008-07-11,11:00:46
39.98244,116.329964,0,375,39640.4659837963,2008-07-11,11:11:01
39.98245,116.329954,0,379,39640.4660416667,2008-07-11,11:11:06
39.98246,116.329945,0,383,39640.466099537,2008-07-11,11:11:11
39.98247,116.329936,0,387,39640.4661574074,2008-07-11,11:11:16
39.98247,116.329936,0,387,39640.4661921296,2008-07-11,11:11:19
39.982478,116.329928,0,390,39640.4662152778,2008-07-11,11:11:21
39.982482,116.329918,0,393,39640.4662731481,2008-07-11,11:11:26
39.982487,116.32991,0,396,39640.4663310185,2008-07-11,11:11:31
39.982493,116.329904,0,399,39640.4663888889,2008-07-11,11:11:36
39.982499,116.329901,0,401,39640.4664467593,2008-07-11,11:11:41
39.982505,116.329898,0,404,39640.4665046296,2008-07-11,11:11:46
39.982508,116.329896,0,407,39640.4665625,2008-07-11,11:11:51
39.982509,116.329894,0,410,39640.4666203704,2008-07-11,11:11:56
39.982508,116.32989,0,413,39640.4666782407,2008-07-11,11:12:01
39.982508,116.32989,0,413,39640.466712963,2008-07-11,11:12:04
39.982506,116.329886,0,416,39640.4667361111,2008-07-11,11:12:06
39.98251,116.329874,0,419,39640.4667939815,2008-07-11,11:12:11
39.982519,116.329862,0,422,39640.4668518519,2008-07-11,11:12:16
39.982526,116.329851,0,425,39640.4669097222,2008-07-11,11:12:21
39.982528,116.329845,0,428,39640.4669675926,2008-07-11,11:12:26
39.982528,116.329845,0,428,39640.4670023148,2008-07-11,11:12:29
39.982533,116.32984,0,431,39640.467025463,2008-07-11,11:12:31
39.982543,116.329828,0,433,39640.4670833333,2008-07-11,11:12:36
39.982544,116.32982,0,437,39640.4671412037,2008-07-11,11:12:41
39.98255,116.329814,0,439,39640.4671990741,2008-07-11,11:12:46
39.982556,116.329809,0,441,39640.4672569444,2008-07-11,11:12:51
39.982561,116.329807,0,441,39640.4673148148,2008-07-11,11:12:56
39.982559,116.329808,0,442,39640.4673726852,2008-07-11,11:13:01
39.982552,116.329811,0,443,39640.4674305556,2008-07-11,11:13:06
39.982546,116.329814,0,445,39640.4674884259,2008-07-11,11:13:11
39.982542,116.329816,0,446,39640.4675462963,2008-07-11,11:13:16
39.982538,116.329819,0,446,39640.4676041667,2008-07-11,11:13:21
39.982535,116.329822,0,446,39640.467662037,2008-07-11,11:13:26
39.982532,116.329825,0,445,39640.4677199074,2008-07-11,11:13:31
39.982531,116.329827,0,443,39640.4677777778,2008-07-11,11:13:36
39.98253,116.329827,0,440,39640.4678356481,2008-07-11,11:13:41
39.98253,116.329827,0,440,39640.4678703704,2008-07-11,11:13:44
39.98253,116.329824,0,435,39640.4678935185,2008-07-11,11:13:46
39.982534,116.329815,0,431,39640.4679513889,2008-07-11,11:13:51
39.982541,116.329801,0,425,39640.4680092593,2008-07-11,11:13:56
39.98255,116.329788,0,418,39640.4680671296,2008-07-11,11:14:01
39.982563,116.329763,0,403,39640.468125,2008-07-11,11:14:06
39.982612,116.329705,0,386,39640.4681828704,2008-07-11,11:14:11
39.982696,116.329612,0,390,39640.4682407407,2008-07-11,11:14:16
39.982762,116.329526,0,384,39640.4682986111,2008-07-11,11:14:21
39.982822,116.329431,0,380,39640.4683564815,2008-07-11,11:14:26
39.982838,116.329394,0,368,39640.4684143519,2008-07-11,11:14:31
39.98285,116.329368,0,354,39640.4684722222,2008-07-11,11:14:36
39.982858,116.329349,0,345,39640.4685300926,2008-07-11,11:14:41
39.982858,116.32935,0,339,39640.468587963,2008-07-11,11:14:46
39.982858,116.32935,0,339,39640.4686226852,2008-07-11,11:14:49
39.982853,116.329357,0,333,39640.4686458333,2008-07-11,11:14:51
39.982845,116.329368,0,328,39640.4687037037,2008-07-11,11:14:56
39.982835,116.329378,0,323,39640.4687615741,2008-07-11,11:15:01
39.982799,116.329419,0,320,39640.4688194444,2008-07-11,11:15:06
39.982812,116.32941,0,317,39640.4688773148,2008-07-11,11:15:11
39.982809,116.329416,0,314,39640.4689351852,2008-07-11,11:15:16
39.982809,116.329417,0,310,39640.4689930556,2008-07-11,11:15:21
39.98281,116.329415,0,307,39640.4690509259,2008-07-11,11:15:26
39.98281,116.329415,0,307,39640.4690856481,2008-07-11,11:15:29
39.982814,116.329411,0,303,39640.4691087963,2008-07-11,11:15:31
39.983005,116.329198,0,302,39640.4691666667,2008-07-11,11:15:36
39.983089,116.329091,0,301,39640.469224537,2008-07-11,11:15:41
39.983162,116.328977,0,302,39640.4692824074,2008-07-11,11:15:46
39.983198,116.328941,0,297,39640.4693402778,2008-07-11,11:15:51
39.983238,116.328897,0,291,39640.4693981481,2008-07-11,11:15:56
39.983263,116.328884,0,285,39640.4694560185,2008-07-11,11:16:01
39.983265,116.32888,0,281,39640.4695138889,2008-07-11,11:16:06
39.983265,116.32888,0,281,39640.4695486111,2008-07-11,11:16:09
39.983271,116.328873,0,278,39640.4695717593,2008-07-11,11:16:11
39.98328,116.328865,0,275,39640.4696296296,2008-07-11,11:16:16
39.98328,116.328865,0,275,39640.4696643518,2008-07-11,11:16:19
39.983281,116.328863,0,273,39640.4696875,2008-07-11,11:16:21
39.983272,116.328871,0,270,39640.4697453704,2008-07-11,11:16:26
39.983247,116.328887,0,269,39640.4698032407,2008-07-11,11:16:31
39.983224,116.328906,0,267,39640.4698611111,2008-07-11,11:16:36
39.983222,116.328921,0,263,39640.4699189815,2008-07-11,11:16:41
39.983217,116.328929,0,260,39640.4699768518,2008-07-11,11:16:46
39.983217,116.328929,0,260,39640.4700115741,2008-07-11,11:16:49
39.983211,116.328936,0,257,39640.4700347222,2008-07-11,11:16:51
39.98317,116.328982,0,252,39640.4700925926,2008-07-11,11:16:56
39.983164,116.328985,0,247,39640.470150463,2008-07-11,11:17:01
39.983164,116.328985,0,247,39640.4701851852,2008-07-11,11:17:04
39.983158,116.32899,0,244,39640.4702083333,2008-07-11,11:17:06
39.983138,116.329011,0,242,39640.4702662037,2008-07-11,11:17:11
39.983087,116.329057,0,244,39640.4703240741,2008-07-11,11:17:16
39.983055,116.329084,0,244,39640.4703819444,2008-07-11,11:17:21
39.983049,116.32909,0,243,39640.4704398148,2008-07-11,11:17:26
39.983049,116.32909,0,243,39640.470474537,2008-07-11,11:17:29
39.983044,116.329095,0,243,39640.4704976852,2008-07-11,11:17:31
39.98302,116.329114,0,240,39640.4705555556,2008-07-11,11:17:36
39.982965,116.329161,0,240,39640.4706134259,2008-07-11,11:17:41
39.982912,116.329201,0,239,39640.4706712963,2008-07-11,11:17:46
39.982894,116.329211,0,240,39640.4707291667,2008-07-11,11:17:51
39.982886,116.329214,0,242,39640.470787037,2008-07-11,11:17:56
39.982882,116.329215,0,241,39640.4708449074,2008-07-11,11:18:01
39.982878,116.329217,0,240,39640.4709027778,2008-07-11,11:18:06
39.982878,116.329217,0,240,39640.4709375,2008-07-11,11:18:09
39.982871,116.329222,0,239,39640.4709606481,2008-07-11,11:18:11
39.982862,116.329234,0,237,39640.4710185185,2008-07-11,11:18:16
39.982803,116.329307,0,235,39640.4710763889,2008-07-11,11:18:21
39.98279,116.329327,0,233,39640.4711342593,2008-07-11,11:18:26
39.982777,116.329353,0,233,39640.4711921296,2008-07-11,11:18:31
39.98277,116.329361,0,231,39640.47125,2008-07-11,11:18:36
39.982764,116.329369,0,230,39640.4713078704,2008-07-11,11:18:41
39.982764,116.329369,0,230,39640.4713425926,2008-07-11,11:18:44
39.982758,116.329375,0,230,39640.4713657407,2008-07-11,11:18:46
39.982749,116.329381,0,230,39640.4714236111,2008-07-11,11:18:51
39.982743,116.329384,0,231,39640.4714814815,2008-07-11,11:18:56
39.982743,116.329378,0,233,39640.4715393518,2008-07-11,11:19:01
39.982749,116.32937,0,235,39640.4715972222,2008-07-11,11:19:06
39.982755,116.329362,0,238,39640.4716550926,2008-07-11,11:19:11
39.982761,116.329356,0,241,39640.471712963,2008-07-11,11:19:16
39.982761,116.329356,0,241,39640.4717476852,2008-07-11,11:19:19
39.982769,116.329349,0,245,39640.4717708333,2008-07-11,11:19:21
39.982822,116.32928,0,260,39640.4718287037,2008-07-11,11:19:26
39.982867,116.329224,0,270,39640.4718865741,2008-07-11,11:19:31
39.982873,116.329211,0,277,39640.4719444444,2008-07-11,11:19:36
39.982874,116.329207,0,282,39640.4720023148,2008-07-11,11:19:41
39.982874,116.329207,0,282,39640.472037037,2008-07-11,11:19:44
39.982867,116.329207,0,287,39640.4720601852,2008-07-11,11:19:46
39.982857,116.329208,0,292,39640.4721180556,2008-07-11,11:19:51
39.982845,116.329209,0,297,39640.4721759259,2008-07-11,11:19:56
39.982845,116.329209,0,297,39640.4722106481,2008-07-11,11:19:59
39.982849,116.329202,0,303,39640.4722337963,2008-07-11,11:20:01
39.982842,116.32922,0,308,39640.4722916667,2008-07-11,11:20:06
39.982832,116.32922,0,314,39640.472349537,2008-07-11,11:20:11
39.982823,116.329216,0,318,39640.4724074074,2008-07-11,11:20:16
39.982823,116.329216,0,318,39640.4724421296,2008-07-11,11:20:19
39.982815,116.329213,0,321,39640.4724652778,2008-07-11,11:20:21
39.982816,116.329204,0,325,39640.4725231482,2008-07-11,11:20:26
39.982822,116.329196,0,328,39640.4725810185,2008-07-11,11:20:31
39.982829,116.329189,0,330,39640.4726388889,2008-07-11,11:20:36
39.982836,116.329185,0,333,39640.4726967593,2008-07-11,11:20:41
39.982843,116.329179,0,335,39640.4727546296,2008-07-11,11:20:46
39.982846,116.329176,0,338,39640.4728125,2008-07-11,11:20:51
39.982848,116.329175,0,340,39640.4728703704,2008-07-11,11:20:56
39.982848,116.329177,0,342,39640.4729282407,2008-07-11,11:21:01
39.982853,116.329182,0,345,39640.4729861111,2008-07-11,11:21:06
39.982853,116.329182,0,345,39640.4730208333,2008-07-11,11:21:09
39.98286,116.329183,0,347,39640.4730439815,2008-07-11,11:21:11
39.982874,116.329156,0,351,39640.4731018519,2008-07-11,11:21:16
39.982901,116.329116,0,350,39640.4731597222,2008-07-11,11:21:21
39.982948,116.329063,0,343,39640.4732175926,2008-07-11,11:21:26
39.98295,116.329042,0,333,39640.473275463,2008-07-11,11:21:31
39.982946,116.329031,0,332,39640.4733333333,2008-07-11,11:21:36
39.982946,116.329031,0,332,39640.4733680556,2008-07-11,11:21:39
39.982945,116.329031,0,332,39640.4733912037,2008-07-11,11:21:41
39.982926,116.329048,0,329,39640.4734490741,2008-07-11,11:21:46
39.982848,116.329161,0,331,39640.4735069444,2008-07-11,11:21:51
39.982773,116.329304,0,334,39640.4735648148,2008-07-11,11:21:56
39.982779,116.329322,0,328,39640.4736226852,2008-07-11,11:22:01
39.982705,116.329394,0,312,39640.4736805556,2008-07-11,11:22:06
39.982636,116.329462,0,301,39640.4737384259,2008-07-11,11:22:11
39.982612,116.329454,0,292,39640.4737962963,2008-07-11,11:22:16
39.982625,116.329419,0,288,39640.4738541667,2008-07-11,11:22:21
39.98263,116.329407,0,286,39640.473912037,2008-07-11,11:22:26
39.982723,116.329328,0,281,39640.4739699074,2008-07-11,11:22:31
39.982773,116.329273,0,283,39640.4740277778,2008-07-11,11:22:36
39.982858,116.329166,0,288,39640.4740856481,2008-07-11,11:22:41
39.982922,116.329157,0,295,39640.4741435185,2008-07-11,11:22:46
39.982968,116.329125,0,296,39640.4742013889,2008-07-11,11:22:51
39.983001,116.329103,0,302,39640.4742592593,2008-07-11,11:22:56
39.98301,116.329115,0,303,39640.4743171296,2008-07-11,11:23:01
39.983016,116.329119,0,303,39640.474375,2008-07-11,11:23:06
39.983016,116.329119,0,303,39640.4744097222,2008-07-11,11:23:09
39.983023,116.329117,0,303,39640.4744328704,2008-07-11,11:23:11
39.983029,116.329107,0,302,39640.4744907407,2008-07-11,11:23:16
39.983063,116.32907,0,295,39640.4745486111,2008-07-11,11:23:21
39.983094,116.329048,0,285,39640.4746064815,2008-07-11,11:23:26
39.983124,116.328996,0,281,39640.4746643519,2008-07-11,11:23:31
39.98293,116.329218,0,399,39640.4766319444,2008-07-11,11:26:21
39.982915,116.329299,0,405,39640.4766898148,2008-07-11,11:26:26
39.982896,116.329335,0,409,39640.4767476852,2008-07-11,11:26:31
39.982893,116.329345,0,413,39640.4768055556,2008-07-11,11:26:36
39.982855,116.329392,0,418,39640.4768634259,2008-07-11,11:26:41
39.982777,116.329487,0,423,39640.4769212963,2008-07-11,11:26:46
39.982753,116.329523,0,431,39640.4769791667,2008-07-11,11:26:51
39.982823,116.329454,0,438,39640.477037037,2008-07-11,11:26:56
39.982827,116.329455,0,443,39640.4770949074,2008-07-11,11:27:01
39.982833,116.329452,0,448,39640.4771527778,2008-07-11,11:27:06
39.982834,116.329451,0,452,39640.4772106481,2008-07-11,11:27:11
39.982834,116.329451,0,452,39640.4772453704,2008-07-11,11:27:14
39.98283,116.329455,0,456,39640.4772685185,2008-07-11,11:27:16
39.982822,116.329466,0,460,39640.4773263889,2008-07-11,11:27:21
39.982804,116.32949,0,466,39640.4773842593,2008-07-11,11:27:26
39.982786,116.329528,0,473,39640.4774421296,2008-07-11,11:27:31
39.982781,116.329545,0,487,39640.4775,2008-07-11,11:27:36
39.982776,116.329544,0,494,39640.4775578704,2008-07-11,11:27:41
39.982771,116.329548,0,499,39640.4776157407,2008-07-11,11:27:46
39.982767,116.32955,0,504,39640.4776736111,2008-07-11,11:27:51
39.982763,116.329554,0,508,39640.4777314815,2008-07-11,11:27:56
39.982763,116.329554,0,508,39640.4777662037,2008-07-11,11:27:59
39.982764,116.329551,0,512,39640.4777893518,2008-07-11,11:28:01
39.982768,116.32954,0,516,39640.4778472222,2008-07-11,11:28:06
39.982799,116.329443,0,521,39640.4779050926,2008-07-11,11:28:11
39.98283,116.329359,0,516,39640.477962963,2008-07-11,11:28:16
39.982825,116.32936,0,510,39640.4780208333,2008-07-11,11:28:21
39.982824,116.329363,0,512,39640.4780787037,2008-07-11,11:28:26
39.982824,116.329367,0,513,39640.4781365741,2008-07-11,11:28:31
39.982823,116.329374,0,514,39640.4781944444,2008-07-11,11:28:36
39.982823,116.329374,0,514,39640.4782291667,2008-07-11,11:28:39
39.982827,116.329371,0,513,39640.4782523148,2008-07-11,11:28:41
39.982833,116.32936,0,513,39640.4783101852,2008-07-11,11:28:46
39.982837,116.329357,0,512,39640.4783680556,2008-07-11,11:28:51
39.982837,116.329357,0,512,39640.4784027778,2008-07-11,11:28:54
39.982836,116.329365,0,511,39640.4784259259,2008-07-11,11:28:56
39.982819,116.329401,0,508,39640.4784837963,2008-07-11,11:29:01
39.982776,116.329466,0,502,39640.4785416667,2008-07-11,11:29:06
39.982762,116.329506,0,494,39640.478599537,2008-07-11,11:29:11
39.982756,116.329542,0,490,39640.4786574074,2008-07-11,11:29:16
39.98274,116.329622,0,489,39640.4787152778,2008-07-11,11:29:21
39.982731,116.329686,0,487,39640.4787731481,2008-07-11,11:29:26
39.982558,116.329924,0,497,39640.4872222222,2008-07-11,11:41:36
39.982538,116.329968,0,496,39640.4872800926,2008-07-11,11:41:41
39.982529,116.329975,0,490,39640.487337963,2008-07-11,11:41:46
39.982525,116.329985,0,489,39640.4873958333,2008-07-11,11:41:51
39.982523,116.329988,0,487,39640.4874537037,2008-07-11,11:41:56
39.982523,116.329985,0,486,39640.4875115741,2008-07-11,11:42:01
39.982525,116.32998,0,484,39640.4875694444,2008-07-11,11:42:06
39.982529,116.329973,0,482,39640.4876273148,2008-07-11,11:42:11
39.982536,116.329968,0,481,39640.4876851852,2008-07-11,11:42:16
39.982536,116.329968,0,481,39640.4877199074,2008-07-11,11:42:19
39.98254,116.329964,0,481,39640.4877430556,2008-07-11,11:42:21
39.982556,116.329923,0,489,39640.4878009259,2008-07-11,11:42:26
39.982556,116.329894,0,504,39640.4878587963,2008-07-11,11:42:31
39.982562,116.329885,0,506,39640.4879166667,2008-07-11,11:42:36
39.982571,116.32988,0,509,39640.487974537,2008-07-11,11:42:41
39.982571,116.32988,0,509,39640.4880092593,2008-07-11,11:42:44
39.982577,116.329887,0,514,39640.4880324074,2008-07-11,11:42:46
39.982578,116.329901,0,519,39640.4880902778,2008-07-11,11:42:51
39.982574,116.329917,0,524,39640.4881481482,2008-07-11,11:42:56
39.982571,116.329924,0,529,39640.4882060185,2008-07-11,11:43:01
39.982573,116.329924,0,533,39640.4882638889,2008-07-11,11:43:06
39.982578,116.329926,0,537,39640.4883217593,2008-07-11,11:43:11
39.982582,116.329927,0,542,39640.4883796296,2008-07-11,11:43:16
39.982582,116.329927,0,542,39640.4884143519,2008-07-11,11:43:19
39.982583,116.329932,0,546,39640.4884375,2008-07-11,11:43:21
39.982582,116.329942,0,551,39640.4884953704,2008-07-11,11:43:26
39.98258,116.329951,0,556,39640.4885532407,2008-07-11,11:43:31
39.982577,116.329961,0,560,39640.4886111111,2008-07-11,11:43:36
39.982576,116.329968,0,564,39640.4886689815,2008-07-11,11:43:41
39.982576,116.329968,0,564,39640.4887037037,2008-07-11,11:43:44
39.982572,116.329976,0,568,39640.4887268519,2008-07-11,11:43:46
39.982566,116.329988,0,572,39640.4887847222,2008-07-11,11:43:51
39.982567,116.329991,0,575,39640.4888425926,2008-07-11,11:43:56
39.982567,116.329993,0,579,39640.488900463,2008-07-11,11:44:01
39.982567,116.329993,0,579,39640.4889351852,2008-07-11,11:44:04
39.982565,116.329996,0,583,39640.4889583333,2008-07-11,11:44:06
39.982571,116.329986,0,587,39640.4890162037,2008-07-11,11:44:11
39.982575,116.329982,0,590,39640.4890740741,2008-07-11,11:44:16
39.982575,116.329982,0,590,39640.4891087963,2008-07-11,11:44:19
39.98257,116.329988,0,592,39640.4891319444,2008-07-11,11:44:21
39.982531,116.330043,0,589,39640.4891898148,2008-07-11,11:44:26
39.982515,116.330066,0,583,39640.4892476852,2008-07-11,11:44:31
39.982488,116.33006,0,575,39640.4893055556,2008-07-11,11:44:36
39.982467,116.330063,0,570,39640.4893634259,2008-07-11,11:44:41
39.982455,116.330075,0,559,39640.4894212963,2008-07-11,11:44:46
39.982426,116.330088,0,554,39640.4894791667,2008-07-11,11:44:51
39.982421,116.330098,0,554,39640.489537037,2008-07-11,11:44:56
39.982416,116.330109,0,553,39640.4895949074,2008-07-11,11:45:01
39.982409,116.330117,0,552,39640.4896527778,2008-07-11,11:45:06
39.982409,116.330117,0,551,39640.4897106481,2008-07-11,11:45:11
39.982415,116.330118,0,549,39640.4897685185,2008-07-11,11:45:16
39.982421,116.330117,0,548,39640.4898263889,2008-07-11,11:45:21
39.982421,116.330117,0,548,39640.4898611111,2008-07-11,11:45:24
39.982425,116.33011,0,546,39640.4898842593,2008-07-11,11:45:26
39.982453,116.330066,0,547,39640.4899421296,2008-07-11,11:45:31
39.982465,116.330024,0,547,39640.49,2008-07-11,11:45:36
39.982498,116.329969,0,548,39640.4900578704,2008-07-11,11:45:41
39.982496,116.329958,0,547,39640.4901157407,2008-07-11,11:45:46
39.982483,116.329965,0,547,39640.4901736111,2008-07-11,11:45:51
39.982483,116.329965,0,547,39640.4902083333,2008-07-11,11:45:54
39.982487,116.329958,0,546,39640.4902314815,2008-07-11,11:45:56
39.982514,116.329931,0,549,39640.4902893519,2008-07-11,11:46:01
39.982496,116.329972,0,550,39640.4903472222,2008-07-11,11:46:06
39.982496,116.329972,0,549,39640.4904050926,2008-07-11,11:46:11
39.982496,116.329972,0,549,39640.4904398148,2008-07-11,11:46:14
39.982495,116.329977,0,550,39640.490462963,2008-07-11,11:46:16
39.982494,116.329986,0,550,39640.4905208333,2008-07-11,11:46:21
39.98249,116.329999,0,551,39640.4905787037,2008-07-11,11:46:26
39.982485,116.330024,0,552,39640.4906365741,2008-07-11,11:46:31
39.982485,116.330042,0,553,39640.4906944444,2008-07-11,11:46:36
39.982483,116.330046,0,554,39640.4907523148,2008-07-11,11:46:41
39.982484,116.330047,0,555,39640.4908101852,2008-07-11,11:46:46
39.982487,116.330043,0,557,39640.4908680556,2008-07-11,11:46:51
39.982489,116.33004,0,558,39640.4909259259,2008-07-11,11:46:56
39.982487,116.330043,0,559,39640.4909837963,2008-07-11,11:47:01
39.982483,116.330048,0,561,39640.4910416667,2008-07-11,11:47:06
39.982477,116.330051,0,563,39640.491099537,2008-07-11,11:47:11
39.982477,116.330051,0,563,39640.4911342593,2008-07-11,11:47:14
39.98247,116.330051,0,564,39640.4911574074,2008-07-11,11:47:16
39.982461,116.330051,0,566,39640.4912152778,2008-07-11,11:47:21
39.982461,116.330051,0,566,39640.49125,2008-07-11,11:47:24
39.982454,116.330053,0,569,39640.4912731481,2008-07-11,11:47:26
39.982453,116.330065,0,571,39640.4913310185,2008-07-11,11:47:31
39.982457,116.330115,0,580,39640.4913888889,2008-07-11,11:47:36
39.982459,116.330134,0,585,39640.4914467593,2008-07-11,11:47:41
39.982456,116.33014,0,588,39640.4915046296,2008-07-11,11:47:46
39.982456,116.330142,0,592,39640.4915625,2008-07-11,11:47:51
39.982455,116.330142,0,595,39640.4916203704,2008-07-11,11:47:56
39.982454,116.330139,0,599,39640.4916782407,2008-07-11,11:48:01
39.982454,116.330139,0,599,39640.491712963,2008-07-11,11:48:04
39.982456,116.330133,0,603,39640.4917361111,2008-07-11,11:48:06
39.982479,116.330114,0,609,39640.4917939815,2008-07-11,11:48:11
39.982515,116.33012,0,623,39640.4918518519,2008-07-11,11:48:16
39.982541,116.330127,0,624,39640.4919097222,2008-07-11,11:48:21
39.982571,116.330112,0,639,39640.4919675926,2008-07-11,11:48:26
39.982585,116.330104,0,649,39640.492025463,2008-07-11,11:48:31
39.982595,116.330093,0,654,39640.4920833333,2008-07-11,11:48:36
39.982602,116.330084,0,659,39640.4921412037,2008-07-11,11:48:41
39.982604,116.330075,0,663,39640.4921990741,2008-07-11,11:48:46
39.982603,116.33007,0,668,39640.4922569444,2008-07-11,11:48:51
39.982603,116.33007,0,668,39640.4922916667,2008-07-11,11:48:54
39.982603,116.330075,0,672,39640.4923148148,2008-07-11,11:48:56
39.982603,116.330086,0,677,39640.4923726852,2008-07-11,11:49:01
39.982603,116.3301,0,681,39640.4924305556,2008-07-11,11:49:06
39.982604,116.330108,0,685,39640.4924884259,2008-07-11,11:49:11
39.982604,116.330108,0,685,39640.4925231481,2008-07-11,11:49:14
39.982606,116.330106,0,690,39640.4925462963,2008-07-11,11:49:16
39.982641,116.330004,0,681,39640.4926041667,2008-07-11,11:49:21
39.98265,116.329875,0,664,39640.492662037,2008-07-11,11:49:26
39.982637,116.329843,0,658,39640.4927199074,2008-07-11,11:49:31
39.982633,116.32986,0,666,39640.4927777778,2008-07-11,11:49:36
39.982642,116.329857,0,668,39640.4928356481,2008-07-11,11:49:41
39.982652,116.329865,0,670,39640.4928935185,2008-07-11,11:49:46
39.982658,116.329875,0,672,39640.4929513889,2008-07-11,11:49:51
39.982658,116.329887,0,674,39640.4930092593,2008-07-11,11:49:56
39.982653,116.329903,0,676,39640.4930671296,2008-07-11,11:50:01
39.982587,116.330029,0,675,39640.493125,2008-07-11,11:50:06
39.98257,116.330059,0,675,39640.4931828704,2008-07-11,11:50:11
39.982553,116.330106,0,675,39640.4932407407,2008-07-11,11:50:16
39.982523,116.330079,0,676,39640.4932986111,2008-07-11,11:50:21
39.982513,116.33008,0,678,39640.4933564815,2008-07-11,11:50:26
39.982502,116.330077,0,679,39640.4934143518,2008-07-11,11:50:31
39.982493,116.330065,0,681,39640.4934722222,2008-07-11,11:50:36
39.982489,116.330052,0,682,39640.4935300926,2008-07-11,11:50:41
39.982491,116.330048,0,684,39640.493587963,2008-07-11,11:50:46
39.982496,116.330052,0,686,39640.4936458333,2008-07-11,11:50:51
39.982499,116.330052,0,688,39640.4937037037,2008-07-11,11:50:56
39.982502,116.330053,0,689,39640.4937615741,2008-07-11,11:51:01
39.982504,116.330054,0,691,39640.4938194444,2008-07-11,11:51:06
39.982504,116.330055,0,694,39640.4938773148,2008-07-11,11:51:11
39.982505,116.33006,0,697,39640.4939351852,2008-07-11,11:51:16
39.982506,116.330058,0,700,39640.4939930556,2008-07-11,11:51:21
39.98251,116.330059,0,702,39640.4940509259,2008-07-11,11:51:26
39.98251,116.330059,0,702,39640.4940856481,2008-07-11,11:51:29
39.982516,116.330065,0,704,39640.4941087963,2008-07-11,11:51:31
39.982516,116.330093,0,703,39640.4941666667,2008-07-11,11:51:36
39.982494,116.33015,0,699,39640.494224537,2008-07-11,11:51:41
39.982474,116.330203,0,685,39640.4942824074,2008-07-11,11:51:46
39.982466,116.330284,0,676,39640.4943402778,2008-07-11,11:51:51
39.982463,116.330307,0,671,39640.4943981481,2008-07-11,11:51:56
39.982454,116.330289,0,661,39640.4944560185,2008-07-11,11:52:01
39.982448,116.3303,0,660,39640.4945138889,2008-07-11,11:52:06
39.98244,116.33031,0,659,39640.4945717593,2008-07-11,11:52:11
39.982431,116.330317,0,659,39640.4946296296,2008-07-11,11:52:16
39.982431,116.330317,0,659,39640.4946643518,2008-07-11,11:52:19
39.982429,116.330319,0,659,39640.4946875,2008-07-11,11:52:21
39.982436,116.330309,0,659,39640.4947453704,2008-07-11,11:52:26
39.982523,116.330301,0,680,39640.4948032407,2008-07-11,11:52:31
39.982491,116.330213,0,700,39640.4948611111,2008-07-11,11:52:36
39.982497,116.330202,0,704,39640.4949189815,2008-07-11,11:52:41
39.982674,116.330109,0,626,39640.5024421296,2008-07-11,12:03:31
39.982765,116.330123,0,637,39640.5025,2008-07-11,12:03:36
39.982829,116.330059,0,645,39640.5025578704,2008-07-11,12:03:41
39.982841,116.330089,0,659,39640.5026157407,2008-07-11,12:03:46
39.982853,116.330089,0,665,39640.5026736111,2008-07-11,12:03:51
39.982853,116.330089,0,665,39640.5027083333,2008-07-11,12:03:54
39.982856,116.330088,0,669,39640.5027314815,2008-07-11,12:03:56
39.982855,116.330077,0,674,39640.5027893518,2008-07-11,12:04:01
39.982851,116.330062,0,679,39640.5028472222,2008-07-11,12:04:06
39.982848,116.330058,0,684,39640.5029050926,2008-07-11,12:04:11
39.982848,116.330058,0,684,39640.5029398148,2008-07-11,12:04:14
39.982841,116.330063,0,689,39640.502962963,2008-07-11,12:04:16
39.982839,116.33011,0,691,39640.5030208333,2008-07-11,12:04:21
39.982831,116.330178,0,692,39640.5030787037,2008-07-11,12:04:26
39.98283,116.330165,0,694,39640.5031365741,2008-07-11,12:04:31
39.982831,116.330155,0,697,39640.5031944444,2008-07-11,12:04:36
39.982832,116.330157,0,701,39640.5032523148,2008-07-11,12:04:41
39.982832,116.330157,0,701,39640.503287037,2008-07-11,12:04:44
39.982835,116.330165,0,705,39640.5033101852,2008-07-11,12:04:46
39.982871,116.330179,0,708,39640.5033680556,2008-07-11,12:04:51
39.982882,116.330211,0,712,39640.5034259259,2008-07-11,12:04:56
39.982879,116.330183,0,714,39640.5034837963,2008-07-11,12:05:01
39.982871,116.330172,0,718,39640.5035416667,2008-07-11,12:05:06
39.982821,116.330187,0,723,39640.503599537,2008-07-11,12:05:11
39.982858,116.330009,0,716,39640.5036574074,2008-07-11,12:05:16
39.982868,116.329941,0,715,39640.5037152778,2008-07-11,12:05:21
39.982853,116.330005,0,719,39640.5037731482,2008-07-11,12:05:26
39.982853,116.330005,0,719,39640.5038078704,2008-07-11,12:05:29
39.982849,116.330007,0,722,39640.5038310185,2008-07-11,12:05:31
39.982846,116.330016,0,725,39640.5038888889,2008-07-11,12:05:36
39.982846,116.330016,0,725,39640.5039236111,2008-07-11,12:05:39
39.982848,116.330023,0,727,39640.5039467593,2008-07-11,12:05:41
39.982884,116.330021,0,723,39640.5040046296,2008-07-11,12:05:46
39.982895,116.330045,0,722,39640.5040625,2008-07-11,12:05:51
39.982908,116.330072,0,723,39640.5041203704,2008-07-11,12:05:56
39.982934,116.330129,0,720,39640.5041782407,2008-07-11,12:06:01
39.982946,116.330163,0,715,39640.5042361111,2008-07-11,12:06:06
39.982917,116.330156,0,708,39640.5042939815,2008-07-11,12:06:11
39.982923,116.330186,0,703,39640.5043518519,2008-07-11,12:06:16
39.982871,116.330184,0,684,39640.5044097222,2008-07-11,12:06:21
39.982827,116.330208,0,672,39640.5044675926,2008-07-11,12:06:26
39.982794,116.330199,0,660,39640.504525463,2008-07-11,12:06:31
39.982803,116.330252,0,651,39640.5045833333,2008-07-11,12:06:36
39.982774,116.330259,0,643,39640.5046412037,2008-07-11,12:06:41
39.982728,116.330276,0,635,39640.5046990741,2008-07-11,12:06:46
39.982701,116.330299,0,628,39640.5047569444,2008-07-11,12:06:51
39.982667,116.330305,0,625,39640.5048148148,2008-07-11,12:06:56
39.982617,116.330282,0,623,39640.5048726852,2008-07-11,12:07:01
39.982624,116.33035,0,613,39640.5049305556,2008-07-11,12:07:06
39.982607,116.330349,0,606,39640.5049884259,2008-07-11,12:07:11
39.982611,116.330374,0,599,39640.5050462963,2008-07-11,12:07:16
39.982607,116.330382,0,595,39640.5051041667,2008-07-11,12:07:21
39.98261,116.330378,0,591,39640.505162037,2008-07-11,12:07:26
39.982615,116.330371,0,587,39640.5052199074,2008-07-11,12:07:31
39.982615,116.330371,0,587,39640.5052546296,2008-07-11,12:07:34
39.982622,116.330365,0,582,39640.5052777778,2008-07-11,12:07:36
39.982611,116.330326,0,579,39640.5053356481,2008-07-11,12:07:41
39.982628,116.330336,0,570,39640.5053935185,2008-07-11,12:07:46
39.982639,116.330328,0,565,39640.5054513889,2008-07-11,12:07:51
39.982756,116.330288,0,560,39640.5055092593,2008-07-11,12:07:56
39.982785,116.330276,0,555,39640.5055671296,2008-07-11,12:08:01
39.98279,116.330265,0,550,39640.505625,2008-07-11,12:08:06
39.982791,116.33025,0,545,39640.5056828704,2008-07-11,12:08:11
39.982786,116.330241,0,540,39640.5057407407,2008-07-11,12:08:16
39.982775,116.330257,0,542,39640.5057986111,2008-07-11,12:08:21
39.982744,116.330332,0,530,39640.5058564815,2008-07-11,12:08:26
39.982774,116.330336,0,516,39640.5059143519,2008-07-11,12:08:31
39.982771,116.330333,0,511,39640.5059722222,2008-07-11,12:08:36
39.982771,116.330333,0,511,39640.5060069444,2008-07-11,12:08:39
39.982772,116.330325,0,507,39640.5060300926,2008-07-11,12:08:41
39.982773,116.330312,0,502,39640.506087963,2008-07-11,12:08:46
39.982775,116.330296,0,497,39640.5061458333,2008-07-11,12:08:51
39.982755,116.33028,0,489,39640.5062037037,2008-07-11,12:08:56
39.982735,116.330247,0,480,39640.5062615741,2008-07-11,12:09:01
39.982771,116.330213,0,473,39640.5063194444,2008-07-11,12:09:06
39.982827,116.330171,0,467,39640.5063773148,2008-07-11,12:09:11
39.982886,116.330132,0,462,39640.5064351852,2008-07-11,12:09:16
39.982891,116.330114,0,460,39640.5064930556,2008-07-11,12:09:21
39.982867,116.330087,0,456,39640.5065509259,2008-07-11,12:09:26
39.982777,116.330137,0,455,39640.5066087963,2008-07-11,12:09:31
39.982753,116.330098,0,447,39640.5066666667,2008-07-11,12:09:36
39.98277,116.330051,0,446,39640.506724537,2008-07-11,12:09:41
39.982788,116.330044,0,445,39640.5067824074,2008-07-11,12:09:46
39.982795,116.330037,0,442,39640.5068402778,2008-07-11,12:09:51
39.982795,116.330037,0,442,39640.506875,2008-07-11,12:09:54
39.982791,116.330041,0,439,39640.5068981481,2008-07-11,12:09:56
39.982738,116.330068,0,436,39640.5069560185,2008-07-11,12:10:01
39.982683,116.33012,0,426,39640.5070138889,2008-07-11,12:10:06
39.982645,116.330126,0,413,39640.5070717593,2008-07-11,12:10:11
39.982632,116.330131,0,408,39640.5071296296,2008-07-11,12:10:16
39.982632,116.330131,0,408,39640.5071643519,2008-07-11,12:10:19
39.982636,116.330124,0,405,39640.5071875,2008-07-11,12:10:21
39.982604,116.330145,0,402,39640.5072453704,2008-07-11,12:10:26
39.982613,116.330162,0,409,39640.5073032407,2008-07-11,12:10:31
39.982632,116.33012,0,404,39640.5073611111,2008-07-11,12:10:36
39.982632,116.33012,0,404,39640.5073958333,2008-07-11,12:10:39
39.98263,116.330119,0,401,39640.5074189815,2008-07-11,12:10:41
39.982587,116.330185,0,406,39640.5074768519,2008-07-11,12:10:46
39.982591,116.330206,0,406,39640.5075347222,2008-07-11,12:10:51
39.982593,116.330212,0,408,39640.5075925926,2008-07-11,12:10:56
39.982586,116.330215,0,406,39640.507650463,2008-07-11,12:11:01
39.982584,116.33021,0,405,39640.5077083333,2008-07-11,12:11:06
39.982584,116.33021,0,405,39640.5077430556,2008-07-11,12:11:09
39.982576,116.330214,0,404,39640.5077662037,2008-07-11,12:11:11
39.982594,116.330254,0,404,39640.5078240741,2008-07-11,12:11:16
39.982598,116.330275,0,403,39640.5078819444,2008-07-11,12:11:21
39.982598,116.330282,0,402,39640.5079398148,2008-07-11,12:11:26
39.982601,116.330285,0,402,39640.5079976852,2008-07-11,12:11:31
39.982601,116.330285,0,402,39640.5080324074,2008-07-11,12:11:34
39.982606,116.330282,0,401,39640.5080555556,2008-07-11,12:11:36
39.982608,116.330269,0,401,39640.5081134259,2008-07-11,12:11:41
39.982608,116.330257,0,400,39640.5081712963,2008-07-11,12:11:46
39.982608,116.330252,0,399,39640.5082291667,2008-07-11,12:11:51
39.982608,116.330252,0,399,39640.5082638889,2008-07-11,12:11:54
39.982615,116.330249,0,398,39640.508287037,2008-07-11,12:11:56
39.982625,116.330244,0,397,39640.5083449074,2008-07-11,12:12:01
39.982635,116.330238,0,396,39640.5084027778,2008-07-11,12:12:06
39.98264,116.330234,0,395,39640.5084606481,2008-07-11,12:12:11
39.982642,116.330231,0,394,39640.5085185185,2008-07-11,12:12:16
39.982639,116.330227,0,394,39640.5085763889,2008-07-11,12:12:21
39.982636,116.330225,0,393,39640.5086342593,2008-07-11,12:12:26
39.982636,116.330225,0,393,39640.5086689815,2008-07-11,12:12:29
39.982629,116.330224,0,392,39640.5086921296,2008-07-11,12:12:31
39.98262,116.330224,0,391,39640.50875,2008-07-11,12:12:36
39.98261,116.330231,0,390,39640.5088078704,2008-07-11,12:12:41
39.982578,116.33027,0,391,39640.5088657407,2008-07-11,12:12:46
39.982528,116.33031,0,389,39640.5089236111,2008-07-11,12:12:51
39.982498,116.330354,0,389,39640.5089814815,2008-07-11,12:12:56
39.982476,116.330336,0,385,39640.5090393518,2008-07-11,12:13:01
39.98242,116.330378,0,383,39640.5090972222,2008-07-11,12:13:06
39.982445,116.330378,0,385,39640.5091550926,2008-07-11,12:13:11
39.982471,116.330386,0,386,39640.509212963,2008-07-11,12:13:16
39.982476,116.330387,0,384,39640.5092708333,2008-07-11,12:13:21
39.982483,116.330388,0,383,39640.5093287037,2008-07-11,12:13:26
39.982483,116.330388,0,383,39640.5093634259,2008-07-11,12:13:29
39.982476,116.330393,0,382,39640.5093865741,2008-07-11,12:13:31
39.982465,116.330391,0,380,39640.5094444444,2008-07-11,12:13:36
39.982458,116.330385,0,379,39640.5095023148,2008-07-11,12:13:41
39.982455,116.330377,0,377,39640.5095601852,2008-07-11,12:13:46
39.982455,116.330371,0,376,39640.5096180556,2008-07-11,12:13:51
39.982455,116.330371,0,376,39640.5096527778,2008-07-11,12:13:54
39.982461,116.330366,0,376,39640.5096759259,2008-07-11,12:13:56
39.982515,116.330348,0,381,39640.5097337963,2008-07-11,12:14:01
39.982515,116.330348,0,381,39640.5097685185,2008-07-11,12:14:04
39.982521,116.330344,0,386,39640.5097916667,2008-07-11,12:14:06
39.982516,116.330314,0,388,39640.509849537,2008-07-11,12:14:11
39.982505,116.3303,0,389,39640.5099074074,2008-07-11,12:14:16
39.98249,116.330313,0,391,39640.5099652778,2008-07-11,12:14:21
39.982395,116.329984,0,206,39640.5213657407,2008-07-11,12:30:46
39.982396,116.329977,0,207,39640.5214236111,2008-07-11,12:30:51
39.982398,116.329976,0,207,39640.5214814815,2008-07-11,12:30:56
39.982398,116.329976,0,207,39640.5215393519,2008-07-11,12:31:01
39.982398,116.329977,0,207,39640.5215972222,2008-07-11,12:31:06
39.982398,116.329977,0,207,39640.5216550926,2008-07-11,12:31:11
39.982398,116.329978,0,207,39640.521712963,2008-07-11,12:31:16
39.982398,116.329978,0,207,39640.5217708333,2008-07-11,12:31:21
39.982399,116.329979,0,207,39640.5218287037,2008-07-11,12:31:26
39.982398,116.329979,0,207,39640.5218865741,2008-07-11,12:31:31
39.982397,116.329979,0,207,39640.5219444444,2008-07-11,12:31:36
39.982397,116.32998,0,208,39640.5220023148,2008-07-11,12:31:41
39.982397,116.329981,0,207,39640.5220601852,2008-07-11,12:31:46
39.982397,116.329981,0,207,39640.5221180556,2008-07-11,12:31:51
39.982397,116.329982,0,207,39640.5221759259,2008-07-11,12:31:56
39.982397,116.329981,0,208,39640.5222337963,2008-07-11,12:32:01
39.982397,116.329982,0,207,39640.5222916667,2008-07-11,12:32:06
39.982397,116.329982,0,207,39640.522349537,2008-07-11,12:32:11
39.982397,116.329982,0,207,39640.5224074074,2008-07-11,12:32:16
39.982396,116.329983,0,207,39640.5224652778,2008-07-11,12:32:21
39.982395,116.329983,0,207,39640.5225231481,2008-07-11,12:32:26
39.982395,116.329983,0,208,39640.5225810185,2008-07-11,12:32:31
39.982395,116.329984,0,207,39640.5226388889,2008-07-11,12:32:36
39.982395,116.329984,0,207,39640.5226967593,2008-07-11,12:32:41
39.982394,116.329985,0,207,39640.5227546296,2008-07-11,12:32:46
39.982394,116.329985,0,208,39640.5228125,2008-07-11,12:32:51
39.982394,116.329986,0,208,39640.5228703704,2008-07-11,12:32:56
39.982393,116.329986,0,208,39640.5229282407,2008-07-11,12:33:01
39.982393,116.329987,0,207,39640.5229861111,2008-07-11,12:33:06
39.982392,116.329989,0,207,39640.5230439815,2008-07-11,12:33:11
39.982392,116.329989,0,207,39640.5231018519,2008-07-11,12:33:16
39.982391,116.329989,0,207,39640.5231597222,2008-07-11,12:33:21
39.982391,116.329989,0,207,39640.5232175926,2008-07-11,12:33:26
39.982391,116.32999,0,207,39640.523275463,2008-07-11,12:33:31
39.98239,116.32999,0,207,39640.5233333333,2008-07-11,12:33:36
39.98239,116.32999,0,207,39640.5233912037,2008-07-11,12:33:41
39.982391,116.329989,0,207,39640.5234490741,2008-07-11,12:33:46
39.982391,116.329989,0,207,39640.5235069444,2008-07-11,12:33:51
39.982392,116.329989,0,207,39640.5235648148,2008-07-11,12:33:56
39.982393,116.329988,0,207,39640.5236226852,2008-07-11,12:34:01
39.982393,116.329988,0,207,39640.5236805556,2008-07-11,12:34:06
39.982393,116.329988,0,207,39640.5237384259,2008-07-11,12:34:11
39.982393,116.329986,0,207,39640.5237962963,2008-07-11,12:34:16
39.982393,116.329983,0,207,39640.5238541667,2008-07-11,12:34:21
39.982392,116.329979,0,207,39640.523912037,2008-07-11,12:34:26
39.982394,116.329977,0,207,39640.5239699074,2008-07-11,12:34:31
39.982395,116.329976,0,207,39640.5240277778,2008-07-11,12:34:36
39.982397,116.329974,0,207,39640.5240856481,2008-07-11,12:34:41
39.982399,116.329974,0,208,39640.5241435185,2008-07-11,12:34:46
39.982399,116.329974,0,208,39640.5242013889,2008-07-11,12:34:51
39.9824,116.329974,0,208,39640.5242592593,2008-07-11,12:34:56
39.9824,116.329974,0,208,39640.5243171296,2008-07-11,12:35:01
39.982402,116.329975,0,208,39640.524375,2008-07-11,12:35:06
39.982404,116.329975,0,208,39640.5244328704,2008-07-11,12:35:11
39.982405,116.329976,0,208,39640.5244907407,2008-07-11,12:35:16
39.982405,116.329976,0,208,39640.5245486111,2008-07-11,12:35:21
39.982405,116.329976,0,208,39640.5246064815,2008-07-11,12:35:26
39.982405,116.329976,0,208,39640.5246643518,2008-07-11,12:35:31
39.982405,116.329977,0,209,39640.5247222222,2008-07-11,12:35:36
39.982405,116.329978,0,209,39640.5247800926,2008-07-11,12:35:41
39.982405,116.329978,0,209,39640.524837963,2008-07-11,12:35:46
39.982406,116.329979,0,209,39640.5248958333,2008-07-11,12:35:51
39.982406,116.329979,0,209,39640.5249537037,2008-07-11,12:35:56
39.982406,116.329979,0,209,39640.5250115741,2008-07-11,12:36:01
39.982406,116.329979,0,209,39640.5250694444,2008-07-11,12:36:06
39.982406,116.329979,0,209,39640.5251273148,2008-07-11,12:36:11
39.982405,116.329979,0,210,39640.5251851852,2008-07-11,12:36:16
39.982405,116.329979,0,210,39640.5252430556,2008-07-11,12:36:21
39.982405,116.329979,0,210,39640.5253009259,2008-07-11,12:36:26
39.982406,116.329979,0,211,39640.5253587963,2008-07-11,12:36:31
39.982407,116.32998,0,211,39640.5254166667,2008-07-11,12:36:36
39.982407,116.32998,0,211,39640.525474537,2008-07-11,12:36:41
39.982408,116.32998,0,211,39640.5255324074,2008-07-11,12:36:46
39.982408,116.32998,0,212,39640.5255902778,2008-07-11,12:36:51
39.982409,116.329979,0,212,39640.5256481481,2008-07-11,12:36:56
39.98241,116.329978,0,212,39640.5257060185,2008-07-11,12:37:01
39.982412,116.329977,0,213,39640.5257638889,2008-07-11,12:37:06
39.982413,116.329975,0,214,39640.5258217593,2008-07-11,12:37:11
39.982414,116.329974,0,214,39640.5258796296,2008-07-11,12:37:16
39.982416,116.329974,0,215,39640.5259375,2008-07-11,12:37:21
39.982417,116.329974,0,216,39640.5259953704,2008-07-11,12:37:26
39.982417,116.329973,0,216,39640.5260532407,2008-07-11,12:37:31
39.982417,116.329973,0,216,39640.5261111111,2008-07-11,12:37:36
39.982417,116.329971,0,217,39640.5261689815,2008-07-11,12:37:41
39.982417,116.329971,0,217,39640.5262268518,2008-07-11,12:37:46
39.982418,116.32997,0,217,39640.5262847222,2008-07-11,12:37:51
39.982418,116.32997,0,217,39640.5263425926,2008-07-11,12:37:56
39.982418,116.329969,0,217,39640.526400463,2008-07-11,12:38:01
39.982418,116.329968,0,217,39640.5264583333,2008-07-11,12:38:06
39.982417,116.329968,0,218,39640.5265162037,2008-07-11,12:38:11
39.982417,116.329968,0,218,39640.5265740741,2008-07-11,12:38:16
39.982417,116.329968,0,218,39640.5266319444,2008-07-11,12:38:21
39.982418,116.329967,0,219,39640.5266898148,2008-07-11,12:38:26
39.982418,116.329967,0,219,39640.5267476852,2008-07-11,12:38:31
39.982418,116.329965,0,219,39640.5268055556,2008-07-11,12:38:36
39.982418,116.329964,0,219,39640.5268634259,2008-07-11,12:38:41
39.98242,116.329962,0,219,39640.5269212963,2008-07-11,12:38:46
39.98242,116.329962,0,219,39640.5269791667,2008-07-11,12:38:51
39.98242,116.329961,0,220,39640.527037037,2008-07-11,12:38:56
39.982422,116.32996,0,222,39640.5270949074,2008-07-11,12:39:01
39.982422,116.32996,0,222,39640.5271296296,2008-07-11,12:39:04
39.982426,116.329956,0,225,39640.5271527778,2008-07-11,12:39:06
39.982437,116.329951,0,228,39640.5272106482,2008-07-11,12:39:11
39.982489,116.329953,0,241,39640.5272685185,2008-07-11,12:39:16
39.982504,116.329952,0,247,39640.5273263889,2008-07-11,12:39:21
39.982512,116.329948,0,252,39640.5273842593,2008-07-11,12:39:26
39.982512,116.329948,0,252,39640.5274189815,2008-07-11,12:39:29
39.98252,116.329941,0,257,39640.5274421296,2008-07-11,12:39:31
39.982527,116.329931,0,263,39640.5275,2008-07-11,12:39:36
39.982527,116.329931,0,263,39640.5275347222,2008-07-11,12:39:39
39.982533,116.329923,0,269,39640.5275578704,2008-07-11,12:39:41
39.982538,116.329912,0,274,39640.5276157407,2008-07-11,12:39:46
39.982543,116.329897,0,280,39640.5276736111,2008-07-11,12:39:51
39.982593,116.329795,0,290,39640.5277314815,2008-07-11,12:39:56
39.982604,116.32979,0,300,39640.5277893519,2008-07-11,12:40:01
39.982609,116.329786,0,304,39640.5278472222,2008-07-11,12:40:06
39.982613,116.329783,0,308,39640.5279050926,2008-07-11,12:40:11
39.982616,116.329776,0,313,39640.527962963,2008-07-11,12:40:16
39.982616,116.329769,0,318,39640.5280208333,2008-07-11,12:40:21
39.982615,116.329764,0,323,39640.5280787037,2008-07-11,12:40:26
39.982616,116.329763,0,328,39640.5281365741,2008-07-11,12:40:31
39.982614,116.329766,0,334,39640.5281944444,2008-07-11,12:40:36
39.982609,116.329767,0,339,39640.5282523148,2008-07-11,12:40:41
39.982602,116.32977,0,344,39640.5283101852,2008-07-11,12:40:46
39.9826,116.329769,0,350,39640.5283680556,2008-07-11,12:40:51
39.982601,116.329772,0,355,39640.5284259259,2008-07-11,12:40:56
39.982602,116.329777,0,360,39640.5284837963,2008-07-11,12:41:01
39.982604,116.32978,0,365,39640.5285416667,2008-07-11,12:41:06
39.982607,116.32978,0,371,39640.528599537,2008-07-11,12:41:11
39.982607,116.329778,0,374,39640.5286574074,2008-07-11,12:41:16
39.982607,116.329778,0,374,39640.5286921296,2008-07-11,12:41:19
39.98261,116.329773,0,378,39640.5287152778,2008-07-11,12:41:21
39.982615,116.329763,0,383,39640.5287731481,2008-07-11,12:41:26
39.982619,116.329757,0,387,39640.5288310185,2008-07-11,12:41:31
39.982619,116.329756,0,392,39640.5288888889,2008-07-11,12:41:36
39.98262,116.329755,0,397,39640.5289467593,2008-07-11,12:41:41
39.982617,116.329756,0,402,39640.5290046296,2008-07-11,12:41:46
39.982616,116.329756,0,406,39640.5290625,2008-07-11,12:41:51
39.982619,116.329752,0,410,39640.5291203704,2008-07-11,12:41:56
39.98262,116.329751,0,413,39640.5291782407,2008-07-11,12:42:01
39.98262,116.329751,0,418,39640.5292361111,2008-07-11,12:42:06
39.98262,116.329751,0,418,39640.5292708333,2008-07-11,12:42:09
39.982617,116.329755,0,422,39640.5292939815,2008-07-11,12:42:11
39.982573,116.32984,0,435,39640.5293518519,2008-07-11,12:42:16
39.982568,116.329865,0,449,39640.5294097222,2008-07-11,12:42:21
39.982578,116.329859,0,458,39640.5294675926,2008-07-11,12:42:26
39.982576,116.329863,0,465,39640.529525463,2008-07-11,12:42:31
39.982578,116.329861,0,472,39640.5295833333,2008-07-11,12:42:36
39.982583,116.329855,0,477,39640.5296412037,2008-07-11,12:42:41
39.982585,116.329855,0,483,39640.5296990741,2008-07-11,12:42:46
39.982589,116.329859,0,488,39640.5297569444,2008-07-11,12:42:51
39.982593,116.329863,0,493,39640.5298148148,2008-07-11,12:42:56
39.982595,116.329865,0,497,39640.5298726852,2008-07-11,12:43:01
39.982595,116.329866,0,500,39640.5299305556,2008-07-11,12:43:06
39.982596,116.329867,0,504,39640.5299884259,2008-07-11,12:43:11
39.982596,116.329867,0,504,39640.5300231481,2008-07-11,12:43:14
39.982594,116.329871,0,507,39640.5300462963,2008-07-11,12:43:16
39.982587,116.329881,0,511,39640.5301041667,2008-07-11,12:43:21
39.982573,116.329904,0,515,39640.530162037,2008-07-11,12:43:26
39.982586,116.329906,0,517,39640.5302199074,2008-07-11,12:43:31
39.982585,116.329902,0,519,39640.5302777778,2008-07-11,12:43:36
39.982583,116.329899,0,523,39640.5303356481,2008-07-11,12:43:41
39.982582,116.3299,0,526,39640.5303935185,2008-07-11,12:43:46
39.982581,116.329902,0,529,39640.5304513889,2008-07-11,12:43:51
39.982581,116.329898,0,532,39640.5305092593,2008-07-11,12:43:56
39.982581,116.329898,0,532,39640.5305439815,2008-07-11,12:43:59
39.982583,116.329892,0,535,39640.5305671296,2008-07-11,12:44:01
39.982585,116.329882,0,538,39640.530625,2008-07-11,12:44:06
39.982584,116.329871,0,541,39640.5306828704,2008-07-11,12:44:11
39.982588,116.329863,0,545,39640.5307407407,2008-07-11,12:44:16
39.982588,116.329863,0,545,39640.530775463,2008-07-11,12:44:19
39.982593,116.329855,0,548,39640.5307986111,2008-07-11,12:44:21
39.982597,116.329844,0,551,39640.5308564815,2008-07-11,12:44:26
39.982601,116.329833,0,555,39640.5309143519,2008-07-11,12:44:31
39.982599,116.329824,0,558,39640.5309722222,2008-07-11,12:44:36
39.982597,116.329817,0,560,39640.5310300926,2008-07-11,12:44:41
39.982595,116.329814,0,563,39640.531087963,2008-07-11,12:44:46
39.982593,116.32981,0,565,39640.5311458333,2008-07-11,12:44:51
39.982593,116.32981,0,565,39640.5311805556,2008-07-11,12:44:54
39.982589,116.329811,0,567,39640.5312037037,2008-07-11,12:44:56
39.98258,116.329812,0,569,39640.5312615741,2008-07-11,12:45:01
39.982579,116.329819,0,571,39640.5313194444,2008-07-11,12:45:06
39.982579,116.329825,0,573,39640.5313773148,2008-07-11,12:45:11
39.98258,116.329827,0,575,39640.5314351852,2008-07-11,12:45:16
39.982582,116.329823,0,577,39640.5314930556,2008-07-11,12:45:21
39.982584,116.329822,0,579,39640.5315509259,2008-07-11,12:45:26
39.982586,116.329826,0,581,39640.5316087963,2008-07-11,12:45:31
39.982587,116.329831,0,583,39640.5316666667,2008-07-11,12:45:36
39.982587,116.329831,0,583,39640.5317013889,2008-07-11,12:45:39
39.982588,116.329839,0,584,39640.531724537,2008-07-11,12:45:41
39.982586,116.329853,0,586,39640.5317824074,2008-07-11,12:45:46
39.982582,116.329868,0,588,39640.5318402778,2008-07-11,12:45:51
39.982502,116.329929,0,585,39640.5318981481,2008-07-11,12:45:56
39.982489,116.32994,0,583,39640.5319560185,2008-07-11,12:46:01
39.982444,116.329995,0,582,39640.5320138889,2008-07-11,12:46:06
39.98243,116.330029,0,578,39640.5320717593,2008-07-11,12:46:11
39.982458,116.330056,0,570,39640.5321296296,2008-07-11,12:46:16
39.982462,116.330068,0,570,39640.5321875,2008-07-11,12:46:21
39.982465,116.330076,0,571,39640.5322453704,2008-07-11,12:46:26
39.982466,116.33008,0,570,39640.5323032407,2008-07-11,12:46:31
39.982465,116.330079,0,570,39640.5323611111,2008-07-11,12:46:36
39.982465,116.33008,0,569,39640.5324189815,2008-07-11,12:46:41
39.982466,116.33008,0,569,39640.5324768518,2008-07-11,12:46:46
39.982466,116.330082,0,568,39640.5325347222,2008-07-11,12:46:51
39.982612,116.329888,0,410,39640.537974537,2008-07-11,12:54:41
39.982661,116.329838,0,418,39640.5380324074,2008-07-11,12:54:46
39.982689,116.329815,0,425,39640.5380902778,2008-07-11,12:54:51
39.982731,116.329772,0,430,39640.5381481481,2008-07-11,12:54:56
39.982739,116.329759,0,432,39640.5382060185,2008-07-11,12:55:01
39.982747,116.329744,0,431,39640.5382638889,2008-07-11,12:55:06
39.982745,116.329742,0,432,39640.5383217593,2008-07-11,12:55:11
39.98274,116.329744,0,432,39640.5383796296,2008-07-11,12:55:16
39.98274,116.329744,0,432,39640.5384143519,2008-07-11,12:55:19
39.982733,116.329752,0,431,39640.5384375,2008-07-11,12:55:21
39.982715,116.329765,0,431,39640.5384953704,2008-07-11,12:55:26
39.982693,116.329772,0,430,39640.5385532407,2008-07-11,12:55:31
39.982662,116.32977,0,430,39640.5386111111,2008-07-11,12:55:36
39.982631,116.329775,0,424,39640.5386689815,2008-07-11,12:55:41
39.982601,116.329786,0,409,39640.5387268519,2008-07-11,12:55:46
39.982578,116.329799,0,401,39640.5387847222,2008-07-11,12:55:51
39.982571,116.329806,0,399,39640.5388425926,2008-07-11,12:55:56
39.982573,116.329803,0,398,39640.538900463,2008-07-11,12:56:01
39.982573,116.329803,0,398,39640.5389351852,2008-07-11,12:56:04
39.982578,116.329796,0,398,39640.5389583333,2008-07-11,12:56:06
39.982586,116.329785,0,399,39640.5390162037,2008-07-11,12:56:11
39.982589,116.329775,0,400,39640.5390740741,2008-07-11,12:56:16
39.982593,116.329766,0,402,39640.5391319444,2008-07-11,12:56:21
39.982597,116.329761,0,404,39640.5391898148,2008-07-11,12:56:26
39.982596,116.329768,0,406,39640.5392476852,2008-07-11,12:56:31
39.982593,116.329775,0,408,39640.5393055556,2008-07-11,12:56:36
39.982593,116.329775,0,408,39640.5393402778,2008-07-11,12:56:39
39.982588,116.329783,0,410,39640.5393634259,2008-07-11,12:56:41
39.982536,116.329841,0,402,39640.5394212963,2008-07-11,12:56:46
39.982502,116.329885,0,397,39640.5394791667,2008-07-11,12:56:51
39.9825,116.329919,0,396,39640.539537037,2008-07-11,12:56:56
39.98252,116.329908,0,398,39640.5395949074,2008-07-11,12:57:01
39.982525,116.329908,0,398,39640.5396527778,2008-07-11,12:57:06
39.982533,116.329904,0,398,39640.5397106481,2008-07-11,12:57:11
39.982537,116.329899,0,398,39640.5397685185,2008-07-11,12:57:16
39.982539,116.329892,0,397,39640.5398263889,2008-07-11,12:57:21
39.982536,116.329891,0,396,39640.5398842593,2008-07-11,12:57:26
39.982532,116.329895,0,394,39640.5399421296,2008-07-11,12:57:31
39.982527,116.329901,0,392,39640.54,2008-07-11,12:57:36
39.982522,116.329908,0,390,39640.5400578704,2008-07-11,12:57:41
39.982521,116.329913,0,387,39640.5401157407,2008-07-11,12:57:46
39.982517,116.329916,0,384,39640.5401736111,2008-07-11,12:57:51
39.982517,116.329919,0,381,39640.5402314815,2008-07-11,12:57:56
39.982522,116.329919,0,379,39640.5402893518,2008-07-11,12:58:01
39.982522,116.329919,0,379,39640.5403240741,2008-07-11,12:58:04
39.98253,116.329913,0,377,39640.5403472222,2008-07-11,12:58:06
39.982539,116.329907,0,375,39640.5404050926,2008-07-11,12:58:11
39.98254,116.329901,0,372,39640.540462963,2008-07-11,12:58:16
39.982538,116.329901,0,370,39640.5405208333,2008-07-11,12:58:21
39.982538,116.329901,0,370,39640.5405555556,2008-07-11,12:58:24
39.982534,116.329903,0,367,39640.5405787037,2008-07-11,12:58:26
39.982451,116.329952,0,355,39640.5406365741,2008-07-11,12:58:31
39.982382,116.329962,0,342,39640.5406944444,2008-07-11,12:58:36
39.98235,116.329956,0,330,39640.5407523148,2008-07-11,12:58:41
39.982318,116.329978,0,322,39640.5408101852,2008-07-11,12:58:46
39.982293,116.330003,0,314,39640.5408680556,2008-07-11,12:58:51
39.982259,116.330026,0,308,39640.5409259259,2008-07-11,12:58:56
39.982236,116.330061,0,299,39640.5409837963,2008-07-11,12:59:01
39.982232,116.330064,0,293,39640.5410416667,2008-07-11,12:59:06
39.982229,116.330069,0,289,39640.541099537,2008-07-11,12:59:11
39.982224,116.330068,0,285,39640.5411574074,2008-07-11,12:59:16
39.982223,116.330066,0,282,39640.5412152778,2008-07-11,12:59:21
39.982224,116.330066,0,280,39640.5412731481,2008-07-11,12:59:26
39.982226,116.330065,0,278,39640.5413310185,2008-07-11,12:59:31
39.982226,116.330063,0,277,39640.5413888889,2008-07-11,12:59:36
39.982226,116.330062,0,277,39640.5414467593,2008-07-11,12:59:41
39.982226,116.330062,0,278,39640.5415046296,2008-07-11,12:59:46
39.982226,116.330063,0,278,39640.5415625,2008-07-11,12:59:51
39.982227,116.330063,0,278,39640.5416203704,2008-07-11,12:59:56
39.982228,116.330063,0,278,39640.5416782407,2008-07-11,13:00:01
39.982229,116.330063,0,278,39640.5417361111,2008-07-11,13:00:06
39.982228,116.330064,0,278,39640.5417939815,2008-07-11,13:00:11
39.982227,116.330065,0,279,39640.5418518518,2008-07-11,13:00:16
39.982227,116.330066,0,279,39640.5419097222,2008-07-11,13:00:21
39.982227,116.330066,0,279,39640.5419675926,2008-07-11,13:00:26
39.982227,116.330066,0,279,39640.542025463,2008-07-11,13:00:31
39.982228,116.330067,0,279,39640.5420833333,2008-07-11,13:00:36
39.982229,116.330066,0,279,39640.5421412037,2008-07-11,13:00:41
39.982229,116.330066,0,280,39640.5421990741,2008-07-11,13:00:46
39.982229,116.330066,0,280,39640.5422569444,2008-07-11,13:00:51
39.98223,116.330065,0,280,39640.5423148148,2008-07-11,13:00:56
39.98223,116.330066,0,280,39640.5423726852,2008-07-11,13:01:01
39.98223,116.330067,0,280,39640.5424305556,2008-07-11,13:01:06
39.98223,116.330067,0,280,39640.5424884259,2008-07-11,13:01:11
39.98223,116.330067,0,280,39640.5425462963,2008-07-11,13:01:16
39.98223,116.330068,0,280,39640.5426041667,2008-07-11,13:01:21
39.982231,116.330068,0,280,39640.542662037,2008-07-11,13:01:26
39.982231,116.330068,0,280,39640.5427199074,2008-07-11,13:01:31
39.982231,116.330068,0,280,39640.5427777778,2008-07-11,13:01:36
39.982233,116.330068,0,280,39640.5428356482,2008-07-11,13:01:41
39.982233,116.330068,0,281,39640.5428935185,2008-07-11,13:01:46
39.982233,116.330067,0,281,39640.5429513889,2008-07-11,13:01:51
39.982233,116.330068,0,281,39640.5430092593,2008-07-11,13:01:56
39.982232,116.330069,0,282,39640.5430671296,2008-07-11,13:02:01
39.982232,116.330071,0,282,39640.543125,2008-07-11,13:02:06
39.982232,116.330072,0,282,39640.5431828704,2008-07-11,13:02:11
39.982232,116.330072,0,282,39640.5432407407,2008-07-11,13:02:16
39.982232,116.330073,0,282,39640.5432986111,2008-07-11,13:02:21
39.982232,116.330072,0,282,39640.5433564815,2008-07-11,13:02:26
39.98238,116.32994,0,325,39640.5460763889,2008-07-11,13:06:21
39.982552,116.329703,0,344,39640.5461342593,2008-07-11,13:06:26
39.982509,116.329762,0,364,39640.5461921296,2008-07-11,13:06:31
39.982481,116.329809,0,371,39640.54625,2008-07-11,13:06:36
39.982481,116.329811,0,371,39640.5463078704,2008-07-11,13:06:41
39.982483,116.329816,0,371,39640.5463657407,2008-07-11,13:06:46
39.982488,116.329821,0,372,39640.5464236111,2008-07-11,13:06:51
39.982493,116.329823,0,373,39640.5464814815,2008-07-11,13:06:56
39.982496,116.329824,0,374,39640.5465393519,2008-07-11,13:07:01
39.982499,116.329825,0,376,39640.5465972222,2008-07-11,13:07:06
39.982506,116.329825,0,379,39640.5466550926,2008-07-11,13:07:11
39.982506,116.329825,0,379,39640.5466898148,2008-07-11,13:07:14
39.982514,116.329827,0,381,39640.546712963,2008-07-11,13:07:16
39.982523,116.329832,0,384,39640.5467708333,2008-07-11,13:07:21
39.982534,116.329836,0,386,39640.5468287037,2008-07-11,13:07:26
39.982544,116.329837,0,389,39640.5468865741,2008-07-11,13:07:31
39.982573,116.329836,0,393,39640.5469444444,2008-07-11,13:07:36
39.982633,116.329797,0,403,39640.5470023148,2008-07-11,13:07:41
39.982662,116.329791,0,408,39640.5470601852,2008-07-11,13:07:46
39.982753,116.329703,0,415,39640.5471180556,2008-07-11,13:07:51
39.982775,116.329683,0,425,39640.5471759259,2008-07-11,13:07:56
39.982778,116.329661,0,432,39640.5472337963,2008-07-11,13:08:01
39.98278,116.329646,0,437,39640.5472916667,2008-07-11,13:08:06
39.98278,116.329646,0,437,39640.5473263889,2008-07-11,13:08:09
39.982779,116.329638,0,441,39640.547349537,2008-07-11,13:08:11
39.98277,116.329643,0,445,39640.5474074074,2008-07-11,13:08:16
39.982735,116.329712,0,448,39640.5474652778,2008-07-11,13:08:21
39.982684,116.329687,0,462,39640.5475231481,2008-07-11,13:08:26
39.982643,116.329674,0,478,39640.5475810185,2008-07-11,13:08:31
39.982616,116.329684,0,483,39640.5476388889,2008-07-11,13:08:36
39.982584,116.329639,0,490,39640.5476967593,2008-07-11,13:08:41
39.982554,116.329624,0,494,39640.5477546296,2008-07-11,13:08:46
39.982524,116.329637,0,497,39640.5478125,2008-07-11,13:08:51
39.982505,116.329645,0,500,39640.5478703704,2008-07-11,13:08:56
39.982504,116.329624,0,505,39640.5479282407,2008-07-11,13:09:01
39.982498,116.329629,0,509,39640.5479861111,2008-07-11,13:09:06
39.98249,116.329633,0,513,39640.5480439815,2008-07-11,13:09:11
39.982488,116.32963,0,517,39640.5481018518,2008-07-11,13:09:16
39.98249,116.329629,0,519,39640.5481597222,2008-07-11,13:09:21
39.982488,116.32963,0,521,39640.5482175926,2008-07-11,13:09:26
39.982488,116.32963,0,521,39640.5482523148,2008-07-11,13:09:29
39.98248,116.329623,0,521,39640.548275463,2008-07-11,13:09:31
39.982467,116.329559,0,521,39640.5483333333,2008-07-11,13:09:36
39.982498,116.329544,0,519,39640.5483912037,2008-07-11,13:09:41
39.982584,116.32949,0,502,39640.5484490741,2008-07-11,13:09:46
39.982702,116.329395,0,466,39640.5485069444,2008-07-11,13:09:51
39.982732,116.329329,0,450,39640.5485648148,2008-07-11,13:09:56
39.982697,116.329234,0,433,39640.5486226852,2008-07-11,13:10:01
39.982618,116.329209,0,414,39640.5486805556,2008-07-11,13:10:06
39.98242,116.329176,0,390,39640.5487384259,2008-07-11,13:10:11
39.982331,116.329168,0,376,39640.5487962963,2008-07-11,13:10:16
39.982301,116.329147,0,369,39640.5488541667,2008-07-11,13:10:21
39.982284,116.329125,0,362,39640.548912037,2008-07-11,13:10:26
39.982302,116.329107,0,356,39640.5489699074,2008-07-11,13:10:31
39.982293,116.329107,0,347,39640.5490277778,2008-07-11,13:10:36
39.982295,116.329106,0,346,39640.5490856481,2008-07-11,13:10:41
39.982295,116.329106,0,346,39640.5491203704,2008-07-11,13:10:44
39.982303,116.329104,0,346,39640.5491435185,2008-07-11,13:10:46
39.98224,116.329125,0,345,39640.5492013889,2008-07-11,13:10:51
39.98224,116.329125,0,345,39640.5492361111,2008-07-11,13:10:54
39.982246,116.329125,0,346,39640.5492592593,2008-07-11,13:10:56
39.982194,116.329187,0,348,39640.5493171296,2008-07-11,13:11:01
39.98229,116.329372,0,350,39640.549375,2008-07-11,13:11:06
39.982358,116.329464,0,351,39640.5494328704,2008-07-11,13:11:11
39.982236,116.329488,0,348,39640.5494907407,2008-07-11,13:11:16
39.981962,116.329488,0,334,39640.5495486111,2008-07-11,13:11:21
39.981769,116.32941,0,319,39640.5496064815,2008-07-11,13:11:26
39.981692,116.329491,0,302,39640.5496643518,2008-07-11,13:11:31
39.981694,116.329506,0,289,39640.5497222222,2008-07-11,13:11:36
39.981704,116.329439,0,278,39640.5497800926,2008-07-11,13:11:41
39.981725,116.329373,0,271,39640.549837963,2008-07-11,13:11:46
39.981747,116.329323,0,262,39640.5498958333,2008-07-11,13:11:51
39.981788,116.329249,0,253,39640.5499537037,2008-07-11,13:11:56
39.981766,116.329186,0,240,39640.5500115741,2008-07-11,13:12:01
39.981753,116.32914,0,242,39640.5500694444,2008-07-11,13:12:06
39.981755,116.329085,0,241,39640.5501273148,2008-07-11,13:12:11
39.981679,116.329001,0,228,39640.5501851852,2008-07-11,13:12:16
39.981645,116.328906,0,224,39640.5502430556,2008-07-11,13:12:21
39.981613,116.328816,0,220,39640.5503009259,2008-07-11,13:12:26
39.981613,116.328816,0,220,39640.5503356481,2008-07-11,13:12:29
39.98162,116.32882,0,201,39640.5503587963,2008-07-11,13:12:31
39.981614,116.328763,0,193,39640.5504166667,2008-07-11,13:12:36
39.981611,116.328693,0,190,39640.550474537,2008-07-11,13:12:41
39.981644,116.328646,0,184,39640.5505324074,2008-07-11,13:12:46
39.981625,116.328576,0,180,39640.5505902778,2008-07-11,13:12:51
39.981622,116.328506,0,173,39640.5506481482,2008-07-11,13:12:56
39.981604,116.328415,0,169,39640.5507060185,2008-07-11,13:13:01
39.981588,116.328338,0,164,39640.5507638889,2008-07-11,13:13:06
39.98156,116.328262,0,164,39640.5508217593,2008-07-11,13:13:11
39.981555,116.328169,0,160,39640.5508796296,2008-07-11,13:13:16
39.98155,116.328077,0,160,39640.5509375,2008-07-11,13:13:21
39.981512,116.327972,0,160,39640.5509953704,2008-07-11,13:13:26
39.981475,116.327923,0,166,39640.5510532407,2008-07-11,13:13:31
39.981499,116.327815,0,168,39640.5511111111,2008-07-11,13:13:36
39.981521,116.327703,0,172,39640.5511689815,2008-07-11,13:13:41
39.981619,116.327718,0,174,39640.5512268519,2008-07-11,13:13:46
39.981595,116.327673,0,174,39640.5512847222,2008-07-11,13:13:51
39.981559,116.327627,0,166,39640.5513425926,2008-07-11,13:13:56
39.981561,116.327543,0,163,39640.551400463,2008-07-11,13:14:01
39.981502,116.327457,0,166,39640.5514583333,2008-07-11,13:14:06
39.981494,116.327424,0,171,39640.5515162037,2008-07-11,13:14:11
39.981536,116.327404,0,173,39640.5515740741,2008-07-11,13:14:16
39.98158,116.327385,0,172,39640.5516319444,2008-07-11,13:14:21
39.98165,116.327391,0,164,39640.5516898148,2008-07-11,13:14:26
39.981692,116.327399,0,160,39640.5517476852,2008-07-11,13:14:31
39.981741,116.327384,0,158,39640.5518055556,2008-07-11,13:14:36
39.981805,116.327383,0,161,39640.5518634259,2008-07-11,13:14:41
39.981879,116.327432,0,154,39640.5519212963,2008-07-11,13:14:46
39.981961,116.327467,0,146,39640.5519791667,2008-07-11,13:14:51
39.982037,116.327496,0,142,39640.552037037,2008-07-11,13:14:56
39.982099,116.327508,0,137,39640.5520949074,2008-07-11,13:15:01
39.982147,116.32755,0,135,39640.5521527778,2008-07-11,13:15:06
39.982186,116.327484,0,135,39640.5522106481,2008-07-11,13:15:11
39.982243,116.327442,0,133,39640.5522685185,2008-07-11,13:15:16
39.982302,116.327422,0,114,39640.5523263889,2008-07-11,13:15:21
39.982352,116.327415,0,104,39640.5523842593,2008-07-11,13:15:26
39.982383,116.327415,0,107,39640.5524421296,2008-07-11,13:15:31
39.982421,116.327388,0,104,39640.5525,2008-07-11,13:15:36
39.982478,116.327363,0,100,39640.5525578704,2008-07-11,13:15:41
39.982534,116.32736,0,98,39640.5526157407,2008-07-11,13:15:46
39.982597,116.327356,0,106,39640.5526736111,2008-07-11,13:15:51
39.982701,116.327467,0,117,39640.5527314815,2008-07-11,13:15:56
39.98276,116.327536,0,123,39640.5527893519,2008-07-11,13:16:01
39.982768,116.327556,0,127,39640.5528472222,2008-07-11,13:16:06
39.9828,116.327487,0,118,39640.5529050926,2008-07-11,13:16:11
39.982862,116.327493,0,113,39640.552962963,2008-07-11,13:16:16
39.982904,116.327469,0,119,39640.5530208333,2008-07-11,13:16:21
39.982977,116.327482,0,115,39640.5530787037,2008-07-11,13:16:26
39.983047,116.327436,0,107,39640.5531365741,2008-07-11,13:16:31
39.983114,116.32741,0,97,39640.5531944444,2008-07-11,13:16:36
39.983167,116.327457,0,112,39640.5532523148,2008-07-11,13:16:41
39.983211,116.327493,0,128,39640.5533101852,2008-07-11,13:16:46
39.983317,116.32755,0,138,39640.5533680556,2008-07-11,13:16:51
39.983367,116.327536,0,125,39640.5534259259,2008-07-11,13:16:56
39.9834,116.327512,0,128,39640.5534837963,2008-07-11,13:17:01
39.983425,116.32744,0,155,39640.5535416667,2008-07-11,13:17:06
39.983464,116.327429,0,159,39640.553599537,2008-07-11,13:17:11
39.983514,116.327503,0,183,39640.5536574074,2008-07-11,13:17:16
39.983564,116.327562,0,195,39640.5537152778,2008-07-11,13:17:21
39.983641,116.327597,0,182,39640.5537731481,2008-07-11,13:17:26
39.983719,116.327581,0,167,39640.5538310185,2008-07-11,13:17:31
39.983769,116.327585,0,166,39640.5538888889,2008-07-11,13:17:36
39.983833,116.327572,0,171,39640.5539467593,2008-07-11,13:17:41
39.98389,116.327562,0,174,39640.5540046296,2008-07-11,13:17:46
39.983982,116.327514,0,161,39640.5540625,2008-07-11,13:17:51
39.984037,116.327519,0,156,39640.5541203704,2008-07-11,13:17:56
39.984122,116.327487,0,149,39640.5541782407,2008-07-11,13:18:01
39.98424,116.327388,0,123,39640.5542361111,2008-07-11,13:18:06
39.984337,116.32737,0,116,39640.5542939815,2008-07-11,13:18:11
39.984402,116.327275,0,124,39640.5543518519,2008-07-11,13:18:16
39.984421,116.327221,0,119,39640.5544097222,2008-07-11,13:18:21
39.984423,116.327133,0,115,39640.5544675926,2008-07-11,13:18:26
39.984408,116.327084,0,113,39640.554525463,2008-07-11,13:18:31
39.984429,116.327058,0,110,39640.5545833333,2008-07-11,13:18:36
39.984444,116.326968,0,108,39640.5546412037,2008-07-11,13:18:41
39.984424,116.326881,0,113,39640.5546990741,2008-07-11,13:18:46
39.984431,116.326785,0,110,39640.5547569444,2008-07-11,13:18:51
39.984432,116.3267,0,112,39640.5548148148,2008-07-11,13:18:56
39.984419,116.326609,0,111,39640.5548726852,2008-07-11,13:19:01
39.984406,116.326534,0,115,39640.5549305556,2008-07-11,13:19:06
39.984391,116.326412,0,120,39640.5549884259,2008-07-11,13:19:11
39.984382,116.326292,0,128,39640.5550462963,2008-07-11,13:19:16
39.98434,116.326137,0,137,39640.5551041667,2008-07-11,13:19:21
39.984346,116.326004,0,150,39640.555162037,2008-07-11,13:19:26
39.98436,116.32591,0,158,39640.5552199074,2008-07-11,13:19:31
39.984373,116.32585,0,162,39640.5552777778,2008-07-11,13:19:36
39.984366,116.325801,0,162,39640.5553356481,2008-07-11,13:19:41
39.984379,116.32576,0,159,39640.5553935185,2008-07-11,13:19:46
39.984363,116.325698,0,156,39640.5554513889,2008-07-11,13:19:51
39.984377,116.325627,0,153,39640.5555092593,2008-07-11,13:19:56
39.984389,116.32553,0,149,39640.5555671296,2008-07-11,13:20:01
39.98439,116.325435,0,144,39640.555625,2008-07-11,13:20:06
39.984388,116.325333,0,142,39640.5556828704,2008-07-11,13:20:11
39.984378,116.325266,0,133,39640.5557407407,2008-07-11,13:20:16
39.984402,116.32518,0,128,39640.5557986111,2008-07-11,13:20:21
39.984404,116.325092,0,123,39640.5558564815,2008-07-11,13:20:26
39.98437,116.325024,0,126,39640.5559143518,2008-07-11,13:20:31
39.984352,116.324948,0,124,39640.5559722222,2008-07-11,13:20:36
39.984357,116.324854,0,127,39640.5560300926,2008-07-11,13:20:41
39.984343,116.32477,0,131,39640.556087963,2008-07-11,13:20:46
39.984366,116.32469,0,133,39640.5561458333,2008-07-11,13:20:51
39.984318,116.324771,0,157,39640.558287037,2008-07-11,13:23:56
39.984368,116.325067,0,157,39640.5583449074,2008-07-11,13:24:01
39.984458,116.325424,0,157,39640.5584027778,2008-07-11,13:24:06
39.984509,116.325822,0,157,39640.5584606482,2008-07-11,13:24:11
39.984544,116.326171,0,157,39640.5585185185,2008-07-11,13:24:16
39.984506,116.326481,0,156,39640.5585763889,2008-07-11,13:24:21
39.984516,116.326678,0,155,39640.5586342593,2008-07-11,13:24:26
39.984556,116.326741,0,154,39640.5586921296,2008-07-11,13:24:31
39.984599,116.326812,0,154,39640.55875,2008-07-11,13:24:36
39.984636,116.326796,0,155,39640.5588078704,2008-07-11,13:24:41
39.984598,116.326777,0,155,39640.5588657407,2008-07-11,13:24:46
39.984592,116.326777,0,154,39640.5589236111,2008-07-11,13:24:51
39.984588,116.326776,0,154,39640.5589814815,2008-07-11,13:24:56
39.98458,116.326776,0,155,39640.5590393519,2008-07-11,13:25:01
39.98458,116.326774,0,155,39640.5590972222,2008-07-11,13:25:06
39.984577,116.326773,0,155,39640.5591550926,2008-07-11,13:25:11
39.984582,116.326771,0,155,39640.559212963,2008-07-11,13:25:16
39.984582,116.326771,0,155,39640.5592476852,2008-07-11,13:25:19
39.98458,116.326771,0,155,39640.5592708333,2008-07-11,13:25:21
39.984554,116.326768,0,155,39640.5593287037,2008-07-11,13:25:26
39.984524,116.326755,0,155,39640.5593865741,2008-07-11,13:25:31
39.984478,116.326732,0,154,39640.5594444444,2008-07-11,13:25:36
39.984468,116.326719,0,153,39640.5595023148,2008-07-11,13:25:41
39.984493,116.326706,0,152,39640.5595601852,2008-07-11,13:25:46
39.984503,116.326694,0,152,39640.5596180556,2008-07-11,13:25:51
39.984453,116.32671,0,152,39640.5596759259,2008-07-11,13:25:56
39.984464,116.326701,0,152,39640.5597337963,2008-07-11,13:26:01
39.984418,116.326732,0,150,39640.5597916667,2008-07-11,13:26:06
39.984443,116.327005,0,146,39640.559849537,2008-07-11,13:26:11
39.984474,116.327351,0,142,39640.5599074074,2008-07-11,13:26:16
39.9845,116.32772,0,138,39640.5599652778,2008-07-11,13:26:21
39.984558,116.328193,0,134,39640.5600231481,2008-07-11,13:26:26
39.984632,116.328783,0,130,39640.5600810185,2008-07-11,13:26:31
39.98464,116.329428,0,128,39640.5601388889,2008-07-11,13:26:36
39.98463,116.330153,0,126,39640.5601967593,2008-07-11,13:26:41
39.984677,116.330966,0,122,39640.5602546296,2008-07-11,13:26:46
39.984742,116.331755,0,118,39640.5603125,2008-07-11,13:26:51
39.984766,116.332592,0,114,39640.5603703704,2008-07-11,13:26:56
39.984799,116.333484,0,110,39640.5604282407,2008-07-11,13:27:01
39.984795,116.334396,0,107,39640.5604861111,2008-07-11,13:27:06
39.984796,116.335314,0,104,39640.5605439815,2008-07-11,13:27:11
39.984805,116.336188,0,103,39640.5606018519,2008-07-11,13:27:16
39.984844,116.336961,0,102,39640.5606597222,2008-07-11,13:27:21
39.984853,116.337698,0,102,39640.5607175926,2008-07-11,13:27:26
39.984913,116.338347,0,103,39640.560775463,2008-07-11,13:27:31
39.98489,116.338991,0,103,39640.5608333333,2008-07-11,13:27:36
39.984847,116.339553,0,103,39640.5608912037,2008-07-11,13:27:41
39.984817,116.339796,0,105,39640.5609490741,2008-07-11,13:27:46
39.984865,116.339711,0,106,39640.5610069444,2008-07-11,13:27:51
39.984865,116.339696,0,106,39640.5610648148,2008-07-11,13:27:56
39.984865,116.339696,0,106,39640.561099537,2008-07-11,13:27:59
39.984864,116.339695,0,105,39640.5611226852,2008-07-11,13:28:01
39.984882,116.339708,0,105,39640.5611805556,2008-07-11,13:28:06
39.984908,116.339862,0,107,39640.5612384259,2008-07-11,13:28:11
39.984926,116.340127,0,108,39640.5612962963,2008-07-11,13:28:16
39.984968,116.340611,0,108,39640.5613541667,2008-07-11,13:28:21
39.985024,116.341077,0,113,39640.561412037,2008-07-11,13:28:26
39.98506,116.341597,0,115,39640.5614699074,2008-07-11,13:28:31
39.985128,116.342238,0,114,39640.5615277778,2008-07-11,13:28:36
39.985142,116.342825,0,114,39640.5615856481,2008-07-11,13:28:41
39.985139,116.343374,0,114,39640.5616435185,2008-07-11,13:28:46
39.985138,116.343776,0,113,39640.5617013889,2008-07-11,13:28:51
39.985134,116.343825,0,116,39640.5617592593,2008-07-11,13:28:56
39.985134,116.343825,0,116,39640.5617939815,2008-07-11,13:28:59
39.985134,116.34382,0,116,39640.5618171296,2008-07-11,13:29:01
39.985152,116.343855,0,116,39640.561875,2008-07-11,13:29:06
39.985194,116.344054,0,116,39640.5619328704,2008-07-11,13:29:11
39.985151,116.344476,0,106,39640.5619907407,2008-07-11,13:29:16
39.98512,116.345052,0,94,39640.5620486111,2008-07-11,13:29:21
39.985133,116.345598,0,87,39640.5621064815,2008-07-11,13:29:26
39.985077,116.346055,0,76,39640.5621643519,2008-07-11,13:29:31
39.985065,116.346452,0,73,39640.5622222222,2008-07-11,13:29:36
39.985111,116.346771,0,73,39640.5622800926,2008-07-11,13:29:41
39.985167,116.346925,0,77,39640.562337963,2008-07-11,13:29:46
39.985197,116.3469,0,83,39640.5623958333,2008-07-11,13:29:51
39.985198,116.346908,0,83,39640.5624537037,2008-07-11,13:29:56
39.985197,116.346904,0,83,39640.5625115741,2008-07-11,13:30:01
39.985197,116.346906,0,83,39640.5625694444,2008-07-11,13:30:06
39.985197,116.346905,0,83,39640.5626273148,2008-07-11,13:30:11
39.985197,116.346905,0,83,39640.562662037,2008-07-11,13:30:14
39.985197,116.346911,0,83,39640.5626851852,2008-07-11,13:30:16
39.985199,116.346921,0,83,39640.5627430556,2008-07-11,13:30:21
39.9852,116.346919,0,83,39640.5628009259,2008-07-11,13:30:26
39.985201,116.346926,0,83,39640.5628587963,2008-07-11,13:30:31
39.985201,116.346926,0,83,39640.5628935185,2008-07-11,13:30:34
39.985202,116.346924,0,83,39640.5629166667,2008-07-11,13:30:36
39.985201,116.346911,0,83,39640.562974537,2008-07-11,13:30:41
39.985201,116.346907,0,84,39640.5630324074,2008-07-11,13:30:46
39.985202,116.346915,0,84,39640.5630902778,2008-07-11,13:30:51
39.985202,116.346923,0,84,39640.5631481481,2008-07-11,13:30:56
39.985202,116.346923,0,84,39640.5631828704,2008-07-11,13:30:59
39.985201,116.346918,0,84,39640.5632060185,2008-07-11,13:31:01
39.985201,116.346909,0,84,39640.5632638889,2008-07-11,13:31:06
39.9852,116.34689,0,84,39640.5633217593,2008-07-11,13:31:11
39.9852,116.346876,0,84,39640.5633796296,2008-07-11,13:31:16
39.9852,116.346867,0,84,39640.5634375,2008-07-11,13:31:21
39.985201,116.346864,0,84,39640.5634953704,2008-07-11,13:31:26
39.985201,116.34686,0,84,39640.5635532407,2008-07-11,13:31:31
39.9852,116.346853,0,84,39640.5636111111,2008-07-11,13:31:36
39.9852,116.346853,0,84,39640.5636458333,2008-07-11,13:31:39
39.9852,116.346852,0,84,39640.5636689815,2008-07-11,13:31:41
39.9852,116.346861,0,84,39640.5637268518,2008-07-11,13:31:46
39.985201,116.34687,0,84,39640.5637847222,2008-07-11,13:31:51
39.985201,116.34687,0,84,39640.5638194444,2008-07-11,13:31:54
39.985202,116.346876,0,84,39640.5638425926,2008-07-11,13:31:56
39.985203,116.346888,0,84,39640.563900463,2008-07-11,13:32:01
39.985204,116.346888,0,84,39640.5639583333,2008-07-11,13:32:06
39.985204,116.346888,0,84,39640.5639930556,2008-07-11,13:32:09
39.985202,116.346887,0,84,39640.5640162037,2008-07-11,13:32:11
39.985202,116.346878,0,84,39640.5640740741,2008-07-11,13:32:16
39.985202,116.346866,0,84,39640.5641319444,2008-07-11,13:32:21
39.985201,116.346855,0,84,39640.5641898148,2008-07-11,13:32:26
39.98519,116.346949,0,83,39640.5642476852,2008-07-11,13:32:31
39.985248,116.347308,0,86,39640.5643055556,2008-07-11,13:32:36
39.985306,116.34774,0,96,39640.5643634259,2008-07-11,13:32:41
39.985351,116.348251,0,108,39640.5644212963,2008-07-11,13:32:46
39.985378,116.348821,0,117,39640.5644791667,2008-07-11,13:32:51
39.985395,116.349396,0,125,39640.564537037,2008-07-11,13:32:56
39.985427,116.349962,0,129,39640.5645949074,2008-07-11,13:33:01
39.985396,116.350477,0,131,39640.5646527778,2008-07-11,13:33:06
39.985348,116.350877,0,134,39640.5647106481,2008-07-11,13:33:11
39.985277,116.351022,0,139,39640.5647685185,2008-07-11,13:33:16
39.9853,116.350937,0,138,39640.5648263889,2008-07-11,13:33:21
39.985319,116.350915,0,137,39640.5648842593,2008-07-11,13:33:26
39.985364,116.351113,0,139,39640.5649421296,2008-07-11,13:33:31
39.985378,116.351427,0,139,39640.565,2008-07-11,13:33:36
39.985433,116.35188,0,141,39640.5650578704,2008-07-11,13:33:41
39.985461,116.352369,0,139,39640.5651157407,2008-07-11,13:33:46
39.985467,116.352957,0,137,39640.5651736111,2008-07-11,13:33:51
39.985469,116.353609,0,136,39640.5652314815,2008-07-11,13:33:56
39.985458,116.354307,0,132,39640.5652893518,2008-07-11,13:34:01
39.98547,116.355026,0,128,39640.5653472222,2008-07-11,13:34:06
39.985501,116.355759,0,126,39640.5654050926,2008-07-11,13:34:11
39.985608,116.356485,0,132,39640.565462963,2008-07-11,13:34:16
39.985651,116.357217,0,132,39640.5655208333,2008-07-11,13:34:21
39.985682,116.357954,0,131,39640.5655787037,2008-07-11,13:34:26
39.985674,116.358678,0,131,39640.5656365741,2008-07-11,13:34:31
39.98568,116.359365,0,131,39640.5656944444,2008-07-11,13:34:36
39.985666,116.360052,0,131,39640.5657523148,2008-07-11,13:34:41
39.985668,116.360692,0,130,39640.5658101852,2008-07-11,13:34:46
39.985675,116.361323,0,129,39640.5658680556,2008-07-11,13:34:51
39.985706,116.361687,0,142,39640.5659259259,2008-07-11,13:34:56
39.98577,116.361681,0,145,39640.5659837963,2008-07-11,13:35:01
39.98577,116.361669,0,147,39640.5660416667,2008-07-11,13:35:06
39.98577,116.361669,0,147,39640.5660763889,2008-07-11,13:35:09
39.985769,116.361663,0,149,39640.566099537,2008-07-11,13:35:11
39.985744,116.361744,0,149,39640.5661574074,2008-07-11,13:35:16
39.985744,116.362014,0,149,39640.5662152778,2008-07-11,13:35:21
39.985746,116.362389,0,149,39640.5662731482,2008-07-11,13:35:26
39.985771,116.362754,0,149,39640.5663310185,2008-07-11,13:35:31
39.985776,116.363047,0,156,39640.5663888889,2008-07-11,13:35:36
39.985852,116.363268,0,162,39640.5664467593,2008-07-11,13:35:41
39.985961,116.36355,0,166,39640.5665046296,2008-07-11,13:35:46
39.986586,116.363166,0,167,39640.5666782407,2008-07-11,13:36:01
39.98689,116.363204,0,132,39640.5667361111,2008-07-11,13:36:06
39.987197,116.363084,0,124,39640.5667939815,2008-07-11,13:36:11
39.987452,116.363012,0,141,39640.5668518519,2008-07-11,13:36:16
39.987484,116.362877,0,167,39640.5669097222,2008-07-11,13:36:21
39.987421,116.362788,0,185,39640.5669675926,2008-07-11,13:36:26
39.987408,116.362774,0,186,39640.567025463,2008-07-11,13:36:31
39.987474,116.362755,0,196,39640.5670833333,2008-07-11,13:36:36
39.987636,116.36278,0,203,39640.5671412037,2008-07-11,13:36:41
39.98793,116.362841,0,206,39640.5671990741,2008-07-11,13:36:46
39.98836,116.363105,0,177,39640.5672569444,2008-07-11,13:36:51
39.988752,116.363107,0,165,39640.5673148148,2008-07-11,13:36:56
39.989149,116.363024,0,161,39640.5673726852,2008-07-11,13:37:01
39.989558,116.362979,0,152,39640.5674305556,2008-07-11,13:37:06
39.990087,116.362984,0,163,39640.5674884259,2008-07-11,13:37:11
39.990545,116.362996,0,164,39640.5675462963,2008-07-11,13:37:16
39.991026,116.363024,0,165,39640.5676041667,2008-07-11,13:37:21
39.991576,116.36311,0,172,39640.567662037,2008-07-11,13:37:26
39.991681,116.363112,0,152,39640.5677199074,2008-07-11,13:37:31
39.991645,116.363124,0,139,39640.5677777778,2008-07-11,13:37:36
39.991634,116.363052,0,136,39640.5678356481,2008-07-11,13:37:41
39.991665,116.362958,0,154,39640.5678935185,2008-07-11,13:37:46
39.991665,116.362958,0,154,39640.5679282407,2008-07-11,13:37:49
39.991667,116.362955,0,152,39640.5679513889,2008-07-11,13:37:51
39.991689,116.362882,0,154,39640.5680092593,2008-07-11,13:37:56
39.991729,116.362839,0,158,39640.5680671296,2008-07-11,13:38:01
39.991739,116.3628,0,157,39640.568125,2008-07-11,13:38:06
39.991759,116.362739,0,159,39640.5681828704,2008-07-11,13:38:11
39.991789,116.362679,0,165,39640.5682407407,2008-07-11,13:38:16
39.99183,116.362623,0,165,39640.5682986111,2008-07-11,13:38:21
39.991852,116.362611,0,166,39640.5683564815,2008-07-11,13:38:26
39.991861,116.362591,0,166,39640.5684143519,2008-07-11,13:38:31
39.991861,116.362591,0,166,39640.5684490741,2008-07-11,13:38:34
39.991856,116.362591,0,166,39640.5684722222,2008-07-11,13:38:36
39.991852,116.3626,0,166,39640.5685300926,2008-07-11,13:38:41
39.991852,116.362612,0,166,39640.568587963,2008-07-11,13:38:46
39.991877,116.362721,0,166,39640.5695717593,2008-07-11,13:40:11
39.991833,116.362613,0,164,39640.5696296296,2008-07-11,13:40:16
39.991787,116.362615,0,168,39640.5696875,2008-07-11,13:40:21
39.991808,116.362608,0,170,39640.5697453704,2008-07-11,13:40:26
39.991795,116.36265,0,169,39640.5698032407,2008-07-11,13:40:31
39.991694,116.362723,0,168,39640.5698611111,2008-07-11,13:40:36
39.991616,116.362786,0,168,39640.5699189815,2008-07-11,13:40:41
39.991592,116.362802,0,171,39640.5699768519,2008-07-11,13:40:46
39.991458,116.36286,0,173,39640.5700347222,2008-07-11,13:40:51
39.991352,116.362828,0,174,39640.5700810185,2008-07-11,13:40:55
39.991236,116.362799,0,172,39640.570150463,2008-07-11,13:41:01
39.991186,116.362789,0,168,39640.5702083333,2008-07-11,13:41:06
39.991133,116.362773,0,164,39640.5702662037,2008-07-11,13:41:11
39.991075,116.362754,0,166,39640.5703240741,2008-07-11,13:41:16
39.991005,116.362768,0,167,39640.5703819444,2008-07-11,13:41:21
39.990933,116.36279,0,169,39640.5704398148,2008-07-11,13:41:26
39.99084,116.362782,0,168,39640.5704976852,2008-07-11,13:41:31
39.990772,116.362794,0,169,39640.5705555556,2008-07-11,13:41:36
39.990709,116.362772,0,167,39640.5706134259,2008-07-11,13:41:41
39.990621,116.362777,0,168,39640.5706712963,2008-07-11,13:41:46
39.99056,116.362715,0,172,39640.5707291667,2008-07-11,13:41:51
39.990583,116.362625,0,169,39640.570787037,2008-07-11,13:41:56
39.990605,116.362542,0,167,39640.5708449074,2008-07-11,13:42:01
39.99063,116.362473,0,168,39640.5709027778,2008-07-11,13:42:06
39.990642,116.362389,0,167,39640.5709606481,2008-07-11,13:42:11
39.990623,116.362294,0,169,39640.5710185185,2008-07-11,13:42:16
39.99062,116.362196,0,168,39640.5710763889,2008-07-11,13:42:21
39.990597,116.362111,0,166,39640.5711342593,2008-07-11,13:42:26
39.990596,116.362005,0,167,39640.5711921296,2008-07-11,13:42:31
39.990605,116.361901,0,170,39640.57125,2008-07-11,13:42:36
39.990617,116.361819,0,174,39640.5713078704,2008-07-11,13:42:41
39.99062,116.361742,0,176,39640.5713657407,2008-07-11,13:42:46
39.990637,116.361653,0,184,39640.5714236111,2008-07-11,13:42:51
39.990619,116.361567,0,189,39640.5714814815,2008-07-11,13:42:56
39.990616,116.36148,0,190,39640.5715393518,2008-07-11,13:43:01
39.990567,116.361373,0,182,39640.5715972222,2008-07-11,13:43:06
39.990541,116.361313,0,183,39640.5716550926,2008-07-11,13:43:11
39.990463,116.361266,0,183,39640.571712963,2008-07-11,13:43:16
39.990418,116.361273,0,184,39640.5717708333,2008-07-11,13:43:21
39.990371,116.36126,0,184,39640.5718287037,2008-07-11,13:43:26
39.990386,116.361168,0,185,39640.5718865741,2008-07-11,13:43:31
39.990418,116.361086,0,180,39640.5719444444,2008-07-11,13:43:36
39.990473,116.360994,0,173,39640.5720023148,2008-07-11,13:43:41
39.990483,116.360908,0,164,39640.5720601852,2008-07-11,13:43:46
39.990496,116.360812,0,158,39640.5721180556,2008-07-11,13:43:51
39.990589,116.360707,0,146,39640.5721759259,2008-07-11,13:43:56
39.99051,116.36063,0,158,39640.5722337963,2008-07-11,13:44:01
39.990466,116.360556,0,152,39640.5722916667,2008-07-11,13:44:06
39.990497,116.360468,0,146,39640.572349537,2008-07-11,13:44:11
39.990528,116.3604,0,127,39640.5724074074,2008-07-11,13:44:16
39.990579,116.360383,0,117,39640.5724652778,2008-07-11,13:44:21
39.990602,116.360373,0,108,39640.5725231481,2008-07-11,13:44:26
39.990616,116.360379,0,104,39640.5725810185,2008-07-11,13:44:31
39.990616,116.360371,0,103,39640.5726388889,2008-07-11,13:44:36
39.990615,116.360366,0,103,39640.5726967593,2008-07-11,13:44:41
39.990615,116.360366,0,103,39640.5727314815,2008-07-11,13:44:44
39.990616,116.360362,0,103,39640.5727546296,2008-07-11,13:44:46
39.990131,116.36021,0,132,39640.5885532407,2008-07-11,14:07:31
39.990175,116.360199,0,105,39640.5886111111,2008-07-11,14:07:36
39.990249,116.360196,0,104,39640.5886689815,2008-07-11,14:07:41
39.990299,116.360211,0,114,39640.5887268518,2008-07-11,14:07:46
39.990245,116.36029,0,158,39640.5887847222,2008-07-11,14:07:51
39.990204,116.360339,0,196,39640.5888425926,2008-07-11,14:07:56
39.990178,116.360436,0,233,39640.588900463,2008-07-11,14:08:01
39.990175,116.360551,0,258,39640.5889583333,2008-07-11,14:08:06
39.990141,116.360645,0,279,39640.5890162037,2008-07-11,14:08:11
39.990128,116.360729,0,278,39640.5890740741,2008-07-11,14:08:16
39.990161,116.360793,0,228,39640.5891319444,2008-07-11,14:08:21
39.990195,116.360874,0,202,39640.5891898148,2008-07-11,14:08:26
39.990225,116.360985,0,191,39640.5892476852,2008-07-11,14:08:31
39.99022,116.361135,0,180,39640.5893055556,2008-07-11,14:08:36
39.990256,116.361325,0,175,39640.5893634259,2008-07-11,14:08:41
39.990279,116.361524,0,171,39640.5894212963,2008-07-11,14:08:46
39.99032,116.361796,0,172,39640.5894791667,2008-07-11,14:08:51
39.990361,116.36202,0,171,39640.589537037,2008-07-11,14:08:56
