# Supplementary material for: Research on differential privacy protection method based on user tendency
Source: PLoS One. 2023 Oct 26;18(10):e0288823. doi: 10.1371/journal.pone.0288823 (PMC10602288; doi:10.1371/journal.pone.0288823)
Supplement: S3 Data — (ZIP) [file pone.0288823.s003.zip › Data 5-3/052/Trajectory/20080715104708.plt]

Geolife trajectory
WGS 84
Altitude is in Feet
Reserved 3
0,2,255,My Track,0,0,2,8421376
0
39.985204,116.350747,0,110,39644.4493981482,2008-07-15,10:47:08
39.985457,116.350666,0,156,39644.4494560185,2008-07-15,10:47:13
39.985283,116.3508,0,162,39644.4625925926,2008-07-15,11:06:08
39.985274,116.350929,0,162,39644.462650463,2008-07-15,11:06:13
39.985313,116.351127,0,162,39644.4627083333,2008-07-15,11:06:18
39.98535,116.351402,0,161,39644.4627662037,2008-07-15,11:06:23
39.985371,116.351669,0,162,39644.4628240741,2008-07-15,11:06:28
39.985392,116.351833,0,161,39644.4628819444,2008-07-15,11:06:33
39.985427,116.351925,0,160,39644.4629398148,2008-07-15,11:06:38
39.98548,116.35215,0,158,39644.4629976852,2008-07-15,11:06:43
39.985483,116.352517,0,157,39644.4630555556,2008-07-15,11:06:48
39.98549,116.352958,0,152,39644.4631134259,2008-07-15,11:06:53
39.985483,116.353452,0,150,39644.4631712963,2008-07-15,11:06:58
39.985469,116.354005,0,151,39644.4632291667,2008-07-15,11:07:03
39.985472,116.354602,0,151,39644.463287037,2008-07-15,11:07:08
39.985561,116.355165,0,150,39644.4633449074,2008-07-15,11:07:13
39.985588,116.355783,0,151,39644.4634027778,2008-07-15,11:07:18
39.985576,116.356405,0,153,39644.4634606481,2008-07-15,11:07:23
39.985558,116.357031,0,153,39644.4635185185,2008-07-15,11:07:28
39.985551,116.357654,0,153,39644.4635763889,2008-07-15,11:07:33
39.985565,116.358253,0,150,39644.4636342593,2008-07-15,11:07:38
39.985574,116.358772,0,147,39644.4636921296,2008-07-15,11:07:43
39.985581,116.359191,0,144,39644.46375,2008-07-15,11:07:48
39.985588,116.359554,0,141,39644.4638078704,2008-07-15,11:07:53
39.985603,116.35996,0,138,39644.4638657407,2008-07-15,11:07:58
39.985626,116.360397,0,135,39644.4639236111,2008-07-15,11:08:03
39.985646,116.36082,0,131,39644.4639814815,2008-07-15,11:08:08
39.985659,116.361146,0,125,39644.4640393518,2008-07-15,11:08:13
39.985684,116.361384,0,120,39644.4640972222,2008-07-15,11:08:18
39.985718,116.361448,0,118,39644.4641550926,2008-07-15,11:08:23
39.985732,116.361431,0,116,39644.464212963,2008-07-15,11:08:28
39.985732,116.361431,0,116,39644.4642476852,2008-07-15,11:08:31
39.98573,116.361438,0,115,39644.4642708333,2008-07-15,11:08:33
39.985715,116.361442,0,116,39644.4643287037,2008-07-15,11:08:38
39.985715,116.361442,0,116,39644.4643634259,2008-07-15,11:08:41
39.985712,116.361449,0,117,39644.4643865741,2008-07-15,11:08:43
39.985727,116.361612,0,124,39644.4644444444,2008-07-15,11:08:48
39.985757,116.361882,0,135,39644.4645023148,2008-07-15,11:08:53
39.985776,116.362194,0,148,39644.4645601852,2008-07-15,11:08:58
39.985812,116.36256,0,157,39644.4646180556,2008-07-15,11:09:03
39.985801,116.362989,0,166,39644.4646759259,2008-07-15,11:09:08
39.985781,116.363462,0,169,39644.4647337963,2008-07-15,11:09:13
39.985774,116.364001,0,173,39644.4647916667,2008-07-15,11:09:18
39.985795,116.364576,0,175,39644.464849537,2008-07-15,11:09:23
39.985825,116.365188,0,181,39644.4649074074,2008-07-15,11:09:28
39.985897,116.365873,0,194,39644.4649652778,2008-07-15,11:09:33
39.98591,116.366555,0,201,39644.4650231482,2008-07-15,11:09:38
39.985899,116.367299,0,210,39644.4650810185,2008-07-15,11:09:43
39.9859,116.367993,0,216,39644.4651388889,2008-07-15,11:09:48
39.985866,116.368546,0,207,39644.4651967593,2008-07-15,11:09:53
39.985717,116.368872,0,191,39644.4652546296,2008-07-15,11:09:58
39.985674,116.369119,0,179,39644.4653125,2008-07-15,11:10:03
39.985709,116.369198,0,178,39644.4653703704,2008-07-15,11:10:08
39.985709,116.369198,0,178,39644.4654050926,2008-07-15,11:10:11
39.985705,116.369194,0,182,39644.4654282407,2008-07-15,11:10:13
39.985693,116.369191,0,181,39644.4654861111,2008-07-15,11:10:18
39.985684,116.369191,0,180,39644.4655439815,2008-07-15,11:10:23
39.985684,116.369191,0,180,39644.4655787037,2008-07-15,11:10:26
39.985681,116.369194,0,180,39644.4656018519,2008-07-15,11:10:28
39.985696,116.36927,0,180,39644.4656597222,2008-07-15,11:10:33
39.985729,116.369485,0,179,39644.4657175926,2008-07-15,11:10:38
39.985772,116.369823,0,180,39644.465775463,2008-07-15,11:10:43
39.98575,116.370203,0,178,39644.4658333333,2008-07-15,11:10:48
39.985684,116.370581,0,179,39644.4658912037,2008-07-15,11:10:53
39.985618,116.370909,0,181,39644.4659490741,2008-07-15,11:10:58
39.985715,116.371186,0,179,39644.4660069444,2008-07-15,11:11:03
39.98589,116.371469,0,172,39644.4660648148,2008-07-15,11:11:08
39.985941,116.371873,0,171,39644.4661226852,2008-07-15,11:11:13
39.985956,116.372263,0,170,39644.4661805556,2008-07-15,11:11:18
39.985976,116.372683,0,167,39644.4662384259,2008-07-15,11:11:23
39.985986,116.373028,0,165,39644.4662962963,2008-07-15,11:11:28
39.985983,116.373238,0,164,39644.4663541667,2008-07-15,11:11:33
39.985958,116.373388,0,166,39644.466412037,2008-07-15,11:11:38
39.98589,116.373521,0,163,39644.4664699074,2008-07-15,11:11:43
39.985806,116.373561,0,166,39644.4665277778,2008-07-15,11:11:48
39.985729,116.373583,0,165,39644.4665856481,2008-07-15,11:11:53
39.985662,116.373547,0,165,39644.4666435185,2008-07-15,11:11:58
39.985633,116.373503,0,163,39644.4667013889,2008-07-15,11:12:03
39.985568,116.373531,0,160,39644.4667592593,2008-07-15,11:12:08
39.985504,116.373567,0,161,39644.4668171296,2008-07-15,11:12:13
39.985454,116.373475,0,161,39644.466875,2008-07-15,11:12:18
39.985368,116.37338,0,161,39644.4669328704,2008-07-15,11:12:23
39.985279,116.373282,0,159,39644.4669907407,2008-07-15,11:12:28
39.985198,116.373166,0,154,39644.4670486111,2008-07-15,11:12:33
39.985152,116.373049,0,147,39644.4671064815,2008-07-15,11:12:38
39.985148,116.372967,0,144,39644.4671643519,2008-07-15,11:12:43
39.985175,116.372858,0,139,39644.4672222222,2008-07-15,11:12:48
39.985275,116.372771,0,143,39644.4672800926,2008-07-15,11:12:53
39.985421,116.372661,0,146,39644.467337963,2008-07-15,11:12:58
39.985551,116.372588,0,147,39644.4673958333,2008-07-15,11:13:03
39.985624,116.372572,0,150,39644.4674537037,2008-07-15,11:13:08
39.985791,116.372481,0,153,39644.4675115741,2008-07-15,11:13:13
39.985954,116.372443,0,155,39644.4675694444,2008-07-15,11:13:18
39.986072,116.372413,0,155,39644.4676273148,2008-07-15,11:13:23
39.986487,116.372066,0,159,39644.4678009259,2008-07-15,11:13:38
39.986741,116.372041,0,181,39644.4678587963,2008-07-15,11:13:43
39.986896,116.372113,0,189,39644.4679166667,2008-07-15,11:13:48
39.98703,116.372124,0,168,39644.467974537,2008-07-15,11:13:53
39.987152,116.37216,0,167,39644.4680324074,2008-07-15,11:13:58
39.987275,116.372181,0,163,39644.4680902778,2008-07-15,11:14:03
39.987447,116.37215,0,178,39644.4681481481,2008-07-15,11:14:08
39.987693,116.372034,0,185,39644.4682060185,2008-07-15,11:14:13
39.987906,116.371904,0,187,39644.4682638889,2008-07-15,11:14:18
39.988208,116.371863,0,189,39644.4683217593,2008-07-15,11:14:23
39.988583,116.371755,0,186,39644.4683796296,2008-07-15,11:14:28
39.988941,116.371626,0,180,39644.4684375,2008-07-15,11:14:33
39.989307,116.371465,0,173,39644.4684953704,2008-07-15,11:14:38
39.989655,116.371357,0,174,39644.4685532407,2008-07-15,11:14:43
39.990011,116.37124,0,169,39644.4686111111,2008-07-15,11:14:48
39.990392,116.371092,0,163,39644.4686689815,2008-07-15,11:14:53
39.990767,116.370916,0,158,39644.4687268519,2008-07-15,11:14:58
39.991175,116.370712,0,156,39644.4687847222,2008-07-15,11:15:03
39.991566,116.370515,0,151,39644.4688425926,2008-07-15,11:15:08
39.991919,116.370289,0,152,39644.468900463,2008-07-15,11:15:13
39.992263,116.370056,0,149,39644.4689583333,2008-07-15,11:15:18
39.992622,116.369794,0,149,39644.4690162037,2008-07-15,11:15:23
39.992911,116.369565,0,150,39644.4690740741,2008-07-15,11:15:28
39.993083,116.369412,0,151,39644.4691319444,2008-07-15,11:15:33
39.993079,116.369389,0,152,39644.4691898148,2008-07-15,11:15:38
39.993078,116.369388,0,151,39644.4692476852,2008-07-15,11:15:43
39.993078,116.369388,0,151,39644.4693055556,2008-07-15,11:15:48
39.993081,116.369387,0,152,39644.4693634259,2008-07-15,11:15:53
39.993078,116.369389,0,152,39644.4694212963,2008-07-15,11:15:58
39.993077,116.369391,0,152,39644.4694791667,2008-07-15,11:16:03
39.993077,116.369391,0,152,39644.4695138889,2008-07-15,11:16:06
39.993079,116.369391,0,152,39644.469537037,2008-07-15,11:16:08
39.993105,116.369391,0,152,39644.4695949074,2008-07-15,11:16:13
39.99323,116.369294,0,154,39644.4696527778,2008-07-15,11:16:18
39.993429,116.369129,0,156,39644.4697106481,2008-07-15,11:16:23
39.993663,116.368904,0,162,39644.4697685185,2008-07-15,11:16:28
39.99399,116.368575,0,169,39644.4698263889,2008-07-15,11:16:33
39.994298,116.368347,0,175,39644.4698842593,2008-07-15,11:16:38
39.994654,116.368036,0,181,39644.4699421296,2008-07-15,11:16:43
39.995015,116.367739,0,188,39644.47,2008-07-15,11:16:48
39.995333,116.367442,0,197,39644.4700578704,2008-07-15,11:16:53
39.995683,116.367207,0,201,39644.4701157407,2008-07-15,11:16:58
39.995892,116.367065,0,205,39644.4701736111,2008-07-15,11:17:03
39.995923,116.367043,0,208,39644.4702314815,2008-07-15,11:17:08
39.995923,116.367031,0,209,39644.4702893518,2008-07-15,11:17:13
39.99592,116.367033,0,209,39644.4703472222,2008-07-15,11:17:18
39.995912,116.36704,0,209,39644.4704050926,2008-07-15,11:17:23
39.995909,116.367043,0,209,39644.470462963,2008-07-15,11:17:28
39.995911,116.367042,0,209,39644.4705208333,2008-07-15,11:17:33
39.995911,116.367042,0,209,39644.4705555556,2008-07-15,11:17:36
39.995912,116.367043,0,209,39644.4705787037,2008-07-15,11:17:38
39.995945,116.367016,0,210,39644.4706365741,2008-07-15,11:17:43
39.996095,116.366914,0,209,39644.4706944444,2008-07-15,11:17:48
39.996282,116.36675,0,209,39644.4707523148,2008-07-15,11:17:53
39.996478,116.36658,0,211,39644.4708101852,2008-07-15,11:17:58
39.996585,116.3665,0,211,39644.4708680556,2008-07-15,11:18:03
39.996597,116.366483,0,214,39644.4709259259,2008-07-15,11:18:08
39.996597,116.366483,0,215,39644.4709837963,2008-07-15,11:18:13
39.996592,116.366487,0,215,39644.4710416667,2008-07-15,11:18:18
39.996591,116.366489,0,215,39644.471099537,2008-07-15,11:18:23
39.996591,116.366491,0,215,39644.4711574074,2008-07-15,11:18:28
39.996596,116.366489,0,215,39644.4712152778,2008-07-15,11:18:33
39.996598,116.366487,0,215,39644.4712731481,2008-07-15,11:18:38
39.996602,116.366484,0,215,39644.4713310185,2008-07-15,11:18:43
39.996608,116.36648,0,215,39644.4713888889,2008-07-15,11:18:48
39.996612,116.366476,0,215,39644.4714467593,2008-07-15,11:18:53
39.996615,116.366475,0,215,39644.4715046296,2008-07-15,11:18:58
39.996615,116.366477,0,215,39644.4715625,2008-07-15,11:19:03
39.996616,116.366477,0,215,39644.4716203704,2008-07-15,11:19:08
39.996617,116.366476,0,215,39644.4716782407,2008-07-15,11:19:13
39.996617,116.366476,0,215,39644.471712963,2008-07-15,11:19:16
39.996617,116.366477,0,215,39644.4717361111,2008-07-15,11:19:18
39.996694,116.366431,0,214,39644.4717939815,2008-07-15,11:19:23
39.996792,116.366371,0,213,39644.4718518518,2008-07-15,11:19:28
39.996854,116.366336,0,214,39644.4719097222,2008-07-15,11:19:33
39.996907,116.366309,0,213,39644.4719675926,2008-07-15,11:19:38
39.996946,116.3663,0,209,39644.472025463,2008-07-15,11:19:43
39.997016,116.366258,0,207,39644.4720833333,2008-07-15,11:19:48
39.997077,116.366218,0,205,39644.4721412037,2008-07-15,11:19:53
39.997104,116.3662,0,203,39644.4721990741,2008-07-15,11:19:58
39.997121,116.366177,0,203,39644.4722569444,2008-07-15,11:20:03
39.997158,116.366181,0,202,39644.4723148148,2008-07-15,11:20:08
39.997259,116.366107,0,202,39644.4723726852,2008-07-15,11:20:13
39.997344,116.366027,0,200,39644.4724305556,2008-07-15,11:20:18
39.997424,116.365968,0,201,39644.4724884259,2008-07-15,11:20:23
39.997509,116.365907,0,199,39644.4725462963,2008-07-15,11:20:28
39.997645,116.365798,0,197,39644.4726041667,2008-07-15,11:20:33
39.99772,116.365755,0,195,39644.472662037,2008-07-15,11:20:38
39.997761,116.365723,0,191,39644.4727199074,2008-07-15,11:20:43
39.997789,116.365704,0,188,39644.4727777778,2008-07-15,11:20:48
39.997793,116.365717,0,187,39644.4728356482,2008-07-15,11:20:53
39.997797,116.365714,0,186,39644.4728935185,2008-07-15,11:20:58
39.997802,116.36571,0,186,39644.4729513889,2008-07-15,11:21:03
39.997806,116.365707,0,186,39644.4730092593,2008-07-15,11:21:08
39.997808,116.365705,0,186,39644.4730671296,2008-07-15,11:21:13
39.997808,116.365705,0,186,39644.4731018519,2008-07-15,11:21:16
39.997811,116.365702,0,185,39644.473125,2008-07-15,11:21:18
39.997799,116.36571,0,184,39644.4731828704,2008-07-15,11:21:23
39.997799,116.36571,0,184,39644.4732175926,2008-07-15,11:21:26
39.997801,116.365707,0,182,39644.4732407407,2008-07-15,11:21:28
39.997807,116.365725,0,181,39644.4732986111,2008-07-15,11:21:33
39.997806,116.365727,0,181,39644.4733564815,2008-07-15,11:21:38
39.997807,116.365727,0,181,39644.4734143519,2008-07-15,11:21:43
39.997808,116.365726,0,181,39644.4734722222,2008-07-15,11:21:48
39.997809,116.365726,0,181,39644.4735300926,2008-07-15,11:21:53
39.997815,116.365722,0,181,39644.473587963,2008-07-15,11:21:58
39.997815,116.365722,0,181,39644.4736226852,2008-07-15,11:22:01
39.997811,116.365724,0,181,39644.4736458333,2008-07-15,11:22:03
39.9978,116.365732,0,181,39644.4737037037,2008-07-15,11:22:08
39.997795,116.365736,0,181,39644.4737615741,2008-07-15,11:22:13
39.997793,116.365737,0,181,39644.4738194444,2008-07-15,11:22:18
39.997794,116.365735,0,181,39644.4738773148,2008-07-15,11:22:23
39.997792,116.365736,0,181,39644.4739351852,2008-07-15,11:22:28
39.997789,116.365735,0,181,39644.4739930556,2008-07-15,11:22:33
39.997789,116.365735,0,181,39644.4740277778,2008-07-15,11:22:36
39.997791,116.365733,0,181,39644.4740509259,2008-07-15,11:22:38
39.997822,116.365663,0,181,39644.4741087963,2008-07-15,11:22:43
39.997948,116.365492,0,180,39644.4741666667,2008-07-15,11:22:48
39.99818,116.365323,0,182,39644.474224537,2008-07-15,11:22:53
39.998375,116.36521,0,185,39644.4742824074,2008-07-15,11:22:58
39.998539,116.365088,0,185,39644.4743402778,2008-07-15,11:23:03
39.998741,116.364939,0,179,39644.4743981481,2008-07-15,11:23:08
39.998938,116.364832,0,175,39644.4744560185,2008-07-15,11:23:13
39.999138,116.364733,0,172,39644.4745138889,2008-07-15,11:23:18
39.999353,116.364555,0,169,39644.4745717593,2008-07-15,11:23:23
39.999522,116.364409,0,163,39644.4746296296,2008-07-15,11:23:28
39.999641,116.36436,0,158,39644.4746875,2008-07-15,11:23:33
39.999726,116.364313,0,156,39644.4747453704,2008-07-15,11:23:38
39.999868,116.364236,0,146,39644.4748032407,2008-07-15,11:23:43
39.999957,116.364227,0,140,39644.4748611111,2008-07-15,11:23:48
39.999937,116.364689,0,144,39644.4749189815,2008-07-15,11:23:53
39.999944,116.365113,0,145,39644.4749768519,2008-07-15,11:23:58
40.000012,116.365523,0,144,39644.4750347222,2008-07-15,11:24:03
40.000115,116.365908,0,146,39644.4750925926,2008-07-15,11:24:08
40.000182,116.366233,0,144,39644.475150463,2008-07-15,11:24:13
40.000234,116.366461,0,143,39644.4752083333,2008-07-15,11:24:18
40.000291,116.366527,0,145,39644.4752662037,2008-07-15,11:24:23
40.000291,116.366527,0,145,39644.4753009259,2008-07-15,11:24:26
40.000293,116.366524,0,146,39644.4753240741,2008-07-15,11:24:28
40.000269,116.366615,0,146,39644.4753819444,2008-07-15,11:24:33
40.000269,116.366757,0,147,39644.4754398148,2008-07-15,11:24:38
40.000267,116.366763,0,147,39644.4754976852,2008-07-15,11:24:43
40.000259,116.366768,0,147,39644.4755555556,2008-07-15,11:24:48
40.000252,116.366774,0,147,39644.4756134259,2008-07-15,11:24:53
40.000252,116.366774,0,147,39644.4756481481,2008-07-15,11:24:56
40.000247,116.366777,0,147,39644.4756712963,2008-07-15,11:24:58
40.000234,116.366788,0,147,39644.4757291667,2008-07-15,11:25:03
40.000239,116.366793,0,147,39644.475787037,2008-07-15,11:25:08
40.000239,116.366793,0,147,39644.4758217593,2008-07-15,11:25:11
40.000247,116.366788,0,147,39644.4758449074,2008-07-15,11:25:13
40.000257,116.366782,0,148,39644.4759027778,2008-07-15,11:25:18
40.000265,116.366778,0,148,39644.4759606481,2008-07-15,11:25:23
40.000268,116.366777,0,148,39644.4760185185,2008-07-15,11:25:28
40.000265,116.36678,0,148,39644.4760763889,2008-07-15,11:25:33
40.000261,116.366785,0,148,39644.4761342593,2008-07-15,11:25:38
40.000262,116.366784,0,149,39644.4761921296,2008-07-15,11:25:43
40.000266,116.366781,0,149,39644.47625,2008-07-15,11:25:48
40.000274,116.366774,0,149,39644.4763078704,2008-07-15,11:25:53
40.000273,116.366776,0,149,39644.4763657407,2008-07-15,11:25:58
40.00027,116.366778,0,149,39644.4764236111,2008-07-15,11:26:03
40.000273,116.366777,0,149,39644.4764814815,2008-07-15,11:26:08
40.000273,116.366777,0,149,39644.4765162037,2008-07-15,11:26:11
40.000268,116.36678,0,149,39644.4765393519,2008-07-15,11:26:13
40.00028,116.366745,0,148,39644.4765972222,2008-07-15,11:26:18
40.000269,116.366733,0,146,39644.4766550926,2008-07-15,11:26:23
40.000256,116.366731,0,145,39644.476712963,2008-07-15,11:26:28
40.000256,116.366731,0,145,39644.4767476852,2008-07-15,11:26:31
40.000254,116.366734,0,145,39644.4767708333,2008-07-15,11:26:33
40.000227,116.366743,0,143,39644.4768287037,2008-07-15,11:26:38
40.000182,116.366784,0,139,39644.4768865741,2008-07-15,11:26:43
40.000175,116.366913,0,139,39644.4769444444,2008-07-15,11:26:48
40.000203,116.367058,0,135,39644.4770023148,2008-07-15,11:26:53
40.000197,116.367363,0,123,39644.4770601852,2008-07-15,11:26:58
40.000199,116.36743,0,121,39644.4770717593,2008-07-15,11:26:59
40.00025,116.3678,0,112,39644.4771296296,2008-07-15,11:27:04
40.000315,116.368156,0,110,39644.4771875,2008-07-15,11:27:09
40.000379,116.368479,0,111,39644.4772453704,2008-07-15,11:27:14
40.000418,116.368761,0,114,39644.4773032407,2008-07-15,11:27:19
40.000429,116.368991,0,112,39644.4773611111,2008-07-15,11:27:24
40.000407,116.369192,0,110,39644.4774189815,2008-07-15,11:27:29
40.000406,116.369484,0,112,39644.4774768518,2008-07-15,11:27:34
40.000426,116.369819,0,122,39644.4775347222,2008-07-15,11:27:39
40.00044,116.370174,0,132,39644.4775925926,2008-07-15,11:27:44
40.000481,116.370543,0,144,39644.477650463,2008-07-15,11:27:49
40.000518,116.370951,0,154,39644.4777083333,2008-07-15,11:27:54
40.000499,116.37131,0,161,39644.4777662037,2008-07-15,11:27:59
40.000413,116.371609,0,168,39644.4778240741,2008-07-15,11:28:04
40.000346,116.371767,0,171,39644.4778819444,2008-07-15,11:28:09
40.000339,116.37188,0,175,39644.4779398148,2008-07-15,11:28:14
40.000364,116.37201,0,178,39644.4779976852,2008-07-15,11:28:19
40.000381,116.372111,0,177,39644.4780555556,2008-07-15,11:28:24
40.00039,116.372278,0,180,39644.4781134259,2008-07-15,11:28:29
40.000361,116.372361,0,181,39644.4781712963,2008-07-15,11:28:34
40.000306,116.372363,0,192,39644.4782291667,2008-07-15,11:28:39
40.000297,116.372413,0,195,39644.478287037,2008-07-15,11:28:44
40.000297,116.372413,0,195,39644.4783217593,2008-07-15,11:28:47
40.00029,116.372414,0,194,39644.4783449074,2008-07-15,11:28:49
40.000287,116.372349,0,197,39644.4784027778,2008-07-15,11:28:54
40.000298,116.372273,0,207,39644.4784606481,2008-07-15,11:28:59
40.000293,116.372199,0,215,39644.4785185185,2008-07-15,11:29:04
40.000295,116.372134,0,218,39644.4785763889,2008-07-15,11:29:09
40.000306,116.372052,0,225,39644.4786342593,2008-07-15,11:29:14
40.000276,116.372007,0,225,39644.4786921296,2008-07-15,11:29:19
40.000246,116.371968,0,223,39644.47875,2008-07-15,11:29:24
40.000236,116.371974,0,224,39644.4788078704,2008-07-15,11:29:29
40.000221,116.371978,0,225,39644.4788657407,2008-07-15,11:29:34
40.000539,116.371965,0,225,39644.4830324074,2008-07-15,11:35:34
40.000407,116.371995,0,191,39644.4830902778,2008-07-15,11:35:39
40.000355,116.372041,0,174,39644.4831481481,2008-07-15,11:35:44
40.0004,116.372073,0,167,39644.4832060185,2008-07-15,11:35:49
40.000433,116.372133,0,166,39644.4832638889,2008-07-15,11:35:54
40.000429,116.372183,0,158,39644.4833217593,2008-07-15,11:35:59
40.00035,116.372292,0,150,39644.4833796296,2008-07-15,11:36:04
40.000358,116.372354,0,141,39644.4834375,2008-07-15,11:36:09
40.000399,116.372416,0,133,39644.4834953704,2008-07-15,11:36:14
40.00041,116.37249,0,128,39644.4835532407,2008-07-15,11:36:19
40.000355,116.372577,0,123,39644.4836111111,2008-07-15,11:36:24
40.000332,116.372653,0,122,39644.4836689815,2008-07-15,11:36:29
40.000324,116.372776,0,127,39644.4837268519,2008-07-15,11:36:34
40.000324,116.372852,0,125,39644.4837847222,2008-07-15,11:36:39
40.000307,116.372953,0,122,39644.4838425926,2008-07-15,11:36:44
40.000267,116.37307,0,119,39644.483900463,2008-07-15,11:36:49
40.000267,116.373159,0,121,39644.4839583333,2008-07-15,11:36:54
40.00027,116.373241,0,121,39644.4840162037,2008-07-15,11:36:59
40.000265,116.373294,0,122,39644.4840740741,2008-07-15,11:37:04
40.00026,116.373367,0,123,39644.4841319444,2008-07-15,11:37:09
40.000266,116.373475,0,126,39644.4841898148,2008-07-15,11:37:14
40.000264,116.37356,0,127,39644.4842476852,2008-07-15,11:37:19
40.000272,116.373659,0,130,39644.4843055556,2008-07-15,11:37:24
40.000246,116.373756,0,132,39644.4843634259,2008-07-15,11:37:29
40.000225,116.373839,0,131,39644.4844212963,2008-07-15,11:37:34
40.000235,116.373934,0,124,39644.4844791667,2008-07-15,11:37:39
40.000228,116.374009,0,123,39644.484537037,2008-07-15,11:37:44
40.000236,116.374091,0,123,39644.4845949074,2008-07-15,11:37:49
40.000231,116.374195,0,123,39644.4846527778,2008-07-15,11:37:54
40.000249,116.374278,0,123,39644.4847106481,2008-07-15,11:37:59
40.00026,116.374356,0,121,39644.4847685185,2008-07-15,11:38:04
40.000255,116.374445,0,120,39644.4848263889,2008-07-15,11:38:09
40.000262,116.374545,0,126,39644.4848842593,2008-07-15,11:38:14
40.000275,116.374632,0,127,39644.4849421296,2008-07-15,11:38:19
40.000272,116.374728,0,126,39644.485,2008-07-15,11:38:24
40.00026,116.374809,0,132,39644.4850578704,2008-07-15,11:38:29
40.000248,116.374897,0,139,39644.4851157407,2008-07-15,11:38:34
40.000245,116.374994,0,139,39644.4851736111,2008-07-15,11:38:39
40.000227,116.375095,0,142,39644.4852314815,2008-07-15,11:38:44
40.000225,116.375171,0,145,39644.4852893518,2008-07-15,11:38:49
40.000223,116.375268,0,145,39644.4853472222,2008-07-15,11:38:54
40.000255,116.375349,0,147,39644.4854050926,2008-07-15,11:38:59
40.000268,116.375418,0,148,39644.485462963,2008-07-15,11:39:04
40.000283,116.375487,0,152,39644.4855208333,2008-07-15,11:39:09
40.000261,116.375593,0,151,39644.4855787037,2008-07-15,11:39:14
40.000256,116.37567,0,155,39644.4856365741,2008-07-15,11:39:19
40.000263,116.375742,0,158,39644.4856944444,2008-07-15,11:39:24
40.000294,116.375812,0,159,39644.4857523148,2008-07-15,11:39:29
40.000288,116.375895,0,157,39644.4858101852,2008-07-15,11:39:34
40.000326,116.375936,0,157,39644.4858680556,2008-07-15,11:39:39
40.000363,116.376004,0,150,39644.4859259259,2008-07-15,11:39:44
40.000351,116.376069,0,146,39644.4859837963,2008-07-15,11:39:49
40.00035,116.376141,0,143,39644.4860416667,2008-07-15,11:39:54
40.000342,116.376212,0,142,39644.486099537,2008-07-15,11:39:59
40.000256,116.376329,0,142,39644.4861574074,2008-07-15,11:40:04
40.000251,116.376417,0,139,39644.4862152778,2008-07-15,11:40:09
40.000224,116.376483,0,139,39644.4862731481,2008-07-15,11:40:14
40.000256,116.37654,0,135,39644.4863310185,2008-07-15,11:40:19
40.000265,116.37659,0,133,39644.4863888889,2008-07-15,11:40:24
40.000264,116.376666,0,129,39644.4864467593,2008-07-15,11:40:29
40.000249,116.37673,0,128,39644.4865046296,2008-07-15,11:40:34
40.000306,116.376778,0,129,39644.4865625,2008-07-15,11:40:39
40.0003,116.37689,0,127,39644.4866203704,2008-07-15,11:40:44
40.00032,116.376969,0,125,39644.4866782407,2008-07-15,11:40:49
40.000338,116.377037,0,123,39644.4867361111,2008-07-15,11:40:54
40.000338,116.377114,0,119,39644.4867939815,2008-07-15,11:40:59
40.000392,116.377186,0,118,39644.4868518518,2008-07-15,11:41:04
40.000437,116.3772,0,116,39644.4869097222,2008-07-15,11:41:09
40.000402,116.377231,0,116,39644.4869675926,2008-07-15,11:41:14
40.000435,116.377246,0,115,39644.487025463,2008-07-15,11:41:19
40.000447,116.377319,0,114,39644.4870833333,2008-07-15,11:41:24
40.000449,116.377395,0,112,39644.4871412037,2008-07-15,11:41:29
40.000475,116.377469,0,111,39644.4871990741,2008-07-15,11:41:34
40.000565,116.377538,0,112,39644.4872569444,2008-07-15,11:41:39
40.000569,116.377595,0,112,39644.4873148148,2008-07-15,11:41:44
40.000594,116.377657,0,111,39644.4873726852,2008-07-15,11:41:49
40.000595,116.377731,0,111,39644.4874305556,2008-07-15,11:41:54
40.000614,116.377771,0,110,39644.4874884259,2008-07-15,11:41:59
40.000568,116.377795,0,109,39644.4875462963,2008-07-15,11:42:04
40.000212,116.377866,0,107,39644.4876041667,2008-07-15,11:42:09
40.000125,116.378039,0,102,39644.487662037,2008-07-15,11:42:14
40.000085,116.378154,0,100,39644.4877199074,2008-07-15,11:42:19
40.000035,116.378209,0,98,39644.4877777778,2008-07-15,11:42:24
39.999944,116.378197,0,96,39644.4878356481,2008-07-15,11:42:29
39.999861,116.378153,0,95,39644.4878935185,2008-07-15,11:42:34
39.999785,116.378105,0,95,39644.4879513889,2008-07-15,11:42:39
39.999716,116.378117,0,99,39644.4880092593,2008-07-15,11:42:44
39.999637,116.378183,0,105,39644.4880671296,2008-07-15,11:42:49
39.999554,116.378205,0,111,39644.488125,2008-07-15,11:42:54
39.999487,116.378244,0,117,39644.4881828704,2008-07-15,11:42:59
39.999446,116.378292,0,123,39644.4882407407,2008-07-15,11:43:04
39.999368,116.378349,0,135,39644.4882986111,2008-07-15,11:43:09
39.999311,116.378345,0,142,39644.4883564815,2008-07-15,11:43:14
39.999245,116.378289,0,152,39644.4884143519,2008-07-15,11:43:19
39.999246,116.378343,0,158,39644.4884722222,2008-07-15,11:43:24
39.99924,116.378463,0,168,39644.4885300926,2008-07-15,11:43:29
39.99922,116.378533,0,171,39644.488587963,2008-07-15,11:43:34
39.999246,116.378665,0,166,39644.4886458333,2008-07-15,11:43:39
39.99928,116.378734,0,174,39644.4887037037,2008-07-15,11:43:44
39.999308,116.378804,0,179,39644.4887615741,2008-07-15,11:43:49
39.999346,116.378903,0,174,39644.4888194444,2008-07-15,11:43:54
39.999417,116.378963,0,171,39644.4888773148,2008-07-15,11:43:59
39.99949,116.379023,0,166,39644.4889351852,2008-07-15,11:44:04
39.999496,116.37911,0,162,39644.4889930556,2008-07-15,11:44:09
39.99952,116.379169,0,165,39644.4890509259,2008-07-15,11:44:14
39.999548,116.379241,0,165,39644.4891087963,2008-07-15,11:44:19
39.999532,116.37928,0,159,39644.4891666667,2008-07-15,11:44:24
39.999533,116.379325,0,159,39644.489224537,2008-07-15,11:44:29
39.999537,116.379323,0,159,39644.4892824074,2008-07-15,11:44:34
39.99954,116.37932,0,158,39644.4893402778,2008-07-15,11:44:39
39.999542,116.37932,0,158,39644.4893981481,2008-07-15,11:44:44
39.999544,116.379318,0,158,39644.4894560185,2008-07-15,11:44:49
39.999547,116.379317,0,158,39644.4895138889,2008-07-15,11:44:54
39.999548,116.379316,0,158,39644.4895717593,2008-07-15,11:44:59
39.999548,116.379316,0,158,39644.4896064815,2008-07-15,11:45:02
39.999546,116.379319,0,158,39644.4896296296,2008-07-15,11:45:04
39.999639,116.379297,0,159,39644.4896875,2008-07-15,11:45:09
39.999648,116.37927,0,159,39644.4897453704,2008-07-15,11:45:14
39.999654,116.379226,0,159,39644.4898032407,2008-07-15,11:45:19
39.999657,116.379211,0,159,39644.4898611111,2008-07-15,11:45:24
39.999645,116.379235,0,159,39644.4899189815,2008-07-15,11:45:29
39.999637,116.37926,0,159,39644.4899768519,2008-07-15,11:45:34
40.000402,116.379196,0,156,39644.4903240741,2008-07-15,11:46:04
40.000407,116.379181,0,155,39644.4903819444,2008-07-15,11:46:09
40.000407,116.379181,0,155,39644.4904166667,2008-07-15,11:46:12
40.000412,116.379175,0,155,39644.4904398148,2008-07-15,11:46:14
40.000432,116.379145,0,156,39644.4904976852,2008-07-15,11:46:19
40.000445,116.3791,0,157,39644.4905555556,2008-07-15,11:46:24
40.000429,116.379107,0,157,39644.4906134259,2008-07-15,11:46:29
40.000402,116.379149,0,156,39644.4906712963,2008-07-15,11:46:34
40.000401,116.379149,0,156,39644.4907291667,2008-07-15,11:46:39
40.000401,116.379149,0,156,39644.4907638889,2008-07-15,11:46:42
40.000397,116.379154,0,156,39644.490787037,2008-07-15,11:46:44
40.000388,116.379161,0,156,39644.4908449074,2008-07-15,11:46:49
40.000377,116.37917,0,156,39644.4909027778,2008-07-15,11:46:54
40.000367,116.379178,0,156,39644.4909606481,2008-07-15,11:46:59
40.000292,116.379193,0,156,39644.4910185185,2008-07-15,11:47:04
40.000219,116.379176,0,155,39644.4910763889,2008-07-15,11:47:09
40.000189,116.379166,0,155,39644.4911342593,2008-07-15,11:47:14
40.00016,116.379171,0,155,39644.4911921296,2008-07-15,11:47:19
40.000163,116.379197,0,156,39644.49125,2008-07-15,11:47:24
40.000139,116.37921,0,156,39644.4913078704,2008-07-15,11:47:29
40.000133,116.379238,0,157,39644.4913657407,2008-07-15,11:47:34
40.000133,116.379238,0,157,39644.491400463,2008-07-15,11:47:37
40.000126,116.379242,0,157,39644.4914236111,2008-07-15,11:47:39
40.000065,116.379268,0,157,39644.4914814815,2008-07-15,11:47:44
40.000054,116.379276,0,159,39644.4915393519,2008-07-15,11:47:49
40.000077,116.379289,0,163,39644.4915972222,2008-07-15,11:47:54
40.000073,116.379293,0,163,39644.4916550926,2008-07-15,11:47:59
40.000073,116.379293,0,163,39644.4916898148,2008-07-15,11:48:02
40.000076,116.379293,0,163,39644.491712963,2008-07-15,11:48:04
40.00019,116.379284,0,169,39644.4917708333,2008-07-15,11:48:09
40.000291,116.379259,0,172,39644.4918287037,2008-07-15,11:48:14
40.000347,116.379245,0,173,39644.4918865741,2008-07-15,11:48:19
40.000403,116.379226,0,174,39644.4919444444,2008-07-15,11:48:24
40.000448,116.379188,0,174,39644.4920023148,2008-07-15,11:48:29
40.000463,116.379149,0,174,39644.4920601852,2008-07-15,11:48:34
40.000423,116.379177,0,174,39644.4921180556,2008-07-15,11:48:39
40.000411,116.379198,0,173,39644.4921759259,2008-07-15,11:48:44
40.000397,116.379202,0,173,39644.4922337963,2008-07-15,11:48:49
40.000336,116.379189,0,174,39644.4922916667,2008-07-15,11:48:54
40.000276,116.37918,0,174,39644.492349537,2008-07-15,11:48:59
40.000255,116.379187,0,174,39644.4924074074,2008-07-15,11:49:04
40.000212,116.379206,0,174,39644.4924652778,2008-07-15,11:49:09
40.000188,116.379239,0,175,39644.4925231481,2008-07-15,11:49:14
40.000175,116.379241,0,175,39644.4925810185,2008-07-15,11:49:19
40.0002,116.379238,0,176,39644.4926388889,2008-07-15,11:49:24
40.000197,116.379239,0,176,39644.4926967593,2008-07-15,11:49:29
40.000192,116.379242,0,176,39644.4927546296,2008-07-15,11:49:34
40.000188,116.379245,0,176,39644.4928125,2008-07-15,11:49:39
40.000188,116.379245,0,176,39644.4928472222,2008-07-15,11:49:42
40.000181,116.37925,0,176,39644.4928703704,2008-07-15,11:49:44
40.000099,116.379287,0,178,39644.4929282407,2008-07-15,11:49:49
40.00004,116.379286,0,178,39644.4929861111,2008-07-15,11:49:54
40.00004,116.379247,0,179,39644.4930439815,2008-07-15,11:49:59
40.000052,116.379224,0,180,39644.4931018518,2008-07-15,11:50:04
40.000048,116.379225,0,180,39644.4931597222,2008-07-15,11:50:09
40.000052,116.379225,0,180,39644.4932175926,2008-07-15,11:50:14
40.000052,116.379225,0,180,39644.493275463,2008-07-15,11:50:19
40.000048,116.379226,0,180,39644.4933333333,2008-07-15,11:50:24
40.000048,116.379226,0,180,39644.4933680556,2008-07-15,11:50:27
40.000041,116.37923,0,180,39644.4933912037,2008-07-15,11:50:29
40.00003,116.379232,0,180,39644.4934490741,2008-07-15,11:50:34
40.000054,116.37925,0,181,39644.4935069444,2008-07-15,11:50:39
40.000054,116.37925,0,181,39644.4935416667,2008-07-15,11:50:42
40.000053,116.379254,0,182,39644.4935648148,2008-07-15,11:50:44
40.000072,116.37925,0,182,39644.4936226852,2008-07-15,11:50:49
40.000075,116.379261,0,183,39644.4936805556,2008-07-15,11:50:54
40.000079,116.379267,0,183,39644.4937384259,2008-07-15,11:50:59
40.000079,116.379267,0,183,39644.4937731481,2008-07-15,11:51:02
40.000084,116.379263,0,183,39644.4937962963,2008-07-15,11:51:04
40.000114,116.379212,0,185,39644.4938541667,2008-07-15,11:51:09
40.00014,116.379172,0,188,39644.493912037,2008-07-15,11:51:14
40.000094,116.379032,0,193,39644.4939699074,2008-07-15,11:51:19
40.000006,116.37874,0,202,39644.4940277778,2008-07-15,11:51:24
40.000108,116.37808,0,212,39644.4940856481,2008-07-15,11:51:29
40.000237,116.377714,0,223,39644.4941435185,2008-07-15,11:51:34
40.000241,116.377559,0,230,39644.4942013889,2008-07-15,11:51:39
40.000299,116.377558,0,238,39644.4942592593,2008-07-15,11:51:44
40.000379,116.377449,0,245,39644.4943171296,2008-07-15,11:51:49
40.000451,116.377304,0,248,39644.494375,2008-07-15,11:51:54
40.000523,116.377037,0,251,39644.4944328704,2008-07-15,11:51:59
40.000605,116.376763,0,252,39644.4944907407,2008-07-15,11:52:04
40.000704,116.37653,0,254,39644.4945486111,2008-07-15,11:52:09
40.000804,116.376413,0,254,39644.4946064815,2008-07-15,11:52:14
40.000941,116.376213,0,254,39644.4946643518,2008-07-15,11:52:19
40.001048,116.376101,0,254,39644.4947222222,2008-07-15,11:52:24
40.001108,116.376024,0,254,39644.4947800926,2008-07-15,11:52:29
40.000737,116.376681,0,254,39644.494837963,2008-07-15,11:52:34
40.000258,116.377633,0,256,39644.4948958333,2008-07-15,11:52:39
40.000045,116.378122,0,254,39644.4949537037,2008-07-15,11:52:44
40.000039,116.378153,0,249,39644.4950115741,2008-07-15,11:52:49
40.000041,116.37826,0,248,39644.4950694444,2008-07-15,11:52:54
40.000041,116.37826,0,248,39644.4951041667,2008-07-15,11:52:57
40.000048,116.37826,0,248,39644.4951273148,2008-07-15,11:52:59
40.000087,116.378375,0,249,39644.4951851852,2008-07-15,11:53:04
40.000104,116.378446,0,249,39644.4952430556,2008-07-15,11:53:09
40.000085,116.378475,0,247,39644.4953009259,2008-07-15,11:53:14
40.000036,116.378524,0,247,39644.4953587963,2008-07-15,11:53:19
40.000005,116.378652,0,246,39644.495474537,2008-07-15,11:53:29
40.000032,116.3786,0,249,39644.4955324074,2008-07-15,11:53:34
40.000094,116.378554,0,255,39644.4955902778,2008-07-15,11:53:39
40.00022,116.378456,0,261,39644.4956481481,2008-07-15,11:53:44
40.000167,116.378479,0,267,39644.4957060185,2008-07-15,11:53:49
40.000102,116.378521,0,271,39644.4957638889,2008-07-15,11:53:54
39.999922,116.378692,0,270,39644.4958217593,2008-07-15,11:53:59
39.999841,116.378766,0,274,39644.4958796296,2008-07-15,11:54:04
39.999802,116.378922,0,272,39644.4959375,2008-07-15,11:54:09
39.999734,116.378939,0,278,39644.4959953704,2008-07-15,11:54:14
39.999712,116.379013,0,281,39644.4960532407,2008-07-15,11:54:19
39.999728,116.379055,0,283,39644.4961111111,2008-07-15,11:54:24
39.999704,116.379104,0,284,39644.4961689815,2008-07-15,11:54:29
39.99962,116.379149,0,282,39644.4962268519,2008-07-15,11:54:34
39.999593,116.379187,0,281,39644.4962847222,2008-07-15,11:54:39
39.999547,116.379248,0,280,39644.4963425926,2008-07-15,11:54:44
39.999532,116.379282,0,280,39644.496400463,2008-07-15,11:54:49
39.999545,116.379301,0,280,39644.4964583333,2008-07-15,11:54:54
39.999575,116.379301,0,281,39644.4965162037,2008-07-15,11:54:59
39.999591,116.37935,0,278,39644.4965740741,2008-07-15,11:55:04
39.999506,116.379446,0,275,39644.4966319444,2008-07-15,11:55:09
39.999587,116.379513,0,273,39644.4966898148,2008-07-15,11:55:14
39.999588,116.379522,0,274,39644.4967476852,2008-07-15,11:55:19
39.999626,116.379545,0,274,39644.4968055556,2008-07-15,11:55:24
39.999681,116.379561,0,273,39644.4968634259,2008-07-15,11:55:29
39.999699,116.379553,0,270,39644.4969212963,2008-07-15,11:55:34
39.999712,116.379577,0,267,39644.4969791667,2008-07-15,11:55:39
39.999749,116.379605,0,265,39644.497037037,2008-07-15,11:55:44
39.99977,116.379551,0,261,39644.4970949074,2008-07-15,11:55:49
39.999769,116.37953,0,255,39644.4971527778,2008-07-15,11:55:54
39.999743,116.379554,0,253,39644.4972106481,2008-07-15,11:55:59
39.999703,116.379563,0,252,39644.4972685185,2008-07-15,11:56:04
39.999683,116.379564,0,248,39644.4973263889,2008-07-15,11:56:09
39.999636,116.379558,0,246,39644.4973842593,2008-07-15,11:56:14
39.999584,116.379524,0,243,39644.4974421296,2008-07-15,11:56:19
39.999579,116.379454,0,238,39644.4975,2008-07-15,11:56:24
39.999577,116.379478,0,234,39644.4975578704,2008-07-15,11:56:29
39.999577,116.379478,0,234,39644.4975925926,2008-07-15,11:56:32
39.999572,116.37948,0,232,39644.4976157407,2008-07-15,11:56:34
39.999547,116.379463,0,230,39644.4976736111,2008-07-15,11:56:39
39.999511,116.379439,0,229,39644.4977314815,2008-07-15,11:56:44
39.999561,116.379443,0,231,39644.4977893519,2008-07-15,11:56:49
39.999613,116.379404,0,233,39644.4978472222,2008-07-15,11:56:54
39.999698,116.379407,0,240,39644.4979050926,2008-07-15,11:56:59
39.999791,116.379389,0,253,39644.497962963,2008-07-15,11:57:04
39.999828,116.379388,0,257,39644.4980208333,2008-07-15,11:57:09
39.999813,116.379393,0,256,39644.4980787037,2008-07-15,11:57:14
39.999773,116.379402,0,254,39644.4981365741,2008-07-15,11:57:19
39.999728,116.379437,0,251,39644.4981944444,2008-07-15,11:57:24
39.999629,116.379506,0,252,39644.4982523148,2008-07-15,11:57:29
39.999603,116.379508,0,255,39644.4983101852,2008-07-15,11:57:34
39.999655,116.379486,0,256,39644.4983680556,2008-07-15,11:57:39
39.999694,116.379499,0,256,39644.4984259259,2008-07-15,11:57:44
39.999694,116.379499,0,256,39644.4984606481,2008-07-15,11:57:47
39.9997,116.379494,0,255,39644.4984837963,2008-07-15,11:57:49
39.999707,116.379477,0,253,39644.4985416667,2008-07-15,11:57:54
39.999691,116.379489,0,248,39644.498599537,2008-07-15,11:57:59
39.999699,116.379465,0,248,39644.4986574074,2008-07-15,11:58:04
39.999699,116.379465,0,248,39644.4986921296,2008-07-15,11:58:07
39.999693,116.379459,0,249,39644.4987152778,2008-07-15,11:58:09
39.999688,116.37942,0,245,39644.4987731481,2008-07-15,11:58:14
39.999608,116.379414,0,235,39644.4988310185,2008-07-15,11:58:19
39.999554,116.37945,0,236,39644.4988888889,2008-07-15,11:58:24
39.999531,116.379477,0,242,39644.4989467593,2008-07-15,11:58:29
39.999521,116.379486,0,243,39644.4990046296,2008-07-15,11:58:34
39.999505,116.379488,0,244,39644.4990625,2008-07-15,11:58:39
39.999497,116.379501,0,246,39644.4991203704,2008-07-15,11:58:44
39.999535,116.379516,0,246,39644.4991782407,2008-07-15,11:58:49
39.999497,116.37957,0,243,39644.4992361111,2008-07-15,11:58:54
39.99951,116.379562,0,240,39644.4992939815,2008-07-15,11:58:59
39.999544,116.379512,0,239,39644.4993518519,2008-07-15,11:59:04
39.999544,116.379512,0,239,39644.4993865741,2008-07-15,11:59:07
39.999549,116.379512,0,238,39644.4994097222,2008-07-15,11:59:09
39.999545,116.379529,0,237,39644.4994675926,2008-07-15,11:59:14
39.999556,116.379554,0,236,39644.499525463,2008-07-15,11:59:19
39.999562,116.379535,0,236,39644.4995833333,2008-07-15,11:59:24
39.999652,116.379525,0,233,39644.4996412037,2008-07-15,11:59:29
39.999684,116.379579,0,228,39644.4996990741,2008-07-15,11:59:34
39.999691,116.37971,0,227,39644.4997569444,2008-07-15,11:59:39
39.99972,116.379652,0,227,39644.4998148148,2008-07-15,11:59:44
39.999666,116.379694,0,228,39644.4998726852,2008-07-15,11:59:49
39.999637,116.379717,0,227,39644.4999305556,2008-07-15,11:59:54
39.999684,116.379681,0,226,39644.4999884259,2008-07-15,11:59:59
39.99981,116.379527,0,226,39644.5000462963,2008-07-15,12:00:04
39.999856,116.379474,0,227,39644.5001041667,2008-07-15,12:00:09
39.999824,116.37955,0,226,39644.500162037,2008-07-15,12:00:14
39.999793,116.379572,0,224,39644.5002199074,2008-07-15,12:00:19
39.999975,116.379335,0,220,39644.5002777778,2008-07-15,12:00:24
40.000028,116.379311,0,217,39644.5003356481,2008-07-15,12:00:29
40.000106,116.379307,0,215,39644.5003935185,2008-07-15,12:00:34
40.000264,116.379316,0,211,39644.5004513889,2008-07-15,12:00:39
40.00058,116.379262,0,199,39644.5005092593,2008-07-15,12:00:44
39.999584,116.376606,0,297,39644.5007407407,2008-07-15,12:01:04
39.999614,116.376616,0,314,39644.5007986111,2008-07-15,12:01:09
39.999619,116.376599,0,332,39644.5008564815,2008-07-15,12:01:14
39.99964,116.376602,0,343,39644.5009143518,2008-07-15,12:01:19
39.999661,116.376589,0,354,39644.5009722222,2008-07-15,12:01:24
39.999676,116.376581,0,366,39644.5010300926,2008-07-15,12:01:29
39.999676,116.376581,0,366,39644.5010648148,2008-07-15,12:01:32
39.999677,116.376583,0,371,39644.501087963,2008-07-15,12:01:34
39.999678,116.376605,0,375,39644.5011458333,2008-07-15,12:01:39
39.999678,116.376605,0,375,39644.5011805556,2008-07-15,12:01:42
39.999684,116.3766,0,378,39644.5012037037,2008-07-15,12:01:44
39.999662,116.376605,0,379,39644.5012615741,2008-07-15,12:01:49
39.999662,116.376605,0,379,39644.5012962963,2008-07-15,12:01:52
39.999656,116.376606,0,381,39644.5013194444,2008-07-15,12:01:54
39.999692,116.376591,0,384,39644.5013773148,2008-07-15,12:01:59
39.999739,116.376634,0,390,39644.5014351852,2008-07-15,12:02:04
39.999736,116.376673,0,384,39644.5014930556,2008-07-15,12:02:09
39.999702,116.37675,0,381,39644.5015509259,2008-07-15,12:02:14
39.999634,116.376837,0,381,39644.5016087963,2008-07-15,12:02:19
39.999694,116.376875,0,380,39644.5016666667,2008-07-15,12:02:24
39.999712,116.376874,0,381,39644.501724537,2008-07-15,12:02:29
39.999696,116.376857,0,386,39644.5017824074,2008-07-15,12:02:34
39.999678,116.376859,0,390,39644.5018402778,2008-07-15,12:02:39
39.999639,116.376861,0,403,39644.5018981481,2008-07-15,12:02:44
39.999626,116.376797,0,411,39644.5019560185,2008-07-15,12:02:49
39.999596,116.37673,0,419,39644.5020138889,2008-07-15,12:02:54
39.999613,116.376639,0,428,39644.5020717593,2008-07-15,12:02:59
39.999672,116.376565,0,421,39644.5021296296,2008-07-15,12:03:04
39.999578,116.376757,0,414,39644.5021875,2008-07-15,12:03:09
39.999579,116.37695,0,420,39644.5022453704,2008-07-15,12:03:14
39.999587,116.377061,0,422,39644.5023032407,2008-07-15,12:03:19
39.999549,116.377139,0,422,39644.5023611111,2008-07-15,12:03:24
39.999511,116.37714,0,417,39644.5024189815,2008-07-15,12:03:29
39.999507,116.377058,0,415,39644.5024768518,2008-07-15,12:03:34
39.999485,116.377039,0,409,39644.5025347222,2008-07-15,12:03:39
39.999479,116.376992,0,413,39644.5025925926,2008-07-15,12:03:44
39.999521,116.376987,0,425,39644.502650463,2008-07-15,12:03:49
39.999558,116.376986,0,434,39644.5027083333,2008-07-15,12:03:54
39.999582,116.377006,0,449,39644.5027662037,2008-07-15,12:03:59
39.999582,116.377006,0,449,39644.5028009259,2008-07-15,12:04:02
39.999589,116.377005,0,447,39644.5028240741,2008-07-15,12:04:04
39.999567,116.377069,0,451,39644.5028819444,2008-07-15,12:04:09
39.999549,116.377116,0,456,39644.5029398148,2008-07-15,12:04:14
39.999547,116.377135,0,452,39644.5029976852,2008-07-15,12:04:19
39.999557,116.377214,0,454,39644.5030555556,2008-07-15,12:04:24
39.999574,116.377231,0,458,39644.5031134259,2008-07-15,12:04:29
39.999561,116.377241,0,452,39644.5031712963,2008-07-15,12:04:34
39.999491,116.377231,0,427,39644.5032291667,2008-07-15,12:04:39
39.999952,116.378502,0,555,39644.503287037,2008-07-15,12:04:44
39.999919,116.379118,0,527,39644.5033449074,2008-07-15,12:04:49
39.999796,116.379379,0,506,39644.5034027778,2008-07-15,12:04:54
39.999762,116.379399,0,505,39644.5034606481,2008-07-15,12:04:59
39.999658,116.379482,0,491,39644.5035185185,2008-07-15,12:05:04
39.999617,116.379501,0,472,39644.5035763889,2008-07-15,12:05:09
39.999753,116.379434,0,446,39644.5036342593,2008-07-15,12:05:14
39.999819,116.379406,0,427,39644.5036921296,2008-07-15,12:05:19
39.999819,116.379406,0,427,39644.5037268519,2008-07-15,12:05:22
39.999827,116.379399,0,416,39644.50375,2008-07-15,12:05:24
39.999788,116.379438,0,398,39644.5038078704,2008-07-15,12:05:29
39.999788,116.379438,0,398,39644.5038425926,2008-07-15,12:05:32
39.999783,116.379438,0,387,39644.5038657407,2008-07-15,12:05:34
39.999773,116.379421,0,371,39644.5039236111,2008-07-15,12:05:39
39.999751,116.379423,0,367,39644.5039814815,2008-07-15,12:05:44
39.999769,116.379405,0,356,39644.5040393519,2008-07-15,12:05:49
39.999848,116.379365,0,346,39644.5040972222,2008-07-15,12:05:54
39.999942,116.37926,0,334,39644.5041550926,2008-07-15,12:05:59
39.999973,116.37928,0,327,39644.504212963,2008-07-15,12:06:04
39.999969,116.379293,0,326,39644.5042708333,2008-07-15,12:06:09
39.999888,116.379306,0,314,39644.5043287037,2008-07-15,12:06:14
39.99974,116.379328,0,299,39644.5043865741,2008-07-15,12:06:19
39.999681,116.379343,0,291,39644.5044444444,2008-07-15,12:06:24
39.99964,116.379366,0,284,39644.5045023148,2008-07-15,12:06:29
39.999635,116.379329,0,276,39644.5045601852,2008-07-15,12:06:34
39.999542,116.379323,0,265,39644.5046180556,2008-07-15,12:06:39
39.999511,116.379304,0,258,39644.5046759259,2008-07-15,12:06:44
39.999511,116.379304,0,258,39644.5047106481,2008-07-15,12:06:47
39.999514,116.3793,0,256,39644.5047337963,2008-07-15,12:06:49
39.999482,116.379323,0,255,39644.5047916667,2008-07-15,12:06:54
39.999594,116.379318,0,251,39644.504849537,2008-07-15,12:06:59
39.999616,116.379327,0,248,39644.5049074074,2008-07-15,12:07:04
39.999687,116.379308,0,248,39644.5049652778,2008-07-15,12:07:09
39.999867,116.379323,0,244,39644.5050231481,2008-07-15,12:07:14
39.999948,116.37932,0,239,39644.5050810185,2008-07-15,12:07:19
40.000072,116.379203,0,238,39644.5051388889,2008-07-15,12:07:24
40.000162,116.379128,0,239,39644.5051967593,2008-07-15,12:07:29
40.000165,116.379183,0,239,39644.5052546296,2008-07-15,12:07:34
40.000139,116.379237,0,237,39644.5053125,2008-07-15,12:07:39
40.000088,116.379284,0,234,39644.5053703704,2008-07-15,12:07:44
40.000074,116.379303,0,232,39644.5054282407,2008-07-15,12:07:49
40.000059,116.379323,0,229,39644.5054861111,2008-07-15,12:07:54
40.000059,116.379292,0,224,39644.5055439815,2008-07-15,12:07:59
40.000074,116.379293,0,219,39644.5056018519,2008-07-15,12:08:04
40.000107,116.37923,0,215,39644.5056597222,2008-07-15,12:08:09
40.000099,116.379211,0,214,39644.5057175926,2008-07-15,12:08:14
40.000029,116.379253,0,207,39644.505775463,2008-07-15,12:08:19
40.000004,116.379262,0,202,39644.5058333333,2008-07-15,12:08:24
39.99997,116.37932,0,197,39644.5058912037,2008-07-15,12:08:29
39.999881,116.379398,0,195,39644.5059490741,2008-07-15,12:08:34
39.999846,116.379446,0,194,39644.5060069444,2008-07-15,12:08:39
39.99985,116.379475,0,194,39644.5060648148,2008-07-15,12:08:44
39.999893,116.37947,0,193,39644.5061226852,2008-07-15,12:08:49
40.000034,116.379413,0,191,39644.5061805556,2008-07-15,12:08:54
40,116.379531,0,192,39644.5062384259,2008-07-15,12:08:59
39.999927,116.37965,0,194,39644.5062962963,2008-07-15,12:09:04
39.999889,116.379675,0,197,39644.5063541667,2008-07-15,12:09:09
39.999808,116.379744,0,200,39644.506412037,2008-07-15,12:09:14
39.999715,116.379843,0,203,39644.5064699074,2008-07-15,12:09:19
39.999776,116.379792,0,207,39644.5065277778,2008-07-15,12:09:24
39.999719,116.379815,0,210,39644.5065856481,2008-07-15,12:09:29
39.999697,116.379776,0,214,39644.5066435185,2008-07-15,12:09:34
39.999559,116.379805,0,213,39644.5067013889,2008-07-15,12:09:39
39.999495,116.379846,0,213,39644.5067592593,2008-07-15,12:09:44
39.999486,116.379862,0,213,39644.5068171296,2008-07-15,12:09:49
39.999479,116.379869,0,213,39644.506875,2008-07-15,12:09:54
39.999479,116.379869,0,213,39644.5069097222,2008-07-15,12:09:57
39.999471,116.379861,0,214,39644.5069328704,2008-07-15,12:09:59
39.999438,116.379858,0,214,39644.5069907407,2008-07-15,12:10:04
39.999424,116.379847,0,215,39644.5070486111,2008-07-15,12:10:09
39.999524,116.379705,0,210,39644.5071064815,2008-07-15,12:10:14
39.999627,116.379566,0,205,39644.5071643519,2008-07-15,12:10:19
39.999908,116.37929,0,205,39644.5072222222,2008-07-15,12:10:24
40.000166,116.379033,0,208,39644.5072800926,2008-07-15,12:10:29
40.000202,116.378957,0,213,39644.507337963,2008-07-15,12:10:34
40.000149,116.378986,0,218,39644.5073958333,2008-07-15,12:10:39
40.000184,116.378972,0,224,39644.5074537037,2008-07-15,12:10:44
40.000146,116.378971,0,228,39644.5075115741,2008-07-15,12:10:49
40.000122,116.378971,0,234,39644.5075694444,2008-07-15,12:10:54
40.000118,116.378943,0,243,39644.5076273148,2008-07-15,12:10:59
40.000105,116.378917,0,249,39644.5076851852,2008-07-15,12:11:04
40.000022,116.379005,0,252,39644.5077430556,2008-07-15,12:11:09
39.999952,116.379075,0,252,39644.5078009259,2008-07-15,12:11:14
39.999888,116.379079,0,248,39644.5078587963,2008-07-15,12:11:19
39.999909,116.379029,0,238,39644.5079166667,2008-07-15,12:11:24
39.99993,116.378951,0,232,39644.507974537,2008-07-15,12:11:29
39.999941,116.378847,0,228,39644.5080324074,2008-07-15,12:11:34
39.999949,116.378785,0,232,39644.5080902778,2008-07-15,12:11:39
39.999968,116.378762,0,226,39644.5081481481,2008-07-15,12:11:44
39.999991,116.37875,0,226,39644.5082060185,2008-07-15,12:11:49
40,116.378757,0,223,39644.5082638889,2008-07-15,12:11:54
40.000005,116.378743,0,222,39644.5083217593,2008-07-15,12:11:59
39.999991,116.37869,0,223,39644.5083796296,2008-07-15,12:12:04
39.999993,116.378581,0,225,39644.5084375,2008-07-15,12:12:09
40.000024,116.378318,0,227,39644.5084953704,2008-07-15,12:12:14
40.000078,116.378335,0,232,39644.5085532407,2008-07-15,12:12:19
40.000068,116.378347,0,231,39644.5086111111,2008-07-15,12:12:24
40.000078,116.378338,0,230,39644.5086689815,2008-07-15,12:12:29
40.00013,116.378522,0,245,39644.5087268518,2008-07-15,12:12:34
40.000143,116.378862,0,264,39644.5087847222,2008-07-15,12:12:39
40.000149,116.378943,0,265,39644.5088425926,2008-07-15,12:12:44
40.00015,116.379014,0,266,39644.508900463,2008-07-15,12:12:49
40.000101,116.37911,0,266,39644.5089583333,2008-07-15,12:12:54
40.000093,116.379192,0,258,39644.5090162037,2008-07-15,12:12:59
40.000126,116.379182,0,251,39644.5090740741,2008-07-15,12:13:04
40.000199,116.379146,0,246,39644.5091319444,2008-07-15,12:13:09
40.000208,116.379155,0,245,39644.5091898148,2008-07-15,12:13:14
40.000254,116.379152,0,243,39644.5092476852,2008-07-15,12:13:19
40.000277,116.379109,0,237,39644.5093055556,2008-07-15,12:13:24
40.000258,116.379107,0,232,39644.5093634259,2008-07-15,12:13:29
40.000267,116.379115,0,216,39644.5094212963,2008-07-15,12:13:34
40.000295,116.379122,0,203,39644.5094791667,2008-07-15,12:13:39
40.000302,116.37907,0,193,39644.509537037,2008-07-15,12:13:44
40.000361,116.379005,0,179,39644.5095949074,2008-07-15,12:13:49
40.000393,116.378976,0,170,39644.5096527778,2008-07-15,12:13:54
40.000375,116.378981,0,166,39644.5097106481,2008-07-15,12:13:59
40.000374,116.37894,0,170,39644.5097685185,2008-07-15,12:14:04
40.000354,116.37894,0,163,39644.5098263889,2008-07-15,12:14:09
40.000294,116.378969,0,162,39644.5098842593,2008-07-15,12:14:14
40.000225,116.37909,0,167,39644.5099421296,2008-07-15,12:14:19
40.000145,116.379194,0,159,39644.51,2008-07-15,12:14:24
40.000036,116.379391,0,148,39644.5100578704,2008-07-15,12:14:29
39.99996,116.379549,0,145,39644.5101157407,2008-07-15,12:14:34
39.999846,116.37978,0,139,39644.5101736111,2008-07-15,12:14:39
39.999725,116.379975,0,129,39644.5102314815,2008-07-15,12:14:44
39.999653,116.380039,0,119,39644.5102893518,2008-07-15,12:14:49
39.999597,116.380105,0,111,39644.5103472222,2008-07-15,12:14:54
39.999533,116.38016,0,109,39644.5104050926,2008-07-15,12:14:59
39.999467,116.380239,0,109,39644.510462963,2008-07-15,12:15:04
39.999469,116.380172,0,112,39644.5105208333,2008-07-15,12:15:09
39.999498,116.380079,0,118,39644.5105787037,2008-07-15,12:15:14
39.99961,116.379859,0,118,39644.5106365741,2008-07-15,12:15:19
39.999658,116.379713,0,114,39644.5106944444,2008-07-15,12:15:24
39.999624,116.379677,0,110,39644.5107523148,2008-07-15,12:15:29
39.999641,116.379527,0,101,39644.5108101852,2008-07-15,12:15:34
39.999651,116.379444,0,93,39644.5108680556,2008-07-15,12:15:39
39.999662,116.379403,0,92,39644.5109259259,2008-07-15,12:15:44
39.999679,116.379373,0,92,39644.5109837963,2008-07-15,12:15:49
39.999666,116.379387,0,96,39644.5110416667,2008-07-15,12:15:54
39.999652,116.379379,0,99,39644.511099537,2008-07-15,12:15:59
39.999641,116.379358,0,107,39644.5111574074,2008-07-15,12:16:04
39.999597,116.379373,0,113,39644.5112152778,2008-07-15,12:16:09
39.99958,116.379402,0,119,39644.5112731481,2008-07-15,12:16:14
39.999563,116.379424,0,120,39644.5113310185,2008-07-15,12:16:19
39.999563,116.379424,0,120,39644.5113657407,2008-07-15,12:16:22
39.999567,116.379421,0,118,39644.5113888889,2008-07-15,12:16:24
39.999577,116.379394,0,125,39644.5114467593,2008-07-15,12:16:29
39.999625,116.379316,0,125,39644.5115046296,2008-07-15,12:16:34
39.999641,116.37926,0,130,39644.5115625,2008-07-15,12:16:39
39.999702,116.379257,0,135,39644.5116203704,2008-07-15,12:16:44
39.999719,116.379227,0,136,39644.5116782407,2008-07-15,12:16:49
39.999687,116.379288,0,137,39644.5117361111,2008-07-15,12:16:54
39.999831,116.379251,0,147,39644.5117939815,2008-07-15,12:16:59
39.999831,116.379251,0,147,39644.5118287037,2008-07-15,12:17:02
39.999833,116.379249,0,147,39644.5118518519,2008-07-15,12:17:04
39.999821,116.379276,0,148,39644.5119097222,2008-07-15,12:17:09
39.999786,116.379367,0,151,39644.5119675926,2008-07-15,12:17:14
39.999786,116.379367,0,151,39644.5120023148,2008-07-15,12:17:17
39.999787,116.379375,0,152,39644.512025463,2008-07-15,12:17:19
39.999747,116.37938,0,158,39644.5120833333,2008-07-15,12:17:24
39.999698,116.379392,0,162,39644.5121412037,2008-07-15,12:17:29
39.999699,116.379365,0,168,39644.5121990741,2008-07-15,12:17:34
39.999704,116.379348,0,172,39644.5122569444,2008-07-15,12:17:39
39.999708,116.379333,0,172,39644.5123148148,2008-07-15,12:17:44
39.999715,116.37932,0,168,39644.5123726852,2008-07-15,12:17:49
39.999656,116.379403,0,160,39644.5124305556,2008-07-15,12:17:54
39.999596,116.379489,0,157,39644.5124884259,2008-07-15,12:17:59
39.999587,116.379439,0,155,39644.5125462963,2008-07-15,12:18:04
39.999528,116.379511,0,157,39644.5126041667,2008-07-15,12:18:09
39.999474,116.379587,0,156,39644.512662037,2008-07-15,12:18:14
39.999474,116.379587,0,156,39644.5126967593,2008-07-15,12:18:17
39.99947,116.37959,0,155,39644.5127199074,2008-07-15,12:18:19
39.999456,116.379567,0,159,39644.5127777778,2008-07-15,12:18:24
39.999383,116.379637,0,160,39644.5128356481,2008-07-15,12:18:29
39.999407,116.379639,0,160,39644.5128935185,2008-07-15,12:18:34
39.999522,116.379507,0,156,39644.5129513889,2008-07-15,12:18:39
39.999647,116.379391,0,155,39644.5130092593,2008-07-15,12:18:44
39.999838,116.379257,0,157,39644.5130671296,2008-07-15,12:18:49
39.999979,116.379196,0,162,39644.513125,2008-07-15,12:18:54
40.000056,116.379236,0,169,39644.5131828704,2008-07-15,12:18:59
39.999974,116.379378,0,170,39644.5132407407,2008-07-15,12:19:04
39.999946,116.379435,0,170,39644.5132986111,2008-07-15,12:19:09
40.000074,116.379357,0,175,39644.5133564815,2008-07-15,12:19:14
40.000082,116.379374,0,180,39644.5134143519,2008-07-15,12:19:19
40.000065,116.379395,0,185,39644.5134722222,2008-07-15,12:19:24
40.000067,116.379384,0,187,39644.5135300926,2008-07-15,12:19:29
40.000071,116.379366,0,192,39644.513587963,2008-07-15,12:19:34
40.000062,116.379376,0,196,39644.5136458333,2008-07-15,12:19:39
40.000032,116.379409,0,204,39644.5137037037,2008-07-15,12:19:44
39.999996,116.379441,0,209,39644.5137615741,2008-07-15,12:19:49
39.999996,116.379441,0,209,39644.5137962963,2008-07-15,12:19:52
40.000004,116.37944,0,213,39644.5138194444,2008-07-15,12:19:54
40.000032,116.379431,0,212,39644.5138773148,2008-07-15,12:19:59
39.999958,116.379575,0,211,39644.5139351852,2008-07-15,12:20:04
39.999871,116.379733,0,210,39644.5139930556,2008-07-15,12:20:09
39.999903,116.379778,0,212,39644.5140509259,2008-07-15,12:20:14
39.999968,116.379823,0,217,39644.5141087963,2008-07-15,12:20:19
40.000025,116.379817,0,221,39644.5141666667,2008-07-15,12:20:24
40.000034,116.379857,0,219,39644.514224537,2008-07-15,12:20:29
40.000045,116.379906,0,221,39644.5142824074,2008-07-15,12:20:34
40.000148,116.379713,0,216,39644.5143402778,2008-07-15,12:20:39
40.000158,116.379725,0,221,39644.5143981481,2008-07-15,12:20:44
40.000167,116.379728,0,224,39644.5144560185,2008-07-15,12:20:49
40.000153,116.379735,0,224,39644.5145138889,2008-07-15,12:20:54
40.000184,116.379677,0,227,39644.5145717593,2008-07-15,12:20:59
40.000176,116.37966,0,228,39644.5146296296,2008-07-15,12:21:04
40.000304,116.379415,0,226,39644.5146875,2008-07-15,12:21:09
40.000443,116.379124,0,230,39644.5147453704,2008-07-15,12:21:14
40.000497,116.378918,0,229,39644.5148032407,2008-07-15,12:21:19
40.00052,116.378806,0,231,39644.5148611111,2008-07-15,12:21:24
40.000646,116.378623,0,230,39644.5149189815,2008-07-15,12:21:29
40.000808,116.37843,0,225,39644.5149768519,2008-07-15,12:21:34
40.000992,116.378283,0,224,39644.5150347222,2008-07-15,12:21:39
40.001178,116.378094,0,226,39644.5150925926,2008-07-15,12:21:44
40.001237,116.377995,0,230,39644.515150463,2008-07-15,12:21:49
40.001157,116.378105,0,230,39644.5152083333,2008-07-15,12:21:54
40.000087,116.379478,0,231,39644.5152662037,2008-07-15,12:21:59
40.000329,116.379048,0,239,39644.5153240741,2008-07-15,12:22:04
40.000363,116.378985,0,245,39644.5153819444,2008-07-15,12:22:09
40.000441,116.378693,0,228,39644.5154398148,2008-07-15,12:22:14
40.000461,116.378682,0,206,39644.5154976852,2008-07-15,12:22:19
40.000558,116.378476,0,207,39644.5155555556,2008-07-15,12:22:24
40.000475,116.378652,0,206,39644.5156134259,2008-07-15,12:22:29
40.000469,116.378704,0,207,39644.5156712963,2008-07-15,12:22:34
40.000493,116.378665,0,211,39644.5157291667,2008-07-15,12:22:39
40.000472,116.378715,0,215,39644.515787037,2008-07-15,12:22:44
40.000472,116.378715,0,215,39644.5158217593,2008-07-15,12:22:47
40.000471,116.378715,0,216,39644.5158449074,2008-07-15,12:22:49
40.000466,116.378726,0,216,39644.5159027778,2008-07-15,12:22:54
40.000242,116.379218,0,213,39644.5159606481,2008-07-15,12:22:59
40.000095,116.379475,0,204,39644.5160185185,2008-07-15,12:23:04
39.99992,116.379818,0,199,39644.5160763889,2008-07-15,12:23:09
39.999702,116.380261,0,195,39644.5161342593,2008-07-15,12:23:14
39.999674,116.380411,0,184,39644.5161921296,2008-07-15,12:23:19
39.999642,116.380561,0,174,39644.51625,2008-07-15,12:23:24
39.999624,116.380688,0,171,39644.5163078704,2008-07-15,12:23:29
39.999658,116.380685,0,171,39644.5163657407,2008-07-15,12:23:34
39.999611,116.380797,0,172,39644.5164236111,2008-07-15,12:23:39
39.999925,116.380042,0,171,39644.5164814815,2008-07-15,12:23:44
39.999964,116.380004,0,180,39644.5165393518,2008-07-15,12:23:49
40.000199,116.379561,0,180,39644.5165972222,2008-07-15,12:23:54
40.000421,116.379143,0,176,39644.5166550926,2008-07-15,12:23:59
40.000426,116.379106,0,170,39644.516712963,2008-07-15,12:24:04
40.00045,116.379056,0,167,39644.5167708333,2008-07-15,12:24:09
40.000465,116.379024,0,164,39644.5168287037,2008-07-15,12:24:14
40.000459,116.378978,0,163,39644.5168865741,2008-07-15,12:24:19
40.000468,116.378993,0,161,39644.5169444444,2008-07-15,12:24:24
40.000485,116.379012,0,158,39644.5170023148,2008-07-15,12:24:29
40.000434,116.379026,0,155,39644.5170601852,2008-07-15,12:24:34
40.000354,116.379129,0,151,39644.5171180556,2008-07-15,12:24:39
40.000287,116.379227,0,148,39644.5171759259,2008-07-15,12:24:44
40.000336,116.379175,0,146,39644.5172337963,2008-07-15,12:24:49
40.000298,116.37925,0,138,39644.5172916667,2008-07-15,12:24:54
40.000243,116.379334,0,132,39644.517349537,2008-07-15,12:24:59
40.000246,116.379324,0,127,39644.5174074074,2008-07-15,12:25:04
40.000306,116.379247,0,129,39644.5174652778,2008-07-15,12:25:09
40.000355,116.379159,0,125,39644.5175231481,2008-07-15,12:25:14
40.000326,116.379235,0,116,39644.5175810185,2008-07-15,12:25:19
40.000355,116.379271,0,111,39644.5176388889,2008-07-15,12:25:24
40.00042,116.37924,0,108,39644.5176967593,2008-07-15,12:25:29
40.00049,116.379119,0,107,39644.5177546296,2008-07-15,12:25:34
40.00051,116.379025,0,105,39644.5178125,2008-07-15,12:25:39
40.000529,116.379008,0,103,39644.5178703704,2008-07-15,12:25:44
40.000543,116.378972,0,104,39644.5179282407,2008-07-15,12:25:49
40.000548,116.378926,0,105,39644.5179861111,2008-07-15,12:25:54
40.00053,116.37891,0,107,39644.5180439815,2008-07-15,12:25:59
40.00053,116.378829,0,110,39644.5181018518,2008-07-15,12:26:04
40.000526,116.378727,0,115,39644.5181597222,2008-07-15,12:26:09
40.000593,116.378387,0,91,39644.5202430556,2008-07-15,12:29:09
40.000643,116.378362,0,94,39644.5203009259,2008-07-15,12:29:14
40.000645,116.378362,0,93,39644.5203587963,2008-07-15,12:29:19
40.00065,116.378361,0,93,39644.5204166667,2008-07-15,12:29:24
40.00065,116.378361,0,93,39644.5204513889,2008-07-15,12:29:27
40.000657,116.378358,0,94,39644.520474537,2008-07-15,12:29:29
40.000729,116.378337,0,93,39644.5205324074,2008-07-15,12:29:34
40.000764,116.378328,0,92,39644.5205902778,2008-07-15,12:29:39
40.000767,116.378324,0,92,39644.5206481481,2008-07-15,12:29:44
40.000766,116.378323,0,92,39644.5207060185,2008-07-15,12:29:49
40.000766,116.378323,0,92,39644.5207407407,2008-07-15,12:29:52
40.000767,116.378321,0,92,39644.5207638889,2008-07-15,12:29:54
40.000774,116.378308,0,92,39644.5208217593,2008-07-15,12:29:59
40.000772,116.378301,0,93,39644.5208796296,2008-07-15,12:30:04
40.000769,116.378304,0,93,39644.5209375,2008-07-15,12:30:09
40.000769,116.378304,0,93,39644.5209722222,2008-07-15,12:30:12
40.000769,116.378305,0,94,39644.5209953704,2008-07-15,12:30:14
40.000717,116.378369,0,103,39644.5210532407,2008-07-15,12:30:19
40.000624,116.378477,0,121,39644.5211111111,2008-07-15,12:30:24
40.000602,116.378496,0,127,39644.5211689815,2008-07-15,12:30:29
40.000567,116.378557,0,138,39644.5212268519,2008-07-15,12:30:34
40.000556,116.378568,0,138,39644.5212847222,2008-07-15,12:30:39
40.000556,116.378568,0,138,39644.5213194444,2008-07-15,12:30:42
40.000552,116.378576,0,139,39644.5213425926,2008-07-15,12:30:44
40.000548,116.378593,0,139,39644.521400463,2008-07-15,12:30:49
40.000539,116.378608,0,139,39644.5214583333,2008-07-15,12:30:54
40.000531,116.378619,0,139,39644.5215162037,2008-07-15,12:30:59
40.000531,116.378619,0,139,39644.5215509259,2008-07-15,12:31:02
40.000536,116.378619,0,139,39644.5215740741,2008-07-15,12:31:04
40.000406,116.378734,0,145,39644.5216319444,2008-07-15,12:31:09
40.000353,116.378831,0,142,39644.5216898148,2008-07-15,12:31:14
40.000346,116.378838,0,142,39644.5217476852,2008-07-15,12:31:19
40.000341,116.378843,0,142,39644.5218055556,2008-07-15,12:31:24
40.000334,116.37885,0,142,39644.5218634259,2008-07-15,12:31:29
40.000334,116.37885,0,142,39644.5218981481,2008-07-15,12:31:32
40.000326,116.378857,0,142,39644.5219212963,2008-07-15,12:31:34
40.000307,116.378886,0,142,39644.5219791667,2008-07-15,12:31:39
40.0003,116.378893,0,142,39644.522037037,2008-07-15,12:31:44
40.000297,116.378897,0,143,39644.5220949074,2008-07-15,12:31:49
40.000294,116.378901,0,143,39644.5221527778,2008-07-15,12:31:54
40.000294,116.378903,0,143,39644.5222106481,2008-07-15,12:31:59
40.000296,116.378904,0,143,39644.5222685185,2008-07-15,12:32:04
40.000301,116.378901,0,143,39644.5223263889,2008-07-15,12:32:09
40.000304,116.378898,0,143,39644.5223842593,2008-07-15,12:32:14
40.000304,116.378898,0,143,39644.5224189815,2008-07-15,12:32:17
40.000306,116.378897,0,143,39644.5224421296,2008-07-15,12:32:19
40.000182,116.379175,0,143,39644.5225,2008-07-15,12:32:24
40.000163,116.379218,0,141,39644.5225578704,2008-07-15,12:32:29
40.000431,116.379199,0,141,39644.5300231481,2008-07-15,12:43:14
40.00059,116.379071,0,142,39644.5300810185,2008-07-15,12:43:19
40.000718,116.378903,0,144,39644.5301388889,2008-07-15,12:43:24
40.00078,116.378744,0,147,39644.5301967593,2008-07-15,12:43:29
40.000832,116.378626,0,151,39644.5302546296,2008-07-15,12:43:34
40.000877,116.378579,0,157,39644.5303125,2008-07-15,12:43:39
40.000785,116.378681,0,165,39644.5303703704,2008-07-15,12:43:44
40.000664,116.378782,0,171,39644.5304282407,2008-07-15,12:43:49
40.000483,116.378965,0,172,39644.5304861111,2008-07-15,12:43:54
40.000394,116.37901,0,170,39644.5305439815,2008-07-15,12:43:59
40.000384,116.378997,0,169,39644.5306018519,2008-07-15,12:44:04
40.000378,116.37901,0,168,39644.5306597222,2008-07-15,12:44:09
40.000378,116.37901,0,168,39644.5306944444,2008-07-15,12:44:12
40.000373,116.379016,0,168,39644.5307175926,2008-07-15,12:44:14
40.00036,116.379029,0,167,39644.530775463,2008-07-15,12:44:19
40.000284,116.379074,0,167,39644.5308333333,2008-07-15,12:44:24
40.000206,116.379118,0,167,39644.5308912037,2008-07-15,12:44:29
40.000205,116.379136,0,164,39644.5309490741,2008-07-15,12:44:34
40.000269,116.379126,0,163,39644.5310069444,2008-07-15,12:44:39
40.000357,116.37908,0,164,39644.5310648148,2008-07-15,12:44:44
40.000374,116.379075,0,165,39644.5311226852,2008-07-15,12:44:49
40.000317,116.379105,0,167,39644.5311805556,2008-07-15,12:44:54
40.000308,116.379113,0,166,39644.5312384259,2008-07-15,12:44:59
40.000304,116.379109,0,167,39644.5312962963,2008-07-15,12:45:04
40.000304,116.379109,0,167,39644.5313310185,2008-07-15,12:45:07
40.000304,116.379108,0,166,39644.5313541667,2008-07-15,12:45:09
40.000324,116.379027,0,174,39644.531412037,2008-07-15,12:45:14
40.000436,116.378922,0,180,39644.5314699074,2008-07-15,12:45:19
40.000473,116.378916,0,180,39644.5315277778,2008-07-15,12:45:24
40.000468,116.378921,0,180,39644.5315856481,2008-07-15,12:45:29
40.000468,116.378921,0,180,39644.5316203704,2008-07-15,12:45:32
40.000467,116.378922,0,180,39644.5316435185,2008-07-15,12:45:34
40.000476,116.378916,0,180,39644.5317013889,2008-07-15,12:45:39
40.000481,116.378912,0,180,39644.5317592593,2008-07-15,12:45:44
40.000479,116.378915,0,180,39644.5318171296,2008-07-15,12:45:49
40.000479,116.378915,0,180,39644.5318518518,2008-07-15,12:45:52
40.00048,116.378917,0,180,39644.531875,2008-07-15,12:45:54
40.000282,116.379355,0,181,39644.5319328704,2008-07-15,12:45:59
40.000243,116.379419,0,187,39644.5319907407,2008-07-15,12:46:04
40.000249,116.379482,0,191,39644.5320486111,2008-07-15,12:46:09
40.000315,116.379478,0,194,39644.5321064815,2008-07-15,12:46:14
40.000351,116.379456,0,201,39644.5321643518,2008-07-15,12:46:19
40.000351,116.379456,0,201,39644.5321990741,2008-07-15,12:46:22
40.00035,116.379454,0,204,39644.5322222222,2008-07-15,12:46:24
40.000387,116.379432,0,211,39644.5322800926,2008-07-15,12:46:29
40.000412,116.379398,0,217,39644.532337963,2008-07-15,12:46:34
40.000374,116.379414,0,219,39644.5323958333,2008-07-15,12:46:39
40.000349,116.379426,0,219,39644.5324537037,2008-07-15,12:46:44
40.000383,116.379437,0,219,39644.5325115741,2008-07-15,12:46:49
40.000398,116.379403,0,219,39644.5325694444,2008-07-15,12:46:54
40.000396,116.379383,0,219,39644.5326273148,2008-07-15,12:46:59
40.000419,116.379344,0,218,39644.5326851852,2008-07-15,12:47:04
40.000491,116.379313,0,218,39644.5327430556,2008-07-15,12:47:09
40.000523,116.379254,0,219,39644.5328009259,2008-07-15,12:47:14
40.00051,116.379192,0,219,39644.5328587963,2008-07-15,12:47:19
40.000484,116.379163,0,217,39644.5329166667,2008-07-15,12:47:24
40.000482,116.379163,0,217,39644.532974537,2008-07-15,12:47:29
40.000485,116.37916,0,218,39644.5330324074,2008-07-15,12:47:34
40.000485,116.37916,0,218,39644.5330671296,2008-07-15,12:47:37
40.000489,116.379156,0,218,39644.5330902778,2008-07-15,12:47:39
40.000549,116.379089,0,216,39644.5331481481,2008-07-15,12:47:44
40.000525,116.379047,0,214,39644.5332060185,2008-07-15,12:47:49
40.000525,116.379047,0,214,39644.5332407407,2008-07-15,12:47:52
40.000529,116.379042,0,214,39644.5332638889,2008-07-15,12:47:54
40.000711,116.378923,0,211,39644.5333217593,2008-07-15,12:47:59
40.000779,116.378865,0,206,39644.5333796296,2008-07-15,12:48:04
40.000713,116.378902,0,202,39644.5334375,2008-07-15,12:48:09
40.000715,116.378899,0,201,39644.5334953704,2008-07-15,12:48:14
40.00072,116.378894,0,201,39644.5335532407,2008-07-15,12:48:19
40.00072,116.378894,0,201,39644.533587963,2008-07-15,12:48:22
40.000717,116.378898,0,202,39644.5336111111,2008-07-15,12:48:24
40.000674,116.378964,0,205,39644.5336689815,2008-07-15,12:48:29
40.000565,116.379089,0,213,39644.5337268518,2008-07-15,12:48:34
40.000557,116.379094,0,213,39644.5337847222,2008-07-15,12:48:39
40.00055,116.379101,0,213,39644.5338425926,2008-07-15,12:48:44
40.00055,116.379101,0,213,39644.5338773148,2008-07-15,12:48:47
40.000543,116.379107,0,213,39644.533900463,2008-07-15,12:48:49
40.000322,116.379227,0,213,39644.5339583333,2008-07-15,12:48:54
39.99998,116.379393,0,211,39644.5340162037,2008-07-15,12:48:59
39.999728,116.379483,0,210,39644.5340740741,2008-07-15,12:49:04
39.999696,116.379521,0,210,39644.5341319444,2008-07-15,12:49:09
39.999738,116.379528,0,210,39644.5341898148,2008-07-15,12:49:14
39.999791,116.379535,0,209,39644.5342476852,2008-07-15,12:49:19
39.999844,116.379522,0,206,39644.5343055556,2008-07-15,12:49:24
39.999863,116.379532,0,206,39644.5343634259,2008-07-15,12:49:29
39.999863,116.379532,0,206,39644.5344212963,2008-07-15,12:49:34
39.999863,116.379532,0,206,39644.5344560185,2008-07-15,12:49:37
39.999862,116.379534,0,206,39644.5344791667,2008-07-15,12:49:39
39.999996,116.37954,0,206,39644.534537037,2008-07-15,12:49:44
40.000174,116.379541,0,206,39644.5345949074,2008-07-15,12:49:49
40.000273,116.379524,0,206,39644.5346527778,2008-07-15,12:49:54
40.000248,116.379497,0,208,39644.5347106481,2008-07-15,12:49:59
40.000218,116.379482,0,209,39644.5347685185,2008-07-15,12:50:04
40.000213,116.379485,0,209,39644.5348263889,2008-07-15,12:50:09
40.000213,116.379485,0,209,39644.5348611111,2008-07-15,12:50:12
40.000219,116.379479,0,209,39644.5348842593,2008-07-15,12:50:14
40.00024,116.379463,0,210,39644.5349421296,2008-07-15,12:50:19
40.000257,116.379462,0,211,39644.535,2008-07-15,12:50:24
40.000258,116.379459,0,211,39644.5350578704,2008-07-15,12:50:29
40.000259,116.379458,0,211,39644.5351157407,2008-07-15,12:50:34
40.000262,116.379454,0,211,39644.5351736111,2008-07-15,12:50:39
40.000264,116.379452,0,211,39644.5352314815,2008-07-15,12:50:44
40.000269,116.379449,0,211,39644.5352893519,2008-07-15,12:50:49
40.000272,116.379448,0,211,39644.5353472222,2008-07-15,12:50:54
40.000273,116.379447,0,211,39644.5354050926,2008-07-15,12:50:59
40.000278,116.379445,0,211,39644.535462963,2008-07-15,12:51:04
40.000285,116.37944,0,211,39644.5355208333,2008-07-15,12:51:09
40.000285,116.37944,0,211,39644.5355555556,2008-07-15,12:51:12
40.000278,116.379447,0,211,39644.5355787037,2008-07-15,12:51:14
40.00027,116.379456,0,211,39644.5356365741,2008-07-15,12:51:19
40.000268,116.379458,0,211,39644.5356944444,2008-07-15,12:51:24
40.00027,116.379457,0,211,39644.5357523148,2008-07-15,12:51:29
40.000265,116.379463,0,211,39644.5358101852,2008-07-15,12:51:34
40.000261,116.379467,0,211,39644.5358680556,2008-07-15,12:51:39
40.000261,116.379467,0,211,39644.5359259259,2008-07-15,12:51:44
40.000269,116.379465,0,211,39644.5359837963,2008-07-15,12:51:49
40.000269,116.379465,0,211,39644.5360185185,2008-07-15,12:51:52
40.000264,116.379469,0,212,39644.5360416667,2008-07-15,12:51:54
40.000077,116.379477,0,206,39644.536099537,2008-07-15,12:51:59
40.000065,116.37948,0,197,39644.5361574074,2008-07-15,12:52:04
40.000084,116.379447,0,198,39644.5362152778,2008-07-15,12:52:09
40.000094,116.37944,0,198,39644.5362731481,2008-07-15,12:52:14
40.0001,116.379435,0,198,39644.5363310185,2008-07-15,12:52:19
40.0001,116.379435,0,198,39644.5363657407,2008-07-15,12:52:22
40.0001,116.379436,0,198,39644.5363888889,2008-07-15,12:52:24
40.000129,116.379445,0,198,39644.5364467593,2008-07-15,12:52:29
40.000232,116.37942,0,196,39644.5365046296,2008-07-15,12:52:34
40.000265,116.379389,0,196,39644.5365625,2008-07-15,12:52:39
40.000265,116.379389,0,196,39644.5365972222,2008-07-15,12:52:42
40.000268,116.379386,0,196,39644.5366203704,2008-07-15,12:52:44
40.000284,116.379363,0,200,39644.5366782407,2008-07-15,12:52:49
40.000232,116.379384,0,202,39644.5367361111,2008-07-15,12:52:54
40.00023,116.379406,0,204,39644.5367939815,2008-07-15,12:52:59
40.000247,116.379418,0,206,39644.5368518519,2008-07-15,12:53:04
40.000259,116.379412,0,206,39644.5369097222,2008-07-15,12:53:09
40.000259,116.379412,0,206,39644.5369444444,2008-07-15,12:53:12
40.000259,116.379413,0,206,39644.5369675926,2008-07-15,12:53:14
40.000237,116.379422,0,205,39644.537025463,2008-07-15,12:53:19
40.000223,116.379468,0,206,39644.5370833333,2008-07-15,12:53:24
40.000223,116.379468,0,206,39644.5371180556,2008-07-15,12:53:27
40.000225,116.379472,0,208,39644.5371412037,2008-07-15,12:53:29
40.000209,116.379432,0,208,39644.5371990741,2008-07-15,12:53:34
40.000203,116.379433,0,208,39644.5372569444,2008-07-15,12:53:39
40.000203,116.379433,0,208,39644.5372916667,2008-07-15,12:53:42
40.000198,116.379436,0,208,39644.5373148148,2008-07-15,12:53:44
39.999761,116.379206,0,210,39644.5373726852,2008-07-15,12:53:49
39.999786,116.379222,0,210,39644.5374305556,2008-07-15,12:53:54
40.000036,116.379324,0,210,39644.5374884259,2008-07-15,12:53:59
39.999837,116.379492,0,226,39644.5399189815,2008-07-15,12:57:29
39.999657,116.379507,0,183,39644.5399768518,2008-07-15,12:57:34
39.999622,116.379498,0,179,39644.5400347222,2008-07-15,12:57:39
39.999623,116.379497,0,178,39644.5400925926,2008-07-15,12:57:44
39.999625,116.379494,0,178,39644.540150463,2008-07-15,12:57:49
39.999619,116.379495,0,178,39644.5402083333,2008-07-15,12:57:54
39.999614,116.379497,0,178,39644.5402662037,2008-07-15,12:57:59
39.999615,116.379495,0,178,39644.5403240741,2008-07-15,12:58:04
39.999617,116.379493,0,178,39644.5403819444,2008-07-15,12:58:09
39.999615,116.379492,0,178,39644.5404398148,2008-07-15,12:58:14
39.999615,116.37949,0,177,39644.5404976852,2008-07-15,12:58:19
39.999615,116.37949,0,177,39644.5405324074,2008-07-15,12:58:22
39.999616,116.379489,0,178,39644.5405555556,2008-07-15,12:58:24
39.999657,116.379468,0,172,39644.5406134259,2008-07-15,12:58:29
39.999667,116.37946,0,171,39644.5406712963,2008-07-15,12:58:34
39.999688,116.379445,0,176,39644.5407291667,2008-07-15,12:58:39
39.999715,116.379436,0,178,39644.540787037,2008-07-15,12:58:44
39.999718,116.379434,0,178,39644.5408449074,2008-07-15,12:58:49
39.999718,116.379434,0,178,39644.5408796296,2008-07-15,12:58:52
39.999719,116.379434,0,178,39644.5409027778,2008-07-15,12:58:54
39.999748,116.379449,0,178,39644.5409606481,2008-07-15,12:58:59
39.999809,116.379467,0,178,39644.5410185185,2008-07-15,12:59:04
39.999886,116.379506,0,175,39644.5410763889,2008-07-15,12:59:09
39.999893,116.379505,0,175,39644.5411342593,2008-07-15,12:59:14
39.999898,116.379502,0,175,39644.5411921296,2008-07-15,12:59:19
39.999898,116.379503,0,175,39644.54125,2008-07-15,12:59:24
39.999894,116.379507,0,175,39644.5413078704,2008-07-15,12:59:29
39.999893,116.379508,0,174,39644.5413657407,2008-07-15,12:59:34
39.999896,116.379506,0,174,39644.5414236111,2008-07-15,12:59:39
39.999895,116.379505,0,173,39644.5414814815,2008-07-15,12:59:44
39.9999,116.3795,0,173,39644.5415393518,2008-07-15,12:59:49
39.999893,116.3795,0,172,39644.5415972222,2008-07-15,12:59:54
39.999889,116.379504,0,172,39644.5416550926,2008-07-15,12:59:59
39.999881,116.379508,0,172,39644.541712963,2008-07-15,13:00:04
39.999882,116.379505,0,171,39644.5417708333,2008-07-15,13:00:09
39.999882,116.379505,0,171,39644.5418055556,2008-07-15,13:00:12
39.99988,116.379505,0,170,39644.5418287037,2008-07-15,13:00:14
39.999871,116.379508,0,170,39644.5418865741,2008-07-15,13:00:19
39.999871,116.379508,0,170,39644.5419212963,2008-07-15,13:00:22
39.999867,116.379503,0,169,39644.5419444444,2008-07-15,13:00:24
39.99986,116.379491,0,164,39644.5420023148,2008-07-15,13:00:29
39.999865,116.379515,0,160,39644.5420601852,2008-07-15,13:00:34
39.999865,116.379515,0,160,39644.5420949074,2008-07-15,13:00:37
39.999865,116.379515,0,160,39644.5421180556,2008-07-15,13:00:39
39.999837,116.379521,0,164,39644.5421759259,2008-07-15,13:00:44
39.999798,116.379515,0,167,39644.5422337963,2008-07-15,13:00:49
39.999784,116.379505,0,164,39644.5422916667,2008-07-15,13:00:54
39.999786,116.379503,0,164,39644.542349537,2008-07-15,13:00:59
39.999782,116.379503,0,164,39644.5424074074,2008-07-15,13:01:04
39.999781,116.379505,0,164,39644.5424652778,2008-07-15,13:01:09
39.999781,116.379505,0,164,39644.5425231481,2008-07-15,13:01:14
39.999782,116.379503,0,163,39644.5425810185,2008-07-15,13:01:19
39.99979,116.379497,0,163,39644.5426388889,2008-07-15,13:01:24
39.99979,116.379497,0,163,39644.5426736111,2008-07-15,13:01:27
39.999797,116.379493,0,163,39644.5426967593,2008-07-15,13:01:29
39.999822,116.379481,0,154,39644.5427546296,2008-07-15,13:01:34
39.999847,116.379469,0,140,39644.5428125,2008-07-15,13:01:39
39.999848,116.379467,0,140,39644.5428703704,2008-07-15,13:01:44
39.999848,116.379467,0,140,39644.5429050926,2008-07-15,13:01:47
39.999843,116.379472,0,139,39644.5429282407,2008-07-15,13:01:49
39.999828,116.379497,0,122,39644.5429861111,2008-07-15,13:01:54
39.999816,116.379518,0,102,39644.5430439815,2008-07-15,13:01:59
39.999813,116.379523,0,102,39644.5431018519,2008-07-15,13:02:04
39.999813,116.379523,0,102,39644.5431365741,2008-07-15,13:02:07
39.999813,116.379525,0,101,39644.5431597222,2008-07-15,13:02:09
39.999824,116.379517,0,97,39644.5432175926,2008-07-15,13:02:14
39.999871,116.379503,0,88,39644.543275463,2008-07-15,13:02:19
39.999876,116.379502,0,89,39644.5433333333,2008-07-15,13:02:24
39.999881,116.379502,0,88,39644.5433912037,2008-07-15,13:02:29
39.999889,116.379501,0,88,39644.5434490741,2008-07-15,13:02:34
39.999889,116.379501,0,88,39644.5434837963,2008-07-15,13:02:37
39.999895,116.379497,0,88,39644.5435069444,2008-07-15,13:02:39
39.999904,116.379493,0,88,39644.5435648148,2008-07-15,13:02:44
39.999904,116.379493,0,88,39644.543599537,2008-07-15,13:02:47
39.999905,116.379498,0,88,39644.5436226852,2008-07-15,13:02:49
39.999918,116.3795,0,89,39644.5436805556,2008-07-15,13:02:54
39.999938,116.379499,0,89,39644.5437384259,2008-07-15,13:02:59
39.999954,116.379503,0,89,39644.5437962963,2008-07-15,13:03:04
39.999953,116.379507,0,89,39644.5438541667,2008-07-15,13:03:09
39.999953,116.379507,0,89,39644.5438888889,2008-07-15,13:03:12
39.99995,116.379512,0,89,39644.543912037,2008-07-15,13:03:14
40.000044,116.379494,0,87,39644.5439699074,2008-07-15,13:03:19
40.000089,116.379462,0,81,39644.5440277778,2008-07-15,13:03:24
40.000136,116.379396,0,82,39644.5440856481,2008-07-15,13:03:29
40.000253,116.379332,0,93,39644.5441435185,2008-07-15,13:03:34
40.000253,116.379332,0,93,39644.5441782407,2008-07-15,13:03:37
40.000245,116.379337,0,86,39644.5442013889,2008-07-15,13:03:39
40.000254,116.379329,0,81,39644.5442592593,2008-07-15,13:03:44
40.000263,116.379295,0,76,39644.5443171296,2008-07-15,13:03:49
40.000228,116.379297,0,67,39644.544375,2008-07-15,13:03:54
40.000228,116.379305,0,66,39644.5444328704,2008-07-15,13:03:59
40.000228,116.379305,0,66,39644.5444675926,2008-07-15,13:04:02
40.000234,116.379298,0,66,39644.5444907407,2008-07-15,13:04:04
40.000212,116.379309,0,66,39644.5445486111,2008-07-15,13:04:09
39.999823,116.379379,0,56,39644.5446064815,2008-07-15,13:04:14
39.999666,116.37943,0,48,39644.5446643519,2008-07-15,13:04:19
39.999598,116.379469,0,45,39644.5447222222,2008-07-15,13:04:24
39.9996,116.379466,0,45,39644.5447800926,2008-07-15,13:04:29
39.9996,116.379466,0,45,39644.5448148148,2008-07-15,13:04:32
39.999598,116.379467,0,45,39644.544837963,2008-07-15,13:04:34
39.999607,116.37946,0,45,39644.5448958333,2008-07-15,13:04:39
39.999607,116.37946,0,45,39644.5449537037,2008-07-15,13:04:44
39.999607,116.37946,0,45,39644.5449884259,2008-07-15,13:04:47
39.999611,116.379455,0,45,39644.5450115741,2008-07-15,13:04:49
39.999628,116.379416,0,47,39644.5450694444,2008-07-15,13:04:54
39.999607,116.379391,0,51,39644.5451273148,2008-07-15,13:04:59
39.999627,116.379372,0,52,39644.5451851852,2008-07-15,13:05:04
39.999655,116.379339,0,52,39644.5452430556,2008-07-15,13:05:09
39.999675,116.379328,0,53,39644.5453009259,2008-07-15,13:05:14
40.00009,116.379176,0,76,39644.5453587963,2008-07-15,13:05:19
40.000115,116.379183,0,75,39644.5454166667,2008-07-15,13:05:24
40.000119,116.379181,0,76,39644.545474537,2008-07-15,13:05:29
40.000121,116.37918,0,76,39644.5455324074,2008-07-15,13:05:34
40.000121,116.37918,0,76,39644.5455671296,2008-07-15,13:05:37
40.000127,116.379178,0,77,39644.5455902778,2008-07-15,13:05:39
40.00016,116.379179,0,86,39644.5456481481,2008-07-15,13:05:44
40.000177,116.379195,0,95,39644.5457060185,2008-07-15,13:05:49
40.000197,116.379205,0,101,39644.5457638889,2008-07-15,13:05:54
40.00022,116.379242,0,111,39644.5458217593,2008-07-15,13:05:59
40.000232,116.379249,0,119,39644.5458796296,2008-07-15,13:06:04
40.000232,116.379249,0,119,39644.5459143519,2008-07-15,13:06:07
40.000236,116.379247,0,119,39644.5459375,2008-07-15,13:06:09
40.000246,116.37924,0,119,39644.5459953704,2008-07-15,13:06:14
40.000252,116.379237,0,119,39644.5460532407,2008-07-15,13:06:19
40.000251,116.379237,0,119,39644.5461111111,2008-07-15,13:06:24
40.000251,116.379237,0,119,39644.5461458333,2008-07-15,13:06:27
40.000255,116.379236,0,119,39644.5461689815,2008-07-15,13:06:29
40.000293,116.379236,0,120,39644.5462268519,2008-07-15,13:06:34
40.000352,116.379248,0,127,39644.5462847222,2008-07-15,13:06:39
40.000377,116.379261,0,127,39644.5463425926,2008-07-15,13:06:44
40.000166,116.379073,0,95,39644.5494097222,2008-07-15,13:11:09
40.000141,116.378916,0,99,39644.5494675926,2008-07-15,13:11:14
40.000073,116.378722,0,105,39644.549525463,2008-07-15,13:11:19
39.999994,116.37869,0,105,39644.5495833333,2008-07-15,13:11:24
39.999929,116.378706,0,103,39644.5496412037,2008-07-15,13:11:29
39.99987,116.378704,0,107,39644.5496990741,2008-07-15,13:11:34
39.999851,116.378737,0,108,39644.5497569444,2008-07-15,13:11:39
39.999848,116.378739,0,108,39644.5498148148,2008-07-15,13:11:44
39.99985,116.378741,0,108,39644.5498726852,2008-07-15,13:11:49
39.99985,116.378741,0,108,39644.5499074074,2008-07-15,13:11:52
39.999849,116.378747,0,108,39644.5499305556,2008-07-15,13:11:54
39.999858,116.378749,0,107,39644.5499884259,2008-07-15,13:11:59
39.999914,116.378847,0,110,39644.5500462963,2008-07-15,13:12:04
39.999923,116.378845,0,110,39644.5501041667,2008-07-15,13:12:09
39.999922,116.378846,0,110,39644.550162037,2008-07-15,13:12:14
39.999922,116.378844,0,111,39644.5502199074,2008-07-15,13:12:19
39.999919,116.378842,0,111,39644.5502777778,2008-07-15,13:12:24
39.99992,116.378839,0,111,39644.5503356481,2008-07-15,13:12:29
39.99992,116.378839,0,111,39644.5503935185,2008-07-15,13:12:34
39.999921,116.378841,0,112,39644.5504513889,2008-07-15,13:12:39
39.99992,116.378847,0,112,39644.5505092593,2008-07-15,13:12:44
39.999925,116.378851,0,112,39644.5505671296,2008-07-15,13:12:49
39.999931,116.378851,0,112,39644.550625,2008-07-15,13:12:54
39.999933,116.378853,0,112,39644.5506828704,2008-07-15,13:12:59
39.999933,116.378853,0,112,39644.5507175926,2008-07-15,13:13:02
39.999927,116.37886,0,112,39644.5507407407,2008-07-15,13:13:04
39.999931,116.378946,0,116,39644.5507986111,2008-07-15,13:13:09
39.999954,116.379017,0,119,39644.5508564815,2008-07-15,13:13:14
39.999977,116.379078,0,122,39644.5509143519,2008-07-15,13:13:19
39.999986,116.379094,0,123,39644.5509722222,2008-07-15,13:13:24
39.999992,116.379092,0,124,39644.5510300926,2008-07-15,13:13:29
39.999994,116.379091,0,124,39644.551087963,2008-07-15,13:13:34
40.000002,116.379087,0,124,39644.5511458333,2008-07-15,13:13:39
40.00001,116.379082,0,124,39644.5512037037,2008-07-15,13:13:44
40.000013,116.379083,0,124,39644.5512615741,2008-07-15,13:13:49
40.000013,116.379083,0,124,39644.5512962963,2008-07-15,13:13:52
40.000018,116.379082,0,124,39644.5513194444,2008-07-15,13:13:54
40.000066,116.379094,0,128,39644.5513773148,2008-07-15,13:13:59
40.00009,116.379119,0,130,39644.5514351852,2008-07-15,13:14:04
40.000093,116.379118,0,130,39644.5514930556,2008-07-15,13:14:09
40.000093,116.379119,0,130,39644.5515509259,2008-07-15,13:14:14
40.000093,116.379119,0,130,39644.5516087963,2008-07-15,13:14:19
40.000097,116.379118,0,130,39644.5516666667,2008-07-15,13:14:24
40.000098,116.379119,0,130,39644.551724537,2008-07-15,13:14:29
40.000098,116.379119,0,130,39644.5517592593,2008-07-15,13:14:32
40.000092,116.379124,0,131,39644.5517824074,2008-07-15,13:14:34
40.000055,116.379105,0,133,39644.5518402778,2008-07-15,13:14:39
39.999998,116.379074,0,139,39644.5518981481,2008-07-15,13:14:44
40.000018,116.379126,0,143,39644.5519560185,2008-07-15,13:14:49
40.000013,116.379133,0,143,39644.5520138889,2008-07-15,13:14:54
40.000013,116.379133,0,143,39644.5520486111,2008-07-15,13:14:57
40.000019,116.379133,0,143,39644.5520717593,2008-07-15,13:14:59
40.000051,116.379149,0,142,39644.5521296296,2008-07-15,13:15:04
40.000028,116.37885,0,138,39644.5521875,2008-07-15,13:15:09
40.000031,116.378732,0,136,39644.5522453704,2008-07-15,13:15:14
40.000039,116.378673,0,136,39644.5523032407,2008-07-15,13:15:19
40.000038,116.378623,0,138,39644.5523611111,2008-07-15,13:15:24
40.000038,116.378623,0,138,39644.5523958333,2008-07-15,13:15:27
40.000039,116.378617,0,138,39644.5524189815,2008-07-15,13:15:29
40.000044,116.378606,0,138,39644.5524768519,2008-07-15,13:15:34
40.000045,116.378598,0,138,39644.5525347222,2008-07-15,13:15:39
40.000039,116.3786,0,138,39644.5525925926,2008-07-15,13:15:44
40.000039,116.3786,0,138,39644.5526273148,2008-07-15,13:15:47
40.000033,116.378601,0,138,39644.552650463,2008-07-15,13:15:49
40.000039,116.37859,0,138,39644.5527083333,2008-07-15,13:15:54
40.000046,116.378538,0,137,39644.5527662037,2008-07-15,13:15:59
40.000037,116.378486,0,139,39644.5528240741,2008-07-15,13:16:04
40.000032,116.378489,0,139,39644.5528819444,2008-07-15,13:16:09
40.000031,116.37849,0,139,39644.5529398148,2008-07-15,13:16:14
40.000039,116.378485,0,139,39644.5529976852,2008-07-15,13:16:19
40.000039,116.378485,0,139,39644.5530324074,2008-07-15,13:16:22
40.000039,116.378487,0,139,39644.5530555556,2008-07-15,13:16:24
40.000034,116.378496,0,139,39644.5531134259,2008-07-15,13:16:29
40.00003,116.378503,0,139,39644.5531712963,2008-07-15,13:16:34
40.00003,116.378508,0,139,39644.5532291667,2008-07-15,13:16:39
40.000026,116.378515,0,139,39644.553287037,2008-07-15,13:16:44
40.000024,116.37852,0,139,39644.5533449074,2008-07-15,13:16:49
40.000024,116.37852,0,139,39644.5533796296,2008-07-15,13:16:52
40.000028,116.378521,0,139,39644.5534027778,2008-07-15,13:16:54
40.000062,116.378552,0,147,39644.5534606481,2008-07-15,13:16:59
40.000126,116.378619,0,150,39644.5535185185,2008-07-15,13:17:04
40.000131,116.378614,0,150,39644.5535763889,2008-07-15,13:17:09
40.000131,116.378614,0,150,39644.5536111111,2008-07-15,13:17:12
40.000137,116.378612,0,150,39644.5536342593,2008-07-15,13:17:14
40.000166,116.378621,0,149,39644.5536921296,2008-07-15,13:17:19
40.000254,116.378632,0,146,39644.55375,2008-07-15,13:17:24
40.000319,116.378655,0,142,39644.5538078704,2008-07-15,13:17:29
40.000358,116.378698,0,138,39644.5538657407,2008-07-15,13:17:34
40.000376,116.378705,0,139,39644.5539236111,2008-07-15,13:17:39
40.000409,116.378705,0,139,39644.5539814815,2008-07-15,13:17:44
40.000439,116.378739,0,137,39644.5540393519,2008-07-15,13:17:49
40.000445,116.378751,0,136,39644.5540972222,2008-07-15,13:17:54
40.000445,116.378751,0,136,39644.5541319444,2008-07-15,13:17:57
40.000437,116.378759,0,136,39644.5541550926,2008-07-15,13:17:59
40.000455,116.378805,0,136,39644.554212963,2008-07-15,13:18:04
40.000455,116.378805,0,136,39644.5542476852,2008-07-15,13:18:07
40.000452,116.378812,0,137,39644.5542708333,2008-07-15,13:18:09
40.000463,116.378809,0,138,39644.5543287037,2008-07-15,13:18:14
40.000463,116.378809,0,138,39644.5543634259,2008-07-15,13:18:17
40.000461,116.378811,0,138,39644.5543865741,2008-07-15,13:18:19
40.000408,116.378821,0,141,39644.5544444444,2008-07-15,13:18:24
40.000393,116.378829,0,142,39644.5545023148,2008-07-15,13:18:29
40.000399,116.378829,0,141,39644.5545601852,2008-07-15,13:18:34
40.000406,116.378827,0,141,39644.5546180556,2008-07-15,13:18:39
40.000406,116.378827,0,141,39644.5546527778,2008-07-15,13:18:42
40.000409,116.378826,0,141,39644.5546759259,2008-07-15,13:18:44
40.000419,116.378832,0,141,39644.5547337963,2008-07-15,13:18:49
40.000453,116.378907,0,137,39644.5547916667,2008-07-15,13:18:54
40.000455,116.378963,0,137,39644.554849537,2008-07-15,13:18:59
40.000461,116.378977,0,138,39644.5549074074,2008-07-15,13:19:04
40.000499,116.379015,0,141,39644.5549652778,2008-07-15,13:19:09
40.000499,116.379061,0,143,39644.5550231481,2008-07-15,13:19:14
40.000492,116.379068,0,143,39644.5550810185,2008-07-15,13:19:19
40.000492,116.379068,0,143,39644.5551157407,2008-07-15,13:19:22
40.000487,116.379072,0,143,39644.5551388889,2008-07-15,13:19:24
40.000496,116.379094,0,153,39644.5551967593,2008-07-15,13:19:29
40.000516,116.379095,0,167,39644.5552546296,2008-07-15,13:19:34
40.00054,116.379086,0,167,39644.5553125,2008-07-15,13:19:39
40.000575,116.37905,0,169,39644.5553703704,2008-07-15,13:19:44
40.000612,116.379014,0,162,39644.5554282407,2008-07-15,13:19:49
40.00062,116.378968,0,159,39644.5554861111,2008-07-15,13:19:54
40.000645,116.378949,0,160,39644.5555439815,2008-07-15,13:19:59
40.000657,116.378905,0,168,39644.5556018518,2008-07-15,13:20:04
40.000653,116.378894,0,177,39644.5556597222,2008-07-15,13:20:09
40.000648,116.378924,0,182,39644.5557175926,2008-07-15,13:20:14
40.000651,116.378931,0,184,39644.555775463,2008-07-15,13:20:19
40.000656,116.378928,0,184,39644.5558333333,2008-07-15,13:20:24
40.000656,116.378928,0,184,39644.5558680556,2008-07-15,13:20:27
40.000651,116.378935,0,184,39644.5558912037,2008-07-15,13:20:29
40.000641,116.378944,0,184,39644.5559490741,2008-07-15,13:20:34
40.000639,116.378944,0,184,39644.5560069444,2008-07-15,13:20:39
40.000635,116.378948,0,184,39644.5560648148,2008-07-15,13:20:44
40.000628,116.378955,0,184,39644.5561226852,2008-07-15,13:20:49
40.000621,116.37896,0,184,39644.5561805556,2008-07-15,13:20:54
40.000627,116.378954,0,184,39644.5562384259,2008-07-15,13:20:59
40.000627,116.378955,0,184,39644.5562962963,2008-07-15,13:21:04
40.000626,116.378956,0,184,39644.5563541667,2008-07-15,13:21:09
40.000623,116.378957,0,184,39644.556412037,2008-07-15,13:21:14
40.000623,116.378958,0,184,39644.5564699074,2008-07-15,13:21:19
40.000623,116.378958,0,184,39644.5565046296,2008-07-15,13:21:22
40.000621,116.37896,0,185,39644.5565277778,2008-07-15,13:21:24
40.000537,116.379001,0,189,39644.5565856481,2008-07-15,13:21:29
40.000453,116.379015,0,189,39644.5566435185,2008-07-15,13:21:34
40.000369,116.379009,0,188,39644.5567013889,2008-07-15,13:21:39
40.000275,116.378943,0,189,39644.5567592593,2008-07-15,13:21:44
40.000185,116.378835,0,190,39644.5568171296,2008-07-15,13:21:49
40.000147,116.378815,0,191,39644.556875,2008-07-15,13:21:54
40.000134,116.378796,0,192,39644.5569328704,2008-07-15,13:21:59
40.000107,116.378732,0,194,39644.5569907407,2008-07-15,13:22:04
40.000109,116.378732,0,194,39644.5570486111,2008-07-15,13:22:09
40.000103,116.378735,0,194,39644.5571064815,2008-07-15,13:22:14
40.000103,116.378735,0,194,39644.5571412037,2008-07-15,13:22:17
40.000102,116.378735,0,195,39644.5571643518,2008-07-15,13:22:19
39.999977,116.378504,0,204,39644.5572222222,2008-07-15,13:22:24
39.999977,116.378504,0,204,39644.5572569444,2008-07-15,13:22:27
39.999979,116.378507,0,204,39644.5572800926,2008-07-15,13:22:29
39.999989,116.378504,0,204,39644.557337963,2008-07-15,13:22:34
39.999996,116.3785,0,204,39644.5573958333,2008-07-15,13:22:39
39.999994,116.378506,0,204,39644.5574537037,2008-07-15,13:22:44
39.999994,116.378506,0,204,39644.5574884259,2008-07-15,13:22:47
39.999997,116.37851,0,204,39644.5575115741,2008-07-15,13:22:49
40.000078,116.378631,0,204,39644.5575694444,2008-07-15,13:22:54
40.000229,116.378917,0,203,39644.5576273148,2008-07-15,13:22:59
40.000281,116.379016,0,204,39644.5576851852,2008-07-15,13:23:04
40.000315,116.379062,0,206,39644.5577430556,2008-07-15,13:23:09
40.000321,116.379059,0,206,39644.5578009259,2008-07-15,13:23:14
40.000322,116.379061,0,206,39644.5578587963,2008-07-15,13:23:19
40.000325,116.379061,0,206,39644.5579166667,2008-07-15,13:23:24
40.000325,116.379064,0,206,39644.557974537,2008-07-15,13:23:29
40.000325,116.379065,0,206,39644.5580324074,2008-07-15,13:23:34
40.000322,116.379067,0,205,39644.5580902778,2008-07-15,13:23:39
40.000322,116.379067,0,205,39644.558125,2008-07-15,13:23:42
40.000318,116.379071,0,205,39644.5581481481,2008-07-15,13:23:44
40.000293,116.379132,0,200,39644.5582060185,2008-07-15,13:23:49
40.000276,116.379197,0,200,39644.5582638889,2008-07-15,13:23:54
40.000243,116.379234,0,202,39644.5583217593,2008-07-15,13:23:59
40.000203,116.379264,0,206,39644.5583796296,2008-07-15,13:24:04
40.00017,116.379297,0,208,39644.5584375,2008-07-15,13:24:09
