# Supplementary material for: Research on differential privacy protection method based on user tendency
Source: PLoS One. 2023 Oct 26;18(10):e0288823. doi: 10.1371/journal.pone.0288823 (PMC10602288; doi:10.1371/journal.pone.0288823)
Supplement: S3 Data — (ZIP) [file pone.0288823.s003.zip › Data 5-3/052/Trajectory/20080716082736.plt]

Geolife trajectory
WGS 84
Altitude is in Feet
Reserved 3
0,2,255,My Track,0,0,2,8421376
0
40.000507,116.372744,0,58,39645.3525,2008-07-16,08:27:36
40.000521,116.372763,0,92,39645.3525578704,2008-07-16,08:27:41
40.000505,116.372473,0,190,39645.3582291667,2008-07-16,08:35:51
40.000485,116.372139,0,167,39645.358287037,2008-07-16,08:35:56
40.000466,116.371757,0,152,39645.3583449074,2008-07-16,08:36:01
40.000426,116.371314,0,140,39645.3584027778,2008-07-16,08:36:06
40.000389,116.370842,0,132,39645.3584606481,2008-07-16,08:36:11
40.000372,116.370573,0,121,39645.3585185185,2008-07-16,08:36:16
40.000382,116.370503,0,115,39645.3585763889,2008-07-16,08:36:21
40.00039,116.370507,0,114,39645.3586342593,2008-07-16,08:36:26
40.00039,116.370504,0,113,39645.3586921296,2008-07-16,08:36:31
40.000391,116.3705,0,113,39645.35875,2008-07-16,08:36:36
40.000392,116.370498,0,113,39645.3588078704,2008-07-16,08:36:41
40.000392,116.370497,0,113,39645.3588657407,2008-07-16,08:36:46
40.000393,116.370503,0,113,39645.3589236111,2008-07-16,08:36:51
40.000393,116.370502,0,113,39645.3589814815,2008-07-16,08:36:56
40.000393,116.370502,0,113,39645.3590162037,2008-07-16,08:36:59
40.000394,116.370502,0,114,39645.3590393519,2008-07-16,08:37:01
40.000406,116.370438,0,113,39645.3590972222,2008-07-16,08:37:06
40.000404,116.370152,0,111,39645.3591550926,2008-07-16,08:37:11
40.000397,116.369771,0,111,39645.359212963,2008-07-16,08:37:16
40.00039,116.369356,0,116,39645.3592708333,2008-07-16,08:37:21
40.00037,116.368884,0,123,39645.3593287037,2008-07-16,08:37:26
40.000365,116.368351,0,126,39645.3593865741,2008-07-16,08:37:31
40.000372,116.367861,0,131,39645.3594444444,2008-07-16,08:37:36
40.000366,116.367727,0,135,39645.3595023148,2008-07-16,08:37:41
40.000356,116.367717,0,133,39645.3595601852,2008-07-16,08:37:46
40.000357,116.367722,0,134,39645.3596180556,2008-07-16,08:37:51
40.000356,116.36773,0,135,39645.3596759259,2008-07-16,08:37:56
40.000356,116.36773,0,135,39645.3597106481,2008-07-16,08:37:59
40.000355,116.367736,0,135,39645.3597337963,2008-07-16,08:38:01
40.000361,116.367604,0,137,39645.3597916667,2008-07-16,08:38:06
40.000352,116.367252,0,140,39645.359849537,2008-07-16,08:38:11
40.000301,116.366854,0,141,39645.3599074074,2008-07-16,08:38:16
40.000273,116.366349,0,145,39645.3599652778,2008-07-16,08:38:21
40.000246,116.365759,0,147,39645.3600231481,2008-07-16,08:38:26
40.000244,116.365194,0,172,39645.3600810185,2008-07-16,08:38:31
40.000261,116.364757,0,192,39645.3601388889,2008-07-16,08:38:36
40.000257,116.364648,0,164,39645.3601967593,2008-07-16,08:38:41
40.000254,116.364642,0,163,39645.3602546296,2008-07-16,08:38:46
40.000254,116.364643,0,162,39645.3603125,2008-07-16,08:38:51
40.000254,116.364642,0,162,39645.3603703704,2008-07-16,08:38:56
40.000254,116.364642,0,161,39645.3604282407,2008-07-16,08:39:01
40.000254,116.364641,0,161,39645.3604861111,2008-07-16,08:39:06
40.000254,116.364639,0,161,39645.3605439815,2008-07-16,08:39:11
40.000254,116.364636,0,162,39645.3606018518,2008-07-16,08:39:16
40.000255,116.364636,0,162,39645.3606597222,2008-07-16,08:39:21
40.000255,116.364636,0,162,39645.3607175926,2008-07-16,08:39:26
40.000255,116.364635,0,162,39645.360775463,2008-07-16,08:39:31
40.000255,116.364634,0,162,39645.3608333333,2008-07-16,08:39:36
40.000255,116.364633,0,162,39645.3608912037,2008-07-16,08:39:41
40.000254,116.364632,0,162,39645.3609490741,2008-07-16,08:39:46
40.000255,116.364632,0,162,39645.3610069444,2008-07-16,08:39:51
40.000255,116.364633,0,162,39645.3610648148,2008-07-16,08:39:56
40.000255,116.364633,0,162,39645.361099537,2008-07-16,08:39:59
40.000256,116.364632,0,162,39645.3611226852,2008-07-16,08:40:01
40.000255,116.364484,0,160,39645.3611805556,2008-07-16,08:40:06
40.000249,116.36418,0,151,39645.3612384259,2008-07-16,08:40:11
40.00023,116.3638,0,155,39645.3612962963,2008-07-16,08:40:16
40.000191,116.363365,0,146,39645.3613541667,2008-07-16,08:40:21
40.000161,116.362726,0,135,39645.361412037,2008-07-16,08:40:26
40.000149,116.362025,0,128,39645.3614699074,2008-07-16,08:40:31
40.000137,116.361297,0,119,39645.3615277778,2008-07-16,08:40:36
40.0001,116.360591,0,114,39645.3615856481,2008-07-16,08:40:41
40.000083,116.359951,0,109,39645.3616435185,2008-07-16,08:40:46
40.000076,116.35948,0,109,39645.3617013889,2008-07-16,08:40:51
40.000075,116.359171,0,109,39645.3617592593,2008-07-16,08:40:56
40.000062,116.359154,0,110,39645.3618171296,2008-07-16,08:41:01
40.000062,116.359155,0,108,39645.361875,2008-07-16,08:41:06
40.000061,116.359154,0,108,39645.3619328704,2008-07-16,08:41:11
40.000061,116.359154,0,109,39645.3619907407,2008-07-16,08:41:16
40.000061,116.359152,0,109,39645.3620486111,2008-07-16,08:41:21
40.000061,116.35915,0,109,39645.3621064815,2008-07-16,08:41:26
40.000061,116.359147,0,109,39645.3621643518,2008-07-16,08:41:31
40.000061,116.359146,0,109,39645.3622222222,2008-07-16,08:41:36
40.000061,116.359146,0,109,39645.3622800926,2008-07-16,08:41:41
40.000061,116.359146,0,109,39645.362337963,2008-07-16,08:41:46
40.000061,116.359146,0,109,39645.3623726852,2008-07-16,08:41:49
40.000061,116.359143,0,109,39645.3623958333,2008-07-16,08:41:51
40.000057,116.358923,0,107,39645.3624537037,2008-07-16,08:41:56
39.999992,116.358608,0,112,39645.3625115741,2008-07-16,08:42:01
39.999758,116.35845,0,114,39645.3625694444,2008-07-16,08:42:06
39.99941,116.358464,0,113,39645.3626273148,2008-07-16,08:42:11
39.999022,116.358487,0,109,39645.3626851852,2008-07-16,08:42:16
39.998657,116.358498,0,109,39645.3627430556,2008-07-16,08:42:21
39.998392,116.358516,0,113,39645.3628009259,2008-07-16,08:42:26
39.998177,116.35852,0,118,39645.3628587963,2008-07-16,08:42:31
39.998056,116.3585,0,130,39645.3629166667,2008-07-16,08:42:36
39.998037,116.35852,0,130,39645.362974537,2008-07-16,08:42:41
39.998037,116.35852,0,130,39645.3630092593,2008-07-16,08:42:44
39.998029,116.35852,0,130,39645.3630324074,2008-07-16,08:42:46
39.997929,116.358532,0,140,39645.3630902778,2008-07-16,08:42:51
39.997697,116.358568,0,146,39645.3631481482,2008-07-16,08:42:56
39.997361,116.358615,0,137,39645.3632060185,2008-07-16,08:43:01
39.99698,116.358603,0,131,39645.3632638889,2008-07-16,08:43:06
39.996531,116.358541,0,143,39645.3633217593,2008-07-16,08:43:11
39.996047,116.358574,0,137,39645.3633796296,2008-07-16,08:43:16
39.995686,116.358633,0,129,39645.3634375,2008-07-16,08:43:21
39.995529,116.358664,0,127,39645.3634953704,2008-07-16,08:43:26
39.995507,116.358664,0,125,39645.3635532407,2008-07-16,08:43:31
39.995507,116.358664,0,125,39645.363587963,2008-07-16,08:43:34
39.995512,116.358665,0,126,39645.3636111111,2008-07-16,08:43:36
39.995502,116.358668,0,126,39645.3636689815,2008-07-16,08:43:41
39.995465,116.358686,0,122,39645.3637268519,2008-07-16,08:43:46
39.995376,116.358697,0,117,39645.3637847222,2008-07-16,08:43:51
39.995213,116.358693,0,116,39645.3638425926,2008-07-16,08:43:56
39.995058,116.35871,0,117,39645.363900463,2008-07-16,08:44:01
39.995006,116.358725,0,122,39645.3639583333,2008-07-16,08:44:06
39.994994,116.35873,0,122,39645.3640162037,2008-07-16,08:44:11
39.99496,116.35873,0,123,39645.3640740741,2008-07-16,08:44:16
39.994792,116.358743,0,121,39645.3641319444,2008-07-16,08:44:21
39.994522,116.358768,0,120,39645.3641898148,2008-07-16,08:44:26
39.994204,116.358767,0,117,39645.3642476852,2008-07-16,08:44:31
39.993888,116.358761,0,121,39645.3643055556,2008-07-16,08:44:36
39.993653,116.358726,0,123,39645.3643634259,2008-07-16,08:44:41
39.993578,116.358706,0,131,39645.3644212963,2008-07-16,08:44:46
39.993581,116.358691,0,134,39645.3644791667,2008-07-16,08:44:51
39.993548,116.358704,0,134,39645.364537037,2008-07-16,08:44:56
39.993405,116.358713,0,141,39645.3645949074,2008-07-16,08:45:01
39.993178,116.358722,0,143,39645.3646527778,2008-07-16,08:45:06
39.992977,116.358741,0,147,39645.3647106481,2008-07-16,08:45:11
39.992811,116.358781,0,156,39645.3647685185,2008-07-16,08:45:16
39.992788,116.358792,0,162,39645.3648263889,2008-07-16,08:45:21
39.992784,116.358794,0,166,39645.3648842593,2008-07-16,08:45:26
39.992779,116.358795,0,169,39645.3649421296,2008-07-16,08:45:31
39.992777,116.358797,0,171,39645.365,2008-07-16,08:45:36
39.992777,116.358797,0,173,39645.3650578704,2008-07-16,08:45:41
39.992773,116.358797,0,174,39645.3651157407,2008-07-16,08:45:46
39.992767,116.358797,0,174,39645.3651736111,2008-07-16,08:45:51
39.992769,116.358798,0,174,39645.3652314815,2008-07-16,08:45:56
39.992769,116.358798,0,174,39645.3652662037,2008-07-16,08:45:59
39.992764,116.358798,0,174,39645.3652893519,2008-07-16,08:46:01
39.992751,116.358797,0,174,39645.3653472222,2008-07-16,08:46:06
39.992738,116.358795,0,175,39645.3654050926,2008-07-16,08:46:11
39.992727,116.358795,0,175,39645.365462963,2008-07-16,08:46:16
39.992703,116.358799,0,176,39645.3655208333,2008-07-16,08:46:21
39.992554,116.358831,0,177,39645.3655787037,2008-07-16,08:46:26
39.992411,116.358808,0,173,39645.3656365741,2008-07-16,08:46:31
39.992328,116.358519,0,178,39645.3656944444,2008-07-16,08:46:36
39.992325,116.358124,0,179,39645.3657523148,2008-07-16,08:46:41
39.992324,116.35766,0,171,39645.3658101852,2008-07-16,08:46:46
39.992326,116.357136,0,170,39645.3658680556,2008-07-16,08:46:51
39.992308,116.356546,0,172,39645.3659259259,2008-07-16,08:46:56
39.992279,116.355923,0,175,39645.3659837963,2008-07-16,08:47:01
39.992257,116.355238,0,175,39645.3660416667,2008-07-16,08:47:06
39.992238,116.354489,0,176,39645.366099537,2008-07-16,08:47:11
39.992186,116.353659,0,179,39645.3661574074,2008-07-16,08:47:16
39.992163,116.352884,0,180,39645.3662152778,2008-07-16,08:47:21
39.992149,116.352336,0,191,39645.3662731481,2008-07-16,08:47:26
39.992123,116.352016,0,191,39645.3663310185,2008-07-16,08:47:31
39.992118,116.351996,0,202,39645.3663888889,2008-07-16,08:47:36
39.992158,116.35189,0,195,39645.3664467593,2008-07-16,08:47:41
39.992149,116.351642,0,193,39645.3665046296,2008-07-16,08:47:46
39.992172,116.351398,0,189,39645.3665625,2008-07-16,08:47:51
39.99215,116.351086,0,191,39645.3666203704,2008-07-16,08:47:56
39.992062,116.350732,0,179,39645.3666782407,2008-07-16,08:48:01
39.99205,116.350236,0,156,39645.3667361111,2008-07-16,08:48:06
39.99209,116.349708,0,152,39645.3667939815,2008-07-16,08:48:11
39.992076,116.349083,0,163,39645.3668518519,2008-07-16,08:48:16
39.99206,116.348542,0,149,39645.3669097222,2008-07-16,08:48:21
39.992054,116.348094,0,141,39645.3669675926,2008-07-16,08:48:26
39.992042,116.347827,0,137,39645.367025463,2008-07-16,08:48:31
39.992046,116.347789,0,127,39645.3670833333,2008-07-16,08:48:36
39.992046,116.347789,0,125,39645.3671412037,2008-07-16,08:48:41
39.992046,116.347789,0,125,39645.3671759259,2008-07-16,08:48:44
39.992046,116.347783,0,125,39645.3671990741,2008-07-16,08:48:46
39.992044,116.347773,0,125,39645.3672569444,2008-07-16,08:48:51
39.992044,116.34777,0,125,39645.3673148148,2008-07-16,08:48:56
39.992044,116.347776,0,125,39645.3673726852,2008-07-16,08:49:01
39.992044,116.347778,0,125,39645.3674305556,2008-07-16,08:49:06
39.992043,116.347779,0,125,39645.3674884259,2008-07-16,08:49:11
39.992043,116.34778,0,125,39645.3675462963,2008-07-16,08:49:16
39.992043,116.34778,0,125,39645.3676041667,2008-07-16,08:49:21
39.992042,116.347781,0,125,39645.367662037,2008-07-16,08:49:26
39.992042,116.347781,0,125,39645.3677199074,2008-07-16,08:49:31
39.992043,116.347781,0,125,39645.3677777778,2008-07-16,08:49:36
39.992043,116.347781,0,125,39645.3678356481,2008-07-16,08:49:41
39.992043,116.347781,0,125,39645.3678703704,2008-07-16,08:49:44
39.992043,116.34778,0,125,39645.3678935185,2008-07-16,08:49:46
39.992029,116.347621,0,125,39645.3679513889,2008-07-16,08:49:51
39.992034,116.347553,0,125,39645.3680092593,2008-07-16,08:49:56
39.992021,116.347573,0,127,39645.3680671296,2008-07-16,08:50:01
39.992025,116.347529,0,126,39645.368125,2008-07-16,08:50:06
39.992036,116.34742,0,124,39645.3681828704,2008-07-16,08:50:11
39.992044,116.347422,0,121,39645.3682407407,2008-07-16,08:50:16
39.992044,116.347421,0,120,39645.3682986111,2008-07-16,08:50:21
39.992044,116.347421,0,120,39645.3683564815,2008-07-16,08:50:26
39.992044,116.347422,0,120,39645.3684143518,2008-07-16,08:50:31
39.992043,116.347419,0,120,39645.3684722222,2008-07-16,08:50:36
39.992042,116.347414,0,121,39645.3685300926,2008-07-16,08:50:41
39.992042,116.34742,0,121,39645.368587963,2008-07-16,08:50:46
39.992042,116.34742,0,120,39645.3686458333,2008-07-16,08:50:51
39.992042,116.347421,0,120,39645.3687037037,2008-07-16,08:50:56
39.992042,116.34742,0,120,39645.3687615741,2008-07-16,08:51:01
39.992042,116.347419,0,120,39645.3688194444,2008-07-16,08:51:06
39.992043,116.347419,0,120,39645.3688773148,2008-07-16,08:51:11
39.992043,116.347418,0,120,39645.3689351852,2008-07-16,08:51:16
39.992043,116.347417,0,120,39645.3689930556,2008-07-16,08:51:21
39.992044,116.347416,0,120,39645.3690509259,2008-07-16,08:51:26
39.992044,116.347416,0,120,39645.3691087963,2008-07-16,08:51:31
39.992044,116.347415,0,120,39645.3691666667,2008-07-16,08:51:36
39.992044,116.347415,0,120,39645.369224537,2008-07-16,08:51:41
39.992044,116.347414,0,120,39645.3692824074,2008-07-16,08:51:46
39.992044,116.347414,0,120,39645.3693171296,2008-07-16,08:51:49
39.992043,116.347414,0,120,39645.3693402778,2008-07-16,08:51:51
39.992035,116.347357,0,122,39645.3693981481,2008-07-16,08:51:56
39.991972,116.347126,0,123,39645.3694560185,2008-07-16,08:52:01
39.991848,116.346894,0,122,39645.3695138889,2008-07-16,08:52:06
39.991602,116.346777,0,123,39645.3695717593,2008-07-16,08:52:11
39.991239,116.346786,0,119,39645.3696296296,2008-07-16,08:52:16
39.990828,116.34681,0,118,39645.3696875,2008-07-16,08:52:21
39.990375,116.346846,0,122,39645.3697453704,2008-07-16,08:52:26
39.989943,116.346859,0,131,39645.3698032407,2008-07-16,08:52:31
39.989608,116.346857,0,134,39645.3698611111,2008-07-16,08:52:36
39.98944,116.346872,0,143,39645.3699189815,2008-07-16,08:52:41
39.989394,116.346884,0,147,39645.3699768518,2008-07-16,08:52:46
39.989367,116.346888,0,149,39645.3700347222,2008-07-16,08:52:51
39.989174,116.346968,0,150,39645.3700925926,2008-07-16,08:52:56
39.988899,116.347035,0,151,39645.370150463,2008-07-16,08:53:01
39.988565,116.347031,0,150,39645.3702083333,2008-07-16,08:53:06
39.988226,116.34704,0,148,39645.3702662037,2008-07-16,08:53:11
39.987911,116.347054,0,147,39645.3703240741,2008-07-16,08:53:16
39.98773,116.347061,0,146,39645.3703819444,2008-07-16,08:53:21
39.987632,116.347072,0,145,39645.3704398148,2008-07-16,08:53:26
39.987566,116.347082,0,147,39645.3704976852,2008-07-16,08:53:31
39.987525,116.347095,0,148,39645.3705555556,2008-07-16,08:53:36
39.987525,116.347095,0,148,39645.3705902778,2008-07-16,08:53:39
39.987522,116.347096,0,149,39645.3706134259,2008-07-16,08:53:41
39.987497,116.347096,0,149,39645.3706712963,2008-07-16,08:53:46
39.987479,116.347085,0,150,39645.3707291667,2008-07-16,08:53:51
39.987489,116.347079,0,151,39645.370787037,2008-07-16,08:53:56
39.987491,116.347078,0,151,39645.3708449074,2008-07-16,08:54:01
39.987487,116.347079,0,151,39645.3709027778,2008-07-16,08:54:06
39.987487,116.347079,0,151,39645.3709375,2008-07-16,08:54:09
39.987482,116.347079,0,151,39645.3709606482,2008-07-16,08:54:11
39.98744,116.347075,0,152,39645.3710185185,2008-07-16,08:54:16
39.987403,116.347094,0,152,39645.3710763889,2008-07-16,08:54:21
39.987366,116.3471,0,151,39645.3711342593,2008-07-16,08:54:26
39.987279,116.347098,0,151,39645.3711921296,2008-07-16,08:54:31
39.987091,116.347108,0,150,39645.37125,2008-07-16,08:54:36
39.987005,116.347115,0,147,39645.3713078704,2008-07-16,08:54:41
39.986766,116.34714,0,142,39645.3736226852,2008-07-16,08:58:01
39.986652,116.347148,0,142,39645.3736805556,2008-07-16,08:58:06
39.986453,116.347158,0,139,39645.3737384259,2008-07-16,08:58:11
39.986302,116.347167,0,137,39645.3737962963,2008-07-16,08:58:16
39.986271,116.347169,0,138,39645.3738541667,2008-07-16,08:58:21
39.986269,116.347169,0,138,39645.373912037,2008-07-16,08:58:26
39.986269,116.347168,0,137,39645.3739699074,2008-07-16,08:58:31
39.98627,116.347168,0,137,39645.3740277778,2008-07-16,08:58:36
39.986271,116.347167,0,137,39645.3740856481,2008-07-16,08:58:41
39.986268,116.347167,0,137,39645.3741435185,2008-07-16,08:58:46
39.986268,116.347168,0,137,39645.3742013889,2008-07-16,08:58:51
39.986267,116.347168,0,137,39645.3742592593,2008-07-16,08:58:56
39.986267,116.347168,0,137,39645.3743171296,2008-07-16,08:59:01
39.986267,116.347167,0,137,39645.374375,2008-07-16,08:59:06
39.986267,116.347167,0,137,39645.3744328704,2008-07-16,08:59:11
39.986267,116.347167,0,137,39645.3744907407,2008-07-16,08:59:16
39.986266,116.347168,0,137,39645.3745486111,2008-07-16,08:59:21
39.986265,116.347169,0,137,39645.3746064815,2008-07-16,08:59:26
39.986265,116.347169,0,137,39645.3746643519,2008-07-16,08:59:31
39.986265,116.347169,0,137,39645.3747222222,2008-07-16,08:59:36
39.986265,116.347169,0,137,39645.3747800926,2008-07-16,08:59:41
39.986265,116.347169,0,137,39645.374837963,2008-07-16,08:59:46
39.986265,116.34717,0,137,39645.3748958333,2008-07-16,08:59:51
39.986265,116.34717,0,137,39645.3749537037,2008-07-16,08:59:56
39.986265,116.34717,0,137,39645.3750115741,2008-07-16,09:00:01
39.986265,116.34717,0,137,39645.3750694444,2008-07-16,09:00:06
39.986265,116.34717,0,137,39645.3751273148,2008-07-16,09:00:11
39.986265,116.34717,0,137,39645.375162037,2008-07-16,09:00:14
39.986265,116.34717,0,137,39645.3751851852,2008-07-16,09:00:16
39.986234,116.347174,0,136,39645.3752430556,2008-07-16,09:00:21
39.986167,116.347189,0,134,39645.3753009259,2008-07-16,09:00:26
39.986127,116.347202,0,130,39645.3753587963,2008-07-16,09:00:31
39.986115,116.347213,0,129,39645.3754166667,2008-07-16,09:00:36
39.986111,116.347214,0,128,39645.375474537,2008-07-16,09:00:41
39.98611,116.347215,0,128,39645.3755324074,2008-07-16,09:00:46
39.986107,116.347215,0,128,39645.3755902778,2008-07-16,09:00:51
39.986104,116.347215,0,128,39645.3756481481,2008-07-16,09:00:56
39.986104,116.347216,0,128,39645.3757060185,2008-07-16,09:01:01
39.986103,116.347216,0,128,39645.3757638889,2008-07-16,09:01:06
39.986103,116.347216,0,128,39645.3758217593,2008-07-16,09:01:11
39.986102,116.347216,0,128,39645.3758796296,2008-07-16,09:01:16
39.986102,116.347216,0,128,39645.3759375,2008-07-16,09:01:21
39.986101,116.347217,0,128,39645.3759953704,2008-07-16,09:01:26
39.986101,116.347217,0,128,39645.3760300926,2008-07-16,09:01:29
39.986101,116.347217,0,128,39645.3760532407,2008-07-16,09:01:31
39.986011,116.347229,0,129,39645.3761111111,2008-07-16,09:01:36
39.985773,116.34726,0,125,39645.3761689815,2008-07-16,09:01:41
39.985493,116.34738,0,127,39645.3762268518,2008-07-16,09:01:46
39.985306,116.347635,0,125,39645.3762847222,2008-07-16,09:01:51
39.985297,116.348158,0,120,39645.3763425926,2008-07-16,09:01:56
39.985324,116.348735,0,114,39645.376400463,2008-07-16,09:02:01
39.98535,116.349401,0,110,39645.3764583333,2008-07-16,09:02:06
39.985375,116.350037,0,112,39645.3765162037,2008-07-16,09:02:11
39.985353,116.350555,0,113,39645.3765740741,2008-07-16,09:02:16
39.985341,116.350933,0,112,39645.3766319444,2008-07-16,09:02:21
39.985286,116.350926,0,122,39645.3766898148,2008-07-16,09:02:26
39.985277,116.350978,0,121,39645.3767476852,2008-07-16,09:02:31
39.98531,116.351022,0,114,39645.3768055556,2008-07-16,09:02:36
39.985323,116.351064,0,113,39645.3768634259,2008-07-16,09:02:41
39.985323,116.351119,0,107,39645.3769212963,2008-07-16,09:02:46
39.985317,116.351207,0,101,39645.3769791667,2008-07-16,09:02:51
39.985329,116.3513,0,88,39645.377037037,2008-07-16,09:02:56
39.985306,116.351378,0,79,39645.3770949074,2008-07-16,09:03:01
39.985313,116.351454,0,75,39645.3771527778,2008-07-16,09:03:06
39.985293,116.351502,0,68,39645.3772106481,2008-07-16,09:03:11
39.985286,116.351564,0,67,39645.3772685185,2008-07-16,09:03:16
39.985293,116.351624,0,68,39645.3773263889,2008-07-16,09:03:21
39.985301,116.351699,0,69,39645.3773842593,2008-07-16,09:03:26
39.98528,116.351773,0,78,39645.3774421296,2008-07-16,09:03:31
39.985234,116.35179,0,82,39645.3775,2008-07-16,09:03:36
39.985163,116.351809,0,83,39645.3775578704,2008-07-16,09:03:41
39.985105,116.351813,0,84,39645.3776157407,2008-07-16,09:03:46
39.985041,116.351829,0,83,39645.3776736111,2008-07-16,09:03:51
39.984972,116.351852,0,81,39645.3777314815,2008-07-16,09:03:56
39.984926,116.351888,0,76,39645.3777893518,2008-07-16,09:04:01
39.984925,116.351954,0,72,39645.3778472222,2008-07-16,09:04:06
39.984923,116.352034,0,70,39645.3779050926,2008-07-16,09:04:11
39.984945,116.35212,0,69,39645.377962963,2008-07-16,09:04:16
39.984936,116.352183,0,67,39645.3780208333,2008-07-16,09:04:21
39.984942,116.352262,0,69,39645.3780787037,2008-07-16,09:04:26
39.984956,116.352278,0,72,39645.3781365741,2008-07-16,09:04:31
39.984928,116.352256,0,75,39645.3781944444,2008-07-16,09:04:36
39.984891,116.352293,0,76,39645.3782523148,2008-07-16,09:04:41
39.984889,116.35237,0,77,39645.3783101852,2008-07-16,09:04:46
39.984885,116.352414,0,78,39645.3783680556,2008-07-16,09:04:51
39.984877,116.352451,0,79,39645.3784259259,2008-07-16,09:04:56
39.98487,116.35252,0,81,39645.3784837963,2008-07-16,09:05:01
39.984887,116.35261,0,84,39645.3785416667,2008-07-16,09:05:06
39.98487,116.352674,0,87,39645.378599537,2008-07-16,09:05:11
39.984919,116.352794,0,88,39645.3786574074,2008-07-16,09:05:16
39.984919,116.352872,0,90,39645.3787152778,2008-07-16,09:05:21
39.984969,116.352961,0,92,39645.3787731482,2008-07-16,09:05:26
39.984963,116.353025,0,98,39645.3788310185,2008-07-16,09:05:31
39.984976,116.353045,0,99,39645.3788888889,2008-07-16,09:05:36
39.984984,116.353048,0,100,39645.3789467593,2008-07-16,09:05:41
39.984984,116.353052,0,100,39645.3790046296,2008-07-16,09:05:46
39.984984,116.353046,0,100,39645.3790625,2008-07-16,09:05:51
39.984984,116.353043,0,100,39645.3791203704,2008-07-16,09:05:56
39.984984,116.353043,0,101,39645.3791782407,2008-07-16,09:06:01
39.984983,116.353045,0,101,39645.3792361111,2008-07-16,09:06:06
39.984982,116.353045,0,101,39645.3792939815,2008-07-16,09:06:11
39.984982,116.35304,0,101,39645.3793518519,2008-07-16,09:06:16
39.984982,116.35304,0,101,39645.3793865741,2008-07-16,09:06:19
39.984983,116.353032,0,101,39645.3794097222,2008-07-16,09:06:21
39.984982,116.353043,0,101,39645.3794675926,2008-07-16,09:06:26
39.984976,116.353106,0,101,39645.379525463,2008-07-16,09:06:31
39.984955,116.353158,0,101,39645.3795833333,2008-07-16,09:06:36
39.984937,116.353172,0,101,39645.3796412037,2008-07-16,09:06:41
39.984937,116.353172,0,101,39645.3796759259,2008-07-16,09:06:44
39.98493,116.353167,0,101,39645.3796990741,2008-07-16,09:06:46
39.985336,116.352452,0,105,39645.3799884259,2008-07-16,09:07:11
39.985315,116.352496,0,104,39645.3800462963,2008-07-16,09:07:16
39.985216,116.352658,0,104,39645.3803935185,2008-07-16,09:07:46
39.984999,116.352685,0,134,39645.3804513889,2008-07-16,09:07:51
39.985105,116.352715,0,251,39645.4218865741,2008-07-16,10:07:31
39.985495,116.35274,0,226,39645.5553472222,2008-07-16,13:19:42
39.98502,116.352113,0,235,39645.5554050926,2008-07-16,13:19:47
39.985059,116.352118,0,259,39645.555462963,2008-07-16,13:19:52
39.985082,116.352118,0,271,39645.5555208333,2008-07-16,13:19:57
39.985108,116.352045,0,267,39645.5555787037,2008-07-16,13:20:02
39.985125,116.351991,0,273,39645.5556365741,2008-07-16,13:20:07
39.985089,116.351949,0,286,39645.5556944444,2008-07-16,13:20:12
39.985084,116.351871,0,291,39645.5557523148,2008-07-16,13:20:17
39.985113,116.351809,0,297,39645.5558101852,2008-07-16,13:20:22
39.985142,116.351713,0,301,39645.5558680556,2008-07-16,13:20:27
39.985175,116.351649,0,304,39645.5559259259,2008-07-16,13:20:32
39.9852,116.351594,0,312,39645.5559837963,2008-07-16,13:20:37
39.985219,116.351546,0,314,39645.5560416667,2008-07-16,13:20:42
39.98525,116.351499,0,322,39645.556099537,2008-07-16,13:20:47
39.985284,116.351436,0,322,39645.5561574074,2008-07-16,13:20:52
39.985321,116.351371,0,329,39645.5562152778,2008-07-16,13:20:57
39.985376,116.351321,0,348,39645.5562731481,2008-07-16,13:21:02
39.985432,116.351215,0,369,39645.5563310185,2008-07-16,13:21:07
39.985495,116.351167,0,385,39645.5563888889,2008-07-16,13:21:12
39.985556,116.351123,0,402,39645.5564467593,2008-07-16,13:21:17
39.985553,116.351084,0,411,39645.5565046296,2008-07-16,13:21:22
39.985542,116.351059,0,415,39645.5565625,2008-07-16,13:21:27
39.985542,116.351048,0,416,39645.5566203704,2008-07-16,13:21:32
39.985542,116.351048,0,416,39645.5566550926,2008-07-16,13:21:35
39.985544,116.351042,0,416,39645.5566782407,2008-07-16,13:21:37
39.985664,116.350999,0,430,39645.5567361111,2008-07-16,13:21:42
39.985767,116.350943,0,448,39645.5567939815,2008-07-16,13:21:47
39.985801,116.350899,0,458,39645.5568518518,2008-07-16,13:21:52
39.985823,116.350847,0,468,39645.5569097222,2008-07-16,13:21:57
39.985855,116.350742,0,489,39645.5569675926,2008-07-16,13:22:02
39.985876,116.350703,0,498,39645.557025463,2008-07-16,13:22:07
39.985878,116.350707,0,498,39645.5570833333,2008-07-16,13:22:12
39.985872,116.350703,0,498,39645.5571412037,2008-07-16,13:22:17
39.985868,116.350701,0,499,39645.5571990741,2008-07-16,13:22:22
39.985868,116.350701,0,499,39645.5572337963,2008-07-16,13:22:25
39.985867,116.350699,0,499,39645.5572569444,2008-07-16,13:22:27
39.985829,116.3507,0,499,39645.5573148148,2008-07-16,13:22:32
39.98581,116.350705,0,500,39645.5573726852,2008-07-16,13:22:37
39.9858,116.350711,0,500,39645.5574305556,2008-07-16,13:22:42
39.985792,116.350713,0,500,39645.5574884259,2008-07-16,13:22:47
39.985792,116.350713,0,500,39645.5575231481,2008-07-16,13:22:50
39.985785,116.350711,0,500,39645.5575462963,2008-07-16,13:22:52
39.985775,116.350703,0,500,39645.5576041667,2008-07-16,13:22:57
39.985775,116.350703,0,500,39645.5576388889,2008-07-16,13:23:00
39.985767,116.350706,0,500,39645.557662037,2008-07-16,13:23:02
39.985754,116.35072,0,496,39645.5577199074,2008-07-16,13:23:07
39.985741,116.350728,0,497,39645.5577777778,2008-07-16,13:23:12
39.985769,116.350751,0,497,39645.5578356481,2008-07-16,13:23:17
39.98576,116.350724,0,498,39645.5578935185,2008-07-16,13:23:22
39.985732,116.350723,0,497,39645.5579513889,2008-07-16,13:23:27
39.98573,116.350744,0,492,39645.5580092593,2008-07-16,13:23:32
39.98573,116.350744,0,492,39645.5580439815,2008-07-16,13:23:35
39.985731,116.350739,0,492,39645.5580671296,2008-07-16,13:23:37
39.98574,116.350694,0,494,39645.558125,2008-07-16,13:23:42
39.985731,116.3507,0,494,39645.5581828704,2008-07-16,13:23:47
39.985697,116.350728,0,483,39645.5582407407,2008-07-16,13:23:52
39.985694,116.350723,0,483,39645.5582986111,2008-07-16,13:23:57
39.985695,116.350716,0,482,39645.5583564815,2008-07-16,13:24:02
39.985702,116.350715,0,482,39645.5584143519,2008-07-16,13:24:07
39.985702,116.350715,0,482,39645.5584490741,2008-07-16,13:24:10
39.985703,116.350713,0,482,39645.5584722222,2008-07-16,13:24:12
39.985706,116.350722,0,482,39645.5585300926,2008-07-16,13:24:17
39.985703,116.350725,0,482,39645.558587963,2008-07-16,13:24:22
39.985703,116.350726,0,482,39645.5586458333,2008-07-16,13:24:27
39.985705,116.350722,0,482,39645.5587037037,2008-07-16,13:24:32
39.985703,116.350723,0,482,39645.5587615741,2008-07-16,13:24:37
39.985704,116.350726,0,482,39645.5588194444,2008-07-16,13:24:42
39.985702,116.350726,0,481,39645.5588773148,2008-07-16,13:24:47
39.9857,116.350728,0,481,39645.5589351852,2008-07-16,13:24:52
39.9857,116.350728,0,481,39645.5589699074,2008-07-16,13:24:55
39.985692,116.350727,0,481,39645.5589930556,2008-07-16,13:24:57
39.985682,116.350731,0,481,39645.5590509259,2008-07-16,13:25:02
39.985682,116.350731,0,481,39645.5590856481,2008-07-16,13:25:05
39.98568,116.350733,0,481,39645.5591087963,2008-07-16,13:25:07
39.985664,116.35075,0,481,39645.5591666667,2008-07-16,13:25:12
39.985676,116.35073,0,483,39645.559224537,2008-07-16,13:25:17
39.985679,116.350729,0,483,39645.5592824074,2008-07-16,13:25:22
39.985679,116.350729,0,483,39645.5593171296,2008-07-16,13:25:25
39.985683,116.350726,0,483,39645.5593402778,2008-07-16,13:25:27
39.985709,116.350723,0,484,39645.5593981481,2008-07-16,13:25:32
39.985725,116.350723,0,486,39645.5594560185,2008-07-16,13:25:37
39.985725,116.350723,0,486,39645.5594907407,2008-07-16,13:25:40
39.985733,116.350719,0,485,39645.5595138889,2008-07-16,13:25:42
39.985745,116.35072,0,485,39645.5595717593,2008-07-16,13:25:47
39.985745,116.350725,0,484,39645.5596296296,2008-07-16,13:25:52
39.985742,116.350729,0,485,39645.5596875,2008-07-16,13:25:57
39.985734,116.350732,0,484,39645.5597453704,2008-07-16,13:26:02
39.98573,116.350736,0,484,39645.5598032407,2008-07-16,13:26:07
39.985724,116.350741,0,484,39645.5598611111,2008-07-16,13:26:12
39.985724,116.350741,0,484,39645.5598958333,2008-07-16,13:26:15
39.985724,116.350737,0,483,39645.5599189815,2008-07-16,13:26:17
39.985747,116.350699,0,486,39645.5599768519,2008-07-16,13:26:22
39.98575,116.350701,0,486,39645.5600347222,2008-07-16,13:26:27
39.98575,116.350701,0,486,39645.5600694444,2008-07-16,13:26:30
39.985745,116.350707,0,485,39645.5600925926,2008-07-16,13:26:32
39.985725,116.350724,0,483,39645.560150463,2008-07-16,13:26:37
39.98571,116.350732,0,482,39645.5602083333,2008-07-16,13:26:42
39.98571,116.350732,0,482,39645.5602430556,2008-07-16,13:26:45
39.985702,116.350736,0,481,39645.5602662037,2008-07-16,13:26:47
39.985681,116.350757,0,478,39645.5603240741,2008-07-16,13:26:52
39.985661,116.350768,0,470,39645.5603819444,2008-07-16,13:26:57
39.985659,116.350768,0,469,39645.5604398148,2008-07-16,13:27:02
39.985659,116.350768,0,469,39645.5604976852,2008-07-16,13:27:07
39.985657,116.350771,0,469,39645.5605555556,2008-07-16,13:27:12
39.985657,116.350771,0,469,39645.5605902778,2008-07-16,13:27:15
39.985653,116.350773,0,468,39645.5606134259,2008-07-16,13:27:17
39.985664,116.350778,0,467,39645.5606712963,2008-07-16,13:27:22
39.985684,116.350832,0,466,39645.5607291667,2008-07-16,13:27:27
39.985702,116.350846,0,465,39645.560787037,2008-07-16,13:27:32
39.985702,116.350846,0,465,39645.5608217593,2008-07-16,13:27:35
39.985695,116.350852,0,465,39645.5608449074,2008-07-16,13:27:37
39.985679,116.350876,0,464,39645.5609027778,2008-07-16,13:27:42
39.985689,116.351065,0,463,39645.5609606481,2008-07-16,13:27:47
39.985719,116.351377,0,461,39645.5610185185,2008-07-16,13:27:52
39.985653,116.35184,0,458,39645.5610763889,2008-07-16,13:27:57
39.985551,116.352452,0,451,39645.5611342593,2008-07-16,13:28:02
39.985611,116.35315,0,445,39645.5611921296,2008-07-16,13:28:07
39.985598,116.353896,0,440,39645.56125,2008-07-16,13:28:12
39.985574,116.354732,0,433,39645.5613078704,2008-07-16,13:28:17
39.985608,116.355517,0,429,39645.5613657407,2008-07-16,13:28:22
39.985616,116.356258,0,429,39645.5614236111,2008-07-16,13:28:27
39.985535,116.35702,0,426,39645.5614814815,2008-07-16,13:28:32
39.9855,116.357721,0,419,39645.5615393519,2008-07-16,13:28:37
39.985589,116.358351,0,411,39645.5615972222,2008-07-16,13:28:42
39.9857,116.359024,0,406,39645.5616550926,2008-07-16,13:28:47
39.985632,116.359604,0,401,39645.561712963,2008-07-16,13:28:52
39.98565,116.360161,0,398,39645.5617708333,2008-07-16,13:28:57
39.985698,116.360773,0,390,39645.5618287037,2008-07-16,13:29:02
39.985668,116.361305,0,384,39645.5618865741,2008-07-16,13:29:07
39.985598,116.361636,0,377,39645.5619444444,2008-07-16,13:29:12
39.985571,116.361812,0,369,39645.5620023148,2008-07-16,13:29:17
39.985552,116.361793,0,364,39645.5620601852,2008-07-16,13:29:22
39.985551,116.361784,0,362,39645.5621180556,2008-07-16,13:29:27
39.985578,116.361805,0,358,39645.5621759259,2008-07-16,13:29:32
39.985627,116.361892,0,351,39645.5622337963,2008-07-16,13:29:37
39.985717,116.361987,0,340,39645.5622916667,2008-07-16,13:29:42
39.985736,116.362246,0,333,39645.562349537,2008-07-16,13:29:47
39.985862,116.362411,0,319,39645.5624074074,2008-07-16,13:29:52
39.985837,116.362609,0,298,39645.5624652778,2008-07-16,13:29:57
39.985772,116.362659,0,284,39645.5625231481,2008-07-16,13:30:02
39.985758,116.36265,0,283,39645.5625810185,2008-07-16,13:30:07
39.985742,116.362655,0,282,39645.5626388889,2008-07-16,13:30:12
39.985738,116.362654,0,281,39645.5626967593,2008-07-16,13:30:17
39.985743,116.362647,0,280,39645.5627546296,2008-07-16,13:30:22
39.985743,116.362647,0,280,39645.5627893518,2008-07-16,13:30:25
39.98574,116.362653,0,279,39645.5628125,2008-07-16,13:30:27
39.985751,116.362827,0,266,39645.5628703704,2008-07-16,13:30:32
39.985775,116.363187,0,257,39645.5629282407,2008-07-16,13:30:37
39.985798,116.363635,0,238,39645.5629861111,2008-07-16,13:30:42
39.985841,116.364164,0,223,39645.5630439815,2008-07-16,13:30:47
39.985875,116.36483,0,209,39645.5631018518,2008-07-16,13:30:52
39.985882,116.365501,0,202,39645.5631597222,2008-07-16,13:30:57
39.985879,116.366157,0,196,39645.5632175926,2008-07-16,13:31:02
39.985862,116.36683,0,190,39645.563275463,2008-07-16,13:31:07
39.985841,116.367507,0,183,39645.5633333333,2008-07-16,13:31:12
39.985869,116.368151,0,176,39645.5633912037,2008-07-16,13:31:17
39.985855,116.368743,0,165,39645.5634490741,2008-07-16,13:31:22
39.985776,116.369199,0,151,39645.5635069444,2008-07-16,13:31:27
39.98574,116.369436,0,143,39645.5635648148,2008-07-16,13:31:32
39.985732,116.369425,0,142,39645.5636226852,2008-07-16,13:31:37
39.985742,116.369416,0,139,39645.5636805556,2008-07-16,13:31:42
39.985742,116.369416,0,139,39645.5637152778,2008-07-16,13:31:45
39.985746,116.369408,0,138,39645.5637384259,2008-07-16,13:31:47
39.985773,116.369483,0,133,39645.5637962963,2008-07-16,13:31:52
39.985799,116.369662,0,129,39645.5638541667,2008-07-16,13:31:57
39.985828,116.369928,0,123,39645.563912037,2008-07-16,13:32:02
39.985788,116.37025,0,122,39645.5639699074,2008-07-16,13:32:07
39.985747,116.370487,0,125,39645.5640277778,2008-07-16,13:32:12
39.98569,116.370717,0,124,39645.5640856481,2008-07-16,13:32:17
39.985727,116.371003,0,122,39645.5641435185,2008-07-16,13:32:22
39.98589,116.371255,0,125,39645.5642013889,2008-07-16,13:32:27
39.986027,116.371617,0,131,39645.5642592593,2008-07-16,13:32:32
39.986037,116.372187,0,128,39645.5643171296,2008-07-16,13:32:37
39.986077,116.37276,0,128,39645.564375,2008-07-16,13:32:42
39.986192,116.373156,0,122,39645.5644328704,2008-07-16,13:32:47
39.986044,116.373347,0,107,39645.5644907407,2008-07-16,13:32:52
39.985854,116.373528,0,98,39645.5645486111,2008-07-16,13:32:57
39.985601,116.373405,0,89,39645.5646064815,2008-07-16,13:33:02
39.985377,116.373146,0,80,39645.5646643518,2008-07-16,13:33:07
39.985474,116.372911,0,77,39645.5647222222,2008-07-16,13:33:12
39.985794,116.372776,0,62,39645.5647800926,2008-07-16,13:33:17
39.986155,116.372699,0,56,39645.564837963,2008-07-16,13:33:22
39.986521,116.372661,0,49,39645.5648958333,2008-07-16,13:33:27
39.986979,116.372396,0,38,39645.5649537037,2008-07-16,13:33:32
39.987291,116.37236,0,50,39645.5650115741,2008-07-16,13:33:37
39.987491,116.372415,0,58,39645.5650694444,2008-07-16,13:33:42
39.987683,116.372416,0,65,39645.5651273148,2008-07-16,13:33:47
39.987905,116.372301,0,71,39645.5651851852,2008-07-16,13:33:52
39.988122,116.372145,0,81,39645.5652430556,2008-07-16,13:33:57
39.988493,116.371927,0,74,39645.5653009259,2008-07-16,13:34:02
39.989163,116.371721,0,71,39645.5653587963,2008-07-16,13:34:07
39.98972,116.371531,0,82,39645.5654166667,2008-07-16,13:34:12
39.990336,116.371332,0,100,39645.565474537,2008-07-16,13:34:17
39.990859,116.37105,0,107,39645.5655324074,2008-07-16,13:34:22
39.991396,116.37075,0,105,39645.5655902778,2008-07-16,13:34:27
39.991903,116.370448,0,107,39645.5656481481,2008-07-16,13:34:32
39.992369,116.370137,0,113,39645.5657060185,2008-07-16,13:34:37
39.992782,116.369814,0,118,39645.5657638889,2008-07-16,13:34:42
39.993064,116.369559,0,120,39645.5658217593,2008-07-16,13:34:47
39.993211,116.369394,0,124,39645.5658796296,2008-07-16,13:34:52
39.993179,116.369345,0,132,39645.5659375,2008-07-16,13:34:57
39.993154,116.369312,0,146,39645.5659953704,2008-07-16,13:35:02
39.993143,116.369286,0,148,39645.5660532407,2008-07-16,13:35:07
39.993119,116.369266,0,151,39645.5661111111,2008-07-16,13:35:12
39.993129,116.369227,0,154,39645.5661689815,2008-07-16,13:35:17
39.993251,116.36907,0,157,39645.5662268519,2008-07-16,13:35:22
39.993558,116.368873,0,160,39645.5662847222,2008-07-16,13:35:27
39.993996,116.368645,0,157,39645.5663425926,2008-07-16,13:35:32
39.99444,116.368386,0,153,39645.566400463,2008-07-16,13:35:37
39.994881,116.368126,0,151,39645.5664583333,2008-07-16,13:35:42
39.995323,116.367807,0,154,39645.5665162037,2008-07-16,13:35:47
39.995724,116.367509,0,161,39645.5665740741,2008-07-16,13:35:52
39.996074,116.367311,0,166,39645.5666319444,2008-07-16,13:35:57
39.996277,116.367189,0,168,39645.5666898148,2008-07-16,13:36:02
39.996277,116.367189,0,168,39645.566724537,2008-07-16,13:36:05
39.996281,116.367182,0,169,39645.5667476852,2008-07-16,13:36:07
39.996227,116.367232,0,171,39645.5668055556,2008-07-16,13:36:12
39.996204,116.367253,0,174,39645.5668634259,2008-07-16,13:36:17
39.996221,116.367236,0,175,39645.5669212963,2008-07-16,13:36:22
39.996257,116.367192,0,178,39645.5669791667,2008-07-16,13:36:27
39.996387,116.366979,0,182,39645.567037037,2008-07-16,13:36:32
39.996632,116.36675,0,185,39645.5670949074,2008-07-16,13:36:37
39.997057,116.366495,0,174,39645.5671527778,2008-07-16,13:36:42
39.997467,116.366191,0,173,39645.5672106481,2008-07-16,13:36:47
39.99786,116.365906,0,174,39645.5672685185,2008-07-16,13:36:52
39.998319,116.365664,0,181,39645.5673263889,2008-07-16,13:36:57
39.998824,116.36551,0,183,39645.5673842593,2008-07-16,13:37:02
39.999221,116.365352,0,192,39645.5674421296,2008-07-16,13:37:07
39.999569,116.365187,0,199,39645.5675,2008-07-16,13:37:12
39.999898,116.36506,0,207,39645.5675578704,2008-07-16,13:37:17
40.000188,116.364965,0,217,39645.5676157407,2008-07-16,13:37:22
40.000341,116.364589,0,235,39645.5676736111,2008-07-16,13:37:27
40.000486,116.364457,0,235,39645.5677314815,2008-07-16,13:37:32
40.000642,116.364664,0,238,39645.5677893519,2008-07-16,13:37:37
40.000661,116.36503,0,241,39645.5678472222,2008-07-16,13:37:42
40.000578,116.365498,0,249,39645.5679050926,2008-07-16,13:37:47
40.000453,116.365975,0,260,39645.567962963,2008-07-16,13:37:52
40.000344,116.366422,0,277,39645.5680208333,2008-07-16,13:37:57
40.00024,116.366718,0,295,39645.5680787037,2008-07-16,13:38:02
40.000216,116.366844,0,306,39645.5681365741,2008-07-16,13:38:07
40.000212,116.366902,0,310,39645.5681944444,2008-07-16,13:38:12
40.000157,116.366935,0,326,39645.5682523148,2008-07-16,13:38:17
40.000109,116.366972,0,337,39645.5683101852,2008-07-16,13:38:22
40.000066,116.367048,0,348,39645.5683680556,2008-07-16,13:38:27
40.000051,116.367249,0,360,39645.5684259259,2008-07-16,13:38:32
40.000107,116.367738,0,345,39645.5684837963,2008-07-16,13:38:37
40.000122,116.368353,0,341,39645.5685416667,2008-07-16,13:38:42
40.00016,116.368843,0,345,39645.568599537,2008-07-16,13:38:47
40.000122,116.369178,0,360,39645.5686574074,2008-07-16,13:38:52
40.000078,116.369403,0,373,39645.5687152778,2008-07-16,13:38:57
40.000083,116.369439,0,386,39645.5687731481,2008-07-16,13:39:02
40.000043,116.369455,0,394,39645.5688310185,2008-07-16,13:39:07
40.000111,116.369585,0,394,39645.5688888889,2008-07-16,13:39:12
40.000099,116.36999,0,401,39645.5689467593,2008-07-16,13:39:17
40.000245,116.370408,0,388,39645.5690046296,2008-07-16,13:39:22
40.000128,116.370935,0,384,39645.5690625,2008-07-16,13:39:27
40.000193,116.371264,0,353,39645.5691203704,2008-07-16,13:39:32
40.000183,116.371639,0,326,39645.5691782407,2008-07-16,13:39:37
40.000206,116.372086,0,309,39645.5692361111,2008-07-16,13:39:42
40.000227,116.37244,0,288,39645.5692939815,2008-07-16,13:39:47
40.000132,116.37268,0,270,39645.5693518519,2008-07-16,13:39:52
40.000179,116.37278,0,259,39645.5694097222,2008-07-16,13:39:57
40.000179,116.37278,0,259,39645.5694444444,2008-07-16,13:40:00
40.000179,116.372783,0,258,39645.5694675926,2008-07-16,13:40:02
40.000241,116.372912,0,190,39645.569525463,2008-07-16,13:40:07
40.000296,116.37296,0,149,39645.5695833333,2008-07-16,13:40:12
40.000306,116.37305,0,136,39645.5696412037,2008-07-16,13:40:17
40.000336,116.373121,0,123,39645.5696990741,2008-07-16,13:40:22
40.000381,116.373202,0,123,39645.5697569444,2008-07-16,13:40:27
40.000374,116.373289,0,115,39645.5698148148,2008-07-16,13:40:32
40.000413,116.373376,0,113,39645.5698726852,2008-07-16,13:40:37
40.000363,116.37345,0,108,39645.5699305556,2008-07-16,13:40:42
40.000368,116.373508,0,104,39645.5699884259,2008-07-16,13:40:47
40.000348,116.373622,0,101,39645.5700462963,2008-07-16,13:40:52
40.000305,116.373704,0,97,39645.5701041667,2008-07-16,13:40:57
40.000305,116.373784,0,94,39645.570162037,2008-07-16,13:41:02
40.000314,116.373876,0,90,39645.5702199074,2008-07-16,13:41:07
40.000298,116.373958,0,82,39645.5702777778,2008-07-16,13:41:12
40.000343,116.374039,0,82,39645.5703356481,2008-07-16,13:41:17
40.000389,116.374112,0,78,39645.5703935185,2008-07-16,13:41:22
40.000355,116.374216,0,84,39645.5704513889,2008-07-16,13:41:27
40.000334,116.3743,0,72,39645.5705092593,2008-07-16,13:41:32
40.00032,116.374394,0,61,39645.5705671296,2008-07-16,13:41:37
40.000307,116.374481,0,61,39645.570625,2008-07-16,13:41:42
40.000314,116.374564,0,65,39645.5706828704,2008-07-16,13:41:47
40.000354,116.374633,0,60,39645.5707407407,2008-07-16,13:41:52
40.0004,116.374724,0,53,39645.5707986111,2008-07-16,13:41:57
40.000438,116.374801,0,47,39645.5708564815,2008-07-16,13:42:02
40.000501,116.374874,0,39,39645.5709143518,2008-07-16,13:42:07
40.000536,116.374967,0,34,39645.5709722222,2008-07-16,13:42:12
40.000583,116.375042,0,26,39645.5710300926,2008-07-16,13:42:17
40.000647,116.375136,0,21,39645.571087963,2008-07-16,13:42:22
40.000689,116.375201,0,18,39645.5711458333,2008-07-16,13:42:27
40.000709,116.3753,0,20,39645.5712037037,2008-07-16,13:42:32
40.000648,116.375377,0,23,39645.5712615741,2008-07-16,13:42:37
40.000633,116.375454,0,23,39645.5713194444,2008-07-16,13:42:42
40.000678,116.375517,0,19,39645.5713773148,2008-07-16,13:42:47
40.000707,116.375585,0,14,39645.5714351852,2008-07-16,13:42:52
40.000726,116.375639,0,17,39645.5714930556,2008-07-16,13:42:57
40.00081,116.375706,0,21,39645.5715509259,2008-07-16,13:43:02
40.000879,116.375717,0,18,39645.5716087963,2008-07-16,13:43:07
40.000962,116.375708,0,14,39645.5716666667,2008-07-16,13:43:12
40.001116,116.375666,0,10,39645.571724537,2008-07-16,13:43:17
40.001225,116.375709,0,6,39645.5717824074,2008-07-16,13:43:22
40.001257,116.375827,0,6,39645.5718402778,2008-07-16,13:43:27
40.001401,116.375953,0,7,39645.5718981481,2008-07-16,13:43:32
40.001402,116.375982,0,10,39645.5719560185,2008-07-16,13:43:37
40.00146,116.376098,0,11,39645.5720138889,2008-07-16,13:43:42
40.001637,116.376228,0,11,39645.5720717593,2008-07-16,13:43:47
40.001699,116.376255,0,12,39645.5721296296,2008-07-16,13:43:52
40.001673,116.376263,0,12,39645.5721875,2008-07-16,13:43:57
40.001693,116.376345,0,12,39645.5722453704,2008-07-16,13:44:02
40.001982,116.376497,0,13,39645.5723032407,2008-07-16,13:44:07
40.001896,116.376561,0,14,39645.5723611111,2008-07-16,13:44:12
40.001573,116.376616,0,13,39645.5724189815,2008-07-16,13:44:17
40.001572,116.37673,0,15,39645.5724768518,2008-07-16,13:44:22
40.002318,116.376846,0,16,39645.5725347222,2008-07-16,13:44:27
40.002257,116.376954,0,15,39645.5725925926,2008-07-16,13:44:32
40.002093,116.377034,0,24,39645.572650463,2008-07-16,13:44:37
40.001743,116.377175,0,23,39645.5727083333,2008-07-16,13:44:42
40.00169,116.377269,0,26,39645.5727662037,2008-07-16,13:44:47
40.001557,116.377394,0,30,39645.5728240741,2008-07-16,13:44:52
40.001466,116.377414,0,32,39645.5728819444,2008-07-16,13:44:57
40.001411,116.377497,0,31,39645.5729398148,2008-07-16,13:45:02
40.001419,116.377563,0,29,39645.5729976852,2008-07-16,13:45:07
40.001378,116.377564,0,30,39645.5730555556,2008-07-16,13:45:12
40.001274,116.377573,0,30,39645.5731134259,2008-07-16,13:45:17
40.001206,116.377652,0,29,39645.5731712963,2008-07-16,13:45:22
40.001265,116.377731,0,27,39645.5732291667,2008-07-16,13:45:27
40.001259,116.37775,0,27,39645.573287037,2008-07-16,13:45:32
40.001126,116.377766,0,29,39645.5733449074,2008-07-16,13:45:37
40.000612,116.378283,0,46,39645.5734027778,2008-07-16,13:45:42
40.000429,116.378482,0,48,39645.5734606481,2008-07-16,13:45:47
40.000382,116.378278,0,71,39645.5735185185,2008-07-16,13:45:52
40.000307,116.37804,0,79,39645.5735763889,2008-07-16,13:45:57
40.000297,116.377836,0,81,39645.5736342593,2008-07-16,13:46:02
40.000301,116.377698,0,96,39645.5736921296,2008-07-16,13:46:07
40.000144,116.377747,0,141,39645.57375,2008-07-16,13:46:12
39.999899,116.377917,0,174,39645.5738078704,2008-07-16,13:46:17
39.999823,116.377985,0,202,39645.5738657407,2008-07-16,13:46:22
39.999697,116.378041,0,204,39645.5739236111,2008-07-16,13:46:27
39.999604,116.378097,0,219,39645.5739814815,2008-07-16,13:46:32
39.999535,116.378161,0,215,39645.5740393519,2008-07-16,13:46:37
39.999446,116.378219,0,217,39645.5740972222,2008-07-16,13:46:42
39.999371,116.378228,0,226,39645.5741550926,2008-07-16,13:46:47
39.999305,116.378255,0,224,39645.574212963,2008-07-16,13:46:52
39.999271,116.378301,0,223,39645.5742708333,2008-07-16,13:46:57
39.999242,116.378377,0,221,39645.5743287037,2008-07-16,13:47:02
39.999253,116.378415,0,226,39645.5743865741,2008-07-16,13:47:07
39.999263,116.378486,0,228,39645.5744444444,2008-07-16,13:47:12
39.999276,116.378634,0,234,39645.5745023148,2008-07-16,13:47:17
39.999307,116.378715,0,235,39645.5745601852,2008-07-16,13:47:22
39.999366,116.378844,0,232,39645.5746180556,2008-07-16,13:47:27
39.999385,116.37893,0,226,39645.5746759259,2008-07-16,13:47:32
39.999437,116.379037,0,222,39645.5747337963,2008-07-16,13:47:37
39.999522,116.379179,0,210,39645.5747916667,2008-07-16,13:47:42
39.99954,116.379275,0,199,39645.574849537,2008-07-16,13:47:47
39.999546,116.379369,0,194,39645.5749074074,2008-07-16,13:47:52
39.999559,116.379382,0,177,39645.5749652778,2008-07-16,13:47:57
39.999557,116.379391,0,175,39645.5750231481,2008-07-16,13:48:02
39.999565,116.379408,0,173,39645.5750810185,2008-07-16,13:48:07
39.999569,116.379442,0,171,39645.5751388889,2008-07-16,13:48:12
39.999567,116.379475,0,169,39645.5751967593,2008-07-16,13:48:17
39.999567,116.379475,0,169,39645.5752314815,2008-07-16,13:48:20
39.999571,116.379467,0,168,39645.5752546296,2008-07-16,13:48:22
39.999651,116.379479,0,167,39645.5753125,2008-07-16,13:48:27
39.999978,116.379523,0,167,39645.5753703704,2008-07-16,13:48:32
40.000199,116.379475,0,166,39645.5754282407,2008-07-16,13:48:37
40.000317,116.379415,0,166,39645.5754861111,2008-07-16,13:48:42
40.000401,116.379377,0,165,39645.5755439815,2008-07-16,13:48:47
40.000475,116.379344,0,165,39645.5756018519,2008-07-16,13:48:52
40.000536,116.379309,0,165,39645.5756597222,2008-07-16,13:48:57
40.000598,116.379267,0,165,39645.5757175926,2008-07-16,13:49:02
40.000635,116.379173,0,165,39645.575775463,2008-07-16,13:49:07
40.000642,116.379094,0,165,39645.5758333333,2008-07-16,13:49:12
40.000603,116.379032,0,165,39645.5758912037,2008-07-16,13:49:17
40.000587,116.378976,0,165,39645.5759490741,2008-07-16,13:49:22
40.000578,116.378946,0,165,39645.5760069444,2008-07-16,13:49:27
40.000567,116.378944,0,165,39645.5760648148,2008-07-16,13:49:32
40.000558,116.378951,0,165,39645.5761226852,2008-07-16,13:49:37
40.000563,116.378927,0,164,39645.5761805556,2008-07-16,13:49:42
40.000499,116.378758,0,165,39645.5762384259,2008-07-16,13:49:47
39.999864,116.374885,0,165,39645.5762962963,2008-07-16,13:49:52
40.000276,116.377918,0,168,39645.5763541667,2008-07-16,13:49:57
40.000747,116.375377,0,169,39645.576412037,2008-07-16,13:50:02
40.00073,116.374426,0,169,39645.5764699074,2008-07-16,13:50:07
40.000634,116.374232,0,168,39645.5765277778,2008-07-16,13:50:12
40.000426,116.374314,0,168,39645.5765856481,2008-07-16,13:50:17
40.000221,116.37456,0,168,39645.5766435185,2008-07-16,13:50:22
40.000091,116.375053,0,169,39645.5767013889,2008-07-16,13:50:27
39.999936,116.375331,0,168,39645.5767592593,2008-07-16,13:50:32
39.999902,116.375629,0,167,39645.5768171296,2008-07-16,13:50:37
39.999962,116.375897,0,166,39645.576875,2008-07-16,13:50:42
40.000006,116.376196,0,165,39645.5769328704,2008-07-16,13:50:47
40,116.376459,0,165,39645.5769907407,2008-07-16,13:50:52
39.999992,116.376738,0,165,39645.5770486111,2008-07-16,13:50:57
40.00001,116.376997,0,166,39645.5771064815,2008-07-16,13:51:02
40.00003,116.377106,0,168,39645.5771643519,2008-07-16,13:51:07
40.000046,116.377212,0,171,39645.5772222222,2008-07-16,13:51:12
40.000052,116.377282,0,173,39645.5772800926,2008-07-16,13:51:17
40.000052,116.377282,0,173,39645.5773148148,2008-07-16,13:51:20
40.000059,116.377282,0,174,39645.577337963,2008-07-16,13:51:22
40.000075,116.377658,0,175,39645.5773958333,2008-07-16,13:51:27
40.000216,116.378416,0,177,39645.5774537037,2008-07-16,13:51:32
40.000313,116.378762,0,178,39645.5775115741,2008-07-16,13:51:37
40.000396,116.378947,0,179,39645.5775694444,2008-07-16,13:51:42
40.000412,116.378999,0,181,39645.5776273148,2008-07-16,13:51:47
40.00045,116.379067,0,183,39645.5776851852,2008-07-16,13:51:52
40.000548,116.379165,0,185,39645.5777430556,2008-07-16,13:51:57
40.000581,116.379178,0,186,39645.5778009259,2008-07-16,13:52:02
40.000598,116.379121,0,188,39645.5778587963,2008-07-16,13:52:07
40.000615,116.379119,0,190,39645.5779166667,2008-07-16,13:52:12
40.000625,116.379129,0,193,39645.577974537,2008-07-16,13:52:17
40.000634,116.379067,0,199,39645.5780324074,2008-07-16,13:52:22
40.000647,116.379026,0,205,39645.5780902778,2008-07-16,13:52:27
40.000642,116.379062,0,210,39645.5781481481,2008-07-16,13:52:32
40.000643,116.379105,0,216,39645.5782060185,2008-07-16,13:52:37
40.000626,116.379139,0,219,39645.5782638889,2008-07-16,13:52:42
40.000586,116.379156,0,220,39645.5783217593,2008-07-16,13:52:47
40.000578,116.379195,0,222,39645.5783796296,2008-07-16,13:52:52
40.000575,116.379175,0,225,39645.5784375,2008-07-16,13:52:57
40.000536,116.379169,0,227,39645.5784953704,2008-07-16,13:53:02
40.000529,116.379186,0,228,39645.5785532407,2008-07-16,13:53:07
40.000537,116.379196,0,232,39645.5786111111,2008-07-16,13:53:12
40.000543,116.379226,0,237,39645.5786689815,2008-07-16,13:53:17
40.000571,116.379272,0,245,39645.5787268518,2008-07-16,13:53:22
40.000628,116.379306,0,252,39645.5787847222,2008-07-16,13:53:27
40.000638,116.37936,0,254,39645.5788425926,2008-07-16,13:53:32
40.000624,116.379423,0,255,39645.578900463,2008-07-16,13:53:37
40.000596,116.379446,0,254,39645.5789583333,2008-07-16,13:53:42
40.000551,116.379463,0,253,39645.5790162037,2008-07-16,13:53:47
40.000559,116.379474,0,250,39645.5790740741,2008-07-16,13:53:52
40.000577,116.379486,0,250,39645.5791319444,2008-07-16,13:53:57
40.000589,116.379437,0,253,39645.5791898148,2008-07-16,13:54:02
40.000562,116.379382,0,255,39645.5792476852,2008-07-16,13:54:07
40.000553,116.379358,0,255,39645.5793055556,2008-07-16,13:54:12
40.000523,116.379328,0,254,39645.5793634259,2008-07-16,13:54:17
40.000513,116.379345,0,249,39645.5794212963,2008-07-16,13:54:22
40.000508,116.379384,0,246,39645.5794791667,2008-07-16,13:54:27
40.000489,116.379394,0,245,39645.579537037,2008-07-16,13:54:32
40.000442,116.37939,0,242,39645.5795949074,2008-07-16,13:54:37
40.000423,116.379406,0,243,39645.5796527778,2008-07-16,13:54:42
40.000401,116.379376,0,245,39645.5797106481,2008-07-16,13:54:47
40.000398,116.379338,0,248,39645.5797685185,2008-07-16,13:54:52
40.000414,116.379274,0,252,39645.5798263889,2008-07-16,13:54:57
40.000413,116.379238,0,255,39645.5798842593,2008-07-16,13:55:02
40.000442,116.379237,0,260,39645.5799421296,2008-07-16,13:55:07
40.000459,116.379274,0,264,39645.58,2008-07-16,13:55:12
40.000464,116.379331,0,264,39645.5800578704,2008-07-16,13:55:17
40.000469,116.379372,0,260,39645.5801157407,2008-07-16,13:55:22
40.000451,116.379337,0,262,39645.5801736111,2008-07-16,13:55:27
40.00042,116.379289,0,265,39645.5802314815,2008-07-16,13:55:32
40.000378,116.379227,0,267,39645.5802893518,2008-07-16,13:55:37
40.000352,116.379225,0,263,39645.5803472222,2008-07-16,13:55:42
40.000351,116.379248,0,257,39645.5804050926,2008-07-16,13:55:47
40.000348,116.379252,0,257,39645.580462963,2008-07-16,13:55:52
40.000348,116.379252,0,257,39645.5804976852,2008-07-16,13:55:55
40.000348,116.379246,0,261,39645.5805208333,2008-07-16,13:55:57
40.000329,116.379274,0,272,39645.5805787037,2008-07-16,13:56:02
40.000314,116.379298,0,280,39645.5806365741,2008-07-16,13:56:07
40.000338,116.379284,0,283,39645.5806944444,2008-07-16,13:56:12
40.000348,116.37928,0,283,39645.5807523148,2008-07-16,13:56:17
40.000348,116.37928,0,283,39645.580787037,2008-07-16,13:56:20
40.000356,116.379273,0,282,39645.5808101852,2008-07-16,13:56:22
40.000375,116.379275,0,277,39645.5808680556,2008-07-16,13:56:27
40.000398,116.379323,0,275,39645.5809259259,2008-07-16,13:56:32
40.000417,116.379355,0,272,39645.5809837963,2008-07-16,13:56:37
40.000417,116.379355,0,272,39645.5810185185,2008-07-16,13:56:40
40.000411,116.379353,0,270,39645.5810416667,2008-07-16,13:56:42
40.000406,116.379363,0,270,39645.581099537,2008-07-16,13:56:47
40.000411,116.379368,0,270,39645.5811574074,2008-07-16,13:56:52
40.000411,116.379368,0,270,39645.5811921296,2008-07-16,13:56:55
40.000418,116.379369,0,270,39645.5812152778,2008-07-16,13:56:57
40.000442,116.379317,0,269,39645.5812731481,2008-07-16,13:57:02
40.000469,116.379272,0,269,39645.5813310185,2008-07-16,13:57:07
40.000503,116.379281,0,269,39645.5813888889,2008-07-16,13:57:12
40.000479,116.379229,0,271,39645.5814467593,2008-07-16,13:57:17
40.000477,116.37921,0,269,39645.5815046296,2008-07-16,13:57:22
40.000425,116.379191,0,273,39645.5815625,2008-07-16,13:57:27
40.000401,116.379184,0,277,39645.5816203704,2008-07-16,13:57:32
40.000415,116.379188,0,278,39645.5816782407,2008-07-16,13:57:37
40.000449,116.379223,0,279,39645.5817361111,2008-07-16,13:57:42
40.000482,116.379291,0,281,39645.5817939815,2008-07-16,13:57:47
40.0005,116.379321,0,288,39645.5818518519,2008-07-16,13:57:52
40.000497,116.379301,0,291,39645.5819097222,2008-07-16,13:57:57
40.000468,116.379298,0,293,39645.5819675926,2008-07-16,13:58:02
40.000449,116.3793,0,292,39645.582025463,2008-07-16,13:58:07
40.000458,116.379296,0,292,39645.5820833333,2008-07-16,13:58:12
40.000455,116.379298,0,292,39645.5821412037,2008-07-16,13:58:17
40.000455,116.379298,0,292,39645.5821759259,2008-07-16,13:58:20
40.000449,116.379299,0,292,39645.5821990741,2008-07-16,13:58:22
40.000467,116.379332,0,288,39645.5822569444,2008-07-16,13:58:27
40.000432,116.379383,0,283,39645.5823148148,2008-07-16,13:58:32
40.000406,116.379458,0,279,39645.5823726852,2008-07-16,13:58:37
40.000416,116.379484,0,271,39645.5824305556,2008-07-16,13:58:42
40.000401,116.37951,0,267,39645.5824884259,2008-07-16,13:58:47
40.0004,116.379518,0,264,39645.5825462963,2008-07-16,13:58:52
40.000401,116.379514,0,264,39645.5826041667,2008-07-16,13:58:57
40.000403,116.37951,0,264,39645.582662037,2008-07-16,13:59:02
40.000403,116.37951,0,264,39645.5826967593,2008-07-16,13:59:05
40.000409,116.379518,0,261,39645.5827199074,2008-07-16,13:59:07
40.000424,116.379564,0,258,39645.5827777778,2008-07-16,13:59:12
40.000423,116.379673,0,258,39645.5828356481,2008-07-16,13:59:17
40.000459,116.379743,0,257,39645.5828935185,2008-07-16,13:59:22
40.000483,116.379772,0,253,39645.5829513889,2008-07-16,13:59:27
40.000486,116.379746,0,251,39645.5830092593,2008-07-16,13:59:32
40.000486,116.379746,0,251,39645.5830439815,2008-07-16,13:59:35
40.000489,116.379753,0,249,39645.5830671296,2008-07-16,13:59:37
40.000479,116.379754,0,248,39645.583125,2008-07-16,13:59:42
40.00047,116.379744,0,248,39645.5831828704,2008-07-16,13:59:47
40.000438,116.379626,0,244,39645.5832407407,2008-07-16,13:59:52
40.00036,116.379475,0,240,39645.5832986111,2008-07-16,13:59:57
40.000325,116.379424,0,237,39645.5833564815,2008-07-16,14:00:02
40.000318,116.379378,0,232,39645.5834143519,2008-07-16,14:00:07
40.000297,116.379308,0,227,39645.5834722222,2008-07-16,14:00:12
40.000296,116.379226,0,222,39645.5835300926,2008-07-16,14:00:17
40.000299,116.379113,0,220,39645.583587963,2008-07-16,14:00:22
40.000276,116.379015,0,220,39645.5836458333,2008-07-16,14:00:27
40.000271,116.378951,0,220,39645.5837037037,2008-07-16,14:00:32
40.000279,116.378969,0,220,39645.5837615741,2008-07-16,14:00:37
40.00031,116.378996,0,220,39645.5838194444,2008-07-16,14:00:42
40.000302,116.378958,0,217,39645.5838773148,2008-07-16,14:00:47
40.000299,116.379005,0,214,39645.5839351852,2008-07-16,14:00:52
40.000313,116.379036,0,214,39645.5839930556,2008-07-16,14:00:57
40.000337,116.379104,0,214,39645.5840509259,2008-07-16,14:01:02
40.000392,116.379218,0,215,39645.5841087963,2008-07-16,14:01:07
40.000439,116.379279,0,218,39645.5841666667,2008-07-16,14:01:12
40.00048,116.379327,0,219,39645.584224537,2008-07-16,14:01:17
40.00051,116.379361,0,219,39645.5842824074,2008-07-16,14:01:22
40.00053,116.379385,0,220,39645.5843402778,2008-07-16,14:01:27
40.000546,116.379439,0,217,39645.5843981481,2008-07-16,14:01:32
40.000548,116.379452,0,217,39645.5844560185,2008-07-16,14:01:37
40.000547,116.379433,0,213,39645.5845138889,2008-07-16,14:01:42
40.000556,116.379424,0,211,39645.5845717593,2008-07-16,14:01:47
40.000556,116.379424,0,211,39645.5846064815,2008-07-16,14:01:50
40.00056,116.37942,0,210,39645.5846296296,2008-07-16,14:01:52
40.000561,116.37939,0,208,39645.5846875,2008-07-16,14:01:57
40.000556,116.379339,0,205,39645.5847453704,2008-07-16,14:02:02
40.000532,116.379311,0,201,39645.5848032407,2008-07-16,14:02:07
40.000508,116.379305,0,200,39645.5848611111,2008-07-16,14:02:12
40.000482,116.37926,0,198,39645.5849189815,2008-07-16,14:02:17
40.000473,116.379227,0,198,39645.5849768519,2008-07-16,14:02:22
40.000473,116.379227,0,198,39645.5850115741,2008-07-16,14:02:25
40.000478,116.379229,0,198,39645.5850347222,2008-07-16,14:02:27
40.00051,116.379226,0,199,39645.5850925926,2008-07-16,14:02:32
40.000524,116.379203,0,200,39645.585150463,2008-07-16,14:02:37
40.000473,116.379204,0,200,39645.5852083333,2008-07-16,14:02:42
40.000473,116.379204,0,200,39645.5852430556,2008-07-16,14:02:45
40.000467,116.379209,0,201,39645.5852662037,2008-07-16,14:02:47
40.000495,116.379236,0,200,39645.5853240741,2008-07-16,14:02:52
40.000519,116.379256,0,201,39645.5853819444,2008-07-16,14:02:57
40.000563,116.379312,0,200,39645.5854398148,2008-07-16,14:03:02
40.000591,116.379301,0,202,39645.5854976852,2008-07-16,14:03:07
40.000585,116.379288,0,203,39645.5855555556,2008-07-16,14:03:12
40.000575,116.379277,0,203,39645.5856134259,2008-07-16,14:03:17
40.000566,116.379272,0,204,39645.5856712963,2008-07-16,14:03:22
40.000564,116.37927,0,204,39645.5857291667,2008-07-16,14:03:27
40.000564,116.37927,0,204,39645.5857638889,2008-07-16,14:03:30
40.000569,116.379267,0,204,39645.585787037,2008-07-16,14:03:32
40.0006,116.379223,0,203,39645.5858449074,2008-07-16,14:03:37
40.000638,116.379241,0,202,39645.5859027778,2008-07-16,14:03:42
40.000666,116.379241,0,202,39645.5859606481,2008-07-16,14:03:47
40.00055,116.379277,0,202,39645.5860185185,2008-07-16,14:03:52
40.000514,116.379272,0,205,39645.5860763889,2008-07-16,14:03:57
40.000512,116.379262,0,205,39645.5861342593,2008-07-16,14:04:02
40.000512,116.379262,0,205,39645.5861689815,2008-07-16,14:04:05
40.000516,116.379266,0,205,39645.5861921296,2008-07-16,14:04:07
40.00049,116.37929,0,208,39645.58625,2008-07-16,14:04:12
40.000471,116.37932,0,210,39645.5863078704,2008-07-16,14:04:17
40.000477,116.379353,0,211,39645.5863657407,2008-07-16,14:04:22
40.000508,116.379409,0,212,39645.5864236111,2008-07-16,14:04:27
40.000535,116.37942,0,212,39645.5864814815,2008-07-16,14:04:32
40.00055,116.379445,0,211,39645.5865393518,2008-07-16,14:04:37
40.00055,116.379445,0,211,39645.5865740741,2008-07-16,14:04:40
40.000553,116.379447,0,210,39645.5865972222,2008-07-16,14:04:42
40.000536,116.379434,0,209,39645.5866550926,2008-07-16,14:04:47
40.000494,116.379443,0,209,39645.586712963,2008-07-16,14:04:52
40.000494,116.379443,0,209,39645.5867476852,2008-07-16,14:04:55
40.000491,116.379447,0,210,39645.5867708333,2008-07-16,14:04:57
40.00047,116.379418,0,212,39645.5868287037,2008-07-16,14:05:02
40.000442,116.379421,0,213,39645.5868865741,2008-07-16,14:05:07
40.000425,116.37942,0,214,39645.5869444444,2008-07-16,14:05:12
40.000451,116.379457,0,214,39645.5870023148,2008-07-16,14:05:17
40.000468,116.379495,0,214,39645.5870601852,2008-07-16,14:05:22
40.000447,116.379538,0,213,39645.5871180556,2008-07-16,14:05:27
40.000443,116.379506,0,212,39645.5871759259,2008-07-16,14:05:32
40.000456,116.379457,0,210,39645.5872337963,2008-07-16,14:05:37
40.000493,116.379439,0,211,39645.5872916667,2008-07-16,14:05:42
40.000518,116.379419,0,213,39645.587349537,2008-07-16,14:05:47
40.000542,116.379363,0,213,39645.5874074074,2008-07-16,14:05:52
40.000543,116.37934,0,211,39645.5874652778,2008-07-16,14:05:57
40.000543,116.37934,0,211,39645.5875,2008-07-16,14:06:00
40.00054,116.379339,0,210,39645.5875231481,2008-07-16,14:06:02
40.000542,116.379312,0,210,39645.5875810185,2008-07-16,14:06:07
40.000504,116.379283,0,209,39645.5876388889,2008-07-16,14:06:12
40.000478,116.379285,0,208,39645.5876967593,2008-07-16,14:06:17
40.000457,116.379266,0,206,39645.5877546296,2008-07-16,14:06:22
40.000449,116.379273,0,206,39645.5878125,2008-07-16,14:06:27
40.00045,116.379275,0,206,39645.5878703704,2008-07-16,14:06:32
40.00045,116.379272,0,206,39645.5879282407,2008-07-16,14:06:37
40.00045,116.379272,0,206,39645.587962963,2008-07-16,14:06:40
40.000445,116.379271,0,206,39645.5879861111,2008-07-16,14:06:42
40.000422,116.379337,0,206,39645.5880439815,2008-07-16,14:06:47
40.000459,116.379358,0,203,39645.5881018518,2008-07-16,14:06:52
40.000443,116.379373,0,201,39645.5881597222,2008-07-16,14:06:57
40.000434,116.379389,0,200,39645.5882175926,2008-07-16,14:07:02
40.000498,116.379398,0,197,39645.588275463,2008-07-16,14:07:07
40.000528,116.379433,0,195,39645.5883333333,2008-07-16,14:07:12
40.000497,116.379469,0,194,39645.5883912037,2008-07-16,14:07:17
40.000465,116.379467,0,194,39645.5884490741,2008-07-16,14:07:22
40.000473,116.379418,0,193,39645.5885069444,2008-07-16,14:07:27
40.000497,116.379413,0,193,39645.5885648148,2008-07-16,14:07:32
40.000513,116.379425,0,194,39645.5886226852,2008-07-16,14:07:37
40.000515,116.379447,0,192,39645.5886805556,2008-07-16,14:07:42
40.000526,116.379445,0,192,39645.5887384259,2008-07-16,14:07:47
40.000561,116.379416,0,191,39645.5887962963,2008-07-16,14:07:52
40.000554,116.379372,0,192,39645.5888541667,2008-07-16,14:07:57
40.000505,116.379361,0,193,39645.588912037,2008-07-16,14:08:02
40.000451,116.379378,0,195,39645.5889699074,2008-07-16,14:08:07
40.000411,116.379357,0,196,39645.5890277778,2008-07-16,14:08:12
40.000364,116.379381,0,196,39645.5890856481,2008-07-16,14:08:17
40.000354,116.3794,0,198,39645.5891435185,2008-07-16,14:08:22
40.000357,116.379439,0,201,39645.5892013889,2008-07-16,14:08:27
40.000396,116.379454,0,203,39645.5892592593,2008-07-16,14:08:32
40.000427,116.379444,0,207,39645.5893171296,2008-07-16,14:08:37
40.000427,116.379444,0,207,39645.5893518519,2008-07-16,14:08:40
40.000422,116.379442,0,210,39645.589375,2008-07-16,14:08:42
40.000431,116.379442,0,212,39645.5894328704,2008-07-16,14:08:47
40.000465,116.379423,0,214,39645.5894907407,2008-07-16,14:08:52
40.000462,116.3794,0,218,39645.5895486111,2008-07-16,14:08:57
40.000438,116.379366,0,222,39645.5896064815,2008-07-16,14:09:02
40.000441,116.379351,0,222,39645.5896643519,2008-07-16,14:09:07
40.000447,116.379324,0,221,39645.5897222222,2008-07-16,14:09:12
40.000461,116.379314,0,222,39645.5897800926,2008-07-16,14:09:17
40.000504,116.379306,0,225,39645.589837963,2008-07-16,14:09:22
40.000555,116.379286,0,227,39645.5898958333,2008-07-16,14:09:27
40.00057,116.379259,0,230,39645.5899537037,2008-07-16,14:09:32
40.000605,116.379265,0,233,39645.5900115741,2008-07-16,14:09:37
40.000626,116.37927,0,237,39645.5900694444,2008-07-16,14:09:42
40.000618,116.379344,0,242,39645.5901273148,2008-07-16,14:09:47
40.000539,116.379387,0,248,39645.5901851852,2008-07-16,14:09:52
40.000519,116.379453,0,254,39645.5902430556,2008-07-16,14:09:57
40.000532,116.379487,0,259,39645.5903009259,2008-07-16,14:10:02
40.00053,116.379505,0,263,39645.5903587963,2008-07-16,14:10:07
40.00053,116.379505,0,263,39645.5903935185,2008-07-16,14:10:10
40.000532,116.379499,0,264,39645.5904166667,2008-07-16,14:10:12
40.000507,116.379502,0,264,39645.590474537,2008-07-16,14:10:17
40.000482,116.379487,0,264,39645.5905324074,2008-07-16,14:10:22
40.000436,116.379415,0,265,39645.5905902778,2008-07-16,14:10:27
40.000406,116.379389,0,266,39645.5906481481,2008-07-16,14:10:32
40.000349,116.379381,0,269,39645.5907060185,2008-07-16,14:10:37
40.000352,116.379357,0,270,39645.5907638889,2008-07-16,14:10:42
40.000352,116.379357,0,270,39645.5907986111,2008-07-16,14:10:45
40.000354,116.379349,0,271,39645.5908217593,2008-07-16,14:10:47
40.000353,116.379327,0,271,39645.5908796296,2008-07-16,14:10:52
40.000334,116.379356,0,271,39645.5909375,2008-07-16,14:10:57
40.000344,116.37936,0,272,39645.5909953704,2008-07-16,14:11:02
40.000357,116.379361,0,272,39645.5910532407,2008-07-16,14:11:07
40.000357,116.379361,0,272,39645.591087963,2008-07-16,14:11:10
40.000353,116.37936,0,272,39645.5911111111,2008-07-16,14:11:12
40.000359,116.379332,0,272,39645.5911689815,2008-07-16,14:11:17
40.000346,116.379337,0,271,39645.5912268519,2008-07-16,14:11:22
40.000341,116.379315,0,271,39645.5912847222,2008-07-16,14:11:27
40.000335,116.379236,0,273,39645.5913425926,2008-07-16,14:11:32
40.000313,116.379193,0,274,39645.591400463,2008-07-16,14:11:37
40.000315,116.379199,0,274,39645.5914583333,2008-07-16,14:11:42
40.000315,116.379199,0,274,39645.5914930556,2008-07-16,14:11:45
40.000313,116.379192,0,274,39645.5915162037,2008-07-16,14:11:47
40.000293,116.379146,0,275,39645.5915740741,2008-07-16,14:11:52
40.000256,116.379119,0,275,39645.5916319444,2008-07-16,14:11:57
40.000201,116.379124,0,275,39645.5916898148,2008-07-16,14:12:02
40.000143,116.379117,0,276,39645.5917476852,2008-07-16,14:12:07
40.000048,116.379126,0,277,39645.5918055556,2008-07-16,14:12:12
40.000048,116.379126,0,277,39645.5918402778,2008-07-16,14:12:15
40.000051,116.379131,0,278,39645.5918634259,2008-07-16,14:12:17
40.000132,116.37917,0,280,39645.5919212963,2008-07-16,14:12:22
40.000212,116.3792,0,281,39645.5919791667,2008-07-16,14:12:27
40.000274,116.379222,0,282,39645.592037037,2008-07-16,14:12:32
40.000333,116.379213,0,284,39645.5920949074,2008-07-16,14:12:37
40.000338,116.379175,0,286,39645.5921527778,2008-07-16,14:12:42
40.000289,116.379172,0,287,39645.5922106481,2008-07-16,14:12:47
40.000283,116.379167,0,288,39645.5922685185,2008-07-16,14:12:52
40.000283,116.379167,0,288,39645.5923032407,2008-07-16,14:12:55
40.000285,116.37917,0,288,39645.5923263889,2008-07-16,14:12:57
40.000319,116.379198,0,288,39645.5923842593,2008-07-16,14:13:02
40.000348,116.379273,0,287,39645.5924421296,2008-07-16,14:13:07
40.000354,116.379334,0,286,39645.5925,2008-07-16,14:13:12
40.000351,116.379321,0,287,39645.5925578704,2008-07-16,14:13:17
40.00037,116.379274,0,289,39645.5926157407,2008-07-16,14:13:22
40.000407,116.379228,0,292,39645.5926736111,2008-07-16,14:13:27
40.00046,116.379257,0,294,39645.5927314815,2008-07-16,14:13:32
40.000507,116.379253,0,296,39645.5927893519,2008-07-16,14:13:37
40.00056,116.379252,0,299,39645.5928472222,2008-07-16,14:13:42
40.000607,116.379326,0,301,39645.5929050926,2008-07-16,14:13:47
40.000614,116.379411,0,302,39645.592962963,2008-07-16,14:13:52
40.000585,116.379409,0,303,39645.5930208333,2008-07-16,14:13:57
40.00052,116.379408,0,305,39645.5930787037,2008-07-16,14:14:02
40.000432,116.379443,0,305,39645.5931365741,2008-07-16,14:14:07
40.000387,116.379466,0,306,39645.5931944444,2008-07-16,14:14:12
40.000336,116.379509,0,308,39645.5932523148,2008-07-16,14:14:17
40.000328,116.379685,0,309,39645.5933101852,2008-07-16,14:14:22
40.000336,116.379806,0,312,39645.5933680556,2008-07-16,14:14:27
40.000351,116.379913,0,314,39645.5934259259,2008-07-16,14:14:32
40.000373,116.379986,0,315,39645.5934837963,2008-07-16,14:14:37
40.000414,116.380042,0,317,39645.5935416667,2008-07-16,14:14:42
40.000447,116.380078,0,318,39645.593599537,2008-07-16,14:14:47
40.000484,116.380125,0,319,39645.5936574074,2008-07-16,14:14:52
40.000484,116.380125,0,319,39645.5936921296,2008-07-16,14:14:55
40.000486,116.380122,0,321,39645.5937152778,2008-07-16,14:14:57
40.000462,116.380123,0,324,39645.5937731481,2008-07-16,14:15:02
40.000467,116.380111,0,325,39645.5938310185,2008-07-16,14:15:07
40.00042,116.380169,0,325,39645.5938888889,2008-07-16,14:15:12
40.00042,116.380169,0,325,39645.5939236111,2008-07-16,14:15:15
40.000417,116.380165,0,319,39645.5939467593,2008-07-16,14:15:17
40.000416,116.380234,0,315,39645.5940046296,2008-07-16,14:15:22
40.000414,116.380321,0,310,39645.5940625,2008-07-16,14:15:27
40.000421,116.380366,0,305,39645.5941203704,2008-07-16,14:15:32
40.000442,116.38033,0,303,39645.5941782407,2008-07-16,14:15:37
40.000451,116.380266,0,303,39645.5942361111,2008-07-16,14:15:42
40.000451,116.380247,0,303,39645.5942939815,2008-07-16,14:15:47
40.000451,116.380247,0,303,39645.5943287037,2008-07-16,14:15:50
40.000449,116.380254,0,303,39645.5943518518,2008-07-16,14:15:52
40.000499,116.380205,0,302,39645.5944097222,2008-07-16,14:15:57
40.000508,116.380191,0,302,39645.5944675926,2008-07-16,14:16:02
40.000497,116.380204,0,302,39645.594525463,2008-07-16,14:16:07
40.000454,116.380232,0,302,39645.5945833333,2008-07-16,14:16:12
40.000364,116.380213,0,302,39645.5946412037,2008-07-16,14:16:17
40.000343,116.380217,0,302,39645.5946990741,2008-07-16,14:16:22
40.000353,116.380249,0,303,39645.5947569444,2008-07-16,14:16:27
40.000382,116.380197,0,303,39645.5948148148,2008-07-16,14:16:32
40.000401,116.380142,0,303,39645.5948726852,2008-07-16,14:16:37
40.000379,116.380084,0,304,39645.5949305556,2008-07-16,14:16:42
40.000353,116.380044,0,304,39645.5949884259,2008-07-16,14:16:47
40.000341,116.380031,0,305,39645.5950462963,2008-07-16,14:16:52
40.000283,116.38002,0,305,39645.5951041667,2008-07-16,14:16:57
40.000262,116.380007,0,309,39645.595162037,2008-07-16,14:17:02
40.00028,116.380017,0,308,39645.5952199074,2008-07-16,14:17:07
40.000288,116.380046,0,308,39645.5952777778,2008-07-16,14:17:12
40.000276,116.380072,0,307,39645.5953356481,2008-07-16,14:17:17
40.000249,116.38007,0,305,39645.5953935185,2008-07-16,14:17:22
40.000244,116.380059,0,302,39645.5954513889,2008-07-16,14:17:27
40.00021,116.380036,0,300,39645.5955092593,2008-07-16,14:17:32
40.000155,116.380005,0,298,39645.5955671296,2008-07-16,14:17:37
40.000141,116.37996,0,296,39645.595625,2008-07-16,14:17:42
40.000124,116.379935,0,295,39645.5956828704,2008-07-16,14:17:47
40.000126,116.379938,0,295,39645.5957407407,2008-07-16,14:17:52
40.000126,116.379938,0,295,39645.595775463,2008-07-16,14:17:55
40.000121,116.379945,0,295,39645.5957986111,2008-07-16,14:17:57
40.000117,116.379954,0,295,39645.5958564815,2008-07-16,14:18:02
40.000117,116.379954,0,295,39645.5958912037,2008-07-16,14:18:05
40.000118,116.379949,0,295,39645.5959143518,2008-07-16,14:18:07
40.000051,116.379697,0,299,39645.5959722222,2008-07-16,14:18:12
40.000009,116.37942,0,305,39645.5960300926,2008-07-16,14:18:17
40.000021,116.379222,0,318,39645.596087963,2008-07-16,14:18:22
40.000027,116.379177,0,326,39645.5961458333,2008-07-16,14:18:27
39.999998,116.379238,0,328,39645.5962037037,2008-07-16,14:18:32
39.999941,116.379273,0,330,39645.5962615741,2008-07-16,14:18:37
39.999897,116.379283,0,332,39645.5963194444,2008-07-16,14:18:42
39.99992,116.379275,0,331,39645.5963773148,2008-07-16,14:18:47
39.999961,116.379274,0,335,39645.5964351852,2008-07-16,14:18:52
39.999954,116.379293,0,340,39645.5964930556,2008-07-16,14:18:57
39.999952,116.379304,0,342,39645.5965509259,2008-07-16,14:19:02
39.999938,116.379336,0,342,39645.5966087963,2008-07-16,14:19:07
39.999956,116.379355,0,344,39645.5966666667,2008-07-16,14:19:12
39.999972,116.379337,0,346,39645.596724537,2008-07-16,14:19:17
39.999988,116.379335,0,344,39645.5967824074,2008-07-16,14:19:22
40.000003,116.379292,0,342,39645.5968402778,2008-07-16,14:19:27
40.000003,116.379292,0,342,39645.596875,2008-07-16,14:19:30
40.00001,116.379289,0,342,39645.5968981481,2008-07-16,14:19:32
40.000019,116.379287,0,342,39645.5969560185,2008-07-16,14:19:37
40.000033,116.379299,0,341,39645.5970138889,2008-07-16,14:19:42
40.00008,116.379292,0,338,39645.5970717593,2008-07-16,14:19:47
40.000088,116.379297,0,338,39645.5971296296,2008-07-16,14:19:52
40.000088,116.379297,0,338,39645.5971875,2008-07-16,14:19:57
40.000087,116.379301,0,338,39645.5972453704,2008-07-16,14:20:02
40.00009,116.3793,0,338,39645.5973032407,2008-07-16,14:20:07
40.000098,116.379301,0,338,39645.5973611111,2008-07-16,14:20:12
40.000098,116.379301,0,338,39645.5973958333,2008-07-16,14:20:15
40.000093,116.379302,0,338,39645.5974189815,2008-07-16,14:20:17
40.00007,116.379313,0,338,39645.5974768519,2008-07-16,14:20:22
40.000045,116.379336,0,339,39645.5975347222,2008-07-16,14:20:27
40.000024,116.37934,0,339,39645.5975925926,2008-07-16,14:20:32
40.000026,116.379373,0,338,39645.597650463,2008-07-16,14:20:37
40.000026,116.379373,0,338,39645.5976851852,2008-07-16,14:20:40
40.00002,116.379373,0,335,39645.5977083333,2008-07-16,14:20:42
40.00001,116.379343,0,333,39645.5977662037,2008-07-16,14:20:47
40.00001,116.379316,0,331,39645.5978240741,2008-07-16,14:20:52
40.00001,116.379316,0,331,39645.5978587963,2008-07-16,14:20:55
40.000006,116.379308,0,331,39645.5978819444,2008-07-16,14:20:57
39.999996,116.379301,0,329,39645.5979398148,2008-07-16,14:21:02
39.999946,116.37927,0,328,39645.5979976852,2008-07-16,14:21:07
39.999989,116.379284,0,329,39645.5980555556,2008-07-16,14:21:12
40.000017,116.379268,0,330,39645.5981134259,2008-07-16,14:21:17
40.00006,116.379268,0,331,39645.5981712963,2008-07-16,14:21:22
40.000103,116.37927,0,329,39645.5982291667,2008-07-16,14:21:27
40.000109,116.379278,0,329,39645.598287037,2008-07-16,14:21:32
40.000112,116.379286,0,329,39645.5983449074,2008-07-16,14:21:37
40.000112,116.379286,0,329,39645.5983796296,2008-07-16,14:21:40
40.00011,116.379291,0,329,39645.5984027778,2008-07-16,14:21:42
40.00014,116.379287,0,331,39645.5984606481,2008-07-16,14:21:47
40.000133,116.379267,0,333,39645.5985185185,2008-07-16,14:21:52
40.000133,116.379267,0,333,39645.5985532407,2008-07-16,14:21:55
40.000129,116.379262,0,334,39645.5985763889,2008-07-16,14:21:57
40.000158,116.379289,0,334,39645.5986342593,2008-07-16,14:22:02
40.000187,116.37932,0,335,39645.5986921296,2008-07-16,14:22:07
40.000221,116.379329,0,335,39645.59875,2008-07-16,14:22:12
40.000221,116.379329,0,335,39645.5987847222,2008-07-16,14:22:15
40.000228,116.379337,0,335,39645.5988078704,2008-07-16,14:22:17
40.000229,116.379355,0,335,39645.5988657407,2008-07-16,14:22:22
40.000243,116.37941,0,334,39645.5989236111,2008-07-16,14:22:27
40.000311,116.379451,0,333,39645.5989814815,2008-07-16,14:22:32
40.000384,116.379506,0,332,39645.5990393519,2008-07-16,14:22:37
40.000375,116.379558,0,331,39645.5990972222,2008-07-16,14:22:42
40.000371,116.379596,0,331,39645.5991550926,2008-07-16,14:22:47
40.000394,116.379571,0,333,39645.599212963,2008-07-16,14:22:52
40.000394,116.379571,0,333,39645.5992476852,2008-07-16,14:22:55
40.000386,116.379573,0,336,39645.5992708333,2008-07-16,14:22:57
40.000355,116.379592,0,338,39645.5993287037,2008-07-16,14:23:02
40.000319,116.379581,0,338,39645.5993865741,2008-07-16,14:23:07
40.000275,116.379594,0,337,39645.5994444444,2008-07-16,14:23:12
40.000276,116.37961,0,337,39645.5995023148,2008-07-16,14:23:17
40.000304,116.379623,0,337,39645.5995601852,2008-07-16,14:23:22
40.000291,116.379627,0,335,39645.5996180556,2008-07-16,14:23:27
40.000273,116.379645,0,333,39645.5996759259,2008-07-16,14:23:32
40.00027,116.379676,0,331,39645.5997337963,2008-07-16,14:23:37
40.000301,116.379718,0,329,39645.5997916667,2008-07-16,14:23:42
40.000354,116.379749,0,326,39645.599849537,2008-07-16,14:23:47
40.00039,116.379768,0,324,39645.5999074074,2008-07-16,14:23:52
40.000376,116.379732,0,322,39645.5999652778,2008-07-16,14:23:57
40.000366,116.379712,0,320,39645.6000231481,2008-07-16,14:24:02
40.000179,116.378964,0,319,39645.6001967593,2008-07-16,14:24:17
40.000176,116.379056,0,317,39645.6002546296,2008-07-16,14:24:22
40.000214,116.37909,0,322,39645.6003125,2008-07-16,14:24:27
40.000227,116.3791,0,321,39645.6003703704,2008-07-16,14:24:32
40.000186,116.379123,0,303,39645.6004282407,2008-07-16,14:24:37
40.000179,116.379113,0,295,39645.6004861111,2008-07-16,14:24:42
40.000195,116.379117,0,297,39645.6005439815,2008-07-16,14:24:47
40.000195,116.379117,0,297,39645.6005787037,2008-07-16,14:24:50
40.000197,116.379122,0,263,39645.6006018519,2008-07-16,14:24:52
40.000174,116.379149,0,244,39645.6006597222,2008-07-16,14:24:57
40.000164,116.379166,0,280,39645.6007175926,2008-07-16,14:25:02
40.000191,116.379145,0,317,39645.600775463,2008-07-16,14:25:07
40.000191,116.379145,0,317,39645.6008101852,2008-07-16,14:25:10
40.000189,116.379137,0,292,39645.6008333333,2008-07-16,14:25:12
40.000179,116.379155,0,285,39645.6008912037,2008-07-16,14:25:17
40.000135,116.379239,0,286,39645.6009490741,2008-07-16,14:25:22
40.000114,116.3793,0,313,39645.6010069444,2008-07-16,14:25:27
40.000108,116.379354,0,327,39645.6010648148,2008-07-16,14:25:32
40.000108,116.379354,0,327,39645.601099537,2008-07-16,14:25:35
40.000109,116.379353,0,316,39645.6011226852,2008-07-16,14:25:37
40.000129,116.379309,0,320,39645.6011805556,2008-07-16,14:25:42
40.000148,116.379274,0,358,39645.6012384259,2008-07-16,14:25:47
40.000171,116.379288,0,421,39645.6012962963,2008-07-16,14:25:52
40.000189,116.379332,0,438,39645.6013541667,2008-07-16,14:25:57
40.00018,116.379364,0,436,39645.601412037,2008-07-16,14:26:02
40.000165,116.379353,0,443,39645.6014699074,2008-07-16,14:26:07
40.000167,116.379347,0,443,39645.6015277778,2008-07-16,14:26:12
40.000167,116.379347,0,443,39645.6015625,2008-07-16,14:26:15
40.00016,116.379341,0,444,39645.6015856481,2008-07-16,14:26:17
40.00017,116.379304,0,403,39645.6016435185,2008-07-16,14:26:22
40.00013,116.379264,0,368,39645.6017013889,2008-07-16,14:26:27
40.000114,116.379275,0,361,39645.6017592593,2008-07-16,14:26:32
40.000033,116.379205,0,373,39645.6018171296,2008-07-16,14:26:37
39.999959,116.3792,0,378,39645.601875,2008-07-16,14:26:42
39.999947,116.379195,0,378,39645.6019328704,2008-07-16,14:26:47
39.999895,116.37926,0,399,39645.6019907407,2008-07-16,14:26:52
39.999871,116.379254,0,418,39645.6020486111,2008-07-16,14:26:57
39.999857,116.379225,0,432,39645.6021064815,2008-07-16,14:27:02
39.99993,116.379202,0,447,39645.6021643518,2008-07-16,14:27:07
39.999995,116.379241,0,438,39645.6022222222,2008-07-16,14:27:12
40.000015,116.379254,0,439,39645.6022800926,2008-07-16,14:27:17
40.000037,116.379298,0,446,39645.602337963,2008-07-16,14:27:22
40.00004,116.379404,0,447,39645.6023958333,2008-07-16,14:27:27
40.000004,116.379502,0,442,39645.6024537037,2008-07-16,14:27:32
39.999995,116.379538,0,434,39645.6025115741,2008-07-16,14:27:37
39.999731,116.379511,0,480,39645.6053472222,2008-07-16,14:31:42
39.999611,116.379525,0,480,39645.6054050926,2008-07-16,14:31:47
39.999655,116.379528,0,481,39645.605462963,2008-07-16,14:31:52
39.999837,116.379512,0,482,39645.6055208333,2008-07-16,14:31:57
39.999901,116.379503,0,481,39645.6055787037,2008-07-16,14:32:02
39.999944,116.379443,0,481,39645.6056365741,2008-07-16,14:32:07
39.999984,116.379394,0,484,39645.6056944444,2008-07-16,14:32:12
40.000032,116.379335,0,491,39645.6057523148,2008-07-16,14:32:17
40.000059,116.379329,0,494,39645.6058101852,2008-07-16,14:32:22
40.000059,116.379329,0,494,39645.6058449074,2008-07-16,14:32:25
40.000062,116.379327,0,496,39645.6058680556,2008-07-16,14:32:27
40.000041,116.379343,0,498,39645.6059259259,2008-07-16,14:32:32
40.000034,116.379376,0,497,39645.6059837963,2008-07-16,14:32:37
40.000085,116.37938,0,496,39645.6060416667,2008-07-16,14:32:42
40.000066,116.379406,0,495,39645.606099537,2008-07-16,14:32:47
40.000033,116.379474,0,497,39645.6061574074,2008-07-16,14:32:52
40.000006,116.379523,0,497,39645.6062152778,2008-07-16,14:32:57
39.999983,116.379598,0,496,39645.6062731481,2008-07-16,14:33:02
39.999998,116.379604,0,494,39645.6063310185,2008-07-16,14:33:07
40.000058,116.379583,0,491,39645.6063888889,2008-07-16,14:33:12
40.000115,116.379556,0,489,39645.6064467593,2008-07-16,14:33:17
40.000127,116.379487,0,488,39645.6065046296,2008-07-16,14:33:22
40.000113,116.37941,0,489,39645.6065625,2008-07-16,14:33:27
40.000056,116.379384,0,492,39645.6066203704,2008-07-16,14:33:32
40.000057,116.379352,0,495,39645.6066782407,2008-07-16,14:33:37
40.000077,116.379321,0,494,39645.6067361111,2008-07-16,14:33:42
40.000069,116.379343,0,494,39645.6067939815,2008-07-16,14:33:47
40.00002,116.37936,0,495,39645.6068518519,2008-07-16,14:33:52
39.999981,116.379432,0,495,39645.6069097222,2008-07-16,14:33:57
40,116.379468,0,496,39645.6069675926,2008-07-16,14:34:02
40.000031,116.379469,0,497,39645.607025463,2008-07-16,14:34:07
40.000046,116.379476,0,498,39645.6070833333,2008-07-16,14:34:12
40.000058,116.379488,0,496,39645.6071412037,2008-07-16,14:34:17
40.000072,116.379498,0,491,39645.6071990741,2008-07-16,14:34:22
40.000077,116.379477,0,488,39645.6072569444,2008-07-16,14:34:27
40.000007,116.379458,0,485,39645.6073148148,2008-07-16,14:34:32
40.000009,116.379421,0,481,39645.6073726852,2008-07-16,14:34:37
40.000048,116.379404,0,479,39645.6074305556,2008-07-16,14:34:42
40.000063,116.379426,0,477,39645.6074884259,2008-07-16,14:34:47
40.000066,116.379415,0,475,39645.6075462963,2008-07-16,14:34:52
40.000091,116.379418,0,474,39645.6076041667,2008-07-16,14:34:57
40.00009,116.379435,0,473,39645.607662037,2008-07-16,14:35:02
39.999995,116.379427,0,472,39645.6077199074,2008-07-16,14:35:07
39.999931,116.379409,0,471,39645.6077777778,2008-07-16,14:35:12
39.999898,116.379386,0,470,39645.6078356481,2008-07-16,14:35:17
39.999875,116.379326,0,470,39645.6078935185,2008-07-16,14:35:22
39.999891,116.379297,0,471,39645.6079513889,2008-07-16,14:35:27
39.999915,116.379321,0,470,39645.6080092593,2008-07-16,14:35:32
39.999881,116.379376,0,469,39645.6080671296,2008-07-16,14:35:37
39.999836,116.379383,0,468,39645.608125,2008-07-16,14:35:42
39.999879,116.379365,0,467,39645.6081828704,2008-07-16,14:35:47
39.999903,116.379366,0,468,39645.6082407407,2008-07-16,14:35:52
39.999948,116.379338,0,466,39645.6082986111,2008-07-16,14:35:57
39.999913,116.379318,0,465,39645.6083564815,2008-07-16,14:36:02
39.999906,116.379355,0,465,39645.6084143519,2008-07-16,14:36:07
39.999951,116.379386,0,464,39645.6084722222,2008-07-16,14:36:12
40.000027,116.379407,0,463,39645.6085300926,2008-07-16,14:36:17
40.000043,116.379434,0,463,39645.608587963,2008-07-16,14:36:22
40.00003,116.379459,0,463,39645.6086458333,2008-07-16,14:36:27
39.999959,116.379494,0,462,39645.6087037037,2008-07-16,14:36:32
39.999898,116.379512,0,461,39645.6087615741,2008-07-16,14:36:37
39.999895,116.379501,0,459,39645.6088194444,2008-07-16,14:36:42
39.999909,116.379494,0,457,39645.6088773148,2008-07-16,14:36:47
40.00001,116.379473,0,455,39645.6089351852,2008-07-16,14:36:52
40.000059,116.379489,0,453,39645.6089930556,2008-07-16,14:36:57
40.000048,116.379525,0,453,39645.6090509259,2008-07-16,14:37:02
40.000027,116.379564,0,453,39645.6091087963,2008-07-16,14:37:07
40.000023,116.37959,0,454,39645.6091666667,2008-07-16,14:37:12
39.999993,116.379597,0,456,39645.609224537,2008-07-16,14:37:17
39.999955,116.379596,0,459,39645.6092824074,2008-07-16,14:37:22
40,116.379567,0,463,39645.6093402778,2008-07-16,14:37:27
40.000056,116.379506,0,467,39645.6093981481,2008-07-16,14:37:32
40.000043,116.379495,0,470,39645.6094560185,2008-07-16,14:37:37
40.000043,116.379495,0,470,39645.6094907407,2008-07-16,14:37:40
40.00005,116.379491,0,471,39645.6095138889,2008-07-16,14:37:42
39.999973,116.3795,0,471,39645.6095717593,2008-07-16,14:37:47
39.999855,116.379463,0,476,39645.6096296296,2008-07-16,14:37:52
39.999757,116.379469,0,480,39645.6096875,2008-07-16,14:37:57
39.999763,116.379494,0,484,39645.6097453704,2008-07-16,14:38:02
39.999749,116.379539,0,486,39645.6098032407,2008-07-16,14:38:07
39.999726,116.379538,0,487,39645.6098611111,2008-07-16,14:38:12
39.999676,116.379515,0,489,39645.6099189815,2008-07-16,14:38:17
39.999785,116.379469,0,494,39645.6099768518,2008-07-16,14:38:22
39.999885,116.379418,0,505,39645.6100347222,2008-07-16,14:38:27
39.999857,116.379417,0,513,39645.6100925926,2008-07-16,14:38:32
39.999835,116.379414,0,520,39645.610150463,2008-07-16,14:38:37
39.999853,116.379393,0,526,39645.6102083333,2008-07-16,14:38:42
39.999947,116.379382,0,528,39645.6102662037,2008-07-16,14:38:47
39.999919,116.379424,0,529,39645.6103240741,2008-07-16,14:38:52
39.999875,116.379481,0,529,39645.6103819444,2008-07-16,14:38:57
39.999877,116.379528,0,527,39645.6104398148,2008-07-16,14:39:02
39.999878,116.379556,0,524,39645.6104976852,2008-07-16,14:39:07
39.999906,116.379618,0,522,39645.6105555556,2008-07-16,14:39:12
39.999889,116.379665,0,518,39645.6106134259,2008-07-16,14:39:17
39.999917,116.37964,0,515,39645.6106712963,2008-07-16,14:39:22
39.999996,116.379569,0,513,39645.6107291667,2008-07-16,14:39:27
39.999995,116.37956,0,510,39645.610787037,2008-07-16,14:39:32
39.999979,116.379602,0,510,39645.6108449074,2008-07-16,14:39:37
39.999908,116.379726,0,510,39645.6109027778,2008-07-16,14:39:42
39.999775,116.379794,0,510,39645.6109606481,2008-07-16,14:39:47
39.999667,116.379944,0,509,39645.6110185185,2008-07-16,14:39:52
39.999679,116.380007,0,506,39645.6110763889,2008-07-16,14:39:57
39.999712,116.379991,0,504,39645.6111342593,2008-07-16,14:40:02
39.999651,116.380029,0,500,39645.6111921296,2008-07-16,14:40:07
39.999629,116.38008,0,497,39645.61125,2008-07-16,14:40:12
39.999614,116.3801,0,495,39645.6113078704,2008-07-16,14:40:17
39.999506,116.380184,0,493,39645.6113657407,2008-07-16,14:40:22
39.999449,116.380182,0,491,39645.6114236111,2008-07-16,14:40:27
39.999487,116.380072,0,490,39645.6114814815,2008-07-16,14:40:32
39.999605,116.379868,0,489,39645.6115393518,2008-07-16,14:40:37
39.999671,116.37978,0,489,39645.6115972222,2008-07-16,14:40:42
39.999717,116.379753,0,487,39645.6116550926,2008-07-16,14:40:47
39.999794,116.379702,0,486,39645.611712963,2008-07-16,14:40:52
39.99991,116.379615,0,486,39645.6117708333,2008-07-16,14:40:57
39.999954,116.379559,0,485,39645.6118287037,2008-07-16,14:41:02
39.99999,116.379538,0,484,39645.6118865741,2008-07-16,14:41:07
40.00004,116.379531,0,484,39645.6119444444,2008-07-16,14:41:12
40.000047,116.379557,0,488,39645.6120023148,2008-07-16,14:41:17
40.000064,116.379594,0,497,39645.6120601852,2008-07-16,14:41:22
39.999997,116.379639,0,502,39645.6121180556,2008-07-16,14:41:27
39.999963,116.379661,0,508,39645.6121759259,2008-07-16,14:41:32
39.999948,116.379669,0,515,39645.6122337963,2008-07-16,14:41:37
39.99992,116.379692,0,522,39645.6122916667,2008-07-16,14:41:42
39.999848,116.379725,0,531,39645.612349537,2008-07-16,14:41:47
39.999739,116.379755,0,540,39645.6124074074,2008-07-16,14:41:52
39.999676,116.379728,0,544,39645.6124652778,2008-07-16,14:41:57
39.999604,116.379687,0,548,39645.6125231481,2008-07-16,14:42:02
39.999499,116.379671,0,549,39645.6125810185,2008-07-16,14:42:07
39.999459,116.379669,0,547,39645.6126388889,2008-07-16,14:42:12
39.999442,116.379666,0,547,39645.6126967593,2008-07-16,14:42:17
39.999431,116.379653,0,549,39645.6127546296,2008-07-16,14:42:22
39.99949,116.379604,0,549,39645.6128125,2008-07-16,14:42:27
39.999543,116.379564,0,549,39645.6128703704,2008-07-16,14:42:32
39.999543,116.379564,0,549,39645.6129050926,2008-07-16,14:42:35
39.999541,116.379572,0,549,39645.6129282407,2008-07-16,14:42:37
39.999558,116.379554,0,550,39645.6129861111,2008-07-16,14:42:42
39.999589,116.379535,0,552,39645.6130439815,2008-07-16,14:42:47
39.999658,116.379536,0,552,39645.6131018519,2008-07-16,14:42:52
39.999691,116.379585,0,552,39645.6131597222,2008-07-16,14:42:57
39.999733,116.379619,0,553,39645.6132175926,2008-07-16,14:43:02
39.999796,116.379606,0,551,39645.613275463,2008-07-16,14:43:07
39.999832,116.37963,0,550,39645.6133333333,2008-07-16,14:43:12
39.999845,116.379614,0,549,39645.6133912037,2008-07-16,14:43:17
39.999894,116.379584,0,548,39645.6134490741,2008-07-16,14:43:22
39.999956,116.379556,0,546,39645.6135069444,2008-07-16,14:43:27
39.999975,116.379546,0,545,39645.6135648148,2008-07-16,14:43:32
39.999954,116.379549,0,542,39645.6136226852,2008-07-16,14:43:37
39.999904,116.379609,0,542,39645.6136805556,2008-07-16,14:43:42
39.999882,116.379643,0,539,39645.6137384259,2008-07-16,14:43:47
39.999852,116.379685,0,535,39645.6137962963,2008-07-16,14:43:52
39.999857,116.379702,0,534,39645.6138541667,2008-07-16,14:43:57
39.999876,116.379685,0,532,39645.613912037,2008-07-16,14:44:02
39.999909,116.379668,0,531,39645.6139699074,2008-07-16,14:44:07
39.999926,116.379677,0,532,39645.6140277778,2008-07-16,14:44:12
39.999947,116.379675,0,534,39645.6140856481,2008-07-16,14:44:17
39.999953,116.379718,0,538,39645.6141435185,2008-07-16,14:44:22
39.999954,116.379785,0,541,39645.6142013889,2008-07-16,14:44:27
39.999998,116.379774,0,545,39645.6142592593,2008-07-16,14:44:32
39.999751,116.379716,0,552,39645.6143171296,2008-07-16,14:44:37
39.999565,116.379665,0,555,39645.614375,2008-07-16,14:44:42
39.999552,116.37961,0,557,39645.6144328704,2008-07-16,14:44:47
39.999519,116.379559,0,557,39645.6144907407,2008-07-16,14:44:52
39.99951,116.379512,0,557,39645.6145486111,2008-07-16,14:44:57
39.999514,116.379478,0,551,39645.6146064815,2008-07-16,14:45:02
39.99951,116.37949,0,544,39645.6146643519,2008-07-16,14:45:07
39.999504,116.379503,0,537,39645.6147222222,2008-07-16,14:45:12
39.999387,116.379701,0,541,39645.6147800926,2008-07-16,14:45:17
39.999292,116.379828,0,553,39645.614837963,2008-07-16,14:45:22
39.999283,116.37986,0,569,39645.6148958333,2008-07-16,14:45:27
39.99933,116.379811,0,580,39645.6149537037,2008-07-16,14:45:32
39.99937,116.379796,0,584,39645.6150115741,2008-07-16,14:45:37
39.999396,116.379782,0,590,39645.6150694444,2008-07-16,14:45:42
39.999458,116.379746,0,594,39645.6151273148,2008-07-16,14:45:47
39.999472,116.379699,0,594,39645.6151851852,2008-07-16,14:45:52
39.999438,116.379717,0,595,39645.6152430556,2008-07-16,14:45:57
39.999424,116.379698,0,590,39645.6153009259,2008-07-16,14:46:02
39.999438,116.379664,0,571,39645.6153587963,2008-07-16,14:46:07
39.999458,116.37965,0,566,39645.6154166667,2008-07-16,14:46:12
39.999475,116.379652,0,564,39645.615474537,2008-07-16,14:46:17
39.999488,116.37968,0,567,39645.6155324074,2008-07-16,14:46:22
39.99951,116.379748,0,566,39645.6155902778,2008-07-16,14:46:27
39.999563,116.379806,0,561,39645.6156481481,2008-07-16,14:46:32
39.999592,116.379831,0,566,39645.6157060185,2008-07-16,14:46:37
39.9996,116.37986,0,577,39645.6157638889,2008-07-16,14:46:42
39.999604,116.37989,0,592,39645.6158217593,2008-07-16,14:46:47
39.999615,116.379882,0,606,39645.6158796296,2008-07-16,14:46:52
39.999617,116.379861,0,619,39645.6159375,2008-07-16,14:46:57
39.999604,116.379846,0,626,39645.6159953704,2008-07-16,14:47:02
39.999566,116.379846,0,630,39645.6160532407,2008-07-16,14:47:07
39.99951,116.379873,0,632,39645.6161111111,2008-07-16,14:47:12
39.999473,116.379918,0,635,39645.6161689815,2008-07-16,14:47:17
39.999437,116.380011,0,638,39645.6162268519,2008-07-16,14:47:22
39.999322,116.380194,0,640,39645.6162847222,2008-07-16,14:47:27
39.999311,116.380252,0,641,39645.6163425926,2008-07-16,14:47:32
39.999312,116.380296,0,643,39645.616400463,2008-07-16,14:47:37
39.999228,116.380441,0,645,39645.6164583333,2008-07-16,14:47:42
39.999146,116.380543,0,651,39645.6165162037,2008-07-16,14:47:47
39.999191,116.38052,0,662,39645.6165740741,2008-07-16,14:47:52
39.999222,116.380519,0,674,39645.6166319444,2008-07-16,14:47:57
39.999253,116.380511,0,690,39645.6166898148,2008-07-16,14:48:02
39.999261,116.380497,0,709,39645.6167476852,2008-07-16,14:48:07
39.999261,116.380497,0,709,39645.6167824074,2008-07-16,14:48:10
39.999263,116.380494,0,718,39645.6168055556,2008-07-16,14:48:12
39.999265,116.380476,0,720,39645.6168634259,2008-07-16,14:48:17
39.999253,116.380495,0,722,39645.6169212963,2008-07-16,14:48:22
39.99925,116.380543,0,724,39645.6169791667,2008-07-16,14:48:27
39.999254,116.380578,0,729,39645.617037037,2008-07-16,14:48:32
39.999257,116.3806,0,733,39645.6170949074,2008-07-16,14:48:37
39.999257,116.3806,0,733,39645.6171296296,2008-07-16,14:48:40
39.999263,116.3806,0,736,39645.6171527778,2008-07-16,14:48:42
39.999275,116.380616,0,738,39645.6172106481,2008-07-16,14:48:47
39.999269,116.380646,0,741,39645.6172685185,2008-07-16,14:48:52
39.999294,116.380585,0,745,39645.6173263889,2008-07-16,14:48:57
39.999312,116.380459,0,751,39645.6173842593,2008-07-16,14:49:02
39.999341,116.380385,0,759,39645.6174421296,2008-07-16,14:49:07
39.999374,116.380337,0,767,39645.6175,2008-07-16,14:49:12
39.999432,116.380265,0,767,39645.6175578704,2008-07-16,14:49:17
39.999479,116.380271,0,774,39645.6176157407,2008-07-16,14:49:22
39.999561,116.380285,0,781,39645.6176736111,2008-07-16,14:49:27
39.999629,116.380251,0,786,39645.6177314815,2008-07-16,14:49:32
39.999656,116.380185,0,791,39645.6177893518,2008-07-16,14:49:37
39.998728,116.38156,0,771,39645.617962963,2008-07-16,14:49:52
39.998684,116.381674,0,769,39645.6180208333,2008-07-16,14:49:57
39.998685,116.381711,0,768,39645.6180787037,2008-07-16,14:50:02
39.998788,116.381574,0,772,39645.6181365741,2008-07-16,14:50:07
39.998951,116.381333,0,782,39645.6181944444,2008-07-16,14:50:12
39.999007,116.381192,0,786,39645.6182523148,2008-07-16,14:50:17
39.998942,116.381232,0,782,39645.6183101852,2008-07-16,14:50:22
39.9988,116.381384,0,781,39645.6183680556,2008-07-16,14:50:27
39.998623,116.381508,0,823,39645.6184259259,2008-07-16,14:50:32
39.998544,116.381417,0,906,39645.6184837963,2008-07-16,14:50:37
40.000194,116.379122,0,525,39645.6185416667,2008-07-16,14:50:42
40.000314,116.379009,0,489,39645.618599537,2008-07-16,14:50:47
40.000319,116.379062,0,455,39645.6186574074,2008-07-16,14:50:52
40.000315,116.379134,0,426,39645.6187152778,2008-07-16,14:50:57
40.000315,116.379177,0,408,39645.6187731481,2008-07-16,14:51:02
40.000371,116.379152,0,380,39645.6188310185,2008-07-16,14:51:07
40.000467,116.379118,0,340,39645.6188888889,2008-07-16,14:51:12
40.000527,116.379102,0,321,39645.6189467593,2008-07-16,14:51:17
40.000581,116.379062,0,288,39645.6190046296,2008-07-16,14:51:22
40.000603,116.379068,0,258,39645.6190625,2008-07-16,14:51:27
40.000561,116.379122,0,261,39645.6191203704,2008-07-16,14:51:32
40.000481,116.37918,0,291,39645.6191782407,2008-07-16,14:51:37
40.00046,116.379192,0,300,39645.6192361111,2008-07-16,14:51:42
40.00046,116.379192,0,300,39645.6192708333,2008-07-16,14:51:45
40.000455,116.379191,0,301,39645.6192939815,2008-07-16,14:51:47
40.00041,116.379238,0,299,39645.6193518518,2008-07-16,14:51:52
40.000383,116.379299,0,293,39645.6194097222,2008-07-16,14:51:57
40.000346,116.379312,0,286,39645.6194675926,2008-07-16,14:52:02
40.000321,116.379312,0,277,39645.619525463,2008-07-16,14:52:07
40.000294,116.379345,0,268,39645.6195833333,2008-07-16,14:52:12
40.000304,116.379361,0,258,39645.6196412037,2008-07-16,14:52:17
40.000345,116.379342,0,244,39645.6196990741,2008-07-16,14:52:22
40.000403,116.379336,0,239,39645.6197569444,2008-07-16,14:52:27
40.000447,116.379332,0,234,39645.6198148148,2008-07-16,14:52:32
40.000447,116.379332,0,234,39645.619849537,2008-07-16,14:52:35
40.000452,116.379337,0,233,39645.6198726852,2008-07-16,14:52:37
40.000425,116.379342,0,233,39645.6199305556,2008-07-16,14:52:42
40.000429,116.37936,0,233,39645.6199884259,2008-07-16,14:52:47
40.000444,116.37937,0,231,39645.6200462963,2008-07-16,14:52:52
40.000458,116.379377,0,232,39645.6201041667,2008-07-16,14:52:57
40.000485,116.379399,0,232,39645.620162037,2008-07-16,14:53:02
40.000531,116.379406,0,232,39645.6202199074,2008-07-16,14:53:07
40.000536,116.379428,0,233,39645.6202777778,2008-07-16,14:53:12
40.000515,116.379439,0,234,39645.6203356481,2008-07-16,14:53:17
40.00051,116.379426,0,235,39645.6203935185,2008-07-16,14:53:22
40.000461,116.379465,0,236,39645.6204513889,2008-07-16,14:53:27
40.00044,116.379461,0,238,39645.6205092593,2008-07-16,14:53:32
40.00044,116.379461,0,238,39645.6205439815,2008-07-16,14:53:35
40.000441,116.379462,0,239,39645.6205671296,2008-07-16,14:53:37
40.000364,116.379522,0,251,39645.620625,2008-07-16,14:53:42
40.000317,116.37953,0,264,39645.6206828704,2008-07-16,14:53:47
40.000317,116.37953,0,264,39645.6207175926,2008-07-16,14:53:50
40.000314,116.379536,0,280,39645.6207407407,2008-07-16,14:53:52
40.000284,116.379533,0,294,39645.6207986111,2008-07-16,14:53:57
40.000297,116.379513,0,302,39645.6208564815,2008-07-16,14:54:02
40.00029,116.379491,0,312,39645.6209143519,2008-07-16,14:54:07
40.000232,116.379497,0,320,39645.6209722222,2008-07-16,14:54:12
40.000162,116.379541,0,324,39645.6210300926,2008-07-16,14:54:17
40.000093,116.379577,0,327,39645.621087963,2008-07-16,14:54:22
40.000072,116.37954,0,328,39645.6211458333,2008-07-16,14:54:27
40.000051,116.379505,0,330,39645.6212037037,2008-07-16,14:54:32
40.000033,116.379454,0,329,39645.6212615741,2008-07-16,14:54:37
39.999996,116.379452,0,328,39645.6213194444,2008-07-16,14:54:42
39.999944,116.379438,0,325,39645.6214930556,2008-07-16,14:54:57
39.999842,116.379502,0,328,39645.6215509259,2008-07-16,14:55:02
39.999773,116.379538,0,329,39645.6216087963,2008-07-16,14:55:07
39.999763,116.379558,0,329,39645.6216666667,2008-07-16,14:55:12
39.999784,116.379567,0,330,39645.621724537,2008-07-16,14:55:17
39.999885,116.379524,0,330,39645.6217824074,2008-07-16,14:55:22
39.999945,116.379527,0,331,39645.6218402778,2008-07-16,14:55:27
39.99997,116.379503,0,332,39645.6218981481,2008-07-16,14:55:32
39.999989,116.379513,0,335,39645.6219560185,2008-07-16,14:55:37
40,116.379497,0,338,39645.6220138889,2008-07-16,14:55:42
40.000128,116.379495,0,340,39645.6220717593,2008-07-16,14:55:47
40.000156,116.37947,0,340,39645.6221296296,2008-07-16,14:55:52
40.000323,116.379398,0,342,39645.6221875,2008-07-16,14:55:57
40.000356,116.379359,0,343,39645.6222453704,2008-07-16,14:56:02
40.000344,116.379381,0,345,39645.6223032407,2008-07-16,14:56:07
40.000315,116.37943,0,345,39645.6223611111,2008-07-16,14:56:12
40.000329,116.379433,0,346,39645.6224189815,2008-07-16,14:56:17
40.000348,116.379437,0,359,39645.6224768519,2008-07-16,14:56:22
40.0004,116.379435,0,369,39645.6225347222,2008-07-16,14:56:27
40.000451,116.379438,0,376,39645.6225925926,2008-07-16,14:56:32
40.000479,116.379459,0,377,39645.622650463,2008-07-16,14:56:37
40.000479,116.379469,0,377,39645.6227083333,2008-07-16,14:56:42
40.000469,116.379455,0,378,39645.6227662037,2008-07-16,14:56:47
40.000434,116.379489,0,380,39645.6228240741,2008-07-16,14:56:52
40.000386,116.379542,0,385,39645.6228819444,2008-07-16,14:56:57
40.00032,116.379587,0,390,39645.6229398148,2008-07-16,14:57:02
40.00029,116.379621,0,392,39645.6229976852,2008-07-16,14:57:07
40.000276,116.379616,0,395,39645.6230555556,2008-07-16,14:57:12
40.000211,116.37959,0,398,39645.6231134259,2008-07-16,14:57:17
40.000117,116.379562,0,403,39645.6231712963,2008-07-16,14:57:22
40.00002,116.379576,0,407,39645.6232291667,2008-07-16,14:57:27
39.999916,116.379567,0,410,39645.623287037,2008-07-16,14:57:32
39.999832,116.379521,0,413,39645.6233449074,2008-07-16,14:57:37
39.999741,116.379543,0,415,39645.6234027778,2008-07-16,14:57:42
39.999791,116.379542,0,419,39645.6234606481,2008-07-16,14:57:47
39.999798,116.379523,0,422,39645.6235185185,2008-07-16,14:57:52
39.999811,116.379519,0,422,39645.6235763889,2008-07-16,14:57:57
39.999887,116.379516,0,419,39645.6236342593,2008-07-16,14:58:02
39.999881,116.379529,0,419,39645.6236921296,2008-07-16,14:58:07
39.999841,116.37954,0,419,39645.62375,2008-07-16,14:58:12
39.999808,116.379566,0,419,39645.6238078704,2008-07-16,14:58:17
39.999764,116.379596,0,418,39645.6238657407,2008-07-16,14:58:22
39.999782,116.3796,0,417,39645.6239236111,2008-07-16,14:58:27
39.99979,116.379588,0,417,39645.6239814815,2008-07-16,14:58:32
39.999791,116.379574,0,417,39645.6240393519,2008-07-16,14:58:37
39.999799,116.37956,0,416,39645.6240972222,2008-07-16,14:58:42
39.999883,116.379547,0,415,39645.6241550926,2008-07-16,14:58:47
40.000012,116.379514,0,413,39645.624212963,2008-07-16,14:58:52
40.000089,116.379456,0,412,39645.6242708333,2008-07-16,14:58:57
40.000144,116.379427,0,412,39645.6243287037,2008-07-16,14:59:02
40.000138,116.379447,0,412,39645.6243865741,2008-07-16,14:59:07
40.000114,116.379413,0,416,39645.6244444444,2008-07-16,14:59:12
40.000074,116.37941,0,416,39645.6245023148,2008-07-16,14:59:17
40.000033,116.379445,0,415,39645.6245601852,2008-07-16,14:59:22
40.000028,116.379466,0,414,39645.6246180556,2008-07-16,14:59:27
40.000021,116.379475,0,416,39645.6246759259,2008-07-16,14:59:32
40.000003,116.379497,0,414,39645.6247337963,2008-07-16,14:59:37
40.000019,116.379513,0,410,39645.6247916667,2008-07-16,14:59:42
40.000062,116.379504,0,409,39645.624849537,2008-07-16,14:59:47
40.000101,116.379516,0,409,39645.6249074074,2008-07-16,14:59:52
40.000141,116.379573,0,408,39645.6249652778,2008-07-16,14:59:57
40.000156,116.379572,0,409,39645.6250231481,2008-07-16,15:00:02
40.000151,116.379596,0,410,39645.6250810185,2008-07-16,15:00:07
40.000119,116.379645,0,410,39645.6251388889,2008-07-16,15:00:12
40.000133,116.379659,0,409,39645.6251967593,2008-07-16,15:00:17
40.000133,116.379659,0,409,39645.6252314815,2008-07-16,15:00:20
40.000141,116.379667,0,410,39645.6252546296,2008-07-16,15:00:22
40.000161,116.379657,0,408,39645.6253125,2008-07-16,15:00:27
40.000202,116.379637,0,404,39645.6253703704,2008-07-16,15:00:32
40.000227,116.37962,0,402,39645.6254282407,2008-07-16,15:00:37
40.000207,116.379613,0,402,39645.6254861111,2008-07-16,15:00:42
40.000193,116.379609,0,401,39645.6255439815,2008-07-16,15:00:47
40.00015,116.379617,0,400,39645.6256018518,2008-07-16,15:00:52
40.000203,116.379584,0,400,39645.6256597222,2008-07-16,15:00:57
40.000248,116.379541,0,399,39645.6257175926,2008-07-16,15:01:02
40.0003,116.379551,0,400,39645.625775463,2008-07-16,15:01:07
40.000276,116.379533,0,400,39645.6258333333,2008-07-16,15:01:12
40.000244,116.37951,0,402,39645.6258912037,2008-07-16,15:01:17
40.000218,116.379537,0,403,39645.6259490741,2008-07-16,15:01:22
40.00018,116.37956,0,403,39645.6260069444,2008-07-16,15:01:27
40.000115,116.379608,0,406,39645.6260648148,2008-07-16,15:01:32
40.000052,116.379657,0,407,39645.6261226852,2008-07-16,15:01:37
39.999997,116.379723,0,409,39645.6261805556,2008-07-16,15:01:42
40.000012,116.379717,0,409,39645.6262384259,2008-07-16,15:01:47
39.999999,116.37969,0,408,39645.6262962963,2008-07-16,15:01:52
39.999967,116.379692,0,408,39645.6263541667,2008-07-16,15:01:57
39.999942,116.379687,0,408,39645.626412037,2008-07-16,15:02:02
39.999963,116.379619,0,407,39645.6264699074,2008-07-16,15:02:07
39.999942,116.379619,0,407,39645.6265277778,2008-07-16,15:02:12
39.999995,116.379603,0,405,39645.6265856481,2008-07-16,15:02:17
40.000042,116.379579,0,402,39645.6266435185,2008-07-16,15:02:22
40.00014,116.379559,0,398,39645.6267013889,2008-07-16,15:02:27
40.000187,116.379563,0,396,39645.6267592593,2008-07-16,15:02:32
40.000204,116.379533,0,393,39645.6268171296,2008-07-16,15:02:37
40.000187,116.379533,0,392,39645.626875,2008-07-16,15:02:42
40.000153,116.379544,0,391,39645.6269328704,2008-07-16,15:02:47
40.000083,116.379592,0,390,39645.6269907407,2008-07-16,15:02:52
40.00006,116.379594,0,390,39645.6270486111,2008-07-16,15:02:57
40.000108,116.379594,0,389,39645.6271064815,2008-07-16,15:03:02
40.000231,116.379557,0,388,39645.6271643518,2008-07-16,15:03:07
40.000304,116.379526,0,388,39645.6272222222,2008-07-16,15:03:12
40.000248,116.379541,0,388,39645.6272800926,2008-07-16,15:03:17
40.000193,116.379568,0,388,39645.627337963,2008-07-16,15:03:22
40.000151,116.379611,0,387,39645.6273958333,2008-07-16,15:03:27
40.000087,116.37962,0,444,39645.6278009259,2008-07-16,15:04:02
39.999994,116.379629,0,467,39645.6278587963,2008-07-16,15:04:07
39.999919,116.379679,0,510,39645.6279166667,2008-07-16,15:04:12
40.000108,116.379529,0,422,39645.627974537,2008-07-16,15:04:17
40.000161,116.379452,0,425,39645.6280324074,2008-07-16,15:04:22
40.000189,116.379443,0,430,39645.6280902778,2008-07-16,15:04:27
40.000238,116.37941,0,425,39645.6281481481,2008-07-16,15:04:32
40.00035,116.379354,0,400,39645.6282060185,2008-07-16,15:04:37
40.000434,116.379323,0,373,39645.6282638889,2008-07-16,15:04:42
40.000551,116.379285,0,333,39645.6283217593,2008-07-16,15:04:47
40.000545,116.379314,0,319,39645.6283796296,2008-07-16,15:04:52
40.000462,116.379409,0,347,39645.6284375,2008-07-16,15:04:57
40.000407,116.379475,0,364,39645.6284953704,2008-07-16,15:05:02
40.000323,116.379528,0,370,39645.6285532407,2008-07-16,15:05:07
40.00026,116.379617,0,375,39645.6286111111,2008-07-16,15:05:12
40.000208,116.37967,0,378,39645.6286689815,2008-07-16,15:05:17
40.000178,116.379709,0,381,39645.6287268519,2008-07-16,15:05:22
40.00025,116.379658,0,383,39645.6287847222,2008-07-16,15:05:27
40.000321,116.379638,0,384,39645.6288425926,2008-07-16,15:05:32
40.000272,116.379684,0,386,39645.628900463,2008-07-16,15:05:37
40.000187,116.379773,0,387,39645.6289583333,2008-07-16,15:05:42
40.000181,116.379819,0,387,39645.6290162037,2008-07-16,15:05:47
40.000217,116.379806,0,391,39645.6290740741,2008-07-16,15:05:52
40.000336,116.379711,0,397,39645.6291319444,2008-07-16,15:05:57
40.000437,116.379644,0,403,39645.6291898148,2008-07-16,15:06:02
40.000567,116.379525,0,411,39645.6292476852,2008-07-16,15:06:07
40.000664,116.379406,0,419,39645.6293055556,2008-07-16,15:06:12
40.00067,116.379372,0,427,39645.6293634259,2008-07-16,15:06:17
40.000626,116.37937,0,435,39645.6294212963,2008-07-16,15:06:22
40.000581,116.379366,0,439,39645.6294791667,2008-07-16,15:06:27
40.00053,116.379394,0,441,39645.629537037,2008-07-16,15:06:32
40.000443,116.379431,0,443,39645.6295949074,2008-07-16,15:06:37
40.000417,116.379438,0,445,39645.6296527778,2008-07-16,15:06:42
40.000389,116.379461,0,446,39645.6297106481,2008-07-16,15:06:47
40.000301,116.379547,0,448,39645.6297685185,2008-07-16,15:06:52
40.000205,116.379606,0,448,39645.6298263889,2008-07-16,15:06:57
40.000113,116.379669,0,449,39645.6298842593,2008-07-16,15:07:02
40.00005,116.379685,0,451,39645.6299421296,2008-07-16,15:07:07
40.000035,116.379692,0,454,39645.63,2008-07-16,15:07:12
39.99999,116.379721,0,457,39645.6300578704,2008-07-16,15:07:17
39.999933,116.379744,0,461,39645.6301157407,2008-07-16,15:07:22
39.999919,116.37968,0,466,39645.6301736111,2008-07-16,15:07:27
39.999993,116.379623,0,471,39645.6302314815,2008-07-16,15:07:32
40.000043,116.379595,0,473,39645.6302893519,2008-07-16,15:07:37
40.000012,116.379581,0,475,39645.6303472222,2008-07-16,15:07:42
39.999934,116.379634,0,476,39645.6304050926,2008-07-16,15:07:47
39.999855,116.37971,0,477,39645.630462963,2008-07-16,15:07:52
39.999799,116.379749,0,478,39645.6305208333,2008-07-16,15:07:57
39.9998,116.379727,0,479,39645.6305787037,2008-07-16,15:08:02
39.999802,116.379717,0,480,39645.6306365741,2008-07-16,15:08:07
39.999868,116.379702,0,481,39645.6306944444,2008-07-16,15:08:12
39.999891,116.379701,0,481,39645.6307523148,2008-07-16,15:08:17
39.999947,116.379696,0,481,39645.6308101852,2008-07-16,15:08:22
39.99995,116.379715,0,482,39645.6308680556,2008-07-16,15:08:27
39.999945,116.379687,0,481,39645.6309259259,2008-07-16,15:08:32
39.999992,116.379634,0,482,39645.6309837963,2008-07-16,15:08:37
39.999978,116.379667,0,483,39645.6310416667,2008-07-16,15:08:42
39.999965,116.379678,0,482,39645.631099537,2008-07-16,15:08:47
39.999884,116.379728,0,482,39645.6311574074,2008-07-16,15:08:52
39.999871,116.379686,0,484,39645.6312152778,2008-07-16,15:08:57
39.999825,116.379687,0,485,39645.6312731481,2008-07-16,15:09:02
39.99982,116.379697,0,485,39645.6313310185,2008-07-16,15:09:07
39.99982,116.379697,0,485,39645.6313657407,2008-07-16,15:09:10
39.999825,116.379695,0,484,39645.6313888889,2008-07-16,15:09:12
39.999843,116.379694,0,481,39645.6314467593,2008-07-16,15:09:17
39.999928,116.379666,0,480,39645.6315046296,2008-07-16,15:09:22
40.000003,116.379651,0,479,39645.6315625,2008-07-16,15:09:27
40.000028,116.379645,0,478,39645.6316203704,2008-07-16,15:09:32
39.999987,116.379683,0,478,39645.6316782407,2008-07-16,15:09:37
39.999953,116.37967,0,478,39645.6317361111,2008-07-16,15:09:42
40.000015,116.379694,0,476,39645.6317939815,2008-07-16,15:09:47
40.00014,116.379687,0,474,39645.6318518519,2008-07-16,15:09:52
40.000211,116.379659,0,474,39645.6319097222,2008-07-16,15:09:57
40.000239,116.379639,0,474,39645.6319675926,2008-07-16,15:10:02
40.000267,116.379647,0,474,39645.632025463,2008-07-16,15:10:07
40.000259,116.37968,0,474,39645.6320833333,2008-07-16,15:10:12
40.000259,116.37968,0,474,39645.6321180556,2008-07-16,15:10:15
40.000253,116.379672,0,475,39645.6321412037,2008-07-16,15:10:17
40.000285,116.379658,0,476,39645.6321990741,2008-07-16,15:10:22
40.000287,116.379646,0,477,39645.6322569444,2008-07-16,15:10:27
40.000262,116.379637,0,478,39645.6323148148,2008-07-16,15:10:32
40.000181,116.379645,0,479,39645.6323726852,2008-07-16,15:10:37
40.000123,116.37969,0,480,39645.6324305556,2008-07-16,15:10:42
40.00005,116.379698,0,481,39645.6324884259,2008-07-16,15:10:47
39.999954,116.379729,0,483,39645.6325462963,2008-07-16,15:10:52
40.000021,116.379767,0,485,39645.6326041667,2008-07-16,15:10:57
40.000076,116.379744,0,486,39645.632662037,2008-07-16,15:11:02
40.000129,116.379782,0,486,39645.6327199074,2008-07-16,15:11:07
40.000203,116.379743,0,490,39645.6327777778,2008-07-16,15:11:12
40.000323,116.379693,0,498,39645.6328356481,2008-07-16,15:11:17
40.000318,116.379666,0,508,39645.6328935185,2008-07-16,15:11:22
40.000237,116.379726,0,521,39645.6329513889,2008-07-16,15:11:27
40.000105,116.379777,0,532,39645.6330092593,2008-07-16,15:11:32
40.000051,116.379797,0,540,39645.6330671296,2008-07-16,15:11:37
40.00004,116.379833,0,548,39645.633125,2008-07-16,15:11:42
40.000055,116.379823,0,553,39645.6331828704,2008-07-16,15:11:47
40.000061,116.379834,0,555,39645.6332407407,2008-07-16,15:11:52
40.000057,116.37985,0,554,39645.6332986111,2008-07-16,15:11:57
39.999974,116.379938,0,551,39645.6333564815,2008-07-16,15:12:02
39.999827,116.380021,0,548,39645.6334143518,2008-07-16,15:12:07
39.999689,116.380056,0,548,39645.6334722222,2008-07-16,15:12:12
39.999611,116.380104,0,548,39645.6335300926,2008-07-16,15:12:17
39.999594,116.380138,0,548,39645.633587963,2008-07-16,15:12:22
39.999573,116.380168,0,547,39645.6336458333,2008-07-16,15:12:27
39.999447,116.380188,0,548,39645.6337037037,2008-07-16,15:12:32
39.999364,116.380234,0,548,39645.6337615741,2008-07-16,15:12:37
39.999457,116.380194,0,548,39645.6338194444,2008-07-16,15:12:42
39.999662,116.380094,0,547,39645.6338773148,2008-07-16,15:12:47
39.999709,116.380018,0,546,39645.6339351852,2008-07-16,15:12:52
39.999748,116.379963,0,545,39645.6339930556,2008-07-16,15:12:57
39.999836,116.379915,0,543,39645.6340509259,2008-07-16,15:13:02
39.999953,116.379879,0,543,39645.6341087963,2008-07-16,15:13:07
40.000017,116.379814,0,544,39645.6341666667,2008-07-16,15:13:12
40.000092,116.379733,0,546,39645.634224537,2008-07-16,15:13:17
40.000105,116.379701,0,548,39645.6342824074,2008-07-16,15:13:22
40,116.379748,0,551,39645.6343402778,2008-07-16,15:13:27
39.999995,116.379769,0,551,39645.6343981481,2008-07-16,15:13:32
39.99998,116.379787,0,550,39645.6344560185,2008-07-16,15:13:37
39.99994,116.379817,0,548,39645.6345138889,2008-07-16,15:13:42
39.999902,116.379849,0,548,39645.6345717593,2008-07-16,15:13:47
39.999954,116.37984,0,546,39645.6346296296,2008-07-16,15:13:52
40.000031,116.379879,0,545,39645.6346875,2008-07-16,15:13:57
39.999997,116.379935,0,547,39645.6347453704,2008-07-16,15:14:02
39.99997,116.37997,0,550,39645.6348032407,2008-07-16,15:14:07
39.999909,116.380003,0,553,39645.6348611111,2008-07-16,15:14:12
39.99986,116.38003,0,556,39645.6349189815,2008-07-16,15:14:17
39.999837,116.380001,0,561,39645.6349768518,2008-07-16,15:14:22
39.999845,116.379933,0,568,39645.6350347222,2008-07-16,15:14:27
39.999838,116.379918,0,571,39645.6350925926,2008-07-16,15:14:32
39.999825,116.379918,0,575,39645.635150463,2008-07-16,15:14:37
39.999837,116.37992,0,579,39645.6352083333,2008-07-16,15:14:42
39.999782,116.379945,0,581,39645.6352662037,2008-07-16,15:14:47
39.999772,116.379911,0,584,39645.6353240741,2008-07-16,15:14:52
39.999805,116.379893,0,586,39645.6353819444,2008-07-16,15:14:57
39.999834,116.379927,0,585,39645.6354398148,2008-07-16,15:15:02
39.999908,116.379924,0,584,39645.6354976852,2008-07-16,15:15:07
39.999943,116.379899,0,585,39645.6355555556,2008-07-16,15:15:12
39.999947,116.37989,0,586,39645.6356134259,2008-07-16,15:15:17
39.99996,116.379899,0,586,39645.6356712963,2008-07-16,15:15:22
40.000007,116.37987,0,585,39645.6357291667,2008-07-16,15:15:27
40.000022,116.379856,0,583,39645.635787037,2008-07-16,15:15:32
39.999988,116.379896,0,582,39645.6358449074,2008-07-16,15:15:37
40.00001,116.379902,0,581,39645.6359027778,2008-07-16,15:15:42
40.000028,116.379889,0,581,39645.6359606481,2008-07-16,15:15:47
40.000115,116.379849,0,579,39645.6360185185,2008-07-16,15:15:52
40.000115,116.379849,0,579,39645.6360532407,2008-07-16,15:15:55
40.000115,116.379851,0,579,39645.6360763889,2008-07-16,15:15:57
40.000155,116.379863,0,578,39645.6361342593,2008-07-16,15:16:02
40.00028,116.379826,0,574,39645.6361921296,2008-07-16,15:16:07
40.000331,116.379809,0,572,39645.63625,2008-07-16,15:16:12
40.000375,116.379751,0,573,39645.6363078704,2008-07-16,15:16:17
40.000437,116.379681,0,575,39645.6363657407,2008-07-16,15:16:22
40.000453,116.379639,0,573,39645.6364236111,2008-07-16,15:16:27
40.000464,116.379602,0,572,39645.6364814815,2008-07-16,15:16:32
40.000454,116.379573,0,574,39645.6365393519,2008-07-16,15:16:37
40.000431,116.379543,0,580,39645.6365972222,2008-07-16,15:16:42
40.000362,116.379604,0,586,39645.6366550926,2008-07-16,15:16:47
40.000358,116.379687,0,590,39645.636712963,2008-07-16,15:16:52
40.000356,116.379746,0,593,39645.6367708333,2008-07-16,15:16:57
40.000308,116.379779,0,597,39645.6368287037,2008-07-16,15:17:02
40.000271,116.379839,0,608,39645.6368865741,2008-07-16,15:17:07
40.000257,116.379878,0,621,39645.6369444444,2008-07-16,15:17:12
40.000301,116.379901,0,633,39645.6370023148,2008-07-16,15:17:17
40.000266,116.37992,0,643,39645.6370601852,2008-07-16,15:17:22
40.00019,116.379946,0,650,39645.6371180556,2008-07-16,15:17:27
40.000155,116.379979,0,657,39645.6371759259,2008-07-16,15:17:32
40.000145,116.380053,0,660,39645.6372337963,2008-07-16,15:17:37
40.000178,116.380052,0,660,39645.6372916667,2008-07-16,15:17:42
40.000155,116.380054,0,660,39645.637349537,2008-07-16,15:17:47
40.000089,116.380053,0,648,39645.6374074074,2008-07-16,15:17:52
40.000036,116.380075,0,636,39645.6374652778,2008-07-16,15:17:57
40.000036,116.380075,0,636,39645.6375,2008-07-16,15:18:00
40.000032,116.380068,0,625,39645.6375231481,2008-07-16,15:18:02
40.000037,116.380024,0,615,39645.6375810185,2008-07-16,15:18:07
40.000037,116.380024,0,615,39645.6376157407,2008-07-16,15:18:10
40.000031,116.380019,0,607,39645.6376388889,2008-07-16,15:18:12
39.999961,116.380055,0,600,39645.6376967593,2008-07-16,15:18:17
39.999971,116.380035,0,595,39645.6377546296,2008-07-16,15:18:22
39.999911,116.380009,0,590,39645.6378125,2008-07-16,15:18:27
39.999793,116.380027,0,585,39645.6378703704,2008-07-16,15:18:32
39.999732,116.380051,0,580,39645.6379282407,2008-07-16,15:18:37
39.999802,116.379981,0,575,39645.6379861111,2008-07-16,15:18:42
39.999825,116.379948,0,570,39645.6380439815,2008-07-16,15:18:47
39.999806,116.379945,0,565,39645.6381018519,2008-07-16,15:18:52
39.99989,116.379909,0,558,39645.6381597222,2008-07-16,15:18:57
39.999927,116.379873,0,554,39645.6382175926,2008-07-16,15:19:02
39.999817,116.379849,0,551,39645.638275463,2008-07-16,15:19:07
39.999789,116.379811,0,548,39645.6383333333,2008-07-16,15:19:12
39.99981,116.379834,0,543,39645.6383912037,2008-07-16,15:19:17
39.999861,116.379867,0,540,39645.6384490741,2008-07-16,15:19:22
39.999902,116.379878,0,535,39645.6385069444,2008-07-16,15:19:27
39.999837,116.37991,0,535,39645.6385648148,2008-07-16,15:19:32
39.999877,116.37991,0,535,39645.6386226852,2008-07-16,15:19:37
39.999926,116.37991,0,536,39645.6386805556,2008-07-16,15:19:42
39.999837,116.379944,0,536,39645.6387384259,2008-07-16,15:19:47
39.999797,116.379977,0,539,39645.6387962963,2008-07-16,15:19:52
39.999778,116.379982,0,543,39645.6388541667,2008-07-16,15:19:57
39.999662,116.379999,0,546,39645.638912037,2008-07-16,15:20:02
39.999573,116.380041,0,548,39645.6389699074,2008-07-16,15:20:07
39.999573,116.380041,0,548,39645.6390046296,2008-07-16,15:20:10
39.999575,116.380039,0,546,39645.6390277778,2008-07-16,15:20:12
39.999474,116.380053,0,545,39645.6390856481,2008-07-16,15:20:17
39.999382,116.380065,0,547,39645.6391435185,2008-07-16,15:20:22
39.999385,116.380083,0,547,39645.6392013889,2008-07-16,15:20:27
39.999417,116.380106,0,547,39645.6392592593,2008-07-16,15:20:32
39.999451,116.38009,0,547,39645.6393171296,2008-07-16,15:20:37
39.999448,116.380055,0,544,39645.639375,2008-07-16,15:20:42
39.999386,116.380031,0,542,39645.6394328704,2008-07-16,15:20:47
39.999335,116.380013,0,538,39645.6394907407,2008-07-16,15:20:52
39.999429,116.379967,0,535,39645.6395486111,2008-07-16,15:20:57
39.999592,116.379918,0,531,39645.6396064815,2008-07-16,15:21:02
39.999678,116.379955,0,526,39645.6396643519,2008-07-16,15:21:07
39.999742,116.380011,0,522,39645.6397222222,2008-07-16,15:21:12
39.999866,116.380045,0,519,39645.6397800926,2008-07-16,15:21:17
39.999913,116.380076,0,516,39645.639837963,2008-07-16,15:21:22
39.999666,116.380148,0,518,39645.6398958333,2008-07-16,15:21:27
39.999937,116.380114,0,515,39645.6399537037,2008-07-16,15:21:32
40.000128,116.38008,0,513,39645.6400115741,2008-07-16,15:21:37
40.000041,116.380098,0,513,39645.6400694444,2008-07-16,15:21:42
39.999953,116.380035,0,513,39645.6401273148,2008-07-16,15:21:47
39.999936,116.379997,0,514,39645.6401851852,2008-07-16,15:21:52
40.000095,116.379954,0,517,39645.6402430556,2008-07-16,15:21:57
40.000207,116.379906,0,520,39645.6403009259,2008-07-16,15:22:02
40.000238,116.379936,0,522,39645.6403587963,2008-07-16,15:22:07
40.00017,116.379957,0,528,39645.6404166667,2008-07-16,15:22:12
39.999996,116.379971,0,532,39645.640474537,2008-07-16,15:22:17
39.999813,116.379989,0,534,39645.6405324074,2008-07-16,15:22:22
39.999671,116.380035,0,535,39645.6405902778,2008-07-16,15:22:27
39.999726,116.380045,0,538,39645.6406481481,2008-07-16,15:22:32
39.999584,116.380063,0,542,39645.6407060185,2008-07-16,15:22:37
39.99935,116.380063,0,545,39645.6407638889,2008-07-16,15:22:42
39.99931,116.380071,0,547,39645.6408217593,2008-07-16,15:22:47
39.999385,116.380038,0,546,39645.6408796296,2008-07-16,15:22:52
39.999383,116.380047,0,541,39645.6409375,2008-07-16,15:22:57
39.999226,116.380087,0,537,39645.6409953704,2008-07-16,15:23:02
39.999114,116.380097,0,533,39645.6410532407,2008-07-16,15:23:07
39.999113,116.380111,0,530,39645.6411111111,2008-07-16,15:23:12
39.999249,116.380091,0,527,39645.6411689815,2008-07-16,15:23:17
39.999312,116.380081,0,525,39645.6412268518,2008-07-16,15:23:22
39.999821,116.379969,0,525,39645.6412847222,2008-07-16,15:23:27
39.999846,116.379995,0,530,39645.6413425926,2008-07-16,15:23:32
39.999995,116.379948,0,529,39645.641400463,2008-07-16,15:23:37
40.000099,116.379976,0,529,39645.6414583333,2008-07-16,15:23:42
40.000097,116.379934,0,531,39645.6415162037,2008-07-16,15:23:47
40.000111,116.379887,0,536,39645.6415740741,2008-07-16,15:23:52
40.000147,116.379864,0,535,39645.6416319444,2008-07-16,15:23:57
40.000162,116.37987,0,537,39645.6416898148,2008-07-16,15:24:02
40.000203,116.379841,0,537,39645.6417476852,2008-07-16,15:24:07
40.00011,116.379853,0,541,39645.6418055556,2008-07-16,15:24:12
40.00003,116.379879,0,545,39645.6418634259,2008-07-16,15:24:17
40.000086,116.379855,0,546,39645.6419212963,2008-07-16,15:24:22
40.000151,116.379839,0,545,39645.6419791667,2008-07-16,15:24:27
40.000168,116.379818,0,541,39645.642037037,2008-07-16,15:24:32
40.00015,116.37978,0,541,39645.6420949074,2008-07-16,15:24:37
40.00014,116.379726,0,539,39645.6421527778,2008-07-16,15:24:42
40.00014,116.379726,0,539,39645.6421875,2008-07-16,15:24:45
40.000137,116.379729,0,536,39645.6422106481,2008-07-16,15:24:47
40.000078,116.379698,0,533,39645.6422685185,2008-07-16,15:24:52
40.000002,116.379671,0,530,39645.6423263889,2008-07-16,15:24:57
40.000054,116.379621,0,528,39645.6423842593,2008-07-16,15:25:02
39.999989,116.379732,0,527,39645.6424421296,2008-07-16,15:25:07
39.999956,116.379774,0,525,39645.6425,2008-07-16,15:25:12
39.999875,116.379797,0,524,39645.6425578704,2008-07-16,15:25:17
39.999802,116.379832,0,523,39645.6426157407,2008-07-16,15:25:22
39.999775,116.379827,0,522,39645.6426736111,2008-07-16,15:25:27
39.999813,116.379811,0,521,39645.6427314815,2008-07-16,15:25:32
39.999838,116.37981,0,520,39645.6427893518,2008-07-16,15:25:37
39.99964,116.37996,0,520,39645.6428472222,2008-07-16,15:25:42
39.999486,116.380082,0,518,39645.6429050926,2008-07-16,15:25:47
40.000371,116.379675,0,511,39645.6430787037,2008-07-16,15:26:02
39.999723,116.379786,0,520,39645.6431365741,2008-07-16,15:26:07
39.99887,116.379925,0,546,39645.6431944444,2008-07-16,15:26:12
39.998737,116.379986,0,550,39645.6432523148,2008-07-16,15:26:17
39.999012,116.379962,0,530,39645.6433101852,2008-07-16,15:26:22
39.999286,116.379909,0,497,39645.6433680556,2008-07-16,15:26:27
39.999222,116.379919,0,509,39645.6434259259,2008-07-16,15:26:32
39.998797,116.38002,0,540,39645.6434837963,2008-07-16,15:26:37
39.998794,116.380034,0,535,39645.6435416667,2008-07-16,15:26:42
39.999023,116.380012,0,501,39645.643599537,2008-07-16,15:26:47
39.999294,116.379959,0,474,39645.6436574074,2008-07-16,15:26:52
39.99905,116.380029,0,502,39645.6437152778,2008-07-16,15:26:57
39.99895,116.380067,0,515,39645.6437731481,2008-07-16,15:27:02
39.998977,116.380046,0,512,39645.6438310185,2008-07-16,15:27:07
39.9993,116.379916,0,486,39645.6438888889,2008-07-16,15:27:12
39.999419,116.379869,0,477,39645.6439467593,2008-07-16,15:27:17
39.999207,116.379939,0,496,39645.6440046296,2008-07-16,15:27:22
39.999056,116.379996,0,515,39645.6440625,2008-07-16,15:27:27
39.999089,116.379986,0,504,39645.6441203704,2008-07-16,15:27:32
39.999839,116.380333,0,787,39645.6441782407,2008-07-16,15:27:37
40.000064,116.380177,0,757,39645.6442361111,2008-07-16,15:27:42
40.000098,116.380362,0,872,39645.6442939815,2008-07-16,15:27:47
40.000118,116.380477,0,929,39645.6443518519,2008-07-16,15:27:52
40.000289,116.380577,0,948,39645.6444097222,2008-07-16,15:27:57
40.000381,116.38052,0,883,39645.6444675926,2008-07-16,15:28:02
40.00047,116.38039,0,809,39645.644525463,2008-07-16,15:28:07
40.000458,116.380416,0,790,39645.6445833333,2008-07-16,15:28:12
40.000419,116.380453,0,787,39645.6446412037,2008-07-16,15:28:17
40.000351,116.38056,0,797,39645.6446990741,2008-07-16,15:28:22
40.000282,116.38069,0,819,39645.6447569444,2008-07-16,15:28:27
40.000249,116.380807,0,855,39645.6448148148,2008-07-16,15:28:32
40.000216,116.380986,0,912,39645.6448726852,2008-07-16,15:28:37
40.000158,116.381196,0,976,39645.6449305556,2008-07-16,15:28:42
40.000215,116.381384,0,1052,39645.6449884259,2008-07-16,15:28:47
40.000322,116.381424,0,1104,39645.6450462963,2008-07-16,15:28:52
40.000371,116.3814,0,1118,39645.6451041667,2008-07-16,15:28:57
40.000422,116.381314,0,1124,39645.645162037,2008-07-16,15:29:02
40.000391,116.381313,0,1140,39645.6452199074,2008-07-16,15:29:07
40.000404,116.381193,0,1127,39645.6452777778,2008-07-16,15:29:12
40.000436,116.381071,0,1105,39645.6453356481,2008-07-16,15:29:17
40.000465,116.380979,0,1100,39645.6453935185,2008-07-16,15:29:22
40.000476,116.380923,0,1096,39645.6454513889,2008-07-16,15:29:27
40.000429,116.380904,0,1091,39645.6455092593,2008-07-16,15:29:32
40.000347,116.380917,0,1090,39645.6455671296,2008-07-16,15:29:37
40.000216,116.380939,0,1095,39645.645625,2008-07-16,15:29:42
40.000168,116.380931,0,1099,39645.6456828704,2008-07-16,15:29:47
40.000153,116.380951,0,1092,39645.6457407407,2008-07-16,15:29:52
40.000139,116.381001,0,1086,39645.6457986111,2008-07-16,15:29:57
40.000092,116.381043,0,1076,39645.6458564815,2008-07-16,15:30:02
40.000059,116.381068,0,1058,39645.6459143519,2008-07-16,15:30:07
39.999976,116.381121,0,1050,39645.6459722222,2008-07-16,15:30:12
39.999855,116.381254,0,1051,39645.6460300926,2008-07-16,15:30:17
39.9998,116.381332,0,1049,39645.646087963,2008-07-16,15:30:22
39.999798,116.381248,0,1026,39645.6461458333,2008-07-16,15:30:27
39.999776,116.381266,0,1035,39645.6462037037,2008-07-16,15:30:32
39.99978,116.381289,0,1045,39645.6462615741,2008-07-16,15:30:37
39.999754,116.381254,0,1045,39645.6463194444,2008-07-16,15:30:42
39.99972,116.381245,0,1033,39645.6463773148,2008-07-16,15:30:47
39.999701,116.381281,0,1038,39645.6464351852,2008-07-16,15:30:52
39.999729,116.381255,0,1050,39645.6464930556,2008-07-16,15:30:57
39.999698,116.381237,0,1059,39645.6465509259,2008-07-16,15:31:02
39.999705,116.381147,0,1069,39645.6466087963,2008-07-16,15:31:07
39.999731,116.381114,0,1079,39645.6466666667,2008-07-16,15:31:12
39.99973,116.381128,0,1086,39645.646724537,2008-07-16,15:31:17
39.999779,116.381161,0,1089,39645.6467824074,2008-07-16,15:31:22
39.999883,116.381158,0,1093,39645.6468402778,2008-07-16,15:31:27
39.999956,116.381145,0,1097,39645.6468981481,2008-07-16,15:31:32
40.000112,116.381028,0,1090,39645.6469560185,2008-07-16,15:31:37
40.000311,116.380836,0,1068,39645.6470138889,2008-07-16,15:31:42
40.000419,116.380735,0,1072,39645.6470717593,2008-07-16,15:31:47
40.000411,116.380643,0,1087,39645.6471296296,2008-07-16,15:31:52
40.000406,116.380585,0,1093,39645.6471875,2008-07-16,15:31:57
40.000407,116.380554,0,1087,39645.6472453704,2008-07-16,15:32:02
40.000495,116.380481,0,1082,39645.6473032407,2008-07-16,15:32:07
40.000488,116.380492,0,1066,39645.6473611111,2008-07-16,15:32:12
40.00037,116.380654,0,1052,39645.6474189815,2008-07-16,15:32:17
40.00022,116.380755,0,1040,39645.6474768519,2008-07-16,15:32:22
40.000137,116.380768,0,1029,39645.6475347222,2008-07-16,15:32:27
40.000036,116.380786,0,1012,39645.6475925926,2008-07-16,15:32:32
40.000012,116.380753,0,996,39645.647650463,2008-07-16,15:32:37
39.999936,116.380748,0,989,39645.6477083333,2008-07-16,15:32:42
39.99983,116.380778,0,987,39645.6477662037,2008-07-16,15:32:47
39.99978,116.380764,0,986,39645.6478240741,2008-07-16,15:32:52
39.99974,116.380775,0,985,39645.6478819444,2008-07-16,15:32:57
39.99971,116.380767,0,975,39645.6479398148,2008-07-16,15:33:02
39.999555,116.380799,0,967,39645.6479976852,2008-07-16,15:33:07
39.999552,116.380824,0,971,39645.6480555556,2008-07-16,15:33:12
39.999667,116.380852,0,983,39645.6481134259,2008-07-16,15:33:17
39.99952,116.380916,0,967,39645.6481712963,2008-07-16,15:33:22
39.999618,116.380925,0,940,39645.6482291667,2008-07-16,15:33:27
39.999608,116.380917,0,916,39645.648287037,2008-07-16,15:33:32
39.999584,116.380953,0,917,39645.6483449074,2008-07-16,15:33:37
39.999526,116.380931,0,918,39645.6484027778,2008-07-16,15:33:42
39.9995,116.3809,0,913,39645.6484606481,2008-07-16,15:33:47
39.999491,116.380904,0,909,39645.6485185185,2008-07-16,15:33:52
39.999487,116.380795,0,878,39645.6485763889,2008-07-16,15:33:57
39.999527,116.380768,0,875,39645.6486342593,2008-07-16,15:34:02
39.999539,116.380763,0,871,39645.6486921296,2008-07-16,15:34:07
39.999614,116.380665,0,845,39645.64875,2008-07-16,15:34:12
39.999638,116.38059,0,823,39645.6488078704,2008-07-16,15:34:17
39.999603,116.38052,0,809,39645.6488657407,2008-07-16,15:34:22
39.999535,116.38047,0,795,39645.6489236111,2008-07-16,15:34:27
39.999512,116.380435,0,780,39645.6489814815,2008-07-16,15:34:32
39.999546,116.380381,0,758,39645.6490393518,2008-07-16,15:34:37
39.999551,116.380372,0,729,39645.6490972222,2008-07-16,15:34:42
39.999548,116.380348,0,704,39645.6491550926,2008-07-16,15:34:47
39.999505,116.380297,0,688,39645.649212963,2008-07-16,15:34:52
39.999526,116.380286,0,675,39645.6492708333,2008-07-16,15:34:57
39.999586,116.380273,0,663,39645.6493287037,2008-07-16,15:35:02
39.999577,116.380269,0,648,39645.6493865741,2008-07-16,15:35:07
39.999577,116.380269,0,648,39645.6494212963,2008-07-16,15:35:10
39.999569,116.380263,0,638,39645.6494444444,2008-07-16,15:35:12
39.999651,116.380229,0,631,39645.6495023148,2008-07-16,15:35:17
39.999668,116.380252,0,624,39645.6495601852,2008-07-16,15:35:22
39.999678,116.380235,0,622,39645.6496180556,2008-07-16,15:35:27
39.999056,116.380174,0,628,39645.6496759259,2008-07-16,15:35:32
39.998096,116.380157,0,643,39645.6497337963,2008-07-16,15:35:37
39.997707,116.380317,0,648,39645.6497916667,2008-07-16,15:35:42
39.997219,116.380356,0,653,39645.649849537,2008-07-16,15:35:47
39.996984,116.380315,0,654,39645.6499074074,2008-07-16,15:35:52
39.99675,116.380306,0,649,39645.6499652778,2008-07-16,15:35:57
39.996647,116.380267,0,643,39645.6500231481,2008-07-16,15:36:02
39.996542,116.380267,0,626,39645.6500810185,2008-07-16,15:36:07
39.996533,116.380258,0,611,39645.6501388889,2008-07-16,15:36:12
39.996534,116.380186,0,593,39645.6501967593,2008-07-16,15:36:17
39.996507,116.380092,0,577,39645.6502546296,2008-07-16,15:36:22
39.996387,116.380045,0,564,39645.6503125,2008-07-16,15:36:27
39.996278,116.379998,0,548,39645.6503703704,2008-07-16,15:36:32
39.996193,116.379945,0,528,39645.6504282407,2008-07-16,15:36:37
39.996161,116.379912,0,517,39645.6504861111,2008-07-16,15:36:42
39.996074,116.379863,0,499,39645.6505439815,2008-07-16,15:36:47
39.99592,116.379856,0,485,39645.6506018518,2008-07-16,15:36:52
39.995827,116.379872,0,472,39645.6506597222,2008-07-16,15:36:57
39.995728,116.379867,0,470,39645.6507175926,2008-07-16,15:37:02
39.995673,116.379865,0,472,39645.650775463,2008-07-16,15:37:07
39.995657,116.379821,0,474,39645.6508333333,2008-07-16,15:37:12
39.995511,116.3799,0,466,39645.6508912037,2008-07-16,15:37:17
39.99541,116.379927,0,451,39645.6509490741,2008-07-16,15:37:22
39.995342,116.379963,0,438,39645.6510069444,2008-07-16,15:37:27
39.995328,116.379994,0,433,39645.6510648148,2008-07-16,15:37:32
39.995301,116.380043,0,422,39645.6511226852,2008-07-16,15:37:37
39.995406,116.380042,0,410,39645.6511805556,2008-07-16,15:37:42
39.99549,116.380041,0,404,39645.6512384259,2008-07-16,15:37:47
39.995513,116.380088,0,399,39645.6512962963,2008-07-16,15:37:52
39.995568,116.380125,0,397,39645.6513541667,2008-07-16,15:37:57
39.995578,116.38015,0,393,39645.651412037,2008-07-16,15:38:02
39.995548,116.380185,0,393,39645.6514699074,2008-07-16,15:38:07
39.995478,116.380262,0,398,39645.6515277778,2008-07-16,15:38:12
39.995435,116.380264,0,401,39645.6515856481,2008-07-16,15:38:17
39.995411,116.380301,0,404,39645.6516435185,2008-07-16,15:38:22
39.99541,116.380324,0,408,39645.6517013889,2008-07-16,15:38:27
39.995442,116.380321,0,413,39645.6517592593,2008-07-16,15:38:32
39.995504,116.380307,0,413,39645.6518171296,2008-07-16,15:38:37
39.995538,116.38029,0,408,39645.651875,2008-07-16,15:38:42
39.995563,116.380294,0,399,39645.6519328704,2008-07-16,15:38:47
39.995578,116.380276,0,391,39645.6519907407,2008-07-16,15:38:52
39.995635,116.380213,0,376,39645.6520486111,2008-07-16,15:38:57
39.995723,116.380175,0,367,39645.6521064815,2008-07-16,15:39:02
39.995838,116.380173,0,366,39645.6521643519,2008-07-16,15:39:07
39.995941,116.380137,0,364,39645.6522222222,2008-07-16,15:39:12
39.996145,116.380078,0,364,39645.6522800926,2008-07-16,15:39:17
39.996376,116.380052,0,365,39645.652337963,2008-07-16,15:39:22
39.996601,116.380029,0,366,39645.6523958333,2008-07-16,15:39:27
39.996885,116.379932,0,364,39645.6524537037,2008-07-16,15:39:32
39.999537,116.379738,0,389,39645.6525115741,2008-07-16,15:39:37
39.999933,116.379772,0,410,39645.6525694444,2008-07-16,15:39:42
40.000072,116.379783,0,424,39645.6526273148,2008-07-16,15:39:47
39.999964,116.37984,0,439,39645.6526851852,2008-07-16,15:39:52
40.000028,116.379866,0,453,39645.6527430556,2008-07-16,15:39:57
39.999976,116.379964,0,469,39645.6528009259,2008-07-16,15:40:02
39.999977,116.380005,0,485,39645.6528587963,2008-07-16,15:40:07
40.000003,116.380029,0,497,39645.6529166667,2008-07-16,15:40:12
40.000004,116.380047,0,508,39645.652974537,2008-07-16,15:40:17
39.999914,116.380077,0,518,39645.6530324074,2008-07-16,15:40:22
39.999797,116.380067,0,528,39645.6530902778,2008-07-16,15:40:27
39.99976,116.380041,0,526,39645.6531481481,2008-07-16,15:40:32
39.999745,116.380056,0,521,39645.6532060185,2008-07-16,15:40:37
39.999815,116.380039,0,515,39645.6532638889,2008-07-16,15:40:42
39.999893,116.380005,0,512,39645.6533217593,2008-07-16,15:40:47
39.999978,116.379939,0,511,39645.6533796296,2008-07-16,15:40:52
40.000037,116.379902,0,511,39645.6534375,2008-07-16,15:40:57
40.000109,116.379906,0,523,39645.6534953704,2008-07-16,15:41:02
40.000152,116.379902,0,534,39645.6535532407,2008-07-16,15:41:07
40.00022,116.379889,0,545,39645.6536111111,2008-07-16,15:41:12
40.000293,116.379853,0,550,39645.6536689815,2008-07-16,15:41:17
40.00032,116.379852,0,549,39645.6537268519,2008-07-16,15:41:22
40.000301,116.379886,0,551,39645.6537847222,2008-07-16,15:41:27
40.000209,116.379902,0,561,39645.6538425926,2008-07-16,15:41:32
40.000182,116.379885,0,567,39645.653900463,2008-07-16,15:41:37
40.000147,116.379962,0,565,39645.6539583333,2008-07-16,15:41:42
40.000181,116.379997,0,567,39645.6540162037,2008-07-16,15:41:47
40.000199,116.38006,0,571,39645.6540740741,2008-07-16,15:41:52
40.000146,116.38007,0,577,39645.6541319444,2008-07-16,15:41:57
40.000053,116.380063,0,589,39645.6541898148,2008-07-16,15:42:02
39.999993,116.380043,0,601,39645.6542476852,2008-07-16,15:42:07
39.999962,116.380092,0,609,39645.6543055556,2008-07-16,15:42:12
39.999982,116.380133,0,608,39645.6543634259,2008-07-16,15:42:17
39.999994,116.38017,0,607,39645.6544212963,2008-07-16,15:42:22
40.000066,116.380146,0,605,39645.6544791667,2008-07-16,15:42:27
40.000086,116.380081,0,603,39645.654537037,2008-07-16,15:42:32
39.999974,116.380065,0,605,39645.6545949074,2008-07-16,15:42:37
39.999974,116.380065,0,605,39645.6546296296,2008-07-16,15:42:40
39.999971,116.380066,0,605,39645.6546527778,2008-07-16,15:42:42
39.999993,116.380038,0,602,39645.6547106481,2008-07-16,15:42:47
40.000048,116.379987,0,592,39645.6547685185,2008-07-16,15:42:52
40.000092,116.37993,0,577,39645.6548263889,2008-07-16,15:42:57
40.000159,116.37992,0,572,39645.6548842593,2008-07-16,15:43:02
40.000169,116.379924,0,570,39645.6549421296,2008-07-16,15:43:07
40.000118,116.379929,0,570,39645.655,2008-07-16,15:43:12
40.000127,116.379942,0,570,39645.6550578704,2008-07-16,15:43:17
40.000146,116.379946,0,568,39645.6551157407,2008-07-16,15:43:22
40.000132,116.380003,0,561,39645.6551736111,2008-07-16,15:43:27
40.000075,116.380065,0,550,39645.6552314815,2008-07-16,15:43:32
39.999981,116.380156,0,542,39645.6552893519,2008-07-16,15:43:37
39.999887,116.380171,0,539,39645.6553472222,2008-07-16,15:43:42
39.999828,116.380149,0,536,39645.6554050926,2008-07-16,15:43:47
39.999757,116.380131,0,531,39645.655462963,2008-07-16,15:43:52
39.999666,116.380121,0,527,39645.6555208333,2008-07-16,15:43:57
39.999729,116.380128,0,523,39645.6555787037,2008-07-16,15:44:02
39.999777,116.380175,0,520,39645.6556365741,2008-07-16,15:44:07
39.999848,116.380167,0,515,39645.6556944444,2008-07-16,15:44:12
39.999884,116.380167,0,513,39645.6557523148,2008-07-16,15:44:17
39.999875,116.380161,0,513,39645.6558101852,2008-07-16,15:44:22
39.999816,116.380149,0,509,39645.6558680556,2008-07-16,15:44:27
39.999769,116.380122,0,502,39645.6559259259,2008-07-16,15:44:32
39.999762,116.380081,0,488,39645.6559837963,2008-07-16,15:44:37
39.999732,116.379994,0,466,39645.6560416667,2008-07-16,15:44:42
39.999764,116.379914,0,451,39645.656099537,2008-07-16,15:44:47
39.999849,116.3798,0,439,39645.6561574074,2008-07-16,15:44:52
39.999896,116.379717,0,434,39645.6562152778,2008-07-16,15:44:57
39.999932,116.379678,0,433,39645.6562731481,2008-07-16,15:45:02
39.999904,116.379699,0,433,39645.6563310185,2008-07-16,15:45:07
39.999867,116.379759,0,429,39645.6563888889,2008-07-16,15:45:12
39.999838,116.379807,0,421,39645.6564467593,2008-07-16,15:45:17
39.999822,116.379806,0,413,39645.6565046296,2008-07-16,15:45:22
39.999815,116.379823,0,407,39645.6565625,2008-07-16,15:45:27
39.999787,116.379824,0,403,39645.6566203704,2008-07-16,15:45:32
39.999823,116.379809,0,405,39645.6566782407,2008-07-16,15:45:37
39.999812,116.379872,0,405,39645.6567361111,2008-07-16,15:45:42
39.999802,116.379882,0,404,39645.6567939815,2008-07-16,15:45:47
39.999904,116.379917,0,404,39645.6568518518,2008-07-16,15:45:52
40.000042,116.379891,0,406,39645.6569097222,2008-07-16,15:45:57
40.000083,116.379908,0,408,39645.6569675926,2008-07-16,15:46:02
40.000079,116.37993,0,416,39645.657025463,2008-07-16,15:46:07
40.000097,116.379926,0,416,39645.6570833333,2008-07-16,15:46:12
40.0001,116.379904,0,417,39645.6571412037,2008-07-16,15:46:17
40.0001,116.379904,0,417,39645.6571759259,2008-07-16,15:46:20
40.000094,116.379912,0,422,39645.6571990741,2008-07-16,15:46:22
40.000001,116.379876,0,424,39645.6575462963,2008-07-16,15:46:52
40.000247,116.379583,0,314,39645.6576041667,2008-07-16,15:46:57
40.000287,116.379671,0,337,39645.657662037,2008-07-16,15:47:02
40.000208,116.379585,0,299,39645.6577199074,2008-07-16,15:47:07
40.00016,116.37953,0,289,39645.6577777778,2008-07-16,15:47:12
40.00016,116.37953,0,289,39645.6578125,2008-07-16,15:47:15
40.000161,116.37953,0,293,39645.6578356481,2008-07-16,15:47:17
40.000206,116.37959,0,320,39645.6578935185,2008-07-16,15:47:22
40.00017,116.379625,0,344,39645.6579513889,2008-07-16,15:47:27
40.000196,116.37954,0,339,39645.6580092593,2008-07-16,15:47:32
40.000073,116.379523,0,351,39645.6580671296,2008-07-16,15:47:37
40.000023,116.37954,0,394,39645.658125,2008-07-16,15:47:42
39.999998,116.379459,0,413,39645.6581828704,2008-07-16,15:47:47
39.999902,116.379465,0,426,39645.6582407407,2008-07-16,15:47:52
39.999839,116.379561,0,437,39645.6582986111,2008-07-16,15:47:57
39.999803,116.379597,0,443,39645.6583564815,2008-07-16,15:48:02
39.99973,116.379651,0,449,39645.6584143518,2008-07-16,15:48:07
39.999688,116.379714,0,452,39645.6584722222,2008-07-16,15:48:12
39.999646,116.379742,0,454,39645.6585300926,2008-07-16,15:48:17
39.99962,116.379782,0,456,39645.658587963,2008-07-16,15:48:22
39.999575,116.379803,0,458,39645.6586458333,2008-07-16,15:48:27
39.999537,116.379756,0,459,39645.6587037037,2008-07-16,15:48:32
39.999491,116.379675,0,460,39645.6587615741,2008-07-16,15:48:37
39.999496,116.379637,0,461,39645.6588194444,2008-07-16,15:48:42
39.999456,116.379677,0,462,39645.6588773148,2008-07-16,15:48:47
39.999421,116.37962,0,463,39645.6589351852,2008-07-16,15:48:52
39.999367,116.379642,0,466,39645.6589930556,2008-07-16,15:48:57
39.999362,116.379692,0,467,39645.6590509259,2008-07-16,15:49:02
39.999394,116.379755,0,469,39645.6591087963,2008-07-16,15:49:07
39.99945,116.379744,0,470,39645.6591666667,2008-07-16,15:49:12
39.999511,116.379721,0,472,39645.659224537,2008-07-16,15:49:17
39.999519,116.379687,0,473,39645.6592824074,2008-07-16,15:49:22
39.999521,116.379658,0,474,39645.6593402778,2008-07-16,15:49:27
39.999597,116.379608,0,476,39645.6593981481,2008-07-16,15:49:32
39.999614,116.379718,0,482,39645.6594560185,2008-07-16,15:49:37
39.999609,116.379832,0,491,39645.6595138889,2008-07-16,15:49:42
39.999602,116.379953,0,502,39645.6595717593,2008-07-16,15:49:47
39.999541,116.380131,0,513,39645.6596296296,2008-07-16,15:49:52
39.999529,116.380253,0,525,39645.6596875,2008-07-16,15:49:57
39.99951,116.380377,0,539,39645.6597453704,2008-07-16,15:50:02
39.999548,116.380473,0,546,39645.6598032407,2008-07-16,15:50:07
39.999592,116.380483,0,552,39645.6598611111,2008-07-16,15:50:12
39.999615,116.380365,0,553,39645.6599189815,2008-07-16,15:50:17
39.999637,116.380203,0,552,39645.6599768519,2008-07-16,15:50:22
39.99966,116.380195,0,553,39645.6600347222,2008-07-16,15:50:27
39.999735,116.380131,0,553,39645.6600925926,2008-07-16,15:50:32
39.9998,116.380094,0,553,39645.660150463,2008-07-16,15:50:37
39.999933,116.380042,0,553,39645.6602083333,2008-07-16,15:50:42
39.999989,116.380029,0,552,39645.6602662037,2008-07-16,15:50:47
39.999989,116.380029,0,552,39645.6603009259,2008-07-16,15:50:50
39.999985,116.380023,0,551,39645.6603240741,2008-07-16,15:50:52
40.000093,116.380011,0,552,39645.6603819444,2008-07-16,15:50:57
40.000151,116.379931,0,553,39645.6604398148,2008-07-16,15:51:02
40.000227,116.379837,0,555,39645.6604976852,2008-07-16,15:51:07
40.000195,116.379833,0,557,39645.6605555556,2008-07-16,15:51:12
40.000246,116.379838,0,558,39645.6606134259,2008-07-16,15:51:17
40.000274,116.379946,0,558,39645.6606712963,2008-07-16,15:51:22
40.000207,116.380113,0,557,39645.6607291667,2008-07-16,15:51:27
40.000127,116.380248,0,558,39645.660787037,2008-07-16,15:51:32
40.00013,116.380375,0,558,39645.6608449074,2008-07-16,15:51:37
40.000111,116.380399,0,558,39645.6609027778,2008-07-16,15:51:42
40.000107,116.380443,0,559,39645.6609606481,2008-07-16,15:51:47
40.000105,116.380452,0,562,39645.6610185185,2008-07-16,15:51:52
40.000105,116.380452,0,562,39645.6610532407,2008-07-16,15:51:55
40.000113,116.380446,0,569,39645.6610763889,2008-07-16,15:51:57
40.000111,116.380464,0,578,39645.6611342593,2008-07-16,15:52:02
40.00011,116.380397,0,586,39645.6611921296,2008-07-16,15:52:07
40.000089,116.380332,0,587,39645.66125,2008-07-16,15:52:12
40.000048,116.3803,0,583,39645.6613078704,2008-07-16,15:52:17
40.000022,116.380312,0,577,39645.6613657407,2008-07-16,15:52:22
40.000036,116.38039,0,569,39645.6614236111,2008-07-16,15:52:27
40.000012,116.380438,0,563,39645.6614814815,2008-07-16,15:52:32
39.999996,116.380422,0,557,39645.6615393519,2008-07-16,15:52:37
40.000032,116.380424,0,555,39645.6615972222,2008-07-16,15:52:42
40.000032,116.380422,0,554,39645.6616550926,2008-07-16,15:52:47
40.000032,116.380422,0,554,39645.6616898148,2008-07-16,15:52:50
40.000033,116.38042,0,556,39645.661712963,2008-07-16,15:52:52
40.000013,116.380403,0,552,39645.6617708333,2008-07-16,15:52:57
40.000036,116.380363,0,545,39645.6618287037,2008-07-16,15:53:02
40.00003,116.380348,0,536,39645.6618865741,2008-07-16,15:53:07
39.999999,116.380367,0,532,39645.6619444444,2008-07-16,15:53:12
39.999938,116.380346,0,529,39645.6620023148,2008-07-16,15:53:17
39.999931,116.380308,0,522,39645.6620601852,2008-07-16,15:53:22
39.999889,116.380304,0,518,39645.6621180556,2008-07-16,15:53:27
39.999861,116.380307,0,511,39645.6621759259,2008-07-16,15:53:32
39.999802,116.380338,0,504,39645.6622337963,2008-07-16,15:53:37
39.999842,116.380331,0,497,39645.6622916667,2008-07-16,15:53:42
40.000035,116.380317,0,500,39645.662349537,2008-07-16,15:53:47
40.000085,116.380252,0,502,39645.6624074074,2008-07-16,15:53:52
40.00014,116.380185,0,504,39645.6624652778,2008-07-16,15:53:57
40.00014,116.380185,0,504,39645.6625,2008-07-16,15:54:00
40.000138,116.380184,0,500,39645.6625231481,2008-07-16,15:54:02
40.000133,116.380199,0,503,39645.6625810185,2008-07-16,15:54:07
40.000122,116.380155,0,502,39645.6626388889,2008-07-16,15:54:12
40.000086,116.380126,0,496,39645.6626967593,2008-07-16,15:54:17
40.000051,116.380134,0,491,39645.6627546296,2008-07-16,15:54:22
40.000068,116.380079,0,480,39645.6628125,2008-07-16,15:54:27
40.000098,116.380033,0,472,39645.6628703704,2008-07-16,15:54:32
40.000102,116.38,0,466,39645.6629282407,2008-07-16,15:54:37
40.000055,116.379965,0,462,39645.6629861111,2008-07-16,15:54:42
40.000036,116.379923,0,458,39645.6630439815,2008-07-16,15:54:47
39.999997,116.379924,0,452,39645.6631018519,2008-07-16,15:54:52
39.999928,116.379922,0,446,39645.6631597222,2008-07-16,15:54:57
39.999907,116.37994,0,441,39645.6632175926,2008-07-16,15:55:02
39.999897,116.379943,0,440,39645.663275463,2008-07-16,15:55:07
39.999916,116.379912,0,434,39645.6633333333,2008-07-16,15:55:12
39.999908,116.379871,0,422,39645.6633912037,2008-07-16,15:55:17
39.99989,116.379856,0,409,39645.6634490741,2008-07-16,15:55:22
39.999931,116.379812,0,399,39645.6635069444,2008-07-16,15:55:27
39.999911,116.379823,0,391,39645.6635648148,2008-07-16,15:55:32
39.99992,116.3798,0,385,39645.6636226852,2008-07-16,15:55:37
39.99997,116.379758,0,381,39645.6636805556,2008-07-16,15:55:42
39.999987,116.379742,0,378,39645.6637384259,2008-07-16,15:55:47
40.000037,116.379768,0,376,39645.6637962963,2008-07-16,15:55:52
39.999995,116.379825,0,373,39645.6638541667,2008-07-16,15:55:57
39.999979,116.379813,0,371,39645.663912037,2008-07-16,15:56:02
39.999975,116.37986,0,369,39645.6639699074,2008-07-16,15:56:07
39.999994,116.379885,0,369,39645.6640277778,2008-07-16,15:56:12
39.999994,116.379911,0,370,39645.6640856481,2008-07-16,15:56:17
39.999949,116.379937,0,371,39645.6641435185,2008-07-16,15:56:22
39.999861,116.379917,0,368,39645.6642013889,2008-07-16,15:56:27
39.999799,116.379843,0,358,39645.6642592593,2008-07-16,15:56:32
39.999732,116.37977,0,357,39645.6643171296,2008-07-16,15:56:37
39.999698,116.379708,0,354,39645.664375,2008-07-16,15:56:42
39.999698,116.379667,0,349,39645.6644328704,2008-07-16,15:56:47
39.999716,116.379605,0,341,39645.6644907407,2008-07-16,15:56:52
39.999815,116.379636,0,339,39645.6645486111,2008-07-16,15:56:57
39.999921,116.379607,0,335,39645.6646064815,2008-07-16,15:57:02
39.999939,116.379606,0,329,39645.6646643518,2008-07-16,15:57:07
39.999939,116.379606,0,329,39645.6646990741,2008-07-16,15:57:10
39.999944,116.37961,0,326,39645.6647222222,2008-07-16,15:57:12
40.000042,116.379697,0,332,39645.6647800926,2008-07-16,15:57:17
40.000061,116.37975,0,337,39645.664837963,2008-07-16,15:57:22
40.000106,116.3798,0,342,39645.6648958333,2008-07-16,15:57:27
40.000157,116.379786,0,346,39645.6649537037,2008-07-16,15:57:32
40.00017,116.379772,0,349,39645.6650115741,2008-07-16,15:57:37
40.000112,116.379846,0,352,39645.6650694444,2008-07-16,15:57:42
40.00007,116.379863,0,356,39645.6651273148,2008-07-16,15:57:47
40.000123,116.379946,0,365,39645.6651851852,2008-07-16,15:57:52
40.000151,116.380033,0,376,39645.6652430556,2008-07-16,15:57:57
40.000121,116.3801,0,383,39645.6653009259,2008-07-16,15:58:02
40.000099,116.38015,0,393,39645.6653587963,2008-07-16,15:58:07
40.000072,116.380127,0,397,39645.6654166667,2008-07-16,15:58:12
40.000014,116.38009,0,403,39645.665474537,2008-07-16,15:58:17
40.000021,116.38005,0,408,39645.6655324074,2008-07-16,15:58:22
40.000129,116.379931,0,410,39645.6655902778,2008-07-16,15:58:27
40.000191,116.379822,0,417,39645.6656481481,2008-07-16,15:58:32
40.000202,116.379764,0,432,39645.6657060185,2008-07-16,15:58:37
40.000303,116.3797,0,456,39645.6657638889,2008-07-16,15:58:42
40.000226,116.379835,0,468,39645.6658217593,2008-07-16,15:58:47
40.000212,116.379878,0,473,39645.6658796296,2008-07-16,15:58:52
40.000163,116.379929,0,478,39645.6659375,2008-07-16,15:58:57
