# Supplementary material for: Research on differential privacy protection method based on user tendency
Source: PLoS One. 2023 Oct 26;18(10):e0288823. doi: 10.1371/journal.pone.0288823 (PMC10602288; doi:10.1371/journal.pone.0288823)
Supplement: S3 Data — (ZIP) [file pone.0288823.s003.zip › Data 5-3/052/Trajectory/20080717005109.plt]

Geolife trajectory
WGS 84
Altitude is in Feet
Reserved 3
0,2,255,My Track,0,0,2,8421376
0
40.000292,116.37462,0,129,39646.0355208333,2008-07-17,00:51:09
40.000311,116.374524,0,141,39646.0355787037,2008-07-17,00:51:14
40.000285,116.374455,0,139,39646.0356365741,2008-07-17,00:51:19
40.000297,116.374363,0,145,39646.0356944444,2008-07-17,00:51:24
40.000254,116.374225,0,137,39646.0357523148,2008-07-17,00:51:29
40.000264,116.374167,0,141,39646.0358101852,2008-07-17,00:51:34
40.00027,116.374107,0,144,39646.0358680556,2008-07-17,00:51:39
40.000276,116.374011,0,144,39646.0359259259,2008-07-17,00:51:44
40.000284,116.373919,0,151,39646.0359837963,2008-07-17,00:51:49
40.00029,116.373839,0,156,39646.0360416667,2008-07-17,00:51:54
40.000296,116.37376,0,160,39646.036099537,2008-07-17,00:51:59
40.000304,116.373668,0,162,39646.0361574074,2008-07-17,00:52:04
40.000307,116.373588,0,167,39646.0362152778,2008-07-17,00:52:09
40.0003,116.373512,0,168,39646.0362731481,2008-07-17,00:52:14
40.000302,116.373452,0,168,39646.0363310185,2008-07-17,00:52:19
40.00029,116.373366,0,168,39646.0363888889,2008-07-17,00:52:24
40.000276,116.373286,0,164,39646.0364467593,2008-07-17,00:52:29
40.000303,116.373185,0,165,39646.0365046296,2008-07-17,00:52:34
40.000325,116.373107,0,171,39646.0365625,2008-07-17,00:52:39
40.000308,116.373043,0,171,39646.0366203704,2008-07-17,00:52:44
40.000314,116.373024,0,169,39646.0366782407,2008-07-17,00:52:49
40.00032,116.373029,0,170,39646.0367361111,2008-07-17,00:52:54
40.00032,116.373029,0,170,39646.0367708333,2008-07-17,00:52:57
40.000325,116.373025,0,170,39646.0367939815,2008-07-17,00:52:59
40.000325,116.372908,0,149,39646.0368518519,2008-07-17,00:53:04
40.000325,116.372908,0,149,39646.0368865741,2008-07-17,00:53:07
40.000326,116.372905,0,147,39646.0369097222,2008-07-17,00:53:09
40.000333,116.372889,0,144,39646.0369675926,2008-07-17,00:53:14
40.000322,116.372888,0,144,39646.037025463,2008-07-17,00:53:19
40.000322,116.372888,0,144,39646.0370601852,2008-07-17,00:53:22
40.000322,116.372891,0,145,39646.0370833333,2008-07-17,00:53:24
40.00031,116.372876,0,143,39646.0371412037,2008-07-17,00:53:29
40.000353,116.372785,0,140,39646.0371990741,2008-07-17,00:53:34
40.000352,116.372731,0,140,39646.0372569444,2008-07-17,00:53:39
40.000382,116.372686,0,139,39646.0373148148,2008-07-17,00:53:44
40.000402,116.372663,0,143,39646.0373726852,2008-07-17,00:53:49
40.000399,116.372653,0,149,39646.0374305556,2008-07-17,00:53:54
40.000406,116.372651,0,153,39646.0374884259,2008-07-17,00:53:59
40.000406,116.372652,0,156,39646.0375462963,2008-07-17,00:54:04
40.000403,116.372652,0,157,39646.0376041667,2008-07-17,00:54:09
40.000396,116.372653,0,156,39646.037662037,2008-07-17,00:54:14
40.000396,116.372653,0,156,39646.0376967593,2008-07-17,00:54:17
40.000395,116.372657,0,156,39646.0377199074,2008-07-17,00:54:19
40.000369,116.372706,0,152,39646.0377777778,2008-07-17,00:54:24
40.000373,116.372731,0,152,39646.0378356481,2008-07-17,00:54:29
40.000368,116.372733,0,152,39646.0378935185,2008-07-17,00:54:34
40.000362,116.372734,0,151,39646.0379513889,2008-07-17,00:54:39
40.000362,116.372734,0,151,39646.0379861111,2008-07-17,00:54:42
40.000363,116.372732,0,151,39646.0380092593,2008-07-17,00:54:44
40.000354,116.372734,0,151,39646.0380671296,2008-07-17,00:54:49
40.000378,116.372785,0,152,39646.038125,2008-07-17,00:54:54
40.00036,116.372975,0,152,39646.0381828704,2008-07-17,00:54:59
40.000378,116.373207,0,153,39646.0382407407,2008-07-17,00:55:04
40.000343,116.373313,0,150,39646.0382986111,2008-07-17,00:55:09
40.000339,116.37333,0,150,39646.0383564815,2008-07-17,00:55:14
40.000308,116.37333,0,146,39646.0384143519,2008-07-17,00:55:19
40.000297,116.373331,0,143,39646.0384722222,2008-07-17,00:55:24
40.000297,116.373331,0,143,39646.0385069444,2008-07-17,00:55:27
40.000304,116.373333,0,142,39646.0385300926,2008-07-17,00:55:29
40.000319,116.373338,0,144,39646.038587963,2008-07-17,00:55:34
40.000324,116.373339,0,146,39646.0386458333,2008-07-17,00:55:39
40.000323,116.373341,0,149,39646.0387037037,2008-07-17,00:55:44
40.000319,116.373343,0,149,39646.0387615741,2008-07-17,00:55:49
40.000319,116.373343,0,149,39646.0387962963,2008-07-17,00:55:52
40.000314,116.373346,0,149,39646.0388194444,2008-07-17,00:55:54
40.000313,116.373358,0,149,39646.0388773148,2008-07-17,00:55:59
40.000377,116.373645,0,150,39646.0389351852,2008-07-17,00:56:04
40.0004,116.374214,0,149,39646.0389930556,2008-07-17,00:56:09
40.000384,116.374846,0,148,39646.0390509259,2008-07-17,00:56:14
40.000398,116.375608,0,146,39646.0391087963,2008-07-17,00:56:19
40.00043,116.376304,0,141,39646.0391666667,2008-07-17,00:56:24
40.000471,116.377034,0,140,39646.039224537,2008-07-17,00:56:29
40.000516,116.37773,0,134,39646.0392824074,2008-07-17,00:56:34
40.000567,116.378431,0,131,39646.0393402778,2008-07-17,00:56:39
40.000568,116.379061,0,127,39646.0393981481,2008-07-17,00:56:44
40.000584,116.379505,0,123,39646.0394560185,2008-07-17,00:56:49
40.000595,116.379689,0,119,39646.0395138889,2008-07-17,00:56:54
40.000589,116.379801,0,115,39646.0395717593,2008-07-17,00:56:59
40.000606,116.379925,0,112,39646.0396296296,2008-07-17,00:57:04
40.000566,116.380187,0,109,39646.0396875,2008-07-17,00:57:09
40.000777,116.383021,0,93,39646.0399189815,2008-07-17,00:57:29
40.000657,116.383852,0,119,39646.0399768518,2008-07-17,00:57:34
40.000471,116.388532,0,32,39646.0403240741,2008-07-17,00:58:04
40.001315,116.393385,0,56,39646.0406134259,2008-07-17,00:58:29
40.00138,116.395561,0,177,39646.040787037,2008-07-17,00:58:44
40.001376,116.396319,0,164,39646.0408449074,2008-07-17,00:58:49
40.001139,116.396964,0,160,39646.0409027778,2008-07-17,00:58:54
40.001161,116.397698,0,161,39646.0409606481,2008-07-17,00:58:59
40.001156,116.398354,0,163,39646.0410185185,2008-07-17,00:59:04
40.001108,116.398958,0,159,39646.0410763889,2008-07-17,00:59:09
40.001126,116.3996,0,154,39646.0411342593,2008-07-17,00:59:14
40.001116,116.399973,0,163,39646.0411921296,2008-07-17,00:59:19
40.001106,116.399965,0,173,39646.04125,2008-07-17,00:59:24
40.001103,116.399965,0,174,39646.0413078704,2008-07-17,00:59:29
40.001098,116.399964,0,174,39646.0413657407,2008-07-17,00:59:34
40.001093,116.399963,0,174,39646.0414236111,2008-07-17,00:59:39
40.001093,116.399963,0,174,39646.0414583333,2008-07-17,00:59:42
40.001093,116.399964,0,174,39646.0414814815,2008-07-17,00:59:44
40.001069,116.40028,0,177,39646.0415393518,2008-07-17,00:59:49
40.001094,116.400685,0,184,39646.0415972222,2008-07-17,00:59:54
40.001072,116.400977,0,191,39646.0416550926,2008-07-17,00:59:59
40.001089,116.401187,0,201,39646.041712963,2008-07-17,01:00:04
40.001088,116.401237,0,208,39646.0417708333,2008-07-17,01:00:09
40.001072,116.401249,0,210,39646.0418287037,2008-07-17,01:00:14
40.00087,116.401261,0,215,39646.0418865741,2008-07-17,01:00:19
40.000736,116.401311,0,215,39646.0419444444,2008-07-17,01:00:24
40.000551,116.401216,0,224,39646.0420023148,2008-07-17,01:00:29
40.000356,116.401147,0,239,39646.0420601852,2008-07-17,01:00:34
40.000254,116.401184,0,249,39646.0421180556,2008-07-17,01:00:39
40.000223,116.401242,0,263,39646.0421759259,2008-07-17,01:00:44
40.00021,116.401251,0,268,39646.0422337963,2008-07-17,01:00:49
40.000198,116.401258,0,270,39646.0422916667,2008-07-17,01:00:54
40.000096,116.401276,0,273,39646.042349537,2008-07-17,01:00:59
39.999988,116.401329,0,275,39646.0424074074,2008-07-17,01:01:04
39.999897,116.401405,0,281,39646.0424652778,2008-07-17,01:01:09
39.999835,116.401575,0,283,39646.0425231481,2008-07-17,01:01:14
39.999708,116.4016,0,284,39646.0425810185,2008-07-17,01:01:19
39.999605,116.401551,0,281,39646.0426388889,2008-07-17,01:01:24
39.999596,116.401531,0,281,39646.0426967593,2008-07-17,01:01:29
39.999596,116.401531,0,281,39646.0427314815,2008-07-17,01:01:32
39.9996,116.401528,0,281,39646.0427546296,2008-07-17,01:01:34
39.999609,116.401519,0,281,39646.0428125,2008-07-17,01:01:39
39.999618,116.401513,0,281,39646.0428703704,2008-07-17,01:01:44
39.999513,116.401429,0,284,39646.0429282407,2008-07-17,01:01:49
39.999269,116.401324,0,293,39646.0429861111,2008-07-17,01:01:54
39.999139,116.401502,0,267,39646.0430439815,2008-07-17,01:01:59
39.998823,116.401503,0,251,39646.0431018519,2008-07-17,01:02:04
39.998455,116.401517,0,241,39646.0431597222,2008-07-17,01:02:09
39.998226,116.401521,0,234,39646.0432175926,2008-07-17,01:02:14
39.998128,116.401474,0,231,39646.043275463,2008-07-17,01:02:19
39.998102,116.401449,0,229,39646.0433333333,2008-07-17,01:02:24
39.998095,116.401447,0,227,39646.0433912037,2008-07-17,01:02:29
39.998088,116.401445,0,227,39646.0434490741,2008-07-17,01:02:34
39.998086,116.40144,0,228,39646.0435069444,2008-07-17,01:02:39
39.998091,116.401433,0,229,39646.0435648148,2008-07-17,01:02:44
39.998088,116.40143,0,229,39646.0436226852,2008-07-17,01:02:49
39.998081,116.401429,0,229,39646.0436805556,2008-07-17,01:02:54
39.998081,116.401429,0,229,39646.0437152778,2008-07-17,01:02:57
39.998083,116.40143,0,229,39646.0437384259,2008-07-17,01:02:59
39.998095,116.401432,0,230,39646.0437962963,2008-07-17,01:03:04
39.99809,116.401431,0,231,39646.0438541667,2008-07-17,01:03:09
39.99809,116.401431,0,231,39646.0438888889,2008-07-17,01:03:12
39.998088,116.401431,0,232,39646.043912037,2008-07-17,01:03:14
39.998006,116.40141,0,236,39646.0439699074,2008-07-17,01:03:19
39.997768,116.401524,0,220,39646.0440277778,2008-07-17,01:03:24
39.997492,116.401567,0,210,39646.0440856481,2008-07-17,01:03:29
39.997162,116.401517,0,190,39646.0441435185,2008-07-17,01:03:34
39.996987,116.401464,0,180,39646.0442013889,2008-07-17,01:03:39
39.996779,116.401469,0,171,39646.0442592593,2008-07-17,01:03:44
39.996556,116.401527,0,166,39646.0443171296,2008-07-17,01:03:49
39.996342,116.401565,0,162,39646.044375,2008-07-17,01:03:54
39.996278,116.401542,0,149,39646.0444328704,2008-07-17,01:03:59
39.996271,116.401541,0,146,39646.0444907407,2008-07-17,01:04:04
39.996265,116.401539,0,144,39646.0445486111,2008-07-17,01:04:09
39.996265,116.401539,0,144,39646.0445833333,2008-07-17,01:04:12
39.99627,116.40154,0,144,39646.0446064815,2008-07-17,01:04:14
39.996217,116.401536,0,144,39646.0446643519,2008-07-17,01:04:19
39.995983,116.401542,0,146,39646.0447222222,2008-07-17,01:04:24
39.995951,116.401559,0,148,39646.0447800926,2008-07-17,01:04:29
39.995849,116.401551,0,151,39646.044837963,2008-07-17,01:04:34
39.995598,116.401544,0,150,39646.0448958333,2008-07-17,01:04:39
39.995242,116.401533,0,150,39646.0449537037,2008-07-17,01:04:44
39.994933,116.401515,0,148,39646.0450115741,2008-07-17,01:04:49
39.994856,116.401472,0,142,39646.0450694444,2008-07-17,01:04:54
39.994842,116.401453,0,140,39646.0451273148,2008-07-17,01:04:59
39.994708,116.401456,0,139,39646.0451851852,2008-07-17,01:05:04
39.994475,116.401441,0,137,39646.0452430556,2008-07-17,01:05:09
39.99422,116.401393,0,137,39646.0453009259,2008-07-17,01:05:14
39.993864,116.401362,0,137,39646.0453587963,2008-07-17,01:05:19
39.993415,116.401384,0,131,39646.0454166667,2008-07-17,01:05:24
39.993057,116.401363,0,131,39646.045474537,2008-07-17,01:05:29
39.992791,116.401354,0,136,39646.0455324074,2008-07-17,01:05:34
39.992621,116.401297,0,141,39646.0455902778,2008-07-17,01:05:39
39.992449,116.401271,0,150,39646.0456481481,2008-07-17,01:05:44
39.992464,116.401228,0,151,39646.0457060185,2008-07-17,01:05:49
39.992484,116.40119,0,152,39646.0457638889,2008-07-17,01:05:54
39.992502,116.401152,0,158,39646.0458217593,2008-07-17,01:05:59
39.992543,116.401132,0,163,39646.0458796296,2008-07-17,01:06:04
39.992592,116.401126,0,168,39646.0459375,2008-07-17,01:06:09
39.992626,116.40112,0,171,39646.0459953704,2008-07-17,01:06:14
39.992651,116.401118,0,171,39646.0460532407,2008-07-17,01:06:19
39.992651,116.401118,0,171,39646.046087963,2008-07-17,01:06:22
39.992658,116.401119,0,169,39646.0461111111,2008-07-17,01:06:24
39.992638,116.401119,0,168,39646.0461689815,2008-07-17,01:06:29
39.992689,116.401096,0,169,39646.0462268519,2008-07-17,01:06:34
39.992757,116.401117,0,172,39646.0462847222,2008-07-17,01:06:39
39.992838,116.40116,0,173,39646.0463425926,2008-07-17,01:06:44
39.992876,116.401148,0,181,39646.046400463,2008-07-17,01:06:49
39.992938,116.40119,0,183,39646.0464583333,2008-07-17,01:06:54
39.992998,116.401222,0,174,39646.0465162037,2008-07-17,01:06:59
39.99301,116.401297,0,164,39646.0465740741,2008-07-17,01:07:04
39.993,116.401327,0,164,39646.0466319444,2008-07-17,01:07:09
39.992994,116.401422,0,161,39646.0466898148,2008-07-17,01:07:14
39.993003,116.401514,0,156,39646.0467476852,2008-07-17,01:07:19
39.993006,116.401597,0,156,39646.0468055556,2008-07-17,01:07:24
39.993001,116.401681,0,158,39646.0468634259,2008-07-17,01:07:29
39.992983,116.401682,0,157,39646.0469212963,2008-07-17,01:07:34
39.992951,116.401687,0,156,39646.0469791667,2008-07-17,01:07:39
39.992897,116.401664,0,154,39646.047037037,2008-07-17,01:07:44
39.992842,116.401661,0,153,39646.0470949074,2008-07-17,01:07:49
39.992786,116.401648,0,152,39646.0471527778,2008-07-17,01:07:54
39.992732,116.401657,0,152,39646.0472106481,2008-07-17,01:07:59
39.992678,116.401652,0,153,39646.0472685185,2008-07-17,01:08:04
39.992614,116.401639,0,156,39646.0473263889,2008-07-17,01:08:09
39.992575,116.401647,0,154,39646.0473842593,2008-07-17,01:08:14
39.992564,116.401659,0,155,39646.0474421296,2008-07-17,01:08:19
39.992513,116.401635,0,155,39646.0475,2008-07-17,01:08:24
39.992457,116.401658,0,156,39646.0475578704,2008-07-17,01:08:29
39.992369,116.40166,0,156,39646.0476157407,2008-07-17,01:08:34
39.992178,116.401647,0,162,39646.0476736111,2008-07-17,01:08:39
39.991968,116.401492,0,173,39646.0477314815,2008-07-17,01:08:44
39.991929,116.40155,0,168,39646.0477893518,2008-07-17,01:08:49
39.991925,116.401614,0,163,39646.0478472222,2008-07-17,01:08:54
39.991924,116.401604,0,163,39646.0479050926,2008-07-17,01:08:59
39.991959,116.401613,0,163,39646.047962963,2008-07-17,01:09:04
39.992308,116.401627,0,165,39646.0480208333,2008-07-17,01:09:09
39.992673,116.401577,0,168,39646.0480787037,2008-07-17,01:09:14
39.992939,116.401522,0,168,39646.0481365741,2008-07-17,01:09:19
39.993032,116.401562,0,173,39646.0481944444,2008-07-17,01:09:24
39.993049,116.401552,0,173,39646.0482523148,2008-07-17,01:09:29
39.993051,116.40154,0,173,39646.0483101852,2008-07-17,01:09:34
39.993076,116.401594,0,172,39646.0483680556,2008-07-17,01:09:39
39.993395,116.401613,0,170,39646.0484259259,2008-07-17,01:09:44
39.993763,116.401609,0,167,39646.0484837963,2008-07-17,01:09:49
39.994217,116.40166,0,159,39646.0485416667,2008-07-17,01:09:54
39.994937,116.401584,0,151,39646.048599537,2008-07-17,01:09:59
39.995505,116.401595,0,143,39646.0486574074,2008-07-17,01:10:04
39.995957,116.401592,0,137,39646.0487152778,2008-07-17,01:10:09
39.995964,116.40154,0,155,39646.0487731481,2008-07-17,01:10:14
39.995954,116.401602,0,151,39646.0488310185,2008-07-17,01:10:19
39.995955,116.40162,0,151,39646.0488888889,2008-07-17,01:10:24
39.995957,116.401639,0,150,39646.0489467593,2008-07-17,01:10:29
39.996136,116.401667,0,149,39646.0490046296,2008-07-17,01:10:34
39.996453,116.401694,0,152,39646.0490625,2008-07-17,01:10:39
39.996734,116.401714,0,152,39646.0491203704,2008-07-17,01:10:44
39.996812,116.401721,0,150,39646.0491782407,2008-07-17,01:10:49
39.997012,116.401689,0,145,39646.0492361111,2008-07-17,01:10:54
39.997264,116.401688,0,148,39646.0492939815,2008-07-17,01:10:59
39.997521,116.401642,0,159,39646.0493518518,2008-07-17,01:11:04
39.997771,116.401635,0,158,39646.0494097222,2008-07-17,01:11:09
39.998161,116.40166,0,160,39646.0494675926,2008-07-17,01:11:14
39.99855,116.401689,0,172,39646.049525463,2008-07-17,01:11:19
39.99891,116.401647,0,167,39646.0495833333,2008-07-17,01:11:24
39.99925,116.401576,0,183,39646.0496412037,2008-07-17,01:11:29
39.99947,116.401534,0,184,39646.0496990741,2008-07-17,01:11:34
39.999462,116.401432,0,192,39646.0497569444,2008-07-17,01:11:39
39.999447,116.401412,0,196,39646.0498148148,2008-07-17,01:11:44
39.999425,116.401414,0,199,39646.0498726852,2008-07-17,01:11:49
39.999405,116.401413,0,202,39646.0499305556,2008-07-17,01:11:54
39.999466,116.401399,0,206,39646.0499884259,2008-07-17,01:11:59
39.999601,116.401402,0,218,39646.0500462963,2008-07-17,01:12:04
39.999616,116.401398,0,224,39646.0501041667,2008-07-17,01:12:09
39.999616,116.401398,0,224,39646.0501388889,2008-07-17,01:12:12
39.99962,116.401398,0,227,39646.050162037,2008-07-17,01:12:14
39.999674,116.401368,0,239,39646.0502199074,2008-07-17,01:12:19
39.999805,116.40135,0,249,39646.0502777778,2008-07-17,01:12:24
39.999855,116.401359,0,260,39646.0503356481,2008-07-17,01:12:29
40.000015,116.401314,0,263,39646.0503935185,2008-07-17,01:12:34
40.000256,116.401285,0,295,39646.0504513889,2008-07-17,01:12:39
40.000668,116.401306,0,332,39646.0505092593,2008-07-17,01:12:44
40.000819,116.401244,0,355,39646.0505671296,2008-07-17,01:12:49
40.000856,116.401232,0,369,39646.050625,2008-07-17,01:12:54
40.000873,116.401233,0,382,39646.0506828704,2008-07-17,01:12:59
40.000973,116.401256,0,375,39646.0507407407,2008-07-17,01:13:04
40.001097,116.401269,0,355,39646.0507986111,2008-07-17,01:13:09
40.001166,116.401157,0,358,39646.0508564815,2008-07-17,01:13:14
40.001196,116.400835,0,331,39646.0509143519,2008-07-17,01:13:19
40.001239,116.400482,0,307,39646.0509722222,2008-07-17,01:13:24
40.001205,116.400147,0,292,39646.0510300926,2008-07-17,01:13:29
40.001197,116.40014,0,277,39646.051087963,2008-07-17,01:13:34
40.001199,116.400139,0,274,39646.0511458333,2008-07-17,01:13:39
40.001199,116.400139,0,274,39646.0511805556,2008-07-17,01:13:42
40.001202,116.400136,0,272,39646.0512037037,2008-07-17,01:13:44
40.001297,116.399909,0,239,39646.0512615741,2008-07-17,01:13:49
40.001339,116.399838,0,228,39646.0513194444,2008-07-17,01:13:54
40.001357,116.399572,0,215,39646.0513773148,2008-07-17,01:13:59
40.001379,116.399098,0,205,39646.0514351852,2008-07-17,01:14:04
40.001414,116.398499,0,197,39646.0514930556,2008-07-17,01:14:09
40.001453,116.39774,0,189,39646.0515509259,2008-07-17,01:14:14
40.001386,116.397002,0,181,39646.0516087963,2008-07-17,01:14:19
40.00135,116.396326,0,173,39646.0516666667,2008-07-17,01:14:24
40.00126,116.395715,0,165,39646.051724537,2008-07-17,01:14:29
40.001146,116.395276,0,158,39646.0517824074,2008-07-17,01:14:34
40.00107,116.395072,0,149,39646.0518402778,2008-07-17,01:14:39
40.001051,116.394941,0,144,39646.0518981481,2008-07-17,01:14:44
40.001081,116.394716,0,136,39646.0519560185,2008-07-17,01:14:49
40.001138,116.394414,0,127,39646.0520138889,2008-07-17,01:14:54
40.001013,116.391832,0,126,39646.0522453704,2008-07-17,01:15:14
40.001072,116.387439,0,-1,39646.0525925926,2008-07-17,01:15:44
40.000463,116.379843,0,221,39646.053287037,2008-07-17,01:16:44
40.00059,116.379655,0,164,39646.0533449074,2008-07-17,01:16:49
40.000664,116.379195,0,160,39646.0534027778,2008-07-17,01:16:54
40.000719,116.378666,0,158,39646.0534606481,2008-07-17,01:16:59
40.000839,116.377883,0,156,39646.0535185185,2008-07-17,01:17:04
40.000762,116.377152,0,165,39646.0535763889,2008-07-17,01:17:09
40.000776,116.376527,0,164,39646.0536342593,2008-07-17,01:17:14
40.000761,116.376116,0,162,39646.0536921296,2008-07-17,01:17:19
40.000763,116.375947,0,156,39646.05375,2008-07-17,01:17:24
40.000731,116.375899,0,154,39646.0538078704,2008-07-17,01:17:29
40.000701,116.375894,0,154,39646.0538657407,2008-07-17,01:17:34
40.000649,116.375851,0,151,39646.0539236111,2008-07-17,01:17:39
40.000585,116.37563,0,148,39646.0539814815,2008-07-17,01:17:44
40.000558,116.375377,0,141,39646.0540393519,2008-07-17,01:17:49
40.000598,116.375351,0,138,39646.0540972222,2008-07-17,01:17:54
40.000573,116.375314,0,138,39646.0541550926,2008-07-17,01:17:59
40.000573,116.375314,0,138,39646.0541898148,2008-07-17,01:18:02
40.000569,116.375316,0,138,39646.054212963,2008-07-17,01:18:04
40.000553,116.375327,0,138,39646.0542708333,2008-07-17,01:18:09
40.000545,116.375331,0,139,39646.0543287037,2008-07-17,01:18:14
40.000548,116.37533,0,139,39646.0543865741,2008-07-17,01:18:19
40.000548,116.37533,0,139,39646.0544212963,2008-07-17,01:18:22
40.000553,116.375326,0,139,39646.0544444444,2008-07-17,01:18:24
40.000556,116.375313,0,139,39646.0545023148,2008-07-17,01:18:29
40.000566,116.374994,0,139,39646.0545601852,2008-07-17,01:18:34
40.000561,116.374576,0,143,39646.0546180556,2008-07-17,01:18:39
40.000532,116.374202,0,141,39646.0546759259,2008-07-17,01:18:44
40.000526,116.373721,0,132,39646.0547337963,2008-07-17,01:18:49
40.000541,116.37314,0,134,39646.0547916667,2008-07-17,01:18:54
40.000559,116.372865,0,148,39646.054849537,2008-07-17,01:18:59
40.000562,116.372947,0,147,39646.0549074074,2008-07-17,01:19:04
40.000578,116.373073,0,150,39646.0549652778,2008-07-17,01:19:09
40.000571,116.373176,0,151,39646.0550231481,2008-07-17,01:19:14
40.000614,116.373274,0,151,39646.0550810185,2008-07-17,01:19:19
40.000619,116.373375,0,158,39646.0551388889,2008-07-17,01:19:24
40.000637,116.373444,0,158,39646.0551967593,2008-07-17,01:19:29
40.000604,116.373516,0,163,39646.0552546296,2008-07-17,01:19:34
40.000583,116.373599,0,167,39646.0553125,2008-07-17,01:19:39
40.000559,116.373708,0,176,39646.0553703704,2008-07-17,01:19:44
40.000536,116.373804,0,179,39646.0554282407,2008-07-17,01:19:49
40.00052,116.373923,0,186,39646.0554861111,2008-07-17,01:19:54
40.000479,116.374041,0,193,39646.0555439815,2008-07-17,01:19:59
40.0004,116.374094,0,199,39646.0556018518,2008-07-17,01:20:04
40.000314,116.37418,0,201,39646.0556597222,2008-07-17,01:20:09
40.000251,116.37425,0,203,39646.0557175926,2008-07-17,01:20:14
40.000233,116.374335,0,196,39646.055775463,2008-07-17,01:20:19
40.000231,116.374427,0,186,39646.0558333333,2008-07-17,01:20:24
40.000237,116.374522,0,177,39646.0558912037,2008-07-17,01:20:29
40.000268,116.374617,0,171,39646.0559490741,2008-07-17,01:20:34
40.000302,116.374726,0,159,39646.0560069444,2008-07-17,01:20:39
40.000317,116.374814,0,152,39646.0560648148,2008-07-17,01:20:44
40.000362,116.374907,0,149,39646.0561226852,2008-07-17,01:20:49
40.000371,116.374999,0,146,39646.0561805556,2008-07-17,01:20:54
40.000379,116.37509,0,142,39646.0562384259,2008-07-17,01:20:59
40.000399,116.375163,0,142,39646.0562962963,2008-07-17,01:21:04
40.000421,116.375277,0,139,39646.0563541667,2008-07-17,01:21:09
40.00041,116.375351,0,134,39646.056412037,2008-07-17,01:21:14
40.00042,116.375416,0,134,39646.0564699074,2008-07-17,01:21:19
40.000462,116.375433,0,128,39646.0565277778,2008-07-17,01:21:24
40.000481,116.375494,0,128,39646.0565856481,2008-07-17,01:21:29
40.00045,116.375509,0,126,39646.0566435185,2008-07-17,01:21:34
40.000436,116.375524,0,126,39646.0567013889,2008-07-17,01:21:39
40.000427,116.375537,0,125,39646.0567592593,2008-07-17,01:21:44
40.000424,116.375544,0,125,39646.0568171296,2008-07-17,01:21:49
40.000424,116.375544,0,125,39646.0568518518,2008-07-17,01:21:52
40.000426,116.375552,0,125,39646.056875,2008-07-17,01:21:54
40.000421,116.375563,0,125,39646.0569328704,2008-07-17,01:21:59
40.000525,116.37567,0,126,39646.0569907407,2008-07-17,01:22:04
40.000624,116.37585,0,127,39646.0570486111,2008-07-17,01:22:09
40.000648,116.375929,0,130,39646.0571064815,2008-07-17,01:22:14
40.001036,116.376199,0,133,39646.0571643518,2008-07-17,01:22:19
40.000977,116.376399,0,133,39646.0572222222,2008-07-17,01:22:24
40.00095,116.376454,0,134,39646.0572800926,2008-07-17,01:22:29
40.000875,116.376473,0,135,39646.057337963,2008-07-17,01:22:34
40.000827,116.376525,0,134,39646.0573958333,2008-07-17,01:22:39
40.000905,116.376655,0,135,39646.0574537037,2008-07-17,01:22:44
40.000964,116.376733,0,135,39646.0575115741,2008-07-17,01:22:49
40.000829,116.376796,0,135,39646.0575694444,2008-07-17,01:22:54
40.000905,116.377042,0,133,39646.0576273148,2008-07-17,01:22:59
40.00088,116.37722,0,132,39646.0576851852,2008-07-17,01:23:04
40.000657,116.377316,0,136,39646.0577430556,2008-07-17,01:23:09
40.000429,116.377296,0,135,39646.0578009259,2008-07-17,01:23:14
40.000436,116.377326,0,135,39646.0578587963,2008-07-17,01:23:19
40.00046,116.377364,0,137,39646.0579166667,2008-07-17,01:23:24
40.000485,116.377389,0,137,39646.057974537,2008-07-17,01:23:29
40.000551,116.37746,0,137,39646.0580324074,2008-07-17,01:23:34
40.000646,116.377469,0,138,39646.0580902778,2008-07-17,01:23:39
40.000745,116.377488,0,138,39646.0581481481,2008-07-17,01:23:44
40.000843,116.377555,0,139,39646.0582060185,2008-07-17,01:23:49
40.000969,116.377642,0,140,39646.0582638889,2008-07-17,01:23:54
40.001006,116.377741,0,141,39646.0583217593,2008-07-17,01:23:59
40.000993,116.377786,0,142,39646.0583796296,2008-07-17,01:24:04
39.999794,116.377785,0,144,39646.0584375,2008-07-17,01:24:09
39.999782,116.377962,0,148,39646.0584953704,2008-07-17,01:24:14
39.999954,116.377809,0,154,39646.0585532407,2008-07-17,01:24:19
40.000087,116.377766,0,164,39646.0586111111,2008-07-17,01:24:24
39.999988,116.37774,0,184,39646.0586689815,2008-07-17,01:24:29
39.999877,116.37779,0,203,39646.0587268519,2008-07-17,01:24:34
39.999685,116.377677,0,220,39646.0587847222,2008-07-17,01:24:39
39.999535,116.377675,0,231,39646.0588425926,2008-07-17,01:24:44
39.999436,116.377726,0,242,39646.058900463,2008-07-17,01:24:49
39.999393,116.3778,0,263,39646.0589583333,2008-07-17,01:24:54
39.999347,116.377872,0,280,39646.0590162037,2008-07-17,01:24:59
39.999289,116.377936,0,297,39646.0590740741,2008-07-17,01:25:04
39.999246,116.378004,0,308,39646.0591319444,2008-07-17,01:25:09
39.999289,116.378158,0,291,39646.0591898148,2008-07-17,01:25:14
39.999283,116.378186,0,292,39646.0592476852,2008-07-17,01:25:19
39.999274,116.378274,0,289,39646.0593055556,2008-07-17,01:25:24
39.999322,116.378385,0,286,39646.0593634259,2008-07-17,01:25:29
39.999366,116.37847,0,285,39646.0594212963,2008-07-17,01:25:34
39.999394,116.378529,0,285,39646.0594791667,2008-07-17,01:25:39
39.999439,116.378622,0,283,39646.059537037,2008-07-17,01:25:44
39.999446,116.378746,0,277,39646.0595949074,2008-07-17,01:25:49
39.999447,116.378855,0,272,39646.0596527778,2008-07-17,01:25:54
39.999533,116.378988,0,265,39646.0597106481,2008-07-17,01:25:59
39.99956,116.379116,0,257,39646.0597685185,2008-07-17,01:26:04
39.999675,116.379262,0,228,39646.0598263889,2008-07-17,01:26:09
39.999677,116.379275,0,222,39646.0598842593,2008-07-17,01:26:14
39.999711,116.379276,0,221,39646.0599421296,2008-07-17,01:26:19
39.999736,116.379279,0,220,39646.06,2008-07-17,01:26:24
39.999762,116.379282,0,219,39646.0600578704,2008-07-17,01:26:29
39.999792,116.379292,0,218,39646.0601157407,2008-07-17,01:26:34
39.999856,116.379309,0,217,39646.0601736111,2008-07-17,01:26:39
39.999895,116.379297,0,216,39646.0602314815,2008-07-17,01:26:44
39.999961,116.37931,0,215,39646.0602893519,2008-07-17,01:26:49
39.999984,116.379334,0,214,39646.0603472222,2008-07-17,01:26:54
40.000062,116.379371,0,214,39646.0604050926,2008-07-17,01:26:59
40.000146,116.379417,0,213,39646.060462963,2008-07-17,01:27:04
40.000176,116.379466,0,213,39646.0605208333,2008-07-17,01:27:09
40.000186,116.379495,0,213,39646.0605787037,2008-07-17,01:27:14
40.000155,116.379522,0,213,39646.0607523148,2008-07-17,01:27:29
39.999194,116.379596,0,213,39646.0608101852,2008-07-17,01:27:34
39.998936,116.379407,0,212,39646.0608680556,2008-07-17,01:27:39
39.998929,116.379403,0,212,39646.0609259259,2008-07-17,01:27:44
39.998929,116.379403,0,212,39646.0609606481,2008-07-17,01:27:47
39.998923,116.379399,0,213,39646.0609837963,2008-07-17,01:27:49
39.998896,116.379367,0,213,39646.0610416667,2008-07-17,01:27:54
39.998897,116.37941,0,212,39646.061099537,2008-07-17,01:27:59
39.998908,116.379384,0,212,39646.0611574074,2008-07-17,01:28:04
39.998901,116.379378,0,212,39646.0612152778,2008-07-17,01:28:09
39.998898,116.379375,0,212,39646.0612731481,2008-07-17,01:28:14
39.998894,116.379373,0,212,39646.0613310185,2008-07-17,01:28:19
39.998894,116.379373,0,212,39646.0613657407,2008-07-17,01:28:22
39.998897,116.379373,0,212,39646.0613888889,2008-07-17,01:28:24
39.998927,116.379378,0,212,39646.0614467593,2008-07-17,01:28:29
39.999026,116.379385,0,212,39646.0615046296,2008-07-17,01:28:34
39.999074,116.379361,0,213,39646.0615625,2008-07-17,01:28:39
39.999117,116.379374,0,213,39646.0616203704,2008-07-17,01:28:44
39.999178,116.379344,0,213,39646.0616782407,2008-07-17,01:28:49
39.999247,116.379284,0,213,39646.0617361111,2008-07-17,01:28:54
39.999163,116.378697,0,212,39646.0623148148,2008-07-17,01:29:44
39.999259,116.37871,0,212,39646.0623726852,2008-07-17,01:29:49
39.999388,116.378704,0,213,39646.0624305556,2008-07-17,01:29:54
39.999374,116.378651,0,213,39646.0625462963,2008-07-17,01:30:04
39.999374,116.378651,0,213,39646.0625810185,2008-07-17,01:30:07
39.999372,116.378648,0,213,39646.0626041667,2008-07-17,01:30:09
39.999353,116.378356,0,213,39646.062662037,2008-07-17,01:30:14
39.999379,116.378177,0,213,39646.0627199074,2008-07-17,01:30:19
39.999445,116.378244,0,213,39646.0627777778,2008-07-17,01:30:24
39.999475,116.378267,0,217,39646.0628356481,2008-07-17,01:30:29
39.999475,116.378267,0,217,39646.0628703704,2008-07-17,01:30:32
39.999476,116.378267,0,217,39646.0628935185,2008-07-17,01:30:34
39.999488,116.372326,0,251,39646.0632986111,2008-07-17,01:31:09
39.99971,116.375044,0,281,39646.0633564815,2008-07-17,01:31:14
39.99992,116.378231,0,193,39646.0634143518,2008-07-17,01:31:19
39.999959,116.378737,0,226,39646.0634722222,2008-07-17,01:31:24
39.999907,116.379161,0,430,39646.0635300926,2008-07-17,01:31:29
39.999976,116.379364,0,451,39646.063587963,2008-07-17,01:31:34
40.00027,116.379444,0,281,39646.0636458333,2008-07-17,01:31:39
40.000316,116.379272,0,223,39646.0637037037,2008-07-17,01:31:44
40.000316,116.379334,0,224,39646.0637615741,2008-07-17,01:31:49
40.000308,116.379382,0,225,39646.0638194444,2008-07-17,01:31:54
40.000309,116.379457,0,225,39646.0638773148,2008-07-17,01:31:59
40.000282,116.379443,0,223,39646.0639351852,2008-07-17,01:32:04
40.000275,116.379443,0,221,39646.0639930556,2008-07-17,01:32:09
40.000281,116.379436,0,221,39646.0640509259,2008-07-17,01:32:14
40.000281,116.379436,0,221,39646.0640856481,2008-07-17,01:32:17
40.000281,116.379432,0,220,39646.0641087963,2008-07-17,01:32:19
40.000261,116.379437,0,202,39646.0641666667,2008-07-17,01:32:24
40.000201,116.379379,0,184,39646.064224537,2008-07-17,01:32:29
40.000038,116.379219,0,152,39646.0642824074,2008-07-17,01:32:34
39.99996,116.379112,0,137,39646.0643402778,2008-07-17,01:32:39
39.999864,116.379026,0,130,39646.0643981481,2008-07-17,01:32:44
39.999764,116.378938,0,128,39646.0644560185,2008-07-17,01:32:49
39.999667,116.378859,0,132,39646.0645138889,2008-07-17,01:32:54
39.999641,116.378755,0,126,39646.0645717593,2008-07-17,01:32:59
39.99963,116.378678,0,121,39646.0646296296,2008-07-17,01:33:04
39.999445,116.378623,0,128,39646.0646875,2008-07-17,01:33:09
39.9994,116.378573,0,133,39646.0647453704,2008-07-17,01:33:14
39.999428,116.378501,0,127,39646.0648032407,2008-07-17,01:33:19
39.999432,116.378455,0,123,39646.0648611111,2008-07-17,01:33:24
39.999475,116.378391,0,118,39646.0649189815,2008-07-17,01:33:29
39.999525,116.378341,0,112,39646.0649768518,2008-07-17,01:33:34
39.999555,116.378263,0,114,39646.0650347222,2008-07-17,01:33:39
39.999591,116.37821,0,116,39646.0650925926,2008-07-17,01:33:44
39.999643,116.378156,0,119,39646.065150463,2008-07-17,01:33:49
39.999695,116.378125,0,122,39646.0652083333,2008-07-17,01:33:54
39.999777,116.378126,0,124,39646.0652662037,2008-07-17,01:33:59
39.999825,116.378148,0,129,39646.0653240741,2008-07-17,01:34:04
39.999879,116.378196,0,136,39646.0653819444,2008-07-17,01:34:09
39.999938,116.378229,0,141,39646.0654398148,2008-07-17,01:34:14
39.999988,116.378225,0,145,39646.0654976852,2008-07-17,01:34:19
40.000068,116.378153,0,149,39646.0655555556,2008-07-17,01:34:24
40.000112,116.378127,0,153,39646.0656134259,2008-07-17,01:34:29
40.000138,116.378115,0,157,39646.0656712963,2008-07-17,01:34:34
40.000161,116.37815,0,161,39646.0657291667,2008-07-17,01:34:39
40.00025,116.378048,0,161,39646.065787037,2008-07-17,01:34:44
40.00042,116.377964,0,168,39646.0658449074,2008-07-17,01:34:49
40.000477,116.377951,0,170,39646.0659027778,2008-07-17,01:34:54
40.000474,116.377931,0,172,39646.0659606481,2008-07-17,01:34:59
40.000486,116.377912,0,170,39646.0660185185,2008-07-17,01:35:04
40.000446,116.377856,0,169,39646.0660763889,2008-07-17,01:35:09
40.001234,116.377745,0,54,39646.0672916667,2008-07-17,01:36:54
40.000184,116.377702,0,140,39646.067349537,2008-07-17,01:36:59
40.000309,116.377593,0,132,39646.0674074074,2008-07-17,01:37:04
40.000431,116.377511,0,128,39646.0674652778,2008-07-17,01:37:09
40.000586,116.377438,0,121,39646.0675231481,2008-07-17,01:37:14
40.000465,116.377326,0,119,39646.0675810185,2008-07-17,01:37:19
40.000392,116.377245,0,120,39646.0676388889,2008-07-17,01:37:24
40.000425,116.377169,0,122,39646.0676967593,2008-07-17,01:37:29
40.000387,116.377137,0,125,39646.0677546296,2008-07-17,01:37:34
40.000428,116.377062,0,127,39646.0678125,2008-07-17,01:37:39
40.000493,116.376954,0,127,39646.0678703704,2008-07-17,01:37:44
40.000512,116.376892,0,129,39646.0679282407,2008-07-17,01:37:49
40.000525,116.376845,0,132,39646.0679861111,2008-07-17,01:37:54
40.000492,116.376742,0,133,39646.0680439815,2008-07-17,01:37:59
40.000462,116.376677,0,134,39646.0681018519,2008-07-17,01:38:04
40.000484,116.376649,0,134,39646.0681597222,2008-07-17,01:38:09
40.000545,116.376558,0,135,39646.0682175926,2008-07-17,01:38:14
40.000696,116.37643,0,130,39646.068275463,2008-07-17,01:38:19
40.000756,116.376336,0,124,39646.0683333333,2008-07-17,01:38:24
40.000766,116.376298,0,123,39646.0683912037,2008-07-17,01:38:29
40.000848,116.376175,0,123,39646.0684490741,2008-07-17,01:38:34
40.00085,116.376062,0,126,39646.0685069444,2008-07-17,01:38:39
40.000833,116.376018,0,127,39646.0685648148,2008-07-17,01:38:44
40.000793,116.375946,0,128,39646.0686226852,2008-07-17,01:38:49
40.000676,116.375759,0,119,39646.0686805556,2008-07-17,01:38:54
40.000712,116.37566,0,113,39646.0687384259,2008-07-17,01:38:59
40.000647,116.37562,0,112,39646.0687962963,2008-07-17,01:39:04
40.000647,116.375539,0,116,39646.0688541667,2008-07-17,01:39:09
40.000521,116.375433,0,120,39646.068912037,2008-07-17,01:39:14
40.000415,116.375333,0,124,39646.0689699074,2008-07-17,01:39:19
40.000398,116.375244,0,126,39646.0690277778,2008-07-17,01:39:24
40.000381,116.375145,0,127,39646.0690856481,2008-07-17,01:39:29
40.000371,116.375072,0,126,39646.0691435185,2008-07-17,01:39:34
40.000365,116.374971,0,123,39646.0692013889,2008-07-17,01:39:39
40.000341,116.374869,0,119,39646.0692592593,2008-07-17,01:39:44
40.000355,116.374758,0,117,39646.0693171296,2008-07-17,01:39:49
40.000337,116.374645,0,113,39646.069375,2008-07-17,01:39:54
40.000369,116.374547,0,114,39646.0694328704,2008-07-17,01:39:59
40.000356,116.3745,0,114,39646.0694907407,2008-07-17,01:40:04
40.000315,116.374468,0,117,39646.0695486111,2008-07-17,01:40:09
40.00032,116.374377,0,117,39646.0696064815,2008-07-17,01:40:14
40.000295,116.374292,0,115,39646.0696643519,2008-07-17,01:40:19
40.000271,116.37417,0,113,39646.0697222222,2008-07-17,01:40:24
40.000251,116.374067,0,113,39646.0697800926,2008-07-17,01:40:29
40.000263,116.373975,0,111,39646.069837963,2008-07-17,01:40:34
40.00026,116.373886,0,111,39646.0698958333,2008-07-17,01:40:39
40.000266,116.373791,0,114,39646.0699537037,2008-07-17,01:40:44
40.000261,116.373697,0,111,39646.0700115741,2008-07-17,01:40:49
40.000276,116.3736,0,112,39646.0700694444,2008-07-17,01:40:54
40.000279,116.37352,0,112,39646.0701273148,2008-07-17,01:40:59
40.000264,116.373433,0,110,39646.0701851852,2008-07-17,01:41:04
40.000278,116.373339,0,111,39646.0702430556,2008-07-17,01:41:09
40.000298,116.373253,0,107,39646.0703009259,2008-07-17,01:41:14
40.000334,116.373168,0,105,39646.0703587963,2008-07-17,01:41:19
40.000332,116.373069,0,110,39646.0704166667,2008-07-17,01:41:24
40.000337,116.372984,0,111,39646.070474537,2008-07-17,01:41:29
40.000345,116.372882,0,114,39646.0705324074,2008-07-17,01:41:34
40.000364,116.372811,0,114,39646.0705902778,2008-07-17,01:41:39
40.000345,116.372776,0,115,39646.0706481481,2008-07-17,01:41:44
40.000336,116.372712,0,113,39646.0707060185,2008-07-17,01:41:49
40.000334,116.372664,0,108,39646.0707638889,2008-07-17,01:41:54
40.00035,116.372654,0,106,39646.0708217593,2008-07-17,01:41:59
40.000348,116.372656,0,108,39646.0708796296,2008-07-17,01:42:04
40.000348,116.372656,0,107,39646.0709375,2008-07-17,01:42:09
40.000352,116.372658,0,107,39646.0709953704,2008-07-17,01:42:14
40.000355,116.372659,0,107,39646.0710532407,2008-07-17,01:42:19
40.000355,116.372658,0,106,39646.0711111111,2008-07-17,01:42:24
40.000355,116.372658,0,106,39646.0711689815,2008-07-17,01:42:29
40.000357,116.372658,0,107,39646.0712268518,2008-07-17,01:42:34
40.000355,116.372657,0,108,39646.0712847222,2008-07-17,01:42:39
40.000351,116.372656,0,109,39646.0713425926,2008-07-17,01:42:44
40.000351,116.372655,0,110,39646.071400463,2008-07-17,01:42:49
40.000352,116.372655,0,110,39646.0714583333,2008-07-17,01:42:54
40.000352,116.372655,0,110,39646.0715162037,2008-07-17,01:42:59
40.000351,116.372655,0,110,39646.0715740741,2008-07-17,01:43:04
40.00035,116.372656,0,110,39646.0716319444,2008-07-17,01:43:09
40.00035,116.372656,0,110,39646.0716666667,2008-07-17,01:43:12
40.000346,116.372655,0,110,39646.0716898148,2008-07-17,01:43:14
40.000346,116.372645,0,116,39646.0717476852,2008-07-17,01:43:19
40.000355,116.372688,0,115,39646.0718055556,2008-07-17,01:43:24
40.000367,116.3727,0,116,39646.0718634259,2008-07-17,01:43:29
40.000376,116.372703,0,116,39646.0719212963,2008-07-17,01:43:34
40.000376,116.372703,0,116,39646.0719560185,2008-07-17,01:43:37
40.000379,116.372705,0,116,39646.0719791667,2008-07-17,01:43:39
40.00037,116.372701,0,116,39646.072037037,2008-07-17,01:43:44
40.000364,116.372766,0,116,39646.0720949074,2008-07-17,01:43:49
40.000349,116.373066,0,116,39646.0721527778,2008-07-17,01:43:54
40.000311,116.373427,0,115,39646.0722106481,2008-07-17,01:43:59
40.000329,116.373743,0,113,39646.0722685185,2008-07-17,01:44:04
40.000371,116.373801,0,111,39646.0723263889,2008-07-17,01:44:09
40.000388,116.373815,0,110,39646.0723842593,2008-07-17,01:44:14
40.000384,116.373827,0,111,39646.0724421296,2008-07-17,01:44:19
40.00037,116.373828,0,112,39646.0725,2008-07-17,01:44:24
40.00037,116.373828,0,112,39646.0725347222,2008-07-17,01:44:27
40.000364,116.373827,0,113,39646.0725578704,2008-07-17,01:44:29
40.000305,116.374124,0,116,39646.0726157407,2008-07-17,01:44:34
40.000348,116.374403,0,121,39646.0726736111,2008-07-17,01:44:39
40.000355,116.37454,0,123,39646.0727314815,2008-07-17,01:44:44
40.000397,116.374919,0,129,39646.0727893518,2008-07-17,01:44:49
40.000434,116.375545,0,132,39646.0728472222,2008-07-17,01:44:54
40.00048,116.376367,0,132,39646.0729050926,2008-07-17,01:44:59
40.000458,116.377117,0,133,39646.072962963,2008-07-17,01:45:04
40.000425,116.377802,0,136,39646.0730208333,2008-07-17,01:45:09
40.000446,116.37855,0,136,39646.0730787037,2008-07-17,01:45:14
40.000558,116.379311,0,134,39646.0731365741,2008-07-17,01:45:19
40.000612,116.379766,0,130,39646.0731944444,2008-07-17,01:45:24
40.000588,116.379926,0,126,39646.0732523148,2008-07-17,01:45:29
40.000611,116.380042,0,123,39646.0733101852,2008-07-17,01:45:34
40.000595,116.380292,0,119,39646.0733680556,2008-07-17,01:45:39
40.000984,116.392804,0,197,39646.0742939815,2008-07-17,01:46:59
40.001117,116.395032,0,142,39646.074525463,2008-07-17,01:47:19
40.001324,116.395239,0,135,39646.0745833333,2008-07-17,01:47:24
40.001293,116.39571,0,141,39646.0746412037,2008-07-17,01:47:29
40.001346,116.396343,0,145,39646.0746990741,2008-07-17,01:47:34
40.001431,116.396993,0,149,39646.0747569444,2008-07-17,01:47:39
40.001481,116.397698,0,154,39646.0748148148,2008-07-17,01:47:44
40.001507,116.398437,0,155,39646.0748726852,2008-07-17,01:47:49
40.001452,116.39917,0,153,39646.0749305556,2008-07-17,01:47:54
40.001434,116.399865,0,144,39646.0749884259,2008-07-17,01:47:59
40.001355,116.400227,0,136,39646.0750462963,2008-07-17,01:48:04
40.001383,116.400245,0,129,39646.0751041667,2008-07-17,01:48:09
40.001383,116.400245,0,129,39646.0751388889,2008-07-17,01:48:12
40.001379,116.400243,0,128,39646.075162037,2008-07-17,01:48:14
40.001409,116.400263,0,128,39646.0752199074,2008-07-17,01:48:19
40.001575,116.400423,0,132,39646.0752777778,2008-07-17,01:48:24
40.001707,116.400615,0,140,39646.0753356481,2008-07-17,01:48:29
40.001715,116.400762,0,150,39646.0753935185,2008-07-17,01:48:34
40.001705,116.400868,0,151,39646.0754513889,2008-07-17,01:48:39
40.001688,116.401017,0,158,39646.0755092593,2008-07-17,01:48:44
40.001688,116.401096,0,162,39646.0755671296,2008-07-17,01:48:49
40.001571,116.401162,0,169,39646.075625,2008-07-17,01:48:54
40.001486,116.401261,0,173,39646.0756828704,2008-07-17,01:48:59
40.001361,116.401386,0,177,39646.0757407407,2008-07-17,01:49:04
40.00133,116.401383,0,178,39646.0757986111,2008-07-17,01:49:09
40.001342,116.401388,0,172,39646.0758564815,2008-07-17,01:49:14
40.001217,116.401387,0,162,39646.0759143519,2008-07-17,01:49:19
40.000831,116.40138,0,162,39646.0759722222,2008-07-17,01:49:24
40.000513,116.401304,0,160,39646.0760300926,2008-07-17,01:49:29
40.000397,116.401317,0,169,39646.076087963,2008-07-17,01:49:34
40.000323,116.401314,0,176,39646.0761458333,2008-07-17,01:49:39
40.000323,116.401314,0,176,39646.0761805556,2008-07-17,01:49:42
40.000322,116.401315,0,180,39646.0762037037,2008-07-17,01:49:44
40.00031,116.401313,0,182,39646.0762615741,2008-07-17,01:49:49
40.000307,116.401312,0,182,39646.0763194444,2008-07-17,01:49:54
40.000305,116.401313,0,182,39646.0763773148,2008-07-17,01:49:59
40.00031,116.401315,0,182,39646.0764351852,2008-07-17,01:50:04
40.00031,116.401318,0,182,39646.0764930556,2008-07-17,01:50:09
40.00031,116.401318,0,182,39646.0765277778,2008-07-17,01:50:12
40.000309,116.401319,0,182,39646.0765509259,2008-07-17,01:50:14
40.000294,116.401318,0,182,39646.0766087963,2008-07-17,01:50:19
40.000294,116.401318,0,182,39646.0766435185,2008-07-17,01:50:22
40.00029,116.401313,0,182,39646.0766666667,2008-07-17,01:50:24
39.999995,116.401379,0,201,39646.076724537,2008-07-17,01:50:29
39.999677,116.40148,0,220,39646.0767824074,2008-07-17,01:50:34
39.999436,116.401506,0,224,39646.0768402778,2008-07-17,01:50:39
39.999218,116.401522,0,213,39646.0768981481,2008-07-17,01:50:44
39.999145,116.401482,0,205,39646.0769560185,2008-07-17,01:50:49
39.998836,116.401471,0,197,39646.0770138889,2008-07-17,01:50:54
39.998774,116.401483,0,201,39646.0770717593,2008-07-17,01:50:59
39.998758,116.40148,0,202,39646.0771296296,2008-07-17,01:51:04
39.998748,116.401476,0,203,39646.0771875,2008-07-17,01:51:09
39.998734,116.401469,0,203,39646.0772453704,2008-07-17,01:51:14
39.998721,116.401465,0,203,39646.0773032407,2008-07-17,01:51:19
39.998721,116.401465,0,203,39646.077337963,2008-07-17,01:51:22
39.998716,116.401463,0,203,39646.0773611111,2008-07-17,01:51:24
39.998704,116.401462,0,204,39646.0774189815,2008-07-17,01:51:29
39.998551,116.401472,0,207,39646.0774768519,2008-07-17,01:51:34
39.998269,116.401433,0,203,39646.0775347222,2008-07-17,01:51:39
39.99803,116.401412,0,202,39646.0775925926,2008-07-17,01:51:44
39.997835,116.401387,0,202,39646.077650463,2008-07-17,01:51:49
39.997759,116.40138,0,195,39646.0777083333,2008-07-17,01:51:54
39.997673,116.401336,0,181,39646.0777662037,2008-07-17,01:51:59
39.997609,116.401283,0,164,39646.0778240741,2008-07-17,01:52:04
39.997508,116.401268,0,156,39646.0778819444,2008-07-17,01:52:09
39.997439,116.401273,0,152,39646.0779398148,2008-07-17,01:52:14
39.997414,116.401292,0,152,39646.0779976852,2008-07-17,01:52:19
39.997277,116.401386,0,153,39646.0780555556,2008-07-17,01:52:24
39.99723,116.401393,0,151,39646.0781134259,2008-07-17,01:52:29
39.997097,116.40143,0,146,39646.0781712963,2008-07-17,01:52:34
39.997008,116.40131,0,141,39646.0782291667,2008-07-17,01:52:39
39.996988,116.401319,0,140,39646.078287037,2008-07-17,01:52:44
39.996971,116.401355,0,139,39646.0783449074,2008-07-17,01:52:49
39.996937,116.40139,0,139,39646.0784027778,2008-07-17,01:52:54
39.996947,116.40143,0,139,39646.0784606481,2008-07-17,01:52:59
39.996825,116.401382,0,140,39646.0785185185,2008-07-17,01:53:04
39.996551,116.401318,0,141,39646.0785763889,2008-07-17,01:53:09
39.99615,116.401331,0,143,39646.0786342593,2008-07-17,01:53:14
39.995627,116.401416,0,144,39646.0786921296,2008-07-17,01:53:19
39.995122,116.401402,0,152,39646.07875,2008-07-17,01:53:24
39.994682,116.401313,0,155,39646.0788078704,2008-07-17,01:53:29
39.994306,116.401279,0,152,39646.0788657407,2008-07-17,01:53:34
39.994039,116.40137,0,152,39646.0789236111,2008-07-17,01:53:39
39.993724,116.401398,0,150,39646.0789814815,2008-07-17,01:53:44
39.993464,116.401361,0,154,39646.0790393518,2008-07-17,01:53:49
39.993246,116.401294,0,167,39646.0790972222,2008-07-17,01:53:54
39.992993,116.401235,0,201,39646.0791550926,2008-07-17,01:53:59
39.992873,116.401171,0,231,39646.079212963,2008-07-17,01:54:04
39.99285,116.40115,0,239,39646.0792708333,2008-07-17,01:54:09
39.992829,116.40114,0,245,39646.0793287037,2008-07-17,01:54:14
39.992806,116.401129,0,251,39646.0793865741,2008-07-17,01:54:19
39.992797,116.401154,0,260,39646.0794444444,2008-07-17,01:54:24
39.99267,116.401185,0,279,39646.0795023148,2008-07-17,01:54:29
39.992407,116.401232,0,294,39646.0795601852,2008-07-17,01:54:34
39.992203,116.401213,0,312,39646.0796180556,2008-07-17,01:54:39
39.992026,116.401227,0,329,39646.0796759259,2008-07-17,01:54:44
39.991965,116.401285,0,343,39646.0797337963,2008-07-17,01:54:49
39.991959,116.4013,0,347,39646.0797916667,2008-07-17,01:54:54
39.991955,116.401299,0,348,39646.079849537,2008-07-17,01:54:59
39.991955,116.401299,0,348,39646.0798842593,2008-07-17,01:55:02
39.991951,116.401299,0,348,39646.0799074074,2008-07-17,01:55:04
39.991936,116.401294,0,348,39646.0799652778,2008-07-17,01:55:09
39.991907,116.401299,0,349,39646.0800231481,2008-07-17,01:55:14
39.991757,116.401292,0,357,39646.0800810185,2008-07-17,01:55:19
39.991698,116.401317,0,361,39646.0801388889,2008-07-17,01:55:24
39.991615,116.401353,0,368,39646.0801967593,2008-07-17,01:55:29
39.991402,116.401262,0,363,39646.0802546296,2008-07-17,01:55:34
39.991119,116.401296,0,358,39646.0803125,2008-07-17,01:55:39
39.990869,116.401331,0,355,39646.0803703704,2008-07-17,01:55:44
39.990416,116.401261,0,347,39646.0804282407,2008-07-17,01:55:49
39.990083,116.401286,0,342,39646.0804861111,2008-07-17,01:55:54
39.989718,116.401187,0,357,39646.0805439815,2008-07-17,01:55:59
39.98938,116.401158,0,394,39646.0806018518,2008-07-17,01:56:04
39.988885,116.401185,0,418,39646.0806597222,2008-07-17,01:56:09
39.988272,116.401107,0,424,39646.0807175926,2008-07-17,01:56:14
39.987754,116.401129,0,409,39646.080775463,2008-07-17,01:56:19
39.98728,116.401142,0,389,39646.0808333333,2008-07-17,01:56:24
39.986947,116.401166,0,312,39646.0808912037,2008-07-17,01:56:29
39.986585,116.401179,0,241,39646.0809490741,2008-07-17,01:56:34
39.986156,116.401175,0,208,39646.0810069444,2008-07-17,01:56:39
39.98592,116.401074,0,177,39646.0810648148,2008-07-17,01:56:44
39.985896,116.40078,0,160,39646.0811226852,2008-07-17,01:56:49
39.986141,116.400419,0,154,39646.0811805556,2008-07-17,01:56:54
39.986413,116.400085,0,142,39646.0812384259,2008-07-17,01:56:59
39.986593,116.399975,0,135,39646.0812962963,2008-07-17,01:57:04
39.986735,116.400015,0,121,39646.0813541667,2008-07-17,01:57:09
39.986801,116.400142,0,113,39646.081412037,2008-07-17,01:57:14
39.986839,116.400463,0,103,39646.0814699074,2008-07-17,01:57:19
39.986857,116.400962,0,96,39646.0815277778,2008-07-17,01:57:24
39.986902,116.401563,0,86,39646.0815856481,2008-07-17,01:57:29
39.986943,116.402205,0,83,39646.0816435185,2008-07-17,01:57:34
39.986972,116.402874,0,83,39646.0817013889,2008-07-17,01:57:39
39.986987,116.403569,0,78,39646.0817592593,2008-07-17,01:57:44
39.987019,116.404344,0,62,39646.0818171296,2008-07-17,01:57:49
39.987033,116.405227,0,62,39646.081875,2008-07-17,01:57:54
39.987061,116.406019,0,55,39646.0819328704,2008-07-17,01:57:59
39.987119,116.406627,0,53,39646.0819907407,2008-07-17,01:58:04
39.987115,116.407282,0,55,39646.0820486111,2008-07-17,01:58:09
39.987119,116.407961,0,56,39646.0821064815,2008-07-17,01:58:14
39.987165,116.408584,0,55,39646.0821643519,2008-07-17,01:58:19
39.987114,116.409027,0,60,39646.0822222222,2008-07-17,01:58:24
39.987097,116.409094,0,58,39646.0822800926,2008-07-17,01:58:29
39.98705,116.409095,0,62,39646.082337963,2008-07-17,01:58:34
39.987023,116.409125,0,63,39646.0823958333,2008-07-17,01:58:39
39.986989,116.409219,0,87,39646.0824537037,2008-07-17,01:58:44
39.986952,116.409301,0,104,39646.0825115741,2008-07-17,01:58:49
39.986929,116.409324,0,128,39646.0825694444,2008-07-17,01:58:54
39.986913,116.409393,0,140,39646.0826273148,2008-07-17,01:58:59
39.986921,116.409473,0,147,39646.0826851852,2008-07-17,01:59:04
39.986952,116.409583,0,145,39646.0827430556,2008-07-17,01:59:09
39.98692,116.409653,0,146,39646.0828009259,2008-07-17,01:59:14
39.986933,116.409707,0,151,39646.0828587963,2008-07-17,01:59:19
39.986933,116.409742,0,155,39646.0829166667,2008-07-17,01:59:24
39.986935,116.409774,0,159,39646.082974537,2008-07-17,01:59:29
39.986928,116.409772,0,160,39646.0830324074,2008-07-17,01:59:34
39.986928,116.409772,0,160,39646.0830671296,2008-07-17,01:59:37
39.986928,116.409769,0,162,39646.0830902778,2008-07-17,01:59:39
39.906357,116.245589,0,178,39646.1240625,2008-07-17,02:58:39
39.90645,116.245615,0,261,39646.1241203704,2008-07-17,02:58:44
39.906361,116.245473,0,198,39646.1241782407,2008-07-17,02:58:49
39.906344,116.245397,0,188,39646.1242361111,2008-07-17,02:58:54
39.906345,116.245322,0,193,39646.1242939815,2008-07-17,02:58:59
39.906364,116.245218,0,201,39646.1243518519,2008-07-17,02:59:04
39.906354,116.245131,0,197,39646.1244097222,2008-07-17,02:59:09
39.906359,116.245048,0,202,39646.1244675926,2008-07-17,02:59:14
39.906358,116.244972,0,205,39646.124525463,2008-07-17,02:59:19
39.90636,116.244847,0,209,39646.1245833333,2008-07-17,02:59:24
39.906376,116.244773,0,210,39646.1246412037,2008-07-17,02:59:29
39.906408,116.244737,0,212,39646.1246990741,2008-07-17,02:59:34
39.906449,116.244735,0,219,39646.1247569444,2008-07-17,02:59:39
39.906507,116.244726,0,222,39646.1248148148,2008-07-17,02:59:44
39.906541,116.244725,0,228,39646.1248726852,2008-07-17,02:59:49
39.906578,116.244736,0,235,39646.1249305556,2008-07-17,02:59:54
39.906658,116.244815,0,239,39646.1249884259,2008-07-17,02:59:59
39.906725,116.244884,0,245,39646.1250462963,2008-07-17,03:00:04
39.906753,116.244972,0,248,39646.1251041667,2008-07-17,03:00:09
39.906746,116.245063,0,251,39646.125162037,2008-07-17,03:00:14
39.906768,116.245141,0,254,39646.1252199074,2008-07-17,03:00:19
39.906798,116.245162,0,257,39646.1252777778,2008-07-17,03:00:24
39.906848,116.245168,0,260,39646.1253356481,2008-07-17,03:00:29
39.906895,116.245154,0,265,39646.1253935185,2008-07-17,03:00:34
39.907033,116.245213,0,251,39646.1254513889,2008-07-17,03:00:39
39.907084,116.245227,0,250,39646.1255092593,2008-07-17,03:00:44
39.907147,116.24524,0,249,39646.1255671296,2008-07-17,03:00:49
39.907168,116.245271,0,253,39646.125625,2008-07-17,03:00:54
39.907308,116.245274,0,252,39646.1256828704,2008-07-17,03:00:59
39.907366,116.245294,0,255,39646.1257407407,2008-07-17,03:01:04
39.907424,116.245274,0,253,39646.1257986111,2008-07-17,03:01:09
39.907471,116.245281,0,250,39646.1258564815,2008-07-17,03:01:14
39.907526,116.245268,0,245,39646.1259143518,2008-07-17,03:01:19
39.907579,116.245264,0,239,39646.1259722222,2008-07-17,03:01:24
39.907639,116.245262,0,236,39646.1260300926,2008-07-17,03:01:29
39.907691,116.245269,0,235,39646.126087963,2008-07-17,03:01:34
39.907746,116.245267,0,232,39646.1261458333,2008-07-17,03:01:39
39.907817,116.245251,0,228,39646.1262037037,2008-07-17,03:01:44
39.907871,116.245278,0,223,39646.1262615741,2008-07-17,03:01:49
39.907905,116.24533,0,225,39646.1263194444,2008-07-17,03:01:54
39.907913,116.245406,0,226,39646.1263773148,2008-07-17,03:01:59
39.907921,116.245483,0,230,39646.1264351852,2008-07-17,03:02:04
39.907935,116.245492,0,235,39646.1264930556,2008-07-17,03:02:09
39.907949,116.245458,0,239,39646.1265509259,2008-07-17,03:02:14
39.907945,116.24538,0,243,39646.1266087963,2008-07-17,03:02:19
39.907921,116.245303,0,246,39646.1266666667,2008-07-17,03:02:24
39.907798,116.245343,0,210,39646.1380092593,2008-07-17,03:18:44
39.907792,116.245325,0,223,39646.1380671296,2008-07-17,03:18:49
39.907906,116.245224,0,219,39646.138125,2008-07-17,03:18:54
39.907947,116.245145,0,210,39646.1381828704,2008-07-17,03:18:59
39.908,116.245074,0,205,39646.1382407407,2008-07-17,03:19:04
39.908142,116.2453,0,201,39646.1382986111,2008-07-17,03:19:09
39.908219,116.2453,0,212,39646.1383564815,2008-07-17,03:19:14
39.908244,116.245233,0,227,39646.1384143519,2008-07-17,03:19:19
39.90829,116.245197,0,238,39646.1384722222,2008-07-17,03:19:24
39.90834,116.245146,0,247,39646.1385300926,2008-07-17,03:19:29
39.908393,116.245089,0,259,39646.138587963,2008-07-17,03:19:34
39.908445,116.245032,0,270,39646.1386458333,2008-07-17,03:19:39
39.908462,116.245001,0,277,39646.1387037037,2008-07-17,03:19:44
39.908517,116.245001,0,281,39646.1387615741,2008-07-17,03:19:49
39.908645,116.245237,0,292,39646.1388194444,2008-07-17,03:19:54
39.90876,116.245299,0,296,39646.1388773148,2008-07-17,03:19:59
39.908816,116.24534,0,302,39646.1389351852,2008-07-17,03:20:04
39.908851,116.245408,0,308,39646.1389930556,2008-07-17,03:20:09
39.908877,116.245487,0,316,39646.1390509259,2008-07-17,03:20:14
39.908911,116.245564,0,319,39646.1391087963,2008-07-17,03:20:19
39.908913,116.245653,0,329,39646.1391666667,2008-07-17,03:20:24
39.90891,116.245705,0,340,39646.139224537,2008-07-17,03:20:29
39.908905,116.245781,0,329,39646.1392824074,2008-07-17,03:20:34
39.908882,116.245774,0,330,39646.1393402778,2008-07-17,03:20:39
39.908882,116.245774,0,330,39646.139375,2008-07-17,03:20:42
39.90888,116.245774,0,332,39646.1393981481,2008-07-17,03:20:44
39.908848,116.245722,0,331,39646.1394560185,2008-07-17,03:20:49
39.908845,116.245595,0,324,39646.1395138889,2008-07-17,03:20:54
39.908868,116.245479,0,322,39646.1395717593,2008-07-17,03:20:59
39.908838,116.2454,0,327,39646.1396296296,2008-07-17,03:21:04
39.908779,116.24537,0,326,39646.1396875,2008-07-17,03:21:09
39.908728,116.245344,0,326,39646.1397453704,2008-07-17,03:21:14
39.908666,116.245314,0,326,39646.1398032407,2008-07-17,03:21:19
39.908552,116.245302,0,323,39646.1398611111,2008-07-17,03:21:24
39.908467,116.24528,0,323,39646.1399189815,2008-07-17,03:21:29
39.908389,116.245238,0,323,39646.1399768519,2008-07-17,03:21:34
39.908295,116.245194,0,324,39646.1400347222,2008-07-17,03:21:39
39.908225,116.245199,0,324,39646.1400925926,2008-07-17,03:21:44
39.908157,116.245202,0,324,39646.140150463,2008-07-17,03:21:49
39.908102,116.245231,0,325,39646.1402083333,2008-07-17,03:21:54
39.908053,116.245278,0,323,39646.1402662037,2008-07-17,03:21:59
39.907952,116.245355,0,305,39646.1403240741,2008-07-17,03:22:04
39.907853,116.245356,0,285,39646.1403819444,2008-07-17,03:22:09
39.907788,116.24535,0,267,39646.1404398148,2008-07-17,03:22:14
39.907748,116.245393,0,259,39646.1404976852,2008-07-17,03:22:19
39.907726,116.245459,0,258,39646.1405555556,2008-07-17,03:22:24
39.907696,116.245543,0,259,39646.1406134259,2008-07-17,03:22:29
39.907678,116.245616,0,259,39646.1406712963,2008-07-17,03:22:34
39.907638,116.245686,0,267,39646.1407291667,2008-07-17,03:22:39
39.907601,116.245759,0,276,39646.140787037,2008-07-17,03:22:44
39.907695,116.245903,0,260,39646.1408449074,2008-07-17,03:22:49
39.907731,116.245974,0,254,39646.1409027778,2008-07-17,03:22:54
39.907764,116.246032,0,250,39646.1409606481,2008-07-17,03:22:59
39.907806,116.246062,0,253,39646.1410185185,2008-07-17,03:23:04
39.907814,116.246074,0,258,39646.1410763889,2008-07-17,03:23:09
39.907814,116.246074,0,258,39646.1411111111,2008-07-17,03:23:12
39.907813,116.246077,0,260,39646.1411342593,2008-07-17,03:23:14
39.907809,116.246143,0,246,39646.1440277778,2008-07-17,03:27:24
39.907776,116.246127,0,234,39646.1440856481,2008-07-17,03:27:29
39.907773,116.246115,0,232,39646.1441435185,2008-07-17,03:27:34
39.907774,116.246105,0,231,39646.1442013889,2008-07-17,03:27:39
39.907761,116.246075,0,233,39646.1442592593,2008-07-17,03:27:44
39.907726,116.245993,0,236,39646.1443171296,2008-07-17,03:27:49
39.90771,116.245944,0,237,39646.144375,2008-07-17,03:27:54
39.907703,116.245903,0,239,39646.1444328704,2008-07-17,03:27:59
39.907743,116.24593,0,237,39646.1444907407,2008-07-17,03:28:04
39.907744,116.245939,0,237,39646.1445486111,2008-07-17,03:28:09
39.907747,116.245996,0,238,39646.1446064815,2008-07-17,03:28:14
39.907714,116.246022,0,238,39646.1446643519,2008-07-17,03:28:19
39.907704,116.246022,0,238,39646.1447222222,2008-07-17,03:28:24
39.907704,116.246022,0,238,39646.1447569444,2008-07-17,03:28:27
39.907704,116.246025,0,238,39646.1447800926,2008-07-17,03:28:29
39.907702,116.246045,0,238,39646.144837963,2008-07-17,03:28:34
39.907676,116.246075,0,238,39646.1448958333,2008-07-17,03:28:39
39.907623,116.24608,0,237,39646.1449537037,2008-07-17,03:28:44
39.907622,116.246081,0,237,39646.1450115741,2008-07-17,03:28:49
39.907622,116.246081,0,237,39646.1450462963,2008-07-17,03:28:52
39.907621,116.246077,0,237,39646.1450694444,2008-07-17,03:28:54
39.907603,116.246115,0,237,39646.1451157407,2008-07-17,03:28:58
39.907565,116.246161,0,237,39646.1451851852,2008-07-17,03:29:04
39.907545,116.246173,0,237,39646.1452430556,2008-07-17,03:29:09
39.907517,116.246118,0,237,39646.1453009259,2008-07-17,03:29:14
39.9075,116.246093,0,237,39646.1453587963,2008-07-17,03:29:19
39.907501,116.246089,0,237,39646.1454166667,2008-07-17,03:29:24
39.907501,116.246091,0,237,39646.145474537,2008-07-17,03:29:29
39.907501,116.246091,0,237,39646.1455092593,2008-07-17,03:29:32
39.907501,116.246098,0,237,39646.1455324074,2008-07-17,03:29:34
39.907484,116.246106,0,237,39646.1455902778,2008-07-17,03:29:39
39.907456,116.246083,0,236,39646.1456481481,2008-07-17,03:29:44
39.907455,116.246079,0,236,39646.1457060185,2008-07-17,03:29:49
39.907455,116.246078,0,236,39646.1457638889,2008-07-17,03:29:54
39.907456,116.246072,0,236,39646.1458217593,2008-07-17,03:29:59
39.907456,116.246067,0,236,39646.1458796296,2008-07-17,03:30:04
39.907456,116.246072,0,236,39646.1459375,2008-07-17,03:30:09
39.907456,116.24608,0,236,39646.1459953704,2008-07-17,03:30:14
39.907456,116.24608,0,236,39646.1460300926,2008-07-17,03:30:17
39.907462,116.246084,0,236,39646.1460532407,2008-07-17,03:30:19
39.907488,116.24607,0,236,39646.1461111111,2008-07-17,03:30:24
39.907488,116.246079,0,236,39646.1461689815,2008-07-17,03:30:29
39.907488,116.246082,0,236,39646.1462268519,2008-07-17,03:30:34
39.907488,116.246082,0,236,39646.1462615741,2008-07-17,03:30:37
39.907488,116.246085,0,236,39646.1462847222,2008-07-17,03:30:39
39.907509,116.246086,0,235,39646.1463425926,2008-07-17,03:30:44
39.907512,116.246086,0,235,39646.146400463,2008-07-17,03:30:49
39.907513,116.246082,0,235,39646.1464583333,2008-07-17,03:30:54
39.907514,116.246088,0,235,39646.1465162037,2008-07-17,03:30:59
39.907514,116.246088,0,235,39646.1465509259,2008-07-17,03:31:02
39.907514,116.246096,0,235,39646.1465740741,2008-07-17,03:31:04
39.907513,116.246108,0,235,39646.1466319444,2008-07-17,03:31:09
39.907466,116.246404,0,236,39646.1466898148,2008-07-17,03:31:14
39.907432,116.246398,0,236,39646.1467476852,2008-07-17,03:31:19
39.907411,116.246399,0,236,39646.1468055556,2008-07-17,03:31:24
39.907406,116.246422,0,235,39646.1468634259,2008-07-17,03:31:29
39.907406,116.246422,0,235,39646.1468981481,2008-07-17,03:31:32
39.907406,116.246421,0,235,39646.1469212963,2008-07-17,03:31:34
39.907444,116.24635,0,235,39646.1469791667,2008-07-17,03:31:39
39.907457,116.246347,0,234,39646.147037037,2008-07-17,03:31:44
39.907456,116.246389,0,234,39646.1470949074,2008-07-17,03:31:49
39.907428,116.246456,0,232,39646.1471527778,2008-07-17,03:31:54
39.907423,116.246596,0,228,39646.1472106481,2008-07-17,03:31:59
39.907397,116.246674,0,224,39646.1472685185,2008-07-17,03:32:04
39.907331,116.246933,0,214,39646.1473263889,2008-07-17,03:32:09
39.90729,116.247126,0,209,39646.1473842593,2008-07-17,03:32:14
39.907276,116.247246,0,203,39646.1474421296,2008-07-17,03:32:19
39.907294,116.247195,0,194,39646.1475,2008-07-17,03:32:24
39.907302,116.247158,0,189,39646.1475578704,2008-07-17,03:32:29
39.907314,116.247161,0,187,39646.1476157407,2008-07-17,03:32:34
39.907299,116.246694,0,186,39646.1476736111,2008-07-17,03:32:39
39.907338,116.246549,0,185,39646.1477314815,2008-07-17,03:32:44
39.90735,116.246396,0,186,39646.1477893519,2008-07-17,03:32:49
39.907376,116.246277,0,188,39646.1478472222,2008-07-17,03:32:54
39.907428,116.24608,0,189,39646.1479050926,2008-07-17,03:32:59
39.907454,116.245927,0,185,39646.147962963,2008-07-17,03:33:04
39.907507,116.245783,0,183,39646.1480208333,2008-07-17,03:33:09
39.907526,116.245859,0,174,39646.1480787037,2008-07-17,03:33:14
39.907514,116.245921,0,164,39646.1481365741,2008-07-17,03:33:19
39.907514,116.245921,0,164,39646.1481712963,2008-07-17,03:33:22
39.907521,116.245923,0,160,39646.1481944444,2008-07-17,03:33:24
39.907531,116.245847,0,163,39646.1482523148,2008-07-17,03:33:29
39.907572,116.245787,0,163,39646.1483101852,2008-07-17,03:33:34
39.907603,116.245745,0,164,39646.1483680556,2008-07-17,03:33:39
39.907665,116.245434,0,119,39646.1507986111,2008-07-17,03:37:09
39.907668,116.245284,0,120,39646.1508564815,2008-07-17,03:37:14
39.907677,116.245166,0,120,39646.1509143518,2008-07-17,03:37:19
39.907704,116.245113,0,119,39646.1509722222,2008-07-17,03:37:24
39.907644,116.245144,0,117,39646.1510300926,2008-07-17,03:37:29
39.907613,116.245231,0,116,39646.151087963,2008-07-17,03:37:34
39.907592,116.245377,0,118,39646.1511458333,2008-07-17,03:37:39
39.907586,116.245344,0,121,39646.1512037037,2008-07-17,03:37:44
39.907586,116.245243,0,123,39646.1512615741,2008-07-17,03:37:49
39.90761,116.245201,0,122,39646.1513194444,2008-07-17,03:37:54
39.907621,116.245178,0,112,39646.1513773148,2008-07-17,03:37:59
39.907638,116.245055,0,109,39646.1514351852,2008-07-17,03:38:04
39.90759,116.245077,0,101,39646.1514930556,2008-07-17,03:38:09
39.907621,116.245056,0,96,39646.1515509259,2008-07-17,03:38:14
39.907672,116.244974,0,97,39646.1516087963,2008-07-17,03:38:19
39.90767,116.244922,0,94,39646.1516666667,2008-07-17,03:38:24
39.907686,116.244897,0,94,39646.151724537,2008-07-17,03:38:29
39.907734,116.244732,0,94,39646.1517824074,2008-07-17,03:38:34
39.90782,116.244565,0,88,39646.1518402778,2008-07-17,03:38:39
39.907867,116.244473,0,83,39646.1518981481,2008-07-17,03:38:44
39.907934,116.244247,0,83,39646.1519560185,2008-07-17,03:38:49
39.907952,116.244102,0,88,39646.1520138889,2008-07-17,03:38:54
39.907746,116.245048,0,105,39646.1520717593,2008-07-17,03:38:59
39.907605,116.245602,0,114,39646.1521296296,2008-07-17,03:39:04
39.907584,116.245669,0,112,39646.1521875,2008-07-17,03:39:09
39.907567,116.245774,0,114,39646.1522453704,2008-07-17,03:39:14
39.907555,116.245788,0,115,39646.1523032407,2008-07-17,03:39:19
39.907549,116.245813,0,117,39646.1523611111,2008-07-17,03:39:24
39.90754,116.245794,0,120,39646.1524189815,2008-07-17,03:39:29
39.907535,116.245733,0,123,39646.1524768519,2008-07-17,03:39:34
39.907568,116.245643,0,120,39646.1525347222,2008-07-17,03:39:39
39.907588,116.245698,0,118,39646.1525925926,2008-07-17,03:39:44
39.907588,116.245698,0,118,39646.1526273148,2008-07-17,03:39:47
39.907585,116.245696,0,122,39646.152650463,2008-07-17,03:39:49
39.907581,116.245711,0,123,39646.1527083333,2008-07-17,03:39:54
39.907581,116.245711,0,123,39646.1527430556,2008-07-17,03:39:57
39.907588,116.245712,0,124,39646.1527662037,2008-07-17,03:39:59
39.907575,116.245738,0,125,39646.1528240741,2008-07-17,03:40:04
39.90755,116.245805,0,126,39646.1528819444,2008-07-17,03:40:09
39.907499,116.245957,0,125,39646.1529398148,2008-07-17,03:40:14
39.907458,116.24622,0,124,39646.1529976852,2008-07-17,03:40:19
39.907414,116.246438,0,124,39646.1530555556,2008-07-17,03:40:24
39.907418,116.246403,0,124,39646.1531134259,2008-07-17,03:40:29
39.907399,116.246437,0,125,39646.1531712963,2008-07-17,03:40:34
39.907368,116.24655,0,126,39646.1532291667,2008-07-17,03:40:39
39.90738,116.246614,0,127,39646.153287037,2008-07-17,03:40:44
39.907394,116.246634,0,127,39646.1533449074,2008-07-17,03:40:49
39.907411,116.246581,0,128,39646.1534027778,2008-07-17,03:40:54
39.907442,116.246538,0,130,39646.1534606481,2008-07-17,03:40:59
39.907453,116.246488,0,132,39646.1535185185,2008-07-17,03:41:04
39.907442,116.246475,0,132,39646.1535763889,2008-07-17,03:41:09
39.907461,116.246488,0,132,39646.1536342593,2008-07-17,03:41:14
39.90744,116.246528,0,131,39646.1536921296,2008-07-17,03:41:19
39.907455,116.246542,0,123,39646.15375,2008-07-17,03:41:24
39.907452,116.246529,0,112,39646.1538078704,2008-07-17,03:41:29
39.907438,116.24656,0,109,39646.1538657407,2008-07-17,03:41:34
39.907433,116.246547,0,109,39646.1539236111,2008-07-17,03:41:39
39.907444,116.246541,0,110,39646.1539814815,2008-07-17,03:41:44
39.907436,116.246514,0,110,39646.1540393519,2008-07-17,03:41:49
39.907458,116.246477,0,110,39646.1540972222,2008-07-17,03:41:54
39.907479,116.246398,0,110,39646.1541550926,2008-07-17,03:41:59
39.907504,116.246311,0,106,39646.154212963,2008-07-17,03:42:04
39.907516,116.246214,0,99,39646.1542708333,2008-07-17,03:42:09
39.907515,116.246164,0,94,39646.1543287037,2008-07-17,03:42:14
39.907516,116.246132,0,93,39646.1543865741,2008-07-17,03:42:19
39.907524,116.24611,0,90,39646.1544444444,2008-07-17,03:42:24
39.907508,116.246247,0,85,39646.1545023148,2008-07-17,03:42:29
39.90748,116.246414,0,82,39646.1545601852,2008-07-17,03:42:34
39.907475,116.246457,0,81,39646.1546180556,2008-07-17,03:42:39
39.907437,116.246532,0,84,39646.1546759259,2008-07-17,03:42:44
39.907424,116.246598,0,80,39646.1547337963,2008-07-17,03:42:49
39.907421,116.246646,0,76,39646.1547916667,2008-07-17,03:42:54
39.907419,116.246633,0,71,39646.154849537,2008-07-17,03:42:59
39.907419,116.246633,0,71,39646.1548842593,2008-07-17,03:43:02
39.907419,116.246628,0,71,39646.1549074074,2008-07-17,03:43:04
39.907414,116.246678,0,67,39646.1549652778,2008-07-17,03:43:09
39.907437,116.246678,0,64,39646.1550231481,2008-07-17,03:43:14
39.90747,116.246628,0,64,39646.1550810185,2008-07-17,03:43:19
39.907474,116.246551,0,66,39646.1551388889,2008-07-17,03:43:24
39.907469,116.246466,0,70,39646.1551967593,2008-07-17,03:43:29
39.907474,116.246377,0,72,39646.1552546296,2008-07-17,03:43:34
39.907516,116.246096,0,76,39646.1553125,2008-07-17,03:43:39
39.907575,116.245895,0,77,39646.1553703704,2008-07-17,03:43:44
39.907611,116.245708,0,83,39646.1554282407,2008-07-17,03:43:49
39.907664,116.245552,0,87,39646.1554861111,2008-07-17,03:43:54
39.907685,116.245345,0,87,39646.1555439815,2008-07-17,03:43:59
39.907725,116.245088,0,90,39646.1556018519,2008-07-17,03:44:04
39.90775,116.244862,0,93,39646.1556597222,2008-07-17,03:44:09
39.907782,116.244789,0,90,39646.1557175926,2008-07-17,03:44:14
39.907832,116.244695,0,87,39646.155775463,2008-07-17,03:44:19
39.907862,116.244632,0,86,39646.1558333333,2008-07-17,03:44:24
39.907829,116.244605,0,83,39646.1558912037,2008-07-17,03:44:29
39.907852,116.244521,0,82,39646.1559490741,2008-07-17,03:44:34
39.907854,116.244428,0,78,39646.1560069444,2008-07-17,03:44:39
39.907852,116.2444,0,78,39646.1560648148,2008-07-17,03:44:44
39.907862,116.244357,0,81,39646.1561226852,2008-07-17,03:44:49
39.907873,116.244306,0,87,39646.1561805556,2008-07-17,03:44:54
39.907895,116.244241,0,86,39646.1562384259,2008-07-17,03:44:59
39.907928,116.244072,0,85,39646.1562962963,2008-07-17,03:45:04
39.907996,116.243767,0,84,39646.1563541667,2008-07-17,03:45:09
39.908075,116.243487,0,81,39646.156412037,2008-07-17,03:45:14
39.908094,116.243258,0,79,39646.1564699074,2008-07-17,03:45:19
39.908073,116.243245,0,78,39646.1565277778,2008-07-17,03:45:24
39.908081,116.243211,0,78,39646.1565856481,2008-07-17,03:45:29
39.90816,116.242908,0,78,39646.1566435185,2008-07-17,03:45:34
39.908177,116.242887,0,78,39646.1567013889,2008-07-17,03:45:39
39.90819,116.242833,0,76,39646.1567592593,2008-07-17,03:45:44
39.908204,116.24277,0,73,39646.1568171296,2008-07-17,03:45:49
39.908173,116.242937,0,66,39646.156875,2008-07-17,03:45:54
39.908153,116.243069,0,57,39646.1569328704,2008-07-17,03:45:59
39.908145,116.242979,0,56,39646.1569907407,2008-07-17,03:46:04
39.908101,116.243148,0,48,39646.1570486111,2008-07-17,03:46:09
39.908209,116.24234,0,43,39646.1571064815,2008-07-17,03:46:14
39.908349,116.241475,0,40,39646.1571643518,2008-07-17,03:46:19
39.908516,116.240647,0,29,39646.1572222222,2008-07-17,03:46:24
39.908672,116.239973,0,18,39646.1572800926,2008-07-17,03:46:29
39.908914,116.238955,0,-8,39646.157337963,2008-07-17,03:46:34
39.909103,116.238227,0,-24,39646.1573958333,2008-07-17,03:46:39
39.909137,116.238095,0,-25,39646.1574537037,2008-07-17,03:46:44
39.909049,116.238334,0,-11,39646.1575115741,2008-07-17,03:46:49
39.90907,116.238334,0,-20,39646.1575694444,2008-07-17,03:46:54
39.909067,116.238475,0,-30,39646.1576273148,2008-07-17,03:46:59
39.909063,116.238552,0,-46,39646.1576851852,2008-07-17,03:47:04
39.909084,116.238596,0,-53,39646.1577430556,2008-07-17,03:47:09
39.909083,116.23857,0,-62,39646.1578009259,2008-07-17,03:47:14
39.909077,116.238544,0,-62,39646.1578587963,2008-07-17,03:47:19
39.909095,116.23839,0,-62,39646.1579166667,2008-07-17,03:47:24
39.909134,116.238474,0,-69,39646.157974537,2008-07-17,03:47:29
39.909123,116.238488,0,-74,39646.1580324074,2008-07-17,03:47:34
39.909075,116.238424,0,-75,39646.1580902778,2008-07-17,03:47:39
39.909035,116.238194,0,-72,39646.1581481481,2008-07-17,03:47:44
39.909092,116.237978,0,-72,39646.1582060185,2008-07-17,03:47:49
39.909184,116.237767,0,-72,39646.1582638889,2008-07-17,03:47:54
39.909223,116.237676,0,-73,39646.1583217593,2008-07-17,03:47:59
39.909215,116.237701,0,-74,39646.1583796296,2008-07-17,03:48:04
39.909258,116.237654,0,-76,39646.1584375,2008-07-17,03:48:09
39.909308,116.237607,0,-78,39646.1584953704,2008-07-17,03:48:14
39.909279,116.237801,0,-81,39646.1585532407,2008-07-17,03:48:19
39.908916,116.239552,0,-75,39646.1586111111,2008-07-17,03:48:24
39.908777,116.240309,0,-60,39646.1586689815,2008-07-17,03:48:29
39.908697,116.240707,0,-54,39646.1587268518,2008-07-17,03:48:34
39.908632,116.241028,0,-49,39646.1587847222,2008-07-17,03:48:39
39.908568,116.241387,0,-46,39646.1588425926,2008-07-17,03:48:44
39.908487,116.241847,0,-38,39646.158900463,2008-07-17,03:48:49
39.908345,116.242439,0,-22,39646.1589583333,2008-07-17,03:48:54
39.908274,116.243032,0,5,39646.1590162037,2008-07-17,03:48:59
39.908301,116.243008,0,24,39646.1590740741,2008-07-17,03:49:04
39.908245,116.243158,0,43,39646.1591319444,2008-07-17,03:49:09
39.908192,116.243345,0,61,39646.1591898148,2008-07-17,03:49:14
39.908183,116.243464,0,71,39646.1592476852,2008-07-17,03:49:19
39.908183,116.243464,0,71,39646.1592824074,2008-07-17,03:49:22
39.908179,116.243461,0,84,39646.1593055556,2008-07-17,03:49:24
39.908172,116.24354,0,91,39646.1593634259,2008-07-17,03:49:29
39.908172,116.24354,0,91,39646.1593981481,2008-07-17,03:49:32
39.908172,116.243537,0,92,39646.1594212963,2008-07-17,03:49:34
39.908184,116.243582,0,93,39646.1594791667,2008-07-17,03:49:39
39.908087,116.243724,0,93,39646.159537037,2008-07-17,03:49:44
39.908102,116.244725,0,87,39646.1595949074,2008-07-17,03:49:49
39.908078,116.245312,0,97,39646.1596527778,2008-07-17,03:49:54
39.908016,116.245339,0,109,39646.1597106481,2008-07-17,03:49:59
39.90798,116.245312,0,113,39646.1597685185,2008-07-17,03:50:04
39.90796,116.245249,0,118,39646.1598263889,2008-07-17,03:50:09
39.907931,116.245216,0,123,39646.1598842593,2008-07-17,03:50:14
39.907929,116.245177,0,128,39646.1599421296,2008-07-17,03:50:19
39.90792,116.245144,0,133,39646.16,2008-07-17,03:50:24
39.907923,116.245135,0,139,39646.1600578704,2008-07-17,03:50:29
39.907929,116.245141,0,140,39646.1601157407,2008-07-17,03:50:34
39.907929,116.245141,0,140,39646.160150463,2008-07-17,03:50:37
39.907928,116.245143,0,142,39646.1601736111,2008-07-17,03:50:39
39.907929,116.245156,0,143,39646.1602314815,2008-07-17,03:50:44
39.907941,116.245193,0,143,39646.1602893519,2008-07-17,03:50:49
39.90673,116.24442,0,492,39646.3139583333,2008-07-17,07:32:06
39.906655,116.244442,0,491,39646.3140162037,2008-07-17,07:32:11
39.906593,116.244459,0,490,39646.3140740741,2008-07-17,07:32:16
39.906531,116.244489,0,489,39646.3141319444,2008-07-17,07:32:21
39.906464,116.24448,0,488,39646.3141898148,2008-07-17,07:32:26
39.906766,116.244724,0,244,39646.3142476852,2008-07-17,07:32:31
39.906789,116.244682,0,240,39646.3143055556,2008-07-17,07:32:36
39.906786,116.24462,0,237,39646.3143634259,2008-07-17,07:32:41
39.90677,116.24458,0,233,39646.3144212963,2008-07-17,07:32:46
39.906658,116.244532,0,229,39646.3144791667,2008-07-17,07:32:51
39.906596,116.244508,0,222,39646.314537037,2008-07-17,07:32:56
39.90651,116.244529,0,216,39646.3145949074,2008-07-17,07:33:01
39.906453,116.244545,0,211,39646.3146527778,2008-07-17,07:33:06
39.906387,116.244547,0,207,39646.3147106481,2008-07-17,07:33:11
39.906339,116.244611,0,204,39646.3147685185,2008-07-17,07:33:16
39.906333,116.244697,0,200,39646.3148263889,2008-07-17,07:33:21
39.906335,116.24478,0,196,39646.3148842593,2008-07-17,07:33:26
39.906325,116.244845,0,192,39646.3149421296,2008-07-17,07:33:31
39.906348,116.245005,0,198,39646.315,2008-07-17,07:33:36
39.906351,116.245105,0,202,39646.3150578704,2008-07-17,07:33:41
39.906347,116.245178,0,205,39646.3151157407,2008-07-17,07:33:46
39.906355,116.245257,0,200,39646.3151736111,2008-07-17,07:33:51
39.906378,116.245374,0,180,39646.3152314815,2008-07-17,07:33:56
39.906394,116.245487,0,163,39646.3152893518,2008-07-17,07:34:01
39.906403,116.245581,0,156,39646.3153472222,2008-07-17,07:34:06
39.906401,116.245642,0,159,39646.3154050926,2008-07-17,07:34:11
39.906406,116.245708,0,168,39646.315462963,2008-07-17,07:34:16
39.906397,116.245775,0,177,39646.3155208333,2008-07-17,07:34:21
39.906416,116.245831,0,194,39646.3155787037,2008-07-17,07:34:26
39.906423,116.245858,0,195,39646.3156365741,2008-07-17,07:34:31
39.906426,116.245867,0,197,39646.3156944444,2008-07-17,07:34:36
39.90643,116.245879,0,197,39646.3157523148,2008-07-17,07:34:41
39.906434,116.245892,0,197,39646.3158101852,2008-07-17,07:34:46
39.906437,116.245905,0,198,39646.3158680556,2008-07-17,07:34:51
39.906446,116.24593,0,198,39646.3159259259,2008-07-17,07:34:56
39.987468,116.409157,0,158,39646.3579976852,2008-07-17,08:35:31
39.987526,116.408959,0,137,39646.3580555556,2008-07-17,08:35:36
39.987552,116.408974,0,127,39646.3581134259,2008-07-17,08:35:41
39.987581,116.408983,0,116,39646.3581712963,2008-07-17,08:35:46
39.987581,116.408981,0,116,39646.3582291667,2008-07-17,08:35:51
39.987586,116.40898,0,114,39646.358287037,2008-07-17,08:35:56
39.987594,116.408981,0,113,39646.3583449074,2008-07-17,08:36:01
39.98759,116.408982,0,112,39646.3584027778,2008-07-17,08:36:06
39.987591,116.408982,0,113,39646.3584606481,2008-07-17,08:36:11
39.987589,116.408976,0,113,39646.3585185185,2008-07-17,08:36:16
39.987587,116.408971,0,113,39646.3585763889,2008-07-17,08:36:21
39.987587,116.408971,0,113,39646.3586111111,2008-07-17,08:36:24
39.987591,116.408968,0,114,39646.3586342593,2008-07-17,08:36:26
39.987597,116.408957,0,114,39646.3586921296,2008-07-17,08:36:31
39.987587,116.408974,0,113,39646.35875,2008-07-17,08:36:36
39.987554,116.408969,0,113,39646.3588078704,2008-07-17,08:36:41
39.987552,116.408986,0,110,39646.3588657407,2008-07-17,08:36:46
39.987552,116.408986,0,110,39646.358900463,2008-07-17,08:36:49
39.987553,116.408994,0,105,39646.3589236111,2008-07-17,08:36:51
39.987551,116.409007,0,100,39646.3589814815,2008-07-17,08:36:56
39.987564,116.409005,0,93,39646.3590393519,2008-07-17,08:37:01
39.987579,116.409005,0,95,39646.3590972222,2008-07-17,08:37:06
39.987587,116.409004,0,98,39646.3591550926,2008-07-17,08:37:11
39.987586,116.409004,0,101,39646.359212963,2008-07-17,08:37:16
39.987586,116.409004,0,101,39646.3592476852,2008-07-17,08:37:19
39.987587,116.409005,0,101,39646.3592708333,2008-07-17,08:37:21
39.987587,116.408968,0,101,39646.3593287037,2008-07-17,08:37:26
39.987585,116.40894,0,101,39646.3593865741,2008-07-17,08:37:31
39.987578,116.408893,0,101,39646.3594444444,2008-07-17,08:37:36
39.987579,116.408834,0,102,39646.3595023148,2008-07-17,08:37:41
39.987565,116.408734,0,101,39646.3595601852,2008-07-17,08:37:46
39.987556,116.408726,0,101,39646.3596180556,2008-07-17,08:37:51
39.987541,116.408762,0,98,39646.3596759259,2008-07-17,08:37:56
39.987523,116.408673,0,97,39646.3597337963,2008-07-17,08:38:01
39.987473,116.408342,0,95,39646.3597916667,2008-07-17,08:38:06
39.987424,116.407875,0,95,39646.359849537,2008-07-17,08:38:11
39.987384,116.40737,0,100,39646.3599074074,2008-07-17,08:38:16
39.987363,116.406768,0,103,39646.3599652778,2008-07-17,08:38:21
39.987342,116.40608,0,107,39646.3600231481,2008-07-17,08:38:26
39.987296,116.405375,0,112,39646.3600810185,2008-07-17,08:38:31
39.987277,116.404653,0,117,39646.3601388889,2008-07-17,08:38:36
39.987248,116.40414,0,127,39646.3601967593,2008-07-17,08:38:41
39.987253,116.403742,0,133,39646.3602546296,2008-07-17,08:38:46
39.987259,116.403333,0,141,39646.3603125,2008-07-17,08:38:51
39.987321,116.403024,0,143,39646.3603703704,2008-07-17,08:38:56
39.987588,116.402716,0,144,39646.3604282407,2008-07-17,08:39:01
39.987902,116.402318,0,153,39646.3604861111,2008-07-17,08:39:06
39.988216,116.401941,0,163,39646.3605439815,2008-07-17,08:39:11
39.988451,116.401653,0,171,39646.3606018518,2008-07-17,08:39:16
39.988696,116.401533,0,172,39646.3606597222,2008-07-17,08:39:21
39.989048,116.401523,0,175,39646.3607175926,2008-07-17,08:39:26
39.989428,116.401526,0,179,39646.360775463,2008-07-17,08:39:31
39.989745,116.401481,0,191,39646.3608333333,2008-07-17,08:39:36
39.989931,116.401428,0,174,39646.3608912037,2008-07-17,08:39:41
39.990197,116.401415,0,178,39646.3609490741,2008-07-17,08:39:46
39.990415,116.401384,0,184,39646.3610069444,2008-07-17,08:39:51
39.990727,116.401393,0,203,39646.3610648148,2008-07-17,08:39:56
39.991059,116.40138,0,204,39646.3611226852,2008-07-17,08:40:01
39.991306,116.401369,0,205,39646.3611805556,2008-07-17,08:40:06
39.991476,116.401366,0,206,39646.3612384259,2008-07-17,08:40:11
39.991562,116.401381,0,213,39646.3612962963,2008-07-17,08:40:16
39.991652,116.401399,0,218,39646.3613541667,2008-07-17,08:40:21
39.991704,116.40144,0,195,39646.361412037,2008-07-17,08:40:26
39.991822,116.40143,0,193,39646.3614699074,2008-07-17,08:40:31
39.991847,116.401433,0,163,39646.3615277778,2008-07-17,08:40:36
39.991849,116.401432,0,163,39646.3615856481,2008-07-17,08:40:41
39.991849,116.401432,0,163,39646.3616203704,2008-07-17,08:40:44
39.991855,116.401426,0,164,39646.3616435185,2008-07-17,08:40:46
39.991952,116.401409,0,168,39646.3617013889,2008-07-17,08:40:51
39.992147,116.401402,0,171,39646.3617592593,2008-07-17,08:40:56
39.992447,116.401425,0,175,39646.3618171296,2008-07-17,08:41:01
39.992822,116.401462,0,179,39646.361875,2008-07-17,08:41:06
39.993136,116.401496,0,188,39646.3619328704,2008-07-17,08:41:11
39.993427,116.401512,0,193,39646.3619907407,2008-07-17,08:41:16
39.993673,116.40154,0,202,39646.3620486111,2008-07-17,08:41:21
39.993942,116.401592,0,171,39646.3621064815,2008-07-17,08:41:26
39.994319,116.401589,0,125,39646.3621643518,2008-07-17,08:41:31
39.994666,116.401617,0,125,39646.3622222222,2008-07-17,08:41:36
39.994906,116.401598,0,120,39646.3622800926,2008-07-17,08:41:41
39.995162,116.401584,0,124,39646.362337963,2008-07-17,08:41:46
39.995388,116.401586,0,111,39646.3623958333,2008-07-17,08:41:51
39.99547,116.401523,0,103,39646.3624537037,2008-07-17,08:41:56
39.995479,116.401512,0,100,39646.3625115741,2008-07-17,08:42:01
39.99549,116.401511,0,100,39646.3625694444,2008-07-17,08:42:06
39.995537,116.401504,0,105,39646.3626273148,2008-07-17,08:42:11
39.995663,116.401541,0,93,39646.3626851852,2008-07-17,08:42:16
39.995857,116.401565,0,82,39646.3627430556,2008-07-17,08:42:21
39.995916,116.401578,0,82,39646.3628009259,2008-07-17,08:42:26
39.995917,116.401578,0,83,39646.3628587963,2008-07-17,08:42:31
39.995924,116.401579,0,83,39646.3629166667,2008-07-17,08:42:36
39.995924,116.401579,0,83,39646.3629513889,2008-07-17,08:42:39
39.995926,116.40158,0,85,39646.362974537,2008-07-17,08:42:41
39.995937,116.401574,0,86,39646.3630324074,2008-07-17,08:42:46
39.996008,116.401556,0,88,39646.3630902778,2008-07-17,08:42:51
39.996158,116.401548,0,88,39646.3631481482,2008-07-17,08:42:56
39.99637,116.40157,0,94,39646.3632060185,2008-07-17,08:43:01
39.996621,116.401602,0,95,39646.3632638889,2008-07-17,08:43:06
39.996732,116.401601,0,95,39646.3633217593,2008-07-17,08:43:11
39.996738,116.401601,0,90,39646.3633796296,2008-07-17,08:43:16
39.996743,116.401603,0,90,39646.3634375,2008-07-17,08:43:21
39.996748,116.401605,0,91,39646.3634953704,2008-07-17,08:43:26
39.996748,116.401605,0,91,39646.3635300926,2008-07-17,08:43:29
39.996753,116.401608,0,93,39646.3635532407,2008-07-17,08:43:31
39.996764,116.401611,0,94,39646.3636111111,2008-07-17,08:43:36
39.996931,116.401592,0,98,39646.3636689815,2008-07-17,08:43:41
39.997249,116.401572,0,106,39646.3637268519,2008-07-17,08:43:46
39.997699,116.401584,0,118,39646.3637847222,2008-07-17,08:43:51
39.998192,116.401574,0,141,39646.3638425926,2008-07-17,08:43:56
39.998805,116.401581,0,149,39646.363900463,2008-07-17,08:44:01
39.999379,116.401621,0,125,39646.3639583333,2008-07-17,08:44:06
39.999723,116.401679,0,104,39646.3640162037,2008-07-17,08:44:11
39.999714,116.401665,0,97,39646.3640740741,2008-07-17,08:44:16
39.999714,116.401665,0,97,39646.3641087963,2008-07-17,08:44:19
39.999714,116.401667,0,97,39646.3641319444,2008-07-17,08:44:21
39.999788,116.401651,0,100,39646.3641898148,2008-07-17,08:44:26
39.999973,116.40171,0,123,39646.3642476852,2008-07-17,08:44:31
40.000246,116.401718,0,147,39646.3643055556,2008-07-17,08:44:36
40.000509,116.401675,0,148,39646.3643634259,2008-07-17,08:44:41
40.000596,116.401658,0,155,39646.3644212963,2008-07-17,08:44:46
40.000596,116.401658,0,155,39646.3644560185,2008-07-17,08:44:49
40.000603,116.401657,0,164,39646.3644791667,2008-07-17,08:44:51
40.000621,116.401656,0,169,39646.364537037,2008-07-17,08:44:56
40.000623,116.401654,0,173,39646.3645949074,2008-07-17,08:45:01
40.00062,116.401653,0,173,39646.3646527778,2008-07-17,08:45:06
40.000618,116.401653,0,173,39646.3647106481,2008-07-17,08:45:11
40.000616,116.401653,0,174,39646.3647685185,2008-07-17,08:45:16
40.000614,116.401652,0,174,39646.3648263889,2008-07-17,08:45:21
40.000616,116.401652,0,174,39646.3648842593,2008-07-17,08:45:26
40.000616,116.401652,0,174,39646.3649189815,2008-07-17,08:45:29
40.000608,116.401652,0,174,39646.3649421296,2008-07-17,08:45:31
40.000605,116.401669,0,171,39646.365,2008-07-17,08:45:36
40.000599,116.40167,0,170,39646.3650578704,2008-07-17,08:45:41
40.000599,116.40167,0,170,39646.3650925926,2008-07-17,08:45:44
40.000606,116.401671,0,170,39646.3651157407,2008-07-17,08:45:46
40.00062,116.401671,0,170,39646.3651736111,2008-07-17,08:45:51
40.000686,116.401644,0,160,39646.3652314815,2008-07-17,08:45:56
40.000889,116.401595,0,143,39646.3652893519,2008-07-17,08:46:01
40.000992,116.401549,0,143,39646.3653472222,2008-07-17,08:46:06
40.000971,116.401526,0,147,39646.3654050926,2008-07-17,08:46:11
40.000971,116.401526,0,147,39646.365462963,2008-07-17,08:46:16
40.000975,116.401526,0,148,39646.3655208333,2008-07-17,08:46:21
40.000976,116.401527,0,148,39646.3655787037,2008-07-17,08:46:26
40.000979,116.401529,0,148,39646.3656365741,2008-07-17,08:46:31
40.000982,116.40153,0,149,39646.3656944444,2008-07-17,08:46:36
40.000982,116.40153,0,149,39646.3657291667,2008-07-17,08:46:39
40.000986,116.401528,0,153,39646.3657523148,2008-07-17,08:46:41
40.001048,116.401613,0,188,39646.3658101852,2008-07-17,08:46:46
40.001092,116.40125,0,210,39646.3658680556,2008-07-17,08:46:51
40.001108,116.40065,0,230,39646.3659259259,2008-07-17,08:46:56
40.001134,116.400264,0,232,39646.3659837963,2008-07-17,08:47:01
40.001155,116.400142,0,243,39646.3660416667,2008-07-17,08:47:06
40.001144,116.400084,0,247,39646.366099537,2008-07-17,08:47:11
40.001144,116.400084,0,247,39646.3661342593,2008-07-17,08:47:14
40.001143,116.400076,0,251,39646.3661574074,2008-07-17,08:47:16
40.001138,116.400055,0,254,39646.3662152778,2008-07-17,08:47:21
40.00117,116.399635,0,266,39646.3662731481,2008-07-17,08:47:26
40.001123,116.399219,0,277,39646.3663310185,2008-07-17,08:47:31
40.001207,116.398539,0,262,39646.3663888889,2008-07-17,08:47:36
40.001223,116.397817,0,245,39646.3664467593,2008-07-17,08:47:41
40.001208,116.397016,0,230,39646.3665046296,2008-07-17,08:47:46
40.001207,116.396145,0,214,39646.3665625,2008-07-17,08:47:51
40.001158,116.395332,0,187,39646.3666203704,2008-07-17,08:47:56
40.001112,116.394853,0,164,39646.3666782407,2008-07-17,08:48:01
40.001109,116.39444,0,146,39646.3667361111,2008-07-17,08:48:06
40.001131,116.394002,0,133,39646.3667939815,2008-07-17,08:48:11
40.00116,116.393562,0,119,39646.3668518519,2008-07-17,08:48:16
40.001281,116.39302,0,127,39646.3669097222,2008-07-17,08:48:21
40.001051,116.391915,0,79,39646.3669675926,2008-07-17,08:48:26
40.001056,116.391057,0,75,39646.367025463,2008-07-17,08:48:31
40.00089,116.38722,0,70,39646.3673148148,2008-07-17,08:48:56
40.000571,116.382172,0,101,39646.367662037,2008-07-17,08:49:26
40.000577,116.379887,0,283,39646.3678935185,2008-07-17,08:49:46
40.000481,116.379834,0,204,39646.3679513889,2008-07-17,08:49:51
40.0004,116.379557,0,192,39646.3680092593,2008-07-17,08:49:56
40.000388,116.37918,0,199,39646.3680671296,2008-07-17,08:50:01
40.0004,116.378738,0,213,39646.368125,2008-07-17,08:50:06
40.000406,116.378265,0,244,39646.3681828704,2008-07-17,08:50:11
40.00048,116.377751,0,266,39646.3682407407,2008-07-17,08:50:16
40.000536,116.37718,0,272,39646.3682986111,2008-07-17,08:50:21
40.000572,116.376592,0,284,39646.3683564815,2008-07-17,08:50:26
40.000637,116.376007,0,270,39646.3684143518,2008-07-17,08:50:31
40.00057,116.375358,0,235,39646.3684722222,2008-07-17,08:50:36
40.000577,116.374798,0,196,39646.3685300926,2008-07-17,08:50:41
40.000566,116.374672,0,169,39646.368587963,2008-07-17,08:50:46
40.000571,116.374675,0,175,39646.3686458333,2008-07-17,08:50:51
40.000571,116.374676,0,174,39646.3687037037,2008-07-17,08:50:56
40.000571,116.374672,0,173,39646.3687615741,2008-07-17,08:51:01
40.000571,116.374671,0,173,39646.3688194444,2008-07-17,08:51:06
40.000571,116.37467,0,172,39646.3688773148,2008-07-17,08:51:11
40.000571,116.374664,0,173,39646.3689351852,2008-07-17,08:51:16
40.000571,116.374664,0,173,39646.3689699074,2008-07-17,08:51:19
40.000573,116.374667,0,173,39646.3689930556,2008-07-17,08:51:21
40.000576,116.374652,0,173,39646.3690509259,2008-07-17,08:51:26
40.000591,116.374499,0,169,39646.3691087963,2008-07-17,08:51:31
40.00056,116.374147,0,164,39646.3691666667,2008-07-17,08:51:36
40.000535,116.373661,0,161,39646.369224537,2008-07-17,08:51:41
40.000503,116.373124,0,145,39646.3692824074,2008-07-17,08:51:46
40.000511,116.372703,0,128,39646.3693402778,2008-07-17,08:51:51
40.000503,116.372641,0,126,39646.3693981481,2008-07-17,08:51:56
40.00051,116.372668,0,125,39646.3694560185,2008-07-17,08:52:01
40.000525,116.372712,0,126,39646.3695138889,2008-07-17,08:52:06
40.000514,116.372752,0,128,39646.3695717593,2008-07-17,08:52:11
40.00052,116.372809,0,130,39646.3696296296,2008-07-17,08:52:16
40.000543,116.372903,0,138,39646.3696875,2008-07-17,08:52:21
40.000549,116.373,0,137,39646.3697453704,2008-07-17,08:52:26
40.000529,116.373103,0,135,39646.3698032407,2008-07-17,08:52:31
40.000521,116.373192,0,131,39646.3698611111,2008-07-17,08:52:36
40.000518,116.373287,0,125,39646.3699189815,2008-07-17,08:52:41
40.000516,116.373354,0,122,39646.3699768518,2008-07-17,08:52:46
40.000519,116.373428,0,122,39646.3700347222,2008-07-17,08:52:51
40.000532,116.373522,0,123,39646.3700925926,2008-07-17,08:52:56
40.000546,116.373606,0,121,39646.370150463,2008-07-17,08:53:01
40.000532,116.37367,0,116,39646.3702083333,2008-07-17,08:53:06
40.00053,116.373737,0,111,39646.3702662037,2008-07-17,08:53:11
40.000519,116.373807,0,111,39646.3703240741,2008-07-17,08:53:16
40.000511,116.373886,0,105,39646.3703819444,2008-07-17,08:53:21
40.000529,116.373969,0,98,39646.3704398148,2008-07-17,08:53:26
40.000528,116.374047,0,91,39646.3704976852,2008-07-17,08:53:31
40.000511,116.37408,0,89,39646.3705555556,2008-07-17,08:53:36
40.000517,116.374124,0,87,39646.3706134259,2008-07-17,08:53:41
40.00048,116.374129,0,86,39646.3706712963,2008-07-17,08:53:46
40.000411,116.374147,0,90,39646.3707291667,2008-07-17,08:53:51
40.000359,116.374148,0,91,39646.370787037,2008-07-17,08:53:56
40.000278,116.374178,0,94,39646.3708449074,2008-07-17,08:54:01
40.000249,116.374239,0,96,39646.3709027778,2008-07-17,08:54:06
40.000264,116.374314,0,97,39646.3709606482,2008-07-17,08:54:11
40.000258,116.374406,0,88,39646.3710185185,2008-07-17,08:54:16
40.000242,116.374483,0,82,39646.3710763889,2008-07-17,08:54:21
40.000227,116.374562,0,77,39646.3711342593,2008-07-17,08:54:26
40.00022,116.374666,0,77,39646.3711921296,2008-07-17,08:54:31
40.000218,116.374735,0,75,39646.37125,2008-07-17,08:54:36
40.000221,116.374818,0,71,39646.3713078704,2008-07-17,08:54:41
40.000217,116.374876,0,67,39646.3713657407,2008-07-17,08:54:46
40.000203,116.374962,0,66,39646.3714236111,2008-07-17,08:54:51
40.000183,116.37502,0,67,39646.3714814815,2008-07-17,08:54:56
40.000172,116.375116,0,70,39646.3715393519,2008-07-17,08:55:01
40.000185,116.375193,0,70,39646.3715972222,2008-07-17,08:55:06
40.000192,116.375266,0,68,39646.3716550926,2008-07-17,08:55:11
40.00021,116.375339,0,65,39646.371712963,2008-07-17,08:55:16
40.000202,116.375411,0,64,39646.3717708333,2008-07-17,08:55:21
40.000193,116.375497,0,61,39646.3718287037,2008-07-17,08:55:26
40.000222,116.375564,0,57,39646.3718865741,2008-07-17,08:55:31
40.000217,116.375605,0,56,39646.3719444444,2008-07-17,08:55:36
40.000174,116.375612,0,62,39646.3720023148,2008-07-17,08:55:41
40.000174,116.375612,0,62,39646.372037037,2008-07-17,08:55:44
40.00017,116.375617,0,65,39646.3720601852,2008-07-17,08:55:46
40.000158,116.375699,0,65,39646.3721180556,2008-07-17,08:55:51
40.000151,116.375826,0,64,39646.3721759259,2008-07-17,08:55:56
40.000137,116.375897,0,65,39646.3722337963,2008-07-17,08:56:01
40.000129,116.375973,0,65,39646.3722916667,2008-07-17,08:56:06
40.000169,116.376103,0,65,39646.372349537,2008-07-17,08:56:11
40.000181,116.376162,0,66,39646.3724074074,2008-07-17,08:56:16
40.000166,116.376187,0,65,39646.3724652778,2008-07-17,08:56:21
40.00019,116.376277,0,65,39646.3725231481,2008-07-17,08:56:26
40.000252,116.376401,0,65,39646.3725810185,2008-07-17,08:56:31
40.000344,116.376499,0,65,39646.3726388889,2008-07-17,08:56:36
40.000317,116.376565,0,66,39646.3726967593,2008-07-17,08:56:41
40.000381,116.37667,0,65,39646.3727546296,2008-07-17,08:56:46
40.000453,116.376765,0,65,39646.3728125,2008-07-17,08:56:51
40.000466,116.376876,0,66,39646.3728703704,2008-07-17,08:56:56
40.000441,116.376952,0,67,39646.3729282407,2008-07-17,08:57:01
40.00046,116.376998,0,68,39646.3729861111,2008-07-17,08:57:06
40.000515,116.377144,0,68,39646.3730439815,2008-07-17,08:57:11
40.000502,116.377235,0,68,39646.3731018519,2008-07-17,08:57:16
40.00036,116.377294,0,70,39646.3731597222,2008-07-17,08:57:21
40.00022,116.377317,0,80,39646.3732175926,2008-07-17,08:57:26
40.000209,116.377404,0,83,39646.373275463,2008-07-17,08:57:31
40.000215,116.37746,0,84,39646.3733333333,2008-07-17,08:57:36
40.000205,116.377496,0,84,39646.3733912037,2008-07-17,08:57:41
40.000188,116.377527,0,85,39646.3734490741,2008-07-17,08:57:46
40.000276,116.377688,0,86,39646.3735069444,2008-07-17,08:57:51
40.000352,116.377794,0,87,39646.3735648148,2008-07-17,08:57:56
40.000388,116.37787,0,88,39646.3736226852,2008-07-17,08:58:01
40.000434,116.377913,0,88,39646.3736805556,2008-07-17,08:58:06
40.000547,116.378021,0,90,39646.3737384259,2008-07-17,08:58:11
40.000629,116.37807,0,91,39646.3737962963,2008-07-17,08:58:16
40.000619,116.378088,0,92,39646.3738541667,2008-07-17,08:58:21
40.000315,116.37805,0,91,39646.373912037,2008-07-17,08:58:26
40.000105,116.378035,0,92,39646.3739699074,2008-07-17,08:58:31
40.000041,116.378016,0,95,39646.3740277778,2008-07-17,08:58:36
40.000003,116.377958,0,102,39646.3740856481,2008-07-17,08:58:41
39.999966,116.377867,0,110,39646.3741435185,2008-07-17,08:58:46
39.999861,116.377797,0,117,39646.3742013889,2008-07-17,08:58:51
39.999817,116.377701,0,129,39646.3742592593,2008-07-17,08:58:56
39.999686,116.377654,0,142,39646.3743171296,2008-07-17,08:59:01
39.999602,116.377617,0,156,39646.374375,2008-07-17,08:59:06
39.999551,116.377684,0,173,39646.3744328704,2008-07-17,08:59:11
39.999492,116.377832,0,200,39646.3744907407,2008-07-17,08:59:16
39.999444,116.377914,0,210,39646.3745486111,2008-07-17,08:59:21
39.999398,116.378032,0,216,39646.3746064815,2008-07-17,08:59:26
39.999328,116.378093,0,225,39646.3746643519,2008-07-17,08:59:31
39.999277,116.378114,0,231,39646.3747222222,2008-07-17,08:59:36
39.999227,116.378188,0,236,39646.3747800926,2008-07-17,08:59:41
39.99918,116.378225,0,239,39646.374837963,2008-07-17,08:59:46
39.99915,116.378316,0,239,39646.3748958333,2008-07-17,08:59:51
39.999122,116.378418,0,257,39646.3749537037,2008-07-17,08:59:56
39.999157,116.378519,0,259,39646.3750115741,2008-07-17,09:00:01
39.999166,116.378601,0,260,39646.3750694444,2008-07-17,09:00:06
39.999193,116.378668,0,265,39646.3751273148,2008-07-17,09:00:11
39.999219,116.378758,0,266,39646.3751851852,2008-07-17,09:00:16
39.999265,116.378864,0,269,39646.3752430556,2008-07-17,09:00:21
39.999301,116.378959,0,274,39646.3753009259,2008-07-17,09:00:26
39.999316,116.379012,0,284,39646.3753587963,2008-07-17,09:00:31
39.999347,116.379053,0,293,39646.3754166667,2008-07-17,09:00:36
39.999357,116.379148,0,296,39646.375474537,2008-07-17,09:00:41
39.999339,116.379205,0,298,39646.3755324074,2008-07-17,09:00:46
39.999335,116.379231,0,299,39646.3755902778,2008-07-17,09:00:51
39.999348,116.379252,0,299,39646.3756481481,2008-07-17,09:00:56
39.999353,116.379252,0,298,39646.3757060185,2008-07-17,09:01:01
39.999353,116.379252,0,298,39646.3757407407,2008-07-17,09:01:04
39.999354,116.379251,0,298,39646.3757638889,2008-07-17,09:01:06
39.999363,116.379251,0,298,39646.3758217593,2008-07-17,09:01:11
39.999395,116.379261,0,298,39646.3758796296,2008-07-17,09:01:16
39.999428,116.379283,0,298,39646.3759375,2008-07-17,09:01:21
39.999507,116.37929,0,299,39646.3759953704,2008-07-17,09:01:26
39.999636,116.379332,0,297,39646.3760532407,2008-07-17,09:01:31
39.999749,116.379364,0,295,39646.3761111111,2008-07-17,09:01:36
39.999843,116.379371,0,295,39646.3761689815,2008-07-17,09:01:41
39.999915,116.379344,0,295,39646.3762268518,2008-07-17,09:01:46
39.999957,116.37933,0,296,39646.3762847222,2008-07-17,09:01:51
40.000014,116.379335,0,297,39646.3763425926,2008-07-17,09:01:56
40.000031,116.379332,0,301,39646.376400463,2008-07-17,09:02:01
40.000069,116.379319,0,310,39646.3764583333,2008-07-17,09:02:06
40.000087,116.37932,0,310,39646.3765162037,2008-07-17,09:02:11
40.000271,116.3793,0,319,39646.3765740741,2008-07-17,09:02:16
40.000249,116.379257,0,320,39646.3766319444,2008-07-17,09:02:21
40.000215,116.379196,0,321,39646.3766898148,2008-07-17,09:02:26
40.000215,116.379196,0,321,39646.376724537,2008-07-17,09:02:29
40.000218,116.379195,0,324,39646.3767476852,2008-07-17,09:02:31
40.000229,116.379194,0,328,39646.3768055556,2008-07-17,09:02:36
40.000239,116.379194,0,331,39646.3768634259,2008-07-17,09:02:41
40.000242,116.379194,0,334,39646.3769212963,2008-07-17,09:02:46
40.000242,116.379194,0,334,39646.3769560185,2008-07-17,09:02:49
40.000239,116.379195,0,334,39646.3769791667,2008-07-17,09:02:51
40.000203,116.37922,0,334,39646.377037037,2008-07-17,09:02:56
40.000182,116.379227,0,332,39646.3770949074,2008-07-17,09:03:01
40.000173,116.379219,0,332,39646.3771527778,2008-07-17,09:03:06
40.000166,116.379214,0,331,39646.3772106481,2008-07-17,09:03:11
40.000166,116.379214,0,331,39646.3772453704,2008-07-17,09:03:14
40.000165,116.379212,0,331,39646.3772685185,2008-07-17,09:03:16
40.000187,116.379197,0,333,39646.3773263889,2008-07-17,09:03:21
40.000255,116.379139,0,339,39646.3773842593,2008-07-17,09:03:26
40.000296,116.379083,0,344,39646.3774421296,2008-07-17,09:03:31
40.000296,116.379083,0,344,39646.3774768518,2008-07-17,09:03:34
40.000301,116.379081,0,347,39646.3775,2008-07-17,09:03:36
40.000314,116.379127,0,346,39646.3775578704,2008-07-17,09:03:41
40.000311,116.379128,0,346,39646.3776157407,2008-07-17,09:03:46
40.000304,116.379129,0,346,39646.3776736111,2008-07-17,09:03:51
40.000301,116.37913,0,346,39646.3777314815,2008-07-17,09:03:56
40.000301,116.37913,0,346,39646.3777662037,2008-07-17,09:03:59
40.000298,116.379131,0,346,39646.3777893518,2008-07-17,09:04:01
40.000286,116.379132,0,346,39646.3778472222,2008-07-17,09:04:06
40.000274,116.379134,0,346,39646.3779050926,2008-07-17,09:04:11
40.000252,116.37912,0,346,39646.377962963,2008-07-17,09:04:16
40.000193,116.3791,0,347,39646.3780208333,2008-07-17,09:04:21
40.000191,116.379153,0,346,39646.3780787037,2008-07-17,09:04:26
40.00019,116.379172,0,346,39646.3781365741,2008-07-17,09:04:31
40.00019,116.379173,0,346,39646.3781944444,2008-07-17,09:04:36
40.000188,116.379175,0,346,39646.3782523148,2008-07-17,09:04:41
40.000191,116.379176,0,345,39646.3783101852,2008-07-17,09:04:46
40.000197,116.379178,0,345,39646.3783680556,2008-07-17,09:04:51
40.0002,116.37918,0,345,39646.3784259259,2008-07-17,09:04:56
40.000204,116.379182,0,345,39646.3784837963,2008-07-17,09:05:01
40.000204,116.379182,0,345,39646.3785185185,2008-07-17,09:05:04
40.0002,116.379183,0,344,39646.3785416667,2008-07-17,09:05:06
40.000165,116.379197,0,342,39646.378599537,2008-07-17,09:05:11
40.000165,116.379197,0,342,39646.3786342593,2008-07-17,09:05:14
40.000159,116.379205,0,341,39646.3786574074,2008-07-17,09:05:16
40.000179,116.379214,0,341,39646.3787152778,2008-07-17,09:05:21
40.000199,116.379252,0,340,39646.3787731482,2008-07-17,09:05:26
40.000195,116.379264,0,340,39646.3788310185,2008-07-17,09:05:31
40.00019,116.379265,0,340,39646.3788888889,2008-07-17,09:05:36
40.000185,116.379266,0,339,39646.3789467593,2008-07-17,09:05:41
40.000185,116.379268,0,339,39646.3790046296,2008-07-17,09:05:46
40.000188,116.379269,0,339,39646.3790625,2008-07-17,09:05:51
40.000187,116.379271,0,339,39646.3791203704,2008-07-17,09:05:56
40.000182,116.379273,0,339,39646.3791782407,2008-07-17,09:06:01
40.000186,116.379274,0,339,39646.3792361111,2008-07-17,09:06:06
40.000186,116.379274,0,339,39646.3792708333,2008-07-17,09:06:09
40.000179,116.379275,0,339,39646.3792939815,2008-07-17,09:06:11
40.000169,116.379278,0,339,39646.3793518519,2008-07-17,09:06:16
40.000136,116.379328,0,339,39646.3794097222,2008-07-17,09:06:21
40.000096,116.379359,0,335,39646.3794675926,2008-07-17,09:06:26
40.00006,116.379353,0,336,39646.379525463,2008-07-17,09:06:31
40.000031,116.379361,0,331,39646.3795833333,2008-07-17,09:06:36
40.000027,116.379374,0,320,39646.3796412037,2008-07-17,09:06:41
40.000037,116.379403,0,315,39646.3796990741,2008-07-17,09:06:46
40.000037,116.379403,0,315,39646.3797337963,2008-07-17,09:06:49
40.000035,116.37941,0,312,39646.3797569444,2008-07-17,09:06:51
40.000046,116.379412,0,311,39646.3798148148,2008-07-17,09:06:56
40.000059,116.379402,0,310,39646.3798726852,2008-07-17,09:07:01
40.000059,116.379402,0,310,39646.3799074074,2008-07-17,09:07:04
40.000061,116.379395,0,307,39646.3799305556,2008-07-17,09:07:06
40.000028,116.379409,0,302,39646.3799884259,2008-07-17,09:07:11
39.999937,116.379386,0,297,39646.3800462963,2008-07-17,09:07:16
39.999931,116.379407,0,296,39646.3801041667,2008-07-17,09:07:21
39.999931,116.379407,0,296,39646.3801388889,2008-07-17,09:07:24
39.999929,116.379408,0,295,39646.380162037,2008-07-17,09:07:26
39.999941,116.379432,0,292,39646.3802199074,2008-07-17,09:07:31
39.999934,116.379433,0,292,39646.3802777778,2008-07-17,09:07:36
39.999934,116.379433,0,292,39646.3803125,2008-07-17,09:07:39
39.999941,116.379433,0,292,39646.3803356481,2008-07-17,09:07:41
39.999952,116.379433,0,292,39646.3803935185,2008-07-17,09:07:46
39.999952,116.379432,0,292,39646.3804513889,2008-07-17,09:07:51
39.999955,116.379431,0,292,39646.3805092593,2008-07-17,09:07:56
39.999955,116.379431,0,292,39646.3805439815,2008-07-17,09:07:59
39.99996,116.379431,0,292,39646.3805671296,2008-07-17,09:08:01
39.999931,116.379423,0,289,39646.380625,2008-07-17,09:08:06
39.999866,116.379408,0,284,39646.3806828704,2008-07-17,09:08:11
39.999802,116.379402,0,281,39646.3807407407,2008-07-17,09:08:16
40.000008,116.379373,0,229,39646.3880902778,2008-07-17,09:18:51
40.000091,116.379384,0,235,39646.3881481481,2008-07-17,09:18:56
40.000111,116.379371,0,238,39646.3882060185,2008-07-17,09:19:01
40.000119,116.379368,0,242,39646.3882638889,2008-07-17,09:19:06
40.000127,116.379369,0,244,39646.3883217593,2008-07-17,09:19:11
40.000127,116.379369,0,244,39646.3883564815,2008-07-17,09:19:14
40.000125,116.37937,0,245,39646.3883796296,2008-07-17,09:19:16
40.000099,116.379373,0,247,39646.3884375,2008-07-17,09:19:21
40.000068,116.379376,0,248,39646.3884953704,2008-07-17,09:19:26
40.000048,116.379372,0,249,39646.3885532407,2008-07-17,09:19:31
40.000034,116.379381,0,249,39646.3886111111,2008-07-17,09:19:36
40.000016,116.37942,0,249,39646.3886689815,2008-07-17,09:19:41
40.000011,116.379439,0,249,39646.3887268519,2008-07-17,09:19:46
40.000011,116.379439,0,249,39646.3887615741,2008-07-17,09:19:49
40.000011,116.379447,0,249,39646.3887847222,2008-07-17,09:19:51
40.000004,116.379457,0,248,39646.3888425926,2008-07-17,09:19:56
40,116.379457,0,248,39646.388900463,2008-07-17,09:20:01
39.999995,116.379459,0,248,39646.3889583333,2008-07-17,09:20:06
39.999996,116.379459,0,247,39646.3890162037,2008-07-17,09:20:11
40.000002,116.379459,0,247,39646.3890740741,2008-07-17,09:20:16
40.000002,116.379459,0,247,39646.3891087963,2008-07-17,09:20:19
40.00001,116.379459,0,247,39646.3891319444,2008-07-17,09:20:21
39.999947,116.379448,0,243,39646.3891898148,2008-07-17,09:20:26
39.999886,116.379444,0,237,39646.3892476852,2008-07-17,09:20:31
39.999838,116.379456,0,234,39646.3893055556,2008-07-17,09:20:36
39.999781,116.379427,0,229,39646.3893634259,2008-07-17,09:20:41
39.999773,116.379436,0,223,39646.3894212963,2008-07-17,09:20:46
39.999735,116.379426,0,219,39646.3894791667,2008-07-17,09:20:51
39.999712,116.379414,0,216,39646.389537037,2008-07-17,09:20:56
39.999712,116.379414,0,216,39646.3895717593,2008-07-17,09:20:59
39.99971,116.379409,0,214,39646.3895949074,2008-07-17,09:21:01
39.999684,116.379366,0,214,39646.3896527778,2008-07-17,09:21:06
39.99968,116.37936,0,212,39646.3897106481,2008-07-17,09:21:11
39.999676,116.379356,0,212,39646.3897685185,2008-07-17,09:21:16
39.999674,116.379355,0,211,39646.3898263889,2008-07-17,09:21:21
39.999679,116.379347,0,211,39646.3898842593,2008-07-17,09:21:26
39.999679,116.379347,0,211,39646.3899189815,2008-07-17,09:21:29
39.999683,116.379348,0,211,39646.3899421296,2008-07-17,09:21:31
39.999698,116.379348,0,211,39646.39,2008-07-17,09:21:36
39.999698,116.379348,0,211,39646.3900347222,2008-07-17,09:21:39
39.999704,116.379346,0,211,39646.3900578704,2008-07-17,09:21:41
39.999716,116.379356,0,213,39646.3901157407,2008-07-17,09:21:46
39.999704,116.379355,0,214,39646.3901736111,2008-07-17,09:21:51
39.999712,116.379356,0,214,39646.3902314815,2008-07-17,09:21:56
39.999712,116.379355,0,214,39646.3902893519,2008-07-17,09:22:01
39.999712,116.379355,0,214,39646.3903240741,2008-07-17,09:22:04
39.99972,116.379354,0,214,39646.3903472222,2008-07-17,09:22:06
39.999777,116.379355,0,219,39646.3904050926,2008-07-17,09:22:11
39.999836,116.379392,0,225,39646.390462963,2008-07-17,09:22:16
39.999879,116.379419,0,229,39646.3905208333,2008-07-17,09:22:21
39.999884,116.379422,0,233,39646.3905787037,2008-07-17,09:22:26
39.999886,116.379422,0,234,39646.3906365741,2008-07-17,09:22:31
39.999891,116.379422,0,235,39646.3906944444,2008-07-17,09:22:36
39.999888,116.379421,0,237,39646.3907523148,2008-07-17,09:22:41
39.999888,116.37942,0,237,39646.3908101852,2008-07-17,09:22:46
39.999884,116.379419,0,238,39646.3908680556,2008-07-17,09:22:51
39.999885,116.379419,0,238,39646.3909259259,2008-07-17,09:22:56
39.999885,116.379419,0,238,39646.3909837963,2008-07-17,09:23:01
39.999885,116.379419,0,238,39646.3910185185,2008-07-17,09:23:04
39.999883,116.379419,0,238,39646.3910416667,2008-07-17,09:23:06
39.999842,116.379409,0,237,39646.391099537,2008-07-17,09:23:11
39.999798,116.379385,0,236,39646.3911574074,2008-07-17,09:23:16
39.999798,116.379396,0,237,39646.3912152778,2008-07-17,09:23:21
39.999808,116.3794,0,238,39646.3912731481,2008-07-17,09:23:26
39.999855,116.379407,0,239,39646.3913310185,2008-07-17,09:23:31
39.999878,116.379417,0,241,39646.3913888889,2008-07-17,09:23:36
39.999903,116.379427,0,244,39646.3914467593,2008-07-17,09:23:41
39.999887,116.379431,0,246,39646.3915046296,2008-07-17,09:23:46
39.999884,116.379441,0,248,39646.3915625,2008-07-17,09:23:51
39.999903,116.37943,0,250,39646.3916203704,2008-07-17,09:23:56
39.999929,116.379445,0,252,39646.3916782407,2008-07-17,09:24:01
39.999917,116.379455,0,252,39646.3917361111,2008-07-17,09:24:06
39.999917,116.379455,0,252,39646.3917708333,2008-07-17,09:24:09
39.999916,116.379457,0,253,39646.3917939815,2008-07-17,09:24:11
39.999884,116.379439,0,254,39646.3918518518,2008-07-17,09:24:16
39.999881,116.379402,0,254,39646.3919097222,2008-07-17,09:24:21
39.999881,116.379402,0,254,39646.3919444444,2008-07-17,09:24:24
39.999882,116.379398,0,254,39646.3919675926,2008-07-17,09:24:26
39.999843,116.379411,0,254,39646.392025463,2008-07-17,09:24:31
39.999767,116.379411,0,254,39646.3920833333,2008-07-17,09:24:36
39.999672,116.379439,0,255,39646.3921412037,2008-07-17,09:24:41
39.999556,116.379505,0,255,39646.3921990741,2008-07-17,09:24:46
39.999474,116.379566,0,255,39646.3922569444,2008-07-17,09:24:51
39.999533,116.379545,0,257,39646.3923148148,2008-07-17,09:24:56
39.999616,116.379487,0,259,39646.3923726852,2008-07-17,09:25:01
39.999633,116.379478,0,260,39646.3924305556,2008-07-17,09:25:06
39.999618,116.379475,0,261,39646.3924884259,2008-07-17,09:25:11
39.999543,116.379493,0,261,39646.3925462963,2008-07-17,09:25:16
39.999466,116.3795,0,261,39646.3926041667,2008-07-17,09:25:21
39.999381,116.379484,0,260,39646.392662037,2008-07-17,09:25:26
39.999266,116.379501,0,258,39646.3927199074,2008-07-17,09:25:31
39.999135,116.379535,0,258,39646.3927777778,2008-07-17,09:25:36
39.999011,116.379582,0,260,39646.3928356481,2008-07-17,09:25:41
39.998885,116.379627,0,263,39646.3928935185,2008-07-17,09:25:46
39.998747,116.379665,0,267,39646.3929513889,2008-07-17,09:25:51
39.998605,116.379671,0,272,39646.3930092593,2008-07-17,09:25:56
39.998361,116.379528,0,277,39646.3930671296,2008-07-17,09:26:01
39.998,116.379268,0,281,39646.393125,2008-07-17,09:26:06
39.997633,116.379126,0,286,39646.3931828704,2008-07-17,09:26:11
39.997392,116.379168,0,291,39646.3932407407,2008-07-17,09:26:16
39.9972,116.379233,0,293,39646.3932986111,2008-07-17,09:26:21
39.997126,116.379284,0,294,39646.3933564815,2008-07-17,09:26:26
39.997121,116.379327,0,293,39646.3934143518,2008-07-17,09:26:31
39.997177,116.379362,0,292,39646.3934722222,2008-07-17,09:26:36
39.997448,116.379341,0,289,39646.3935300926,2008-07-17,09:26:41
39.997708,116.379522,0,290,39646.393587963,2008-07-17,09:26:46
39.997697,116.37953,0,293,39646.3936458333,2008-07-17,09:26:51
39.997676,116.379536,0,297,39646.3937037037,2008-07-17,09:26:56
39.997676,116.379536,0,297,39646.3937384259,2008-07-17,09:26:59
39.99768,116.379537,0,299,39646.3937615741,2008-07-17,09:27:01
39.997736,116.379542,0,300,39646.3938194444,2008-07-17,09:27:06
39.999173,116.379597,0,300,39646.3938773148,2008-07-17,09:27:11
39.999682,116.379529,0,309,39646.3939351852,2008-07-17,09:27:16
39.999808,116.379499,0,319,39646.3939930556,2008-07-17,09:27:21
39.999799,116.379532,0,303,39646.3940509259,2008-07-17,09:27:26
39.999773,116.379544,0,304,39646.3941087963,2008-07-17,09:27:31
39.999764,116.37953,0,300,39646.3941666667,2008-07-17,09:27:36
39.999746,116.37952,0,298,39646.394224537,2008-07-17,09:27:41
39.999759,116.379509,0,298,39646.3942824074,2008-07-17,09:27:46
39.999762,116.37951,0,299,39646.3943402778,2008-07-17,09:27:51
39.999762,116.37951,0,299,39646.394375,2008-07-17,09:27:54
39.99976,116.379512,0,299,39646.3943981482,2008-07-17,09:27:56
39.999799,116.37955,0,282,39646.3944560185,2008-07-17,09:28:01
39.999774,116.379461,0,275,39646.3945138889,2008-07-17,09:28:06
39.999641,116.379338,0,239,39646.3945717593,2008-07-17,09:28:11
39.999486,116.379237,0,189,39646.3946296296,2008-07-17,09:28:16
39.999416,116.379158,0,167,39646.3946875,2008-07-17,09:28:21
39.999394,116.379061,0,150,39646.3947453704,2008-07-17,09:28:26
39.999391,116.378963,0,140,39646.3948032407,2008-07-17,09:28:31
39.999367,116.37887,0,131,39646.3948611111,2008-07-17,09:28:36
39.999344,116.378794,0,123,39646.3949189815,2008-07-17,09:28:41
39.999333,116.378725,0,117,39646.3949768519,2008-07-17,09:28:46
39.999296,116.378648,0,110,39646.3950347222,2008-07-17,09:28:51
39.999211,116.378656,0,110,39646.3950925926,2008-07-17,09:28:56
39.99921,116.378658,0,110,39646.395150463,2008-07-17,09:29:01
39.999208,116.378659,0,110,39646.3952083333,2008-07-17,09:29:06
39.999208,116.378659,0,110,39646.3952430556,2008-07-17,09:29:09
39.999205,116.378658,0,110,39646.3952662037,2008-07-17,09:29:11
39.999224,116.378632,0,111,39646.3953240741,2008-07-17,09:29:16
39.999272,116.37856,0,117,39646.3953819444,2008-07-17,09:29:21
39.999317,116.378525,0,114,39646.3954398148,2008-07-17,09:29:26
39.999376,116.378484,0,118,39646.3954976852,2008-07-17,09:29:31
39.999421,116.378452,0,120,39646.3955555556,2008-07-17,09:29:36
39.999532,116.378361,0,121,39646.3956134259,2008-07-17,09:29:41
39.999626,116.378314,0,121,39646.3956712963,2008-07-17,09:29:46
39.999727,116.37829,0,124,39646.3957291667,2008-07-17,09:29:51
39.999814,116.378248,0,125,39646.395787037,2008-07-17,09:29:56
39.999889,116.378236,0,127,39646.3958449074,2008-07-17,09:30:01
39.999958,116.378251,0,131,39646.3959027778,2008-07-17,09:30:06
39.999996,116.378268,0,133,39646.3959606481,2008-07-17,09:30:11
40.000052,116.378252,0,137,39646.3960185185,2008-07-17,09:30:16
40.000165,116.378301,0,124,39646.3960763889,2008-07-17,09:30:21
40.000268,116.378217,0,129,39646.3961342593,2008-07-17,09:30:26
40.000293,116.37815,0,133,39646.3961921296,2008-07-17,09:30:31
40.000284,116.378071,0,133,39646.39625,2008-07-17,09:30:36
40.000289,116.377994,0,136,39646.3963078704,2008-07-17,09:30:41
40.000329,116.377906,0,138,39646.3963657407,2008-07-17,09:30:46
40.000307,116.377851,0,138,39646.3964236111,2008-07-17,09:30:51
40.000326,116.377757,0,140,39646.3964814815,2008-07-17,09:30:56
40.000362,116.377653,0,141,39646.3965393519,2008-07-17,09:31:01
40.000362,116.377595,0,140,39646.3965972222,2008-07-17,09:31:06
40.000315,116.377506,0,138,39646.3966550926,2008-07-17,09:31:11
40.000308,116.377409,0,138,39646.396712963,2008-07-17,09:31:16
40.000301,116.37734,0,137,39646.3967708333,2008-07-17,09:31:21
40.000296,116.377267,0,136,39646.3968287037,2008-07-17,09:31:26
40.000274,116.377236,0,136,39646.3968865741,2008-07-17,09:31:31
40.000259,116.377142,0,136,39646.3969444444,2008-07-17,09:31:36
40.000288,116.377015,0,137,39646.3970023148,2008-07-17,09:31:41
40.000294,116.376956,0,137,39646.3970601852,2008-07-17,09:31:46
40.000292,116.376918,0,136,39646.3971180556,2008-07-17,09:31:51
40.000302,116.376821,0,136,39646.3971759259,2008-07-17,09:31:56
40.000362,116.376711,0,135,39646.3972337963,2008-07-17,09:32:01
40.000343,116.376617,0,135,39646.3972916667,2008-07-17,09:32:06
40.000309,116.376563,0,134,39646.397349537,2008-07-17,09:32:11
40.000327,116.376431,0,135,39646.3974074074,2008-07-17,09:32:16
40.000291,116.376333,0,135,39646.3974652778,2008-07-17,09:32:21
40.000298,116.37627,0,134,39646.3975231481,2008-07-17,09:32:26
40.000349,116.376184,0,129,39646.3975810185,2008-07-17,09:32:31
40.000358,116.376062,0,130,39646.3976388889,2008-07-17,09:32:36
40.000316,116.375999,0,131,39646.3976967593,2008-07-17,09:32:41
40.000298,116.375971,0,127,39646.3977546296,2008-07-17,09:32:46
40.000259,116.375856,0,123,39646.3978125,2008-07-17,09:32:51
40.000238,116.375763,0,124,39646.3978703704,2008-07-17,09:32:56
40.000153,116.37569,0,105,39646.3979282407,2008-07-17,09:33:01
40.000174,116.375661,0,98,39646.3979861111,2008-07-17,09:33:06
40.000212,116.375578,0,97,39646.3980439815,2008-07-17,09:33:11
40.000241,116.375472,0,100,39646.3981018519,2008-07-17,09:33:16
40.000276,116.375367,0,106,39646.3981597222,2008-07-17,09:33:21
40.000277,116.37526,0,109,39646.3982175926,2008-07-17,09:33:26
40.000289,116.375165,0,112,39646.398275463,2008-07-17,09:33:31
40.000294,116.375067,0,114,39646.3983333333,2008-07-17,09:33:36
40.000302,116.374979,0,117,39646.3983912037,2008-07-17,09:33:41
40.000338,116.374899,0,123,39646.3984490741,2008-07-17,09:33:46
40.00031,116.374773,0,124,39646.3985069444,2008-07-17,09:33:51
40.000301,116.374672,0,125,39646.3985648148,2008-07-17,09:33:56
40.000298,116.374585,0,123,39646.3986226852,2008-07-17,09:34:01
40.000298,116.374505,0,121,39646.3986805556,2008-07-17,09:34:06
40.000311,116.374496,0,115,39646.3987384259,2008-07-17,09:34:11
40.000361,116.374533,0,110,39646.3987962963,2008-07-17,09:34:16
40.000425,116.374556,0,111,39646.3988541667,2008-07-17,09:34:21
40.000464,116.374562,0,127,39646.398912037,2008-07-17,09:34:26
40.000531,116.374566,0,137,39646.3989699074,2008-07-17,09:34:31
40.000588,116.374449,0,143,39646.3990277778,2008-07-17,09:34:36
40.000621,116.374336,0,136,39646.3990856481,2008-07-17,09:34:41
40.000619,116.374251,0,135,39646.3991435185,2008-07-17,09:34:46
40.000614,116.374154,0,135,39646.3992013889,2008-07-17,09:34:51
40.000628,116.374045,0,131,39646.3992592593,2008-07-17,09:34:56
40.000603,116.373953,0,131,39646.3993171296,2008-07-17,09:35:01
40.000611,116.373776,0,132,39646.399375,2008-07-17,09:35:06
40.000595,116.373569,0,134,39646.3994328704,2008-07-17,09:35:11
40.000573,116.373366,0,136,39646.3994907407,2008-07-17,09:35:16
40.000552,116.373161,0,132,39646.3995486111,2008-07-17,09:35:21
40.000529,116.372975,0,129,39646.3996064815,2008-07-17,09:35:26
40.000529,116.372764,0,131,39646.3996643518,2008-07-17,09:35:31
40.000504,116.372644,0,133,39646.3997222222,2008-07-17,09:35:36
40.000492,116.372586,0,134,39646.3997800926,2008-07-17,09:35:41
40.000493,116.372603,0,134,39646.399837963,2008-07-17,09:35:46
40.000494,116.372626,0,134,39646.3998958333,2008-07-17,09:35:51
40.000494,116.372578,0,134,39646.3999537037,2008-07-17,09:35:56
40.000495,116.372295,0,137,39646.4000115741,2008-07-17,09:36:01
40.000464,116.371899,0,139,39646.4000694444,2008-07-17,09:36:06
40.000467,116.371545,0,139,39646.4001273148,2008-07-17,09:36:11
40.000494,116.371104,0,140,39646.4001851852,2008-07-17,09:36:16
40.00046,116.370755,0,140,39646.4002430556,2008-07-17,09:36:21
40.000441,116.370413,0,141,39646.4003009259,2008-07-17,09:36:26
40.000416,116.370005,0,142,39646.4003587963,2008-07-17,09:36:31
40.000389,116.369519,0,144,39646.4004166667,2008-07-17,09:36:36
40.000347,116.369034,0,146,39646.400474537,2008-07-17,09:36:41
40.000272,116.368592,0,148,39646.4005324074,2008-07-17,09:36:46
40.000294,116.368239,0,151,39646.4005902778,2008-07-17,09:36:51
40.000306,116.368119,0,154,39646.4006481481,2008-07-17,09:36:56
40.000309,116.368114,0,155,39646.4007060185,2008-07-17,09:37:01
40.000309,116.368114,0,155,39646.4007407407,2008-07-17,09:37:04
40.000309,116.368115,0,155,39646.4007638889,2008-07-17,09:37:06
40.000341,116.368055,0,155,39646.4008217593,2008-07-17,09:37:11
40.000358,116.367903,0,156,39646.4008796296,2008-07-17,09:37:16
40.000372,116.36788,0,157,39646.4009375,2008-07-17,09:37:21
40.000363,116.367878,0,158,39646.4009953704,2008-07-17,09:37:26
40.000363,116.367878,0,158,39646.4010300926,2008-07-17,09:37:29
40.000364,116.367885,0,158,39646.4010532407,2008-07-17,09:37:31
40.000364,116.367866,0,158,39646.4011111111,2008-07-17,09:37:36
40.00035,116.367832,0,157,39646.4011689815,2008-07-17,09:37:41
40.00036,116.367759,0,157,39646.4012268518,2008-07-17,09:37:46
40.00036,116.367759,0,157,39646.4012615741,2008-07-17,09:37:49
40.000365,116.367756,0,157,39646.4012847222,2008-07-17,09:37:51
40.000338,116.367636,0,156,39646.4013425926,2008-07-17,09:37:56
40.000315,116.367439,0,156,39646.401400463,2008-07-17,09:38:01
40.000333,116.367121,0,157,39646.4014583333,2008-07-17,09:38:06
40.000318,116.366671,0,159,39646.4015162037,2008-07-17,09:38:11
40.000322,116.366205,0,160,39646.4015740741,2008-07-17,09:38:16
40.000313,116.365727,0,160,39646.4016319444,2008-07-17,09:38:21
40.000277,116.365211,0,159,39646.4016898148,2008-07-17,09:38:26
40.000227,116.36474,0,157,39646.4017476852,2008-07-17,09:38:31
40.000199,116.364362,0,154,39646.4018055556,2008-07-17,09:38:36
40.000201,116.364323,0,152,39646.4018634259,2008-07-17,09:38:41
40.000195,116.364314,0,152,39646.4019212963,2008-07-17,09:38:46
40.000198,116.364331,0,151,39646.4019791667,2008-07-17,09:38:51
40.000217,116.364358,0,151,39646.402037037,2008-07-17,09:38:56
40.000217,116.364374,0,151,39646.4020949074,2008-07-17,09:39:01
40.000226,116.364421,0,150,39646.4021527778,2008-07-17,09:39:06
40.000255,116.364488,0,150,39646.4022106482,2008-07-17,09:39:11
40.000242,116.364514,0,150,39646.4022685185,2008-07-17,09:39:16
40.000231,116.364574,0,150,39646.4023263889,2008-07-17,09:39:21
40.00026,116.364634,0,151,39646.4023842593,2008-07-17,09:39:26
40.000307,116.36472,0,152,39646.4024421296,2008-07-17,09:39:31
40.00034,116.36483,0,152,39646.4025,2008-07-17,09:39:36
40.000406,116.364895,0,153,39646.4025578704,2008-07-17,09:39:41
40.000421,116.364874,0,153,39646.4026157407,2008-07-17,09:39:46
40.000422,116.364887,0,154,39646.4026736111,2008-07-17,09:39:51
40.000429,116.36497,0,155,39646.4027314815,2008-07-17,09:39:56
40.000458,116.365078,0,155,39646.4027893519,2008-07-17,09:40:01
40.000373,116.364902,0,155,39646.4028472222,2008-07-17,09:40:06
40.000328,116.364837,0,155,39646.4029050926,2008-07-17,09:40:11
40.000256,116.364608,0,155,39646.402962963,2008-07-17,09:40:16
40.000257,116.364423,0,156,39646.4030208333,2008-07-17,09:40:21
40.000202,116.364343,0,154,39646.4030787037,2008-07-17,09:40:26
40.000202,116.364343,0,154,39646.4031134259,2008-07-17,09:40:29
40.000209,116.364338,0,152,39646.4031365741,2008-07-17,09:40:31
40.000208,116.364347,0,152,39646.4031944444,2008-07-17,09:40:36
40.0002,116.364362,0,151,39646.4032523148,2008-07-17,09:40:41
40.000246,116.364399,0,149,39646.4033101852,2008-07-17,09:40:46
40.000272,116.364432,0,145,39646.4033680556,2008-07-17,09:40:51
40.000266,116.364441,0,144,39646.4034259259,2008-07-17,09:40:56
40.000252,116.364425,0,142,39646.4034837963,2008-07-17,09:41:01
40.00025,116.364367,0,143,39646.4035416667,2008-07-17,09:41:06
40.000236,116.364155,0,144,39646.403599537,2008-07-17,09:41:11
40.000222,116.363922,0,146,39646.4036574074,2008-07-17,09:41:16
40.00013,116.363649,0,136,39646.4037152778,2008-07-17,09:41:21
39.999646,116.363709,0,150,39646.4037731481,2008-07-17,09:41:26
39.99948,116.363992,0,140,39646.4038310185,2008-07-17,09:41:31
39.999141,116.364222,0,140,39646.4038888889,2008-07-17,09:41:36
39.998741,116.364528,0,144,39646.4039467593,2008-07-17,09:41:41
39.998351,116.364829,0,149,39646.4040046296,2008-07-17,09:41:46
39.997929,116.365136,0,151,39646.4040625,2008-07-17,09:41:51
39.997493,116.365503,0,131,39646.4041203704,2008-07-17,09:41:56
39.997001,116.365869,0,126,39646.4041782407,2008-07-17,09:42:01
39.996554,116.366252,0,135,39646.4042361111,2008-07-17,09:42:06
39.996051,116.36662,0,138,39646.4042939815,2008-07-17,09:42:11
39.995562,116.36701,0,131,39646.4043518519,2008-07-17,09:42:16
39.995149,116.367351,0,140,39646.4044097222,2008-07-17,09:42:21
39.994798,116.367575,0,148,39646.4044675926,2008-07-17,09:42:26
39.994582,116.367744,0,157,39646.404525463,2008-07-17,09:42:31
39.994537,116.367778,0,150,39646.4045833333,2008-07-17,09:42:36
39.994522,116.367773,0,148,39646.4046412037,2008-07-17,09:42:41
39.99452,116.367785,0,149,39646.4046990741,2008-07-17,09:42:46
39.994398,116.367886,0,149,39646.4047569444,2008-07-17,09:42:51
39.994165,116.368048,0,151,39646.4048148148,2008-07-17,09:42:56
39.993954,116.368217,0,158,39646.4048726852,2008-07-17,09:43:01
39.9937,116.368412,0,159,39646.4049305556,2008-07-17,09:43:06
39.993398,116.368679,0,158,39646.4049884259,2008-07-17,09:43:11
39.993109,116.368888,0,158,39646.4050462963,2008-07-17,09:43:16
39.992901,116.368895,0,150,39646.4051041667,2008-07-17,09:43:21
39.992822,116.368733,0,151,39646.405162037,2008-07-17,09:43:26
39.992754,116.368454,0,149,39646.4052199074,2008-07-17,09:43:31
39.992753,116.368076,0,155,39646.4052777778,2008-07-17,09:43:36
39.992715,116.36766,0,161,39646.4053356481,2008-07-17,09:43:41
39.992688,116.367183,0,158,39646.4053935185,2008-07-17,09:43:46
39.992695,116.36672,0,156,39646.4054513889,2008-07-17,09:43:51
39.992671,116.3665,0,144,39646.4055092593,2008-07-17,09:43:56
39.992677,116.366479,0,141,39646.4055671296,2008-07-17,09:44:01
39.992677,116.366485,0,140,39646.405625,2008-07-17,09:44:06
39.992677,116.366485,0,140,39646.4056597222,2008-07-17,09:44:09
39.992677,116.36649,0,140,39646.4056828704,2008-07-17,09:44:11
39.992678,116.366473,0,140,39646.4057407407,2008-07-17,09:44:16
39.992726,116.366386,0,142,39646.4057986111,2008-07-17,09:44:21
39.992722,116.366112,0,142,39646.4058564815,2008-07-17,09:44:26
39.992681,116.365767,0,144,39646.4059143519,2008-07-17,09:44:31
39.992601,116.365358,0,148,39646.4059722222,2008-07-17,09:44:36
39.992544,116.364936,0,139,39646.4060300926,2008-07-17,09:44:41
39.992506,116.364398,0,130,39646.406087963,2008-07-17,09:44:46
39.992499,116.363887,0,128,39646.4061458333,2008-07-17,09:44:51
39.992495,116.363579,0,124,39646.4062037037,2008-07-17,09:44:56
39.992511,116.363492,0,122,39646.4062615741,2008-07-17,09:45:01
39.9925,116.363484,0,122,39646.4063194444,2008-07-17,09:45:06
39.992498,116.363486,0,122,39646.4063773148,2008-07-17,09:45:11
39.992498,116.363488,0,122,39646.4064351852,2008-07-17,09:45:16
39.992498,116.363488,0,122,39646.4064699074,2008-07-17,09:45:19
39.992498,116.363488,0,122,39646.4064930556,2008-07-17,09:45:21
39.992477,116.363443,0,121,39646.4065509259,2008-07-17,09:45:26
39.992454,116.363262,0,126,39646.4066087963,2008-07-17,09:45:31
39.992446,116.363103,0,126,39646.4066666667,2008-07-17,09:45:36
39.992409,116.362969,0,127,39646.406724537,2008-07-17,09:45:41
39.992292,116.362873,0,122,39646.4067824074,2008-07-17,09:45:46
39.992126,116.362892,0,124,39646.4068402778,2008-07-17,09:45:51
39.991944,116.362904,0,128,39646.4068981481,2008-07-17,09:45:56
39.991944,116.362904,0,128,39646.4069328704,2008-07-17,09:45:59
39.991939,116.362906,0,126,39646.4069560185,2008-07-17,09:46:01
39.991939,116.362897,0,126,39646.4070138889,2008-07-17,09:46:06
39.991938,116.362886,0,126,39646.4070717593,2008-07-17,09:46:11
39.991938,116.362886,0,126,39646.4071064815,2008-07-17,09:46:14
39.991932,116.362893,0,126,39646.4071296296,2008-07-17,09:46:16
39.991832,116.362873,0,128,39646.4071875,2008-07-17,09:46:21
39.991786,116.362879,0,127,39646.4072453704,2008-07-17,09:46:26
39.991726,116.362869,0,128,39646.4073032407,2008-07-17,09:46:31
39.991618,116.362841,0,127,39646.4073611111,2008-07-17,09:46:36
39.991401,116.362847,0,125,39646.4074189815,2008-07-17,09:46:41
39.991081,116.362898,0,121,39646.4074768518,2008-07-17,09:46:46
39.990675,116.362944,0,126,39646.4075347222,2008-07-17,09:46:51
39.990329,116.362945,0,115,39646.4075925926,2008-07-17,09:46:56
39.989875,116.362957,0,109,39646.407650463,2008-07-17,09:47:01
39.989411,116.362977,0,110,39646.4077083333,2008-07-17,09:47:06
39.988936,116.363032,0,102,39646.4077662037,2008-07-17,09:47:11
39.988469,116.363052,0,97,39646.4078240741,2008-07-17,09:47:16
39.988023,116.363084,0,92,39646.4078819444,2008-07-17,09:47:21
39.987649,116.363092,0,93,39646.4079398148,2008-07-17,09:47:26
39.987381,116.363106,0,93,39646.4079976852,2008-07-17,09:47:31
39.987197,116.363119,0,91,39646.4080555556,2008-07-17,09:47:36
39.987032,116.363133,0,91,39646.4081134259,2008-07-17,09:47:41
39.986573,116.363126,0,82,39646.4081712963,2008-07-17,09:47:46
39.986338,116.362989,0,81,39646.4082291667,2008-07-17,09:47:51
39.986285,116.362771,0,85,39646.408287037,2008-07-17,09:47:56
39.986276,116.36235,0,99,39646.4083449074,2008-07-17,09:48:01
39.986211,116.361903,0,100,39646.4084027778,2008-07-17,09:48:06
39.986192,116.361435,0,109,39646.4084606481,2008-07-17,09:48:11
39.986168,116.3609,0,122,39646.4085185185,2008-07-17,09:48:16
39.986141,116.360466,0,124,39646.4085763889,2008-07-17,09:48:21
39.986156,116.360238,0,131,39646.4086342593,2008-07-17,09:48:26
39.986147,116.360175,0,134,39646.4086921296,2008-07-17,09:48:31
39.986142,116.360158,0,140,39646.40875,2008-07-17,09:48:36
39.986142,116.360142,0,142,39646.4088078704,2008-07-17,09:48:41
39.986143,116.360128,0,143,39646.4088657407,2008-07-17,09:48:46
39.986143,116.360103,0,144,39646.4089236111,2008-07-17,09:48:51
39.986126,116.360055,0,145,39646.4089814815,2008-07-17,09:48:56
39.986079,116.359941,0,147,39646.4090393518,2008-07-17,09:49:01
39.986062,116.359686,0,150,39646.4090972222,2008-07-17,09:49:06
39.986061,116.359336,0,148,39646.4091550926,2008-07-17,09:49:11
39.986039,116.358959,0,139,39646.409212963,2008-07-17,09:49:16
39.986023,116.358583,0,126,39646.4092708333,2008-07-17,09:49:21
39.985994,116.358174,0,109,39646.4093287037,2008-07-17,09:49:26
39.985991,116.357699,0,96,39646.4093865741,2008-07-17,09:49:31
39.985978,116.357182,0,84,39646.4094444444,2008-07-17,09:49:36
39.985957,116.356611,0,79,39646.4095023148,2008-07-17,09:49:41
39.985936,116.355968,0,80,39646.4095601852,2008-07-17,09:49:46
39.985906,116.355287,0,99,39646.4096180556,2008-07-17,09:49:51
39.985887,116.354601,0,117,39646.4096759259,2008-07-17,09:49:56
39.985833,116.353941,0,132,39646.4097337963,2008-07-17,09:50:01
39.985837,116.353213,0,143,39646.4097916667,2008-07-17,09:50:06
39.985795,116.35247,0,172,39646.409849537,2008-07-17,09:50:11
39.985795,116.351759,0,199,39646.4099074074,2008-07-17,09:50:16
39.985776,116.351203,0,218,39646.4099652778,2008-07-17,09:50:21
39.985786,116.35071,0,225,39646.4100231482,2008-07-17,09:50:26
39.985836,116.35041,0,216,39646.4100810185,2008-07-17,09:50:31
39.985892,116.35033,0,212,39646.4101388889,2008-07-17,09:50:36
39.985884,116.350345,0,215,39646.4101967593,2008-07-17,09:50:41
39.985895,116.350319,0,216,39646.4102546296,2008-07-17,09:50:46
39.985894,116.35031,0,216,39646.4103125,2008-07-17,09:50:51
39.985884,116.350272,0,215,39646.4103703704,2008-07-17,09:50:56
39.985858,116.350144,0,209,39646.4104282407,2008-07-17,09:51:01
39.985812,116.349846,0,213,39646.4104861111,2008-07-17,09:51:06
39.985767,116.349471,0,226,39646.4105439815,2008-07-17,09:51:11
39.985755,116.349168,0,233,39646.4106018519,2008-07-17,09:51:16
39.985738,116.348763,0,242,39646.4106597222,2008-07-17,09:51:21
39.985723,116.348467,0,221,39646.4107175926,2008-07-17,09:51:26
39.985724,116.348155,0,205,39646.410775463,2008-07-17,09:51:31
39.985728,116.347961,0,186,39646.4108333333,2008-07-17,09:51:36
39.98574,116.347894,0,172,39646.4108912037,2008-07-17,09:51:41
39.98574,116.34789,0,169,39646.4109490741,2008-07-17,09:51:46
39.98574,116.34789,0,169,39646.4109837963,2008-07-17,09:51:49
39.98574,116.347898,0,168,39646.4110069444,2008-07-17,09:51:51
39.985739,116.347908,0,168,39646.4110648148,2008-07-17,09:51:56
39.985739,116.347929,0,168,39646.4111226852,2008-07-17,09:52:01
39.985739,116.347951,0,168,39646.4111805556,2008-07-17,09:52:06
39.985739,116.347951,0,168,39646.4112152778,2008-07-17,09:52:09
39.985739,116.347944,0,168,39646.4112384259,2008-07-17,09:52:11
39.985713,116.347822,0,166,39646.4112962963,2008-07-17,09:52:16
39.985728,116.347546,0,166,39646.4113541667,2008-07-17,09:52:21
39.985698,116.347213,0,166,39646.411412037,2008-07-17,09:52:26
39.985671,116.346773,0,165,39646.4114699074,2008-07-17,09:52:31
39.985621,116.346162,0,164,39646.4115277778,2008-07-17,09:52:36
39.985588,116.345498,0,164,39646.4115856481,2008-07-17,09:52:41
39.98557,116.344805,0,163,39646.4116435185,2008-07-17,09:52:46
39.985573,116.344243,0,162,39646.4117013889,2008-07-17,09:52:51
39.985576,116.343807,0,162,39646.4117592593,2008-07-17,09:52:56
39.98557,116.343447,0,163,39646.4118171296,2008-07-17,09:53:01
39.985539,116.343211,0,161,39646.411875,2008-07-17,09:53:06
39.985538,116.342884,0,159,39646.4119328704,2008-07-17,09:53:11
39.98555,116.342468,0,155,39646.4119907407,2008-07-17,09:53:16
39.985489,116.342141,0,151,39646.4120486111,2008-07-17,09:53:21
39.985483,116.341828,0,152,39646.4121064815,2008-07-17,09:53:26
39.985458,116.341574,0,150,39646.4121643519,2008-07-17,09:53:31
39.985498,116.34131,0,147,39646.4122222222,2008-07-17,09:53:36
39.985515,116.340983,0,143,39646.4122800926,2008-07-17,09:53:41
39.985554,116.340479,0,139,39646.412337963,2008-07-17,09:53:46
39.985597,116.340112,0,138,39646.4123958333,2008-07-17,09:53:51
39.985639,116.339946,0,136,39646.4124537037,2008-07-17,09:53:56
39.985695,116.339922,0,130,39646.4125115741,2008-07-17,09:54:01
39.985697,116.339934,0,126,39646.4125694444,2008-07-17,09:54:06
39.985636,116.339925,0,121,39646.4126273148,2008-07-17,09:54:11
39.985631,116.339845,0,117,39646.4126851852,2008-07-17,09:54:16
39.985615,116.339678,0,115,39646.4127430556,2008-07-17,09:54:21
39.985545,116.339379,0,109,39646.4128009259,2008-07-17,09:54:26
39.985506,116.339032,0,103,39646.4128587963,2008-07-17,09:54:31
39.985491,116.338651,0,98,39646.4129166667,2008-07-17,09:54:36
39.985456,116.338076,0,92,39646.412974537,2008-07-17,09:54:41
39.985408,116.337479,0,86,39646.4130324074,2008-07-17,09:54:46
39.985348,116.336735,0,83,39646.4130902778,2008-07-17,09:54:51
39.985298,116.33598,0,85,39646.4131481481,2008-07-17,09:54:56
39.985265,116.335181,0,85,39646.4132060185,2008-07-17,09:55:01
39.985244,116.334431,0,78,39646.4132638889,2008-07-17,09:55:06
39.985203,116.333698,0,71,39646.4133217593,2008-07-17,09:55:11
39.985196,116.332956,0,82,39646.4133796296,2008-07-17,09:55:16
39.9852,116.332213,0,85,39646.4134375,2008-07-17,09:55:21
39.985172,116.331475,0,87,39646.4134953704,2008-07-17,09:55:26
39.985128,116.330763,0,87,39646.4135532407,2008-07-17,09:55:31
39.985078,116.330115,0,94,39646.4136111111,2008-07-17,09:55:36
39.98504,116.329511,0,99,39646.4136689815,2008-07-17,09:55:41
39.985016,116.329012,0,107,39646.4137268519,2008-07-17,09:55:46
39.985036,116.328723,0,114,39646.4137847222,2008-07-17,09:55:51
39.985097,116.328605,0,136,39646.4138425926,2008-07-17,09:55:56
39.985155,116.328601,0,142,39646.413900463,2008-07-17,09:56:01
39.985156,116.32861,0,143,39646.4139583333,2008-07-17,09:56:06
39.985156,116.32861,0,143,39646.4139930556,2008-07-17,09:56:09
39.985157,116.328607,0,143,39646.4140162037,2008-07-17,09:56:11
39.985168,116.3286,0,144,39646.4140740741,2008-07-17,09:56:16
39.985177,116.328615,0,144,39646.4141319444,2008-07-17,09:56:21
39.98518,116.328632,0,145,39646.4141898148,2008-07-17,09:56:26
39.985182,116.328653,0,145,39646.4142476852,2008-07-17,09:56:31
39.985189,116.328643,0,145,39646.4143055556,2008-07-17,09:56:36
39.985198,116.328639,0,146,39646.4143634259,2008-07-17,09:56:41
39.9852,116.328618,0,147,39646.4144212963,2008-07-17,09:56:46
39.985213,116.328588,0,146,39646.4144791667,2008-07-17,09:56:51
39.985213,116.328579,0,146,39646.414537037,2008-07-17,09:56:56
39.985213,116.328579,0,146,39646.4145717593,2008-07-17,09:56:59
39.985213,116.328577,0,146,39646.4145949074,2008-07-17,09:57:01
39.985182,116.328547,0,145,39646.4146527778,2008-07-17,09:57:06
39.985116,116.328392,0,143,39646.4147106481,2008-07-17,09:57:11
39.985042,116.32814,0,143,39646.4147685185,2008-07-17,09:57:16
39.98501,116.327854,0,137,39646.4148263889,2008-07-17,09:57:21
39.985007,116.327584,0,137,39646.4148842593,2008-07-17,09:57:26
39.984985,116.327471,0,141,39646.4149421296,2008-07-17,09:57:31
39.984982,116.327437,0,138,39646.415,2008-07-17,09:57:36
39.984983,116.327417,0,136,39646.4150578704,2008-07-17,09:57:41
39.984982,116.32741,0,134,39646.4151157407,2008-07-17,09:57:46
39.984982,116.327404,0,134,39646.4151736111,2008-07-17,09:57:51
39.984982,116.327406,0,134,39646.4152314815,2008-07-17,09:57:56
39.984982,116.327406,0,134,39646.4152662037,2008-07-17,09:57:59
39.984983,116.327403,0,134,39646.4152893518,2008-07-17,09:58:01
39.984982,116.327414,0,134,39646.4153472222,2008-07-17,09:58:06
39.984982,116.327428,0,134,39646.4154050926,2008-07-17,09:58:11
39.984983,116.32744,0,133,39646.415462963,2008-07-17,09:58:16
39.984983,116.327454,0,133,39646.4155208333,2008-07-17,09:58:21
39.984983,116.32746,0,133,39646.4155787037,2008-07-17,09:58:26
39.984984,116.327457,0,133,39646.4156365741,2008-07-17,09:58:31
39.984984,116.327457,0,133,39646.4156712963,2008-07-17,09:58:34
39.984984,116.32746,0,133,39646.4156944444,2008-07-17,09:58:36
39.984984,116.327482,0,133,39646.4157523148,2008-07-17,09:58:41
39.984985,116.327487,0,134,39646.4158101852,2008-07-17,09:58:46
39.984985,116.32749,0,134,39646.4158680556,2008-07-17,09:58:51
39.984985,116.32749,0,134,39646.4159027778,2008-07-17,09:58:54
39.984985,116.327482,0,134,39646.4159259259,2008-07-17,09:58:56
39.984985,116.327473,0,134,39646.4159837963,2008-07-17,09:59:01
39.984971,116.327418,0,134,39646.4160416667,2008-07-17,09:59:06
39.984941,116.327218,0,134,39646.416099537,2008-07-17,09:59:11
39.984891,116.326964,0,135,39646.4161574074,2008-07-17,09:59:16
39.984836,116.326667,0,141,39646.4162152778,2008-07-17,09:59:21
39.984806,116.326278,0,150,39646.4162731481,2008-07-17,09:59:26
39.984759,116.325875,0,159,39646.4163310185,2008-07-17,09:59:31
39.984718,116.325493,0,171,39646.4163888889,2008-07-17,09:59:36
39.984745,116.325124,0,179,39646.4164467593,2008-07-17,09:59:41
39.984792,116.324859,0,187,39646.4165046296,2008-07-17,09:59:46
39.984827,116.324777,0,197,39646.4165625,2008-07-17,09:59:51
39.98486,116.324792,0,218,39646.4166203704,2008-07-17,09:59:56
39.984883,116.324701,0,206,39646.4166782407,2008-07-17,10:00:01
39.984927,116.324577,0,195,39646.4167361111,2008-07-17,10:00:06
39.984951,116.324473,0,183,39646.4167939815,2008-07-17,10:00:11
39.984949,116.324392,0,178,39646.4168518518,2008-07-17,10:00:16
39.984945,116.324307,0,174,39646.4169097222,2008-07-17,10:00:21
39.984942,116.324224,0,166,39646.4169675926,2008-07-17,10:00:26
39.98495,116.324137,0,155,39646.417025463,2008-07-17,10:00:31
39.984939,116.324048,0,150,39646.4170833333,2008-07-17,10:00:36
39.984932,116.323947,0,151,39646.4171412037,2008-07-17,10:00:41
39.984923,116.323869,0,147,39646.4171990741,2008-07-17,10:00:46
39.984923,116.323792,0,146,39646.4172569444,2008-07-17,10:00:51
39.984928,116.323699,0,146,39646.4173148148,2008-07-17,10:00:56
39.984917,116.323601,0,148,39646.4173726852,2008-07-17,10:01:01
39.984884,116.323534,0,151,39646.4174305556,2008-07-17,10:01:06
39.984877,116.323477,0,149,39646.4174884259,2008-07-17,10:01:11
39.984818,116.323477,0,150,39646.4175462963,2008-07-17,10:01:16
39.984749,116.323487,0,147,39646.4176041667,2008-07-17,10:01:21
39.984685,116.323486,0,148,39646.417662037,2008-07-17,10:01:26
39.984613,116.323491,0,148,39646.4177199074,2008-07-17,10:01:31
39.984532,116.323489,0,148,39646.4177777778,2008-07-17,10:01:36
39.984459,116.323486,0,146,39646.4178356482,2008-07-17,10:01:41
39.984378,116.323465,0,146,39646.4178935185,2008-07-17,10:01:46
39.984304,116.323406,0,147,39646.4179513889,2008-07-17,10:01:51
39.984269,116.323321,0,147,39646.4180092593,2008-07-17,10:01:56
39.984272,116.323244,0,146,39646.4180671296,2008-07-17,10:02:01
39.984247,116.323145,0,148,39646.418125,2008-07-17,10:02:06
39.98423,116.323058,0,150,39646.4181828704,2008-07-17,10:02:11
39.984223,116.322958,0,147,39646.4182407407,2008-07-17,10:02:16
39.984224,116.322866,0,147,39646.4182986111,2008-07-17,10:02:21
39.984243,116.322785,0,147,39646.4183564815,2008-07-17,10:02:26
39.984263,116.322711,0,144,39646.4184143519,2008-07-17,10:02:31
39.984269,116.322626,0,143,39646.4184722222,2008-07-17,10:02:36
39.98426,116.32254,0,139,39646.4185300926,2008-07-17,10:02:41
39.98425,116.322452,0,138,39646.418587963,2008-07-17,10:02:46
39.984253,116.322367,0,132,39646.4186458333,2008-07-17,10:02:51
39.984255,116.322274,0,123,39646.4187037037,2008-07-17,10:02:56
39.984269,116.32218,0,115,39646.4187615741,2008-07-17,10:03:01
39.984261,116.322077,0,109,39646.4188194444,2008-07-17,10:03:06
39.984241,116.321972,0,110,39646.4188773148,2008-07-17,10:03:11
39.984251,116.321888,0,111,39646.4189351852,2008-07-17,10:03:16
39.984258,116.321788,0,113,39646.4189930556,2008-07-17,10:03:21
39.984262,116.321701,0,114,39646.4190509259,2008-07-17,10:03:26
39.984259,116.321602,0,116,39646.4191087963,2008-07-17,10:03:31
39.984278,116.321509,0,120,39646.4191666667,2008-07-17,10:03:36
39.98427,116.321421,0,124,39646.419224537,2008-07-17,10:03:41
39.984249,116.321333,0,126,39646.4192824074,2008-07-17,10:03:46
39.984192,116.321246,0,124,39646.4193402778,2008-07-17,10:03:51
39.984135,116.321212,0,126,39646.4193981481,2008-07-17,10:03:56
39.984051,116.321202,0,128,39646.4194560185,2008-07-17,10:04:01
39.983978,116.321194,0,128,39646.4195138889,2008-07-17,10:04:06
39.98391,116.321185,0,126,39646.4195717593,2008-07-17,10:04:11
39.983845,116.321189,0,124,39646.4196296296,2008-07-17,10:04:16
39.983775,116.321182,0,121,39646.4196875,2008-07-17,10:04:21
39.983701,116.32119,0,120,39646.4197453704,2008-07-17,10:04:26
39.983623,116.321222,0,119,39646.4198032407,2008-07-17,10:04:31
39.98355,116.321257,0,116,39646.4198611111,2008-07-17,10:04:36
39.983484,116.321285,0,111,39646.4199189815,2008-07-17,10:04:41
39.983431,116.321275,0,106,39646.4199768519,2008-07-17,10:04:46
39.983365,116.32128,0,104,39646.4200347222,2008-07-17,10:04:51
39.983301,116.321289,0,100,39646.4200925926,2008-07-17,10:04:56
39.983217,116.321294,0,101,39646.420150463,2008-07-17,10:05:01
39.983145,116.321271,0,100,39646.4202083333,2008-07-17,10:05:06
39.983078,116.321311,0,94,39646.4202662037,2008-07-17,10:05:11
39.983,116.321299,0,91,39646.4203240741,2008-07-17,10:05:16
39.982947,116.321289,0,86,39646.4203819444,2008-07-17,10:05:21
39.982876,116.321311,0,85,39646.4204398148,2008-07-17,10:05:26
39.982758,116.321351,0,86,39646.4204976852,2008-07-17,10:05:31
39.982684,116.321349,0,84,39646.4205555556,2008-07-17,10:05:36
39.982615,116.32135,0,85,39646.4206134259,2008-07-17,10:05:41
39.982536,116.321348,0,91,39646.4206712963,2008-07-17,10:05:46
39.982478,116.321342,0,90,39646.4207291667,2008-07-17,10:05:51
39.982417,116.321341,0,89,39646.420787037,2008-07-17,10:05:56
39.982361,116.321319,0,91,39646.4208449074,2008-07-17,10:06:01
39.982303,116.321364,0,91,39646.4209027778,2008-07-17,10:06:06
39.982225,116.321373,0,90,39646.4209606481,2008-07-17,10:06:11
39.982135,116.321357,0,92,39646.4210185185,2008-07-17,10:06:16
39.982113,116.321309,0,98,39646.4210763889,2008-07-17,10:06:21
39.982037,116.321311,0,96,39646.4211342593,2008-07-17,10:06:26
39.981984,116.321294,0,100,39646.4211921296,2008-07-17,10:06:31
39.981919,116.32127,0,94,39646.42125,2008-07-17,10:06:36
39.981873,116.321297,0,88,39646.4213078704,2008-07-17,10:06:41
39.98182,116.321333,0,84,39646.4213657407,2008-07-17,10:06:46
39.981766,116.321315,0,79,39646.4214236111,2008-07-17,10:06:51
39.98173,116.321318,0,78,39646.4214814815,2008-07-17,10:06:56
39.981652,116.321304,0,78,39646.4215393519,2008-07-17,10:07:01
39.98157,116.321296,0,83,39646.4215972222,2008-07-17,10:07:06
39.981448,116.321289,0,86,39646.4216550926,2008-07-17,10:07:11
39.98137,116.321308,0,92,39646.421712963,2008-07-17,10:07:16
39.981337,116.321344,0,97,39646.4217708333,2008-07-17,10:07:21
39.981301,116.321382,0,108,39646.4218287037,2008-07-17,10:07:26
39.981286,116.321451,0,113,39646.4218865741,2008-07-17,10:07:31
39.981252,116.321487,0,122,39646.4219444444,2008-07-17,10:07:36
39.981226,116.32158,0,125,39646.4220023148,2008-07-17,10:07:41
39.981209,116.321614,0,129,39646.4220601852,2008-07-17,10:07:46
39.981197,116.321718,0,132,39646.4221180556,2008-07-17,10:07:51
39.981183,116.321856,0,132,39646.4221759259,2008-07-17,10:07:56
39.981181,116.321983,0,132,39646.4222337963,2008-07-17,10:08:01
39.981177,116.322072,0,132,39646.4222916667,2008-07-17,10:08:06
39.981155,116.322172,0,131,39646.422349537,2008-07-17,10:08:11
39.981146,116.322257,0,133,39646.4224074074,2008-07-17,10:08:16
39.981138,116.322351,0,137,39646.4224652778,2008-07-17,10:08:21
39.981094,116.32244,0,142,39646.4225231481,2008-07-17,10:08:26
39.981096,116.322478,0,142,39646.4225810185,2008-07-17,10:08:31
39.981099,116.322487,0,142,39646.4226388889,2008-07-17,10:08:36
39.981098,116.32249,0,142,39646.4226967593,2008-07-17,10:08:41
39.981098,116.32249,0,142,39646.4227314815,2008-07-17,10:08:44
39.981098,116.322485,0,142,39646.4227546296,2008-07-17,10:08:46
39.981097,116.322473,0,142,39646.4228125,2008-07-17,10:08:51
39.981097,116.322462,0,143,39646.4228703704,2008-07-17,10:08:56
39.981139,116.322421,0,142,39646.4229282407,2008-07-17,10:09:01
39.981165,116.322414,0,142,39646.4229861111,2008-07-17,10:09:06
39.981171,116.322394,0,142,39646.4230439815,2008-07-17,10:09:11
39.98119,116.322453,0,139,39646.4231018518,2008-07-17,10:09:16
39.98119,116.322453,0,139,39646.4231365741,2008-07-17,10:09:19
39.98119,116.322456,0,139,39646.4231597222,2008-07-17,10:09:21
39.981192,116.322468,0,139,39646.4232175926,2008-07-17,10:09:26
39.981215,116.322464,0,139,39646.423275463,2008-07-17,10:09:31
39.981211,116.322474,0,139,39646.4233333333,2008-07-17,10:09:36
39.981211,116.322474,0,139,39646.4233680556,2008-07-17,10:09:39
39.981211,116.322481,0,139,39646.4233912037,2008-07-17,10:09:41
39.981211,116.32249,0,139,39646.4234490741,2008-07-17,10:09:46
39.981211,116.322496,0,139,39646.4235069444,2008-07-17,10:09:51
39.981211,116.322496,0,139,39646.4235416667,2008-07-17,10:09:54
39.981211,116.322499,0,139,39646.4235648148,2008-07-17,10:09:56
39.98121,116.32249,0,139,39646.4236226852,2008-07-17,10:10:01
39.98121,116.322467,0,139,39646.4236805556,2008-07-17,10:10:06
39.981205,116.322456,0,139,39646.4237384259,2008-07-17,10:10:11
39.981192,116.32246,0,139,39646.4237962963,2008-07-17,10:10:16
39.981192,116.32246,0,139,39646.4238310185,2008-07-17,10:10:19
39.981191,116.322456,0,139,39646.4238541667,2008-07-17,10:10:21
39.981192,116.322465,0,139,39646.423912037,2008-07-17,10:10:26
39.981151,116.322487,0,139,39646.4239699074,2008-07-17,10:10:31
39.981126,116.322494,0,139,39646.4240277778,2008-07-17,10:10:36
39.981147,116.322517,0,139,39646.4240856481,2008-07-17,10:10:41
39.981185,116.322556,0,139,39646.4241435185,2008-07-17,10:10:46
39.981164,116.322567,0,139,39646.4242013889,2008-07-17,10:10:51
39.981141,116.32257,0,139,39646.4242592593,2008-07-17,10:10:56
39.981099,116.322545,0,139,39646.4243171296,2008-07-17,10:11:01
39.981087,116.322364,0,122,39646.4271527778,2008-07-17,10:15:06
39.980902,116.322417,0,132,39646.4272106481,2008-07-17,10:15:11
39.980747,116.322481,0,136,39646.4272685185,2008-07-17,10:15:16
39.980631,116.322504,0,138,39646.4273263889,2008-07-17,10:15:21
39.980575,116.322475,0,137,39646.4273842593,2008-07-17,10:15:26
39.980531,116.322455,0,134,39646.4274421296,2008-07-17,10:15:31
39.980482,116.322473,0,131,39646.4275,2008-07-17,10:15:36
39.980534,116.322402,0,130,39646.4275578704,2008-07-17,10:15:41
39.980541,116.322414,0,128,39646.4276157407,2008-07-17,10:15:46
39.980541,116.322459,0,127,39646.4276736111,2008-07-17,10:15:51
39.980518,116.322497,0,126,39646.4277314815,2008-07-17,10:15:56
39.9805,116.32256,0,127,39646.4277893519,2008-07-17,10:16:01
39.980516,116.322603,0,128,39646.4278472222,2008-07-17,10:16:06
39.98054,116.32261,0,128,39646.4279050926,2008-07-17,10:16:11
39.98054,116.32261,0,128,39646.4279398148,2008-07-17,10:16:14
39.980543,116.322618,0,128,39646.427962963,2008-07-17,10:16:16
39.980544,116.322628,0,128,39646.4280208333,2008-07-17,10:16:21
39.980544,116.322637,0,128,39646.4280787037,2008-07-17,10:16:26
39.980513,116.322695,0,130,39646.4281365741,2008-07-17,10:16:31
39.980525,116.322676,0,132,39646.4281944444,2008-07-17,10:16:36
39.980492,116.322649,0,134,39646.4282523148,2008-07-17,10:16:41
39.980585,116.322588,0,134,39646.4283101852,2008-07-17,10:16:46
39.980672,116.322529,0,135,39646.4283680556,2008-07-17,10:16:51
39.980712,116.322516,0,136,39646.4284259259,2008-07-17,10:16:56
39.980739,116.322486,0,137,39646.4284837963,2008-07-17,10:17:01
39.980776,116.322461,0,139,39646.4285416667,2008-07-17,10:17:06
39.980873,116.322394,0,141,39646.428599537,2008-07-17,10:17:11
39.981025,116.322277,0,143,39646.4286574074,2008-07-17,10:17:16
39.981101,116.322248,0,144,39646.4287152778,2008-07-17,10:17:21
39.981081,116.322304,0,145,39646.4287731481,2008-07-17,10:17:26
39.980926,116.322454,0,145,39646.4288310185,2008-07-17,10:17:31
39.980881,116.322542,0,144,39646.4288888889,2008-07-17,10:17:36
39.981012,116.322467,0,141,39646.4289467593,2008-07-17,10:17:41
39.981012,116.322469,0,141,39646.4290046296,2008-07-17,10:17:46
39.98101,116.322462,0,142,39646.4290625,2008-07-17,10:17:51
39.981011,116.322463,0,142,39646.4291203704,2008-07-17,10:17:56
39.981011,116.322463,0,142,39646.4291550926,2008-07-17,10:17:59
39.981011,116.322469,0,142,39646.4291782407,2008-07-17,10:18:01
39.981009,116.32246,0,142,39646.4292361111,2008-07-17,10:18:06
39.981006,116.322451,0,142,39646.4292939815,2008-07-17,10:18:11
39.981006,116.322451,0,142,39646.4293287037,2008-07-17,10:18:14
39.981003,116.322458,0,142,39646.4293518519,2008-07-17,10:18:16
39.980985,116.322437,0,143,39646.4294097222,2008-07-17,10:18:21
39.980946,116.322406,0,142,39646.4294675926,2008-07-17,10:18:26
39.980916,116.322378,0,140,39646.429525463,2008-07-17,10:18:31
39.980843,116.3224,0,139,39646.4295833333,2008-07-17,10:18:36
39.980778,116.322472,0,138,39646.4296412037,2008-07-17,10:18:41
39.98074,116.322541,0,137,39646.4296990741,2008-07-17,10:18:46
39.980695,116.322574,0,138,39646.4297569444,2008-07-17,10:18:51
39.980594,116.322572,0,139,39646.4298148148,2008-07-17,10:18:56
39.980518,116.322566,0,139,39646.4298726852,2008-07-17,10:19:01
39.980482,116.32257,0,140,39646.4299305556,2008-07-17,10:19:06
39.980428,116.322545,0,140,39646.4299884259,2008-07-17,10:19:11
39.980473,116.322503,0,140,39646.4300462963,2008-07-17,10:19:16
39.980498,116.322486,0,140,39646.4301041667,2008-07-17,10:19:21
39.980499,116.322483,0,140,39646.430162037,2008-07-17,10:19:26
39.980502,116.322487,0,140,39646.4302199074,2008-07-17,10:19:31
39.980503,116.322484,0,140,39646.4302777778,2008-07-17,10:19:36
39.980506,116.322484,0,140,39646.4303356481,2008-07-17,10:19:41
39.980506,116.322484,0,140,39646.4303703704,2008-07-17,10:19:44
39.98051,116.322476,0,140,39646.4303935185,2008-07-17,10:19:46
39.980512,116.322462,0,140,39646.4304513889,2008-07-17,10:19:51
39.980512,116.322462,0,140,39646.4304861111,2008-07-17,10:19:54
39.980516,116.322462,0,141,39646.4305092593,2008-07-17,10:19:56
39.980537,116.322448,0,141,39646.4305671296,2008-07-17,10:20:01
39.98058,116.322421,0,141,39646.430625,2008-07-17,10:20:06
39.980635,116.322394,0,142,39646.4306828704,2008-07-17,10:20:11
39.980689,116.322409,0,143,39646.4307407407,2008-07-17,10:20:16
39.98079,116.322412,0,144,39646.4307986111,2008-07-17,10:20:21
39.980791,116.322408,0,144,39646.4308564815,2008-07-17,10:20:26
39.980792,116.32241,0,144,39646.4309143518,2008-07-17,10:20:31
39.980792,116.32241,0,144,39646.4309490741,2008-07-17,10:20:34
39.980792,116.322418,0,144,39646.4309722222,2008-07-17,10:20:36
39.98079,116.322429,0,144,39646.4310300926,2008-07-17,10:20:41
39.980789,116.322437,0,145,39646.431087963,2008-07-17,10:20:46
39.980789,116.322437,0,145,39646.4311226852,2008-07-17,10:20:49
39.980787,116.322435,0,145,39646.4311458333,2008-07-17,10:20:51
39.980786,116.322421,0,145,39646.4312037037,2008-07-17,10:20:56
39.980786,116.322421,0,145,39646.4312384259,2008-07-17,10:20:59
39.980788,116.322426,0,145,39646.4312615741,2008-07-17,10:21:01
39.980859,116.322447,0,145,39646.4313194444,2008-07-17,10:21:06
39.980856,116.322437,0,145,39646.4313773148,2008-07-17,10:21:11
39.98086,116.322413,0,145,39646.4314351852,2008-07-17,10:21:16
39.98088,116.322449,0,145,39646.4314930556,2008-07-17,10:21:21
39.980882,116.322495,0,145,39646.4315509259,2008-07-17,10:21:26
39.980882,116.322495,0,145,39646.4315856481,2008-07-17,10:21:29
39.980881,116.322502,0,145,39646.4316087963,2008-07-17,10:21:31
39.980882,116.322513,0,145,39646.4316666667,2008-07-17,10:21:36
39.980882,116.322513,0,145,39646.431724537,2008-07-17,10:21:41
39.980882,116.322513,0,145,39646.4317592593,2008-07-17,10:21:44
39.980883,116.322505,0,145,39646.4317824074,2008-07-17,10:21:46
39.980929,116.322442,0,145,39646.4318402778,2008-07-17,10:21:51
39.980997,116.32234,0,146,39646.4318981481,2008-07-17,10:21:56
39.981034,116.322277,0,147,39646.4319560185,2008-07-17,10:22:01
39.981034,116.322277,0,147,39646.4319907407,2008-07-17,10:22:04
39.981041,116.322284,0,148,39646.4320138889,2008-07-17,10:22:06
39.981028,116.322302,0,150,39646.4320717593,2008-07-17,10:22:11
39.98101,116.322314,0,152,39646.4321296296,2008-07-17,10:22:16
39.980984,116.322406,0,154,39646.4321875,2008-07-17,10:22:21
39.980942,116.322548,0,156,39646.4322453704,2008-07-17,10:22:26
39.980948,116.322558,0,158,39646.4323032407,2008-07-17,10:22:31
39.980946,116.322549,0,159,39646.4323611111,2008-07-17,10:22:36
39.980946,116.322549,0,159,39646.4323958333,2008-07-17,10:22:39
39.980953,116.322556,0,160,39646.4324189815,2008-07-17,10:22:41
39.980976,116.322565,0,160,39646.4324768518,2008-07-17,10:22:46
39.981048,116.32262,0,160,39646.4325347222,2008-07-17,10:22:51
39.98106,116.322633,0,161,39646.4325925926,2008-07-17,10:22:56
39.981013,116.322629,0,161,39646.432650463,2008-07-17,10:23:01
39.980951,116.322624,0,162,39646.4327083333,2008-07-17,10:23:06
39.981151,116.322964,0,162,39646.4327662037,2008-07-17,10:23:11
39.981121,116.322781,0,162,39646.4328240741,2008-07-17,10:23:16
39.981026,116.322586,0,159,39646.4328819444,2008-07-17,10:23:21
39.980847,116.322337,0,155,39646.4329398148,2008-07-17,10:23:26
39.980747,116.322244,0,154,39646.4329976852,2008-07-17,10:23:31
39.980696,116.322235,0,153,39646.4330555556,2008-07-17,10:23:36
39.980736,116.3222,0,155,39646.4331134259,2008-07-17,10:23:41
39.980755,116.322148,0,158,39646.4331712963,2008-07-17,10:23:46
39.980739,116.322084,0,163,39646.4332291667,2008-07-17,10:23:51
39.980711,116.322092,0,166,39646.433287037,2008-07-17,10:23:56
39.980693,116.322077,0,171,39646.4333449074,2008-07-17,10:24:01
39.980707,116.322058,0,175,39646.4334027778,2008-07-17,10:24:06
39.980707,116.322058,0,175,39646.4334375,2008-07-17,10:24:09
39.980711,116.322054,0,180,39646.4334606482,2008-07-17,10:24:11
39.980709,116.32202,0,185,39646.4335185185,2008-07-17,10:24:16
39.980709,116.32202,0,185,39646.4335532407,2008-07-17,10:24:19
39.980717,116.322025,0,186,39646.4335763889,2008-07-17,10:24:21
39.980732,116.322037,0,187,39646.4336342593,2008-07-17,10:24:26
39.980826,116.322,0,188,39646.4336921296,2008-07-17,10:24:31
39.980962,116.321981,0,190,39646.43375,2008-07-17,10:24:36
39.981128,116.321961,0,190,39646.4338078704,2008-07-17,10:24:41
39.981245,116.321929,0,194,39646.4338657407,2008-07-17,10:24:46
39.9813,116.321884,0,197,39646.4339236111,2008-07-17,10:24:51
39.981348,116.321888,0,198,39646.4339814815,2008-07-17,10:24:56
39.981378,116.321903,0,201,39646.4340393519,2008-07-17,10:25:01
39.98136,116.321928,0,204,39646.4340972222,2008-07-17,10:25:06
39.981458,116.321904,0,211,39646.4341550926,2008-07-17,10:25:11
39.981511,116.321838,0,219,39646.434212963,2008-07-17,10:25:16
39.981447,116.321854,0,229,39646.4342708333,2008-07-17,10:25:21
39.981421,116.321809,0,242,39646.4343287037,2008-07-17,10:25:26
39.981427,116.321763,0,257,39646.4343865741,2008-07-17,10:25:31
39.981482,116.321708,0,272,39646.4344444444,2008-07-17,10:25:36
39.981527,116.321605,0,286,39646.4345023148,2008-07-17,10:25:41
39.98154,116.321542,0,300,39646.4345601852,2008-07-17,10:25:46
39.981432,116.321639,0,310,39646.4346180556,2008-07-17,10:25:51
39.981423,116.32164,0,312,39646.4346759259,2008-07-17,10:25:56
39.981269,116.321731,0,310,39646.4347337963,2008-07-17,10:26:01
39.981186,116.321667,0,307,39646.4347916667,2008-07-17,10:26:06
39.981044,116.32168,0,307,39646.434849537,2008-07-17,10:26:11
39.980844,116.321739,0,309,39646.4349074074,2008-07-17,10:26:16
39.980783,116.321746,0,311,39646.4349652778,2008-07-17,10:26:21
39.980911,116.321696,0,311,39646.4350231481,2008-07-17,10:26:26
39.981061,116.321695,0,310,39646.4350810185,2008-07-17,10:26:31
39.98124,116.321653,0,307,39646.4351388889,2008-07-17,10:26:36
39.981296,116.321755,0,304,39646.4351967593,2008-07-17,10:26:41
39.981519,116.321638,0,294,39646.4352546296,2008-07-17,10:26:46
39.981723,116.321494,0,271,39646.4353125,2008-07-17,10:26:51
39.982184,116.321036,0,276,39646.4353703704,2008-07-17,10:26:56
39.982803,116.320389,0,285,39646.4354282407,2008-07-17,10:27:01
39.983414,116.319773,0,298,39646.4354861111,2008-07-17,10:27:06
39.984082,116.319083,0,311,39646.4355439815,2008-07-17,10:27:11
39.983777,116.319259,0,315,39646.4356018519,2008-07-17,10:27:16
39.981558,116.321258,0,282,39646.4356597222,2008-07-17,10:27:21
39.981206,116.321597,0,262,39646.4357175926,2008-07-17,10:27:26
39.980938,116.321845,0,255,39646.435775463,2008-07-17,10:27:31
39.980635,116.322119,0,244,39646.4358333333,2008-07-17,10:27:36
39.98058,116.322129,0,245,39646.4358912037,2008-07-17,10:27:41
39.980528,116.322165,0,228,39646.4359490741,2008-07-17,10:27:46
39.980486,116.322177,0,209,39646.4360069444,2008-07-17,10:27:51
39.980437,116.322141,0,187,39646.4360648148,2008-07-17,10:27:56
39.980394,116.322099,0,161,39646.4361226852,2008-07-17,10:28:01
39.980382,116.32207,0,134,39646.4361805556,2008-07-17,10:28:06
39.980348,116.322065,0,112,39646.4362384259,2008-07-17,10:28:11
39.980315,116.322092,0,90,39646.4362962963,2008-07-17,10:28:16
39.980303,116.322129,0,68,39646.4363541667,2008-07-17,10:28:21
39.980297,116.322149,0,60,39646.436412037,2008-07-17,10:28:26
39.980302,116.32217,0,47,39646.4364699074,2008-07-17,10:28:31
39.980322,116.322177,0,31,39646.4365277778,2008-07-17,10:28:36
39.980309,116.32219,0,17,39646.4365856481,2008-07-17,10:28:41
39.980285,116.322233,0,7,39646.4366435185,2008-07-17,10:28:46
39.980285,116.322233,0,7,39646.4366782407,2008-07-17,10:28:49
39.980279,116.322236,0,6,39646.4367013889,2008-07-17,10:28:51
39.980288,116.322241,0,1,39646.4367592593,2008-07-17,10:28:56
39.980305,116.322186,0,-2,39646.4368171296,2008-07-17,10:29:01
39.98031,116.322205,0,-6,39646.436875,2008-07-17,10:29:06
39.980361,116.322264,0,-5,39646.4369328704,2008-07-17,10:29:11
39.980488,116.322326,0,1,39646.4369907407,2008-07-17,10:29:16
39.980523,116.322345,0,7,39646.4370486111,2008-07-17,10:29:21
39.980523,116.322345,0,7,39646.4370833333,2008-07-17,10:29:24
39.980525,116.322344,0,11,39646.4371064815,2008-07-17,10:29:26
39.980543,116.322341,0,14,39646.4371643519,2008-07-17,10:29:31
39.980564,116.322369,0,24,39646.4372222222,2008-07-17,10:29:36
39.980576,116.322406,0,32,39646.4372800926,2008-07-17,10:29:41
39.980585,116.322412,0,38,39646.437337963,2008-07-17,10:29:46
39.98061,116.322375,0,47,39646.4373958333,2008-07-17,10:29:51
39.980675,116.32229,0,54,39646.4374537037,2008-07-17,10:29:56
39.980721,116.322276,0,60,39646.4375115741,2008-07-17,10:30:01
39.980759,116.322264,0,65,39646.4375694444,2008-07-17,10:30:06
39.98079,116.322213,0,69,39646.4376273148,2008-07-17,10:30:11
39.980786,116.322183,0,74,39646.4376851852,2008-07-17,10:30:16
39.980751,116.322176,0,80,39646.4377430556,2008-07-17,10:30:21
39.980715,116.322175,0,86,39646.4378009259,2008-07-17,10:30:26
39.98068,116.32219,0,90,39646.4378587963,2008-07-17,10:30:31
39.980662,116.322192,0,88,39646.4379166667,2008-07-17,10:30:36
39.980628,116.322184,0,89,39646.437974537,2008-07-17,10:30:41
39.98059,116.322161,0,89,39646.4380324074,2008-07-17,10:30:46
39.980555,116.32214,0,88,39646.4380902778,2008-07-17,10:30:51
39.980502,116.322117,0,85,39646.4381481481,2008-07-17,10:30:56
39.980406,116.322098,0,81,39646.4382060185,2008-07-17,10:31:01
39.980274,116.322102,0,77,39646.4382638889,2008-07-17,10:31:06
39.980223,116.322157,0,75,39646.4383217593,2008-07-17,10:31:11
39.980201,116.322189,0,73,39646.4383796296,2008-07-17,10:31:16
39.980206,116.322199,0,73,39646.4384375,2008-07-17,10:31:21
39.980262,116.322223,0,72,39646.4384953704,2008-07-17,10:31:26
39.980388,116.322252,0,72,39646.4385532407,2008-07-17,10:31:31
39.980587,116.322262,0,73,39646.4386111111,2008-07-17,10:31:36
39.98074,116.322247,0,77,39646.4386689815,2008-07-17,10:31:41
39.980817,116.322261,0,83,39646.4387268518,2008-07-17,10:31:46
39.98089,116.322271,0,90,39646.4387847222,2008-07-17,10:31:51
39.980937,116.322287,0,97,39646.4388425926,2008-07-17,10:31:56
39.980972,116.322312,0,104,39646.438900463,2008-07-17,10:32:01
39.980974,116.322328,0,114,39646.4389583333,2008-07-17,10:32:06
39.980986,116.322355,0,130,39646.4390162037,2008-07-17,10:32:11
39.980989,116.322371,0,150,39646.4390740741,2008-07-17,10:32:16
39.981004,116.322319,0,170,39646.4391319444,2008-07-17,10:32:21
39.981047,116.322291,0,185,39646.4391898148,2008-07-17,10:32:26
39.981089,116.322238,0,205,39646.4392476852,2008-07-17,10:32:31
39.981102,116.322193,0,226,39646.4393055556,2008-07-17,10:32:36
39.981086,116.322136,0,247,39646.4393634259,2008-07-17,10:32:41
39.981052,116.322093,0,262,39646.4394212963,2008-07-17,10:32:46
39.980959,116.322055,0,277,39646.4394791667,2008-07-17,10:32:51
39.980884,116.322018,0,297,39646.439537037,2008-07-17,10:32:56
39.980799,116.321986,0,311,39646.4395949074,2008-07-17,10:33:01
39.980742,116.32198,0,329,39646.4396527778,2008-07-17,10:33:06
39.98071,116.32198,0,343,39646.4397106481,2008-07-17,10:33:11
39.980607,116.321971,0,354,39646.4397685185,2008-07-17,10:33:16
39.980513,116.321972,0,364,39646.4398263889,2008-07-17,10:33:21
39.980426,116.321968,0,373,39646.4398842593,2008-07-17,10:33:26
39.980382,116.321971,0,382,39646.4399421296,2008-07-17,10:33:31
39.98033,116.321956,0,389,39646.44,2008-07-17,10:33:36
39.980193,116.321943,0,397,39646.4400578704,2008-07-17,10:33:41
39.980029,116.321911,0,404,39646.4401157407,2008-07-17,10:33:46
39.97993,116.321879,0,411,39646.4401736111,2008-07-17,10:33:51
39.979886,116.321865,0,418,39646.4402314815,2008-07-17,10:33:56
39.980038,116.321909,0,422,39646.4402893518,2008-07-17,10:34:01
39.980071,116.321847,0,427,39646.4403472222,2008-07-17,10:34:06
39.980499,116.321941,0,425,39646.4404050926,2008-07-17,10:34:11
39.980887,116.322032,0,427,39646.440462963,2008-07-17,10:34:16
39.981138,116.322037,0,438,39646.4405208333,2008-07-17,10:34:21
39.981296,116.32202,0,451,39646.4405787037,2008-07-17,10:34:26
39.98143,116.322018,0,468,39646.4406365741,2008-07-17,10:34:31
39.98154,116.322011,0,476,39646.4406944444,2008-07-17,10:34:36
39.981638,116.321941,0,495,39646.4407523148,2008-07-17,10:34:41
39.981695,116.321951,0,520,39646.4408101852,2008-07-17,10:34:46
39.981674,116.321938,0,516,39646.4408680556,2008-07-17,10:34:51
39.981614,116.321992,0,515,39646.4409259259,2008-07-17,10:34:56
39.98156,116.322067,0,503,39646.4409837963,2008-07-17,10:35:01
39.981479,116.322155,0,470,39646.4410416667,2008-07-17,10:35:06
39.981394,116.322222,0,439,39646.441099537,2008-07-17,10:35:11
39.981356,116.322297,0,408,39646.4411574074,2008-07-17,10:35:16
39.981292,116.322316,0,382,39646.4412152778,2008-07-17,10:35:21
39.981272,116.322329,0,375,39646.4412731482,2008-07-17,10:35:26
39.981241,116.322397,0,344,39646.4413310185,2008-07-17,10:35:31
39.981212,116.322466,0,310,39646.4413888889,2008-07-17,10:35:36
39.981178,116.322455,0,293,39646.4414467593,2008-07-17,10:35:41
39.981143,116.322441,0,277,39646.4415046296,2008-07-17,10:35:46
39.981125,116.322416,0,270,39646.4415625,2008-07-17,10:35:51
39.981094,116.322374,0,264,39646.4416203704,2008-07-17,10:35:56
39.981076,116.322368,0,256,39646.4416782407,2008-07-17,10:36:01
39.981064,116.322359,0,251,39646.4417361111,2008-07-17,10:36:06
39.981036,116.322362,0,246,39646.4417939815,2008-07-17,10:36:11
39.981034,116.322357,0,248,39646.4418518519,2008-07-17,10:36:16
39.981033,116.322354,0,250,39646.4419097222,2008-07-17,10:36:21
39.981033,116.322354,0,250,39646.4419444444,2008-07-17,10:36:24
39.981033,116.322353,0,253,39646.4419675926,2008-07-17,10:36:26
39.981074,116.322315,0,260,39646.442025463,2008-07-17,10:36:31
39.981139,116.322267,0,265,39646.4420833333,2008-07-17,10:36:36
39.981198,116.322217,0,271,39646.4421412037,2008-07-17,10:36:41
39.981257,116.32218,0,276,39646.4421990741,2008-07-17,10:36:46
39.981282,116.322153,0,283,39646.4422569444,2008-07-17,10:36:51
39.981223,116.322123,0,290,39646.4423148148,2008-07-17,10:36:56
39.981174,116.322123,0,293,39646.4423726852,2008-07-17,10:37:01
39.981134,116.322129,0,298,39646.4424305556,2008-07-17,10:37:06
39.981076,116.32212,0,306,39646.4424884259,2008-07-17,10:37:11
39.981025,116.322101,0,314,39646.4425462963,2008-07-17,10:37:16
39.98097,116.32208,0,320,39646.4426041667,2008-07-17,10:37:21
39.980933,116.322066,0,323,39646.442662037,2008-07-17,10:37:26
39.980871,116.32209,0,322,39646.4427199074,2008-07-17,10:37:31
39.980837,116.322097,0,325,39646.4427777778,2008-07-17,10:37:36
39.980839,116.322126,0,328,39646.4428356481,2008-07-17,10:37:41
39.980839,116.322185,0,330,39646.4428935185,2008-07-17,10:37:46
39.980838,116.322173,0,334,39646.4429513889,2008-07-17,10:37:51
39.980838,116.322179,0,337,39646.4430092593,2008-07-17,10:37:56
39.980838,116.322179,0,337,39646.4430439815,2008-07-17,10:37:59
39.98084,116.322181,0,339,39646.4430671296,2008-07-17,10:38:01
39.980837,116.322204,0,340,39646.443125,2008-07-17,10:38:06
39.980821,116.322237,0,341,39646.4431828704,2008-07-17,10:38:11
39.980818,116.32225,0,340,39646.4432407407,2008-07-17,10:38:16
39.980818,116.322236,0,338,39646.4432986111,2008-07-17,10:38:21
39.98086,116.322232,0,340,39646.4433564815,2008-07-17,10:38:26
39.980884,116.32224,0,340,39646.4434143519,2008-07-17,10:38:31
39.980916,116.322217,0,341,39646.4434722222,2008-07-17,10:38:36
39.980972,116.322197,0,339,39646.4435300926,2008-07-17,10:38:41
39.981023,116.322193,0,339,39646.443587963,2008-07-17,10:38:46
39.981065,116.322195,0,339,39646.4436458333,2008-07-17,10:38:51
39.981151,116.322125,0,330,39646.4437037037,2008-07-17,10:38:56
39.981233,116.32207,0,327,39646.4437615741,2008-07-17,10:39:01
39.981313,116.321983,0,324,39646.4438194444,2008-07-17,10:39:06
39.981376,116.321905,0,317,39646.4438773148,2008-07-17,10:39:11
39.98145,116.321863,0,303,39646.4439351852,2008-07-17,10:39:16
39.981516,116.321804,0,285,39646.4439930556,2008-07-17,10:39:21
39.981568,116.321741,0,266,39646.4440509259,2008-07-17,10:39:26
39.981632,116.321676,0,253,39646.4441087963,2008-07-17,10:39:31
39.98169,116.321587,0,244,39646.4441666667,2008-07-17,10:39:36
39.981743,116.321617,0,230,39646.444224537,2008-07-17,10:39:41
39.981714,116.321756,0,223,39646.4442824074,2008-07-17,10:39:46
39.981617,116.32188,0,217,39646.4443402778,2008-07-17,10:39:51
39.981422,116.32204,0,208,39646.4443981481,2008-07-17,10:39:56
39.981293,116.32225,0,200,39646.4444560185,2008-07-17,10:40:01
39.981257,116.322394,0,193,39646.4445138889,2008-07-17,10:40:06
39.981131,116.322496,0,188,39646.4445717593,2008-07-17,10:40:11
39.981069,116.322518,0,183,39646.4446296296,2008-07-17,10:40:16
39.981132,116.322483,0,179,39646.4446875,2008-07-17,10:40:21
39.981209,116.322413,0,175,39646.4447453704,2008-07-17,10:40:26
39.981155,116.322381,0,171,39646.4448032407,2008-07-17,10:40:31
39.981112,116.322352,0,170,39646.4448611111,2008-07-17,10:40:36
39.98114,116.322338,0,170,39646.4449189815,2008-07-17,10:40:41
39.981175,116.32236,0,169,39646.4449768519,2008-07-17,10:40:46
39.981282,116.322325,0,168,39646.4450347222,2008-07-17,10:40:51
39.981307,116.322268,0,167,39646.4450925926,2008-07-17,10:40:56
39.981282,116.322247,0,166,39646.445150463,2008-07-17,10:41:01
39.981235,116.322258,0,166,39646.4452083333,2008-07-17,10:41:06
39.981224,116.322286,0,167,39646.4452662037,2008-07-17,10:41:11
39.981225,116.322236,0,168,39646.4453240741,2008-07-17,10:41:16
39.981185,116.322246,0,169,39646.4453819444,2008-07-17,10:41:21
39.981185,116.322246,0,169,39646.4454166667,2008-07-17,10:41:24
39.981192,116.322245,0,170,39646.4454398148,2008-07-17,10:41:26
39.981195,116.322202,0,170,39646.4454976852,2008-07-17,10:41:31
39.981123,116.322204,0,170,39646.4455555556,2008-07-17,10:41:36
39.981095,116.322154,0,172,39646.4456134259,2008-07-17,10:41:41
39.981084,116.32214,0,173,39646.4456712963,2008-07-17,10:41:46
39.981112,116.322198,0,174,39646.4457291667,2008-07-17,10:41:51
39.98111,116.322257,0,174,39646.445787037,2008-07-17,10:41:56
39.981137,116.322305,0,174,39646.4458449074,2008-07-17,10:42:01
39.981175,116.322357,0,174,39646.4459027778,2008-07-17,10:42:06
39.981182,116.322414,0,174,39646.4459606481,2008-07-17,10:42:11
39.981183,116.322402,0,173,39646.4460185185,2008-07-17,10:42:16
39.981256,116.322317,0,172,39646.4460763889,2008-07-17,10:42:21
39.981297,116.322214,0,172,39646.4461342593,2008-07-17,10:42:26
39.981366,116.322139,0,176,39646.4461921296,2008-07-17,10:42:31
39.981401,116.322085,0,179,39646.44625,2008-07-17,10:42:36
39.981426,116.322052,0,182,39646.4463078704,2008-07-17,10:42:41
39.981457,116.321987,0,186,39646.4463657407,2008-07-17,10:42:46
39.981467,116.321896,0,190,39646.4464236111,2008-07-17,10:42:51
39.981541,116.321803,0,194,39646.4464814815,2008-07-17,10:42:56
39.980844,116.322422,0,217,39646.4479861111,2008-07-17,10:45:06
39.980788,116.322513,0,192,39646.4480439815,2008-07-17,10:45:11
39.980829,116.322546,0,184,39646.4481018518,2008-07-17,10:45:16
39.980919,116.322554,0,180,39646.4481597222,2008-07-17,10:45:21
39.980996,116.322556,0,178,39646.4482175926,2008-07-17,10:45:26
39.980977,116.322476,0,177,39646.448275463,2008-07-17,10:45:31
39.980977,116.322476,0,177,39646.4483101852,2008-07-17,10:45:34
39.98098,116.322482,0,178,39646.4483333333,2008-07-17,10:45:36
39.980962,116.322466,0,178,39646.4483912037,2008-07-17,10:45:41
39.980949,116.322409,0,178,39646.4484490741,2008-07-17,10:45:46
39.981006,116.322366,0,179,39646.4485069444,2008-07-17,10:45:51
39.981024,116.322429,0,179,39646.4485648148,2008-07-17,10:45:56
39.980956,116.322463,0,179,39646.4486226852,2008-07-17,10:46:01
39.981021,116.322504,0,179,39646.4486805556,2008-07-17,10:46:06
39.981056,116.32246,0,179,39646.4487384259,2008-07-17,10:46:11
39.981052,116.322387,0,179,39646.4487962963,2008-07-17,10:46:16
39.980968,116.322432,0,180,39646.4488541667,2008-07-17,10:46:21
39.980934,116.322411,0,181,39646.448912037,2008-07-17,10:46:26
39.980958,116.322405,0,182,39646.4489699074,2008-07-17,10:46:31
39.981064,116.322425,0,183,39646.4490277778,2008-07-17,10:46:36
39.981064,116.322333,0,182,39646.4490856482,2008-07-17,10:46:41
39.981113,116.322313,0,183,39646.4491435185,2008-07-17,10:46:46
39.981113,116.322313,0,183,39646.4491782407,2008-07-17,10:46:49
39.981111,116.322319,0,184,39646.4492013889,2008-07-17,10:46:51
39.981086,116.322384,0,184,39646.4492592593,2008-07-17,10:46:56
39.981089,116.322352,0,185,39646.4493171296,2008-07-17,10:47:01
39.981078,116.322435,0,184,39646.449375,2008-07-17,10:47:06
39.981109,116.322595,0,180,39646.4494328704,2008-07-17,10:47:11
39.981106,116.322683,0,178,39646.4494907407,2008-07-17,10:47:16
39.981054,116.322707,0,177,39646.4495486111,2008-07-17,10:47:21
39.98093,116.322689,0,173,39646.4496064815,2008-07-17,10:47:26
39.980845,116.322682,0,168,39646.4496643519,2008-07-17,10:47:31
39.980845,116.322682,0,168,39646.4496990741,2008-07-17,10:47:34
39.980843,116.322679,0,165,39646.4497222222,2008-07-17,10:47:36
39.980857,116.322655,0,162,39646.4497800926,2008-07-17,10:47:41
39.980847,116.322614,0,162,39646.449837963,2008-07-17,10:47:46
39.980913,116.322581,0,161,39646.4498958333,2008-07-17,10:47:51
39.980988,116.32255,0,163,39646.4499537037,2008-07-17,10:47:56
39.981024,116.32258,0,170,39646.4500115741,2008-07-17,10:48:01
39.981074,116.322561,0,174,39646.4500694444,2008-07-17,10:48:06
39.981138,116.322453,0,177,39646.4501273148,2008-07-17,10:48:11
39.981176,116.322377,0,181,39646.4501851852,2008-07-17,10:48:16
39.981189,116.322313,0,185,39646.4502430556,2008-07-17,10:48:21
39.981241,116.322213,0,191,39646.4503009259,2008-07-17,10:48:26
39.981306,116.322172,0,194,39646.4503587963,2008-07-17,10:48:31
39.981343,116.322154,0,197,39646.4504166667,2008-07-17,10:48:36
39.981343,116.322154,0,197,39646.4504513889,2008-07-17,10:48:39
39.981351,116.322153,0,201,39646.450474537,2008-07-17,10:48:41
39.981331,116.322198,0,206,39646.4505324074,2008-07-17,10:48:46
39.981258,116.322321,0,215,39646.4505902778,2008-07-17,10:48:51
39.981236,116.322395,0,221,39646.4506481481,2008-07-17,10:48:56
39.981216,116.322397,0,223,39646.4507060185,2008-07-17,10:49:01
39.981197,116.322412,0,227,39646.4507638889,2008-07-17,10:49:06
39.98121,116.322428,0,232,39646.4508217593,2008-07-17,10:49:11
39.981227,116.322419,0,239,39646.4508796296,2008-07-17,10:49:16
39.981209,116.32238,0,246,39646.4509375,2008-07-17,10:49:21
39.981255,116.322359,0,253,39646.4509953704,2008-07-17,10:49:26
39.981233,116.322413,0,259,39646.4510532407,2008-07-17,10:49:31
39.981215,116.322519,0,266,39646.4511111111,2008-07-17,10:49:36
39.981174,116.322614,0,272,39646.4511689815,2008-07-17,10:49:41
39.98109,116.322694,0,275,39646.4512268519,2008-07-17,10:49:46
39.98111,116.322702,0,276,39646.4512847222,2008-07-17,10:49:51
39.981157,116.322669,0,275,39646.4513425926,2008-07-17,10:49:56
39.981222,116.322582,0,273,39646.451400463,2008-07-17,10:50:01
39.981284,116.322416,0,262,39646.4514583333,2008-07-17,10:50:06
39.981238,116.322369,0,256,39646.4515162037,2008-07-17,10:50:11
39.981109,116.322326,0,222,39646.4515740741,2008-07-17,10:50:16
39.981054,116.322278,0,207,39646.4516319444,2008-07-17,10:50:21
39.981038,116.322254,0,200,39646.4516898148,2008-07-17,10:50:26
39.981111,116.322579,0,214,39646.4556828704,2008-07-17,10:56:11
39.981186,116.322556,0,215,39646.4557407407,2008-07-17,10:56:16
39.981257,116.322458,0,215,39646.4557986111,2008-07-17,10:56:21
39.981291,116.322388,0,212,39646.4558564815,2008-07-17,10:56:26
39.981246,116.322432,0,209,39646.4559143518,2008-07-17,10:56:31
39.981161,116.322534,0,203,39646.4559722222,2008-07-17,10:56:36
39.981118,116.322599,0,197,39646.4560300926,2008-07-17,10:56:41
39.981093,116.322645,0,190,39646.456087963,2008-07-17,10:56:46
39.981067,116.322713,0,179,39646.4561458333,2008-07-17,10:56:51
39.981034,116.322824,0,171,39646.4562037037,2008-07-17,10:56:56
39.981018,116.32287,0,161,39646.4562615741,2008-07-17,10:57:01
39.981031,116.322847,0,150,39646.4563194444,2008-07-17,10:57:06
39.981039,116.322823,0,145,39646.4563773148,2008-07-17,10:57:11
39.981039,116.322823,0,145,39646.456412037,2008-07-17,10:57:14
39.981039,116.322822,0,147,39646.4564351852,2008-07-17,10:57:16
39.981054,116.322787,0,146,39646.4564930556,2008-07-17,10:57:21
39.981104,116.322669,0,148,39646.4565509259,2008-07-17,10:57:26
39.981171,116.322563,0,153,39646.4566087963,2008-07-17,10:57:31
39.981263,116.322431,0,157,39646.4566666667,2008-07-17,10:57:36
39.981345,116.322328,0,160,39646.456724537,2008-07-17,10:57:41
39.981393,116.322273,0,164,39646.4567824074,2008-07-17,10:57:46
39.981534,116.322075,0,170,39646.4568402778,2008-07-17,10:57:51
39.981715,116.321826,0,176,39646.4568981482,2008-07-17,10:57:56
39.981841,116.321603,0,187,39646.4569560185,2008-07-17,10:58:01
39.981878,116.321516,0,197,39646.4570138889,2008-07-17,10:58:06
39.981842,116.321542,0,204,39646.4570717593,2008-07-17,10:58:11
39.981781,116.32168,0,210,39646.4571296296,2008-07-17,10:58:16
39.981736,116.321748,0,216,39646.4571875,2008-07-17,10:58:21
39.981678,116.321846,0,222,39646.4572453704,2008-07-17,10:58:26
39.981677,116.321866,0,224,39646.4573032407,2008-07-17,10:58:31
39.981672,116.321924,0,232,39646.4573611111,2008-07-17,10:58:36
39.981652,116.321985,0,242,39646.4574189815,2008-07-17,10:58:41
39.981649,116.322008,0,253,39646.4574768519,2008-07-17,10:58:46
39.981763,116.321927,0,264,39646.4575347222,2008-07-17,10:58:51
39.981925,116.321804,0,276,39646.4575925926,2008-07-17,10:58:56
39.981967,116.321822,0,289,39646.457650463,2008-07-17,10:59:01
39.981876,116.321971,0,302,39646.4577083333,2008-07-17,10:59:06
39.981663,116.322302,0,310,39646.4577662037,2008-07-17,10:59:11
39.981466,116.322633,0,319,39646.4578240741,2008-07-17,10:59:16
39.981313,116.322919,0,334,39646.4578819444,2008-07-17,10:59:21
39.981219,116.323154,0,345,39646.4579398148,2008-07-17,10:59:26
39.981042,116.323436,0,347,39646.4579976852,2008-07-17,10:59:31
39.980873,116.323731,0,347,39646.4580555556,2008-07-17,10:59:36
39.980537,116.323849,0,352,39646.4581134259,2008-07-17,10:59:41
39.980451,116.32359,0,360,39646.4581712963,2008-07-17,10:59:46
39.98054,116.323233,0,365,39646.4582291667,2008-07-17,10:59:51
39.980487,116.322896,0,365,39646.458287037,2008-07-17,10:59:56
39.980446,116.322587,0,364,39646.4583449074,2008-07-17,11:00:01
39.980406,116.322367,0,365,39646.4584027778,2008-07-17,11:00:06
39.980382,116.322187,0,371,39646.4584606481,2008-07-17,11:00:11
39.980486,116.322154,0,379,39646.4585185185,2008-07-17,11:00:16
39.980625,116.322219,0,385,39646.4585763889,2008-07-17,11:00:21
39.98071,116.322239,0,400,39646.4586342593,2008-07-17,11:00:26
39.980763,116.322247,0,415,39646.4586921296,2008-07-17,11:00:31
39.980998,116.322179,0,440,39646.45875,2008-07-17,11:00:36
39.981118,116.322158,0,456,39646.4588078704,2008-07-17,11:00:41
39.981177,116.322145,0,468,39646.4588657407,2008-07-17,11:00:46
39.98121,116.322166,0,476,39646.4589236111,2008-07-17,11:00:51
39.981208,116.322184,0,465,39646.4589814815,2008-07-17,11:00:56
39.981176,116.322191,0,452,39646.4590393519,2008-07-17,11:01:01
39.981203,116.322168,0,448,39646.4590972222,2008-07-17,11:01:06
39.981228,116.322164,0,443,39646.4591550926,2008-07-17,11:01:11
39.981272,116.322183,0,438,39646.459212963,2008-07-17,11:01:16
39.981281,116.322217,0,435,39646.4592708333,2008-07-17,11:01:21
39.981265,116.322232,0,426,39646.4593287037,2008-07-17,11:01:26
39.981265,116.322232,0,426,39646.4593634259,2008-07-17,11:01:29
39.981258,116.322232,0,425,39646.4593865741,2008-07-17,11:01:31
39.981231,116.322246,0,422,39646.4594444444,2008-07-17,11:01:36
39.981193,116.322245,0,416,39646.4595023148,2008-07-17,11:01:41
39.981133,116.322252,0,409,39646.4595601852,2008-07-17,11:01:46
39.98108,116.322242,0,399,39646.4596180556,2008-07-17,11:01:51
39.981055,116.322223,0,389,39646.4596759259,2008-07-17,11:01:56
39.981022,116.322239,0,377,39646.4597337963,2008-07-17,11:02:01
39.98101,116.322248,0,368,39646.4597916667,2008-07-17,11:02:06
39.981024,116.322242,0,364,39646.459849537,2008-07-17,11:02:11
39.981024,116.322242,0,364,39646.4598842593,2008-07-17,11:02:14
39.981024,116.32224,0,365,39646.4599074074,2008-07-17,11:02:16
39.981006,116.322229,0,359,39646.4599652778,2008-07-17,11:02:21
39.980968,116.32222,0,356,39646.4600231481,2008-07-17,11:02:26
39.980886,116.322204,0,354,39646.4600810185,2008-07-17,11:02:31
39.980753,116.322208,0,352,39646.4601388889,2008-07-17,11:02:36
39.980634,116.322211,0,349,39646.4601967593,2008-07-17,11:02:41
39.980492,116.322211,0,344,39646.4602546296,2008-07-17,11:02:46
39.980375,116.322202,0,333,39646.4603125,2008-07-17,11:02:51
39.980326,116.322172,0,322,39646.4603703704,2008-07-17,11:02:56
39.980339,116.322175,0,310,39646.4604282407,2008-07-17,11:03:01
39.980292,116.322188,0,299,39646.4604861111,2008-07-17,11:03:06
39.980207,116.322191,0,292,39646.4605439815,2008-07-17,11:03:11
39.98001,116.322174,0,280,39646.4606018519,2008-07-17,11:03:16
39.979874,116.322149,0,271,39646.4606597222,2008-07-17,11:03:21
39.979622,116.322157,0,247,39646.4607175926,2008-07-17,11:03:26
39.979472,116.32216,0,223,39646.460775463,2008-07-17,11:03:31
39.979329,116.322112,0,195,39646.4608333333,2008-07-17,11:03:36
39.979433,116.322159,0,169,39646.4608912037,2008-07-17,11:03:41
39.979504,116.322189,0,146,39646.4609490741,2008-07-17,11:03:46
39.979615,116.32224,0,128,39646.4610069444,2008-07-17,11:03:51
39.979685,116.322282,0,111,39646.4610648148,2008-07-17,11:03:56
39.979685,116.322282,0,111,39646.461099537,2008-07-17,11:03:59
39.979691,116.322288,0,106,39646.4611226852,2008-07-17,11:04:01
39.979834,116.322302,0,98,39646.4611805556,2008-07-17,11:04:06
39.979963,116.32233,0,91,39646.4612384259,2008-07-17,11:04:11
39.980015,116.322351,0,87,39646.4612962963,2008-07-17,11:04:16
39.980107,116.322395,0,87,39646.4613541667,2008-07-17,11:04:21
39.980141,116.322425,0,87,39646.461412037,2008-07-17,11:04:26
39.980153,116.322459,0,89,39646.4614699074,2008-07-17,11:04:31
39.980224,116.322489,0,102,39646.4615277778,2008-07-17,11:04:36
39.980447,116.322511,0,133,39646.4615856481,2008-07-17,11:04:41
39.980533,116.322547,0,151,39646.4616435185,2008-07-17,11:04:46
39.980596,116.322525,0,155,39646.4617013889,2008-07-17,11:04:51
39.980632,116.322509,0,156,39646.4617592593,2008-07-17,11:04:56
39.980689,116.322491,0,156,39646.4618171296,2008-07-17,11:05:01
39.98078,116.322468,0,157,39646.461875,2008-07-17,11:05:06
39.980843,116.32245,0,160,39646.4619328704,2008-07-17,11:05:11
39.980852,116.322469,0,163,39646.4619907407,2008-07-17,11:05:16
39.980834,116.322517,0,174,39646.4620486111,2008-07-17,11:05:21
39.980815,116.32255,0,189,39646.4621064815,2008-07-17,11:05:26
39.980793,116.322574,0,208,39646.4621643518,2008-07-17,11:05:31
39.980793,116.322574,0,208,39646.4621990741,2008-07-17,11:05:34
39.980796,116.322573,0,215,39646.4622222222,2008-07-17,11:05:36
39.980755,116.322573,0,229,39646.4622800926,2008-07-17,11:05:41
39.980755,116.322559,0,239,39646.462337963,2008-07-17,11:05:46
39.980791,116.322517,0,244,39646.4623958333,2008-07-17,11:05:51
39.980846,116.322454,0,245,39646.4624537037,2008-07-17,11:05:56
39.980895,116.322416,0,248,39646.4625115741,2008-07-17,11:06:01
39.980895,116.322416,0,248,39646.4625462963,2008-07-17,11:06:04
39.980903,116.322416,0,251,39646.4625694444,2008-07-17,11:06:06
39.98092,116.322404,0,255,39646.4626273148,2008-07-17,11:06:11
39.980973,116.322395,0,256,39646.4626851852,2008-07-17,11:06:16
39.980973,116.322395,0,256,39646.4627199074,2008-07-17,11:06:19
39.980979,116.322391,0,254,39646.4627430556,2008-07-17,11:06:21
39.980964,116.322352,0,254,39646.4628009259,2008-07-17,11:06:26
39.980964,116.322352,0,254,39646.4628356481,2008-07-17,11:06:29
39.980964,116.322346,0,252,39646.4628587963,2008-07-17,11:06:31
39.980979,116.322345,0,250,39646.4629166667,2008-07-17,11:06:36
39.981013,116.322352,0,246,39646.462974537,2008-07-17,11:06:41
39.981057,116.322332,0,242,39646.4630324074,2008-07-17,11:06:46
39.981101,116.322285,0,240,39646.4630902778,2008-07-17,11:06:51
39.981176,116.322195,0,241,39646.4631481481,2008-07-17,11:06:56
39.981265,116.322121,0,242,39646.4632060185,2008-07-17,11:07:01
39.981323,116.322052,0,245,39646.4632638889,2008-07-17,11:07:06
39.981349,116.322018,0,248,39646.4633217593,2008-07-17,11:07:11
39.981363,116.322004,0,249,39646.4633796296,2008-07-17,11:07:16
39.981369,116.322015,0,251,39646.4634375,2008-07-17,11:07:21
39.981328,116.322018,0,248,39646.4634953704,2008-07-17,11:07:26
39.981294,116.322011,0,248,39646.4635532407,2008-07-17,11:07:31
39.981258,116.322015,0,249,39646.4636111111,2008-07-17,11:07:36
39.981204,116.322056,0,252,39646.4636689815,2008-07-17,11:07:41
39.981205,116.322076,0,251,39646.4637268518,2008-07-17,11:07:46
39.981265,116.322025,0,250,39646.4637847222,2008-07-17,11:07:51
39.981331,116.321987,0,248,39646.4638425926,2008-07-17,11:07:56
39.981356,116.32197,0,245,39646.463900463,2008-07-17,11:08:01
39.981376,116.32193,0,240,39646.4639583333,2008-07-17,11:08:06
39.981358,116.321886,0,234,39646.4640162037,2008-07-17,11:08:11
39.981341,116.321937,0,233,39646.4640740741,2008-07-17,11:08:16
39.981337,116.321952,0,232,39646.4641319444,2008-07-17,11:08:21
39.98138,116.321922,0,231,39646.4641898148,2008-07-17,11:08:26
39.981413,116.321885,0,229,39646.4642476852,2008-07-17,11:08:31
39.981462,116.321854,0,229,39646.4643055556,2008-07-17,11:08:36
39.981476,116.32178,0,223,39646.4643634259,2008-07-17,11:08:41
39.981499,116.321698,0,207,39646.4644212963,2008-07-17,11:08:46
39.981549,116.321611,0,194,39646.4644791667,2008-07-17,11:08:51
39.981518,116.321557,0,187,39646.464537037,2008-07-17,11:08:56
39.98151,116.321474,0,178,39646.4645949074,2008-07-17,11:09:01
39.981439,116.321538,0,166,39646.4646527778,2008-07-17,11:09:06
39.981423,116.321633,0,154,39646.4647106482,2008-07-17,11:09:11
39.981446,116.32172,0,147,39646.4647685185,2008-07-17,11:09:16
39.981421,116.321792,0,148,39646.4648263889,2008-07-17,11:09:21
39.981361,116.321889,0,156,39646.4648842593,2008-07-17,11:09:26
39.981398,116.321879,0,156,39646.4649421296,2008-07-17,11:09:31
39.981395,116.321807,0,153,39646.465,2008-07-17,11:09:36
39.981465,116.321767,0,170,39646.4650578704,2008-07-17,11:09:41
39.981524,116.321743,0,186,39646.4651157407,2008-07-17,11:09:46
39.981588,116.321705,0,204,39646.4651736111,2008-07-17,11:09:51
39.981693,116.321659,0,217,39646.4652314815,2008-07-17,11:09:56
39.981758,116.321632,0,224,39646.4652893519,2008-07-17,11:10:01
39.981805,116.321613,0,229,39646.4653472222,2008-07-17,11:10:06
39.981875,116.321557,0,232,39646.4654050926,2008-07-17,11:10:11
39.981924,116.321534,0,237,39646.465462963,2008-07-17,11:10:16
39.981937,116.321476,0,235,39646.4655208333,2008-07-17,11:10:21
39.981911,116.321422,0,234,39646.4655787037,2008-07-17,11:10:26
39.981899,116.321348,0,237,39646.4656365741,2008-07-17,11:10:31
39.981842,116.321309,0,234,39646.4656944444,2008-07-17,11:10:36
39.981619,116.321443,0,230,39646.4657523148,2008-07-17,11:10:41
39.981394,116.321602,0,228,39646.4658101852,2008-07-17,11:10:46
39.981208,116.321757,0,228,39646.4658680556,2008-07-17,11:10:51
39.980886,116.322105,0,228,39646.4659259259,2008-07-17,11:10:56
39.980611,116.322423,0,230,39646.4659837963,2008-07-17,11:11:01
39.980343,116.322791,0,233,39646.4660416667,2008-07-17,11:11:06
39.980065,116.32314,0,237,39646.466099537,2008-07-17,11:11:11
39.979916,116.323279,0,242,39646.4661574074,2008-07-17,11:11:16
39.979736,116.32347,0,247,39646.4662152778,2008-07-17,11:11:21
39.979541,116.323702,0,252,39646.4662731481,2008-07-17,11:11:26
39.979418,116.32388,0,257,39646.4663310185,2008-07-17,11:11:31
39.979208,116.32417,0,262,39646.4663888889,2008-07-17,11:11:36
39.97903,116.324491,0,266,39646.4664467593,2008-07-17,11:11:41
39.978893,116.324774,0,270,39646.4665046296,2008-07-17,11:11:46
39.978689,116.325121,0,273,39646.4665625,2008-07-17,11:11:51
39.978719,116.32528,0,274,39646.4666203704,2008-07-17,11:11:56
39.980751,116.32274,0,223,39646.4673148148,2008-07-17,11:12:56
39.980855,116.322566,0,223,39646.4673726852,2008-07-17,11:13:01
39.980914,116.322505,0,222,39646.4674305556,2008-07-17,11:13:06
39.980966,116.322465,0,216,39646.4674884259,2008-07-17,11:13:11
39.980999,116.322502,0,210,39646.4675462963,2008-07-17,11:13:16
39.981033,116.322506,0,201,39646.4676041667,2008-07-17,11:13:21
39.981059,116.322475,0,191,39646.467662037,2008-07-17,11:13:26
39.981069,116.322414,0,181,39646.4677199074,2008-07-17,11:13:31
39.981077,116.322333,0,174,39646.4677777778,2008-07-17,11:13:36
39.981069,116.32225,0,171,39646.4678356481,2008-07-17,11:13:41
39.981046,116.322191,0,179,39646.4678935185,2008-07-17,11:13:46
39.980995,116.322141,0,188,39646.4679513889,2008-07-17,11:13:51
39.980992,116.322104,0,202,39646.4680092593,2008-07-17,11:13:56
39.981033,116.322079,0,211,39646.4680671296,2008-07-17,11:14:01
39.981082,116.322044,0,221,39646.468125,2008-07-17,11:14:06
39.981086,116.32202,0,227,39646.4681828704,2008-07-17,11:14:11
39.981102,116.322027,0,232,39646.4682407407,2008-07-17,11:14:16
39.981115,116.322039,0,233,39646.4682986111,2008-07-17,11:14:21
39.981091,116.32212,0,234,39646.4683564815,2008-07-17,11:14:26
39.98108,116.322174,0,233,39646.4684143519,2008-07-17,11:14:31
39.980982,116.322222,0,233,39646.4684722222,2008-07-17,11:14:36
39.980846,116.322311,0,232,39646.4685300926,2008-07-17,11:14:41
39.980704,116.322424,0,232,39646.468587963,2008-07-17,11:14:46
39.980554,116.322551,0,232,39646.4686458333,2008-07-17,11:14:51
39.980398,116.322639,0,230,39646.4687037037,2008-07-17,11:14:56
39.980293,116.32269,0,228,39646.4687615741,2008-07-17,11:15:01
39.980255,116.322685,0,227,39646.4688194444,2008-07-17,11:15:06
39.980321,116.322666,0,226,39646.4688773148,2008-07-17,11:15:11
39.980323,116.322662,0,226,39646.4689351852,2008-07-17,11:15:16
39.980323,116.322662,0,226,39646.4689699074,2008-07-17,11:15:19
39.980328,116.322656,0,226,39646.4689930556,2008-07-17,11:15:21
39.980343,116.322619,0,225,39646.4690509259,2008-07-17,11:15:26
39.980497,116.322556,0,220,39646.4691087963,2008-07-17,11:15:31
39.980734,116.322435,0,216,39646.4691666667,2008-07-17,11:15:36
39.980956,116.322291,0,213,39646.469224537,2008-07-17,11:15:41
39.981149,116.322223,0,210,39646.4692824074,2008-07-17,11:15:46
39.981091,116.32247,0,207,39646.4732175926,2008-07-17,11:21:26
39.981067,116.322575,0,209,39646.473275463,2008-07-17,11:21:31
39.981033,116.322615,0,211,39646.4733333333,2008-07-17,11:21:36
39.981026,116.32259,0,213,39646.4733912037,2008-07-17,11:21:41
39.98103,116.322581,0,215,39646.4734490741,2008-07-17,11:21:46
39.981027,116.32256,0,216,39646.4735069444,2008-07-17,11:21:51
39.981037,116.322496,0,217,39646.4735648148,2008-07-17,11:21:56
39.981028,116.322426,0,219,39646.4736226852,2008-07-17,11:22:01
39.981045,116.32237,0,221,39646.4736805556,2008-07-17,11:22:06
39.981073,116.322343,0,221,39646.4737384259,2008-07-17,11:22:11
39.981073,116.322248,0,222,39646.4737962963,2008-07-17,11:22:16
39.981089,116.322155,0,223,39646.4738541667,2008-07-17,11:22:21
39.981076,116.32203,0,223,39646.473912037,2008-07-17,11:22:26
39.981056,116.321873,0,224,39646.4739699074,2008-07-17,11:22:31
39.981055,116.321842,0,224,39646.4740277778,2008-07-17,11:22:36
39.981048,116.321876,0,223,39646.4740856481,2008-07-17,11:22:41
39.981029,116.321887,0,222,39646.4741435185,2008-07-17,11:22:46
39.980996,116.321825,0,221,39646.4742013889,2008-07-17,11:22:51
39.980969,116.321783,0,221,39646.4742592593,2008-07-17,11:22:56
39.980988,116.321939,0,221,39646.4743171296,2008-07-17,11:23:01
39.980988,116.321939,0,221,39646.4743518519,2008-07-17,11:23:04
39.980989,116.321946,0,221,39646.474375,2008-07-17,11:23:06
39.980991,116.321982,0,221,39646.4744328704,2008-07-17,11:23:11
39.981035,116.322032,0,221,39646.4744907407,2008-07-17,11:23:16
39.981062,116.322037,0,221,39646.4745486111,2008-07-17,11:23:21
39.981062,116.322037,0,221,39646.4745833333,2008-07-17,11:23:24
39.981061,116.322039,0,222,39646.4746064815,2008-07-17,11:23:26
39.981075,116.322017,0,222,39646.4746643519,2008-07-17,11:23:31
39.981103,116.321958,0,223,39646.4747222222,2008-07-17,11:23:36
39.981118,116.321933,0,223,39646.4747800926,2008-07-17,11:23:41
39.981109,116.321993,0,224,39646.474837963,2008-07-17,11:23:46
39.981095,116.322055,0,224,39646.4748958333,2008-07-17,11:23:51
39.98106,116.322176,0,223,39646.4749537037,2008-07-17,11:23:56
39.981051,116.322311,0,224,39646.4750115741,2008-07-17,11:24:01
39.98103,116.322313,0,225,39646.4750694444,2008-07-17,11:24:06
39.981053,116.322219,0,227,39646.4751273148,2008-07-17,11:24:11
39.98109,116.322184,0,227,39646.4751851852,2008-07-17,11:24:16
39.981094,116.32221,0,227,39646.4752430556,2008-07-17,11:24:21
39.981082,116.322299,0,227,39646.4753009259,2008-07-17,11:24:26
39.98106,116.322329,0,227,39646.4753587963,2008-07-17,11:24:31
39.981034,116.32236,0,227,39646.4754166667,2008-07-17,11:24:36
39.981004,116.322378,0,225,39646.475474537,2008-07-17,11:24:41
39.980989,116.322325,0,224,39646.4755324074,2008-07-17,11:24:46
39.981002,116.322279,0,224,39646.4755902778,2008-07-17,11:24:51
39.981018,116.32224,0,224,39646.4756481481,2008-07-17,11:24:56
39.981034,116.322292,0,224,39646.4757060185,2008-07-17,11:25:01
39.98105,116.322363,0,225,39646.4757638889,2008-07-17,11:25:06
39.981065,116.322372,0,226,39646.4758217593,2008-07-17,11:25:11
39.981047,116.32235,0,227,39646.4758796296,2008-07-17,11:25:16
39.981069,116.322446,0,228,39646.4759375,2008-07-17,11:25:21
39.981082,116.322539,0,230,39646.4759953704,2008-07-17,11:25:26
39.981084,116.322621,0,233,39646.4760532407,2008-07-17,11:25:31
39.981071,116.322696,0,234,39646.4761111111,2008-07-17,11:25:36
39.981031,116.322717,0,236,39646.4761689815,2008-07-17,11:25:41
39.980986,116.322733,0,236,39646.4762268519,2008-07-17,11:25:46
39.980957,116.322645,0,236,39646.4762847222,2008-07-17,11:25:51
39.980967,116.322623,0,236,39646.4763425926,2008-07-17,11:25:56
39.980982,116.322611,0,236,39646.476400463,2008-07-17,11:26:01
39.980974,116.32255,0,236,39646.4764583333,2008-07-17,11:26:06
39.980978,116.322495,0,236,39646.4765162037,2008-07-17,11:26:11
39.981008,116.322382,0,237,39646.4765740741,2008-07-17,11:26:16
39.980999,116.322378,0,237,39646.4766319444,2008-07-17,11:26:21
39.981005,116.322416,0,237,39646.4766898148,2008-07-17,11:26:26
39.980981,116.322442,0,236,39646.4767476852,2008-07-17,11:26:31
39.98096,116.322487,0,236,39646.4768055556,2008-07-17,11:26:36
39.980942,116.322517,0,236,39646.4768634259,2008-07-17,11:26:41
39.980918,116.322505,0,235,39646.4769212963,2008-07-17,11:26:46
39.980933,116.322527,0,235,39646.4769791667,2008-07-17,11:26:51
39.980943,116.322542,0,235,39646.477037037,2008-07-17,11:26:56
39.980965,116.322532,0,235,39646.4770949074,2008-07-17,11:27:01
39.980954,116.322531,0,236,39646.4771527778,2008-07-17,11:27:06
39.980956,116.322554,0,235,39646.4772106481,2008-07-17,11:27:11
39.980961,116.322519,0,234,39646.4772685185,2008-07-17,11:27:16
39.980953,116.322593,0,233,39646.4773263889,2008-07-17,11:27:21
39.980961,116.32258,0,232,39646.4773842593,2008-07-17,11:27:26
39.980967,116.322555,0,230,39646.4774421296,2008-07-17,11:27:31
39.980967,116.322484,0,229,39646.4775,2008-07-17,11:27:36
39.980969,116.322444,0,227,39646.4775578704,2008-07-17,11:27:41
39.981057,116.322212,0,186,39646.4796990741,2008-07-17,11:30:46
39.981084,116.322108,0,185,39646.4797569444,2008-07-17,11:30:51
39.981097,116.32209,0,181,39646.4798148148,2008-07-17,11:30:56
39.981107,116.322084,0,179,39646.4798726852,2008-07-17,11:31:01
39.981131,116.322056,0,173,39646.4799305556,2008-07-17,11:31:06
39.981114,116.322106,0,172,39646.4799884259,2008-07-17,11:31:11
39.981096,116.322164,0,172,39646.4800462963,2008-07-17,11:31:16
39.981103,116.322155,0,173,39646.4801041667,2008-07-17,11:31:21
39.981115,116.32214,0,169,39646.480162037,2008-07-17,11:31:26
39.981108,116.322128,0,168,39646.4802199074,2008-07-17,11:31:31
39.981095,116.322151,0,169,39646.4802777778,2008-07-17,11:31:36
39.981055,116.322207,0,168,39646.4803356482,2008-07-17,11:31:41
39.981015,116.322301,0,168,39646.4803935185,2008-07-17,11:31:46
39.981008,116.322361,0,167,39646.4804513889,2008-07-17,11:31:51
39.980989,116.322369,0,167,39646.4805092593,2008-07-17,11:31:56
39.98098,116.322342,0,168,39646.4805671296,2008-07-17,11:32:01
39.98101,116.322332,0,168,39646.480625,2008-07-17,11:32:06
39.98103,116.322296,0,168,39646.4806828704,2008-07-17,11:32:11
39.981076,116.322191,0,169,39646.4807407407,2008-07-17,11:32:16
39.981098,116.322097,0,169,39646.4807986111,2008-07-17,11:32:21
39.981117,116.32206,0,171,39646.4808564815,2008-07-17,11:32:26
39.981103,116.322103,0,172,39646.4809143519,2008-07-17,11:32:31
39.981069,116.322202,0,172,39646.4809722222,2008-07-17,11:32:36
39.981061,116.322217,0,173,39646.4810300926,2008-07-17,11:32:41
39.981093,116.322179,0,173,39646.481087963,2008-07-17,11:32:46
39.981093,116.322179,0,173,39646.4811226852,2008-07-17,11:32:49
39.981093,116.322184,0,174,39646.4811458333,2008-07-17,11:32:51
39.981085,116.32221,0,176,39646.4812037037,2008-07-17,11:32:56
39.981085,116.32221,0,176,39646.4812384259,2008-07-17,11:32:59
39.981082,116.322209,0,176,39646.4812615741,2008-07-17,11:33:01
39.981069,116.322239,0,177,39646.4813194444,2008-07-17,11:33:06
39.981069,116.322239,0,177,39646.4813541667,2008-07-17,11:33:09
39.981067,116.322243,0,178,39646.4813773148,2008-07-17,11:33:11
39.981064,116.322254,0,179,39646.4814351852,2008-07-17,11:33:16
39.981082,116.322217,0,178,39646.4814930556,2008-07-17,11:33:21
39.981107,116.32218,0,178,39646.4815509259,2008-07-17,11:33:26
39.981103,116.32223,0,177,39646.4816087963,2008-07-17,11:33:31
39.981071,116.322306,0,178,39646.4816666667,2008-07-17,11:33:36
39.98105,116.322331,0,177,39646.481724537,2008-07-17,11:33:41
39.981029,116.322353,0,176,39646.4817824074,2008-07-17,11:33:46
39.981026,116.322343,0,175,39646.4818402778,2008-07-17,11:33:51
39.981022,116.322372,0,174,39646.4818981481,2008-07-17,11:33:56
39.981008,116.322385,0,174,39646.4819560185,2008-07-17,11:34:01
39.981011,116.322392,0,175,39646.4820138889,2008-07-17,11:34:06
39.980904,116.322087,0,234,39646.4979861111,2008-07-17,11:57:06
39.980888,116.322023,0,234,39646.4980439815,2008-07-17,11:57:11
39.980869,116.321916,0,233,39646.4981018519,2008-07-17,11:57:16
39.98086,116.321794,0,234,39646.4981597222,2008-07-17,11:57:21
39.980844,116.321726,0,235,39646.4982175926,2008-07-17,11:57:26
39.98083,116.321737,0,232,39646.498275463,2008-07-17,11:57:31
39.980845,116.321804,0,234,39646.4983333333,2008-07-17,11:57:36
39.980884,116.321917,0,236,39646.4983912037,2008-07-17,11:57:41
39.980934,116.322022,0,240,39646.4984490741,2008-07-17,11:57:46
39.980956,116.322113,0,242,39646.4985069444,2008-07-17,11:57:51
39.980971,116.322233,0,246,39646.4985648148,2008-07-17,11:57:56
39.981037,116.32219,0,249,39646.4986226852,2008-07-17,11:58:01
39.981037,116.322249,0,249,39646.4986805556,2008-07-17,11:58:06
39.981037,116.322249,0,249,39646.4987152778,2008-07-17,11:58:09
39.981045,116.322247,0,247,39646.4987384259,2008-07-17,11:58:11
39.980995,116.322319,0,246,39646.4987962963,2008-07-17,11:58:16
39.980968,116.322398,0,243,39646.4988541667,2008-07-17,11:58:21
39.980984,116.322384,0,241,39646.498912037,2008-07-17,11:58:26
39.981018,116.322368,0,239,39646.4989699074,2008-07-17,11:58:31
39.981044,116.322401,0,234,39646.4990277778,2008-07-17,11:58:36
39.981074,116.322423,0,229,39646.4990856481,2008-07-17,11:58:41
39.981064,116.322432,0,226,39646.4991435185,2008-07-17,11:58:46
39.981086,116.322391,0,222,39646.4992013889,2008-07-17,11:58:51
39.981109,116.322414,0,218,39646.4992592593,2008-07-17,11:58:56
39.981106,116.322393,0,213,39646.4993171296,2008-07-17,11:59:01
39.98111,116.32257,0,208,39646.499375,2008-07-17,11:59:06
39.98115,116.322483,0,196,39646.4994328704,2008-07-17,11:59:11
39.981158,116.322472,0,194,39646.4994907407,2008-07-17,11:59:16
39.981162,116.322467,0,193,39646.4995486111,2008-07-17,11:59:21
39.981162,116.322467,0,193,39646.4995833333,2008-07-17,11:59:24
39.981163,116.322466,0,193,39646.4996064815,2008-07-17,11:59:26
39.981165,116.322475,0,193,39646.4996643519,2008-07-17,11:59:31
39.981166,116.322479,0,194,39646.4997222222,2008-07-17,11:59:36
39.981167,116.32248,0,195,39646.4997800926,2008-07-17,11:59:41
39.981167,116.322483,0,195,39646.499837963,2008-07-17,11:59:46
39.981167,116.322486,0,196,39646.4998958333,2008-07-17,11:59:51
39.981167,116.322487,0,196,39646.4999537037,2008-07-17,11:59:56
39.981167,116.322489,0,196,39646.5000115741,2008-07-17,12:00:01
39.981167,116.322491,0,196,39646.5000694444,2008-07-17,12:00:06
39.981167,116.322491,0,196,39646.5001273148,2008-07-17,12:00:11
39.981167,116.322492,0,196,39646.5001851852,2008-07-17,12:00:16
39.981168,116.322495,0,196,39646.5002430556,2008-07-17,12:00:21
39.981168,116.322498,0,196,39646.5003009259,2008-07-17,12:00:26
39.981168,116.322497,0,196,39646.5003587963,2008-07-17,12:00:31
39.981168,116.322492,0,196,39646.5004166667,2008-07-17,12:00:36
39.981167,116.322493,0,196,39646.500474537,2008-07-17,12:00:41
39.981167,116.322493,0,196,39646.5005092593,2008-07-17,12:00:44
39.981168,116.322495,0,196,39646.5005324074,2008-07-17,12:00:46
39.981168,116.322505,0,196,39646.5005902778,2008-07-17,12:00:51
39.981168,116.322555,0,196,39646.5006481481,2008-07-17,12:00:56
39.98115,116.322604,0,194,39646.5007060185,2008-07-17,12:01:01
39.981136,116.32266,0,194,39646.5007638889,2008-07-17,12:01:06
39.981147,116.322715,0,193,39646.5008217593,2008-07-17,12:01:11
39.981165,116.322754,0,191,39646.5008796296,2008-07-17,12:01:16
39.981185,116.322797,0,192,39646.5009375,2008-07-17,12:01:21
39.981204,116.322846,0,192,39646.5009953704,2008-07-17,12:01:26
39.981231,116.322899,0,192,39646.5010532407,2008-07-17,12:01:31
39.981258,116.322951,0,192,39646.5011111111,2008-07-17,12:01:36
39.981289,116.322994,0,192,39646.5011689815,2008-07-17,12:01:41
39.981334,116.323042,0,192,39646.5012268518,2008-07-17,12:01:46
39.98138,116.323098,0,192,39646.5012847222,2008-07-17,12:01:51
39.981236,116.32314,0,194,39646.5013425926,2008-07-17,12:01:56
39.981165,116.323192,0,195,39646.501400463,2008-07-17,12:02:01
39.981162,116.323216,0,196,39646.5014583333,2008-07-17,12:02:06
39.981164,116.323286,0,195,39646.5015162037,2008-07-17,12:02:11
39.981161,116.32335,0,196,39646.5015740741,2008-07-17,12:02:16
39.981168,116.323425,0,197,39646.5016319444,2008-07-17,12:02:21
39.981181,116.323458,0,198,39646.5016898148,2008-07-17,12:02:26
39.98119,116.323537,0,197,39646.5017476852,2008-07-17,12:02:31
39.981213,116.323604,0,196,39646.5018055556,2008-07-17,12:02:36
39.981254,116.323671,0,196,39646.5018634259,2008-07-17,12:02:41
39.981298,116.323727,0,196,39646.5019212963,2008-07-17,12:02:46
39.981327,116.323785,0,195,39646.5019791667,2008-07-17,12:02:51
39.98135,116.323852,0,195,39646.502037037,2008-07-17,12:02:56
39.981352,116.323921,0,194,39646.5020949074,2008-07-17,12:03:01
39.981359,116.323975,0,193,39646.5021527778,2008-07-17,12:03:06
39.981324,116.324032,0,191,39646.5022106481,2008-07-17,12:03:11
39.981322,116.324079,0,191,39646.5022685185,2008-07-17,12:03:16
39.981325,116.324124,0,190,39646.5023263889,2008-07-17,12:03:21
39.981322,116.324156,0,190,39646.5023842593,2008-07-17,12:03:26
39.981327,116.324202,0,190,39646.5024421296,2008-07-17,12:03:31
39.981317,116.324225,0,191,39646.5025,2008-07-17,12:03:36
39.98132,116.324241,0,192,39646.5025578704,2008-07-17,12:03:41
39.981308,116.324232,0,194,39646.5026157407,2008-07-17,12:03:46
39.981281,116.324266,0,195,39646.5026736111,2008-07-17,12:03:51
39.981193,116.324406,0,198,39646.5027314815,2008-07-17,12:03:56
39.981162,116.324469,0,200,39646.5027893518,2008-07-17,12:04:01
39.98115,116.324525,0,199,39646.5028472222,2008-07-17,12:04:06
39.981121,116.324617,0,198,39646.5029050926,2008-07-17,12:04:11
39.981117,116.324639,0,199,39646.502962963,2008-07-17,12:04:16
39.981118,116.324654,0,199,39646.5030208333,2008-07-17,12:04:21
39.981118,116.324654,0,199,39646.5030555556,2008-07-17,12:04:24
39.981117,116.324661,0,199,39646.5030787037,2008-07-17,12:04:26
39.981101,116.32467,0,200,39646.5031365741,2008-07-17,12:04:31
39.981104,116.324696,0,201,39646.5031944444,2008-07-17,12:04:36
39.981106,116.324711,0,202,39646.5032523148,2008-07-17,12:04:41
39.981109,116.324776,0,204,39646.5033101852,2008-07-17,12:04:46
39.981109,116.324849,0,205,39646.5033680556,2008-07-17,12:04:51
39.981119,116.324922,0,208,39646.5034259259,2008-07-17,12:04:56
39.981139,116.32509,0,209,39646.5034837963,2008-07-17,12:05:01
39.981236,116.325267,0,211,39646.5035416667,2008-07-17,12:05:06
39.981255,116.325368,0,211,39646.503599537,2008-07-17,12:05:11
39.981237,116.325445,0,210,39646.5036574074,2008-07-17,12:05:16
39.981234,116.325491,0,209,39646.5037152778,2008-07-17,12:05:21
39.981234,116.325491,0,209,39646.50375,2008-07-17,12:05:24
39.981238,116.325498,0,210,39646.5037731482,2008-07-17,12:05:26
39.981224,116.3255,0,211,39646.5038310185,2008-07-17,12:05:31
39.981232,116.325528,0,212,39646.5038888889,2008-07-17,12:05:36
39.981238,116.325605,0,212,39646.5039467593,2008-07-17,12:05:41
39.981248,116.325672,0,212,39646.5040046296,2008-07-17,12:05:46
39.981286,116.325795,0,213,39646.5040625,2008-07-17,12:05:51
39.9813,116.325877,0,212,39646.5041203704,2008-07-17,12:05:56
39.981352,116.326013,0,211,39646.5041782407,2008-07-17,12:06:01
39.981405,116.326155,0,210,39646.5042361111,2008-07-17,12:06:06
39.981416,116.326237,0,208,39646.5042939815,2008-07-17,12:06:11
39.981435,116.326273,0,203,39646.5043518519,2008-07-17,12:06:16
39.981449,116.326324,0,197,39646.5044097222,2008-07-17,12:06:21
39.98139,116.326378,0,193,39646.5044675926,2008-07-17,12:06:26
39.981342,116.326419,0,188,39646.504525463,2008-07-17,12:06:31
39.981348,116.326483,0,183,39646.5045833333,2008-07-17,12:06:36
39.981357,116.326534,0,180,39646.5046412037,2008-07-17,12:06:41
39.981365,116.326577,0,180,39646.5046990741,2008-07-17,12:06:46
39.981378,116.326634,0,177,39646.5047569444,2008-07-17,12:06:51
39.981392,116.326697,0,175,39646.5048148148,2008-07-17,12:06:56
39.9814,116.326748,0,176,39646.5048726852,2008-07-17,12:07:01
39.981382,116.326801,0,172,39646.5049305556,2008-07-17,12:07:06
39.981374,116.326841,0,168,39646.5049884259,2008-07-17,12:07:11
39.981358,116.326892,0,165,39646.5050462963,2008-07-17,12:07:16
39.981336,116.326939,0,162,39646.5051041667,2008-07-17,12:07:21
39.981323,116.326974,0,161,39646.505162037,2008-07-17,12:07:26
39.981333,116.326959,0,161,39646.5052199074,2008-07-17,12:07:31
39.981333,116.326959,0,161,39646.5052546296,2008-07-17,12:07:34
39.981334,116.32696,0,161,39646.5052777778,2008-07-17,12:07:36
39.981379,116.326989,0,168,39646.5053356481,2008-07-17,12:07:41
39.981434,116.326976,0,176,39646.5053935185,2008-07-17,12:07:46
39.981485,116.326969,0,180,39646.5054513889,2008-07-17,12:07:51
39.98153,116.326937,0,186,39646.5055092593,2008-07-17,12:07:56
39.981589,116.326924,0,192,39646.5055671296,2008-07-17,12:08:01
39.98162,116.326942,0,195,39646.505625,2008-07-17,12:08:06
39.981668,116.326958,0,197,39646.5056828704,2008-07-17,12:08:11
39.981707,116.326936,0,196,39646.5057407407,2008-07-17,12:08:16
39.981748,116.32694,0,189,39646.5057986111,2008-07-17,12:08:21
39.981807,116.326934,0,184,39646.5058564815,2008-07-17,12:08:26
39.981836,116.326966,0,183,39646.5059143519,2008-07-17,12:08:31
39.981872,116.327037,0,181,39646.5059722222,2008-07-17,12:08:36
39.981892,116.326992,0,180,39646.5060300926,2008-07-17,12:08:41
39.981931,116.32701,0,177,39646.506087963,2008-07-17,12:08:46
39.981984,116.326994,0,174,39646.5061458333,2008-07-17,12:08:51
39.982019,116.327009,0,172,39646.5062037037,2008-07-17,12:08:56
39.982045,116.327041,0,169,39646.5062615741,2008-07-17,12:09:01
39.982046,116.327105,0,165,39646.5063194444,2008-07-17,12:09:06
39.982042,116.327153,0,163,39646.5063773148,2008-07-17,12:09:11
39.982049,116.327209,0,159,39646.5064351852,2008-07-17,12:09:16
39.982061,116.327252,0,154,39646.5064930556,2008-07-17,12:09:21
39.98207,116.327315,0,147,39646.5065509259,2008-07-17,12:09:26
39.982079,116.327374,0,143,39646.5066087963,2008-07-17,12:09:31
39.98208,116.327393,0,140,39646.5066666667,2008-07-17,12:09:36
39.982089,116.327337,0,136,39646.506724537,2008-07-17,12:09:41
39.982076,116.327311,0,134,39646.5067824074,2008-07-17,12:09:46
39.982076,116.327311,0,134,39646.5068171296,2008-07-17,12:09:49
39.982071,116.327311,0,134,39646.5068402778,2008-07-17,12:09:51
39.982063,116.327302,0,133,39646.5068981481,2008-07-17,12:09:56
39.981998,116.327326,0,141,39646.5069560185,2008-07-17,12:10:01
39.981958,116.327339,0,146,39646.5070138889,2008-07-17,12:10:06
39.981948,116.327319,0,145,39646.5070717593,2008-07-17,12:10:11
39.981952,116.327291,0,148,39646.5071296296,2008-07-17,12:10:16
39.981967,116.327287,0,150,39646.5071875,2008-07-17,12:10:21
39.981976,116.327271,0,152,39646.5072453704,2008-07-17,12:10:26
39.981979,116.327261,0,153,39646.5073032407,2008-07-17,12:10:31
39.982032,116.327178,0,153,39646.5073611111,2008-07-17,12:10:36
39.982042,116.327165,0,153,39646.5074189815,2008-07-17,12:10:41
39.982043,116.327154,0,154,39646.5074768519,2008-07-17,12:10:46
39.982045,116.327148,0,155,39646.5075347222,2008-07-17,12:10:51
39.982044,116.327148,0,156,39646.5075925926,2008-07-17,12:10:56
39.982041,116.327146,0,157,39646.507650463,2008-07-17,12:11:01
39.982041,116.327146,0,157,39646.5076851852,2008-07-17,12:11:04
39.982034,116.327142,0,158,39646.5077083333,2008-07-17,12:11:06
39.982069,116.327157,0,159,39646.5077662037,2008-07-17,12:11:11
39.982315,116.3272,0,162,39646.5078240741,2008-07-17,12:11:16
39.982666,116.327155,0,158,39646.5078819444,2008-07-17,12:11:21
39.982947,116.327167,0,163,39646.5079398148,2008-07-17,12:11:26
39.983125,116.327181,0,164,39646.5079976852,2008-07-17,12:11:31
39.983362,116.327038,0,155,39646.5080555556,2008-07-17,12:11:36
39.983549,116.326854,0,146,39646.5081134259,2008-07-17,12:11:41
39.983843,116.326888,0,142,39646.5081712963,2008-07-17,12:11:46
39.98407,116.326918,0,140,39646.5082291667,2008-07-17,12:11:51
39.984273,116.327005,0,137,39646.508287037,2008-07-17,12:11:56
39.984364,116.327108,0,136,39646.5083449074,2008-07-17,12:12:01
39.984455,116.327351,0,133,39646.5084027778,2008-07-17,12:12:06
39.984522,116.327736,0,129,39646.5084606481,2008-07-17,12:12:11
39.984561,116.328187,0,124,39646.5085185185,2008-07-17,12:12:16
39.984621,116.328803,0,117,39646.5085763889,2008-07-17,12:12:21
39.984648,116.329442,0,109,39646.5086342593,2008-07-17,12:12:26
39.98466,116.330126,0,101,39646.5086921296,2008-07-17,12:12:31
39.984705,116.33088,0,93,39646.50875,2008-07-17,12:12:36
39.984767,116.331696,0,86,39646.5088078704,2008-07-17,12:12:41
39.984804,116.33259,0,81,39646.5088657407,2008-07-17,12:12:46
39.98482,116.333566,0,80,39646.5089236111,2008-07-17,12:12:51
39.984853,116.334583,0,79,39646.5089814815,2008-07-17,12:12:56
39.984889,116.335527,0,76,39646.5090393518,2008-07-17,12:13:01
39.984928,116.336448,0,77,39646.5090972222,2008-07-17,12:13:06
39.98496,116.337232,0,71,39646.5091550926,2008-07-17,12:13:11
39.98493,116.337945,0,61,39646.509212963,2008-07-17,12:13:16
39.985027,116.338473,0,51,39646.5092708333,2008-07-17,12:13:21
39.985141,116.339083,0,50,39646.5093287037,2008-07-17,12:13:26
39.985229,116.339895,0,46,39646.5093865741,2008-07-17,12:13:31
39.985272,116.340827,0,52,39646.5094444444,2008-07-17,12:13:36
39.985313,116.34186,0,54,39646.5095023148,2008-07-17,12:13:41
39.985348,116.342922,0,58,39646.5095601852,2008-07-17,12:13:46
39.985402,116.344028,0,69,39646.5096180556,2008-07-17,12:13:51
39.98544,116.345139,0,77,39646.5096759259,2008-07-17,12:13:56
39.985468,116.346269,0,85,39646.5097337963,2008-07-17,12:14:01
39.985509,116.347463,0,92,39646.5097916667,2008-07-17,12:14:06
39.985556,116.34864,0,92,39646.509849537,2008-07-17,12:14:11
39.985563,116.34969,0,91,39646.5099074074,2008-07-17,12:14:16
39.985565,116.350631,0,96,39646.5099652778,2008-07-17,12:14:21
39.985584,116.351664,0,102,39646.5100231481,2008-07-17,12:14:26
39.985618,116.35267,0,106,39646.5100810185,2008-07-17,12:14:31
39.985658,116.353613,0,112,39646.5101388889,2008-07-17,12:14:36
39.98566,116.354545,0,128,39646.5101967593,2008-07-17,12:14:41
39.985671,116.355448,0,136,39646.5102546296,2008-07-17,12:14:46
39.985688,116.356333,0,140,39646.5103125,2008-07-17,12:14:51
39.985719,116.357242,0,147,39646.5103703704,2008-07-17,12:14:56
39.985722,116.358242,0,158,39646.5104282407,2008-07-17,12:15:01
39.985756,116.359253,0,169,39646.5104861111,2008-07-17,12:15:06
39.985803,116.360119,0,165,39646.5105439815,2008-07-17,12:15:11
39.985817,116.361046,0,168,39646.5106018518,2008-07-17,12:15:16
39.985843,116.36201,0,163,39646.5106597222,2008-07-17,12:15:21
39.98586,116.362933,0,164,39646.5107175926,2008-07-17,12:15:26
39.985876,116.363754,0,162,39646.510775463,2008-07-17,12:15:31
39.985912,116.364545,0,160,39646.5108333333,2008-07-17,12:15:36
39.985925,116.365356,0,154,39646.5108912037,2008-07-17,12:15:41
39.98594,116.366053,0,154,39646.5109490741,2008-07-17,12:15:46
39.985944,116.366725,0,150,39646.5110069444,2008-07-17,12:15:51
39.985942,116.367337,0,152,39646.5110648148,2008-07-17,12:15:56
39.985946,116.367953,0,155,39646.5111226852,2008-07-17,12:16:01
39.985945,116.368602,0,155,39646.5111805556,2008-07-17,12:16:06
39.985934,116.369303,0,164,39646.5112384259,2008-07-17,12:16:11
39.985948,116.369958,0,167,39646.5112962963,2008-07-17,12:16:16
39.98585,116.370545,0,163,39646.5113541667,2008-07-17,12:16:21
39.985678,116.3711,0,165,39646.511412037,2008-07-17,12:16:26
39.985592,116.371715,0,167,39646.5114699074,2008-07-17,12:16:31
39.98564,116.37239,0,174,39646.5115277778,2008-07-17,12:16:36
39.985895,116.373015,0,173,39646.5115856482,2008-07-17,12:16:41
39.986402,116.373319,0,176,39646.5116435185,2008-07-17,12:16:46
39.987008,116.373201,0,190,39646.5117013889,2008-07-17,12:16:51
39.987537,116.372773,0,205,39646.5117592593,2008-07-17,12:16:56
39.988069,116.372368,0,188,39646.5118171296,2008-07-17,12:17:01
39.988623,116.372093,0,176,39646.511875,2008-07-17,12:17:06
39.989097,116.37184,0,168,39646.5119328704,2008-07-17,12:17:11
39.989541,116.371599,0,162,39646.5119907407,2008-07-17,12:17:16
39.989911,116.371404,0,159,39646.5120486111,2008-07-17,12:17:21
39.990254,116.371224,0,160,39646.5121064815,2008-07-17,12:17:26
39.990484,116.371114,0,160,39646.5121643519,2008-07-17,12:17:31
39.990702,116.370984,0,157,39646.5122222222,2008-07-17,12:17:36
39.991115,116.370753,0,158,39646.5122800926,2008-07-17,12:17:41
39.991567,116.37048,0,158,39646.512337963,2008-07-17,12:17:46
39.992083,116.370148,0,147,39646.5123958333,2008-07-17,12:17:51
39.992569,116.36978,0,141,39646.5124537037,2008-07-17,12:17:56
39.993031,116.369423,0,138,39646.5125115741,2008-07-17,12:18:01
39.993492,116.369058,0,140,39646.5125694444,2008-07-17,12:18:06
39.99395,116.368694,0,140,39646.5126273148,2008-07-17,12:18:11
39.99442,116.368342,0,144,39646.5126851852,2008-07-17,12:18:16
39.994868,116.367984,0,143,39646.5127430556,2008-07-17,12:18:21
39.995332,116.367618,0,142,39646.5128009259,2008-07-17,12:18:26
39.995827,116.367229,0,144,39646.5128587963,2008-07-17,12:18:31
39.996353,116.366833,0,139,39646.5129166667,2008-07-17,12:18:36
39.996874,116.366472,0,139,39646.512974537,2008-07-17,12:18:41
39.997353,116.366121,0,130,39646.5130324074,2008-07-17,12:18:46
39.997763,116.365815,0,119,39646.5130902778,2008-07-17,12:18:51
39.998101,116.365561,0,121,39646.5131481481,2008-07-17,12:18:56
39.998505,116.365254,0,125,39646.5132060185,2008-07-17,12:19:01
39.998863,116.364987,0,127,39646.5132638889,2008-07-17,12:19:06
39.999222,116.364752,0,122,39646.5133217593,2008-07-17,12:19:11
39.999554,116.364529,0,125,39646.5133796296,2008-07-17,12:19:16
39.999816,116.364337,0,122,39646.5134375,2008-07-17,12:19:21
40.000025,116.364264,0,118,39646.5134953704,2008-07-17,12:19:26
40.000139,116.364448,0,95,39646.5135532407,2008-07-17,12:19:31
40.000172,116.365076,0,88,39646.5136111111,2008-07-17,12:19:36
40.000195,116.365828,0,77,39646.5136689815,2008-07-17,12:19:41
40.000208,116.366594,0,77,39646.5137268519,2008-07-17,12:19:46
40.000233,116.367401,0,81,39646.5137847222,2008-07-17,12:19:51
40.000237,116.368276,0,79,39646.5138425926,2008-07-17,12:19:56
40.000232,116.369119,0,95,39646.513900463,2008-07-17,12:20:01
40.000279,116.369831,0,108,39646.5139583333,2008-07-17,12:20:06
40.000299,116.370501,0,112,39646.5140162037,2008-07-17,12:20:11
40.000301,116.370916,0,118,39646.5140740741,2008-07-17,12:20:16
40.000318,116.371479,0,121,39646.5141319444,2008-07-17,12:20:21
40.000345,116.372004,0,122,39646.5141898148,2008-07-17,12:20:26
40.000369,116.37258,0,130,39646.5142476852,2008-07-17,12:20:31
40.000343,116.373106,0,125,39646.5143055556,2008-07-17,12:20:36
40.000308,116.373546,0,124,39646.5143634259,2008-07-17,12:20:41
40.000336,116.373928,0,137,39646.5144212963,2008-07-17,12:20:46
40.000343,116.374332,0,138,39646.5144791667,2008-07-17,12:20:51
40.000337,116.374704,0,147,39646.514537037,2008-07-17,12:20:56
40.000348,116.375205,0,144,39646.5145949074,2008-07-17,12:21:01
40.000338,116.375754,0,137,39646.5146527778,2008-07-17,12:21:06
40.000338,116.376323,0,127,39646.5147106481,2008-07-17,12:21:11
40.000375,116.376881,0,132,39646.5147685185,2008-07-17,12:21:16
40.000364,116.37747,0,130,39646.5148263889,2008-07-17,12:21:21
40.000365,116.377968,0,132,39646.5148842593,2008-07-17,12:21:26
40.000287,116.378281,0,133,39646.5149421296,2008-07-17,12:21:31
40.000276,116.37834,0,133,39646.515,2008-07-17,12:21:36
40.000239,116.378342,0,129,39646.5150578704,2008-07-17,12:21:41
40.000186,116.378342,0,125,39646.5151157407,2008-07-17,12:21:46
40.000174,116.378333,0,124,39646.5151736111,2008-07-17,12:21:51
40.000166,116.378322,0,122,39646.5152314815,2008-07-17,12:21:56
40.00017,116.378335,0,122,39646.5152893519,2008-07-17,12:22:01
40.000171,116.378341,0,122,39646.5153472222,2008-07-17,12:22:06
40.000171,116.378341,0,122,39646.5153819444,2008-07-17,12:22:09
40.000175,116.378343,0,122,39646.5154050926,2008-07-17,12:22:11
40.000228,116.378335,0,121,39646.515462963,2008-07-17,12:22:16
40.000278,116.378285,0,118,39646.5155208333,2008-07-17,12:22:21
40.00027,116.378259,0,118,39646.5155787037,2008-07-17,12:22:26
40.000236,116.37821,0,119,39646.5156365741,2008-07-17,12:22:31
40.000155,116.378181,0,117,39646.5156944444,2008-07-17,12:22:36
40.000096,116.378176,0,115,39646.5157523148,2008-07-17,12:22:41
40.000074,116.378168,0,112,39646.5158101852,2008-07-17,12:22:46
40.000088,116.378156,0,108,39646.5158680556,2008-07-17,12:22:51
40.000022,116.378245,0,109,39646.5159259259,2008-07-17,12:22:56
39.999993,116.378209,0,107,39646.5159837963,2008-07-17,12:23:01
39.999976,116.378152,0,108,39646.5160416667,2008-07-17,12:23:06
39.999928,116.37805,0,110,39646.516099537,2008-07-17,12:23:11
39.999914,116.378071,0,113,39646.5161574074,2008-07-17,12:23:16
39.999905,116.378075,0,117,39646.5162152778,2008-07-17,12:23:21
39.999878,116.378085,0,127,39646.5162731481,2008-07-17,12:23:26
39.999869,116.37816,0,129,39646.5163310185,2008-07-17,12:23:31
39.999895,116.378251,0,130,39646.5163888889,2008-07-17,12:23:36
39.999895,116.378251,0,130,39646.5164236111,2008-07-17,12:23:39
39.999891,116.378259,0,134,39646.5164467593,2008-07-17,12:23:41
39.999893,116.378244,0,138,39646.5165046296,2008-07-17,12:23:46
39.999797,116.378162,0,148,39646.5165625,2008-07-17,12:23:51
39.999637,116.378143,0,154,39646.5166203704,2008-07-17,12:23:56
39.999562,116.378202,0,163,39646.5166782407,2008-07-17,12:24:01
39.99952,116.378223,0,179,39646.5167361111,2008-07-17,12:24:06
39.99951,116.378218,0,181,39646.5167939815,2008-07-17,12:24:11
39.999492,116.378235,0,184,39646.5168518518,2008-07-17,12:24:16
39.999457,116.378242,0,189,39646.5169097222,2008-07-17,12:24:21
39.999423,116.378238,0,191,39646.5169675926,2008-07-17,12:24:26
39.999345,116.378217,0,194,39646.517025463,2008-07-17,12:24:31
39.999288,116.37831,0,202,39646.5170833333,2008-07-17,12:24:36
39.999359,116.378497,0,216,39646.5171412037,2008-07-17,12:24:41
39.999323,116.37856,0,220,39646.5171990741,2008-07-17,12:24:46
39.999331,116.37862,0,223,39646.5172569444,2008-07-17,12:24:51
39.99937,116.378757,0,228,39646.5173148148,2008-07-17,12:24:56
39.999398,116.378855,0,232,39646.5173726852,2008-07-17,12:25:01
39.999412,116.378912,0,236,39646.5174305556,2008-07-17,12:25:06
39.999432,116.379059,0,242,39646.5174884259,2008-07-17,12:25:11
39.999467,116.379161,0,247,39646.5175462963,2008-07-17,12:25:16
39.999466,116.379232,0,253,39646.5176041667,2008-07-17,12:25:21
39.999478,116.379304,0,257,39646.517662037,2008-07-17,12:25:26
39.999478,116.379351,0,254,39646.5177199074,2008-07-17,12:25:31
39.999478,116.379378,0,254,39646.5177777778,2008-07-17,12:25:36
39.999487,116.379389,0,255,39646.5178356481,2008-07-17,12:25:41
39.999487,116.379389,0,255,39646.5178703704,2008-07-17,12:25:44
39.999486,116.379387,0,252,39646.5178935185,2008-07-17,12:25:46
39.999493,116.379375,0,252,39646.5179513889,2008-07-17,12:25:51
39.999498,116.379373,0,252,39646.5180092593,2008-07-17,12:25:56
39.999498,116.379367,0,252,39646.5180671296,2008-07-17,12:26:01
39.999498,116.379367,0,252,39646.5181018518,2008-07-17,12:26:04
39.999498,116.37936,0,253,39646.518125,2008-07-17,12:26:06
39.999497,116.379348,0,253,39646.5181828704,2008-07-17,12:26:11
39.999497,116.379336,0,253,39646.5182407407,2008-07-17,12:26:16
39.999497,116.379336,0,253,39646.518275463,2008-07-17,12:26:19
39.999497,116.379339,0,253,39646.5182986111,2008-07-17,12:26:21
39.999497,116.379351,0,253,39646.5183564815,2008-07-17,12:26:26
39.999497,116.379353,0,252,39646.5184143518,2008-07-17,12:26:31
39.999498,116.379355,0,252,39646.5184722222,2008-07-17,12:26:36
39.999498,116.379363,0,252,39646.5185300926,2008-07-17,12:26:41
39.999501,116.379367,0,252,39646.518587963,2008-07-17,12:26:46
39.999506,116.37937,0,252,39646.5186458333,2008-07-17,12:26:51
39.999506,116.37937,0,252,39646.5186805556,2008-07-17,12:26:54
39.999506,116.379366,0,252,39646.5187037037,2008-07-17,12:26:56
39.999511,116.379357,0,252,39646.5187615741,2008-07-17,12:27:01
39.999511,116.379357,0,252,39646.5187962963,2008-07-17,12:27:04
39.999514,116.379349,0,252,39646.5188194444,2008-07-17,12:27:06
39.999515,116.37934,0,252,39646.5188773148,2008-07-17,12:27:11
39.999769,116.379298,0,253,39646.5189351852,2008-07-17,12:27:16
39.99996,116.37932,0,253,39646.5189930556,2008-07-17,12:27:21
40.000058,116.379296,0,253,39646.5190509259,2008-07-17,12:27:26
40.00008,116.379279,0,253,39646.5191087963,2008-07-17,12:27:31
40.000085,116.379227,0,254,39646.5191666667,2008-07-17,12:27:36
40.000067,116.37921,0,254,39646.519224537,2008-07-17,12:27:41
40.000112,116.379202,0,255,39646.5192824074,2008-07-17,12:27:46
40.000103,116.37919,0,255,39646.5193402778,2008-07-17,12:27:51
40.000103,116.37918,0,255,39646.5193981482,2008-07-17,12:27:56
40.000113,116.379194,0,255,39646.5194560185,2008-07-17,12:28:01
40.000113,116.379194,0,255,39646.5194907407,2008-07-17,12:28:04
40.000113,116.379197,0,255,39646.5195138889,2008-07-17,12:28:06
40.000083,116.379207,0,255,39646.5195717593,2008-07-17,12:28:11
40.000072,116.379205,0,255,39646.5196296296,2008-07-17,12:28:16
40.000075,116.379146,0,255,39646.5196875,2008-07-17,12:28:21
40.000075,116.379146,0,255,39646.5197222222,2008-07-17,12:28:24
40.000076,116.379141,0,255,39646.5197453704,2008-07-17,12:28:26
40.00008,116.379151,0,255,39646.5198032407,2008-07-17,12:28:31
40.000145,116.379256,0,255,39646.5198611111,2008-07-17,12:28:36
40.000179,116.379324,0,254,39646.5199189815,2008-07-17,12:28:41
40.00018,116.379367,0,254,39646.5199768519,2008-07-17,12:28:46
40.000225,116.379377,0,254,39646.5200347222,2008-07-17,12:28:51
40.000225,116.379386,0,254,39646.5200925926,2008-07-17,12:28:56
40.000225,116.379386,0,254,39646.5201273148,2008-07-17,12:28:59
40.000223,116.379386,0,254,39646.520150463,2008-07-17,12:29:01
40.00022,116.379375,0,254,39646.5202083333,2008-07-17,12:29:06
40.000219,116.37937,0,254,39646.5202662037,2008-07-17,12:29:11
40.000219,116.379369,0,254,39646.5203240741,2008-07-17,12:29:16
40.000219,116.379369,0,254,39646.5203587963,2008-07-17,12:29:19
40.000218,116.379365,0,254,39646.5203819444,2008-07-17,12:29:21
40.000252,116.379417,0,255,39646.5204398148,2008-07-17,12:29:26
40.000351,116.379481,0,255,39646.5204976852,2008-07-17,12:29:31
40.000142,116.379272,0,258,39646.5277314815,2008-07-17,12:39:56
40.000124,116.379222,0,259,39646.5277893519,2008-07-17,12:40:01
39.999999,116.37929,0,259,39646.5278472222,2008-07-17,12:40:06
40.000005,116.379325,0,259,39646.5279050926,2008-07-17,12:40:11
40.000011,116.379367,0,258,39646.527962963,2008-07-17,12:40:16
40.000045,116.379397,0,258,39646.5280208333,2008-07-17,12:40:21
40.000092,116.379407,0,258,39646.5280787037,2008-07-17,12:40:26
40.000092,116.379407,0,258,39646.5281134259,2008-07-17,12:40:29
40.000095,116.379408,0,258,39646.5281365741,2008-07-17,12:40:31
40.000094,116.379391,0,258,39646.5281944444,2008-07-17,12:40:36
40.000093,116.379384,0,257,39646.5282523148,2008-07-17,12:40:41
40.000094,116.379385,0,257,39646.5283101852,2008-07-17,12:40:46
40.000094,116.379385,0,257,39646.5283449074,2008-07-17,12:40:49
40.000094,116.37939,0,257,39646.5283680556,2008-07-17,12:40:51
40.000095,116.379399,0,257,39646.5284259259,2008-07-17,12:40:56
40.000095,116.379409,0,257,39646.5284837963,2008-07-17,12:41:01
40.000071,116.379384,0,255,39646.5285416667,2008-07-17,12:41:06
40.000057,116.379347,0,251,39646.528599537,2008-07-17,12:41:11
40.000134,116.379364,0,255,39646.5286574074,2008-07-17,12:41:16
40.000118,116.379328,0,250,39646.5287152778,2008-07-17,12:41:21
40.000141,116.379287,0,249,39646.5287731481,2008-07-17,12:41:26
40.000231,116.379348,0,253,39646.5288310185,2008-07-17,12:41:31
40.000252,116.379406,0,253,39646.5288888889,2008-07-17,12:41:36
40.000226,116.379413,0,249,39646.5289467593,2008-07-17,12:41:41
40.000225,116.379409,0,249,39646.5290046296,2008-07-17,12:41:46
40.000226,116.379404,0,249,39646.5290625,2008-07-17,12:41:51
40.000226,116.379398,0,249,39646.5291203704,2008-07-17,12:41:56
40.000224,116.379392,0,249,39646.5291782407,2008-07-17,12:42:01
40.000224,116.379392,0,249,39646.529212963,2008-07-17,12:42:04
40.000223,116.379389,0,250,39646.5292361111,2008-07-17,12:42:06
40.000206,116.37938,0,252,39646.5292939815,2008-07-17,12:42:11
40.000206,116.379382,0,252,39646.5293518519,2008-07-17,12:42:16
40.000206,116.379382,0,252,39646.5293865741,2008-07-17,12:42:19
40.000204,116.37939,0,252,39646.5294097222,2008-07-17,12:42:21
40.000202,116.37938,0,252,39646.5294675926,2008-07-17,12:42:26
40.000201,116.379381,0,252,39646.529525463,2008-07-17,12:42:31
40.000202,116.379381,0,252,39646.5295833333,2008-07-17,12:42:36
40.000202,116.379376,0,253,39646.5296412037,2008-07-17,12:42:41
40.000201,116.379378,0,253,39646.5296990741,2008-07-17,12:42:46
40.0002,116.379374,0,253,39646.5297569444,2008-07-17,12:42:51
40.0002,116.379374,0,253,39646.5297916667,2008-07-17,12:42:54
40.0002,116.379366,0,253,39646.5298148148,2008-07-17,12:42:56
40.0002,116.379352,0,254,39646.5298726852,2008-07-17,12:43:01
40.0002,116.379341,0,254,39646.5299305556,2008-07-17,12:43:06
40.0002,116.37933,0,254,39646.5299884259,2008-07-17,12:43:11
40.0002,116.37933,0,254,39646.5300231481,2008-07-17,12:43:14
40.000201,116.379324,0,255,39646.5300462963,2008-07-17,12:43:16
40.000214,116.379315,0,258,39646.5301041667,2008-07-17,12:43:21
40.000224,116.379335,0,258,39646.530162037,2008-07-17,12:43:26
40.000224,116.379335,0,258,39646.5302199074,2008-07-17,12:43:31
40.000224,116.379335,0,258,39646.5302546296,2008-07-17,12:43:34
40.000224,116.379338,0,258,39646.5302777778,2008-07-17,12:43:36
40.000225,116.379356,0,258,39646.5303356481,2008-07-17,12:43:41
40.000226,116.379365,0,258,39646.5303935185,2008-07-17,12:43:46
40.000227,116.37936,0,258,39646.5304513889,2008-07-17,12:43:51
40.000227,116.37936,0,258,39646.5304861111,2008-07-17,12:43:54
40.000229,116.379365,0,257,39646.5305092593,2008-07-17,12:43:56
40.000259,116.37938,0,257,39646.5305671296,2008-07-17,12:44:01
40.000259,116.37938,0,257,39646.5306018519,2008-07-17,12:44:04
40.000258,116.379383,0,257,39646.530625,2008-07-17,12:44:06
40.000232,116.37934,0,256,39646.5306828704,2008-07-17,12:44:11
40.000225,116.379265,0,258,39646.5307407407,2008-07-17,12:44:16
40.000256,116.379223,0,263,39646.5307986111,2008-07-17,12:44:21
40.000256,116.379223,0,263,39646.5308333333,2008-07-17,12:44:24
40.000264,116.379216,0,267,39646.5308564815,2008-07-17,12:44:26
40.000258,116.379231,0,269,39646.5309143519,2008-07-17,12:44:31
40.000257,116.37923,0,269,39646.5309722222,2008-07-17,12:44:36
40.000257,116.37923,0,269,39646.5310069444,2008-07-17,12:44:39
40.000257,116.379228,0,269,39646.5310300926,2008-07-17,12:44:41
40.000259,116.37925,0,271,39646.531087963,2008-07-17,12:44:46
40.000259,116.37925,0,271,39646.5311226852,2008-07-17,12:44:49
40.000253,116.37925,0,272,39646.5311458333,2008-07-17,12:44:51
40.00028,116.379267,0,276,39646.5312037037,2008-07-17,12:44:56
40.000299,116.37926,0,280,39646.5312615741,2008-07-17,12:45:01
40.000311,116.379286,0,284,39646.5313194444,2008-07-17,12:45:06
40.000311,116.379295,0,284,39646.5313773148,2008-07-17,12:45:11
40.000312,116.379298,0,284,39646.5314351852,2008-07-17,12:45:16
40.000313,116.379305,0,285,39646.5314930556,2008-07-17,12:45:21
40.000315,116.379307,0,285,39646.5315509259,2008-07-17,12:45:26
40.000315,116.379307,0,285,39646.5315856481,2008-07-17,12:45:29
40.000316,116.3793,0,284,39646.5316087963,2008-07-17,12:45:31
40.000316,116.379291,0,284,39646.5316666667,2008-07-17,12:45:36
40.000315,116.379277,0,285,39646.531724537,2008-07-17,12:45:41
40.000335,116.379273,0,286,39646.5317824074,2008-07-17,12:45:46
40.000353,116.379271,0,286,39646.5318402778,2008-07-17,12:45:51
40.000353,116.379271,0,286,39646.531875,2008-07-17,12:45:54
40.000353,116.379268,0,286,39646.5318981481,2008-07-17,12:45:56
40.000342,116.379238,0,283,39646.5319560185,2008-07-17,12:46:01
40.000348,116.379212,0,284,39646.5320138889,2008-07-17,12:46:06
40.000322,116.379143,0,288,39646.5320717593,2008-07-17,12:46:11
40.000301,116.379151,0,287,39646.5321296296,2008-07-17,12:46:16
40.000246,116.379158,0,284,39646.5321875,2008-07-17,12:46:21
40.000255,116.379136,0,285,39646.5322453704,2008-07-17,12:46:26
40.000278,116.379152,0,288,39646.5323032407,2008-07-17,12:46:31
40.000283,116.379201,0,292,39646.5323611111,2008-07-17,12:46:36
40.000269,116.37925,0,296,39646.5324189815,2008-07-17,12:46:41
40.000257,116.379305,0,299,39646.5324768518,2008-07-17,12:46:46
40.00026,116.379327,0,301,39646.5325347222,2008-07-17,12:46:51
40.00025,116.379348,0,301,39646.5325925926,2008-07-17,12:46:56
40.000261,116.379419,0,302,39646.532650463,2008-07-17,12:47:01
40.000277,116.379436,0,306,39646.5327083333,2008-07-17,12:47:06
40.000268,116.379377,0,306,39646.5327662037,2008-07-17,12:47:11
40.000273,116.379324,0,309,39646.5328240741,2008-07-17,12:47:16
40.000246,116.379356,0,311,39646.5328819444,2008-07-17,12:47:21
40.000248,116.379391,0,313,39646.5329398148,2008-07-17,12:47:26
40.000258,116.379391,0,315,39646.5329976852,2008-07-17,12:47:31
40.000242,116.37935,0,316,39646.5330555556,2008-07-17,12:47:36
40.00023,116.37933,0,317,39646.5331134259,2008-07-17,12:47:41
40.000246,116.379395,0,319,39646.5331712963,2008-07-17,12:47:46
40.000246,116.379395,0,319,39646.5332060185,2008-07-17,12:47:49
40.000248,116.379391,0,320,39646.5332291667,2008-07-17,12:47:51
40.000248,116.379382,0,320,39646.533287037,2008-07-17,12:47:56
40.000248,116.379382,0,320,39646.5333217593,2008-07-17,12:47:59
40.000249,116.379384,0,320,39646.5333449074,2008-07-17,12:48:01
40.000262,116.379399,0,319,39646.5334027778,2008-07-17,12:48:06
40.000263,116.37941,0,318,39646.5334606481,2008-07-17,12:48:11
40.000264,116.379408,0,318,39646.5335185185,2008-07-17,12:48:16
40.000264,116.379406,0,318,39646.5335763889,2008-07-17,12:48:21
40.000264,116.379406,0,318,39646.5336111111,2008-07-17,12:48:24
40.000262,116.379404,0,319,39646.5336342593,2008-07-17,12:48:26
40.000283,116.379393,0,321,39646.5336921296,2008-07-17,12:48:31
40.000311,116.379375,0,321,39646.53375,2008-07-17,12:48:36
40.000297,116.379365,0,321,39646.5338078704,2008-07-17,12:48:41
40.000243,116.379337,0,320,39646.5338657407,2008-07-17,12:48:46
40.000233,116.379334,0,323,39646.5339236111,2008-07-17,12:48:51
40.000248,116.379333,0,328,39646.5339814815,2008-07-17,12:48:56
40.000265,116.379341,0,329,39646.5340393518,2008-07-17,12:49:01
40.000265,116.379341,0,329,39646.5340740741,2008-07-17,12:49:04
40.000268,116.379344,0,330,39646.5340972222,2008-07-17,12:49:06
40.000243,116.379337,0,331,39646.5341550926,2008-07-17,12:49:11
40.000224,116.379327,0,332,39646.534212963,2008-07-17,12:49:16
40.000223,116.379323,0,332,39646.5342708333,2008-07-17,12:49:21
40.000222,116.379328,0,332,39646.5343287037,2008-07-17,12:49:26
40.000221,116.379335,0,332,39646.5343865741,2008-07-17,12:49:31
40.000222,116.379336,0,332,39646.5344444444,2008-07-17,12:49:36
40.000222,116.379336,0,332,39646.5344791667,2008-07-17,12:49:39
40.000222,116.37933,0,332,39646.5345023148,2008-07-17,12:49:41
40.000252,116.379355,0,334,39646.5345601852,2008-07-17,12:49:46
40.000252,116.379355,0,334,39646.5345949074,2008-07-17,12:49:49
40.000251,116.37935,0,334,39646.5346180556,2008-07-17,12:49:51
40.00025,116.379362,0,334,39646.5346759259,2008-07-17,12:49:56
40.00025,116.379373,0,334,39646.5347337963,2008-07-17,12:50:01
40.000248,116.379369,0,334,39646.5347916667,2008-07-17,12:50:06
40.000248,116.379366,0,334,39646.534849537,2008-07-17,12:50:11
40.000248,116.37936,0,334,39646.5349074074,2008-07-17,12:50:16
40.000247,116.379367,0,335,39646.5349652778,2008-07-17,12:50:21
40.000268,116.379079,0,382,39646.5460763889,2008-07-17,13:06:21
40.000223,116.378883,0,392,39646.5461342593,2008-07-17,13:06:26
40.000136,116.3787,0,401,39646.5461921296,2008-07-17,13:06:31
40.000107,116.378752,0,412,39646.54625,2008-07-17,13:06:36
40.000098,116.378814,0,418,39646.5463078704,2008-07-17,13:06:41
40.000101,116.379001,0,425,39646.5463657407,2008-07-17,13:06:46
40.000097,116.379086,0,430,39646.5464236111,2008-07-17,13:06:51
40.000093,116.379133,0,436,39646.5464814815,2008-07-17,13:06:56
40.000085,116.379149,0,438,39646.5465393519,2008-07-17,13:07:01
40.000085,116.379149,0,438,39646.5465740741,2008-07-17,13:07:04
40.00009,116.379151,0,437,39646.5465972222,2008-07-17,13:07:06
40.000066,116.379146,0,437,39646.5466550926,2008-07-17,13:07:11
40.000034,116.37912,0,434,39646.546712963,2008-07-17,13:07:16
40.000031,116.379099,0,427,39646.5467708333,2008-07-17,13:07:21
40.000033,116.379074,0,426,39646.5468287037,2008-07-17,13:07:26
40.000026,116.37902,0,428,39646.5468865741,2008-07-17,13:07:31
40.000012,116.37899,0,429,39646.5469444444,2008-07-17,13:07:36
40.000017,116.378973,0,428,39646.5470023148,2008-07-17,13:07:41
40.000031,116.378988,0,426,39646.5470601852,2008-07-17,13:07:46
40.000033,116.378978,0,425,39646.5471180556,2008-07-17,13:07:51
40.000045,116.378952,0,424,39646.5471759259,2008-07-17,13:07:56
40.000067,116.37894,0,422,39646.5472337963,2008-07-17,13:08:01
40.000096,116.378969,0,421,39646.5472916667,2008-07-17,13:08:06
40.000142,116.379144,0,422,39646.547349537,2008-07-17,13:08:11
40.00021,116.379379,0,420,39646.5474074074,2008-07-17,13:08:16
40.000244,116.379445,0,420,39646.5474652778,2008-07-17,13:08:21
40.00025,116.379516,0,421,39646.5475231481,2008-07-17,13:08:26
40.000259,116.379529,0,421,39646.5475810185,2008-07-17,13:08:31
40.000259,116.379529,0,421,39646.5476157407,2008-07-17,13:08:34
40.000251,116.37953,0,419,39646.5476388889,2008-07-17,13:08:36
40.000235,116.379569,0,414,39646.5476967593,2008-07-17,13:08:41
40.000236,116.379611,0,415,39646.5477546296,2008-07-17,13:08:46
40.000236,116.379611,0,415,39646.5477893518,2008-07-17,13:08:49
40.000237,116.379615,0,416,39646.5478125,2008-07-17,13:08:51
40.000238,116.379605,0,416,39646.5478703704,2008-07-17,13:08:56
40.000238,116.379596,0,416,39646.5479282407,2008-07-17,13:09:01
40.000226,116.379611,0,415,39646.5479861111,2008-07-17,13:09:06
40.000187,116.379685,0,411,39646.5480439815,2008-07-17,13:09:11
40.000182,116.379728,0,411,39646.5481018518,2008-07-17,13:09:16
40.000216,116.37965,0,416,39646.5481597222,2008-07-17,13:09:21
40.000272,116.379558,0,418,39646.5482175926,2008-07-17,13:09:26
40.000371,116.379451,0,419,39646.548275463,2008-07-17,13:09:31
40.000449,116.379342,0,418,39646.5483333333,2008-07-17,13:09:36
40.000492,116.379295,0,416,39646.5483912037,2008-07-17,13:09:41
40.000489,116.379317,0,415,39646.5484490741,2008-07-17,13:09:46
40.000498,116.379313,0,415,39646.5485069444,2008-07-17,13:09:51
40.000498,116.379313,0,415,39646.5485416667,2008-07-17,13:09:54
40.000499,116.379314,0,415,39646.5485648148,2008-07-17,13:09:56
40.00061,116.379073,0,408,39646.5486226852,2008-07-17,13:10:01
40.000697,116.378833,0,402,39646.5486805556,2008-07-17,13:10:06
40.000749,116.378748,0,402,39646.5487384259,2008-07-17,13:10:11
40.000819,116.378725,0,402,39646.5487962963,2008-07-17,13:10:16
40.000866,116.378721,0,404,39646.5488541667,2008-07-17,13:10:21
40.000866,116.378721,0,404,39646.5488888889,2008-07-17,13:10:24
40.000868,116.378728,0,405,39646.548912037,2008-07-17,13:10:26
40.000868,116.378719,0,405,39646.5489699074,2008-07-17,13:10:31
40.000868,116.37871,0,405,39646.5490277778,2008-07-17,13:10:36
40.000868,116.37871,0,405,39646.5490625,2008-07-17,13:10:39
40.000868,116.378702,0,405,39646.5490856481,2008-07-17,13:10:41
40.000853,116.378716,0,406,39646.5491435185,2008-07-17,13:10:46
40.000853,116.378711,0,406,39646.5492013889,2008-07-17,13:10:51
40.000853,116.378711,0,406,39646.5492361111,2008-07-17,13:10:54
40.000849,116.378708,0,406,39646.5492592593,2008-07-17,13:10:56
40.000819,116.3787,0,406,39646.5493171296,2008-07-17,13:11:01
40.000769,116.37875,0,405,39646.549375,2008-07-17,13:11:06
40.000735,116.378802,0,404,39646.5494328704,2008-07-17,13:11:11
40.000731,116.378815,0,404,39646.5494907407,2008-07-17,13:11:16
40.000683,116.378857,0,400,39646.5495486111,2008-07-17,13:11:21
40.000692,116.378829,0,396,39646.5496064815,2008-07-17,13:11:26
40.000679,116.378787,0,391,39646.5496643518,2008-07-17,13:11:31
40.000665,116.378776,0,389,39646.5497222222,2008-07-17,13:11:36
40.000665,116.378773,0,389,39646.5497800926,2008-07-17,13:11:41
40.000665,116.378773,0,389,39646.5498148148,2008-07-17,13:11:44
40.000666,116.378771,0,389,39646.549837963,2008-07-17,13:11:46
40.000649,116.378768,0,387,39646.5498958333,2008-07-17,13:11:51
40.000612,116.378748,0,384,39646.5499537037,2008-07-17,13:11:56
40.000609,116.378774,0,384,39646.5500115741,2008-07-17,13:12:01
40.000608,116.378783,0,383,39646.5500694444,2008-07-17,13:12:06
40.000608,116.378783,0,383,39646.5501041667,2008-07-17,13:12:09
40.000605,116.378776,0,383,39646.5501273148,2008-07-17,13:12:11
40.000515,116.378744,0,382,39646.5501851852,2008-07-17,13:12:16
40.000474,116.378805,0,383,39646.5502430556,2008-07-17,13:12:21
40.000493,116.378518,0,371,39646.5503009259,2008-07-17,13:12:26
40.000519,116.378435,0,363,39646.5503587963,2008-07-17,13:12:31
40.000533,116.3784,0,363,39646.5504166667,2008-07-17,13:12:36
40.000533,116.378389,0,363,39646.550474537,2008-07-17,13:12:41
40.00052,116.378387,0,363,39646.5505324074,2008-07-17,13:12:46
40.000639,116.378495,0,353,39646.5505902778,2008-07-17,13:12:51
40.000705,116.378524,0,344,39646.5506481482,2008-07-17,13:12:56
40.00074,116.378514,0,337,39646.5507060185,2008-07-17,13:13:01
40.000752,116.37854,0,333,39646.5507638889,2008-07-17,13:13:06
40.000821,116.37849,0,325,39646.5508217593,2008-07-17,13:13:11
40.00084,116.37848,0,323,39646.5508796296,2008-07-17,13:13:16
40.00084,116.378468,0,323,39646.5509375,2008-07-17,13:13:21
40.00084,116.378468,0,323,39646.5509722222,2008-07-17,13:13:24
40.00084,116.378475,0,323,39646.5509953704,2008-07-17,13:13:26
40.00084,116.378461,0,321,39646.5510532407,2008-07-17,13:13:31
40.000843,116.378407,0,320,39646.5511111111,2008-07-17,13:13:36
40.000809,116.378344,0,320,39646.5511689815,2008-07-17,13:13:41
40.000763,116.378263,0,322,39646.5512268519,2008-07-17,13:13:46
40.000709,116.378189,0,326,39646.5512847222,2008-07-17,13:13:51
40.000683,116.378203,0,333,39646.5513425926,2008-07-17,13:13:56
40.000738,116.37825,0,341,39646.551400463,2008-07-17,13:14:01
40.000758,116.378268,0,349,39646.5514583333,2008-07-17,13:14:06
40.000678,116.378258,0,358,39646.5515162037,2008-07-17,13:14:11
40.000677,116.37826,0,358,39646.5515740741,2008-07-17,13:14:16
40.000677,116.37826,0,358,39646.5516087963,2008-07-17,13:14:19
40.000675,116.378256,0,358,39646.5516319444,2008-07-17,13:14:21
40.000567,116.378253,0,357,39646.5516898148,2008-07-17,13:14:26
40.00047,116.378326,0,352,39646.5517476852,2008-07-17,13:14:31
40.00037,116.378449,0,355,39646.5518055556,2008-07-17,13:14:36
40.000293,116.378496,0,359,39646.5518634259,2008-07-17,13:14:41
40.00021,116.378542,0,362,39646.5519212963,2008-07-17,13:14:46
40.000157,116.378628,0,365,39646.5519791667,2008-07-17,13:14:51
40.000114,116.378715,0,370,39646.552037037,2008-07-17,13:14:56
40.000117,116.378773,0,372,39646.5520949074,2008-07-17,13:15:01
40.00018,116.378835,0,367,39646.5521527778,2008-07-17,13:15:06
40.000224,116.378865,0,360,39646.5522106481,2008-07-17,13:15:11
40.000256,116.378869,0,353,39646.5522685185,2008-07-17,13:15:16
40.000256,116.378864,0,353,39646.5523263889,2008-07-17,13:15:21
40.000257,116.378858,0,353,39646.5523842593,2008-07-17,13:15:26
40.000257,116.378859,0,353,39646.5524421296,2008-07-17,13:15:31
40.000257,116.378859,0,353,39646.5524768519,2008-07-17,13:15:34
40.00026,116.378865,0,353,39646.5525,2008-07-17,13:15:36
40.000278,116.37886,0,351,39646.5525578704,2008-07-17,13:15:41
40.00028,116.378865,0,351,39646.5526157407,2008-07-17,13:15:46
40.00028,116.378865,0,351,39646.552650463,2008-07-17,13:15:49
40.000281,116.378873,0,351,39646.5526736111,2008-07-17,13:15:51
40.000298,116.378944,0,351,39646.5527314815,2008-07-17,13:15:56
40.000316,116.378998,0,351,39646.5527893519,2008-07-17,13:16:01
40.00032,116.379009,0,351,39646.5528472222,2008-07-17,13:16:06
40.000323,116.379015,0,352,39646.5529050926,2008-07-17,13:16:11
40.000323,116.379015,0,352,39646.5529398148,2008-07-17,13:16:14
40.000324,116.379018,0,352,39646.552962963,2008-07-17,13:16:16
40.000324,116.379007,0,352,39646.5530208333,2008-07-17,13:16:21
40.000326,116.378996,0,352,39646.5530787037,2008-07-17,13:16:26
40.000375,116.379014,0,352,39646.5531365741,2008-07-17,13:16:31
40.000377,116.379003,0,351,39646.5531944444,2008-07-17,13:16:36
40.000378,116.379005,0,351,39646.5532523148,2008-07-17,13:16:41
40.000378,116.379004,0,351,39646.5533101852,2008-07-17,13:16:46
40.000378,116.379009,0,351,39646.5533680556,2008-07-17,13:16:51
40.000378,116.379009,0,351,39646.5534027778,2008-07-17,13:16:54
40.000377,116.37901,0,351,39646.5534259259,2008-07-17,13:16:56
40.000372,116.379059,0,351,39646.5534837963,2008-07-17,13:17:01
40.00038,116.379166,0,350,39646.5535416667,2008-07-17,13:17:06
40.000377,116.379263,0,349,39646.553599537,2008-07-17,13:17:11
40.000402,116.379285,0,350,39646.5536574074,2008-07-17,13:17:16
40.000402,116.379285,0,350,39646.5536921296,2008-07-17,13:17:19
40.000401,116.37929,0,351,39646.5537152778,2008-07-17,13:17:21
40.00042,116.379312,0,350,39646.5537731481,2008-07-17,13:17:26
40.000853,116.378522,0,340,39646.5538310185,2008-07-17,13:17:31
40.000726,116.378527,0,338,39646.5538888889,2008-07-17,13:17:36
40.000772,116.3784,0,332,39646.5539467593,2008-07-17,13:17:41
40.000772,116.3784,0,332,39646.5539814815,2008-07-17,13:17:44
40.000773,116.378396,0,332,39646.5540046296,2008-07-17,13:17:46
40.000809,116.378392,0,315,39646.5540625,2008-07-17,13:17:51
40.000809,116.378392,0,315,39646.5540972222,2008-07-17,13:17:54
40.000811,116.378389,0,314,39646.5541203704,2008-07-17,13:17:56
40.000849,116.378373,0,296,39646.5541782407,2008-07-17,13:18:01
40.00089,116.378337,0,278,39646.5542361111,2008-07-17,13:18:06
40.000891,116.378331,0,276,39646.5542939815,2008-07-17,13:18:11
40.000891,116.378331,0,276,39646.5543287037,2008-07-17,13:18:14
40.00089,116.378336,0,275,39646.5543518519,2008-07-17,13:18:16
40.000881,116.378369,0,274,39646.5544097222,2008-07-17,13:18:21
40.00084,116.378446,0,271,39646.5544675926,2008-07-17,13:18:26
40.000819,116.37847,0,272,39646.554525463,2008-07-17,13:18:31
40.000825,116.378483,0,266,39646.5545833333,2008-07-17,13:18:36
40.000846,116.378419,0,255,39646.5546412037,2008-07-17,13:18:41
40.000844,116.378429,0,254,39646.5546990741,2008-07-17,13:18:46
40.000844,116.378433,0,254,39646.5547569444,2008-07-17,13:18:51
40.000843,116.378436,0,254,39646.5548148148,2008-07-17,13:18:56
40.000842,116.378435,0,254,39646.5548726852,2008-07-17,13:19:01
40.000842,116.378432,0,253,39646.5549305556,2008-07-17,13:19:06
40.000843,116.378436,0,253,39646.5549884259,2008-07-17,13:19:11
40.000843,116.378436,0,253,39646.5550231481,2008-07-17,13:19:14
40.000843,116.378434,0,253,39646.5550462963,2008-07-17,13:19:16
40.000857,116.37835,0,240,39646.5551041667,2008-07-17,13:19:21
40.000871,116.378312,0,235,39646.555162037,2008-07-17,13:19:26
40.000916,116.378246,0,225,39646.5552199074,2008-07-17,13:19:31
40.000956,116.378227,0,215,39646.5552777778,2008-07-17,13:19:36
40.001012,116.378217,0,204,39646.5553356481,2008-07-17,13:19:41
40.001045,116.378203,0,197,39646.5553935185,2008-07-17,13:19:46
40.001073,116.378198,0,184,39646.5554513889,2008-07-17,13:19:51
40.001069,116.378189,0,174,39646.5555092593,2008-07-17,13:19:56
40.001069,116.378189,0,174,39646.5555439815,2008-07-17,13:19:59
40.001066,116.378183,0,172,39646.5555671296,2008-07-17,13:20:01
40.001072,116.378153,0,169,39646.555625,2008-07-17,13:20:06
40.001076,116.378089,0,155,39646.5556828704,2008-07-17,13:20:11
40.001089,116.378069,0,142,39646.5557407407,2008-07-17,13:20:16
40.001104,116.378071,0,135,39646.5557986111,2008-07-17,13:20:21
40.001105,116.378064,0,134,39646.5558564815,2008-07-17,13:20:26
40.001104,116.37806,0,134,39646.5559143518,2008-07-17,13:20:31
40.001104,116.378062,0,134,39646.5559722222,2008-07-17,13:20:36
40.001105,116.378067,0,133,39646.5560300926,2008-07-17,13:20:41
40.001106,116.378067,0,133,39646.556087963,2008-07-17,13:20:46
40.001107,116.378062,0,133,39646.5561458333,2008-07-17,13:20:51
40.001108,116.378061,0,133,39646.5562037037,2008-07-17,13:20:56
40.001107,116.378063,0,133,39646.5562615741,2008-07-17,13:21:01
40.001106,116.378065,0,133,39646.5563194444,2008-07-17,13:21:06
40.001105,116.37806,0,133,39646.5563773148,2008-07-17,13:21:11
40.001105,116.37806,0,133,39646.556412037,2008-07-17,13:21:14
40.001106,116.378067,0,133,39646.5564351852,2008-07-17,13:21:16
40.001106,116.378079,0,133,39646.5564930556,2008-07-17,13:21:21
40.001105,116.378081,0,133,39646.5565509259,2008-07-17,13:21:26
40.001105,116.378081,0,133,39646.5565856481,2008-07-17,13:21:29
40.001103,116.378084,0,133,39646.5566087963,2008-07-17,13:21:31
40.00109,116.378118,0,132,39646.5566666667,2008-07-17,13:21:36
40.001089,116.378135,0,132,39646.556724537,2008-07-17,13:21:41
40.001087,116.378147,0,132,39646.5567824074,2008-07-17,13:21:46
40.000994,116.378203,0,132,39646.5568402778,2008-07-17,13:21:51
40.000991,116.378212,0,132,39646.5568981481,2008-07-17,13:21:56
40.000989,116.37822,0,132,39646.5569560185,2008-07-17,13:22:01
40.00099,116.378216,0,132,39646.5570138889,2008-07-17,13:22:06
40.000988,116.378214,0,133,39646.5570717593,2008-07-17,13:22:11
40.000988,116.378214,0,133,39646.5571064815,2008-07-17,13:22:14
40.000986,116.378216,0,133,39646.5571296296,2008-07-17,13:22:16
40.000984,116.378225,0,133,39646.5571875,2008-07-17,13:22:21
40.000982,116.378233,0,133,39646.5572453704,2008-07-17,13:22:26
40.00098,116.378232,0,134,39646.5573032407,2008-07-17,13:22:31
40.000978,116.378235,0,134,39646.5573611111,2008-07-17,13:22:36
40.000977,116.378239,0,134,39646.5574189815,2008-07-17,13:22:41
40.000977,116.378239,0,134,39646.5574537037,2008-07-17,13:22:44
40.000977,116.378245,0,134,39646.5574768518,2008-07-17,13:22:46
40.000977,116.378256,0,134,39646.5575347222,2008-07-17,13:22:51
40.000977,116.378256,0,134,39646.5575694444,2008-07-17,13:22:54
40.000976,116.378261,0,134,39646.5575925926,2008-07-17,13:22:56
40.000973,116.378276,0,134,39646.557650463,2008-07-17,13:23:01
40.00097,116.378291,0,134,39646.5577083333,2008-07-17,13:23:06
40.000969,116.378293,0,134,39646.5577662037,2008-07-17,13:23:11
40.000969,116.378293,0,134,39646.5578009259,2008-07-17,13:23:14
40.000967,116.378288,0,134,39646.5578240741,2008-07-17,13:23:16
40.000964,116.378301,0,134,39646.5578819444,2008-07-17,13:23:21
40.000884,116.378375,0,131,39646.5579398148,2008-07-17,13:23:26
40.000741,116.378461,0,127,39646.5579976852,2008-07-17,13:23:31
40.000655,116.378511,0,124,39646.5580555556,2008-07-17,13:23:36
40.000617,116.37854,0,123,39646.5581134259,2008-07-17,13:23:41
40.000617,116.37854,0,123,39646.5581481481,2008-07-17,13:23:44
40.000613,116.378538,0,123,39646.5581712963,2008-07-17,13:23:46
40.000612,116.378529,0,123,39646.5582291667,2008-07-17,13:23:51
40.000612,116.378529,0,123,39646.5582638889,2008-07-17,13:23:54
40.000611,116.378523,0,123,39646.558287037,2008-07-17,13:23:56
40.000599,116.378543,0,124,39646.5583449074,2008-07-17,13:24:01
40.000581,116.378662,0,128,39646.5584027778,2008-07-17,13:24:06
40.000565,116.37874,0,129,39646.5584606482,2008-07-17,13:24:11
40.00057,116.378783,0,130,39646.5585185185,2008-07-17,13:24:16
40.00057,116.378895,0,132,39646.5585763889,2008-07-17,13:24:21
40.00057,116.37897,0,134,39646.5586342593,2008-07-17,13:24:26
40.00057,116.378979,0,134,39646.5586921296,2008-07-17,13:24:31
40.000566,116.37899,0,134,39646.55875,2008-07-17,13:24:36
40.000566,116.37899,0,134,39646.5587847222,2008-07-17,13:24:39
40.000559,116.378992,0,135,39646.5588078704,2008-07-17,13:24:41
40.00057,116.379034,0,134,39646.5588657407,2008-07-17,13:24:46
40.000552,116.37907,0,130,39646.5589236111,2008-07-17,13:24:51
40.000525,116.379127,0,127,39646.5589814815,2008-07-17,13:24:56
40.000518,116.379189,0,125,39646.5590393519,2008-07-17,13:25:01
40.000494,116.379238,0,124,39646.5590972222,2008-07-17,13:25:06
40.000691,116.379014,0,95,39646.5644791667,2008-07-17,13:32:51
40.00075,116.378916,0,95,39646.564537037,2008-07-17,13:32:56
40.000806,116.378815,0,96,39646.5645949074,2008-07-17,13:33:01
40.000919,116.378671,0,89,39646.5646527778,2008-07-17,13:33:06
40.000895,116.37867,0,91,39646.5647106481,2008-07-17,13:33:11
40.000974,116.378592,0,92,39646.5647685185,2008-07-17,13:33:16
40.001034,116.378534,0,91,39646.5648263889,2008-07-17,13:33:21
40.000859,116.378688,0,92,39646.5648842593,2008-07-17,13:33:26
40.000856,116.378693,0,93,39646.5649421296,2008-07-17,13:33:31
40.000852,116.378698,0,93,39646.565,2008-07-17,13:33:36
40.000849,116.3787,0,93,39646.5650578704,2008-07-17,13:33:41
40.000849,116.3787,0,93,39646.5650925926,2008-07-17,13:33:44
40.000846,116.378695,0,93,39646.5651157407,2008-07-17,13:33:46
40.000807,116.378702,0,93,39646.5651736111,2008-07-17,13:33:51
40.000797,116.378728,0,92,39646.5652314815,2008-07-17,13:33:56
40.000776,116.378757,0,91,39646.5652893518,2008-07-17,13:34:01
40.000764,116.378775,0,90,39646.5653472222,2008-07-17,13:34:06
40.000763,116.378789,0,90,39646.5654050926,2008-07-17,13:34:11
40.000763,116.378801,0,90,39646.565462963,2008-07-17,13:34:16
40.000763,116.378801,0,90,39646.5654976852,2008-07-17,13:34:19
40.000762,116.378807,0,90,39646.5655208333,2008-07-17,13:34:21
40.000756,116.378873,0,93,39646.5655787037,2008-07-17,13:34:26
40.000753,116.378955,0,97,39646.5656365741,2008-07-17,13:34:31
40.000753,116.378956,0,97,39646.5656944444,2008-07-17,13:34:36
40.000752,116.378959,0,97,39646.5657523148,2008-07-17,13:34:41
40.000752,116.378959,0,97,39646.565787037,2008-07-17,13:34:44
40.00075,116.378961,0,97,39646.5658101852,2008-07-17,13:34:46
40.000749,116.378971,0,97,39646.5658680556,2008-07-17,13:34:51
40.000749,116.378971,0,97,39646.5659027778,2008-07-17,13:34:54
40.000743,116.378971,0,97,39646.5659259259,2008-07-17,13:34:56
40.000742,116.378989,0,96,39646.5659837963,2008-07-17,13:35:01
40.000743,116.378985,0,96,39646.5660416667,2008-07-17,13:35:06
40.000743,116.378985,0,96,39646.5660763889,2008-07-17,13:35:09
40.000743,116.378987,0,96,39646.566099537,2008-07-17,13:35:11
40.000724,116.379017,0,95,39646.5661574074,2008-07-17,13:35:16
40.000696,116.379078,0,94,39646.5662152778,2008-07-17,13:35:21
40.000634,116.379181,0,95,39646.5662731482,2008-07-17,13:35:26
40.00059,116.379265,0,96,39646.5663310185,2008-07-17,13:35:31
40.00059,116.379279,0,96,39646.5663888889,2008-07-17,13:35:36
40.000614,116.379289,0,91,39646.5664467593,2008-07-17,13:35:41
40.000621,116.379288,0,87,39646.5665046296,2008-07-17,13:35:46
40.000621,116.379287,0,87,39646.5665625,2008-07-17,13:35:51
40.000622,116.379284,0,86,39646.5666203704,2008-07-17,13:35:56
40.000622,116.379284,0,86,39646.5666550926,2008-07-17,13:35:59
40.000622,116.379291,0,86,39646.5666782407,2008-07-17,13:36:01
40.000622,116.379302,0,86,39646.5667361111,2008-07-17,13:36:06
40.000623,116.379303,0,86,39646.5667939815,2008-07-17,13:36:11
40.000624,116.379303,0,86,39646.5668518519,2008-07-17,13:36:16
40.000624,116.379311,0,86,39646.5669097222,2008-07-17,13:36:21
40.000624,116.379311,0,86,39646.5669444444,2008-07-17,13:36:24
40.000622,116.379307,0,86,39646.5669675926,2008-07-17,13:36:26
40.000614,116.379292,0,85,39646.567025463,2008-07-17,13:36:31
40.000612,116.379293,0,85,39646.5670833333,2008-07-17,13:36:36
40.000612,116.379293,0,85,39646.5671180556,2008-07-17,13:36:39
40.000613,116.379292,0,85,39646.5671412037,2008-07-17,13:36:41
40.000609,116.37927,0,87,39646.5671990741,2008-07-17,13:36:46
40.000594,116.379244,0,90,39646.5672569444,2008-07-17,13:36:51
40.000555,116.379203,0,93,39646.5673148148,2008-07-17,13:36:56
40.000537,116.379181,0,92,39646.5673726852,2008-07-17,13:37:01
40.000532,116.379164,0,91,39646.5674305556,2008-07-17,13:37:06
40.000516,116.379168,0,90,39646.5674884259,2008-07-17,13:37:11
40.000515,116.379162,0,91,39646.5675462963,2008-07-17,13:37:16
40.000515,116.379162,0,91,39646.5675810185,2008-07-17,13:37:19
40.000515,116.379157,0,91,39646.5676041667,2008-07-17,13:37:21
40.000515,116.379168,0,91,39646.567662037,2008-07-17,13:37:26
40.000521,116.379178,0,90,39646.5677199074,2008-07-17,13:37:31
40.000522,116.379177,0,90,39646.5677777778,2008-07-17,13:37:36
40.000523,116.379169,0,90,39646.5678356481,2008-07-17,13:37:41
40.000523,116.379161,0,90,39646.5678935185,2008-07-17,13:37:46
40.000521,116.379154,0,90,39646.5679513889,2008-07-17,13:37:51
40.000519,116.379146,0,90,39646.5680092593,2008-07-17,13:37:56
40.000519,116.379146,0,90,39646.5680439815,2008-07-17,13:37:59
40.00052,116.379148,0,90,39646.5680671296,2008-07-17,13:38:01
40.000521,116.379162,0,91,39646.568125,2008-07-17,13:38:06
40.000537,116.379194,0,93,39646.5681828704,2008-07-17,13:38:11
40.000574,116.379261,0,95,39646.5682407407,2008-07-17,13:38:16
40.000622,116.379295,0,96,39646.5682986111,2008-07-17,13:38:21
40.000637,116.379327,0,98,39646.5683564815,2008-07-17,13:38:26
40.000593,116.379338,0,99,39646.5684143519,2008-07-17,13:38:31
40.000553,116.379311,0,98,39646.5684722222,2008-07-17,13:38:36
40.000555,116.37932,0,98,39646.5685300926,2008-07-17,13:38:41
40.000558,116.379315,0,98,39646.568587963,2008-07-17,13:38:46
40.00056,116.379308,0,98,39646.5686458333,2008-07-17,13:38:51
40.00056,116.379308,0,98,39646.5686805556,2008-07-17,13:38:54
40.000559,116.379309,0,98,39646.5687037037,2008-07-17,13:38:56
40.000568,116.379323,0,97,39646.5687615741,2008-07-17,13:39:01
40.000585,116.379338,0,95,39646.5688194444,2008-07-17,13:39:06
40.000586,116.37935,0,93,39646.5688773148,2008-07-17,13:39:11
40.000604,116.379367,0,93,39646.5689351852,2008-07-17,13:39:16
40.00062,116.379384,0,93,39646.5689930556,2008-07-17,13:39:21
40.000637,116.379427,0,94,39646.5690509259,2008-07-17,13:39:26
40.000634,116.379452,0,94,39646.5691087963,2008-07-17,13:39:31
40.000618,116.379521,0,95,39646.5691666667,2008-07-17,13:39:36
40.000583,116.379585,0,96,39646.569224537,2008-07-17,13:39:41
40.000545,116.379641,0,97,39646.5692824074,2008-07-17,13:39:46
40.000537,116.37959,0,98,39646.5693402778,2008-07-17,13:39:51
40.000537,116.379525,0,99,39646.5693981481,2008-07-17,13:39:56
40.000542,116.379472,0,101,39646.5694560185,2008-07-17,13:40:01
40.000541,116.379454,0,101,39646.5695138889,2008-07-17,13:40:06
40.000541,116.379454,0,101,39646.5695486111,2008-07-17,13:40:09
40.000542,116.379453,0,102,39646.5695717593,2008-07-17,13:40:11
40.000561,116.379472,0,102,39646.5696296296,2008-07-17,13:40:16
40.000566,116.379512,0,102,39646.5696875,2008-07-17,13:40:21
40.000544,116.379553,0,103,39646.5697453704,2008-07-17,13:40:26
40.000501,116.379588,0,102,39646.5698032407,2008-07-17,13:40:31
40.000501,116.379588,0,102,39646.569837963,2008-07-17,13:40:34
40.000497,116.379586,0,100,39646.5698611111,2008-07-17,13:40:36
40.000525,116.379592,0,99,39646.5699189815,2008-07-17,13:40:41
40.000583,116.37958,0,98,39646.5699768519,2008-07-17,13:40:46
40.000605,116.379548,0,97,39646.5700347222,2008-07-17,13:40:51
40.000605,116.379548,0,97,39646.5700694444,2008-07-17,13:40:54
40.000606,116.379543,0,97,39646.5700925926,2008-07-17,13:40:56
40.00061,116.379468,0,97,39646.570150463,2008-07-17,13:41:01
40.000623,116.379408,0,96,39646.5702083333,2008-07-17,13:41:06
40.000593,116.379367,0,95,39646.5702662037,2008-07-17,13:41:11
40.000576,116.379353,0,96,39646.5703240741,2008-07-17,13:41:16
40.000576,116.379353,0,96,39646.5703587963,2008-07-17,13:41:19
40.000575,116.379346,0,96,39646.5703819444,2008-07-17,13:41:21
40.000581,116.379328,0,96,39646.5704398148,2008-07-17,13:41:26
40.000584,116.379296,0,95,39646.5704976852,2008-07-17,13:41:31
40.000562,116.379281,0,94,39646.5705555556,2008-07-17,13:41:36
40.000553,116.379208,0,95,39646.5706134259,2008-07-17,13:41:41
40.000588,116.379156,0,95,39646.5706712963,2008-07-17,13:41:46
40.000634,116.379145,0,96,39646.5707291667,2008-07-17,13:41:51
40.000672,116.379184,0,95,39646.570787037,2008-07-17,13:41:56
40.000691,116.379233,0,93,39646.5708449074,2008-07-17,13:42:01
40.000639,116.379248,0,91,39646.5709027778,2008-07-17,13:42:06
40.000607,116.379272,0,89,39646.5709606481,2008-07-17,13:42:11
40.000608,116.379282,0,88,39646.5710185185,2008-07-17,13:42:16
40.000588,116.379364,0,86,39646.5710763889,2008-07-17,13:42:21
40.000614,116.379425,0,85,39646.5711342593,2008-07-17,13:42:26
40.000643,116.37944,0,84,39646.5711921296,2008-07-17,13:42:31
40.000663,116.37945,0,83,39646.57125,2008-07-17,13:42:36
40.000686,116.379509,0,81,39646.5713078704,2008-07-17,13:42:41
40.000698,116.379546,0,78,39646.5713657407,2008-07-17,13:42:46
40.000674,116.379498,0,76,39646.5714236111,2008-07-17,13:42:51
40.000662,116.37939,0,76,39646.5714814815,2008-07-17,13:42:56
40.000631,116.379256,0,75,39646.5715393518,2008-07-17,13:43:01
40.000617,116.379187,0,75,39646.5715972222,2008-07-17,13:43:06
40.00062,116.379216,0,75,39646.5716550926,2008-07-17,13:43:11
40.000619,116.379234,0,75,39646.571712963,2008-07-17,13:43:16
40.000633,116.3793,0,75,39646.5717708333,2008-07-17,13:43:21
40.000641,116.379318,0,75,39646.5718287037,2008-07-17,13:43:26
40.000666,116.379289,0,75,39646.5718865741,2008-07-17,13:43:31
40.000649,116.379291,0,74,39646.5719444444,2008-07-17,13:43:36
40.000607,116.379344,0,71,39646.5720023148,2008-07-17,13:43:41
40.000585,116.379283,0,71,39646.5720601852,2008-07-17,13:43:46
40.000584,116.379264,0,71,39646.5721180556,2008-07-17,13:43:51
40.000615,116.379261,0,71,39646.5721759259,2008-07-17,13:43:56
40.00064,116.379294,0,70,39646.5722337963,2008-07-17,13:44:01
40.000627,116.379259,0,71,39646.5722916667,2008-07-17,13:44:06
40.000592,116.379228,0,71,39646.572349537,2008-07-17,13:44:11
40.000551,116.379147,0,72,39646.5724074074,2008-07-17,13:44:16
40.000526,116.379116,0,74,39646.5724652778,2008-07-17,13:44:21
40.000518,116.37912,0,75,39646.5725231481,2008-07-17,13:44:26
40.000518,116.37912,0,75,39646.5725578704,2008-07-17,13:44:29
40.000511,116.379126,0,76,39646.5725810185,2008-07-17,13:44:31
40.000524,116.379072,0,79,39646.5726388889,2008-07-17,13:44:36
40.000516,116.379023,0,83,39646.5726967593,2008-07-17,13:44:41
40.000516,116.378946,0,88,39646.5727546296,2008-07-17,13:44:46
40.000517,116.378922,0,89,39646.5728125,2008-07-17,13:44:51
40.000516,116.378953,0,89,39646.5728703704,2008-07-17,13:44:56
40.000514,116.378982,0,89,39646.5729282407,2008-07-17,13:45:01
40.00052,116.379007,0,89,39646.5729861111,2008-07-17,13:45:06
40.000573,116.379069,0,90,39646.5730439815,2008-07-17,13:45:11
40.00061,116.379137,0,91,39646.5731018518,2008-07-17,13:45:16
40.000672,116.379203,0,92,39646.5731597222,2008-07-17,13:45:21
40.000777,116.379282,0,95,39646.5732175926,2008-07-17,13:45:26
40.000903,116.379421,0,103,39646.573275463,2008-07-17,13:45:31
40.001014,116.379542,0,110,39646.5733333333,2008-07-17,13:45:36
40.001064,116.379659,0,120,39646.5733912037,2008-07-17,13:45:41
40.001154,116.379853,0,124,39646.5734490741,2008-07-17,13:45:46
40.00122,116.379829,0,127,39646.5735069444,2008-07-17,13:45:51
40.001191,116.379815,0,126,39646.5735648148,2008-07-17,13:45:56
40.001174,116.379821,0,124,39646.5736226852,2008-07-17,13:46:01
40.001174,116.379821,0,124,39646.5736574074,2008-07-17,13:46:04
40.001175,116.379823,0,123,39646.5736805556,2008-07-17,13:46:06
40.000995,116.379767,0,124,39646.5737384259,2008-07-17,13:46:11
40.000818,116.379705,0,130,39646.5737962963,2008-07-17,13:46:16
40.000824,116.379728,0,134,39646.5738541667,2008-07-17,13:46:21
40.000671,116.379543,0,147,39646.573912037,2008-07-17,13:46:26
40.000582,116.379531,0,155,39646.5739699074,2008-07-17,13:46:31
40.000515,116.379444,0,164,39646.5740277778,2008-07-17,13:46:36
40.000503,116.379368,0,168,39646.5740856482,2008-07-17,13:46:41
40.000483,116.379195,0,182,39646.5741435185,2008-07-17,13:46:46
40.000398,116.379326,0,282,39646.5768634259,2008-07-17,13:50:41
40.000397,116.379337,0,281,39646.5769212963,2008-07-17,13:50:46
