# Supplementary material for: Research on differential privacy protection method based on user tendency
Source: PLoS One. 2023 Oct 26;18(10):e0288823. doi: 10.1371/journal.pone.0288823 (PMC10602288; doi:10.1371/journal.pone.0288823)
Supplement: S3 Data — (ZIP) [file pone.0288823.s003.zip › Data 5-3/052/Trajectory/20080718045225.plt]

Geolife trajectory
WGS 84
Altitude is in Feet
Reserved 3
0,2,255,My Track,0,0,2,8421376
0
40.000181,116.373042,0,492,39647.2030671296,2008-07-18,04:52:25
40.000167,116.373017,0,492,39647.203125,2008-07-18,04:52:30
40.000172,116.372965,0,491,39647.2031828704,2008-07-18,04:52:35
40.000161,116.373012,0,491,39647.2032407407,2008-07-18,04:52:40
40.00017,116.373102,0,491,39647.2032986111,2008-07-18,04:52:45
40.000138,116.373167,0,494,39647.2033564815,2008-07-18,04:52:50
40.000045,116.373144,0,495,39647.2034143518,2008-07-18,04:52:55
39.999987,116.373122,0,502,39647.2034722222,2008-07-18,04:53:00
39.999988,116.373091,0,499,39647.2035300926,2008-07-18,04:53:05
39.999995,116.373079,0,500,39647.203587963,2008-07-18,04:53:10
39.999995,116.373079,0,500,39647.2036226852,2008-07-18,04:53:13
39.999991,116.373079,0,501,39647.2036458333,2008-07-18,04:53:15
40.000494,116.372749,0,1562,39647.2037037037,2008-07-18,04:53:20
40.00035,116.372537,0,1256,39647.2076967593,2008-07-18,04:59:05
40.000377,116.372161,0,1244,39647.2077546296,2008-07-18,04:59:10
40.000409,116.371709,0,1228,39647.2078125,2008-07-18,04:59:15
40.000454,116.371243,0,1193,39647.2078703704,2008-07-18,04:59:20
40.000481,116.370827,0,1172,39647.2079282407,2008-07-18,04:59:25
40.000515,116.370576,0,1142,39647.2079861111,2008-07-18,04:59:30
40.000547,116.370531,0,1121,39647.2080439815,2008-07-18,04:59:35
40.000557,116.370525,0,1117,39647.2081018519,2008-07-18,04:59:40
40.000557,116.370525,0,1117,39647.2081365741,2008-07-18,04:59:43
40.000565,116.370518,0,1115,39647.2081597222,2008-07-18,04:59:45
40.000576,116.370514,0,1113,39647.2082175926,2008-07-18,04:59:50
40.000589,116.370511,0,1112,39647.208275463,2008-07-18,04:59:55
40.0006,116.370512,0,1111,39647.2083333333,2008-07-18,05:00:00
40.0006,116.370512,0,1111,39647.2083680556,2008-07-18,05:00:03
40.000608,116.370513,0,1111,39647.2083912037,2008-07-18,05:00:05
40.000614,116.370497,0,1108,39647.2084490741,2008-07-18,05:00:10
40.00067,116.370267,0,986,39647.2085069444,2008-07-18,05:00:15
40.000671,116.369963,0,779,39647.2085648148,2008-07-18,05:00:20
40.000667,116.369395,0,602,39647.2086226852,2008-07-18,05:00:25
40.000578,116.368831,0,471,39647.2086805556,2008-07-18,05:00:30
40.000591,116.368262,0,390,39647.2087384259,2008-07-18,05:00:35
40.000607,116.367997,0,364,39647.2087962963,2008-07-18,05:00:40
40.000576,116.367992,0,339,39647.2088541667,2008-07-18,05:00:45
40.000551,116.367977,0,331,39647.208912037,2008-07-18,05:00:50
40.000553,116.367977,0,326,39647.2089699074,2008-07-18,05:00:55
40.000554,116.367985,0,324,39647.2090277778,2008-07-18,05:01:00
40.000555,116.367987,0,323,39647.2090856481,2008-07-18,05:01:05
40.000555,116.367987,0,323,39647.2091203704,2008-07-18,05:01:08
40.000554,116.367985,0,322,39647.2091435185,2008-07-18,05:01:10
40.000485,116.367747,0,310,39647.2092013889,2008-07-18,05:01:15
40.000426,116.367273,0,296,39647.2092592593,2008-07-18,05:01:20
40.000405,116.36674,0,283,39647.2093171296,2008-07-18,05:01:25
40.000381,116.366153,0,271,39647.209375,2008-07-18,05:01:30
40.000352,116.365559,0,274,39647.2094328704,2008-07-18,05:01:35
40.000347,116.365084,0,270,39647.2094907407,2008-07-18,05:01:40
40.000354,116.364891,0,266,39647.2095486111,2008-07-18,05:01:45
40.000362,116.36485,0,262,39647.2096064815,2008-07-18,05:01:50
40.000361,116.364836,0,259,39647.2096643519,2008-07-18,05:01:55
40.00036,116.364838,0,257,39647.2097222222,2008-07-18,05:02:00
40.000359,116.364836,0,257,39647.2097800926,2008-07-18,05:02:05
40.000358,116.364831,0,256,39647.209837963,2008-07-18,05:02:10
40.000356,116.364837,0,256,39647.2098958333,2008-07-18,05:02:15
40.000354,116.364838,0,256,39647.2099537037,2008-07-18,05:02:20
40.000354,116.364838,0,256,39647.2099884259,2008-07-18,05:02:23
40.000352,116.364839,0,256,39647.2100115741,2008-07-18,05:02:25
40.000347,116.364763,0,251,39647.2100694444,2008-07-18,05:02:30
40.000381,116.364348,0,233,39647.2101273148,2008-07-18,05:02:35
40.000302,116.36397,0,238,39647.2101851852,2008-07-18,05:02:40
40.000267,116.363472,0,234,39647.2102430556,2008-07-18,05:02:45
40.000241,116.362739,0,217,39647.2103009259,2008-07-18,05:02:50
40.00018,116.362161,0,206,39647.2103587963,2008-07-18,05:02:55
40.000186,116.361678,0,184,39647.2104166667,2008-07-18,05:03:00
40.000187,116.361274,0,160,39647.210474537,2008-07-18,05:03:05
40.000209,116.360833,0,144,39647.2105324074,2008-07-18,05:03:10
40.00022,116.360358,0,123,39647.2105902778,2008-07-18,05:03:15
40.000224,116.359845,0,108,39647.2106481481,2008-07-18,05:03:20
40.000221,116.359413,0,98,39647.2107060185,2008-07-18,05:03:25
40.000195,116.35911,0,95,39647.2107638889,2008-07-18,05:03:30
40.000173,116.359018,0,90,39647.2108217593,2008-07-18,05:03:35
40.000162,116.359033,0,91,39647.2108796296,2008-07-18,05:03:40
40.00016,116.359037,0,90,39647.2109375,2008-07-18,05:03:45
40.00016,116.359043,0,90,39647.2109953704,2008-07-18,05:03:50
40.000158,116.359047,0,90,39647.2110532407,2008-07-18,05:03:55
40.000158,116.359047,0,90,39647.211087963,2008-07-18,05:03:58
40.000159,116.359054,0,90,39647.2111111111,2008-07-18,05:04:00
40.000165,116.359013,0,91,39647.2111689815,2008-07-18,05:04:05
40.000181,116.358754,0,97,39647.2112268518,2008-07-18,05:04:10
40.000163,116.35836,0,94,39647.2112847222,2008-07-18,05:04:15
40.000128,116.357864,0,86,39647.2113425926,2008-07-18,05:04:20
40.000164,116.357158,0,83,39647.211400463,2008-07-18,05:04:25
40.000184,116.356595,0,83,39647.2114583333,2008-07-18,05:04:30
40.000186,116.356375,0,87,39647.2115162037,2008-07-18,05:04:35
40.000184,116.356363,0,97,39647.2115740741,2008-07-18,05:04:40
40.000184,116.356359,0,97,39647.2116319444,2008-07-18,05:04:45
40.000184,116.356359,0,97,39647.2116666667,2008-07-18,05:04:48
40.000183,116.356355,0,97,39647.2116898148,2008-07-18,05:04:50
40.000182,116.3562,0,102,39647.2117476852,2008-07-18,05:04:55
40.000157,116.355815,0,102,39647.2118055556,2008-07-18,05:05:00
40.000099,116.35533,0,105,39647.2118634259,2008-07-18,05:05:05
40.000077,116.354734,0,112,39647.2119212963,2008-07-18,05:05:10
40.000052,116.354066,0,133,39647.2119791667,2008-07-18,05:05:15
40.00004,116.353362,0,138,39647.212037037,2008-07-18,05:05:20
40.000021,116.352637,0,141,39647.2120949074,2008-07-18,05:05:25
39.999992,116.351912,0,140,39647.2121527778,2008-07-18,05:05:30
39.999971,116.351256,0,139,39647.2122106481,2008-07-18,05:05:35
39.999946,116.350714,0,141,39647.2122685185,2008-07-18,05:05:40
39.999937,116.350547,0,142,39647.2123263889,2008-07-18,05:05:45
39.999941,116.350559,0,141,39647.2123842593,2008-07-18,05:05:50
39.999941,116.350559,0,141,39647.2124189815,2008-07-18,05:05:53
39.999942,116.350557,0,141,39647.2124421296,2008-07-18,05:05:55
39.999955,116.350425,0,143,39647.2125,2008-07-18,05:06:00
39.999973,116.350079,0,138,39647.2125578704,2008-07-18,05:06:05
39.999945,116.349555,0,142,39647.2126157407,2008-07-18,05:06:10
39.999959,116.348973,0,144,39647.2126736111,2008-07-18,05:06:15
39.999951,116.348386,0,147,39647.2127314815,2008-07-18,05:06:20
39.999959,116.34791,0,152,39647.2127893518,2008-07-18,05:06:25
39.999927,116.347526,0,179,39647.2128472222,2008-07-18,05:06:30
39.999989,116.347298,0,190,39647.2129050926,2008-07-18,05:06:35
40.000068,116.347053,0,193,39647.212962963,2008-07-18,05:06:40
40.000063,116.346606,0,172,39647.2130208333,2008-07-18,05:06:45
39.999999,116.346181,0,177,39647.2130787037,2008-07-18,05:06:50
39.999886,116.345692,0,180,39647.2131365741,2008-07-18,05:06:55
39.999778,116.34521,0,199,39647.2131944444,2008-07-18,05:07:00
39.999726,116.34486,0,214,39647.2132523148,2008-07-18,05:07:05
39.999692,116.34477,0,224,39647.2133101852,2008-07-18,05:07:10
39.99969,116.344788,0,221,39647.2133680556,2008-07-18,05:07:15
39.99969,116.344788,0,221,39647.2134027778,2008-07-18,05:07:18
39.999692,116.344786,0,222,39647.2134259259,2008-07-18,05:07:20
39.99967,116.344708,0,226,39647.2134837963,2008-07-18,05:07:25
39.999628,116.344324,0,239,39647.2135416667,2008-07-18,05:07:30
39.999647,116.343922,0,251,39647.213599537,2008-07-18,05:07:35
39.999667,116.343427,0,257,39647.2136574074,2008-07-18,05:07:40
39.999619,116.342903,0,277,39647.2137152778,2008-07-18,05:07:45
39.999657,116.34231,0,275,39647.2137731481,2008-07-18,05:07:50
39.999688,116.341579,0,248,39647.2138310185,2008-07-18,05:07:55
39.999667,116.340884,0,243,39647.2138888889,2008-07-18,05:08:00
39.99966,116.340132,0,219,39647.2139467593,2008-07-18,05:08:05
39.999643,116.339412,0,195,39647.2140046296,2008-07-18,05:08:10
39.999626,116.338734,0,188,39647.2140625,2008-07-18,05:08:15
39.999618,116.33816,0,179,39647.2141203704,2008-07-18,05:08:20
39.999664,116.337756,0,180,39647.2141782407,2008-07-18,05:08:25
39.999654,116.337683,0,174,39647.2142361111,2008-07-18,05:08:30
39.999652,116.337686,0,176,39647.2142939815,2008-07-18,05:08:35
39.999653,116.33769,0,175,39647.2143518519,2008-07-18,05:08:40
39.999653,116.33769,0,175,39647.2143865741,2008-07-18,05:08:43
39.999653,116.337689,0,175,39647.2144097222,2008-07-18,05:08:45
39.999653,116.337646,0,176,39647.2144675926,2008-07-18,05:08:50
39.999651,116.337406,0,183,39647.214525463,2008-07-18,05:08:55
39.999585,116.33695,0,190,39647.2145833333,2008-07-18,05:09:00
39.999564,116.336357,0,191,39647.2146412037,2008-07-18,05:09:05
39.999554,116.335719,0,195,39647.2146990741,2008-07-18,05:09:10
39.999543,116.335042,0,208,39647.2147569444,2008-07-18,05:09:15
39.999576,116.334367,0,194,39647.2148148148,2008-07-18,05:09:20
39.999549,116.333746,0,185,39647.2148726852,2008-07-18,05:09:25
39.999477,116.333207,0,176,39647.2149305556,2008-07-18,05:09:30
39.999463,116.332818,0,173,39647.2149884259,2008-07-18,05:09:35
39.99946,116.332612,0,175,39647.2150462963,2008-07-18,05:09:40
39.999471,116.332469,0,171,39647.2151041667,2008-07-18,05:09:45
39.999403,116.33224,0,161,39647.215162037,2008-07-18,05:09:50
39.999359,116.332071,0,161,39647.2152199074,2008-07-18,05:09:55
39.999297,116.332023,0,161,39647.2152777778,2008-07-18,05:10:00
39.999222,116.331964,0,164,39647.2153356481,2008-07-18,05:10:05
39.999053,116.331856,0,155,39647.2153935185,2008-07-18,05:10:10
39.998869,116.331778,0,151,39647.2154513889,2008-07-18,05:10:15
39.998691,116.331686,0,142,39647.2155092593,2008-07-18,05:10:20
39.998545,116.331647,0,146,39647.2155671296,2008-07-18,05:10:25
39.998459,116.331613,0,150,39647.215625,2008-07-18,05:10:30
39.998377,116.331553,0,156,39647.2156828704,2008-07-18,05:10:35
39.998316,116.331507,0,156,39647.2157407407,2008-07-18,05:10:40
39.998307,116.331507,0,156,39647.2157986111,2008-07-18,05:10:45
39.998306,116.331505,0,156,39647.2158564815,2008-07-18,05:10:50
39.998306,116.331505,0,156,39647.2158912037,2008-07-18,05:10:53
39.998304,116.331497,0,156,39647.2159143519,2008-07-18,05:10:55
39.998303,116.331484,0,157,39647.2159722222,2008-07-18,05:11:00
39.998304,116.331477,0,158,39647.2160300926,2008-07-18,05:11:05
39.998304,116.331474,0,158,39647.216087963,2008-07-18,05:11:10
39.998304,116.331474,0,158,39647.2161226852,2008-07-18,05:11:13
39.998303,116.331471,0,158,39647.2161458333,2008-07-18,05:11:15
39.998196,116.331416,0,156,39647.2162037037,2008-07-18,05:11:20
39.998003,116.331318,0,155,39647.2162615741,2008-07-18,05:11:25
39.997812,116.331193,0,155,39647.2163194444,2008-07-18,05:11:30
39.997584,116.331028,0,162,39647.2163773148,2008-07-18,05:11:35
39.997423,116.330834,0,162,39647.2164351852,2008-07-18,05:11:40
39.997294,116.330591,0,160,39647.2164930556,2008-07-18,05:11:45
39.997095,116.330347,0,195,39647.2165509259,2008-07-18,05:11:50
39.996972,116.33017,0,205,39647.2166087963,2008-07-18,05:11:55
39.996821,116.329895,0,213,39647.2166666667,2008-07-18,05:12:00
39.996636,116.329599,0,217,39647.216724537,2008-07-18,05:12:05
39.996392,116.329366,0,212,39647.2167824074,2008-07-18,05:12:10
39.996213,116.329111,0,218,39647.2168402778,2008-07-18,05:12:15
39.996012,116.328899,0,211,39647.2168981481,2008-07-18,05:12:20
39.99599,116.328861,0,203,39647.2169560185,2008-07-18,05:12:25
39.99599,116.32886,0,204,39647.2170138889,2008-07-18,05:12:30
39.99599,116.32886,0,204,39647.2170486111,2008-07-18,05:12:33
39.995988,116.328855,0,204,39647.2170717593,2008-07-18,05:12:35
39.995961,116.328755,0,203,39647.2171296296,2008-07-18,05:12:40
39.995896,116.328529,0,206,39647.2171875,2008-07-18,05:12:45
39.995765,116.328242,0,215,39647.2172453704,2008-07-18,05:12:50
39.995601,116.32794,0,241,39647.2173032407,2008-07-18,05:12:55
39.995517,116.327764,0,264,39647.2173611111,2008-07-18,05:13:00
39.995417,116.327717,0,252,39647.2174189815,2008-07-18,05:13:05
39.995417,116.327718,0,255,39647.2174768519,2008-07-18,05:13:10
39.995416,116.327721,0,255,39647.2175347222,2008-07-18,05:13:15
39.995416,116.327721,0,255,39647.2175694444,2008-07-18,05:13:18
39.995413,116.327722,0,255,39647.2175925926,2008-07-18,05:13:20
39.995407,116.327713,0,255,39647.217650463,2008-07-18,05:13:25
39.995401,116.327706,0,254,39647.2177083333,2008-07-18,05:13:30
39.995395,116.327706,0,254,39647.2177662037,2008-07-18,05:13:35
39.995395,116.327706,0,254,39647.2178009259,2008-07-18,05:13:38
39.99539,116.327707,0,253,39647.2178240741,2008-07-18,05:13:40
39.995352,116.327684,0,251,39647.2178819444,2008-07-18,05:13:45
39.995212,116.32755,0,251,39647.2179398148,2008-07-18,05:13:50
39.995,116.327341,0,253,39647.2179976852,2008-07-18,05:13:55
39.994717,116.327087,0,247,39647.2180555556,2008-07-18,05:14:00
39.994434,116.326813,0,238,39647.2181134259,2008-07-18,05:14:05
39.994073,116.3266,0,210,39647.2181712963,2008-07-18,05:14:10
39.993744,116.326566,0,202,39647.2182291667,2008-07-18,05:14:15
39.993373,116.326563,0,189,39647.218287037,2008-07-18,05:14:20
39.992962,116.326521,0,177,39647.2183449074,2008-07-18,05:14:25
39.992405,116.326364,0,153,39647.2184027778,2008-07-18,05:14:30
39.991997,116.326306,0,161,39647.2184606481,2008-07-18,05:14:35
39.991759,116.326346,0,159,39647.2185185185,2008-07-18,05:14:40
39.991645,116.326404,0,169,39647.2185763889,2008-07-18,05:14:45
39.991576,116.326239,0,161,39647.2186342593,2008-07-18,05:14:50
39.991586,116.325827,0,168,39647.2186921296,2008-07-18,05:14:55
39.991589,116.325316,0,181,39647.21875,2008-07-18,05:15:00
39.991598,116.324737,0,203,39647.2188078704,2008-07-18,05:15:05
39.991657,116.32413,0,224,39647.2188657407,2008-07-18,05:15:10
39.99167,116.323596,0,236,39647.2189236111,2008-07-18,05:15:15
39.991706,116.322973,0,262,39647.2189814815,2008-07-18,05:15:20
39.991688,116.32257,0,275,39647.2190393518,2008-07-18,05:15:25
39.991606,116.322305,0,265,39647.2190972222,2008-07-18,05:15:30
39.99157,116.322108,0,279,39647.2191550926,2008-07-18,05:15:35
39.991541,116.322072,0,275,39647.219212963,2008-07-18,05:15:40
39.991541,116.322075,0,276,39647.2192708333,2008-07-18,05:15:45
39.99154,116.322077,0,277,39647.2193287037,2008-07-18,05:15:50
39.99154,116.322075,0,277,39647.2193865741,2008-07-18,05:15:55
39.991541,116.322068,0,278,39647.2194444444,2008-07-18,05:16:00
39.991541,116.322068,0,278,39647.2194791667,2008-07-18,05:16:03
39.991542,116.322072,0,279,39647.2195023148,2008-07-18,05:16:05
39.991533,116.321974,0,291,39647.2195601852,2008-07-18,05:16:10
39.991568,116.32163,0,300,39647.2196180556,2008-07-18,05:16:15
39.991571,116.321149,0,288,39647.2196759259,2008-07-18,05:16:20
39.991516,116.320666,0,283,39647.2197337963,2008-07-18,05:16:25
39.991474,116.320108,0,289,39647.2197916667,2008-07-18,05:16:30
39.991452,116.31951,0,291,39647.219849537,2008-07-18,05:16:35
39.991437,116.31892,0,293,39647.2199074074,2008-07-18,05:16:40
39.99141,116.318351,0,296,39647.2199652778,2008-07-18,05:16:45
39.991401,116.3179,0,293,39647.2200231481,2008-07-18,05:16:50
39.991375,116.317604,0,288,39647.2200810185,2008-07-18,05:16:55
39.991365,116.317531,0,285,39647.2201388889,2008-07-18,05:17:00
39.991365,116.317531,0,285,39647.2201736111,2008-07-18,05:17:03
39.991361,116.317531,0,285,39647.2201967593,2008-07-18,05:17:05
39.991361,116.317511,0,285,39647.2202546296,2008-07-18,05:17:10
39.991452,116.317266,0,241,39647.2203125,2008-07-18,05:17:15
39.991384,116.316905,0,229,39647.2203703704,2008-07-18,05:17:20
39.991374,116.316821,0,222,39647.2204282407,2008-07-18,05:17:25
39.991379,116.316777,0,221,39647.2204861111,2008-07-18,05:17:30
39.991402,116.31658,0,219,39647.2205439815,2008-07-18,05:17:35
39.991449,116.316274,0,218,39647.2206018518,2008-07-18,05:17:40
39.991328,116.315709,0,207,39647.2206597222,2008-07-18,05:17:45
39.99125,116.315131,0,200,39647.2207175926,2008-07-18,05:17:50
39.991199,116.314496,0,189,39647.220775463,2008-07-18,05:17:55
39.991169,116.31384,0,181,39647.2208333333,2008-07-18,05:18:00
39.991145,116.313214,0,180,39647.2208912037,2008-07-18,05:18:05
39.991126,116.312626,0,182,39647.2209490741,2008-07-18,05:18:10
39.991104,116.312006,0,175,39647.2210069444,2008-07-18,05:18:15
39.99108,116.311399,0,163,39647.2210648148,2008-07-18,05:18:20
39.991052,116.310884,0,154,39647.2211226852,2008-07-18,05:18:25
39.991032,116.310494,0,154,39647.2211805556,2008-07-18,05:18:30
39.990994,116.31035,0,152,39647.2212384259,2008-07-18,05:18:35
39.990978,116.310358,0,154,39647.2212962963,2008-07-18,05:18:40
39.990978,116.310361,0,154,39647.2213541667,2008-07-18,05:18:45
39.990978,116.310363,0,154,39647.221412037,2008-07-18,05:18:50
39.990978,116.310363,0,154,39647.2214467593,2008-07-18,05:18:53
39.990978,116.310368,0,154,39647.2214699074,2008-07-18,05:18:55
39.990984,116.310266,0,151,39647.2215277778,2008-07-18,05:19:00
39.99099,116.310006,0,149,39647.2215856481,2008-07-18,05:19:05
39.990942,116.309855,0,149,39647.2216435185,2008-07-18,05:19:10
39.990839,116.309795,0,147,39647.2217013889,2008-07-18,05:19:15
39.990523,116.309731,0,142,39647.2217592593,2008-07-18,05:19:20
39.990143,116.309741,0,146,39647.2218171296,2008-07-18,05:19:25
39.989731,116.309774,0,154,39647.221875,2008-07-18,05:19:30
39.989256,116.309783,0,149,39647.2219328704,2008-07-18,05:19:35
39.98879,116.309735,0,154,39647.2219907407,2008-07-18,05:19:40
39.988415,116.309724,0,155,39647.2220486111,2008-07-18,05:19:45
39.988282,116.309684,0,155,39647.2221064815,2008-07-18,05:19:50
39.988262,116.30967,0,149,39647.2221643519,2008-07-18,05:19:55
39.988268,116.309671,0,148,39647.2222222222,2008-07-18,05:20:00
39.988268,116.309671,0,148,39647.2222569444,2008-07-18,05:20:03
39.988275,116.309673,0,148,39647.2222800926,2008-07-18,05:20:05
39.988174,116.309697,0,147,39647.222337963,2008-07-18,05:20:10
39.987922,116.30979,0,138,39647.2223958333,2008-07-18,05:20:15
39.98755,116.309815,0,132,39647.2224537037,2008-07-18,05:20:20
39.987024,116.309662,0,124,39647.2225115741,2008-07-18,05:20:25
39.986761,116.309667,0,120,39647.2225694444,2008-07-18,05:20:30
39.986647,116.309671,0,119,39647.2226273148,2008-07-18,05:20:35
39.986522,116.309679,0,119,39647.2226851852,2008-07-18,05:20:40
39.986431,116.309739,0,121,39647.2227430556,2008-07-18,05:20:45
39.986411,116.309744,0,135,39647.2228009259,2008-07-18,05:20:50
39.986281,116.3095,0,163,39647.2228587963,2008-07-18,05:20:55
39.986196,116.309534,0,189,39647.2229166667,2008-07-18,05:21:00
39.986107,116.30957,0,196,39647.222974537,2008-07-18,05:21:05
39.986079,116.30959,0,213,39647.2230324074,2008-07-18,05:21:10
39.986053,116.309608,0,205,39647.2230902778,2008-07-18,05:21:15
39.986028,116.309626,0,206,39647.2231481481,2008-07-18,05:21:20
39.986007,116.309687,0,206,39647.2232060185,2008-07-18,05:21:25
39.985964,116.309728,0,211,39647.2232638889,2008-07-18,05:21:30
39.985893,116.309741,0,212,39647.2233217593,2008-07-18,05:21:35
39.985817,116.309757,0,214,39647.2233796296,2008-07-18,05:21:40
39.985747,116.30975,0,217,39647.2234375,2008-07-18,05:21:45
39.985645,116.309764,0,217,39647.2234953704,2008-07-18,05:21:50
39.985627,116.309784,0,233,39647.2235532407,2008-07-18,05:21:55
39.985597,116.309793,0,241,39647.2236111111,2008-07-18,05:22:00
39.985555,116.309834,0,245,39647.2236689815,2008-07-18,05:22:05
39.985549,116.309867,0,249,39647.2237268519,2008-07-18,05:22:10
39.985525,116.30987,0,247,39647.2237847222,2008-07-18,05:22:15
39.985484,116.309836,0,245,39647.2238425926,2008-07-18,05:22:20
39.985425,116.309828,0,244,39647.223900463,2008-07-18,05:22:25
39.985414,116.309824,0,245,39647.2239583333,2008-07-18,05:22:30
39.985414,116.309824,0,245,39647.2239930556,2008-07-18,05:22:33
39.985417,116.309821,0,245,39647.2240162037,2008-07-18,05:22:35
39.985362,116.309792,0,250,39647.2240740741,2008-07-18,05:22:40
39.985237,116.30974,0,252,39647.2241319444,2008-07-18,05:22:45
39.985153,116.309734,0,246,39647.2241898148,2008-07-18,05:22:50
39.985061,116.309722,0,239,39647.2242476852,2008-07-18,05:22:55
39.984963,116.309718,0,224,39647.2243055556,2008-07-18,05:23:00
39.984883,116.309708,0,227,39647.2243634259,2008-07-18,05:23:05
39.984812,116.309698,0,225,39647.2244212963,2008-07-18,05:23:10
39.984737,116.309713,0,228,39647.2244791667,2008-07-18,05:23:15
39.984653,116.309744,0,221,39647.224537037,2008-07-18,05:23:20
39.984601,116.309725,0,222,39647.2245949074,2008-07-18,05:23:25
39.984589,116.309721,0,229,39647.2246527778,2008-07-18,05:23:30
39.984584,116.309728,0,231,39647.2247106481,2008-07-18,05:23:35
39.984584,116.309728,0,231,39647.2247453704,2008-07-18,05:23:38
39.984585,116.309728,0,232,39647.2247685185,2008-07-18,05:23:40
39.984574,116.30973,0,232,39647.2248263889,2008-07-18,05:23:45
39.984547,116.309722,0,234,39647.2248842593,2008-07-18,05:23:50
39.984464,116.309723,0,245,39647.2249421296,2008-07-18,05:23:55
39.984367,116.309763,0,238,39647.225,2008-07-18,05:24:00
39.984291,116.309788,0,230,39647.2250578704,2008-07-18,05:24:05
39.98421,116.309821,0,215,39647.2251157407,2008-07-18,05:24:10
39.984147,116.309824,0,205,39647.2251736111,2008-07-18,05:24:15
39.984094,116.309828,0,201,39647.2252314815,2008-07-18,05:24:20
39.984053,116.309829,0,194,39647.2252893519,2008-07-18,05:24:25
39.984051,116.30982,0,184,39647.2253472222,2008-07-18,05:24:30
39.98405,116.30982,0,183,39647.2254050926,2008-07-18,05:24:35
39.984045,116.30982,0,183,39647.225462963,2008-07-18,05:24:40
39.984039,116.309821,0,183,39647.2255208333,2008-07-18,05:24:45
39.984039,116.309821,0,183,39647.2255555556,2008-07-18,05:24:48
39.984039,116.309822,0,183,39647.2255787037,2008-07-18,05:24:50
39.98403,116.309809,0,184,39647.2256365741,2008-07-18,05:24:55
39.983947,116.309806,0,184,39647.2256944444,2008-07-18,05:25:00
39.983898,116.30982,0,180,39647.2257523148,2008-07-18,05:25:05
39.983899,116.309808,0,178,39647.2258101852,2008-07-18,05:25:10
39.983865,116.309862,0,182,39647.2258680556,2008-07-18,05:25:15
39.983862,116.30994,0,182,39647.2259259259,2008-07-18,05:25:20
39.983819,116.309975,0,177,39647.2259837963,2008-07-18,05:25:25
39.983771,116.310001,0,164,39647.2260416667,2008-07-18,05:25:30
39.983717,116.310019,0,159,39647.226099537,2008-07-18,05:25:35
39.983623,116.309998,0,152,39647.2261574074,2008-07-18,05:25:40
39.983565,116.310007,0,154,39647.2262152778,2008-07-18,05:25:45
39.983501,116.310055,0,155,39647.2262731481,2008-07-18,05:25:50
39.983422,116.310102,0,159,39647.2263310185,2008-07-18,05:25:55
39.983384,116.310121,0,163,39647.2263888889,2008-07-18,05:26:00
39.983249,116.310088,0,147,39647.2264467593,2008-07-18,05:26:05
39.983178,116.310075,0,145,39647.2265046296,2008-07-18,05:26:10
39.983115,116.310095,0,143,39647.2265625,2008-07-18,05:26:15
39.983035,116.31013,0,138,39647.2266203704,2008-07-18,05:26:20
39.983,116.310159,0,132,39647.2266782407,2008-07-18,05:26:25
39.982995,116.310066,0,129,39647.2267361111,2008-07-18,05:26:30
39.983058,116.309995,0,134,39647.2267939815,2008-07-18,05:26:35
39.983069,116.309936,0,130,39647.2268518518,2008-07-18,05:26:40
39.983063,116.309853,0,127,39647.2269097222,2008-07-18,05:26:45
39.983092,116.30977,0,127,39647.2269675926,2008-07-18,05:26:50
39.98309,116.30969,0,130,39647.227025463,2008-07-18,05:26:55
39.983074,116.309639,0,125,39647.2270833333,2008-07-18,05:27:00
39.983026,116.30961,0,120,39647.2271412037,2008-07-18,05:27:05
39.983037,116.309535,0,119,39647.2271990741,2008-07-18,05:27:10
39.983001,116.309479,0,119,39647.2272569444,2008-07-18,05:27:15
39.983005,116.309401,0,119,39647.2273148148,2008-07-18,05:27:20
39.983026,116.309253,0,118,39647.2273726852,2008-07-18,05:27:25
39.983043,116.309146,0,116,39647.2274305556,2008-07-18,05:27:30
39.983039,116.309016,0,113,39647.2274884259,2008-07-18,05:27:35
39.983054,116.30891,0,108,39647.2275462963,2008-07-18,05:27:40
39.983049,116.308858,0,98,39647.2276041667,2008-07-18,05:27:45
39.982976,116.308854,0,92,39647.227662037,2008-07-18,05:27:50
39.982963,116.308852,0,80,39647.2277199074,2008-07-18,05:27:55
39.982992,116.308838,0,85,39647.2277777778,2008-07-18,05:28:00
39.982927,116.308719,0,84,39647.2278356481,2008-07-18,05:28:05
39.982858,116.308789,0,96,39647.2278935185,2008-07-18,05:28:10
39.982814,116.308805,0,109,39647.2279513889,2008-07-18,05:28:15
39.982779,116.308824,0,113,39647.2280092593,2008-07-18,05:28:20
39.982766,116.308834,0,114,39647.2280671296,2008-07-18,05:28:25
39.982749,116.308836,0,114,39647.228125,2008-07-18,05:28:30
39.982721,116.308832,0,114,39647.2281828704,2008-07-18,05:28:35
39.982702,116.308842,0,114,39647.2282407407,2008-07-18,05:28:40
39.9828,116.309077,0,396,39647.2382523148,2008-07-18,05:43:05
39.982549,116.308923,0,227,39647.2383101852,2008-07-18,05:43:10
39.982525,116.30894,0,251,39647.2383680556,2008-07-18,05:43:15
39.982637,116.308959,0,249,39647.2384259259,2008-07-18,05:43:20
39.982743,116.30899,0,265,39647.2384837963,2008-07-18,05:43:25
39.982838,116.308947,0,320,39647.2385416667,2008-07-18,05:43:30
39.982901,116.308924,0,331,39647.238599537,2008-07-18,05:43:35
39.982929,116.308915,0,336,39647.2386574074,2008-07-18,05:43:40
39.982903,116.308857,0,338,39647.2387152778,2008-07-18,05:43:45
39.982874,116.308767,0,336,39647.2387731481,2008-07-18,05:43:50
39.982853,116.308612,0,329,39647.2388310185,2008-07-18,05:43:55
39.982842,116.308407,0,332,39647.2388888889,2008-07-18,05:44:00
39.982813,116.308268,0,319,39647.2389467593,2008-07-18,05:44:05
39.982849,116.308251,0,315,39647.2390046296,2008-07-18,05:44:10
39.982878,116.308077,0,309,39647.2390625,2008-07-18,05:44:15
39.982865,116.308053,0,313,39647.2391203704,2008-07-18,05:44:20
39.982858,116.308018,0,317,39647.2391782407,2008-07-18,05:44:25
39.982858,116.308018,0,317,39647.239212963,2008-07-18,05:44:28
39.982856,116.308012,0,317,39647.2392361111,2008-07-18,05:44:30
39.982854,116.307947,0,323,39647.2392939815,2008-07-18,05:44:35
39.982867,116.307898,0,337,39647.2393518519,2008-07-18,05:44:40
39.982867,116.307898,0,337,39647.2393865741,2008-07-18,05:44:43
39.98286,116.307895,0,340,39647.2394097222,2008-07-18,05:44:45
39.982833,116.307887,0,344,39647.2394675926,2008-07-18,05:44:50
39.982887,116.307827,0,344,39647.239525463,2008-07-18,05:44:55
39.982894,116.307798,0,346,39647.2395833333,2008-07-18,05:45:00
39.982934,116.307724,0,348,39647.2396412037,2008-07-18,05:45:05
39.983034,116.307713,0,350,39647.2396990741,2008-07-18,05:45:10
39.983155,116.307672,0,348,39647.2397569444,2008-07-18,05:45:15
39.983244,116.307784,0,345,39647.2398148148,2008-07-18,05:45:20
39.98341,116.307825,0,344,39647.2398726852,2008-07-18,05:45:25
39.983607,116.307828,0,347,39647.2399305556,2008-07-18,05:45:30
39.983688,116.307843,0,352,39647.2399884259,2008-07-18,05:45:35
39.983779,116.307797,0,354,39647.2400462963,2008-07-18,05:45:40
39.983859,116.307691,0,352,39647.2401041667,2008-07-18,05:45:45
39.983887,116.307616,0,350,39647.240162037,2008-07-18,05:45:50
39.983898,116.307527,0,350,39647.2402199074,2008-07-18,05:45:55
39.983899,116.307417,0,349,39647.2402777778,2008-07-18,05:46:00
39.983865,116.307343,0,349,39647.2403356481,2008-07-18,05:46:05
39.983876,116.307318,0,347,39647.2403935185,2008-07-18,05:46:10
39.983866,116.307216,0,343,39647.2404513889,2008-07-18,05:46:15
39.983866,116.307087,0,337,39647.2405092593,2008-07-18,05:46:20
39.983855,116.306959,0,331,39647.2405671296,2008-07-18,05:46:25
39.983855,116.306804,0,324,39647.240625,2008-07-18,05:46:30
39.983858,116.306665,0,321,39647.2406828704,2008-07-18,05:46:35
39.983907,116.306545,0,323,39647.2407407407,2008-07-18,05:46:40
39.983969,116.306433,0,322,39647.2407986111,2008-07-18,05:46:45
39.984004,116.306355,0,314,39647.2408564815,2008-07-18,05:46:50
39.983978,116.306278,0,286,39647.2409143519,2008-07-18,05:46:55
39.98393,116.306155,0,257,39647.2409722222,2008-07-18,05:47:00
39.983874,116.306066,0,256,39647.2410300926,2008-07-18,05:47:05
39.983873,116.305988,0,254,39647.241087963,2008-07-18,05:47:10
39.983899,116.305894,0,249,39647.2411458333,2008-07-18,05:47:15
39.9839,116.305809,0,243,39647.2412037037,2008-07-18,05:47:20
39.983837,116.305746,0,237,39647.2412615741,2008-07-18,05:47:25
39.98381,116.305637,0,229,39647.2413194444,2008-07-18,05:47:30
39.983817,116.305572,0,225,39647.2413773148,2008-07-18,05:47:35
39.983742,116.305439,0,222,39647.2414351852,2008-07-18,05:47:40
39.983733,116.305361,0,226,39647.2414930556,2008-07-18,05:47:45
39.983746,116.305283,0,229,39647.2415509259,2008-07-18,05:47:50
39.98374,116.305178,0,228,39647.2416087963,2008-07-18,05:47:55
39.983721,116.305083,0,225,39647.2416666667,2008-07-18,05:48:00
39.983724,116.305002,0,221,39647.241724537,2008-07-18,05:48:05
39.983723,116.30492,0,219,39647.2417824074,2008-07-18,05:48:10
39.983744,116.304819,0,217,39647.2418402778,2008-07-18,05:48:15
39.983755,116.304719,0,216,39647.2418981481,2008-07-18,05:48:20
39.983747,116.304641,0,213,39647.2419560185,2008-07-18,05:48:25
39.983787,116.304564,0,204,39647.2420138889,2008-07-18,05:48:30
39.98384,116.30482,0,186,39647.2484375,2008-07-18,05:57:45
39.983871,116.304957,0,183,39647.2484953704,2008-07-18,05:57:50
39.983903,116.305191,0,180,39647.2485532407,2008-07-18,05:57:55
39.983907,116.30545,0,178,39647.2486111111,2008-07-18,05:58:00
39.983973,116.305753,0,176,39647.2486689815,2008-07-18,05:58:05
39.984003,116.306019,0,176,39647.2487268519,2008-07-18,05:58:10
39.984004,116.306411,0,175,39647.2487847222,2008-07-18,05:58:15
39.984086,116.306892,0,170,39647.2488425926,2008-07-18,05:58:20
39.984088,116.307224,0,164,39647.248900463,2008-07-18,05:58:25
39.984039,116.307403,0,162,39647.2489583333,2008-07-18,05:58:30
39.984025,116.307733,0,159,39647.2490162037,2008-07-18,05:58:35
39.984042,116.308111,0,157,39647.2490740741,2008-07-18,05:58:40
39.984052,116.308372,0,159,39647.2491319444,2008-07-18,05:58:45
39.984045,116.308552,0,157,39647.2491898148,2008-07-18,05:58:50
39.984027,116.308627,0,162,39647.2492476852,2008-07-18,05:58:55
39.984027,116.308626,0,163,39647.2493055556,2008-07-18,05:59:00
39.984026,116.308628,0,163,39647.2493634259,2008-07-18,05:59:05
39.984024,116.308627,0,163,39647.2494212963,2008-07-18,05:59:10
39.984022,116.308624,0,163,39647.2494791667,2008-07-18,05:59:15
39.984019,116.30862,0,162,39647.249537037,2008-07-18,05:59:20
39.984016,116.30862,0,162,39647.2495949074,2008-07-18,05:59:25
39.984013,116.308623,0,161,39647.2496527778,2008-07-18,05:59:30
39.984007,116.308619,0,160,39647.2497106481,2008-07-18,05:59:35
39.984004,116.308613,0,159,39647.2497685185,2008-07-18,05:59:40
39.984,116.308609,0,158,39647.2498263889,2008-07-18,05:59:45
39.984,116.308609,0,158,39647.2498611111,2008-07-18,05:59:48
39.983994,116.308607,0,157,39647.2498842593,2008-07-18,05:59:50
39.983978,116.308607,0,156,39647.2499421296,2008-07-18,05:59:55
39.98395,116.308611,0,154,39647.25,2008-07-18,06:00:00
39.983936,116.308613,0,153,39647.2500578704,2008-07-18,06:00:05
39.983924,116.30861,0,153,39647.2501157407,2008-07-18,06:00:10
39.983912,116.308608,0,152,39647.2501736111,2008-07-18,06:00:15
39.983897,116.308607,0,152,39647.2502314815,2008-07-18,06:00:20
39.983883,116.308615,0,152,39647.2502893518,2008-07-18,06:00:25
39.983906,116.308839,0,154,39647.2503472222,2008-07-18,06:00:30
39.983953,116.309247,0,154,39647.2504050926,2008-07-18,06:00:35
39.984009,116.30977,0,151,39647.250462963,2008-07-18,06:00:40
39.984083,116.310366,0,145,39647.2505208333,2008-07-18,06:00:45
39.984137,116.310996,0,147,39647.2505787037,2008-07-18,06:00:50
39.984174,116.311555,0,149,39647.2506365741,2008-07-18,06:00:55
39.984173,116.311893,0,154,39647.2506944444,2008-07-18,06:01:00
39.984145,116.312244,0,157,39647.2507523148,2008-07-18,06:01:05
39.984158,116.312726,0,158,39647.2508101852,2008-07-18,06:01:10
39.984154,116.313297,0,156,39647.2508680556,2008-07-18,06:01:15
39.984168,116.313883,0,155,39647.2509259259,2008-07-18,06:01:20
39.984168,116.314335,0,153,39647.2509837963,2008-07-18,06:01:25
39.984154,116.314765,0,155,39647.2510416667,2008-07-18,06:01:30
39.984136,116.315154,0,158,39647.251099537,2008-07-18,06:01:35
39.984156,116.315327,0,155,39647.2511574074,2008-07-18,06:01:40
39.984165,116.315319,0,160,39647.2512152778,2008-07-18,06:01:45
39.984166,116.315318,0,160,39647.2512731481,2008-07-18,06:01:50
39.984166,116.315318,0,160,39647.2513078704,2008-07-18,06:01:53
39.984167,116.315317,0,160,39647.2513310185,2008-07-18,06:01:55
39.984167,116.315328,0,160,39647.2513888889,2008-07-18,06:02:00
39.984187,116.315499,0,160,39647.2514467593,2008-07-18,06:02:05
39.984224,116.315786,0,164,39647.2515046296,2008-07-18,06:02:10
39.984265,116.316184,0,162,39647.2515625,2008-07-18,06:02:15
39.984306,116.316684,0,163,39647.2516203704,2008-07-18,06:02:20
39.984317,116.317302,0,161,39647.2516782407,2008-07-18,06:02:25
39.984342,116.317964,0,155,39647.2517361111,2008-07-18,06:02:30
39.984362,116.31863,0,152,39647.2517939815,2008-07-18,06:02:35
39.984385,116.319258,0,149,39647.2518518518,2008-07-18,06:02:40
39.984415,116.319806,0,150,39647.2519097222,2008-07-18,06:02:45
39.984445,116.320183,0,150,39647.2519675926,2008-07-18,06:02:50
39.984469,116.32028,0,145,39647.252025463,2008-07-18,06:02:55
39.984457,116.320403,0,145,39647.2520833333,2008-07-18,06:03:00
39.98445,116.320732,0,145,39647.2521412037,2008-07-18,06:03:05
39.984467,116.321196,0,146,39647.2521990741,2008-07-18,06:03:10
39.984485,116.321776,0,148,39647.2522569444,2008-07-18,06:03:15
39.9845,116.322385,0,145,39647.2523148148,2008-07-18,06:03:20
39.984495,116.322948,0,143,39647.2523726852,2008-07-18,06:03:25
39.984484,116.323471,0,146,39647.2524305556,2008-07-18,06:03:30
39.984475,116.323913,0,148,39647.2524884259,2008-07-18,06:03:35
39.984462,116.324097,0,141,39647.2525462963,2008-07-18,06:03:40
39.984456,116.324095,0,142,39647.2526041667,2008-07-18,06:03:45
39.984456,116.324095,0,142,39647.2526388889,2008-07-18,06:03:48
39.984457,116.324097,0,141,39647.252662037,2008-07-18,06:03:50
39.984456,116.324111,0,141,39647.2527199074,2008-07-18,06:03:55
39.984474,116.32434,0,142,39647.2527777778,2008-07-18,06:04:00
39.984531,116.324759,0,144,39647.2528356481,2008-07-18,06:04:05
39.984574,116.32532,0,146,39647.2528935185,2008-07-18,06:04:10
39.98458,116.325995,0,149,39647.2529513889,2008-07-18,06:04:15
39.984579,116.326542,0,155,39647.2530092593,2008-07-18,06:04:20
39.984563,116.326635,0,160,39647.2530671296,2008-07-18,06:04:25
39.984551,116.326617,0,165,39647.253125,2008-07-18,06:04:30
39.984551,116.326617,0,165,39647.2531597222,2008-07-18,06:04:33
39.984552,116.326612,0,165,39647.2531828704,2008-07-18,06:04:35
39.984551,116.3266,0,167,39647.2532407407,2008-07-18,06:04:40
39.984589,116.326563,0,172,39647.2532986111,2008-07-18,06:04:45
39.984588,116.32656,0,173,39647.2533564815,2008-07-18,06:04:50
39.984588,116.326552,0,174,39647.2534143519,2008-07-18,06:04:55
39.984588,116.326552,0,174,39647.2534490741,2008-07-18,06:04:58
39.984589,116.326545,0,175,39647.2534722222,2008-07-18,06:05:00
39.984586,116.326535,0,176,39647.2535300926,2008-07-18,06:05:05
39.984587,116.326529,0,177,39647.253587963,2008-07-18,06:05:10
39.98459,116.326527,0,177,39647.2536458333,2008-07-18,06:05:15
39.98459,116.326527,0,177,39647.2536805556,2008-07-18,06:05:18
39.984585,116.326521,0,177,39647.2537037037,2008-07-18,06:05:20
39.984565,116.32656,0,183,39647.2537615741,2008-07-18,06:05:25
39.984662,116.326699,0,180,39647.2538194444,2008-07-18,06:05:30
39.984847,116.326857,0,180,39647.2538773148,2008-07-18,06:05:35
39.984902,116.326944,0,183,39647.2539351852,2008-07-18,06:05:40
39.984913,116.326967,0,182,39647.2539930556,2008-07-18,06:05:45
39.984917,116.326968,0,183,39647.2540509259,2008-07-18,06:05:50
39.984922,116.32697,0,185,39647.2541087963,2008-07-18,06:05:55
39.984924,116.32697,0,186,39647.2541666667,2008-07-18,06:06:00
39.984929,116.326972,0,187,39647.254224537,2008-07-18,06:06:05
39.984929,116.326972,0,187,39647.2542592593,2008-07-18,06:06:08
39.984933,116.326973,0,187,39647.2542824074,2008-07-18,06:06:10
39.985056,116.327004,0,186,39647.2543402778,2008-07-18,06:06:15
39.985302,116.327038,0,180,39647.2543981481,2008-07-18,06:06:20
39.985692,116.327018,0,172,39647.2544560185,2008-07-18,06:06:25
39.986146,116.327014,0,169,39647.2545138889,2008-07-18,06:06:30
39.986654,116.326995,0,171,39647.2545717593,2008-07-18,06:06:35
39.987233,116.326981,0,169,39647.2546296296,2008-07-18,06:06:40
39.987766,116.326917,0,172,39647.2546875,2008-07-18,06:06:45
39.988075,116.326915,0,202,39647.2547453704,2008-07-18,06:06:50
39.988168,116.326908,0,220,39647.2548032407,2008-07-18,06:06:55
39.988162,116.326903,0,224,39647.2548611111,2008-07-18,06:07:00
39.988165,116.326903,0,227,39647.2549189815,2008-07-18,06:07:05
39.988165,116.326903,0,227,39647.2549537037,2008-07-18,06:07:08
39.988163,116.326902,0,228,39647.2549768519,2008-07-18,06:07:10
39.988174,116.326899,0,228,39647.2550347222,2008-07-18,06:07:15
39.988197,116.326879,0,227,39647.2550925926,2008-07-18,06:07:20
39.988384,116.3269,0,217,39647.255150463,2008-07-18,06:07:25
39.988699,116.326918,0,211,39647.2552083333,2008-07-18,06:07:30
39.989043,116.326923,0,205,39647.2552662037,2008-07-18,06:07:35
39.989236,116.326916,0,206,39647.2553240741,2008-07-18,06:07:40
39.989203,116.326904,0,216,39647.2553819444,2008-07-18,06:07:45
39.989203,116.326904,0,216,39647.2554166667,2008-07-18,06:07:48
39.989202,116.326904,0,216,39647.2554398148,2008-07-18,06:07:50
39.989277,116.326891,0,212,39647.2554976852,2008-07-18,06:07:55
39.989519,116.3269,0,194,39647.2555555556,2008-07-18,06:08:00
39.989832,116.32689,0,195,39647.2556134259,2008-07-18,06:08:05
39.990166,116.326844,0,191,39647.2556712963,2008-07-18,06:08:10
39.990339,116.326826,0,198,39647.2557291667,2008-07-18,06:08:15
39.990335,116.326759,0,214,39647.255787037,2008-07-18,06:08:20
39.990348,116.326758,0,218,39647.2558449074,2008-07-18,06:08:25
39.990357,116.326755,0,218,39647.2559027778,2008-07-18,06:08:30
39.990366,116.326753,0,219,39647.2559606481,2008-07-18,06:08:35
39.99038,116.3267,0,217,39647.2560185185,2008-07-18,06:08:40
39.990529,116.326736,0,245,39647.2560763889,2008-07-18,06:08:45
39.990642,116.326752,0,262,39647.2561342593,2008-07-18,06:08:50
39.990712,116.326751,0,287,39647.2561921296,2008-07-18,06:08:55
39.990722,116.326746,0,301,39647.25625,2008-07-18,06:09:00
39.990722,116.326746,0,301,39647.2562847222,2008-07-18,06:09:03
39.990725,116.326747,0,313,39647.2563078704,2008-07-18,06:09:05
39.990735,116.326748,0,327,39647.2563657407,2008-07-18,06:09:10
39.990742,116.326748,0,341,39647.2564236111,2008-07-18,06:09:15
39.990746,116.326748,0,355,39647.2564814815,2008-07-18,06:09:20
39.990751,116.326748,0,370,39647.2565393519,2008-07-18,06:09:25
39.990756,116.326748,0,386,39647.2565972222,2008-07-18,06:09:30
39.990756,116.326748,0,386,39647.2566319444,2008-07-18,06:09:33
39.990763,116.326748,0,403,39647.2566550926,2008-07-18,06:09:35
39.990774,116.326747,0,423,39647.256712963,2008-07-18,06:09:40
39.990783,116.326746,0,444,39647.2567708333,2008-07-18,06:09:45
39.990792,116.326746,0,465,39647.2568287037,2008-07-18,06:09:50
39.990795,116.326747,0,485,39647.2568865741,2008-07-18,06:09:55
39.990792,116.326748,0,491,39647.2569444444,2008-07-18,06:10:00
39.990797,116.326748,0,494,39647.2570023148,2008-07-18,06:10:05
39.9908,116.32675,0,497,39647.2570601852,2008-07-18,06:10:10
39.9908,116.32675,0,497,39647.2570949074,2008-07-18,06:10:13
39.990804,116.326752,0,500,39647.2571180556,2008-07-18,06:10:15
39.990817,116.326753,0,503,39647.2571759259,2008-07-18,06:10:20
39.990917,116.326776,0,518,39647.2572337963,2008-07-18,06:10:25
39.991115,116.326655,0,535,39647.2572916667,2008-07-18,06:10:30
39.991454,116.326191,0,512,39647.257349537,2008-07-18,06:10:35
39.991749,116.326205,0,488,39647.2574074074,2008-07-18,06:10:40
39.992229,116.326409,0,469,39647.2574652778,2008-07-18,06:10:45
39.992527,116.326402,0,446,39647.2575231481,2008-07-18,06:10:50
39.992734,116.326369,0,375,39647.2575810185,2008-07-18,06:10:55
39.99301,116.326381,0,369,39647.2576388889,2008-07-18,06:11:00
39.993191,116.326334,0,362,39647.2576967593,2008-07-18,06:11:05
39.993478,116.326294,0,345,39647.2577546296,2008-07-18,06:11:10
39.993798,116.326341,0,329,39647.2578125,2008-07-18,06:11:15
39.99406,116.326508,0,301,39647.2578703704,2008-07-18,06:11:20
39.994395,116.326766,0,277,39647.2579282407,2008-07-18,06:11:25
39.994712,116.327094,0,259,39647.2579861111,2008-07-18,06:11:30
39.994961,116.327443,0,250,39647.2580439815,2008-07-18,06:11:35
39.995071,116.32766,0,253,39647.2581018518,2008-07-18,06:11:40
39.995087,116.327835,0,237,39647.2581597222,2008-07-18,06:11:45
39.995095,116.327847,0,235,39647.2582175926,2008-07-18,06:11:50
39.995107,116.327867,0,234,39647.258275463,2008-07-18,06:11:55
39.995194,116.328021,0,232,39647.2583333333,2008-07-18,06:12:00
39.995319,116.328205,0,232,39647.2583912037,2008-07-18,06:12:05
39.995456,116.328508,0,232,39647.2584490741,2008-07-18,06:12:10
39.995654,116.328827,0,231,39647.2585069444,2008-07-18,06:12:15
39.995961,116.329131,0,214,39647.2585648148,2008-07-18,06:12:20
39.996252,116.329383,0,195,39647.2586226852,2008-07-18,06:12:25
39.996467,116.329605,0,188,39647.2586805556,2008-07-18,06:12:30
39.996613,116.32985,0,209,39647.2587384259,2008-07-18,06:12:35
39.996637,116.329928,0,209,39647.2587962963,2008-07-18,06:12:40
39.996683,116.329939,0,202,39647.2588541667,2008-07-18,06:12:45
39.996798,116.330108,0,197,39647.258912037,2008-07-18,06:12:50
39.996924,116.330338,0,186,39647.2589699074,2008-07-18,06:12:55
39.99706,116.330547,0,167,39647.2590277778,2008-07-18,06:13:00
39.997289,116.330706,0,148,39647.2590856481,2008-07-18,06:13:05
39.997386,116.33076,0,137,39647.2591435185,2008-07-18,06:13:10
39.99744,116.330843,0,163,39647.2592013889,2008-07-18,06:13:15
39.99769,116.330984,0,153,39647.2592592593,2008-07-18,06:13:20
39.997971,116.331138,0,145,39647.2593171296,2008-07-18,06:13:25
39.998436,116.331249,0,98,39647.259375,2008-07-18,06:13:30
39.998711,116.331421,0,83,39647.2594328704,2008-07-18,06:13:35
39.998843,116.331524,0,73,39647.2594907407,2008-07-18,06:13:40
39.998863,116.331534,0,79,39647.2595486111,2008-07-18,06:13:45
39.998864,116.331534,0,77,39647.2596064815,2008-07-18,06:13:50
39.998869,116.331538,0,76,39647.2596643518,2008-07-18,06:13:55
39.998874,116.331541,0,76,39647.2597222222,2008-07-18,06:14:00
39.998876,116.331546,0,76,39647.2597800926,2008-07-18,06:14:05
39.998878,116.331548,0,76,39647.259837963,2008-07-18,06:14:10
39.998878,116.331548,0,76,39647.2598726852,2008-07-18,06:14:13
39.998883,116.331551,0,76,39647.2598958333,2008-07-18,06:14:15
39.998892,116.331557,0,76,39647.2599537037,2008-07-18,06:14:20
39.999023,116.331673,0,75,39647.2600115741,2008-07-18,06:14:25
39.999175,116.331962,0,90,39647.2600694444,2008-07-18,06:14:30
39.999233,116.332433,0,110,39647.2601273148,2008-07-18,06:14:35
39.99926,116.332835,0,122,39647.2601851852,2008-07-18,06:14:40
39.999275,116.333196,0,120,39647.2602430556,2008-07-18,06:14:45
39.999273,116.333397,0,106,39647.2603009259,2008-07-18,06:14:50
39.999238,116.333436,0,96,39647.2603587963,2008-07-18,06:14:55
39.999237,116.333431,0,97,39647.2604166667,2008-07-18,06:15:00
39.999237,116.333435,0,97,39647.260474537,2008-07-18,06:15:05
39.999238,116.333439,0,98,39647.2605324074,2008-07-18,06:15:10
39.999237,116.333431,0,98,39647.2605902778,2008-07-18,06:15:15
39.999236,116.333426,0,99,39647.2606481481,2008-07-18,06:15:20
39.999235,116.333427,0,99,39647.2607060185,2008-07-18,06:15:25
39.999236,116.333428,0,99,39647.2607638889,2008-07-18,06:15:30
39.999236,116.333425,0,100,39647.2608217593,2008-07-18,06:15:35
39.999236,116.333424,0,100,39647.2608796296,2008-07-18,06:15:40
39.999236,116.333424,0,100,39647.2609375,2008-07-18,06:15:45
39.999236,116.333424,0,100,39647.2609953704,2008-07-18,06:15:50
39.999236,116.333424,0,100,39647.2610300926,2008-07-18,06:15:53
39.999234,116.333427,0,100,39647.2610532407,2008-07-18,06:15:55
39.999193,116.333654,0,101,39647.2611111111,2008-07-18,06:16:00
39.999276,116.334182,0,116,39647.2611689815,2008-07-18,06:16:05
39.999361,116.334892,0,150,39647.2612268519,2008-07-18,06:16:10
39.99942,116.335646,0,173,39647.2612847222,2008-07-18,06:16:15
39.999459,116.336381,0,191,39647.2613425926,2008-07-18,06:16:20
39.999482,116.337082,0,199,39647.261400463,2008-07-18,06:16:25
39.999473,116.337566,0,198,39647.2614583333,2008-07-18,06:16:30
39.999447,116.337628,0,189,39647.2615162037,2008-07-18,06:16:35
39.999447,116.337628,0,189,39647.2615509259,2008-07-18,06:16:38
39.999446,116.337628,0,189,39647.2615740741,2008-07-18,06:16:40
39.999446,116.337642,0,189,39647.2616319444,2008-07-18,06:16:45
39.999459,116.337812,0,175,39647.2616898148,2008-07-18,06:16:50
39.999478,116.338148,0,172,39647.2617476852,2008-07-18,06:16:55
39.99948,116.3387,0,170,39647.2618055556,2008-07-18,06:17:00
39.999512,116.339328,0,170,39647.2618634259,2008-07-18,06:17:05
39.999533,116.340019,0,171,39647.2619212963,2008-07-18,06:17:10
39.999576,116.340806,0,179,39647.2619791667,2008-07-18,06:17:15
39.999612,116.341618,0,184,39647.262037037,2008-07-18,06:17:20
39.999644,116.342412,0,188,39647.2620949074,2008-07-18,06:17:25
39.999667,116.343184,0,196,39647.2621527778,2008-07-18,06:17:30
39.999682,116.343792,0,205,39647.2622106481,2008-07-18,06:17:35
39.999627,116.344017,0,200,39647.2622685185,2008-07-18,06:17:40
39.999654,116.34402,0,200,39647.2623263889,2008-07-18,06:17:45
39.999654,116.34402,0,200,39647.2623611111,2008-07-18,06:17:48
39.999654,116.344017,0,199,39647.2623842593,2008-07-18,06:17:50
39.999648,116.344133,0,198,39647.2624421296,2008-07-18,06:17:55
39.999624,116.3444,0,209,39647.2625,2008-07-18,06:18:00
39.99967,116.344776,0,218,39647.2625578704,2008-07-18,06:18:05
39.999719,116.345171,0,235,39647.2626157407,2008-07-18,06:18:10
39.999777,116.345653,0,257,39647.2626736111,2008-07-18,06:18:15
39.999787,116.346212,0,261,39647.2627314815,2008-07-18,06:18:20
39.999862,116.34673,0,274,39647.2627893519,2008-07-18,06:18:25
39.999909,116.347323,0,275,39647.2628472222,2008-07-18,06:18:30
39.99995,116.347903,0,291,39647.2629050926,2008-07-18,06:18:35
39.999936,116.348522,0,270,39647.262962963,2008-07-18,06:18:40
39.999873,116.349201,0,265,39647.2630208333,2008-07-18,06:18:45
39.999849,116.349871,0,257,39647.2630787037,2008-07-18,06:18:50
39.999835,116.350536,0,215,39647.2631365741,2008-07-18,06:18:55
39.999856,116.351037,0,192,39647.2631944444,2008-07-18,06:19:00
39.99988,116.35126,0,162,39647.2632523148,2008-07-18,06:19:05
39.999889,116.351273,0,159,39647.2633101852,2008-07-18,06:19:10
39.999889,116.351273,0,159,39647.2633449074,2008-07-18,06:19:13
39.999889,116.351273,0,158,39647.2633680556,2008-07-18,06:19:15
39.999875,116.351378,0,160,39647.2634259259,2008-07-18,06:19:20
39.999857,116.35167,0,160,39647.2634837963,2008-07-18,06:19:25
39.999872,116.352109,0,153,39647.2635416667,2008-07-18,06:19:30
39.999887,116.352663,0,159,39647.263599537,2008-07-18,06:19:35
39.999898,116.353247,0,169,39647.2636574074,2008-07-18,06:19:40
39.999929,116.35386,0,170,39647.2637152778,2008-07-18,06:19:45
39.999958,116.354498,0,163,39647.2637731481,2008-07-18,06:19:50
39.999959,116.35513,0,163,39647.2638310185,2008-07-18,06:19:55
39.9999,116.355737,0,156,39647.2638888889,2008-07-18,06:20:00
39.9999,116.356163,0,146,39647.2639467593,2008-07-18,06:20:05
39.999943,116.35638,0,142,39647.2640046296,2008-07-18,06:20:10
39.999963,116.356384,0,133,39647.2640625,2008-07-18,06:20:15
39.999963,116.356389,0,131,39647.2641203704,2008-07-18,06:20:20
39.999963,116.356389,0,131,39647.2641550926,2008-07-18,06:20:23
39.999964,116.356388,0,131,39647.2641782407,2008-07-18,06:20:25
39.99997,116.356446,0,133,39647.2642361111,2008-07-18,06:20:30
39.999962,116.356636,0,134,39647.2642939815,2008-07-18,06:20:35
40.000001,116.356958,0,137,39647.2643518519,2008-07-18,06:20:40
40.000075,116.357267,0,144,39647.2644097222,2008-07-18,06:20:45
40.000083,116.35754,0,151,39647.2644675926,2008-07-18,06:20:50
40.00013,116.357791,0,148,39647.264525463,2008-07-18,06:20:55
40.000121,116.357978,0,158,39647.2645833333,2008-07-18,06:21:00
40.00011,116.358052,0,166,39647.2646412037,2008-07-18,06:21:05
40.000111,116.358083,0,172,39647.2646990741,2008-07-18,06:21:10
40.000111,116.358114,0,178,39647.2647569444,2008-07-18,06:21:15
40.000111,116.358135,0,183,39647.2648148148,2008-07-18,06:21:20
40.000112,116.358136,0,185,39647.2648726852,2008-07-18,06:21:25
40.000113,116.358137,0,185,39647.2649305556,2008-07-18,06:21:30
40.000114,116.358141,0,185,39647.2649884259,2008-07-18,06:21:35
40.000114,116.358134,0,185,39647.2650462963,2008-07-18,06:21:40
40.000114,116.358133,0,185,39647.2651041667,2008-07-18,06:21:45
40.000115,116.358131,0,185,39647.265162037,2008-07-18,06:21:50
40.000115,116.358131,0,185,39647.2651967593,2008-07-18,06:21:53
40.000114,116.358134,0,185,39647.2652199074,2008-07-18,06:21:55
40.000148,116.358321,0,178,39647.2652777778,2008-07-18,06:22:00
40.000149,116.358726,0,166,39647.2653356481,2008-07-18,06:22:05
40.000114,116.359293,0,158,39647.2653935185,2008-07-18,06:22:10
40.000097,116.359967,0,154,39647.2654513889,2008-07-18,06:22:15
40.000105,116.360712,0,161,39647.2655092593,2008-07-18,06:22:20
40.000149,116.361408,0,173,39647.2655671296,2008-07-18,06:22:25
40.000165,116.362074,0,182,39647.265625,2008-07-18,06:22:30
40.000171,116.362707,0,185,39647.2656828704,2008-07-18,06:22:35
40.000181,116.363347,0,179,39647.2657407407,2008-07-18,06:22:40
40.000233,116.363982,0,175,39647.2657986111,2008-07-18,06:22:45
40.000213,116.364688,0,166,39647.2658564815,2008-07-18,06:22:50
40.000285,116.365391,0,169,39647.2659143518,2008-07-18,06:22:55
40.000314,116.366089,0,178,39647.2659722222,2008-07-18,06:23:00
40.000298,116.366522,0,160,39647.2660300926,2008-07-18,06:23:05
40.000253,116.366588,0,153,39647.266087963,2008-07-18,06:23:10
40.000247,116.366587,0,152,39647.2661458333,2008-07-18,06:23:15
40.000246,116.366584,0,152,39647.2662037037,2008-07-18,06:23:20
40.000245,116.366582,0,151,39647.2662615741,2008-07-18,06:23:25
40.000245,116.366582,0,151,39647.2662962963,2008-07-18,06:23:28
40.000246,116.366585,0,151,39647.2663194444,2008-07-18,06:23:30
40.000236,116.366706,0,155,39647.2663773148,2008-07-18,06:23:35
40.000228,116.367031,0,158,39647.2664351852,2008-07-18,06:23:40
40.000271,116.367518,0,162,39647.2664930556,2008-07-18,06:23:45
40.000343,116.368176,0,172,39647.2665509259,2008-07-18,06:23:50
40.000433,116.36895,0,168,39647.2666087963,2008-07-18,06:23:55
40.000555,116.369643,0,180,39647.2666666667,2008-07-18,06:24:00
40.000551,116.370328,0,190,39647.266724537,2008-07-18,06:24:05
40.000546,116.371023,0,200,39647.2667824074,2008-07-18,06:24:10
40.000527,116.37163,0,195,39647.2668402778,2008-07-18,06:24:15
40.000529,116.37208,0,193,39647.2668981481,2008-07-18,06:24:20
40.000483,116.372262,0,190,39647.2669560185,2008-07-18,06:24:25
40.000453,116.372233,0,181,39647.2670138889,2008-07-18,06:24:30
40.000451,116.372232,0,181,39647.2670717593,2008-07-18,06:24:35
40.000451,116.372232,0,181,39647.2671064815,2008-07-18,06:24:38
40.000449,116.372233,0,180,39647.2671296296,2008-07-18,06:24:40
40.000426,116.372302,0,182,39647.2671875,2008-07-18,06:24:45
40.000391,116.372454,0,182,39647.2672453704,2008-07-18,06:24:50
40.000366,116.372462,0,186,39647.2673032407,2008-07-18,06:24:55
40.000326,116.372576,0,178,39647.2673611111,2008-07-18,06:25:00
40.000318,116.372668,0,193,39647.2674189815,2008-07-18,06:25:05
40.00031,116.372706,0,204,39647.2674768518,2008-07-18,06:25:10
40.000306,116.372751,0,210,39647.2675347222,2008-07-18,06:25:15
40.000324,116.372809,0,209,39647.2675925926,2008-07-18,06:25:20
40.000324,116.372889,0,208,39647.267650463,2008-07-18,06:25:25
40.000363,116.372973,0,205,39647.2677083333,2008-07-18,06:25:30
40.000375,116.373071,0,203,39647.2677662037,2008-07-18,06:25:35
40.000377,116.373137,0,193,39647.2678240741,2008-07-18,06:25:40
40.00038,116.373187,0,190,39647.2678819444,2008-07-18,06:25:45
40.000424,116.373231,0,193,39647.2679398148,2008-07-18,06:25:50
40.000356,116.373332,0,178,39647.2679976852,2008-07-18,06:25:55
40.000328,116.3734,0,170,39647.2680555556,2008-07-18,06:26:00
40.000346,116.373476,0,164,39647.2681134259,2008-07-18,06:26:05
40.00036,116.373565,0,164,39647.2681712963,2008-07-18,06:26:10
40.000355,116.373633,0,168,39647.2682291667,2008-07-18,06:26:15
40.000363,116.373715,0,165,39647.268287037,2008-07-18,06:26:20
40.000366,116.373772,0,161,39647.2683449074,2008-07-18,06:26:25
40.000328,116.37387,0,156,39647.2684027778,2008-07-18,06:26:30
40.000284,116.373957,0,148,39647.2684606481,2008-07-18,06:26:35
40.000272,116.374009,0,142,39647.2685185185,2008-07-18,06:26:40
40.000255,116.374042,0,135,39647.2685763889,2008-07-18,06:26:45
40.00026,116.374127,0,135,39647.2686342593,2008-07-18,06:26:50
40.000232,116.374155,0,136,39647.2686921296,2008-07-18,06:26:55
40.000223,116.374255,0,132,39647.26875,2008-07-18,06:27:00
40.000234,116.374324,0,134,39647.2688078704,2008-07-18,06:27:05
40.000259,116.374459,0,138,39647.2688657407,2008-07-18,06:27:10
40.000292,116.374562,0,145,39647.2689236111,2008-07-18,06:27:15
40.000309,116.374652,0,149,39647.2689814815,2008-07-18,06:27:20
40.00034,116.374728,0,153,39647.2690393519,2008-07-18,06:27:25
40.000365,116.374799,0,161,39647.2690972222,2008-07-18,06:27:30
40.00037,116.374884,0,163,39647.2691550926,2008-07-18,06:27:35
40.000371,116.374971,0,165,39647.269212963,2008-07-18,06:27:40
40.000379,116.37505,0,164,39647.2692708333,2008-07-18,06:27:45
40.000392,116.37515,0,167,39647.2693287037,2008-07-18,06:27:50
40.000374,116.375223,0,166,39647.2693865741,2008-07-18,06:27:55
40.000372,116.375323,0,164,39647.2694444444,2008-07-18,06:28:00
40.000339,116.375396,0,162,39647.2695023148,2008-07-18,06:28:05
40.000326,116.375422,0,159,39647.2695601852,2008-07-18,06:28:10
40.000281,116.375438,0,153,39647.2696180556,2008-07-18,06:28:15
40.000283,116.375504,0,148,39647.2696759259,2008-07-18,06:28:20
40.000268,116.375509,0,151,39647.2697337963,2008-07-18,06:28:25
40.000315,116.375623,0,145,39647.2697916667,2008-07-18,06:28:30
40.000329,116.375733,0,150,39647.269849537,2008-07-18,06:28:35
40.000327,116.375798,0,149,39647.2699074074,2008-07-18,06:28:40
40.000306,116.375821,0,152,39647.2699652778,2008-07-18,06:28:45
40.000306,116.375821,0,152,39647.27,2008-07-18,06:28:48
40.000301,116.375813,0,154,39647.2700231481,2008-07-18,06:28:50
40.000313,116.375838,0,153,39647.2700810185,2008-07-18,06:28:55
40.000375,116.376059,0,157,39647.2701388889,2008-07-18,06:29:00
40.000384,116.376164,0,155,39647.2701967593,2008-07-18,06:29:05
40.000405,116.376253,0,154,39647.2702546296,2008-07-18,06:29:10
40.000451,116.37638,0,153,39647.2703125,2008-07-18,06:29:15
40.000452,116.37647,0,151,39647.2703703704,2008-07-18,06:29:20
40.00045,116.376527,0,150,39647.2704282407,2008-07-18,06:29:25
40.000436,116.376597,0,150,39647.2704861111,2008-07-18,06:29:30
40.000448,116.376715,0,151,39647.2705439815,2008-07-18,06:29:35
40.00043,116.376775,0,151,39647.2706018519,2008-07-18,06:29:40
40.000437,116.376855,0,150,39647.2706597222,2008-07-18,06:29:45
40.000359,116.376848,0,152,39647.2707175926,2008-07-18,06:29:50
40.000393,116.376925,0,155,39647.270775463,2008-07-18,06:29:55
40.000323,116.37703,0,155,39647.2708333333,2008-07-18,06:30:00
40.000215,116.377132,0,154,39647.2708912037,2008-07-18,06:30:05
40.000295,116.377222,0,160,39647.2709490741,2008-07-18,06:30:10
40.000345,116.377291,0,159,39647.2710069444,2008-07-18,06:30:15
40.000418,116.377388,0,158,39647.2710648148,2008-07-18,06:30:20
40.000426,116.37749,0,167,39647.2711226852,2008-07-18,06:30:25
40.000432,116.377558,0,164,39647.2711805556,2008-07-18,06:30:30
40.000456,116.377647,0,159,39647.2712384259,2008-07-18,06:30:35
40.00042,116.377743,0,157,39647.2712962963,2008-07-18,06:30:40
40.00042,116.377843,0,155,39647.2713541667,2008-07-18,06:30:45
40.00041,116.377889,0,154,39647.271412037,2008-07-18,06:30:50
40.000416,116.377941,0,154,39647.2714699074,2008-07-18,06:30:55
40.000249,116.377983,0,152,39647.2715277778,2008-07-18,06:31:00
40.000195,116.378017,0,151,39647.2715856481,2008-07-18,06:31:05
40.000167,116.37803,0,149,39647.2716435185,2008-07-18,06:31:10
40.000146,116.378038,0,149,39647.2717013889,2008-07-18,06:31:15
40.000146,116.378038,0,149,39647.2717361111,2008-07-18,06:31:18
40.000146,116.378039,0,149,39647.2717592593,2008-07-18,06:31:20
39.999906,116.377781,0,150,39647.2721064815,2008-07-18,06:31:50
39.999776,116.377886,0,153,39647.2721643519,2008-07-18,06:31:55
39.999833,116.377885,0,156,39647.2722222222,2008-07-18,06:32:00
39.999862,116.377804,0,163,39647.2722800926,2008-07-18,06:32:05
39.999893,116.37781,0,169,39647.272337963,2008-07-18,06:32:10
39.999927,116.377788,0,177,39647.2723958333,2008-07-18,06:32:15
39.999897,116.377793,0,185,39647.2724537037,2008-07-18,06:32:20
39.999897,116.377793,0,185,39647.2724884259,2008-07-18,06:32:23
39.999901,116.37779,0,187,39647.2725115741,2008-07-18,06:32:25
39.99994,116.377819,0,190,39647.2725694444,2008-07-18,06:32:30
39.999876,116.377775,0,204,39647.2726273148,2008-07-18,06:32:35
39.999794,116.377798,0,222,39647.2726851852,2008-07-18,06:32:40
39.999777,116.377893,0,240,39647.2727430556,2008-07-18,06:32:45
39.999719,116.377945,0,245,39647.2728009259,2008-07-18,06:32:50
39.999658,116.377946,0,256,39647.2728587963,2008-07-18,06:32:55
39.999592,116.377946,0,266,39647.2729166667,2008-07-18,06:33:00
39.999556,116.377982,0,270,39647.272974537,2008-07-18,06:33:05
39.999534,116.378091,0,268,39647.2730324074,2008-07-18,06:33:10
39.999503,116.378249,0,264,39647.2730902778,2008-07-18,06:33:15
39.999477,116.378427,0,259,39647.2731481481,2008-07-18,06:33:20
39.999472,116.378493,0,260,39647.2732060185,2008-07-18,06:33:25
39.999511,116.378588,0,255,39647.2732638889,2008-07-18,06:33:30
39.999521,116.378673,0,250,39647.2733217593,2008-07-18,06:33:35
39.999542,116.37877,0,247,39647.2733796296,2008-07-18,06:33:40
39.999575,116.378858,0,246,39647.2734375,2008-07-18,06:33:45
39.999647,116.378967,0,247,39647.2734953704,2008-07-18,06:33:50
39.999639,116.379055,0,247,39647.2735532407,2008-07-18,06:33:55
39.99966,116.379128,0,246,39647.2736111111,2008-07-18,06:34:00
39.999662,116.379161,0,244,39647.2736689815,2008-07-18,06:34:05
39.999663,116.379164,0,244,39647.2737268518,2008-07-18,06:34:10
39.999663,116.379164,0,244,39647.2737615741,2008-07-18,06:34:13
39.999663,116.379163,0,245,39647.2737847222,2008-07-18,06:34:15
39.999662,116.379154,0,245,39647.2738425926,2008-07-18,06:34:20
39.999662,116.379154,0,245,39647.2738773148,2008-07-18,06:34:23
39.999663,116.379152,0,245,39647.273900463,2008-07-18,06:34:25
39.999653,116.37919,0,244,39647.2739583333,2008-07-18,06:34:30
39.999641,116.379239,0,244,39647.2740162037,2008-07-18,06:34:35
39.999643,116.379266,0,244,39647.2740740741,2008-07-18,06:34:40
39.999643,116.379274,0,244,39647.2741319444,2008-07-18,06:34:45
39.999643,116.379275,0,244,39647.2741898148,2008-07-18,06:34:50
39.999643,116.379274,0,244,39647.2742476852,2008-07-18,06:34:55
39.999643,116.379274,0,244,39647.2742824074,2008-07-18,06:34:58
39.999644,116.379274,0,244,39647.2743055556,2008-07-18,06:35:00
39.999644,116.379283,0,244,39647.2743634259,2008-07-18,06:35:05
39.999721,116.379321,0,244,39647.2744212963,2008-07-18,06:35:10
39.999721,116.379321,0,244,39647.2744560185,2008-07-18,06:35:13
39.999722,116.379327,0,244,39647.2744791667,2008-07-18,06:35:15
39.999729,116.379315,0,244,39647.274537037,2008-07-18,06:35:20
39.999869,116.379333,0,245,39647.2745949074,2008-07-18,06:35:25
40.000117,116.379319,0,236,39647.2817708333,2008-07-18,06:45:45
40.000143,116.379321,0,236,39647.2818287037,2008-07-18,06:45:50
40.000154,116.37932,0,235,39647.2818865741,2008-07-18,06:45:55
40.000165,116.379326,0,235,39647.2819444444,2008-07-18,06:46:00
40.000157,116.379305,0,236,39647.2820023148,2008-07-18,06:46:05
40.000155,116.379299,0,236,39647.2820601852,2008-07-18,06:46:10
40.00016,116.379301,0,236,39647.2821180556,2008-07-18,06:46:15
40.00016,116.379301,0,236,39647.2821527778,2008-07-18,06:46:18
40.000167,116.379309,0,235,39647.2821759259,2008-07-18,06:46:20
40.000169,116.379318,0,235,39647.2822337963,2008-07-18,06:46:25
40.00017,116.379323,0,235,39647.2822916667,2008-07-18,06:46:30
40.00017,116.379322,0,235,39647.282349537,2008-07-18,06:46:35
40.00017,116.379322,0,235,39647.2823842593,2008-07-18,06:46:38
40.000174,116.379322,0,235,39647.2824074074,2008-07-18,06:46:40
40.000193,116.379334,0,239,39647.2824652778,2008-07-18,06:46:45
40.000215,116.379351,0,247,39647.2825231481,2008-07-18,06:46:50
40.000222,116.379358,0,247,39647.2825810185,2008-07-18,06:46:55
40.000219,116.379365,0,248,39647.2826388889,2008-07-18,06:47:00
40.000214,116.379372,0,249,39647.2826967593,2008-07-18,06:47:05
40.000214,116.379375,0,250,39647.2827546296,2008-07-18,06:47:10
40.000213,116.37938,0,251,39647.2828125,2008-07-18,06:47:15
40.000206,116.379386,0,253,39647.2828703704,2008-07-18,06:47:20
40.000205,116.37939,0,254,39647.2829282407,2008-07-18,06:47:25
40.000205,116.37939,0,254,39647.282962963,2008-07-18,06:47:28
40.000206,116.379392,0,255,39647.2829861111,2008-07-18,06:47:30
40.000215,116.379392,0,256,39647.2830439815,2008-07-18,06:47:35
40.000224,116.379392,0,257,39647.2831018518,2008-07-18,06:47:40
40.00023,116.379392,0,258,39647.2831597222,2008-07-18,06:47:45
40.000234,116.379391,0,259,39647.2832175926,2008-07-18,06:47:50
40.000236,116.379385,0,259,39647.283275463,2008-07-18,06:47:55
40.00024,116.379381,0,260,39647.2833333333,2008-07-18,06:48:00
40.000244,116.379382,0,261,39647.2833912037,2008-07-18,06:48:05
40.000247,116.379377,0,262,39647.2834490741,2008-07-18,06:48:10
40.000249,116.379373,0,264,39647.2835069444,2008-07-18,06:48:15
40.000249,116.379373,0,264,39647.2835416667,2008-07-18,06:48:18
40.000253,116.379379,0,265,39647.2835648148,2008-07-18,06:48:20
40.000259,116.379389,0,267,39647.2836226852,2008-07-18,06:48:25
40.000258,116.37938,0,268,39647.2836805556,2008-07-18,06:48:30
40.000255,116.379379,0,265,39647.2837384259,2008-07-18,06:48:35
40.000254,116.379386,0,265,39647.2837962963,2008-07-18,06:48:40
40.000254,116.379386,0,265,39647.2838310185,2008-07-18,06:48:43
40.000254,116.37939,0,266,39647.2838541667,2008-07-18,06:48:45
40.000161,116.379301,0,262,39647.283912037,2008-07-18,06:48:50
40.000174,116.379328,0,263,39647.2839699074,2008-07-18,06:48:55
40.000198,116.379354,0,264,39647.2840277778,2008-07-18,06:49:00
40.0002,116.37936,0,265,39647.2840856481,2008-07-18,06:49:05
40.0002,116.37936,0,265,39647.2841203704,2008-07-18,06:49:08
40.000202,116.37936,0,266,39647.2841435185,2008-07-18,06:49:10
40.000219,116.379346,0,267,39647.2842013889,2008-07-18,06:49:15
40.000245,116.379372,0,269,39647.2842592593,2008-07-18,06:49:20
40.000253,116.379371,0,270,39647.2843171296,2008-07-18,06:49:25
40.000257,116.379376,0,270,39647.284375,2008-07-18,06:49:30
40.000258,116.379379,0,271,39647.2844328704,2008-07-18,06:49:35
40.000256,116.37938,0,272,39647.2844907407,2008-07-18,06:49:40
40.000257,116.379377,0,274,39647.2845486111,2008-07-18,06:49:45
40.00026,116.379376,0,275,39647.2846064815,2008-07-18,06:49:50
40.00026,116.379376,0,275,39647.2846412037,2008-07-18,06:49:53
40.000261,116.379373,0,276,39647.2846643519,2008-07-18,06:49:55
40.000248,116.379342,0,278,39647.2847222222,2008-07-18,06:50:00
40.000248,116.379347,0,283,39647.2847800926,2008-07-18,06:50:05
40.000252,116.37935,0,287,39647.284837963,2008-07-18,06:50:10
40.000253,116.379354,0,289,39647.2848958333,2008-07-18,06:50:15
40.000251,116.379351,0,291,39647.2849537037,2008-07-18,06:50:20
40.000244,116.379344,0,293,39647.2850115741,2008-07-18,06:50:25
40.000244,116.379344,0,293,39647.2850462963,2008-07-18,06:50:28
40.000237,116.379346,0,294,39647.2850694444,2008-07-18,06:50:30
40.000242,116.379392,0,296,39647.2851273148,2008-07-18,06:50:35
40.000223,116.379359,0,305,39647.2851851852,2008-07-18,06:50:40
40.000219,116.379351,0,307,39647.2852430556,2008-07-18,06:50:45
40.000215,116.379343,0,309,39647.2853009259,2008-07-18,06:50:50
40.000215,116.379343,0,309,39647.2853356482,2008-07-18,06:50:53
40.000218,116.379349,0,312,39647.2853587963,2008-07-18,06:50:55
40.000225,116.379359,0,314,39647.2854166667,2008-07-18,06:51:00
40.000225,116.379359,0,314,39647.2854513889,2008-07-18,06:51:03
40.00023,116.379355,0,316,39647.285474537,2008-07-18,06:51:05
40.000226,116.379344,0,319,39647.2855324074,2008-07-18,06:51:10
40.000226,116.379344,0,319,39647.2855671296,2008-07-18,06:51:13
40.00023,116.379346,0,321,39647.2855902778,2008-07-18,06:51:15
40.000234,116.379359,0,324,39647.2856481481,2008-07-18,06:51:20
40.000204,116.379354,0,331,39647.2857060185,2008-07-18,06:51:25
40.000198,116.379355,0,333,39647.2857638889,2008-07-18,06:51:30
40.000198,116.379354,0,336,39647.2858217593,2008-07-18,06:51:35
40.000202,116.379361,0,338,39647.2858796296,2008-07-18,06:51:40
40.000209,116.379367,0,341,39647.2859375,2008-07-18,06:51:45
40.000209,116.379367,0,341,39647.2859722222,2008-07-18,06:51:48
40.000212,116.379359,0,343,39647.2859953704,2008-07-18,06:51:50
40.000218,116.37935,0,345,39647.2860532407,2008-07-18,06:51:55
40.000221,116.379341,0,348,39647.2861111111,2008-07-18,06:52:00
40.000218,116.379341,0,350,39647.2861689815,2008-07-18,06:52:05
40.000214,116.379343,0,352,39647.2862268519,2008-07-18,06:52:10
40.000211,116.379341,0,355,39647.2862847222,2008-07-18,06:52:15
40.000209,116.37934,0,357,39647.2863425926,2008-07-18,06:52:20
40.000209,116.37934,0,357,39647.2863773148,2008-07-18,06:52:23
40.000201,116.379339,0,359,39647.286400463,2008-07-18,06:52:25
40.000192,116.37934,0,361,39647.2864583333,2008-07-18,06:52:30
40.000189,116.37935,0,364,39647.2865162037,2008-07-18,06:52:35
40.000184,116.379353,0,366,39647.2865740741,2008-07-18,06:52:40
40.000182,116.379346,0,368,39647.2866319444,2008-07-18,06:52:45
40.000182,116.379346,0,368,39647.2866666667,2008-07-18,06:52:48
40.000188,116.37934,0,370,39647.2866898148,2008-07-18,06:52:50
40.000204,116.37936,0,373,39647.2867476852,2008-07-18,06:52:55
40.000205,116.379378,0,377,39647.2868055556,2008-07-18,06:53:00
40.00021,116.379382,0,380,39647.2868634259,2008-07-18,06:53:05
40.000215,116.379379,0,383,39647.2869212963,2008-07-18,06:53:10
40.000215,116.379379,0,383,39647.2869560185,2008-07-18,06:53:13
40.000223,116.379375,0,386,39647.2869791667,2008-07-18,06:53:15
40.000237,116.379388,0,389,39647.287037037,2008-07-18,06:53:20
40.000254,116.37939,0,390,39647.2870949074,2008-07-18,06:53:25
40.000257,116.37939,0,393,39647.2871527778,2008-07-18,06:53:30
40.000257,116.379386,0,396,39647.2872106481,2008-07-18,06:53:35
40.000257,116.379386,0,396,39647.2872453704,2008-07-18,06:53:38
40.00026,116.379386,0,398,39647.2872685185,2008-07-18,06:53:40
40.000275,116.379403,0,398,39647.2873263889,2008-07-18,06:53:45
40.000269,116.379383,0,401,39647.2873842593,2008-07-18,06:53:50
40.00027,116.379382,0,401,39647.2874421296,2008-07-18,06:53:55
40.00027,116.379384,0,402,39647.2875,2008-07-18,06:54:00
40.00027,116.379384,0,402,39647.2875347222,2008-07-18,06:54:03
40.000273,116.379392,0,403,39647.2875578704,2008-07-18,06:54:05
40.000275,116.379402,0,404,39647.2876157407,2008-07-18,06:54:10
40.000273,116.379411,0,405,39647.2876736111,2008-07-18,06:54:15
40.000266,116.379423,0,407,39647.2877314815,2008-07-18,06:54:20
40.000264,116.379464,0,411,39647.2877893519,2008-07-18,06:54:25
40.000254,116.379467,0,417,39647.2878472222,2008-07-18,06:54:30
40.000237,116.379471,0,422,39647.2879050926,2008-07-18,06:54:35
40.000214,116.379498,0,434,39647.287962963,2008-07-18,06:54:40
40.000215,116.379513,0,437,39647.2880208333,2008-07-18,06:54:45
40.000218,116.379518,0,440,39647.2880787037,2008-07-18,06:54:50
40.000218,116.379518,0,440,39647.2881134259,2008-07-18,06:54:53
40.00021,116.37951,0,443,39647.2881365741,2008-07-18,06:54:55
40.000122,116.379186,0,399,39647.3599537037,2008-07-18,08:38:20
40.000089,116.379192,0,403,39647.3600115741,2008-07-18,08:38:25
40.00007,116.379179,0,409,39647.3600694444,2008-07-18,08:38:30
40.000023,116.379139,0,418,39647.3601273148,2008-07-18,08:38:35
39.999988,116.379117,0,426,39647.3601851852,2008-07-18,08:38:40
39.999996,116.379149,0,431,39647.3602430556,2008-07-18,08:38:45
40.000019,116.379176,0,434,39647.3603009259,2008-07-18,08:38:50
40.000015,116.37918,0,436,39647.3603587963,2008-07-18,08:38:55
40.000015,116.37918,0,436,39647.3603935185,2008-07-18,08:38:58
40.000013,116.379188,0,439,39647.3604166667,2008-07-18,08:39:00
39.999981,116.379183,0,442,39647.360474537,2008-07-18,08:39:05
39.999908,116.379149,0,446,39647.3605324074,2008-07-18,08:39:10
39.99985,116.37912,0,448,39647.3605902778,2008-07-18,08:39:15
39.99982,116.379101,0,451,39647.3606481481,2008-07-18,08:39:20
39.999819,116.379092,0,454,39647.3607060185,2008-07-18,08:39:25
39.999856,116.379105,0,457,39647.3607638889,2008-07-18,08:39:30
39.999933,116.379125,0,461,39647.3608217593,2008-07-18,08:39:35
39.999967,116.379118,0,467,39647.3608796296,2008-07-18,08:39:40
39.99996,116.379071,0,472,39647.3609375,2008-07-18,08:39:45
39.999946,116.378992,0,477,39647.3609953704,2008-07-18,08:39:50
39.9999,116.3789,0,482,39647.3610532407,2008-07-18,08:39:55
39.999823,116.378765,0,486,39647.3611111111,2008-07-18,08:40:00
39.9997,116.378609,0,491,39647.3611689815,2008-07-18,08:40:05
39.9997,116.378609,0,491,39647.3612037037,2008-07-18,08:40:08
39.999697,116.378603,0,496,39647.3612268518,2008-07-18,08:40:10
39.999691,116.378639,0,499,39647.3612847222,2008-07-18,08:40:15
39.999704,116.378697,0,499,39647.3613425926,2008-07-18,08:40:20
39.999994,116.378934,0,508,39647.361400463,2008-07-18,08:40:25
40.000142,116.379043,0,515,39647.3614583333,2008-07-18,08:40:30
40.000152,116.379085,0,517,39647.3615162037,2008-07-18,08:40:35
40.000138,116.379084,0,517,39647.3615740741,2008-07-18,08:40:40
40.000098,116.37905,0,517,39647.3616319444,2008-07-18,08:40:45
40.000125,116.379046,0,516,39647.3616898148,2008-07-18,08:40:50
40.000188,116.37904,0,516,39647.3617476852,2008-07-18,08:40:55
40.000149,116.379025,0,515,39647.3618055556,2008-07-18,08:41:00
40.000181,116.379085,0,515,39647.3618634259,2008-07-18,08:41:05
40.000204,116.379074,0,522,39647.3619212963,2008-07-18,08:41:10
40.00016,116.379006,0,529,39647.3619791667,2008-07-18,08:41:15
40.00016,116.379006,0,529,39647.3620138889,2008-07-18,08:41:18
40.00016,116.379007,0,529,39647.362037037,2008-07-18,08:41:20
40.000144,116.379039,0,527,39647.3620949074,2008-07-18,08:41:25
40.000124,116.379025,0,526,39647.3621527778,2008-07-18,08:41:30
40.000123,116.379015,0,526,39647.3622106481,2008-07-18,08:41:35
40.000123,116.379015,0,526,39647.3622453704,2008-07-18,08:41:38
40.000122,116.379018,0,526,39647.3622685185,2008-07-18,08:41:40
40.000076,116.379038,0,525,39647.3623263889,2008-07-18,08:41:45
40.000058,116.379049,0,526,39647.3623842593,2008-07-18,08:41:50
40.000057,116.379046,0,526,39647.3624421296,2008-07-18,08:41:55
40.000057,116.379042,0,526,39647.3625,2008-07-18,08:42:00
40.000057,116.379042,0,526,39647.3625347222,2008-07-18,08:42:03
40.000056,116.379048,0,526,39647.3625578704,2008-07-18,08:42:05
40.000051,116.37909,0,524,39647.3626157407,2008-07-18,08:42:10
40.000139,116.379158,0,519,39647.3626736111,2008-07-18,08:42:15
40.000156,116.379168,0,519,39647.3627314815,2008-07-18,08:42:20
40.000189,116.379169,0,518,39647.3627893519,2008-07-18,08:42:25
40.00021,116.379171,0,517,39647.3628472222,2008-07-18,08:42:30
40.00021,116.379171,0,517,39647.3628819444,2008-07-18,08:42:33
40.00021,116.379167,0,517,39647.3629050926,2008-07-18,08:42:35
40.000182,116.379155,0,517,39647.362962963,2008-07-18,08:42:40
40.000193,116.379154,0,517,39647.3630208333,2008-07-18,08:42:45
40.000235,116.379142,0,518,39647.3630787037,2008-07-18,08:42:50
40.000257,116.379138,0,519,39647.3631365741,2008-07-18,08:42:55
40.000258,116.379129,0,519,39647.3631944444,2008-07-18,08:43:00
40.000259,116.379119,0,519,39647.3632523148,2008-07-18,08:43:05
40.000285,116.37909,0,520,39647.3633101852,2008-07-18,08:43:10
40.000278,116.379083,0,523,39647.3633680556,2008-07-18,08:43:15
40.000278,116.379083,0,523,39647.3634027778,2008-07-18,08:43:18
40.000278,116.379087,0,523,39647.3634259259,2008-07-18,08:43:20
40.000254,116.379101,0,520,39647.3634837963,2008-07-18,08:43:25
40.000211,116.379093,0,518,39647.3635416667,2008-07-18,08:43:30
40.000169,116.379081,0,515,39647.363599537,2008-07-18,08:43:35
40.000149,116.379079,0,514,39647.3636574074,2008-07-18,08:43:40
40.000149,116.379081,0,514,39647.3637152778,2008-07-18,08:43:45
40.00015,116.379081,0,514,39647.3637731481,2008-07-18,08:43:50
40.000152,116.379074,0,514,39647.3638310185,2008-07-18,08:43:55
40.000152,116.379074,0,514,39647.3638657407,2008-07-18,08:43:58
40.000155,116.37908,0,515,39647.3638888889,2008-07-18,08:44:00
40.000148,116.379099,0,515,39647.3639467593,2008-07-18,08:44:05
40.000159,116.379103,0,516,39647.3640046296,2008-07-18,08:44:10
40.00016,116.379114,0,516,39647.3640625,2008-07-18,08:44:15
40.00016,116.379114,0,516,39647.3641203704,2008-07-18,08:44:20
40.00016,116.379114,0,516,39647.3641550926,2008-07-18,08:44:23
40.000162,116.37912,0,516,39647.3641782407,2008-07-18,08:44:25
40.000196,116.379136,0,516,39647.3642361111,2008-07-18,08:44:30
40.00027,116.379165,0,515,39647.3642939815,2008-07-18,08:44:35
40.00029,116.379201,0,515,39647.3643518519,2008-07-18,08:44:40
40.000275,116.379205,0,516,39647.3644097222,2008-07-18,08:44:45
40.000275,116.379205,0,516,39647.3644444444,2008-07-18,08:44:48
40.00028,116.379205,0,516,39647.3644675926,2008-07-18,08:44:50
40.000258,116.37917,0,516,39647.364525463,2008-07-18,08:44:55
40.000257,116.379161,0,516,39647.3645833333,2008-07-18,08:45:00
40.000216,116.379144,0,517,39647.3646412037,2008-07-18,08:45:05
40.000176,116.379123,0,519,39647.3646990741,2008-07-18,08:45:10
40.000176,116.379123,0,519,39647.3647337963,2008-07-18,08:45:13
40.000172,116.379124,0,519,39647.3647569444,2008-07-18,08:45:15
40.000169,116.379133,0,519,39647.3648148148,2008-07-18,08:45:20
40.000169,116.379133,0,519,39647.364849537,2008-07-18,08:45:23
40.000167,116.379129,0,519,39647.3648726852,2008-07-18,08:45:25
40.000164,116.379118,0,519,39647.3649305556,2008-07-18,08:45:30
40.000144,116.379087,0,519,39647.3649884259,2008-07-18,08:45:35
40.000126,116.379095,0,520,39647.3650462963,2008-07-18,08:45:40
40.000125,116.379104,0,520,39647.3651041667,2008-07-18,08:45:45
40.000112,116.379145,0,523,39647.365162037,2008-07-18,08:45:50
40.000123,116.379153,0,525,39647.3652199074,2008-07-18,08:45:55
40.000124,116.379151,0,525,39647.3652777778,2008-07-18,08:46:00
40.000124,116.379145,0,525,39647.3653356481,2008-07-18,08:46:05
40.000126,116.379142,0,525,39647.3653935185,2008-07-18,08:46:10
40.000126,116.379142,0,525,39647.3654282407,2008-07-18,08:46:13
40.000127,116.379141,0,525,39647.3654513889,2008-07-18,08:46:15
40.00013,116.379155,0,526,39647.3655092593,2008-07-18,08:46:20
40.000168,116.37919,0,529,39647.3655671296,2008-07-18,08:46:25
40.000155,116.379246,0,525,39647.365625,2008-07-18,08:46:30
40.000153,116.379256,0,525,39647.3656828704,2008-07-18,08:46:35
40.000151,116.379266,0,524,39647.3657407407,2008-07-18,08:46:40
40.000151,116.379266,0,524,39647.365775463,2008-07-18,08:46:43
40.000151,116.379272,0,523,39647.3657986111,2008-07-18,08:46:45
40.000145,116.379251,0,520,39647.3658564815,2008-07-18,08:46:50
40.00012,116.379253,0,512,39647.3659143519,2008-07-18,08:46:55
40.00012,116.379253,0,512,39647.3659490741,2008-07-18,08:46:58
40.000112,116.379253,0,510,39647.3659722222,2008-07-18,08:47:00
40.000029,116.379273,0,502,39647.3660300926,2008-07-18,08:47:05
40.000011,116.379255,0,501,39647.366087963,2008-07-18,08:47:10
40.000009,116.37926,0,501,39647.3661458333,2008-07-18,08:47:15
40.000008,116.379264,0,501,39647.3662037037,2008-07-18,08:47:20
40.000008,116.379264,0,501,39647.3662384259,2008-07-18,08:47:23
40.000007,116.379263,0,500,39647.3662615741,2008-07-18,08:47:25
40.000006,116.379251,0,500,39647.3663194444,2008-07-18,08:47:30
40.000006,116.37924,0,500,39647.3663773148,2008-07-18,08:47:35
40.000006,116.379228,0,499,39647.3664351852,2008-07-18,08:47:40
40.000004,116.379227,0,499,39647.3664930556,2008-07-18,08:47:45
40.000001,116.379226,0,500,39647.3665509259,2008-07-18,08:47:50
39.999999,116.379221,0,500,39647.3666087963,2008-07-18,08:47:55
39.999999,116.379221,0,500,39647.3666435185,2008-07-18,08:47:58
39.999998,116.379214,0,500,39647.3666666667,2008-07-18,08:48:00
39.999997,116.379201,0,500,39647.366724537,2008-07-18,08:48:05
39.999997,116.379201,0,500,39647.3667592593,2008-07-18,08:48:08
39.999996,116.379195,0,500,39647.3667824074,2008-07-18,08:48:10
39.999954,116.379194,0,499,39647.3668402778,2008-07-18,08:48:15
39.999894,116.379197,0,499,39647.3668981481,2008-07-18,08:48:20
39.99985,116.379198,0,502,39647.3669560185,2008-07-18,08:48:25
39.999842,116.379202,0,503,39647.3670138889,2008-07-18,08:48:30
39.999842,116.379201,0,503,39647.3670717593,2008-07-18,08:48:35
39.999841,116.379193,0,503,39647.3671296296,2008-07-18,08:48:40
39.999841,116.379185,0,504,39647.3671875,2008-07-18,08:48:45
39.999841,116.379185,0,504,39647.3672222222,2008-07-18,08:48:48
39.999842,116.379179,0,504,39647.3672453704,2008-07-18,08:48:50
39.999866,116.379153,0,503,39647.3673032407,2008-07-18,08:48:55
39.999866,116.379153,0,503,39647.367337963,2008-07-18,08:48:58
39.999864,116.379149,0,503,39647.3673611111,2008-07-18,08:49:00
39.999863,116.379161,0,503,39647.3674189815,2008-07-18,08:49:05
39.999862,116.379172,0,503,39647.3674768518,2008-07-18,08:49:10
39.99986,116.379177,0,503,39647.3675347222,2008-07-18,08:49:15
39.99986,116.379177,0,503,39647.3675694444,2008-07-18,08:49:18
39.99986,116.379185,0,504,39647.3675925926,2008-07-18,08:49:20
39.999834,116.379185,0,507,39647.367650463,2008-07-18,08:49:25
39.999865,116.379189,0,509,39647.3677083333,2008-07-18,08:49:30
39.999871,116.379199,0,510,39647.3677662037,2008-07-18,08:49:35
39.999872,116.379213,0,510,39647.3678240741,2008-07-18,08:49:40
39.999872,116.379213,0,510,39647.3678587963,2008-07-18,08:49:43
39.999873,116.379217,0,510,39647.3678819444,2008-07-18,08:49:45
39.99988,116.379232,0,510,39647.3679398148,2008-07-18,08:49:50
39.999907,116.379254,0,511,39647.3679976852,2008-07-18,08:49:55
39.999942,116.379276,0,512,39647.3680555556,2008-07-18,08:50:00
39.999954,116.379288,0,511,39647.3681134259,2008-07-18,08:50:05
39.999983,116.379263,0,511,39647.3681712963,2008-07-18,08:50:10
40.000021,116.379258,0,511,39647.3682291667,2008-07-18,08:50:15
40.000035,116.379251,0,511,39647.368287037,2008-07-18,08:50:20
40.000039,116.37925,0,511,39647.3683449074,2008-07-18,08:50:25
40.000039,116.379249,0,511,39647.3684027778,2008-07-18,08:50:30
40.000037,116.379244,0,511,39647.3684606481,2008-07-18,08:50:35
40.000037,116.379244,0,511,39647.3684953704,2008-07-18,08:50:38
40.000036,116.379252,0,511,39647.3685185185,2008-07-18,08:50:40
39.999993,116.379269,0,512,39647.3685763889,2008-07-18,08:50:45
39.999911,116.379249,0,512,39647.3686342593,2008-07-18,08:50:50
39.999883,116.379249,0,512,39647.3686921296,2008-07-18,08:50:55
39.999874,116.379253,0,512,39647.36875,2008-07-18,08:51:00
39.999874,116.379253,0,512,39647.3687847222,2008-07-18,08:51:03
39.999874,116.379252,0,512,39647.3688078704,2008-07-18,08:51:05
39.999877,116.379243,0,512,39647.3688657407,2008-07-18,08:51:10
39.999877,116.379243,0,512,39647.368900463,2008-07-18,08:51:13
39.999881,116.379239,0,513,39647.3689236111,2008-07-18,08:51:15
39.999884,116.379227,0,513,39647.3689814815,2008-07-18,08:51:20
39.999885,116.379216,0,513,39647.3690393518,2008-07-18,08:51:25
39.999885,116.379216,0,513,39647.3690740741,2008-07-18,08:51:28
39.999884,116.379215,0,513,39647.3690972222,2008-07-18,08:51:30
39.999808,116.379211,0,514,39647.3691550926,2008-07-18,08:51:35
39.999781,116.379222,0,514,39647.369212963,2008-07-18,08:51:40
39.999752,116.379214,0,516,39647.3692708333,2008-07-18,08:51:45
39.999751,116.379218,0,516,39647.3693287037,2008-07-18,08:51:50
39.999751,116.379223,0,516,39647.3693865741,2008-07-18,08:51:55
39.999753,116.37922,0,516,39647.3694444444,2008-07-18,08:52:00
39.999753,116.37922,0,516,39647.3694791667,2008-07-18,08:52:03
39.999754,116.379212,0,516,39647.3695023148,2008-07-18,08:52:05
39.999756,116.379203,0,516,39647.3695601852,2008-07-18,08:52:10
39.999756,116.379203,0,516,39647.3695949074,2008-07-18,08:52:13
39.999757,116.379208,0,517,39647.3696180556,2008-07-18,08:52:15
39.999837,116.379254,0,518,39647.3696759259,2008-07-18,08:52:20
39.999854,116.37928,0,522,39647.3697337963,2008-07-18,08:52:25
39.999851,116.379313,0,525,39647.3697916667,2008-07-18,08:52:30
39.999851,116.379313,0,525,39647.3698263889,2008-07-18,08:52:33
39.999849,116.379318,0,528,39647.369849537,2008-07-18,08:52:35
39.99984,116.379303,0,533,39647.3699074074,2008-07-18,08:52:40
39.99984,116.379303,0,533,39647.3699421296,2008-07-18,08:52:43
39.99984,116.379306,0,532,39647.3699652778,2008-07-18,08:52:45
39.999854,116.379324,0,533,39647.3700231481,2008-07-18,08:52:50
39.999859,116.379356,0,535,39647.3700810185,2008-07-18,08:52:55
39.99996,116.379355,0,532,39647.3701388889,2008-07-18,08:53:00
39.999997,116.379341,0,532,39647.3701967593,2008-07-18,08:53:05
39.999998,116.379338,0,532,39647.3702546296,2008-07-18,08:53:10
39.999998,116.379346,0,532,39647.3703125,2008-07-18,08:53:15
39.999999,116.379352,0,532,39647.3703703704,2008-07-18,08:53:20
39.999998,116.379353,0,532,39647.3704282407,2008-07-18,08:53:25
39.999998,116.379353,0,532,39647.370462963,2008-07-18,08:53:28
39.999998,116.379354,0,532,39647.3704861111,2008-07-18,08:53:30
39.999994,116.37933,0,532,39647.3705439815,2008-07-18,08:53:35
39.999974,116.379311,0,532,39647.3706018519,2008-07-18,08:53:40
39.999951,116.379309,0,531,39647.3706597222,2008-07-18,08:53:45
39.999948,116.379319,0,531,39647.3707175926,2008-07-18,08:53:50
39.999946,116.379334,0,531,39647.370775463,2008-07-18,08:53:55
39.999865,116.379335,0,528,39647.3708333333,2008-07-18,08:54:00
39.999827,116.379333,0,525,39647.3708912037,2008-07-18,08:54:05
39.999796,116.379325,0,523,39647.3709490741,2008-07-18,08:54:10
39.999794,116.379327,0,523,39647.3710069444,2008-07-18,08:54:15
39.999794,116.379327,0,523,39647.3710416667,2008-07-18,08:54:18
39.999792,116.379328,0,523,39647.3710648148,2008-07-18,08:54:20
39.99979,116.379337,0,523,39647.3711226852,2008-07-18,08:54:25
39.99979,116.379337,0,523,39647.3711574074,2008-07-18,08:54:28
39.999791,116.379332,0,522,39647.3711805556,2008-07-18,08:54:30
39.999803,116.379334,0,522,39647.3712384259,2008-07-18,08:54:35
39.999858,116.37932,0,526,39647.3712962963,2008-07-18,08:54:40
39.999911,116.379326,0,529,39647.3713541667,2008-07-18,08:54:45
39.999913,116.379331,0,529,39647.371412037,2008-07-18,08:54:50
39.999913,116.379331,0,529,39647.3714467593,2008-07-18,08:54:53
39.999914,116.379325,0,529,39647.3714699074,2008-07-18,08:54:55
39.999914,116.379314,0,529,39647.3715277778,2008-07-18,08:55:00
39.999915,116.3793,0,529,39647.3715856481,2008-07-18,08:55:05
39.999927,116.379295,0,529,39647.3716435185,2008-07-18,08:55:10
39.999927,116.379295,0,529,39647.3716782407,2008-07-18,08:55:13
39.999927,116.379287,0,529,39647.3717013889,2008-07-18,08:55:15
39.999924,116.379297,0,529,39647.3717592593,2008-07-18,08:55:20
39.999898,116.379294,0,527,39647.3718171296,2008-07-18,08:55:25
39.999898,116.379294,0,527,39647.3718518519,2008-07-18,08:55:28
39.999893,116.379301,0,527,39647.371875,2008-07-18,08:55:30
39.999901,116.379283,0,526,39647.3719328704,2008-07-18,08:55:35
39.99994,116.379263,0,524,39647.3719907407,2008-07-18,08:55:40
39.999939,116.379264,0,524,39647.3720486111,2008-07-18,08:55:45
39.999939,116.379267,0,524,39647.3721064815,2008-07-18,08:55:50
39.99994,116.379271,0,524,39647.3721643519,2008-07-18,08:55:55
39.999941,116.379277,0,524,39647.3722222222,2008-07-18,08:56:00
39.999941,116.379279,0,524,39647.3722800926,2008-07-18,08:56:05
39.999942,116.379277,0,524,39647.372337963,2008-07-18,08:56:10
39.999943,116.379269,0,524,39647.3723958333,2008-07-18,08:56:15
39.999943,116.379269,0,524,39647.3724305556,2008-07-18,08:56:18
39.999942,116.379269,0,524,39647.3724537037,2008-07-18,08:56:20
39.999925,116.379263,0,526,39647.3725115741,2008-07-18,08:56:25
39.999918,116.379249,0,527,39647.3725694444,2008-07-18,08:56:30
39.999918,116.379249,0,527,39647.3726041667,2008-07-18,08:56:33
39.999918,116.379243,0,527,39647.3726273148,2008-07-18,08:56:35
39.999913,116.379254,0,527,39647.3726851852,2008-07-18,08:56:40
39.999913,116.379268,0,526,39647.3727430556,2008-07-18,08:56:45
39.999913,116.379268,0,526,39647.3727777778,2008-07-18,08:56:48
39.999912,116.379276,0,526,39647.3728009259,2008-07-18,08:56:50
39.999911,116.379287,0,526,39647.3728587963,2008-07-18,08:56:55
39.999912,116.379293,0,526,39647.3729166667,2008-07-18,08:57:00
39.999912,116.379293,0,526,39647.3729513889,2008-07-18,08:57:03
39.999906,116.379291,0,527,39647.372974537,2008-07-18,08:57:05
39.999905,116.379305,0,526,39647.3730324074,2008-07-18,08:57:10
39.999905,116.379315,0,526,39647.3730902778,2008-07-18,08:57:15
39.999905,116.379315,0,526,39647.373125,2008-07-18,08:57:18
39.999906,116.379315,0,526,39647.3731481481,2008-07-18,08:57:20
39.999905,116.379326,0,526,39647.3732060185,2008-07-18,08:57:25
39.999904,116.379334,0,526,39647.3732638889,2008-07-18,08:57:30
39.999905,116.379342,0,526,39647.3733217593,2008-07-18,08:57:35
39.999907,116.37935,0,525,39647.3733796296,2008-07-18,08:57:40
39.999907,116.37935,0,525,39647.3734143519,2008-07-18,08:57:43
39.999908,116.379356,0,525,39647.3734375,2008-07-18,08:57:45
39.999906,116.379368,0,525,39647.3734953704,2008-07-18,08:57:50
39.999906,116.379379,0,525,39647.3735532407,2008-07-18,08:57:55
39.999906,116.379389,0,525,39647.3736111111,2008-07-18,08:58:00
39.999904,116.379397,0,525,39647.3736689815,2008-07-18,08:58:05
39.999904,116.379394,0,525,39647.3737268519,2008-07-18,08:58:10
39.999905,116.379397,0,525,39647.3737847222,2008-07-18,08:58:15
39.999907,116.379399,0,525,39647.3738425926,2008-07-18,08:58:20
39.999909,116.379392,0,525,39647.373900463,2008-07-18,08:58:25
39.99991,116.379398,0,525,39647.3739583333,2008-07-18,08:58:30
39.999911,116.379401,0,525,39647.3740162037,2008-07-18,08:58:35
39.999911,116.379403,0,525,39647.3740740741,2008-07-18,08:58:40
39.99991,116.379407,0,525,39647.3741319444,2008-07-18,08:58:45
39.99991,116.379407,0,525,39647.3741666667,2008-07-18,08:58:48
39.999911,116.379399,0,525,39647.3741898148,2008-07-18,08:58:50
39.999893,116.379362,0,524,39647.3742476852,2008-07-18,08:58:55
39.999887,116.379347,0,525,39647.3743055556,2008-07-18,08:59:00
39.999887,116.379347,0,525,39647.3743402778,2008-07-18,08:59:03
39.999887,116.379341,0,525,39647.3743634259,2008-07-18,08:59:05
39.999887,116.379327,0,525,39647.3744212963,2008-07-18,08:59:10
39.999906,116.379263,0,524,39647.3744791667,2008-07-18,08:59:15
39.999956,116.37924,0,523,39647.374537037,2008-07-18,08:59:20
39.999964,116.379231,0,523,39647.3745949074,2008-07-18,08:59:25
39.999963,116.379226,0,523,39647.3746527778,2008-07-18,08:59:30
39.999963,116.379226,0,523,39647.3746875,2008-07-18,08:59:33
39.999963,116.379228,0,523,39647.3747106481,2008-07-18,08:59:35
39.999925,116.379287,0,520,39647.3747685185,2008-07-18,08:59:40
39.999888,116.379308,0,516,39647.3748263889,2008-07-18,08:59:45
39.999888,116.379308,0,516,39647.3748611111,2008-07-18,08:59:48
39.999888,116.379311,0,516,39647.3748842593,2008-07-18,08:59:50
39.999887,116.379323,0,516,39647.3749421296,2008-07-18,08:59:55
39.999887,116.379333,0,516,39647.375,2008-07-18,09:00:00
39.999887,116.379335,0,516,39647.3750578704,2008-07-18,09:00:05
39.999886,116.379336,0,516,39647.3751157407,2008-07-18,09:00:10
39.999886,116.379336,0,516,39647.375150463,2008-07-18,09:00:13
39.999886,116.37934,0,516,39647.3751736111,2008-07-18,09:00:15
39.999881,116.379321,0,519,39647.3752314815,2008-07-18,09:00:20
39.999873,116.379305,0,523,39647.3752893518,2008-07-18,09:00:25
39.999873,116.379306,0,523,39647.3753472222,2008-07-18,09:00:30
39.999873,116.379306,0,523,39647.3753819444,2008-07-18,09:00:33
39.999873,116.379312,0,523,39647.3754050926,2008-07-18,09:00:35
39.999874,116.3793,0,523,39647.375462963,2008-07-18,09:00:40
39.999873,116.379304,0,523,39647.3755208333,2008-07-18,09:00:45
39.999873,116.379304,0,523,39647.3755555556,2008-07-18,09:00:48
39.999873,116.379309,0,523,39647.3755787037,2008-07-18,09:00:50
39.999869,116.379291,0,523,39647.3756365741,2008-07-18,09:00:55
39.999843,116.379274,0,521,39647.3756944444,2008-07-18,09:01:00
39.999829,116.379281,0,520,39647.3757523148,2008-07-18,09:01:05
39.999842,116.379311,0,518,39647.3758101852,2008-07-18,09:01:10
39.999797,116.379339,0,520,39647.3758680556,2008-07-18,09:01:15
39.999788,116.379348,0,520,39647.3759259259,2008-07-18,09:01:20
39.999788,116.379348,0,521,39647.3759837963,2008-07-18,09:01:25
39.999787,116.379348,0,521,39647.3760416667,2008-07-18,09:01:30
39.999785,116.379355,0,521,39647.376099537,2008-07-18,09:01:35
39.999787,116.379361,0,521,39647.3761574074,2008-07-18,09:01:40
39.999788,116.379369,0,521,39647.3762152778,2008-07-18,09:01:45
39.999791,116.379363,0,520,39647.3762731481,2008-07-18,09:01:50
39.999792,116.379368,0,520,39647.3763310185,2008-07-18,09:01:55
39.999791,116.379368,0,520,39647.3763888889,2008-07-18,09:02:00
39.999789,116.379372,0,520,39647.3764467593,2008-07-18,09:02:05
39.999788,116.379374,0,520,39647.3765046296,2008-07-18,09:02:10
39.999788,116.379374,0,520,39647.3765393518,2008-07-18,09:02:13
39.999787,116.379382,0,520,39647.3765625,2008-07-18,09:02:15
39.999762,116.379386,0,519,39647.3766203704,2008-07-18,09:02:20
39.999761,116.379386,0,519,39647.3766782407,2008-07-18,09:02:25
39.99976,116.379383,0,519,39647.3767361111,2008-07-18,09:02:30
39.99976,116.379383,0,519,39647.3767708333,2008-07-18,09:02:33
39.99976,116.379389,0,519,39647.3767939815,2008-07-18,09:02:35
39.999797,116.379445,0,514,39647.3768518518,2008-07-18,09:02:40
39.99982,116.379419,0,514,39647.3769097222,2008-07-18,09:02:45
39.999821,116.379405,0,514,39647.3769675926,2008-07-18,09:02:50
39.999917,116.379413,0,512,39647.377025463,2008-07-18,09:02:55
39.999931,116.379408,0,511,39647.3770833333,2008-07-18,09:03:00
39.999939,116.379431,0,511,39647.3771412037,2008-07-18,09:03:05
39.999948,116.379424,0,511,39647.3771990741,2008-07-18,09:03:10
39.999947,116.379412,0,511,39647.3772569444,2008-07-18,09:03:15
39.999948,116.379403,0,511,39647.3773148148,2008-07-18,09:03:20
39.99993,116.379409,0,511,39647.3773726852,2008-07-18,09:03:25
39.999933,116.379421,0,511,39647.3774305556,2008-07-18,09:03:30
39.999933,116.379421,0,511,39647.3774652778,2008-07-18,09:03:33
39.999932,116.379414,0,511,39647.3774884259,2008-07-18,09:03:35
39.999931,116.379405,0,511,39647.3775462963,2008-07-18,09:03:40
39.999928,116.379408,0,511,39647.3776041667,2008-07-18,09:03:45
39.999928,116.379408,0,511,39647.3776388889,2008-07-18,09:03:48
39.999924,116.37941,0,511,39647.377662037,2008-07-18,09:03:50
39.99992,116.379421,0,510,39647.3777199074,2008-07-18,09:03:55
39.999917,116.379426,0,510,39647.3777777778,2008-07-18,09:04:00
39.999916,116.379422,0,510,39647.3778356481,2008-07-18,09:04:05
39.999916,116.379422,0,510,39647.3778703704,2008-07-18,09:04:08
39.999916,116.379422,0,510,39647.3778935185,2008-07-18,09:04:10
39.999921,116.379396,0,510,39647.3779513889,2008-07-18,09:04:15
39.999952,116.37934,0,509,39647.3780092593,2008-07-18,09:04:20
39.999957,116.379309,0,510,39647.3780671296,2008-07-18,09:04:25
39.999952,116.379321,0,510,39647.378125,2008-07-18,09:04:30
39.999947,116.379334,0,510,39647.3781828704,2008-07-18,09:04:35
39.999947,116.379334,0,510,39647.3782175926,2008-07-18,09:04:38
39.999947,116.379333,0,510,39647.3782407407,2008-07-18,09:04:40
39.999947,116.37932,0,510,39647.3782986111,2008-07-18,09:04:45
40.000006,116.379324,0,509,39647.3783564815,2008-07-18,09:04:50
39.999962,116.379352,0,507,39647.3784143519,2008-07-18,09:04:55
39.999949,116.379363,0,506,39647.3784722222,2008-07-18,09:05:00
39.999952,116.379362,0,505,39647.3785300926,2008-07-18,09:05:05
39.99995,116.379363,0,505,39647.378587963,2008-07-18,09:05:10
39.99995,116.379359,0,505,39647.3786458333,2008-07-18,09:05:15
39.99995,116.379359,0,505,39647.3786805556,2008-07-18,09:05:18
39.999948,116.379353,0,505,39647.3787037037,2008-07-18,09:05:20
39.999947,116.379344,0,505,39647.3787615741,2008-07-18,09:05:25
39.999945,116.379338,0,504,39647.3788194444,2008-07-18,09:05:30
39.999945,116.379338,0,504,39647.3788541667,2008-07-18,09:05:33
39.999944,116.379331,0,504,39647.3788773148,2008-07-18,09:05:35
39.999887,116.379352,0,504,39647.3789351852,2008-07-18,09:05:40
39.999875,116.379357,0,504,39647.3789930556,2008-07-18,09:05:45
39.999874,116.37935,0,504,39647.3790509259,2008-07-18,09:05:50
39.999873,116.379351,0,504,39647.3791087963,2008-07-18,09:05:55
39.999873,116.379351,0,504,39647.3791435185,2008-07-18,09:05:58
39.999875,116.37935,0,504,39647.3791666667,2008-07-18,09:06:00
39.999897,116.379342,0,504,39647.379224537,2008-07-18,09:06:05
39.999896,116.379358,0,504,39647.3792824074,2008-07-18,09:06:10
39.999899,116.379353,0,504,39647.3793402778,2008-07-18,09:06:15
39.999899,116.379353,0,504,39647.379375,2008-07-18,09:06:18
39.999903,116.379356,0,504,39647.3793981481,2008-07-18,09:06:20
39.99994,116.379384,0,504,39647.3794560185,2008-07-18,09:06:25
39.999989,116.379425,0,504,39647.3795138889,2008-07-18,09:06:30
40.000014,116.379438,0,504,39647.3795717593,2008-07-18,09:06:35
40.000015,116.379437,0,504,39647.3796296296,2008-07-18,09:06:40
40.000014,116.379441,0,505,39647.3796875,2008-07-18,09:06:45
40.000014,116.379445,0,504,39647.3797453704,2008-07-18,09:06:50
40.000014,116.379445,0,504,39647.3798032407,2008-07-18,09:06:55
40.000015,116.379444,0,504,39647.3798611111,2008-07-18,09:07:00
40.000016,116.37945,0,504,39647.3799189815,2008-07-18,09:07:05
40.000016,116.37945,0,504,39647.3799537037,2008-07-18,09:07:08
40.000017,116.379443,0,504,39647.3799768519,2008-07-18,09:07:10
40.000016,116.379434,0,504,39647.3800347222,2008-07-18,09:07:15
40.000016,116.379434,0,504,39647.3800694444,2008-07-18,09:07:18
40.000017,116.37943,0,504,39647.3800925926,2008-07-18,09:07:20
40.000018,116.37942,0,504,39647.380150463,2008-07-18,09:07:25
40.000018,116.37942,0,504,39647.3801851852,2008-07-18,09:07:28
40.000017,116.379419,0,504,39647.3802083333,2008-07-18,09:07:30
40.00002,116.379459,0,504,39647.3802662037,2008-07-18,09:07:35
40.000021,116.379483,0,502,39647.3803240741,2008-07-18,09:07:40
40.00002,116.379487,0,502,39647.3803819444,2008-07-18,09:07:45
40.000021,116.379485,0,502,39647.3804398148,2008-07-18,09:07:50
40.000021,116.379479,0,502,39647.3804976852,2008-07-18,09:07:55
40.000021,116.379479,0,502,39647.3805324074,2008-07-18,09:07:58
40.000023,116.379476,0,502,39647.3805555556,2008-07-18,09:08:00
40.000024,116.379466,0,502,39647.3806134259,2008-07-18,09:08:05
40.000025,116.379458,0,503,39647.3806712963,2008-07-18,09:08:10
40.000026,116.37945,0,503,39647.3807291667,2008-07-18,09:08:15
40.000026,116.379442,0,503,39647.380787037,2008-07-18,09:08:20
40.000026,116.379442,0,503,39647.3808217593,2008-07-18,09:08:23
40.000026,116.379439,0,503,39647.3808449074,2008-07-18,09:08:25
40.000024,116.379448,0,503,39647.3809027778,2008-07-18,09:08:30
40.000024,116.379447,0,503,39647.3809606481,2008-07-18,09:08:35
40.000024,116.379447,0,503,39647.3809953704,2008-07-18,09:08:38
40.000024,116.379441,0,503,39647.3810185185,2008-07-18,09:08:40
40.000022,116.379464,0,503,39647.3810763889,2008-07-18,09:08:45
40.00003,116.379501,0,503,39647.3811342593,2008-07-18,09:08:50
40.000044,116.379492,0,503,39647.3811921296,2008-07-18,09:08:55
40.000045,116.379493,0,503,39647.38125,2008-07-18,09:09:00
40.000046,116.379492,0,503,39647.3813078704,2008-07-18,09:09:05
40.000048,116.379488,0,504,39647.3813657407,2008-07-18,09:09:10
40.000048,116.379488,0,504,39647.381400463,2008-07-18,09:09:13
40.000049,116.379482,0,504,39647.3814236111,2008-07-18,09:09:15
40.00005,116.379491,0,504,39647.3814814815,2008-07-18,09:09:20
40.00005,116.379501,0,504,39647.3815393519,2008-07-18,09:09:25
40.000049,116.379515,0,504,39647.3815972222,2008-07-18,09:09:30
40.00005,116.379526,0,503,39647.3816550926,2008-07-18,09:09:35
40.00005,116.379527,0,503,39647.381712963,2008-07-18,09:09:40
40.000053,116.379526,0,503,39647.3817708333,2008-07-18,09:09:45
40.000055,116.379529,0,502,39647.3818287037,2008-07-18,09:09:50
40.000056,116.379526,0,502,39647.3818865741,2008-07-18,09:09:55
40.000056,116.379526,0,502,39647.3819212963,2008-07-18,09:09:58
40.000059,116.379521,0,502,39647.3819444444,2008-07-18,09:10:00
40.000061,116.379508,0,501,39647.3820023148,2008-07-18,09:10:05
40.000062,116.379505,0,501,39647.3820601852,2008-07-18,09:10:10
40.000064,116.379507,0,500,39647.3821180556,2008-07-18,09:10:15
40.000066,116.379513,0,500,39647.3821759259,2008-07-18,09:10:20
40.000069,116.379518,0,500,39647.3822337963,2008-07-18,09:10:25
40.00007,116.379523,0,500,39647.3822916667,2008-07-18,09:10:30
40.000071,116.379527,0,500,39647.382349537,2008-07-18,09:10:35
40.000074,116.379525,0,500,39647.3824074074,2008-07-18,09:10:40
40.000076,116.379531,0,500,39647.3824652778,2008-07-18,09:10:45
40.00008,116.37953,0,500,39647.3825231481,2008-07-18,09:10:50
40.000081,116.37953,0,500,39647.3825810185,2008-07-18,09:10:55
40.000081,116.379524,0,500,39647.3826388889,2008-07-18,09:11:00
40.000081,116.379526,0,499,39647.3826967593,2008-07-18,09:11:05
40.000081,116.379527,0,499,39647.3827546296,2008-07-18,09:11:10
40.000081,116.37953,0,499,39647.3828125,2008-07-18,09:11:15
40.000082,116.379524,0,498,39647.3828703704,2008-07-18,09:11:20
40.000082,116.379524,0,498,39647.3829050926,2008-07-18,09:11:23
40.000083,116.379518,0,498,39647.3829282407,2008-07-18,09:11:25
40.000084,116.379506,0,498,39647.3829861111,2008-07-18,09:11:30
40.000085,116.379498,0,497,39647.3830439815,2008-07-18,09:11:35
40.000089,116.379492,0,497,39647.3831018518,2008-07-18,09:11:40
40.000093,116.379489,0,497,39647.3831597222,2008-07-18,09:11:45
40.000096,116.37949,0,497,39647.3832175926,2008-07-18,09:11:50
40.000097,116.379497,0,497,39647.383275463,2008-07-18,09:11:55
40.000098,116.379499,0,497,39647.3833333333,2008-07-18,09:12:00
40.000098,116.379503,0,497,39647.3833912037,2008-07-18,09:12:05
40.000098,116.379495,0,496,39647.3834490741,2008-07-18,09:12:10
40.000099,116.379492,0,496,39647.3835069444,2008-07-18,09:12:15
40.000099,116.379487,0,496,39647.3835648148,2008-07-18,09:12:20
40.0001,116.379483,0,496,39647.3836226852,2008-07-18,09:12:25
40.0001,116.379483,0,496,39647.3836574074,2008-07-18,09:12:28
40.000101,116.379478,0,496,39647.3836805556,2008-07-18,09:12:30
40.000122,116.379479,0,493,39647.3837384259,2008-07-18,09:12:35
40.000153,116.379471,0,492,39647.3837962963,2008-07-18,09:12:40
40.000156,116.379461,0,492,39647.3838541667,2008-07-18,09:12:45
40.000156,116.379461,0,492,39647.3838888889,2008-07-18,09:12:48
40.000156,116.379466,0,491,39647.383912037,2008-07-18,09:12:50
40.000158,116.379476,0,491,39647.3839699074,2008-07-18,09:12:55
40.000159,116.379483,0,491,39647.3840277778,2008-07-18,09:13:00
40.00016,116.379485,0,491,39647.3840856481,2008-07-18,09:13:05
40.000161,116.379491,0,491,39647.3841435185,2008-07-18,09:13:10
40.000163,116.379491,0,491,39647.3842013889,2008-07-18,09:13:15
40.000165,116.379489,0,491,39647.3842592593,2008-07-18,09:13:20
40.000167,116.379483,0,491,39647.3843171296,2008-07-18,09:13:25
40.000169,116.379482,0,491,39647.384375,2008-07-18,09:13:30
40.00017,116.379484,0,491,39647.3844328704,2008-07-18,09:13:35
40.00017,116.37949,0,491,39647.3844907407,2008-07-18,09:13:40
40.00017,116.37949,0,491,39647.384525463,2008-07-18,09:13:43
40.000172,116.379497,0,491,39647.3845486111,2008-07-18,09:13:45
40.000172,116.379506,0,491,39647.3846064815,2008-07-18,09:13:50
40.000173,116.379515,0,490,39647.3846643518,2008-07-18,09:13:55
40.000173,116.379523,0,490,39647.3847222222,2008-07-18,09:14:00
40.000174,116.379524,0,490,39647.3847800926,2008-07-18,09:14:05
40.000174,116.37953,0,490,39647.384837963,2008-07-18,09:14:10
40.000174,116.37953,0,490,39647.3848726852,2008-07-18,09:14:13
40.00018,116.379533,0,490,39647.3848958333,2008-07-18,09:14:15
40.000195,116.379529,0,490,39647.3849537037,2008-07-18,09:14:20
40.000196,116.379522,0,490,39647.3850115741,2008-07-18,09:14:25
40.000196,116.37952,0,490,39647.3850694444,2008-07-18,09:14:30
40.000196,116.37952,0,490,39647.3851041667,2008-07-18,09:14:33
40.000197,116.379525,0,490,39647.3851273148,2008-07-18,09:14:35
40.000198,116.379537,0,490,39647.3851851852,2008-07-18,09:14:40
40.000199,116.379543,0,489,39647.3852430556,2008-07-18,09:14:45
40.000201,116.379549,0,489,39647.3853009259,2008-07-18,09:14:50
40.000202,116.379551,0,489,39647.3853587963,2008-07-18,09:14:55
40.000202,116.379551,0,489,39647.3853935185,2008-07-18,09:14:58
40.000202,116.379551,0,489,39647.3854166667,2008-07-18,09:15:00
40.000247,116.379569,0,481,39647.385474537,2008-07-18,09:15:05
40.000256,116.379571,0,479,39647.3855324074,2008-07-18,09:15:10
40.000255,116.379564,0,476,39647.3855902778,2008-07-18,09:15:15
40.000251,116.37957,0,469,39647.3856481481,2008-07-18,09:15:20
40.000252,116.379569,0,469,39647.3857060185,2008-07-18,09:15:25
40.000252,116.379567,0,468,39647.3857638889,2008-07-18,09:15:30
40.000252,116.379567,0,468,39647.3857986111,2008-07-18,09:15:33
40.000251,116.379561,0,468,39647.3858217593,2008-07-18,09:15:35
40.000251,116.37955,0,468,39647.3858796296,2008-07-18,09:15:40
40.000233,116.379559,0,461,39647.3859375,2008-07-18,09:15:45
40.000234,116.379546,0,461,39647.3859953704,2008-07-18,09:15:50
40.000234,116.379538,0,461,39647.3860532407,2008-07-18,09:15:55
40.000233,116.379536,0,461,39647.3861111111,2008-07-18,09:16:00
40.000231,116.379534,0,461,39647.3861689815,2008-07-18,09:16:05
40.000229,116.379532,0,460,39647.3862268519,2008-07-18,09:16:10
40.000225,116.379535,0,460,39647.3862847222,2008-07-18,09:16:15
40.000223,116.379531,0,460,39647.3863425926,2008-07-18,09:16:20
40.000223,116.379531,0,460,39647.3863773148,2008-07-18,09:16:23
40.000223,116.379526,0,459,39647.386400463,2008-07-18,09:16:25
40.000223,116.379536,0,459,39647.3864583333,2008-07-18,09:16:30
40.000222,116.379549,0,458,39647.3865162037,2008-07-18,09:16:35
40.000221,116.379554,0,458,39647.3865740741,2008-07-18,09:16:40
40.000221,116.379554,0,458,39647.3866319444,2008-07-18,09:16:45
40.000221,116.379557,0,458,39647.3866898148,2008-07-18,09:16:50
40.000222,116.379554,0,457,39647.3867476852,2008-07-18,09:16:55
40.000222,116.379554,0,457,39647.3867824074,2008-07-18,09:16:58
40.000224,116.379548,0,457,39647.3868055556,2008-07-18,09:17:00
40.000243,116.379519,0,453,39647.3868634259,2008-07-18,09:17:05
40.000268,116.379486,0,444,39647.3869212963,2008-07-18,09:17:10
40.000278,116.379482,0,442,39647.3869791667,2008-07-18,09:17:15
40.000278,116.379482,0,442,39647.387037037,2008-07-18,09:17:20
40.000279,116.379482,0,442,39647.3870949074,2008-07-18,09:17:25
40.00028,116.379484,0,441,39647.3871527778,2008-07-18,09:17:30
40.00028,116.379484,0,441,39647.3871875,2008-07-18,09:17:33
40.000281,116.379482,0,441,39647.3872106481,2008-07-18,09:17:35
40.000295,116.379517,0,440,39647.3872685185,2008-07-18,09:17:40
40.000335,116.379571,0,438,39647.3873263889,2008-07-18,09:17:45
40.000351,116.379567,0,437,39647.3873842593,2008-07-18,09:17:50
40.000307,116.379524,0,435,39647.3874421296,2008-07-18,09:17:55
40.000302,116.379518,0,435,39647.3875,2008-07-18,09:18:00
40.000302,116.379518,0,435,39647.3875347222,2008-07-18,09:18:03
40.000298,116.379517,0,435,39647.3875578704,2008-07-18,09:18:05
40.000216,116.379476,0,433,39647.3876157407,2008-07-18,09:18:10
40.000215,116.37948,0,433,39647.3876736111,2008-07-18,09:18:15
40.000215,116.379473,0,433,39647.3877314815,2008-07-18,09:18:20
40.000213,116.37947,0,433,39647.3877893519,2008-07-18,09:18:25
40.000213,116.37947,0,433,39647.3878240741,2008-07-18,09:18:28
40.000211,116.379466,0,433,39647.3878472222,2008-07-18,09:18:30
40.000208,116.379477,0,433,39647.3879050926,2008-07-18,09:18:35
40.000204,116.379489,0,433,39647.387962963,2008-07-18,09:18:40
40.0002,116.379495,0,433,39647.3880208333,2008-07-18,09:18:45
40.0002,116.379495,0,433,39647.3880555556,2008-07-18,09:18:48
40.000196,116.379498,0,432,39647.3880787037,2008-07-18,09:18:50
40.000193,116.379489,0,432,39647.3881365741,2008-07-18,09:18:55
40.00019,116.379485,0,432,39647.3881944444,2008-07-18,09:19:00
40.000187,116.379488,0,432,39647.3882523148,2008-07-18,09:19:05
40.000185,116.379488,0,432,39647.3883101852,2008-07-18,09:19:10
40.000183,116.379486,0,432,39647.3883680556,2008-07-18,09:19:15
40.000183,116.379486,0,432,39647.3884027778,2008-07-18,09:19:18
40.000182,116.379482,0,431,39647.3884259259,2008-07-18,09:19:20
40.000182,116.379495,0,431,39647.3884837963,2008-07-18,09:19:25
40.000182,116.379495,0,431,39647.3885185185,2008-07-18,09:19:28
40.000182,116.379493,0,431,39647.3885416667,2008-07-18,09:19:30
40.000183,116.379474,0,431,39647.388599537,2008-07-18,09:19:35
40.00018,116.379458,0,428,39647.3886574074,2008-07-18,09:19:40
40.000181,116.379459,0,427,39647.3887152778,2008-07-18,09:19:45
40.000181,116.379463,0,427,39647.3887731481,2008-07-18,09:19:50
40.000181,116.379463,0,427,39647.3888078704,2008-07-18,09:19:53
40.00018,116.379467,0,427,39647.3888310185,2008-07-18,09:19:55
40.000179,116.379479,0,427,39647.3888888889,2008-07-18,09:20:00
40.000179,116.379476,0,427,39647.3889467593,2008-07-18,09:20:05
40.00018,116.37947,0,427,39647.3890046296,2008-07-18,09:20:10
40.000181,116.379466,0,427,39647.3890625,2008-07-18,09:20:15
40.000183,116.379463,0,427,39647.3891203704,2008-07-18,09:20:20
40.000183,116.379463,0,427,39647.3891550926,2008-07-18,09:20:23
40.000185,116.379458,0,427,39647.3891782407,2008-07-18,09:20:25
40.000188,116.379447,0,427,39647.3892361111,2008-07-18,09:20:30
40.00019,116.379435,0,427,39647.3892939815,2008-07-18,09:20:35
40.000192,116.379425,0,427,39647.3893518519,2008-07-18,09:20:40
40.000193,116.379425,0,427,39647.3894097222,2008-07-18,09:20:45
40.000192,116.379421,0,427,39647.3894675926,2008-07-18,09:20:50
40.00019,116.37942,0,427,39647.389525463,2008-07-18,09:20:55
40.00019,116.37942,0,427,39647.3895601852,2008-07-18,09:20:58
40.000187,116.379423,0,427,39647.3895833333,2008-07-18,09:21:00
40.00017,116.37943,0,424,39647.3896412037,2008-07-18,09:21:05
40.000131,116.37944,0,420,39647.3896990741,2008-07-18,09:21:10
40.000101,116.379438,0,416,39647.3897569444,2008-07-18,09:21:15
40.000102,116.379457,0,413,39647.3898148148,2008-07-18,09:21:20
40.000101,116.379466,0,413,39647.3898726852,2008-07-18,09:21:25
40.000101,116.379466,0,413,39647.3899074074,2008-07-18,09:21:28
40.0001,116.379474,0,413,39647.3899305556,2008-07-18,09:21:30
40.0001,116.379484,0,413,39647.3899884259,2008-07-18,09:21:35
40.000099,116.379491,0,413,39647.3900462963,2008-07-18,09:21:40
40.0001,116.379494,0,413,39647.3901041667,2008-07-18,09:21:45
40.0001,116.3795,0,413,39647.390162037,2008-07-18,09:21:50
40.0001,116.379494,0,413,39647.3902199074,2008-07-18,09:21:55
40.000102,116.379493,0,413,39647.3902777778,2008-07-18,09:22:00
40.000102,116.379497,0,413,39647.3903356481,2008-07-18,09:22:05
40.000102,116.379492,0,413,39647.3903935185,2008-07-18,09:22:10
40.000102,116.379492,0,413,39647.3904282407,2008-07-18,09:22:13
40.000103,116.379491,0,413,39647.3904513889,2008-07-18,09:22:15
40.000101,116.379516,0,412,39647.3905092593,2008-07-18,09:22:20
40.000062,116.379546,0,410,39647.3905671296,2008-07-18,09:22:25
40.000016,116.379512,0,408,39647.390625,2008-07-18,09:22:30
40.000015,116.379509,0,408,39647.3906828704,2008-07-18,09:22:35
40.000014,116.379517,0,408,39647.3907407407,2008-07-18,09:22:40
40.000013,116.379519,0,408,39647.3907986111,2008-07-18,09:22:45
40.000012,116.379523,0,408,39647.3908564815,2008-07-18,09:22:50
40.000012,116.379523,0,408,39647.3908912037,2008-07-18,09:22:53
40.000011,116.379523,0,407,39647.3909143518,2008-07-18,09:22:55
40.00001,116.379513,0,407,39647.3909722222,2008-07-18,09:23:00
40.00001,116.379513,0,407,39647.3910069444,2008-07-18,09:23:03
40.00001,116.379511,0,407,39647.3910300926,2008-07-18,09:23:05
40.00006,116.379499,0,407,39647.391087963,2008-07-18,09:23:10
40.000085,116.379493,0,406,39647.3911458333,2008-07-18,09:23:15
40.000089,116.379482,0,406,39647.3912037037,2008-07-18,09:23:20
40.000089,116.379482,0,406,39647.3912384259,2008-07-18,09:23:23
40.000092,116.379474,0,406,39647.3912615741,2008-07-18,09:23:25
40.000093,116.379464,0,406,39647.3913194444,2008-07-18,09:23:30
40.000094,116.379456,0,406,39647.3913773148,2008-07-18,09:23:35
40.000094,116.37945,0,406,39647.3914351852,2008-07-18,09:23:40
40.000094,116.379447,0,406,39647.3914930556,2008-07-18,09:23:45
40.000094,116.379447,0,406,39647.3915277778,2008-07-18,09:23:48
40.000095,116.379443,0,405,39647.3915509259,2008-07-18,09:23:50
40.000095,116.379433,0,406,39647.3916087963,2008-07-18,09:23:55
40.000095,116.379433,0,406,39647.3916435185,2008-07-18,09:23:58
40.000095,116.379425,0,406,39647.3916666667,2008-07-18,09:24:00
40.000061,116.379454,0,404,39647.391724537,2008-07-18,09:24:05
39.999994,116.379483,0,403,39647.3917824074,2008-07-18,09:24:10
39.999911,116.379488,0,401,39647.3918402778,2008-07-18,09:24:15
39.999833,116.379505,0,401,39647.3918981481,2008-07-18,09:24:20
39.999813,116.379528,0,400,39647.3919560185,2008-07-18,09:24:25
39.99986,116.379533,0,400,39647.3920138889,2008-07-18,09:24:30
39.99986,116.379533,0,400,39647.3920486111,2008-07-18,09:24:33
39.999865,116.379535,0,400,39647.3920717593,2008-07-18,09:24:35
39.999869,116.379523,0,400,39647.3921296296,2008-07-18,09:24:40
39.999873,116.379514,0,401,39647.3921875,2008-07-18,09:24:45
39.999982,116.379504,0,402,39647.3922453704,2008-07-18,09:24:50
39.999984,116.379494,0,402,39647.3923032407,2008-07-18,09:24:55
39.999987,116.379496,0,402,39647.3923611111,2008-07-18,09:25:00
39.999991,116.379495,0,402,39647.3924189815,2008-07-18,09:25:05
39.999995,116.379492,0,402,39647.3924768518,2008-07-18,09:25:10
39.999999,116.37949,0,402,39647.3925347222,2008-07-18,09:25:15
40.000002,116.37949,0,402,39647.3925925926,2008-07-18,09:25:20
40.000005,116.379482,0,403,39647.392650463,2008-07-18,09:25:25
40.000007,116.379483,0,403,39647.3927083333,2008-07-18,09:25:30
40.000007,116.37949,0,403,39647.3927662037,2008-07-18,09:25:35
40.000007,116.379494,0,402,39647.3928240741,2008-07-18,09:25:40
40.000006,116.379502,0,402,39647.3928819444,2008-07-18,09:25:45
40.000005,116.37951,0,402,39647.3929398148,2008-07-18,09:25:50
40.000005,116.379509,0,402,39647.3929976852,2008-07-18,09:25:55
40.000005,116.379509,0,402,39647.3930324074,2008-07-18,09:25:58
40.000005,116.379515,0,402,39647.3930555556,2008-07-18,09:26:00
40.000003,116.379525,0,402,39647.3931134259,2008-07-18,09:26:05
40.000002,116.379537,0,402,39647.3931712963,2008-07-18,09:26:10
40.000002,116.379541,0,402,39647.3932291667,2008-07-18,09:26:15
40.000004,116.379534,0,402,39647.393287037,2008-07-18,09:26:20
40.000006,116.379531,0,402,39647.3933449074,2008-07-18,09:26:25
40.000007,116.379529,0,402,39647.3934027778,2008-07-18,09:26:30
40.000009,116.379526,0,402,39647.3934606481,2008-07-18,09:26:35
40.00001,116.379529,0,402,39647.3935185185,2008-07-18,09:26:40
40.000011,116.379528,0,402,39647.3935763889,2008-07-18,09:26:45
40.000011,116.379528,0,402,39647.3936111111,2008-07-18,09:26:48
40.00001,116.379531,0,402,39647.3936342593,2008-07-18,09:26:50
40.000001,116.379527,0,402,39647.3936921296,2008-07-18,09:26:55
39.999998,116.379486,0,402,39647.39375,2008-07-18,09:27:00
39.999998,116.379481,0,402,39647.3938078704,2008-07-18,09:27:05
39.999998,116.379481,0,402,39647.3938425926,2008-07-18,09:27:08
39.999998,116.379476,0,402,39647.3938657407,2008-07-18,09:27:10
40.000014,116.379485,0,402,39647.3939236111,2008-07-18,09:27:15
40.000043,116.379497,0,402,39647.3939814815,2008-07-18,09:27:20
40.000045,116.379498,0,402,39647.3940393519,2008-07-18,09:27:25
40.000047,116.379504,0,402,39647.3940972222,2008-07-18,09:27:30
40.000048,116.379498,0,402,39647.3941550926,2008-07-18,09:27:35
40.000047,116.379497,0,402,39647.394212963,2008-07-18,09:27:40
40.000048,116.379499,0,401,39647.3942708333,2008-07-18,09:27:45
40.000048,116.379499,0,401,39647.3943055556,2008-07-18,09:27:48
40.000052,116.379492,0,401,39647.3943287037,2008-07-18,09:27:50
40.000054,116.379481,0,402,39647.3943865741,2008-07-18,09:27:55
40.000056,116.379474,0,402,39647.3944444444,2008-07-18,09:28:00
40.000058,116.379474,0,401,39647.3945023148,2008-07-18,09:28:05
40.000059,116.379482,0,401,39647.3945601852,2008-07-18,09:28:10
40.000061,116.379481,0,402,39647.3946180556,2008-07-18,09:28:15
40.000062,116.379473,0,402,39647.3946759259,2008-07-18,09:28:20
40.000062,116.379473,0,402,39647.3947106482,2008-07-18,09:28:23
40.000061,116.379469,0,402,39647.3947337963,2008-07-18,09:28:25
40.000073,116.379485,0,400,39647.3947916667,2008-07-18,09:28:30
40.000074,116.379491,0,400,39647.394849537,2008-07-18,09:28:35
40.000075,116.379495,0,400,39647.3949074074,2008-07-18,09:28:40
40.000076,116.379498,0,400,39647.3949652778,2008-07-18,09:28:45
40.000076,116.379495,0,400,39647.3950231481,2008-07-18,09:28:50
40.000076,116.379491,0,400,39647.3950810185,2008-07-18,09:28:55
40.000079,116.379487,0,400,39647.3951388889,2008-07-18,09:29:00
40.000079,116.379487,0,400,39647.3951736111,2008-07-18,09:29:03
40.000083,116.379485,0,400,39647.3951967593,2008-07-18,09:29:05
40.000136,116.379483,0,400,39647.3952546296,2008-07-18,09:29:10
40.000217,116.379496,0,402,39647.3953125,2008-07-18,09:29:15
40.000229,116.379491,0,402,39647.3953703704,2008-07-18,09:29:20
40.000227,116.379498,0,402,39647.3954282407,2008-07-18,09:29:25
40.000227,116.379501,0,402,39647.3954861111,2008-07-18,09:29:30
40.000227,116.379503,0,402,39647.3955439815,2008-07-18,09:29:35
40.000228,116.379497,0,402,39647.3956018519,2008-07-18,09:29:40
40.00023,116.379494,0,402,39647.3956597222,2008-07-18,09:29:45
40.00023,116.379494,0,402,39647.3956944444,2008-07-18,09:29:48
40.000233,116.379488,0,402,39647.3957175926,2008-07-18,09:29:50
40.000236,116.379479,0,403,39647.395775463,2008-07-18,09:29:55
40.000236,116.379475,0,403,39647.3958333333,2008-07-18,09:30:00
40.000236,116.379475,0,403,39647.3958680556,2008-07-18,09:30:03
40.000236,116.379474,0,403,39647.3958912037,2008-07-18,09:30:05
40.000245,116.379466,0,402,39647.3959490741,2008-07-18,09:30:10
40.000266,116.37946,0,404,39647.3960069444,2008-07-18,09:30:15
40.00027,116.379454,0,404,39647.3960648148,2008-07-18,09:30:20
40.00027,116.379453,0,404,39647.3961226852,2008-07-18,09:30:25
40.000271,116.379451,0,404,39647.3961805556,2008-07-18,09:30:30
40.00027,116.379451,0,404,39647.3962384259,2008-07-18,09:30:35
40.000269,116.379447,0,403,39647.3962962963,2008-07-18,09:30:40
40.000269,116.379445,0,403,39647.3963541667,2008-07-18,09:30:45
40.000269,116.379445,0,403,39647.3963888889,2008-07-18,09:30:48
40.00027,116.379439,0,403,39647.396412037,2008-07-18,09:30:50
40.00027,116.379428,0,403,39647.3964699074,2008-07-18,09:30:55
40.00027,116.379414,0,403,39647.3965277778,2008-07-18,09:31:00
40.00027,116.379403,0,403,39647.3965856481,2008-07-18,09:31:05
40.00027,116.379403,0,403,39647.3966203704,2008-07-18,09:31:08
40.000268,116.379397,0,403,39647.3966435185,2008-07-18,09:31:10
40.000266,116.379387,0,403,39647.3967013889,2008-07-18,09:31:15
40.000264,116.379379,0,402,39647.3967592593,2008-07-18,09:31:20
40.000264,116.379379,0,402,39647.3968171296,2008-07-18,09:31:25
40.000263,116.379377,0,402,39647.396875,2008-07-18,09:31:30
40.000263,116.37937,0,402,39647.3969328704,2008-07-18,09:31:35
40.000262,116.37937,0,402,39647.3969907407,2008-07-18,09:31:40
40.000261,116.379364,0,402,39647.3970486111,2008-07-18,09:31:45
40.00026,116.37936,0,402,39647.3971064815,2008-07-18,09:31:50
40.00026,116.37936,0,402,39647.3971643519,2008-07-18,09:31:55
40.00026,116.37936,0,402,39647.3971990741,2008-07-18,09:31:58
40.000258,116.379363,0,402,39647.3972222222,2008-07-18,09:32:00
40.000258,116.379373,0,403,39647.3972800926,2008-07-18,09:32:05
40.000257,116.379376,0,403,39647.397337963,2008-07-18,09:32:10
40.000257,116.379378,0,403,39647.3973958333,2008-07-18,09:32:15
40.000256,116.379385,0,403,39647.3974537037,2008-07-18,09:32:20
40.000256,116.379385,0,403,39647.3974884259,2008-07-18,09:32:23
40.000256,116.379392,0,403,39647.3975115741,2008-07-18,09:32:25
40.000256,116.379406,0,403,39647.3975694444,2008-07-18,09:32:30
40.000256,116.379406,0,403,39647.3976041667,2008-07-18,09:32:33
40.000256,116.379413,0,403,39647.3976273148,2008-07-18,09:32:35
40.000256,116.379425,0,403,39647.3976851852,2008-07-18,09:32:40
40.000256,116.379437,0,403,39647.3977430556,2008-07-18,09:32:45
40.000239,116.379454,0,403,39647.3978009259,2008-07-18,09:32:50
40.000233,116.379457,0,403,39647.3978587963,2008-07-18,09:32:55
40.000235,116.379454,0,404,39647.3979166667,2008-07-18,09:33:00
40.000236,116.379455,0,404,39647.397974537,2008-07-18,09:33:05
40.000237,116.379455,0,404,39647.3980324074,2008-07-18,09:33:10
40.000237,116.379456,0,404,39647.3980902778,2008-07-18,09:33:15
40.000237,116.379455,0,403,39647.3981481481,2008-07-18,09:33:20
40.000236,116.379453,0,403,39647.3982060185,2008-07-18,09:33:25
40.000235,116.37945,0,403,39647.3982638889,2008-07-18,09:33:30
40.000232,116.379446,0,403,39647.3983217593,2008-07-18,09:33:35
40.000231,116.379444,0,402,39647.3983796296,2008-07-18,09:33:40
40.000231,116.379444,0,402,39647.3984143519,2008-07-18,09:33:43
40.000229,116.379441,0,402,39647.3984375,2008-07-18,09:33:45
40.000227,116.379431,0,402,39647.3984953704,2008-07-18,09:33:50
40.000225,116.379421,0,401,39647.3985532407,2008-07-18,09:33:55
40.000225,116.379421,0,401,39647.398587963,2008-07-18,09:33:58
40.000223,116.379422,0,401,39647.3986111111,2008-07-18,09:34:00
40.000221,116.379412,0,401,39647.3986689815,2008-07-18,09:34:05
40.00022,116.379405,0,401,39647.3987268518,2008-07-18,09:34:10
40.000217,116.3794,0,401,39647.3987847222,2008-07-18,09:34:15
40.000217,116.3794,0,401,39647.3988194444,2008-07-18,09:34:18
40.000215,116.3794,0,401,39647.3988425926,2008-07-18,09:34:20
40.000127,116.379435,0,397,39647.398900463,2008-07-18,09:34:25
40.000052,116.379472,0,391,39647.3989583333,2008-07-18,09:34:30
40.000022,116.379508,0,386,39647.3990162037,2008-07-18,09:34:35
40.000007,116.379519,0,385,39647.3990740741,2008-07-18,09:34:40
40.000005,116.379529,0,384,39647.3991319444,2008-07-18,09:34:45
39.999993,116.379547,0,383,39647.3991898148,2008-07-18,09:34:50
39.999984,116.379542,0,379,39647.3992476852,2008-07-18,09:34:55
39.999985,116.379544,0,379,39647.3993055556,2008-07-18,09:35:00
39.999985,116.379544,0,379,39647.3993402778,2008-07-18,09:35:03
39.999985,116.379548,0,379,39647.3993634259,2008-07-18,09:35:05
39.999986,116.37956,0,379,39647.3994212963,2008-07-18,09:35:10
39.999987,116.379557,0,379,39647.3994791667,2008-07-18,09:35:15
39.999988,116.379552,0,378,39647.399537037,2008-07-18,09:35:20
39.99999,116.379549,0,378,39647.3995949074,2008-07-18,09:35:25
39.999994,116.379546,0,379,39647.3996527778,2008-07-18,09:35:30
39.999996,116.379543,0,379,39647.3997106481,2008-07-18,09:35:35
39.999998,116.379551,0,379,39647.3997685185,2008-07-18,09:35:40
39.999998,116.379551,0,379,39647.3998032407,2008-07-18,09:35:43
40.000001,116.379554,0,379,39647.3998263889,2008-07-18,09:35:45
40.000002,116.379563,0,380,39647.3998842593,2008-07-18,09:35:50
40.000004,116.379576,0,380,39647.3999421296,2008-07-18,09:35:55
40.000005,116.379576,0,380,39647.4,2008-07-18,09:36:00
40.000007,116.379578,0,380,39647.4000578704,2008-07-18,09:36:05
40.000009,116.379583,0,380,39647.4001157407,2008-07-18,09:36:10
40.000011,116.379579,0,380,39647.4001736111,2008-07-18,09:36:15
40.000012,116.379578,0,380,39647.4002314815,2008-07-18,09:36:20
40.000013,116.379577,0,380,39647.4002893518,2008-07-18,09:36:25
40.000013,116.379577,0,380,39647.4003240741,2008-07-18,09:36:28
40.000013,116.37958,0,380,39647.4003472222,2008-07-18,09:36:30
40.000014,116.37959,0,380,39647.4004050926,2008-07-18,09:36:35
40.000016,116.379592,0,380,39647.400462963,2008-07-18,09:36:40
40.000019,116.379585,0,380,39647.4005208333,2008-07-18,09:36:45
40.000019,116.379585,0,380,39647.4005555556,2008-07-18,09:36:48
40.000023,116.37958,0,380,39647.4005787037,2008-07-18,09:36:50
40.000108,116.379549,0,382,39647.4006365741,2008-07-18,09:36:55
40.000134,116.379532,0,382,39647.4006944444,2008-07-18,09:37:00
40.000136,116.379535,0,383,39647.4007523148,2008-07-18,09:37:05
40.000136,116.379535,0,383,39647.400787037,2008-07-18,09:37:08
40.000137,116.379534,0,383,39647.4008101852,2008-07-18,09:37:10
40.000138,116.379544,0,383,39647.4008680556,2008-07-18,09:37:15
40.000138,116.379554,0,383,39647.4009259259,2008-07-18,09:37:20
40.000138,116.379554,0,383,39647.4009606481,2008-07-18,09:37:23
40.000138,116.37956,0,383,39647.4009837963,2008-07-18,09:37:25
40.000147,116.37957,0,384,39647.4010416667,2008-07-18,09:37:30
40.000186,116.379568,0,387,39647.401099537,2008-07-18,09:37:35
40.000185,116.379578,0,387,39647.4011574074,2008-07-18,09:37:40
40.000185,116.379581,0,387,39647.4012152778,2008-07-18,09:37:45
40.000187,116.379579,0,387,39647.4012731481,2008-07-18,09:37:50
40.000187,116.379579,0,387,39647.4013078704,2008-07-18,09:37:53
40.000187,116.379572,0,387,39647.4013310185,2008-07-18,09:37:55
40.000208,116.379551,0,387,39647.4013888889,2008-07-18,09:38:00
40.00026,116.379549,0,388,39647.4014467593,2008-07-18,09:38:05
40.000261,116.379538,0,388,39647.4015046296,2008-07-18,09:38:10
40.000271,116.379571,0,389,39647.4015625,2008-07-18,09:38:15
40.000271,116.379581,0,389,39647.4016203704,2008-07-18,09:38:20
40.000269,116.379594,0,389,39647.4016782407,2008-07-18,09:38:25
40.00027,116.37961,0,388,39647.4017361111,2008-07-18,09:38:30
40.000275,116.379619,0,389,39647.4017939815,2008-07-18,09:38:35
40.000275,116.379619,0,389,39647.4018287037,2008-07-18,09:38:38
40.000275,116.379624,0,389,39647.4018518519,2008-07-18,09:38:40
40.000264,116.379566,0,389,39647.4019097222,2008-07-18,09:38:45
40.000277,116.379536,0,390,39647.4019675926,2008-07-18,09:38:50
40.000277,116.379531,0,390,39647.402025463,2008-07-18,09:38:55
40.000277,116.379531,0,390,39647.4020601852,2008-07-18,09:38:58
40.000276,116.379532,0,390,39647.4020833333,2008-07-18,09:39:00
40.000276,116.379521,0,390,39647.4021412037,2008-07-18,09:39:05
40.000277,116.379511,0,391,39647.4021990741,2008-07-18,09:39:10
40.000276,116.379513,0,391,39647.4022569444,2008-07-18,09:39:15
40.000276,116.379513,0,391,39647.4023148148,2008-07-18,09:39:20
40.000278,116.379514,0,391,39647.4023726852,2008-07-18,09:39:25
40.000278,116.379521,0,391,39647.4024305556,2008-07-18,09:39:30
40.000279,116.379523,0,391,39647.4024884259,2008-07-18,09:39:35
40.00028,116.379527,0,391,39647.4025462963,2008-07-18,09:39:40
40.00028,116.379527,0,391,39647.4025810185,2008-07-18,09:39:43
40.000288,116.379528,0,392,39647.4026041667,2008-07-18,09:39:45
40.000323,116.379534,0,393,39647.402662037,2008-07-18,09:39:50
40.000347,116.379522,0,397,39647.4027199074,2008-07-18,09:39:55
40.000347,116.379526,0,397,39647.4027777778,2008-07-18,09:40:00
40.000346,116.379532,0,397,39647.4028356481,2008-07-18,09:40:05
40.000346,116.379534,0,397,39647.4028935185,2008-07-18,09:40:10
40.000346,116.379534,0,397,39647.4029282407,2008-07-18,09:40:13
40.000347,116.379541,0,397,39647.4029513889,2008-07-18,09:40:15
40.000341,116.379554,0,397,39647.4030092593,2008-07-18,09:40:20
40.000323,116.379536,0,396,39647.4030671296,2008-07-18,09:40:25
40.000327,116.379533,0,396,39647.403125,2008-07-18,09:40:30
40.000326,116.379541,0,396,39647.4031828704,2008-07-18,09:40:35
40.000327,116.379538,0,396,39647.4032407407,2008-07-18,09:40:40
40.000329,116.379535,0,396,39647.4032986111,2008-07-18,09:40:45
40.000329,116.379535,0,396,39647.4033333333,2008-07-18,09:40:48
40.000329,116.379533,0,396,39647.4033564815,2008-07-18,09:40:50
40.000311,116.379547,0,396,39647.4034143519,2008-07-18,09:40:55
40.000311,116.379547,0,396,39647.4034490741,2008-07-18,09:40:58
40.000313,116.379551,0,398,39647.4034722222,2008-07-18,09:41:00
40.000274,116.379527,0,398,39647.4035300926,2008-07-18,09:41:05
40.000273,116.379528,0,398,39647.403587963,2008-07-18,09:41:10
40.000274,116.379524,0,398,39647.4036458333,2008-07-18,09:41:15
40.000273,116.379525,0,399,39647.4037037037,2008-07-18,09:41:20
40.00027,116.379528,0,399,39647.4037615741,2008-07-18,09:41:25
40.00027,116.379528,0,399,39647.4037962963,2008-07-18,09:41:28
40.00027,116.379533,0,399,39647.4038194444,2008-07-18,09:41:30
40.000269,116.379548,0,399,39647.4038773148,2008-07-18,09:41:35
40.000268,116.379558,0,399,39647.4039351852,2008-07-18,09:41:40
40.000282,116.379575,0,399,39647.4039930556,2008-07-18,09:41:45
40.000315,116.379585,0,401,39647.4040509259,2008-07-18,09:41:50
40.000314,116.379593,0,401,39647.4041087963,2008-07-18,09:41:55
40.000314,116.379593,0,401,39647.4041435185,2008-07-18,09:41:58
40.000313,116.3796,0,401,39647.4041666667,2008-07-18,09:42:00
40.000334,116.379613,0,403,39647.404224537,2008-07-18,09:42:05
40.00036,116.379617,0,403,39647.4042824074,2008-07-18,09:42:10
40.000346,116.379629,0,403,39647.4043402778,2008-07-18,09:42:15
40.000375,116.379635,0,406,39647.4043981481,2008-07-18,09:42:20
40.000376,116.379646,0,406,39647.4044560185,2008-07-18,09:42:25
40.000334,116.379667,0,407,39647.4045138889,2008-07-18,09:42:30
40.000308,116.37968,0,407,39647.4045717593,2008-07-18,09:42:35
40.000303,116.379669,0,407,39647.4046296296,2008-07-18,09:42:40
40.000303,116.379669,0,407,39647.4046875,2008-07-18,09:42:45
40.000302,116.379674,0,406,39647.4047453704,2008-07-18,09:42:50
40.000301,116.379682,0,406,39647.4048032407,2008-07-18,09:42:55
40.000299,116.379686,0,406,39647.4048611111,2008-07-18,09:43:00
40.000298,116.37968,0,406,39647.4049189815,2008-07-18,09:43:05
40.000297,116.379675,0,406,39647.4049768519,2008-07-18,09:43:10
40.000297,116.379675,0,406,39647.4050115741,2008-07-18,09:43:13
40.000296,116.37967,0,405,39647.4050347222,2008-07-18,09:43:15
40.000296,116.379658,0,406,39647.4050925926,2008-07-18,09:43:20
40.000296,116.379651,0,406,39647.405150463,2008-07-18,09:43:25
40.000296,116.37965,0,406,39647.4052083333,2008-07-18,09:43:30
40.000297,116.379654,0,406,39647.4052662037,2008-07-18,09:43:35
40.000298,116.379654,0,406,39647.4053240741,2008-07-18,09:43:40
40.000299,116.379652,0,406,39647.4053819444,2008-07-18,09:43:45
40.000299,116.379652,0,406,39647.4054166667,2008-07-18,09:43:48
40.000301,116.379656,0,406,39647.4054398148,2008-07-18,09:43:50
40.000293,116.379668,0,405,39647.4054976852,2008-07-18,09:43:55
40.000276,116.379653,0,405,39647.4055555556,2008-07-18,09:44:00
40.000276,116.379653,0,405,39647.4055902778,2008-07-18,09:44:03
40.000273,116.379652,0,404,39647.4056134259,2008-07-18,09:44:05
40.00027,116.379663,0,404,39647.4056712963,2008-07-18,09:44:10
40.00027,116.379663,0,404,39647.4057060185,2008-07-18,09:44:13
40.000268,116.379668,0,404,39647.4057291667,2008-07-18,09:44:15
40.000231,116.379674,0,403,39647.405787037,2008-07-18,09:44:20
40.000201,116.379679,0,400,39647.4058449074,2008-07-18,09:44:25
40.000199,116.37968,0,400,39647.4059027778,2008-07-18,09:44:30
40.000197,116.379673,0,400,39647.4059606481,2008-07-18,09:44:35
40.000197,116.379672,0,400,39647.4060185185,2008-07-18,09:44:40
40.000197,116.37967,0,400,39647.4060763889,2008-07-18,09:44:45
40.000197,116.37967,0,400,39647.4061111111,2008-07-18,09:44:48
40.000198,116.379668,0,399,39647.4061342593,2008-07-18,09:44:50
40.000198,116.379655,0,399,39647.4061921296,2008-07-18,09:44:55
40.000198,116.379646,0,399,39647.40625,2008-07-18,09:45:00
40.000198,116.379638,0,400,39647.4063078704,2008-07-18,09:45:05
40.000196,116.379636,0,400,39647.4063657407,2008-07-18,09:45:10
40.000196,116.379636,0,400,39647.406400463,2008-07-18,09:45:13
40.000197,116.379628,0,400,39647.4064236111,2008-07-18,09:45:15
40.000196,116.379619,0,400,39647.4064814815,2008-07-18,09:45:20
40.000196,116.379622,0,399,39647.4065393518,2008-07-18,09:45:25
40.000196,116.379621,0,399,39647.4065972222,2008-07-18,09:45:30
40.000196,116.379617,0,399,39647.4066550926,2008-07-18,09:45:35
40.000196,116.379617,0,399,39647.4066898148,2008-07-18,09:45:38
40.000196,116.379613,0,399,39647.406712963,2008-07-18,09:45:40
40.000198,116.379599,0,398,39647.4067708333,2008-07-18,09:45:45
40.000201,116.379588,0,398,39647.4068287037,2008-07-18,09:45:50
40.000203,116.379579,0,398,39647.4068865741,2008-07-18,09:45:55
40.000217,116.379544,0,396,39647.4069444444,2008-07-18,09:46:00
40.000218,116.37953,0,392,39647.4070023148,2008-07-18,09:46:05
40.000222,116.379529,0,390,39647.4070601852,2008-07-18,09:46:10
40.000222,116.379531,0,390,39647.4071180556,2008-07-18,09:46:15
40.000222,116.379536,0,390,39647.4071759259,2008-07-18,09:46:20
40.000223,116.379534,0,390,39647.4072337963,2008-07-18,09:46:25
40.000224,116.379531,0,390,39647.4072916667,2008-07-18,09:46:30
40.000224,116.379531,0,390,39647.4073263889,2008-07-18,09:46:33
40.000225,116.379534,0,390,39647.407349537,2008-07-18,09:46:35
40.000225,116.379544,0,389,39647.4074074074,2008-07-18,09:46:40
40.000268,116.379541,0,388,39647.4074652778,2008-07-18,09:46:45
40.00027,116.37954,0,388,39647.4075231481,2008-07-18,09:46:50
40.00027,116.37954,0,388,39647.4075578704,2008-07-18,09:46:53
40.00027,116.37954,0,388,39647.4075810185,2008-07-18,09:46:55
40.000271,116.37955,0,388,39647.4076388889,2008-07-18,09:47:00
40.000272,116.379548,0,388,39647.4076967593,2008-07-18,09:47:05
40.000271,116.379553,0,388,39647.4077546296,2008-07-18,09:47:10
40.000271,116.379553,0,388,39647.4077893518,2008-07-18,09:47:13
40.000272,116.379556,0,388,39647.4078125,2008-07-18,09:47:15
40.000272,116.379546,0,388,39647.4078703704,2008-07-18,09:47:20
40.000272,116.379537,0,388,39647.4079282407,2008-07-18,09:47:25
40.000273,116.379522,0,388,39647.4079861111,2008-07-18,09:47:30
40.000274,116.379513,0,388,39647.4080439815,2008-07-18,09:47:35
40.000274,116.37951,0,388,39647.4081018518,2008-07-18,09:47:40
40.000273,116.379513,0,388,39647.4081597222,2008-07-18,09:47:45
40.000272,116.379506,0,388,39647.4082175926,2008-07-18,09:47:50
40.000272,116.379499,0,388,39647.408275463,2008-07-18,09:47:55
40.000272,116.379495,0,387,39647.4083333333,2008-07-18,09:48:00
40.000272,116.379495,0,387,39647.4083680556,2008-07-18,09:48:03
40.000273,116.37949,0,387,39647.4083912037,2008-07-18,09:48:05
40.000296,116.379479,0,387,39647.4084490741,2008-07-18,09:48:10
40.000297,116.379482,0,387,39647.4085069444,2008-07-18,09:48:15
40.000297,116.379481,0,387,39647.4085648148,2008-07-18,09:48:20
40.000297,116.379481,0,387,39647.408599537,2008-07-18,09:48:23
40.000297,116.379479,0,387,39647.4086226852,2008-07-18,09:48:25
40.000297,116.379467,0,387,39647.4086805556,2008-07-18,09:48:30
40.000283,116.379427,0,388,39647.4087384259,2008-07-18,09:48:35
40.000271,116.379391,0,390,39647.4087962963,2008-07-18,09:48:40
40.000269,116.37938,0,391,39647.4088541667,2008-07-18,09:48:45
40.00027,116.379377,0,391,39647.408912037,2008-07-18,09:48:50
40.000272,116.379371,0,390,39647.4089699074,2008-07-18,09:48:55
40.000271,116.379366,0,390,39647.4090277778,2008-07-18,09:49:00
40.000271,116.379366,0,390,39647.4090625,2008-07-18,09:49:03
40.000271,116.37936,0,390,39647.4090856481,2008-07-18,09:49:05
40.000272,116.379349,0,390,39647.4091435185,2008-07-18,09:49:10
40.000274,116.379335,0,390,39647.4092013889,2008-07-18,09:49:15
40.000274,116.379335,0,390,39647.4092361111,2008-07-18,09:49:18
40.000274,116.379336,0,390,39647.4092592593,2008-07-18,09:49:20
40.000248,116.379387,0,389,39647.4093171296,2008-07-18,09:49:25
40.000239,116.379457,0,390,39647.409375,2008-07-18,09:49:30
40.000241,116.379497,0,392,39647.4094328704,2008-07-18,09:49:35
40.000241,116.379516,0,392,39647.4094907407,2008-07-18,09:49:40
40.00024,116.379526,0,391,39647.4095486111,2008-07-18,09:49:45
40.00024,116.379523,0,391,39647.4096064815,2008-07-18,09:49:50
40.000239,116.379515,0,391,39647.4096643519,2008-07-18,09:49:55
40.000239,116.379515,0,391,39647.4096990741,2008-07-18,09:49:58
40.000239,116.379511,0,390,39647.4097222222,2008-07-18,09:50:00
40.000236,116.379484,0,389,39647.4097800926,2008-07-18,09:50:05
40.000274,116.379469,0,390,39647.409837963,2008-07-18,09:50:10
40.000326,116.379493,0,392,39647.4098958333,2008-07-18,09:50:15
40.000327,116.379482,0,392,39647.4099537037,2008-07-18,09:50:20
40.000326,116.379478,0,393,39647.4100115741,2008-07-18,09:50:25
40.000326,116.379478,0,393,39647.4100462963,2008-07-18,09:50:28
40.000325,116.379482,0,393,39647.4100694444,2008-07-18,09:50:30
40.00031,116.379501,0,393,39647.4101273148,2008-07-18,09:50:35
40.000274,116.379525,0,393,39647.4101851852,2008-07-18,09:50:40
40.000273,116.379527,0,393,39647.4102430556,2008-07-18,09:50:45
40.000271,116.379533,0,393,39647.4103009259,2008-07-18,09:50:50
40.000269,116.37954,0,393,39647.4103587963,2008-07-18,09:50:55
40.000269,116.37954,0,393,39647.4103935185,2008-07-18,09:50:58
40.000268,116.379537,0,393,39647.4104166667,2008-07-18,09:51:00
40.000257,116.379516,0,393,39647.410474537,2008-07-18,09:51:05
40.000248,116.379525,0,394,39647.4105324074,2008-07-18,09:51:10
40.000248,116.37953,0,394,39647.4105902778,2008-07-18,09:51:15
40.000247,116.379532,0,394,39647.4106481481,2008-07-18,09:51:20
40.000247,116.379537,0,394,39647.4107060185,2008-07-18,09:51:25
40.000247,116.379537,0,394,39647.4107407407,2008-07-18,09:51:28
40.000247,116.37954,0,394,39647.4107638889,2008-07-18,09:51:30
40.000246,116.379552,0,394,39647.4108217593,2008-07-18,09:51:35
40.000245,116.379561,0,394,39647.4108796296,2008-07-18,09:51:40
40.000244,116.379569,0,394,39647.4109375,2008-07-18,09:51:45
40.000244,116.379569,0,394,39647.4109722222,2008-07-18,09:51:48
40.000243,116.379566,0,394,39647.4109953704,2008-07-18,09:51:50
40.000242,116.379557,0,394,39647.4110532407,2008-07-18,09:51:55
40.000241,116.379544,0,393,39647.4111111111,2008-07-18,09:52:00
40.000239,116.37953,0,393,39647.4111689815,2008-07-18,09:52:05
40.000237,116.379513,0,392,39647.4112268519,2008-07-18,09:52:10
40.000169,116.379484,0,389,39647.4112847222,2008-07-18,09:52:15
40.000151,116.379476,0,388,39647.4113425926,2008-07-18,09:52:20
40.00015,116.379475,0,388,39647.411400463,2008-07-18,09:52:25
40.000149,116.379473,0,387,39647.4114583333,2008-07-18,09:52:30
40.000149,116.379481,0,387,39647.4115162037,2008-07-18,09:52:35
40.000149,116.379481,0,388,39647.4115740741,2008-07-18,09:52:40
40.000149,116.379481,0,388,39647.4116087963,2008-07-18,09:52:43
40.000149,116.379486,0,388,39647.4116319444,2008-07-18,09:52:45
40.000148,116.379499,0,388,39647.4116898148,2008-07-18,09:52:50
40.000148,116.379507,0,388,39647.4117476852,2008-07-18,09:52:55
40.000148,116.379509,0,388,39647.4118055556,2008-07-18,09:53:00
40.000148,116.379511,0,388,39647.4118634259,2008-07-18,09:53:05
40.000148,116.379512,0,388,39647.4119212963,2008-07-18,09:53:10
40.000148,116.379512,0,388,39647.4119560185,2008-07-18,09:53:13
40.000147,116.379519,0,388,39647.4119791667,2008-07-18,09:53:15
40.000147,116.379529,0,388,39647.412037037,2008-07-18,09:53:20
40.000146,116.379542,0,388,39647.4120949074,2008-07-18,09:53:25
40.000131,116.379561,0,389,39647.4121527778,2008-07-18,09:53:30
40.000138,116.379543,0,389,39647.4122106481,2008-07-18,09:53:35
40.000138,116.379543,0,389,39647.4122453704,2008-07-18,09:53:38
40.00014,116.37954,0,389,39647.4122685185,2008-07-18,09:53:40
40.000162,116.379565,0,391,39647.4123263889,2008-07-18,09:53:45
40.00016,116.37957,0,392,39647.4123842593,2008-07-18,09:53:50
40.000159,116.379575,0,392,39647.4124421296,2008-07-18,09:53:55
40.000157,116.379583,0,392,39647.4125,2008-07-18,09:54:00
40.000155,116.379583,0,392,39647.4125578704,2008-07-18,09:54:05
40.000155,116.379583,0,392,39647.4125925926,2008-07-18,09:54:08
40.000154,116.379576,0,392,39647.4126157407,2008-07-18,09:54:10
40.000076,116.379554,0,386,39647.4126736111,2008-07-18,09:54:15
40.000075,116.379553,0,386,39647.4127314815,2008-07-18,09:54:20
40.000075,116.379556,0,386,39647.4127893519,2008-07-18,09:54:25
40.000073,116.379563,0,385,39647.4128472222,2008-07-18,09:54:30
40.000072,116.379563,0,385,39647.4129050926,2008-07-18,09:54:35
40.000071,116.379561,0,384,39647.412962963,2008-07-18,09:54:40
40.000071,116.379561,0,384,39647.4129976852,2008-07-18,09:54:43
40.000071,116.379569,0,384,39647.4130208333,2008-07-18,09:54:45
40.000028,116.379572,0,380,39647.4130787037,2008-07-18,09:54:50
40.000027,116.379571,0,380,39647.4131365741,2008-07-18,09:54:55
40.000028,116.379567,0,379,39647.4131944444,2008-07-18,09:55:00
40.000027,116.37957,0,379,39647.4132523148,2008-07-18,09:55:05
40.000023,116.379565,0,374,39647.4133101852,2008-07-18,09:55:10
40.000024,116.379568,0,374,39647.4133680556,2008-07-18,09:55:15
40.000026,116.379561,0,374,39647.4134259259,2008-07-18,09:55:20
40.000028,116.379553,0,374,39647.4134837963,2008-07-18,09:55:25
40.00003,116.379558,0,374,39647.4135416667,2008-07-18,09:55:30
40.000031,116.37956,0,374,39647.413599537,2008-07-18,09:55:35
40.000032,116.379559,0,374,39647.4136574074,2008-07-18,09:55:40
40.000033,116.379561,0,374,39647.4137152778,2008-07-18,09:55:45
40.000033,116.379561,0,374,39647.41375,2008-07-18,09:55:48
40.000033,116.379568,0,373,39647.4137731481,2008-07-18,09:55:50
40.000025,116.379615,0,371,39647.4138310185,2008-07-18,09:55:55
40.000017,116.379631,0,370,39647.4138888889,2008-07-18,09:56:00
40.000017,116.37963,0,370,39647.4139467593,2008-07-18,09:56:05
40.000019,116.379632,0,370,39647.4140046296,2008-07-18,09:56:10
40.000019,116.379632,0,370,39647.4140393519,2008-07-18,09:56:13
40.00002,116.379637,0,370,39647.4140625,2008-07-18,09:56:15
40.00002,116.379649,0,370,39647.4141203704,2008-07-18,09:56:20
40.00002,116.379656,0,370,39647.4141782407,2008-07-18,09:56:25
40.000021,116.379652,0,370,39647.4142361111,2008-07-18,09:56:30
40.000022,116.379656,0,370,39647.4142939815,2008-07-18,09:56:35
40.000024,116.379652,0,370,39647.4143518518,2008-07-18,09:56:40
40.000025,116.379652,0,370,39647.4144097222,2008-07-18,09:56:45
40.000026,116.379652,0,370,39647.4144675926,2008-07-18,09:56:50
40.000027,116.379652,0,370,39647.414525463,2008-07-18,09:56:55
40.000029,116.379652,0,370,39647.4145833333,2008-07-18,09:57:00
40.00003,116.37966,0,369,39647.4146412037,2008-07-18,09:57:05
40.000031,116.379663,0,369,39647.4146990741,2008-07-18,09:57:10
40.000032,116.379666,0,369,39647.4147569444,2008-07-18,09:57:15
40.000034,116.379664,0,369,39647.4148148148,2008-07-18,09:57:20
40.000034,116.379661,0,369,39647.4148726852,2008-07-18,09:57:25
40.000035,116.379663,0,369,39647.4149305556,2008-07-18,09:57:30
40.000036,116.379669,0,369,39647.4149884259,2008-07-18,09:57:35
40.000037,116.379674,0,369,39647.4150462963,2008-07-18,09:57:40
40.000039,116.37968,0,369,39647.4151041667,2008-07-18,09:57:45
40.000042,116.379681,0,369,39647.415162037,2008-07-18,09:57:50
40.000045,116.379676,0,369,39647.4152199074,2008-07-18,09:57:55
40.000048,116.379674,0,369,39647.4152777778,2008-07-18,09:58:00
40.000049,116.379667,0,369,39647.4153356481,2008-07-18,09:58:05
40.000051,116.379659,0,369,39647.4153935185,2008-07-18,09:58:10
40.000053,116.379658,0,369,39647.4154513889,2008-07-18,09:58:15
40.000054,116.379654,0,369,39647.4155092593,2008-07-18,09:58:20
40.000055,116.379646,0,369,39647.4155671296,2008-07-18,09:58:25
40.000057,116.379638,0,369,39647.415625,2008-07-18,09:58:30
40.000058,116.379636,0,369,39647.4156828704,2008-07-18,09:58:35
40.00006,116.37963,0,369,39647.4157407407,2008-07-18,09:58:40
40.00006,116.37963,0,369,39647.415775463,2008-07-18,09:58:43
40.000061,116.379625,0,369,39647.4157986111,2008-07-18,09:58:45
40.000063,116.379634,0,369,39647.4158564815,2008-07-18,09:58:50
40.000065,116.37964,0,369,39647.4159143518,2008-07-18,09:58:55
40.000067,116.379641,0,369,39647.4159722222,2008-07-18,09:59:00
40.000069,116.379642,0,369,39647.4160300926,2008-07-18,09:59:05
40.00007,116.379635,0,369,39647.416087963,2008-07-18,09:59:10
40.000071,116.379637,0,369,39647.4161458333,2008-07-18,09:59:15
40.000071,116.379637,0,369,39647.4161805556,2008-07-18,09:59:18
40.000071,116.379636,0,369,39647.4162037037,2008-07-18,09:59:20
40.000071,116.379645,0,369,39647.4162615741,2008-07-18,09:59:25
40.00007,116.379645,0,368,39647.4163194444,2008-07-18,09:59:30
40.000069,116.379647,0,368,39647.4163773148,2008-07-18,09:59:35
40.00007,116.379645,0,368,39647.4164351852,2008-07-18,09:59:40
40.000069,116.379646,0,368,39647.4164930556,2008-07-18,09:59:45
40.000069,116.379646,0,368,39647.4165277778,2008-07-18,09:59:48
40.00007,116.379648,0,368,39647.4165509259,2008-07-18,09:59:50
40.000071,116.379636,0,368,39647.4166087963,2008-07-18,09:59:55
40.000071,116.379624,0,368,39647.4166666667,2008-07-18,10:00:00
40.000072,116.379609,0,368,39647.416724537,2008-07-18,10:00:05
40.000079,116.379555,0,367,39647.4167824074,2008-07-18,10:00:10
40.000057,116.379524,0,367,39647.4168402778,2008-07-18,10:00:15
40.000056,116.379527,0,367,39647.4168981481,2008-07-18,10:00:20
40.000056,116.379527,0,367,39647.4169328704,2008-07-18,10:00:23
40.000056,116.379524,0,367,39647.4169560185,2008-07-18,10:00:25
40.000057,116.379514,0,367,39647.4170138889,2008-07-18,10:00:30
40.000057,116.379514,0,367,39647.4170486111,2008-07-18,10:00:33
40.000058,116.379519,0,367,39647.4170717593,2008-07-18,10:00:35
40.000101,116.379549,0,367,39647.4171296296,2008-07-18,10:00:40
