# Supplementary material for: Research on differential privacy protection method based on user tendency
Source: PLoS One. 2023 Oct 26;18(10):e0288823. doi: 10.1371/journal.pone.0288823 (PMC10602288; doi:10.1371/journal.pone.0288823)
Supplement: S3 Data — (ZIP) [file pone.0288823.s003.zip › Data 5-3/052/Trajectory/20080719044536.plt]

Geolife trajectory
WGS 84
Altitude is in Feet
Reserved 3
0,2,255,My Track,0,0,2,8421376
0
40.001488,116.375089,0,492,39648.1983333333,2008-07-19,04:45:36
40.001433,116.374605,0,491,39648.1983912037,2008-07-19,04:45:41
40.001701,116.375064,0,490,39648.1984490741,2008-07-19,04:45:46
40.001773,116.375007,0,489,39648.1985069444,2008-07-19,04:45:51
40.001824,116.374493,0,489,39648.1985648148,2008-07-19,04:45:56
40.000427,116.374461,0,93,39648.1986226852,2008-07-19,04:46:01
40.000497,116.37454,0,118,39648.1986805556,2008-07-19,04:46:06
40.000548,116.374598,0,121,39648.1987384259,2008-07-19,04:46:11
40.000601,116.374542,0,152,39648.1987962963,2008-07-19,04:46:16
40.000626,116.374414,0,169,39648.1988541667,2008-07-19,04:46:21
40.000631,116.374337,0,177,39648.198912037,2008-07-19,04:46:26
40.00064,116.3743,0,181,39648.1989699074,2008-07-19,04:46:31
40.000638,116.374239,0,184,39648.1990277778,2008-07-19,04:46:36
40.000629,116.374176,0,189,39648.1990856482,2008-07-19,04:46:41
40.000636,116.374108,0,193,39648.1991435185,2008-07-19,04:46:46
40.000658,116.374007,0,196,39648.1992013889,2008-07-19,04:46:51
40.000683,116.373912,0,198,39648.1992592593,2008-07-19,04:46:56
40.000698,116.373797,0,198,39648.1993171296,2008-07-19,04:47:01
40.000699,116.373707,0,200,39648.199375,2008-07-19,04:47:06
40.000662,116.373588,0,204,39648.1994328704,2008-07-19,04:47:11
40.000698,116.373496,0,208,39648.1994907407,2008-07-19,04:47:16
40.00069,116.373413,0,210,39648.1995486111,2008-07-19,04:47:21
40.000724,116.37335,0,212,39648.1996064815,2008-07-19,04:47:26
40.000691,116.373228,0,212,39648.1996643519,2008-07-19,04:47:31
40.000685,116.373137,0,217,39648.1997222222,2008-07-19,04:47:36
40.000682,116.373044,0,220,39648.1997800926,2008-07-19,04:47:41
40.000688,116.372955,0,217,39648.199837963,2008-07-19,04:47:46
40.000687,116.37289,0,218,39648.1998958333,2008-07-19,04:47:51
40.000618,116.372854,0,227,39648.1999537037,2008-07-19,04:47:56
40.000588,116.372861,0,227,39648.2000115741,2008-07-19,04:48:01
40.000584,116.372849,0,228,39648.2000694444,2008-07-19,04:48:06
40.000583,116.372835,0,228,39648.2001273148,2008-07-19,04:48:11
40.000586,116.372828,0,228,39648.2001851852,2008-07-19,04:48:16
40.000584,116.372831,0,228,39648.2002430556,2008-07-19,04:48:21
40.000584,116.372831,0,228,39648.2002777778,2008-07-19,04:48:24
40.000584,116.372836,0,228,39648.2003009259,2008-07-19,04:48:26
40.000578,116.372845,0,228,39648.2003587963,2008-07-19,04:48:31
40.000572,116.37285,0,228,39648.2004166667,2008-07-19,04:48:36
40.000568,116.372846,0,228,39648.200474537,2008-07-19,04:48:41
40.000567,116.37285,0,228,39648.2005324074,2008-07-19,04:48:46
40.000566,116.372851,0,228,39648.2005902778,2008-07-19,04:48:51
40.000566,116.372851,0,228,39648.200625,2008-07-19,04:48:54
40.000561,116.372849,0,228,39648.2006481481,2008-07-19,04:48:56
40.000509,116.372839,0,231,39648.2007060185,2008-07-19,04:49:01
40.00044,116.372818,0,234,39648.2007638889,2008-07-19,04:49:06
40.000426,116.372508,0,235,39648.2046412037,2008-07-19,04:54:41
40.00044,116.372428,0,233,39648.2046990741,2008-07-19,04:54:46
40.00045,116.372148,0,231,39648.2047569444,2008-07-19,04:54:51
40.000436,116.371748,0,227,39648.2048148148,2008-07-19,04:54:56
40.000432,116.371252,0,224,39648.2048726852,2008-07-19,04:55:01
40.000414,116.370797,0,220,39648.2049305556,2008-07-19,04:55:06
40.000364,116.37057,0,218,39648.2049884259,2008-07-19,04:55:11
40.00033,116.37049,0,222,39648.2050462963,2008-07-19,04:55:16
40.000329,116.370485,0,223,39648.2051041667,2008-07-19,04:55:21
40.000329,116.370481,0,223,39648.205162037,2008-07-19,04:55:26
40.000328,116.370474,0,224,39648.2052199074,2008-07-19,04:55:31
40.000328,116.370468,0,224,39648.2052777778,2008-07-19,04:55:36
40.000327,116.370463,0,224,39648.2053356481,2008-07-19,04:55:41
40.000327,116.370457,0,225,39648.2053935185,2008-07-19,04:55:46
40.000327,116.370459,0,225,39648.2054513889,2008-07-19,04:55:51
40.000327,116.370459,0,225,39648.2054861111,2008-07-19,04:55:54
40.000327,116.370461,0,225,39648.2055092593,2008-07-19,04:55:56
40.000326,116.370446,0,224,39648.2055671296,2008-07-19,04:56:01
40.000338,116.370172,0,216,39648.205625,2008-07-19,04:56:06
40.000347,116.369775,0,207,39648.2056828704,2008-07-19,04:56:11
40.000348,116.369267,0,188,39648.2057407407,2008-07-19,04:56:16
40.000365,116.368763,0,177,39648.2057986111,2008-07-19,04:56:21
40.000384,116.368287,0,182,39648.2058564815,2008-07-19,04:56:26
40.00038,116.367913,0,184,39648.2059143518,2008-07-19,04:56:31
40.000346,116.367832,0,183,39648.2059722222,2008-07-19,04:56:36
40.000331,116.367813,0,178,39648.2060300926,2008-07-19,04:56:41
40.000324,116.36779,0,175,39648.206087963,2008-07-19,04:56:46
40.000322,116.367755,0,174,39648.2061458333,2008-07-19,04:56:51
40.000317,116.367739,0,173,39648.2062037037,2008-07-19,04:56:56
40.000316,116.367715,0,173,39648.2062615741,2008-07-19,04:57:01
40.000253,116.367484,0,175,39648.2063194444,2008-07-19,04:57:06
40.000253,116.367118,0,179,39648.2063773148,2008-07-19,04:57:11
40.000242,116.366655,0,179,39648.2064351852,2008-07-19,04:57:16
40.000246,116.366113,0,177,39648.2064930556,2008-07-19,04:57:21
40.000237,116.365509,0,174,39648.2065509259,2008-07-19,04:57:26
40.000218,116.365004,0,171,39648.2066087963,2008-07-19,04:57:31
40.000213,116.364633,0,165,39648.2066666667,2008-07-19,04:57:36
40.000204,116.364471,0,161,39648.206724537,2008-07-19,04:57:41
40.000226,116.364434,0,160,39648.2067824074,2008-07-19,04:57:46
40.000226,116.364417,0,159,39648.2068402778,2008-07-19,04:57:51
40.000227,116.364397,0,158,39648.2068981482,2008-07-19,04:57:56
40.000228,116.364393,0,158,39648.2069560185,2008-07-19,04:58:01
40.000228,116.364393,0,158,39648.2069907407,2008-07-19,04:58:04
40.000228,116.3644,0,158,39648.2070138889,2008-07-19,04:58:06
40.000228,116.364412,0,157,39648.2070717593,2008-07-19,04:58:11
40.000229,116.364417,0,157,39648.2071296296,2008-07-19,04:58:16
40.00023,116.364414,0,157,39648.2071875,2008-07-19,04:58:21
40.00023,116.364407,0,157,39648.2072453704,2008-07-19,04:58:26
40.00023,116.364406,0,157,39648.2073032407,2008-07-19,04:58:31
40.000231,116.364403,0,157,39648.2073611111,2008-07-19,04:58:36
40.000237,116.364395,0,156,39648.2074189815,2008-07-19,04:58:41
40.000241,116.364392,0,156,39648.2074768519,2008-07-19,04:58:46
40.000243,116.364391,0,157,39648.2075347222,2008-07-19,04:58:51
40.000244,116.364393,0,157,39648.2075925926,2008-07-19,04:58:56
40.000245,116.364393,0,157,39648.207650463,2008-07-19,04:59:01
40.000245,116.364393,0,157,39648.2076851852,2008-07-19,04:59:04
40.000245,116.364391,0,157,39648.2077083333,2008-07-19,04:59:06
40.000237,116.36434,0,156,39648.2077662037,2008-07-19,04:59:11
40.000213,116.364054,0,150,39648.2078240741,2008-07-19,04:59:16
40.000222,116.363689,0,147,39648.2078819444,2008-07-19,04:59:21
40.000198,116.363196,0,141,39648.2079398148,2008-07-19,04:59:26
40.000161,116.362546,0,134,39648.2079976852,2008-07-19,04:59:31
40.000129,116.361811,0,131,39648.2080555556,2008-07-19,04:59:36
40.000129,116.361023,0,140,39648.2081134259,2008-07-19,04:59:41
40.000104,116.360281,0,147,39648.2081712963,2008-07-19,04:59:46
40.000077,116.359619,0,153,39648.2082291667,2008-07-19,04:59:51
40.00004,116.359061,0,158,39648.208287037,2008-07-19,04:59:56
39.999999,116.358697,0,161,39648.2083449074,2008-07-19,05:00:01
39.999809,116.358505,0,142,39648.2084027778,2008-07-19,05:00:06
39.999503,116.358524,0,145,39648.2084606481,2008-07-19,05:00:11
39.999155,116.358564,0,139,39648.2085185185,2008-07-19,05:00:16
39.998767,116.358581,0,139,39648.2085763889,2008-07-19,05:00:21
39.998423,116.358636,0,132,39648.2086342593,2008-07-19,05:00:26
39.998091,116.358617,0,135,39648.2086921296,2008-07-19,05:00:31
39.997969,116.358601,0,136,39648.20875,2008-07-19,05:00:36
39.997962,116.358562,0,146,39648.2088078704,2008-07-19,05:00:41
39.997954,116.358562,0,146,39648.2088657407,2008-07-19,05:00:46
39.997954,116.358562,0,146,39648.208900463,2008-07-19,05:00:49
39.997947,116.358564,0,147,39648.2089236111,2008-07-19,05:00:51
39.997791,116.358623,0,140,39648.2089814815,2008-07-19,05:00:56
39.997466,116.358663,0,136,39648.2090393519,2008-07-19,05:01:01
39.99705,116.358667,0,130,39648.2090972222,2008-07-19,05:01:06
39.996635,116.358744,0,127,39648.2091550926,2008-07-19,05:01:11
39.996186,116.358789,0,124,39648.209212963,2008-07-19,05:01:16
39.995671,116.358743,0,123,39648.2092708333,2008-07-19,05:01:21
39.99512,116.358727,0,124,39648.2093287037,2008-07-19,05:01:26
39.994594,116.358764,0,127,39648.2093865741,2008-07-19,05:01:31
39.99415,116.358832,0,128,39648.2094444444,2008-07-19,05:01:36
39.993782,116.358815,0,132,39648.2095023148,2008-07-19,05:01:41
39.993568,116.35875,0,126,39648.2095601852,2008-07-19,05:01:46
39.993519,116.358766,0,122,39648.2096180556,2008-07-19,05:01:51
39.993495,116.358777,0,120,39648.2096759259,2008-07-19,05:01:56
39.993361,116.358824,0,120,39648.2097337963,2008-07-19,05:02:01
39.993095,116.35884,0,117,39648.2097916667,2008-07-19,05:02:06
39.992784,116.358802,0,111,39648.209849537,2008-07-19,05:02:11
39.992555,116.358782,0,109,39648.2099074074,2008-07-19,05:02:16
39.992457,116.35862,0,95,39648.2099652778,2008-07-19,05:02:21
39.992453,116.358203,0,94,39648.2100231481,2008-07-19,05:02:26
39.99244,116.357723,0,90,39648.2100810185,2008-07-19,05:02:31
39.992427,116.357175,0,86,39648.2101388889,2008-07-19,05:02:36
39.992409,116.356566,0,81,39648.2101967593,2008-07-19,05:02:41
39.992404,116.355884,0,72,39648.2102546296,2008-07-19,05:02:46
39.992383,116.355149,0,72,39648.2103125,2008-07-19,05:02:51
39.99237,116.354409,0,69,39648.2103703704,2008-07-19,05:02:56
39.992351,116.353717,0,65,39648.2104282407,2008-07-19,05:03:01
39.992341,116.353103,0,63,39648.2104861111,2008-07-19,05:03:06
39.992318,116.352546,0,67,39648.2105439815,2008-07-19,05:03:11
39.992299,116.352169,0,69,39648.2106018519,2008-07-19,05:03:16
39.992302,116.352039,0,69,39648.2106597222,2008-07-19,05:03:21
39.992274,116.352017,0,72,39648.2107175926,2008-07-19,05:03:26
39.992274,116.352021,0,71,39648.210775463,2008-07-19,05:03:31
39.992274,116.352021,0,71,39648.2108333333,2008-07-19,05:03:36
39.992274,116.352021,0,71,39648.2108680556,2008-07-19,05:03:39
39.992273,116.352023,0,71,39648.2108912037,2008-07-19,05:03:41
39.992267,116.351994,0,72,39648.2109490741,2008-07-19,05:03:46
39.99228,116.351845,0,80,39648.2110069444,2008-07-19,05:03:51
39.992282,116.351763,0,92,39648.2110648148,2008-07-19,05:03:56
39.992284,116.351757,0,95,39648.2111226852,2008-07-19,05:04:01
39.992283,116.351751,0,95,39648.2111805556,2008-07-19,05:04:06
39.992282,116.351744,0,95,39648.2112384259,2008-07-19,05:04:11
39.992282,116.351742,0,95,39648.2112962963,2008-07-19,05:04:16
39.992281,116.351741,0,96,39648.2113541667,2008-07-19,05:04:21
39.992281,116.351741,0,96,39648.2113888889,2008-07-19,05:04:24
39.992281,116.351739,0,96,39648.211412037,2008-07-19,05:04:26
39.992287,116.351618,0,102,39648.2114699074,2008-07-19,05:04:31
39.992292,116.351385,0,105,39648.2115277778,2008-07-19,05:04:36
39.992326,116.350984,0,108,39648.2115856481,2008-07-19,05:04:41
39.992333,116.350464,0,111,39648.2116435185,2008-07-19,05:04:46
39.992245,116.34985,0,119,39648.2117013889,2008-07-19,05:04:51
39.992212,116.34922,0,121,39648.2117592593,2008-07-19,05:04:56
39.992198,116.348592,0,126,39648.2118171296,2008-07-19,05:05:01
39.99214,116.348007,0,132,39648.211875,2008-07-19,05:05:06
39.99208,116.347572,0,127,39648.2119328704,2008-07-19,05:05:11
39.992067,116.347505,0,128,39648.2119907407,2008-07-19,05:05:16
39.992065,116.347513,0,131,39648.2120486111,2008-07-19,05:05:21
39.992066,116.347515,0,131,39648.2121064815,2008-07-19,05:05:26
39.992066,116.347516,0,131,39648.2121643518,2008-07-19,05:05:31
39.992066,116.347516,0,132,39648.2122222222,2008-07-19,05:05:36
39.992066,116.347518,0,131,39648.2122800926,2008-07-19,05:05:41
39.992066,116.34752,0,131,39648.212337963,2008-07-19,05:05:46
39.992065,116.347517,0,131,39648.2123958333,2008-07-19,05:05:51
39.992064,116.347516,0,130,39648.2124537037,2008-07-19,05:05:56
39.992064,116.347516,0,130,39648.2125115741,2008-07-19,05:06:01
39.992063,116.347516,0,130,39648.2125694444,2008-07-19,05:06:06
39.992062,116.347515,0,130,39648.2126273148,2008-07-19,05:06:11
39.992062,116.347515,0,131,39648.2126851852,2008-07-19,05:06:16
39.992061,116.347515,0,130,39648.2127430556,2008-07-19,05:06:21
39.992061,116.347515,0,130,39648.2128009259,2008-07-19,05:06:26
39.99206,116.347515,0,130,39648.2128587963,2008-07-19,05:06:31
39.99206,116.347514,0,130,39648.2129166667,2008-07-19,05:06:36
39.99206,116.347514,0,130,39648.212974537,2008-07-19,05:06:41
39.99206,116.347514,0,130,39648.2130092593,2008-07-19,05:06:44
39.992059,116.347514,0,130,39648.2130324074,2008-07-19,05:06:46
39.99204,116.347393,0,130,39648.2130902778,2008-07-19,05:06:51
39.991917,116.347081,0,132,39648.2131481481,2008-07-19,05:06:56
39.991666,116.346887,0,129,39648.2132060185,2008-07-19,05:07:01
39.991271,116.346859,0,127,39648.2132638889,2008-07-19,05:07:06
39.990839,116.346878,0,120,39648.2133217593,2008-07-19,05:07:11
39.990367,116.346919,0,120,39648.2133796296,2008-07-19,05:07:16
39.989929,116.346947,0,117,39648.2134375,2008-07-19,05:07:21
39.989598,116.346922,0,114,39648.2134953704,2008-07-19,05:07:26
39.989362,116.346923,0,109,39648.2135532407,2008-07-19,05:07:31
39.989332,116.346945,0,106,39648.2136111111,2008-07-19,05:07:36
39.989325,116.346947,0,105,39648.2136689815,2008-07-19,05:07:41
39.989325,116.346947,0,105,39648.2137037037,2008-07-19,05:07:44
39.989321,116.346948,0,105,39648.2137268518,2008-07-19,05:07:46
39.989293,116.346946,0,106,39648.2137847222,2008-07-19,05:07:51
39.989132,116.34694,0,111,39648.2138425926,2008-07-19,05:07:56
39.988869,116.346993,0,120,39648.213900463,2008-07-19,05:08:01
39.988597,116.347023,0,125,39648.2139583333,2008-07-19,05:08:06
39.98832,116.347035,0,129,39648.2140162037,2008-07-19,05:08:11
39.988014,116.347072,0,130,39648.2140740741,2008-07-19,05:08:16
39.987681,116.34712,0,135,39648.2141319444,2008-07-19,05:08:21
39.987422,116.347133,0,134,39648.2141898148,2008-07-19,05:08:26
39.987263,116.347125,0,132,39648.2142476852,2008-07-19,05:08:31
39.987226,116.347076,0,137,39648.2143055556,2008-07-19,05:08:36
39.987234,116.347064,0,138,39648.2143634259,2008-07-19,05:08:41
39.987235,116.347064,0,140,39648.2144212963,2008-07-19,05:08:46
39.987235,116.347065,0,141,39648.2144791667,2008-07-19,05:08:51
39.987234,116.347066,0,142,39648.214537037,2008-07-19,05:08:56
39.987235,116.347067,0,142,39648.2145949074,2008-07-19,05:09:01
39.987237,116.347068,0,142,39648.2146527778,2008-07-19,05:09:06
39.987241,116.347068,0,141,39648.2147106482,2008-07-19,05:09:11
39.987241,116.347068,0,140,39648.2147685185,2008-07-19,05:09:16
39.987239,116.347069,0,140,39648.2148263889,2008-07-19,05:09:21
39.98724,116.34707,0,140,39648.2148842593,2008-07-19,05:09:26
39.987239,116.347071,0,140,39648.2149421296,2008-07-19,05:09:31
39.98724,116.347071,0,140,39648.215,2008-07-19,05:09:36
39.98724,116.347071,0,140,39648.2150578704,2008-07-19,05:09:41
39.98724,116.347071,0,140,39648.2151157407,2008-07-19,05:09:46
39.98724,116.347071,0,139,39648.2151736111,2008-07-19,05:09:51
39.98724,116.34707,0,139,39648.2152314815,2008-07-19,05:09:56
39.98724,116.34707,0,139,39648.2152893519,2008-07-19,05:10:01
39.98724,116.34707,0,139,39648.2153472222,2008-07-19,05:10:06
39.98724,116.34707,0,139,39648.2154050926,2008-07-19,05:10:11
39.98724,116.34707,0,139,39648.215462963,2008-07-19,05:10:16
39.987239,116.34707,0,139,39648.2155208333,2008-07-19,05:10:21
39.987239,116.34707,0,139,39648.2155555556,2008-07-19,05:10:24
39.987239,116.347071,0,139,39648.2155787037,2008-07-19,05:10:26
39.987189,116.347066,0,139,39648.2156365741,2008-07-19,05:10:31
39.986991,116.347083,0,142,39648.2156944444,2008-07-19,05:10:36
39.986764,116.347111,0,143,39648.2157523148,2008-07-19,05:10:41
39.986495,116.347146,0,143,39648.2158101852,2008-07-19,05:10:46
39.98626,116.347152,0,153,39648.2158680556,2008-07-19,05:10:51
39.986151,116.347163,0,155,39648.2159259259,2008-07-19,05:10:56
39.986144,116.347171,0,153,39648.2159837963,2008-07-19,05:11:01
39.986143,116.347172,0,153,39648.2160416667,2008-07-19,05:11:06
39.986143,116.347172,0,153,39648.216099537,2008-07-19,05:11:11
39.986143,116.347172,0,153,39648.2161342593,2008-07-19,05:11:14
39.986144,116.347172,0,153,39648.2161574074,2008-07-19,05:11:16
39.986057,116.34719,0,154,39648.2162152778,2008-07-19,05:11:21
39.985846,116.347227,0,154,39648.2162731481,2008-07-19,05:11:26
39.985558,116.347296,0,152,39648.2163310185,2008-07-19,05:11:31
39.985306,116.347474,0,148,39648.2163888889,2008-07-19,05:11:36
39.985277,116.347889,0,147,39648.2164467593,2008-07-19,05:11:41
39.985322,116.348434,0,138,39648.2165046296,2008-07-19,05:11:46
39.985356,116.349063,0,132,39648.2165625,2008-07-19,05:11:51
39.985393,116.349693,0,122,39648.2166203704,2008-07-19,05:11:56
39.985406,116.350161,0,121,39648.2166782407,2008-07-19,05:12:01
39.985368,116.350483,0,115,39648.2167361111,2008-07-19,05:12:06
39.985345,116.350646,0,126,39648.2167939815,2008-07-19,05:12:11
39.985321,116.350673,0,135,39648.2168518519,2008-07-19,05:12:16
39.98531,116.350733,0,138,39648.2169097222,2008-07-19,05:12:21
39.985303,116.350803,0,142,39648.2169675926,2008-07-19,05:12:26
39.985301,116.350869,0,141,39648.217025463,2008-07-19,05:12:31
39.985302,116.350956,0,144,39648.2170833333,2008-07-19,05:12:36
39.985299,116.351029,0,148,39648.2171412037,2008-07-19,05:12:41
39.985236,116.351124,0,151,39648.2171990741,2008-07-19,05:12:46
39.985237,116.3512,0,145,39648.2172569444,2008-07-19,05:12:51
39.985243,116.351283,0,136,39648.2173148148,2008-07-19,05:12:56
39.985231,116.351362,0,126,39648.2173726852,2008-07-19,05:13:01
39.985223,116.351442,0,117,39648.2174305556,2008-07-19,05:13:06
39.985214,116.35153,0,110,39648.2174884259,2008-07-19,05:13:11
39.985298,116.351651,0,118,39648.2175462963,2008-07-19,05:13:16
39.985292,116.351745,0,126,39648.2176041667,2008-07-19,05:13:21
39.985274,116.351825,0,129,39648.217662037,2008-07-19,05:13:26
39.985224,116.351839,0,132,39648.2177199074,2008-07-19,05:13:31
39.985142,116.351856,0,135,39648.2177777778,2008-07-19,05:13:36
39.985069,116.351874,0,137,39648.2178356481,2008-07-19,05:13:41
39.985005,116.351904,0,141,39648.2178935185,2008-07-19,05:13:46
39.984949,116.351998,0,144,39648.2179513889,2008-07-19,05:13:51
39.984947,116.352088,0,146,39648.2180092593,2008-07-19,05:13:56
39.984932,116.352188,0,146,39648.2180671296,2008-07-19,05:14:01
39.984874,116.352271,0,148,39648.218125,2008-07-19,05:14:06
39.98481,116.352337,0,148,39648.2181828704,2008-07-19,05:14:11
39.984748,116.352398,0,145,39648.2182407407,2008-07-19,05:14:16
39.984803,116.352517,0,135,39648.2182986111,2008-07-19,05:14:21
39.984918,116.352616,0,134,39648.2183564815,2008-07-19,05:14:26
39.984922,116.352709,0,135,39648.2184143519,2008-07-19,05:14:31
39.984925,116.352789,0,133,39648.2184722222,2008-07-19,05:14:36
39.984935,116.352858,0,134,39648.2185300926,2008-07-19,05:14:41
39.984945,116.352962,0,135,39648.218587963,2008-07-19,05:14:46
39.984849,116.353026,0,138,39648.2186458333,2008-07-19,05:14:51
39.984853,116.353053,0,144,39648.2187037037,2008-07-19,05:14:56
39.984855,116.353098,0,156,39648.2187615741,2008-07-19,05:15:01
39.984848,116.353228,0,163,39648.2188194444,2008-07-19,05:15:06
39.984871,116.353348,0,172,39648.2188773148,2008-07-19,05:15:11
39.984901,116.353472,0,174,39648.2189351852,2008-07-19,05:15:16
39.984941,116.353583,0,180,39648.2189930556,2008-07-19,05:15:21
39.984972,116.353634,0,185,39648.2190509259,2008-07-19,05:15:26
39.984967,116.353669,0,182,39648.2191087963,2008-07-19,05:15:31
39.984953,116.353703,0,178,39648.2191666667,2008-07-19,05:15:36
39.984952,116.353736,0,170,39648.219224537,2008-07-19,05:15:41
39.984921,116.353779,0,169,39648.2192824074,2008-07-19,05:15:46
39.984921,116.353779,0,169,39648.2193171296,2008-07-19,05:15:49
39.984921,116.35378,0,170,39648.2193402778,2008-07-19,05:15:51
39.98492,116.353794,0,171,39648.2193981481,2008-07-19,05:15:56
39.984909,116.353803,0,172,39648.2194560185,2008-07-19,05:16:01
39.984913,116.353822,0,173,39648.2195138889,2008-07-19,05:16:06
39.984954,116.353827,0,177,39648.2195717593,2008-07-19,05:16:11
39.98472,116.353996,0,197,39648.2226967593,2008-07-19,05:20:41
39.984692,116.353991,0,197,39648.2227546296,2008-07-19,05:20:46
39.984709,116.353948,0,197,39648.2228125,2008-07-19,05:20:51
39.984703,116.353958,0,197,39648.2228703704,2008-07-19,05:20:56
39.984694,116.353963,0,197,39648.2229282407,2008-07-19,05:21:01
39.984685,116.353964,0,197,39648.2229861111,2008-07-19,05:21:06
39.984674,116.353963,0,197,39648.2230439815,2008-07-19,05:21:11
39.984662,116.353962,0,197,39648.2231018519,2008-07-19,05:21:16
39.984303,116.35394,0,442,39648.224837963,2008-07-19,05:23:46
39.985349,116.353589,0,359,39648.2248958333,2008-07-19,05:23:51
39.985246,116.353611,0,283,39648.2249537037,2008-07-19,05:23:56
39.985197,116.353551,0,269,39648.2250115741,2008-07-19,05:24:01
39.985162,116.35347,0,259,39648.2250694444,2008-07-19,05:24:06
39.985172,116.353384,0,262,39648.2251273148,2008-07-19,05:24:11
39.985213,116.353308,0,250,39648.2251851852,2008-07-19,05:24:16
39.985177,116.353219,0,232,39648.2252430556,2008-07-19,05:24:21
39.985136,116.353125,0,200,39648.2253009259,2008-07-19,05:24:26
39.985135,116.353053,0,199,39648.2253587963,2008-07-19,05:24:31
39.985082,116.353004,0,206,39648.2254166667,2008-07-19,05:24:36
39.985101,116.352985,0,211,39648.225474537,2008-07-19,05:24:41
39.985145,116.352891,0,211,39648.2255324074,2008-07-19,05:24:46
39.985202,116.352778,0,208,39648.2255902778,2008-07-19,05:24:51
39.985189,116.352686,0,200,39648.2256481481,2008-07-19,05:24:56
39.985155,116.352621,0,189,39648.2257060185,2008-07-19,05:25:01
39.985097,116.352504,0,173,39648.2257638889,2008-07-19,05:25:06
39.98507,116.35244,0,164,39648.2258217593,2008-07-19,05:25:11
39.985057,116.352353,0,156,39648.2258796296,2008-07-19,05:25:16
39.985036,116.352295,0,145,39648.2259375,2008-07-19,05:25:21
39.985036,116.352241,0,142,39648.2259953704,2008-07-19,05:25:26
39.984979,116.352143,0,139,39648.2260532407,2008-07-19,05:25:31
39.984961,116.352017,0,126,39648.2261111111,2008-07-19,05:25:36
39.984993,116.351936,0,124,39648.2261689815,2008-07-19,05:25:41
39.985034,116.351871,0,118,39648.2262268519,2008-07-19,05:25:46
39.985127,116.351914,0,122,39648.2262847222,2008-07-19,05:25:51
39.985201,116.35192,0,123,39648.2263425926,2008-07-19,05:25:56
39.985257,116.351896,0,114,39648.226400463,2008-07-19,05:26:01
39.985301,116.351783,0,113,39648.2264583333,2008-07-19,05:26:06
39.985318,116.35165,0,118,39648.2265162037,2008-07-19,05:26:11
39.985325,116.351558,0,127,39648.2265740741,2008-07-19,05:26:16
39.985354,116.35149,0,132,39648.2266319444,2008-07-19,05:26:21
39.985355,116.351394,0,135,39648.2266898148,2008-07-19,05:26:26
39.985348,116.351305,0,133,39648.2267476852,2008-07-19,05:26:31
39.985335,116.351218,0,128,39648.2268055556,2008-07-19,05:26:36
39.985331,116.351129,0,126,39648.2268634259,2008-07-19,05:26:41
39.985324,116.351045,0,127,39648.2269212963,2008-07-19,05:26:46
39.985323,116.350951,0,130,39648.2269791667,2008-07-19,05:26:51
39.985335,116.350866,0,137,39648.227037037,2008-07-19,05:26:56
39.985334,116.35078,0,141,39648.2270949074,2008-07-19,05:27:01
39.985297,116.350723,0,141,39648.2271527778,2008-07-19,05:27:06
39.985288,116.350645,0,146,39648.2272106481,2008-07-19,05:27:11
39.9853,116.350546,0,147,39648.2272685185,2008-07-19,05:27:16
39.985321,116.350471,0,146,39648.2273263889,2008-07-19,05:27:21
39.985325,116.35037,0,148,39648.2273842593,2008-07-19,05:27:26
39.985287,116.350296,0,147,39648.2274421296,2008-07-19,05:27:31
39.985291,116.350211,0,154,39648.2275,2008-07-19,05:27:36
39.985287,116.35012,0,156,39648.2275578704,2008-07-19,05:27:41
39.985293,116.350042,0,158,39648.2276157407,2008-07-19,05:27:46
39.985309,116.349955,0,162,39648.2276736111,2008-07-19,05:27:51
39.98529,116.349861,0,158,39648.2277314815,2008-07-19,05:27:56
39.985275,116.349786,0,161,39648.2277893518,2008-07-19,05:28:01
39.985279,116.34971,0,165,39648.2278472222,2008-07-19,05:28:06
39.985265,116.349612,0,161,39648.2279050926,2008-07-19,05:28:11
39.985276,116.349522,0,160,39648.227962963,2008-07-19,05:28:16
39.985261,116.349435,0,153,39648.2280208333,2008-07-19,05:28:21
39.985266,116.34935,0,146,39648.2280787037,2008-07-19,05:28:26
39.985294,116.349269,0,142,39648.2281365741,2008-07-19,05:28:31
39.985285,116.349188,0,143,39648.2281944444,2008-07-19,05:28:36
39.985262,116.349109,0,145,39648.2282523148,2008-07-19,05:28:41
39.985252,116.349027,0,147,39648.2283101852,2008-07-19,05:28:46
39.985263,116.348939,0,149,39648.2283680556,2008-07-19,05:28:51
39.985271,116.348858,0,157,39648.2284259259,2008-07-19,05:28:56
39.985272,116.348775,0,160,39648.2284837963,2008-07-19,05:29:01
39.985255,116.348695,0,161,39648.2285416667,2008-07-19,05:29:06
39.985264,116.348592,0,163,39648.228599537,2008-07-19,05:29:11
39.985278,116.34851,0,165,39648.2286574074,2008-07-19,05:29:16
39.985278,116.348435,0,166,39648.2287152778,2008-07-19,05:29:21
39.985262,116.348347,0,169,39648.2287731481,2008-07-19,05:29:26
39.985255,116.34826,0,173,39648.2288310185,2008-07-19,05:29:31
39.98524,116.348175,0,166,39648.2288888889,2008-07-19,05:29:36
39.985249,116.348093,0,167,39648.2289467593,2008-07-19,05:29:41
39.985268,116.348052,0,167,39648.2290046296,2008-07-19,05:29:46
39.985271,116.348008,0,161,39648.2290625,2008-07-19,05:29:51
39.985262,116.348013,0,157,39648.2291203704,2008-07-19,05:29:56
39.985312,116.347987,0,152,39648.2291782407,2008-07-19,05:30:01
39.985342,116.347966,0,150,39648.2292361111,2008-07-19,05:30:06
39.985364,116.347986,0,147,39648.2292939815,2008-07-19,05:30:11
39.985368,116.348007,0,145,39648.2293518518,2008-07-19,05:30:16
39.985402,116.347972,0,143,39648.2294097222,2008-07-19,05:30:21
39.985488,116.34786,0,141,39648.2294675926,2008-07-19,05:30:26
39.985623,116.347776,0,141,39648.229525463,2008-07-19,05:30:31
39.985684,116.347761,0,143,39648.2295833333,2008-07-19,05:30:36
39.985736,116.347737,0,143,39648.2296412037,2008-07-19,05:30:41
39.985738,116.34764,0,147,39648.2296990741,2008-07-19,05:30:46
39.985847,116.347589,0,147,39648.2297569444,2008-07-19,05:30:51
39.985948,116.34779,0,159,39648.2298148148,2008-07-19,05:30:56
39.98598,116.34802,0,148,39648.2298726852,2008-07-19,05:31:01
39.986001,116.34809,0,144,39648.2299305556,2008-07-19,05:31:06
39.985987,116.348153,0,140,39648.2299884259,2008-07-19,05:31:11
39.985973,116.348244,0,128,39648.2300462963,2008-07-19,05:31:16
39.985976,116.348347,0,125,39648.2301041667,2008-07-19,05:31:21
39.985965,116.348438,0,123,39648.230162037,2008-07-19,05:31:26
39.985966,116.348521,0,130,39648.2302199074,2008-07-19,05:31:31
39.98596,116.348615,0,126,39648.2302777778,2008-07-19,05:31:36
39.985966,116.348684,0,121,39648.2303356482,2008-07-19,05:31:41
39.985991,116.348781,0,118,39648.2303935185,2008-07-19,05:31:46
39.985987,116.348888,0,112,39648.2304513889,2008-07-19,05:31:51
39.985979,116.348973,0,107,39648.2305092593,2008-07-19,05:31:56
39.985975,116.349072,0,107,39648.2305671296,2008-07-19,05:32:01
39.985983,116.34915,0,100,39648.230625,2008-07-19,05:32:06
39.98598,116.349246,0,94,39648.2306828704,2008-07-19,05:32:11
39.985972,116.349342,0,93,39648.2307407407,2008-07-19,05:32:16
39.985967,116.349424,0,91,39648.2307986111,2008-07-19,05:32:21
39.985941,116.349497,0,89,39648.2308564815,2008-07-19,05:32:26
39.985928,116.349569,0,86,39648.2309143519,2008-07-19,05:32:31
39.985921,116.349645,0,83,39648.2309722222,2008-07-19,05:32:36
39.985893,116.349705,0,83,39648.2310300926,2008-07-19,05:32:41
39.985875,116.349801,0,82,39648.231087963,2008-07-19,05:32:46
39.98589,116.349891,0,80,39648.2311458333,2008-07-19,05:32:51
39.985885,116.349986,0,82,39648.2312037037,2008-07-19,05:32:56
39.985888,116.350087,0,88,39648.2312615741,2008-07-19,05:33:01
39.98589,116.350175,0,92,39648.2313194444,2008-07-19,05:33:06
39.985911,116.350253,0,98,39648.2313773148,2008-07-19,05:33:11
39.985906,116.350298,0,106,39648.2314351852,2008-07-19,05:33:16
39.985901,116.350327,0,110,39648.2314930556,2008-07-19,05:33:21
39.985913,116.350375,0,110,39648.2315509259,2008-07-19,05:33:26
39.985933,116.350418,0,111,39648.2316087963,2008-07-19,05:33:31
39.985922,116.350455,0,112,39648.2316666667,2008-07-19,05:33:36
39.985939,116.350486,0,114,39648.231724537,2008-07-19,05:33:41
39.985951,116.350479,0,115,39648.2317824074,2008-07-19,05:33:46
39.985952,116.350478,0,115,39648.2318402778,2008-07-19,05:33:51
39.985952,116.350478,0,115,39648.2318981481,2008-07-19,05:33:56
39.985952,116.350478,0,115,39648.2319328704,2008-07-19,05:33:59
39.985952,116.350477,0,116,39648.2319560185,2008-07-19,05:34:01
39.985941,116.350494,0,117,39648.2320138889,2008-07-19,05:34:06
39.98593,116.350487,0,120,39648.2320717593,2008-07-19,05:34:11
39.98593,116.350487,0,120,39648.2321064815,2008-07-19,05:34:14
39.985927,116.350489,0,120,39648.2321296296,2008-07-19,05:34:16
39.985912,116.350502,0,124,39648.2321875,2008-07-19,05:34:21
39.985932,116.350516,0,123,39648.2322453704,2008-07-19,05:34:26
39.985932,116.350516,0,123,39648.2322800926,2008-07-19,05:34:29
39.98593,116.350519,0,123,39648.2323032407,2008-07-19,05:34:31
39.985942,116.350531,0,121,39648.2323611111,2008-07-19,05:34:36
39.985951,116.350539,0,120,39648.2324189815,2008-07-19,05:34:41
39.985943,116.350546,0,120,39648.2324768519,2008-07-19,05:34:46
39.985943,116.350546,0,120,39648.2325115741,2008-07-19,05:34:49
39.985939,116.350549,0,120,39648.2325347222,2008-07-19,05:34:51
39.985939,116.35054,0,120,39648.2325925926,2008-07-19,05:34:56
39.985943,116.350517,0,120,39648.232650463,2008-07-19,05:35:01
39.985931,116.350518,0,120,39648.2327083333,2008-07-19,05:35:06
39.985921,116.35051,0,120,39648.2327662037,2008-07-19,05:35:11
39.985921,116.35051,0,120,39648.2328009259,2008-07-19,05:35:14
39.985914,116.350506,0,120,39648.2328240741,2008-07-19,05:35:16
39.985904,116.350509,0,120,39648.2328819444,2008-07-19,05:35:21
39.985909,116.350366,0,120,39648.2329398148,2008-07-19,05:35:26
39.985917,116.350031,0,120,39648.2329976852,2008-07-19,05:35:31
39.985868,116.349522,0,117,39648.2330555556,2008-07-19,05:35:36
39.985848,116.349012,0,113,39648.2331134259,2008-07-19,05:35:41
39.985825,116.348477,0,109,39648.2331712963,2008-07-19,05:35:46
39.985781,116.347996,0,104,39648.2332291667,2008-07-19,05:35:51
39.985766,116.347643,0,99,39648.233287037,2008-07-19,05:35:56
39.985775,116.34752,0,94,39648.2333449074,2008-07-19,05:36:01
39.985793,116.347511,0,91,39648.2334027778,2008-07-19,05:36:06
39.985786,116.347517,0,90,39648.2334606481,2008-07-19,05:36:11
39.985787,116.347516,0,90,39648.2335185185,2008-07-19,05:36:16
39.985784,116.347519,0,90,39648.2335763889,2008-07-19,05:36:21
39.985783,116.347519,0,90,39648.2336342593,2008-07-19,05:36:26
39.985786,116.347517,0,90,39648.2336921296,2008-07-19,05:36:31
39.985791,116.347514,0,90,39648.23375,2008-07-19,05:36:36
39.985798,116.347508,0,91,39648.2338078704,2008-07-19,05:36:41
39.985801,116.347506,0,91,39648.2338657407,2008-07-19,05:36:46
39.985806,116.347502,0,90,39648.2339236111,2008-07-19,05:36:51
39.985808,116.3475,0,90,39648.2339814815,2008-07-19,05:36:56
39.985812,116.347496,0,90,39648.2340393519,2008-07-19,05:37:01
39.985814,116.347494,0,90,39648.2340972222,2008-07-19,05:37:06
39.985812,116.347495,0,90,39648.2341550926,2008-07-19,05:37:11
39.985814,116.347494,0,90,39648.234212963,2008-07-19,05:37:16
39.985817,116.347492,0,90,39648.2342708333,2008-07-19,05:37:21
39.985815,116.347495,0,90,39648.2343287037,2008-07-19,05:37:26
39.985813,116.347497,0,90,39648.2343865741,2008-07-19,05:37:31
39.985813,116.347497,0,90,39648.2344212963,2008-07-19,05:37:34
39.985816,116.347495,0,90,39648.2344444444,2008-07-19,05:37:36
39.985825,116.347489,0,90,39648.2345023148,2008-07-19,05:37:41
39.985825,116.347489,0,90,39648.234537037,2008-07-19,05:37:44
39.98583,116.347485,0,90,39648.2345601852,2008-07-19,05:37:46
39.985733,116.347508,0,91,39648.2346180556,2008-07-19,05:37:51
39.985733,116.347508,0,91,39648.2346527778,2008-07-19,05:37:54
39.985733,116.347508,0,91,39648.2346759259,2008-07-19,05:37:56
39.985731,116.347475,0,91,39648.2347337963,2008-07-19,05:38:01
39.985735,116.347278,0,91,39648.2347916667,2008-07-19,05:38:06
39.985702,116.346971,0,91,39648.234849537,2008-07-19,05:38:11
39.98568,116.34658,0,91,39648.2349074074,2008-07-19,05:38:16
39.985656,116.346073,0,92,39648.2349652778,2008-07-19,05:38:21
39.985666,116.345476,0,93,39648.2350231481,2008-07-19,05:38:26
39.98569,116.344815,0,95,39648.2350810185,2008-07-19,05:38:31
39.985643,116.344198,0,96,39648.2351388889,2008-07-19,05:38:36
39.985657,116.343601,0,98,39648.2351967593,2008-07-19,05:38:41
39.985672,116.343045,0,100,39648.2352546296,2008-07-19,05:38:46
39.985669,116.342466,0,101,39648.2353125,2008-07-19,05:38:51
39.98569,116.341797,0,103,39648.2353703704,2008-07-19,05:38:56
39.985662,116.341171,0,105,39648.2354282407,2008-07-19,05:39:01
39.985634,116.340517,0,107,39648.2354861111,2008-07-19,05:39:06
39.985615,116.339917,0,109,39648.2355439815,2008-07-19,05:39:11
39.985614,116.339534,0,112,39648.2356018518,2008-07-19,05:39:16
39.985598,116.339554,0,118,39648.2356597222,2008-07-19,05:39:21
39.985597,116.339555,0,118,39648.2357175926,2008-07-19,05:39:26
39.985597,116.339555,0,118,39648.2357523148,2008-07-19,05:39:29
39.985596,116.339554,0,118,39648.235775463,2008-07-19,05:39:31
39.985588,116.339407,0,118,39648.2358333333,2008-07-19,05:39:36
39.985585,116.339044,0,117,39648.2358912037,2008-07-19,05:39:41
39.98555,116.338679,0,116,39648.2359490741,2008-07-19,05:39:46
39.985519,116.338178,0,113,39648.2360069444,2008-07-19,05:39:51
39.985496,116.33758,0,111,39648.2360648148,2008-07-19,05:39:56
39.985472,116.336958,0,108,39648.2361226852,2008-07-19,05:40:01
39.985443,116.336297,0,105,39648.2361805556,2008-07-19,05:40:06
39.985419,116.335613,0,104,39648.2362384259,2008-07-19,05:40:11
39.985404,116.334907,0,103,39648.2362962963,2008-07-19,05:40:16
39.985368,116.334202,0,101,39648.2363541667,2008-07-19,05:40:21
39.985368,116.333498,0,99,39648.236412037,2008-07-19,05:40:26
39.985335,116.33284,0,98,39648.2364699074,2008-07-19,05:40:31
39.985302,116.332254,0,96,39648.2365277778,2008-07-19,05:40:36
39.985265,116.331616,0,93,39648.2365856481,2008-07-19,05:40:41
39.985195,116.33092,0,92,39648.2366435185,2008-07-19,05:40:46
39.985149,116.330254,0,94,39648.2367013889,2008-07-19,05:40:51
39.985112,116.329631,0,99,39648.2367592593,2008-07-19,05:40:56
39.985106,116.329016,0,102,39648.2368171296,2008-07-19,05:41:01
39.985081,116.328433,0,106,39648.236875,2008-07-19,05:41:06
39.985051,116.327969,0,107,39648.2369328704,2008-07-19,05:41:11
39.985042,116.327689,0,106,39648.2369907407,2008-07-19,05:41:16
39.985038,116.327669,0,107,39648.2370486111,2008-07-19,05:41:21
39.985033,116.327672,0,107,39648.2371064815,2008-07-19,05:41:26
39.98504,116.327669,0,107,39648.2371643518,2008-07-19,05:41:31
39.985042,116.327666,0,107,39648.2372222222,2008-07-19,05:41:36
39.985043,116.327666,0,107,39648.2372800926,2008-07-19,05:41:41
39.985044,116.327665,0,108,39648.237337963,2008-07-19,05:41:46
39.985044,116.327665,0,108,39648.2373958333,2008-07-19,05:41:51
39.985045,116.327664,0,108,39648.2374537037,2008-07-19,05:41:56
39.985045,116.327664,0,108,39648.2374884259,2008-07-19,05:41:59
39.985047,116.327661,0,108,39648.2375115741,2008-07-19,05:42:01
39.985055,116.327637,0,108,39648.2375694444,2008-07-19,05:42:06
39.985036,116.327402,0,113,39648.2376273148,2008-07-19,05:42:11
39.984996,116.326982,0,121,39648.2376851852,2008-07-19,05:42:16
39.984934,116.326428,0,131,39648.2377430556,2008-07-19,05:42:21
39.984906,116.325828,0,140,39648.2378009259,2008-07-19,05:42:26
39.984893,116.325258,0,144,39648.2378587963,2008-07-19,05:42:31
39.984889,116.324915,0,149,39648.2379166667,2008-07-19,05:42:36
39.984885,116.324735,0,152,39648.237974537,2008-07-19,05:42:41
39.984866,116.324774,0,154,39648.2380324074,2008-07-19,05:42:46
39.984866,116.324774,0,154,39648.2380671296,2008-07-19,05:42:49
39.984869,116.324771,0,154,39648.2380902778,2008-07-19,05:42:51
39.984866,116.324712,0,154,39648.2381481482,2008-07-19,05:42:56
39.98487,116.324474,0,154,39648.2382060185,2008-07-19,05:43:01
39.98487,116.3241,0,154,39648.2382638889,2008-07-19,05:43:06
39.984871,116.32362,0,154,39648.2383217593,2008-07-19,05:43:11
39.984847,116.323125,0,152,39648.2383796296,2008-07-19,05:43:16
39.984831,116.322678,0,151,39648.2384375,2008-07-19,05:43:21
39.984821,116.322405,0,148,39648.2384953704,2008-07-19,05:43:26
39.984815,116.322223,0,145,39648.2385532407,2008-07-19,05:43:31
39.984834,116.321964,0,143,39648.2386111111,2008-07-19,05:43:36
39.98486,116.321491,0,141,39648.2386689815,2008-07-19,05:43:41
39.984808,116.320946,0,140,39648.2387268519,2008-07-19,05:43:46
39.984813,116.320364,0,140,39648.2387847222,2008-07-19,05:43:51
39.984747,116.319715,0,140,39648.2388425926,2008-07-19,05:43:56
39.98473,116.31905,0,139,39648.238900463,2008-07-19,05:44:01
39.984706,116.318402,0,136,39648.2389583333,2008-07-19,05:44:06
39.98471,116.317802,0,135,39648.2390162037,2008-07-19,05:44:11
39.984689,116.317262,0,135,39648.2390740741,2008-07-19,05:44:16
39.984699,116.316836,0,136,39648.2391319444,2008-07-19,05:44:21
39.984709,116.316534,0,139,39648.2391898148,2008-07-19,05:44:26
39.984678,116.316329,0,140,39648.2392476852,2008-07-19,05:44:31
39.984704,116.316256,0,137,39648.2393055556,2008-07-19,05:44:36
39.984753,116.316151,0,134,39648.2393634259,2008-07-19,05:44:41
39.984755,116.315951,0,119,39648.2394212963,2008-07-19,05:44:46
39.984757,116.315612,0,111,39648.2394791667,2008-07-19,05:44:51
39.984726,116.315153,0,104,39648.239537037,2008-07-19,05:44:56
39.984695,116.314806,0,99,39648.2395949074,2008-07-19,05:45:01
39.984632,116.314611,0,104,39648.2396527778,2008-07-19,05:45:06
39.984604,116.314366,0,107,39648.2397106481,2008-07-19,05:45:11
39.984592,116.313952,0,112,39648.2397685185,2008-07-19,05:45:16
39.984623,116.313444,0,125,39648.2398263889,2008-07-19,05:45:21
39.984635,116.312898,0,133,39648.2398842593,2008-07-19,05:45:26
39.98462,116.312374,0,141,39648.2399421296,2008-07-19,05:45:31
39.984593,116.311886,0,144,39648.24,2008-07-19,05:45:36
39.984594,116.311594,0,155,39648.2400578704,2008-07-19,05:45:41
39.984578,116.311524,0,164,39648.2401157407,2008-07-19,05:45:46
39.984563,116.311531,0,169,39648.2401736111,2008-07-19,05:45:51
39.984557,116.311538,0,170,39648.2402314815,2008-07-19,05:45:56
39.984562,116.311535,0,171,39648.2402893519,2008-07-19,05:46:01
39.984564,116.311534,0,171,39648.2403472222,2008-07-19,05:46:06
39.984567,116.311533,0,171,39648.2404050926,2008-07-19,05:46:11
39.984567,116.311533,0,171,39648.2404398148,2008-07-19,05:46:14
39.984565,116.311535,0,171,39648.240462963,2008-07-19,05:46:16
39.984557,116.31152,0,170,39648.2405208333,2008-07-19,05:46:21
39.984564,116.311389,0,167,39648.2405787037,2008-07-19,05:46:26
39.984614,116.31106,0,165,39648.2406365741,2008-07-19,05:46:31
39.984582,116.31068,0,168,39648.2406944444,2008-07-19,05:46:36
39.984534,116.310301,0,169,39648.2407523148,2008-07-19,05:46:41
39.984461,116.309927,0,173,39648.2408101852,2008-07-19,05:46:46
39.984457,116.309775,0,177,39648.2408680556,2008-07-19,05:46:51
39.984384,116.309703,0,183,39648.2409259259,2008-07-19,05:46:56
39.984295,116.309585,0,205,39648.2409837963,2008-07-19,05:47:01
39.984315,116.309303,0,245,39648.2410416667,2008-07-19,05:47:06
39.984348,116.309127,0,270,39648.241099537,2008-07-19,05:47:11
39.984367,116.309085,0,279,39648.2411574074,2008-07-19,05:47:16
39.984367,116.309085,0,279,39648.2411921296,2008-07-19,05:47:19
39.98436,116.309093,0,284,39648.2412152778,2008-07-19,05:47:21
39.984373,116.309081,0,286,39648.2412731481,2008-07-19,05:47:26
39.984387,116.309069,0,287,39648.2413310185,2008-07-19,05:47:31
39.984406,116.309041,0,288,39648.2413888889,2008-07-19,05:47:36
39.984382,116.308822,0,294,39648.2414467593,2008-07-19,05:47:41
39.984406,116.308525,0,293,39648.2415046296,2008-07-19,05:47:46
39.984451,116.308447,0,287,39648.2415625,2008-07-19,05:47:51
39.984452,116.308443,0,287,39648.2416203704,2008-07-19,05:47:56
39.984454,116.308439,0,286,39648.2416782407,2008-07-19,05:48:01
39.984457,116.308438,0,286,39648.2417361111,2008-07-19,05:48:06
39.984459,116.308435,0,286,39648.2417939815,2008-07-19,05:48:11
39.984463,116.308432,0,286,39648.2418518519,2008-07-19,05:48:16
39.984463,116.308432,0,286,39648.2418865741,2008-07-19,05:48:19
39.984465,116.308431,0,286,39648.2419097222,2008-07-19,05:48:21
39.984475,116.30841,0,285,39648.2419675926,2008-07-19,05:48:26
39.984468,116.308216,0,272,39648.242025463,2008-07-19,05:48:31
39.984405,116.307938,0,282,39648.2420833333,2008-07-19,05:48:36
39.984381,116.307551,0,283,39648.2421412037,2008-07-19,05:48:41
39.984391,116.30711,0,279,39648.2421990741,2008-07-19,05:48:46
39.984384,116.306685,0,286,39648.2422569444,2008-07-19,05:48:51
39.98439,116.306087,0,296,39648.2423148148,2008-07-19,05:48:56
39.984344,116.305443,0,298,39648.2423726852,2008-07-19,05:49:01
39.984315,116.304817,0,308,39648.2424305556,2008-07-19,05:49:06
39.9844,116.30424,0,303,39648.2424884259,2008-07-19,05:49:11
39.984363,116.303737,0,296,39648.2425462963,2008-07-19,05:49:16
39.984373,116.303212,0,295,39648.2426041667,2008-07-19,05:49:21
39.984421,116.302668,0,284,39648.242662037,2008-07-19,05:49:26
39.984412,116.302105,0,275,39648.2427199074,2008-07-19,05:49:31
39.984391,116.301418,0,268,39648.2427777778,2008-07-19,05:49:36
39.984369,116.300735,0,260,39648.2428356481,2008-07-19,05:49:41
39.98435,116.300303,0,257,39648.2428935185,2008-07-19,05:49:46
39.984351,116.300117,0,255,39648.2429513889,2008-07-19,05:49:51
39.98436,116.30009,0,253,39648.2430092593,2008-07-19,05:49:56
39.984361,116.300076,0,253,39648.2430671296,2008-07-19,05:50:01
39.984361,116.300063,0,253,39648.243125,2008-07-19,05:50:06
39.98436,116.300048,0,253,39648.2431828704,2008-07-19,05:50:11
39.984308,116.300045,0,252,39648.2432407407,2008-07-19,05:50:16
39.98432,116.300024,0,253,39648.2432986111,2008-07-19,05:50:21
39.984345,116.299991,0,253,39648.2433564815,2008-07-19,05:50:26
39.984379,116.300002,0,253,39648.2434143518,2008-07-19,05:50:31
39.984402,116.299996,0,253,39648.2434722222,2008-07-19,05:50:36
39.984405,116.300034,0,253,39648.2435300926,2008-07-19,05:50:41
39.984411,116.300049,0,253,39648.243587963,2008-07-19,05:50:46
39.984371,116.300042,0,254,39648.2436458333,2008-07-19,05:50:51
39.984299,116.30001,0,253,39648.2437037037,2008-07-19,05:50:56
39.984321,116.299993,0,253,39648.2437615741,2008-07-19,05:51:01
39.984324,116.299967,0,253,39648.2438194444,2008-07-19,05:51:06
39.984303,116.299924,0,254,39648.2438773148,2008-07-19,05:51:11
39.984276,116.29991,0,259,39648.2439351852,2008-07-19,05:51:16
39.984259,116.29996,0,259,39648.2439930556,2008-07-19,05:51:21
39.984228,116.299924,0,261,39648.2440509259,2008-07-19,05:51:26
39.984257,116.299942,0,261,39648.2441087963,2008-07-19,05:51:31
39.98432,116.299984,0,249,39648.2441666667,2008-07-19,05:51:36
39.984332,116.299971,0,248,39648.244224537,2008-07-19,05:51:41
39.984332,116.299971,0,248,39648.2442592593,2008-07-19,05:51:44
39.984331,116.299969,0,248,39648.2442824074,2008-07-19,05:51:46
39.98433,116.299982,0,248,39648.2443402778,2008-07-19,05:51:51
39.984318,116.299956,0,248,39648.2443981481,2008-07-19,05:51:56
39.984279,116.299832,0,247,39648.2444560185,2008-07-19,05:52:01
39.984137,116.299489,0,251,39648.2445138889,2008-07-19,05:52:06
39.984046,116.299106,0,253,39648.2445717593,2008-07-19,05:52:11
39.984072,116.298525,0,256,39648.2446296296,2008-07-19,05:52:16
39.984039,116.297936,0,258,39648.2446875,2008-07-19,05:52:21
39.984305,116.297249,0,262,39648.2447453704,2008-07-19,05:52:26
39.984365,116.296617,0,261,39648.2448032407,2008-07-19,05:52:31
39.984331,116.296124,0,263,39648.2448611111,2008-07-19,05:52:36
39.984279,116.295964,0,266,39648.2449189815,2008-07-19,05:52:41
39.984201,116.29602,0,264,39648.2449768518,2008-07-19,05:52:46
39.984232,116.296105,0,258,39648.2450347222,2008-07-19,05:52:51
39.98424,116.296182,0,256,39648.2450925926,2008-07-19,05:52:56
39.984211,116.29624,0,253,39648.245150463,2008-07-19,05:53:01
39.984259,116.29633,0,252,39648.2452083333,2008-07-19,05:53:06
39.98423,116.296384,0,252,39648.2452662037,2008-07-19,05:53:11
39.98412,116.296408,0,256,39648.2453240741,2008-07-19,05:53:16
39.984069,116.296437,0,258,39648.2453819444,2008-07-19,05:53:21
39.98393,116.296483,0,261,39648.2454398148,2008-07-19,05:53:26
39.983857,116.29656,0,262,39648.2454976852,2008-07-19,05:53:31
39.983796,116.296622,0,265,39648.2455555556,2008-07-19,05:53:36
39.983809,116.296706,0,265,39648.2456134259,2008-07-19,05:53:41
39.983831,116.296794,0,265,39648.2456712963,2008-07-19,05:53:46
39.983837,116.296884,0,267,39648.2457291667,2008-07-19,05:53:51
39.983855,116.29697,0,271,39648.245787037,2008-07-19,05:53:56
39.983875,116.297072,0,275,39648.2458449074,2008-07-19,05:54:01
39.983873,116.297142,0,277,39648.2459027778,2008-07-19,05:54:06
39.983889,116.297258,0,277,39648.2459606482,2008-07-19,05:54:11
39.983886,116.297333,0,281,39648.2460185185,2008-07-19,05:54:16
39.983958,116.297438,0,296,39648.2460763889,2008-07-19,05:54:21
39.983995,116.297551,0,302,39648.2461342593,2008-07-19,05:54:26
39.984056,116.297685,0,305,39648.2461921296,2008-07-19,05:54:31
39.984116,116.29778,0,301,39648.24625,2008-07-19,05:54:36
39.984172,116.297851,0,293,39648.2463078704,2008-07-19,05:54:41
39.984222,116.297927,0,281,39648.2463657407,2008-07-19,05:54:46
39.984239,116.297959,0,282,39648.2464236111,2008-07-19,05:54:51
39.984274,116.298109,0,288,39648.2464814815,2008-07-19,05:54:56
39.984285,116.298203,0,292,39648.2465393519,2008-07-19,05:55:01
39.984296,116.298284,0,291,39648.2465972222,2008-07-19,05:55:06
39.98426,116.298359,0,287,39648.2466550926,2008-07-19,05:55:11
39.984231,116.298452,0,285,39648.246712963,2008-07-19,05:55:16
39.984212,116.298551,0,286,39648.2467708333,2008-07-19,05:55:21
39.984182,116.298617,0,293,39648.2468287037,2008-07-19,05:55:26
39.984177,116.29872,0,297,39648.2468865741,2008-07-19,05:55:31
39.984176,116.29881,0,300,39648.2469444444,2008-07-19,05:55:36
39.984199,116.298895,0,293,39648.2470023148,2008-07-19,05:55:41
39.984196,116.29895,0,292,39648.2470601852,2008-07-19,05:55:46
39.984202,116.298986,0,257,39648.2471180556,2008-07-19,05:55:51
39.9842,116.299013,0,230,39648.2471759259,2008-07-19,05:55:56
39.984161,116.299051,0,214,39648.2472337963,2008-07-19,05:56:01
39.984134,116.299089,0,209,39648.2472916667,2008-07-19,05:56:06
39.984098,116.299094,0,206,39648.247349537,2008-07-19,05:56:11
39.984052,116.299045,0,203,39648.2474074074,2008-07-19,05:56:16
39.984031,116.298978,0,202,39648.2474652778,2008-07-19,05:56:21
39.984037,116.298923,0,201,39648.2475231481,2008-07-19,05:56:26
39.983978,116.29896,0,199,39648.2475810185,2008-07-19,05:56:31
39.983881,116.299112,0,182,39648.2476388889,2008-07-19,05:56:36
39.983774,116.29911,0,178,39648.2476967593,2008-07-19,05:56:41
39.983667,116.299128,0,162,39648.2477546296,2008-07-19,05:56:46
39.983546,116.299171,0,155,39648.2478125,2008-07-19,05:56:51
39.983451,116.299231,0,151,39648.2478703704,2008-07-19,05:56:56
39.983393,116.299239,0,155,39648.2479282407,2008-07-19,05:57:01
39.983393,116.299239,0,155,39648.247962963,2008-07-19,05:57:04
39.983391,116.299239,0,155,39648.2479861111,2008-07-19,05:57:06
39.983272,116.299267,0,161,39648.2480439815,2008-07-19,05:57:11
39.983203,116.299281,0,156,39648.2481018519,2008-07-19,05:57:16
39.983145,116.29928,0,154,39648.2481597222,2008-07-19,05:57:21
39.983095,116.299251,0,151,39648.2482175926,2008-07-19,05:57:26
39.983059,116.299254,0,149,39648.248275463,2008-07-19,05:57:31
39.982993,116.299244,0,148,39648.2483333333,2008-07-19,05:57:36
39.982926,116.299246,0,146,39648.2483912037,2008-07-19,05:57:41
39.982848,116.299273,0,143,39648.2484490741,2008-07-19,05:57:46
39.982797,116.299262,0,144,39648.2485069444,2008-07-19,05:57:51
39.982767,116.299264,0,145,39648.2485648148,2008-07-19,05:57:56
39.982677,116.299274,0,145,39648.2486226852,2008-07-19,05:58:01
39.982602,116.299287,0,146,39648.2486805556,2008-07-19,05:58:06
39.98255,116.299323,0,149,39648.2487384259,2008-07-19,05:58:11
39.982466,116.299354,0,148,39648.2487962963,2008-07-19,05:58:16
39.982454,116.299405,0,150,39648.2488541667,2008-07-19,05:58:21
39.98236,116.299433,0,151,39648.248912037,2008-07-19,05:58:26
39.982262,116.299472,0,151,39648.2489699074,2008-07-19,05:58:31
39.982169,116.299492,0,155,39648.2490277778,2008-07-19,05:58:36
39.982128,116.299504,0,161,39648.2490856481,2008-07-19,05:58:41
39.98205,116.299513,0,167,39648.2491435185,2008-07-19,05:58:46
39.982007,116.299468,0,171,39648.2492013889,2008-07-19,05:58:51
39.981954,116.299465,0,176,39648.2492592593,2008-07-19,05:58:56
39.981845,116.299485,0,180,39648.2493171296,2008-07-19,05:59:01
39.981792,116.299502,0,187,39648.249375,2008-07-19,05:59:06
39.981754,116.299555,0,196,39648.2494328704,2008-07-19,05:59:11
39.981732,116.299551,0,197,39648.2494907407,2008-07-19,05:59:16
39.981723,116.299578,0,198,39648.2495486111,2008-07-19,05:59:21
39.981734,116.299566,0,184,39648.2496064815,2008-07-19,05:59:26
39.981685,116.299524,0,179,39648.2496643519,2008-07-19,05:59:31
39.981625,116.299467,0,170,39648.2497222222,2008-07-19,05:59:36
39.981556,116.299421,0,168,39648.2497800926,2008-07-19,05:59:41
39.981528,116.299428,0,165,39648.249837963,2008-07-19,05:59:46
39.981523,116.299445,0,162,39648.2498958333,2008-07-19,05:59:51
39.981524,116.299458,0,161,39648.2499537037,2008-07-19,05:59:56
39.981523,116.29946,0,161,39648.2500115741,2008-07-19,06:00:01
39.981523,116.29946,0,161,39648.2500462963,2008-07-19,06:00:04
39.98152,116.299459,0,160,39648.2500694444,2008-07-19,06:00:06
39.983228,116.304514,0,132,39648.3947453704,2008-07-19,09:28:26
39.983569,116.304475,0,148,39648.3948032407,2008-07-19,09:28:31
39.983978,116.304278,0,154,39648.3948611111,2008-07-19,09:28:36
39.983777,116.304331,0,146,39648.3949189815,2008-07-19,09:28:41
39.983649,116.30436,0,138,39648.3949768519,2008-07-19,09:28:46
39.983542,116.304375,0,126,39648.3950347222,2008-07-19,09:28:51
39.983473,116.304389,0,110,39648.3950925926,2008-07-19,09:28:56
39.983497,116.304387,0,111,39648.395150463,2008-07-19,09:29:01
39.983497,116.304387,0,111,39648.3951851852,2008-07-19,09:29:04
39.9835,116.304391,0,111,39648.3952083333,2008-07-19,09:29:06
39.9835,116.3044,0,111,39648.3952662037,2008-07-19,09:29:11
39.983515,116.30438,0,116,39648.3953240741,2008-07-19,09:29:16
39.983516,116.304378,0,115,39648.3953819444,2008-07-19,09:29:21
39.983516,116.304378,0,115,39648.3954166667,2008-07-19,09:29:24
39.983517,116.304377,0,115,39648.3954398148,2008-07-19,09:29:26
39.98349,116.304371,0,116,39648.3954976852,2008-07-19,09:29:31
39.983417,116.304365,0,116,39648.3955555556,2008-07-19,09:29:36
39.983392,116.304364,0,118,39648.3956134259,2008-07-19,09:29:41
39.983369,116.304368,0,119,39648.3956712963,2008-07-19,09:29:46
39.983321,116.304412,0,116,39648.3957291667,2008-07-19,09:29:51
39.983304,116.30444,0,117,39648.395787037,2008-07-19,09:29:56
39.983351,116.304428,0,118,39648.3958449074,2008-07-19,09:30:01
39.983385,116.304427,0,118,39648.3959027778,2008-07-19,09:30:06
39.983359,116.304438,0,119,39648.3959606481,2008-07-19,09:30:11
39.983333,116.304433,0,120,39648.3960185185,2008-07-19,09:30:16
39.983412,116.304416,0,119,39648.3960763889,2008-07-19,09:30:21
39.983435,116.304381,0,120,39648.3961342593,2008-07-19,09:30:26
39.983444,116.304354,0,121,39648.3961921296,2008-07-19,09:30:31
39.983444,116.304354,0,121,39648.3962268519,2008-07-19,09:30:34
39.983438,116.304352,0,122,39648.39625,2008-07-19,09:30:36
39.983498,116.304357,0,120,39648.3963078704,2008-07-19,09:30:41
39.983524,116.304352,0,119,39648.3963657407,2008-07-19,09:30:46
39.983582,116.304367,0,113,39648.3964236111,2008-07-19,09:30:51
39.983611,116.304371,0,111,39648.3964814815,2008-07-19,09:30:56
39.983611,116.304368,0,111,39648.3965393519,2008-07-19,09:31:01
39.983611,116.304364,0,111,39648.3965972222,2008-07-19,09:31:06
39.983611,116.304356,0,111,39648.3966550926,2008-07-19,09:31:11
39.983611,116.304356,0,111,39648.3966898148,2008-07-19,09:31:14
39.983613,116.304358,0,111,39648.396712963,2008-07-19,09:31:16
39.983698,116.304415,0,118,39648.3967708333,2008-07-19,09:31:21
39.983722,116.304608,0,126,39648.3968287037,2008-07-19,09:31:26
39.983738,116.304904,0,135,39648.3968865741,2008-07-19,09:31:31
39.983767,116.305257,0,143,39648.3969444444,2008-07-19,09:31:36
39.983796,116.305705,0,154,39648.3970023148,2008-07-19,09:31:41
39.983828,116.306149,0,163,39648.3970601852,2008-07-19,09:31:46
39.983865,116.306505,0,171,39648.3971180556,2008-07-19,09:31:51
39.98386,116.306907,0,177,39648.3971759259,2008-07-19,09:31:56
39.983897,116.307318,0,181,39648.3972337963,2008-07-19,09:32:01
39.983878,116.30778,0,189,39648.3972916667,2008-07-19,09:32:06
39.983872,116.308301,0,185,39648.397349537,2008-07-19,09:32:11
39.983885,116.308875,0,184,39648.3974074074,2008-07-19,09:32:16
39.983933,116.309419,0,178,39648.3974652778,2008-07-19,09:32:21
39.983953,116.309844,0,170,39648.3975231481,2008-07-19,09:32:26
39.983979,116.310233,0,169,39648.3975810185,2008-07-19,09:32:31
39.984001,116.31057,0,163,39648.3976388889,2008-07-19,09:32:36
39.984009,116.310955,0,159,39648.3976967593,2008-07-19,09:32:41
39.984023,116.31138,0,154,39648.3977546296,2008-07-19,09:32:46
39.984036,116.31175,0,147,39648.3978125,2008-07-19,09:32:51
39.984019,116.312073,0,150,39648.3978703704,2008-07-19,09:32:56
39.984036,116.31236,0,152,39648.3979282407,2008-07-19,09:33:01
39.98404,116.312635,0,154,39648.3979861111,2008-07-19,09:33:06
39.98403,116.31283,0,151,39648.3980439815,2008-07-19,09:33:11
39.984023,116.312855,0,145,39648.3981018519,2008-07-19,09:33:16
39.984023,116.312855,0,145,39648.3981365741,2008-07-19,09:33:19
39.984016,116.31286,0,146,39648.3981597222,2008-07-19,09:33:21
39.983992,116.312869,0,144,39648.3982175926,2008-07-19,09:33:26
39.983992,116.312869,0,144,39648.3982523148,2008-07-19,09:33:29
39.983992,116.31287,0,144,39648.398275463,2008-07-19,09:33:31
39.983993,116.312879,0,144,39648.3983333333,2008-07-19,09:33:36
39.983993,116.313058,0,146,39648.3983912037,2008-07-19,09:33:41
39.984021,116.313309,0,149,39648.3984490741,2008-07-19,09:33:46
39.984029,116.313407,0,152,39648.3985069444,2008-07-19,09:33:51
39.984025,116.313555,0,150,39648.3985648148,2008-07-19,09:33:56
39.984031,116.313855,0,146,39648.3986226852,2008-07-19,09:34:01
39.984031,116.314239,0,145,39648.3986805556,2008-07-19,09:34:06
39.984033,116.314673,0,150,39648.3987384259,2008-07-19,09:34:11
39.984039,116.315107,0,146,39648.3987962963,2008-07-19,09:34:16
39.984047,116.315364,0,139,39648.3988541667,2008-07-19,09:34:21
39.98405,116.315488,0,142,39648.398912037,2008-07-19,09:34:26
39.98402,116.315703,0,134,39648.3989699074,2008-07-19,09:34:31
39.984053,116.31583,0,123,39648.3990277778,2008-07-19,09:34:36
39.984062,116.315824,0,124,39648.3990856481,2008-07-19,09:34:41
39.984045,116.315871,0,124,39648.3991435185,2008-07-19,09:34:46
39.984032,116.316052,0,121,39648.3992013889,2008-07-19,09:34:51
39.984044,116.316352,0,123,39648.3992592593,2008-07-19,09:34:56
39.984083,116.316738,0,130,39648.3993171296,2008-07-19,09:35:01
39.984091,116.317178,0,126,39648.399375,2008-07-19,09:35:06
39.984092,116.317647,0,121,39648.3994328704,2008-07-19,09:35:11
39.984107,116.318124,0,129,39648.3994907407,2008-07-19,09:35:16
39.984168,116.318603,0,134,39648.3995486111,2008-07-19,09:35:21
39.984167,116.319103,0,129,39648.3996064815,2008-07-19,09:35:26
39.98419,116.319643,0,128,39648.3996643518,2008-07-19,09:35:31
39.984233,116.320189,0,124,39648.3997222222,2008-07-19,09:35:36
39.984251,116.320767,0,127,39648.3997800926,2008-07-19,09:35:41
39.984271,116.321352,0,134,39648.399837963,2008-07-19,09:35:46
39.984272,116.321927,0,136,39648.3998958333,2008-07-19,09:35:51
39.984301,116.322478,0,137,39648.3999537037,2008-07-19,09:35:56
39.984293,116.32296,0,124,39648.4000115741,2008-07-19,09:36:01
39.984308,116.323401,0,126,39648.4000694444,2008-07-19,09:36:06
39.9843,116.323723,0,145,39648.4001273148,2008-07-19,09:36:11
39.984293,116.324027,0,146,39648.4001851852,2008-07-19,09:36:16
39.984302,116.324224,0,151,39648.4002430556,2008-07-19,09:36:21
39.984322,116.324437,0,149,39648.4003009259,2008-07-19,09:36:26
39.984317,116.324568,0,152,39648.4003587963,2008-07-19,09:36:31
39.984281,116.324593,0,155,39648.4004166667,2008-07-19,09:36:36
39.984281,116.324671,0,162,39648.400474537,2008-07-19,09:36:41
39.984263,116.324756,0,165,39648.4005324074,2008-07-19,09:36:46
39.98424,116.324845,0,162,39648.4005902778,2008-07-19,09:36:51
39.984255,116.324941,0,161,39648.4006481481,2008-07-19,09:36:56
39.984272,116.32502,0,159,39648.4007060185,2008-07-19,09:37:01
39.984286,116.325114,0,156,39648.4007638889,2008-07-19,09:37:06
39.984287,116.325182,0,156,39648.4008217593,2008-07-19,09:37:11
39.984304,116.32525,0,155,39648.4008796296,2008-07-19,09:37:16
39.984327,116.325311,0,154,39648.4009375,2008-07-19,09:37:21
39.984341,116.325396,0,150,39648.4009953704,2008-07-19,09:37:26
39.98434,116.325486,0,146,39648.4010532407,2008-07-19,09:37:31
39.984373,116.325539,0,139,39648.4011111111,2008-07-19,09:37:36
39.984334,116.325655,0,132,39648.4011689815,2008-07-19,09:37:41
39.984323,116.325773,0,126,39648.4012268518,2008-07-19,09:37:46
39.984304,116.325896,0,119,39648.4012847222,2008-07-19,09:37:51
39.984312,116.325994,0,117,39648.4013425926,2008-07-19,09:37:56
39.984303,116.326067,0,115,39648.401400463,2008-07-19,09:38:01
39.98432,116.326117,0,114,39648.4014583333,2008-07-19,09:38:06
39.98429,116.326232,0,123,39648.4015162037,2008-07-19,09:38:11
39.984268,116.326369,0,120,39648.4015740741,2008-07-19,09:38:16
39.984253,116.326417,0,120,39648.4016319444,2008-07-19,09:38:21
39.984287,116.326471,0,121,39648.4016898148,2008-07-19,09:38:26
39.984278,116.326531,0,120,39648.4017476852,2008-07-19,09:38:31
39.984294,116.326607,0,117,39648.4018055556,2008-07-19,09:38:36
39.984287,116.326684,0,115,39648.4018634259,2008-07-19,09:38:41
39.984228,116.326766,0,121,39648.4019212963,2008-07-19,09:38:46
39.984153,116.326804,0,125,39648.4019791667,2008-07-19,09:38:51
39.984113,116.326824,0,126,39648.402037037,2008-07-19,09:38:56
39.984073,116.326825,0,127,39648.4020949074,2008-07-19,09:39:01
39.98403,116.326828,0,130,39648.4021527778,2008-07-19,09:39:06
39.984002,116.326843,0,137,39648.4022106482,2008-07-19,09:39:11
39.98394,116.326839,0,136,39648.4022685185,2008-07-19,09:39:16
39.983895,116.326847,0,140,39648.4023263889,2008-07-19,09:39:21
39.983866,116.326842,0,142,39648.4023842593,2008-07-19,09:39:26
39.98386,116.326829,0,143,39648.4024421296,2008-07-19,09:39:31
39.98386,116.326829,0,143,39648.4024768519,2008-07-19,09:39:34
39.983852,116.326829,0,144,39648.4025,2008-07-19,09:39:36
39.983822,116.326829,0,144,39648.4025578704,2008-07-19,09:39:41
39.9838,116.326845,0,146,39648.4026157407,2008-07-19,09:39:46
39.983796,116.32686,0,149,39648.4026736111,2008-07-19,09:39:51
39.983745,116.326898,0,160,39648.4027314815,2008-07-19,09:39:56
39.983645,116.326908,0,166,39648.4027893519,2008-07-19,09:40:01
39.983495,116.326959,0,175,39648.4028472222,2008-07-19,09:40:06
39.983304,116.327028,0,174,39648.4029050926,2008-07-19,09:40:11
39.983253,116.327108,0,172,39648.402962963,2008-07-19,09:40:16
39.983185,116.327145,0,171,39648.4030208333,2008-07-19,09:40:21
39.983086,116.327145,0,171,39648.4030787037,2008-07-19,09:40:26
39.982834,116.327108,0,163,39648.4031365741,2008-07-19,09:40:31
39.982748,116.327095,0,163,39648.4031944444,2008-07-19,09:40:36
39.982703,116.327078,0,161,39648.4032523148,2008-07-19,09:40:41
39.982621,116.327096,0,158,39648.4033101852,2008-07-19,09:40:46
39.982546,116.327087,0,154,39648.4033680556,2008-07-19,09:40:51
39.982431,116.327138,0,148,39648.4034259259,2008-07-19,09:40:56
39.982341,116.327162,0,143,39648.4034837963,2008-07-19,09:41:01
39.982237,116.327164,0,141,39648.4035416667,2008-07-19,09:41:06
39.98217,116.327183,0,135,39648.403599537,2008-07-19,09:41:11
39.9821,116.327201,0,132,39648.4036574074,2008-07-19,09:41:16
39.982043,116.327209,0,137,39648.4037152778,2008-07-19,09:41:21
39.981865,116.32719,0,145,39648.4037731481,2008-07-19,09:41:26
39.981814,116.327196,0,146,39648.4038310185,2008-07-19,09:41:31
39.981774,116.32718,0,155,39648.4038888889,2008-07-19,09:41:36
39.981631,116.327228,0,158,39648.4039467593,2008-07-19,09:41:41
39.981638,116.327209,0,155,39648.4040046296,2008-07-19,09:41:46
39.981683,116.327184,0,155,39648.4040625,2008-07-19,09:41:51
39.981799,116.327175,0,164,39648.4041203704,2008-07-19,09:41:56
39.981863,116.327125,0,165,39648.4041782407,2008-07-19,09:42:01
39.981922,116.327124,0,169,39648.4042361111,2008-07-19,09:42:06
39.982008,116.327095,0,194,39648.4042939815,2008-07-19,09:42:11
39.982017,116.327137,0,190,39648.4043518519,2008-07-19,09:42:16
39.982017,116.327207,0,190,39648.4044097222,2008-07-19,09:42:21
39.982017,116.327298,0,189,39648.4044675926,2008-07-19,09:42:26
39.982024,116.327348,0,190,39648.404525463,2008-07-19,09:42:31
39.982025,116.327402,0,189,39648.4045833333,2008-07-19,09:42:36
39.981991,116.327431,0,189,39648.4046412037,2008-07-19,09:42:41
39.981929,116.327399,0,181,39648.4046990741,2008-07-19,09:42:46
39.981855,116.327466,0,172,39648.4047569444,2008-07-19,09:42:51
39.981801,116.32746,0,167,39648.4048148148,2008-07-19,09:42:56
39.981751,116.327484,0,166,39648.4048726852,2008-07-19,09:43:01
39.981715,116.327459,0,166,39648.4049305556,2008-07-19,09:43:06
39.981659,116.327449,0,164,39648.4049884259,2008-07-19,09:43:11
39.981562,116.327451,0,162,39648.4050462963,2008-07-19,09:43:16
39.981483,116.327468,0,159,39648.4051041667,2008-07-19,09:43:21
39.981462,116.327437,0,153,39648.405162037,2008-07-19,09:43:26
39.981454,116.327461,0,146,39648.4052199074,2008-07-19,09:43:31
39.981444,116.327506,0,150,39648.4052777778,2008-07-19,09:43:36
39.981441,116.327541,0,149,39648.4053356481,2008-07-19,09:43:41
39.981451,116.327582,0,149,39648.4053935185,2008-07-19,09:43:46
39.981476,116.327636,0,152,39648.4054513889,2008-07-19,09:43:51
39.981519,116.327655,0,157,39648.4055092593,2008-07-19,09:43:56
39.981527,116.327715,0,162,39648.4055671296,2008-07-19,09:44:01
39.981485,116.327859,0,163,39648.405625,2008-07-19,09:44:06
39.981472,116.327986,0,162,39648.4056828704,2008-07-19,09:44:11
39.981446,116.328026,0,165,39648.4057407407,2008-07-19,09:44:16
39.981431,116.328093,0,168,39648.4057986111,2008-07-19,09:44:21
39.981428,116.328197,0,170,39648.4058564815,2008-07-19,09:44:26
39.981424,116.328294,0,173,39648.4059143519,2008-07-19,09:44:31
39.981414,116.328352,0,176,39648.4059722222,2008-07-19,09:44:36
39.981395,116.328399,0,177,39648.4060300926,2008-07-19,09:44:41
39.981377,116.328432,0,178,39648.406087963,2008-07-19,09:44:46
39.981328,116.328383,0,233,39648.4068981481,2008-07-19,09:45:56
39.981435,116.328481,0,186,39648.4069560185,2008-07-19,09:46:01
39.981404,116.328478,0,184,39648.4070138889,2008-07-19,09:46:06
39.981434,116.328417,0,184,39648.4070717593,2008-07-19,09:46:11
39.98145,116.328386,0,185,39648.4071296296,2008-07-19,09:46:16
39.981447,116.328355,0,185,39648.4071875,2008-07-19,09:46:21
39.981443,116.328317,0,184,39648.4072453704,2008-07-19,09:46:26
39.981433,116.32831,0,184,39648.4073032407,2008-07-19,09:46:31
39.981395,116.328287,0,183,39648.4073611111,2008-07-19,09:46:36
39.981239,116.328212,0,183,39648.4074189815,2008-07-19,09:46:41
39.981335,116.328219,0,184,39648.4074768518,2008-07-19,09:46:46
39.981358,116.328267,0,184,39648.4075347222,2008-07-19,09:46:51
39.981358,116.328267,0,184,39648.4075694444,2008-07-19,09:46:54
39.981357,116.328273,0,185,39648.4075925926,2008-07-19,09:46:56
39.981365,116.328289,0,184,39648.407650463,2008-07-19,09:47:01
39.981382,116.328306,0,184,39648.4077083333,2008-07-19,09:47:06
39.981682,116.328318,0,176,39648.4078240741,2008-07-19,09:47:16
39.981683,116.328309,0,175,39648.4078819444,2008-07-19,09:47:21
39.981684,116.328303,0,175,39648.4079398148,2008-07-19,09:47:26
39.981682,116.328299,0,175,39648.4079976852,2008-07-19,09:47:31
39.981682,116.328299,0,175,39648.4080324074,2008-07-19,09:47:34
39.981674,116.328297,0,175,39648.4080555556,2008-07-19,09:47:36
39.981664,116.328296,0,175,39648.4081134259,2008-07-19,09:47:41
39.981506,116.328247,0,173,39648.4081712963,2008-07-19,09:47:46
39.981422,116.32825,0,194,39648.4082291667,2008-07-19,09:47:51
39.981459,116.328279,0,186,39648.408287037,2008-07-19,09:47:56
39.981457,116.328369,0,182,39648.4083449074,2008-07-19,09:48:01
39.981458,116.32841,0,182,39648.4084027778,2008-07-19,09:48:06
39.981466,116.32841,0,181,39648.4084606481,2008-07-19,09:48:11
39.981466,116.32841,0,181,39648.4084953704,2008-07-19,09:48:14
39.981465,116.32841,0,180,39648.4085185185,2008-07-19,09:48:16
39.981447,116.328406,0,179,39648.4085763889,2008-07-19,09:48:21
39.981392,116.328381,0,179,39648.4086342593,2008-07-19,09:48:26
39.981268,116.328502,0,248,39648.409212963,2008-07-19,09:49:16
39.981416,116.328634,0,192,39648.4092708333,2008-07-19,09:49:21
39.981479,116.328693,0,188,39648.4093287037,2008-07-19,09:49:26
39.981515,116.32877,0,185,39648.4093865741,2008-07-19,09:49:31
39.981521,116.328859,0,177,39648.4094444444,2008-07-19,09:49:36
39.981503,116.328987,0,173,39648.4095023148,2008-07-19,09:49:41
39.981509,116.329082,0,167,39648.4095601852,2008-07-19,09:49:46
39.981515,116.329163,0,162,39648.4096180556,2008-07-19,09:49:51
39.981565,116.329238,0,165,39648.4096759259,2008-07-19,09:49:56
39.981595,116.329301,0,168,39648.4097337963,2008-07-19,09:50:01
39.981651,116.329382,0,169,39648.4097916667,2008-07-19,09:50:06
39.981649,116.32947,0,161,39648.409849537,2008-07-19,09:50:11
39.981624,116.329567,0,147,39648.4099074074,2008-07-19,09:50:16
39.981634,116.329635,0,137,39648.4099652778,2008-07-19,09:50:21
39.981616,116.3297,0,132,39648.4100231482,2008-07-19,09:50:26
39.981645,116.329791,0,125,39648.4100810185,2008-07-19,09:50:31
39.98165,116.32988,0,119,39648.4101388889,2008-07-19,09:50:36
39.981579,116.33,0,112,39648.4101967593,2008-07-19,09:50:41
39.981534,116.330096,0,116,39648.4102546296,2008-07-19,09:50:46
39.981508,116.330181,0,119,39648.4103125,2008-07-19,09:50:51
39.98147,116.330261,0,134,39648.4103703704,2008-07-19,09:50:56
39.981472,116.330295,0,139,39648.4104282407,2008-07-19,09:51:01
39.981462,116.330321,0,142,39648.4104861111,2008-07-19,09:51:06
39.981437,116.330332,0,145,39648.4105439815,2008-07-19,09:51:11
39.981392,116.33033,0,148,39648.4106018519,2008-07-19,09:51:16
39.981323,116.330328,0,151,39648.4106597222,2008-07-19,09:51:21
39.98127,116.330319,0,154,39648.4107175926,2008-07-19,09:51:26
39.981203,116.33031,0,157,39648.410775463,2008-07-19,09:51:31
39.981276,116.330602,0,-14,39648.4111805556,2008-07-19,09:52:06
39.981299,116.330641,0,-7,39648.4112384259,2008-07-19,09:52:11
39.981586,116.330939,0,102,39648.411412037,2008-07-19,09:52:26
39.981538,116.330955,0,107,39648.4114699074,2008-07-19,09:52:31
39.981429,116.33096,0,127,39648.4115277778,2008-07-19,09:52:36
39.981333,116.330947,0,133,39648.4115856481,2008-07-19,09:52:41
39.981265,116.330928,0,135,39648.4116435185,2008-07-19,09:52:46
39.981825,116.330345,0,316,39648.4119907407,2008-07-19,09:53:16
39.981833,116.330342,0,311,39648.4120486111,2008-07-19,09:53:21
39.981833,116.330342,0,311,39648.4120833333,2008-07-19,09:53:24
39.98184,116.330336,0,309,39648.4121064815,2008-07-19,09:53:26
39.981849,116.330326,0,308,39648.4121643519,2008-07-19,09:53:31
39.981873,116.330288,0,317,39648.4122222222,2008-07-19,09:53:36
39.981811,116.330226,0,288,39648.4122800926,2008-07-19,09:53:41
39.981836,116.330233,0,273,39648.412337963,2008-07-19,09:53:46
39.981843,116.330276,0,258,39648.4123958333,2008-07-19,09:53:51
39.981838,116.33038,0,255,39648.4124537037,2008-07-19,09:53:56
39.981857,116.33035,0,257,39648.4125115741,2008-07-19,09:54:01
39.981916,116.330412,0,251,39648.4125694444,2008-07-19,09:54:06
39.981996,116.330372,0,244,39648.4126273148,2008-07-19,09:54:11
39.981986,116.33041,0,235,39648.4126851852,2008-07-19,09:54:16
39.982093,116.330387,0,228,39648.4127430556,2008-07-19,09:54:21
39.982146,116.33042,0,216,39648.4128009259,2008-07-19,09:54:26
39.982232,116.330399,0,212,39648.4128587963,2008-07-19,09:54:31
39.982285,116.330339,0,209,39648.4129166667,2008-07-19,09:54:36
39.982265,116.330196,0,205,39648.412974537,2008-07-19,09:54:41
39.982268,116.33017,0,206,39648.4130324074,2008-07-19,09:54:46
39.982269,116.330151,0,202,39648.4130902778,2008-07-19,09:54:51
39.98228,116.33016,0,201,39648.4131481481,2008-07-19,09:54:56
39.982398,116.33008,0,205,39648.4132060185,2008-07-19,09:55:01
39.982614,116.329871,0,302,39648.4157523148,2008-07-19,09:58:41
39.982697,116.329765,0,311,39648.4158101852,2008-07-19,09:58:46
39.982705,116.329762,0,317,39648.4158680556,2008-07-19,09:58:51
39.982705,116.329762,0,320,39648.4159259259,2008-07-19,09:58:56
39.9827,116.329763,0,321,39648.4159837963,2008-07-19,09:59:01
39.982702,116.329763,0,321,39648.4160416667,2008-07-19,09:59:06
39.982705,116.329764,0,321,39648.416099537,2008-07-19,09:59:11
39.982711,116.329763,0,322,39648.4161574074,2008-07-19,09:59:16
39.982711,116.329763,0,322,39648.4161921296,2008-07-19,09:59:19
39.982718,116.32976,0,323,39648.4162152778,2008-07-19,09:59:21
39.982729,116.329756,0,324,39648.4162731481,2008-07-19,09:59:26
39.982736,116.329754,0,326,39648.4163310185,2008-07-19,09:59:31
39.982735,116.329755,0,327,39648.4163888889,2008-07-19,09:59:36
39.982733,116.329756,0,328,39648.4164467593,2008-07-19,09:59:41
39.982729,116.329756,0,328,39648.4165046296,2008-07-19,09:59:46
39.982729,116.329756,0,329,39648.4165625,2008-07-19,09:59:51
39.982733,116.329754,0,329,39648.4166203704,2008-07-19,09:59:56
39.982738,116.329753,0,330,39648.4166782407,2008-07-19,10:00:01
39.982739,116.329753,0,331,39648.4167361111,2008-07-19,10:00:06
39.982738,116.329754,0,331,39648.4167939815,2008-07-19,10:00:11
39.982739,116.329754,0,331,39648.4168518518,2008-07-19,10:00:16
39.982738,116.329754,0,331,39648.4169097222,2008-07-19,10:00:21
39.982738,116.329754,0,331,39648.4169675926,2008-07-19,10:00:26
39.982738,116.329753,0,331,39648.417025463,2008-07-19,10:00:31
39.982738,116.329754,0,331,39648.4170833333,2008-07-19,10:00:36
39.982738,116.329753,0,332,39648.4171412037,2008-07-19,10:00:41
39.982738,116.329752,0,332,39648.4171990741,2008-07-19,10:00:46
39.982739,116.329751,0,332,39648.4172569444,2008-07-19,10:00:51
39.98274,116.329751,0,332,39648.4173148148,2008-07-19,10:00:56
39.98274,116.329752,0,332,39648.4173726852,2008-07-19,10:01:01
39.982739,116.329755,0,332,39648.4174305556,2008-07-19,10:01:06
39.982738,116.329756,0,332,39648.4174884259,2008-07-19,10:01:11
39.982738,116.329756,0,332,39648.4175462963,2008-07-19,10:01:16
39.982738,116.329756,0,332,39648.4176041667,2008-07-19,10:01:21
39.982737,116.329756,0,333,39648.417662037,2008-07-19,10:01:26
39.982736,116.329756,0,333,39648.4177199074,2008-07-19,10:01:31
39.982735,116.329756,0,333,39648.4177777778,2008-07-19,10:01:36
39.982735,116.329757,0,333,39648.4178356482,2008-07-19,10:01:41
39.982735,116.329757,0,333,39648.4178935185,2008-07-19,10:01:46
39.982736,116.329757,0,334,39648.4179513889,2008-07-19,10:01:51
39.982736,116.329757,0,334,39648.4180092593,2008-07-19,10:01:56
39.982737,116.329756,0,335,39648.4180671296,2008-07-19,10:02:01
39.982741,116.329751,0,336,39648.418125,2008-07-19,10:02:06
39.982746,116.329748,0,337,39648.4181828704,2008-07-19,10:02:11
39.982746,116.329748,0,337,39648.4182175926,2008-07-19,10:02:14
39.982754,116.329744,0,339,39648.4182407407,2008-07-19,10:02:16
39.982763,116.329741,0,341,39648.4182986111,2008-07-19,10:02:21
39.98277,116.329738,0,343,39648.4183564815,2008-07-19,10:02:26
39.982773,116.329733,0,345,39648.4184143519,2008-07-19,10:02:31
39.982735,116.330033,0,500,39648.480162037,2008-07-19,11:31:26
39.982712,116.330111,0,506,39648.4802199074,2008-07-19,11:31:31
39.982749,116.330113,0,515,39648.4802777778,2008-07-19,11:31:36
39.982758,116.330118,0,519,39648.4803356482,2008-07-19,11:31:41
39.982764,116.330123,0,520,39648.4803935185,2008-07-19,11:31:46
39.982769,116.330126,0,522,39648.4804513889,2008-07-19,11:31:51
39.982773,116.330124,0,523,39648.4805092593,2008-07-19,11:31:56
39.982778,116.330117,0,525,39648.4805671296,2008-07-19,11:32:01
39.982783,116.33011,0,527,39648.480625,2008-07-19,11:32:06
39.982791,116.330109,0,528,39648.4806828704,2008-07-19,11:32:11
39.982799,116.330106,0,530,39648.4807407407,2008-07-19,11:32:16
39.982806,116.330102,0,532,39648.4807986111,2008-07-19,11:32:21
39.982813,116.330106,0,533,39648.4808564815,2008-07-19,11:32:26
39.98282,116.330112,0,535,39648.4809143519,2008-07-19,11:32:31
39.982824,116.330116,0,536,39648.4809722222,2008-07-19,11:32:36
39.982825,116.33012,0,537,39648.4810300926,2008-07-19,11:32:41
39.982825,116.33012,0,537,39648.4810648148,2008-07-19,11:32:44
39.98283,116.330128,0,539,39648.481087963,2008-07-19,11:32:46
39.982836,116.330137,0,540,39648.4811458333,2008-07-19,11:32:51
39.982847,116.330142,0,541,39648.4812037037,2008-07-19,11:32:56
39.982864,116.330131,0,540,39648.4812615741,2008-07-19,11:33:01
39.982869,116.330134,0,541,39648.4813194444,2008-07-19,11:33:06
39.982873,116.330139,0,542,39648.4813773148,2008-07-19,11:33:11
39.982875,116.330145,0,542,39648.4814351852,2008-07-19,11:33:16
39.982877,116.330149,0,543,39648.4814930556,2008-07-19,11:33:21
39.982877,116.330149,0,543,39648.4815277778,2008-07-19,11:33:24
39.98288,116.330155,0,543,39648.4815509259,2008-07-19,11:33:26
39.982884,116.330167,0,544,39648.4816087963,2008-07-19,11:33:31
39.982883,116.330205,0,543,39648.4816666667,2008-07-19,11:33:36
39.982883,116.330205,0,543,39648.4817013889,2008-07-19,11:33:39
39.982877,116.330208,0,541,39648.481724537,2008-07-19,11:33:41
39.982878,116.330222,0,541,39648.4817824074,2008-07-19,11:33:46
39.982895,116.330254,0,540,39648.4818402778,2008-07-19,11:33:51
39.982878,116.330222,0,538,39648.4818981481,2008-07-19,11:33:56
39.98288,116.330228,0,538,39648.4819560185,2008-07-19,11:34:01
39.982886,116.330236,0,537,39648.4820138889,2008-07-19,11:34:06
39.982889,116.330242,0,537,39648.4820717593,2008-07-19,11:34:11
39.982891,116.330246,0,536,39648.4821296296,2008-07-19,11:34:16
39.98289,116.330247,0,535,39648.4821875,2008-07-19,11:34:21
39.982887,116.330246,0,534,39648.4822453704,2008-07-19,11:34:26
39.982887,116.330245,0,534,39648.4823032407,2008-07-19,11:34:31
39.982888,116.330244,0,534,39648.4823611111,2008-07-19,11:34:36
39.982888,116.330244,0,534,39648.4824189815,2008-07-19,11:34:41
39.982889,116.330245,0,534,39648.4824768519,2008-07-19,11:34:46
39.982891,116.330249,0,534,39648.4825347222,2008-07-19,11:34:51
39.982897,116.330255,0,534,39648.4825925926,2008-07-19,11:34:56
39.982903,116.330259,0,534,39648.482650463,2008-07-19,11:35:01
39.982908,116.330261,0,533,39648.4827083333,2008-07-19,11:35:06
39.982915,116.33026,0,533,39648.4827662037,2008-07-19,11:35:11
39.98292,116.330258,0,533,39648.4828240741,2008-07-19,11:35:16
39.982924,116.330255,0,533,39648.4828819444,2008-07-19,11:35:21
39.982927,116.330249,0,533,39648.4829398148,2008-07-19,11:35:26
39.982931,116.330243,0,533,39648.4829976852,2008-07-19,11:35:31
39.982931,116.330243,0,533,39648.4830324074,2008-07-19,11:35:34
39.982937,116.330236,0,533,39648.4830555556,2008-07-19,11:35:36
39.982946,116.330235,0,533,39648.4831134259,2008-07-19,11:35:41
39.982955,116.33023,0,533,39648.4831712963,2008-07-19,11:35:46
39.982966,116.330223,0,533,39648.4832291667,2008-07-19,11:35:51
39.982979,116.330195,0,533,39648.483287037,2008-07-19,11:35:56
39.982971,116.330157,0,533,39648.4833449074,2008-07-19,11:36:01
39.982972,116.330144,0,533,39648.4834027778,2008-07-19,11:36:06
39.98297,116.330132,0,533,39648.4834606481,2008-07-19,11:36:11
39.982936,116.33009,0,534,39648.4835185185,2008-07-19,11:36:16
39.982877,116.330019,0,533,39648.4835763889,2008-07-19,11:36:21
39.982837,116.330017,0,532,39648.4836342593,2008-07-19,11:36:26
39.982808,116.330013,0,532,39648.4836921296,2008-07-19,11:36:31
39.982781,116.330004,0,533,39648.48375,2008-07-19,11:36:36
39.98274,116.329975,0,533,39648.4838078704,2008-07-19,11:36:41
39.982721,116.329929,0,533,39648.4838657407,2008-07-19,11:36:46
39.982734,116.329886,0,534,39648.4839236111,2008-07-19,11:36:51
39.982778,116.329926,0,533,39648.4839814815,2008-07-19,11:36:56
39.982777,116.329929,0,534,39648.4840393519,2008-07-19,11:37:01
39.982779,116.329935,0,534,39648.4840972222,2008-07-19,11:37:06
39.982779,116.329935,0,534,39648.4841319444,2008-07-19,11:37:09
39.982783,116.329934,0,534,39648.4841550926,2008-07-19,11:37:11
39.982862,116.329999,0,532,39648.484212963,2008-07-19,11:37:16
39.982921,116.330024,0,529,39648.4842708333,2008-07-19,11:37:21
39.982931,116.330025,0,527,39648.4843287037,2008-07-19,11:37:26
39.982934,116.330025,0,527,39648.4843865741,2008-07-19,11:37:31
39.982934,116.330023,0,526,39648.4844444444,2008-07-19,11:37:36
39.982935,116.330019,0,525,39648.4845023148,2008-07-19,11:37:41
39.982936,116.330017,0,524,39648.4845601852,2008-07-19,11:37:46
39.982936,116.33002,0,524,39648.4846180556,2008-07-19,11:37:51
39.982937,116.330022,0,524,39648.4846759259,2008-07-19,11:37:56
39.982937,116.330024,0,524,39648.4847337963,2008-07-19,11:38:01
39.982937,116.330025,0,524,39648.4847916667,2008-07-19,11:38:06
39.982938,116.330027,0,524,39648.484849537,2008-07-19,11:38:11
39.982937,116.330028,0,524,39648.4849074074,2008-07-19,11:38:16
39.982936,116.330029,0,524,39648.4849652778,2008-07-19,11:38:21
39.982936,116.330028,0,523,39648.4850231481,2008-07-19,11:38:26
39.982936,116.330029,0,523,39648.4850810185,2008-07-19,11:38:31
39.982937,116.330029,0,523,39648.4851388889,2008-07-19,11:38:36
39.982938,116.330029,0,523,39648.4851967593,2008-07-19,11:38:41
39.982938,116.330029,0,523,39648.4852546296,2008-07-19,11:38:46
39.982938,116.330029,0,523,39648.4853125,2008-07-19,11:38:51
39.982938,116.33003,0,523,39648.4853703704,2008-07-19,11:38:56
39.982938,116.330031,0,523,39648.4854282407,2008-07-19,11:39:01
39.982938,116.330031,0,523,39648.4854861111,2008-07-19,11:39:06
39.982938,116.330032,0,523,39648.4855439815,2008-07-19,11:39:11
39.982938,116.330031,0,523,39648.4856018518,2008-07-19,11:39:16
39.982938,116.330032,0,523,39648.4856597222,2008-07-19,11:39:21
39.982937,116.330032,0,522,39648.4857175926,2008-07-19,11:39:26
39.982934,116.330032,0,522,39648.485775463,2008-07-19,11:39:31
39.982931,116.330034,0,521,39648.4858333333,2008-07-19,11:39:36
39.98293,116.33004,0,521,39648.4858912037,2008-07-19,11:39:41
39.98293,116.330046,0,520,39648.4859490741,2008-07-19,11:39:46
39.98293,116.330046,0,520,39648.4859837963,2008-07-19,11:39:49
39.982923,116.33005,0,519,39648.4860069444,2008-07-19,11:39:51
39.982919,116.330059,0,518,39648.4860648148,2008-07-19,11:39:56
39.982912,116.330065,0,517,39648.4861226852,2008-07-19,11:40:01
39.982904,116.330067,0,515,39648.4861805556,2008-07-19,11:40:06
39.982899,116.330064,0,513,39648.4862384259,2008-07-19,11:40:11
39.982899,116.330064,0,513,39648.4862731481,2008-07-19,11:40:14
39.982894,116.330056,0,511,39648.4862962963,2008-07-19,11:40:16
39.982888,116.330045,0,509,39648.4863541667,2008-07-19,11:40:21
39.982885,116.330036,0,507,39648.486412037,2008-07-19,11:40:26
39.982885,116.330036,0,507,39648.4864467593,2008-07-19,11:40:29
39.982884,116.330029,0,505,39648.4864699074,2008-07-19,11:40:31
39.982877,116.329978,0,502,39648.4865277778,2008-07-19,11:40:36
39.982857,116.329965,0,497,39648.4865856481,2008-07-19,11:40:41
39.982856,116.329955,0,495,39648.4866435185,2008-07-19,11:40:46
39.982887,116.329996,0,489,39648.4867013889,2008-07-19,11:40:51
39.982887,116.329996,0,489,39648.4867361111,2008-07-19,11:40:54
39.98288,116.329994,0,486,39648.4867592593,2008-07-19,11:40:56
39.982836,116.329985,0,485,39648.4868171296,2008-07-19,11:41:01
39.982781,116.330033,0,486,39648.486875,2008-07-19,11:41:06
39.982779,116.330054,0,481,39648.4869328704,2008-07-19,11:41:11
39.982779,116.330054,0,481,39648.4869675926,2008-07-19,11:41:14
39.982771,116.330049,0,479,39648.4869907407,2008-07-19,11:41:16
39.982763,116.330014,0,477,39648.4870486111,2008-07-19,11:41:21
39.982771,116.329973,0,477,39648.4871064815,2008-07-19,11:41:26
39.982763,116.329967,0,476,39648.4871643518,2008-07-19,11:41:31
39.982764,116.329965,0,474,39648.4872222222,2008-07-19,11:41:36
39.982767,116.329971,0,472,39648.4872800926,2008-07-19,11:41:41
39.982767,116.329971,0,472,39648.4873148148,2008-07-19,11:41:44
39.982773,116.329979,0,469,39648.487337963,2008-07-19,11:41:46
39.982777,116.329993,0,465,39648.4873958333,2008-07-19,11:41:51
39.982775,116.330005,0,462,39648.4874537037,2008-07-19,11:41:56
39.982776,116.330015,0,458,39648.4875115741,2008-07-19,11:42:01
39.982774,116.330014,0,454,39648.4875694444,2008-07-19,11:42:06
39.982773,116.33001,0,450,39648.4876273148,2008-07-19,11:42:11
39.982774,116.330008,0,446,39648.4876851852,2008-07-19,11:42:16
39.982774,116.330006,0,441,39648.4877430556,2008-07-19,11:42:21
39.982773,116.330003,0,435,39648.4878009259,2008-07-19,11:42:26
39.982772,116.330002,0,431,39648.4878587963,2008-07-19,11:42:31
39.982771,116.330004,0,426,39648.4879166667,2008-07-19,11:42:36
39.982767,116.330009,0,421,39648.487974537,2008-07-19,11:42:41
39.982765,116.330009,0,416,39648.4880324074,2008-07-19,11:42:46
39.982766,116.330007,0,411,39648.4880902778,2008-07-19,11:42:51
39.982768,116.330008,0,406,39648.4881481482,2008-07-19,11:42:56
39.98277,116.330008,0,401,39648.4882060185,2008-07-19,11:43:01
39.98277,116.33001,0,397,39648.4882638889,2008-07-19,11:43:06
39.98277,116.330011,0,393,39648.4883217593,2008-07-19,11:43:11
39.982772,116.330011,0,389,39648.4883796296,2008-07-19,11:43:16
39.982773,116.330011,0,385,39648.4884375,2008-07-19,11:43:21
39.982776,116.330013,0,381,39648.4884953704,2008-07-19,11:43:26
39.982778,116.330015,0,377,39648.4885532407,2008-07-19,11:43:31
39.982779,116.330018,0,373,39648.4886111111,2008-07-19,11:43:36
39.982777,116.330023,0,370,39648.4886689815,2008-07-19,11:43:41
39.982776,116.330026,0,366,39648.4887268519,2008-07-19,11:43:46
39.982777,116.330025,0,362,39648.4887847222,2008-07-19,11:43:51
39.98278,116.330023,0,358,39648.4888425926,2008-07-19,11:43:56
39.982783,116.330018,0,355,39648.488900463,2008-07-19,11:44:01
39.982785,116.330015,0,352,39648.4889583333,2008-07-19,11:44:06
39.982785,116.330013,0,349,39648.4890162037,2008-07-19,11:44:11
39.982783,116.330014,0,346,39648.4890740741,2008-07-19,11:44:16
39.98278,116.33002,0,344,39648.4891319444,2008-07-19,11:44:21
39.982776,116.330026,0,341,39648.4891898148,2008-07-19,11:44:26
39.982773,116.330031,0,339,39648.4892476852,2008-07-19,11:44:31
39.98277,116.330038,0,336,39648.4893055556,2008-07-19,11:44:36
39.982766,116.330045,0,333,39648.4893634259,2008-07-19,11:44:41
39.982766,116.330045,0,333,39648.4893981481,2008-07-19,11:44:44
39.98276,116.33005,0,331,39648.4894212963,2008-07-19,11:44:46
39.98275,116.330052,0,328,39648.4894791667,2008-07-19,11:44:51
39.982742,116.330054,0,326,39648.489537037,2008-07-19,11:44:56
39.982735,116.330055,0,324,39648.4895949074,2008-07-19,11:45:01
39.982733,116.330053,0,322,39648.4896527778,2008-07-19,11:45:06
39.982735,116.330052,0,320,39648.4897106481,2008-07-19,11:45:11
39.982735,116.330052,0,318,39648.4897685185,2008-07-19,11:45:16
39.982732,116.330054,0,316,39648.4898263889,2008-07-19,11:45:21
39.982726,116.330055,0,315,39648.4898842593,2008-07-19,11:45:26
39.982726,116.330055,0,315,39648.4899189815,2008-07-19,11:45:29
39.982724,116.330051,0,313,39648.4899421296,2008-07-19,11:45:31
39.982727,116.330041,0,312,39648.49,2008-07-19,11:45:36
39.982733,116.330028,0,310,39648.4900578704,2008-07-19,11:45:41
39.982762,116.329987,0,302,39648.4901157407,2008-07-19,11:45:46
39.982773,116.329953,0,296,39648.4901736111,2008-07-19,11:45:51
39.982775,116.329945,0,294,39648.4902314815,2008-07-19,11:45:56
39.982778,116.329939,0,292,39648.4902893519,2008-07-19,11:46:01
39.98278,116.329931,0,290,39648.4903472222,2008-07-19,11:46:06
39.982784,116.329924,0,288,39648.4904050926,2008-07-19,11:46:11
39.98279,116.32992,0,287,39648.490462963,2008-07-19,11:46:16
39.982796,116.329919,0,285,39648.4905208333,2008-07-19,11:46:21
39.982802,116.329917,0,284,39648.4905787037,2008-07-19,11:46:26
39.982806,116.329914,0,283,39648.4906365741,2008-07-19,11:46:31
39.98281,116.329912,0,282,39648.4906944444,2008-07-19,11:46:36
39.982815,116.329909,0,282,39648.4907523148,2008-07-19,11:46:41
39.982818,116.329901,0,282,39648.4908101852,2008-07-19,11:46:46
39.982824,116.329895,0,282,39648.4908680556,2008-07-19,11:46:51
39.98283,116.329893,0,282,39648.4909259259,2008-07-19,11:46:56
39.982837,116.329893,0,283,39648.4909837963,2008-07-19,11:47:01
39.982843,116.329893,0,284,39648.4910416667,2008-07-19,11:47:06
39.98285,116.329893,0,285,39648.491099537,2008-07-19,11:47:11
39.982855,116.329889,0,286,39648.4911574074,2008-07-19,11:47:16
39.98286,116.329885,0,288,39648.4912152778,2008-07-19,11:47:21
39.982864,116.329882,0,290,39648.4912731481,2008-07-19,11:47:26
39.982866,116.329879,0,291,39648.4913310185,2008-07-19,11:47:31
39.982868,116.329882,0,293,39648.4913888889,2008-07-19,11:47:36
39.982868,116.329889,0,296,39648.4914467593,2008-07-19,11:47:41
39.982866,116.329894,0,298,39648.4915046296,2008-07-19,11:47:46
39.982862,116.329894,0,300,39648.4915625,2008-07-19,11:47:51
39.982858,116.329898,0,302,39648.4916203704,2008-07-19,11:47:56
39.982858,116.329898,0,302,39648.4916550926,2008-07-19,11:47:59
39.982852,116.329906,0,304,39648.4916782407,2008-07-19,11:48:01
39.982843,116.329912,0,306,39648.4917361111,2008-07-19,11:48:06
39.982832,116.329913,0,308,39648.4917939815,2008-07-19,11:48:11
39.982822,116.329911,0,309,39648.4918518519,2008-07-19,11:48:16
39.982816,116.329916,0,311,39648.4919097222,2008-07-19,11:48:21
39.982812,116.329917,0,312,39648.4919675926,2008-07-19,11:48:26
39.982809,116.329915,0,315,39648.492025463,2008-07-19,11:48:31
39.982807,116.329913,0,317,39648.4920833333,2008-07-19,11:48:36
39.982806,116.329915,0,319,39648.4921412037,2008-07-19,11:48:41
39.982807,116.329917,0,322,39648.4921990741,2008-07-19,11:48:46
39.982808,116.329919,0,325,39648.4922569444,2008-07-19,11:48:51
39.982808,116.329918,0,327,39648.4923148148,2008-07-19,11:48:56
39.982807,116.329915,0,328,39648.4923726852,2008-07-19,11:49:01
39.982806,116.329917,0,330,39648.4924305556,2008-07-19,11:49:06
39.982805,116.329923,0,332,39648.4924884259,2008-07-19,11:49:11
39.982805,116.329923,0,332,39648.4925231481,2008-07-19,11:49:14
39.982805,116.329931,0,334,39648.4925462963,2008-07-19,11:49:16
39.982804,116.329942,0,336,39648.4926041667,2008-07-19,11:49:21
39.982804,116.329952,0,338,39648.492662037,2008-07-19,11:49:26
39.982805,116.329962,0,340,39648.4927199074,2008-07-19,11:49:31
39.982807,116.329975,0,342,39648.4927777778,2008-07-19,11:49:36
39.98281,116.32999,0,345,39648.4928356481,2008-07-19,11:49:41
39.982812,116.330004,0,348,39648.4928935185,2008-07-19,11:49:46
39.982812,116.33001,0,351,39648.4929513889,2008-07-19,11:49:51
39.982811,116.330011,0,355,39648.4930092593,2008-07-19,11:49:56
39.982809,116.330008,0,359,39648.4930671296,2008-07-19,11:50:01
39.982807,116.330002,0,363,39648.493125,2008-07-19,11:50:06
39.982807,116.330002,0,363,39648.4931597222,2008-07-19,11:50:09
39.982807,116.329994,0,368,39648.4931828704,2008-07-19,11:50:11
39.982807,116.329984,0,373,39648.4932407407,2008-07-19,11:50:16
39.982807,116.329971,0,378,39648.4932986111,2008-07-19,11:50:21
39.982806,116.329956,0,384,39648.4933564815,2008-07-19,11:50:26
39.982803,116.329941,0,389,39648.4934143518,2008-07-19,11:50:31
39.982799,116.329928,0,395,39648.4934722222,2008-07-19,11:50:36
39.982794,116.329915,0,400,39648.4935300926,2008-07-19,11:50:41
39.98279,116.329904,0,407,39648.493587963,2008-07-19,11:50:46
39.982787,116.329892,0,413,39648.4936458333,2008-07-19,11:50:51
39.982783,116.329882,0,419,39648.4937037037,2008-07-19,11:50:56
39.982779,116.32987,0,424,39648.4937615741,2008-07-19,11:51:01
39.982774,116.329861,0,429,39648.4938194444,2008-07-19,11:51:06
39.982771,116.329855,0,434,39648.4938773148,2008-07-19,11:51:11
39.982769,116.329851,0,439,39648.4939351852,2008-07-19,11:51:16
39.982769,116.329851,0,439,39648.4939699074,2008-07-19,11:51:19
39.982769,116.329847,0,443,39648.4939930556,2008-07-19,11:51:21
39.982766,116.329836,0,446,39648.4940509259,2008-07-19,11:51:26
39.982766,116.329829,0,449,39648.4941087963,2008-07-19,11:51:31
39.982768,116.329828,0,451,39648.4941666667,2008-07-19,11:51:36
39.982771,116.329829,0,453,39648.494224537,2008-07-19,11:51:41
39.982771,116.329826,0,455,39648.4942824074,2008-07-19,11:51:46
39.98277,116.329822,0,458,39648.4943402778,2008-07-19,11:51:51
39.982769,116.329815,0,460,39648.4943981481,2008-07-19,11:51:56
39.982768,116.329811,0,462,39648.4944560185,2008-07-19,11:52:01
39.982766,116.32981,0,463,39648.4945138889,2008-07-19,11:52:06
39.982764,116.329812,0,464,39648.4945717593,2008-07-19,11:52:11
39.982765,116.329812,0,463,39648.4946296296,2008-07-19,11:52:16
39.982765,116.329812,0,463,39648.4946875,2008-07-19,11:52:21
39.982765,116.329811,0,463,39648.4947453704,2008-07-19,11:52:26
39.982765,116.329811,0,463,39648.4948032407,2008-07-19,11:52:31
39.982765,116.32981,0,462,39648.4948611111,2008-07-19,11:52:36
39.982765,116.329809,0,461,39648.4949189815,2008-07-19,11:52:41
39.98277,116.329803,0,459,39648.4949768518,2008-07-19,11:52:46
39.982774,116.329796,0,458,39648.4950347222,2008-07-19,11:52:51
39.982777,116.329791,0,457,39648.4950925926,2008-07-19,11:52:56
39.982779,116.329787,0,456,39648.495150463,2008-07-19,11:53:01
39.982782,116.329781,0,454,39648.4952083333,2008-07-19,11:53:06
39.982785,116.329775,0,452,39648.4952662037,2008-07-19,11:53:11
39.982786,116.32977,0,451,39648.4953240741,2008-07-19,11:53:16
39.982787,116.329767,0,451,39648.4953819444,2008-07-19,11:53:21
39.982788,116.329764,0,449,39648.4954398148,2008-07-19,11:53:26
39.98279,116.329762,0,447,39648.4954976852,2008-07-19,11:53:31
39.982793,116.329758,0,446,39648.4955555556,2008-07-19,11:53:36
39.982795,116.329752,0,445,39648.4956134259,2008-07-19,11:53:41
39.982796,116.329749,0,444,39648.4956712963,2008-07-19,11:53:46
39.982798,116.329746,0,443,39648.4957291667,2008-07-19,11:53:51
39.9828,116.329744,0,442,39648.495787037,2008-07-19,11:53:56
39.982801,116.329742,0,442,39648.4958449074,2008-07-19,11:54:01
39.982802,116.329741,0,441,39648.4959027778,2008-07-19,11:54:06
39.982803,116.329739,0,440,39648.4959606482,2008-07-19,11:54:11
39.982804,116.329737,0,439,39648.4960185185,2008-07-19,11:54:16
39.982805,116.329736,0,439,39648.4960763889,2008-07-19,11:54:21
39.982805,116.329735,0,438,39648.4961342593,2008-07-19,11:54:26
39.982806,116.329734,0,438,39648.4961921296,2008-07-19,11:54:31
39.982808,116.329734,0,436,39648.49625,2008-07-19,11:54:36
39.982812,116.329731,0,435,39648.4963078704,2008-07-19,11:54:41
39.982817,116.329728,0,434,39648.4963657407,2008-07-19,11:54:46
39.982819,116.329725,0,433,39648.4964236111,2008-07-19,11:54:51
39.98282,116.329724,0,432,39648.4964814815,2008-07-19,11:54:56
39.982821,116.329723,0,432,39648.4965393519,2008-07-19,11:55:01
39.982821,116.329723,0,432,39648.4965972222,2008-07-19,11:55:06
39.982822,116.329723,0,432,39648.4966550926,2008-07-19,11:55:11
39.982822,116.329722,0,431,39648.496712963,2008-07-19,11:55:16
39.982823,116.329721,0,431,39648.4967708333,2008-07-19,11:55:21
39.982823,116.32972,0,431,39648.4968287037,2008-07-19,11:55:26
39.982824,116.32972,0,431,39648.4968865741,2008-07-19,11:55:31
39.982825,116.32972,0,431,39648.4969444444,2008-07-19,11:55:36
39.982825,116.32972,0,431,39648.4970023148,2008-07-19,11:55:41
39.982825,116.32972,0,430,39648.4970601852,2008-07-19,11:55:46
39.982826,116.32972,0,430,39648.4971180556,2008-07-19,11:55:51
39.982826,116.329721,0,429,39648.4971759259,2008-07-19,11:55:56
39.982827,116.329722,0,426,39648.4972337963,2008-07-19,11:56:01
39.982827,116.329724,0,424,39648.4972916667,2008-07-19,11:56:06
39.982828,116.329727,0,423,39648.497349537,2008-07-19,11:56:11
39.982829,116.329729,0,423,39648.4974074074,2008-07-19,11:56:16
39.98283,116.329734,0,421,39648.4974652778,2008-07-19,11:56:21
39.982829,116.329736,0,420,39648.4975231481,2008-07-19,11:56:26
39.982828,116.32974,0,419,39648.4975810185,2008-07-19,11:56:31
39.982827,116.329742,0,419,39648.4976388889,2008-07-19,11:56:36
39.982826,116.329744,0,418,39648.4976967593,2008-07-19,11:56:41
39.982825,116.329748,0,417,39648.4977546296,2008-07-19,11:56:46
39.982825,116.329749,0,417,39648.4978125,2008-07-19,11:56:51
39.982825,116.329749,0,416,39648.4978703704,2008-07-19,11:56:56
39.982824,116.329749,0,416,39648.4979282407,2008-07-19,11:57:01
39.982824,116.329749,0,416,39648.4979861111,2008-07-19,11:57:06
39.982825,116.32975,0,415,39648.4980439815,2008-07-19,11:57:11
39.982825,116.32975,0,415,39648.4981018519,2008-07-19,11:57:16
39.982825,116.32975,0,415,39648.4981597222,2008-07-19,11:57:21
39.982824,116.32975,0,415,39648.4982175926,2008-07-19,11:57:26
39.982824,116.329749,0,414,39648.498275463,2008-07-19,11:57:31
39.982823,116.329749,0,414,39648.4983333333,2008-07-19,11:57:36
39.982824,116.329749,0,414,39648.4983912037,2008-07-19,11:57:41
39.982824,116.329749,0,414,39648.4984490741,2008-07-19,11:57:46
39.982824,116.32975,0,413,39648.4985069444,2008-07-19,11:57:51
39.982824,116.32975,0,413,39648.4985648148,2008-07-19,11:57:56
39.982823,116.32975,0,413,39648.4986226852,2008-07-19,11:58:01
39.982823,116.329751,0,413,39648.4986805556,2008-07-19,11:58:06
39.982823,116.329751,0,413,39648.4987384259,2008-07-19,11:58:11
39.982823,116.329751,0,412,39648.4987962963,2008-07-19,11:58:16
39.982823,116.329752,0,412,39648.4988541667,2008-07-19,11:58:21
39.982824,116.329752,0,412,39648.498912037,2008-07-19,11:58:26
39.982824,116.329753,0,412,39648.4989699074,2008-07-19,11:58:31
39.982824,116.329753,0,412,39648.4990277778,2008-07-19,11:58:36
39.982823,116.329754,0,412,39648.4990856481,2008-07-19,11:58:41
39.982823,116.329755,0,411,39648.4991435185,2008-07-19,11:58:46
39.982822,116.329756,0,411,39648.4992013889,2008-07-19,11:58:51
39.982822,116.329757,0,411,39648.4992592593,2008-07-19,11:58:56
39.982822,116.329759,0,411,39648.4993171296,2008-07-19,11:59:01
39.982821,116.329759,0,411,39648.499375,2008-07-19,11:59:06
39.982821,116.32976,0,411,39648.4994328704,2008-07-19,11:59:11
39.982821,116.32976,0,410,39648.4994907407,2008-07-19,11:59:16
39.98282,116.329762,0,410,39648.4995486111,2008-07-19,11:59:21
39.98282,116.329763,0,410,39648.4996064815,2008-07-19,11:59:26
39.98282,116.329764,0,410,39648.4996643519,2008-07-19,11:59:31
39.982819,116.329764,0,410,39648.4997222222,2008-07-19,11:59:36
39.982819,116.329765,0,410,39648.4997800926,2008-07-19,11:59:41
39.982818,116.329765,0,409,39648.499837963,2008-07-19,11:59:46
39.982818,116.329766,0,409,39648.4998958333,2008-07-19,11:59:51
39.982818,116.329766,0,409,39648.4999537037,2008-07-19,11:59:56
39.982818,116.329767,0,408,39648.5000115741,2008-07-19,12:00:01
39.982817,116.329768,0,408,39648.5000694444,2008-07-19,12:00:06
39.982817,116.329769,0,408,39648.5001273148,2008-07-19,12:00:11
39.982816,116.329769,0,408,39648.5001851852,2008-07-19,12:00:16
39.982816,116.32977,0,408,39648.5002430556,2008-07-19,12:00:21
39.982817,116.329771,0,408,39648.5003009259,2008-07-19,12:00:26
39.982817,116.329772,0,408,39648.5003587963,2008-07-19,12:00:31
39.982817,116.329773,0,408,39648.5004166667,2008-07-19,12:00:36
39.982816,116.329774,0,408,39648.500474537,2008-07-19,12:00:41
39.982816,116.329774,0,408,39648.5005324074,2008-07-19,12:00:46
39.982815,116.329774,0,408,39648.5005902778,2008-07-19,12:00:51
39.982816,116.329775,0,407,39648.5006481481,2008-07-19,12:00:56
39.982816,116.329774,0,407,39648.5007060185,2008-07-19,12:01:01
39.982816,116.329774,0,407,39648.5007638889,2008-07-19,12:01:06
39.982817,116.329775,0,407,39648.5008217593,2008-07-19,12:01:11
39.982817,116.329775,0,407,39648.5008796296,2008-07-19,12:01:16
39.982817,116.329776,0,406,39648.5009375,2008-07-19,12:01:21
39.982817,116.329777,0,406,39648.5009953704,2008-07-19,12:01:26
39.982817,116.329778,0,406,39648.5010532407,2008-07-19,12:01:31
39.982817,116.329779,0,406,39648.5011111111,2008-07-19,12:01:36
39.982817,116.329781,0,406,39648.5011689815,2008-07-19,12:01:41
39.982817,116.329782,0,406,39648.5012268518,2008-07-19,12:01:46
39.982817,116.329783,0,406,39648.5012847222,2008-07-19,12:01:51
39.982817,116.329784,0,406,39648.5013425926,2008-07-19,12:01:56
39.982817,116.329785,0,405,39648.501400463,2008-07-19,12:02:01
39.982816,116.329786,0,405,39648.5014583333,2008-07-19,12:02:06
39.982816,116.329786,0,405,39648.5015162037,2008-07-19,12:02:11
39.982816,116.329787,0,405,39648.5015740741,2008-07-19,12:02:16
39.982816,116.329789,0,406,39648.5016319444,2008-07-19,12:02:21
39.982816,116.32979,0,406,39648.5016898148,2008-07-19,12:02:26
39.982816,116.329791,0,406,39648.5017476852,2008-07-19,12:02:31
39.982816,116.329792,0,406,39648.5018055556,2008-07-19,12:02:36
39.982816,116.329793,0,406,39648.5018634259,2008-07-19,12:02:41
39.982815,116.329794,0,405,39648.5019212963,2008-07-19,12:02:46
39.982815,116.329794,0,405,39648.5019791667,2008-07-19,12:02:51
39.982815,116.329795,0,405,39648.502037037,2008-07-19,12:02:56
39.982815,116.329795,0,405,39648.5020949074,2008-07-19,12:03:01
39.982815,116.329796,0,405,39648.5021527778,2008-07-19,12:03:06
39.982815,116.329797,0,405,39648.5022106481,2008-07-19,12:03:11
39.982815,116.329797,0,405,39648.5022685185,2008-07-19,12:03:16
39.982815,116.329797,0,404,39648.5023263889,2008-07-19,12:03:21
39.982814,116.329797,0,404,39648.5023842593,2008-07-19,12:03:26
39.982814,116.329797,0,404,39648.5024421296,2008-07-19,12:03:31
39.982813,116.329797,0,404,39648.5025,2008-07-19,12:03:36
39.982812,116.329797,0,404,39648.5025578704,2008-07-19,12:03:41
39.982812,116.329797,0,404,39648.5026157407,2008-07-19,12:03:46
39.982811,116.329797,0,404,39648.5026736111,2008-07-19,12:03:51
39.982811,116.329798,0,404,39648.5027314815,2008-07-19,12:03:56
39.98281,116.329798,0,404,39648.5027893518,2008-07-19,12:04:01
39.982809,116.329797,0,404,39648.5028472222,2008-07-19,12:04:06
39.982809,116.329798,0,404,39648.5029050926,2008-07-19,12:04:11
39.982808,116.329798,0,404,39648.502962963,2008-07-19,12:04:16
39.982807,116.329798,0,404,39648.5030208333,2008-07-19,12:04:21
39.982807,116.329798,0,405,39648.5030787037,2008-07-19,12:04:26
39.982806,116.329798,0,405,39648.5031365741,2008-07-19,12:04:31
39.982806,116.329798,0,405,39648.5031944444,2008-07-19,12:04:36
39.982806,116.329798,0,405,39648.5032523148,2008-07-19,12:04:41
39.982806,116.329799,0,406,39648.5033101852,2008-07-19,12:04:46
39.982805,116.329799,0,406,39648.5033680556,2008-07-19,12:04:51
39.982805,116.329799,0,406,39648.5034259259,2008-07-19,12:04:56
39.982805,116.329799,0,407,39648.5034837963,2008-07-19,12:05:01
39.982804,116.3298,0,407,39648.5035416667,2008-07-19,12:05:06
39.982804,116.3298,0,407,39648.503599537,2008-07-19,12:05:11
39.982804,116.329801,0,408,39648.5036574074,2008-07-19,12:05:16
39.982804,116.329801,0,408,39648.5037152778,2008-07-19,12:05:21
39.982803,116.329801,0,409,39648.5037731482,2008-07-19,12:05:26
39.982802,116.3298,0,409,39648.5038310185,2008-07-19,12:05:31
39.982802,116.3298,0,409,39648.5038888889,2008-07-19,12:05:36
39.982801,116.329801,0,410,39648.5039467593,2008-07-19,12:05:41
39.982801,116.329801,0,410,39648.5040046296,2008-07-19,12:05:46
39.9828,116.329801,0,411,39648.5040625,2008-07-19,12:05:51
39.982796,116.3298,0,412,39648.5041203704,2008-07-19,12:05:56
39.982795,116.329801,0,413,39648.5041782407,2008-07-19,12:06:01
39.982794,116.329802,0,413,39648.5042361111,2008-07-19,12:06:06
39.982794,116.329804,0,413,39648.5042939815,2008-07-19,12:06:11
39.982795,116.329806,0,413,39648.5043518519,2008-07-19,12:06:16
39.982795,116.329808,0,413,39648.5044097222,2008-07-19,12:06:21
39.982795,116.329808,0,413,39648.5044675926,2008-07-19,12:06:26
39.982795,116.329809,0,413,39648.504525463,2008-07-19,12:06:31
39.982795,116.329811,0,413,39648.5045833333,2008-07-19,12:06:36
39.982795,116.329811,0,413,39648.5046412037,2008-07-19,12:06:41
39.982795,116.329811,0,414,39648.5046990741,2008-07-19,12:06:46
39.982795,116.329812,0,413,39648.5047569444,2008-07-19,12:06:51
39.982794,116.329812,0,414,39648.5048148148,2008-07-19,12:06:56
39.982794,116.329813,0,414,39648.5048726852,2008-07-19,12:07:01
39.982794,116.329813,0,414,39648.5049305556,2008-07-19,12:07:06
39.982794,116.329814,0,414,39648.5049884259,2008-07-19,12:07:11
39.982796,116.329817,0,415,39648.5050462963,2008-07-19,12:07:16
39.982796,116.329821,0,416,39648.5051041667,2008-07-19,12:07:21
39.982796,116.329821,0,416,39648.505162037,2008-07-19,12:07:26
39.982796,116.329821,0,417,39648.5052199074,2008-07-19,12:07:31
39.982795,116.329821,0,417,39648.5052777778,2008-07-19,12:07:36
39.982795,116.329824,0,417,39648.5053356481,2008-07-19,12:07:41
39.982794,116.329829,0,418,39648.5053935185,2008-07-19,12:07:46
39.982793,116.329835,0,419,39648.5054513889,2008-07-19,12:07:51
39.98279,116.329839,0,420,39648.5055092593,2008-07-19,12:07:56
39.982787,116.329841,0,422,39648.5055671296,2008-07-19,12:08:01
39.982785,116.329843,0,424,39648.505625,2008-07-19,12:08:06
39.982784,116.329841,0,425,39648.5056828704,2008-07-19,12:08:11
39.982784,116.32984,0,425,39648.5057407407,2008-07-19,12:08:16
39.982784,116.329838,0,425,39648.5057986111,2008-07-19,12:08:21
39.982784,116.329838,0,424,39648.5058564815,2008-07-19,12:08:26
39.982785,116.329837,0,424,39648.5059143519,2008-07-19,12:08:31
39.982784,116.329836,0,424,39648.5059722222,2008-07-19,12:08:36
39.982784,116.329836,0,424,39648.5060300926,2008-07-19,12:08:41
39.982784,116.329836,0,424,39648.506087963,2008-07-19,12:08:46
39.982784,116.329835,0,424,39648.5061458333,2008-07-19,12:08:51
39.982784,116.329834,0,424,39648.5062037037,2008-07-19,12:08:56
39.982785,116.329832,0,424,39648.5062615741,2008-07-19,12:09:01
39.982785,116.32983,0,424,39648.5063194444,2008-07-19,12:09:06
39.982784,116.329829,0,424,39648.5063773148,2008-07-19,12:09:11
39.982784,116.329829,0,424,39648.5064351852,2008-07-19,12:09:16
39.982784,116.329829,0,424,39648.5064930556,2008-07-19,12:09:21
39.982784,116.329827,0,424,39648.5065509259,2008-07-19,12:09:26
39.982784,116.329826,0,424,39648.5066087963,2008-07-19,12:09:31
39.982784,116.329825,0,423,39648.5066666667,2008-07-19,12:09:36
39.982784,116.329824,0,423,39648.506724537,2008-07-19,12:09:41
39.982784,116.329824,0,423,39648.5067824074,2008-07-19,12:09:46
39.982784,116.329823,0,423,39648.5068402778,2008-07-19,12:09:51
39.982784,116.329822,0,423,39648.5068981481,2008-07-19,12:09:56
39.982784,116.329822,0,423,39648.5069560185,2008-07-19,12:10:01
39.982784,116.329822,0,423,39648.5070138889,2008-07-19,12:10:06
39.982783,116.329822,0,423,39648.5070717593,2008-07-19,12:10:11
39.982783,116.329822,0,423,39648.5071296296,2008-07-19,12:10:16
39.982783,116.329822,0,423,39648.5071875,2008-07-19,12:10:21
39.982783,116.329822,0,423,39648.5072453704,2008-07-19,12:10:26
39.982783,116.32982,0,423,39648.5073032407,2008-07-19,12:10:31
39.982783,116.329819,0,422,39648.5073611111,2008-07-19,12:10:36
39.982783,116.329819,0,422,39648.5074189815,2008-07-19,12:10:41
39.982782,116.329819,0,422,39648.5074768519,2008-07-19,12:10:46
39.982782,116.329819,0,422,39648.5075347222,2008-07-19,12:10:51
39.982782,116.329819,0,422,39648.5075925926,2008-07-19,12:10:56
39.982782,116.329819,0,422,39648.507650463,2008-07-19,12:11:01
39.982782,116.329817,0,422,39648.5077083333,2008-07-19,12:11:06
39.982781,116.329816,0,422,39648.5077662037,2008-07-19,12:11:11
39.982781,116.329815,0,421,39648.5078240741,2008-07-19,12:11:16
39.982781,116.329815,0,421,39648.5078819444,2008-07-19,12:11:21
39.982781,116.329816,0,421,39648.5079398148,2008-07-19,12:11:26
39.982781,116.329815,0,422,39648.5079976852,2008-07-19,12:11:31
39.982781,116.329814,0,421,39648.5080555556,2008-07-19,12:11:36
39.982781,116.329814,0,421,39648.5081134259,2008-07-19,12:11:41
39.982781,116.329813,0,421,39648.5081712963,2008-07-19,12:11:46
39.98278,116.329812,0,421,39648.5082291667,2008-07-19,12:11:51
39.98278,116.329811,0,421,39648.508287037,2008-07-19,12:11:56
39.98278,116.329811,0,422,39648.5083449074,2008-07-19,12:12:01
39.98278,116.32981,0,422,39648.5084027778,2008-07-19,12:12:06
39.982779,116.329811,0,422,39648.5084606481,2008-07-19,12:12:11
39.982779,116.329811,0,422,39648.5085185185,2008-07-19,12:12:16
39.982779,116.32981,0,422,39648.5085763889,2008-07-19,12:12:21
39.982779,116.32981,0,422,39648.5086342593,2008-07-19,12:12:26
39.982779,116.32981,0,422,39648.5086921296,2008-07-19,12:12:31
39.982779,116.32981,0,423,39648.50875,2008-07-19,12:12:36
39.982779,116.329809,0,422,39648.5088078704,2008-07-19,12:12:41
39.982778,116.329808,0,422,39648.5088657407,2008-07-19,12:12:46
39.982779,116.329809,0,422,39648.5089236111,2008-07-19,12:12:51
39.98278,116.329811,0,422,39648.5089814815,2008-07-19,12:12:56
39.98278,116.329812,0,422,39648.5090393518,2008-07-19,12:13:01
39.982781,116.329812,0,421,39648.5090972222,2008-07-19,12:13:06
39.982781,116.329812,0,421,39648.5091550926,2008-07-19,12:13:11
39.982779,116.329811,0,421,39648.509212963,2008-07-19,12:13:16
39.982779,116.32981,0,420,39648.5092708333,2008-07-19,12:13:21
39.98278,116.32981,0,421,39648.5093287037,2008-07-19,12:13:26
39.98278,116.32981,0,421,39648.5093865741,2008-07-19,12:13:31
39.982779,116.32981,0,421,39648.5094444444,2008-07-19,12:13:36
39.982779,116.32981,0,421,39648.5095023148,2008-07-19,12:13:41
39.982779,116.32981,0,421,39648.5095601852,2008-07-19,12:13:46
39.982778,116.32981,0,421,39648.5096180556,2008-07-19,12:13:51
39.982778,116.32981,0,421,39648.5096759259,2008-07-19,12:13:56
39.982777,116.32981,0,421,39648.5097337963,2008-07-19,12:14:01
39.982777,116.32981,0,421,39648.5097916667,2008-07-19,12:14:06
39.982777,116.32981,0,421,39648.509849537,2008-07-19,12:14:11
39.982777,116.32981,0,421,39648.5099074074,2008-07-19,12:14:16
39.982776,116.32981,0,421,39648.5099652778,2008-07-19,12:14:21
39.982776,116.32981,0,421,39648.5100231481,2008-07-19,12:14:26
39.982775,116.32981,0,421,39648.5100810185,2008-07-19,12:14:31
39.982775,116.32981,0,421,39648.5101388889,2008-07-19,12:14:36
39.982774,116.32981,0,421,39648.5101967593,2008-07-19,12:14:41
39.982774,116.329811,0,422,39648.5102546296,2008-07-19,12:14:46
39.982773,116.329812,0,422,39648.5103125,2008-07-19,12:14:51
39.982772,116.329812,0,422,39648.5103703704,2008-07-19,12:14:56
39.982772,116.329812,0,422,39648.5104282407,2008-07-19,12:15:01
39.982771,116.329812,0,422,39648.5104861111,2008-07-19,12:15:06
39.98277,116.329813,0,422,39648.5105439815,2008-07-19,12:15:11
39.98277,116.329813,0,422,39648.5106018518,2008-07-19,12:15:16
39.98277,116.329814,0,422,39648.5106597222,2008-07-19,12:15:21
39.982769,116.329815,0,422,39648.5107175926,2008-07-19,12:15:26
39.982769,116.329815,0,422,39648.510775463,2008-07-19,12:15:31
39.982768,116.329815,0,423,39648.5108333333,2008-07-19,12:15:36
39.982768,116.329815,0,423,39648.5108912037,2008-07-19,12:15:41
39.982767,116.329815,0,423,39648.5109490741,2008-07-19,12:15:46
39.982766,116.329816,0,423,39648.5110069444,2008-07-19,12:15:51
39.982765,116.329816,0,423,39648.5110648148,2008-07-19,12:15:56
39.982765,116.329816,0,423,39648.5111226852,2008-07-19,12:16:01
39.982764,116.329817,0,424,39648.5111805556,2008-07-19,12:16:06
39.982764,116.329817,0,424,39648.5112384259,2008-07-19,12:16:11
39.982763,116.329817,0,424,39648.5112962963,2008-07-19,12:16:16
39.982763,116.329817,0,424,39648.5113541667,2008-07-19,12:16:21
39.982762,116.329816,0,424,39648.511412037,2008-07-19,12:16:26
39.982762,116.329816,0,424,39648.5114699074,2008-07-19,12:16:31
39.982762,116.329816,0,424,39648.5115277778,2008-07-19,12:16:36
39.982762,116.329816,0,424,39648.5115856482,2008-07-19,12:16:41
39.982762,116.329817,0,424,39648.5116435185,2008-07-19,12:16:46
39.982762,116.329817,0,424,39648.5117013889,2008-07-19,12:16:51
39.982762,116.329819,0,424,39648.5117592593,2008-07-19,12:16:56
39.982762,116.329821,0,423,39648.5118171296,2008-07-19,12:17:01
39.982763,116.329822,0,423,39648.511875,2008-07-19,12:17:06
39.982763,116.329822,0,423,39648.5119097222,2008-07-19,12:17:09
39.982768,116.329829,0,423,39648.5119328704,2008-07-19,12:17:11
39.982778,116.32984,0,423,39648.5119907407,2008-07-19,12:17:16
39.982668,116.329977,0,413,39648.5120486111,2008-07-19,12:17:21
39.982642,116.329993,0,412,39648.5121064815,2008-07-19,12:17:26
39.98259,116.330023,0,411,39648.5121643519,2008-07-19,12:17:31
39.982541,116.330056,0,409,39648.5122222222,2008-07-19,12:17:36
39.982517,116.330029,0,408,39648.5122800926,2008-07-19,12:17:41
39.98252,116.329999,0,409,39648.512337963,2008-07-19,12:17:46
39.982504,116.329987,0,410,39648.5123958333,2008-07-19,12:17:51
39.982512,116.330005,0,410,39648.5124537037,2008-07-19,12:17:56
39.982519,116.330003,0,410,39648.5125115741,2008-07-19,12:18:01
39.982519,116.330003,0,410,39648.5125462963,2008-07-19,12:18:04
39.982526,116.33,0,411,39648.5125694444,2008-07-19,12:18:06
39.982613,116.329921,0,411,39648.5126273148,2008-07-19,12:18:11
39.98264,116.32982,0,411,39648.5126851852,2008-07-19,12:18:16
39.982645,116.329765,0,410,39648.5127430556,2008-07-19,12:18:21
39.982645,116.329765,0,410,39648.5127777778,2008-07-19,12:18:24
39.982643,116.329763,0,411,39648.5128009259,2008-07-19,12:18:26
39.982659,116.329645,0,408,39648.5128587963,2008-07-19,12:18:31
39.982701,116.329436,0,389,39648.5129166667,2008-07-19,12:18:36
39.982605,116.329394,0,383,39648.512974537,2008-07-19,12:18:41
39.982486,116.329396,0,374,39648.5130324074,2008-07-19,12:18:46
39.982422,116.329427,0,364,39648.5130902778,2008-07-19,12:18:51
39.982349,116.329403,0,355,39648.5131481481,2008-07-19,12:18:56
39.982268,116.329419,0,346,39648.5132060185,2008-07-19,12:19:01
39.982204,116.329427,0,338,39648.5132638889,2008-07-19,12:19:06
39.982148,116.32946,0,338,39648.5133217593,2008-07-19,12:19:11
39.982108,116.329448,0,335,39648.5133796296,2008-07-19,12:19:16
39.98208,116.329432,0,333,39648.5134375,2008-07-19,12:19:21
39.982038,116.329452,0,336,39648.5134953704,2008-07-19,12:19:26
39.981977,116.329457,0,337,39648.5135532407,2008-07-19,12:19:31
39.981952,116.329431,0,339,39648.5136111111,2008-07-19,12:19:36
39.981992,116.329542,0,335,39648.5136689815,2008-07-19,12:19:41
39.981992,116.329542,0,335,39648.5137037037,2008-07-19,12:19:44
39.98199,116.329544,0,335,39648.5137268519,2008-07-19,12:19:46
39.982048,116.329618,0,331,39648.5137847222,2008-07-19,12:19:51
39.982095,116.329687,0,328,39648.5138425926,2008-07-19,12:19:56
39.982109,116.329695,0,327,39648.513900463,2008-07-19,12:20:01
39.982057,116.329728,0,325,39648.5139583333,2008-07-19,12:20:06
39.981913,116.329791,0,318,39648.5140162037,2008-07-19,12:20:11
39.981837,116.329652,0,297,39648.5140740741,2008-07-19,12:20:16
39.981759,116.329541,0,275,39648.5141319444,2008-07-19,12:20:21
39.981679,116.329457,0,255,39648.5141898148,2008-07-19,12:20:26
39.981747,116.329512,0,242,39648.5142476852,2008-07-19,12:20:31
39.981783,116.329489,0,233,39648.5143055556,2008-07-19,12:20:36
39.981792,116.329494,0,229,39648.5143634259,2008-07-19,12:20:41
39.981771,116.329491,0,227,39648.5144212963,2008-07-19,12:20:46
39.98177,116.329447,0,223,39648.5144791667,2008-07-19,12:20:51
39.981763,116.329417,0,221,39648.514537037,2008-07-19,12:20:56
39.98176,116.329397,0,217,39648.5145949074,2008-07-19,12:21:01
39.98176,116.329339,0,213,39648.5146527778,2008-07-19,12:21:06
39.981781,116.329255,0,212,39648.5147106481,2008-07-19,12:21:11
39.981801,116.329186,0,210,39648.5147685185,2008-07-19,12:21:16
39.981812,116.329127,0,209,39648.5148263889,2008-07-19,12:21:21
39.981822,116.329034,0,205,39648.5148842593,2008-07-19,12:21:26
39.981808,116.328922,0,202,39648.5149421296,2008-07-19,12:21:31
39.981742,116.328906,0,203,39648.515,2008-07-19,12:21:36
39.981715,116.328898,0,209,39648.5150578704,2008-07-19,12:21:41
39.981672,116.328795,0,215,39648.5151157407,2008-07-19,12:21:46
39.981668,116.328784,0,220,39648.5151736111,2008-07-19,12:21:51
39.981668,116.328784,0,220,39648.5152083333,2008-07-19,12:21:54
39.981668,116.32878,0,222,39648.5152314815,2008-07-19,12:21:56
39.981603,116.328652,0,223,39648.5152893519,2008-07-19,12:22:01
39.981579,116.328646,0,227,39648.5153472222,2008-07-19,12:22:06
39.981573,116.32865,0,229,39648.5154050926,2008-07-19,12:22:11
39.981573,116.32865,0,229,39648.5154398148,2008-07-19,12:22:14
39.98157,116.328647,0,229,39648.515462963,2008-07-19,12:22:16
39.98155,116.328603,0,231,39648.5155208333,2008-07-19,12:22:21
39.981532,116.32854,0,234,39648.5155787037,2008-07-19,12:22:26
39.98152,116.32852,0,235,39648.5156365741,2008-07-19,12:22:31
39.981524,116.328518,0,236,39648.5156944444,2008-07-19,12:22:36
39.981527,116.328515,0,236,39648.5157523148,2008-07-19,12:22:41
39.981527,116.328515,0,236,39648.515787037,2008-07-19,12:22:44
39.981529,116.328513,0,236,39648.5158101852,2008-07-19,12:22:46
39.981452,116.328249,0,226,39648.5158680556,2008-07-19,12:22:51
39.981456,116.328219,0,221,39648.5159259259,2008-07-19,12:22:56
39.981458,116.328151,0,214,39648.5159837963,2008-07-19,12:23:01
39.981478,116.328075,0,211,39648.5160416667,2008-07-19,12:23:06
39.98148,116.327995,0,206,39648.516099537,2008-07-19,12:23:11
39.981497,116.327974,0,202,39648.5161574074,2008-07-19,12:23:16
39.981512,116.327966,0,201,39648.5162152778,2008-07-19,12:23:21
39.981521,116.327926,0,199,39648.5162731481,2008-07-19,12:23:26
39.981537,116.327905,0,197,39648.5163310185,2008-07-19,12:23:31
39.981529,116.32788,0,196,39648.5163888889,2008-07-19,12:23:36
39.981524,116.32783,0,192,39648.5164467593,2008-07-19,12:23:41
39.981522,116.327811,0,187,39648.5165046296,2008-07-19,12:23:46
39.981518,116.327798,0,184,39648.5165625,2008-07-19,12:23:51
39.981515,116.327797,0,184,39648.5166203704,2008-07-19,12:23:56
39.981515,116.327797,0,184,39648.5166550926,2008-07-19,12:23:59
39.981516,116.327795,0,183,39648.5166782407,2008-07-19,12:24:01
39.981554,116.327755,0,180,39648.5167361111,2008-07-19,12:24:06
39.981562,116.327708,0,177,39648.5167939815,2008-07-19,12:24:11
39.981553,116.327654,0,173,39648.5168518518,2008-07-19,12:24:16
39.981529,116.327612,0,169,39648.5169097222,2008-07-19,12:24:21
39.98149,116.327589,0,165,39648.5169675926,2008-07-19,12:24:26
39.981488,116.327558,0,164,39648.517025463,2008-07-19,12:24:31
39.981495,116.327508,0,162,39648.5170833333,2008-07-19,12:24:36
39.981488,116.327455,0,164,39648.5171412037,2008-07-19,12:24:41
39.981492,116.327422,0,164,39648.5171990741,2008-07-19,12:24:46
39.981493,116.327421,0,164,39648.5172569444,2008-07-19,12:24:51
39.981499,116.327417,0,163,39648.5173148148,2008-07-19,12:24:56
39.981502,116.327414,0,163,39648.5173726852,2008-07-19,12:25:01
39.981502,116.327412,0,163,39648.5174305556,2008-07-19,12:25:06
39.981499,116.32741,0,163,39648.5174884259,2008-07-19,12:25:11
39.981497,116.327408,0,164,39648.5175462963,2008-07-19,12:25:16
39.981492,116.327403,0,164,39648.5176041667,2008-07-19,12:25:21
39.981495,116.327397,0,165,39648.517662037,2008-07-19,12:25:26
39.981499,116.327392,0,166,39648.5177199074,2008-07-19,12:25:31
39.9815,116.327388,0,167,39648.5177777778,2008-07-19,12:25:36
39.9815,116.327388,0,167,39648.5178125,2008-07-19,12:25:39
39.981499,116.327384,0,167,39648.5178356481,2008-07-19,12:25:41
39.981418,116.327181,0,170,39648.5178935185,2008-07-19,12:25:46
39.981305,116.327047,0,185,39648.5179513889,2008-07-19,12:25:51
39.981259,116.327061,0,194,39648.5180092593,2008-07-19,12:25:56
39.98126,116.327059,0,195,39648.5180671296,2008-07-19,12:26:01
39.981263,116.327056,0,196,39648.518125,2008-07-19,12:26:06
39.981261,116.327053,0,198,39648.5181828704,2008-07-19,12:26:11
39.981258,116.327053,0,200,39648.5182407407,2008-07-19,12:26:16
39.981261,116.327056,0,203,39648.5182986111,2008-07-19,12:26:21
39.981264,116.32705,0,205,39648.5183564815,2008-07-19,12:26:26
39.981259,116.327043,0,207,39648.5184143518,2008-07-19,12:26:31
39.981256,116.327041,0,209,39648.5184722222,2008-07-19,12:26:36
39.981255,116.327038,0,212,39648.5185300926,2008-07-19,12:26:41
39.981255,116.327038,0,212,39648.5185648148,2008-07-19,12:26:44
39.98126,116.327044,0,213,39648.518587963,2008-07-19,12:26:46
39.981264,116.327053,0,214,39648.5186458333,2008-07-19,12:26:51
39.98127,116.327061,0,214,39648.5187037037,2008-07-19,12:26:56
39.981275,116.327066,0,214,39648.5187615741,2008-07-19,12:27:01
39.981276,116.327065,0,217,39648.5188194444,2008-07-19,12:27:06
39.981276,116.327065,0,217,39648.5188541667,2008-07-19,12:27:09
39.981283,116.327059,0,220,39648.5188773148,2008-07-19,12:27:11
39.9813,116.32706,0,225,39648.5189351852,2008-07-19,12:27:16
39.981338,116.327053,0,231,39648.5189930556,2008-07-19,12:27:21
39.981369,116.32708,0,236,39648.5190509259,2008-07-19,12:27:26
39.981413,116.327157,0,232,39648.5191087963,2008-07-19,12:27:31
39.981446,116.32729,0,219,39648.5191666667,2008-07-19,12:27:36
39.98148,116.327306,0,216,39648.519224537,2008-07-19,12:27:41
39.981544,116.327328,0,216,39648.5192824074,2008-07-19,12:27:46
39.981583,116.327337,0,217,39648.5193402778,2008-07-19,12:27:51
39.98162,116.327353,0,213,39648.5193981482,2008-07-19,12:27:56
39.981668,116.32736,0,212,39648.5194560185,2008-07-19,12:28:01
39.981695,116.327352,0,212,39648.5195138889,2008-07-19,12:28:06
39.981731,116.327352,0,210,39648.5195717593,2008-07-19,12:28:11
39.98178,116.327385,0,206,39648.5196296296,2008-07-19,12:28:16
39.981805,116.327384,0,209,39648.5196875,2008-07-19,12:28:21
39.981832,116.327231,0,190,39648.5197453704,2008-07-19,12:28:26
39.981927,116.327297,0,190,39648.5198032407,2008-07-19,12:28:31
39.981994,116.327335,0,188,39648.5198611111,2008-07-19,12:28:36
39.982063,116.327337,0,177,39648.5199189815,2008-07-19,12:28:41
39.98219,116.327495,0,149,39648.5199768519,2008-07-19,12:28:46
39.982248,116.327483,0,140,39648.5200347222,2008-07-19,12:28:51
39.982305,116.327479,0,132,39648.5200925926,2008-07-19,12:28:56
39.982313,116.327548,0,134,39648.520150463,2008-07-19,12:29:01
39.982348,116.32757,0,131,39648.5202083333,2008-07-19,12:29:06
39.982391,116.327544,0,130,39648.5202662037,2008-07-19,12:29:11
39.982422,116.327546,0,125,39648.5203240741,2008-07-19,12:29:16
39.982453,116.327613,0,130,39648.5203819444,2008-07-19,12:29:21
39.982479,116.327611,0,130,39648.5204398148,2008-07-19,12:29:26
39.982522,116.327631,0,130,39648.5204976852,2008-07-19,12:29:31
39.982527,116.327631,0,128,39648.5205555556,2008-07-19,12:29:36
39.982527,116.327631,0,128,39648.5205902778,2008-07-19,12:29:39
39.982535,116.32763,0,126,39648.5206134259,2008-07-19,12:29:41
39.982544,116.327629,0,125,39648.5206712963,2008-07-19,12:29:46
39.982544,116.327629,0,125,39648.5207060185,2008-07-19,12:29:49
39.982546,116.327628,0,124,39648.5207291667,2008-07-19,12:29:51
39.982534,116.327629,0,123,39648.520787037,2008-07-19,12:29:56
39.982695,116.3283,0,-72,39648.5245486111,2008-07-19,12:35:21
39.982591,116.327534,0,116,39648.5246064815,2008-07-19,12:35:26
39.982571,116.327471,0,122,39648.5246643518,2008-07-19,12:35:31
39.982537,116.327436,0,123,39648.5247222222,2008-07-19,12:35:36
39.982505,116.327434,0,123,39648.5247800926,2008-07-19,12:35:41
39.982439,116.327431,0,123,39648.524837963,2008-07-19,12:35:46
39.982354,116.327468,0,124,39648.5248958333,2008-07-19,12:35:51
39.982244,116.327498,0,124,39648.5249537037,2008-07-19,12:35:56
39.982137,116.327504,0,124,39648.5250115741,2008-07-19,12:36:01
39.982071,116.327481,0,124,39648.5250694444,2008-07-19,12:36:06
39.984266,116.32695,0,774,39648.6839814815,2008-07-19,16:24:56
39.983201,116.32692,0,583,39648.6840393519,2008-07-19,16:25:01
39.983532,116.327034,0,558,39648.6840972222,2008-07-19,16:25:06
39.983585,116.327088,0,502,39648.6841550926,2008-07-19,16:25:11
39.983444,116.327187,0,411,39648.684212963,2008-07-19,16:25:16
39.983446,116.327198,0,382,39648.6842708333,2008-07-19,16:25:21
39.983398,116.327178,0,353,39648.6843287037,2008-07-19,16:25:26
39.983532,116.327178,0,338,39648.6843865741,2008-07-19,16:25:31
39.983869,116.327167,0,315,39648.6844444444,2008-07-19,16:25:36
39.98423,116.327126,0,302,39648.6845023148,2008-07-19,16:25:41
39.984592,116.327162,0,282,39648.6845601852,2008-07-19,16:25:46
39.984761,116.327415,0,258,39648.6846180556,2008-07-19,16:25:51
39.98487,116.327997,0,256,39648.6846759259,2008-07-19,16:25:56
39.984816,116.328702,0,224,39648.6847337963,2008-07-19,16:26:01
39.984805,116.32954,0,212,39648.6847916667,2008-07-19,16:26:06
39.984815,116.330434,0,199,39648.684849537,2008-07-19,16:26:11
39.98486,116.331351,0,193,39648.6849074074,2008-07-19,16:26:16
39.984897,116.332267,0,192,39648.6849652778,2008-07-19,16:26:21
39.984914,116.33321,0,195,39648.6850231481,2008-07-19,16:26:26
39.984916,116.334224,0,190,39648.6850810185,2008-07-19,16:26:31
39.984955,116.335239,0,196,39648.6851388889,2008-07-19,16:26:36
39.985001,116.336218,0,201,39648.6851967593,2008-07-19,16:26:41
39.984935,116.33718,0,195,39648.6852546296,2008-07-19,16:26:46
39.984948,116.338013,0,174,39648.6853125,2008-07-19,16:26:51
39.985048,116.338773,0,173,39648.6853703704,2008-07-19,16:26:56
39.985121,116.339691,0,175,39648.6854282407,2008-07-19,16:27:01
39.985181,116.340717,0,176,39648.6854861111,2008-07-19,16:27:06
39.985215,116.341766,0,179,39648.6855439815,2008-07-19,16:27:11
39.985258,116.342812,0,182,39648.6856018519,2008-07-19,16:27:16
39.985312,116.343883,0,177,39648.6856597222,2008-07-19,16:27:21
39.985337,116.344979,0,184,39648.6857175926,2008-07-19,16:27:26
39.98537,116.346067,0,189,39648.685775463,2008-07-19,16:27:31
39.985412,116.347101,0,184,39648.6858333333,2008-07-19,16:27:36
39.985447,116.348137,0,182,39648.6858912037,2008-07-19,16:27:41
39.985487,116.34917,0,178,39648.6859490741,2008-07-19,16:27:46
39.985517,116.350241,0,170,39648.6860069444,2008-07-19,16:27:51
39.985535,116.35134,0,152,39648.6860648148,2008-07-19,16:27:56
39.985577,116.352436,0,138,39648.6861226852,2008-07-19,16:28:01
39.985586,116.35354,0,129,39648.6861805556,2008-07-19,16:28:06
39.985606,116.354634,0,123,39648.6862384259,2008-07-19,16:28:11
39.985633,116.355682,0,126,39648.6862962963,2008-07-19,16:28:16
39.98567,116.35673,0,124,39648.6863541667,2008-07-19,16:28:21
39.98567,116.357863,0,111,39648.686412037,2008-07-19,16:28:26
39.985682,116.358965,0,106,39648.6864699074,2008-07-19,16:28:31
39.985717,116.360056,0,107,39648.6865277778,2008-07-19,16:28:36
39.985748,116.361135,0,112,39648.6865856481,2008-07-19,16:28:41
39.98578,116.362195,0,124,39648.6866435185,2008-07-19,16:28:46
39.985814,116.363242,0,123,39648.6867013889,2008-07-19,16:28:51
39.985844,116.364266,0,119,39648.6867592593,2008-07-19,16:28:56
39.985838,116.365296,0,119,39648.6868171296,2008-07-19,16:29:01
39.985865,116.366275,0,116,39648.686875,2008-07-19,16:29:06
39.985895,116.367259,0,113,39648.6869328704,2008-07-19,16:29:11
39.985921,116.368223,0,118,39648.6869907407,2008-07-19,16:29:16
39.985937,116.369164,0,127,39648.6870486111,2008-07-19,16:29:21
39.985939,116.370039,0,134,39648.6871064815,2008-07-19,16:29:26
39.98578,116.370814,0,141,39648.6871643519,2008-07-19,16:29:31
39.985604,116.371549,0,146,39648.6872222222,2008-07-19,16:29:36
39.985626,116.372296,0,155,39648.6872800926,2008-07-19,16:29:41
39.985843,116.372985,0,162,39648.687337963,2008-07-19,16:29:46
39.986295,116.373315,0,149,39648.6873958333,2008-07-19,16:29:51
39.986828,116.373122,0,154,39648.6874537037,2008-07-19,16:29:56
39.987269,116.372556,0,144,39648.6875115741,2008-07-19,16:30:01
39.987842,116.37213,0,131,39648.6875694444,2008-07-19,16:30:06
39.988521,116.371894,0,121,39648.6876273148,2008-07-19,16:30:11
39.989166,116.371632,0,114,39648.6876851852,2008-07-19,16:30:16
39.98976,116.371404,0,119,39648.6877430556,2008-07-19,16:30:21
39.990315,116.371164,0,121,39648.6878009259,2008-07-19,16:30:26
39.990887,116.370853,0,122,39648.6878587963,2008-07-19,16:30:31
39.991463,116.370512,0,125,39648.6879166667,2008-07-19,16:30:36
39.991962,116.370166,0,129,39648.687974537,2008-07-19,16:30:41
39.992482,116.369793,0,130,39648.6880324074,2008-07-19,16:30:46
39.993067,116.369336,0,128,39648.6880902778,2008-07-19,16:30:51
39.993685,116.368842,0,126,39648.6881481481,2008-07-19,16:30:56
39.994305,116.368342,0,127,39648.6882060185,2008-07-19,16:31:01
39.994929,116.367842,0,133,39648.6882638889,2008-07-19,16:31:06
39.995552,116.367381,0,136,39648.6883217593,2008-07-19,16:31:11
39.996164,116.366917,0,134,39648.6883796296,2008-07-19,16:31:16
39.996782,116.36648,0,134,39648.6884375,2008-07-19,16:31:21
39.997392,116.366084,0,129,39648.6884953704,2008-07-19,16:31:26
39.997981,116.365649,0,135,39648.6885532407,2008-07-19,16:31:31
39.998623,116.365211,0,130,39648.6886111111,2008-07-19,16:31:36
39.999192,116.364787,0,134,39648.6886689815,2008-07-19,16:31:41
39.999675,116.364428,0,134,39648.6887268518,2008-07-19,16:31:46
39.999997,116.364298,0,126,39648.6887847222,2008-07-19,16:31:51
40.000115,116.364658,0,128,39648.6888425926,2008-07-19,16:31:56
40.00016,116.365356,0,114,39648.688900463,2008-07-19,16:32:01
40.000194,116.366199,0,98,39648.6889583333,2008-07-19,16:32:06
40.00018,116.3671,0,94,39648.6890162037,2008-07-19,16:32:11
40.000188,116.367992,0,92,39648.6890740741,2008-07-19,16:32:16
40.000163,116.368817,0,97,39648.6891319444,2008-07-19,16:32:21
40.000154,116.369323,0,115,39648.6891898148,2008-07-19,16:32:26
40.000182,116.369554,0,123,39648.6892476852,2008-07-19,16:32:31
40.000193,116.370043,0,133,39648.6893055556,2008-07-19,16:32:36
40.000257,116.370688,0,137,39648.6893634259,2008-07-19,16:32:41
40.000271,116.371514,0,121,39648.6894212963,2008-07-19,16:32:46
40.0003,116.372362,0,119,39648.6894791667,2008-07-19,16:32:51
40.000305,116.373223,0,122,39648.689537037,2008-07-19,16:32:56
40.000309,116.374025,0,120,39648.6895949074,2008-07-19,16:33:01
40.00027,116.374642,0,118,39648.6896527778,2008-07-19,16:33:06
40.000285,116.375245,0,106,39648.6897106481,2008-07-19,16:33:11
40.000305,116.375892,0,113,39648.6897685185,2008-07-19,16:33:16
40.000308,116.376567,0,103,39648.6898263889,2008-07-19,16:33:21
40.000317,116.377264,0,106,39648.6898842593,2008-07-19,16:33:26
40.000349,116.377858,0,116,39648.6899421296,2008-07-19,16:33:31
40.000318,116.378186,0,109,39648.69,2008-07-19,16:33:36
40.000321,116.378227,0,121,39648.6900578704,2008-07-19,16:33:41
40.00032,116.378228,0,120,39648.6901157407,2008-07-19,16:33:46
40.000318,116.37823,0,120,39648.6901736111,2008-07-19,16:33:51
40.000318,116.37823,0,120,39648.6902083333,2008-07-19,16:33:54
40.000316,116.378225,0,120,39648.6902314815,2008-07-19,16:33:56
40.000315,116.378215,0,120,39648.6902893518,2008-07-19,16:34:01
40.000314,116.378207,0,119,39648.6903472222,2008-07-19,16:34:06
40.000314,116.378206,0,119,39648.6904050926,2008-07-19,16:34:11
40.000314,116.378206,0,119,39648.6904398148,2008-07-19,16:34:14
40.000312,116.378199,0,118,39648.690462963,2008-07-19,16:34:16
40.000308,116.378214,0,118,39648.6905208333,2008-07-19,16:34:21
40.000293,116.378181,0,118,39648.6905787037,2008-07-19,16:34:26
40.000207,116.378197,0,118,39648.6906365741,2008-07-19,16:34:31
40.000121,116.378216,0,119,39648.6906944444,2008-07-19,16:34:36
40.000076,116.378175,0,118,39648.6907523148,2008-07-19,16:34:41
40.000036,116.378138,0,120,39648.6908101852,2008-07-19,16:34:46
40.000021,116.378167,0,119,39648.6908680556,2008-07-19,16:34:51
39.999938,116.378117,0,121,39648.6909259259,2008-07-19,16:34:56
39.999858,116.378066,0,125,39648.6909837963,2008-07-19,16:35:01
39.999813,116.378123,0,117,39648.6910416667,2008-07-19,16:35:06
39.999803,116.378153,0,117,39648.691099537,2008-07-19,16:35:11
39.999672,116.378211,0,123,39648.6911574074,2008-07-19,16:35:16
39.9996,116.378254,0,125,39648.6912152778,2008-07-19,16:35:21
39.999519,116.378274,0,128,39648.6912731482,2008-07-19,16:35:26
39.999452,116.378302,0,135,39648.6913310185,2008-07-19,16:35:31
39.999402,116.378313,0,142,39648.6913888889,2008-07-19,16:35:36
39.999363,116.378317,0,150,39648.6914467593,2008-07-19,16:35:41
39.999326,116.378434,0,149,39648.6915046296,2008-07-19,16:35:46
39.9993,116.378517,0,155,39648.6915625,2008-07-19,16:35:51
39.999273,116.378596,0,162,39648.6916203704,2008-07-19,16:35:56
39.999299,116.378677,0,173,39648.6916782407,2008-07-19,16:36:01
39.999352,116.37883,0,178,39648.6917361111,2008-07-19,16:36:06
39.99938,116.378932,0,180,39648.6917939815,2008-07-19,16:36:11
39.999291,116.379179,0,169,39648.6918518519,2008-07-19,16:36:16
39.999283,116.379251,0,167,39648.6919097222,2008-07-19,16:36:21
39.999311,116.379308,0,165,39648.6919675926,2008-07-19,16:36:26
39.999317,116.379361,0,161,39648.692025463,2008-07-19,16:36:31
39.999353,116.379391,0,157,39648.6920833333,2008-07-19,16:36:36
39.999353,116.379394,0,158,39648.6921412037,2008-07-19,16:36:41
39.999354,116.379399,0,158,39648.6921990741,2008-07-19,16:36:46
39.999354,116.379406,0,158,39648.6922569444,2008-07-19,16:36:51
39.999354,116.379406,0,158,39648.6922916667,2008-07-19,16:36:54
39.999355,116.379403,0,158,39648.6923148148,2008-07-19,16:36:56
39.999356,116.379393,0,158,39648.6923726852,2008-07-19,16:37:01
39.999371,116.379385,0,158,39648.6924305556,2008-07-19,16:37:06
39.999376,116.379361,0,158,39648.6924884259,2008-07-19,16:37:11
39.999383,116.379352,0,158,39648.6925462963,2008-07-19,16:37:16
39.999383,116.379347,0,158,39648.6926041667,2008-07-19,16:37:21
39.999383,116.379354,0,158,39648.692662037,2008-07-19,16:37:26
39.999385,116.379361,0,158,39648.6927199074,2008-07-19,16:37:31
39.999386,116.37936,0,158,39648.6927777778,2008-07-19,16:37:36
39.999386,116.379352,0,158,39648.6928356481,2008-07-19,16:37:41
39.999386,116.379352,0,158,39648.6928703704,2008-07-19,16:37:44
39.999386,116.379349,0,158,39648.6928935185,2008-07-19,16:37:46
39.999424,116.379336,0,158,39648.6929513889,2008-07-19,16:37:51
39.999441,116.379361,0,158,39648.6930092593,2008-07-19,16:37:56
39.999471,116.379375,0,158,39648.6930671296,2008-07-19,16:38:01
39.999471,116.379375,0,158,39648.6931018519,2008-07-19,16:38:04
39.999479,116.379368,0,157,39648.693125,2008-07-19,16:38:06
39.999508,116.379322,0,157,39648.6931828704,2008-07-19,16:38:11
39.999533,116.379312,0,157,39648.6932407407,2008-07-19,16:38:16
39.999545,116.379326,0,157,39648.6932986111,2008-07-19,16:38:21
39.999558,116.379348,0,157,39648.6933564815,2008-07-19,16:38:26
39.99956,116.379342,0,157,39648.6934143519,2008-07-19,16:38:31
39.99956,116.379338,0,157,39648.6934722222,2008-07-19,16:38:36
39.99956,116.379332,0,157,39648.6935300926,2008-07-19,16:38:41
39.99956,116.37933,0,157,39648.693587963,2008-07-19,16:38:46
39.99956,116.379328,0,157,39648.6936458333,2008-07-19,16:38:51
39.99956,116.379328,0,157,39648.6936805556,2008-07-19,16:38:54
39.99956,116.379332,0,157,39648.6937037037,2008-07-19,16:38:56
39.99956,116.379347,0,157,39648.6937615741,2008-07-19,16:39:01
39.99956,116.37936,0,157,39648.6938194444,2008-07-19,16:39:06
39.99956,116.379368,0,157,39648.6938773148,2008-07-19,16:39:11
39.999561,116.379376,0,157,39648.6939351852,2008-07-19,16:39:16
39.999561,116.379373,0,157,39648.6939930556,2008-07-19,16:39:21
39.999561,116.379373,0,157,39648.6940277778,2008-07-19,16:39:24
39.999561,116.379378,0,157,39648.6940509259,2008-07-19,16:39:26
39.999552,116.379371,0,157,39648.6941087963,2008-07-19,16:39:31
39.999552,116.379376,0,157,39648.6941666667,2008-07-19,16:39:36
39.999551,116.379382,0,157,39648.694224537,2008-07-19,16:39:41
39.999551,116.37939,0,157,39648.6942824074,2008-07-19,16:39:46
39.999551,116.379396,0,157,39648.6943402778,2008-07-19,16:39:51
39.999551,116.379396,0,157,39648.694375,2008-07-19,16:39:54
39.999551,116.379388,0,157,39648.6943981481,2008-07-19,16:39:56
39.999549,116.379376,0,157,39648.6944560185,2008-07-19,16:40:01
39.999549,116.379376,0,157,39648.6944907407,2008-07-19,16:40:04
39.999553,116.379369,0,157,39648.6945138889,2008-07-19,16:40:06
39.99956,116.379393,0,157,39648.6945717593,2008-07-19,16:40:11
39.999572,116.379401,0,157,39648.6946296296,2008-07-19,16:40:16
39.999578,116.379461,0,157,39648.6946875,2008-07-19,16:40:21
39.99959,116.379509,0,157,39648.6947453704,2008-07-19,16:40:26
40.000246,116.379595,0,161,39648.6948032407,2008-07-19,16:40:31
40.000521,116.379878,0,160,39648.6948611111,2008-07-19,16:40:36
40.000562,116.379986,0,160,39648.6949189815,2008-07-19,16:40:41
40.000521,116.379979,0,161,39648.6949768519,2008-07-19,16:40:46
40.000579,116.380044,0,160,39648.6950347222,2008-07-19,16:40:51
40.000618,116.380083,0,160,39648.6950925926,2008-07-19,16:40:56
40.000604,116.380098,0,160,39648.695150463,2008-07-19,16:41:01
40.000577,116.380093,0,161,39648.6952083333,2008-07-19,16:41:06
40.000581,116.380118,0,161,39648.6952662037,2008-07-19,16:41:11
40.000572,116.380109,0,161,39648.6953240741,2008-07-19,16:41:16
40.000573,116.380131,0,161,39648.6955555556,2008-07-19,16:41:36
40.000573,116.380131,0,161,39648.6955902778,2008-07-19,16:41:39
40.000574,116.380137,0,161,39648.6956134259,2008-07-19,16:41:41
40.000573,116.380116,0,161,39648.6956712963,2008-07-19,16:41:46
40.000577,116.380093,0,161,39648.6957291667,2008-07-19,16:41:51
40.000576,116.380075,0,161,39648.695787037,2008-07-19,16:41:56
40.000576,116.380075,0,161,39648.6958217593,2008-07-19,16:41:59
40.00058,116.380073,0,161,39648.6958449074,2008-07-19,16:42:01
40.000579,116.380056,0,161,39648.6959027778,2008-07-19,16:42:06
40.000579,116.380056,0,161,39648.6959375,2008-07-19,16:42:09
40.000578,116.38005,0,161,39648.6959606481,2008-07-19,16:42:11
40.000578,116.38004,0,161,39648.6960185185,2008-07-19,16:42:16
40.000592,116.379978,0,161,39648.6960763889,2008-07-19,16:42:21
40.000596,116.379974,0,161,39648.6961342593,2008-07-19,16:42:26
40.000588,116.37997,0,161,39648.6961921296,2008-07-19,16:42:31
40.000587,116.379973,0,161,39648.69625,2008-07-19,16:42:36
40.000587,116.379973,0,161,39648.6962847222,2008-07-19,16:42:39
40.000588,116.379977,0,161,39648.6963078704,2008-07-19,16:42:41
40.000594,116.379956,0,161,39648.6963657407,2008-07-19,16:42:46
40.000594,116.379956,0,161,39648.696400463,2008-07-19,16:42:49
40.000593,116.379948,0,161,39648.6964236111,2008-07-19,16:42:51
40.000543,116.379958,0,161,39648.6964814815,2008-07-19,16:42:56
40.000514,116.379939,0,161,39648.6965393518,2008-07-19,16:43:01
40.000472,116.379914,0,161,39648.6965972222,2008-07-19,16:43:06
40.000445,116.379899,0,161,39648.6966550926,2008-07-19,16:43:11
40.000413,116.379875,0,165,39648.696712963,2008-07-19,16:43:16
40.000379,116.379836,0,169,39648.6967708333,2008-07-19,16:43:21
40.000343,116.379839,0,174,39648.6968287037,2008-07-19,16:43:26
40.000345,116.379827,0,179,39648.6968865741,2008-07-19,16:43:31
40.00035,116.379816,0,183,39648.6969444444,2008-07-19,16:43:36
40.00035,116.379824,0,183,39648.6970023148,2008-07-19,16:43:41
40.000349,116.37983,0,183,39648.6970601852,2008-07-19,16:43:46
40.00035,116.379828,0,183,39648.6971180556,2008-07-19,16:43:51
40.000351,116.379825,0,184,39648.6971759259,2008-07-19,16:43:56
40.000353,116.37982,0,184,39648.6972337963,2008-07-19,16:44:01
40.000354,116.379815,0,184,39648.6972916667,2008-07-19,16:44:06
40.000355,116.379811,0,184,39648.697349537,2008-07-19,16:44:11
40.000356,116.379813,0,184,39648.6974074074,2008-07-19,16:44:16
40.000357,116.37981,0,184,39648.6974652778,2008-07-19,16:44:21
40.000357,116.379802,0,184,39648.6975231481,2008-07-19,16:44:26
40.000357,116.379802,0,184,39648.6975578704,2008-07-19,16:44:29
40.000357,116.379799,0,184,39648.6975810185,2008-07-19,16:44:31
40.00036,116.379789,0,184,39648.6976388889,2008-07-19,16:44:36
40.000359,116.379785,0,184,39648.6976967593,2008-07-19,16:44:41
40.000359,116.379785,0,184,39648.6977314815,2008-07-19,16:44:44
40.000359,116.379777,0,184,39648.6977546296,2008-07-19,16:44:46
40.000358,116.379765,0,184,39648.6978125,2008-07-19,16:44:51
40.000356,116.379756,0,184,39648.6978703704,2008-07-19,16:44:56
40.000354,116.379755,0,184,39648.6979282407,2008-07-19,16:45:01
40.000352,116.379758,0,184,39648.6979861111,2008-07-19,16:45:06
40.00035,116.379762,0,184,39648.6980439815,2008-07-19,16:45:11
40.00035,116.379767,0,184,39648.6981018518,2008-07-19,16:45:16
40.000349,116.379768,0,183,39648.6981597222,2008-07-19,16:45:21
40.000349,116.379775,0,183,39648.6982175926,2008-07-19,16:45:26
40.000349,116.379771,0,183,39648.698275463,2008-07-19,16:45:31
40.000348,116.379768,0,183,39648.6983333333,2008-07-19,16:45:36
40.000348,116.379764,0,183,39648.6983912037,2008-07-19,16:45:41
40.000348,116.379764,0,183,39648.6984259259,2008-07-19,16:45:44
40.000347,116.37976,0,183,39648.6984490741,2008-07-19,16:45:46
40.000345,116.37975,0,183,39648.6985069444,2008-07-19,16:45:51
40.000343,116.37975,0,183,39648.6985648148,2008-07-19,16:45:56
40.000342,116.379751,0,183,39648.6986226852,2008-07-19,16:46:01
40.000341,116.379747,0,183,39648.6986805556,2008-07-19,16:46:06
40.00034,116.379747,0,183,39648.6987384259,2008-07-19,16:46:11
40.00034,116.37975,0,183,39648.6987962963,2008-07-19,16:46:16
40.000339,116.379758,0,182,39648.6988541667,2008-07-19,16:46:21
40.000342,116.379765,0,183,39648.698912037,2008-07-19,16:46:26
40.000343,116.379766,0,183,39648.6989699074,2008-07-19,16:46:31
40.000345,116.379765,0,183,39648.6990277778,2008-07-19,16:46:36
40.000346,116.379766,0,183,39648.6990856482,2008-07-19,16:46:41
40.000348,116.379759,0,183,39648.6991435185,2008-07-19,16:46:46
40.000348,116.379757,0,183,39648.6992013889,2008-07-19,16:46:51
40.000348,116.379757,0,183,39648.6992361111,2008-07-19,16:46:54
40.000349,116.379752,0,183,39648.6992592593,2008-07-19,16:46:56
40.000349,116.37974,0,183,39648.6993171296,2008-07-19,16:47:01
40.000347,116.379729,0,183,39648.699375,2008-07-19,16:47:06
40.000344,116.379711,0,183,39648.6994328704,2008-07-19,16:47:11
40.000342,116.379698,0,183,39648.6994907407,2008-07-19,16:47:16
40.00034,116.379685,0,183,39648.6995486111,2008-07-19,16:47:21
40.000339,116.379675,0,183,39648.6996064815,2008-07-19,16:47:26
40.000339,116.379659,0,183,39648.6996643519,2008-07-19,16:47:31
40.000338,116.379647,0,183,39648.6997222222,2008-07-19,16:47:36
40.000337,116.379638,0,183,39648.6997800926,2008-07-19,16:47:41
40.000335,116.379629,0,183,39648.699837963,2008-07-19,16:47:46
40.000333,116.379621,0,183,39648.6998958333,2008-07-19,16:47:51
40.000331,116.379613,0,183,39648.6999537037,2008-07-19,16:47:56
40.000329,116.379607,0,183,39648.7000115741,2008-07-19,16:48:01
40.000326,116.379603,0,183,39648.7000694444,2008-07-19,16:48:06
40.000326,116.379603,0,183,39648.7001041667,2008-07-19,16:48:09
40.000324,116.379602,0,183,39648.7001273148,2008-07-19,16:48:11
40.00032,116.379591,0,183,39648.7001851852,2008-07-19,16:48:16
40.000319,116.379595,0,183,39648.7002430556,2008-07-19,16:48:21
40.000319,116.379591,0,183,39648.7003009259,2008-07-19,16:48:26
40.000319,116.37959,0,183,39648.7003587963,2008-07-19,16:48:31
40.000319,116.379594,0,183,39648.7004166667,2008-07-19,16:48:36
40.000319,116.379594,0,183,39648.7004513889,2008-07-19,16:48:39
40.00032,116.379597,0,183,39648.700474537,2008-07-19,16:48:41
40.000318,116.379588,0,183,39648.7005324074,2008-07-19,16:48:46
40.000318,116.379575,0,183,39648.7005902778,2008-07-19,16:48:51
40.000318,116.379563,0,183,39648.7006481481,2008-07-19,16:48:56
40.000309,116.379499,0,188,39648.7007060185,2008-07-19,16:49:01
40.000305,116.379468,0,189,39648.7007638889,2008-07-19,16:49:06
40.000305,116.379461,0,189,39648.7008217593,2008-07-19,16:49:11
40.000305,116.379461,0,189,39648.7008564815,2008-07-19,16:49:14
40.000306,116.379456,0,189,39648.7008796296,2008-07-19,16:49:16
40.000307,116.379447,0,189,39648.7009375,2008-07-19,16:49:21
40.000307,116.379437,0,189,39648.7009953704,2008-07-19,16:49:26
40.000307,116.379428,0,189,39648.7010532407,2008-07-19,16:49:31
40.000308,116.379417,0,189,39648.7011111111,2008-07-19,16:49:36
40.000307,116.379408,0,189,39648.7011689815,2008-07-19,16:49:41
40.000307,116.379401,0,189,39648.7012268519,2008-07-19,16:49:46
40.000307,116.379401,0,189,39648.7012615741,2008-07-19,16:49:49
40.000306,116.379406,0,189,39648.7012847222,2008-07-19,16:49:51
40.000295,116.379423,0,189,39648.7013425926,2008-07-19,16:49:56
40.000311,116.379461,0,189,39648.701400463,2008-07-19,16:50:01
40.000327,116.379486,0,189,39648.7014583333,2008-07-19,16:50:06
40.000338,116.379476,0,189,39648.7015162037,2008-07-19,16:50:11
40.000338,116.379476,0,189,39648.7015509259,2008-07-19,16:50:14
40.000333,116.379479,0,189,39648.7015740741,2008-07-19,16:50:16
40.000334,116.37949,0,189,39648.7016319444,2008-07-19,16:50:21
40.000337,116.379506,0,189,39648.7016898148,2008-07-19,16:50:26
40.000392,116.379594,0,195,39648.7017476852,2008-07-19,16:50:31
40.000425,116.379638,0,200,39648.7018055556,2008-07-19,16:50:36
40.000436,116.379707,0,205,39648.7018634259,2008-07-19,16:50:41
40.000453,116.379754,0,212,39648.7019212963,2008-07-19,16:50:46
40.000448,116.379796,0,216,39648.7019791667,2008-07-19,16:50:51
40.000446,116.379809,0,221,39648.702037037,2008-07-19,16:50:56
40.000443,116.37981,0,225,39648.7020949074,2008-07-19,16:51:01
40.000444,116.379817,0,226,39648.7021527778,2008-07-19,16:51:06
40.000459,116.379481,0,273,39648.7078819444,2008-07-19,16:59:21
40.000474,116.379421,0,276,39648.7079398148,2008-07-19,16:59:26
40.000466,116.379396,0,277,39648.7079976852,2008-07-19,16:59:31
40.000452,116.379363,0,277,39648.7080555556,2008-07-19,16:59:36
40.00045,116.379345,0,277,39648.7081134259,2008-07-19,16:59:41
40.00045,116.379349,0,276,39648.7081712963,2008-07-19,16:59:46
40.000451,116.379353,0,276,39648.7082291667,2008-07-19,16:59:51
40.000451,116.379353,0,276,39648.708287037,2008-07-19,16:59:56
40.000452,116.379353,0,276,39648.7083449074,2008-07-19,17:00:01
40.000455,116.379349,0,276,39648.7084027778,2008-07-19,17:00:06
40.000455,116.379349,0,276,39648.7084375,2008-07-19,17:00:09
40.000456,116.379349,0,275,39648.7084606481,2008-07-19,17:00:11
40.000458,116.379359,0,275,39648.7085185185,2008-07-19,17:00:16
40.000458,116.37936,0,275,39648.7085763889,2008-07-19,17:00:21
40.000458,116.37936,0,275,39648.7086111111,2008-07-19,17:00:24
40.000459,116.379356,0,275,39648.7086342593,2008-07-19,17:00:26
40.000457,116.379344,0,275,39648.7086921296,2008-07-19,17:00:31
40.000457,116.379335,0,275,39648.70875,2008-07-19,17:00:36
40.000458,116.379325,0,275,39648.7088078704,2008-07-19,17:00:41
40.00046,116.379313,0,275,39648.7088657407,2008-07-19,17:00:46
40.000459,116.379301,0,274,39648.7089236111,2008-07-19,17:00:51
40.000459,116.379288,0,274,39648.7089814815,2008-07-19,17:00:56
40.000458,116.379282,0,274,39648.7090393519,2008-07-19,17:01:01
40.000458,116.379282,0,274,39648.7090740741,2008-07-19,17:01:04
40.000456,116.379275,0,274,39648.7090972222,2008-07-19,17:01:06
40.000457,116.379287,0,273,39648.7091550926,2008-07-19,17:01:11
40.000458,116.379301,0,273,39648.709212963,2008-07-19,17:01:16
40.000458,116.379307,0,273,39648.7092708333,2008-07-19,17:01:21
40.000458,116.379307,0,273,39648.7093055556,2008-07-19,17:01:24
40.000457,116.379309,0,273,39648.7093287037,2008-07-19,17:01:26
40.000425,116.379311,0,272,39648.7093865741,2008-07-19,17:01:31
40.000396,116.379315,0,270,39648.7094444444,2008-07-19,17:01:36
40.000396,116.379315,0,270,39648.7094791667,2008-07-19,17:01:39
40.000395,116.37932,0,270,39648.7095023148,2008-07-19,17:01:41
40.000394,116.379329,0,270,39648.7095601852,2008-07-19,17:01:46
40.000395,116.37934,0,270,39648.7096180556,2008-07-19,17:01:51
40.000394,116.379331,0,270,39648.7096759259,2008-07-19,17:01:56
40.00039,116.379313,0,271,39648.7097337963,2008-07-19,17:02:01
40.000375,116.379256,0,271,39648.7097916667,2008-07-19,17:02:06
40.000374,116.379246,0,271,39648.709849537,2008-07-19,17:02:11
40.000373,116.379253,0,271,39648.7099074074,2008-07-19,17:02:16
40.000373,116.379255,0,271,39648.7099652778,2008-07-19,17:02:21
40.000373,116.379255,0,271,39648.71,2008-07-19,17:02:24
40.000372,116.379249,0,271,39648.7100231481,2008-07-19,17:02:26
40.000371,116.379236,0,271,39648.7100810185,2008-07-19,17:02:31
40.000313,116.379245,0,272,39648.7101388889,2008-07-19,17:02:36
40.000309,116.379252,0,272,39648.7101967593,2008-07-19,17:02:41
40.000309,116.379252,0,272,39648.7102314815,2008-07-19,17:02:44
40.000306,116.379259,0,272,39648.7102546296,2008-07-19,17:02:46
40.000303,116.379273,0,271,39648.7103125,2008-07-19,17:02:51
40.0003,116.379283,0,271,39648.7103703704,2008-07-19,17:02:56
40.000297,116.379298,0,271,39648.7104282407,2008-07-19,17:03:01
40.000278,116.379306,0,271,39648.7104861111,2008-07-19,17:03:06
40.000224,116.379278,0,272,39648.7105439815,2008-07-19,17:03:11
40.000182,116.379257,0,272,39648.7106018519,2008-07-19,17:03:16
40.000147,116.379234,0,273,39648.7106597222,2008-07-19,17:03:21
40.000162,116.379235,0,275,39648.7107175926,2008-07-19,17:03:26
40.000162,116.379235,0,275,39648.7107523148,2008-07-19,17:03:29
40.000162,116.379227,0,275,39648.710775463,2008-07-19,17:03:31
40.000165,116.379204,0,276,39648.7108333333,2008-07-19,17:03:36
40.000175,116.379169,0,279,39648.7108912037,2008-07-19,17:03:41
40.000168,116.379159,0,280,39648.7109490741,2008-07-19,17:03:46
40.000182,116.379169,0,277,39648.7110069444,2008-07-19,17:03:51
40.000189,116.379182,0,274,39648.7110648148,2008-07-19,17:03:56
40.000189,116.379183,0,274,39648.7111226852,2008-07-19,17:04:01
40.00019,116.379184,0,274,39648.7111805556,2008-07-19,17:04:06
40.00019,116.379184,0,274,39648.7112152778,2008-07-19,17:04:09
40.000191,116.379186,0,274,39648.7112384259,2008-07-19,17:04:11
40.000193,116.379195,0,274,39648.7112962963,2008-07-19,17:04:16
40.000194,116.3792,0,274,39648.7113541667,2008-07-19,17:04:21
40.000196,116.379198,0,274,39648.711412037,2008-07-19,17:04:26
40.000197,116.379196,0,275,39648.7114699074,2008-07-19,17:04:31
40.000197,116.379199,0,275,39648.7115277778,2008-07-19,17:04:36
40.000197,116.379199,0,275,39648.7115625,2008-07-19,17:04:39
40.000198,116.379196,0,275,39648.7115856481,2008-07-19,17:04:41
40.0002,116.379184,0,276,39648.7116435185,2008-07-19,17:04:46
40.000202,116.379196,0,276,39648.7117013889,2008-07-19,17:04:51
40.000203,116.379209,0,276,39648.7117592593,2008-07-19,17:04:56
40.000204,116.379207,0,276,39648.7118171296,2008-07-19,17:05:01
40.000204,116.379207,0,276,39648.7118518518,2008-07-19,17:05:04
40.000205,116.37921,0,276,39648.711875,2008-07-19,17:05:06
40.000209,116.379238,0,276,39648.7119328704,2008-07-19,17:05:11
40.000208,116.379228,0,276,39648.7119907407,2008-07-19,17:05:16
40.000207,116.37923,0,276,39648.7120486111,2008-07-19,17:05:21
40.000207,116.379227,0,276,39648.7121064815,2008-07-19,17:05:26
40.000205,116.379225,0,276,39648.7121643518,2008-07-19,17:05:31
40.000202,116.379217,0,276,39648.7122222222,2008-07-19,17:05:36
40.000202,116.379217,0,276,39648.7122569444,2008-07-19,17:05:39
40.000198,116.37922,0,276,39648.7122800926,2008-07-19,17:05:41
40.000195,116.379231,0,276,39648.712337963,2008-07-19,17:05:46
40.000195,116.379231,0,276,39648.7123726852,2008-07-19,17:05:49
40.000193,116.379238,0,276,39648.7123958333,2008-07-19,17:05:51
40.000191,116.379247,0,276,39648.7124537037,2008-07-19,17:05:56
40.000189,116.379251,0,276,39648.7125115741,2008-07-19,17:06:01
40.000189,116.379251,0,276,39648.7125462963,2008-07-19,17:06:04
40.000186,116.379255,0,276,39648.7125694444,2008-07-19,17:06:06
40.000184,116.379265,0,276,39648.7126273148,2008-07-19,17:06:11
40.000182,116.379268,0,276,39648.7126851852,2008-07-19,17:06:16
40.00018,116.379265,0,276,39648.7127430556,2008-07-19,17:06:21
40.00018,116.379265,0,276,39648.7127777778,2008-07-19,17:06:24
40.000176,116.379267,0,276,39648.7128009259,2008-07-19,17:06:26
40.000142,116.379291,0,276,39648.7128587963,2008-07-19,17:06:31
40.000013,116.379353,0,276,39648.7129166667,2008-07-19,17:06:36
39.999951,116.379361,0,274,39648.712974537,2008-07-19,17:06:41
39.999918,116.379373,0,272,39648.7130324074,2008-07-19,17:06:46
39.999927,116.379366,0,270,39648.7130902778,2008-07-19,17:06:51
39.999927,116.379366,0,270,39648.713125,2008-07-19,17:06:54
39.999928,116.379365,0,270,39648.7131481481,2008-07-19,17:06:56
39.999924,116.379375,0,269,39648.7132060185,2008-07-19,17:07:01
39.999924,116.379381,0,269,39648.7132638889,2008-07-19,17:07:06
39.999924,116.379374,0,269,39648.7133217593,2008-07-19,17:07:11
39.999924,116.379374,0,269,39648.7133564815,2008-07-19,17:07:14
39.999923,116.37937,0,269,39648.7133796296,2008-07-19,17:07:16
39.999959,116.379372,0,272,39648.7134375,2008-07-19,17:07:21
40.000065,116.379395,0,282,39648.7134953704,2008-07-19,17:07:26
40.000056,116.379424,0,284,39648.7135532407,2008-07-19,17:07:31
39.999807,116.379364,0,270,39648.7193981481,2008-07-19,17:15:56
39.999764,116.379374,0,270,39648.7194560185,2008-07-19,17:16:01
39.999748,116.379373,0,269,39648.7195138889,2008-07-19,17:16:06
39.999747,116.379366,0,269,39648.7195717593,2008-07-19,17:16:11
39.999747,116.379366,0,269,39648.7196064815,2008-07-19,17:16:14
39.999746,116.379367,0,269,39648.7196296296,2008-07-19,17:16:16
39.999735,116.379339,0,269,39648.7196875,2008-07-19,17:16:21
39.999735,116.379339,0,269,39648.7197222222,2008-07-19,17:16:24
39.999734,116.379335,0,269,39648.7197453704,2008-07-19,17:16:26
39.999736,116.379281,0,269,39648.7198032407,2008-07-19,17:16:31
39.999722,116.379193,0,269,39648.7198611111,2008-07-19,17:16:36
39.999716,116.379147,0,269,39648.7199189815,2008-07-19,17:16:41
39.999704,116.379083,0,269,39648.7199768518,2008-07-19,17:16:46
39.999672,116.379041,0,269,39648.7200347222,2008-07-19,17:16:51
39.999635,116.379027,0,269,39648.7200925926,2008-07-19,17:16:56
39.999609,116.379011,0,269,39648.720150463,2008-07-19,17:17:01
39.999562,116.378987,0,269,39648.7202083333,2008-07-19,17:17:06
39.999549,116.378963,0,269,39648.7202662037,2008-07-19,17:17:11
39.999502,116.378946,0,269,39648.7203240741,2008-07-19,17:17:16
39.999436,116.378903,0,269,39648.7203819444,2008-07-19,17:17:21
39.999405,116.378892,0,269,39648.7204398148,2008-07-19,17:17:26
39.999412,116.378917,0,269,39648.7204976852,2008-07-19,17:17:31
39.999473,116.379018,0,268,39648.7205555556,2008-07-19,17:17:36
39.999543,116.379105,0,267,39648.7206134259,2008-07-19,17:17:41
39.999537,116.379131,0,267,39648.7206712963,2008-07-19,17:17:46
39.999539,116.379141,0,267,39648.7207291667,2008-07-19,17:17:51
39.999539,116.37913,0,266,39648.720787037,2008-07-19,17:17:56
39.999535,116.379131,0,266,39648.7208449074,2008-07-19,17:18:01
39.999535,116.379131,0,266,39648.7208796296,2008-07-19,17:18:04
39.999531,116.379124,0,266,39648.7209027778,2008-07-19,17:18:06
39.999513,116.379117,0,266,39648.7209606481,2008-07-19,17:18:11
39.999513,116.379117,0,266,39648.7209953704,2008-07-19,17:18:14
39.999513,116.379112,0,266,39648.7210185185,2008-07-19,17:18:16
39.999559,116.379088,0,266,39648.7210763889,2008-07-19,17:18:21
39.999624,116.37899,0,266,39648.7211342593,2008-07-19,17:18:26
39.999634,116.378986,0,266,39648.7211921296,2008-07-19,17:18:31
39.999662,116.378971,0,267,39648.72125,2008-07-19,17:18:36
39.999662,116.378971,0,267,39648.7212847222,2008-07-19,17:18:39
39.999663,116.378973,0,267,39648.7213078704,2008-07-19,17:18:41
39.999659,116.378991,0,267,39648.7213657407,2008-07-19,17:18:46
39.999609,116.378987,0,267,39648.7214236111,2008-07-19,17:18:51
39.999576,116.379007,0,268,39648.7214814815,2008-07-19,17:18:56
39.999575,116.378998,0,268,39648.7215393518,2008-07-19,17:19:01
39.999575,116.378998,0,268,39648.7215740741,2008-07-19,17:19:04
39.999573,116.378995,0,268,39648.7215972222,2008-07-19,17:19:06
39.999558,116.379043,0,268,39648.7216550926,2008-07-19,17:19:11
39.999552,116.379107,0,267,39648.721712963,2008-07-19,17:19:16
39.999528,116.379164,0,267,39648.7217708333,2008-07-19,17:19:21
39.999568,116.379236,0,265,39648.7218287037,2008-07-19,17:19:26
39.999581,116.379243,0,264,39648.7218865741,2008-07-19,17:19:31
39.999581,116.37925,0,264,39648.7219444444,2008-07-19,17:19:36
39.999581,116.37925,0,264,39648.7219791667,2008-07-19,17:19:39
39.99958,116.379248,0,264,39648.7220023148,2008-07-19,17:19:41
39.999561,116.379273,0,262,39648.7220601852,2008-07-19,17:19:46
39.999561,116.379273,0,262,39648.7220949074,2008-07-19,17:19:49
39.999562,116.379272,0,262,39648.7221180556,2008-07-19,17:19:51
39.999563,116.379282,0,262,39648.7221759259,2008-07-19,17:19:56
39.999563,116.379292,0,262,39648.7222337963,2008-07-19,17:20:01
39.999563,116.379298,0,262,39648.7222916667,2008-07-19,17:20:06
39.999563,116.379298,0,262,39648.7223263889,2008-07-19,17:20:09
39.999563,116.379296,0,261,39648.722349537,2008-07-19,17:20:11
39.999569,116.379286,0,261,39648.7224074074,2008-07-19,17:20:16
39.999559,116.379251,0,260,39648.7224652778,2008-07-19,17:20:21
39.999545,116.379222,0,258,39648.7225231482,2008-07-19,17:20:26
39.999496,116.379182,0,257,39648.7225810185,2008-07-19,17:20:31
39.999514,116.379178,0,256,39648.7226388889,2008-07-19,17:20:36
39.999535,116.379162,0,255,39648.7226967593,2008-07-19,17:20:41
39.999525,116.37918,0,255,39648.7227546296,2008-07-19,17:20:46
39.999516,116.379178,0,255,39648.7228125,2008-07-19,17:20:51
39.9995,116.379169,0,255,39648.7228703704,2008-07-19,17:20:56
39.999496,116.379149,0,255,39648.7229282407,2008-07-19,17:21:01
39.999434,116.379134,0,256,39648.7229861111,2008-07-19,17:21:06
39.999417,116.379156,0,255,39648.7230439815,2008-07-19,17:21:11
39.999387,116.379159,0,255,39648.7231018519,2008-07-19,17:21:16
39.999371,116.379158,0,255,39648.7231597222,2008-07-19,17:21:21
39.999444,116.37917,0,255,39648.7232175926,2008-07-19,17:21:26
39.999481,116.3792,0,254,39648.723275463,2008-07-19,17:21:31
39.999466,116.379196,0,254,39648.7233333333,2008-07-19,17:21:36
39.999457,116.379195,0,253,39648.7233912037,2008-07-19,17:21:41
39.999457,116.379195,0,253,39648.7234259259,2008-07-19,17:21:44
39.999456,116.379201,0,253,39648.7234490741,2008-07-19,17:21:46
39.999449,116.379222,0,253,39648.7235069444,2008-07-19,17:21:51
39.99949,116.37923,0,252,39648.7235648148,2008-07-19,17:21:56
39.999511,116.379254,0,251,39648.7236226852,2008-07-19,17:22:01
39.999593,116.379274,0,250,39648.7236805556,2008-07-19,17:22:06
39.999634,116.379275,0,250,39648.7237384259,2008-07-19,17:22:11
39.999631,116.379298,0,250,39648.7237962963,2008-07-19,17:22:16
39.999632,116.379311,0,250,39648.7238541667,2008-07-19,17:22:21
39.999619,116.379306,0,250,39648.723912037,2008-07-19,17:22:26
39.999627,116.379341,0,248,39648.7239699074,2008-07-19,17:22:31
39.999642,116.379334,0,248,39648.7240277778,2008-07-19,17:22:36
39.999642,116.379334,0,248,39648.7240625,2008-07-19,17:22:39
39.999642,116.37933,0,247,39648.7240856481,2008-07-19,17:22:41
39.999613,116.379343,0,246,39648.7241435185,2008-07-19,17:22:46
39.999607,116.37933,0,246,39648.7242013889,2008-07-19,17:22:51
39.999607,116.37933,0,246,39648.7242361111,2008-07-19,17:22:54
39.999608,116.379326,0,246,39648.7242592593,2008-07-19,17:22:56
39.999585,116.379314,0,246,39648.7243171296,2008-07-19,17:23:01
39.999566,116.379309,0,245,39648.724375,2008-07-19,17:23:06
39.999567,116.379315,0,245,39648.7244328704,2008-07-19,17:23:11
39.999567,116.379315,0,245,39648.7244675926,2008-07-19,17:23:14
39.999567,116.379319,0,245,39648.7244907407,2008-07-19,17:23:16
39.999567,116.379328,0,245,39648.7245486111,2008-07-19,17:23:21
39.999567,116.379328,0,245,39648.7245833333,2008-07-19,17:23:24
39.999566,116.379324,0,245,39648.7246064815,2008-07-19,17:23:26
39.999565,116.37931,0,245,39648.7246643519,2008-07-19,17:23:31
39.999567,116.379261,0,245,39648.7247222222,2008-07-19,17:23:36
39.999542,116.379184,0,247,39648.7247800926,2008-07-19,17:23:41
39.999525,116.379143,0,247,39648.724837963,2008-07-19,17:23:46
39.99948,116.379133,0,248,39648.7248958333,2008-07-19,17:23:51
39.999479,116.379127,0,248,39648.7249537037,2008-07-19,17:23:56
39.999479,116.379127,0,248,39648.7249884259,2008-07-19,17:23:59
39.999479,116.379129,0,248,39648.7250115741,2008-07-19,17:24:01
39.999479,116.379141,0,248,39648.7250694444,2008-07-19,17:24:06
39.999487,116.379129,0,248,39648.7251273148,2008-07-19,17:24:11
39.999493,116.379111,0,248,39648.7251851852,2008-07-19,17:24:16
39.999494,116.379113,0,248,39648.7252430556,2008-07-19,17:24:21
39.999496,116.379105,0,248,39648.7253009259,2008-07-19,17:24:26
39.999497,116.3791,0,248,39648.7253587963,2008-07-19,17:24:31
39.999498,116.379096,0,248,39648.7254166667,2008-07-19,17:24:36
39.999658,116.379228,0,243,39648.7293518518,2008-07-19,17:30:16
39.999911,116.379215,0,248,39648.7294097222,2008-07-19,17:30:21
40.000087,116.379216,0,251,39648.7294675926,2008-07-19,17:30:26
40.000156,116.379177,0,250,39648.729525463,2008-07-19,17:30:31
40.000158,116.379176,0,250,39648.7295833333,2008-07-19,17:30:36
40.000159,116.379182,0,250,39648.7296412037,2008-07-19,17:30:41
40.000159,116.379179,0,249,39648.7296990741,2008-07-19,17:30:46
40.000159,116.379183,0,249,39648.7297569444,2008-07-19,17:30:51
40.000159,116.379183,0,249,39648.7297916667,2008-07-19,17:30:54
40.00016,116.379181,0,249,39648.7298148148,2008-07-19,17:30:56
40.000195,116.379142,0,250,39648.7298726852,2008-07-19,17:31:01
40.000252,116.379079,0,251,39648.7299305556,2008-07-19,17:31:06
40.000303,116.379045,0,251,39648.7299884259,2008-07-19,17:31:11
40.000345,116.379073,0,252,39648.7300462963,2008-07-19,17:31:16
40.000371,116.379062,0,252,39648.7301041667,2008-07-19,17:31:21
40.000373,116.379074,0,253,39648.730162037,2008-07-19,17:31:26
40.000359,116.37909,0,253,39648.7302199074,2008-07-19,17:31:31
40.000357,116.379113,0,253,39648.7302777778,2008-07-19,17:31:36
40.000383,116.379121,0,253,39648.7303356482,2008-07-19,17:31:41
