# Supplementary material for: Research on differential privacy protection method based on user tendency
Source: PLoS One. 2023 Oct 26;18(10):e0288823. doi: 10.1371/journal.pone.0288823 (PMC10602288; doi:10.1371/journal.pone.0288823)
Supplement: S3 Data — (ZIP) [file pone.0288823.s003.zip › Data 5-3/052/Trajectory/20080720044908.plt]

Geolife trajectory
WGS 84
Altitude is in Feet
Reserved 3
0,2,255,My Track,0,0,2,8421376
0
40.001012,116.373068,0,491,39649.200787037,2008-07-20,04:49:08
40.000993,116.372959,0,494,39649.2008449074,2008-07-20,04:49:13
40.000979,116.372864,0,502,39649.2009027778,2008-07-20,04:49:18
40.000999,116.372771,0,508,39649.2009606481,2008-07-20,04:49:23
40.001048,116.372706,0,525,39649.2010185185,2008-07-20,04:49:28
40.001073,116.372657,0,544,39649.2010763889,2008-07-20,04:49:33
40.0011,116.372604,0,562,39649.2011342593,2008-07-20,04:49:38
40.001145,116.372497,0,582,39649.2011921296,2008-07-20,04:49:43
40.00111,116.372454,0,590,39649.20125,2008-07-20,04:49:48
40.00108,116.372463,0,597,39649.2013078704,2008-07-20,04:49:53
40.001045,116.372443,0,601,39649.2013657407,2008-07-20,04:49:58
40.001045,116.372443,0,601,39649.201400463,2008-07-20,04:50:01
40.001046,116.372437,0,602,39649.2014236111,2008-07-20,04:50:03
40.001974,116.372712,0,1249,39649.2014814815,2008-07-20,04:50:08
40.001974,116.372712,0,1249,39649.2015162037,2008-07-20,04:50:11
40.001978,116.37271,0,1249,39649.2015393519,2008-07-20,04:50:13
40.002071,116.372727,0,1250,39649.2015972222,2008-07-20,04:50:18
40.002192,116.37281,0,1242,39649.2016550926,2008-07-20,04:50:23
40.002192,116.372822,0,1242,39649.201712963,2008-07-20,04:50:28
40.002192,116.372822,0,1242,39649.2017476852,2008-07-20,04:50:31
40.002187,116.372829,0,1243,39649.2017708333,2008-07-20,04:50:33
40.002217,116.372848,0,1239,39649.2018287037,2008-07-20,04:50:38
40.002245,116.37282,0,1233,39649.2018865741,2008-07-20,04:50:43
40.002251,116.37279,0,1229,39649.2019444444,2008-07-20,04:50:48
40.002251,116.37279,0,1229,39649.2019791667,2008-07-20,04:50:51
40.002251,116.372782,0,1228,39649.2020023148,2008-07-20,04:50:53
40.002249,116.372768,0,1224,39649.2020601852,2008-07-20,04:50:58
40.002278,116.372622,0,1211,39649.2021180556,2008-07-20,04:51:03
40.002288,116.372596,0,1207,39649.2021759259,2008-07-20,04:51:08
40.00229,116.372565,0,1206,39649.2022337963,2008-07-20,04:51:13
40.002273,116.372377,0,1200,39649.2022916667,2008-07-20,04:51:18
40.002374,116.371939,0,1200,39649.202349537,2008-07-20,04:51:23
40.002447,116.37137,0,1193,39649.2024074074,2008-07-20,04:51:28
40.002504,116.370872,0,1187,39649.2024652778,2008-07-20,04:51:33
40.002533,116.370665,0,1185,39649.2025231481,2008-07-20,04:51:38
40.002538,116.370589,0,1186,39649.2025810185,2008-07-20,04:51:43
40.002522,116.370455,0,1190,39649.2026388889,2008-07-20,04:51:48
40.002526,116.370261,0,1182,39649.2026967593,2008-07-20,04:51:53
40.002536,116.370101,0,1178,39649.2027546296,2008-07-20,04:51:58
40.002592,116.369969,0,1168,39649.2028125,2008-07-20,04:52:03
40.002665,116.369937,0,1167,39649.2028703704,2008-07-20,04:52:08
40.002587,116.369856,0,1142,39649.2029282407,2008-07-20,04:52:13
40.002739,116.369856,0,1139,39649.2029861111,2008-07-20,04:52:18
40.003363,116.369681,0,1126,39649.2030439815,2008-07-20,04:52:23
40.004098,116.369704,0,1093,39649.2031018519,2008-07-20,04:52:28
40.004659,116.369548,0,1075,39649.2031597222,2008-07-20,04:52:33
40.005112,116.369559,0,1056,39649.2032175926,2008-07-20,04:52:38
40.005266,116.369529,0,1038,39649.203275463,2008-07-20,04:52:43
40.005337,116.369561,0,1009,39649.2033333333,2008-07-20,04:52:48
40.005294,116.369559,0,942,39649.2033912037,2008-07-20,04:52:53
40.00531,116.36957,0,932,39649.2034490741,2008-07-20,04:52:58
40.005326,116.369553,0,926,39649.2035069444,2008-07-20,04:53:03
40.005102,116.369594,0,903,39649.2035648148,2008-07-20,04:53:08
40.005174,116.369542,0,888,39649.2036226852,2008-07-20,04:53:13
40.005192,116.369542,0,888,39649.2036805556,2008-07-20,04:53:18
40.005208,116.36953,0,858,39649.2037384259,2008-07-20,04:53:23
40.005211,116.369497,0,856,39649.2037962963,2008-07-20,04:53:28
40.005165,116.369507,0,852,39649.2038541667,2008-07-20,04:53:33
40.004986,116.369449,0,799,39649.203912037,2008-07-20,04:53:38
40.004849,116.369481,0,767,39649.2039699074,2008-07-20,04:53:43
40.004688,116.369496,0,724,39649.2040277778,2008-07-20,04:53:48
40.004543,116.369497,0,672,39649.2040856481,2008-07-20,04:53:53
40.004454,116.369503,0,659,39649.2041435185,2008-07-20,04:53:58
40.00444,116.369505,0,643,39649.2042013889,2008-07-20,04:54:03
40.004369,116.369581,0,638,39649.2042592593,2008-07-20,04:54:08
40.004327,116.36959,0,639,39649.2043171296,2008-07-20,04:54:13
40.004321,116.369609,0,638,39649.204375,2008-07-20,04:54:18
40.004284,116.369592,0,623,39649.2044328704,2008-07-20,04:54:23
40.004225,116.36962,0,612,39649.2044907407,2008-07-20,04:54:28
40.004203,116.369635,0,595,39649.2045486111,2008-07-20,04:54:33
40.00419,116.369721,0,574,39649.2046064815,2008-07-20,04:54:38
40.004124,116.369782,0,547,39649.2046643518,2008-07-20,04:54:43
40.0041,116.369811,0,523,39649.2047222222,2008-07-20,04:54:48
40.004055,116.369825,0,509,39649.2047800926,2008-07-20,04:54:53
40.00399,116.369846,0,502,39649.204837963,2008-07-20,04:54:58
40.003975,116.369842,0,501,39649.2048958333,2008-07-20,04:55:03
40.003969,116.369848,0,500,39649.2049537037,2008-07-20,04:55:08
40.003969,116.369848,0,500,39649.2049884259,2008-07-20,04:55:11
40.003962,116.369852,0,500,39649.2050115741,2008-07-20,04:55:13
40.003915,116.369861,0,489,39649.2050694444,2008-07-20,04:55:18
40.0039,116.369837,0,486,39649.2051273148,2008-07-20,04:55:23
40.0039,116.369837,0,486,39649.205162037,2008-07-20,04:55:26
40.003903,116.369838,0,486,39649.2051851852,2008-07-20,04:55:28
40.003865,116.369818,0,484,39649.2052430556,2008-07-20,04:55:33
40.003703,116.369816,0,479,39649.2053009259,2008-07-20,04:55:38
40.003332,116.369821,0,469,39649.2053587963,2008-07-20,04:55:43
40.002924,116.369874,0,464,39649.2054166667,2008-07-20,04:55:48
40.00242,116.369906,0,459,39649.205474537,2008-07-20,04:55:53
40.001882,116.369882,0,451,39649.2055324074,2008-07-20,04:55:58
40.001327,116.369794,0,439,39649.2055902778,2008-07-20,04:56:03
40.00099,116.369876,0,435,39649.2056481481,2008-07-20,04:56:08
40.000803,116.369891,0,429,39649.2057060185,2008-07-20,04:56:13
40.000783,116.369893,0,425,39649.2057638889,2008-07-20,04:56:18
40.000773,116.369912,0,424,39649.2058217593,2008-07-20,04:56:23
40.000722,116.369941,0,422,39649.2058796296,2008-07-20,04:56:28
40.000621,116.369973,0,421,39649.2059375,2008-07-20,04:56:33
40.000529,116.369982,0,418,39649.2059953704,2008-07-20,04:56:38
40.0005,116.369997,0,416,39649.2060532407,2008-07-20,04:56:43
40.000526,116.369996,0,415,39649.2061111111,2008-07-20,04:56:48
40.000561,116.369999,0,414,39649.2061689815,2008-07-20,04:56:53
40.00066,116.369993,0,408,39649.2062268518,2008-07-20,04:56:58
40.000718,116.370004,0,400,39649.2062847222,2008-07-20,04:57:03
40.000729,116.370045,0,394,39649.2063425926,2008-07-20,04:57:08
40.000723,116.370034,0,392,39649.206400463,2008-07-20,04:57:13
40.000731,116.370031,0,392,39649.2064583333,2008-07-20,04:57:18
40.000731,116.370031,0,392,39649.2064930556,2008-07-20,04:57:21
40.000735,116.37003,0,391,39649.2065162037,2008-07-20,04:57:23
40.000726,116.369989,0,393,39649.2065740741,2008-07-20,04:57:28
40.000648,116.369911,0,399,39649.2066319444,2008-07-20,04:57:33
40.000596,116.369815,0,403,39649.2066898148,2008-07-20,04:57:38
40.000608,116.369774,0,405,39649.2067476852,2008-07-20,04:57:43
40.00061,116.369769,0,405,39649.2068055556,2008-07-20,04:57:48
40.000608,116.369763,0,405,39649.2068634259,2008-07-20,04:57:53
40.000606,116.369765,0,405,39649.2069212963,2008-07-20,04:57:58
40.000606,116.369765,0,405,39649.2069560185,2008-07-20,04:58:01
40.0006,116.369771,0,405,39649.2069791667,2008-07-20,04:58:03
40.000569,116.36986,0,409,39649.207037037,2008-07-20,04:58:08
40.000565,116.369821,0,409,39649.2070949074,2008-07-20,04:58:13
40.000564,116.369759,0,406,39649.2071527778,2008-07-20,04:58:18
40.000396,116.369784,0,389,39649.2072106482,2008-07-20,04:58:23
40.000266,116.370036,0,381,39649.2072685185,2008-07-20,04:58:28
40.000227,116.370515,0,371,39649.2073263889,2008-07-20,04:58:33
40.000226,116.371107,0,360,39649.2073842593,2008-07-20,04:58:38
40.000235,116.371742,0,348,39649.2074421296,2008-07-20,04:58:43
40.000262,116.372333,0,336,39649.2075,2008-07-20,04:58:48
40.0003,116.372771,0,326,39649.2075578704,2008-07-20,04:58:53
40.000328,116.37279,0,315,39649.2076157407,2008-07-20,04:58:58
40.000313,116.3728,0,313,39649.2076736111,2008-07-20,04:59:03
40.000293,116.372796,0,310,39649.2077314815,2008-07-20,04:59:08
40.000278,116.372817,0,306,39649.2077893519,2008-07-20,04:59:13
40.000299,116.372979,0,297,39649.2078472222,2008-07-20,04:59:18
40.000284,116.373343,0,282,39649.2079050926,2008-07-20,04:59:23
40.000234,116.373734,0,269,39649.207962963,2008-07-20,04:59:28
40.000254,116.373923,0,256,39649.2080208333,2008-07-20,04:59:33
40.00026,116.37394,0,249,39649.2080787037,2008-07-20,04:59:38
40.00026,116.37394,0,249,39649.2081134259,2008-07-20,04:59:41
40.000264,116.373941,0,249,39649.2081365741,2008-07-20,04:59:43
40.000282,116.373947,0,249,39649.2081944444,2008-07-20,04:59:48
40.000299,116.373944,0,249,39649.2082523148,2008-07-20,04:59:53
40.000315,116.373935,0,250,39649.2083101852,2008-07-20,04:59:58
40.000339,116.37393,0,250,39649.2083680556,2008-07-20,05:00:03
40.000364,116.373946,0,251,39649.2084259259,2008-07-20,05:00:08
40.000393,116.373978,0,251,39649.2084837963,2008-07-20,05:00:13
40.000424,116.374005,0,252,39649.2085416667,2008-07-20,05:00:18
40.000417,116.374062,0,253,39649.208599537,2008-07-20,05:00:23
40.000203,116.374505,0,230,39649.2086574074,2008-07-20,05:00:28
40.000211,116.374678,0,224,39649.2087152778,2008-07-20,05:00:33
40.000212,116.374982,0,218,39649.2087731481,2008-07-20,05:00:38
40.000204,116.375405,0,209,39649.2088310185,2008-07-20,05:00:43
40.000215,116.375982,0,202,39649.2088888889,2008-07-20,05:00:48
40.000182,116.376644,0,192,39649.2089467593,2008-07-20,05:00:53
40.000161,116.377244,0,188,39649.2090046296,2008-07-20,05:00:58
40.000174,116.37779,0,185,39649.2090625,2008-07-20,05:01:03
40.000198,116.378382,0,180,39649.2091203704,2008-07-20,05:01:08
40.000207,116.379028,0,174,39649.2091782407,2008-07-20,05:01:13
40.00021,116.379623,0,167,39649.2092361111,2008-07-20,05:01:18
40.000219,116.380073,0,160,39649.2092939815,2008-07-20,05:01:23
40.000281,116.380321,0,161,39649.2093518519,2008-07-20,05:01:28
40.000247,116.380465,0,140,39649.2094097222,2008-07-20,05:01:33
40.000096,116.38048,0,128,39649.2094675926,2008-07-20,05:01:38
39.999841,116.380401,0,108,39649.209525463,2008-07-20,05:01:43
39.999549,116.380319,0,93,39649.2095833333,2008-07-20,05:01:48
39.999401,116.380283,0,83,39649.2096412037,2008-07-20,05:01:53
39.99941,116.380312,0,85,39649.2096990741,2008-07-20,05:01:58
39.999417,116.380316,0,83,39649.2097569444,2008-07-20,05:02:03
39.999417,116.380316,0,83,39649.2097916667,2008-07-20,05:02:06
39.999418,116.380322,0,83,39649.2098148148,2008-07-20,05:02:08
39.999351,116.380338,0,86,39649.2098726852,2008-07-20,05:02:13
39.999083,116.380316,0,94,39649.2099305556,2008-07-20,05:02:18
39.998839,116.380441,0,95,39649.2099884259,2008-07-20,05:02:23
39.998429,116.380557,0,98,39649.2100462963,2008-07-20,05:02:28
39.997901,116.380614,0,97,39649.2101041667,2008-07-20,05:02:33
39.997353,116.380635,0,90,39649.210162037,2008-07-20,05:02:38
39.996806,116.380616,0,98,39649.2102199074,2008-07-20,05:02:43
39.996688,116.380612,0,101,39649.2102777778,2008-07-20,05:02:48
39.996692,116.380624,0,99,39649.2103356481,2008-07-20,05:02:53
39.996692,116.380624,0,99,39649.2103703704,2008-07-20,05:02:56
39.996696,116.380623,0,99,39649.2103935185,2008-07-20,05:02:58
39.996705,116.380623,0,98,39649.2104513889,2008-07-20,05:03:03
39.996725,116.380625,0,98,39649.2105092593,2008-07-20,05:03:08
39.996729,116.380616,0,99,39649.2105671296,2008-07-20,05:03:13
39.996728,116.380612,0,99,39649.210625,2008-07-20,05:03:18
39.996727,116.38061,0,99,39649.2106828704,2008-07-20,05:03:23
39.996723,116.380608,0,99,39649.2107407407,2008-07-20,05:03:28
39.996722,116.380607,0,99,39649.2107986111,2008-07-20,05:03:33
39.996716,116.380602,0,99,39649.2108564815,2008-07-20,05:03:38
39.996716,116.380602,0,99,39649.2108912037,2008-07-20,05:03:41
39.99671,116.380594,0,99,39649.2109143519,2008-07-20,05:03:43
39.996701,116.380575,0,99,39649.2109722222,2008-07-20,05:03:48
39.996697,116.380567,0,99,39649.2110300926,2008-07-20,05:03:53
39.996695,116.380559,0,99,39649.211087963,2008-07-20,05:03:58
39.996693,116.380558,0,99,39649.2111458333,2008-07-20,05:04:03
39.996693,116.380558,0,99,39649.2111805556,2008-07-20,05:04:06
39.996693,116.380558,0,99,39649.2112037037,2008-07-20,05:04:08
39.996695,116.380547,0,99,39649.2112615741,2008-07-20,05:04:13
39.996659,116.380549,0,99,39649.2113194444,2008-07-20,05:04:18
39.996504,116.380565,0,101,39649.2113773148,2008-07-20,05:04:23
39.996198,116.380584,0,108,39649.2114351852,2008-07-20,05:04:28
39.99579,116.380577,0,113,39649.2114930556,2008-07-20,05:04:33
39.995361,116.380563,0,122,39649.2115509259,2008-07-20,05:04:38
39.995196,116.380585,0,126,39649.2116087963,2008-07-20,05:04:43
39.995194,116.380594,0,124,39649.2116666667,2008-07-20,05:04:48
39.995196,116.380593,0,125,39649.211724537,2008-07-20,05:04:53
39.995201,116.380594,0,126,39649.2117824074,2008-07-20,05:04:58
39.995206,116.380595,0,127,39649.2118402778,2008-07-20,05:05:03
39.995206,116.380595,0,127,39649.211875,2008-07-20,05:05:06
39.995207,116.380595,0,127,39649.2118981481,2008-07-20,05:05:08
39.995154,116.38061,0,126,39649.2119560185,2008-07-20,05:05:13
39.99496,116.380669,0,125,39649.2120138889,2008-07-20,05:05:18
39.99462,116.380712,0,128,39649.2120717593,2008-07-20,05:05:23
39.994206,116.380768,0,131,39649.2121296296,2008-07-20,05:05:28
39.993838,116.380809,0,124,39649.2121875,2008-07-20,05:05:33
39.993584,116.380832,0,119,39649.2122453704,2008-07-20,05:05:38
39.993468,116.38087,0,109,39649.2123032407,2008-07-20,05:05:43
39.993368,116.380862,0,110,39649.2123611111,2008-07-20,05:05:48
39.993191,116.380838,0,115,39649.2124189815,2008-07-20,05:05:53
39.992936,116.380838,0,122,39649.2124768518,2008-07-20,05:05:58
39.992657,116.380829,0,121,39649.2125347222,2008-07-20,05:06:03
39.992367,116.380821,0,122,39649.2125925926,2008-07-20,05:06:08
39.991912,116.380678,0,123,39649.212650463,2008-07-20,05:06:13
39.991548,116.380635,0,129,39649.2127083333,2008-07-20,05:06:18
39.991214,116.380627,0,119,39649.2127662037,2008-07-20,05:06:23
39.991166,116.380687,0,113,39649.2128240741,2008-07-20,05:06:28
39.991166,116.380687,0,113,39649.2128587963,2008-07-20,05:06:31
39.991162,116.380687,0,112,39649.2128819444,2008-07-20,05:06:33
39.991174,116.380685,0,112,39649.2129398148,2008-07-20,05:06:38
39.99118,116.380683,0,112,39649.2129976852,2008-07-20,05:06:43
39.99118,116.380683,0,112,39649.2130324074,2008-07-20,05:06:46
39.991186,116.38068,0,112,39649.2130555556,2008-07-20,05:06:48
39.991178,116.380598,0,111,39649.2131134259,2008-07-20,05:06:53
39.991012,116.380527,0,104,39649.2131712963,2008-07-20,05:06:58
39.990649,116.380611,0,95,39649.2132291667,2008-07-20,05:07:03
39.990295,116.380602,0,80,39649.213287037,2008-07-20,05:07:08
39.989742,116.380664,0,69,39649.2133449074,2008-07-20,05:07:13
39.989212,116.38065,0,58,39649.2134027778,2008-07-20,05:07:18
39.988666,116.380614,0,49,39649.2134606481,2008-07-20,05:07:23
39.988115,116.380643,0,50,39649.2135185185,2008-07-20,05:07:28
39.987637,116.380749,0,51,39649.2135763889,2008-07-20,05:07:33
39.987118,116.381116,0,60,39649.2136342593,2008-07-20,05:07:38
39.986766,116.38115,0,59,39649.2136921296,2008-07-20,05:07:43
39.986409,116.381169,0,80,39649.21375,2008-07-20,05:07:48
39.986009,116.381186,0,83,39649.2138078704,2008-07-20,05:07:53
39.985518,116.381192,0,85,39649.2138657407,2008-07-20,05:07:58
39.984963,116.381241,0,89,39649.2139236111,2008-07-20,05:08:03
39.984426,116.381292,0,91,39649.2139814815,2008-07-20,05:08:08
39.983982,116.381327,0,95,39649.2140393518,2008-07-20,05:08:13
39.983687,116.381349,0,100,39649.2140972222,2008-07-20,05:08:18
39.983345,116.381281,0,109,39649.2141550926,2008-07-20,05:08:23
39.983092,116.381243,0,115,39649.214212963,2008-07-20,05:08:28
39.982811,116.381267,0,117,39649.2142708333,2008-07-20,05:08:33
39.982557,116.381246,0,124,39649.2143287037,2008-07-20,05:08:38
39.98246,116.381152,0,130,39649.2143865741,2008-07-20,05:08:43
39.982346,116.381089,0,140,39649.2144444444,2008-07-20,05:08:48
39.982112,116.381191,0,149,39649.2145023148,2008-07-20,05:08:53
39.981995,116.381306,0,165,39649.2145601852,2008-07-20,05:08:58
39.981868,116.381269,0,168,39649.2146180556,2008-07-20,05:09:03
39.981626,116.38114,0,170,39649.2146759259,2008-07-20,05:09:08
39.981319,116.381091,0,167,39649.2147337963,2008-07-20,05:09:13
39.981007,116.381161,0,165,39649.2147916667,2008-07-20,05:09:18
39.98059,116.381259,0,167,39649.214849537,2008-07-20,05:09:23
39.980115,116.381377,0,173,39649.2149074074,2008-07-20,05:09:28
39.979675,116.381441,0,175,39649.2149652778,2008-07-20,05:09:33
39.979335,116.3815,0,184,39649.2150231482,2008-07-20,05:09:38
39.979152,116.381495,0,185,39649.2150810185,2008-07-20,05:09:43
39.979064,116.381442,0,187,39649.2151388889,2008-07-20,05:09:48
39.978965,116.381391,0,183,39649.2151967593,2008-07-20,05:09:53
39.97887,116.381381,0,174,39649.2152546296,2008-07-20,05:09:58
39.978709,116.381399,0,166,39649.2153125,2008-07-20,05:10:03
39.978493,116.381486,0,157,39649.2153703704,2008-07-20,05:10:08
39.97842,116.381487,0,150,39649.2154282407,2008-07-20,05:10:13
39.978398,116.381502,0,152,39649.2154861111,2008-07-20,05:10:18
39.978295,116.381497,0,153,39649.2155439815,2008-07-20,05:10:23
39.978148,116.381523,0,153,39649.2156018519,2008-07-20,05:10:28
39.977909,116.381566,0,161,39649.2156597222,2008-07-20,05:10:33
39.977568,116.381552,0,158,39649.2157175926,2008-07-20,05:10:38
39.977256,116.381606,0,150,39649.215775463,2008-07-20,05:10:43
39.976937,116.381568,0,133,39649.2158333333,2008-07-20,05:10:48
39.976625,116.381482,0,109,39649.2158912037,2008-07-20,05:10:53
39.976327,116.38154,0,91,39649.2159490741,2008-07-20,05:10:58
39.976111,116.381491,0,89,39649.2160069444,2008-07-20,05:11:03
39.976055,116.381445,0,88,39649.2160648148,2008-07-20,05:11:08
39.976051,116.381438,0,87,39649.2161226852,2008-07-20,05:11:13
39.976052,116.381439,0,87,39649.2161805556,2008-07-20,05:11:18
39.976057,116.381439,0,87,39649.2162384259,2008-07-20,05:11:23
39.97606,116.381438,0,87,39649.2162962963,2008-07-20,05:11:28
39.97606,116.381438,0,87,39649.2163310185,2008-07-20,05:11:31
39.976056,116.381437,0,88,39649.2163541667,2008-07-20,05:11:33
39.976046,116.381436,0,88,39649.216412037,2008-07-20,05:11:38
39.976046,116.381436,0,88,39649.2164467593,2008-07-20,05:11:41
39.976047,116.381435,0,88,39649.2164699074,2008-07-20,05:11:43
39.976058,116.381435,0,88,39649.2165277778,2008-07-20,05:11:48
39.976067,116.381435,0,88,39649.2165856481,2008-07-20,05:11:53
39.976067,116.381435,0,88,39649.2166203704,2008-07-20,05:11:56
39.976063,116.381436,0,87,39649.2166435185,2008-07-20,05:11:58
39.976044,116.381435,0,88,39649.2167013889,2008-07-20,05:12:03
39.976035,116.381434,0,88,39649.2167592593,2008-07-20,05:12:08
39.976038,116.381435,0,88,39649.2168171296,2008-07-20,05:12:13
39.976038,116.381435,0,88,39649.2168518519,2008-07-20,05:12:16
39.97603,116.381434,0,88,39649.216875,2008-07-20,05:12:18
39.975896,116.381383,0,90,39649.2169328704,2008-07-20,05:12:23
39.975638,116.381409,0,92,39649.2169907407,2008-07-20,05:12:28
39.975399,116.381777,0,86,39649.2170486111,2008-07-20,05:12:33
39.975325,116.382344,0,85,39649.2171064815,2008-07-20,05:12:38
39.975285,116.383058,0,89,39649.2171643519,2008-07-20,05:12:43
39.97531,116.383882,0,99,39649.2172222222,2008-07-20,05:12:48
39.97536,116.384658,0,99,39649.2172800926,2008-07-20,05:12:53
39.975375,116.385346,0,100,39649.217337963,2008-07-20,05:12:58
39.975384,116.385799,0,101,39649.2173958333,2008-07-20,05:13:03
39.975386,116.38596,0,104,39649.2174537037,2008-07-20,05:13:08
39.975377,116.386014,0,106,39649.2175115741,2008-07-20,05:13:13
39.975377,116.386014,0,106,39649.2175462963,2008-07-20,05:13:16
39.975369,116.386013,0,108,39649.2175694444,2008-07-20,05:13:18
39.975351,116.386016,0,108,39649.2176273148,2008-07-20,05:13:23
39.975342,116.386139,0,109,39649.2176851852,2008-07-20,05:13:28
39.975348,116.386432,0,107,39649.2177430556,2008-07-20,05:13:33
39.97538,116.386771,0,101,39649.2178009259,2008-07-20,05:13:38
39.97528,116.387106,0,105,39649.2178587963,2008-07-20,05:13:43
39.975147,116.387445,0,103,39649.2179166667,2008-07-20,05:13:48
39.974965,116.38773,0,103,39649.217974537,2008-07-20,05:13:53
39.974667,116.387836,0,105,39649.2180324074,2008-07-20,05:13:58
39.974269,116.38787,0,110,39649.2180902778,2008-07-20,05:14:03
39.973791,116.387893,0,119,39649.2181481481,2008-07-20,05:14:08
39.973334,116.387869,0,129,39649.2182060185,2008-07-20,05:14:13
39.973037,116.387729,0,140,39649.2182638889,2008-07-20,05:14:18
39.972809,116.387768,0,148,39649.2183217593,2008-07-20,05:14:23
39.972585,116.387832,0,157,39649.2183796296,2008-07-20,05:14:28
39.972355,116.387841,0,163,39649.2184375,2008-07-20,05:14:33
39.972082,116.387779,0,169,39649.2184953704,2008-07-20,05:14:38
39.971674,116.387771,0,178,39649.2185532407,2008-07-20,05:14:43
39.97112,116.387845,0,191,39649.2186111111,2008-07-20,05:14:48
39.970657,116.387853,0,197,39649.2186689815,2008-07-20,05:14:53
39.970134,116.387971,0,207,39649.2187268519,2008-07-20,05:14:58
39.969782,116.388048,0,217,39649.2187847222,2008-07-20,05:15:03
39.969721,116.38805,0,227,39649.2188425926,2008-07-20,05:15:08
39.969721,116.38805,0,227,39649.2188773148,2008-07-20,05:15:11
39.969724,116.388055,0,233,39649.218900463,2008-07-20,05:15:13
39.969678,116.388054,0,235,39649.2189583333,2008-07-20,05:15:18
39.969467,116.388106,0,232,39649.2190162037,2008-07-20,05:15:23
39.969178,116.388178,0,229,39649.2190740741,2008-07-20,05:15:28
39.968797,116.388209,0,231,39649.2191319444,2008-07-20,05:15:33
39.968331,116.38824,0,234,39649.2191898148,2008-07-20,05:15:38
39.967871,116.388249,0,239,39649.2192476852,2008-07-20,05:15:43
39.967366,116.388303,0,244,39649.2193055556,2008-07-20,05:15:48
39.966864,116.388358,0,241,39649.2193634259,2008-07-20,05:15:53
39.966286,116.38838,0,239,39649.2194212963,2008-07-20,05:15:58
39.965645,116.388384,0,238,39649.2194791667,2008-07-20,05:16:03
39.96515,116.388395,0,240,39649.219537037,2008-07-20,05:16:08
39.964997,116.388408,0,239,39649.2195949074,2008-07-20,05:16:13
39.964958,116.388404,0,234,39649.2196527778,2008-07-20,05:16:18
39.964905,116.388395,0,232,39649.2197106481,2008-07-20,05:16:23
39.964815,116.388357,0,231,39649.2197685185,2008-07-20,05:16:28
39.964789,116.388335,0,231,39649.2198263889,2008-07-20,05:16:33
39.96478,116.388331,0,231,39649.2198842593,2008-07-20,05:16:38
39.964683,116.388295,0,231,39649.2199421296,2008-07-20,05:16:43
39.964408,116.388252,0,238,39649.22,2008-07-20,05:16:48
39.964017,116.388152,0,256,39649.2200578704,2008-07-20,05:16:53
39.963534,116.38821,0,265,39649.2201157407,2008-07-20,05:16:58
39.962964,116.388297,0,268,39649.2201736111,2008-07-20,05:17:03
39.962471,116.388346,0,273,39649.2202314815,2008-07-20,05:17:08
39.962179,116.388344,0,279,39649.2202893518,2008-07-20,05:17:13
39.962127,116.388312,0,280,39649.2203472222,2008-07-20,05:17:18
39.962127,116.388312,0,280,39649.2203819444,2008-07-20,05:17:21
39.962127,116.388317,0,281,39649.2204050926,2008-07-20,05:17:23
39.962111,116.388319,0,281,39649.220462963,2008-07-20,05:17:28
39.962107,116.388319,0,282,39649.2205208333,2008-07-20,05:17:33
39.962112,116.388317,0,282,39649.2205787037,2008-07-20,05:17:38
39.962114,116.388316,0,282,39649.2206365741,2008-07-20,05:17:43
39.962114,116.388316,0,282,39649.2206712963,2008-07-20,05:17:46
39.962116,116.388314,0,282,39649.2206944444,2008-07-20,05:17:48
39.9621,116.388315,0,282,39649.2207523148,2008-07-20,05:17:53
39.962081,116.388315,0,282,39649.2208101852,2008-07-20,05:17:58
39.962061,116.38831,0,282,39649.2208680556,2008-07-20,05:18:03
39.96191,116.388276,0,282,39649.2209259259,2008-07-20,05:18:08
39.961553,116.388378,0,284,39649.2209837963,2008-07-20,05:18:13
39.961154,116.388414,0,284,39649.2210416667,2008-07-20,05:18:18
39.960798,116.388426,0,281,39649.221099537,2008-07-20,05:18:23
39.960489,116.388478,0,278,39649.2211574074,2008-07-20,05:18:28
39.9601,116.388417,0,273,39649.2212152778,2008-07-20,05:18:33
39.959644,116.388435,0,272,39649.2212731481,2008-07-20,05:18:38
39.959179,116.388431,0,267,39649.2213310185,2008-07-20,05:18:43
39.958759,116.388493,0,266,39649.2213888889,2008-07-20,05:18:48
39.958601,116.388553,0,256,39649.2214467593,2008-07-20,05:18:53
39.958611,116.388546,0,243,39649.2215046296,2008-07-20,05:18:58
39.958624,116.388547,0,241,39649.2215625,2008-07-20,05:19:03
39.958634,116.388547,0,238,39649.2216203704,2008-07-20,05:19:08
39.958641,116.388547,0,235,39649.2216782407,2008-07-20,05:19:13
39.958641,116.388547,0,235,39649.221712963,2008-07-20,05:19:16
39.958644,116.388546,0,232,39649.2217361111,2008-07-20,05:19:18
39.958568,116.388546,0,228,39649.2217939815,2008-07-20,05:19:23
39.958331,116.388561,0,222,39649.2218518518,2008-07-20,05:19:28
39.957962,116.388623,0,219,39649.2219097222,2008-07-20,05:19:33
39.957518,116.388653,0,218,39649.2219675926,2008-07-20,05:19:38
39.957082,116.38867,0,219,39649.222025463,2008-07-20,05:19:43
39.956651,116.388712,0,220,39649.2220833333,2008-07-20,05:19:48
39.956233,116.3887,0,220,39649.2221412037,2008-07-20,05:19:53
39.955771,116.38875,0,215,39649.2221990741,2008-07-20,05:19:58
39.955334,116.388728,0,207,39649.2222569444,2008-07-20,05:20:03
39.954826,116.388717,0,204,39649.2223148148,2008-07-20,05:20:08
39.954284,116.388723,0,203,39649.2223726852,2008-07-20,05:20:13
39.953737,116.388765,0,203,39649.2224305556,2008-07-20,05:20:18
39.953182,116.388768,0,203,39649.2224884259,2008-07-20,05:20:23
39.952621,116.388787,0,204,39649.2225462963,2008-07-20,05:20:28
39.952087,116.388813,0,202,39649.2226041667,2008-07-20,05:20:33
39.951596,116.388815,0,202,39649.222662037,2008-07-20,05:20:38
39.951356,116.38881,0,200,39649.2227199074,2008-07-20,05:20:43
39.951357,116.388715,0,203,39649.2227777778,2008-07-20,05:20:48
39.951367,116.388703,0,202,39649.2228356482,2008-07-20,05:20:53
39.95129,116.388688,0,200,39649.2228935185,2008-07-20,05:20:58
39.951028,116.388696,0,198,39649.2229513889,2008-07-20,05:21:03
39.950707,116.388735,0,198,39649.2230092593,2008-07-20,05:21:08
39.950485,116.388828,0,199,39649.2230671296,2008-07-20,05:21:13
39.950444,116.388879,0,194,39649.223125,2008-07-20,05:21:18
39.950444,116.388879,0,192,39649.2231828704,2008-07-20,05:21:23
39.950443,116.388879,0,191,39649.2232407407,2008-07-20,05:21:28
39.95044,116.388877,0,191,39649.2232986111,2008-07-20,05:21:33
39.95044,116.388877,0,191,39649.2233333333,2008-07-20,05:21:36
39.950438,116.388877,0,191,39649.2233564815,2008-07-20,05:21:38
39.950424,116.388877,0,191,39649.2234143519,2008-07-20,05:21:43
39.95027,116.38892,0,194,39649.2234722222,2008-07-20,05:21:48
39.950004,116.388989,0,186,39649.2235300926,2008-07-20,05:21:53
39.949626,116.389022,0,180,39649.223587963,2008-07-20,05:21:58
39.949187,116.389063,0,172,39649.2236458333,2008-07-20,05:22:03
39.948733,116.389086,0,164,39649.2237037037,2008-07-20,05:22:08
39.948372,116.389103,0,148,39649.2237615741,2008-07-20,05:22:13
39.948124,116.389115,0,136,39649.2238194444,2008-07-20,05:22:18
39.948067,116.389122,0,137,39649.2238773148,2008-07-20,05:22:23
39.948072,116.389136,0,133,39649.2239351852,2008-07-20,05:22:28
39.948069,116.389136,0,132,39649.2239930556,2008-07-20,05:22:33
39.948069,116.389136,0,132,39649.2240277778,2008-07-20,05:22:36
39.948072,116.389136,0,131,39649.2240509259,2008-07-20,05:22:38
39.948021,116.389148,0,129,39649.2241087963,2008-07-20,05:22:43
39.947892,116.389152,0,129,39649.2241666667,2008-07-20,05:22:48
39.947797,116.389006,0,123,39649.224224537,2008-07-20,05:22:53
39.947716,116.388578,0,125,39649.2242824074,2008-07-20,05:22:58
39.9477,116.38808,0,125,39649.2243402778,2008-07-20,05:23:03
39.94772,116.387819,0,130,39649.2243981481,2008-07-20,05:23:08
39.94772,116.387819,0,130,39649.2244328704,2008-07-20,05:23:11
39.947718,116.387812,0,134,39649.2244560185,2008-07-20,05:23:13
39.947735,116.387813,0,136,39649.2245138889,2008-07-20,05:23:18
39.947746,116.387814,0,138,39649.2245717593,2008-07-20,05:23:23
39.947746,116.387814,0,138,39649.2246064815,2008-07-20,05:23:26
39.947746,116.387806,0,139,39649.2246296296,2008-07-20,05:23:28
39.947678,116.387702,0,134,39649.2246875,2008-07-20,05:23:33
39.947639,116.387601,0,136,39649.2247453704,2008-07-20,05:23:38
39.947518,116.387561,0,136,39649.2248032407,2008-07-20,05:23:43
39.947217,116.387537,0,136,39649.2248611111,2008-07-20,05:23:48
39.946935,116.387535,0,132,39649.2249189815,2008-07-20,05:23:53
39.946672,116.387565,0,125,39649.2249768519,2008-07-20,05:23:58
39.946637,116.38753,0,116,39649.2250347222,2008-07-20,05:24:03
39.946611,116.387527,0,112,39649.2250925926,2008-07-20,05:24:08
39.946601,116.387522,0,110,39649.225150463,2008-07-20,05:24:13
39.9466,116.387522,0,108,39649.2252083333,2008-07-20,05:24:18
39.9466,116.387522,0,108,39649.2252430556,2008-07-20,05:24:21
39.946601,116.387522,0,107,39649.2252662037,2008-07-20,05:24:23
39.946611,116.387524,0,106,39649.2253240741,2008-07-20,05:24:28
39.946627,116.387526,0,106,39649.2253819444,2008-07-20,05:24:33
39.946636,116.387529,0,106,39649.2254398148,2008-07-20,05:24:38
39.946636,116.387529,0,106,39649.225474537,2008-07-20,05:24:41
39.946637,116.387523,0,106,39649.2254976852,2008-07-20,05:24:43
39.946636,116.387514,0,105,39649.2255555556,2008-07-20,05:24:48
39.946637,116.387508,0,105,39649.2256134259,2008-07-20,05:24:53
39.946637,116.387508,0,105,39649.2256481481,2008-07-20,05:24:56
39.946641,116.387502,0,105,39649.2256712963,2008-07-20,05:24:58
39.946636,116.387493,0,105,39649.2257291667,2008-07-20,05:25:03
39.94661,116.387492,0,105,39649.225787037,2008-07-20,05:25:08
39.946424,116.387546,0,105,39649.2258449074,2008-07-20,05:25:13
39.946022,116.387595,0,106,39649.2259027778,2008-07-20,05:25:18
39.945579,116.387582,0,107,39649.2259606481,2008-07-20,05:25:23
39.945228,116.387585,0,109,39649.2260185185,2008-07-20,05:25:28
39.944855,116.387589,0,111,39649.2260763889,2008-07-20,05:25:33
39.944473,116.387608,0,112,39649.2261342593,2008-07-20,05:25:38
39.944092,116.387624,0,113,39649.2261921296,2008-07-20,05:25:43
39.943787,116.387616,0,112,39649.22625,2008-07-20,05:25:48
39.943465,116.387648,0,111,39649.2263078704,2008-07-20,05:25:53
39.943159,116.387665,0,108,39649.2263657407,2008-07-20,05:25:58
39.942875,116.387689,0,106,39649.2264236111,2008-07-20,05:26:03
39.942562,116.387691,0,104,39649.2264814815,2008-07-20,05:26:08
39.942248,116.387681,0,102,39649.2265393519,2008-07-20,05:26:13
39.941959,116.387716,0,100,39649.2265972222,2008-07-20,05:26:18
39.941652,116.38773,0,99,39649.2266550926,2008-07-20,05:26:23
39.941426,116.38774,0,97,39649.226712963,2008-07-20,05:26:28
39.941314,116.387737,0,95,39649.2267708333,2008-07-20,05:26:33
39.941288,116.38773,0,93,39649.2268287037,2008-07-20,05:26:38
39.941256,116.387717,0,93,39649.2268865741,2008-07-20,05:26:43
39.941227,116.387731,0,92,39649.2269444444,2008-07-20,05:26:48
39.941219,116.387728,0,92,39649.2270023148,2008-07-20,05:26:53
39.941219,116.387728,0,92,39649.227037037,2008-07-20,05:26:56
39.941226,116.387731,0,92,39649.2270601852,2008-07-20,05:26:58
39.94116,116.387751,0,91,39649.2271180556,2008-07-20,05:27:03
39.941113,116.387729,0,90,39649.2271759259,2008-07-20,05:27:08
39.941098,116.387723,0,90,39649.2272337963,2008-07-20,05:27:13
39.941098,116.387723,0,90,39649.2272685185,2008-07-20,05:27:16
39.9411,116.387724,0,90,39649.2272916667,2008-07-20,05:27:18
39.94112,116.387743,0,91,39649.227349537,2008-07-20,05:27:23
39.941038,116.387749,0,93,39649.2274074074,2008-07-20,05:27:28
39.940881,116.387762,0,92,39649.2274652778,2008-07-20,05:27:33
39.940657,116.387763,0,89,39649.2275231481,2008-07-20,05:27:38
39.940563,116.38778,0,87,39649.2275810185,2008-07-20,05:27:43
39.940563,116.38778,0,87,39649.2276157407,2008-07-20,05:27:46
39.94057,116.387782,0,90,39649.2276388889,2008-07-20,05:27:48
39.94058,116.387783,0,91,39649.2276967593,2008-07-20,05:27:53
39.94058,116.387783,0,91,39649.2277314815,2008-07-20,05:27:56
39.940579,116.387783,0,91,39649.2277546296,2008-07-20,05:27:58
39.940566,116.387781,0,91,39649.2278125,2008-07-20,05:28:03
39.940551,116.387779,0,91,39649.2278703704,2008-07-20,05:28:08
39.940551,116.387779,0,91,39649.2279050926,2008-07-20,05:28:11
39.940559,116.38778,0,91,39649.2279282407,2008-07-20,05:28:13
39.940571,116.387782,0,91,39649.2279861111,2008-07-20,05:28:18
39.94057,116.387782,0,91,39649.2280439815,2008-07-20,05:28:23
39.940566,116.387781,0,91,39649.2281018518,2008-07-20,05:28:28
39.940567,116.387781,0,91,39649.2281597222,2008-07-20,05:28:33
39.94057,116.387782,0,91,39649.2282175926,2008-07-20,05:28:38
39.94057,116.387782,0,91,39649.2282523148,2008-07-20,05:28:41
39.940577,116.387783,0,91,39649.228275463,2008-07-20,05:28:43
39.940593,116.387785,0,91,39649.2283333333,2008-07-20,05:28:48
39.940603,116.387786,0,91,39649.2283912037,2008-07-20,05:28:53
39.940599,116.387786,0,92,39649.2284490741,2008-07-20,05:28:58
39.940599,116.387786,0,92,39649.2284837963,2008-07-20,05:29:01
39.940591,116.387785,0,92,39649.2285069444,2008-07-20,05:29:03
39.940503,116.387802,0,91,39649.2285648148,2008-07-20,05:29:08
39.940344,116.38782,0,93,39649.2286226852,2008-07-20,05:29:13
39.940262,116.387816,0,94,39649.2286805556,2008-07-20,05:29:18
39.940199,116.387817,0,97,39649.2287384259,2008-07-20,05:29:23
39.940168,116.387804,0,96,39649.2287962963,2008-07-20,05:29:28
39.940127,116.387788,0,99,39649.2288541667,2008-07-20,05:29:33
39.940127,116.387788,0,99,39649.2288888889,2008-07-20,05:29:36
39.940125,116.387796,0,102,39649.228912037,2008-07-20,05:29:38
39.940134,116.387791,0,104,39649.2289699074,2008-07-20,05:29:43
39.94015,116.38778,0,109,39649.2290277778,2008-07-20,05:29:48
39.940149,116.387782,0,109,39649.2290856481,2008-07-20,05:29:53
39.94015,116.387782,0,110,39649.2291435185,2008-07-20,05:29:58
39.940152,116.387782,0,110,39649.2292013889,2008-07-20,05:30:03
39.940152,116.387782,0,110,39649.2292361111,2008-07-20,05:30:06
39.940151,116.387782,0,111,39649.2292592593,2008-07-20,05:30:08
39.940142,116.387781,0,112,39649.2293171296,2008-07-20,05:30:13
39.940139,116.387781,0,113,39649.229375,2008-07-20,05:30:18
39.940139,116.387781,0,113,39649.2294097222,2008-07-20,05:30:21
39.940132,116.38778,0,113,39649.2294328704,2008-07-20,05:30:23
39.94012,116.387784,0,116,39649.2294907407,2008-07-20,05:30:28
39.94012,116.387784,0,116,39649.229525463,2008-07-20,05:30:31
39.940112,116.387781,0,117,39649.2295486111,2008-07-20,05:30:33
39.939981,116.387782,0,120,39649.2296064815,2008-07-20,05:30:38
39.939846,116.3878,0,116,39649.2296643518,2008-07-20,05:30:43
39.939835,116.387773,0,116,39649.2297222222,2008-07-20,05:30:48
39.939836,116.387759,0,113,39649.2297800926,2008-07-20,05:30:53
39.939837,116.387759,0,112,39649.229837963,2008-07-20,05:30:58
39.939836,116.387759,0,112,39649.2298958333,2008-07-20,05:31:03
39.939833,116.387759,0,112,39649.2299537037,2008-07-20,05:31:08
39.939833,116.387759,0,112,39649.2299884259,2008-07-20,05:31:11
39.939825,116.387758,0,111,39649.2300115741,2008-07-20,05:31:13
39.939815,116.387766,0,112,39649.2300694444,2008-07-20,05:31:18
39.939802,116.387762,0,112,39649.2301273148,2008-07-20,05:31:23
39.939797,116.387762,0,112,39649.2301851852,2008-07-20,05:31:28
39.939797,116.387762,0,112,39649.2302199074,2008-07-20,05:31:31
39.939792,116.387761,0,112,39649.2302430556,2008-07-20,05:31:33
39.939692,116.387768,0,113,39649.2303009259,2008-07-20,05:31:38
39.939506,116.387785,0,118,39649.2303587963,2008-07-20,05:31:43
39.939323,116.38786,0,124,39649.2304166667,2008-07-20,05:31:48
39.939234,116.388177,0,128,39649.230474537,2008-07-20,05:31:53
39.939211,116.388604,0,131,39649.2305324074,2008-07-20,05:31:58
39.939112,116.388943,0,129,39649.2305902778,2008-07-20,05:32:03
39.939012,116.389129,0,123,39649.2306481482,2008-07-20,05:32:08
39.938955,116.389184,0,116,39649.2307060185,2008-07-20,05:32:13
39.938926,116.389173,0,113,39649.2307638889,2008-07-20,05:32:18
39.938869,116.389228,0,110,39649.2308217593,2008-07-20,05:32:23
39.938764,116.389419,0,105,39649.2308796296,2008-07-20,05:32:28
39.938636,116.389643,0,106,39649.2309375,2008-07-20,05:32:33
39.938496,116.38971,0,106,39649.2309953704,2008-07-20,05:32:38
39.938368,116.389709,0,109,39649.2310532407,2008-07-20,05:32:43
39.93814,116.389707,0,112,39649.2311111111,2008-07-20,05:32:48
39.937901,116.389703,0,111,39649.2311689815,2008-07-20,05:32:53
39.937688,116.38972,0,111,39649.2312268519,2008-07-20,05:32:58
39.937509,116.389721,0,120,39649.2312847222,2008-07-20,05:33:03
39.937404,116.389725,0,124,39649.2313425926,2008-07-20,05:33:08
39.937317,116.389716,0,124,39649.231400463,2008-07-20,05:33:13
39.93727,116.389725,0,131,39649.2314583333,2008-07-20,05:33:18
39.937184,116.389724,0,128,39649.2315162037,2008-07-20,05:33:23
39.937162,116.38972,0,124,39649.2315740741,2008-07-20,05:33:28
39.937162,116.38972,0,124,39649.2316087963,2008-07-20,05:33:31
39.937161,116.38972,0,124,39649.2316319444,2008-07-20,05:33:33
39.937135,116.389705,0,127,39649.2316898148,2008-07-20,05:33:38
39.937135,116.389705,0,127,39649.231724537,2008-07-20,05:33:41
39.93713,116.389704,0,128,39649.2317476852,2008-07-20,05:33:43
39.937135,116.389693,0,131,39649.2318055556,2008-07-20,05:33:48
39.937157,116.389674,0,132,39649.2318634259,2008-07-20,05:33:53
39.937175,116.389696,0,134,39649.2319212963,2008-07-20,05:33:58
39.937177,116.389702,0,134,39649.2319791667,2008-07-20,05:34:03
39.937173,116.389706,0,135,39649.232037037,2008-07-20,05:34:08
39.937166,116.389711,0,135,39649.2320949074,2008-07-20,05:34:13
39.937168,116.389713,0,135,39649.2321527778,2008-07-20,05:34:18
39.937172,116.38972,0,136,39649.2322106481,2008-07-20,05:34:23
39.937172,116.38972,0,136,39649.2322453704,2008-07-20,05:34:26
39.93717,116.389723,0,136,39649.2322685185,2008-07-20,05:34:28
39.937158,116.389712,0,147,39649.2323263889,2008-07-20,05:34:33
39.937149,116.389712,0,148,39649.2323842593,2008-07-20,05:34:38
39.937139,116.389718,0,148,39649.2324421296,2008-07-20,05:34:43
39.937139,116.389718,0,148,39649.2324768519,2008-07-20,05:34:46
39.937137,116.389719,0,148,39649.2325,2008-07-20,05:34:48
39.937118,116.389716,0,147,39649.2325578704,2008-07-20,05:34:53
39.937009,116.38975,0,146,39649.2326157407,2008-07-20,05:34:58
39.93679,116.389788,0,146,39649.2326736111,2008-07-20,05:35:03
39.936498,116.389777,0,145,39649.2327314815,2008-07-20,05:35:08
39.936262,116.389788,0,145,39649.2327893519,2008-07-20,05:35:13
39.936015,116.389815,0,145,39649.2328472222,2008-07-20,05:35:18
39.935741,116.389796,0,145,39649.2329050926,2008-07-20,05:35:23
39.935438,116.389833,0,143,39649.232962963,2008-07-20,05:35:28
39.935166,116.38986,0,143,39649.2330208333,2008-07-20,05:35:33
39.934852,116.389884,0,141,39649.2330787037,2008-07-20,05:35:38
39.934504,116.389906,0,138,39649.2331365741,2008-07-20,05:35:43
39.934361,116.389903,0,134,39649.2331944444,2008-07-20,05:35:48
39.934338,116.389893,0,131,39649.2332523148,2008-07-20,05:35:53
39.934329,116.389895,0,127,39649.2333101852,2008-07-20,05:35:58
39.934329,116.389895,0,127,39649.2333449074,2008-07-20,05:36:01
39.934325,116.389896,0,126,39649.2333680556,2008-07-20,05:36:03
39.934315,116.389897,0,126,39649.2334259259,2008-07-20,05:36:08
39.934291,116.389891,0,126,39649.2334837963,2008-07-20,05:36:13
39.934298,116.38988,0,125,39649.2335416667,2008-07-20,05:36:18
39.93427,116.389893,0,125,39649.233599537,2008-07-20,05:36:23
39.934205,116.389888,0,122,39649.2336574074,2008-07-20,05:36:28
39.934066,116.389891,0,119,39649.2337152778,2008-07-20,05:36:33
39.933953,116.389888,0,114,39649.2337731481,2008-07-20,05:36:38
39.933859,116.3899,0,110,39649.2338310185,2008-07-20,05:36:43
39.933748,116.389916,0,104,39649.2338888889,2008-07-20,05:36:48
39.933607,116.389931,0,98,39649.2339467593,2008-07-20,05:36:53
39.933522,116.389924,0,93,39649.2340046296,2008-07-20,05:36:58
39.933453,116.389906,0,93,39649.2340625,2008-07-20,05:37:03
39.933446,116.389912,0,94,39649.2341203704,2008-07-20,05:37:08
39.933446,116.389912,0,94,39649.2341550926,2008-07-20,05:37:11
39.933438,116.389915,0,94,39649.2341782407,2008-07-20,05:37:13
39.93342,116.389923,0,95,39649.2342361111,2008-07-20,05:37:18
39.933304,116.389937,0,99,39649.2342939815,2008-07-20,05:37:23
39.93306,116.389941,0,92,39649.2343518519,2008-07-20,05:37:28
39.932907,116.389939,0,80,39649.2344097222,2008-07-20,05:37:33
39.932737,116.389935,0,69,39649.2344675926,2008-07-20,05:37:38
39.932612,116.38994,0,50,39649.234525463,2008-07-20,05:37:43
39.932556,116.389929,0,46,39649.2345833333,2008-07-20,05:37:48
39.932544,116.389924,0,39,39649.2346412037,2008-07-20,05:37:53
39.93254,116.389925,0,37,39649.2346990741,2008-07-20,05:37:58
39.932533,116.389926,0,36,39649.2347569444,2008-07-20,05:38:03
39.932526,116.389926,0,36,39649.2348148148,2008-07-20,05:38:08
39.932525,116.389927,0,37,39649.2348726852,2008-07-20,05:38:13
39.932522,116.389927,0,37,39649.2349305556,2008-07-20,05:38:18
39.932519,116.389929,0,38,39649.2349884259,2008-07-20,05:38:23
39.93252,116.389929,0,38,39649.2350462963,2008-07-20,05:38:28
39.932528,116.38993,0,38,39649.2351041667,2008-07-20,05:38:33
39.932533,116.389929,0,39,39649.235162037,2008-07-20,05:38:38
39.93253,116.38993,0,39,39649.2352199074,2008-07-20,05:38:43
39.932526,116.38993,0,38,39649.2352777778,2008-07-20,05:38:48
39.932526,116.38993,0,39,39649.2353356481,2008-07-20,05:38:53
39.932526,116.38993,0,39,39649.2353703704,2008-07-20,05:38:56
39.932519,116.389931,0,39,39649.2353935185,2008-07-20,05:38:58
39.932432,116.389931,0,39,39649.2354513889,2008-07-20,05:39:03
39.93221,116.389934,0,38,39649.2355092593,2008-07-20,05:39:08
39.93203,116.389948,0,33,39649.2355671296,2008-07-20,05:39:13
39.931838,116.389984,0,22,39649.235625,2008-07-20,05:39:18
39.931636,116.389999,0,8,39649.2356828704,2008-07-20,05:39:23
39.931412,116.389996,0,0,39649.2357407407,2008-07-20,05:39:28
39.931132,116.390026,0,-5,39649.2357986111,2008-07-20,05:39:33
39.930971,116.390055,0,0,39649.2358564815,2008-07-20,05:39:38
39.930795,116.390046,0,1,39649.2359143518,2008-07-20,05:39:43
39.930781,116.39006,0,26,39649.2359722222,2008-07-20,05:39:48
39.930781,116.39006,0,26,39649.2360069444,2008-07-20,05:39:51
39.930775,116.390064,0,31,39649.2360300926,2008-07-20,05:39:53
39.930554,116.39005,0,32,39649.236087963,2008-07-20,05:39:58
39.930255,116.390067,0,41,39649.2361458333,2008-07-20,05:40:03
39.929943,116.390093,0,46,39649.2362037037,2008-07-20,05:40:08
39.929622,116.390126,0,50,39649.2362615741,2008-07-20,05:40:13
39.929245,116.390145,0,49,39649.2363194444,2008-07-20,05:40:18
39.928839,116.390167,0,55,39649.2363773148,2008-07-20,05:40:23
39.928411,116.390175,0,66,39649.2364351852,2008-07-20,05:40:28
39.928061,116.390167,0,77,39649.2364930556,2008-07-20,05:40:33
39.927858,116.390147,0,105,39649.2365509259,2008-07-20,05:40:38
39.927812,116.390158,0,144,39649.2366087963,2008-07-20,05:40:43
39.927797,116.390133,0,164,39649.2366666667,2008-07-20,05:40:48
39.927807,116.390131,0,173,39649.236724537,2008-07-20,05:40:53
39.927807,116.390131,0,173,39649.2367592593,2008-07-20,05:40:56
39.927812,116.390129,0,182,39649.2367824074,2008-07-20,05:40:58
39.927821,116.390125,0,189,39649.2368402778,2008-07-20,05:41:03
39.927837,116.390116,0,198,39649.2368981481,2008-07-20,05:41:08
39.927838,116.390112,0,205,39649.2369560185,2008-07-20,05:41:13
39.927838,116.390111,0,207,39649.2370138889,2008-07-20,05:41:18
39.927842,116.39011,0,208,39649.2370717593,2008-07-20,05:41:23
39.927842,116.390111,0,208,39649.2371296296,2008-07-20,05:41:28
39.927842,116.390111,0,208,39649.2371643518,2008-07-20,05:41:31
39.927838,116.39011,0,208,39649.2371875,2008-07-20,05:41:33
39.927743,116.390113,0,210,39649.2372453704,2008-07-20,05:41:38
39.927623,116.390074,0,218,39649.2373032407,2008-07-20,05:41:43
39.927383,116.390065,0,227,39649.2373611111,2008-07-20,05:41:48
39.927109,116.390137,0,228,39649.2374189815,2008-07-20,05:41:53
39.927016,116.390271,0,217,39649.2374768518,2008-07-20,05:41:58
39.926986,116.390435,0,210,39649.2375347222,2008-07-20,05:42:03
39.926954,116.390696,0,200,39649.2375925926,2008-07-20,05:42:08
39.926962,116.391126,0,190,39649.237650463,2008-07-20,05:42:13
39.927018,116.391738,0,178,39649.2377083333,2008-07-20,05:42:18
39.927004,116.39221,0,167,39649.2377662037,2008-07-20,05:42:23
39.927017,116.39274,0,156,39649.2378240741,2008-07-20,05:42:28
39.926917,116.393034,0,144,39649.2378819444,2008-07-20,05:42:33
39.926764,116.393138,0,136,39649.2379398148,2008-07-20,05:42:38
39.926465,116.393161,0,129,39649.2379976852,2008-07-20,05:42:43
39.926181,116.393178,0,121,39649.2380555556,2008-07-20,05:42:48
39.926012,116.393178,0,115,39649.2381134259,2008-07-20,05:42:53
39.925922,116.393212,0,111,39649.2381712963,2008-07-20,05:42:58
39.925919,116.39321,0,110,39649.2382291667,2008-07-20,05:43:03
39.925919,116.39321,0,110,39649.2382638889,2008-07-20,05:43:06
39.925924,116.393207,0,109,39649.238287037,2008-07-20,05:43:08
39.925886,116.39322,0,109,39649.2383449074,2008-07-20,05:43:13
39.925635,116.393227,0,108,39649.2384027778,2008-07-20,05:43:18
39.925197,116.393266,0,104,39649.2384606482,2008-07-20,05:43:23
39.924707,116.393254,0,104,39649.2385185185,2008-07-20,05:43:28
39.924257,116.393292,0,100,39649.2385763889,2008-07-20,05:43:33
39.923857,116.393316,0,96,39649.2386342593,2008-07-20,05:43:38
39.923515,116.393312,0,91,39649.2386921296,2008-07-20,05:43:43
39.923234,116.393296,0,87,39649.23875,2008-07-20,05:43:48
39.923145,116.393283,0,82,39649.2388078704,2008-07-20,05:43:53
39.923124,116.393289,0,76,39649.2388657407,2008-07-20,05:43:58
39.922992,116.393329,0,74,39649.2389236111,2008-07-20,05:44:03
39.922894,116.393339,0,77,39649.2389814815,2008-07-20,05:44:08
39.922875,116.393362,0,79,39649.2390393519,2008-07-20,05:44:13
39.922859,116.393376,0,83,39649.2390972222,2008-07-20,05:44:18
39.922857,116.393375,0,85,39649.2391550926,2008-07-20,05:44:23
39.922854,116.393375,0,85,39649.239212963,2008-07-20,05:44:28
39.922854,116.393375,0,85,39649.2392476852,2008-07-20,05:44:31
39.922848,116.393375,0,85,39649.2392708333,2008-07-20,05:44:33
39.922848,116.393355,0,87,39649.2393287037,2008-07-20,05:44:38
39.922847,116.393321,0,89,39649.2393865741,2008-07-20,05:44:43
39.922787,116.393342,0,90,39649.2394444444,2008-07-20,05:44:48
39.922508,116.39338,0,90,39649.2395023148,2008-07-20,05:44:53
39.922156,116.393397,0,93,39649.2395601852,2008-07-20,05:44:58
39.92209,116.393263,0,93,39649.2396180556,2008-07-20,05:45:03
39.922035,116.393102,0,90,39649.2396759259,2008-07-20,05:45:08
39.922045,116.392883,0,85,39649.2397337963,2008-07-20,05:45:13
39.922013,116.392518,0,86,39649.2397916667,2008-07-20,05:45:18
39.921982,116.392032,0,85,39649.239849537,2008-07-20,05:45:23
39.921943,116.39145,0,85,39649.2399074074,2008-07-20,05:45:28
39.921934,116.390791,0,88,39649.2399652778,2008-07-20,05:45:33
39.921925,116.390157,0,91,39649.2400231481,2008-07-20,05:45:38
39.921919,116.389547,0,102,39649.2400810185,2008-07-20,05:45:43
39.92192,116.389094,0,105,39649.2401388889,2008-07-20,05:45:48
39.921931,116.388947,0,110,39649.2401967593,2008-07-20,05:45:53
39.921899,116.388832,0,116,39649.2402546296,2008-07-20,05:45:58
39.921887,116.388837,0,120,39649.2403125,2008-07-20,05:46:03
39.921887,116.388837,0,120,39649.2403472222,2008-07-20,05:46:06
39.921886,116.388837,0,122,39649.2403703704,2008-07-20,05:46:08
39.921883,116.388744,0,122,39649.2404282407,2008-07-20,05:46:13
39.921842,116.388467,0,123,39649.2404861111,2008-07-20,05:46:18
39.921829,116.388237,0,116,39649.2405439815,2008-07-20,05:46:23
39.921853,116.387929,0,116,39649.2406018519,2008-07-20,05:46:28
39.921833,116.387499,0,105,39649.2406597222,2008-07-20,05:46:33
39.921809,116.38721,0,110,39649.2407175926,2008-07-20,05:46:38
39.921783,116.386941,0,111,39649.240775463,2008-07-20,05:46:43
39.921818,116.386577,0,113,39649.2408333333,2008-07-20,05:46:48
39.921783,116.386088,0,111,39649.2408912037,2008-07-20,05:46:53
39.921746,116.385604,0,116,39649.2409490741,2008-07-20,05:46:58
39.921682,116.385306,0,131,39649.2410069444,2008-07-20,05:47:03
39.921514,116.385046,0,136,39649.2410648148,2008-07-20,05:47:08
39.921276,116.384791,0,158,39649.2411226852,2008-07-20,05:47:13
39.921036,116.38456,0,160,39649.2411805556,2008-07-20,05:47:18
39.920961,116.384368,0,166,39649.2412384259,2008-07-20,05:47:23
39.920964,116.384089,0,164,39649.2412962963,2008-07-20,05:47:28
39.920952,116.383646,0,154,39649.2413541667,2008-07-20,05:47:33
39.920956,116.383269,0,141,39649.241412037,2008-07-20,05:47:38
39.920981,116.383127,0,132,39649.2414699074,2008-07-20,05:47:43
39.920981,116.383127,0,132,39649.2415046296,2008-07-20,05:47:46
39.92098,116.383129,0,138,39649.2415277778,2008-07-20,05:47:48
39.92104,116.383094,0,139,39649.2415856481,2008-07-20,05:47:53
39.921081,116.383004,0,128,39649.2416435185,2008-07-20,05:47:58
39.921119,116.382934,0,121,39649.2417013889,2008-07-20,05:48:03
39.921123,116.382844,0,120,39649.2417592593,2008-07-20,05:48:08
39.921106,116.382723,0,119,39649.2418171296,2008-07-20,05:48:13
39.921106,116.382639,0,118,39649.241875,2008-07-20,05:48:18
39.921098,116.382529,0,118,39649.2419328704,2008-07-20,05:48:23
39.921175,116.382465,0,129,39649.2419907407,2008-07-20,05:48:28
39.921211,116.382405,0,128,39649.2420486111,2008-07-20,05:48:33
39.921241,116.382339,0,133,39649.2421064815,2008-07-20,05:48:38
39.921293,116.382288,0,116,39649.2421643519,2008-07-20,05:48:43
39.921316,116.382207,0,113,39649.2422222222,2008-07-20,05:48:48
39.921314,116.382129,0,108,39649.2422800926,2008-07-20,05:48:53
39.92131,116.382066,0,107,39649.242337963,2008-07-20,05:48:58
39.921309,116.381993,0,110,39649.2423958333,2008-07-20,05:49:03
39.921311,116.381902,0,108,39649.2424537037,2008-07-20,05:49:08
39.921316,116.381832,0,99,39649.2425115741,2008-07-20,05:49:13
39.921306,116.381751,0,94,39649.2425694444,2008-07-20,05:49:18
39.921293,116.381641,0,96,39649.2426273148,2008-07-20,05:49:23
39.921293,116.381548,0,95,39649.2426851852,2008-07-20,05:49:28
39.921289,116.381472,0,95,39649.2427430556,2008-07-20,05:49:33
39.921276,116.381386,0,98,39649.2428009259,2008-07-20,05:49:38
39.921271,116.381309,0,96,39649.2428587963,2008-07-20,05:49:43
39.921269,116.381217,0,96,39649.2429166667,2008-07-20,05:49:48
39.921265,116.381136,0,95,39649.242974537,2008-07-20,05:49:53
39.921254,116.381035,0,97,39649.2430324074,2008-07-20,05:49:58
39.921246,116.380944,0,93,39649.2430902778,2008-07-20,05:50:03
39.92123,116.380856,0,90,39649.2431481481,2008-07-20,05:50:08
39.921214,116.38078,0,89,39649.2432060185,2008-07-20,05:50:13
39.921209,116.380684,0,94,39649.2432638889,2008-07-20,05:50:18
39.921245,116.380602,0,95,39649.2433217593,2008-07-20,05:50:23
39.921254,116.380513,0,91,39649.2433796296,2008-07-20,05:50:28
39.921262,116.380411,0,87,39649.2434375,2008-07-20,05:50:33
39.921278,116.380306,0,90,39649.2434953704,2008-07-20,05:50:38
39.921284,116.38024,0,88,39649.2435532407,2008-07-20,05:50:43
39.921275,116.380145,0,89,39649.2436111111,2008-07-20,05:50:48
39.921257,116.380085,0,90,39649.2436689815,2008-07-20,05:50:53
39.921269,116.380017,0,92,39649.2437268518,2008-07-20,05:50:58
39.921257,116.379937,0,96,39649.2437847222,2008-07-20,05:51:03
39.921237,116.379876,0,99,39649.2438425926,2008-07-20,05:51:08
39.921246,116.379798,0,100,39649.243900463,2008-07-20,05:51:13
39.921214,116.379733,0,105,39649.2439583333,2008-07-20,05:51:18
39.921219,116.37964,0,116,39649.2440162037,2008-07-20,05:51:23
39.921203,116.379535,0,121,39649.2440740741,2008-07-20,05:51:28
39.92121,116.379452,0,126,39649.2441319444,2008-07-20,05:51:33
39.921254,116.379366,0,119,39649.2441898148,2008-07-20,05:51:38
39.921299,116.379285,0,110,39649.2442476852,2008-07-20,05:51:43
39.921358,116.379302,0,103,39649.2443055556,2008-07-20,05:51:48
39.921415,116.379327,0,101,39649.2443634259,2008-07-20,05:51:53
39.921496,116.379332,0,94,39649.2444212963,2008-07-20,05:51:58
39.921547,116.379351,0,86,39649.2444791667,2008-07-20,05:52:03
39.921602,116.379331,0,75,39649.244537037,2008-07-20,05:52:08
39.921645,116.379333,0,72,39649.2445949074,2008-07-20,05:52:13
39.921652,116.379324,0,72,39649.2446527778,2008-07-20,05:52:18
39.921653,116.379324,0,72,39649.2447106481,2008-07-20,05:52:23
39.921653,116.379324,0,72,39649.2447453704,2008-07-20,05:52:26
39.921654,116.379327,0,72,39649.2447685185,2008-07-20,05:52:28
39.92168,116.379306,0,73,39649.2448263889,2008-07-20,05:52:33
39.921741,116.379302,0,75,39649.2448842593,2008-07-20,05:52:38
39.921784,116.37938,0,85,39649.2449421296,2008-07-20,05:52:43
39.921818,116.379466,0,92,39649.245,2008-07-20,05:52:48
39.92188,116.379543,0,96,39649.2450578704,2008-07-20,05:52:53
39.921979,116.379547,0,100,39649.2451157407,2008-07-20,05:52:58
39.922016,116.379566,0,102,39649.2451736111,2008-07-20,05:53:03
39.922122,116.379565,0,106,39649.2452314815,2008-07-20,05:53:08
39.922193,116.379573,0,108,39649.2452893518,2008-07-20,05:53:13
39.922256,116.379626,0,110,39649.2453472222,2008-07-20,05:53:18
39.922262,116.379719,0,111,39649.2454050926,2008-07-20,05:53:23
39.922278,116.379824,0,113,39649.245462963,2008-07-20,05:53:28
39.922305,116.379931,0,115,39649.2455208333,2008-07-20,05:53:33
39.92238,116.379967,0,112,39649.2455787037,2008-07-20,05:53:38
39.922424,116.380003,0,117,39649.2456365741,2008-07-20,05:53:43
39.922482,116.379998,0,122,39649.2456944444,2008-07-20,05:53:48
39.922505,116.379987,0,123,39649.2457523148,2008-07-20,05:53:53
39.922528,116.380008,0,124,39649.2458101852,2008-07-20,05:53:58
39.922534,116.38001,0,123,39649.2458680556,2008-07-20,05:54:03
39.922534,116.38001,0,123,39649.2459027778,2008-07-20,05:54:06
39.922534,116.380008,0,123,39649.2459259259,2008-07-20,05:54:08
39.922544,116.380001,0,124,39649.2459837963,2008-07-20,05:54:13
39.92255,116.379992,0,124,39649.2460416667,2008-07-20,05:54:18
39.922583,116.380087,0,124,39649.246099537,2008-07-20,05:54:23
39.92259,116.380134,0,124,39649.2461574074,2008-07-20,05:54:28
39.922579,116.380175,0,125,39649.2462152778,2008-07-20,05:54:33
39.922342,116.380094,0,143,39649.313287037,2008-07-20,07:31:08
39.922348,116.379965,0,147,39649.3133449074,2008-07-20,07:31:13
39.922372,116.379869,0,156,39649.3134027778,2008-07-20,07:31:18
39.92237,116.379803,0,161,39649.3134606481,2008-07-20,07:31:23
39.922376,116.379702,0,167,39649.3135185185,2008-07-20,07:31:28
39.922382,116.379613,0,171,39649.3135763889,2008-07-20,07:31:33
39.922386,116.379557,0,176,39649.3136342593,2008-07-20,07:31:38
39.922367,116.37952,0,182,39649.3136921296,2008-07-20,07:31:43
39.922322,116.379531,0,186,39649.31375,2008-07-20,07:31:48
39.922257,116.379566,0,191,39649.3138078704,2008-07-20,07:31:53
39.922127,116.379575,0,197,39649.3138657407,2008-07-20,07:31:58
39.922066,116.379559,0,205,39649.3139236111,2008-07-20,07:32:03
39.92201,116.379492,0,203,39649.3139814815,2008-07-20,07:32:08
39.921963,116.379433,0,201,39649.3140393518,2008-07-20,07:32:13
39.921924,116.379459,0,191,39649.3140972222,2008-07-20,07:32:18
39.921916,116.379432,0,190,39649.3141550926,2008-07-20,07:32:23
39.921928,116.379439,0,184,39649.314212963,2008-07-20,07:32:28
39.921928,116.379417,0,181,39649.3142708333,2008-07-20,07:32:33
39.921914,116.379397,0,179,39649.3143287037,2008-07-20,07:32:38
39.921896,116.379318,0,175,39649.3143865741,2008-07-20,07:32:43
39.921889,116.37928,0,177,39649.3144444444,2008-07-20,07:32:48
39.921875,116.37925,0,177,39649.3145023148,2008-07-20,07:32:53
39.921875,116.379253,0,178,39649.3145601852,2008-07-20,07:32:58
39.921875,116.379253,0,178,39649.3145949074,2008-07-20,07:33:01
39.921874,116.379258,0,178,39649.3146180556,2008-07-20,07:33:03
39.92184,116.379266,0,181,39649.3146759259,2008-07-20,07:33:08
39.92181,116.379269,0,181,39649.3147337963,2008-07-20,07:33:13
39.92181,116.379269,0,181,39649.3147685185,2008-07-20,07:33:16
39.921809,116.379274,0,180,39649.3147916667,2008-07-20,07:33:18
39.921795,116.379279,0,180,39649.314849537,2008-07-20,07:33:23
39.921757,116.379316,0,178,39649.3149074074,2008-07-20,07:33:28
39.921755,116.379339,0,175,39649.3149652778,2008-07-20,07:33:33
39.921734,116.379335,0,170,39649.3150231481,2008-07-20,07:33:38
39.921728,116.379343,0,168,39649.3150810185,2008-07-20,07:33:43
39.921728,116.379343,0,168,39649.3151157407,2008-07-20,07:33:46
39.921727,116.379341,0,168,39649.3151388889,2008-07-20,07:33:48
39.9217,116.379353,0,171,39649.3151967593,2008-07-20,07:33:53
39.921697,116.379358,0,171,39649.3152546296,2008-07-20,07:33:58
39.921697,116.379354,0,171,39649.3153125,2008-07-20,07:34:03
39.921697,116.379351,0,171,39649.3153703704,2008-07-20,07:34:08
39.921696,116.379351,0,171,39649.3154282407,2008-07-20,07:34:13
39.921696,116.379351,0,171,39649.315462963,2008-07-20,07:34:16
39.921696,116.379358,0,170,39649.3154861111,2008-07-20,07:34:18
39.921684,116.379346,0,169,39649.3155439815,2008-07-20,07:34:23
39.921638,116.379325,0,168,39649.3156018518,2008-07-20,07:34:28
39.921612,116.379293,0,168,39649.3156597222,2008-07-20,07:34:33
39.921566,116.379271,0,167,39649.3157175926,2008-07-20,07:34:38
39.921519,116.379251,0,165,39649.315775463,2008-07-20,07:34:43
39.921457,116.37924,0,167,39649.3158333333,2008-07-20,07:34:48
39.921353,116.379203,0,164,39649.3158912037,2008-07-20,07:34:53
39.921288,116.379187,0,165,39649.3159490741,2008-07-20,07:34:58
39.921288,116.379187,0,165,39649.3159837963,2008-07-20,07:35:01
39.921283,116.379195,0,166,39649.3160069444,2008-07-20,07:35:03
39.921272,116.379212,0,166,39649.3160648148,2008-07-20,07:35:08
39.921225,116.379198,0,166,39649.3161226852,2008-07-20,07:35:13
39.921205,116.379185,0,168,39649.3161805556,2008-07-20,07:35:18
39.92118,116.379188,0,168,39649.3162384259,2008-07-20,07:35:23
39.92117,116.379232,0,169,39649.3162962963,2008-07-20,07:35:28
39.92115,116.379253,0,167,39649.3163541667,2008-07-20,07:35:33
39.921175,116.379311,0,168,39649.316412037,2008-07-20,07:35:38
39.921178,116.379366,0,169,39649.3164699074,2008-07-20,07:35:43
39.921235,116.379394,0,172,39649.3165277778,2008-07-20,07:35:48
39.921262,116.379399,0,174,39649.3165856482,2008-07-20,07:35:53
39.921271,116.379412,0,175,39649.3166435185,2008-07-20,07:35:58
39.921268,116.379476,0,175,39649.3167013889,2008-07-20,07:36:03
39.921258,116.379551,0,174,39649.3167592593,2008-07-20,07:36:08
39.92123,116.379599,0,170,39649.3168171296,2008-07-20,07:36:13
39.921209,116.379664,0,163,39649.316875,2008-07-20,07:36:18
39.921189,116.379721,0,158,39649.3169328704,2008-07-20,07:36:23
39.921144,116.379747,0,153,39649.3169907407,2008-07-20,07:36:28
39.921133,116.379815,0,150,39649.3170486111,2008-07-20,07:36:33
39.921093,116.379889,0,145,39649.3171064815,2008-07-20,07:36:38
39.921055,116.379916,0,139,39649.3171643519,2008-07-20,07:36:43
39.92103,116.379976,0,133,39649.3172222222,2008-07-20,07:36:48
39.920998,116.380056,0,124,39649.3172800926,2008-07-20,07:36:53
39.921,116.380142,0,115,39649.317337963,2008-07-20,07:36:58
39.921022,116.38022,0,113,39649.3173958333,2008-07-20,07:37:03
39.920998,116.38028,0,110,39649.3174537037,2008-07-20,07:37:08
39.920982,116.380338,0,110,39649.3175115741,2008-07-20,07:37:13
39.920993,116.380418,0,114,39649.3175694444,2008-07-20,07:37:18
39.920967,116.380481,0,117,39649.3176273148,2008-07-20,07:37:23
39.920983,116.380553,0,118,39649.3176851852,2008-07-20,07:37:28
39.920944,116.38061,0,114,39649.3177430556,2008-07-20,07:37:33
39.920958,116.380677,0,113,39649.3178009259,2008-07-20,07:37:38
39.920969,116.380741,0,113,39649.3178587963,2008-07-20,07:37:43
39.92097,116.380815,0,122,39649.3179166667,2008-07-20,07:37:48
39.920974,116.380891,0,128,39649.317974537,2008-07-20,07:37:53
39.92097,116.380949,0,128,39649.3180324074,2008-07-20,07:37:58
39.920967,116.381,0,126,39649.3180902778,2008-07-20,07:38:03
39.920983,116.381047,0,126,39649.3181481481,2008-07-20,07:38:08
39.920977,116.3811,0,127,39649.3182060185,2008-07-20,07:38:13
39.920974,116.381171,0,126,39649.3182638889,2008-07-20,07:38:18
39.92098,116.381241,0,126,39649.3183217593,2008-07-20,07:38:23
39.920988,116.381312,0,128,39649.3183796296,2008-07-20,07:38:28
39.920997,116.381377,0,130,39649.3184375,2008-07-20,07:38:33
39.92101,116.381448,0,132,39649.3184953704,2008-07-20,07:38:38
39.921013,116.381519,0,130,39649.3185532407,2008-07-20,07:38:43
39.921019,116.381598,0,128,39649.3186111111,2008-07-20,07:38:48
39.921005,116.381655,0,127,39649.3186689815,2008-07-20,07:38:53
39.921005,116.381724,0,127,39649.3187268519,2008-07-20,07:38:58
39.921015,116.381789,0,124,39649.3187847222,2008-07-20,07:39:03
39.921011,116.381855,0,121,39649.3188425926,2008-07-20,07:39:08
39.921004,116.381914,0,123,39649.318900463,2008-07-20,07:39:13
39.921006,116.381983,0,125,39649.3189583333,2008-07-20,07:39:18
39.921007,116.382051,0,126,39649.3190162037,2008-07-20,07:39:23
39.921006,116.382132,0,130,39649.3190740741,2008-07-20,07:39:28
39.920992,116.382229,0,131,39649.3191319444,2008-07-20,07:39:33
39.920977,116.382304,0,135,39649.3191898148,2008-07-20,07:39:38
39.920937,116.38237,0,133,39649.3192476852,2008-07-20,07:39:43
39.920915,116.382436,0,132,39649.3193055556,2008-07-20,07:39:48
39.920882,116.382497,0,130,39649.3193634259,2008-07-20,07:39:53
39.920834,116.382552,0,127,39649.3194212963,2008-07-20,07:39:58
39.920784,116.382611,0,132,39649.3194791667,2008-07-20,07:40:03
39.920763,116.382685,0,130,39649.319537037,2008-07-20,07:40:08
39.92076,116.382751,0,126,39649.3195949074,2008-07-20,07:40:13
39.920746,116.382799,0,123,39649.3196527778,2008-07-20,07:40:18
39.920739,116.382881,0,122,39649.3197106481,2008-07-20,07:40:23
39.920743,116.382973,0,115,39649.3197685185,2008-07-20,07:40:28
39.92074,116.383055,0,111,39649.3198263889,2008-07-20,07:40:33
39.920732,116.383127,0,109,39649.3198842593,2008-07-20,07:40:38
39.920736,116.383221,0,113,39649.3199421296,2008-07-20,07:40:43
39.920746,116.383281,0,115,39649.32,2008-07-20,07:40:48
39.920746,116.383309,0,120,39649.3200578704,2008-07-20,07:40:53
39.920753,116.383349,0,126,39649.3201157407,2008-07-20,07:40:58
39.920757,116.383378,0,131,39649.3201736111,2008-07-20,07:41:03
39.920751,116.383436,0,135,39649.3202314815,2008-07-20,07:41:08
39.92075,116.383483,0,138,39649.3202893519,2008-07-20,07:41:13
39.920751,116.383484,0,138,39649.3203472222,2008-07-20,07:41:18
39.920751,116.383485,0,139,39649.3204050926,2008-07-20,07:41:23
39.920751,116.383489,0,139,39649.320462963,2008-07-20,07:41:28
39.920751,116.383492,0,139,39649.3205208333,2008-07-20,07:41:33
39.920752,116.383495,0,139,39649.3205787037,2008-07-20,07:41:38
39.920752,116.383498,0,139,39649.3206365741,2008-07-20,07:41:43
39.920752,116.3835,0,139,39649.3206944444,2008-07-20,07:41:48
39.920752,116.383505,0,139,39649.3207523148,2008-07-20,07:41:53
39.920753,116.383501,0,139,39649.3208101852,2008-07-20,07:41:58
39.920753,116.383501,0,139,39649.3208449074,2008-07-20,07:42:01
39.920754,116.383505,0,139,39649.3208680556,2008-07-20,07:42:03
39.920809,116.383556,0,134,39649.3209259259,2008-07-20,07:42:08
39.92081,116.38356,0,134,39649.3209837963,2008-07-20,07:42:13
39.920811,116.383565,0,134,39649.3210416667,2008-07-20,07:42:18
39.920811,116.383568,0,134,39649.321099537,2008-07-20,07:42:23
39.920813,116.383568,0,134,39649.3211574074,2008-07-20,07:42:28
39.920815,116.383566,0,134,39649.3212152778,2008-07-20,07:42:33
39.920815,116.383567,0,134,39649.3212731481,2008-07-20,07:42:38
39.920817,116.383567,0,134,39649.3213310185,2008-07-20,07:42:43
39.920817,116.383567,0,134,39649.3213657407,2008-07-20,07:42:46
39.920817,116.383569,0,134,39649.3213888889,2008-07-20,07:42:48
39.920826,116.383581,0,134,39649.3214467593,2008-07-20,07:42:53
39.920864,116.38361,0,130,39649.3215046296,2008-07-20,07:42:58
39.920892,116.383948,0,137,39649.3349305556,2008-07-20,08:02:18
39.920894,116.384202,0,137,39649.3349884259,2008-07-20,08:02:23
39.920929,116.384458,0,138,39649.3350462963,2008-07-20,08:02:28
39.921039,116.384648,0,139,39649.3351041667,2008-07-20,08:02:33
39.92124,116.384843,0,139,39649.335162037,2008-07-20,08:02:38
39.921405,116.385008,0,140,39649.3352199074,2008-07-20,08:02:43
39.921548,116.385146,0,139,39649.3352777778,2008-07-20,08:02:48
39.921643,116.38533,0,137,39649.3353356481,2008-07-20,08:02:53
39.921701,116.385677,0,135,39649.3353935185,2008-07-20,08:02:58
39.921726,116.386104,0,131,39649.3354513889,2008-07-20,08:03:03
39.921751,116.386358,0,130,39649.3355092593,2008-07-20,08:03:08
39.921758,116.386492,0,131,39649.3355671296,2008-07-20,08:03:13
39.92176,116.386544,0,131,39649.335625,2008-07-20,08:03:18
39.921759,116.386554,0,131,39649.3356828704,2008-07-20,08:03:23
39.921759,116.386554,0,131,39649.3357175926,2008-07-20,08:03:26
39.921759,116.386555,0,131,39649.3357407407,2008-07-20,08:03:28
39.921762,116.386649,0,132,39649.3357986111,2008-07-20,08:03:33
39.921766,116.387029,0,132,39649.3358564815,2008-07-20,08:03:38
39.921788,116.387505,0,133,39649.3359143519,2008-07-20,08:03:43
39.921822,116.387949,0,135,39649.3359722222,2008-07-20,08:03:48
39.921842,116.388363,0,138,39649.3360300926,2008-07-20,08:03:53
39.921859,116.388825,0,133,39649.336087963,2008-07-20,08:03:58
39.92185,116.389072,0,127,39649.3361458333,2008-07-20,08:04:03
39.921854,116.389161,0,125,39649.3362037037,2008-07-20,08:04:08
39.921854,116.389161,0,125,39649.3362384259,2008-07-20,08:04:11
39.921854,116.389167,0,124,39649.3362615741,2008-07-20,08:04:13
39.921846,116.389261,0,124,39649.3363194444,2008-07-20,08:04:18
39.921858,116.38931,0,124,39649.3363773148,2008-07-20,08:04:23
39.921865,116.389322,0,125,39649.3364351852,2008-07-20,08:04:28
39.921872,116.389455,0,126,39649.3364930556,2008-07-20,08:04:33
39.921865,116.389579,0,126,39649.3365509259,2008-07-20,08:04:38
39.921866,116.389589,0,125,39649.3366087963,2008-07-20,08:04:43
39.921866,116.389591,0,125,39649.3366666667,2008-07-20,08:04:48
39.921866,116.38959,0,125,39649.336724537,2008-07-20,08:04:53
39.921866,116.389593,0,125,39649.3367824074,2008-07-20,08:04:58
39.921866,116.389593,0,125,39649.3368171296,2008-07-20,08:05:01
39.921867,116.38959,0,125,39649.3368402778,2008-07-20,08:05:03
39.921863,116.38968,0,126,39649.3368981481,2008-07-20,08:05:08
39.921862,116.389936,0,126,39649.3369560185,2008-07-20,08:05:13
39.921902,116.390306,0,124,39649.3370138889,2008-07-20,08:05:18
39.921941,116.39083,0,124,39649.3370717593,2008-07-20,08:05:23
39.921964,116.391426,0,122,39649.3371296296,2008-07-20,08:05:28
39.921989,116.392007,0,123,39649.3371875,2008-07-20,08:05:33
39.922018,116.392348,0,113,39649.3372453704,2008-07-20,08:05:38
39.922029,116.392556,0,112,39649.3373032407,2008-07-20,08:05:43
39.922023,116.392776,0,111,39649.3373611111,2008-07-20,08:05:48
39.922013,116.392961,0,118,39649.3374189815,2008-07-20,08:05:53
39.922029,116.393203,0,117,39649.3374768518,2008-07-20,08:05:58
39.922126,116.393377,0,119,39649.3375347222,2008-07-20,08:06:03
39.922277,116.393436,0,118,39649.3375925926,2008-07-20,08:06:08
39.922442,116.393423,0,115,39649.337650463,2008-07-20,08:06:13
39.922606,116.393361,0,111,39649.3377083333,2008-07-20,08:06:18
39.922848,116.393298,0,108,39649.3377662037,2008-07-20,08:06:23
39.923102,116.393265,0,107,39649.3378240741,2008-07-20,08:06:28
39.923141,116.393259,0,108,39649.3378819444,2008-07-20,08:06:33
39.92314,116.393254,0,108,39649.3379398148,2008-07-20,08:06:38
39.923141,116.393261,0,108,39649.3379976852,2008-07-20,08:06:43
39.923141,116.393262,0,108,39649.3380555556,2008-07-20,08:06:48
39.923142,116.393261,0,108,39649.3381134259,2008-07-20,08:06:53
39.923142,116.393261,0,108,39649.3381481481,2008-07-20,08:06:56
39.923147,116.393259,0,107,39649.3381712963,2008-07-20,08:06:58
39.92337,116.393204,0,108,39649.3382291667,2008-07-20,08:07:03
39.923737,116.393136,0,110,39649.338287037,2008-07-20,08:07:08
39.924189,116.393097,0,114,39649.3383449074,2008-07-20,08:07:13
39.924718,116.3931,0,122,39649.3384027778,2008-07-20,08:07:18
39.92525,116.393157,0,138,39649.3384606481,2008-07-20,08:07:23
39.925802,116.393143,0,149,39649.3385185185,2008-07-20,08:07:28
39.926071,116.393153,0,154,39649.3385763889,2008-07-20,08:07:33
39.926101,116.393165,0,145,39649.3386342593,2008-07-20,08:07:38
39.926102,116.393158,0,147,39649.3386921296,2008-07-20,08:07:43
39.926102,116.393158,0,147,39649.3387268518,2008-07-20,08:07:46
39.926102,116.393151,0,147,39649.33875,2008-07-20,08:07:48
39.926129,116.393133,0,147,39649.3388078704,2008-07-20,08:07:53
39.926308,116.393079,0,149,39649.3388657407,2008-07-20,08:07:58
39.926639,116.392983,0,153,39649.3389236111,2008-07-20,08:08:03
39.926889,116.39283,0,170,39649.3389814815,2008-07-20,08:08:08
39.926969,116.392628,0,177,39649.3390393518,2008-07-20,08:08:13
39.926988,116.392363,0,178,39649.3390972222,2008-07-20,08:08:18
39.926977,116.392013,0,172,39649.3391550926,2008-07-20,08:08:23
39.927016,116.391551,0,181,39649.339212963,2008-07-20,08:08:28
39.927019,116.391481,0,177,39649.3392708333,2008-07-20,08:08:33
39.927011,116.391455,0,179,39649.3393287037,2008-07-20,08:08:38
39.926989,116.391204,0,169,39649.3393865741,2008-07-20,08:08:43
39.926986,116.39091,0,169,39649.3394444444,2008-07-20,08:08:48
39.927029,116.390805,0,166,39649.3395023148,2008-07-20,08:08:53
39.927178,116.39064,0,166,39649.3395601852,2008-07-20,08:08:58
39.927469,116.390408,0,167,39649.3396180556,2008-07-20,08:09:03
39.927746,116.390273,0,164,39649.3396759259,2008-07-20,08:09:08
39.928107,116.390165,0,157,39649.3397337963,2008-07-20,08:09:13
39.92838,116.390077,0,161,39649.3397916667,2008-07-20,08:09:18
39.928676,116.390005,0,157,39649.339849537,2008-07-20,08:09:23
39.92919,116.389898,0,120,39649.3399074074,2008-07-20,08:09:28
39.929684,116.389921,0,120,39649.3399652778,2008-07-20,08:09:33
39.929912,116.390019,0,149,39649.3400231482,2008-07-20,08:09:38
39.929933,116.39006,0,152,39649.3400810185,2008-07-20,08:09:43
39.929933,116.390075,0,155,39649.3401388889,2008-07-20,08:09:48
39.929933,116.390079,0,156,39649.3401967593,2008-07-20,08:09:53
39.929933,116.390079,0,156,39649.3402314815,2008-07-20,08:09:56
39.929934,116.390075,0,157,39649.3402546296,2008-07-20,08:09:58
39.929938,116.390065,0,157,39649.3403125,2008-07-20,08:10:03
39.93009,116.390025,0,158,39649.3403703704,2008-07-20,08:10:08
39.930352,116.389985,0,155,39649.3404282407,2008-07-20,08:10:13
39.930626,116.389961,0,152,39649.3404861111,2008-07-20,08:10:18
39.930807,116.389979,0,155,39649.3405439815,2008-07-20,08:10:23
39.930985,116.389993,0,149,39649.3406018519,2008-07-20,08:10:28
39.931148,116.389997,0,141,39649.3406597222,2008-07-20,08:10:33
39.931251,116.389999,0,148,39649.3407175926,2008-07-20,08:10:38
39.931294,116.39,0,149,39649.340775463,2008-07-20,08:10:43
39.931364,116.389989,0,151,39649.3408333333,2008-07-20,08:10:48
39.931574,116.389964,0,155,39649.3408912037,2008-07-20,08:10:53
39.931849,116.389936,0,171,39649.3409490741,2008-07-20,08:10:58
39.932023,116.389926,0,180,39649.3410069444,2008-07-20,08:11:03
39.93215,116.389924,0,186,39649.3410648148,2008-07-20,08:11:08
39.932265,116.389931,0,198,39649.3411226852,2008-07-20,08:11:13
39.932365,116.38987,0,205,39649.3411805556,2008-07-20,08:11:18
39.932575,116.389864,0,213,39649.3412384259,2008-07-20,08:11:23
39.932832,116.389844,0,233,39649.3412962963,2008-07-20,08:11:28
39.932988,116.389859,0,229,39649.3413541667,2008-07-20,08:11:33
39.933035,116.389889,0,218,39649.341412037,2008-07-20,08:11:38
39.933131,116.389883,0,215,39649.3414699074,2008-07-20,08:11:43
39.933337,116.389869,0,208,39649.3415277778,2008-07-20,08:11:48
39.933545,116.389857,0,203,39649.3415856481,2008-07-20,08:11:53
39.93365,116.389837,0,208,39649.3416435185,2008-07-20,08:11:58
39.933739,116.389848,0,211,39649.3417013889,2008-07-20,08:12:03
39.933743,116.389841,0,208,39649.3417592593,2008-07-20,08:12:08
39.933743,116.389843,0,208,39649.3418171296,2008-07-20,08:12:13
39.933742,116.389847,0,208,39649.341875,2008-07-20,08:12:18
39.933742,116.389854,0,208,39649.3419328704,2008-07-20,08:12:23
39.933742,116.389854,0,208,39649.3419675926,2008-07-20,08:12:26
39.933742,116.389853,0,208,39649.3419907407,2008-07-20,08:12:28
39.933742,116.389843,0,208,39649.3420486111,2008-07-20,08:12:33
39.933742,116.389843,0,208,39649.3420833333,2008-07-20,08:12:36
39.933743,116.389847,0,208,39649.3421064815,2008-07-20,08:12:38
39.933742,116.389862,0,208,39649.3421643519,2008-07-20,08:12:43
39.933742,116.38988,0,208,39649.3422222222,2008-07-20,08:12:48
39.933742,116.38988,0,208,39649.3422569444,2008-07-20,08:12:51
39.933742,116.389887,0,208,39649.3422800926,2008-07-20,08:12:53
39.933839,116.389918,0,209,39649.342337963,2008-07-20,08:12:58
39.934087,116.389977,0,203,39649.3423958333,2008-07-20,08:13:03
39.934395,116.389975,0,206,39649.3424537037,2008-07-20,08:13:08
39.934809,116.390008,0,209,39649.3425115741,2008-07-20,08:13:13
39.935233,116.389983,0,212,39649.3425694444,2008-07-20,08:13:18
39.935578,116.389958,0,220,39649.3426273148,2008-07-20,08:13:23
39.935968,116.389987,0,224,39649.3426851852,2008-07-20,08:13:28
39.936491,116.390019,0,210,39649.3427430556,2008-07-20,08:13:33
39.93685,116.389988,0,214,39649.3428009259,2008-07-20,08:13:38
39.93694,116.389951,0,226,39649.3428587963,2008-07-20,08:13:43
39.936922,116.389906,0,201,39649.3429166667,2008-07-20,08:13:48
39.936934,116.389896,0,202,39649.342974537,2008-07-20,08:13:53
39.936951,116.389909,0,202,39649.3430324074,2008-07-20,08:13:58
39.93697,116.389923,0,203,39649.3430902778,2008-07-20,08:14:03
39.936972,116.389911,0,203,39649.3431481481,2008-07-20,08:14:08
39.937029,116.389859,0,205,39649.3432060185,2008-07-20,08:14:13
39.937087,116.389804,0,208,39649.3432638889,2008-07-20,08:14:18
39.937124,116.389745,0,211,39649.3433217593,2008-07-20,08:14:23
39.937171,116.389691,0,216,39649.3433796296,2008-07-20,08:14:28
39.937211,116.389658,0,216,39649.3434375,2008-07-20,08:14:33
39.937272,116.389644,0,215,39649.3434953704,2008-07-20,08:14:38
39.937322,116.389618,0,217,39649.3435532407,2008-07-20,08:14:43
39.9374,116.389631,0,221,39649.3436111111,2008-07-20,08:14:48
39.937483,116.389643,0,227,39649.3436689815,2008-07-20,08:14:53
39.937553,116.389658,0,238,39649.3437268519,2008-07-20,08:14:58
39.937564,116.389655,0,238,39649.3437847222,2008-07-20,08:15:03
39.937559,116.389663,0,239,39649.3438425926,2008-07-20,08:15:08
39.937559,116.389671,0,239,39649.343900463,2008-07-20,08:15:13
39.937559,116.38967,0,239,39649.3439583333,2008-07-20,08:15:18
39.937559,116.38967,0,239,39649.3439930556,2008-07-20,08:15:21
39.937559,116.389666,0,240,39649.3440162037,2008-07-20,08:15:23
39.937559,116.389675,0,240,39649.3440740741,2008-07-20,08:15:28
39.937558,116.389686,0,240,39649.3441319444,2008-07-20,08:15:33
39.937558,116.389649,0,240,39649.3441898148,2008-07-20,08:15:38
39.937541,116.389588,0,240,39649.3442476852,2008-07-20,08:15:43
39.937529,116.389573,0,240,39649.3443055556,2008-07-20,08:15:48
39.937527,116.389624,0,240,39649.3443634259,2008-07-20,08:15:53
39.937533,116.389661,0,240,39649.3444212963,2008-07-20,08:15:58
39.937564,116.389745,0,240,39649.3444791667,2008-07-20,08:16:03
39.937599,116.38982,0,240,39649.344537037,2008-07-20,08:16:08
39.937646,116.389885,0,240,39649.3445949074,2008-07-20,08:16:13
39.937663,116.389961,0,240,39649.3446527778,2008-07-20,08:16:18
39.937682,116.390033,0,240,39649.3447106481,2008-07-20,08:16:23
39.937708,116.390065,0,240,39649.3447685185,2008-07-20,08:16:28
39.937692,116.390082,0,240,39649.3448263889,2008-07-20,08:16:33
39.937657,116.390123,0,239,39649.3448842593,2008-07-20,08:16:38
39.937624,116.390167,0,239,39649.3449421296,2008-07-20,08:16:43
39.937607,116.39019,0,239,39649.345,2008-07-20,08:16:48
39.937592,116.390187,0,239,39649.3450578704,2008-07-20,08:16:53
39.9376,116.390187,0,238,39649.3451157407,2008-07-20,08:16:58
39.9376,116.390187,0,238,39649.345150463,2008-07-20,08:17:01
39.9376,116.390195,0,238,39649.3451736111,2008-07-20,08:17:03
39.937613,116.390204,0,238,39649.3452893518,2008-07-20,08:17:13
39.937638,116.390192,0,238,39649.3453472222,2008-07-20,08:17:18
39.937639,116.390186,0,238,39649.3454050926,2008-07-20,08:17:23
39.937639,116.390187,0,238,39649.345462963,2008-07-20,08:17:28
39.937639,116.390187,0,238,39649.3454976852,2008-07-20,08:17:31
39.93764,116.39019,0,238,39649.3455208333,2008-07-20,08:17:33
39.937645,116.390153,0,238,39649.3455787037,2008-07-20,08:17:38
39.937648,116.390125,0,238,39649.3456365741,2008-07-20,08:17:43
39.937645,116.390084,0,238,39649.3456944444,2008-07-20,08:17:48
39.937638,116.390044,0,238,39649.3457523148,2008-07-20,08:17:53
39.937612,116.390011,0,239,39649.3458101852,2008-07-20,08:17:58
39.9376,116.389987,0,239,39649.3458680556,2008-07-20,08:18:03
39.937597,116.389964,0,239,39649.3459259259,2008-07-20,08:18:08
39.937577,116.389893,0,239,39649.3459837963,2008-07-20,08:18:13
39.937577,116.389893,0,239,39649.3460185185,2008-07-20,08:18:16
39.937579,116.389886,0,238,39649.3460416667,2008-07-20,08:18:18
39.937579,116.389944,0,238,39649.346099537,2008-07-20,08:18:23
39.937579,116.38999,0,237,39649.3461574074,2008-07-20,08:18:28
39.937564,116.390024,0,237,39649.3462152778,2008-07-20,08:18:33
39.93752,116.390069,0,237,39649.3462731481,2008-07-20,08:18:38
39.937466,116.390065,0,236,39649.3463310185,2008-07-20,08:18:43
39.937454,116.390052,0,235,39649.3463888889,2008-07-20,08:18:48
39.937475,116.389958,0,233,39649.3464467593,2008-07-20,08:18:53
39.937543,116.389868,0,231,39649.3465046296,2008-07-20,08:18:58
39.937565,116.389847,0,230,39649.3465625,2008-07-20,08:19:03
39.937601,116.389813,0,229,39649.3466203704,2008-07-20,08:19:08
39.937616,116.38981,0,228,39649.3466782407,2008-07-20,08:19:13
39.937628,116.389818,0,228,39649.3467361111,2008-07-20,08:19:18
39.937622,116.389814,0,227,39649.3467939815,2008-07-20,08:19:23
39.937622,116.389814,0,227,39649.3468287037,2008-07-20,08:19:26
39.93762,116.389811,0,227,39649.3468518518,2008-07-20,08:19:28
39.937619,116.389821,0,227,39649.3469097222,2008-07-20,08:19:33
39.93762,116.389811,0,227,39649.3469675926,2008-07-20,08:19:38
39.937611,116.389815,0,227,39649.347025463,2008-07-20,08:19:43
39.937611,116.389812,0,227,39649.3470833333,2008-07-20,08:19:48
39.937611,116.389805,0,227,39649.3471412037,2008-07-20,08:19:53
39.937611,116.3898,0,227,39649.3471990741,2008-07-20,08:19:58
39.937611,116.389794,0,227,39649.3472569444,2008-07-20,08:20:03
39.937611,116.389794,0,227,39649.3472916667,2008-07-20,08:20:06
39.93761,116.389794,0,227,39649.3473148148,2008-07-20,08:20:08
39.937609,116.38981,0,227,39649.3473726852,2008-07-20,08:20:13
39.937558,116.389811,0,224,39649.3474305556,2008-07-20,08:20:18
39.937523,116.389771,0,222,39649.3474884259,2008-07-20,08:20:23
39.93757,116.389821,0,221,39649.3475462963,2008-07-20,08:20:28
39.937603,116.389817,0,219,39649.3476041667,2008-07-20,08:20:33
39.937659,116.389812,0,217,39649.347662037,2008-07-20,08:20:38
39.937679,116.389722,0,216,39649.3477199074,2008-07-20,08:20:43
39.93766,116.3896,0,215,39649.3477777778,2008-07-20,08:20:48
39.937618,116.389485,0,214,39649.3478356482,2008-07-20,08:20:53
39.937562,116.389297,0,214,39649.3478935185,2008-07-20,08:20:58
39.937551,116.389168,0,212,39649.3479513889,2008-07-20,08:21:03
39.937546,116.389088,0,211,39649.3480092593,2008-07-20,08:21:08
39.937493,116.388982,0,211,39649.3480671296,2008-07-20,08:21:13
39.93744,116.388831,0,211,39649.348125,2008-07-20,08:21:18
39.937411,116.388683,0,210,39649.3481828704,2008-07-20,08:21:23
39.93738,116.388559,0,209,39649.3482407407,2008-07-20,08:21:28
39.93738,116.388435,0,207,39649.3482986111,2008-07-20,08:21:33
39.937216,116.38841,0,204,39649.3483564815,2008-07-20,08:21:38
39.937106,116.388382,0,202,39649.3484143519,2008-07-20,08:21:43
39.937029,116.388314,0,203,39649.3484722222,2008-07-20,08:21:48
39.937052,116.388264,0,203,39649.3485300926,2008-07-20,08:21:53
39.937146,116.388429,0,202,39649.348587963,2008-07-20,08:21:58
39.937238,116.388553,0,199,39649.3486458333,2008-07-20,08:22:03
39.937304,116.388814,0,195,39649.3487037037,2008-07-20,08:22:08
39.937334,116.388929,0,191,39649.3487615741,2008-07-20,08:22:13
39.937348,116.389057,0,189,39649.3488194444,2008-07-20,08:22:18
39.937386,116.389202,0,185,39649.3488773148,2008-07-20,08:22:23
39.937446,116.389384,0,181,39649.3489351852,2008-07-20,08:22:28
39.937464,116.389474,0,179,39649.3489930556,2008-07-20,08:22:33
39.937504,116.389495,0,178,39649.3490509259,2008-07-20,08:22:38
39.937505,116.389474,0,177,39649.3491087963,2008-07-20,08:22:43
39.937526,116.389453,0,175,39649.3491666667,2008-07-20,08:22:48
39.937525,116.389348,0,174,39649.349224537,2008-07-20,08:22:53
39.93752,116.38924,0,173,39649.3492824074,2008-07-20,08:22:58
39.937512,116.389163,0,173,39649.3493402778,2008-07-20,08:23:03
39.937475,116.389056,0,171,39649.3493981481,2008-07-20,08:23:08
39.937424,116.388921,0,170,39649.3494560185,2008-07-20,08:23:13
39.937499,116.389284,0,161,39649.3495138889,2008-07-20,08:23:18
39.937551,116.389374,0,159,39649.3495717593,2008-07-20,08:23:23
39.937578,116.389349,0,159,39649.3496296296,2008-07-20,08:23:28
39.93755,116.389388,0,159,39649.3496875,2008-07-20,08:23:33
39.937514,116.389363,0,159,39649.3497453704,2008-07-20,08:23:38
39.937647,116.38951,0,156,39649.3498032407,2008-07-20,08:23:43
39.937569,116.389399,0,156,39649.3498611111,2008-07-20,08:23:48
39.937142,116.388972,0,155,39649.3499189815,2008-07-20,08:23:53
39.936905,116.388725,0,153,39649.3499768519,2008-07-20,08:23:58
39.936901,116.388669,0,153,39649.3500347222,2008-07-20,08:24:03
39.936957,116.388685,0,153,39649.3500925926,2008-07-20,08:24:08
39.937244,116.38887,0,155,39649.350150463,2008-07-20,08:24:13
39.937248,116.388835,0,155,39649.3502083333,2008-07-20,08:24:18
39.937238,116.388753,0,156,39649.3502662037,2008-07-20,08:24:23
39.937296,116.388733,0,157,39649.3503240741,2008-07-20,08:24:28
39.937277,116.388729,0,157,39649.3503819444,2008-07-20,08:24:33
39.93728,116.388783,0,157,39649.3504398148,2008-07-20,08:24:38
39.937273,116.388823,0,158,39649.3504976852,2008-07-20,08:24:43
39.937231,116.388801,0,155,39649.3505555556,2008-07-20,08:24:48
39.937242,116.388872,0,154,39649.3506134259,2008-07-20,08:24:53
39.937304,116.38896,0,152,39649.3506712963,2008-07-20,08:24:58
39.937447,116.389109,0,152,39649.3507291667,2008-07-20,08:25:03
39.937479,116.389085,0,153,39649.350787037,2008-07-20,08:25:08
39.937219,116.389338,0,124,39649.3508449074,2008-07-20,08:25:13
39.937281,116.389613,0,118,39649.3509027778,2008-07-20,08:25:18
39.937293,116.389685,0,122,39649.3509606481,2008-07-20,08:25:23
39.937406,116.38978,0,133,39649.3510185185,2008-07-20,08:25:28
39.937478,116.38984,0,144,39649.3510763889,2008-07-20,08:25:33
39.937499,116.389854,0,145,39649.3511342593,2008-07-20,08:25:38
39.93758,116.389715,0,140,39649.3511921296,2008-07-20,08:25:43
39.937622,116.39003,0,163,39649.3560532407,2008-07-20,08:32:43
39.937642,116.390145,0,163,39649.3561111111,2008-07-20,08:32:48
39.93768,116.39035,0,163,39649.3561689815,2008-07-20,08:32:53
39.93771,116.390422,0,162,39649.3562268519,2008-07-20,08:32:58
39.937226,116.389126,0,198,39649.3620138889,2008-07-20,08:41:18
39.937256,116.389115,0,192,39649.3620717593,2008-07-20,08:41:23
39.937259,116.389195,0,198,39649.3621296296,2008-07-20,08:41:28
39.937284,116.389328,0,203,39649.3621875,2008-07-20,08:41:33
39.937323,116.389345,0,193,39649.3622453704,2008-07-20,08:41:38
39.937382,116.38938,0,186,39649.3623032407,2008-07-20,08:41:43
39.937488,116.389463,0,180,39649.3623611111,2008-07-20,08:41:48
39.936635,116.388923,0,128,39649.3631712963,2008-07-20,08:42:58
39.937125,116.391119,0,586,39649.3632291667,2008-07-20,08:43:03
39.937213,116.390085,0,305,39649.363287037,2008-07-20,08:43:08
39.93729,116.390437,0,364,39649.3633449074,2008-07-20,08:43:13
39.937301,116.390506,0,375,39649.3634027778,2008-07-20,08:43:18
39.937294,116.390444,0,370,39649.3634606482,2008-07-20,08:43:23
39.937283,116.390401,0,384,39649.3635185185,2008-07-20,08:43:28
39.937279,116.390264,0,368,39649.3635763889,2008-07-20,08:43:33
39.937303,116.390183,0,353,39649.3636342593,2008-07-20,08:43:38
39.937294,116.390181,0,350,39649.3636921296,2008-07-20,08:43:43
39.937294,116.390181,0,350,39649.3637268519,2008-07-20,08:43:46
39.937287,116.390181,0,341,39649.36375,2008-07-20,08:43:48
39.937272,116.390275,0,336,39649.3638078704,2008-07-20,08:43:53
39.937266,116.390376,0,346,39649.3638657407,2008-07-20,08:43:58
39.937302,116.390492,0,368,39649.3639236111,2008-07-20,08:44:03
39.937304,116.390607,0,384,39649.3639814815,2008-07-20,08:44:08
39.937276,116.390581,0,373,39649.3640393519,2008-07-20,08:44:13
39.937267,116.390565,0,381,39649.3640972222,2008-07-20,08:44:18
39.937253,116.390555,0,400,39649.3641550926,2008-07-20,08:44:23
39.937217,116.39053,0,409,39649.364212963,2008-07-20,08:44:28
39.93718,116.390513,0,420,39649.3642708333,2008-07-20,08:44:33
39.937145,116.390504,0,430,39649.3643287037,2008-07-20,08:44:38
39.937127,116.390426,0,429,39649.3643865741,2008-07-20,08:44:43
39.937136,116.390311,0,421,39649.3644444444,2008-07-20,08:44:48
39.937144,116.39024,0,415,39649.3645023148,2008-07-20,08:44:53
39.937168,116.390147,0,413,39649.3645601852,2008-07-20,08:44:58
39.937187,116.390089,0,405,39649.3646180556,2008-07-20,08:45:03
39.937226,116.389997,0,384,39649.3646759259,2008-07-20,08:45:08
39.937249,116.38997,0,365,39649.3647337963,2008-07-20,08:45:13
39.937261,116.390001,0,349,39649.3647916667,2008-07-20,08:45:18
39.937308,116.389843,0,290,39649.364849537,2008-07-20,08:45:23
39.937332,116.389742,0,246,39649.3649074074,2008-07-20,08:45:28
39.93735,116.38972,0,223,39649.3649652778,2008-07-20,08:45:33
39.937266,116.3895,0,165,39649.3650810185,2008-07-20,08:45:43
39.937271,116.389489,0,163,39649.3651388889,2008-07-20,08:45:48
39.937299,116.389506,0,163,39649.3651967593,2008-07-20,08:45:53
39.937341,116.389461,0,164,39649.3652546296,2008-07-20,08:45:58
39.937414,116.389455,0,165,39649.3653125,2008-07-20,08:46:03
39.937952,116.389623,0,178,39649.3658912037,2008-07-20,08:46:53
39.937541,116.387948,0,68,39649.3659490741,2008-07-20,08:46:58
39.937484,116.388403,0,171,39649.3660069444,2008-07-20,08:47:03
39.937461,116.388485,0,202,39649.3660648148,2008-07-20,08:47:08
39.937439,116.388498,0,208,39649.3661226852,2008-07-20,08:47:13
39.93742,116.38853,0,207,39649.3661805556,2008-07-20,08:47:18
39.937409,116.388453,0,179,39649.3662384259,2008-07-20,08:47:23
39.93741,116.388414,0,167,39649.3662962963,2008-07-20,08:47:28
39.937455,116.388322,0,148,39649.3663541667,2008-07-20,08:47:33
39.937451,116.388207,0,120,39649.366412037,2008-07-20,08:47:38
39.937442,116.388221,0,120,39649.3664699074,2008-07-20,08:47:43
39.937461,116.38837,0,152,39649.3665277778,2008-07-20,08:47:48
39.937463,116.388442,0,164,39649.3665856481,2008-07-20,08:47:53
39.937494,116.388499,0,170,39649.3666435185,2008-07-20,08:47:58
39.937521,116.388504,0,171,39649.3667013889,2008-07-20,08:48:03
39.937539,116.388418,0,174,39649.3667592593,2008-07-20,08:48:08
39.937581,116.38831,0,177,39649.3668171296,2008-07-20,08:48:13
39.937639,116.388142,0,184,39649.366875,2008-07-20,08:48:18
39.937649,116.387936,0,193,39649.3669328704,2008-07-20,08:48:23
39.93764,116.387819,0,202,39649.3669907407,2008-07-20,08:48:28
39.937038,116.410106,0,170,39649.3672800926,2008-07-20,08:48:53
39.93736,116.389896,0,227,39649.3701736111,2008-07-20,08:53:03
39.937349,116.38976,0,227,39649.3702314815,2008-07-20,08:53:08
39.937345,116.38977,0,231,39649.3702893518,2008-07-20,08:53:13
39.937345,116.38975,0,233,39649.3703472222,2008-07-20,08:53:18
39.93734,116.389735,0,235,39649.3704050926,2008-07-20,08:53:23
39.937317,116.38973,0,237,39649.370462963,2008-07-20,08:53:28
39.937239,116.389675,0,232,39649.3705208333,2008-07-20,08:53:33
39.937099,116.389672,0,249,39649.3705787037,2008-07-20,08:53:38
39.937085,116.389669,0,260,39649.3706365741,2008-07-20,08:53:43
39.937106,116.389651,0,266,39649.3706944444,2008-07-20,08:53:48
39.937248,116.389641,0,274,39649.3707523148,2008-07-20,08:53:53
39.937457,116.389649,0,285,39649.3708101852,2008-07-20,08:53:58
39.937758,116.389668,0,288,39649.3708680556,2008-07-20,08:54:03
39.938008,116.389673,0,282,39649.3709259259,2008-07-20,08:54:08
39.938143,116.389684,0,256,39649.3709837963,2008-07-20,08:54:13
39.938273,116.389677,0,218,39649.3710416667,2008-07-20,08:54:18
39.938318,116.389667,0,189,39649.371099537,2008-07-20,08:54:23
39.938375,116.389671,0,177,39649.3711574074,2008-07-20,08:54:28
39.938457,116.389693,0,154,39649.3712152778,2008-07-20,08:54:33
39.938625,116.38969,0,127,39649.3712731482,2008-07-20,08:54:38
39.938798,116.389659,0,105,39649.3713310185,2008-07-20,08:54:43
39.938942,116.389433,0,93,39649.3713888889,2008-07-20,08:54:48
39.939102,116.389107,0,80,39649.3714467593,2008-07-20,08:54:53
39.939227,116.388787,0,62,39649.3715046296,2008-07-20,08:54:58
39.939299,116.388426,0,48,39649.3715625,2008-07-20,08:55:03
39.939333,116.388083,0,48,39649.3716203704,2008-07-20,08:55:08
39.939368,116.387898,0,46,39649.3716782407,2008-07-20,08:55:13
39.939626,116.387925,0,57,39649.3717361111,2008-07-20,08:55:18
39.939977,116.387874,0,73,39649.3717939815,2008-07-20,08:55:23
39.940396,116.387852,0,74,39649.3718518519,2008-07-20,08:55:28
39.940862,116.387817,0,77,39649.3719097222,2008-07-20,08:55:33
39.941352,116.387775,0,82,39649.3719675926,2008-07-20,08:55:38
39.941804,116.387759,0,106,39649.372025463,2008-07-20,08:55:43
39.942221,116.387731,0,111,39649.3720833333,2008-07-20,08:55:48
39.942531,116.387723,0,117,39649.3721412037,2008-07-20,08:55:53
39.942822,116.387723,0,114,39649.3721990741,2008-07-20,08:55:58
39.943208,116.387705,0,105,39649.3722569444,2008-07-20,08:56:03
39.943584,116.387687,0,114,39649.3723148148,2008-07-20,08:56:08
39.943915,116.387684,0,119,39649.3723726852,2008-07-20,08:56:13
39.944328,116.387668,0,117,39649.3724305556,2008-07-20,08:56:18
39.944778,116.387667,0,120,39649.3724884259,2008-07-20,08:56:23
39.94511,116.387681,0,121,39649.3725462963,2008-07-20,08:56:28
39.94541,116.387641,0,116,39649.3726041667,2008-07-20,08:56:33
39.945749,116.387654,0,108,39649.372662037,2008-07-20,08:56:38
39.946066,116.387656,0,105,39649.3727199074,2008-07-20,08:56:43
39.946309,116.387709,0,94,39649.3727777778,2008-07-20,08:56:48
39.946394,116.387703,0,95,39649.3728356481,2008-07-20,08:56:53
39.946433,116.387672,0,93,39649.3728935185,2008-07-20,08:56:58
39.946527,116.387685,0,105,39649.3729513889,2008-07-20,08:57:03
39.946546,116.387685,0,106,39649.3730092593,2008-07-20,08:57:08
39.946546,116.387685,0,106,39649.3730439815,2008-07-20,08:57:11
39.94655,116.387684,0,106,39649.3730671296,2008-07-20,08:57:13
39.94656,116.387684,0,106,39649.373125,2008-07-20,08:57:18
39.946597,116.387672,0,99,39649.3731828704,2008-07-20,08:57:23
39.946727,116.387663,0,90,39649.3732407407,2008-07-20,08:57:28
39.946943,116.387654,0,83,39649.3732986111,2008-07-20,08:57:33
39.947131,116.387632,0,81,39649.3733564815,2008-07-20,08:57:38
39.947282,116.387629,0,77,39649.3734143519,2008-07-20,08:57:43
39.94737,116.387679,0,81,39649.3734722222,2008-07-20,08:57:48
39.947444,116.387937,0,79,39649.3735300926,2008-07-20,08:57:53
39.947467,116.388461,0,74,39649.373587963,2008-07-20,08:57:58
39.947505,116.389021,0,74,39649.3736458333,2008-07-20,08:58:03
39.947546,116.389216,0,75,39649.3737037037,2008-07-20,08:58:08
39.947589,116.389254,0,74,39649.3737615741,2008-07-20,08:58:13
39.947572,116.389246,0,73,39649.3738194444,2008-07-20,08:58:18
39.947572,116.389246,0,73,39649.3738541667,2008-07-20,08:58:21
39.947565,116.389238,0,73,39649.3738773148,2008-07-20,08:58:23
39.947908,116.389337,0,70,39649.3739351852,2008-07-20,08:58:28
39.948274,116.389354,0,79,39649.3739930556,2008-07-20,08:58:33
39.948658,116.389348,0,81,39649.3740509259,2008-07-20,08:58:38
39.949075,116.389342,0,80,39649.3741087963,2008-07-20,08:58:43
39.949574,116.389323,0,79,39649.3741666667,2008-07-20,08:58:48
39.950145,116.389309,0,85,39649.374224537,2008-07-20,08:58:53
39.950778,116.389294,0,78,39649.3742824074,2008-07-20,08:58:58
39.95137,116.389283,0,78,39649.3743402778,2008-07-20,08:59:03
39.951879,116.389225,0,82,39649.3743981481,2008-07-20,08:59:08
39.952409,116.389208,0,85,39649.3744560185,2008-07-20,08:59:13
39.952971,116.389142,0,106,39649.3745138889,2008-07-20,08:59:18
39.953556,116.389088,0,120,39649.3745717593,2008-07-20,08:59:23
39.954153,116.389029,0,137,39649.3746296296,2008-07-20,08:59:28
39.954712,116.388996,0,138,39649.3746875,2008-07-20,08:59:33
39.955335,116.388968,0,190,39649.3747453704,2008-07-20,08:59:38
39.956018,116.388945,0,201,39649.3748032407,2008-07-20,08:59:43
39.956636,116.388895,0,183,39649.3748611111,2008-07-20,08:59:48
39.957318,116.388867,0,176,39649.3749189815,2008-07-20,08:59:53
39.957842,116.388882,0,164,39649.3749768519,2008-07-20,08:59:58
39.958091,116.388877,0,140,39649.3750347222,2008-07-20,09:00:03
39.958176,116.388885,0,128,39649.3750925926,2008-07-20,09:00:08
39.958195,116.388877,0,121,39649.375150463,2008-07-20,09:00:13
39.958193,116.388877,0,119,39649.3752083333,2008-07-20,09:00:18
39.958193,116.388877,0,119,39649.3752430556,2008-07-20,09:00:21
39.958191,116.388876,0,118,39649.3752662037,2008-07-20,09:00:23
39.958289,116.388866,0,118,39649.3753240741,2008-07-20,09:00:28
39.958573,116.388878,0,113,39649.3753819444,2008-07-20,09:00:33
39.959004,116.38887,0,101,39649.3754398148,2008-07-20,09:00:38
39.959525,116.388892,0,83,39649.3754976852,2008-07-20,09:00:43
39.96008,116.388864,0,69,39649.3755555556,2008-07-20,09:00:48
39.960601,116.388749,0,58,39649.3756134259,2008-07-20,09:00:53
39.961173,116.388725,0,54,39649.3756712963,2008-07-20,09:00:58
39.961794,116.388677,0,55,39649.3757291667,2008-07-20,09:01:03
39.962434,116.388614,0,58,39649.375787037,2008-07-20,09:01:08
39.96307,116.388601,0,62,39649.3758449074,2008-07-20,09:01:13
39.963656,116.38855,0,80,39649.3759027778,2008-07-20,09:01:18
39.964191,116.388528,0,80,39649.3759606481,2008-07-20,09:01:23
39.96467,116.38851,0,87,39649.3760185185,2008-07-20,09:01:28
39.965026,116.388477,0,116,39649.3760763889,2008-07-20,09:01:33
39.96507,116.388467,0,144,39649.3761342593,2008-07-20,09:01:38
39.96507,116.388467,0,144,39649.3761689815,2008-07-20,09:01:41
39.965069,116.38847,0,152,39649.3761921296,2008-07-20,09:01:43
39.96512,116.388493,0,154,39649.37625,2008-07-20,09:01:48
39.96534,116.388521,0,152,39649.3763078704,2008-07-20,09:01:53
39.96567,116.388532,0,145,39649.3763657407,2008-07-20,09:01:58
39.96612,116.38852,0,141,39649.3764236111,2008-07-20,09:02:03
39.966648,116.388456,0,151,39649.3764814815,2008-07-20,09:02:08
39.967169,116.388431,0,149,39649.3765393518,2008-07-20,09:02:13
39.967756,116.388405,0,140,39649.3765972222,2008-07-20,09:02:18
39.968403,116.388378,0,132,39649.3766550926,2008-07-20,09:02:23
39.969059,116.388356,0,118,39649.376712963,2008-07-20,09:02:28
39.969695,116.3883,0,109,39649.3767708333,2008-07-20,09:02:33
39.970316,116.388268,0,100,39649.3768287037,2008-07-20,09:02:38
39.970926,116.388229,0,93,39649.3768865741,2008-07-20,09:02:43
39.971512,116.388218,0,87,39649.3769444444,2008-07-20,09:02:48
39.972032,116.388175,0,82,39649.3770023148,2008-07-20,09:02:53
39.972533,116.388121,0,76,39649.3770601852,2008-07-20,09:02:58
39.973015,116.388031,0,73,39649.3771180556,2008-07-20,09:03:03
39.973545,116.387988,0,70,39649.3771759259,2008-07-20,09:03:08
39.974021,116.388024,0,71,39649.3772337963,2008-07-20,09:03:13
39.974393,116.38806,0,78,39649.3772916667,2008-07-20,09:03:18
39.974704,116.388094,0,79,39649.377349537,2008-07-20,09:03:23
39.974885,116.38803,0,83,39649.3774074074,2008-07-20,09:03:28
39.974996,116.388028,0,81,39649.3774652778,2008-07-20,09:03:33
39.97502,116.388034,0,90,39649.3775231481,2008-07-20,09:03:38
39.97502,116.388034,0,90,39649.3775578704,2008-07-20,09:03:41
39.975019,116.388032,0,89,39649.3775810185,2008-07-20,09:03:43
39.975038,116.388034,0,89,39649.3776388889,2008-07-20,09:03:48
39.975214,116.388036,0,89,39649.3776967593,2008-07-20,09:03:53
39.975438,116.387932,0,95,39649.3777546296,2008-07-20,09:03:58
39.975549,116.387672,0,99,39649.3778125,2008-07-20,09:04:03
39.975537,116.387378,0,99,39649.3778703704,2008-07-20,09:04:08
39.975539,116.387126,0,97,39649.3779282407,2008-07-20,09:04:13
39.975537,116.386855,0,98,39649.3779861111,2008-07-20,09:04:18
39.975537,116.386554,0,104,39649.3780439815,2008-07-20,09:04:23
39.975523,116.386272,0,105,39649.3781018518,2008-07-20,09:04:28
39.975501,116.385981,0,106,39649.3781597222,2008-07-20,09:04:33
39.975524,116.385845,0,107,39649.3782175926,2008-07-20,09:04:38
39.9756,116.385947,0,103,39649.378275463,2008-07-20,09:04:43
39.975605,116.386022,0,99,39649.3783333333,2008-07-20,09:04:48
39.975663,116.386116,0,107,39649.3783912037,2008-07-20,09:04:53
39.975704,116.386184,0,109,39649.3784490741,2008-07-20,09:04:58
39.975702,116.386258,0,105,39649.3785069444,2008-07-20,09:05:03
39.975669,116.386306,0,94,39649.3785648148,2008-07-20,09:05:08
39.975693,116.386381,0,99,39649.3786226852,2008-07-20,09:05:13
39.975727,116.386452,0,105,39649.3786805556,2008-07-20,09:05:18
39.975758,116.386491,0,110,39649.3787384259,2008-07-20,09:05:23
39.975793,116.386519,0,113,39649.3787962963,2008-07-20,09:05:28
39.975852,116.386537,0,114,39649.3788541667,2008-07-20,09:05:33
39.975879,116.38655,0,119,39649.378912037,2008-07-20,09:05:38
39.975906,116.386538,0,123,39649.3789699074,2008-07-20,09:05:43
39.975862,116.38655,0,124,39649.3790277778,2008-07-20,09:05:48
39.975854,116.386587,0,125,39649.3790856482,2008-07-20,09:05:53
39.975874,116.386633,0,125,39649.3791435185,2008-07-20,09:05:58
39.975896,116.386672,0,126,39649.3792013889,2008-07-20,09:06:03
39.975905,116.386695,0,127,39649.3792592593,2008-07-20,09:06:08
39.97592,116.386692,0,128,39649.3793171296,2008-07-20,09:06:13
39.97594,116.386714,0,129,39649.379375,2008-07-20,09:06:18
39.974568,116.336068,0,319,39649.3899074074,2008-07-20,09:21:28
39.974568,116.336148,0,224,39649.3899652778,2008-07-20,09:21:33
39.974624,116.336201,0,212,39649.3900231481,2008-07-20,09:21:38
39.974632,116.336217,0,168,39649.3900810185,2008-07-20,09:21:43
39.97459,116.336166,0,182,39649.3901388889,2008-07-20,09:21:48
39.974562,116.336174,0,205,39649.3901967593,2008-07-20,09:21:53
39.974562,116.336174,0,205,39649.3902314815,2008-07-20,09:21:56
39.97456,116.336168,0,185,39649.3902546296,2008-07-20,09:21:58
39.97456,116.336193,0,177,39649.3903125,2008-07-20,09:22:03
39.97458,116.336251,0,158,39649.3903703704,2008-07-20,09:22:08
39.974589,116.33636,0,158,39649.3904282407,2008-07-20,09:22:13
39.974585,116.336425,0,152,39649.3904861111,2008-07-20,09:22:18
39.974625,116.336451,0,149,39649.3905439815,2008-07-20,09:22:23
39.974637,116.336487,0,147,39649.3906018519,2008-07-20,09:22:28
39.974696,116.336516,0,146,39649.3906597222,2008-07-20,09:22:33
39.974728,116.336572,0,144,39649.3907175926,2008-07-20,09:22:38
39.974748,116.336639,0,145,39649.390775463,2008-07-20,09:22:43
39.974753,116.33673,0,143,39649.3908333333,2008-07-20,09:22:48
39.974751,116.336814,0,136,39649.3908912037,2008-07-20,09:22:53
39.974745,116.336889,0,134,39649.3909490741,2008-07-20,09:22:58
39.97476,116.33699,0,137,39649.3910069444,2008-07-20,09:23:03
39.974781,116.337075,0,139,39649.3910648148,2008-07-20,09:23:08
39.974823,116.337145,0,139,39649.3911226852,2008-07-20,09:23:13
39.974881,116.337188,0,137,39649.3911805556,2008-07-20,09:23:18
39.974892,116.33726,0,137,39649.3912384259,2008-07-20,09:23:23
39.97489,116.337353,0,138,39649.3912962963,2008-07-20,09:23:28
39.974875,116.337427,0,139,39649.3913541667,2008-07-20,09:23:33
39.974882,116.337456,0,139,39649.391412037,2008-07-20,09:23:38
39.974861,116.337525,0,138,39649.3914699074,2008-07-20,09:23:43
39.974865,116.337557,0,140,39649.3915277778,2008-07-20,09:23:48
39.97487,116.337591,0,139,39649.3915856481,2008-07-20,09:23:53
39.974877,116.337607,0,138,39649.3916435185,2008-07-20,09:23:58
39.974886,116.337671,0,137,39649.3917013889,2008-07-20,09:24:03
39.974882,116.337761,0,135,39649.3917592593,2008-07-20,09:24:08
39.974908,116.337835,0,135,39649.3918171296,2008-07-20,09:24:13
39.974972,116.337837,0,136,39649.391875,2008-07-20,09:24:18
39.975054,116.337861,0,138,39649.3919328704,2008-07-20,09:24:23
39.975128,116.337865,0,134,39649.3919907407,2008-07-20,09:24:28
39.975178,116.337864,0,136,39649.3920486111,2008-07-20,09:24:33
39.975193,116.337936,0,132,39649.3921064815,2008-07-20,09:24:38
39.975184,116.337988,0,126,39649.3921643518,2008-07-20,09:24:43
39.975184,116.338015,0,123,39649.3922222222,2008-07-20,09:24:48
39.975189,116.338042,0,121,39649.3922800926,2008-07-20,09:24:53
39.975196,116.338043,0,119,39649.392337963,2008-07-20,09:24:58
39.975196,116.338043,0,119,39649.3923726852,2008-07-20,09:25:01
39.975203,116.338044,0,117,39649.3923958333,2008-07-20,09:25:03
39.975264,116.338092,0,116,39649.3924537037,2008-07-20,09:25:08
39.975161,116.338105,0,156,39649.3978356481,2008-07-20,09:32:53
39.975107,116.337781,0,155,39649.3978935185,2008-07-20,09:32:58
39.97511,116.337279,0,152,39649.3979513889,2008-07-20,09:33:03
39.975089,116.336702,0,151,39649.3980092593,2008-07-20,09:33:08
39.975079,116.33614,0,149,39649.3980671296,2008-07-20,09:33:13
39.975067,116.335522,0,145,39649.398125,2008-07-20,09:33:18
39.975063,116.334837,0,139,39649.3981828704,2008-07-20,09:33:23
39.975072,116.334121,0,134,39649.3982407407,2008-07-20,09:33:28
39.975078,116.333403,0,129,39649.3982986111,2008-07-20,09:33:33
39.975091,116.332725,0,128,39649.3983564815,2008-07-20,09:33:38
39.975102,116.332164,0,127,39649.3984143519,2008-07-20,09:33:43
39.97512,116.331671,0,125,39649.3984722222,2008-07-20,09:33:48
39.975176,116.331238,0,118,39649.3985300926,2008-07-20,09:33:53
39.975184,116.330744,0,115,39649.398587963,2008-07-20,09:33:58
39.975195,116.330352,0,111,39649.3986458333,2008-07-20,09:34:03
39.975203,116.330121,0,109,39649.3987037037,2008-07-20,09:34:08
39.975198,116.330086,0,106,39649.3987615741,2008-07-20,09:34:13
39.975198,116.330077,0,105,39649.3988194444,2008-07-20,09:34:18
39.975202,116.330057,0,105,39649.3988773148,2008-07-20,09:34:23
39.975199,116.330046,0,106,39649.3989351852,2008-07-20,09:34:28
39.975213,116.32997,0,107,39649.3989930556,2008-07-20,09:34:33
39.975266,116.329973,0,109,39649.3990509259,2008-07-20,09:34:38
39.975283,116.329978,0,109,39649.3991087963,2008-07-20,09:34:43
39.975284,116.329982,0,109,39649.3991666667,2008-07-20,09:34:48
39.975282,116.329988,0,109,39649.399224537,2008-07-20,09:34:53
39.975282,116.329988,0,109,39649.3992592593,2008-07-20,09:34:56
39.975281,116.329992,0,109,39649.3992824074,2008-07-20,09:34:58
39.975286,116.329965,0,110,39649.3993402778,2008-07-20,09:35:03
39.975261,116.329847,0,110,39649.3993981481,2008-07-20,09:35:08
39.975226,116.329499,0,111,39649.3994560185,2008-07-20,09:35:13
39.975217,116.329166,0,116,39649.3995138889,2008-07-20,09:35:18
39.975251,116.328988,0,118,39649.3995717593,2008-07-20,09:35:23
39.975269,116.32894,0,121,39649.3996296296,2008-07-20,09:35:28
39.97527,116.328906,0,121,39649.3996875,2008-07-20,09:35:33
39.975271,116.328897,0,122,39649.3997453704,2008-07-20,09:35:38
39.975271,116.328897,0,122,39649.3997800926,2008-07-20,09:35:41
39.975271,116.328889,0,122,39649.3998032407,2008-07-20,09:35:43
39.975271,116.328871,0,122,39649.3998611111,2008-07-20,09:35:48
39.975259,116.328824,0,123,39649.3999189815,2008-07-20,09:35:53
39.975299,116.328753,0,125,39649.3999768518,2008-07-20,09:35:58
39.975349,116.328686,0,127,39649.4000347222,2008-07-20,09:36:03
39.975378,116.328624,0,129,39649.4000925926,2008-07-20,09:36:08
39.975339,116.328469,0,131,39649.400150463,2008-07-20,09:36:13
39.975349,116.328254,0,131,39649.4002083333,2008-07-20,09:36:18
39.975315,116.327985,0,133,39649.4002662037,2008-07-20,09:36:23
39.975319,116.327789,0,130,39649.4003240741,2008-07-20,09:36:28
39.975398,116.327613,0,139,39649.4003819444,2008-07-20,09:36:33
39.9757,116.327568,0,151,39649.4004398148,2008-07-20,09:36:38
39.976094,116.32756,0,156,39649.4004976852,2008-07-20,09:36:43
39.976524,116.327513,0,177,39649.4005555556,2008-07-20,09:36:48
39.976981,116.327497,0,184,39649.4006134259,2008-07-20,09:36:53
39.977377,116.327515,0,165,39649.4006712963,2008-07-20,09:36:58
39.977567,116.327487,0,180,39649.4007291667,2008-07-20,09:37:03
39.977586,116.327491,0,177,39649.400787037,2008-07-20,09:37:08
39.977607,116.327489,0,178,39649.4008449074,2008-07-20,09:37:13
39.977654,116.327502,0,182,39649.4009027778,2008-07-20,09:37:18
39.977738,116.327551,0,171,39649.4009606481,2008-07-20,09:37:23
39.977804,116.327565,0,169,39649.4010185185,2008-07-20,09:37:28
39.977858,116.327583,0,169,39649.4010763889,2008-07-20,09:37:33
39.977901,116.327573,0,167,39649.4011342593,2008-07-20,09:37:38
39.977956,116.327573,0,168,39649.4011921296,2008-07-20,09:37:43
39.977999,116.327586,0,173,39649.40125,2008-07-20,09:37:48
39.978082,116.32772,0,149,39649.4013078704,2008-07-20,09:37:53
39.978145,116.327684,0,150,39649.4013657407,2008-07-20,09:37:58
39.978215,116.327681,0,146,39649.4014236111,2008-07-20,09:38:03
39.978292,116.327668,0,142,39649.4014814815,2008-07-20,09:38:08
39.978362,116.327643,0,133,39649.4015393518,2008-07-20,09:38:13
39.978401,116.327643,0,126,39649.4015972222,2008-07-20,09:38:18
39.978454,116.327647,0,120,39649.4016550926,2008-07-20,09:38:23
39.978503,116.327657,0,116,39649.401712963,2008-07-20,09:38:28
39.978566,116.327647,0,115,39649.4017708333,2008-07-20,09:38:33
39.978629,116.327647,0,118,39649.4018287037,2008-07-20,09:38:38
39.978683,116.327685,0,123,39649.4018865741,2008-07-20,09:38:43
39.978746,116.32768,0,124,39649.4019444444,2008-07-20,09:38:48
39.978824,116.327672,0,127,39649.4020023148,2008-07-20,09:38:53
39.978897,116.327649,0,133,39649.4020601852,2008-07-20,09:38:58
39.978958,116.327633,0,138,39649.4021180556,2008-07-20,09:39:03
39.979011,116.327617,0,134,39649.4021759259,2008-07-20,09:39:08
39.979068,116.327606,0,134,39649.4022337963,2008-07-20,09:39:13
39.979132,116.327594,0,134,39649.4022916667,2008-07-20,09:39:18
39.979215,116.327571,0,138,39649.402349537,2008-07-20,09:39:23
39.979265,116.327598,0,131,39649.4024074074,2008-07-20,09:39:28
39.979322,116.327574,0,131,39649.4024652778,2008-07-20,09:39:33
39.979389,116.327608,0,133,39649.4025231482,2008-07-20,09:39:38
39.97945,116.327585,0,128,39649.4025810185,2008-07-20,09:39:43
39.979503,116.327601,0,130,39649.4026388889,2008-07-20,09:39:48
39.979555,116.327593,0,127,39649.4026967593,2008-07-20,09:39:53
39.979608,116.327593,0,133,39649.4027546296,2008-07-20,09:39:58
39.979665,116.32757,0,140,39649.4028125,2008-07-20,09:40:03
39.979754,116.327618,0,128,39649.4028703704,2008-07-20,09:40:08
39.979832,116.327597,0,125,39649.4029282407,2008-07-20,09:40:13
39.979896,116.327603,0,127,39649.4029861111,2008-07-20,09:40:18
39.979956,116.327593,0,132,39649.4030439815,2008-07-20,09:40:23
39.98001,116.327558,0,133,39649.4031018519,2008-07-20,09:40:28
39.980072,116.327531,0,138,39649.4031597222,2008-07-20,09:40:33
39.980135,116.327515,0,141,39649.4032175926,2008-07-20,09:40:38
39.980196,116.327513,0,142,39649.403275463,2008-07-20,09:40:43
39.980248,116.327493,0,144,39649.4033333333,2008-07-20,09:40:48
39.980303,116.3275,0,142,39649.4033912037,2008-07-20,09:40:53
39.980365,116.327506,0,141,39649.4034490741,2008-07-20,09:40:58
39.980417,116.327486,0,145,39649.4035069444,2008-07-20,09:41:03
39.980473,116.327473,0,152,39649.4035648148,2008-07-20,09:41:08
39.980544,116.3275,0,153,39649.4036226852,2008-07-20,09:41:13
39.980628,116.327539,0,139,39649.4036805556,2008-07-20,09:41:18
39.980686,116.327547,0,136,39649.4037384259,2008-07-20,09:41:23
39.980748,116.32753,0,135,39649.4037962963,2008-07-20,09:41:28
39.980803,116.327512,0,135,39649.4038541667,2008-07-20,09:41:33
39.980865,116.327508,0,134,39649.403912037,2008-07-20,09:41:38
39.980908,116.327519,0,130,39649.4039699074,2008-07-20,09:41:43
39.980971,116.32751,0,126,39649.4040277778,2008-07-20,09:41:48
39.981028,116.327517,0,125,39649.4040856481,2008-07-20,09:41:53
39.981081,116.327508,0,128,39649.4041435185,2008-07-20,09:41:58
39.981161,116.327503,0,128,39649.4042013889,2008-07-20,09:42:03
39.981209,116.327533,0,137,39649.4042592593,2008-07-20,09:42:08
39.981299,116.327516,0,133,39649.4043171296,2008-07-20,09:42:13
39.981348,116.327539,0,132,39649.404375,2008-07-20,09:42:18
39.981383,116.327617,0,128,39649.4044328704,2008-07-20,09:42:23
39.981407,116.327667,0,124,39649.4044907407,2008-07-20,09:42:28
39.981421,116.327726,0,120,39649.4045486111,2008-07-20,09:42:33
39.981431,116.32781,0,118,39649.4046064815,2008-07-20,09:42:38
39.981416,116.327891,0,120,39649.4046643519,2008-07-20,09:42:43
39.981424,116.32798,0,121,39649.4047222222,2008-07-20,09:42:48
39.981448,116.328037,0,125,39649.4047800926,2008-07-20,09:42:53
39.981467,116.328096,0,126,39649.404837963,2008-07-20,09:42:58
39.981479,116.328162,0,129,39649.4048958333,2008-07-20,09:43:03
39.981485,116.328183,0,133,39649.4049537037,2008-07-20,09:43:08
39.98146,116.328211,0,140,39649.4050115741,2008-07-20,09:43:13
39.98145,116.328299,0,141,39649.4050694444,2008-07-20,09:43:18
39.98146,116.328434,0,142,39649.4051273148,2008-07-20,09:43:23
39.981474,116.328516,0,143,39649.4051851852,2008-07-20,09:43:28
39.981473,116.328543,0,144,39649.4052430556,2008-07-20,09:43:33
39.981473,116.328543,0,144,39649.4052777778,2008-07-20,09:43:36
39.981473,116.328543,0,142,39649.4053009259,2008-07-20,09:43:38
39.981485,116.328561,0,140,39649.4053587963,2008-07-20,09:43:43
39.981365,116.328552,0,222,39649.4055324074,2008-07-20,09:43:58
39.981477,116.328563,0,157,39649.4055902778,2008-07-20,09:44:03
39.981448,116.328611,0,153,39649.4056481481,2008-07-20,09:44:08
39.981463,116.328643,0,154,39649.4057060185,2008-07-20,09:44:13
39.981463,116.328643,0,154,39649.4057407407,2008-07-20,09:44:16
39.981458,116.32865,0,152,39649.4057638889,2008-07-20,09:44:18
39.981468,116.328615,0,151,39649.4058217593,2008-07-20,09:44:23
39.981482,116.328692,0,143,39649.4058796296,2008-07-20,09:44:28
39.981528,116.328761,0,139,39649.4059375,2008-07-20,09:44:33
39.981531,116.328876,0,138,39649.4059953704,2008-07-20,09:44:38
39.981544,116.328944,0,139,39649.4060532407,2008-07-20,09:44:43
39.981556,116.329016,0,141,39649.4061111111,2008-07-20,09:44:48
39.981571,116.329099,0,146,39649.4061689815,2008-07-20,09:44:53
39.981585,116.32918,0,158,39649.4062268519,2008-07-20,09:44:58
39.981615,116.32927,0,159,39649.4062847222,2008-07-20,09:45:03
39.98166,116.329329,0,167,39649.4063425926,2008-07-20,09:45:08
39.981664,116.329399,0,171,39649.406400463,2008-07-20,09:45:13
39.981623,116.329492,0,170,39649.4064583333,2008-07-20,09:45:18
39.981604,116.329552,0,167,39649.4065162037,2008-07-20,09:45:23
39.981583,116.329651,0,166,39649.4065740741,2008-07-20,09:45:28
39.981612,116.329689,0,166,39649.4066319444,2008-07-20,09:45:33
39.98163,116.329735,0,167,39649.4066898148,2008-07-20,09:45:38
39.981646,116.32975,0,170,39649.4067476852,2008-07-20,09:45:43
39.981641,116.329788,0,173,39649.4068055556,2008-07-20,09:45:48
39.981622,116.329802,0,174,39649.4068634259,2008-07-20,09:45:53
39.981765,116.329742,0,176,39649.4069212963,2008-07-20,09:45:58
39.981813,116.329788,0,177,39649.4069791667,2008-07-20,09:46:03
39.981914,116.329788,0,176,39649.407037037,2008-07-20,09:46:08
39.981963,116.329782,0,176,39649.4070949074,2008-07-20,09:46:13
39.982002,116.329771,0,177,39649.4071527778,2008-07-20,09:46:18
39.982066,116.329749,0,178,39649.4072106481,2008-07-20,09:46:23
39.982175,116.329771,0,180,39649.4072685185,2008-07-20,09:46:28
39.982238,116.329815,0,190,39649.4073263889,2008-07-20,09:46:33
39.98231,116.329792,0,210,39649.4073842593,2008-07-20,09:46:38
39.982332,116.329812,0,220,39649.4074421296,2008-07-20,09:46:43
39.982355,116.329877,0,218,39649.4075,2008-07-20,09:46:48
39.982381,116.32988,0,226,39649.4075578704,2008-07-20,09:46:53
39.982382,116.329942,0,220,39649.4076157407,2008-07-20,09:46:58
39.982438,116.329913,0,221,39649.4076736111,2008-07-20,09:47:03
39.982545,116.329896,0,227,39649.4077314815,2008-07-20,09:47:08
39.982612,116.329883,0,231,39649.4077893518,2008-07-20,09:47:13
39.982618,116.329872,0,231,39649.4078472222,2008-07-20,09:47:18
39.982666,116.330003,0,234,39649.4079050926,2008-07-20,09:47:23
39.982662,116.330162,0,218,39649.407962963,2008-07-20,09:47:28
39.982675,116.330146,0,219,39649.4080208333,2008-07-20,09:47:33
39.982675,116.330106,0,217,39649.4080787037,2008-07-20,09:47:38
39.982793,116.329956,0,206,39649.4081365741,2008-07-20,09:47:43
39.982813,116.329889,0,205,39649.4081944444,2008-07-20,09:47:48
39.982817,116.329855,0,202,39649.4082523148,2008-07-20,09:47:53
39.982786,116.329846,0,201,39649.4083101852,2008-07-20,09:47:58
39.982813,116.329822,0,199,39649.4083680556,2008-07-20,09:48:03
39.982876,116.329776,0,195,39649.4084259259,2008-07-20,09:48:08
39.982934,116.329727,0,194,39649.4084837963,2008-07-20,09:48:13
39.983003,116.32972,0,195,39649.4085416667,2008-07-20,09:48:18
39.983088,116.329738,0,192,39649.408599537,2008-07-20,09:48:23
39.98322,116.329675,0,194,39649.4086574074,2008-07-20,09:48:28
39.983286,116.329576,0,195,39649.4087152778,2008-07-20,09:48:33
39.983289,116.329467,0,200,39649.4087731481,2008-07-20,09:48:38
39.983268,116.329388,0,202,39649.4088310185,2008-07-20,09:48:43
39.983244,116.329315,0,203,39649.4088888889,2008-07-20,09:48:48
39.983206,116.329233,0,206,39649.4089467593,2008-07-20,09:48:53
39.98318,116.329175,0,207,39649.4090046296,2008-07-20,09:48:58
39.983163,116.329112,0,200,39649.4090625,2008-07-20,09:49:03
39.983152,116.329035,0,196,39649.4091203704,2008-07-20,09:49:08
39.983133,116.328981,0,192,39649.4091782407,2008-07-20,09:49:13
39.983133,116.328981,0,192,39649.409212963,2008-07-20,09:49:16
39.983125,116.328973,0,192,39649.4092361111,2008-07-20,09:49:18
39.983104,116.328958,0,187,39649.4092939815,2008-07-20,09:49:23
39.983084,116.32894,0,182,39649.4093518518,2008-07-20,09:49:28
39.98307,116.32891,0,180,39649.4094097222,2008-07-20,09:49:33
39.983058,116.328863,0,177,39649.4094675926,2008-07-20,09:49:38
39.98305,116.328819,0,183,39649.409525463,2008-07-20,09:49:43
39.98305,116.328819,0,183,39649.4095601852,2008-07-20,09:49:46
39.983056,116.328811,0,183,39649.4095833333,2008-07-20,09:49:48
39.983072,116.328751,0,190,39649.4096412037,2008-07-20,09:49:53
39.983047,116.328694,0,193,39649.4096990741,2008-07-20,09:49:58
39.982999,116.32865,0,191,39649.4097569444,2008-07-20,09:50:03
39.982965,116.328647,0,190,39649.4098148148,2008-07-20,09:50:08
39.982888,116.328647,0,190,39649.4098726852,2008-07-20,09:50:13
39.982806,116.328658,0,190,39649.4099305556,2008-07-20,09:50:18
39.98274,116.328613,0,188,39649.4099884259,2008-07-20,09:50:23
39.982707,116.328606,0,189,39649.4100462963,2008-07-20,09:50:28
39.982674,116.328594,0,191,39649.4101041667,2008-07-20,09:50:33
39.98266,116.328601,0,194,39649.410162037,2008-07-20,09:50:38
39.982679,116.328613,0,196,39649.4102199074,2008-07-20,09:50:43
39.982698,116.328611,0,197,39649.4102777778,2008-07-20,09:50:48
39.982696,116.328613,0,197,39649.4103356482,2008-07-20,09:50:53
39.982696,116.328613,0,197,39649.4103703704,2008-07-20,09:50:56
39.9827,116.328613,0,198,39649.4103935185,2008-07-20,09:50:58
39.982698,116.32864,0,197,39649.4104513889,2008-07-20,09:51:03
39.982729,116.328717,0,197,39649.4105092593,2008-07-20,09:51:08
39.982775,116.328866,0,197,39649.4105671296,2008-07-20,09:51:13
39.982736,116.329047,0,200,39649.410625,2008-07-20,09:51:18
39.982718,116.329314,0,191,39649.4106828704,2008-07-20,09:51:23
39.982721,116.329404,0,189,39649.4107407407,2008-07-20,09:51:28
39.982728,116.329533,0,183,39649.4107986111,2008-07-20,09:51:33
39.982723,116.329605,0,177,39649.4108564815,2008-07-20,09:51:38
39.982738,116.329646,0,172,39649.4109143519,2008-07-20,09:51:43
39.982714,116.329678,0,170,39649.4109722222,2008-07-20,09:51:48
39.982666,116.329738,0,168,39649.4110300926,2008-07-20,09:51:53
39.98265,116.32976,0,168,39649.411087963,2008-07-20,09:51:58
39.982665,116.329769,0,170,39649.4111458333,2008-07-20,09:52:03
39.982666,116.329768,0,170,39649.4112037037,2008-07-20,09:52:08
39.982666,116.329768,0,170,39649.4112384259,2008-07-20,09:52:11
39.98267,116.329763,0,170,39649.4112615741,2008-07-20,09:52:13
39.982658,116.329679,0,171,39649.4113194444,2008-07-20,09:52:18
39.982623,116.329626,0,171,39649.4113773148,2008-07-20,09:52:23
39.982574,116.329609,0,170,39649.4114351852,2008-07-20,09:52:28
39.982531,116.329579,0,169,39649.4114930556,2008-07-20,09:52:33
39.982505,116.329524,0,167,39649.4115509259,2008-07-20,09:52:38
39.982526,116.329468,0,168,39649.4116087963,2008-07-20,09:52:43
39.982531,116.329451,0,171,39649.4116666667,2008-07-20,09:52:48
39.982586,116.329387,0,190,39649.411724537,2008-07-20,09:52:53
39.982317,116.329366,0,340,39649.4180902778,2008-07-20,10:02:03
39.982259,116.329369,0,339,39649.4181481482,2008-07-20,10:02:08
39.982155,116.329368,0,339,39649.4182060185,2008-07-20,10:02:13
39.982128,116.329391,0,339,39649.4182638889,2008-07-20,10:02:18
39.982092,116.329494,0,337,39649.4183217593,2008-07-20,10:02:23
39.982095,116.329518,0,337,39649.4183796296,2008-07-20,10:02:28
39.982115,116.329534,0,338,39649.4184375,2008-07-20,10:02:33
39.982134,116.329602,0,340,39649.4184953704,2008-07-20,10:02:38
39.981943,116.32959,0,334,39649.4185532407,2008-07-20,10:02:43
39.981864,116.329556,0,333,39649.4186111111,2008-07-20,10:02:48
39.981713,116.329549,0,330,39649.4186689815,2008-07-20,10:02:53
39.981521,116.329757,0,315,39649.4187268519,2008-07-20,10:02:58
39.981414,116.329788,0,304,39649.4187847222,2008-07-20,10:03:03
39.981375,116.329761,0,294,39649.4188425926,2008-07-20,10:03:08
39.981346,116.329704,0,289,39649.418900463,2008-07-20,10:03:13
39.981342,116.329652,0,281,39649.4189583333,2008-07-20,10:03:18
39.98137,116.329562,0,269,39649.4190162037,2008-07-20,10:03:23
39.981429,116.329461,0,259,39649.4190740741,2008-07-20,10:03:28
39.981467,116.329373,0,245,39649.4191319444,2008-07-20,10:03:33
39.98146,116.329296,0,234,39649.4191898148,2008-07-20,10:03:38
39.981506,116.329209,0,218,39649.4192476852,2008-07-20,10:03:43
39.981573,116.329112,0,200,39649.4193055556,2008-07-20,10:03:48
39.981564,116.329022,0,182,39649.4193634259,2008-07-20,10:03:53
39.981579,116.32896,0,173,39649.4194212963,2008-07-20,10:03:58
39.981566,116.328888,0,161,39649.4194791667,2008-07-20,10:04:03
39.981569,116.328823,0,153,39649.419537037,2008-07-20,10:04:08
39.98158,116.328769,0,151,39649.4195949074,2008-07-20,10:04:13
39.981555,116.32873,0,149,39649.4196527778,2008-07-20,10:04:18
39.981535,116.328679,0,146,39649.4197106481,2008-07-20,10:04:23
39.981528,116.328603,0,142,39649.4197685185,2008-07-20,10:04:28
39.98152,116.328558,0,143,39649.4198263889,2008-07-20,10:04:33
39.981508,116.328508,0,140,39649.4198842593,2008-07-20,10:04:38
39.981518,116.32845,0,136,39649.4199421296,2008-07-20,10:04:43
39.981532,116.328381,0,131,39649.42,2008-07-20,10:04:48
39.98154,116.328285,0,126,39649.4200578704,2008-07-20,10:04:53
39.981536,116.328207,0,122,39649.4201157407,2008-07-20,10:04:58
39.981531,116.328142,0,117,39649.4201736111,2008-07-20,10:05:03
39.981539,116.328084,0,112,39649.4202314815,2008-07-20,10:05:08
39.981513,116.328049,0,112,39649.4202893519,2008-07-20,10:05:13
39.981479,116.327982,0,113,39649.4203472222,2008-07-20,10:05:18
39.98147,116.327911,0,116,39649.4204050926,2008-07-20,10:05:23
39.981465,116.327834,0,120,39649.420462963,2008-07-20,10:05:28
39.98148,116.32777,0,122,39649.4205208333,2008-07-20,10:05:33
39.981512,116.327696,0,120,39649.4205787037,2008-07-20,10:05:38
39.9815,116.327629,0,121,39649.4206365741,2008-07-20,10:05:43
39.981502,116.327568,0,119,39649.4206944444,2008-07-20,10:05:48
39.981529,116.327475,0,118,39649.4207523148,2008-07-20,10:05:53
39.981601,116.327434,0,118,39649.4208101852,2008-07-20,10:05:58
39.981677,116.327376,0,116,39649.4208680556,2008-07-20,10:06:03
39.981776,116.32737,0,117,39649.4209259259,2008-07-20,10:06:08
39.981865,116.327375,0,115,39649.4209837963,2008-07-20,10:06:13
39.981888,116.327365,0,117,39649.4210416667,2008-07-20,10:06:18
39.981898,116.327364,0,118,39649.421099537,2008-07-20,10:06:23
39.98191,116.327337,0,120,39649.4211574074,2008-07-20,10:06:28
39.981935,116.327303,0,122,39649.4212152778,2008-07-20,10:06:33
39.982066,116.327227,0,126,39649.4212731481,2008-07-20,10:06:38
39.982279,116.327166,0,132,39649.4213310185,2008-07-20,10:06:43
39.982521,116.327112,0,137,39649.4213888889,2008-07-20,10:06:48
39.982754,116.32708,0,142,39649.4214467593,2008-07-20,10:06:53
39.982949,116.327148,0,146,39649.4215046296,2008-07-20,10:06:58
39.983149,116.327278,0,153,39649.4215625,2008-07-20,10:07:03
39.983233,116.32725,0,158,39649.4216203704,2008-07-20,10:07:08
39.983383,116.327269,0,163,39649.4216782407,2008-07-20,10:07:13
39.983624,116.327283,0,165,39649.4217361111,2008-07-20,10:07:18
39.983839,116.327365,0,165,39649.4217939815,2008-07-20,10:07:23
39.984068,116.32735,0,170,39649.4218518519,2008-07-20,10:07:28
39.984249,116.327284,0,175,39649.4219097222,2008-07-20,10:07:33
39.984388,116.327355,0,183,39649.4219675926,2008-07-20,10:07:38
39.984453,116.327544,0,187,39649.422025463,2008-07-20,10:07:43
39.984489,116.327998,0,190,39649.4220833333,2008-07-20,10:07:48
39.984498,116.328574,0,190,39649.4221412037,2008-07-20,10:07:53
39.984511,116.329209,0,189,39649.4221990741,2008-07-20,10:07:58
39.984535,116.32987,0,188,39649.4222569444,2008-07-20,10:08:03
39.984554,116.330605,0,184,39649.4223148148,2008-07-20,10:08:08
39.984587,116.331318,0,182,39649.4223726852,2008-07-20,10:08:13
39.984626,116.332019,0,180,39649.4224305556,2008-07-20,10:08:18
39.984642,116.332682,0,178,39649.4224884259,2008-07-20,10:08:23
39.984657,116.333379,0,176,39649.4225462963,2008-07-20,10:08:28
39.984676,116.334118,0,174,39649.4226041667,2008-07-20,10:08:33
39.984697,116.334842,0,171,39649.422662037,2008-07-20,10:08:38
39.984783,116.335621,0,169,39649.4227199074,2008-07-20,10:08:43
39.984804,116.336347,0,168,39649.4227777778,2008-07-20,10:08:48
39.984849,116.337064,0,166,39649.4228356481,2008-07-20,10:08:53
39.984887,116.337707,0,163,39649.4228935185,2008-07-20,10:08:58
39.984938,116.338223,0,160,39649.4229513889,2008-07-20,10:09:03
39.984994,116.338609,0,158,39649.4230092593,2008-07-20,10:09:08
39.985006,116.33893,0,156,39649.4230671296,2008-07-20,10:09:13
39.984994,116.339158,0,152,39649.423125,2008-07-20,10:09:18
39.984964,116.339276,0,149,39649.4231828704,2008-07-20,10:09:23
39.984971,116.339289,0,144,39649.4232407407,2008-07-20,10:09:28
39.984962,116.339295,0,142,39649.4232986111,2008-07-20,10:09:33
39.984957,116.339298,0,141,39649.4233564815,2008-07-20,10:09:38
39.984957,116.339298,0,141,39649.4233912037,2008-07-20,10:09:41
39.984953,116.339301,0,141,39649.4234143518,2008-07-20,10:09:43
39.984956,116.339354,0,141,39649.4234722222,2008-07-20,10:09:48
39.984997,116.339622,0,141,39649.4235300926,2008-07-20,10:09:53
39.985054,116.340028,0,141,39649.423587963,2008-07-20,10:09:58
39.98508,116.340605,0,140,39649.4236458333,2008-07-20,10:10:03
39.985096,116.341204,0,140,39649.4237037037,2008-07-20,10:10:08
39.985112,116.341761,0,141,39649.4237615741,2008-07-20,10:10:13
39.985122,116.342057,0,140,39649.4238194444,2008-07-20,10:10:18
39.985128,116.342075,0,139,39649.4238773148,2008-07-20,10:10:23
39.985128,116.342075,0,139,39649.423912037,2008-07-20,10:10:26
39.985134,116.342078,0,141,39649.4239351852,2008-07-20,10:10:28
39.985129,116.342194,0,142,39649.4239930556,2008-07-20,10:10:33
39.985135,116.34253,0,145,39649.4240509259,2008-07-20,10:10:38
39.985142,116.343037,0,146,39649.4241087963,2008-07-20,10:10:43
39.985197,116.343688,0,140,39649.4241666667,2008-07-20,10:10:48
39.985225,116.344345,0,135,39649.424224537,2008-07-20,10:10:53
39.985248,116.344996,0,131,39649.4242824074,2008-07-20,10:10:58
39.985268,116.345634,0,126,39649.4243402778,2008-07-20,10:11:03
39.985276,116.346025,0,131,39649.4243981481,2008-07-20,10:11:08
39.985281,116.346182,0,135,39649.4244560185,2008-07-20,10:11:13
39.985245,116.346225,0,139,39649.4245138889,2008-07-20,10:11:18
39.985245,116.346225,0,139,39649.4245486111,2008-07-20,10:11:21
39.985248,116.346223,0,140,39649.4245717593,2008-07-20,10:11:23
39.985251,116.346235,0,140,39649.4246296296,2008-07-20,10:11:28
39.98522,116.346517,0,138,39649.4246875,2008-07-20,10:11:33
39.985216,116.346893,0,133,39649.4247453704,2008-07-20,10:11:38
39.985261,116.347308,0,128,39649.4248032407,2008-07-20,10:11:43
39.985299,116.347781,0,123,39649.4248611111,2008-07-20,10:11:48
39.985328,116.348388,0,118,39649.4249189815,2008-07-20,10:11:53
39.985358,116.349111,0,115,39649.4249768518,2008-07-20,10:11:58
39.985394,116.349757,0,110,39649.4250347222,2008-07-20,10:12:03
39.985427,116.350212,0,106,39649.4250925926,2008-07-20,10:12:08
39.985344,116.35049,0,102,39649.425150463,2008-07-20,10:12:13
39.985358,116.350577,0,98,39649.4252083333,2008-07-20,10:12:18
39.98536,116.350712,0,94,39649.4252662037,2008-07-20,10:12:23
39.985381,116.350886,0,91,39649.4253240741,2008-07-20,10:12:28
39.985328,116.350973,0,96,39649.4253819444,2008-07-20,10:12:33
39.985291,116.351068,0,92,39649.4254398148,2008-07-20,10:12:38
39.985283,116.351152,0,87,39649.4254976852,2008-07-20,10:12:43
39.985275,116.351235,0,85,39649.4255555556,2008-07-20,10:12:48
39.985307,116.351335,0,81,39649.4256134259,2008-07-20,10:12:53
39.985321,116.351417,0,81,39649.4256712963,2008-07-20,10:12:58
39.985335,116.351479,0,81,39649.4257291667,2008-07-20,10:13:03
39.985346,116.351563,0,83,39649.425787037,2008-07-20,10:13:08
39.985356,116.351646,0,89,39649.4258449074,2008-07-20,10:13:13
39.985345,116.351738,0,99,39649.4259027778,2008-07-20,10:13:18
39.985335,116.351804,0,106,39649.4259606482,2008-07-20,10:13:23
39.985317,116.351823,0,111,39649.4260185185,2008-07-20,10:13:28
39.985314,116.351821,0,112,39649.4260763889,2008-07-20,10:13:33
39.985311,116.351823,0,114,39649.4261342593,2008-07-20,10:13:38
39.985311,116.351823,0,114,39649.4261689815,2008-07-20,10:13:41
39.985307,116.351824,0,114,39649.4261921296,2008-07-20,10:13:43
39.985233,116.351822,0,115,39649.42625,2008-07-20,10:13:48
39.985154,116.351836,0,116,39649.4263078704,2008-07-20,10:13:53
39.985089,116.351866,0,119,39649.4263657407,2008-07-20,10:13:58
39.985035,116.351915,0,121,39649.4264236111,2008-07-20,10:14:03
39.984965,116.352056,0,124,39649.4264814815,2008-07-20,10:14:08
39.984952,116.352152,0,121,39649.4265393519,2008-07-20,10:14:13
39.984965,116.352239,0,120,39649.4265972222,2008-07-20,10:14:18
39.984966,116.352324,0,118,39649.4266550926,2008-07-20,10:14:23
39.984955,116.352411,0,115,39649.426712963,2008-07-20,10:14:28
39.98495,116.352504,0,114,39649.4267708333,2008-07-20,10:14:33
39.984919,116.35259,0,114,39649.4268287037,2008-07-20,10:14:38
39.984903,116.352674,0,112,39649.4268865741,2008-07-20,10:14:43
39.984896,116.352758,0,110,39649.4269444444,2008-07-20,10:14:48
39.984883,116.352828,0,107,39649.4270023148,2008-07-20,10:14:53
39.984831,116.352841,0,103,39649.4270601852,2008-07-20,10:14:58
39.984815,116.35294,0,98,39649.4271180556,2008-07-20,10:15:03
39.984786,116.353012,0,92,39649.4271759259,2008-07-20,10:15:08
39.984772,116.353111,0,88,39649.4272337963,2008-07-20,10:15:13
39.984791,116.353223,0,86,39649.4272916667,2008-07-20,10:15:18
39.984786,116.35331,0,84,39649.427349537,2008-07-20,10:15:23
39.984805,116.353344,0,89,39649.4274074074,2008-07-20,10:15:28
39.98483,116.353349,0,89,39649.4274652778,2008-07-20,10:15:33
39.984838,116.353344,0,88,39649.4275231481,2008-07-20,10:15:38
39.984842,116.353342,0,88,39649.4275810185,2008-07-20,10:15:43
39.984842,116.353342,0,88,39649.4276157407,2008-07-20,10:15:46
39.984842,116.353342,0,88,39649.4276388889,2008-07-20,10:15:48
39.984833,116.353348,0,88,39649.4276967593,2008-07-20,10:15:53
39.98475,116.352818,0,159,39649.4287384259,2008-07-20,10:17:23
39.984282,116.352628,0,128,39649.4287962963,2008-07-20,10:17:28
39.984291,116.352664,0,114,39649.4288541667,2008-07-20,10:17:33
39.984422,116.352686,0,119,39649.428912037,2008-07-20,10:17:38
39.984612,116.352699,0,122,39649.4289699074,2008-07-20,10:17:43
39.984835,116.35278,0,155,39649.4322106481,2008-07-20,10:22:23
39.985079,116.353556,0,221,39649.4329050926,2008-07-20,10:23:23
39.985034,116.353277,0,229,39649.432962963,2008-07-20,10:23:28
39.985136,116.353057,0,268,39649.4330208333,2008-07-20,10:23:33
39.985172,116.353015,0,281,39649.4330787037,2008-07-20,10:23:38
39.985187,116.352976,0,282,39649.4331365741,2008-07-20,10:23:43
39.985215,116.352926,0,282,39649.4331944444,2008-07-20,10:23:48
39.985231,116.352916,0,286,39649.4332523148,2008-07-20,10:23:53
39.985238,116.352925,0,287,39649.4333101852,2008-07-20,10:23:58
39.985322,116.352842,0,287,39649.4333680556,2008-07-20,10:24:03
39.985348,116.352735,0,287,39649.4334259259,2008-07-20,10:24:08
39.985354,116.352627,0,290,39649.4334837963,2008-07-20,10:24:13
39.985367,116.352528,0,293,39649.4335416667,2008-07-20,10:24:18
39.985317,116.352443,0,296,39649.433599537,2008-07-20,10:24:23
39.985273,116.352343,0,289,39649.4336574074,2008-07-20,10:24:28
39.985142,116.352303,0,274,39649.4337152778,2008-07-20,10:24:33
39.985022,116.352247,0,264,39649.4337731482,2008-07-20,10:24:38
39.984935,116.352189,0,252,39649.4338310185,2008-07-20,10:24:43
39.984946,116.352062,0,240,39649.4338888889,2008-07-20,10:24:48
39.984949,116.351981,0,233,39649.4339467593,2008-07-20,10:24:53
39.985011,116.351911,0,229,39649.4340046296,2008-07-20,10:24:58
39.985079,116.351879,0,223,39649.4340625,2008-07-20,10:25:03
39.985144,116.35186,0,214,39649.4341203704,2008-07-20,10:25:08
39.985191,116.351859,0,209,39649.4341782407,2008-07-20,10:25:13
39.985248,116.35186,0,191,39649.4342361111,2008-07-20,10:25:18
39.985292,116.35179,0,177,39649.4342939815,2008-07-20,10:25:23
39.985316,116.351698,0,164,39649.4343518519,2008-07-20,10:25:28
39.98534,116.351609,0,158,39649.4344097222,2008-07-20,10:25:33
39.985336,116.351518,0,150,39649.4344675926,2008-07-20,10:25:38
39.985325,116.351428,0,146,39649.434525463,2008-07-20,10:25:43
39.985335,116.351355,0,142,39649.4345833333,2008-07-20,10:25:48
39.985335,116.351278,0,141,39649.4346412037,2008-07-20,10:25:53
39.98532,116.351189,0,138,39649.4346990741,2008-07-20,10:25:58
39.98535,116.351128,0,140,39649.4347569444,2008-07-20,10:26:03
39.985355,116.35105,0,135,39649.4348148148,2008-07-20,10:26:08
39.985352,116.350983,0,132,39649.4348726852,2008-07-20,10:26:13
39.985284,116.350886,0,132,39649.4349305556,2008-07-20,10:26:18
39.985291,116.350815,0,136,39649.4349884259,2008-07-20,10:26:23
39.985265,116.350775,0,137,39649.4350462963,2008-07-20,10:26:28
39.985275,116.350767,0,136,39649.4351041667,2008-07-20,10:26:33
39.985277,116.350765,0,137,39649.435162037,2008-07-20,10:26:38
39.985276,116.350765,0,136,39649.4352199074,2008-07-20,10:26:43
39.985278,116.350764,0,136,39649.4352777778,2008-07-20,10:26:48
39.985278,116.350763,0,136,39649.4353356481,2008-07-20,10:26:53
39.985277,116.350763,0,137,39649.4353935185,2008-07-20,10:26:58
39.985277,116.350763,0,137,39649.4354513889,2008-07-20,10:27:03
39.985277,116.350763,0,137,39649.4355092593,2008-07-20,10:27:08
39.985277,116.350763,0,137,39649.4355671296,2008-07-20,10:27:13
39.985278,116.350763,0,137,39649.435625,2008-07-20,10:27:18
39.985278,116.350763,0,137,39649.4356828704,2008-07-20,10:27:23
39.985278,116.350762,0,137,39649.4357407407,2008-07-20,10:27:28
39.985278,116.350762,0,137,39649.4357986111,2008-07-20,10:27:33
39.985279,116.350762,0,137,39649.4358564815,2008-07-20,10:27:38
39.98528,116.350762,0,138,39649.4359143519,2008-07-20,10:27:43
39.98528,116.350762,0,138,39649.4359722222,2008-07-20,10:27:48
39.98528,116.350762,0,138,39649.4360300926,2008-07-20,10:27:53
39.98528,116.350762,0,138,39649.436087963,2008-07-20,10:27:58
39.98528,116.350762,0,138,39649.4361458333,2008-07-20,10:28:03
39.98528,116.350762,0,138,39649.4362037037,2008-07-20,10:28:08
39.98528,116.350762,0,138,39649.4362615741,2008-07-20,10:28:13
39.98528,116.350761,0,138,39649.4363194444,2008-07-20,10:28:18
39.985279,116.350761,0,138,39649.4363773148,2008-07-20,10:28:23
39.985279,116.350761,0,138,39649.4364351852,2008-07-20,10:28:28
39.985279,116.35076,0,138,39649.4364930556,2008-07-20,10:28:33
39.98528,116.35076,0,138,39649.4365509259,2008-07-20,10:28:38
39.98528,116.35076,0,138,39649.4366087963,2008-07-20,10:28:43
39.98528,116.35076,0,138,39649.4366666667,2008-07-20,10:28:48
39.98528,116.350759,0,138,39649.436724537,2008-07-20,10:28:53
39.985281,116.350759,0,138,39649.4367824074,2008-07-20,10:28:58
39.985281,116.350759,0,139,39649.4368402778,2008-07-20,10:29:03
39.985281,116.35076,0,139,39649.4368981481,2008-07-20,10:29:08
39.985281,116.35076,0,139,39649.4369560185,2008-07-20,10:29:13
39.985281,116.35076,0,139,39649.4370138889,2008-07-20,10:29:18
39.985281,116.35076,0,139,39649.4370717593,2008-07-20,10:29:23
39.985281,116.35076,0,139,39649.4371296296,2008-07-20,10:29:28
39.985281,116.35076,0,139,39649.4371875,2008-07-20,10:29:33
39.985281,116.35076,0,139,39649.4372453704,2008-07-20,10:29:38
39.985281,116.35076,0,139,39649.4373032407,2008-07-20,10:29:43
39.985281,116.35076,0,139,39649.4373611111,2008-07-20,10:29:48
39.985282,116.350759,0,139,39649.4374189815,2008-07-20,10:29:53
39.985281,116.350759,0,139,39649.4374768519,2008-07-20,10:29:58
39.985282,116.350759,0,139,39649.4375347222,2008-07-20,10:30:03
39.985283,116.350758,0,139,39649.4375925926,2008-07-20,10:30:08
39.985283,116.350758,0,139,39649.437650463,2008-07-20,10:30:13
39.985284,116.350758,0,139,39649.4377083333,2008-07-20,10:30:18
39.985284,116.350758,0,139,39649.4377662037,2008-07-20,10:30:23
39.985284,116.350758,0,139,39649.4378240741,2008-07-20,10:30:28
39.985284,116.350757,0,139,39649.4378819444,2008-07-20,10:30:33
39.985287,116.350755,0,139,39649.4379398148,2008-07-20,10:30:38
39.98529,116.350754,0,139,39649.4379976852,2008-07-20,10:30:43
39.985292,116.350756,0,140,39649.4380555556,2008-07-20,10:30:48
39.985294,116.350754,0,140,39649.4381134259,2008-07-20,10:30:53
39.985293,116.350752,0,140,39649.4381712963,2008-07-20,10:30:58
39.985294,116.350751,0,141,39649.4382291667,2008-07-20,10:31:03
39.985295,116.350749,0,141,39649.438287037,2008-07-20,10:31:08
39.985297,116.350746,0,142,39649.4383449074,2008-07-20,10:31:13
39.985298,116.350746,0,142,39649.4384027778,2008-07-20,10:31:18
39.985298,116.350747,0,142,39649.4384606481,2008-07-20,10:31:23
39.985298,116.350747,0,142,39649.4384953704,2008-07-20,10:31:26
39.985298,116.350749,0,142,39649.4385185185,2008-07-20,10:31:28
39.985297,116.350758,0,142,39649.4385763889,2008-07-20,10:31:33
39.985273,116.350933,0,142,39649.4386342593,2008-07-20,10:31:38
39.985355,116.351403,0,142,39649.4386921296,2008-07-20,10:31:43
39.985405,116.352174,0,144,39649.43875,2008-07-20,10:31:48
39.985413,116.352981,0,146,39649.4388078704,2008-07-20,10:31:53
39.985363,116.353801,0,149,39649.4388657407,2008-07-20,10:31:58
39.985362,116.354553,0,153,39649.4389236111,2008-07-20,10:32:03
39.985431,116.35525,0,157,39649.4389814815,2008-07-20,10:32:08
39.985396,116.35584,0,161,39649.4390393518,2008-07-20,10:32:13
39.98536,116.356403,0,164,39649.4390972222,2008-07-20,10:32:18
39.985356,116.356941,0,168,39649.4391550926,2008-07-20,10:32:23
39.98538,116.357359,0,172,39649.439212963,2008-07-20,10:32:28
39.985421,116.35769,0,176,39649.4392708333,2008-07-20,10:32:33
39.98542,116.358021,0,180,39649.4393287037,2008-07-20,10:32:38
39.985393,116.358466,0,183,39649.4393865741,2008-07-20,10:32:43
39.985332,116.358968,0,187,39649.4394444444,2008-07-20,10:32:48
39.985319,116.359492,0,191,39649.4395023148,2008-07-20,10:32:53
39.985381,116.360022,0,195,39649.4395601852,2008-07-20,10:32:58
39.985454,116.360482,0,198,39649.4396180556,2008-07-20,10:33:03
39.985488,116.36085,0,202,39649.4396759259,2008-07-20,10:33:08
39.985514,116.361076,0,206,39649.4397337963,2008-07-20,10:33:13
39.985546,116.361126,0,209,39649.4397916667,2008-07-20,10:33:18
39.985546,116.361126,0,209,39649.4398263889,2008-07-20,10:33:21
39.985543,116.361133,0,212,39649.439849537,2008-07-20,10:33:23
39.985552,116.361174,0,212,39649.4399074074,2008-07-20,10:33:28
39.985561,116.361272,0,213,39649.4399652778,2008-07-20,10:33:33
39.985548,116.361339,0,215,39649.4400231481,2008-07-20,10:33:38
39.985544,116.361357,0,216,39649.4400810185,2008-07-20,10:33:43
39.985538,116.361412,0,216,39649.4401388889,2008-07-20,10:33:48
39.985541,116.361614,0,217,39649.4401967593,2008-07-20,10:33:53
39.985519,116.362052,0,216,39649.4402546296,2008-07-20,10:33:58
39.985522,116.362486,0,217,39649.4403125,2008-07-20,10:34:03
39.985559,116.362669,0,150,39649.4406597222,2008-07-20,10:34:33
39.985558,116.362709,0,209,39649.4407175926,2008-07-20,10:34:38
39.98558,116.362883,0,212,39649.440775463,2008-07-20,10:34:43
39.985574,116.362857,0,213,39649.4408333333,2008-07-20,10:34:48
39.985535,116.362788,0,210,39649.4408912037,2008-07-20,10:34:53
39.985537,116.362784,0,211,39649.4409490741,2008-07-20,10:34:58
39.985543,116.362777,0,211,39649.4410069444,2008-07-20,10:35:03
39.985547,116.362774,0,210,39649.4410648148,2008-07-20,10:35:08
39.985545,116.362775,0,210,39649.4411226852,2008-07-20,10:35:13
39.985545,116.362771,0,210,39649.4411805556,2008-07-20,10:35:18
39.985545,116.362771,0,210,39649.4412152778,2008-07-20,10:35:21
39.985552,116.362763,0,210,39649.4412384259,2008-07-20,10:35:23
39.985554,116.362723,0,207,39649.4412962963,2008-07-20,10:35:28
39.98555,116.362726,0,208,39649.4413541667,2008-07-20,10:35:33
39.98555,116.362726,0,208,39649.4413888889,2008-07-20,10:35:36
39.98555,116.362726,0,208,39649.441412037,2008-07-20,10:35:38
39.985536,116.363024,0,207,39649.4414699074,2008-07-20,10:35:43
39.98557,116.363491,0,207,39649.4415277778,2008-07-20,10:35:48
39.985597,116.364018,0,207,39649.4415856482,2008-07-20,10:35:53
39.985634,116.364582,0,207,39649.4416435185,2008-07-20,10:35:58
39.986001,116.366238,0,183,39649.4417592593,2008-07-20,10:36:08
39.98594,116.366797,0,189,39649.4418171296,2008-07-20,10:36:13
39.985944,116.367377,0,207,39649.441875,2008-07-20,10:36:18
39.985757,116.367805,0,207,39649.4419328704,2008-07-20,10:36:23
39.985724,116.368343,0,209,39649.4419907407,2008-07-20,10:36:28
39.985602,116.368894,0,168,39649.4422222222,2008-07-20,10:36:48
39.98576,116.369362,0,94,39649.4422800926,2008-07-20,10:36:53
39.985724,116.369548,0,178,39649.442337963,2008-07-20,10:36:58
39.985749,116.369874,0,172,39649.4423958333,2008-07-20,10:37:03
39.985735,116.370196,0,167,39649.4424537037,2008-07-20,10:37:08
39.985678,116.370603,0,162,39649.4425115741,2008-07-20,10:37:13
39.985593,116.370979,0,158,39649.4425694444,2008-07-20,10:37:18
39.985674,116.371283,0,155,39649.4426273148,2008-07-20,10:37:23
39.985849,116.371649,0,155,39649.4426851852,2008-07-20,10:37:28
39.985888,116.372214,0,156,39649.4427430556,2008-07-20,10:37:33
39.985905,116.372859,0,153,39649.4428009259,2008-07-20,10:37:38
39.985932,116.373281,0,153,39649.4428587963,2008-07-20,10:37:43
39.985832,116.373511,0,157,39649.4429166667,2008-07-20,10:37:48
39.98562,116.373588,0,158,39649.442974537,2008-07-20,10:37:53
39.985427,116.373286,0,154,39649.4430324074,2008-07-20,10:37:58
39.985296,116.373045,0,153,39649.4430902778,2008-07-20,10:38:03
39.985322,116.372816,0,150,39649.4431481481,2008-07-20,10:38:08
39.985605,116.372667,0,150,39649.4432060185,2008-07-20,10:38:13
39.986029,116.372506,0,147,39649.4432638889,2008-07-20,10:38:18
39.986987,116.372327,0,112,39649.4433796296,2008-07-20,10:38:28
39.987258,116.372312,0,122,39649.4434375,2008-07-20,10:38:33
39.987431,116.372355,0,122,39649.4434953704,2008-07-20,10:38:38
39.987605,116.372318,0,120,39649.4435532407,2008-07-20,10:38:43
39.987812,116.37222,0,119,39649.4436111111,2008-07-20,10:38:48
39.988097,116.372292,0,122,39649.4436689815,2008-07-20,10:38:53
39.988552,116.372205,0,120,39649.4437268519,2008-07-20,10:38:58
39.989014,116.371992,0,120,39649.4437847222,2008-07-20,10:39:03
39.989583,116.3717,0,123,39649.4438425926,2008-07-20,10:39:08
39.99011,116.371446,0,124,39649.443900463,2008-07-20,10:39:13
39.990573,116.371168,0,120,39649.4439583333,2008-07-20,10:39:18
39.991049,116.370921,0,121,39649.4440162037,2008-07-20,10:39:23
39.991491,116.370689,0,133,39649.4440740741,2008-07-20,10:39:28
39.991879,116.370439,0,135,39649.4441319444,2008-07-20,10:39:33
39.992252,116.370194,0,134,39649.4441898148,2008-07-20,10:39:38
39.992599,116.369923,0,133,39649.4442476852,2008-07-20,10:39:43
39.992893,116.369696,0,140,39649.4443055556,2008-07-20,10:39:48
39.992993,116.36963,0,151,39649.4443634259,2008-07-20,10:39:53
39.992993,116.36963,0,151,39649.4443981481,2008-07-20,10:39:56
39.992996,116.369635,0,161,39649.4444212963,2008-07-20,10:39:58
39.993005,116.369629,0,164,39649.4444791667,2008-07-20,10:40:03
39.99305,116.369619,0,166,39649.444537037,2008-07-20,10:40:08
39.993114,116.369533,0,164,39649.4445949074,2008-07-20,10:40:13
39.993112,116.369519,0,164,39649.4446527778,2008-07-20,10:40:18
39.993115,116.369502,0,162,39649.4447106481,2008-07-20,10:40:23
39.993114,116.369503,0,163,39649.4447685185,2008-07-20,10:40:28
39.993114,116.369503,0,163,39649.4448032407,2008-07-20,10:40:31
39.993109,116.369508,0,163,39649.4448263889,2008-07-20,10:40:33
39.993164,116.369463,0,163,39649.4448842593,2008-07-20,10:40:38
39.993274,116.369327,0,163,39649.4449421296,2008-07-20,10:40:43
39.993553,116.369222,0,161,39649.445,2008-07-20,10:40:48
39.993897,116.36899,0,162,39649.4450578704,2008-07-20,10:40:53
39.994256,116.368713,0,167,39649.4451157407,2008-07-20,10:40:58
39.994637,116.3684,0,173,39649.4451736111,2008-07-20,10:41:03
39.995025,116.368063,0,176,39649.4452314815,2008-07-20,10:41:08
39.995368,116.36776,0,178,39649.4452893519,2008-07-20,10:41:13
39.995726,116.367492,0,180,39649.4453472222,2008-07-20,10:41:18
39.996027,116.367289,0,176,39649.4454050926,2008-07-20,10:41:23
39.996134,116.367197,0,170,39649.445462963,2008-07-20,10:41:28
39.996157,116.367171,0,166,39649.4455208333,2008-07-20,10:41:33
39.99616,116.367169,0,167,39649.4455787037,2008-07-20,10:41:38
39.99616,116.367169,0,167,39649.4456134259,2008-07-20,10:41:41
39.996168,116.367162,0,167,39649.4456365741,2008-07-20,10:41:43
39.996178,116.367155,0,167,39649.4456944444,2008-07-20,10:41:48
39.996192,116.367147,0,167,39649.4457523148,2008-07-20,10:41:53
39.996219,116.367139,0,166,39649.4458101852,2008-07-20,10:41:58
39.99624,116.36713,0,164,39649.4458680556,2008-07-20,10:42:03
39.99624,116.36713,0,164,39649.4459027778,2008-07-20,10:42:06
39.996238,116.367132,0,163,39649.4459259259,2008-07-20,10:42:08
39.996228,116.367142,0,163,39649.4459837963,2008-07-20,10:42:13
39.996228,116.367142,0,163,39649.4460185185,2008-07-20,10:42:16
39.996236,116.367142,0,162,39649.4460416667,2008-07-20,10:42:18
39.996367,116.367068,0,163,39649.446099537,2008-07-20,10:42:23
39.996594,116.366932,0,166,39649.4461574074,2008-07-20,10:42:28
39.996924,116.366698,0,173,39649.4462152778,2008-07-20,10:42:33
39.997264,116.366446,0,183,39649.4462731481,2008-07-20,10:42:38
39.997636,116.36615,0,195,39649.4463310185,2008-07-20,10:42:43
39.998014,116.365842,0,212,39649.4463888889,2008-07-20,10:42:48
39.998394,116.365546,0,229,39649.4464467593,2008-07-20,10:42:53
39.998782,116.365239,0,247,39649.4465046296,2008-07-20,10:42:58
39.999141,116.364907,0,264,39649.4465625,2008-07-20,10:43:03
39.999485,116.364637,0,274,39649.4466203704,2008-07-20,10:43:08
39.999778,116.364469,0,272,39649.4466782407,2008-07-20,10:43:13
39.999941,116.36444,0,271,39649.4467361111,2008-07-20,10:43:18
39.99999,116.364689,0,262,39649.4467939815,2008-07-20,10:43:23
40.000021,116.365194,0,260,39649.4468518518,2008-07-20,10:43:28
40.000103,116.365759,0,255,39649.4469097222,2008-07-20,10:43:33
40.000117,116.366246,0,250,39649.4469675926,2008-07-20,10:43:38
40.000068,116.36651,0,244,39649.447025463,2008-07-20,10:43:43
40.0001,116.366548,0,243,39649.4470833333,2008-07-20,10:43:48
40.000114,116.366542,0,247,39649.4471412037,2008-07-20,10:43:53
40.000114,116.366542,0,247,39649.4471759259,2008-07-20,10:43:56
40.000116,116.366535,0,249,39649.4471990741,2008-07-20,10:43:58
40.000112,116.36657,0,248,39649.4472569444,2008-07-20,10:44:03
40.000121,116.366609,0,247,39649.4473148148,2008-07-20,10:44:08
40.000145,116.366738,0,241,39649.4473726852,2008-07-20,10:44:13
40.000159,116.367096,0,238,39649.4474305556,2008-07-20,10:44:18
40.000191,116.367489,0,243,39649.4474884259,2008-07-20,10:44:23
40.000202,116.36797,0,251,39649.4475462963,2008-07-20,10:44:28
40.000201,116.368428,0,262,39649.4476041667,2008-07-20,10:44:33
40.000393,116.372483,0,275,39649.4482407407,2008-07-20,10:45:28
40.000369,116.372529,0,267,39649.4482986111,2008-07-20,10:45:33
40.000262,116.372665,0,220,39649.4483564815,2008-07-20,10:45:38
40.000218,116.37278,0,204,39649.4484143518,2008-07-20,10:45:43
40.00021,116.372808,0,182,39649.4484722222,2008-07-20,10:45:48
40.000219,116.372842,0,173,39649.4485300926,2008-07-20,10:45:53
40.000248,116.372912,0,159,39649.448587963,2008-07-20,10:45:58
40.000258,116.37298,0,151,39649.4486458333,2008-07-20,10:46:03
40.000286,116.373048,0,153,39649.4487037037,2008-07-20,10:46:08
40.000271,116.373108,0,150,39649.4487615741,2008-07-20,10:46:13
40.000257,116.373203,0,144,39649.4488194444,2008-07-20,10:46:18
40.000272,116.373292,0,135,39649.4488773148,2008-07-20,10:46:23
40.000277,116.373376,0,133,39649.4489351852,2008-07-20,10:46:28
40.000256,116.373448,0,133,39649.4489930556,2008-07-20,10:46:33
40.000247,116.373539,0,138,39649.4490509259,2008-07-20,10:46:38
40.000238,116.373629,0,142,39649.4491087963,2008-07-20,10:46:43
40.000239,116.373707,0,146,39649.4491666667,2008-07-20,10:46:48
40.000244,116.373775,0,147,39649.449224537,2008-07-20,10:46:53
40.00025,116.373852,0,148,39649.4492824074,2008-07-20,10:46:58
40.000269,116.37395,0,149,39649.4493402778,2008-07-20,10:47:03
40.000267,116.373993,0,148,39649.4493981482,2008-07-20,10:47:08
40.000273,116.374028,0,152,39649.4494560185,2008-07-20,10:47:13
40.000205,116.374035,0,159,39649.4495138889,2008-07-20,10:47:18
40.000186,116.374102,0,160,39649.4495717593,2008-07-20,10:47:23
40.000186,116.374126,0,160,39649.4496296296,2008-07-20,10:47:28
40.000175,116.374294,0,162,39649.4496875,2008-07-20,10:47:33
40.00019,116.374407,0,163,39649.4497453704,2008-07-20,10:47:38
40.000213,116.374485,0,161,39649.4498032407,2008-07-20,10:47:43
40.000229,116.374601,0,156,39649.4498611111,2008-07-20,10:47:48
40.000245,116.374667,0,151,39649.4499189815,2008-07-20,10:47:53
40.000267,116.374751,0,146,39649.4499768519,2008-07-20,10:47:58
40.000269,116.374851,0,144,39649.4500347222,2008-07-20,10:48:03
40.000282,116.374941,0,146,39649.4500925926,2008-07-20,10:48:08
40.000315,116.375028,0,150,39649.450150463,2008-07-20,10:48:13
40.000333,116.375107,0,153,39649.4502083333,2008-07-20,10:48:18
40.000328,116.37518,0,155,39649.4502662037,2008-07-20,10:48:23
40.000321,116.375271,0,157,39649.4503240741,2008-07-20,10:48:28
40.000303,116.375357,0,159,39649.4503819444,2008-07-20,10:48:33
40.000296,116.375409,0,163,39649.4504398148,2008-07-20,10:48:38
40.000282,116.375489,0,163,39649.4504976852,2008-07-20,10:48:43
40.000249,116.37553,0,159,39649.4505555556,2008-07-20,10:48:48
40.000171,116.375613,0,147,39649.4506134259,2008-07-20,10:48:53
40.00015,116.375674,0,146,39649.4506712963,2008-07-20,10:48:58
40.000137,116.375706,0,145,39649.4507291667,2008-07-20,10:49:03
40.00018,116.375796,0,145,39649.450787037,2008-07-20,10:49:08
40.000213,116.375885,0,146,39649.4508449074,2008-07-20,10:49:13
40.000236,116.37599,0,146,39649.4509027778,2008-07-20,10:49:18
40.000239,116.376048,0,145,39649.4509606481,2008-07-20,10:49:23
40.000267,116.376132,0,145,39649.4510185185,2008-07-20,10:49:28
40.000263,116.376188,0,144,39649.4510763889,2008-07-20,10:49:33
40.000246,116.37626,0,144,39649.4511342593,2008-07-20,10:49:38
40.000252,116.376314,0,143,39649.4511921296,2008-07-20,10:49:43
40.000282,116.376387,0,142,39649.45125,2008-07-20,10:49:48
40.000349,116.376478,0,142,39649.4513078704,2008-07-20,10:49:53
40.000312,116.376568,0,141,39649.4513657407,2008-07-20,10:49:58
40.000284,116.376619,0,140,39649.4514236111,2008-07-20,10:50:03
40.000313,116.376693,0,140,39649.4514814815,2008-07-20,10:50:08
40.000369,116.376793,0,139,39649.4515393519,2008-07-20,10:50:13
40.000364,116.37689,0,139,39649.4515972222,2008-07-20,10:50:18
40.000344,116.376949,0,138,39649.4516550926,2008-07-20,10:50:23
40.000336,116.377004,0,137,39649.451712963,2008-07-20,10:50:28
40.000373,116.377101,0,136,39649.4517708333,2008-07-20,10:50:33
40.000383,116.377139,0,135,39649.4518287037,2008-07-20,10:50:38
40.000372,116.377226,0,134,39649.4518865741,2008-07-20,10:50:43
40.000243,116.377309,0,133,39649.4519444444,2008-07-20,10:50:48
40.000225,116.377353,0,133,39649.4520023148,2008-07-20,10:50:53
40.000233,116.377433,0,133,39649.4520601852,2008-07-20,10:50:58
40.000246,116.377534,0,131,39649.4521180556,2008-07-20,10:51:03
40.000249,116.377565,0,130,39649.4521759259,2008-07-20,10:51:08
40.000304,116.377623,0,127,39649.4522337963,2008-07-20,10:51:13
40.000317,116.377723,0,124,39649.4522916667,2008-07-20,10:51:18
40.000267,116.377825,0,121,39649.452349537,2008-07-20,10:51:23
40.000266,116.377868,0,117,39649.4524074074,2008-07-20,10:51:28
40.000271,116.377921,0,114,39649.4524652778,2008-07-20,10:51:33
40.000321,116.378002,0,111,39649.4525231481,2008-07-20,10:51:38
40.000251,116.378034,0,107,39649.4525810185,2008-07-20,10:51:43
40.00017,116.378062,0,104,39649.4526388889,2008-07-20,10:51:48
40.000094,116.378127,0,101,39649.4526967593,2008-07-20,10:51:53
40.000023,116.378263,0,101,39649.4527546296,2008-07-20,10:51:58
40.000023,116.378263,0,101,39649.4527893519,2008-07-20,10:52:01
40.00002,116.378263,0,104,39649.4528125,2008-07-20,10:52:03
40.00002,116.378139,0,103,39649.4528703704,2008-07-20,10:52:08
39.999987,116.377971,0,99,39649.4529282407,2008-07-20,10:52:13
39.999912,116.378035,0,102,39649.4529861111,2008-07-20,10:52:18
39.999861,116.378017,0,103,39649.4530439815,2008-07-20,10:52:23
39.999768,116.378043,0,106,39649.4531018519,2008-07-20,10:52:28
39.999687,116.378075,0,108,39649.4531597222,2008-07-20,10:52:33
39.999631,116.378115,0,113,39649.4532175926,2008-07-20,10:52:38
39.999558,116.378169,0,122,39649.453275463,2008-07-20,10:52:43
39.999505,116.378214,0,123,39649.4533333333,2008-07-20,10:52:48
39.999445,116.378301,0,124,39649.4533912037,2008-07-20,10:52:53
39.999404,116.378373,0,130,39649.4534490741,2008-07-20,10:52:58
39.999376,116.378407,0,134,39649.4535069444,2008-07-20,10:53:03
39.999335,116.378414,0,141,39649.4535648148,2008-07-20,10:53:08
39.999299,116.378448,0,150,39649.4536226852,2008-07-20,10:53:13
39.999255,116.378484,0,159,39649.4536805556,2008-07-20,10:53:18
39.999262,116.378586,0,164,39649.4537384259,2008-07-20,10:53:23
39.999287,116.378726,0,168,39649.4537962963,2008-07-20,10:53:28
39.99925,116.378807,0,164,39649.4538541667,2008-07-20,10:53:33
39.999313,116.378874,0,179,39649.453912037,2008-07-20,10:53:38
39.999335,116.378916,0,188,39649.4539699074,2008-07-20,10:53:43
39.999356,116.37893,0,193,39649.4540277778,2008-07-20,10:53:48
39.999389,116.379066,0,198,39649.4540856481,2008-07-20,10:53:53
39.999405,116.379195,0,205,39649.4541435185,2008-07-20,10:53:58
39.99943,116.379274,0,212,39649.4542013889,2008-07-20,10:54:03
39.999439,116.37935,0,214,39649.4542592593,2008-07-20,10:54:08
39.999438,116.379412,0,210,39649.4543171296,2008-07-20,10:54:13
39.999451,116.379419,0,214,39649.454375,2008-07-20,10:54:18
39.999443,116.37943,0,213,39649.4544328704,2008-07-20,10:54:23
39.999435,116.379443,0,213,39649.4544907407,2008-07-20,10:54:28
39.999434,116.379444,0,212,39649.4545486111,2008-07-20,10:54:33
39.999434,116.379444,0,212,39649.4545833333,2008-07-20,10:54:36
39.999437,116.379441,0,212,39649.4546064815,2008-07-20,10:54:38
39.999441,116.379432,0,212,39649.4546643518,2008-07-20,10:54:43
39.999468,116.379433,0,212,39649.4547222222,2008-07-20,10:54:48
39.999485,116.379442,0,212,39649.4547800926,2008-07-20,10:54:53
39.999565,116.379405,0,213,39649.454837963,2008-07-20,10:54:58
39.999656,116.379375,0,213,39649.4548958333,2008-07-20,10:55:03
39.99977,116.379306,0,214,39649.4549537037,2008-07-20,10:55:08
39.999906,116.379247,0,214,39649.4550115741,2008-07-20,10:55:13
40.000005,116.379253,0,214,39649.4550694444,2008-07-20,10:55:18
40.000255,116.379341,0,261,39649.4607986111,2008-07-20,11:03:33
40.000296,116.379339,0,263,39649.4608564815,2008-07-20,11:03:38
40.000296,116.379339,0,263,39649.4608912037,2008-07-20,11:03:41
40.00029,116.379334,0,265,39649.4609143519,2008-07-20,11:03:43
40.000251,116.379337,0,266,39649.4609722222,2008-07-20,11:03:48
40.000231,116.379335,0,268,39649.4610300926,2008-07-20,11:03:53
40.000236,116.379332,0,269,39649.461087963,2008-07-20,11:03:58
40.00024,116.37933,0,269,39649.4611458333,2008-07-20,11:04:03
40.000243,116.379327,0,269,39649.4612037037,2008-07-20,11:04:08
40.000246,116.379325,0,269,39649.4612615741,2008-07-20,11:04:13
40.00025,116.379323,0,269,39649.4613194444,2008-07-20,11:04:18
40.000251,116.379321,0,269,39649.4613773148,2008-07-20,11:04:23
40.00025,116.379322,0,269,39649.4614351852,2008-07-20,11:04:28
40.00025,116.379322,0,269,39649.4614930556,2008-07-20,11:04:33
40.00025,116.379322,0,269,39649.4615509259,2008-07-20,11:04:38
40.000256,116.37932,0,269,39649.4616087963,2008-07-20,11:04:43
40.000257,116.37932,0,269,39649.4616666667,2008-07-20,11:04:48
40.000257,116.37932,0,269,39649.4617013889,2008-07-20,11:04:51
40.000257,116.37932,0,269,39649.461724537,2008-07-20,11:04:53
40.000229,116.379311,0,272,39649.4617824074,2008-07-20,11:04:58
40.000219,116.379316,0,272,39649.4618402778,2008-07-20,11:05:03
40.000209,116.379322,0,272,39649.4618981481,2008-07-20,11:05:08
40.000197,116.379327,0,272,39649.4619560185,2008-07-20,11:05:13
40.000217,116.379343,0,272,39649.4620138889,2008-07-20,11:05:18
40.000209,116.379326,0,273,39649.4620717593,2008-07-20,11:05:23
40.000192,116.379321,0,273,39649.4621296296,2008-07-20,11:05:28
40.000155,116.379337,0,273,39649.4621875,2008-07-20,11:05:33
40.000124,116.379361,0,273,39649.4622453704,2008-07-20,11:05:38
