# Supplementary material for: Research on differential privacy protection method based on user tendency
Source: PLoS One. 2023 Oct 26;18(10):e0288823. doi: 10.1371/journal.pone.0288823 (PMC10602288; doi:10.1371/journal.pone.0288823)
Supplement: S3 Data — (ZIP) [file pone.0288823.s003.zip › Data 5-3/052/Trajectory/20080721040656.plt]

Geolife trajectory
WGS 84
Altitude is in Feet
Reserved 3
0,2,255,My Track,0,0,2,8421376
0
39.999463,116.378383,0,492,39650.1714814815,2008-07-21,04:06:56
39.999568,116.378136,0,492,39650.1715393519,2008-07-21,04:07:01
39.999552,116.378575,0,492,39650.1715972222,2008-07-21,04:07:06
39.999631,116.378626,0,492,39650.1716550926,2008-07-21,04:07:11
39.999697,116.378657,0,493,39650.171712963,2008-07-21,04:07:16
39.999762,116.378694,0,493,39650.1717708333,2008-07-21,04:07:21
40.00007,116.379318,0,473,39650.1718287037,2008-07-21,04:07:26
40.000152,116.37928,0,472,39650.1718865741,2008-07-21,04:07:31
40.00025,116.379166,0,471,39650.1719444444,2008-07-21,04:07:36
40.000695,116.377913,0,426,39650.1720023148,2008-07-21,04:07:41
40.000767,116.377675,0,420,39650.1720601852,2008-07-21,04:07:46
40.000729,116.377576,0,406,39650.1721180556,2008-07-21,04:07:51
40.000739,116.37744,0,391,39650.1721759259,2008-07-21,04:07:56
40.000706,116.377368,0,387,39650.1722337963,2008-07-21,04:08:01
40.000686,116.377318,0,383,39650.1722916667,2008-07-21,04:08:06
40.000672,116.377271,0,378,39650.172349537,2008-07-21,04:08:11
40.000663,116.377182,0,374,39650.1724074074,2008-07-21,04:08:16
40.000693,116.377144,0,371,39650.1724652778,2008-07-21,04:08:21
40.000688,116.377107,0,366,39650.1725231481,2008-07-21,04:08:26
40.0007,116.377051,0,363,39650.1725810185,2008-07-21,04:08:31
40.000702,116.376957,0,359,39650.1726388889,2008-07-21,04:08:36
40.00074,116.376877,0,356,39650.1726967593,2008-07-21,04:08:41
40.000747,116.376828,0,353,39650.1727546296,2008-07-21,04:08:46
40.000766,116.376769,0,348,39650.1728125,2008-07-21,04:08:51
40.000771,116.376698,0,342,39650.1728703704,2008-07-21,04:08:56
40.000771,116.376627,0,337,39650.1729282407,2008-07-21,04:09:01
40.000761,116.376563,0,332,39650.1729861111,2008-07-21,04:09:06
40.000753,116.376513,0,327,39650.1730439815,2008-07-21,04:09:11
40.00074,116.376453,0,323,39650.1731018518,2008-07-21,04:09:16
40.000736,116.376385,0,317,39650.1731597222,2008-07-21,04:09:21
40.000725,116.376326,0,310,39650.1732175926,2008-07-21,04:09:26
40.00071,116.376243,0,305,39650.173275463,2008-07-21,04:09:31
40.000627,116.376154,0,293,39650.1733333333,2008-07-21,04:09:36
39.999987,116.37643,0,247,39650.1733912037,2008-07-21,04:09:41
40.000114,116.375975,0,185,39650.1734490741,2008-07-21,04:09:46
40.000184,116.375745,0,161,39650.1735069444,2008-07-21,04:09:51
40.000182,116.375653,0,148,39650.1735648148,2008-07-21,04:09:56
40.000197,116.375518,0,138,39650.1736226852,2008-07-21,04:10:01
40.000219,116.375416,0,135,39650.1736805556,2008-07-21,04:10:06
40.000276,116.37528,0,137,39650.1737384259,2008-07-21,04:10:11
40.000327,116.375186,0,146,39650.1737962963,2008-07-21,04:10:16
40.000364,116.37503,0,156,39650.1738541667,2008-07-21,04:10:21
40.000396,116.374916,0,164,39650.173912037,2008-07-21,04:10:26
40.000413,116.374813,0,169,39650.1739699074,2008-07-21,04:10:31
40.000408,116.374725,0,170,39650.1740277778,2008-07-21,04:10:36
40.000401,116.374626,0,164,39650.1740856481,2008-07-21,04:10:41
40.000258,116.374549,0,121,39650.1741435185,2008-07-21,04:10:46
40.000245,116.374436,0,116,39650.1742013889,2008-07-21,04:10:51
40.000244,116.374351,0,103,39650.1742592593,2008-07-21,04:10:56
40.000238,116.374276,0,99,39650.1743171296,2008-07-21,04:11:01
40.000278,116.374053,0,101,39650.174375,2008-07-21,04:11:06
40.000258,116.373983,0,105,39650.1744328704,2008-07-21,04:11:11
40.000239,116.37389,0,106,39650.1744907407,2008-07-21,04:11:16
40.00022,116.373793,0,108,39650.1745486111,2008-07-21,04:11:21
40.000217,116.373706,0,109,39650.1746064815,2008-07-21,04:11:26
40.000213,116.373618,0,111,39650.1746643518,2008-07-21,04:11:31
40.000202,116.373532,0,108,39650.1747222222,2008-07-21,04:11:36
40.000208,116.373455,0,108,39650.1747800926,2008-07-21,04:11:41
40.000222,116.373365,0,120,39650.174837963,2008-07-21,04:11:46
40.000219,116.373272,0,120,39650.1748958333,2008-07-21,04:11:51
40.000216,116.373191,0,120,39650.1749537037,2008-07-21,04:11:56
40.000224,116.373101,0,119,39650.1750115741,2008-07-21,04:12:01
40.000251,116.37301,0,116,39650.1750694444,2008-07-21,04:12:06
40.000264,116.372911,0,117,39650.1751273148,2008-07-21,04:12:11
40.000256,116.372832,0,120,39650.1751851852,2008-07-21,04:12:16
40.000272,116.372787,0,117,39650.1752430556,2008-07-21,04:12:21
40.000292,116.372708,0,118,39650.1753009259,2008-07-21,04:12:26
40.000277,116.372626,0,122,39650.1753587963,2008-07-21,04:12:31
40.000272,116.372558,0,124,39650.1754166667,2008-07-21,04:12:36
40.000412,116.372731,0,141,39650.1779050926,2008-07-21,04:16:11
40.000441,116.372982,0,140,39650.177962963,2008-07-21,04:16:16
40.000405,116.37338,0,139,39650.1780208333,2008-07-21,04:16:21
40.00039,116.373833,0,138,39650.1780787037,2008-07-21,04:16:26
40.000376,116.374255,0,137,39650.1781365741,2008-07-21,04:16:31
40.000365,116.374498,0,137,39650.1781944444,2008-07-21,04:16:36
40.000345,116.374722,0,136,39650.1782523148,2008-07-21,04:16:41
40.000332,116.375069,0,136,39650.1783101852,2008-07-21,04:16:46
40.000324,116.375497,0,136,39650.1783680556,2008-07-21,04:16:51
40.000353,116.375974,0,136,39650.1784259259,2008-07-21,04:16:56
40.000371,116.376566,0,136,39650.1784837963,2008-07-21,04:17:01
40.000382,116.377216,0,136,39650.1785416667,2008-07-21,04:17:06
40.000409,116.377929,0,136,39650.178599537,2008-07-21,04:17:11
40.000439,116.378644,0,135,39650.1786574074,2008-07-21,04:17:16
40.000446,116.379259,0,134,39650.1787152778,2008-07-21,04:17:21
40.000455,116.379747,0,132,39650.1787731481,2008-07-21,04:17:26
40.000473,116.380129,0,131,39650.1788310185,2008-07-21,04:17:31
40.000459,116.380459,0,128,39650.1788888889,2008-07-21,04:17:36
40.000268,116.380625,0,122,39650.1789467593,2008-07-21,04:17:41
40.000002,116.380615,0,120,39650.1790046296,2008-07-21,04:17:46
39.999623,116.380611,0,118,39650.1790625,2008-07-21,04:17:51
39.999398,116.380535,0,117,39650.1791203704,2008-07-21,04:17:56
39.999338,116.380524,0,118,39650.1791782407,2008-07-21,04:18:01
39.999336,116.380535,0,119,39650.1792361111,2008-07-21,04:18:06
39.999336,116.380535,0,119,39650.1792708333,2008-07-21,04:18:09
39.999338,116.380536,0,120,39650.1792939815,2008-07-21,04:18:11
39.99923,116.380533,0,125,39650.1793518519,2008-07-21,04:18:16
39.998969,116.380637,0,144,39650.1794097222,2008-07-21,04:18:21
39.998826,116.380712,0,151,39650.1794675926,2008-07-21,04:18:26
39.998485,116.380736,0,153,39650.179525463,2008-07-21,04:18:31
39.998041,116.380682,0,153,39650.1795833333,2008-07-21,04:18:36
39.99765,116.380612,0,154,39650.1796412037,2008-07-21,04:18:41
39.997329,116.380589,0,156,39650.1796990741,2008-07-21,04:18:46
39.997122,116.3806,0,161,39650.1797569444,2008-07-21,04:18:51
39.997036,116.380617,0,166,39650.1798148148,2008-07-21,04:18:56
39.996925,116.38063,0,172,39650.1798726852,2008-07-21,04:19:01
39.99673,116.38064,0,176,39650.1799305556,2008-07-21,04:19:06
39.996423,116.380675,0,184,39650.1799884259,2008-07-21,04:19:11
39.996044,116.38072,0,190,39650.1800462963,2008-07-21,04:19:16
39.995677,116.380696,0,193,39650.1801041667,2008-07-21,04:19:21
39.995496,116.380708,0,193,39650.180162037,2008-07-21,04:19:26
39.995462,116.380662,0,192,39650.1802199074,2008-07-21,04:19:31
39.995404,116.380661,0,193,39650.1802777778,2008-07-21,04:19:36
39.995194,116.380659,0,190,39650.1803356481,2008-07-21,04:19:41
39.994786,116.380701,0,173,39650.1803935185,2008-07-21,04:19:46
39.99438,116.380754,0,170,39650.1804513889,2008-07-21,04:19:51
39.993937,116.380809,0,165,39650.1805092593,2008-07-21,04:19:56
39.993455,116.380844,0,161,39650.1805671296,2008-07-21,04:20:01
39.992926,116.380849,0,158,39650.180625,2008-07-21,04:20:06
39.992354,116.380851,0,156,39650.1806828704,2008-07-21,04:20:11
39.991749,116.380749,0,142,39650.1807407407,2008-07-21,04:20:16
39.991326,116.380779,0,126,39650.1807986111,2008-07-21,04:20:21
39.991118,116.380804,0,102,39650.1808564815,2008-07-21,04:20:26
39.991071,116.380777,0,104,39650.1809143518,2008-07-21,04:20:31
39.991076,116.380768,0,104,39650.1809722222,2008-07-21,04:20:36
39.991076,116.380768,0,104,39650.1810069444,2008-07-21,04:20:39
39.99108,116.38077,0,104,39650.1810300926,2008-07-21,04:20:41
39.991083,116.380796,0,104,39650.181087963,2008-07-21,04:20:46
39.99107,116.380832,0,105,39650.1811458333,2008-07-21,04:20:51
39.991068,116.380845,0,105,39650.1812037037,2008-07-21,04:20:56
39.991064,116.380869,0,105,39650.1812615741,2008-07-21,04:21:01
39.990984,116.38093,0,105,39650.1813194444,2008-07-21,04:21:06
39.990757,116.381013,0,103,39650.1813773148,2008-07-21,04:21:11
39.990411,116.380969,0,99,39650.1814351852,2008-07-21,04:21:16
39.989941,116.380989,0,93,39650.1814930556,2008-07-21,04:21:21
39.989423,116.381023,0,89,39650.1815509259,2008-07-21,04:21:26
39.988903,116.381132,0,87,39650.1816087963,2008-07-21,04:21:31
39.988374,116.381213,0,72,39650.1816666667,2008-07-21,04:21:36
39.987826,116.38122,0,74,39650.181724537,2008-07-21,04:21:41
39.987389,116.381235,0,81,39650.1817824074,2008-07-21,04:21:46
39.986916,116.381204,0,82,39650.1818402778,2008-07-21,04:21:51
39.986501,116.381197,0,83,39650.1818981481,2008-07-21,04:21:56
39.986024,116.381226,0,79,39650.1819560185,2008-07-21,04:22:01
39.985453,116.381235,0,77,39650.1820138889,2008-07-21,04:22:06
39.984823,116.381274,0,75,39650.1820717593,2008-07-21,04:22:11
39.984216,116.381283,0,78,39650.1821296296,2008-07-21,04:22:16
39.983611,116.381305,0,86,39650.1821875,2008-07-21,04:22:21
39.983148,116.381274,0,87,39650.1822453704,2008-07-21,04:22:26
39.982824,116.381261,0,95,39650.1823032407,2008-07-21,04:22:31
39.982521,116.381291,0,99,39650.1823611111,2008-07-21,04:22:36
39.982387,116.381299,0,99,39650.1824189815,2008-07-21,04:22:41
39.982322,116.381285,0,102,39650.1824768518,2008-07-21,04:22:46
39.98225,116.381308,0,112,39650.1825347222,2008-07-21,04:22:51
39.982103,116.381317,0,126,39650.1825925926,2008-07-21,04:22:56
39.981829,116.381315,0,140,39650.182650463,2008-07-21,04:23:01
39.981389,116.381467,0,135,39650.1827083333,2008-07-21,04:23:06
39.980966,116.381513,0,134,39650.1827662037,2008-07-21,04:23:11
39.980591,116.381469,0,135,39650.1828240741,2008-07-21,04:23:16
39.980166,116.381552,0,136,39650.1828819444,2008-07-21,04:23:21
39.979684,116.381593,0,142,39650.1829398148,2008-07-21,04:23:26
39.97916,116.381593,0,154,39650.1829976852,2008-07-21,04:23:31
39.978539,116.381629,0,157,39650.1830555556,2008-07-21,04:23:36
39.97791,116.381686,0,156,39650.1831134259,2008-07-21,04:23:41
39.977304,116.381753,0,156,39650.1831712963,2008-07-21,04:23:46
39.976707,116.381777,0,158,39650.1832291667,2008-07-21,04:23:51
39.976151,116.381808,0,162,39650.183287037,2008-07-21,04:23:56
39.975781,116.381813,0,160,39650.1833449074,2008-07-21,04:24:01
39.975703,116.381819,0,157,39650.1834027778,2008-07-21,04:24:06
39.975703,116.381819,0,157,39650.1834375,2008-07-21,04:24:09
39.975696,116.38182,0,158,39650.1834606482,2008-07-21,04:24:11
39.975686,116.381822,0,157,39650.1835185185,2008-07-21,04:24:16
39.975683,116.381821,0,157,39650.1835763889,2008-07-21,04:24:21
39.975675,116.381821,0,157,39650.1836342593,2008-07-21,04:24:26
39.97568,116.38182,0,157,39650.1836921296,2008-07-21,04:24:31
39.975684,116.38182,0,157,39650.18375,2008-07-21,04:24:36
39.975688,116.381821,0,158,39650.1838078704,2008-07-21,04:24:41
39.975696,116.38182,0,158,39650.1838657407,2008-07-21,04:24:46
39.975701,116.38182,0,159,39650.1839236111,2008-07-21,04:24:51
39.975704,116.381819,0,159,39650.1839814815,2008-07-21,04:24:56
39.975709,116.381819,0,159,39650.1840393519,2008-07-21,04:25:01
39.975709,116.381819,0,159,39650.1840740741,2008-07-21,04:25:04
39.975716,116.381817,0,158,39650.1840972222,2008-07-21,04:25:06
39.975678,116.381796,0,152,39650.1841550926,2008-07-21,04:25:11
39.975499,116.381899,0,144,39650.184212963,2008-07-21,04:25:16
39.975358,116.382238,0,135,39650.1842708333,2008-07-21,04:25:21
39.975354,116.382807,0,123,39650.1843287037,2008-07-21,04:25:26
39.975343,116.383443,0,121,39650.1843865741,2008-07-21,04:25:31
39.975375,116.384118,0,115,39650.1844444444,2008-07-21,04:25:36
39.97542,116.384797,0,114,39650.1845023148,2008-07-21,04:25:41
39.975435,116.385496,0,110,39650.1845601852,2008-07-21,04:25:46
39.975407,116.386086,0,114,39650.1846180556,2008-07-21,04:25:51
39.97539,116.386132,0,112,39650.1846759259,2008-07-21,04:25:56
39.975386,116.386132,0,110,39650.1847337963,2008-07-21,04:26:01
39.975386,116.386132,0,110,39650.1847685185,2008-07-21,04:26:04
39.975389,116.386133,0,109,39650.1847916667,2008-07-21,04:26:06
39.975407,116.386283,0,112,39650.184849537,2008-07-21,04:26:11
39.975397,116.386628,0,107,39650.1849074074,2008-07-21,04:26:16
39.975339,116.387064,0,99,39650.1849652778,2008-07-21,04:26:21
39.975158,116.387545,0,96,39650.1850231481,2008-07-21,04:26:26
39.974914,116.387941,0,105,39650.1850810185,2008-07-21,04:26:31
39.974513,116.387984,0,123,39650.1851388889,2008-07-21,04:26:36
39.974015,116.388003,0,132,39650.1851967593,2008-07-21,04:26:41
39.973498,116.38801,0,135,39650.1852546296,2008-07-21,04:26:46
39.972981,116.387983,0,137,39650.1853125,2008-07-21,04:26:51
39.9724,116.388009,0,136,39650.1853703704,2008-07-21,04:26:56
39.971806,116.388041,0,136,39650.1854282407,2008-07-21,04:27:01
39.971286,116.388116,0,138,39650.1854861111,2008-07-21,04:27:06
39.970864,116.388171,0,139,39650.1855439815,2008-07-21,04:27:11
39.970438,116.388186,0,141,39650.1856018519,2008-07-21,04:27:16
39.969887,116.388201,0,154,39650.1856597222,2008-07-21,04:27:21
39.969355,116.38824,0,157,39650.1857175926,2008-07-21,04:27:26
39.968766,116.388278,0,160,39650.185775463,2008-07-21,04:27:31
39.968107,116.388352,0,164,39650.1858333333,2008-07-21,04:27:36
39.967498,116.3884,0,167,39650.1858912037,2008-07-21,04:27:41
39.966889,116.388395,0,168,39650.1859490741,2008-07-21,04:27:46
39.96618,116.388445,0,162,39650.1860069444,2008-07-21,04:27:51
39.965487,116.388428,0,154,39650.1860648148,2008-07-21,04:27:56
39.964886,116.388418,0,152,39650.1861226852,2008-07-21,04:28:01
39.964638,116.388389,0,150,39650.1861805556,2008-07-21,04:28:06
39.96442,116.388384,0,155,39650.1862384259,2008-07-21,04:28:11
39.96413,116.388371,0,160,39650.1862962963,2008-07-21,04:28:16
39.963799,116.388375,0,167,39650.1863541667,2008-07-21,04:28:21
39.963201,116.388442,0,164,39650.186412037,2008-07-21,04:28:26
39.962654,116.38848,0,165,39650.1864699074,2008-07-21,04:28:31
39.962211,116.388495,0,167,39650.1865277778,2008-07-21,04:28:36
39.962038,116.388477,0,165,39650.1865856481,2008-07-21,04:28:41
39.962018,116.388485,0,166,39650.1866435185,2008-07-21,04:28:46
39.962043,116.388494,0,168,39650.1867013889,2008-07-21,04:28:51
39.962059,116.388496,0,168,39650.1867592593,2008-07-21,04:28:56
39.962045,116.388503,0,166,39650.1868171296,2008-07-21,04:29:01
39.961931,116.38855,0,163,39650.186875,2008-07-21,04:29:06
39.96166,116.38856,0,156,39650.1869328704,2008-07-21,04:29:11
39.961342,116.388605,0,156,39650.1869907407,2008-07-21,04:29:16
39.960937,116.388641,0,155,39650.1870486111,2008-07-21,04:29:21
39.960478,116.388635,0,165,39650.1871064815,2008-07-21,04:29:26
39.959958,116.388662,0,169,39650.1871643519,2008-07-21,04:29:31
39.959375,116.388663,0,173,39650.1872222222,2008-07-21,04:29:36
39.958832,116.388689,0,179,39650.1872800926,2008-07-21,04:29:41
39.9585,116.388679,0,185,39650.187337963,2008-07-21,04:29:46
39.958477,116.388702,0,210,39650.1873958333,2008-07-21,04:29:51
39.958477,116.388703,0,213,39650.1874537037,2008-07-21,04:29:56
39.958477,116.388704,0,214,39650.1875115741,2008-07-21,04:30:01
39.95848,116.388705,0,216,39650.1875694444,2008-07-21,04:30:06
39.95848,116.388706,0,217,39650.1876273148,2008-07-21,04:30:11
39.95848,116.388706,0,217,39650.187662037,2008-07-21,04:30:14
39.958488,116.388706,0,219,39650.1876851852,2008-07-21,04:30:16
39.958433,116.38874,0,219,39650.1877430556,2008-07-21,04:30:21
39.958222,116.388744,0,215,39650.1878009259,2008-07-21,04:30:26
39.957897,116.388778,0,216,39650.1878587963,2008-07-21,04:30:31
39.957484,116.388799,0,216,39650.1879166667,2008-07-21,04:30:36
39.957022,116.388833,0,213,39650.187974537,2008-07-21,04:30:41
39.956503,116.388848,0,212,39650.1880324074,2008-07-21,04:30:46
39.955989,116.388867,0,206,39650.1880902778,2008-07-21,04:30:51
39.955444,116.388854,0,191,39650.1881481481,2008-07-21,04:30:56
39.954873,116.388857,0,179,39650.1882060185,2008-07-21,04:31:01
39.954297,116.388855,0,168,39650.1882638889,2008-07-21,04:31:06
39.953693,116.388901,0,158,39650.1883217593,2008-07-21,04:31:11
39.953052,116.388935,0,148,39650.1883796296,2008-07-21,04:31:16
39.952391,116.388961,0,140,39650.1884375,2008-07-21,04:31:21
39.951787,116.388985,0,123,39650.1884953704,2008-07-21,04:31:26
39.951148,116.389005,0,114,39650.1885532407,2008-07-21,04:31:31
39.950471,116.389029,0,120,39650.1886111111,2008-07-21,04:31:36
39.949808,116.389024,0,110,39650.1886689815,2008-07-21,04:31:41
39.949154,116.389053,0,104,39650.1887268518,2008-07-21,04:31:46
39.948535,116.389109,0,100,39650.1887847222,2008-07-21,04:31:51
39.948033,116.389104,0,106,39650.1888425926,2008-07-21,04:31:56
39.947729,116.389062,0,108,39650.188900463,2008-07-21,04:32:01
39.947648,116.388807,0,105,39650.1889583333,2008-07-21,04:32:06
39.947624,116.388398,0,105,39650.1890162037,2008-07-21,04:32:11
39.947644,116.387916,0,104,39650.1890740741,2008-07-21,04:32:16
39.947608,116.387572,0,97,39650.1891319444,2008-07-21,04:32:21
39.947477,116.387409,0,94,39650.1891898148,2008-07-21,04:32:26
39.947171,116.38748,0,90,39650.1892476852,2008-07-21,04:32:31
39.94695,116.387491,0,89,39650.1893055556,2008-07-21,04:32:36
39.946719,116.387485,0,94,39650.1893634259,2008-07-21,04:32:41
39.946694,116.3875,0,96,39650.1894212963,2008-07-21,04:32:46
39.946698,116.387511,0,97,39650.1894791667,2008-07-21,04:32:51
39.946574,116.387546,0,95,39650.189537037,2008-07-21,04:32:56
39.946311,116.387587,0,97,39650.1895949074,2008-07-21,04:33:01
39.945934,116.387602,0,97,39650.1896527778,2008-07-21,04:33:06
39.945511,116.387619,0,96,39650.1897106481,2008-07-21,04:33:11
39.945035,116.387624,0,99,39650.1897685185,2008-07-21,04:33:16
39.944571,116.387641,0,98,39650.1898263889,2008-07-21,04:33:21
39.944101,116.387654,0,100,39650.1898842593,2008-07-21,04:33:26
39.943591,116.387667,0,109,39650.1899421296,2008-07-21,04:33:31
39.943048,116.387686,0,111,39650.19,2008-07-21,04:33:36
39.942494,116.387725,0,111,39650.1900578704,2008-07-21,04:33:41
39.941933,116.38775,0,110,39650.1901157407,2008-07-21,04:33:46
39.941328,116.387771,0,111,39650.1901736111,2008-07-21,04:33:51
39.940768,116.387775,0,109,39650.1902314815,2008-07-21,04:33:56
39.940389,116.387781,0,109,39650.1902893518,2008-07-21,04:34:01
39.940118,116.387793,0,111,39650.1903472222,2008-07-21,04:34:06
39.939953,116.387781,0,113,39650.1904050926,2008-07-21,04:34:11
39.939943,116.387786,0,117,39650.190462963,2008-07-21,04:34:16
39.939944,116.387785,0,118,39650.1905208333,2008-07-21,04:34:21
39.93995,116.387785,0,118,39650.1905787037,2008-07-21,04:34:26
39.939957,116.387786,0,119,39650.1906365741,2008-07-21,04:34:31
39.93995,116.387785,0,120,39650.1906944444,2008-07-21,04:34:36
39.939946,116.387785,0,120,39650.1907523148,2008-07-21,04:34:41
39.939953,116.387785,0,121,39650.1908101852,2008-07-21,04:34:46
39.939953,116.387785,0,121,39650.1908449074,2008-07-21,04:34:49
39.939948,116.387786,0,121,39650.1908680556,2008-07-21,04:34:51
39.939923,116.387787,0,122,39650.1909259259,2008-07-21,04:34:56
39.93992,116.387788,0,122,39650.1909837963,2008-07-21,04:35:01
39.939924,116.387788,0,122,39650.1910416667,2008-07-21,04:35:06
39.939924,116.387788,0,122,39650.1910763889,2008-07-21,04:35:09
39.939932,116.387788,0,123,39650.191099537,2008-07-21,04:35:11
39.939943,116.387788,0,123,39650.1911574074,2008-07-21,04:35:16
39.939956,116.387788,0,124,39650.1912152778,2008-07-21,04:35:21
39.939961,116.387788,0,124,39650.1912731482,2008-07-21,04:35:26
39.939961,116.387788,0,124,39650.1913078704,2008-07-21,04:35:29
39.939966,116.387788,0,124,39650.1913310185,2008-07-21,04:35:31
39.93991,116.387796,0,119,39650.1913888889,2008-07-21,04:35:36
39.93967,116.387806,0,116,39650.1914467593,2008-07-21,04:35:41
39.939369,116.387835,0,115,39650.1915046296,2008-07-21,04:35:46
39.939207,116.388113,0,115,39650.1915625,2008-07-21,04:35:51
39.93918,116.388583,0,114,39650.1916203704,2008-07-21,04:35:56
39.939101,116.388935,0,105,39650.1916782407,2008-07-21,04:36:01
39.939095,116.389005,0,102,39650.1917361111,2008-07-21,04:36:06
39.939095,116.389005,0,102,39650.1917708333,2008-07-21,04:36:09
39.939095,116.389008,0,103,39650.1917939815,2008-07-21,04:36:11
39.939088,116.389017,0,102,39650.1918518519,2008-07-21,04:36:16
39.939012,116.389153,0,103,39650.1919097222,2008-07-21,04:36:21
39.93884,116.389454,0,106,39650.1919675926,2008-07-21,04:36:26
39.938655,116.389702,0,101,39650.192025463,2008-07-21,04:36:31
39.938366,116.389744,0,94,39650.1920833333,2008-07-21,04:36:36
39.938007,116.389756,0,88,39650.1921412037,2008-07-21,04:36:41
39.93762,116.389736,0,72,39650.1921990741,2008-07-21,04:36:46
39.937284,116.389711,0,70,39650.1922569444,2008-07-21,04:36:51
39.937168,116.389714,0,75,39650.1923148148,2008-07-21,04:36:56
39.937169,116.389717,0,78,39650.1923726852,2008-07-21,04:37:01
39.937173,116.389715,0,76,39650.1924305556,2008-07-21,04:37:06
39.937172,116.389714,0,76,39650.1924884259,2008-07-21,04:37:11
39.937172,116.389714,0,76,39650.1925231481,2008-07-21,04:37:14
39.937177,116.389713,0,76,39650.1925462963,2008-07-21,04:37:16
39.937166,116.389715,0,77,39650.1926041667,2008-07-21,04:37:21
39.937055,116.389755,0,80,39650.192662037,2008-07-21,04:37:26
39.93686,116.389826,0,80,39650.1927199074,2008-07-21,04:37:31
39.936479,116.389871,0,70,39650.1927777778,2008-07-21,04:37:36
39.935975,116.389877,0,55,39650.1928356481,2008-07-21,04:37:41
39.935466,116.38989,0,43,39650.1928935185,2008-07-21,04:37:46
39.935097,116.389893,0,57,39650.1929513889,2008-07-21,04:37:51
39.934721,116.389901,0,59,39650.1930092593,2008-07-21,04:37:56
39.9343,116.389911,0,59,39650.1930671296,2008-07-21,04:38:01
39.933855,116.389938,0,58,39650.193125,2008-07-21,04:38:06
39.93355,116.389915,0,71,39650.1931828704,2008-07-21,04:38:11
39.933451,116.389901,0,82,39650.1932407407,2008-07-21,04:38:16
39.933446,116.389894,0,88,39650.1932986111,2008-07-21,04:38:21
39.933446,116.389894,0,88,39650.1933333333,2008-07-21,04:38:24
39.933439,116.389893,0,87,39650.1933564815,2008-07-21,04:38:26
39.933298,116.38998,0,93,39650.1934143519,2008-07-21,04:38:31
39.933041,116.390029,0,105,39650.1934722222,2008-07-21,04:38:36
39.932876,116.390002,0,117,39650.1935300926,2008-07-21,04:38:41
39.932851,116.389978,0,124,39650.193587963,2008-07-21,04:38:46
39.932851,116.389978,0,124,39650.1936226852,2008-07-21,04:38:49
39.932852,116.389978,0,126,39650.1936458333,2008-07-21,04:38:51
39.932815,116.389978,0,127,39650.1937037037,2008-07-21,04:38:56
39.932558,116.389998,0,124,39650.1937615741,2008-07-21,04:39:01
39.932271,116.390053,0,116,39650.1938194444,2008-07-21,04:39:06
39.932062,116.39018,0,111,39650.1938773148,2008-07-21,04:39:11
39.931941,116.390436,0,105,39650.1939351852,2008-07-21,04:39:16
39.93195,116.390874,0,94,39650.1939930556,2008-07-21,04:39:21
39.931966,116.391436,0,77,39650.1940509259,2008-07-21,04:39:26
39.931941,116.392105,0,74,39650.1941087963,2008-07-21,04:39:31
39.931956,116.392841,0,74,39650.1941666667,2008-07-21,04:39:36
39.93197,116.393618,0,78,39650.194224537,2008-07-21,04:39:41
39.931936,116.394403,0,76,39650.1942824074,2008-07-21,04:39:46
39.931922,116.395118,0,82,39650.1943402778,2008-07-21,04:39:51
39.931966,116.395616,0,86,39650.1943981481,2008-07-21,04:39:56
39.931974,116.395917,0,90,39650.1944560185,2008-07-21,04:40:01
39.932019,116.396148,0,104,39650.1945138889,2008-07-21,04:40:06
39.932032,116.396424,0,100,39650.1945717593,2008-07-21,04:40:11
39.932063,116.396694,0,101,39650.1946296296,2008-07-21,04:40:16
39.932087,116.397081,0,101,39650.1946875,2008-07-21,04:40:21
39.932088,116.397609,0,103,39650.1947453704,2008-07-21,04:40:26
39.932067,116.398215,0,104,39650.1948032407,2008-07-21,04:40:31
39.932039,116.398837,0,105,39650.1948611111,2008-07-21,04:40:36
39.932013,116.399215,0,104,39650.1949189815,2008-07-21,04:40:41
39.932,116.399428,0,105,39650.1949768519,2008-07-21,04:40:46
39.931902,116.399555,0,98,39650.1950347222,2008-07-21,04:40:51
39.931588,116.39953,0,93,39650.1950925926,2008-07-21,04:40:56
39.931212,116.399527,0,90,39650.195150463,2008-07-21,04:41:01
39.930879,116.399499,0,85,39650.1952083333,2008-07-21,04:41:06
39.930784,116.399464,0,82,39650.1952662037,2008-07-21,04:41:11
39.930791,116.399473,0,85,39650.1953240741,2008-07-21,04:41:16
39.930791,116.399473,0,85,39650.1953587963,2008-07-21,04:41:19
39.930798,116.399474,0,83,39650.1953819444,2008-07-21,04:41:21
39.930716,116.39952,0,83,39650.1954398148,2008-07-21,04:41:26
39.930486,116.399585,0,83,39650.1954976852,2008-07-21,04:41:31
39.930098,116.399581,0,85,39650.1955555556,2008-07-21,04:41:36
39.929718,116.399599,0,82,39650.1956134259,2008-07-21,04:41:41
39.929303,116.399623,0,81,39650.1956712963,2008-07-21,04:41:46
39.928927,116.399645,0,81,39650.1957291667,2008-07-21,04:41:51
39.928518,116.399668,0,84,39650.195787037,2008-07-21,04:41:56
39.928044,116.399677,0,85,39650.1958449074,2008-07-21,04:42:01
39.927527,116.399695,0,83,39650.1959027778,2008-07-21,04:42:06
39.926952,116.399735,0,81,39650.1959606481,2008-07-21,04:42:11
39.926419,116.399778,0,83,39650.1960185185,2008-07-21,04:42:16
39.925876,116.39981,0,77,39650.1960763889,2008-07-21,04:42:21
39.925386,116.399857,0,76,39650.1961342593,2008-07-21,04:42:26
39.924993,116.399865,0,72,39650.1961921296,2008-07-21,04:42:31
39.924773,116.399885,0,71,39650.19625,2008-07-21,04:42:36
39.924617,116.399914,0,72,39650.1963078704,2008-07-21,04:42:41
39.924591,116.399865,0,77,39650.1963657407,2008-07-21,04:42:46
39.924561,116.39986,0,76,39650.1964236111,2008-07-21,04:42:51
39.924488,116.399831,0,96,39650.1964814815,2008-07-21,04:42:56
39.924436,116.399859,0,93,39650.1965393518,2008-07-21,04:43:01
39.92438,116.399873,0,92,39650.1965972222,2008-07-21,04:43:06
39.924325,116.399879,0,89,39650.1966550926,2008-07-21,04:43:11
39.924276,116.399882,0,95,39650.196712963,2008-07-21,04:43:16
39.924216,116.399889,0,92,39650.1967708333,2008-07-21,04:43:21
39.924154,116.399873,0,98,39650.1968287037,2008-07-21,04:43:26
39.924081,116.399873,0,108,39650.1968865741,2008-07-21,04:43:31
39.924017,116.399858,0,115,39650.1969444444,2008-07-21,04:43:36
39.923957,116.399887,0,118,39650.1970023148,2008-07-21,04:43:41
39.923926,116.399891,0,123,39650.1970601852,2008-07-21,04:43:46
39.923899,116.399883,0,124,39650.1971180556,2008-07-21,04:43:51
39.923827,116.399874,0,127,39650.1971759259,2008-07-21,04:43:56
39.923783,116.399889,0,124,39650.1972337963,2008-07-21,04:44:01
39.923716,116.399908,0,124,39650.1972916667,2008-07-21,04:44:06
39.923634,116.399913,0,124,39650.197349537,2008-07-21,04:44:11
39.923562,116.399889,0,122,39650.1974074074,2008-07-21,04:44:16
39.923479,116.399889,0,116,39650.1974652778,2008-07-21,04:44:21
39.923403,116.399875,0,109,39650.1975231481,2008-07-21,04:44:26
39.923327,116.399871,0,101,39650.1975810185,2008-07-21,04:44:31
39.92326,116.399843,0,88,39650.1976388889,2008-07-21,04:44:36
39.923214,116.399825,0,83,39650.1976967593,2008-07-21,04:44:41
39.923139,116.399854,0,89,39650.1977546296,2008-07-21,04:44:46
39.923104,116.399854,0,91,39650.1978125,2008-07-21,04:44:51
39.923079,116.399834,0,102,39650.1978703704,2008-07-21,04:44:56
39.923037,116.399821,0,104,39650.1979282407,2008-07-21,04:45:01
39.922994,116.399801,0,106,39650.1979861111,2008-07-21,04:45:06
39.922933,116.399809,0,115,39650.1980439815,2008-07-21,04:45:11
39.922898,116.399762,0,117,39650.1981018518,2008-07-21,04:45:16
39.922894,116.399708,0,117,39650.1981597222,2008-07-21,04:45:21
39.922911,116.399645,0,121,39650.1982175926,2008-07-21,04:45:26
39.922905,116.399625,0,123,39650.198275463,2008-07-21,04:45:31
39.922902,116.399619,0,124,39650.1983333333,2008-07-21,04:45:36
39.922897,116.399614,0,124,39650.1983912037,2008-07-21,04:45:41
39.922894,116.399612,0,124,39650.1984490741,2008-07-21,04:45:46
39.922894,116.399611,0,124,39650.1985069444,2008-07-21,04:45:51
39.922891,116.399608,0,124,39650.1985648148,2008-07-21,04:45:56
39.922887,116.399605,0,124,39650.1986226852,2008-07-21,04:46:01
39.922885,116.399602,0,124,39650.1986805556,2008-07-21,04:46:06
39.922885,116.399602,0,124,39650.1987384259,2008-07-21,04:46:11
39.922885,116.399602,0,124,39650.1987731481,2008-07-21,04:46:14
39.922885,116.399602,0,124,39650.1987962963,2008-07-21,04:46:16
39.922898,116.399607,0,125,39650.1988541667,2008-07-21,04:46:21
39.922918,116.399531,0,127,39650.198912037,2008-07-21,04:46:26
39.922923,116.399445,0,131,39650.1989699074,2008-07-21,04:46:31
39.922921,116.399343,0,132,39650.1990277778,2008-07-21,04:46:36
39.922937,116.399287,0,133,39650.1990856482,2008-07-21,04:46:41
39.922937,116.399274,0,137,39650.1991435185,2008-07-21,04:46:46
39.922937,116.399274,0,137,39650.1991782407,2008-07-21,04:46:49
39.92293,116.399276,0,138,39650.1992013889,2008-07-21,04:46:51
39.922942,116.399256,0,139,39650.1992592593,2008-07-21,04:46:56
39.922941,116.399195,0,135,39650.1993171296,2008-07-21,04:47:01
39.922936,116.39913,0,138,39650.199375,2008-07-21,04:47:06
39.922944,116.399062,0,139,39650.1994328704,2008-07-21,04:47:11
39.922937,116.398973,0,136,39650.1994907407,2008-07-21,04:47:16
39.922947,116.398884,0,135,39650.1995486111,2008-07-21,04:47:21
39.92295,116.398804,0,138,39650.1996064815,2008-07-21,04:47:26
39.922958,116.398744,0,137,39650.1996643519,2008-07-21,04:47:31
39.922964,116.398733,0,141,39650.1997222222,2008-07-21,04:47:36
39.922962,116.398731,0,141,39650.1997800926,2008-07-21,04:47:41
39.922958,116.398727,0,141,39650.199837963,2008-07-21,04:47:46
39.922961,116.398729,0,141,39650.1998958333,2008-07-21,04:47:51
39.922956,116.398725,0,141,39650.1999537037,2008-07-21,04:47:56
39.922954,116.398723,0,141,39650.2000115741,2008-07-21,04:48:01
39.92296,116.398724,0,142,39650.2000694444,2008-07-21,04:48:06
39.92296,116.398724,0,142,39650.2001041667,2008-07-21,04:48:09
39.922961,116.398721,0,143,39650.2001273148,2008-07-21,04:48:11
39.922979,116.398717,0,144,39650.2001851852,2008-07-21,04:48:16
39.922979,116.398717,0,144,39650.2002199074,2008-07-21,04:48:19
39.922987,116.39872,0,145,39650.2002430556,2008-07-21,04:48:21
39.922997,116.398722,0,146,39650.2003009259,2008-07-21,04:48:26
39.923001,116.398722,0,146,39650.2003587963,2008-07-21,04:48:31
39.923002,116.398726,0,147,39650.2004166667,2008-07-21,04:48:36
39.923,116.398725,0,147,39650.200474537,2008-07-21,04:48:41
39.922995,116.398728,0,148,39650.2005324074,2008-07-21,04:48:46
39.922994,116.39873,0,148,39650.2005902778,2008-07-21,04:48:51
39.923,116.398731,0,149,39650.2006481481,2008-07-21,04:48:56
39.923004,116.398731,0,149,39650.2007060185,2008-07-21,04:49:01
39.923006,116.398733,0,150,39650.2007638889,2008-07-21,04:49:06
39.923006,116.398733,0,151,39650.2008217593,2008-07-21,04:49:11
39.923006,116.398733,0,151,39650.2008564815,2008-07-21,04:49:14
39.923013,116.398728,0,153,39650.2008796296,2008-07-21,04:49:16
39.923048,116.398722,0,156,39650.2009375,2008-07-21,04:49:21
39.923058,116.398723,0,158,39650.2009953704,2008-07-21,04:49:26
39.923055,116.398727,0,160,39650.2010532407,2008-07-21,04:49:31
39.923053,116.39873,0,161,39650.2011111111,2008-07-21,04:49:36
39.923048,116.398726,0,163,39650.2011689815,2008-07-21,04:49:41
39.923041,116.39872,0,164,39650.2012268519,2008-07-21,04:49:46
39.923041,116.39872,0,164,39650.2012615741,2008-07-21,04:49:49
39.923037,116.398716,0,166,39650.2012847222,2008-07-21,04:49:51
39.923051,116.398769,0,168,39650.2013425926,2008-07-21,04:49:56
39.923054,116.399106,0,169,39650.201400463,2008-07-21,04:50:01
39.923004,116.399587,0,170,39650.2014583333,2008-07-21,04:50:06
39.922931,116.399831,0,169,39650.2015162037,2008-07-21,04:50:11
39.922826,116.40009,0,167,39650.2015740741,2008-07-21,04:50:16
39.922821,116.400531,0,166,39650.2016319444,2008-07-21,04:50:21
39.922825,116.401146,0,165,39650.2016898148,2008-07-21,04:50:26
39.922851,116.401664,0,163,39650.2017476852,2008-07-21,04:50:31
39.922879,116.402141,0,161,39650.2018055556,2008-07-21,04:50:36
39.92289,116.402713,0,159,39650.2018634259,2008-07-21,04:50:41
39.922904,116.403159,0,157,39650.2019212963,2008-07-21,04:50:46
39.922876,116.403379,0,157,39650.2019791667,2008-07-21,04:50:51
39.922855,116.403426,0,156,39650.202037037,2008-07-21,04:50:56
39.922855,116.403428,0,155,39650.2020949074,2008-07-21,04:51:01
39.922855,116.403428,0,155,39650.2021296296,2008-07-21,04:51:04
39.922856,116.40343,0,155,39650.2021527778,2008-07-21,04:51:06
39.922854,116.403494,0,155,39650.2022106481,2008-07-21,04:51:11
39.92283,116.403717,0,157,39650.2022685185,2008-07-21,04:51:16
39.922807,116.404019,0,160,39650.2023263889,2008-07-21,04:51:21
39.922748,116.404451,0,162,39650.2023842593,2008-07-21,04:51:26
39.922697,116.404942,0,165,39650.2024421296,2008-07-21,04:51:31
39.922634,116.405451,0,168,39650.2025,2008-07-21,04:51:36
39.922672,116.405749,0,170,39650.2025578704,2008-07-21,04:51:41
39.922676,116.40589,0,172,39650.2026157407,2008-07-21,04:51:46
39.922659,116.405988,0,170,39650.2026736111,2008-07-21,04:51:51
39.922658,116.406014,0,172,39650.2027314815,2008-07-21,04:51:56
39.922663,116.406022,0,172,39650.2027893519,2008-07-21,04:52:01
39.922663,116.406022,0,172,39650.2028240741,2008-07-21,04:52:04
39.922663,116.406024,0,172,39650.2028472222,2008-07-21,04:52:06
39.922686,116.406167,0,170,39650.2029050926,2008-07-21,04:52:11
39.922683,116.406529,0,168,39650.202962963,2008-07-21,04:52:16
39.922717,116.407066,0,168,39650.2030208333,2008-07-21,04:52:21
39.922789,116.408065,0,170,39650.2030787037,2008-07-21,04:52:26
39.922802,116.408854,0,171,39650.2031365741,2008-07-21,04:52:31
39.922797,116.409635,0,173,39650.2031944444,2008-07-21,04:52:36
39.922812,116.410363,0,175,39650.2032523148,2008-07-21,04:52:41
39.922806,116.410808,0,177,39650.2033101852,2008-07-21,04:52:46
39.922758,116.410951,0,177,39650.2033680556,2008-07-21,04:52:51
39.922755,116.410956,0,176,39650.2034259259,2008-07-21,04:52:56
39.92276,116.410961,0,176,39650.2034837963,2008-07-21,04:53:01
39.922765,116.410967,0,176,39650.2035416667,2008-07-21,04:53:06
39.922773,116.410973,0,176,39650.203599537,2008-07-21,04:53:11
39.92278,116.410979,0,176,39650.2036574074,2008-07-21,04:53:16
39.922786,116.410984,0,176,39650.2037152778,2008-07-21,04:53:21
39.922792,116.410988,0,176,39650.2037731481,2008-07-21,04:53:26
39.922792,116.410988,0,176,39650.2038078704,2008-07-21,04:53:29
39.922796,116.410991,0,176,39650.2038310185,2008-07-21,04:53:31
39.922812,116.411026,0,178,39650.2038888889,2008-07-21,04:53:36
39.922712,116.411274,0,167,39650.2039467593,2008-07-21,04:53:41
39.922703,116.411836,0,171,39650.2040046296,2008-07-21,04:53:46
39.922707,116.412432,0,174,39650.2040625,2008-07-21,04:53:51
39.922713,116.412746,0,172,39650.2041203704,2008-07-21,04:53:56
39.922698,116.412804,0,170,39650.2041782407,2008-07-21,04:54:01
39.922698,116.412804,0,170,39650.204212963,2008-07-21,04:54:04
39.922694,116.412808,0,171,39650.2042361111,2008-07-21,04:54:06
39.922675,116.412907,0,168,39650.2042939815,2008-07-21,04:54:11
39.922644,116.412979,0,168,39650.2043518518,2008-07-21,04:54:16
39.922597,116.413068,0,166,39650.2044097222,2008-07-21,04:54:21
39.922579,116.413293,0,165,39650.2044675926,2008-07-21,04:54:26
39.922601,116.413595,0,166,39650.204525463,2008-07-21,04:54:31
39.922629,116.413628,0,167,39650.2045833333,2008-07-21,04:54:36
39.922702,116.41369,0,170,39650.2046412037,2008-07-21,04:54:41
39.922826,116.413882,0,171,39650.2046990741,2008-07-21,04:54:46
39.922866,116.414337,0,174,39650.2047569444,2008-07-21,04:54:51
39.922971,116.415048,0,181,39650.2048148148,2008-07-21,04:54:56
39.922769,116.41616,0,184,39650.2048726852,2008-07-21,04:55:01
39.922734,116.417039,0,185,39650.2049305556,2008-07-21,04:55:06
39.92274,116.417742,0,187,39650.2049884259,2008-07-21,04:55:11
39.922848,116.418206,0,185,39650.2050462963,2008-07-21,04:55:16
39.922767,116.418177,0,185,39650.2051041667,2008-07-21,04:55:21
39.922682,116.418123,0,181,39650.205162037,2008-07-21,04:55:26
39.922673,116.418156,0,174,39650.2052199074,2008-07-21,04:55:31
39.922643,116.418206,0,164,39650.2052777778,2008-07-21,04:55:36
39.922601,116.418248,0,159,39650.2053356481,2008-07-21,04:55:41
39.922603,116.418333,0,150,39650.2053935185,2008-07-21,04:55:46
39.92265,116.418457,0,151,39650.2054513889,2008-07-21,04:55:51
39.922702,116.418579,0,175,39650.2055092593,2008-07-21,04:55:56
39.92273,116.418686,0,180,39650.2055671296,2008-07-21,04:56:01
39.922731,116.418769,0,182,39650.205625,2008-07-21,04:56:06
39.922734,116.418877,0,180,39650.2056828704,2008-07-21,04:56:11
39.922738,116.418964,0,176,39650.2057407407,2008-07-21,04:56:16
39.922743,116.419049,0,172,39650.2057986111,2008-07-21,04:56:21
39.922766,116.41915,0,168,39650.2058564815,2008-07-21,04:56:26
39.922774,116.419238,0,153,39650.2059143518,2008-07-21,04:56:31
39.922791,116.419359,0,151,39650.2059722222,2008-07-21,04:56:36
39.922743,116.419423,0,146,39650.2060300926,2008-07-21,04:56:41
39.92271,116.419505,0,154,39650.206087963,2008-07-21,04:56:46
39.922838,116.419628,0,151,39650.2061458333,2008-07-21,04:56:51
39.922972,116.419624,0,137,39650.2062037037,2008-07-21,04:56:56
39.923065,116.419628,0,145,39650.2062615741,2008-07-21,04:57:01
39.923151,116.419619,0,143,39650.2063194444,2008-07-21,04:57:06
39.923204,116.419533,0,140,39650.2063773148,2008-07-21,04:57:11
39.923248,116.41944,0,138,39650.2064351852,2008-07-21,04:57:16
39.923282,116.419346,0,135,39650.2064930556,2008-07-21,04:57:21
39.923299,116.419246,0,132,39650.2065509259,2008-07-21,04:57:26
39.923303,116.419154,0,131,39650.2066087963,2008-07-21,04:57:31
39.923306,116.41906,0,130,39650.2066666667,2008-07-21,04:57:36
39.923322,116.418976,0,129,39650.206724537,2008-07-21,04:57:41
39.923339,116.418884,0,127,39650.2067824074,2008-07-21,04:57:46
39.923288,116.418781,0,130,39650.2068402778,2008-07-21,04:57:51
39.923316,116.418803,0,125,39650.2068981482,2008-07-21,04:57:56
39.923386,116.418864,0,111,39650.2069560185,2008-07-21,04:58:01
39.923457,116.418894,0,108,39650.2070138889,2008-07-21,04:58:06
39.923516,116.418953,0,108,39650.2070717593,2008-07-21,04:58:11
39.923572,116.418995,0,117,39650.2071296296,2008-07-21,04:58:16
39.923603,116.419078,0,122,39650.2071875,2008-07-21,04:58:21
39.923616,116.419144,0,126,39650.2072453704,2008-07-21,04:58:26
39.92359,116.419234,0,132,39650.2073032407,2008-07-21,04:58:31
39.923614,116.419349,0,134,39650.2073611111,2008-07-21,04:58:36
39.923647,116.41938,0,133,39650.2074189815,2008-07-21,04:58:41
39.923703,116.41941,0,121,39650.2074768519,2008-07-21,04:58:46
39.92376,116.41941,0,119,39650.2075347222,2008-07-21,04:58:51
39.923828,116.419452,0,122,39650.2075925926,2008-07-21,04:58:56
39.923884,116.419477,0,127,39650.207650463,2008-07-21,04:59:01
39.923968,116.419472,0,122,39650.2077083333,2008-07-21,04:59:06
39.92402,116.419471,0,124,39650.2077662037,2008-07-21,04:59:11
39.924064,116.41944,0,132,39650.2078240741,2008-07-21,04:59:16
39.924131,116.419407,0,137,39650.2078819444,2008-07-21,04:59:21
39.924199,116.419377,0,145,39650.2079398148,2008-07-21,04:59:26
39.924267,116.419371,0,146,39650.2079976852,2008-07-21,04:59:31
39.924355,116.419384,0,130,39650.2080555556,2008-07-21,04:59:36
39.924391,116.419369,0,126,39650.2081134259,2008-07-21,04:59:41
39.924445,116.419335,0,131,39650.2081712963,2008-07-21,04:59:46
39.924499,116.419319,0,135,39650.2082291667,2008-07-21,04:59:51
39.924561,116.419309,0,139,39650.208287037,2008-07-21,04:59:56
39.924641,116.419277,0,154,39650.2083449074,2008-07-21,05:00:01
39.924669,116.419282,0,160,39650.2084027778,2008-07-21,05:00:06
39.924735,116.419287,0,161,39650.2084606481,2008-07-21,05:00:11
39.924763,116.419293,0,158,39650.2085185185,2008-07-21,05:00:16
39.92477,116.419292,0,159,39650.2085763889,2008-07-21,05:00:21
39.924773,116.419291,0,159,39650.2086342593,2008-07-21,05:00:26
39.924781,116.41929,0,159,39650.2086921296,2008-07-21,05:00:31
39.92478,116.419285,0,159,39650.20875,2008-07-21,05:00:36
39.924779,116.419284,0,159,39650.2088078704,2008-07-21,05:00:41
39.924781,116.419284,0,158,39650.2088657407,2008-07-21,05:00:46
39.924783,116.419284,0,158,39650.2089236111,2008-07-21,05:00:51
39.924783,116.419283,0,158,39650.2089814815,2008-07-21,05:00:56
39.924782,116.419284,0,158,39650.2090393519,2008-07-21,05:01:01
39.924783,116.419283,0,158,39650.2090972222,2008-07-21,05:01:06
39.924784,116.419282,0,158,39650.2091550926,2008-07-21,05:01:11
39.924784,116.419282,0,158,39650.209212963,2008-07-21,05:01:16
39.92478,116.419284,0,158,39650.2092708333,2008-07-21,05:01:21
39.924779,116.419284,0,158,39650.2093287037,2008-07-21,05:01:26
39.924783,116.419283,0,158,39650.2093865741,2008-07-21,05:01:31
39.924783,116.419283,0,158,39650.2094212963,2008-07-21,05:01:34
39.924785,116.419283,0,158,39650.2094444444,2008-07-21,05:01:36
39.924796,116.419281,0,158,39650.2095023148,2008-07-21,05:01:41
39.924778,116.419245,0,155,39650.2095601852,2008-07-21,05:01:46
39.924785,116.419245,0,153,39650.2096180556,2008-07-21,05:01:51
39.924783,116.419244,0,153,39650.2096759259,2008-07-21,05:01:56
39.924779,116.419244,0,153,39650.2097337963,2008-07-21,05:02:01
39.924775,116.419246,0,153,39650.2097916667,2008-07-21,05:02:06
39.924775,116.419246,0,153,39650.2098263889,2008-07-21,05:02:09
39.92477,116.419247,0,153,39650.209849537,2008-07-21,05:02:11
39.924735,116.419247,0,147,39650.2099074074,2008-07-21,05:02:16
39.924676,116.419258,0,144,39650.2099652778,2008-07-21,05:02:21
39.92462,116.41926,0,142,39650.2100231481,2008-07-21,05:02:26
39.924562,116.419265,0,142,39650.2100810185,2008-07-21,05:02:31
39.924517,116.419223,0,141,39650.2101388889,2008-07-21,05:02:36
39.924519,116.41916,0,138,39650.2101967593,2008-07-21,05:02:41
39.92453,116.41913,0,136,39650.2102546296,2008-07-21,05:02:46
39.924534,116.41903,0,135,39650.2103125,2008-07-21,05:02:51
39.92458,116.41896,0,133,39650.2103703704,2008-07-21,05:02:56
39.92463,116.418932,0,132,39650.2104282407,2008-07-21,05:03:01
39.924658,116.418909,0,132,39650.2104861111,2008-07-21,05:03:06
39.924706,116.418891,0,137,39650.2105439815,2008-07-21,05:03:11
39.924715,116.418833,0,138,39650.2106018519,2008-07-21,05:03:16
39.924708,116.418763,0,142,39650.2106597222,2008-07-21,05:03:21
39.924698,116.418672,0,145,39650.2107175926,2008-07-21,05:03:26
39.924729,116.418579,0,141,39650.210775463,2008-07-21,05:03:31
39.924763,116.418519,0,140,39650.2108333333,2008-07-21,05:03:36
39.924768,116.41848,0,138,39650.2108912037,2008-07-21,05:03:41
39.924767,116.418462,0,139,39650.2109490741,2008-07-21,05:03:46
39.924766,116.418462,0,139,39650.2110069444,2008-07-21,05:03:51
39.92477,116.418462,0,139,39650.2110648148,2008-07-21,05:03:56
39.924777,116.418461,0,139,39650.2111226852,2008-07-21,05:04:01
39.924783,116.418461,0,138,39650.2111805556,2008-07-21,05:04:06
39.924788,116.41846,0,138,39650.2112384259,2008-07-21,05:04:11
39.924789,116.41846,0,137,39650.2112962963,2008-07-21,05:04:16
39.92479,116.418459,0,137,39650.2113541667,2008-07-21,05:04:21
39.924791,116.418459,0,137,39650.211412037,2008-07-21,05:04:26
39.924797,116.418459,0,137,39650.2114699074,2008-07-21,05:04:31
39.9248,116.418458,0,136,39650.2115277778,2008-07-21,05:04:36
39.9248,116.418458,0,136,39650.2115856481,2008-07-21,05:04:41
39.924806,116.418458,0,136,39650.2116435185,2008-07-21,05:04:46
39.924813,116.418458,0,135,39650.2117013889,2008-07-21,05:04:51
39.924819,116.418457,0,135,39650.2117592593,2008-07-21,05:04:56
39.924822,116.418455,0,135,39650.2118171296,2008-07-21,05:05:01
39.924822,116.418455,0,135,39650.2118518518,2008-07-21,05:05:04
39.924828,116.418454,0,135,39650.211875,2008-07-21,05:05:06
39.924839,116.418453,0,135,39650.2119328704,2008-07-21,05:05:11
39.924841,116.418453,0,135,39650.2119907407,2008-07-21,05:05:16
39.924844,116.418452,0,135,39650.2120486111,2008-07-21,05:05:21
39.924845,116.418452,0,135,39650.2121064815,2008-07-21,05:05:26
39.924845,116.418452,0,135,39650.2121412037,2008-07-21,05:05:29
39.924838,116.418452,0,134,39650.2121643518,2008-07-21,05:05:31
39.924804,116.418368,0,135,39650.2122222222,2008-07-21,05:05:36
39.924775,116.418345,0,136,39650.2122800926,2008-07-21,05:05:41
39.924766,116.418346,0,135,39650.212337963,2008-07-21,05:05:46
39.924765,116.418346,0,135,39650.2123958333,2008-07-21,05:05:51
39.924771,116.418345,0,136,39650.2124537037,2008-07-21,05:05:56
39.924771,116.418345,0,136,39650.2124884259,2008-07-21,05:05:59
39.924777,116.418345,0,136,39650.2125115741,2008-07-21,05:06:01
39.924772,116.41843,0,138,39650.2125694444,2008-07-21,05:06:06
39.924757,116.418511,0,142,39650.2126273148,2008-07-21,05:06:11
39.924732,116.4186,0,140,39650.2126851852,2008-07-21,05:06:16
39.924714,116.418687,0,132,39650.2127430556,2008-07-21,05:06:21
39.924722,116.418791,0,127,39650.2128009259,2008-07-21,05:06:26
39.924724,116.418867,0,127,39650.2128587963,2008-07-21,05:06:31
39.924652,116.418881,0,130,39650.2129166667,2008-07-21,05:06:36
39.924565,116.418867,0,131,39650.212974537,2008-07-21,05:06:41
39.924514,116.41894,0,131,39650.2130324074,2008-07-21,05:06:46
39.924523,116.419049,0,129,39650.2130902778,2008-07-21,05:06:51
39.924519,116.419126,0,130,39650.2131481481,2008-07-21,05:06:56
39.924548,116.419232,0,127,39650.2132060185,2008-07-21,05:07:01
39.924599,116.419261,0,130,39650.2132638889,2008-07-21,05:07:06
39.924647,116.419255,0,133,39650.2133217593,2008-07-21,05:07:11
39.924702,116.419238,0,142,39650.2133796296,2008-07-21,05:07:16
39.924762,116.419273,0,148,39650.2134375,2008-07-21,05:07:21
39.924792,116.419294,0,154,39650.2134953704,2008-07-21,05:07:26
39.924578,116.419246,0,123,39650.2286574074,2008-07-21,05:29:16
39.924506,116.419258,0,125,39650.2287152778,2008-07-21,05:29:21
39.924419,116.419266,0,127,39650.2287731481,2008-07-21,05:29:26
39.924357,116.419279,0,133,39650.2288310185,2008-07-21,05:29:31
39.924294,116.41927,0,133,39650.2288888889,2008-07-21,05:29:36
39.924229,116.419304,0,134,39650.2289467593,2008-07-21,05:29:41
39.924153,116.419355,0,139,39650.2290046296,2008-07-21,05:29:46
39.924094,116.419403,0,141,39650.2290625,2008-07-21,05:29:51
39.924026,116.419406,0,147,39650.2291203704,2008-07-21,05:29:56
39.923973,116.419432,0,140,39650.2291782407,2008-07-21,05:30:01
39.923896,116.419426,0,142,39650.2292361111,2008-07-21,05:30:06
39.923826,116.419411,0,146,39650.2292939815,2008-07-21,05:30:11
39.923743,116.419422,0,146,39650.2293518518,2008-07-21,05:30:16
39.923666,116.41943,0,145,39650.2294097222,2008-07-21,05:30:21
39.923599,116.419411,0,148,39650.2294675926,2008-07-21,05:30:26
39.92355,116.419356,0,149,39650.229525463,2008-07-21,05:30:31
39.923542,116.419262,0,153,39650.2295833333,2008-07-21,05:30:36
39.923563,116.419163,0,151,39650.2296412037,2008-07-21,05:30:41
39.923575,116.419061,0,143,39650.2296990741,2008-07-21,05:30:46
39.923554,116.418967,0,138,39650.2297569444,2008-07-21,05:30:51
39.923506,116.418903,0,133,39650.2298148148,2008-07-21,05:30:56
39.923453,116.418843,0,127,39650.2298726852,2008-07-21,05:31:01
39.923391,116.418779,0,123,39650.2299305556,2008-07-21,05:31:06
39.923349,116.418735,0,128,39650.2299884259,2008-07-21,05:31:11
39.9233,116.418693,0,128,39650.2300462963,2008-07-21,05:31:16
39.923249,116.418639,0,130,39650.2301041667,2008-07-21,05:31:21
39.923252,116.418563,0,130,39650.230162037,2008-07-21,05:31:26
39.923246,116.418474,0,129,39650.2302199074,2008-07-21,05:31:31
39.923247,116.418403,0,134,39650.2302777778,2008-07-21,05:31:36
39.923236,116.418312,0,136,39650.2303356482,2008-07-21,05:31:41
39.923238,116.41822,0,133,39650.2303935185,2008-07-21,05:31:46
39.923247,116.418126,0,125,39650.2304513889,2008-07-21,05:31:51
39.923257,116.418058,0,124,39650.2305092593,2008-07-21,05:31:56
39.923259,116.417975,0,124,39650.2305671296,2008-07-21,05:32:01
39.923263,116.417888,0,125,39650.230625,2008-07-21,05:32:06
39.923269,116.41779,0,126,39650.2306828704,2008-07-21,05:32:11
39.923268,116.417703,0,130,39650.2307407407,2008-07-21,05:32:16
39.923242,116.417625,0,130,39650.2307986111,2008-07-21,05:32:21
39.923232,116.417541,0,132,39650.2308564815,2008-07-21,05:32:26
39.923234,116.417457,0,134,39650.2309143519,2008-07-21,05:32:31
39.923244,116.417376,0,136,39650.2309722222,2008-07-21,05:32:36
39.923224,116.417291,0,135,39650.2310300926,2008-07-21,05:32:41
39.923234,116.417203,0,135,39650.231087963,2008-07-21,05:32:46
39.923245,116.417121,0,135,39650.2311458333,2008-07-21,05:32:51
39.923234,116.417034,0,137,39650.2312037037,2008-07-21,05:32:56
39.923233,116.416947,0,140,39650.2312615741,2008-07-21,05:33:01
39.923232,116.416864,0,144,39650.2313194444,2008-07-21,05:33:06
39.92322,116.416792,0,145,39650.2313773148,2008-07-21,05:33:11
39.923228,116.416701,0,142,39650.2314351852,2008-07-21,05:33:16
39.923234,116.416645,0,142,39650.2314930556,2008-07-21,05:33:21
39.923224,116.416561,0,142,39650.2315509259,2008-07-21,05:33:26
39.923256,116.416467,0,141,39650.2316087963,2008-07-21,05:33:31
39.923272,116.416397,0,139,39650.2316666667,2008-07-21,05:33:36
39.923258,116.416315,0,134,39650.231724537,2008-07-21,05:33:41
39.92327,116.416251,0,130,39650.2317824074,2008-07-21,05:33:46
39.923254,116.416164,0,128,39650.2318402778,2008-07-21,05:33:51
39.923302,116.416094,0,128,39650.2318981481,2008-07-21,05:33:56
39.923271,116.415992,0,130,39650.2319560185,2008-07-21,05:34:01
39.923253,116.4159,0,137,39650.2320138889,2008-07-21,05:34:06
39.923256,116.415833,0,143,39650.2320717593,2008-07-21,05:34:11
39.923268,116.415746,0,147,39650.2321296296,2008-07-21,05:34:16
39.923264,116.415676,0,151,39650.2321875,2008-07-21,05:34:21
39.923271,116.415612,0,154,39650.2322453704,2008-07-21,05:34:26
39.923282,116.415527,0,157,39650.2323032407,2008-07-21,05:34:31
39.923248,116.415422,0,146,39650.2323611111,2008-07-21,05:34:36
39.923243,116.415304,0,134,39650.2324189815,2008-07-21,05:34:41
39.923239,116.415231,0,140,39650.2324768519,2008-07-21,05:34:46
39.923257,116.415164,0,148,39650.2325347222,2008-07-21,05:34:51
39.923242,116.41508,0,149,39650.2325925926,2008-07-21,05:34:56
39.923219,116.415,0,140,39650.232650463,2008-07-21,05:35:01
39.923215,116.414922,0,138,39650.2327083333,2008-07-21,05:35:06
39.923211,116.414858,0,138,39650.2327662037,2008-07-21,05:35:11
39.923198,116.414786,0,134,39650.2328240741,2008-07-21,05:35:16
39.923207,116.414704,0,127,39650.2328819444,2008-07-21,05:35:21
39.92321,116.414619,0,124,39650.2329398148,2008-07-21,05:35:26
39.92322,116.414534,0,125,39650.2329976852,2008-07-21,05:35:31
39.923208,116.41446,0,127,39650.2330555556,2008-07-21,05:35:36
39.923203,116.414384,0,134,39650.2331134259,2008-07-21,05:35:41
39.923205,116.414297,0,138,39650.2331712963,2008-07-21,05:35:46
39.92321,116.414196,0,136,39650.2332291667,2008-07-21,05:35:51
39.923196,116.414084,0,131,39650.233287037,2008-07-21,05:35:56
39.923188,116.413997,0,123,39650.2333449074,2008-07-21,05:36:01
39.923171,116.413903,0,124,39650.2334027778,2008-07-21,05:36:06
39.923185,116.413812,0,121,39650.2334606481,2008-07-21,05:36:11
39.923204,116.413746,0,122,39650.2335185185,2008-07-21,05:36:16
39.923222,116.413671,0,121,39650.2335763889,2008-07-21,05:36:21
39.923226,116.413579,0,127,39650.2336342593,2008-07-21,05:36:26
39.923218,116.413496,0,123,39650.2336921296,2008-07-21,05:36:31
39.923217,116.413418,0,120,39650.23375,2008-07-21,05:36:36
39.923213,116.413334,0,115,39650.2338078704,2008-07-21,05:36:41
39.923208,116.413254,0,108,39650.2338657407,2008-07-21,05:36:46
39.923213,116.413171,0,105,39650.2339236111,2008-07-21,05:36:51
39.923216,116.413074,0,104,39650.2339814815,2008-07-21,05:36:56
39.923207,116.412991,0,105,39650.2340393519,2008-07-21,05:37:01
39.923186,116.412917,0,108,39650.2340972222,2008-07-21,05:37:06
39.9232,116.412836,0,112,39650.2341550926,2008-07-21,05:37:11
39.923204,116.412743,0,118,39650.234212963,2008-07-21,05:37:16
39.92319,116.412659,0,123,39650.2342708333,2008-07-21,05:37:21
39.923176,116.412591,0,127,39650.2343287037,2008-07-21,05:37:26
39.923188,116.412516,0,134,39650.2343865741,2008-07-21,05:37:31
39.923159,116.412436,0,143,39650.2344444444,2008-07-21,05:37:36
39.92315,116.41235,0,151,39650.2345023148,2008-07-21,05:37:41
39.923148,116.41225,0,159,39650.2345601852,2008-07-21,05:37:46
39.923144,116.412159,0,168,39650.2346180556,2008-07-21,05:37:51
39.923134,116.412062,0,178,39650.2346759259,2008-07-21,05:37:56
39.923118,116.411978,0,184,39650.2347337963,2008-07-21,05:38:01
39.923113,116.411912,0,187,39650.2347916667,2008-07-21,05:38:06
39.923076,116.411863,0,192,39650.234849537,2008-07-21,05:38:11
39.923064,116.411832,0,197,39650.2349074074,2008-07-21,05:38:16
39.922946,116.410843,0,146,39650.2362962963,2008-07-21,05:40:16
39.922963,116.410947,0,113,39650.2363541667,2008-07-21,05:40:21
39.923026,116.41099,0,100,39650.236412037,2008-07-21,05:40:26
39.923045,116.410989,0,99,39650.2364699074,2008-07-21,05:40:31
39.923111,116.411106,0,87,39650.2365277778,2008-07-21,05:40:36
39.923193,116.411185,0,93,39650.2365856481,2008-07-21,05:40:41
39.923291,116.411258,0,115,39650.2366435185,2008-07-21,05:40:46
39.923424,116.411303,0,140,39650.2367013889,2008-07-21,05:40:51
39.923514,116.411416,0,120,39650.2367592593,2008-07-21,05:40:56
39.923534,116.411489,0,110,39650.2368171296,2008-07-21,05:41:01
39.923552,116.411562,0,104,39650.236875,2008-07-21,05:41:06
39.923585,116.411625,0,100,39650.2369328704,2008-07-21,05:41:11
39.92357,116.411717,0,100,39650.2369907407,2008-07-21,05:41:16
39.923518,116.41181,0,109,39650.2370486111,2008-07-21,05:41:21
39.923515,116.41183,0,112,39650.2371064815,2008-07-21,05:41:26
39.923515,116.41183,0,113,39650.2371643518,2008-07-21,05:41:31
39.923515,116.41183,0,113,39650.2371990741,2008-07-21,05:41:34
39.923519,116.411829,0,113,39650.2372222222,2008-07-21,05:41:36
39.923548,116.411829,0,114,39650.2372800926,2008-07-21,05:41:41
39.923594,116.411835,0,114,39650.237337963,2008-07-21,05:41:46
39.923611,116.41184,0,114,39650.2373958333,2008-07-21,05:41:51
39.923618,116.411843,0,113,39650.2374537037,2008-07-21,05:41:56
39.923618,116.411843,0,113,39650.2374884259,2008-07-21,05:41:59
39.923613,116.411844,0,113,39650.2375115741,2008-07-21,05:42:01
39.923589,116.41184,0,113,39650.2375694444,2008-07-21,05:42:06
39.974492,116.332182,0,321,39650.3031944444,2008-07-21,07:16:36
39.974581,116.332064,0,274,39650.3032523148,2008-07-21,07:16:41
39.974723,116.332031,0,173,39650.3033101852,2008-07-21,07:16:46
39.974735,116.332155,0,102,39650.3033680556,2008-07-21,07:16:51
39.974764,116.332165,0,94,39650.3034259259,2008-07-21,07:16:56
39.974758,116.332209,0,93,39650.3034837963,2008-07-21,07:17:01
39.974749,116.332252,0,101,39650.3035416667,2008-07-21,07:17:06
39.974775,116.332272,0,115,39650.303599537,2008-07-21,07:17:11
39.974776,116.33232,0,125,39650.3036574074,2008-07-21,07:17:16
39.974785,116.332369,0,130,39650.3037152778,2008-07-21,07:17:21
39.974767,116.332499,0,142,39650.3037731481,2008-07-21,07:17:26
39.97479,116.33256,0,148,39650.3038310185,2008-07-21,07:17:31
39.974799,116.332605,0,156,39650.3038888889,2008-07-21,07:17:36
39.974798,116.332653,0,161,39650.3039467593,2008-07-21,07:17:41
39.974755,116.332687,0,173,39650.3040046296,2008-07-21,07:17:46
39.974765,116.332767,0,179,39650.3040625,2008-07-21,07:17:51
39.974778,116.332778,0,184,39650.3041203704,2008-07-21,07:17:56
39.974806,116.332866,0,187,39650.3041782407,2008-07-21,07:18:01
39.974801,116.332925,0,190,39650.3042361111,2008-07-21,07:18:06
39.974782,116.332961,0,195,39650.3042939815,2008-07-21,07:18:11
39.974789,116.333012,0,198,39650.3043518519,2008-07-21,07:18:16
39.974807,116.333065,0,202,39650.3044097222,2008-07-21,07:18:21
39.974816,116.333127,0,210,39650.3044675926,2008-07-21,07:18:26
39.97477,116.333206,0,217,39650.304525463,2008-07-21,07:18:31
39.974774,116.33325,0,223,39650.3045833333,2008-07-21,07:18:36
39.974789,116.333362,0,226,39650.3046412037,2008-07-21,07:18:41
39.974792,116.333428,0,230,39650.3046990741,2008-07-21,07:18:46
39.974798,116.333464,0,234,39650.3047569444,2008-07-21,07:18:51
39.974798,116.333464,0,234,39650.3047916667,2008-07-21,07:18:54
39.974795,116.333466,0,234,39650.3048148148,2008-07-21,07:18:56
39.974786,116.333481,0,234,39650.3048726852,2008-07-21,07:19:01
39.974785,116.333512,0,235,39650.3049305556,2008-07-21,07:19:06
39.974785,116.333512,0,235,39650.3049652778,2008-07-21,07:19:09
39.974779,116.333517,0,235,39650.3049884259,2008-07-21,07:19:11
39.974788,116.333534,0,235,39650.3050462963,2008-07-21,07:19:16
39.974788,116.333534,0,235,39650.3050810185,2008-07-21,07:19:19
39.974794,116.333535,0,235,39650.3051041667,2008-07-21,07:19:21
39.974805,116.333533,0,235,39650.305162037,2008-07-21,07:19:26
39.974834,116.333563,0,235,39650.3052199074,2008-07-21,07:19:31
39.974846,116.333592,0,235,39650.3052777778,2008-07-21,07:19:36
39.974847,116.333595,0,235,39650.3053935185,2008-07-21,07:19:46
39.974847,116.333595,0,235,39650.3054861111,2008-07-21,07:19:54
39.974845,116.333599,0,235,39650.3055092593,2008-07-21,07:19:56
39.978204,116.430466,0,1029,39650.3218865741,2008-07-21,07:43:31
39.978457,116.430292,0,1217,39650.3219444444,2008-07-21,07:43:36
39.978523,116.430237,0,1290,39650.3220023148,2008-07-21,07:43:41
39.978659,116.430085,0,1396,39650.3220601852,2008-07-21,07:43:46
39.978796,116.429975,0,1441,39650.3221180556,2008-07-21,07:43:51
39.978773,116.429942,0,1436,39650.3221759259,2008-07-21,07:43:56
39.978739,116.429968,0,1428,39650.3222337963,2008-07-21,07:44:01
39.9787,116.430005,0,1409,39650.3222916667,2008-07-21,07:44:06
39.978693,116.430015,0,1408,39650.322349537,2008-07-21,07:44:11
39.978695,116.430015,0,1408,39650.3224074074,2008-07-21,07:44:16
39.978701,116.430013,0,1408,39650.3224652778,2008-07-21,07:44:21
39.978701,116.430013,0,1408,39650.3225,2008-07-21,07:44:24
39.978708,116.430013,0,1406,39650.3225231481,2008-07-21,07:44:26
39.978143,116.430616,0,1026,39650.3225810185,2008-07-21,07:44:31
39.977862,116.430968,0,831,39650.3226388889,2008-07-21,07:44:36
39.977699,116.431232,0,709,39650.3226967593,2008-07-21,07:44:41
39.977577,116.43143,0,628,39650.3227546296,2008-07-21,07:44:46
39.977671,116.431143,0,611,39650.3228703704,2008-07-21,07:44:56
39.977974,116.430911,0,598,39650.3229282407,2008-07-21,07:45:01
39.978339,116.431153,0,562,39650.3229861111,2008-07-21,07:45:06
39.978893,116.431524,0,531,39650.3230439815,2008-07-21,07:45:11
39.979627,116.431995,0,504,39650.3231018518,2008-07-21,07:45:16
39.980367,116.432464,0,476,39650.3231597222,2008-07-21,07:45:21
39.981119,116.432953,0,451,39650.3232175926,2008-07-21,07:45:26
39.981844,116.43345,0,426,39650.323275463,2008-07-21,07:45:31
39.982586,116.433963,0,401,39650.3233333333,2008-07-21,07:45:36
39.983338,116.434482,0,377,39650.3233912037,2008-07-21,07:45:41
39.984124,116.434971,0,356,39650.3234490741,2008-07-21,07:45:46
39.984871,116.435435,0,335,39650.3235069444,2008-07-21,07:45:51
39.985625,116.435924,0,310,39650.3235648148,2008-07-21,07:45:56
39.986343,116.436397,0,290,39650.3236226852,2008-07-21,07:46:01
39.987065,116.436883,0,274,39650.3236805556,2008-07-21,07:46:06
39.9878,116.437364,0,263,39650.3237384259,2008-07-21,07:46:11
39.988522,116.437835,0,252,39650.3237962963,2008-07-21,07:46:16
39.989241,116.438286,0,242,39650.3238541667,2008-07-21,07:46:21
39.989949,116.438751,0,234,39650.323912037,2008-07-21,07:46:26
39.990647,116.439238,0,228,39650.3239699074,2008-07-21,07:46:31
39.991406,116.439716,0,217,39650.3240277778,2008-07-21,07:46:36
39.992105,116.440147,0,206,39650.3240856482,2008-07-21,07:46:41
39.992696,116.440544,0,197,39650.3241435185,2008-07-21,07:46:46
39.993129,116.440852,0,194,39650.3242013889,2008-07-21,07:46:51
39.993482,116.441129,0,193,39650.3242592593,2008-07-21,07:46:56
39.99368,116.441637,0,257,39650.3247222222,2008-07-21,07:47:36
39.993686,116.441639,0,253,39650.3247800926,2008-07-21,07:47:41
39.993686,116.441639,0,253,39650.3248148148,2008-07-21,07:47:44
39.993692,116.441642,0,253,39650.324837963,2008-07-21,07:47:46
39.993679,116.441645,0,253,39650.3248958333,2008-07-21,07:47:51
39.993617,116.441717,0,253,39650.3249537037,2008-07-21,07:47:56
39.993549,116.44176,0,252,39650.3250115741,2008-07-21,07:48:01
39.993543,116.441843,0,253,39650.3250694444,2008-07-21,07:48:06
39.993503,116.441868,0,257,39650.3251273148,2008-07-21,07:48:11
39.993503,116.441868,0,257,39650.325162037,2008-07-21,07:48:14
39.993498,116.441862,0,257,39650.3251851852,2008-07-21,07:48:16
39.993505,116.441907,0,257,39650.3252430556,2008-07-21,07:48:21
39.993494,116.441977,0,257,39650.3253009259,2008-07-21,07:48:26
39.993708,116.442216,0,229,39650.3253587963,2008-07-21,07:48:31
39.993729,116.442222,0,226,39650.3254166667,2008-07-21,07:48:36
39.993732,116.442222,0,226,39650.325474537,2008-07-21,07:48:41
39.993732,116.442222,0,226,39650.3255092593,2008-07-21,07:48:44
39.99374,116.44222,0,227,39650.3255324074,2008-07-21,07:48:46
39.993769,116.442204,0,226,39650.3255902778,2008-07-21,07:48:51
39.993791,116.44221,0,224,39650.3256481481,2008-07-21,07:48:56
39.993791,116.44221,0,224,39650.3256828704,2008-07-21,07:48:59
39.993796,116.442208,0,224,39650.3257060185,2008-07-21,07:49:01
39.993809,116.442196,0,224,39650.3257638889,2008-07-21,07:49:06
39.993844,116.442176,0,221,39650.3258217593,2008-07-21,07:49:11
39.993861,116.442168,0,218,39650.3258796296,2008-07-21,07:49:16
39.993857,116.442167,0,217,39650.3259375,2008-07-21,07:49:21
39.993855,116.442167,0,217,39650.3259953704,2008-07-21,07:49:26
39.993855,116.442167,0,217,39650.3260300926,2008-07-21,07:49:29
39.993855,116.442164,0,218,39650.3260532407,2008-07-21,07:49:31
39.993918,116.442042,0,218,39650.3261111111,2008-07-21,07:49:36
39.993982,116.441859,0,216,39650.3261689815,2008-07-21,07:49:41
39.993749,116.441354,0,196,39650.3262268519,2008-07-21,07:49:46
39.99373,116.441361,0,198,39650.3262847222,2008-07-21,07:49:51
39.993828,116.441247,0,198,39650.3263425926,2008-07-21,07:49:56
39.993867,116.441223,0,198,39650.326400463,2008-07-21,07:50:01
39.993904,116.441173,0,200,39650.3264583333,2008-07-21,07:50:06
39.993923,116.441184,0,204,39650.3265162037,2008-07-21,07:50:11
39.99393,116.441337,0,207,39650.3265740741,2008-07-21,07:50:16
39.99391,116.441422,0,210,39650.3266319444,2008-07-21,07:50:21
39.993908,116.441423,0,210,39650.3266898148,2008-07-21,07:50:26
39.993908,116.441423,0,210,39650.326724537,2008-07-21,07:50:29
39.993903,116.441424,0,210,39650.3267476852,2008-07-21,07:50:31
39.99389,116.441427,0,210,39650.3268055556,2008-07-21,07:50:36
39.993782,116.441474,0,211,39650.3268634259,2008-07-21,07:50:41
39.993749,116.441518,0,208,39650.3269212963,2008-07-21,07:50:46
39.993662,116.441535,0,203,39650.3269791667,2008-07-21,07:50:51
39.993577,116.441489,0,200,39650.327037037,2008-07-21,07:50:56
39.993496,116.4415,0,190,39650.3270949074,2008-07-21,07:51:01
39.993432,116.441535,0,164,39650.3271527778,2008-07-21,07:51:06
39.993381,116.441595,0,158,39650.3272106481,2008-07-21,07:51:11
39.993355,116.441662,0,160,39650.3272685185,2008-07-21,07:51:16
39.993316,116.441732,0,162,39650.3273263889,2008-07-21,07:51:21
39.99328,116.441793,0,168,39650.3273842593,2008-07-21,07:51:26
39.993251,116.441798,0,173,39650.3274421296,2008-07-21,07:51:31
39.993219,116.441803,0,173,39650.3275,2008-07-21,07:51:36
39.993203,116.44178,0,167,39650.3275578704,2008-07-21,07:51:41
39.993203,116.44178,0,167,39650.3275925926,2008-07-21,07:51:44
39.993202,116.441779,0,166,39650.3276157407,2008-07-21,07:51:46
39.99318,116.441766,0,167,39650.3276736111,2008-07-21,07:51:51
39.993126,116.441719,0,162,39650.3277314815,2008-07-21,07:51:56
39.993038,116.441652,0,148,39650.3277893519,2008-07-21,07:52:01
39.992973,116.441612,0,140,39650.3278472222,2008-07-21,07:52:06
39.992895,116.441544,0,128,39650.3279050926,2008-07-21,07:52:11
39.992841,116.441497,0,120,39650.327962963,2008-07-21,07:52:16
39.992776,116.44143,0,116,39650.3280208333,2008-07-21,07:52:21
39.992724,116.441389,0,108,39650.3280787037,2008-07-21,07:52:26
39.992667,116.441369,0,105,39650.3281365741,2008-07-21,07:52:31
39.992677,116.441372,0,103,39650.3281944444,2008-07-21,07:52:36
39.992724,116.441405,0,104,39650.3282523148,2008-07-21,07:52:41
39.992786,116.441448,0,101,39650.3283101852,2008-07-21,07:52:46
39.992821,116.441476,0,101,39650.3283680556,2008-07-21,07:52:51
39.992855,116.441535,0,102,39650.3284259259,2008-07-21,07:52:56
39.992886,116.4416,0,100,39650.3284837963,2008-07-21,07:53:01
39.992736,116.441341,0,130,39650.332650463,2008-07-21,07:59:01
39.992696,116.44131,0,124,39650.3327083333,2008-07-21,07:59:06
39.99265,116.441262,0,122,39650.3327662037,2008-07-21,07:59:11
39.9926,116.44121,0,118,39650.3328240741,2008-07-21,07:59:16
39.992547,116.441164,0,114,39650.3328819444,2008-07-21,07:59:21
39.992488,116.44113,0,114,39650.3329398148,2008-07-21,07:59:26
39.99244,116.441091,0,110,39650.3329976852,2008-07-21,07:59:31
39.99239,116.441057,0,111,39650.3330555556,2008-07-21,07:59:36
39.992322,116.441007,0,110,39650.3331134259,2008-07-21,07:59:41
39.992269,116.440963,0,113,39650.3331712963,2008-07-21,07:59:46
39.992209,116.440912,0,117,39650.3332291667,2008-07-21,07:59:51
39.992143,116.440862,0,119,39650.333287037,2008-07-21,07:59:56
39.992077,116.440817,0,118,39650.3333449074,2008-07-21,08:00:01
39.992021,116.440796,0,119,39650.3334027778,2008-07-21,08:00:06
39.991951,116.440749,0,124,39650.3334606481,2008-07-21,08:00:11
39.991882,116.440693,0,126,39650.3335185185,2008-07-21,08:00:16
39.991826,116.440656,0,128,39650.3335763889,2008-07-21,08:00:21
39.991761,116.440601,0,126,39650.3336342593,2008-07-21,08:00:26
39.991706,116.440566,0,124,39650.3336921296,2008-07-21,08:00:31
39.991646,116.440527,0,121,39650.33375,2008-07-21,08:00:36
39.991596,116.440491,0,120,39650.3338078704,2008-07-21,08:00:41
39.991555,116.440474,0,114,39650.3338657407,2008-07-21,08:00:46
39.991486,116.440446,0,109,39650.3339236111,2008-07-21,08:00:51
39.991428,116.440413,0,106,39650.3339814815,2008-07-21,08:00:56
39.991368,116.440369,0,106,39650.3340393519,2008-07-21,08:01:01
39.9913,116.440322,0,108,39650.3340972222,2008-07-21,08:01:06
39.99125,116.440303,0,104,39650.3341550926,2008-07-21,08:01:11
39.991195,116.440268,0,100,39650.334212963,2008-07-21,08:01:16
39.991156,116.440236,0,99,39650.3342708333,2008-07-21,08:01:21
39.9911,116.440227,0,96,39650.3343287037,2008-07-21,08:01:26
39.991028,116.440178,0,96,39650.3343865741,2008-07-21,08:01:31
39.990955,116.440122,0,103,39650.3344444444,2008-07-21,08:01:36
39.990912,116.44011,0,99,39650.3345023148,2008-07-21,08:01:41
39.990856,116.440085,0,97,39650.3345601852,2008-07-21,08:01:46
39.9908,116.440044,0,99,39650.3346180556,2008-07-21,08:01:51
39.990759,116.440008,0,101,39650.3346759259,2008-07-21,08:01:56
39.990694,116.439975,0,100,39650.3347337963,2008-07-21,08:02:01
39.990615,116.43994,0,98,39650.3347916667,2008-07-21,08:02:06
39.99056,116.439907,0,97,39650.334849537,2008-07-21,08:02:11
39.990495,116.439858,0,100,39650.3349074074,2008-07-21,08:02:16
39.990427,116.439814,0,103,39650.3349652778,2008-07-21,08:02:21
39.99038,116.439783,0,103,39650.3350231481,2008-07-21,08:02:26
39.990305,116.439745,0,105,39650.3350810185,2008-07-21,08:02:31
39.990254,116.439713,0,107,39650.3351388889,2008-07-21,08:02:36
39.990191,116.439671,0,111,39650.3351967593,2008-07-21,08:02:41
39.990134,116.43964,0,112,39650.3352546296,2008-07-21,08:02:46
39.990085,116.439625,0,112,39650.3353125,2008-07-21,08:02:51
39.990024,116.439602,0,112,39650.3353703704,2008-07-21,08:02:56
39.989959,116.43958,0,112,39650.3354282407,2008-07-21,08:03:01
39.989905,116.439564,0,113,39650.3354861111,2008-07-21,08:03:06
39.989842,116.439531,0,111,39650.3355439815,2008-07-21,08:03:11
39.989785,116.439491,0,111,39650.3356018519,2008-07-21,08:03:16
39.98972,116.439463,0,116,39650.3356597222,2008-07-21,08:03:21
39.989669,116.439442,0,120,39650.3357175926,2008-07-21,08:03:26
39.989612,116.439428,0,120,39650.335775463,2008-07-21,08:03:31
39.98955,116.439406,0,122,39650.3358333333,2008-07-21,08:03:36
39.989486,116.439387,0,121,39650.3358912037,2008-07-21,08:03:41
39.989408,116.439364,0,122,39650.3359490741,2008-07-21,08:03:46
39.989352,116.439339,0,126,39650.3360069444,2008-07-21,08:03:51
39.989299,116.439313,0,124,39650.3360648148,2008-07-21,08:03:56
39.989233,116.439274,0,123,39650.3361226852,2008-07-21,08:04:01
39.989167,116.439249,0,122,39650.3361805556,2008-07-21,08:04:06
39.989108,116.439215,0,123,39650.3362384259,2008-07-21,08:04:11
39.989037,116.439187,0,123,39650.3362962963,2008-07-21,08:04:16
39.988972,116.439179,0,119,39650.3363541667,2008-07-21,08:04:21
39.988887,116.439116,0,120,39650.336412037,2008-07-21,08:04:26
39.98883,116.439098,0,123,39650.3364699074,2008-07-21,08:04:31
39.988779,116.439065,0,119,39650.3365277778,2008-07-21,08:04:36
39.988727,116.439043,0,116,39650.3365856481,2008-07-21,08:04:41
39.988666,116.439014,0,115,39650.3366435185,2008-07-21,08:04:46
39.988607,116.438985,0,113,39650.3367013889,2008-07-21,08:04:51
39.988542,116.438966,0,112,39650.3367592593,2008-07-21,08:04:56
39.988474,116.438922,0,114,39650.3368171296,2008-07-21,08:05:01
39.988432,116.438892,0,114,39650.336875,2008-07-21,08:05:06
39.988365,116.438861,0,115,39650.3369328704,2008-07-21,08:05:11
39.988294,116.438826,0,115,39650.3369907407,2008-07-21,08:05:16
39.988228,116.438797,0,115,39650.3370486111,2008-07-21,08:05:21
39.988163,116.438777,0,117,39650.3371064815,2008-07-21,08:05:26
39.988122,116.438763,0,117,39650.3371643518,2008-07-21,08:05:31
39.988066,116.438749,0,119,39650.3372222222,2008-07-21,08:05:36
39.987995,116.43871,0,123,39650.3372800926,2008-07-21,08:05:41
39.987939,116.438685,0,125,39650.337337963,2008-07-21,08:05:46
39.987871,116.438669,0,127,39650.3373958333,2008-07-21,08:05:51
39.987802,116.438643,0,131,39650.3374537037,2008-07-21,08:05:56
39.987736,116.438625,0,130,39650.3375115741,2008-07-21,08:06:01
39.987671,116.43862,0,125,39650.3375694444,2008-07-21,08:06:06
39.987614,116.438626,0,127,39650.3376273148,2008-07-21,08:06:11
39.987541,116.438608,0,129,39650.3376851852,2008-07-21,08:06:16
39.987492,116.438609,0,127,39650.3377430556,2008-07-21,08:06:21
39.987423,116.438597,0,126,39650.3378009259,2008-07-21,08:06:26
39.987353,116.438589,0,126,39650.3378587963,2008-07-21,08:06:31
39.987289,116.43857,0,129,39650.3379166667,2008-07-21,08:06:36
39.98723,116.438567,0,125,39650.337974537,2008-07-21,08:06:41
39.987179,116.438545,0,126,39650.3380324074,2008-07-21,08:06:46
39.987115,116.438539,0,124,39650.3380902778,2008-07-21,08:06:51
39.987101,116.438556,0,122,39650.3381481481,2008-07-21,08:06:56
39.987095,116.438543,0,122,39650.3382060185,2008-07-21,08:07:01
39.987072,116.438494,0,115,39650.3382638889,2008-07-21,08:07:06
39.987035,116.438411,0,114,39650.3383217593,2008-07-21,08:07:11
39.987049,116.438345,0,115,39650.3383796296,2008-07-21,08:07:16
39.987076,116.438262,0,116,39650.3384375,2008-07-21,08:07:21
39.98711,116.438212,0,118,39650.3384953704,2008-07-21,08:07:26
39.987169,116.438123,0,119,39650.3385532407,2008-07-21,08:07:31
39.987186,116.438092,0,119,39650.3386111111,2008-07-21,08:07:36
39.987256,116.437954,0,117,39650.3386689815,2008-07-21,08:07:41
39.987271,116.437959,0,114,39650.3387268518,2008-07-21,08:07:46
39.98725,116.437945,0,115,39650.3387847222,2008-07-21,08:07:51
39.987247,116.437936,0,115,39650.3388425926,2008-07-21,08:07:56
39.987248,116.437936,0,115,39650.338900463,2008-07-21,08:08:01
39.987248,116.437936,0,115,39650.3389351852,2008-07-21,08:08:04
39.987256,116.437938,0,115,39650.3389583333,2008-07-21,08:08:06
39.987307,116.437829,0,114,39650.3390162037,2008-07-21,08:08:11
39.987343,116.437748,0,114,39650.3390740741,2008-07-21,08:08:16
39.987368,116.437676,0,114,39650.3391319444,2008-07-21,08:08:21
39.987391,116.437586,0,114,39650.3391898148,2008-07-21,08:08:26
39.987522,116.437277,0,113,39650.3392476852,2008-07-21,08:08:31
39.987698,116.436742,0,113,39650.3393055556,2008-07-21,08:08:36
39.987909,116.436088,0,113,39650.3393634259,2008-07-21,08:08:41
39.987998,116.435559,0,112,39650.3394212963,2008-07-21,08:08:46
39.987869,116.435005,0,109,39650.3394791667,2008-07-21,08:08:51
39.987766,116.434285,0,105,39650.339537037,2008-07-21,08:08:56
39.987737,116.433486,0,103,39650.3395949074,2008-07-21,08:09:01
39.987838,116.432685,0,97,39650.3396527778,2008-07-21,08:09:06
39.987913,116.431922,0,91,39650.3397106482,2008-07-21,08:09:11
39.98803,116.431124,0,86,39650.3397685185,2008-07-21,08:09:16
39.988092,116.430315,0,85,39650.3398263889,2008-07-21,08:09:21
39.988112,116.429505,0,86,39650.3398842593,2008-07-21,08:09:26
39.98809,116.42867,0,89,39650.3399421296,2008-07-21,08:09:31
39.988032,116.427815,0,93,39650.34,2008-07-21,08:09:36
39.988012,116.426937,0,96,39650.3400578704,2008-07-21,08:09:41
39.987992,116.426072,0,99,39650.3401157407,2008-07-21,08:09:46
39.987962,116.425223,0,104,39650.3401736111,2008-07-21,08:09:51
39.987929,116.424355,0,108,39650.3402314815,2008-07-21,08:09:56
39.987921,116.423526,0,108,39650.3402893519,2008-07-21,08:10:01
39.987865,116.422661,0,108,39650.3403472222,2008-07-21,08:10:06
39.987827,116.421795,0,106,39650.3404050926,2008-07-21,08:10:11
39.987823,116.420956,0,104,39650.340462963,2008-07-21,08:10:16
39.987789,116.420186,0,104,39650.3405208333,2008-07-21,08:10:21
39.987759,116.419491,0,103,39650.3405787037,2008-07-21,08:10:26
39.987709,116.41892,0,101,39650.3406365741,2008-07-21,08:10:31
39.987694,116.418465,0,102,39650.3406944444,2008-07-21,08:10:36
39.987616,116.4182,0,99,39650.3407523148,2008-07-21,08:10:41
39.987556,116.418017,0,96,39650.3408101852,2008-07-21,08:10:46
39.987464,116.418061,0,93,39650.3408680556,2008-07-21,08:10:51
39.987466,116.418348,0,95,39650.3409259259,2008-07-21,08:10:56
39.987508,116.418863,0,92,39650.3409837963,2008-07-21,08:11:01
39.987486,116.419705,0,79,39650.3410416667,2008-07-21,08:11:06
39.987475,116.420475,0,77,39650.341099537,2008-07-21,08:11:11
39.9874,116.421244,0,75,39650.3411574074,2008-07-21,08:11:16
39.987393,116.421902,0,75,39650.3412152778,2008-07-21,08:11:21
39.987447,116.422574,0,86,39650.3412731481,2008-07-21,08:11:26
39.987445,116.423241,0,84,39650.3413310185,2008-07-21,08:11:31
39.987427,116.423873,0,89,39650.3413888889,2008-07-21,08:11:36
39.987496,116.42456,0,101,39650.3414467593,2008-07-21,08:11:41
39.987511,116.425174,0,105,39650.3415046296,2008-07-21,08:11:46
39.987558,116.425526,0,103,39650.3415625,2008-07-21,08:11:51
39.987572,116.425844,0,105,39650.3416203704,2008-07-21,08:11:56
39.987544,116.426323,0,111,39650.3416782407,2008-07-21,08:12:01
39.987621,116.426887,0,110,39650.3417361111,2008-07-21,08:12:06
39.98769,116.427591,0,113,39650.3417939815,2008-07-21,08:12:11
39.987739,116.42841,0,109,39650.3418518519,2008-07-21,08:12:16
39.987769,116.429236,0,104,39650.3419097222,2008-07-21,08:12:21
39.987765,116.430095,0,96,39650.3419675926,2008-07-21,08:12:26
39.987712,116.430957,0,84,39650.342025463,2008-07-21,08:12:31
39.987605,116.431858,0,82,39650.3420833333,2008-07-21,08:12:36
39.987429,116.432731,0,79,39650.3421412037,2008-07-21,08:12:41
39.987198,116.433664,0,79,39650.3421990741,2008-07-21,08:12:46
39.986859,116.434666,0,71,39650.3422569444,2008-07-21,08:12:51
39.986436,116.435745,0,56,39650.3423148148,2008-07-21,08:12:56
39.986007,116.436812,0,39,39650.3423726852,2008-07-21,08:13:01
39.985634,116.4378,0,41,39650.3424305556,2008-07-21,08:13:06
39.985293,116.438654,0,41,39650.3424884259,2008-07-21,08:13:11
39.984995,116.43947,0,47,39650.3425462963,2008-07-21,08:13:16
39.984684,116.44033,0,54,39650.3426041667,2008-07-21,08:13:21
39.984303,116.441211,0,57,39650.342662037,2008-07-21,08:13:26
39.983847,116.442065,0,69,39650.3427199074,2008-07-21,08:13:31
39.983356,116.442849,0,72,39650.3427777778,2008-07-21,08:13:36
39.982824,116.443649,0,76,39650.3428356481,2008-07-21,08:13:41
39.982246,116.444511,0,77,39650.3428935185,2008-07-21,08:13:46
39.981678,116.445395,0,77,39650.3429513889,2008-07-21,08:13:51
39.981092,116.446256,0,78,39650.3430092593,2008-07-21,08:13:56
39.980564,116.447053,0,81,39650.3430671296,2008-07-21,08:14:01
39.980058,116.447806,0,82,39650.343125,2008-07-21,08:14:06
39.979559,116.4486,0,85,39650.3431828704,2008-07-21,08:14:11
39.979011,116.449424,0,83,39650.3432407407,2008-07-21,08:14:16
39.978492,116.450194,0,77,39650.3432986111,2008-07-21,08:14:21
39.97798,116.450935,0,64,39650.3433564815,2008-07-21,08:14:26
39.977487,116.451689,0,62,39650.3434143519,2008-07-21,08:14:31
39.976986,116.452421,0,67,39650.3434722222,2008-07-21,08:14:36
39.976506,116.45316,0,72,39650.3435300926,2008-07-21,08:14:41
39.976024,116.453897,0,73,39650.343587963,2008-07-21,08:14:46
39.975544,116.454633,0,74,39650.3436458333,2008-07-21,08:14:51
39.975054,116.455354,0,71,39650.3437037037,2008-07-21,08:14:56
39.97459,116.456058,0,67,39650.3437615741,2008-07-21,08:15:01
39.974134,116.456742,0,68,39650.3438194444,2008-07-21,08:15:06
39.973677,116.45741,0,65,39650.3438773148,2008-07-21,08:15:11
39.973257,116.458018,0,71,39650.3439351852,2008-07-21,08:15:16
39.972886,116.458398,0,68,39650.3439930556,2008-07-21,08:15:21
39.972519,116.458736,0,63,39650.3440509259,2008-07-21,08:15:26
39.97207,116.459217,0,57,39650.3441087963,2008-07-21,08:15:31
39.971631,116.45978,0,57,39650.3441666667,2008-07-21,08:15:36
39.971209,116.460377,0,54,39650.344224537,2008-07-21,08:15:41
39.970986,116.460783,0,60,39650.3442824074,2008-07-21,08:15:46
39.971037,116.461069,0,50,39650.3443402778,2008-07-21,08:15:51
39.97117,116.46131,0,41,39650.3443981481,2008-07-21,08:15:56
39.971487,116.461449,0,39,39650.3444560185,2008-07-21,08:16:01
39.971727,116.461283,0,39,39650.3445138889,2008-07-21,08:16:06
39.971992,116.460918,0,37,39650.3445717593,2008-07-21,08:16:11
39.972286,116.460562,0,28,39650.3446296296,2008-07-21,08:16:16
39.972674,116.459901,0,26,39650.3446875,2008-07-21,08:16:21
39.973055,116.459245,0,33,39650.3447453704,2008-07-21,08:16:26
39.973438,116.458624,0,41,39650.3448032407,2008-07-21,08:16:31
39.973805,116.458029,0,55,39650.3448611111,2008-07-21,08:16:36
39.974144,116.457521,0,70,39650.3449189815,2008-07-21,08:16:41
39.974429,116.457111,0,73,39650.3449768518,2008-07-21,08:16:46
39.974642,116.45681,0,72,39650.3450347222,2008-07-21,08:16:51
39.974773,116.456565,0,70,39650.3450925926,2008-07-21,08:16:56
39.97497,116.456234,0,68,39650.345150463,2008-07-21,08:17:01
39.975207,116.455926,0,64,39650.3452083333,2008-07-21,08:17:06
39.975334,116.45575,0,62,39650.3452662037,2008-07-21,08:17:11
39.975324,116.455759,0,62,39650.3453240741,2008-07-21,08:17:16
39.975325,116.455758,0,62,39650.3453819444,2008-07-21,08:17:21
39.975327,116.455757,0,62,39650.3454398148,2008-07-21,08:17:26
39.97533,116.455753,0,62,39650.3454976852,2008-07-21,08:17:31
39.97533,116.455753,0,62,39650.3455555556,2008-07-21,08:17:36
39.975328,116.455755,0,62,39650.3456134259,2008-07-21,08:17:41
39.975324,116.45576,0,62,39650.3456712963,2008-07-21,08:17:46
39.975324,116.45576,0,62,39650.3457060185,2008-07-21,08:17:49
39.97533,116.455761,0,62,39650.3457291667,2008-07-21,08:17:51
39.975382,116.455732,0,64,39650.345787037,2008-07-21,08:17:56
39.975429,116.45569,0,67,39650.3458449074,2008-07-21,08:18:01
39.975453,116.45563,0,68,39650.3459027778,2008-07-21,08:18:06
39.975484,116.455581,0,78,39650.3459606481,2008-07-21,08:18:11
39.975521,116.455632,0,76,39650.3460185185,2008-07-21,08:18:16
39.975566,116.455702,0,81,39650.3460763889,2008-07-21,08:18:21
39.975616,116.45576,0,81,39650.3461342593,2008-07-21,08:18:26
39.975672,116.455826,0,71,39650.3461921296,2008-07-21,08:18:31
39.975728,116.4559,0,73,39650.34625,2008-07-21,08:18:36
39.975771,116.455937,0,70,39650.3463078704,2008-07-21,08:18:41
39.975828,116.455907,0,71,39650.3463657407,2008-07-21,08:18:46
39.975868,116.455923,0,80,39650.3464236111,2008-07-21,08:18:51
39.975919,116.455957,0,86,39650.3464814815,2008-07-21,08:18:56
39.975943,116.456011,0,87,39650.3465393518,2008-07-21,08:19:01
39.97592,116.456027,0,92,39650.3465972222,2008-07-21,08:19:06
39.975896,116.456109,0,96,39650.3466550926,2008-07-21,08:19:11
39.975866,116.456182,0,101,39650.346712963,2008-07-21,08:19:16
39.975835,116.456233,0,105,39650.3467708333,2008-07-21,08:19:21
39.975798,116.456281,0,109,39650.3468287037,2008-07-21,08:19:26
39.975794,116.456348,0,110,39650.3468865741,2008-07-21,08:19:31
39.97577,116.456417,0,110,39650.3469444444,2008-07-21,08:19:36
39.975738,116.456473,0,108,39650.3470023148,2008-07-21,08:19:41
39.975693,116.456534,0,111,39650.3470601852,2008-07-21,08:19:46
39.975655,116.456597,0,113,39650.3471180556,2008-07-21,08:19:51
39.975629,116.456681,0,115,39650.3471759259,2008-07-21,08:19:56
39.975595,116.456745,0,120,39650.3472337963,2008-07-21,08:20:01
39.975549,116.456796,0,125,39650.3472916667,2008-07-21,08:20:06
39.975496,116.456821,0,129,39650.347349537,2008-07-21,08:20:11
39.975464,116.456876,0,136,39650.3474074074,2008-07-21,08:20:16
39.975447,116.457004,0,138,39650.3474652778,2008-07-21,08:20:21
39.975392,116.457068,0,141,39650.3475231482,2008-07-21,08:20:26
39.975377,116.457125,0,134,39650.3475810185,2008-07-21,08:20:31
39.975377,116.457125,0,134,39650.3476157407,2008-07-21,08:20:34
39.975372,116.45713,0,134,39650.3476388889,2008-07-21,08:20:36
39.975402,116.45717,0,132,39650.3476967593,2008-07-21,08:20:41
39.975457,116.457271,0,127,39650.3477546296,2008-07-21,08:20:46
39.97552,116.457347,0,124,39650.3478125,2008-07-21,08:20:51
39.975585,116.457383,0,124,39650.3478703704,2008-07-21,08:20:56
39.975606,116.457428,0,119,39650.3479282407,2008-07-21,08:21:01
39.975605,116.457431,0,119,39650.3479861111,2008-07-21,08:21:06
39.975604,116.457433,0,119,39650.3480439815,2008-07-21,08:21:11
39.975604,116.457433,0,119,39650.3481018519,2008-07-21,08:21:16
39.975604,116.457433,0,119,39650.3481365741,2008-07-21,08:21:19
39.975601,116.457436,0,119,39650.3481597222,2008-07-21,08:21:21
39.975538,116.457493,0,119,39650.3482175926,2008-07-21,08:21:26
39.975472,116.457576,0,120,39650.348275463,2008-07-21,08:21:31
39.975416,116.457657,0,120,39650.3483333333,2008-07-21,08:21:36
39.975375,116.457702,0,121,39650.3483912037,2008-07-21,08:21:41
39.975375,116.457702,0,121,39650.3484259259,2008-07-21,08:21:44
39.975383,116.457699,0,122,39650.3484490741,2008-07-21,08:21:46
39.9754,116.457664,0,122,39650.3485069444,2008-07-21,08:21:51
39.9754,116.457664,0,122,39650.3485648148,2008-07-21,08:21:56
39.9754,116.457664,0,122,39650.348599537,2008-07-21,08:21:59
39.975405,116.457657,0,122,39650.3486226852,2008-07-21,08:22:01
39.975466,116.457539,0,123,39650.3486805556,2008-07-21,08:22:06
39.975508,116.457421,0,124,39650.3487384259,2008-07-21,08:22:11
39.975559,116.45737,0,124,39650.3487962963,2008-07-21,08:22:16
39.97559,116.457304,0,124,39650.3488541667,2008-07-21,08:22:21
39.975589,116.457249,0,124,39650.348912037,2008-07-21,08:22:26
39.975589,116.457231,0,124,39650.3489699074,2008-07-21,08:22:31
39.975605,116.457207,0,124,39650.3490277778,2008-07-21,08:22:36
39.975614,116.457198,0,123,39650.3490856481,2008-07-21,08:22:41
39.975619,116.457193,0,123,39650.3491435185,2008-07-21,08:22:46
39.975624,116.457191,0,123,39650.3492013889,2008-07-21,08:22:51
39.975624,116.457193,0,123,39650.3492592593,2008-07-21,08:22:56
39.975624,116.457193,0,123,39650.3492939815,2008-07-21,08:22:59
39.975622,116.457197,0,123,39650.3493171296,2008-07-21,08:23:01
39.975616,116.457206,0,123,39650.349375,2008-07-21,08:23:06
39.975612,116.457215,0,123,39650.3494328704,2008-07-21,08:23:11
39.975611,116.457218,0,123,39650.3494907407,2008-07-21,08:23:16
39.975609,116.457224,0,123,39650.3495486111,2008-07-21,08:23:21
39.975604,116.457232,0,123,39650.3496064815,2008-07-21,08:23:26
39.975604,116.457232,0,123,39650.3496412037,2008-07-21,08:23:29
39.975598,116.45724,0,123,39650.3496643519,2008-07-21,08:23:31
39.97559,116.457249,0,123,39650.3497222222,2008-07-21,08:23:36
39.975588,116.457251,0,123,39650.3497800926,2008-07-21,08:23:41
39.975588,116.457252,0,123,39650.349837963,2008-07-21,08:23:46
39.975591,116.457249,0,123,39650.3498958333,2008-07-21,08:23:51
39.975597,116.457245,0,123,39650.3499537037,2008-07-21,08:23:56
39.9756,116.457244,0,123,39650.3500115741,2008-07-21,08:24:01
39.9756,116.457244,0,123,39650.3500462963,2008-07-21,08:24:04
39.975595,116.457252,0,123,39650.3500694444,2008-07-21,08:24:06
39.975585,116.457263,0,123,39650.3501273148,2008-07-21,08:24:11
39.975585,116.457263,0,123,39650.350162037,2008-07-21,08:24:14
39.975578,116.45727,0,123,39650.3501851852,2008-07-21,08:24:16
39.975489,116.457502,0,-40,39650.3548726852,2008-07-21,08:31:01
39.976336,116.455921,0,189,39650.3549305556,2008-07-21,08:31:06
39.976303,116.455917,0,162,39650.3549884259,2008-07-21,08:31:11
39.976281,116.456025,0,153,39650.3550462963,2008-07-21,08:31:16
39.976221,116.456034,0,150,39650.3551041667,2008-07-21,08:31:21
39.976523,116.456913,0,122,39650.3960185185,2008-07-21,09:30:16
39.976448,116.456911,0,131,39650.3960763889,2008-07-21,09:30:21
39.976351,116.456854,0,156,39650.3961342593,2008-07-21,09:30:26
39.976361,116.456832,0,153,39650.3961921296,2008-07-21,09:30:31
39.976324,116.456829,0,159,39650.39625,2008-07-21,09:30:36
39.97633,116.456833,0,152,39650.3963078704,2008-07-21,09:30:41
39.97633,116.456831,0,153,39650.3963657407,2008-07-21,09:30:46
39.97633,116.456831,0,153,39650.396400463,2008-07-21,09:30:49
39.976338,116.456828,0,160,39650.3964236111,2008-07-21,09:30:51
39.976326,116.45683,0,169,39650.3964814815,2008-07-21,09:30:56
39.976313,116.456858,0,173,39650.3965393519,2008-07-21,09:31:01
39.976258,116.456872,0,169,39650.3965972222,2008-07-21,09:31:06
39.976266,116.456864,0,170,39650.3966550926,2008-07-21,09:31:11
39.976268,116.456861,0,170,39650.396712963,2008-07-21,09:31:16
39.976266,116.456862,0,170,39650.3967708333,2008-07-21,09:31:21
39.976262,116.456866,0,170,39650.3968287037,2008-07-21,09:31:26
39.976262,116.456866,0,170,39650.3968634259,2008-07-21,09:31:29
39.976259,116.456869,0,170,39650.3968865741,2008-07-21,09:31:31
39.976246,116.456868,0,168,39650.3969444444,2008-07-21,09:31:36
39.976036,116.457051,0,151,39650.4005902778,2008-07-21,09:36:51
39.97602,116.457074,0,151,39650.4006481481,2008-07-21,09:36:56
39.976007,116.457141,0,149,39650.4007060185,2008-07-21,09:37:01
39.975984,116.457175,0,148,39650.4007638889,2008-07-21,09:37:06
39.975944,116.457216,0,147,39650.4008217593,2008-07-21,09:37:11
39.97594,116.457248,0,146,39650.4008796296,2008-07-21,09:37:16
39.975942,116.457256,0,145,39650.4009375,2008-07-21,09:37:21
39.975938,116.45726,0,145,39650.4009953704,2008-07-21,09:37:26
39.975936,116.457261,0,145,39650.4010532407,2008-07-21,09:37:31
39.975933,116.457265,0,146,39650.4011111111,2008-07-21,09:37:36
39.975933,116.457265,0,146,39650.4011689815,2008-07-21,09:37:41
39.975933,116.457265,0,146,39650.4012037037,2008-07-21,09:37:44
39.975941,116.457259,0,146,39650.4012268518,2008-07-21,09:37:46
39.975968,116.457251,0,145,39650.4012847222,2008-07-21,09:37:51
39.975985,116.457286,0,144,39650.4013425926,2008-07-21,09:37:56
39.975986,116.457284,0,144,39650.401400463,2008-07-21,09:38:01
39.975989,116.457281,0,145,39650.4014583333,2008-07-21,09:38:06
39.975989,116.457281,0,145,39650.4014930556,2008-07-21,09:38:09
39.975992,116.457279,0,145,39650.4015162037,2008-07-21,09:38:11
39.975983,116.457287,0,145,39650.4015740741,2008-07-21,09:38:16
39.975983,116.457287,0,145,39650.4016087963,2008-07-21,09:38:19
39.975976,116.457294,0,145,39650.4016319444,2008-07-21,09:38:21
39.975967,116.457302,0,145,39650.4016898148,2008-07-21,09:38:26
39.975969,116.457299,0,145,39650.4017476852,2008-07-21,09:38:31
39.97597,116.457298,0,145,39650.4018055556,2008-07-21,09:38:36
39.975975,116.457293,0,146,39650.4018634259,2008-07-21,09:38:41
39.975977,116.457289,0,146,39650.4019212963,2008-07-21,09:38:46
39.975973,116.457293,0,146,39650.4019791667,2008-07-21,09:38:51
39.975971,116.457294,0,146,39650.402037037,2008-07-21,09:38:56
39.975971,116.457292,0,146,39650.4020949074,2008-07-21,09:39:01
39.975971,116.457292,0,146,39650.4021296296,2008-07-21,09:39:04
39.975979,116.457294,0,146,39650.4021527778,2008-07-21,09:39:06
39.975942,116.457316,0,145,39650.4022106482,2008-07-21,09:39:11
39.975919,116.457364,0,145,39650.4022685185,2008-07-21,09:39:16
39.975929,116.457467,0,144,39650.4023263889,2008-07-21,09:39:21
39.975999,116.457571,0,144,39650.4023842593,2008-07-21,09:39:26
39.976108,116.45765,0,144,39650.4024421296,2008-07-21,09:39:31
39.976269,116.457723,0,144,39650.4025,2008-07-21,09:39:36
39.976501,116.45776,0,144,39650.4025578704,2008-07-21,09:39:41
39.976025,116.459294,0,830,39650.5224074074,2008-07-21,12:32:16
39.97629,116.458108,0,104,39650.5224652778,2008-07-21,12:32:21
39.976326,116.457961,0,41,39650.5225231481,2008-07-21,12:32:26
39.976215,116.458133,0,146,39650.5225810185,2008-07-21,12:32:31
39.976157,116.458223,0,200,39650.5226388889,2008-07-21,12:32:36
39.976125,116.458232,0,211,39650.5226967593,2008-07-21,12:32:41
39.976094,116.458228,0,223,39650.5227546296,2008-07-21,12:32:46
39.975996,116.458224,0,227,39650.5228125,2008-07-21,12:32:51
39.975874,116.458098,0,220,39650.5228703704,2008-07-21,12:32:56
39.975773,116.457979,0,184,39650.5229282407,2008-07-21,12:33:01
39.975581,116.457833,0,183,39650.5229861111,2008-07-21,12:33:06
39.975395,116.457642,0,170,39650.5230439815,2008-07-21,12:33:11
39.97523,116.457455,0,149,39650.5231018519,2008-07-21,12:33:16
39.975096,116.45743,0,151,39650.5231597222,2008-07-21,12:33:21
39.974996,116.457561,0,148,39650.5232175926,2008-07-21,12:33:26
39.974896,116.457585,0,153,39650.523275463,2008-07-21,12:33:31
39.974682,116.457367,0,163,39650.5233333333,2008-07-21,12:33:36
39.974582,116.457096,0,193,39650.5233912037,2008-07-21,12:33:41
39.974639,116.456801,0,209,39650.5234490741,2008-07-21,12:33:46
39.974767,116.456364,0,217,39650.5235069444,2008-07-21,12:33:51
39.975077,116.455822,0,224,39650.5235648148,2008-07-21,12:33:56
39.975515,116.455144,0,229,39650.5236226852,2008-07-21,12:34:01
39.976116,116.45426,0,203,39650.5236805556,2008-07-21,12:34:06
39.976694,116.453393,0,187,39650.5237384259,2008-07-21,12:34:11
39.977267,116.452521,0,174,39650.5237962963,2008-07-21,12:34:16
39.977843,116.45165,0,174,39650.5238541667,2008-07-21,12:34:21
39.97837,116.450865,0,179,39650.523912037,2008-07-21,12:34:26
39.978854,116.450125,0,185,39650.5239699074,2008-07-21,12:34:31
39.979287,116.449391,0,161,39650.5240277778,2008-07-21,12:34:36
39.979729,116.448689,0,143,39650.5240856481,2008-07-21,12:34:41
39.980174,116.447995,0,132,39650.5241435185,2008-07-21,12:34:46
39.980625,116.447294,0,126,39650.5242013889,2008-07-21,12:34:51
39.981119,116.446533,0,119,39650.5242592593,2008-07-21,12:34:56
39.98163,116.445732,0,108,39650.5243171296,2008-07-21,12:35:01
39.982128,116.444949,0,100,39650.524375,2008-07-21,12:35:06
39.982616,116.444211,0,101,39650.5244328704,2008-07-21,12:35:11
39.983091,116.44348,0,91,39650.5244907407,2008-07-21,12:35:16
39.983603,116.442712,0,89,39650.5245486111,2008-07-21,12:35:21
39.98412,116.441875,0,92,39650.5246064815,2008-07-21,12:35:26
39.984534,116.441032,0,96,39650.5246643518,2008-07-21,12:35:31
39.98487,116.440229,0,98,39650.5247222222,2008-07-21,12:35:36
39.985196,116.439326,0,95,39650.5247800926,2008-07-21,12:35:41
39.985543,116.438391,0,101,39650.524837963,2008-07-21,12:35:46
39.985908,116.437407,0,101,39650.5248958333,2008-07-21,12:35:51
39.986295,116.436423,0,95,39650.5249537037,2008-07-21,12:35:56
39.986669,116.435403,0,90,39650.5250115741,2008-07-21,12:36:01
39.987059,116.434421,0,90,39650.5250694444,2008-07-21,12:36:06
39.987376,116.433473,0,87,39650.5251273148,2008-07-21,12:36:11
39.987653,116.432541,0,77,39650.5251851852,2008-07-21,12:36:16
39.987841,116.431507,0,78,39650.5252430556,2008-07-21,12:36:21
39.987946,116.430398,0,81,39650.5253009259,2008-07-21,12:36:26
39.987965,116.429266,0,77,39650.5253587963,2008-07-21,12:36:31
39.987935,116.428163,0,77,39650.5254166667,2008-07-21,12:36:36
39.987905,116.427052,0,77,39650.525474537,2008-07-21,12:36:41
39.98786,116.425944,0,73,39650.5255324074,2008-07-21,12:36:46
39.987837,116.424791,0,77,39650.5255902778,2008-07-21,12:36:51
39.987791,116.423649,0,75,39650.5256481481,2008-07-21,12:36:56
39.987762,116.422467,0,70,39650.5257060185,2008-07-21,12:37:01
39.987729,116.421319,0,70,39650.5257638889,2008-07-21,12:37:06
39.987696,116.420259,0,79,39650.5258217593,2008-07-21,12:37:11
39.987671,116.419193,0,90,39650.5258796296,2008-07-21,12:37:16
39.98764,116.418117,0,96,39650.5259375,2008-07-21,12:37:21
39.987601,116.416982,0,93,39650.5259953704,2008-07-21,12:37:26
39.987575,116.41587,0,90,39650.5260532407,2008-07-21,12:37:31
39.987553,116.414773,0,86,39650.5261111111,2008-07-21,12:37:36
39.987531,116.413678,0,82,39650.5261689815,2008-07-21,12:37:41
39.987501,116.412638,0,75,39650.5262268518,2008-07-21,12:37:46
39.987477,116.41161,0,78,39650.5262847222,2008-07-21,12:37:51
39.987454,116.410576,0,89,39650.5263425926,2008-07-21,12:37:56
39.987427,116.409548,0,95,39650.526400463,2008-07-21,12:38:01
39.987384,116.408546,0,98,39650.5264583333,2008-07-21,12:38:06
39.987366,116.407588,0,97,39650.5265162037,2008-07-21,12:38:11
39.987349,116.40658,0,98,39650.5265740741,2008-07-21,12:38:16
39.987332,116.405586,0,105,39650.5266319444,2008-07-21,12:38:21
39.987324,116.404591,0,111,39650.5266898148,2008-07-21,12:38:26
39.987287,116.403583,0,116,39650.5267476852,2008-07-21,12:38:31
39.987236,116.402611,0,109,39650.5268055556,2008-07-21,12:38:36
39.987199,116.401667,0,96,39650.5268634259,2008-07-21,12:38:41
39.987181,116.400672,0,91,39650.5269212963,2008-07-21,12:38:46
39.987155,116.399662,0,92,39650.5269791667,2008-07-21,12:38:51
39.98712,116.398652,0,88,39650.527037037,2008-07-21,12:38:56
39.987125,116.397826,0,80,39650.5270949074,2008-07-21,12:39:01
39.98711,116.397439,0,84,39650.5271527778,2008-07-21,12:39:06
39.987098,116.397027,0,83,39650.5272106482,2008-07-21,12:39:11
39.987092,116.396703,0,86,39650.5272685185,2008-07-21,12:39:16
39.987108,116.396478,0,89,39650.5273263889,2008-07-21,12:39:21
39.987101,116.396144,0,87,39650.5273842593,2008-07-21,12:39:26
39.987087,116.395722,0,91,39650.5274421296,2008-07-21,12:39:31
39.987087,116.395087,0,91,39650.5275,2008-07-21,12:39:36
39.987052,116.394526,0,86,39650.5275578704,2008-07-21,12:39:41
39.987019,116.394002,0,81,39650.5276157407,2008-07-21,12:39:46
39.986997,116.393466,0,81,39650.5276736111,2008-07-21,12:39:51
39.98697,116.392921,0,83,39650.5277314815,2008-07-21,12:39:56
39.986953,116.392435,0,86,39650.5277893519,2008-07-21,12:40:01
39.986937,116.392116,0,81,39650.5278472222,2008-07-21,12:40:06
39.986925,116.391701,0,83,39650.5279050926,2008-07-21,12:40:11
39.986911,116.391171,0,83,39650.527962963,2008-07-21,12:40:16
39.986887,116.390462,0,82,39650.5280208333,2008-07-21,12:40:21
39.986868,116.389657,0,82,39650.5280787037,2008-07-21,12:40:26
39.986842,116.388788,0,80,39650.5281365741,2008-07-21,12:40:31
39.986816,116.387878,0,75,39650.5281944444,2008-07-21,12:40:36
39.986801,116.386921,0,70,39650.5282523148,2008-07-21,12:40:41
39.986776,116.385926,0,67,39650.5283101852,2008-07-21,12:40:46
39.986745,116.384987,0,69,39650.5283680556,2008-07-21,12:40:51
39.986747,116.384081,0,66,39650.5284259259,2008-07-21,12:40:56
39.986729,116.383163,0,69,39650.5284837963,2008-07-21,12:41:01
39.986725,116.382226,0,71,39650.5285416667,2008-07-21,12:41:06
39.986738,116.381247,0,77,39650.528599537,2008-07-21,12:41:11
39.986726,116.380272,0,81,39650.5286574074,2008-07-21,12:41:16
39.986704,116.379362,0,81,39650.5287152778,2008-07-21,12:41:21
39.986664,116.37848,0,79,39650.5287731481,2008-07-21,12:41:26
39.986628,116.377532,0,85,39650.5288310185,2008-07-21,12:41:31
39.986598,116.376611,0,92,39650.5288888889,2008-07-21,12:41:36
39.986584,116.375732,0,102,39650.5289467593,2008-07-21,12:41:41
39.986565,116.374982,0,111,39650.5290046296,2008-07-21,12:41:46
39.986579,116.374241,0,116,39650.5290625,2008-07-21,12:41:51
39.9867,116.373533,0,125,39650.5291203704,2008-07-21,12:41:56
39.986994,116.372931,0,127,39650.5291782407,2008-07-21,12:42:01
39.987403,116.372405,0,131,39650.5292361111,2008-07-21,12:42:06
39.987966,116.372062,0,143,39650.5292939815,2008-07-21,12:42:11
39.988615,116.371825,0,147,39650.5293518519,2008-07-21,12:42:16
39.989267,116.371606,0,145,39650.5294097222,2008-07-21,12:42:21
39.989867,116.371388,0,149,39650.5294675926,2008-07-21,12:42:26
39.990417,116.371154,0,144,39650.529525463,2008-07-21,12:42:31
39.990911,116.37093,0,143,39650.5295833333,2008-07-21,12:42:36
39.991348,116.370723,0,138,39650.5296412037,2008-07-21,12:42:41
39.99173,116.370538,0,144,39650.5296990741,2008-07-21,12:42:46
39.992128,116.370326,0,146,39650.5297569444,2008-07-21,12:42:51
39.99243,116.370161,0,150,39650.5298148148,2008-07-21,12:42:56
39.992528,116.370202,0,146,39650.5298726852,2008-07-21,12:43:01
39.992572,116.370676,0,148,39650.5299305556,2008-07-21,12:43:06
39.992612,116.371327,0,148,39650.5299884259,2008-07-21,12:43:11
39.992676,116.371992,0,146,39650.5300462963,2008-07-21,12:43:16
39.992697,116.372564,0,150,39650.5301041667,2008-07-21,12:43:21
39.992713,116.372987,0,157,39650.530162037,2008-07-21,12:43:26
39.992697,116.373318,0,160,39650.5302199074,2008-07-21,12:43:31
39.992702,116.373654,0,160,39650.5302777778,2008-07-21,12:43:36
39.992679,116.373805,0,153,39650.5303356481,2008-07-21,12:43:41
39.992676,116.373875,0,149,39650.5303935185,2008-07-21,12:43:46
39.992686,116.373926,0,147,39650.5304513889,2008-07-21,12:43:51
39.992688,116.373982,0,141,39650.5305092593,2008-07-21,12:43:56
39.992689,116.373999,0,143,39650.5305671296,2008-07-21,12:44:01
39.992689,116.374005,0,144,39650.530625,2008-07-21,12:44:06
39.992689,116.374005,0,144,39650.5306597222,2008-07-21,12:44:09
39.992689,116.374006,0,144,39650.5306828704,2008-07-21,12:44:11
39.992691,116.374019,0,144,39650.5307407407,2008-07-21,12:44:16
39.992691,116.374035,0,145,39650.5307986111,2008-07-21,12:44:21
39.992691,116.374046,0,145,39650.5308564815,2008-07-21,12:44:26
39.992692,116.374057,0,145,39650.5309143519,2008-07-21,12:44:31
39.992693,116.374058,0,145,39650.5309722222,2008-07-21,12:44:36
39.992693,116.374058,0,145,39650.5310069444,2008-07-21,12:44:39
39.992694,116.374053,0,145,39650.5310300926,2008-07-21,12:44:41
39.992695,116.374037,0,145,39650.531087963,2008-07-21,12:44:46
39.992696,116.374027,0,145,39650.5311458333,2008-07-21,12:44:51
39.992696,116.374027,0,145,39650.5311805556,2008-07-21,12:44:54
39.992697,116.374025,0,145,39650.5312037037,2008-07-21,12:44:56
39.992697,116.374035,0,145,39650.5312615741,2008-07-21,12:45:01
39.99271,116.374089,0,154,39650.5313194444,2008-07-21,12:45:06
39.992702,116.374058,0,158,39650.5313773148,2008-07-21,12:45:11
39.992702,116.374058,0,158,39650.531412037,2008-07-21,12:45:14
39.992703,116.374056,0,158,39650.5314351852,2008-07-21,12:45:16
39.992695,116.374123,0,158,39650.5314930556,2008-07-21,12:45:21
39.99267,116.37424,0,162,39650.5315509259,2008-07-21,12:45:26
39.992753,116.374377,0,159,39650.5316087963,2008-07-21,12:45:31
39.992883,116.374412,0,154,39650.5316666667,2008-07-21,12:45:36
39.993092,116.374544,0,143,39650.531724537,2008-07-21,12:45:41
39.993714,116.374633,0,137,39650.5317824074,2008-07-21,12:45:46
39.994407,116.374597,0,129,39650.5318402778,2008-07-21,12:45:51
39.995076,116.374496,0,114,39650.5318981481,2008-07-21,12:45:56
39.995845,116.374339,0,109,39650.5319560185,2008-07-21,12:46:01
39.996446,116.374326,0,123,39650.5320138889,2008-07-21,12:46:06
39.996974,116.374363,0,135,39650.5320717593,2008-07-21,12:46:11
39.997479,116.374274,0,154,39650.5321296296,2008-07-21,12:46:16
39.997988,116.374255,0,164,39650.5321875,2008-07-21,12:46:21
39.998413,116.374257,0,184,39650.5322453704,2008-07-21,12:46:26
39.998744,116.374236,0,192,39650.5323032407,2008-07-21,12:46:31
39.999046,116.374278,0,213,39650.5323611111,2008-07-21,12:46:36
39.999207,116.374345,0,237,39650.5324189815,2008-07-21,12:46:41
39.999272,116.374455,0,253,39650.5324768518,2008-07-21,12:46:46
39.999578,116.374615,0,257,39650.5325347222,2008-07-21,12:46:51
39.999785,116.374709,0,246,39650.5325925926,2008-07-21,12:46:56
39.999885,116.374636,0,229,39650.532650463,2008-07-21,12:47:01
39.999888,116.374629,0,230,39650.5327083333,2008-07-21,12:47:06
39.999892,116.374625,0,230,39650.5327662037,2008-07-21,12:47:11
39.999892,116.374625,0,230,39650.5328009259,2008-07-21,12:47:14
39.9999,116.374628,0,229,39650.5328240741,2008-07-21,12:47:16
40.000138,116.374659,0,213,39650.5328819444,2008-07-21,12:47:21
40.000233,116.37475,0,201,39650.5329398148,2008-07-21,12:47:26
40.000244,116.375056,0,188,39650.5329976852,2008-07-21,12:47:31
40.000282,116.375444,0,180,39650.5330555556,2008-07-21,12:47:36
40.000289,116.375695,0,179,39650.5331134259,2008-07-21,12:47:41
40.000309,116.376104,0,176,39650.5331712963,2008-07-21,12:47:46
40.000366,116.376563,0,173,39650.5332291667,2008-07-21,12:47:51
40.000415,116.377032,0,165,39650.533287037,2008-07-21,12:47:56
40.000448,116.377525,0,158,39650.5333449074,2008-07-21,12:48:01
40.000403,116.377901,0,153,39650.5334027778,2008-07-21,12:48:06
40.00037,116.37796,0,155,39650.5334606481,2008-07-21,12:48:11
40.000367,116.377968,0,154,39650.5335185185,2008-07-21,12:48:16
40.000365,116.377966,0,155,39650.5335763889,2008-07-21,12:48:21
40.000363,116.377965,0,154,39650.5336342593,2008-07-21,12:48:26
40.000363,116.377965,0,154,39650.5336689815,2008-07-21,12:48:29
40.000362,116.377963,0,154,39650.5336921296,2008-07-21,12:48:31
40.00036,116.377948,0,154,39650.53375,2008-07-21,12:48:36
40.000359,116.377941,0,154,39650.5338078704,2008-07-21,12:48:41
40.000359,116.377941,0,154,39650.5338425926,2008-07-21,12:48:44
40.000357,116.377938,0,154,39650.5338657407,2008-07-21,12:48:46
40.000311,116.377977,0,153,39650.5339236111,2008-07-21,12:48:51
40.000267,116.378063,0,149,39650.5339814815,2008-07-21,12:48:56
40.000266,116.378135,0,144,39650.5340393518,2008-07-21,12:49:01
40.000254,116.378154,0,138,39650.5340972222,2008-07-21,12:49:06
40.000254,116.378154,0,138,39650.5341319444,2008-07-21,12:49:09
40.000251,116.378147,0,130,39650.5341550926,2008-07-21,12:49:11
40.000233,116.378149,0,122,39650.534212963,2008-07-21,12:49:16
40.000111,116.378146,0,116,39650.5342708333,2008-07-21,12:49:21
40.000047,116.378109,0,112,39650.5343287037,2008-07-21,12:49:26
40.000045,116.378149,0,111,39650.5343865741,2008-07-21,12:49:31
40.000048,116.378166,0,112,39650.5344444444,2008-07-21,12:49:36
40.000029,116.378176,0,112,39650.5345023148,2008-07-21,12:49:41
40.000015,116.378207,0,113,39650.5345601852,2008-07-21,12:49:46
40.000006,116.378192,0,113,39650.5346180556,2008-07-21,12:49:51
40.000033,116.378217,0,113,39650.5346759259,2008-07-21,12:49:56
40.000012,116.378211,0,115,39650.5347337963,2008-07-21,12:50:01
39.999966,116.378171,0,117,39650.5347916667,2008-07-21,12:50:06
39.999956,116.378135,0,118,39650.534849537,2008-07-21,12:50:11
39.999938,116.378115,0,120,39650.5349074074,2008-07-21,12:50:16
39.999955,116.378182,0,120,39650.5349652778,2008-07-21,12:50:21
39.999956,116.378199,0,122,39650.5350231482,2008-07-21,12:50:26
39.999968,116.3782,0,123,39650.5350810185,2008-07-21,12:50:31
39.999971,116.378213,0,126,39650.5351388889,2008-07-21,12:50:36
39.999986,116.378217,0,130,39650.5351967593,2008-07-21,12:50:41
40.000001,116.378211,0,133,39650.5352546296,2008-07-21,12:50:46
40.000001,116.378211,0,133,39650.5352893519,2008-07-21,12:50:49
40,116.378211,0,134,39650.5353125,2008-07-21,12:50:51
39.999982,116.378194,0,136,39650.5353703704,2008-07-21,12:50:56
39.999956,116.378116,0,141,39650.5354282407,2008-07-21,12:51:01
39.999929,116.378062,0,145,39650.5354861111,2008-07-21,12:51:06
39.999859,116.378161,0,147,39650.5355439815,2008-07-21,12:51:11
39.999863,116.378122,0,165,39650.5356018519,2008-07-21,12:51:16
39.999844,116.378075,0,183,39650.5356597222,2008-07-21,12:51:21
39.999902,116.377996,0,187,39650.5357175926,2008-07-21,12:51:26
39.999901,116.377956,0,201,39650.535775463,2008-07-21,12:51:31
39.999901,116.377862,0,213,39650.5358333333,2008-07-21,12:51:36
39.999893,116.377876,0,218,39650.5358912037,2008-07-21,12:51:41
39.999872,116.377877,0,219,39650.5359490741,2008-07-21,12:51:46
39.99986,116.377925,0,218,39650.5360069444,2008-07-21,12:51:51
39.999856,116.377934,0,219,39650.5360648148,2008-07-21,12:51:56
39.999812,116.377952,0,224,39650.5361226852,2008-07-21,12:52:01
39.999812,116.377952,0,224,39650.5361574074,2008-07-21,12:52:04
39.999805,116.377958,0,228,39650.5361805556,2008-07-21,12:52:06
39.999778,116.37796,0,227,39650.5362384259,2008-07-21,12:52:11
39.999738,116.37799,0,230,39650.5362962963,2008-07-21,12:52:16
39.999745,116.378026,0,229,39650.5363541667,2008-07-21,12:52:21
39.999763,116.378153,0,224,39650.536412037,2008-07-21,12:52:26
39.999739,116.378292,0,225,39650.5364699074,2008-07-21,12:52:31
39.999787,116.378425,0,224,39650.5365277778,2008-07-21,12:52:36
39.99977,116.378523,0,226,39650.5365856481,2008-07-21,12:52:41
39.999742,116.3786,0,226,39650.5366435185,2008-07-21,12:52:46
39.999741,116.378685,0,220,39650.5367013889,2008-07-21,12:52:51
39.999722,116.378835,0,210,39650.5367592593,2008-07-21,12:52:56
39.999692,116.378974,0,196,39650.5368171296,2008-07-21,12:53:01
39.999738,116.379052,0,186,39650.536875,2008-07-21,12:53:06
39.999745,116.379142,0,185,39650.5369328704,2008-07-21,12:53:11
39.999725,116.379241,0,182,39650.5369907407,2008-07-21,12:53:16
39.999704,116.379324,0,171,39650.5370486111,2008-07-21,12:53:21
39.99969,116.379321,0,164,39650.5371064815,2008-07-21,12:53:26
39.999704,116.379292,0,158,39650.5371643519,2008-07-21,12:53:31
39.999702,116.379291,0,158,39650.5372222222,2008-07-21,12:53:36
39.999699,116.379292,0,157,39650.5372800926,2008-07-21,12:53:41
39.999699,116.379292,0,157,39650.5373148148,2008-07-21,12:53:44
39.999694,116.379293,0,157,39650.537337963,2008-07-21,12:53:46
39.999663,116.379299,0,157,39650.5373958333,2008-07-21,12:53:51
39.999623,116.379324,0,157,39650.5374537037,2008-07-21,12:53:56
39.999611,116.379344,0,157,39650.5375115741,2008-07-21,12:54:01
39.999589,116.379349,0,157,39650.5375694444,2008-07-21,12:54:06
39.999574,116.379358,0,157,39650.5376273148,2008-07-21,12:54:11
39.999561,116.37939,0,157,39650.5376851852,2008-07-21,12:54:16
39.99955,116.379397,0,157,39650.5377430556,2008-07-21,12:54:21
39.999542,116.379398,0,157,39650.5378009259,2008-07-21,12:54:26
39.999535,116.379398,0,157,39650.5378587963,2008-07-21,12:54:31
39.999528,116.379399,0,157,39650.5379166667,2008-07-21,12:54:36
39.999521,116.379401,0,157,39650.537974537,2008-07-21,12:54:41
39.99952,116.379401,0,157,39650.5380324074,2008-07-21,12:54:46
39.99952,116.3794,0,157,39650.5380902778,2008-07-21,12:54:51
39.99952,116.3794,0,157,39650.538125,2008-07-21,12:54:54
39.999525,116.379398,0,157,39650.5381481481,2008-07-21,12:54:56
39.999537,116.379376,0,157,39650.5382060185,2008-07-21,12:55:01
39.999541,116.379398,0,157,39650.5382638889,2008-07-21,12:55:06
39.999538,116.379429,0,158,39650.5383217593,2008-07-21,12:55:11
39.999538,116.379429,0,158,39650.5383564815,2008-07-21,12:55:14
39.999545,116.379428,0,158,39650.5383796296,2008-07-21,12:55:16
39.999771,116.379381,0,158,39650.5384375,2008-07-21,12:55:21
39.999979,116.379356,0,157,39650.5384953704,2008-07-21,12:55:26
40.000124,116.379345,0,156,39650.5385532407,2008-07-21,12:55:31
40.000303,116.379187,0,154,39650.5386111111,2008-07-21,12:55:36
40.000448,116.379092,0,152,39650.5386689815,2008-07-21,12:55:41
40.000524,116.379082,0,150,39650.5387268519,2008-07-21,12:55:46
40.000582,116.379052,0,148,39650.5387847222,2008-07-21,12:55:51
40.00064,116.378986,0,147,39650.5388425926,2008-07-21,12:55:56
40.0007,116.378961,0,145,39650.538900463,2008-07-21,12:56:01
40.000673,116.378968,0,145,39650.5389583333,2008-07-21,12:56:06
40.000638,116.378948,0,144,39650.5390162037,2008-07-21,12:56:11
40.000602,116.378869,0,143,39650.5390740741,2008-07-21,12:56:16
40.000603,116.378869,0,143,39650.5391319444,2008-07-21,12:56:21
40.000601,116.378867,0,143,39650.5391898148,2008-07-21,12:56:26
40.000593,116.378869,0,143,39650.5392476852,2008-07-21,12:56:31
40.000589,116.37887,0,143,39650.5393055556,2008-07-21,12:56:36
40.000589,116.37887,0,143,39650.5393402778,2008-07-21,12:56:39
40.000594,116.37887,0,143,39650.5393634259,2008-07-21,12:56:41
40.000604,116.378871,0,143,39650.5394212963,2008-07-21,12:56:46
40.000627,116.378917,0,144,39650.5394791667,2008-07-21,12:56:51
40.000655,116.378954,0,144,39650.539537037,2008-07-21,12:56:56
40.000666,116.378952,0,145,39650.5395949074,2008-07-21,12:57:01
40.000713,116.378956,0,144,39650.5396527778,2008-07-21,12:57:06
40.000723,116.378939,0,144,39650.5397106481,2008-07-21,12:57:11
40.000612,116.379135,0,148,39650.5397685185,2008-07-21,12:57:16
40.000612,116.379135,0,148,39650.5398032407,2008-07-21,12:57:19
40.000612,116.379136,0,148,39650.5398263889,2008-07-21,12:57:21
40.000565,116.379193,0,150,39650.5398842593,2008-07-21,12:57:26
40.00044,116.379365,0,155,39650.5399421296,2008-07-21,12:57:31
40.000261,116.379601,0,313,39650.5437037037,2008-07-21,13:02:56
40.000133,116.37951,0,317,39650.5437615741,2008-07-21,13:03:01
40.000026,116.37936,0,320,39650.5438194444,2008-07-21,13:03:06
39.999987,116.379284,0,322,39650.5438773148,2008-07-21,13:03:11
40.000004,116.379277,0,323,39650.5439351852,2008-07-21,13:03:16
40.000087,116.379318,0,320,39650.5439930556,2008-07-21,13:03:21
40.000096,116.379317,0,320,39650.5440509259,2008-07-21,13:03:26
40.000105,116.379316,0,320,39650.5441087963,2008-07-21,13:03:31
40.000105,116.379317,0,320,39650.5441666667,2008-07-21,13:03:36
40.000105,116.379317,0,320,39650.5442013889,2008-07-21,13:03:39
40.00011,116.379317,0,320,39650.544224537,2008-07-21,13:03:41
40.000158,116.37935,0,321,39650.5442824074,2008-07-21,13:03:46
40.000124,116.37941,0,320,39650.5443402778,2008-07-21,13:03:51
40.000102,116.37944,0,320,39650.5443981481,2008-07-21,13:03:56
40.000102,116.37944,0,320,39650.5444328704,2008-07-21,13:03:59
40.000107,116.37944,0,320,39650.5444560185,2008-07-21,13:04:01
40.000116,116.379439,0,320,39650.5445138889,2008-07-21,13:04:06
40.00011,116.379485,0,330,39650.5445717593,2008-07-21,13:04:11
40.00011,116.379485,0,330,39650.5446064815,2008-07-21,13:04:14
40.000111,116.379492,0,332,39650.5446296296,2008-07-21,13:04:16
40.000188,116.379312,0,326,39650.5446875,2008-07-21,13:04:21
40.000187,116.379311,0,326,39650.5447453704,2008-07-21,13:04:26
40.000187,116.379311,0,326,39650.5447800926,2008-07-21,13:04:29
40.000194,116.37931,0,326,39650.5448032407,2008-07-21,13:04:31
40.000231,116.379291,0,326,39650.5448611111,2008-07-21,13:04:36
40.000225,116.379266,0,327,39650.5449189815,2008-07-21,13:04:41
40.000177,116.379321,0,333,39650.5449768519,2008-07-21,13:04:46
40.000133,116.379365,0,337,39650.5450347222,2008-07-21,13:04:51
40.000091,116.379374,0,342,39650.5450925926,2008-07-21,13:04:56
40.00005,116.379476,0,349,39650.545150463,2008-07-21,13:05:01
40.000012,116.379539,0,351,39650.5452083333,2008-07-21,13:05:06
40.000014,116.379556,0,352,39650.5452662037,2008-07-21,13:05:11
40.000034,116.37958,0,355,39650.5453240741,2008-07-21,13:05:16
40.000064,116.379621,0,356,39650.5453819444,2008-07-21,13:05:21
40.000085,116.379637,0,356,39650.5454398148,2008-07-21,13:05:26
40.000109,116.379667,0,358,39650.5454976852,2008-07-21,13:05:31
40.000119,116.379674,0,358,39650.5455555556,2008-07-21,13:05:36
40.000178,116.379659,0,355,39650.5456134259,2008-07-21,13:05:41
40.000252,116.379601,0,353,39650.5456712963,2008-07-21,13:05:46
40.000339,116.379489,0,346,39650.5457291667,2008-07-21,13:05:51
40.000397,116.379368,0,336,39650.545787037,2008-07-21,13:05:56
40.000416,116.379306,0,330,39650.5458449074,2008-07-21,13:06:01
40.000443,116.379258,0,328,39650.5459027778,2008-07-21,13:06:06
40.000409,116.379283,0,329,39650.5459606481,2008-07-21,13:06:11
40.000385,116.379298,0,328,39650.5460185185,2008-07-21,13:06:16
40.000353,116.379288,0,326,39650.5460763889,2008-07-21,13:06:21
40.000317,116.379262,0,326,39650.5461342593,2008-07-21,13:06:26
40.000314,116.379262,0,326,39650.5461921296,2008-07-21,13:06:31
40.000314,116.379262,0,326,39650.5462268519,2008-07-21,13:06:34
40.00032,116.379259,0,326,39650.54625,2008-07-21,13:06:36
40.00033,116.379276,0,326,39650.5463078704,2008-07-21,13:06:41
40.000406,116.379364,0,329,39650.5463657407,2008-07-21,13:06:46
40.000488,116.379409,0,333,39650.5464236111,2008-07-21,13:06:51
40.000546,116.379423,0,340,39650.5464814815,2008-07-21,13:06:56
40.000585,116.379432,0,347,39650.5465393519,2008-07-21,13:07:01
40.000612,116.379454,0,352,39650.5465972222,2008-07-21,13:07:06
40.000603,116.379449,0,358,39650.5466550926,2008-07-21,13:07:11
40.000603,116.379449,0,358,39650.5466898148,2008-07-21,13:07:14
40.000602,116.379445,0,364,39650.546712963,2008-07-21,13:07:16
40.000599,116.379428,0,366,39650.5467708333,2008-07-21,13:07:21
40.000606,116.379425,0,366,39650.5468287037,2008-07-21,13:07:26
40.000603,116.379426,0,366,39650.5468865741,2008-07-21,13:07:31
40.000602,116.379425,0,366,39650.5469444444,2008-07-21,13:07:36
40.000604,116.379426,0,366,39650.5470023148,2008-07-21,13:07:41
40.000604,116.379426,0,366,39650.547037037,2008-07-21,13:07:44
40.000608,116.379426,0,366,39650.5470601852,2008-07-21,13:07:46
40.000595,116.37942,0,366,39650.5471180556,2008-07-21,13:07:51
40.000532,116.37941,0,364,39650.5471759259,2008-07-21,13:07:56
40.000507,116.379411,0,367,39650.5472337963,2008-07-21,13:08:01
40.0005,116.379405,0,367,39650.5472916667,2008-07-21,13:08:06
40.000499,116.379405,0,367,39650.547349537,2008-07-21,13:08:11
40.000499,116.379405,0,367,39650.5473842593,2008-07-21,13:08:14
40.000501,116.379405,0,367,39650.5474074074,2008-07-21,13:08:16
40.000466,116.379447,0,369,39650.5474652778,2008-07-21,13:08:21
40.000458,116.379442,0,368,39650.5475231481,2008-07-21,13:08:26
40.000461,116.379441,0,368,39650.5475810185,2008-07-21,13:08:31
40.000464,116.379441,0,368,39650.5476388889,2008-07-21,13:08:36
40.00047,116.37944,0,368,39650.5476967593,2008-07-21,13:08:41
40.000475,116.379438,0,367,39650.5477546296,2008-07-21,13:08:46
40.000477,116.379438,0,367,39650.5478125,2008-07-21,13:08:51
40.000477,116.379438,0,367,39650.5478472222,2008-07-21,13:08:54
40.000479,116.37944,0,366,39650.5478703704,2008-07-21,13:08:56
40.000436,116.37948,0,361,39650.5479282407,2008-07-21,13:09:01
40.000404,116.379512,0,358,39650.5479861111,2008-07-21,13:09:06
40.000393,116.379513,0,352,39650.5480439815,2008-07-21,13:09:11
40.000382,116.379508,0,346,39650.5481018518,2008-07-21,13:09:16
40.000374,116.379504,0,346,39650.5481597222,2008-07-21,13:09:21
40.000371,116.379504,0,345,39650.5482175926,2008-07-21,13:09:26
40.000371,116.379504,0,345,39650.5482523148,2008-07-21,13:09:29
40.000368,116.379506,0,345,39650.548275463,2008-07-21,13:09:31
40.000344,116.379549,0,343,39650.5483333333,2008-07-21,13:09:36
40.000284,116.379655,0,338,39650.5483912037,2008-07-21,13:09:41
40.000262,116.379719,0,337,39650.5484490741,2008-07-21,13:09:46
40.000268,116.379721,0,338,39650.5485069444,2008-07-21,13:09:51
40.000267,116.379721,0,338,39650.5485648148,2008-07-21,13:09:56
40.000267,116.379721,0,338,39650.548599537,2008-07-21,13:09:59
40.000267,116.379721,0,338,39650.5486226852,2008-07-21,13:10:01
40.000278,116.379727,0,338,39650.5486805556,2008-07-21,13:10:06
40.0003,116.379718,0,337,39650.5487384259,2008-07-21,13:10:11
40.00031,116.379715,0,337,39650.5487962963,2008-07-21,13:10:16
40.000338,116.379703,0,338,39650.5488541667,2008-07-21,13:10:21
40.000374,116.379639,0,329,39650.548912037,2008-07-21,13:10:26
40.00037,116.379632,0,321,39650.5489699074,2008-07-21,13:10:31
40.000366,116.379632,0,320,39650.5490277778,2008-07-21,13:10:36
40.000364,116.37963,0,320,39650.5490856481,2008-07-21,13:10:41
40.000364,116.37963,0,320,39650.5491203704,2008-07-21,13:10:44
40.000369,116.379625,0,319,39650.5491435185,2008-07-21,13:10:46
40.000424,116.379442,0,296,39650.5492013889,2008-07-21,13:10:51
40.000426,116.379434,0,293,39650.5492592593,2008-07-21,13:10:56
40.000506,116.379309,0,243,39650.5522685185,2008-07-21,13:15:16
40.000269,116.379027,0,239,39650.5523263889,2008-07-21,13:15:21
40.000279,116.378998,0,237,39650.5523842593,2008-07-21,13:15:26
40.000279,116.378998,0,237,39650.5524189815,2008-07-21,13:15:29
40.000286,116.378996,0,237,39650.5524421296,2008-07-21,13:15:31
40.000332,116.379006,0,235,39650.5525,2008-07-21,13:15:36
40.000389,116.379057,0,231,39650.5525578704,2008-07-21,13:15:41
40.00047,116.379114,0,225,39650.5526157407,2008-07-21,13:15:46
40.00049,116.379106,0,223,39650.5526736111,2008-07-21,13:15:51
40.00049,116.379106,0,223,39650.5527083333,2008-07-21,13:15:54
40.000494,116.379105,0,223,39650.5527314815,2008-07-21,13:15:56
40.000534,116.379114,0,223,39650.5527893519,2008-07-21,13:16:01
40.000619,116.379138,0,227,39650.5528472222,2008-07-21,13:16:06
40.000662,116.379129,0,229,39650.5529050926,2008-07-21,13:16:11
40.000631,116.379189,0,227,39650.552962963,2008-07-21,13:16:16
40.000567,116.379236,0,225,39650.5530208333,2008-07-21,13:16:21
40.000567,116.379236,0,225,39650.5530555556,2008-07-21,13:16:24
40.000573,116.379234,0,225,39650.5530787037,2008-07-21,13:16:26
40.000595,116.379252,0,225,39650.5531365741,2008-07-21,13:16:31
40.000602,116.379263,0,226,39650.5531944444,2008-07-21,13:16:36
40.000604,116.379264,0,226,39650.5532523148,2008-07-21,13:16:41
40.000612,116.379262,0,226,39650.5533101852,2008-07-21,13:16:46
40.000618,116.379262,0,226,39650.5533680556,2008-07-21,13:16:51
40.000611,116.379263,0,225,39650.5534259259,2008-07-21,13:16:56
40.000611,116.379263,0,225,39650.5534606481,2008-07-21,13:16:59
40.000603,116.379266,0,224,39650.5534837963,2008-07-21,13:17:01
40.00052,116.379329,0,221,39650.5535416667,2008-07-21,13:17:06
40.00052,116.379329,0,221,39650.5535763889,2008-07-21,13:17:09
40.000516,116.37933,0,221,39650.553599537,2008-07-21,13:17:11
40.000499,116.379329,0,218,39650.5536574074,2008-07-21,13:17:16
40.000497,116.379331,0,218,39650.5537152778,2008-07-21,13:17:21
40.000497,116.379331,0,218,39650.55375,2008-07-21,13:17:24
40.000495,116.379331,0,218,39650.5537731481,2008-07-21,13:17:26
40.000485,116.379332,0,218,39650.5538310185,2008-07-21,13:17:31
40.000442,116.37935,0,208,39650.5538888889,2008-07-21,13:17:36
40.000433,116.379341,0,202,39650.5539467593,2008-07-21,13:17:41
40.000439,116.379339,0,202,39650.5540046296,2008-07-21,13:17:46
40.000443,116.379338,0,202,39650.5540625,2008-07-21,13:17:51
40.000449,116.379336,0,202,39650.5541203704,2008-07-21,13:17:56
40.000449,116.379334,0,202,39650.5541782407,2008-07-21,13:18:01
40.000448,116.379333,0,201,39650.5542361111,2008-07-21,13:18:06
40.000441,116.379333,0,201,39650.5542939815,2008-07-21,13:18:11
40.000442,116.379331,0,201,39650.5543518519,2008-07-21,13:18:16
40.000448,116.379331,0,201,39650.5544097222,2008-07-21,13:18:21
40.000448,116.379331,0,201,39650.5544444444,2008-07-21,13:18:24
40.000453,116.379331,0,201,39650.5544675926,2008-07-21,13:18:26
40.000478,116.379335,0,197,39650.554525463,2008-07-21,13:18:31
40.000493,116.379331,0,196,39650.5545833333,2008-07-21,13:18:36
40.000493,116.379333,0,196,39650.5546412037,2008-07-21,13:18:41
40.000496,116.379332,0,196,39650.5546990741,2008-07-21,13:18:46
40.000496,116.379332,0,196,39650.5547337963,2008-07-21,13:18:49
40.000495,116.379331,0,195,39650.5547569444,2008-07-21,13:18:51
40.000505,116.379329,0,195,39650.5548148148,2008-07-21,13:18:56
40.000505,116.379329,0,195,39650.554849537,2008-07-21,13:18:59
40.000512,116.379328,0,195,39650.5548726852,2008-07-21,13:19:01
40.000554,116.379306,0,194,39650.5549305556,2008-07-21,13:19:06
40.000574,116.3793,0,193,39650.5549884259,2008-07-21,13:19:11
40.000578,116.379299,0,193,39650.5550462963,2008-07-21,13:19:16
40.000586,116.379297,0,193,39650.5551041667,2008-07-21,13:19:21
40.000594,116.379293,0,192,39650.555162037,2008-07-21,13:19:26
40.0006,116.37929,0,191,39650.5552199074,2008-07-21,13:19:31
40.0006,116.37929,0,191,39650.5552546296,2008-07-21,13:19:34
40.000596,116.379289,0,190,39650.5552777778,2008-07-21,13:19:36
40.000607,116.379275,0,188,39650.5553356481,2008-07-21,13:19:41
40.000385,116.379408,0,218,39650.5766319444,2008-07-21,13:50:21
40.000353,116.379462,0,215,39650.5766898148,2008-07-21,13:50:26
40.000351,116.379486,0,213,39650.5767476852,2008-07-21,13:50:31
40.000366,116.379436,0,211,39650.5768055556,2008-07-21,13:50:36
40.000394,116.379385,0,210,39650.5768634259,2008-07-21,13:50:41
40.000426,116.379357,0,211,39650.5769212963,2008-07-21,13:50:46
40.00045,116.379319,0,210,39650.5769791667,2008-07-21,13:50:51
40.000455,116.379338,0,209,39650.577037037,2008-07-21,13:50:56
40.000475,116.379312,0,210,39650.5770949074,2008-07-21,13:51:01
40.000531,116.379283,0,210,39650.5771527778,2008-07-21,13:51:06
40.000556,116.379281,0,210,39650.5772106481,2008-07-21,13:51:11
40.000578,116.379269,0,212,39650.5772685185,2008-07-21,13:51:16
40.000556,116.379297,0,212,39650.5773263889,2008-07-21,13:51:21
40.000549,116.379298,0,211,39650.5773842593,2008-07-21,13:51:26
40.000549,116.379298,0,211,39650.5774189815,2008-07-21,13:51:29
40.000547,116.379296,0,211,39650.5774421296,2008-07-21,13:51:31
40.000518,116.379354,0,213,39650.5775,2008-07-21,13:51:36
40.000527,116.379346,0,213,39650.5775578704,2008-07-21,13:51:41
40.000523,116.379345,0,213,39650.5776157407,2008-07-21,13:51:46
40.000523,116.379345,0,213,39650.577650463,2008-07-21,13:51:49
40.000517,116.379346,0,213,39650.5776736111,2008-07-21,13:51:51
40.000512,116.379334,0,214,39650.5777314815,2008-07-21,13:51:56
40.00054,116.379271,0,214,39650.5777893519,2008-07-21,13:52:01
40.00055,116.379269,0,214,39650.5778472222,2008-07-21,13:52:06
40.000562,116.379264,0,215,39650.5779050926,2008-07-21,13:52:11
40.000582,116.379192,0,216,39650.577962963,2008-07-21,13:52:16
40.000576,116.379166,0,217,39650.5780208333,2008-07-21,13:52:21
40.000586,116.379164,0,217,39650.5780787037,2008-07-21,13:52:26
40.000595,116.379159,0,217,39650.5781365741,2008-07-21,13:52:31
40.000583,116.379166,0,217,39650.5781944444,2008-07-21,13:52:36
40.000531,116.379163,0,215,39650.5782523148,2008-07-21,13:52:41
40.000539,116.379069,0,216,39650.5783101852,2008-07-21,13:52:46
40.000527,116.379062,0,219,39650.5783680556,2008-07-21,13:52:51
40.000524,116.379063,0,219,39650.5784259259,2008-07-21,13:52:56
40.000526,116.379063,0,219,39650.5784837963,2008-07-21,13:53:01
40.000526,116.379063,0,219,39650.5785185185,2008-07-21,13:53:04
40.000531,116.379063,0,220,39650.5785416667,2008-07-21,13:53:06
40.000514,116.379085,0,226,39650.578599537,2008-07-21,13:53:11
40.000497,116.379121,0,233,39650.5786574074,2008-07-21,13:53:16
40.000505,116.379139,0,235,39650.5787152778,2008-07-21,13:53:21
40.000515,116.37914,0,237,39650.5787731481,2008-07-21,13:53:26
40.000486,116.379129,0,240,39650.5788310185,2008-07-21,13:53:31
40.000472,116.379131,0,240,39650.5788888889,2008-07-21,13:53:36
40.000472,116.379132,0,241,39650.5789467593,2008-07-21,13:53:41
40.000464,116.379134,0,241,39650.5790046296,2008-07-21,13:53:46
40.000464,116.379134,0,241,39650.5790393518,2008-07-21,13:53:49
40.000459,116.379137,0,241,39650.5790625,2008-07-21,13:53:51
40.000435,116.379185,0,241,39650.5791203704,2008-07-21,13:53:56
40.000395,116.37928,0,238,39650.5791782407,2008-07-21,13:54:01
40.000355,116.379373,0,238,39650.5792361111,2008-07-21,13:54:06
40.000334,116.379397,0,238,39650.5792939815,2008-07-21,13:54:11
40.000337,116.379397,0,238,39650.5793518518,2008-07-21,13:54:16
40.000339,116.379398,0,238,39650.5794097222,2008-07-21,13:54:21
40.000342,116.379399,0,238,39650.5794675926,2008-07-21,13:54:26
40.000342,116.379399,0,238,39650.5795023148,2008-07-21,13:54:29
40.000345,116.379399,0,238,39650.579525463,2008-07-21,13:54:31
40.000361,116.379396,0,240,39650.5795833333,2008-07-21,13:54:36
40.00036,116.379393,0,240,39650.5796412037,2008-07-21,13:54:41
40.000355,116.379392,0,240,39650.5796990741,2008-07-21,13:54:46
40.000355,116.379392,0,240,39650.5797337963,2008-07-21,13:54:49
40.000352,116.379391,0,240,39650.5797569444,2008-07-21,13:54:51
40.000361,116.379389,0,240,39650.5798148148,2008-07-21,13:54:56
40.000386,116.379369,0,240,39650.5798726852,2008-07-21,13:55:01
40.000432,116.379351,0,240,39650.5799305556,2008-07-21,13:55:06
40.000449,116.379354,0,239,39650.5799884259,2008-07-21,13:55:11
40.000449,116.379354,0,239,39650.5800231481,2008-07-21,13:55:14
40.000456,116.379353,0,238,39650.5800462963,2008-07-21,13:55:16
40.000428,116.379348,0,237,39650.5801041667,2008-07-21,13:55:21
40.000385,116.379294,0,236,39650.580162037,2008-07-21,13:55:26
40.000401,116.379242,0,240,39650.5802199074,2008-07-21,13:55:31
40.000397,116.379243,0,240,39650.5802777778,2008-07-21,13:55:36
40.000398,116.379242,0,240,39650.5803356481,2008-07-21,13:55:41
40.0004,116.379243,0,240,39650.5803935185,2008-07-21,13:55:46
40.0004,116.379243,0,240,39650.5804282407,2008-07-21,13:55:49
40.0004,116.379245,0,241,39650.5804513889,2008-07-21,13:55:51
40.000408,116.37927,0,240,39650.5805092593,2008-07-21,13:55:56
40.000381,116.379308,0,239,39650.5805671296,2008-07-21,13:56:01
40.00032,116.379371,0,239,39650.580625,2008-07-21,13:56:06
40.000312,116.379394,0,241,39650.5806828704,2008-07-21,13:56:11
40.000351,116.3794,0,242,39650.5807407407,2008-07-21,13:56:16
40.000357,116.3794,0,242,39650.5807986111,2008-07-21,13:56:21
40.00036,116.3794,0,241,39650.5808564815,2008-07-21,13:56:26
40.000366,116.379398,0,241,39650.5809143518,2008-07-21,13:56:31
40.000361,116.379398,0,241,39650.5809722222,2008-07-21,13:56:36
40.00036,116.379398,0,241,39650.5810300926,2008-07-21,13:56:41
40.000354,116.379398,0,241,39650.581087963,2008-07-21,13:56:46
40.000355,116.379396,0,241,39650.5811458333,2008-07-21,13:56:51
40.000348,116.379397,0,241,39650.5812037037,2008-07-21,13:56:56
40.00035,116.379397,0,241,39650.5812615741,2008-07-21,13:57:01
40.00035,116.379397,0,241,39650.5812962963,2008-07-21,13:57:04
40.000343,116.379398,0,241,39650.5813194444,2008-07-21,13:57:06
40.000362,116.379364,0,241,39650.5813773148,2008-07-21,13:57:11
40.000385,116.379366,0,241,39650.5814351852,2008-07-21,13:57:16
40.000392,116.379395,0,242,39650.5814930556,2008-07-21,13:57:21
40.000387,116.379399,0,243,39650.5815509259,2008-07-21,13:57:26
40.000387,116.379399,0,243,39650.5815856481,2008-07-21,13:57:29
40.000389,116.379398,0,243,39650.5816087963,2008-07-21,13:57:31
40.000402,116.379408,0,243,39650.5816666667,2008-07-21,13:57:36
40.000368,116.379444,0,244,39650.581724537,2008-07-21,13:57:41
40.000364,116.379446,0,245,39650.5817824074,2008-07-21,13:57:46
40.000359,116.379448,0,245,39650.5818402778,2008-07-21,13:57:51
40.000361,116.379447,0,245,39650.5818981482,2008-07-21,13:57:56
40.000361,116.379447,0,245,39650.5819328704,2008-07-21,13:57:59
40.000358,116.379449,0,245,39650.5819560185,2008-07-21,13:58:01
40.000345,116.379468,0,246,39650.5820138889,2008-07-21,13:58:06
40.000306,116.379569,0,252,39650.5820717593,2008-07-21,13:58:11
40.000221,116.379665,0,258,39650.5821296296,2008-07-21,13:58:16
40.000176,116.379687,0,265,39650.5821875,2008-07-21,13:58:21
40.00016,116.379635,0,270,39650.5822453704,2008-07-21,13:58:26
40.000178,116.379594,0,274,39650.5823032407,2008-07-21,13:58:31
40.000204,116.379556,0,278,39650.5823611111,2008-07-21,13:58:36
40.000221,116.379501,0,283,39650.5824189815,2008-07-21,13:58:41
40.000221,116.379501,0,283,39650.5824537037,2008-07-21,13:58:44
40.000226,116.379498,0,287,39650.5824768519,2008-07-21,13:58:46
40.000183,116.379537,0,290,39650.5825347222,2008-07-21,13:58:51
40.000154,116.379569,0,293,39650.5825925926,2008-07-21,13:58:56
40.000078,116.379606,0,294,39650.582650463,2008-07-21,13:59:01
40.000108,116.379584,0,297,39650.5827083333,2008-07-21,13:59:06
40.000108,116.379584,0,297,39650.5827430556,2008-07-21,13:59:09
40.00011,116.379585,0,300,39650.5827662037,2008-07-21,13:59:11
40.000062,116.379604,0,303,39650.5828240741,2008-07-21,13:59:16
40.000014,116.379553,0,307,39650.5828819444,2008-07-21,13:59:21
39.999992,116.379534,0,310,39650.5829398148,2008-07-21,13:59:26
39.999931,116.379542,0,316,39650.5829976852,2008-07-21,13:59:31
39.999894,116.379582,0,320,39650.5830555556,2008-07-21,13:59:36
39.999856,116.379655,0,323,39650.5831134259,2008-07-21,13:59:41
39.999815,116.379682,0,326,39650.5831712963,2008-07-21,13:59:46
39.999875,116.379663,0,328,39650.5832291667,2008-07-21,13:59:51
40.000017,116.37957,0,333,39650.583287037,2008-07-21,13:59:56
40.000163,116.379475,0,334,39650.5833449074,2008-07-21,14:00:01
40.000163,116.379475,0,334,39650.5833796296,2008-07-21,14:00:04
40.00016,116.379475,0,336,39650.5834027778,2008-07-21,14:00:06
40.000222,116.379452,0,335,39650.5834606481,2008-07-21,14:00:11
40.000224,116.37945,0,332,39650.5835185185,2008-07-21,14:00:16
40.000224,116.37945,0,332,39650.5835532407,2008-07-21,14:00:19
40.00023,116.379449,0,332,39650.5835763889,2008-07-21,14:00:21
40.000239,116.379448,0,333,39650.5836342593,2008-07-21,14:00:26
40.00025,116.37945,0,331,39650.5836921296,2008-07-21,14:00:31
40.000227,116.379465,0,331,39650.58375,2008-07-21,14:00:36
40.00021,116.379498,0,334,39650.5838078704,2008-07-21,14:00:41
40.00023,116.379511,0,334,39650.5838657407,2008-07-21,14:00:46
40.000244,116.379545,0,334,39650.5839236111,2008-07-21,14:00:51
40.000244,116.379545,0,334,39650.5839583333,2008-07-21,14:00:54
40.000248,116.379544,0,334,39650.5839814815,2008-07-21,14:00:56
40.000219,116.379557,0,336,39650.5840393519,2008-07-21,14:01:01
40.000225,116.379575,0,336,39650.5840972222,2008-07-21,14:01:06
40.000239,116.379568,0,336,39650.5841550926,2008-07-21,14:01:11
40.000286,116.379576,0,337,39650.584212963,2008-07-21,14:01:16
40.000315,116.379575,0,340,39650.5842708333,2008-07-21,14:01:21
40.000315,116.379575,0,340,39650.5843055556,2008-07-21,14:01:24
40.000307,116.379579,0,342,39650.5843287037,2008-07-21,14:01:26
40.000296,116.379582,0,342,39650.5843865741,2008-07-21,14:01:31
40.000296,116.379582,0,342,39650.5844212963,2008-07-21,14:01:34
40.000291,116.379584,0,342,39650.5844444444,2008-07-21,14:01:36
39.999862,116.379603,0,292,39650.5845601852,2008-07-21,14:01:46
39.999759,116.379832,0,303,39650.5846180556,2008-07-21,14:01:51
39.999769,116.380027,0,255,39650.5846759259,2008-07-21,14:01:56
39.999733,116.38017,0,232,39650.5847337963,2008-07-21,14:02:01
39.999722,116.380197,0,223,39650.5847916667,2008-07-21,14:02:06
39.999731,116.380195,0,223,39650.584849537,2008-07-21,14:02:11
39.999788,116.380174,0,223,39650.5849074074,2008-07-21,14:02:16
39.999917,116.380088,0,224,39650.5849652778,2008-07-21,14:02:21
39.999977,116.379978,0,224,39650.5850231481,2008-07-21,14:02:26
40.000013,116.379944,0,224,39650.5850810185,2008-07-21,14:02:31
40.000153,116.379925,0,224,39650.5851388889,2008-07-21,14:02:36
40.000226,116.37989,0,225,39650.5851967593,2008-07-21,14:02:41
40.000265,116.379824,0,225,39650.5852546296,2008-07-21,14:02:46
40.000241,116.379827,0,225,39650.5853125,2008-07-21,14:02:51
40.000279,116.379815,0,225,39650.5853703704,2008-07-21,14:02:56
40.00033,116.379813,0,224,39650.5854282407,2008-07-21,14:03:01
40.000328,116.379853,0,224,39650.5854861111,2008-07-21,14:03:06
40.000268,116.379867,0,224,39650.5855439815,2008-07-21,14:03:11
40.000272,116.37983,0,224,39650.5856018519,2008-07-21,14:03:16
40.000394,116.379699,0,219,39650.5856597222,2008-07-21,14:03:21
40.00047,116.379619,0,220,39650.5857175926,2008-07-21,14:03:26
40.000496,116.379554,0,223,39650.585775463,2008-07-21,14:03:31
40.000476,116.37955,0,223,39650.5858333333,2008-07-21,14:03:36
40.000486,116.379548,0,223,39650.5858912037,2008-07-21,14:03:41
40.000517,116.379532,0,219,39650.5859490741,2008-07-21,14:03:46
40.000478,116.379514,0,217,39650.5860069444,2008-07-21,14:03:51
40.000463,116.379505,0,217,39650.5860648148,2008-07-21,14:03:56
40.000453,116.379507,0,217,39650.5861226852,2008-07-21,14:04:01
40.000456,116.379498,0,218,39650.5861805556,2008-07-21,14:04:06
40.000463,116.379495,0,218,39650.5862384259,2008-07-21,14:04:11
40.000471,116.379493,0,218,39650.5862962963,2008-07-21,14:04:16
40.000479,116.379491,0,219,39650.5863541667,2008-07-21,14:04:21
40.000479,116.379491,0,219,39650.5863888889,2008-07-21,14:04:24
40.000483,116.379489,0,219,39650.586412037,2008-07-21,14:04:26
40.0005,116.379478,0,220,39650.5864699074,2008-07-21,14:04:31
40.000475,116.379468,0,223,39650.5865277778,2008-07-21,14:04:36
40.000467,116.379469,0,223,39650.5865856481,2008-07-21,14:04:41
40.000465,116.379469,0,223,39650.5866435185,2008-07-21,14:04:46
40.000465,116.379469,0,223,39650.5866782407,2008-07-21,14:04:49
40.000469,116.379467,0,223,39650.5867013889,2008-07-21,14:04:51
40.000456,116.37947,0,223,39650.5867592593,2008-07-21,14:04:56
40.000452,116.379471,0,223,39650.5868171296,2008-07-21,14:05:01
40.00046,116.379469,0,223,39650.586875,2008-07-21,14:05:06
40.000453,116.379471,0,223,39650.5869328704,2008-07-21,14:05:11
40.000453,116.379471,0,223,39650.5869675926,2008-07-21,14:05:14
40.000447,116.379472,0,223,39650.5869907407,2008-07-21,14:05:16
40.000435,116.379481,0,222,39650.5870486111,2008-07-21,14:05:21
40.000395,116.379464,0,218,39650.5871064815,2008-07-21,14:05:26
40.000386,116.379444,0,215,39650.5871643518,2008-07-21,14:05:31
40.000371,116.379443,0,213,39650.5872222222,2008-07-21,14:05:36
40.000352,116.379431,0,211,39650.5872800926,2008-07-21,14:05:41
40.000352,116.379431,0,211,39650.587337963,2008-07-21,14:05:46
40.000352,116.379431,0,211,39650.5873726852,2008-07-21,14:05:49
40.000352,116.379431,0,211,39650.5873958333,2008-07-21,14:05:51
40.000374,116.379431,0,208,39650.5874537037,2008-07-21,14:05:56
40.000351,116.379439,0,205,39650.5875115741,2008-07-21,14:06:01
40.000353,116.379439,0,205,39650.5875694444,2008-07-21,14:06:06
40.000354,116.37944,0,204,39650.5876273148,2008-07-21,14:06:11
40.000358,116.37944,0,204,39650.5876851852,2008-07-21,14:06:16
40.000362,116.37944,0,204,39650.5877430556,2008-07-21,14:06:21
40.000362,116.37944,0,204,39650.5877777778,2008-07-21,14:06:24
40.000368,116.379439,0,204,39650.5878009259,2008-07-21,14:06:26
40.00042,116.379441,0,207,39650.5878587963,2008-07-21,14:06:31
40.000438,116.379462,0,210,39650.5879166667,2008-07-21,14:06:36
40.000455,116.379484,0,214,39650.587974537,2008-07-21,14:06:41
40.000455,116.379484,0,214,39650.5880092593,2008-07-21,14:06:44
40.000453,116.379484,0,215,39650.5880324074,2008-07-21,14:06:46
40.000462,116.379486,0,217,39650.5880902778,2008-07-21,14:06:51
40.000471,116.379493,0,222,39650.5881481481,2008-07-21,14:06:56
40.00044,116.379518,0,229,39650.5882060185,2008-07-21,14:07:01
40.000405,116.379544,0,232,39650.5882638889,2008-07-21,14:07:06
40.000378,116.379586,0,233,39650.5883217593,2008-07-21,14:07:11
40.000358,116.379601,0,233,39650.5883796296,2008-07-21,14:07:16
40.000316,116.379616,0,232,39650.5884375,2008-07-21,14:07:21
40.000259,116.379664,0,232,39650.5884953704,2008-07-21,14:07:26
40.000263,116.37963,0,231,39650.5885532407,2008-07-21,14:07:31
40.000266,116.379622,0,231,39650.5886111111,2008-07-21,14:07:36
40.000261,116.379624,0,231,39650.5886689815,2008-07-21,14:07:41
40.000257,116.379625,0,231,39650.5887268518,2008-07-21,14:07:46
40.000256,116.379625,0,231,39650.5887847222,2008-07-21,14:07:51
40.000256,116.379626,0,232,39650.5888425926,2008-07-21,14:07:56
40.000256,116.379627,0,232,39650.588900463,2008-07-21,14:08:01
40.00026,116.379626,0,232,39650.5889583333,2008-07-21,14:08:06
40.000263,116.379625,0,231,39650.5890162037,2008-07-21,14:08:11
40.000263,116.379625,0,231,39650.5890509259,2008-07-21,14:08:14
40.000264,116.379626,0,231,39650.5890740741,2008-07-21,14:08:16
40.000289,116.37962,0,230,39650.5891319444,2008-07-21,14:08:21
40.000276,116.379648,0,230,39650.5891898148,2008-07-21,14:08:26
40.000282,116.379646,0,230,39650.5892476852,2008-07-21,14:08:31
40.00028,116.379643,0,230,39650.5893055556,2008-07-21,14:08:36
40.000277,116.379642,0,230,39650.5893634259,2008-07-21,14:08:41
40.000277,116.379642,0,230,39650.5893981481,2008-07-21,14:08:44
40.000281,116.379639,0,230,39650.5894212963,2008-07-21,14:08:46
40.000292,116.379636,0,230,39650.5894791667,2008-07-21,14:08:51
40.000354,116.379584,0,230,39650.589537037,2008-07-21,14:08:56
40.000391,116.379537,0,233,39650.5895949074,2008-07-21,14:09:01
40.000329,116.379522,0,234,39650.5896527778,2008-07-21,14:09:06
40.000306,116.379525,0,233,39650.5897106482,2008-07-21,14:09:11
40.000338,116.379505,0,231,39650.5897685185,2008-07-21,14:09:16
40.000339,116.379492,0,224,39650.5898263889,2008-07-21,14:09:21
40.000255,116.379512,0,220,39650.5898842593,2008-07-21,14:09:26
40.000243,116.379504,0,215,39650.5899421296,2008-07-21,14:09:31
40.000257,116.379507,0,214,39650.59,2008-07-21,14:09:36
40.000263,116.379506,0,213,39650.5900578704,2008-07-21,14:09:41
40.000266,116.379506,0,213,39650.5901157407,2008-07-21,14:09:46
40.000266,116.379506,0,213,39650.590150463,2008-07-21,14:09:49
40.000267,116.379506,0,213,39650.5901736111,2008-07-21,14:09:51
40.000277,116.379503,0,213,39650.5902314815,2008-07-21,14:09:56
40.000281,116.379503,0,213,39650.5902893519,2008-07-21,14:10:01
40.000281,116.379503,0,213,39650.5903240741,2008-07-21,14:10:04
40.000283,116.379503,0,213,39650.5903472222,2008-07-21,14:10:06
40.000321,116.379503,0,212,39650.5904050926,2008-07-21,14:10:11
40.000319,116.379513,0,209,39650.590462963,2008-07-21,14:10:16
40.000318,116.379513,0,209,39650.5905208333,2008-07-21,14:10:21
40.000313,116.379514,0,209,39650.5905787037,2008-07-21,14:10:26
40.000313,116.379514,0,209,39650.5906134259,2008-07-21,14:10:29
40.000311,116.379514,0,209,39650.5906365741,2008-07-21,14:10:31
40.000302,116.379517,0,208,39650.5906944444,2008-07-21,14:10:36
40.000292,116.37952,0,209,39650.5907523148,2008-07-21,14:10:41
40.00027,116.379531,0,208,39650.5908101852,2008-07-21,14:10:46
40.000233,116.379546,0,205,39650.5908680556,2008-07-21,14:10:51
40.000192,116.37957,0,203,39650.5909259259,2008-07-21,14:10:56
40.000155,116.379556,0,202,39650.5909837963,2008-07-21,14:11:01
40.000155,116.379556,0,202,39650.5910185185,2008-07-21,14:11:04
40.00016,116.379551,0,201,39650.5910416667,2008-07-21,14:11:06
40.000113,116.379547,0,204,39650.591099537,2008-07-21,14:11:11
40.0002,116.379513,0,207,39650.5911574074,2008-07-21,14:11:16
40.000306,116.379496,0,209,39650.5912152778,2008-07-21,14:11:21
40.000378,116.379479,0,210,39650.5912731481,2008-07-21,14:11:26
40.000432,116.379462,0,211,39650.5913310185,2008-07-21,14:11:31
40.000494,116.379461,0,211,39650.5913888889,2008-07-21,14:11:36
40.000482,116.379454,0,211,39650.5914467593,2008-07-21,14:11:41
40.000474,116.379425,0,211,39650.5915046296,2008-07-21,14:11:46
40.000491,116.379415,0,212,39650.5915625,2008-07-21,14:11:51
40.000511,116.3794,0,213,39650.5916203704,2008-07-21,14:11:56
40.000511,116.3794,0,213,39650.5916550926,2008-07-21,14:11:59
40.000506,116.379401,0,213,39650.5916782407,2008-07-21,14:12:01
40.000491,116.379418,0,212,39650.5917361111,2008-07-21,14:12:06
40.00051,116.379421,0,210,39650.5917939815,2008-07-21,14:12:11
40.000464,116.379438,0,209,39650.5918518519,2008-07-21,14:12:16
40.000407,116.379467,0,207,39650.5919097222,2008-07-21,14:12:21
40.000456,116.379458,0,209,39650.5919675926,2008-07-21,14:12:26
40.000467,116.379452,0,206,39650.592025463,2008-07-21,14:12:31
40.000465,116.379455,0,205,39650.5920833333,2008-07-21,14:12:36
40.00046,116.379456,0,206,39650.5921412037,2008-07-21,14:12:41
40.000461,116.379456,0,206,39650.5921990741,2008-07-21,14:12:46
40.000464,116.379456,0,206,39650.5922569444,2008-07-21,14:12:51
40.000468,116.379457,0,206,39650.5923148148,2008-07-21,14:12:56
40.000468,116.379457,0,205,39650.5923726852,2008-07-21,14:13:01
40.000462,116.379459,0,205,39650.5924305556,2008-07-21,14:13:06
40.000462,116.379459,0,205,39650.5924652778,2008-07-21,14:13:09
40.000459,116.37946,0,206,39650.5924884259,2008-07-21,14:13:11
40.000417,116.379473,0,205,39650.5925462963,2008-07-21,14:13:16
40.000376,116.379485,0,204,39650.5926041667,2008-07-21,14:13:21
40.00037,116.379471,0,204,39650.592662037,2008-07-21,14:13:26
40.000337,116.379456,0,203,39650.5927199074,2008-07-21,14:13:31
40.000334,116.379457,0,203,39650.5927777778,2008-07-21,14:13:36
40.000335,116.379458,0,203,39650.5928356481,2008-07-21,14:13:41
40.000338,116.379458,0,203,39650.5928935185,2008-07-21,14:13:46
40.000337,116.379458,0,203,39650.5929513889,2008-07-21,14:13:51
40.000337,116.379458,0,203,39650.5929861111,2008-07-21,14:13:54
40.000345,116.379457,0,203,39650.5930092593,2008-07-21,14:13:56
40.000336,116.379472,0,203,39650.5930671296,2008-07-21,14:14:01
40.000333,116.379474,0,203,39650.593125,2008-07-21,14:14:06
40.000337,116.379473,0,203,39650.5931828704,2008-07-21,14:14:11
40.000335,116.379473,0,203,39650.5932407407,2008-07-21,14:14:16
40.000333,116.379474,0,203,39650.5932986111,2008-07-21,14:14:21
40.000331,116.379474,0,203,39650.5933564815,2008-07-21,14:14:26
40.000338,116.379473,0,203,39650.5934143519,2008-07-21,14:14:31
40.000345,116.379474,0,203,39650.5934722222,2008-07-21,14:14:36
40.000342,116.379475,0,203,39650.5935300926,2008-07-21,14:14:41
40.000347,116.379474,0,203,39650.593587963,2008-07-21,14:14:46
40.000347,116.379474,0,203,39650.5936226852,2008-07-21,14:14:49
40.000353,116.379474,0,203,39650.5936458333,2008-07-21,14:14:51
40.000344,116.379476,0,203,39650.5937037037,2008-07-21,14:14:56
40.000332,116.379478,0,203,39650.5937615741,2008-07-21,14:15:01
40.000325,116.37948,0,203,39650.5938194444,2008-07-21,14:15:06
40.000325,116.37948,0,203,39650.5938541667,2008-07-21,14:15:09
40.00033,116.37948,0,203,39650.5938773148,2008-07-21,14:15:11
40.000387,116.379438,0,203,39650.5939351852,2008-07-21,14:15:16
40.000457,116.379417,0,202,39650.5939930556,2008-07-21,14:15:21
40.000468,116.37941,0,202,39650.5940509259,2008-07-21,14:15:26
40.000467,116.379406,0,202,39650.5941087963,2008-07-21,14:15:31
40.000461,116.379406,0,202,39650.5941666667,2008-07-21,14:15:36
40.000463,116.379405,0,202,39650.594224537,2008-07-21,14:15:41
40.000467,116.379404,0,202,39650.5942824074,2008-07-21,14:15:46
40.000472,116.379404,0,202,39650.5943402778,2008-07-21,14:15:51
40.000471,116.379405,0,202,39650.5943981481,2008-07-21,14:15:56
40.000472,116.379406,0,202,39650.5944560185,2008-07-21,14:16:01
40.000471,116.379408,0,202,39650.5945138889,2008-07-21,14:16:06
40.000471,116.379408,0,202,39650.5945486111,2008-07-21,14:16:09
40.000463,116.379411,0,202,39650.5945717593,2008-07-21,14:16:11
40.000387,116.379423,0,201,39650.5946296296,2008-07-21,14:16:16
40.000351,116.379448,0,200,39650.5946875,2008-07-21,14:16:21
40.00035,116.379445,0,200,39650.5947453704,2008-07-21,14:16:26
40.000354,116.379444,0,200,39650.5948032407,2008-07-21,14:16:31
40.000346,116.379446,0,200,39650.5948611111,2008-07-21,14:16:36
40.000346,116.379446,0,200,39650.5948958333,2008-07-21,14:16:39
40.000343,116.37945,0,200,39650.5949189815,2008-07-21,14:16:41
40.000322,116.379463,0,200,39650.5949768518,2008-07-21,14:16:46
40.000322,116.379463,0,200,39650.5950115741,2008-07-21,14:16:49
40.00032,116.379469,0,202,39650.5950347222,2008-07-21,14:16:51
40.000299,116.37948,0,202,39650.5950925926,2008-07-21,14:16:56
40.000356,116.379517,0,204,39650.595150463,2008-07-21,14:17:01
40.000355,116.379519,0,204,39650.5952083333,2008-07-21,14:17:06
40.000362,116.379518,0,204,39650.5952662037,2008-07-21,14:17:11
40.000365,116.379518,0,204,39650.5953240741,2008-07-21,14:17:16
40.000367,116.379518,0,205,39650.5953819444,2008-07-21,14:17:21
40.000367,116.379518,0,205,39650.5954166667,2008-07-21,14:17:24
40.000359,116.37952,0,205,39650.5954398148,2008-07-21,14:17:26
40.00035,116.379536,0,206,39650.5954976852,2008-07-21,14:17:31
40.00035,116.379536,0,206,39650.5955324074,2008-07-21,14:17:34
40.000357,116.379534,0,206,39650.5955555556,2008-07-21,14:17:36
40.000375,116.3795,0,205,39650.5956134259,2008-07-21,14:17:41
40.000404,116.379473,0,205,39650.5956712963,2008-07-21,14:17:46
40.00052,116.379401,0,205,39650.5957291667,2008-07-21,14:17:51
40.000604,116.379327,0,205,39650.595787037,2008-07-21,14:17:56
40.000596,116.379341,0,205,39650.5958449074,2008-07-21,14:18:01
40.000458,116.37943,0,204,39650.5959027778,2008-07-21,14:18:06
40.000408,116.379441,0,204,39650.5959606481,2008-07-21,14:18:11
40.000433,116.379397,0,204,39650.5960185185,2008-07-21,14:18:16
40.000433,116.379397,0,204,39650.5960532407,2008-07-21,14:18:19
40.000437,116.379405,0,204,39650.5960763889,2008-07-21,14:18:21
40.000408,116.379438,0,204,39650.5961342593,2008-07-21,14:18:26
40.000408,116.379438,0,204,39650.5961689815,2008-07-21,14:18:29
40.000404,116.379435,0,203,39650.5961921296,2008-07-21,14:18:31
40.000428,116.379424,0,203,39650.59625,2008-07-21,14:18:36
40.000441,116.379407,0,201,39650.5963078704,2008-07-21,14:18:41
40.00043,116.379418,0,201,39650.5963657407,2008-07-21,14:18:46
40.00043,116.379418,0,201,39650.596400463,2008-07-21,14:18:49
40.000433,116.379423,0,200,39650.5964236111,2008-07-21,14:18:51
40.000419,116.379464,0,198,39650.5964814815,2008-07-21,14:18:56
40.000406,116.379572,0,195,39650.5965393518,2008-07-21,14:19:01
40.000408,116.379601,0,194,39650.5965972222,2008-07-21,14:19:06
40.000411,116.379621,0,194,39650.5966550926,2008-07-21,14:19:11
40.000324,116.379662,0,193,39650.596712963,2008-07-21,14:19:16
40.000274,116.37967,0,193,39650.5967708333,2008-07-21,14:19:21
40.000309,116.379671,0,193,39650.5968287037,2008-07-21,14:19:26
40.000291,116.379669,0,194,39650.5968865741,2008-07-21,14:19:31
40.000219,116.379672,0,195,39650.5969444444,2008-07-21,14:19:36
40.000244,116.379644,0,194,39650.5970023148,2008-07-21,14:19:41
40.000325,116.379558,0,194,39650.5970601852,2008-07-21,14:19:46
40.000383,116.379482,0,195,39650.5971180556,2008-07-21,14:19:51
40.000403,116.379479,0,194,39650.5971759259,2008-07-21,14:19:56
40.000404,116.379493,0,196,39650.5972337963,2008-07-21,14:20:01
40.000361,116.379506,0,197,39650.5972916667,2008-07-21,14:20:06
40.000361,116.379506,0,197,39650.5973263889,2008-07-21,14:20:09
40.000362,116.379505,0,196,39650.597349537,2008-07-21,14:20:11
40.000392,116.379502,0,195,39650.5974074074,2008-07-21,14:20:16
40.000411,116.379505,0,195,39650.5974652778,2008-07-21,14:20:21
40.000468,116.379466,0,195,39650.5975231482,2008-07-21,14:20:26
40.000473,116.379443,0,195,39650.5975810185,2008-07-21,14:20:31
40.000454,116.379467,0,198,39650.5976388889,2008-07-21,14:20:36
40.00046,116.379488,0,201,39650.5976967593,2008-07-21,14:20:41
40.000459,116.379497,0,200,39650.5977546296,2008-07-21,14:20:46
40.000475,116.379503,0,200,39650.5978125,2008-07-21,14:20:51
40.000485,116.379491,0,200,39650.5978703704,2008-07-21,14:20:56
40.000485,116.379491,0,200,39650.5979050926,2008-07-21,14:20:59
40.000484,116.379492,0,200,39650.5979282407,2008-07-21,14:21:01
40.000501,116.379499,0,201,39650.5979861111,2008-07-21,14:21:06
40.000498,116.37949,0,204,39650.5980439815,2008-07-21,14:21:11
40.000483,116.379492,0,206,39650.5981018519,2008-07-21,14:21:16
40.000478,116.37953,0,207,39650.5981597222,2008-07-21,14:21:21
40.000478,116.37953,0,207,39650.5981944444,2008-07-21,14:21:24
40.000486,116.379538,0,207,39650.5982175926,2008-07-21,14:21:26
40.000476,116.379526,0,203,39650.598275463,2008-07-21,14:21:31
40.000452,116.379521,0,201,39650.5983333333,2008-07-21,14:21:36
40.00044,116.379513,0,199,39650.5983912037,2008-07-21,14:21:41
40.000425,116.37949,0,197,39650.5984490741,2008-07-21,14:21:46
40.000402,116.379493,0,200,39650.5985069444,2008-07-21,14:21:51
40.000347,116.37949,0,207,39650.5985648148,2008-07-21,14:21:56
40.000294,116.379574,0,208,39650.5986226852,2008-07-21,14:22:01
40.000227,116.379647,0,211,39650.5986805556,2008-07-21,14:22:06
40.000136,116.37972,0,216,39650.5987384259,2008-07-21,14:22:11
40.000082,116.379765,0,219,39650.5987962963,2008-07-21,14:22:16
40.000088,116.379746,0,219,39650.5988541667,2008-07-21,14:22:21
40.000118,116.379746,0,219,39650.598912037,2008-07-21,14:22:26
40.000289,116.379578,0,218,39650.5990277778,2008-07-21,14:22:36
40.000514,116.379417,0,214,39650.5993171296,2008-07-21,14:23:01
40.000511,116.379417,0,213,39650.599375,2008-07-21,14:23:06
40.000512,116.379415,0,213,39650.5994328704,2008-07-21,14:23:11
40.000512,116.379415,0,213,39650.5994675926,2008-07-21,14:23:14
40.000513,116.379415,0,213,39650.5994907407,2008-07-21,14:23:16
40.000498,116.379409,0,213,39650.5995486111,2008-07-21,14:23:21
40.000433,116.379395,0,211,39650.5996064815,2008-07-21,14:23:26
40.000418,116.379381,0,211,39650.5996643519,2008-07-21,14:23:31
40.000418,116.379381,0,211,39650.5996990741,2008-07-21,14:23:34
40.00042,116.379381,0,211,39650.5997222222,2008-07-21,14:23:36
40.000431,116.379391,0,210,39650.5997800926,2008-07-21,14:23:41
40.000409,116.379384,0,210,39650.599837963,2008-07-21,14:23:46
40.000374,116.37938,0,210,39650.5998958333,2008-07-21,14:23:51
40.000382,116.379365,0,211,39650.5999537037,2008-07-21,14:23:56
40.000378,116.379396,0,211,39650.6000115741,2008-07-21,14:24:01
40.000347,116.379402,0,209,39650.6000694444,2008-07-21,14:24:06
40.00034,116.379377,0,208,39650.6001273148,2008-07-21,14:24:11
40.00038,116.379366,0,209,39650.6001851852,2008-07-21,14:24:16
40.000393,116.37935,0,209,39650.6002430556,2008-07-21,14:24:21
40.000357,116.379318,0,208,39650.6003009259,2008-07-21,14:24:26
40.000357,116.379318,0,208,39650.6003356481,2008-07-21,14:24:29
40.000358,116.379313,0,207,39650.6003587963,2008-07-21,14:24:31
40.000391,116.37926,0,205,39650.6004166667,2008-07-21,14:24:36
40.000339,116.379271,0,207,39650.600474537,2008-07-21,14:24:41
40.000289,116.379251,0,206,39650.6005324074,2008-07-21,14:24:46
40.00026,116.379275,0,204,39650.6005902778,2008-07-21,14:24:51
40.000234,116.379315,0,203,39650.6006481481,2008-07-21,14:24:56
40.000234,116.379315,0,203,39650.6006828704,2008-07-21,14:24:59
40.000236,116.379315,0,204,39650.6007060185,2008-07-21,14:25:01
40.000268,116.379272,0,206,39650.6007638889,2008-07-21,14:25:06
40.000299,116.379282,0,209,39650.6008217593,2008-07-21,14:25:11
40.000327,116.37927,0,211,39650.6008796296,2008-07-21,14:25:16
40.000337,116.379237,0,214,39650.6009375,2008-07-21,14:25:21
40.000331,116.379239,0,215,39650.6009953704,2008-07-21,14:25:26
40.000331,116.379239,0,215,39650.6010300926,2008-07-21,14:25:29
40.000333,116.37924,0,216,39650.6010532407,2008-07-21,14:25:31
40.00025,116.379337,0,227,39650.6011111111,2008-07-21,14:25:36
40.000228,116.379361,0,235,39650.6011689815,2008-07-21,14:25:41
40.000261,116.379306,0,247,39650.6012268519,2008-07-21,14:25:46
40.000287,116.379303,0,253,39650.6012847222,2008-07-21,14:25:51
40.000328,116.379279,0,256,39650.6013425926,2008-07-21,14:25:56
40.00033,116.379312,0,255,39650.601400463,2008-07-21,14:26:01
40.000313,116.379334,0,255,39650.6014583333,2008-07-21,14:26:06
40.000296,116.379357,0,256,39650.6015162037,2008-07-21,14:26:11
40.000242,116.379353,0,259,39650.6015740741,2008-07-21,14:26:16
40.000186,116.379379,0,263,39650.6016319444,2008-07-21,14:26:21
40.000182,116.3794,0,266,39650.6016898148,2008-07-21,14:26:26
40.000293,116.37934,0,267,39650.6017476852,2008-07-21,14:26:31
40.00041,116.379219,0,267,39650.6018055556,2008-07-21,14:26:36
40.000444,116.379169,0,266,39650.6018634259,2008-07-21,14:26:41
40.000457,116.379152,0,266,39650.6019212963,2008-07-21,14:26:46
40.00045,116.379187,0,265,39650.6019791667,2008-07-21,14:26:51
40.000464,116.37922,0,265,39650.602037037,2008-07-21,14:26:56
40.000399,116.379305,0,265,39650.6020949074,2008-07-21,14:27:01
40.000308,116.379367,0,264,39650.6021527778,2008-07-21,14:27:06
40.000208,116.379424,0,264,39650.6022106481,2008-07-21,14:27:11
40.000221,116.379386,0,264,39650.6022685185,2008-07-21,14:27:16
40.000275,116.379315,0,264,39650.6023263889,2008-07-21,14:27:21
40.000342,116.379223,0,265,39650.6023842593,2008-07-21,14:27:26
40.000373,116.379146,0,265,39650.6024421296,2008-07-21,14:27:31
40.000434,116.379089,0,266,39650.6025,2008-07-21,14:27:36
40.00052,116.379088,0,267,39650.6025578704,2008-07-21,14:27:41
40.000539,116.379123,0,268,39650.6026157407,2008-07-21,14:27:46
40.000551,116.379186,0,270,39650.6026736111,2008-07-21,14:27:51
40.000536,116.379205,0,273,39650.6027314815,2008-07-21,14:27:56
40.00049,116.379251,0,276,39650.6027893518,2008-07-21,14:28:01
40.000457,116.379266,0,275,39650.6028472222,2008-07-21,14:28:06
40.000366,116.379343,0,275,39650.6029050926,2008-07-21,14:28:11
40.000339,116.379377,0,276,39650.602962963,2008-07-21,14:28:16
40.000303,116.379397,0,277,39650.6030208333,2008-07-21,14:28:21
40.000326,116.379334,0,277,39650.6030787037,2008-07-21,14:28:26
40.000367,116.379316,0,276,39650.6031365741,2008-07-21,14:28:31
40.00035,116.379359,0,275,39650.6031944444,2008-07-21,14:28:36
40.00028,116.379443,0,273,39650.6032523148,2008-07-21,14:28:41
40.000282,116.379413,0,271,39650.6033101852,2008-07-21,14:28:46
40.000266,116.379428,0,271,39650.6033680556,2008-07-21,14:28:51
40.000274,116.379498,0,273,39650.6034259259,2008-07-21,14:28:56
40.000273,116.379517,0,274,39650.6034837963,2008-07-21,14:29:01
40.000238,116.379537,0,275,39650.6035416667,2008-07-21,14:29:06
40.000245,116.379498,0,276,39650.603599537,2008-07-21,14:29:11
40.000259,116.379466,0,280,39650.6036574074,2008-07-21,14:29:16
40.000242,116.379474,0,288,39650.6037152778,2008-07-21,14:29:21
40.000225,116.3795,0,298,39650.6037731481,2008-07-21,14:29:26
40.000159,116.379539,0,305,39650.6038310185,2008-07-21,14:29:31
40.000133,116.379531,0,311,39650.6038888889,2008-07-21,14:29:36
40.000161,116.379499,0,320,39650.6039467593,2008-07-21,14:29:41
40.000162,116.379512,0,330,39650.6040046296,2008-07-21,14:29:46
40.000108,116.379553,0,336,39650.6040625,2008-07-21,14:29:51
40.000059,116.379591,0,345,39650.6041203704,2008-07-21,14:29:56
40.000059,116.379591,0,345,39650.6041550926,2008-07-21,14:29:59
40.000065,116.379591,0,352,39650.6041782407,2008-07-21,14:30:01
40.000084,116.379582,0,358,39650.6042361111,2008-07-21,14:30:06
40.000058,116.379605,0,364,39650.6042939815,2008-07-21,14:30:11
40.000013,116.37964,0,371,39650.6043518518,2008-07-21,14:30:16
39.999987,116.379657,0,378,39650.6044097222,2008-07-21,14:30:21
39.999999,116.379658,0,389,39650.6044675926,2008-07-21,14:30:26
40.000024,116.379641,0,395,39650.604525463,2008-07-21,14:30:31
39.999937,116.379719,0,399,39650.6045833333,2008-07-21,14:30:36
39.999889,116.37978,0,404,39650.6046412037,2008-07-21,14:30:41
39.999882,116.379768,0,407,39650.6046990741,2008-07-21,14:30:46
39.999942,116.379674,0,410,39650.6047569444,2008-07-21,14:30:51
39.999936,116.379662,0,410,39650.6048148148,2008-07-21,14:30:56
39.999973,116.379602,0,411,39650.6048726852,2008-07-21,14:31:01
39.99999,116.37952,0,411,39650.6049305556,2008-07-21,14:31:06
39.99999,116.37952,0,411,39650.6049652778,2008-07-21,14:31:09
39.999994,116.379518,0,411,39650.6049884259,2008-07-21,14:31:11
39.999966,116.379515,0,411,39650.6050462963,2008-07-21,14:31:16
39.999967,116.379498,0,410,39650.6051041667,2008-07-21,14:31:21
39.999987,116.379487,0,410,39650.605162037,2008-07-21,14:31:26
40.000023,116.37945,0,409,39650.6052199074,2008-07-21,14:31:31
40.000116,116.37937,0,408,39650.6052777778,2008-07-21,14:31:36
40.000198,116.379314,0,405,39650.6053356482,2008-07-21,14:31:41
40.000219,116.379284,0,402,39650.6053935185,2008-07-21,14:31:46
40.000062,116.379553,0,375,39650.6092708333,2008-07-21,14:37:21
40.00006,116.37958,0,374,39650.6093287037,2008-07-21,14:37:26
40.000082,116.379564,0,369,39650.6093865741,2008-07-21,14:37:31
40.000085,116.379564,0,369,39650.6094444444,2008-07-21,14:37:36
40.000085,116.379564,0,369,39650.6094791667,2008-07-21,14:37:39
40.000082,116.379566,0,369,39650.6095023148,2008-07-21,14:37:41
40.000091,116.379565,0,369,39650.6095601852,2008-07-21,14:37:46
40.000102,116.379585,0,370,39650.6096180556,2008-07-21,14:37:51
40.000113,116.379589,0,372,39650.6096759259,2008-07-21,14:37:56
40.000113,116.379589,0,372,39650.6097106481,2008-07-21,14:37:59
40.00012,116.379588,0,372,39650.6097337963,2008-07-21,14:38:01
40.000144,116.379584,0,372,39650.6097916667,2008-07-21,14:38:06
40.000179,116.379575,0,368,39650.609849537,2008-07-21,14:38:11
40.000179,116.379541,0,368,39650.6099074074,2008-07-21,14:38:16
40.000179,116.379541,0,368,39650.6099421296,2008-07-21,14:38:19
40.000181,116.379546,0,368,39650.6099652778,2008-07-21,14:38:21
40.000172,116.37954,0,366,39650.6100231481,2008-07-21,14:38:26
40.000174,116.379472,0,360,39650.6100810185,2008-07-21,14:38:31
40.000185,116.379465,0,358,39650.6101388889,2008-07-21,14:38:36
40.000233,116.37943,0,358,39650.6101967593,2008-07-21,14:38:41
40.000241,116.379461,0,359,39650.6102546296,2008-07-21,14:38:46
40.000243,116.379463,0,358,39650.6103125,2008-07-21,14:38:51
40.000243,116.379463,0,358,39650.6103472222,2008-07-21,14:38:54
40.000237,116.379466,0,358,39650.6103703704,2008-07-21,14:38:56
40.000252,116.379459,0,359,39650.6104282407,2008-07-21,14:39:01
40.000285,116.37943,0,359,39650.6104861111,2008-07-21,14:39:06
40.000285,116.37943,0,359,39650.6105208333,2008-07-21,14:39:09
40.000293,116.379422,0,363,39650.6105439815,2008-07-21,14:39:11
40.000301,116.379431,0,365,39650.6106018518,2008-07-21,14:39:16
40.00031,116.379429,0,365,39650.6106597222,2008-07-21,14:39:21
40.00032,116.379429,0,366,39650.6107175926,2008-07-21,14:39:26
40.00032,116.379429,0,366,39650.6107523148,2008-07-21,14:39:29
40.00032,116.37943,0,367,39650.610775463,2008-07-21,14:39:31
40.000249,116.379478,0,366,39650.6108333333,2008-07-21,14:39:36
40.000215,116.379496,0,368,39650.6108912037,2008-07-21,14:39:41
40.000199,116.379521,0,368,39650.6109490741,2008-07-21,14:39:46
40.000196,116.379522,0,368,39650.6110069444,2008-07-21,14:39:51
40.000193,116.379521,0,368,39650.6110648148,2008-07-21,14:39:56
40.000199,116.37952,0,368,39650.6111226852,2008-07-21,14:40:01
40.000202,116.37952,0,368,39650.6111805556,2008-07-21,14:40:06
40.000203,116.37952,0,368,39650.6112384259,2008-07-21,14:40:11
40.000206,116.379519,0,368,39650.6112962963,2008-07-21,14:40:16
40.000207,116.379518,0,368,39650.6113541667,2008-07-21,14:40:21
40.000206,116.379516,0,368,39650.611412037,2008-07-21,14:40:26
40.000206,116.379516,0,368,39650.6114467593,2008-07-21,14:40:29
40.000199,116.379521,0,367,39650.6114699074,2008-07-21,14:40:31
40.000206,116.379501,0,364,39650.6115277778,2008-07-21,14:40:36
40.000199,116.379498,0,363,39650.6115856481,2008-07-21,14:40:41
40.000195,116.379498,0,363,39650.6116435185,2008-07-21,14:40:46
40.000199,116.379495,0,363,39650.6117013889,2008-07-21,14:40:51
40.000199,116.379495,0,363,39650.6117361111,2008-07-21,14:40:54
40.0002,116.379493,0,363,39650.6117592593,2008-07-21,14:40:56
40.000189,116.379493,0,363,39650.6118171296,2008-07-21,14:41:01
40.00018,116.379493,0,363,39650.611875,2008-07-21,14:41:06
40.000145,116.37948,0,363,39650.6119328704,2008-07-21,14:41:11
40.00012,116.379477,0,363,39650.6119907407,2008-07-21,14:41:16
40.000113,116.379453,0,363,39650.6120486111,2008-07-21,14:41:21
40.000102,116.379459,0,363,39650.6121064815,2008-07-21,14:41:26
40.000102,116.379459,0,363,39650.6121412037,2008-07-21,14:41:29
40.000095,116.379462,0,363,39650.6121643518,2008-07-21,14:41:31
40.000108,116.379425,0,363,39650.6122222222,2008-07-21,14:41:36
40.000108,116.379425,0,363,39650.6122569444,2008-07-21,14:41:39
40.000109,116.379423,0,363,39650.6122800926,2008-07-21,14:41:41
40.000144,116.379392,0,363,39650.612337963,2008-07-21,14:41:46
40.000195,116.379371,0,363,39650.6123958333,2008-07-21,14:41:51
40.000238,116.379354,0,362,39650.6124537037,2008-07-21,14:41:56
40.000243,116.379353,0,361,39650.6125115741,2008-07-21,14:42:01
40.000243,116.379353,0,361,39650.6125462963,2008-07-21,14:42:04
40.000241,116.379356,0,361,39650.6125694444,2008-07-21,14:42:06
40.000223,116.379396,0,361,39650.6126273148,2008-07-21,14:42:11
40.000219,116.379448,0,361,39650.6126851852,2008-07-21,14:42:16
40.000206,116.37944,0,361,39650.6127430556,2008-07-21,14:42:21
40.000171,116.379418,0,361,39650.6128009259,2008-07-21,14:42:26
40.000144,116.379426,0,361,39650.6128587963,2008-07-21,14:42:31
40.00012,116.379468,0,361,39650.6129166667,2008-07-21,14:42:36
40.000056,116.379548,0,361,39650.612974537,2008-07-21,14:42:41
40.000049,116.379576,0,362,39650.6130324074,2008-07-21,14:42:46
40.000075,116.379572,0,362,39650.6130902778,2008-07-21,14:42:51
40.000105,116.379546,0,362,39650.6131481482,2008-07-21,14:42:56
40.000173,116.379478,0,363,39650.6132060185,2008-07-21,14:43:01
40.000173,116.37947,0,364,39650.6132638889,2008-07-21,14:43:06
40.000173,116.37947,0,364,39650.6132986111,2008-07-21,14:43:09
40.000174,116.379469,0,364,39650.6133217593,2008-07-21,14:43:11
40.000185,116.379468,0,364,39650.6133796296,2008-07-21,14:43:16
40.000211,116.3795,0,365,39650.6134375,2008-07-21,14:43:21
40.000189,116.379513,0,365,39650.6134953704,2008-07-21,14:43:26
40.000189,116.379513,0,365,39650.6135300926,2008-07-21,14:43:29
40.000189,116.379513,0,365,39650.6135532407,2008-07-21,14:43:31
40.000169,116.379518,0,365,39650.6136111111,2008-07-21,14:43:36
40.000128,116.379527,0,365,39650.6136689815,2008-07-21,14:43:41
40.000096,116.379536,0,364,39650.6137268519,2008-07-21,14:43:46
40.00005,116.379549,0,363,39650.6137847222,2008-07-21,14:43:51
40.000013,116.37955,0,363,39650.6138425926,2008-07-21,14:43:56
40.000066,116.379547,0,364,39650.613900463,2008-07-21,14:44:01
40.000142,116.379538,0,365,39650.6139583333,2008-07-21,14:44:06
40.000151,116.379534,0,365,39650.6140162037,2008-07-21,14:44:11
40.000158,116.379461,0,365,39650.6140740741,2008-07-21,14:44:16
40.000131,116.379483,0,364,39650.6141319444,2008-07-21,14:44:21
40.000049,116.379481,0,364,39650.6141898148,2008-07-21,14:44:26
39.999995,116.379458,0,365,39650.6142476852,2008-07-21,14:44:31
39.999977,116.379467,0,364,39650.6143055556,2008-07-21,14:44:36
39.999977,116.379467,0,364,39650.6143402778,2008-07-21,14:44:39
39.999983,116.379462,0,364,39650.6143634259,2008-07-21,14:44:41
39.99986,116.379551,0,364,39650.6144212963,2008-07-21,14:44:46
39.999801,116.379594,0,364,39650.6144791667,2008-07-21,14:44:51
39.999637,116.379721,0,363,39650.614537037,2008-07-21,14:44:56
39.999469,116.379788,0,363,39650.6145949074,2008-07-21,14:45:01
39.999386,116.379803,0,363,39650.6146527778,2008-07-21,14:45:06
39.99933,116.379793,0,363,39650.6147106481,2008-07-21,14:45:11
39.999346,116.379716,0,360,39650.6147685185,2008-07-21,14:45:16
39.999358,116.379687,0,359,39650.6148263889,2008-07-21,14:45:21
39.99937,116.379674,0,358,39650.6148842593,2008-07-21,14:45:26
40.000472,116.379294,0,109,39650.6153472222,2008-07-21,14:46:06
40.000141,116.379627,0,317,39650.6154050926,2008-07-21,14:46:11
39.999926,116.379729,0,342,39650.615462963,2008-07-21,14:46:16
39.999835,116.379776,0,366,39650.6155208333,2008-07-21,14:46:21
39.999789,116.379809,0,385,39650.6155787037,2008-07-21,14:46:26
39.999767,116.379819,0,407,39650.6156365741,2008-07-21,14:46:31
39.999748,116.379819,0,420,39650.6156944444,2008-07-21,14:46:36
39.999793,116.379769,0,381,39650.6157523148,2008-07-21,14:46:41
39.999932,116.379656,0,296,39650.6158101852,2008-07-21,14:46:46
40.000005,116.379567,0,256,39650.6158680556,2008-07-21,14:46:51
40.000023,116.379484,0,228,39650.6159259259,2008-07-21,14:46:56
40.000003,116.379428,0,236,39650.6159837963,2008-07-21,14:47:01
40.000005,116.379399,0,225,39650.6160416667,2008-07-21,14:47:06
39.999995,116.379384,0,213,39650.616099537,2008-07-21,14:47:11
39.999962,116.379373,0,212,39650.6161574074,2008-07-21,14:47:16
39.999915,116.379379,0,214,39650.6162152778,2008-07-21,14:47:21
39.999915,116.379379,0,214,39650.61625,2008-07-21,14:47:24
39.999913,116.379382,0,203,39650.6162731481,2008-07-21,14:47:26
39.999883,116.37938,0,200,39650.6163310185,2008-07-21,14:47:31
39.999933,116.379391,0,204,39650.6163888889,2008-07-21,14:47:36
39.999994,116.379365,0,207,39650.6164467593,2008-07-21,14:47:41
40.000078,116.379272,0,216,39650.6165046296,2008-07-21,14:47:46
40.000183,116.379236,0,235,39650.6165625,2008-07-21,14:47:51
40.000222,116.379257,0,255,39650.6166203704,2008-07-21,14:47:56
40.000258,116.379277,0,258,39650.6166782407,2008-07-21,14:48:01
40.000253,116.379316,0,269,39650.6167361111,2008-07-21,14:48:06
40.000305,116.379311,0,270,39650.6167939815,2008-07-21,14:48:11
40.00036,116.379297,0,254,39650.6168518519,2008-07-21,14:48:16
40.000331,116.379325,0,250,39650.6169097222,2008-07-21,14:48:21
40.000271,116.379337,0,242,39650.6169675926,2008-07-21,14:48:26
40.000234,116.379352,0,233,39650.617025463,2008-07-21,14:48:31
40.00018,116.379362,0,233,39650.6170833333,2008-07-21,14:48:36
40.000216,116.379362,0,233,39650.6171412037,2008-07-21,14:48:41
40.000254,116.379363,0,242,39650.6171990741,2008-07-21,14:48:46
40.000223,116.379381,0,250,39650.6172569444,2008-07-21,14:48:51
40.000211,116.379385,0,254,39650.6173148148,2008-07-21,14:48:56
40.0002,116.379384,0,252,39650.6173726852,2008-07-21,14:49:01
40.00018,116.37936,0,243,39650.6174305556,2008-07-21,14:49:06
40.000172,116.379373,0,241,39650.6174884259,2008-07-21,14:49:11
40.000188,116.379377,0,240,39650.6175462963,2008-07-21,14:49:16
40.000173,116.379364,0,239,39650.6176041667,2008-07-21,14:49:21
40.000169,116.379384,0,240,39650.617662037,2008-07-21,14:49:26
40.000175,116.379354,0,241,39650.6177199074,2008-07-21,14:49:31
40.000179,116.379335,0,243,39650.6177777778,2008-07-21,14:49:36
40.00016,116.379322,0,244,39650.6178356481,2008-07-21,14:49:41
40.000075,116.379352,0,244,39650.6178935185,2008-07-21,14:49:46
39.999961,116.37939,0,244,39650.6179513889,2008-07-21,14:49:51
39.999891,116.379382,0,245,39650.6180092593,2008-07-21,14:49:56
39.99983,116.379364,0,249,39650.6180671296,2008-07-21,14:50:01
39.99981,116.379352,0,256,39650.618125,2008-07-21,14:50:06
39.999794,116.379448,0,267,39650.6181828704,2008-07-21,14:50:11
39.999813,116.379413,0,275,39650.6182407407,2008-07-21,14:50:16
39.999831,116.379448,0,285,39650.6182986111,2008-07-21,14:50:21
39.99982,116.379483,0,293,39650.6183564815,2008-07-21,14:50:26
39.999808,116.379533,0,296,39650.6184143518,2008-07-21,14:50:31
39.99988,116.379495,0,295,39650.6184722222,2008-07-21,14:50:36
39.999948,116.379448,0,295,39650.6185300926,2008-07-21,14:50:41
39.999983,116.379367,0,293,39650.618587963,2008-07-21,14:50:46
40.000049,116.379306,0,296,39650.6186458333,2008-07-21,14:50:51
40.000116,116.379268,0,297,39650.6187037037,2008-07-21,14:50:56
40.00016,116.37932,0,297,39650.6187615741,2008-07-21,14:51:01
40.000127,116.379421,0,296,39650.6188194444,2008-07-21,14:51:06
40.000026,116.379496,0,303,39650.6188773148,2008-07-21,14:51:11
39.99996,116.379571,0,315,39650.6189351852,2008-07-21,14:51:16
39.999872,116.379665,0,332,39650.6189930556,2008-07-21,14:51:21
39.999722,116.379728,0,353,39650.6190509259,2008-07-21,14:51:26
39.999652,116.379686,0,374,39650.6191087963,2008-07-21,14:51:31
39.9996,116.379692,0,393,39650.6191666667,2008-07-21,14:51:36
39.999544,116.379725,0,413,39650.619224537,2008-07-21,14:51:41
39.999472,116.379747,0,437,39650.6192824074,2008-07-21,14:51:46
39.999499,116.37968,0,453,39650.6193402778,2008-07-21,14:51:51
39.999479,116.379689,0,465,39650.6193981481,2008-07-21,14:51:56
39.999483,116.379716,0,476,39650.6194560185,2008-07-21,14:52:01
39.999458,116.379705,0,486,39650.6195138889,2008-07-21,14:52:06
39.999413,116.379683,0,490,39650.6195717593,2008-07-21,14:52:11
39.999413,116.379683,0,490,39650.6196064815,2008-07-21,14:52:14
39.999414,116.379682,0,492,39650.6196296296,2008-07-21,14:52:16
39.999363,116.379733,0,493,39650.6196875,2008-07-21,14:52:21
39.999305,116.379742,0,494,39650.6197453704,2008-07-21,14:52:26
39.9992,116.379824,0,494,39650.6198032407,2008-07-21,14:52:31
39.999141,116.379862,0,493,39650.6198611111,2008-07-21,14:52:36
39.999154,116.379912,0,491,39650.6199189815,2008-07-21,14:52:41
39.999246,116.379895,0,485,39650.6199768518,2008-07-21,14:52:46
39.999264,116.379899,0,480,39650.6200347222,2008-07-21,14:52:51
39.999245,116.379906,0,478,39650.6200925926,2008-07-21,14:52:56
39.999259,116.379908,0,476,39650.620150463,2008-07-21,14:53:01
39.999347,116.379909,0,470,39650.6202083333,2008-07-21,14:53:06
39.999436,116.379905,0,464,39650.6202662037,2008-07-21,14:53:11
39.999519,116.379922,0,470,39650.6203240741,2008-07-21,14:53:16
39.999659,116.379893,0,479,39650.6203819444,2008-07-21,14:53:21
39.999797,116.37986,0,482,39650.6204398148,2008-07-21,14:53:26
39.999841,116.379816,0,481,39650.6204976852,2008-07-21,14:53:31
39.999841,116.379816,0,481,39650.6205324074,2008-07-21,14:53:34
39.999847,116.379812,0,483,39650.6205555556,2008-07-21,14:53:36
39.999838,116.379802,0,484,39650.6206134259,2008-07-21,14:53:41
39.999889,116.379734,0,485,39650.6206712963,2008-07-21,14:53:46
39.999891,116.37975,0,486,39650.6207291667,2008-07-21,14:53:51
39.999862,116.379752,0,487,39650.620787037,2008-07-21,14:53:56
39.999926,116.379673,0,465,39650.6208449074,2008-07-21,14:54:01
39.999886,116.379658,0,456,39650.6209027778,2008-07-21,14:54:06
39.999873,116.379618,0,445,39650.6209606482,2008-07-21,14:54:11
39.99991,116.379568,0,434,39650.6210185185,2008-07-21,14:54:16
39.999874,116.379576,0,430,39650.6210763889,2008-07-21,14:54:21
39.999823,116.379603,0,425,39650.6211342593,2008-07-21,14:54:26
39.999808,116.379607,0,420,39650.6211921296,2008-07-21,14:54:31
39.999782,116.379648,0,417,39650.62125,2008-07-21,14:54:36
39.999723,116.379687,0,417,39650.6213078704,2008-07-21,14:54:41
39.999772,116.379686,0,416,39650.6213657407,2008-07-21,14:54:46
39.999838,116.379656,0,415,39650.6214236111,2008-07-21,14:54:51
39.999894,116.379624,0,413,39650.6214814815,2008-07-21,14:54:56
39.999941,116.379621,0,412,39650.6215393519,2008-07-21,14:55:01
39.999937,116.379653,0,414,39650.6215972222,2008-07-21,14:55:06
39.999894,116.379673,0,417,39650.6216550926,2008-07-21,14:55:11
39.999878,116.379667,0,418,39650.621712963,2008-07-21,14:55:16
39.999782,116.379736,0,416,39650.6217708333,2008-07-21,14:55:21
39.999675,116.379836,0,416,39650.6218287037,2008-07-21,14:55:26
39.999628,116.37988,0,417,39650.6218865741,2008-07-21,14:55:31
39.999524,116.379918,0,422,39650.6219444444,2008-07-21,14:55:36
39.999351,116.380018,0,426,39650.6220023148,2008-07-21,14:55:41
39.99936,116.380031,0,428,39650.6220601852,2008-07-21,14:55:46
39.999329,116.380043,0,428,39650.6221180556,2008-07-21,14:55:51
39.999224,116.380048,0,430,39650.6221759259,2008-07-21,14:55:56
39.999269,116.38004,0,433,39650.6222337963,2008-07-21,14:56:01
39.999288,116.380021,0,431,39650.6222916667,2008-07-21,14:56:06
39.999359,116.37996,0,430,39650.622349537,2008-07-21,14:56:11
39.999406,116.379873,0,435,39650.6224074074,2008-07-21,14:56:16
39.999428,116.379815,0,445,39650.6224652778,2008-07-21,14:56:21
39.999428,116.379815,0,445,39650.6225,2008-07-21,14:56:24
39.999428,116.379814,0,454,39650.6225231481,2008-07-21,14:56:26
39.999441,116.379838,0,462,39650.6225810185,2008-07-21,14:56:31
39.999463,116.379882,0,467,39650.6226388889,2008-07-21,14:56:36
39.999438,116.379866,0,471,39650.6226967593,2008-07-21,14:56:41
39.999438,116.379866,0,471,39650.6227314815,2008-07-21,14:56:44
39.999437,116.379868,0,476,39650.6227546296,2008-07-21,14:56:46
39.999421,116.379887,0,478,39650.6228125,2008-07-21,14:56:51
39.999431,116.379859,0,479,39650.6228703704,2008-07-21,14:56:56
39.999324,116.379929,0,486,39650.6229282407,2008-07-21,14:57:01
39.99934,116.379947,0,491,39650.6229861111,2008-07-21,14:57:06
39.99934,116.379947,0,491,39650.6230208333,2008-07-21,14:57:09
39.999335,116.379941,0,498,39650.6230439815,2008-07-21,14:57:11
39.999416,116.379907,0,504,39650.6231018519,2008-07-21,14:57:16
39.999525,116.379858,0,507,39650.6231597222,2008-07-21,14:57:21
39.99955,116.379863,0,508,39650.6232175926,2008-07-21,14:57:26
39.999529,116.379882,0,509,39650.623275463,2008-07-21,14:57:31
39.99952,116.379909,0,509,39650.6233333333,2008-07-21,14:57:36
39.99948,116.379918,0,511,39650.6233912037,2008-07-21,14:57:41
39.999368,116.379995,0,516,39650.6234490741,2008-07-21,14:57:46
39.999277,116.380111,0,521,39650.6235069444,2008-07-21,14:57:51
39.999196,116.380211,0,524,39650.6235648148,2008-07-21,14:57:56
39.999182,116.380226,0,525,39650.6236226852,2008-07-21,14:58:01
39.999246,116.380152,0,525,39650.6236805556,2008-07-21,14:58:06
39.999274,116.380141,0,528,39650.6237384259,2008-07-21,14:58:11
39.999279,116.380131,0,532,39650.6237962963,2008-07-21,14:58:16
39.999304,116.380071,0,535,39650.6238541667,2008-07-21,14:58:21
39.999262,116.380046,0,537,39650.623912037,2008-07-21,14:58:26
39.999307,116.380037,0,539,39650.6239699074,2008-07-21,14:58:31
39.999755,116.379713,0,540,39650.6240277778,2008-07-21,14:58:36
39.99997,116.379533,0,539,39650.6240856481,2008-07-21,14:58:41
39.999644,116.379701,0,540,39650.6241435185,2008-07-21,14:58:46
39.999609,116.379641,0,544,39650.6242013889,2008-07-21,14:58:51
39.999887,116.379427,0,536,39650.6242592593,2008-07-21,14:58:56
39.99997,116.379476,0,539,39650.6243171296,2008-07-21,14:59:01
39.99997,116.379476,0,539,39650.6243518519,2008-07-21,14:59:04
39.999973,116.379472,0,540,39650.624375,2008-07-21,14:59:06
39.999983,116.379469,0,540,39650.6244328704,2008-07-21,14:59:11
39.999983,116.379469,0,540,39650.6244675926,2008-07-21,14:59:14
39.99999,116.379468,0,541,39650.6244907407,2008-07-21,14:59:16
40.000016,116.379482,0,539,39650.6245486111,2008-07-21,14:59:21
40.000112,116.379499,0,533,39650.6246064815,2008-07-21,14:59:26
40.000172,116.37946,0,529,39650.6246643519,2008-07-21,14:59:31
40.000069,116.379552,0,528,39650.6247222222,2008-07-21,14:59:36
40.00002,116.379639,0,528,39650.6247800926,2008-07-21,14:59:41
40.000088,116.379606,0,527,39650.624837963,2008-07-21,14:59:46
40.00009,116.379583,0,527,39650.6248958333,2008-07-21,14:59:51
40.000065,116.379568,0,528,39650.6249537037,2008-07-21,14:59:56
40.00013,116.379486,0,526,39650.6250115741,2008-07-21,15:00:01
40.000159,116.379423,0,528,39650.6250694444,2008-07-21,15:00:06
40.000192,116.379388,0,529,39650.6251273148,2008-07-21,15:00:11
40.000094,116.379462,0,528,39650.6251851852,2008-07-21,15:00:16
40.000012,116.379505,0,525,39650.6252430556,2008-07-21,15:00:21
40.000015,116.379489,0,526,39650.6253009259,2008-07-21,15:00:26
39.999991,116.379488,0,525,39650.6253587963,2008-07-21,15:00:31
39.999955,116.3795,0,525,39650.6254166667,2008-07-21,15:00:36
39.999841,116.379562,0,525,39650.625474537,2008-07-21,15:00:41
39.999817,116.379554,0,528,39650.6255324074,2008-07-21,15:00:46
39.999874,116.379522,0,529,39650.6255902778,2008-07-21,15:00:51
39.999839,116.379556,0,528,39650.6256481481,2008-07-21,15:00:56
39.99969,116.379671,0,529,39650.6257060185,2008-07-21,15:01:01
39.999682,116.37968,0,530,39650.6257638889,2008-07-21,15:01:06
39.999729,116.379654,0,530,39650.6258217593,2008-07-21,15:01:11
39.999748,116.379609,0,530,39650.6258796296,2008-07-21,15:01:16
39.999909,116.379897,0,530,39650.6259375,2008-07-21,15:01:21
39.999984,116.38027,0,529,39650.6259953704,2008-07-21,15:01:26
40.000071,116.380335,0,529,39650.6260532407,2008-07-21,15:01:31
40.000079,116.380419,0,530,39650.6261111111,2008-07-21,15:01:36
40.000031,116.380437,0,531,39650.6261689815,2008-07-21,15:01:41
39.999744,116.380817,0,532,39650.6262268518,2008-07-21,15:01:46
39.999576,116.381047,0,533,39650.6262847222,2008-07-21,15:01:51
39.999624,116.381089,0,536,39650.6263425926,2008-07-21,15:01:56
39.999773,116.380909,0,537,39650.626400463,2008-07-21,15:02:01
39.999842,116.380842,0,537,39650.6264583333,2008-07-21,15:02:06
39.999842,116.380842,0,537,39650.6264930556,2008-07-21,15:02:09
39.999847,116.380842,0,539,39650.6265162037,2008-07-21,15:02:11
39.99987,116.380789,0,540,39650.6265740741,2008-07-21,15:02:16
39.999936,116.380438,0,539,39650.6266319444,2008-07-21,15:02:21
39.999876,116.380301,0,538,39650.6266898148,2008-07-21,15:02:26
39.999936,116.380128,0,538,39650.6267476852,2008-07-21,15:02:31
39.999936,116.380128,0,538,39650.6267824074,2008-07-21,15:02:34
39.999936,116.380122,0,538,39650.6268055556,2008-07-21,15:02:36
39.999997,116.380074,0,538,39650.6268634259,2008-07-21,15:02:41
40.000069,116.379969,0,539,39650.6269212963,2008-07-21,15:02:46
39.999973,116.380094,0,537,39650.6269791667,2008-07-21,15:02:51
40.000003,116.380015,0,536,39650.627037037,2008-07-21,15:02:56
40.000049,116.379987,0,531,39650.6270949074,2008-07-21,15:03:01
40.000085,116.379923,0,528,39650.6271527778,2008-07-21,15:03:06
40.000087,116.379891,0,524,39650.6272106481,2008-07-21,15:03:11
40.000004,116.379931,0,524,39650.6272685185,2008-07-21,15:03:16
39.99991,116.379985,0,519,39650.6273263889,2008-07-21,15:03:21
39.999855,116.379996,0,509,39650.6273842593,2008-07-21,15:03:26
39.999769,116.380077,0,503,39650.6274421296,2008-07-21,15:03:31
39.999765,116.380135,0,499,39650.6275,2008-07-21,15:03:36
39.999864,116.380078,0,496,39650.6275578704,2008-07-21,15:03:41
39.999878,116.38007,0,495,39650.6276157407,2008-07-21,15:03:46
39.999878,116.38007,0,495,39650.627650463,2008-07-21,15:03:49
39.99988,116.380069,0,494,39650.6276736111,2008-07-21,15:03:51
39.999863,116.380055,0,494,39650.6277314815,2008-07-21,15:03:56
39.999896,116.380062,0,492,39650.6277893518,2008-07-21,15:04:01
39.999901,116.380059,0,493,39650.6278472222,2008-07-21,15:04:06
39.999906,116.380058,0,493,39650.6279050926,2008-07-21,15:04:11
39.999906,116.380058,0,493,39650.6279398148,2008-07-21,15:04:14
39.999908,116.380058,0,493,39650.627962963,2008-07-21,15:04:16
39.999986,116.380063,0,495,39650.6280208333,2008-07-21,15:04:21
40.000006,116.380115,0,497,39650.6280787037,2008-07-21,15:04:26
40.000099,116.380162,0,498,39650.6281365741,2008-07-21,15:04:31
40.000078,116.380275,0,500,39650.6281944444,2008-07-21,15:04:36
40.000091,116.380293,0,501,39650.6282523148,2008-07-21,15:04:41
40.000034,116.380414,0,503,39650.6283101852,2008-07-21,15:04:46
40.000072,116.38036,0,504,39650.6283680556,2008-07-21,15:04:51
40.000036,116.380443,0,507,39650.6284259259,2008-07-21,15:04:56
40.000038,116.380458,0,512,39650.6284837963,2008-07-21,15:05:01
40.000006,116.380516,0,516,39650.6285416667,2008-07-21,15:05:06
39.999979,116.380525,0,517,39650.628599537,2008-07-21,15:05:11
40.000056,116.380414,0,519,39650.6286574074,2008-07-21,15:05:16
39.999989,116.380544,0,520,39650.6287152778,2008-07-21,15:05:21
40.000071,116.380468,0,522,39650.6287731482,2008-07-21,15:05:26
40.000059,116.380536,0,523,39650.6288310185,2008-07-21,15:05:31
40.000174,116.380365,0,525,39650.6288888889,2008-07-21,15:05:36
40.000074,116.380524,0,526,39650.6289467593,2008-07-21,15:05:41
40.000022,116.380624,0,528,39650.6290046296,2008-07-21,15:05:46
39.999938,116.380647,0,529,39650.6290625,2008-07-21,15:05:51
39.999899,116.380674,0,529,39650.6291203704,2008-07-21,15:05:56
39.999834,116.380703,0,526,39650.6291782407,2008-07-21,15:06:01
39.999849,116.380722,0,522,39650.6292361111,2008-07-21,15:06:06
39.999834,116.380668,0,520,39650.6292939815,2008-07-21,15:06:11
39.999773,116.380681,0,525,39650.6293518519,2008-07-21,15:06:16
39.999807,116.380707,0,525,39650.6294097222,2008-07-21,15:06:21
39.999885,116.380628,0,530,39650.6294675926,2008-07-21,15:06:26
39.999965,116.380547,0,531,39650.629525463,2008-07-21,15:06:31
39.99995,116.380527,0,534,39650.6295833333,2008-07-21,15:06:36
39.999955,116.380505,0,538,39650.6296412037,2008-07-21,15:06:41
39.999945,116.380498,0,541,39650.6296990741,2008-07-21,15:06:46
40.000047,116.380413,0,542,39650.6297569444,2008-07-21,15:06:51
40.000032,116.380447,0,539,39650.6298148148,2008-07-21,15:06:56
39.999989,116.380464,0,535,39650.6298726852,2008-07-21,15:07:01
39.999916,116.380502,0,534,39650.6299305556,2008-07-21,15:07:06
39.999928,116.380503,0,533,39650.6299884259,2008-07-21,15:07:11
40.000004,116.380388,0,531,39650.6300462963,2008-07-21,15:07:16
40.000029,116.380347,0,528,39650.6301041667,2008-07-21,15:07:21
40.00006,116.380273,0,529,39650.630162037,2008-07-21,15:07:26
39.999988,116.380306,0,526,39650.6302199074,2008-07-21,15:07:31
40.000005,116.380282,0,525,39650.6302777778,2008-07-21,15:07:36
40.000023,116.380278,0,524,39650.6303356481,2008-07-21,15:07:41
40.000025,116.380277,0,524,39650.6303935185,2008-07-21,15:07:46
40.000025,116.380277,0,524,39650.6304282407,2008-07-21,15:07:49
40.000031,116.380275,0,524,39650.6304513889,2008-07-21,15:07:51
40.000074,116.380255,0,527,39650.6305092593,2008-07-21,15:07:56
40.000187,116.380187,0,534,39650.6305671296,2008-07-21,15:08:01
40.000199,116.380185,0,538,39650.630625,2008-07-21,15:08:06
40.00027,116.380117,0,535,39650.6306828704,2008-07-21,15:08:11
40.00028,116.380092,0,537,39650.6307407407,2008-07-21,15:08:16
40.000218,116.380095,0,539,39650.6307986111,2008-07-21,15:08:21
40.000179,116.380088,0,540,39650.6308564815,2008-07-21,15:08:26
40.000135,116.380108,0,537,39650.6309143519,2008-07-21,15:08:31
40.000224,116.380006,0,530,39650.6309722222,2008-07-21,15:08:36
40.000234,116.380023,0,524,39650.6310300926,2008-07-21,15:08:41
40.000221,116.380005,0,522,39650.631087963,2008-07-21,15:08:46
40.000155,116.38009,0,528,39650.6311458333,2008-07-21,15:08:51
40.000155,116.380108,0,529,39650.6312037037,2008-07-21,15:08:56
40.000155,116.380108,0,529,39650.6312384259,2008-07-21,15:08:59
40.000148,116.380111,0,529,39650.6312615741,2008-07-21,15:09:01
40.000072,116.38016,0,526,39650.6313194444,2008-07-21,15:09:06
39.999999,116.380158,0,525,39650.6313773148,2008-07-21,15:09:11
40.000199,116.379926,0,511,39650.6345023148,2008-07-21,15:13:41
40.000212,116.379872,0,507,39650.6345601852,2008-07-21,15:13:46
40.000198,116.379827,0,509,39650.6346180556,2008-07-21,15:13:51
40.000265,116.379726,0,510,39650.6346759259,2008-07-21,15:13:56
40.000311,116.379677,0,511,39650.6347337963,2008-07-21,15:14:01
40.000341,116.379656,0,516,39650.6347916667,2008-07-21,15:14:06
40.000325,116.379714,0,516,39650.634849537,2008-07-21,15:14:11
40.000363,116.379732,0,515,39650.6349074074,2008-07-21,15:14:16
40.000365,116.379732,0,514,39650.6349652778,2008-07-21,15:14:21
40.000365,116.379732,0,514,39650.635,2008-07-21,15:14:24
40.000373,116.379728,0,513,39650.6350231481,2008-07-21,15:14:26
40.000323,116.379762,0,516,39650.6350810185,2008-07-21,15:14:31
40.000243,116.37985,0,519,39650.6351388889,2008-07-21,15:14:36
40.000234,116.379894,0,519,39650.6351967593,2008-07-21,15:14:41
40.000236,116.379937,0,519,39650.6352546296,2008-07-21,15:14:46
40.000239,116.380001,0,518,39650.6353125,2008-07-21,15:14:51
40.000139,116.380071,0,520,39650.6353703704,2008-07-21,15:14:56
40.00005,116.380113,0,526,39650.6354282407,2008-07-21,15:15:01
39.999937,116.380169,0,528,39650.6354861111,2008-07-21,15:15:06
39.999976,116.380142,0,530,39650.6355439815,2008-07-21,15:15:11
40.000078,116.38016,0,536,39650.6356018518,2008-07-21,15:15:16
40.000061,116.380174,0,536,39650.6356597222,2008-07-21,15:15:21
40.000018,116.380185,0,534,39650.6357175926,2008-07-21,15:15:26
39.999995,116.380174,0,527,39650.635775463,2008-07-21,15:15:31
40.000002,116.380164,0,523,39650.6358333333,2008-07-21,15:15:36
39.999999,116.380137,0,517,39650.6358912037,2008-07-21,15:15:41
40.000057,116.38009,0,508,39650.6359490741,2008-07-21,15:15:46
40.000069,116.380109,0,504,39650.6360069444,2008-07-21,15:15:51
40.000046,116.380123,0,510,39650.6360648148,2008-07-21,15:15:56
40.000041,116.380114,0,518,39650.6361226852,2008-07-21,15:16:01
40.000022,116.380115,0,517,39650.6361805556,2008-07-21,15:16:06
40.000022,116.380115,0,517,39650.6362152778,2008-07-21,15:16:09
40.000025,116.380113,0,518,39650.6362384259,2008-07-21,15:16:11
40.000081,116.380076,0,516,39650.6362962963,2008-07-21,15:16:16
40.000035,116.380021,0,504,39650.6363541667,2008-07-21,15:16:21
39.999912,116.379993,0,492,39650.636412037,2008-07-21,15:16:26
39.999882,116.380002,0,491,39650.6364699074,2008-07-21,15:16:31
39.999855,116.380041,0,487,39650.6365277778,2008-07-21,15:16:36
39.999864,116.380058,0,479,39650.6365856482,2008-07-21,15:16:41
39.999871,116.380043,0,472,39650.6366435185,2008-07-21,15:16:46
39.999877,116.380041,0,471,39650.6367013889,2008-07-21,15:16:51
39.999877,116.380041,0,471,39650.6367361111,2008-07-21,15:16:54
39.999879,116.380042,0,474,39650.6367592593,2008-07-21,15:16:56
39.999853,116.380065,0,477,39650.6368171296,2008-07-21,15:17:01
39.999887,116.380056,0,473,39650.636875,2008-07-21,15:17:06
39.999887,116.380056,0,473,39650.6369097222,2008-07-21,15:17:09
39.999894,116.380055,0,474,39650.6369328704,2008-07-21,15:17:11
39.999936,116.380002,0,467,39650.6369907407,2008-07-21,15:17:16
39.999885,116.37996,0,457,39650.6370486111,2008-07-21,15:17:21
39.99987,116.379929,0,451,39650.6371064815,2008-07-21,15:17:26
39.999883,116.379913,0,445,39650.6371643519,2008-07-21,15:17:31
39.999883,116.379913,0,445,39650.6371990741,2008-07-21,15:17:34
39.999886,116.37991,0,444,39650.6372222222,2008-07-21,15:17:36
39.999859,116.379921,0,441,39650.6372800926,2008-07-21,15:17:41
39.999871,116.379918,0,440,39650.637337963,2008-07-21,15:17:46
39.999846,116.379885,0,432,39650.6373958333,2008-07-21,15:17:51
39.999835,116.379873,0,429,39650.6374537037,2008-07-21,15:17:56
39.999879,116.37986,0,429,39650.6375115741,2008-07-21,15:18:01
39.999979,116.379851,0,429,39650.6375694444,2008-07-21,15:18:06
39.999714,116.379883,0,384,39650.6416203704,2008-07-21,15:23:56
39.999692,116.379863,0,378,39650.6416782407,2008-07-21,15:24:01
39.999662,116.379866,0,377,39650.6417361111,2008-07-21,15:24:06
39.999635,116.379896,0,372,39650.6417939815,2008-07-21,15:24:11
39.999615,116.379907,0,370,39650.6418518518,2008-07-21,15:24:16
39.999574,116.379933,0,367,39650.6419097222,2008-07-21,15:24:21
39.999538,116.37995,0,361,39650.6419675926,2008-07-21,15:24:26
39.999535,116.379951,0,361,39650.642025463,2008-07-21,15:24:31
39.999532,116.379952,0,360,39650.6420833333,2008-07-21,15:24:36
39.999531,116.379951,0,360,39650.6421412037,2008-07-21,15:24:41
39.999531,116.37995,0,360,39650.6421990741,2008-07-21,15:24:46
39.999526,116.37995,0,360,39650.6422569444,2008-07-21,15:24:51
39.999526,116.37995,0,360,39650.6422916667,2008-07-21,15:24:54
39.99953,116.379949,0,360,39650.6423148148,2008-07-21,15:24:56
39.999551,116.379946,0,360,39650.6423726852,2008-07-21,15:25:01
39.999586,116.379948,0,355,39650.6424305556,2008-07-21,15:25:06
39.999625,116.379907,0,351,39650.6424884259,2008-07-21,15:25:11
39.999638,116.379904,0,344,39650.6425462963,2008-07-21,15:25:16
39.999638,116.379904,0,344,39650.6425810185,2008-07-21,15:25:19
39.999638,116.379903,0,343,39650.6426041667,2008-07-21,15:25:21
39.999618,116.379914,0,342,39650.642662037,2008-07-21,15:25:26
39.999569,116.379965,0,342,39650.6427199074,2008-07-21,15:25:31
39.999549,116.379969,0,342,39650.6427777778,2008-07-21,15:25:36
39.999533,116.379975,0,341,39650.6428356481,2008-07-21,15:25:41
39.999543,116.37996,0,341,39650.6428935185,2008-07-21,15:25:46
39.999495,116.379966,0,342,39650.6429513889,2008-07-21,15:25:51
39.999455,116.37996,0,342,39650.6430092593,2008-07-21,15:25:56
39.999471,116.379928,0,342,39650.6430671296,2008-07-21,15:26:01
39.999481,116.379939,0,341,39650.643125,2008-07-21,15:26:06
39.999476,116.379941,0,341,39650.6431828704,2008-07-21,15:26:11
39.999472,116.379943,0,341,39650.6432407407,2008-07-21,15:26:16
39.999472,116.379943,0,341,39650.643275463,2008-07-21,15:26:19
39.999479,116.379942,0,341,39650.6432986111,2008-07-21,15:26:21
39.999552,116.379938,0,340,39650.6433564815,2008-07-21,15:26:26
39.999604,116.379923,0,339,39650.6434143518,2008-07-21,15:26:31
39.999569,116.37995,0,338,39650.6434722222,2008-07-21,15:26:36
39.999569,116.379953,0,338,39650.6435300926,2008-07-21,15:26:41
39.999569,116.379953,0,338,39650.6435648148,2008-07-21,15:26:44
39.999564,116.379954,0,338,39650.643587963,2008-07-21,15:26:46
39.999512,116.379966,0,338,39650.6436458333,2008-07-21,15:26:51
39.99951,116.379966,0,338,39650.6437037037,2008-07-21,15:26:56
39.999507,116.379967,0,338,39650.6437615741,2008-07-21,15:27:01
39.999502,116.37997,0,338,39650.6438194444,2008-07-21,15:27:06
39.999502,116.37997,0,338,39650.6438541667,2008-07-21,15:27:09
39.999506,116.37997,0,338,39650.6438773148,2008-07-21,15:27:11
39.999534,116.379956,0,338,39650.6439351852,2008-07-21,15:27:16
39.999581,116.379935,0,336,39650.6439930556,2008-07-21,15:27:21
39.999593,116.379929,0,336,39650.6440509259,2008-07-21,15:27:26
39.999577,116.379935,0,335,39650.6441087963,2008-07-21,15:27:31
39.999508,116.379934,0,334,39650.6441666667,2008-07-21,15:27:36
39.999495,116.3799,0,329,39650.644224537,2008-07-21,15:27:41
39.999489,116.379871,0,325,39650.6442824074,2008-07-21,15:27:46
39.999502,116.379846,0,319,39650.6443402778,2008-07-21,15:27:51
39.999491,116.379855,0,318,39650.6443981482,2008-07-21,15:27:56
39.999536,116.379818,0,317,39650.6444560185,2008-07-21,15:28:01
39.999537,116.379816,0,316,39650.6445138889,2008-07-21,15:28:06
39.999537,116.379816,0,316,39650.6445486111,2008-07-21,15:28:09
39.999536,116.379816,0,316,39650.6445717593,2008-07-21,15:28:11
39.999537,116.379788,0,315,39650.6446296296,2008-07-21,15:28:16
39.999537,116.379788,0,315,39650.6446643519,2008-07-21,15:28:19
39.999541,116.379786,0,315,39650.6446875,2008-07-21,15:28:21
39.999575,116.379747,0,314,39650.6447453704,2008-07-21,15:28:26
39.999634,116.379723,0,312,39650.6448032407,2008-07-21,15:28:31
39.999635,116.379743,0,312,39650.6448611111,2008-07-21,15:28:36
39.999635,116.379743,0,312,39650.6448958333,2008-07-21,15:28:39
39.999632,116.37974,0,311,39650.6449189815,2008-07-21,15:28:41
39.999623,116.379742,0,311,39650.6449768519,2008-07-21,15:28:46
39.999557,116.379772,0,312,39650.6450347222,2008-07-21,15:28:51
39.999466,116.379817,0,313,39650.6450925926,2008-07-21,15:28:56
39.999449,116.379846,0,311,39650.645150463,2008-07-21,15:29:01
39.999426,116.379876,0,310,39650.6452083333,2008-07-21,15:29:06
39.99946,116.379918,0,309,39650.6452662037,2008-07-21,15:29:11
39.999478,116.379914,0,308,39650.6453240741,2008-07-21,15:29:16
39.9995,116.379916,0,308,39650.6453819444,2008-07-21,15:29:21
39.99986,116.379896,0,315,39650.6454398148,2008-07-21,15:29:26
39.999942,116.379812,0,322,39650.6454976852,2008-07-21,15:29:31
39.999958,116.37981,0,324,39650.6455555556,2008-07-21,15:29:36
40.000066,116.379781,0,344,39650.6456134259,2008-07-21,15:29:41
40.000141,116.379757,0,360,39650.6456712963,2008-07-21,15:29:46
40.000155,116.379738,0,365,39650.6457291667,2008-07-21,15:29:51
40.000155,116.379738,0,365,39650.6457638889,2008-07-21,15:29:54
40.00016,116.379736,0,366,39650.645787037,2008-07-21,15:29:56
40.000183,116.37972,0,368,39650.6458449074,2008-07-21,15:30:01
40.000227,116.379696,0,373,39650.6459027778,2008-07-21,15:30:06
40.000227,116.379748,0,382,39650.6459606481,2008-07-21,15:30:11
40.000227,116.379748,0,382,39650.6459953704,2008-07-21,15:30:14
40.000225,116.379746,0,385,39650.6460185185,2008-07-21,15:30:16
40.000201,116.379762,0,386,39650.6460763889,2008-07-21,15:30:21
40.000124,116.379829,0,394,39650.6461342593,2008-07-21,15:30:26
40.000089,116.379865,0,398,39650.6461921296,2008-07-21,15:30:31
40.000089,116.379865,0,398,39650.6462268519,2008-07-21,15:30:34
40.000088,116.379865,0,398,39650.64625,2008-07-21,15:30:36
40.000132,116.379827,0,395,39650.6463078704,2008-07-21,15:30:41
40.000108,116.379868,0,396,39650.6463657407,2008-07-21,15:30:46
40.00012,116.379874,0,396,39650.6464236111,2008-07-21,15:30:51
40.000112,116.379907,0,400,39650.6464814815,2008-07-21,15:30:56
40.00011,116.379908,0,400,39650.6465393519,2008-07-21,15:31:01
40.000116,116.379908,0,400,39650.6465972222,2008-07-21,15:31:06
40.000122,116.379907,0,400,39650.6466550926,2008-07-21,15:31:11
40.000122,116.379907,0,400,39650.6466898148,2008-07-21,15:31:14
40.000125,116.379906,0,400,39650.646712963,2008-07-21,15:31:16
40.000134,116.379905,0,400,39650.6467708333,2008-07-21,15:31:21
40.000144,116.379902,0,399,39650.6468287037,2008-07-21,15:31:26
40.000177,116.379922,0,402,39650.6468865741,2008-07-21,15:31:31
40.000172,116.379987,0,409,39650.6469444444,2008-07-21,15:31:36
40.000165,116.37999,0,409,39650.6470023148,2008-07-21,15:31:41
40.000165,116.37999,0,409,39650.647037037,2008-07-21,15:31:44
40.000167,116.379991,0,410,39650.6470601852,2008-07-21,15:31:46
40.000159,116.380024,0,417,39650.6471180556,2008-07-21,15:31:51
40.00016,116.380025,0,418,39650.6471759259,2008-07-21,15:31:56
40.000159,116.380026,0,418,39650.6472337963,2008-07-21,15:32:01
40.000159,116.380026,0,418,39650.6472685185,2008-07-21,15:32:04
40.000155,116.380027,0,419,39650.6472916667,2008-07-21,15:32:06
40.000134,116.380077,0,420,39650.647349537,2008-07-21,15:32:11
40.000115,116.380112,0,421,39650.6474074074,2008-07-21,15:32:16
40.000115,116.380112,0,421,39650.6474421296,2008-07-21,15:32:19
40.000112,116.380113,0,422,39650.6474652778,2008-07-21,15:32:21
40.000094,116.380166,0,422,39650.6475231481,2008-07-21,15:32:26
40.000118,116.379831,0,427,39650.6515162037,2008-07-21,15:38:11
40.000102,116.379803,0,423,39650.6515740741,2008-07-21,15:38:16
40.000146,116.379703,0,419,39650.6516319444,2008-07-21,15:38:21
40.000236,116.379536,0,419,39650.6516898148,2008-07-21,15:38:26
40.000236,116.379536,0,419,39650.651724537,2008-07-21,15:38:29
40.000234,116.379543,0,420,39650.6517476852,2008-07-21,15:38:31
40.000267,116.379534,0,422,39650.6518055556,2008-07-21,15:38:36
40.000308,116.379491,0,423,39650.6518634259,2008-07-21,15:38:41
40.000359,116.379409,0,424,39650.6519212963,2008-07-21,15:38:46
40.000345,116.379382,0,426,39650.6519791667,2008-07-21,15:38:51
40.000339,116.379359,0,428,39650.652037037,2008-07-21,15:38:56
40.000343,116.379356,0,428,39650.6520949074,2008-07-21,15:39:01
40.000351,116.379354,0,428,39650.6521527778,2008-07-21,15:39:06
40.000351,116.379354,0,428,39650.6521875,2008-07-21,15:39:09
40.00035,116.379353,0,428,39650.6522106482,2008-07-21,15:39:11
40.000362,116.379331,0,428,39650.6522685185,2008-07-21,15:39:16
40.000396,116.379243,0,429,39650.6523263889,2008-07-21,15:39:21
40.0004,116.379231,0,430,39650.6523842593,2008-07-21,15:39:26
40.000395,116.37923,0,430,39650.6524421296,2008-07-21,15:39:31
40.000397,116.37923,0,431,39650.6525,2008-07-21,15:39:36
40.000395,116.379229,0,431,39650.6525578704,2008-07-21,15:39:41
40.000395,116.379229,0,431,39650.6525925926,2008-07-21,15:39:44
40.0004,116.379226,0,431,39650.6526157407,2008-07-21,15:39:46
40.000464,116.379177,0,434,39650.6526736111,2008-07-21,15:39:51
40.000466,116.379158,0,436,39650.6527314815,2008-07-21,15:39:56
40.000466,116.379158,0,436,39650.6527662037,2008-07-21,15:39:59
40.000467,116.379157,0,436,39650.6527893519,2008-07-21,15:40:01
40.000456,116.379139,0,436,39650.6528472222,2008-07-21,15:40:06
40.000445,116.379134,0,436,39650.6529050926,2008-07-21,15:40:11
40.000441,116.379144,0,436,39650.652962963,2008-07-21,15:40:16
40.000402,116.379173,0,435,39650.6530208333,2008-07-21,15:40:21
40.000402,116.379173,0,435,39650.6530555556,2008-07-21,15:40:24
40.00041,116.379171,0,435,39650.6530787037,2008-07-21,15:40:26
40.000396,116.379173,0,435,39650.6531365741,2008-07-21,15:40:31
40.000406,116.379162,0,435,39650.6531944444,2008-07-21,15:40:36
40.000411,116.379161,0,435,39650.6532523148,2008-07-21,15:40:41
40.000405,116.379165,0,435,39650.6533101852,2008-07-21,15:40:46
40.000405,116.379165,0,435,39650.6533449074,2008-07-21,15:40:49
40.000398,116.379167,0,434,39650.6533680556,2008-07-21,15:40:51
40.000388,116.379171,0,434,39650.6534259259,2008-07-21,15:40:56
40.000388,116.379171,0,434,39650.6534837963,2008-07-21,15:41:01
40.000388,116.379171,0,434,39650.6535185185,2008-07-21,15:41:04
40.000389,116.37917,0,434,39650.6535416667,2008-07-21,15:41:06
40.000359,116.379199,0,436,39650.653599537,2008-07-21,15:41:11
40.00037,116.379218,0,439,39650.6536574074,2008-07-21,15:41:16
40.000369,116.379244,0,441,39650.6537152778,2008-07-21,15:41:21
40.000369,116.379244,0,441,39650.65375,2008-07-21,15:41:24
40.000366,116.379246,0,441,39650.6537731481,2008-07-21,15:41:26
40.000321,116.379317,0,445,39650.6538310185,2008-07-21,15:41:31
40.000337,116.379347,0,447,39650.6538888889,2008-07-21,15:41:36
40.000326,116.379352,0,447,39650.6539467593,2008-07-21,15:41:41
40.000362,116.379369,0,446,39650.6540046296,2008-07-21,15:41:46
40.000305,116.37949,0,442,39650.6540625,2008-07-21,15:41:51
40.000242,116.37955,0,439,39650.6541203704,2008-07-21,15:41:56
40.000288,116.379532,0,438,39650.6541782407,2008-07-21,15:42:01
40.000316,116.379483,0,438,39650.6542361111,2008-07-21,15:42:06
40.000319,116.379441,0,438,39650.6542939815,2008-07-21,15:42:11
40.000332,116.379406,0,438,39650.6543518519,2008-07-21,15:42:16
40.000342,116.379405,0,437,39650.6544097222,2008-07-21,15:42:21
40.000347,116.379405,0,436,39650.6544675926,2008-07-21,15:42:26
40.000343,116.379407,0,435,39650.654525463,2008-07-21,15:42:31
40.000343,116.379407,0,435,39650.6545601852,2008-07-21,15:42:34
40.000339,116.379408,0,435,39650.6545833333,2008-07-21,15:42:36
40.000321,116.379435,0,436,39650.6546412037,2008-07-21,15:42:41
40.000274,116.379545,0,442,39650.6546990741,2008-07-21,15:42:46
40.000187,116.3796,0,444,39650.6547569444,2008-07-21,15:42:51
40.000177,116.379616,0,444,39650.6548148148,2008-07-21,15:42:56
40.000195,116.379602,0,444,39650.6548726852,2008-07-21,15:43:01
40.000195,116.379602,0,444,39650.6549074074,2008-07-21,15:43:04
40.000195,116.379603,0,444,39650.6549305556,2008-07-21,15:43:06
40.000223,116.37958,0,444,39650.6549884259,2008-07-21,15:43:11
40.000281,116.37951,0,443,39650.6550462963,2008-07-21,15:43:16
40.000335,116.379412,0,441,39650.6551041667,2008-07-21,15:43:21
40.000361,116.379377,0,441,39650.655162037,2008-07-21,15:43:26
40.000383,116.379383,0,441,39650.6552199074,2008-07-21,15:43:31
40.000365,116.379458,0,441,39650.6552777778,2008-07-21,15:43:36
40.00032,116.379601,0,441,39650.6553356481,2008-07-21,15:43:41
40.00032,116.379601,0,441,39650.6553703704,2008-07-21,15:43:44
40.000322,116.379603,0,441,39650.6553935185,2008-07-21,15:43:46
40.000287,116.37969,0,441,39650.6554513889,2008-07-21,15:43:51
40.00026,116.379772,0,441,39650.6555092593,2008-07-21,15:43:56
40.000247,116.379779,0,441,39650.6555671296,2008-07-21,15:44:01
40.000247,116.379779,0,441,39650.6556018519,2008-07-21,15:44:04
40.00024,116.379777,0,441,39650.655625,2008-07-21,15:44:06
40.000252,116.379713,0,441,39650.6556828704,2008-07-21,15:44:11
40.000269,116.37966,0,441,39650.6557407407,2008-07-21,15:44:16
40.000289,116.37965,0,441,39650.6557986111,2008-07-21,15:44:21
40.000299,116.379642,0,439,39650.6558564815,2008-07-21,15:44:26
40.000305,116.379649,0,438,39650.6559143519,2008-07-21,15:44:31
40.000297,116.379647,0,438,39650.6559722222,2008-07-21,15:44:36
40.000289,116.37965,0,438,39650.6560300926,2008-07-21,15:44:41
40.000294,116.379643,0,438,39650.656087963,2008-07-21,15:44:46
40.000297,116.379643,0,438,39650.6561458333,2008-07-21,15:44:51
40.000297,116.379643,0,438,39650.6561805556,2008-07-21,15:44:54
40.000304,116.379642,0,437,39650.6562037037,2008-07-21,15:44:56
40.00025,116.379732,0,438,39650.6562615741,2008-07-21,15:45:01
40.000216,116.379759,0,438,39650.6563194444,2008-07-21,15:45:06
40.000216,116.379759,0,438,39650.6563541667,2008-07-21,15:45:09
40.000211,116.379761,0,438,39650.6563773148,2008-07-21,15:45:11
40.0002,116.379789,0,437,39650.6564351852,2008-07-21,15:45:16
40.000227,116.379783,0,437,39650.6564930556,2008-07-21,15:45:21
40.000227,116.379783,0,437,39650.6565277778,2008-07-21,15:45:24
40.000221,116.379783,0,436,39650.6565509259,2008-07-21,15:45:26
40.000226,116.379768,0,435,39650.6566087963,2008-07-21,15:45:31
40.000208,116.37978,0,434,39650.6566666667,2008-07-21,15:45:36
40.000167,116.379858,0,433,39650.656724537,2008-07-21,15:45:41
40.000166,116.379925,0,431,39650.6567824074,2008-07-21,15:45:46
40.000125,116.380014,0,430,39650.6568402778,2008-07-21,15:45:51
40.00014,116.379999,0,428,39650.6568981481,2008-07-21,15:45:56
40.00015,116.379997,0,427,39650.6569560185,2008-07-21,15:46:01
40.00011,116.380084,0,426,39650.6570138889,2008-07-21,15:46:06
40.00011,116.380085,0,426,39650.6570717593,2008-07-21,15:46:11
40.00011,116.380085,0,426,39650.6571064815,2008-07-21,15:46:14
40.000112,116.380086,0,426,39650.6571296296,2008-07-21,15:46:16
40.0001,116.380115,0,425,39650.6571875,2008-07-21,15:46:21
40.000058,116.38017,0,424,39650.6572453704,2008-07-21,15:46:26
40.000058,116.38017,0,424,39650.657337963,2008-07-21,15:46:34
40.000056,116.380164,0,424,39650.6573611111,2008-07-21,15:46:36
40.000068,116.380132,0,424,39650.6574189815,2008-07-21,15:46:41
40.000085,116.380122,0,424,39650.6574768518,2008-07-21,15:46:46
40.000078,116.380123,0,424,39650.6575347222,2008-07-21,15:46:51
40.000078,116.380123,0,424,39650.6575694444,2008-07-21,15:46:54
40.000079,116.380121,0,424,39650.6575925926,2008-07-21,15:46:56
40.000057,116.380117,0,424,39650.657650463,2008-07-21,15:47:01
40.000071,116.380106,0,424,39650.6577083333,2008-07-21,15:47:06
40.000102,116.38008,0,424,39650.6577662037,2008-07-21,15:47:11
40.000102,116.38008,0,424,39650.6578009259,2008-07-21,15:47:14
40.000107,116.380084,0,424,39650.6578240741,2008-07-21,15:47:16
40.000079,116.380107,0,422,39650.6578819444,2008-07-21,15:47:21
40.000059,116.380118,0,422,39650.6579398148,2008-07-21,15:47:26
40.000065,116.380163,0,419,39650.6579976852,2008-07-21,15:47:31
40.000032,116.380221,0,417,39650.6580555556,2008-07-21,15:47:36
40.000009,116.380248,0,417,39650.6581134259,2008-07-21,15:47:41
39.999952,116.380326,0,415,39650.6581712963,2008-07-21,15:47:46
39.999862,116.380435,0,414,39650.6582291667,2008-07-21,15:47:51
39.999808,116.380506,0,414,39650.658287037,2008-07-21,15:47:56
39.999805,116.380531,0,413,39650.6583449074,2008-07-21,15:48:01
39.999841,116.380542,0,412,39650.6584027778,2008-07-21,15:48:06
39.999857,116.380538,0,412,39650.6584606481,2008-07-21,15:48:11
39.99983,116.380555,0,414,39650.6585185185,2008-07-21,15:48:16
39.999841,116.380561,0,414,39650.6585763889,2008-07-21,15:48:21
39.999847,116.38056,0,414,39650.6586342593,2008-07-21,15:48:26
39.999847,116.38056,0,414,39650.6586689815,2008-07-21,15:48:29
39.999855,116.380558,0,413,39650.6586921296,2008-07-21,15:48:31
39.999916,116.380555,0,420,39650.65875,2008-07-21,15:48:36
39.999873,116.380567,0,429,39650.6588078704,2008-07-21,15:48:41
39.999869,116.380568,0,429,39650.6588657407,2008-07-21,15:48:46
39.999871,116.380566,0,429,39650.6589236111,2008-07-21,15:48:51
39.999871,116.380566,0,429,39650.6589583333,2008-07-21,15:48:54
39.999863,116.380567,0,430,39650.6589814815,2008-07-21,15:48:56
39.999797,116.380563,0,429,39650.6590393518,2008-07-21,15:49:01
39.999755,116.380571,0,429,39650.6590972222,2008-07-21,15:49:06
39.999625,116.380619,0,429,39650.6591550926,2008-07-21,15:49:11
39.99966,116.380647,0,429,39650.659212963,2008-07-21,15:49:16
39.999638,116.380673,0,429,39650.6592708333,2008-07-21,15:49:21
39.999671,116.380637,0,429,39650.6593287037,2008-07-21,15:49:26
39.999671,116.380637,0,429,39650.6593634259,2008-07-21,15:49:29
39.999666,116.380644,0,429,39650.6593865741,2008-07-21,15:49:31
39.999727,116.380573,0,429,39650.6594444444,2008-07-21,15:49:36
39.999766,116.380503,0,429,39650.6595023148,2008-07-21,15:49:41
39.999681,116.380546,0,430,39650.6595601852,2008-07-21,15:49:46
39.999682,116.380548,0,430,39650.6596180556,2008-07-21,15:49:51
39.99968,116.380548,0,430,39650.6596759259,2008-07-21,15:49:56
39.99968,116.380548,0,430,39650.6597106481,2008-07-21,15:49:59
39.999681,116.380548,0,430,39650.6597337963,2008-07-21,15:50:01
39.999698,116.380519,0,430,39650.6597916667,2008-07-21,15:50:06
39.99972,116.380499,0,430,39650.659849537,2008-07-21,15:50:11
39.999728,116.380497,0,430,39650.6599074074,2008-07-21,15:50:16
39.999728,116.380497,0,430,39650.6599421296,2008-07-21,15:50:19
39.999728,116.380496,0,430,39650.6599652778,2008-07-21,15:50:21
39.999737,116.380494,0,430,39650.6600231482,2008-07-21,15:50:26
39.999737,116.380494,0,430,39650.6600578704,2008-07-21,15:50:29
39.999744,116.380494,0,430,39650.6600810185,2008-07-21,15:50:31
39.999833,116.38041,0,431,39650.6601967593,2008-07-21,15:50:41
39.999892,116.380308,0,432,39650.6602546296,2008-07-21,15:50:46
39.999928,116.380274,0,432,39650.6603125,2008-07-21,15:50:51
39.999926,116.380265,0,432,39650.6603703704,2008-07-21,15:50:56
39.999929,116.380264,0,432,39650.6604282407,2008-07-21,15:51:01
39.999926,116.380266,0,432,39650.6604861111,2008-07-21,15:51:06
39.999926,116.380266,0,432,39650.6605439815,2008-07-21,15:51:11
39.999926,116.380266,0,432,39650.6605787037,2008-07-21,15:51:14
39.999924,116.380266,0,432,39650.6606018519,2008-07-21,15:51:16
39.999892,116.380149,0,433,39650.6606597222,2008-07-21,15:51:21
39.999903,116.380122,0,433,39650.6607175926,2008-07-21,15:51:26
39.999898,116.380138,0,433,39650.660775463,2008-07-21,15:51:31
39.999842,116.380175,0,433,39650.6608333333,2008-07-21,15:51:36
39.999878,116.380161,0,433,39650.6608912037,2008-07-21,15:51:41
39.999869,116.380171,0,433,39650.6609490741,2008-07-21,15:51:46
39.999921,116.380199,0,432,39650.6610069444,2008-07-21,15:51:51
39.999943,116.380213,0,432,39650.6610648148,2008-07-21,15:51:56
39.999943,116.380213,0,432,39650.661099537,2008-07-21,15:51:59
39.999948,116.380215,0,431,39650.6611226852,2008-07-21,15:52:01
39.999993,116.380233,0,430,39650.6611805556,2008-07-21,15:52:06
40.00004,116.380195,0,430,39650.6612384259,2008-07-21,15:52:11
40.000092,116.380093,0,429,39650.6612962963,2008-07-21,15:52:16
40.000134,116.380091,0,428,39650.6613541667,2008-07-21,15:52:21
40.000141,116.380095,0,428,39650.661412037,2008-07-21,15:52:26
40.000141,116.380095,0,428,39650.6614467593,2008-07-21,15:52:29
40.000141,116.380095,0,428,39650.6614699074,2008-07-21,15:52:31
40.000115,116.380116,0,427,39650.6615277778,2008-07-21,15:52:36
40.000119,116.380135,0,425,39650.6615856481,2008-07-21,15:52:41
40.000128,116.380113,0,423,39650.6616435185,2008-07-21,15:52:46
40.000131,116.380078,0,421,39650.6617013889,2008-07-21,15:52:51
40.000101,116.38011,0,420,39650.6617592593,2008-07-21,15:52:56
40.000027,116.380204,0,417,39650.6618171296,2008-07-21,15:53:01
39.999995,116.380289,0,416,39650.661875,2008-07-21,15:53:06
39.99993,116.380335,0,415,39650.6619328704,2008-07-21,15:53:11
39.999934,116.380335,0,415,39650.6619907407,2008-07-21,15:53:16
39.999938,116.380335,0,415,39650.6620486111,2008-07-21,15:53:21
39.999938,116.380335,0,415,39650.6620833333,2008-07-21,15:53:24
39.999941,116.380336,0,414,39650.6621064815,2008-07-21,15:53:26
39.999948,116.380367,0,414,39650.6621643519,2008-07-21,15:53:31
39.999998,116.380384,0,412,39650.6622222222,2008-07-21,15:53:36
40.000023,116.380414,0,409,39650.6622800926,2008-07-21,15:53:41
40.000022,116.380416,0,409,39650.662337963,2008-07-21,15:53:46
40.000025,116.380416,0,409,39650.6623958333,2008-07-21,15:53:51
40.000025,116.380416,0,409,39650.6624305556,2008-07-21,15:53:54
40.00003,116.380414,0,409,39650.6624537037,2008-07-21,15:53:56
40.000081,116.38034,0,407,39650.6625115741,2008-07-21,15:54:01
40.000112,116.380252,0,405,39650.6625694444,2008-07-21,15:54:06
40.000121,116.380249,0,404,39650.6626273148,2008-07-21,15:54:11
40.000121,116.380218,0,401,39650.6626851852,2008-07-21,15:54:16
40.000119,116.380209,0,399,39650.6627430556,2008-07-21,15:54:21
40.000119,116.380209,0,399,39650.6627777778,2008-07-21,15:54:24
40.000125,116.380206,0,396,39650.6628009259,2008-07-21,15:54:26
40.000087,116.380205,0,389,39650.6628587963,2008-07-21,15:54:31
40.000075,116.380231,0,386,39650.6629166667,2008-07-21,15:54:36
40.000058,116.380256,0,381,39650.662974537,2008-07-21,15:54:41
40.000089,116.380247,0,377,39650.6630324074,2008-07-21,15:54:46
40.000105,116.380239,0,375,39650.6630902778,2008-07-21,15:54:51
40.000116,116.380238,0,372,39650.6631481481,2008-07-21,15:54:56
40.000114,116.380258,0,368,39650.6632060185,2008-07-21,15:55:01
40.000139,116.380195,0,365,39650.6632638889,2008-07-21,15:55:06
40.000164,116.38014,0,360,39650.6633217593,2008-07-21,15:55:11
40.000201,116.37984,0,324,39650.6668518518,2008-07-21,16:00:16
40.000239,116.379769,0,323,39650.6669097222,2008-07-21,16:00:21
40.00029,116.379651,0,323,39650.6669675926,2008-07-21,16:00:26
40.000286,116.379641,0,323,39650.667025463,2008-07-21,16:00:31
40.000253,116.379665,0,323,39650.6670833333,2008-07-21,16:00:36
40.000251,116.379665,0,323,39650.6671412037,2008-07-21,16:00:41
40.000249,116.379665,0,323,39650.6671990741,2008-07-21,16:00:46
40.000245,116.379668,0,323,39650.6672569444,2008-07-21,16:00:51
40.000245,116.379669,0,323,39650.6673148148,2008-07-21,16:00:56
40.000249,116.379669,0,323,39650.6673726852,2008-07-21,16:01:01
40.000254,116.379669,0,323,39650.6674305556,2008-07-21,16:01:06
40.000257,116.379669,0,323,39650.6674884259,2008-07-21,16:01:11
40.000261,116.379668,0,323,39650.6675462963,2008-07-21,16:01:16
40.000261,116.379669,0,323,39650.6676041667,2008-07-21,16:01:21
40.000261,116.379669,0,323,39650.6676388889,2008-07-21,16:01:24
40.000258,116.379667,0,324,39650.667662037,2008-07-21,16:01:26
40.000275,116.379636,0,323,39650.6677199074,2008-07-21,16:01:31
40.000272,116.379617,0,323,39650.6677777778,2008-07-21,16:01:36
40.000277,116.379614,0,322,39650.6678356482,2008-07-21,16:01:41
40.000269,116.379614,0,322,39650.6678935185,2008-07-21,16:01:46
40.000272,116.379611,0,322,39650.6679513889,2008-07-21,16:01:51
40.000278,116.379609,0,322,39650.6680092593,2008-07-21,16:01:56
40.000271,116.37961,0,322,39650.6680671296,2008-07-21,16:02:01
40.000267,116.37961,0,322,39650.668125,2008-07-21,16:02:06
40.000267,116.37961,0,322,39650.6681597222,2008-07-21,16:02:09
40.000262,116.379612,0,322,39650.6681828704,2008-07-21,16:02:11
40.000259,116.379654,0,323,39650.6682407407,2008-07-21,16:02:16
40.00026,116.379655,0,323,39650.6682986111,2008-07-21,16:02:21
40.000259,116.379654,0,324,39650.6683564815,2008-07-21,16:02:26
40.00026,116.379654,0,324,39650.6684143519,2008-07-21,16:02:31
40.000264,116.379654,0,324,39650.6684722222,2008-07-21,16:02:36
40.000264,116.379654,0,324,39650.6685300926,2008-07-21,16:02:41
40.000261,116.379654,0,324,39650.668587963,2008-07-21,16:02:46
40.00026,116.379654,0,324,39650.6686458333,2008-07-21,16:02:51
40.000261,116.379652,0,324,39650.6687037037,2008-07-21,16:02:56
40.00026,116.379651,0,324,39650.6687615741,2008-07-21,16:03:01
40.000261,116.37965,0,324,39650.6688194444,2008-07-21,16:03:06
40.000262,116.379649,0,324,39650.6688773148,2008-07-21,16:03:11
40.000262,116.379647,0,324,39650.6689351852,2008-07-21,16:03:16
40.000262,116.379647,0,324,39650.6689699074,2008-07-21,16:03:19
40.000255,116.379647,0,324,39650.6689930556,2008-07-21,16:03:21
40.000268,116.379603,0,324,39650.6690509259,2008-07-21,16:03:26
40.000281,116.379486,0,323,39650.6691087963,2008-07-21,16:03:31
40.000278,116.379413,0,322,39650.6691666667,2008-07-21,16:03:36
40.000307,116.379304,0,322,39650.669224537,2008-07-21,16:03:41
40.000307,116.379304,0,322,39650.6692592593,2008-07-21,16:03:44
40.000309,116.379307,0,321,39650.6692824074,2008-07-21,16:03:46
40.000306,116.379317,0,321,39650.6693402778,2008-07-21,16:03:51
40.00031,116.379316,0,321,39650.6693981481,2008-07-21,16:03:56
40.00031,116.379316,0,321,39650.6694328704,2008-07-21,16:03:59
40.000305,116.379321,0,321,39650.6694560185,2008-07-21,16:04:01
40.000296,116.379327,0,322,39650.6695138889,2008-07-21,16:04:06
40.000273,116.379402,0,322,39650.6695717593,2008-07-21,16:04:11
40.000255,116.379477,0,323,39650.6696296296,2008-07-21,16:04:16
40.000256,116.379478,0,323,39650.6696875,2008-07-21,16:04:21
40.000256,116.379478,0,323,39650.6697453704,2008-07-21,16:04:26
40.000256,116.379478,0,323,39650.6697800926,2008-07-21,16:04:29
40.000255,116.379481,0,323,39650.6698032407,2008-07-21,16:04:31
40.000246,116.379533,0,324,39650.6698611111,2008-07-21,16:04:36
40.000224,116.37959,0,324,39650.6699189815,2008-07-21,16:04:41
40.000223,116.379591,0,324,39650.6699768519,2008-07-21,16:04:46
40.000223,116.379591,0,324,39650.6700115741,2008-07-21,16:04:49
40.000221,116.379596,0,324,39650.6700347222,2008-07-21,16:04:51
40.000182,116.3798,0,325,39650.6700925926,2008-07-21,16:04:56
40.000144,116.379972,0,325,39650.670150463,2008-07-21,16:05:01
40.000107,116.380133,0,325,39650.6702083333,2008-07-21,16:05:06
40.000094,116.380241,0,325,39650.6702662037,2008-07-21,16:05:11
40.000142,116.380135,0,325,39650.6703240741,2008-07-21,16:05:16
40.00014,116.380134,0,325,39650.6703819444,2008-07-21,16:05:21
40.000145,116.380132,0,325,39650.6704398148,2008-07-21,16:05:26
40.000144,116.380134,0,326,39650.6704976852,2008-07-21,16:05:31
40.000144,116.380131,0,326,39650.6705555556,2008-07-21,16:05:36
40.000146,116.380129,0,326,39650.6706134259,2008-07-21,16:05:41
40.000147,116.380129,0,326,39650.6706712963,2008-07-21,16:05:46
40.000153,116.380125,0,326,39650.6707291667,2008-07-21,16:05:51
40.000153,116.380125,0,326,39650.6707638889,2008-07-21,16:05:54
40.000154,116.380123,0,326,39650.670787037,2008-07-21,16:05:56
40.000241,116.379703,0,329,39650.6709027778,2008-07-21,16:06:06
40.000285,116.379583,0,327,39650.6709606481,2008-07-21,16:06:11
40.000307,116.379515,0,327,39650.6710185185,2008-07-21,16:06:16
40.000307,116.3795,0,327,39650.6710763889,2008-07-21,16:06:21
40.00031,116.37947,0,327,39650.6711342593,2008-07-21,16:06:26
40.000461,116.378846,0,327,39650.6711921296,2008-07-21,16:06:31
40.000461,116.378846,0,327,39650.6712268519,2008-07-21,16:06:34
40.000454,116.378847,0,327,39650.67125,2008-07-21,16:06:36
40.00044,116.37886,0,327,39650.6713078704,2008-07-21,16:06:41
40.00044,116.37886,0,327,39650.6713425926,2008-07-21,16:06:44
40.000432,116.378866,0,327,39650.6713657407,2008-07-21,16:06:46
40.000434,116.378827,0,327,39650.6714236111,2008-07-21,16:06:51
40.000431,116.378759,0,326,39650.6714814815,2008-07-21,16:06:56
40.000425,116.378782,0,326,39650.6715393519,2008-07-21,16:07:01
40.000425,116.378781,0,326,39650.6715972222,2008-07-21,16:07:06
40.000429,116.378779,0,326,39650.6716550926,2008-07-21,16:07:11
40.00043,116.378777,0,326,39650.671712963,2008-07-21,16:07:16
40.000428,116.378777,0,326,39650.6717708333,2008-07-21,16:07:21
40.000426,116.378776,0,326,39650.6718287037,2008-07-21,16:07:26
40.000421,116.378777,0,326,39650.6718865741,2008-07-21,16:07:31
40.00042,116.378777,0,326,39650.6719444444,2008-07-21,16:07:36
40.000415,116.378779,0,326,39650.6720023148,2008-07-21,16:07:41
40.000415,116.378779,0,326,39650.672037037,2008-07-21,16:07:44
40.000411,116.37878,0,326,39650.6720601852,2008-07-21,16:07:46
40.000421,116.378778,0,326,39650.6721180556,2008-07-21,16:07:51
40.000422,116.378777,0,327,39650.6721759259,2008-07-21,16:07:56
40.000426,116.378776,0,327,39650.6722337963,2008-07-21,16:08:01
40.000434,116.378774,0,327,39650.6722916667,2008-07-21,16:08:06
40.00044,116.378773,0,327,39650.672349537,2008-07-21,16:08:11
40.000447,116.378772,0,327,39650.6724074074,2008-07-21,16:08:16
40.000453,116.378771,0,326,39650.6724652778,2008-07-21,16:08:21
40.000452,116.378773,0,326,39650.6725231481,2008-07-21,16:08:26
40.000453,116.378774,0,326,39650.6725810185,2008-07-21,16:08:31
40.000453,116.378774,0,326,39650.6726157407,2008-07-21,16:08:34
40.00046,116.378773,0,326,39650.6726388889,2008-07-21,16:08:36
40.000495,116.378797,0,326,39650.6726967593,2008-07-21,16:08:41
40.000527,116.378837,0,325,39650.6727546296,2008-07-21,16:08:46
40.000558,116.378831,0,325,39650.6728125,2008-07-21,16:08:51
40.000628,116.378822,0,325,39650.6728703704,2008-07-21,16:08:56
40.000646,116.378824,0,325,39650.6729282407,2008-07-21,16:09:01
40.000692,116.378795,0,325,39650.6729861111,2008-07-21,16:09:06
40.000758,116.378696,0,324,39650.6730439815,2008-07-21,16:09:11
40.000789,116.378611,0,324,39650.6731018518,2008-07-21,16:09:16
40.000826,116.378507,0,323,39650.6731597222,2008-07-21,16:09:21
40.000834,116.37848,0,323,39650.6732175926,2008-07-21,16:09:26
40.0008,116.378428,0,322,39650.673275463,2008-07-21,16:09:31
40.000785,116.37842,0,320,39650.6733333333,2008-07-21,16:09:36
40.000764,116.378359,0,318,39650.6733912037,2008-07-21,16:09:41
40.000722,116.378336,0,316,39650.6734490741,2008-07-21,16:09:46
40.000713,116.378317,0,313,39650.6735069444,2008-07-21,16:09:51
40.000673,116.378294,0,311,39650.6735648148,2008-07-21,16:09:56
40.000661,116.378289,0,311,39650.6736226852,2008-07-21,16:10:01
40.000678,116.378265,0,310,39650.6736805556,2008-07-21,16:10:06
40.000649,116.378271,0,309,39650.6737384259,2008-07-21,16:10:11
40.000607,116.378286,0,310,39650.6737962963,2008-07-21,16:10:16
40.000602,116.378288,0,310,39650.6738541667,2008-07-21,16:10:21
40.000602,116.378288,0,310,39650.6738888889,2008-07-21,16:10:24
40.000597,116.37829,0,310,39650.673912037,2008-07-21,16:10:26
40.000586,116.378292,0,310,39650.6739699074,2008-07-21,16:10:31
40.000586,116.378292,0,310,39650.6740046296,2008-07-21,16:10:34
40.000587,116.378293,0,309,39650.6740277778,2008-07-21,16:10:36
40.000604,116.378301,0,309,39650.6740856481,2008-07-21,16:10:41
40.000616,116.378315,0,309,39650.6741435185,2008-07-21,16:10:46
40.000616,116.378315,0,309,39650.6741782407,2008-07-21,16:10:49
40.000613,116.378316,0,309,39650.6742013889,2008-07-21,16:10:51
40.000622,116.378312,0,309,39650.6742592593,2008-07-21,16:10:56
40.000637,116.378303,0,308,39650.6743171296,2008-07-21,16:11:01
40.000637,116.378303,0,308,39650.6743518518,2008-07-21,16:11:04
40.000639,116.378299,0,308,39650.674375,2008-07-21,16:11:06
40.000628,116.378319,0,308,39650.6744328704,2008-07-21,16:11:11
40.000643,116.378337,0,309,39650.6744907407,2008-07-21,16:11:16
40.000655,116.378333,0,309,39650.6745486111,2008-07-21,16:11:21
40.000635,116.378359,0,309,39650.6746064815,2008-07-21,16:11:26
40.00063,116.378362,0,309,39650.6746643518,2008-07-21,16:11:31
40.00063,116.378362,0,309,39650.6746990741,2008-07-21,16:11:34
40.000636,116.378361,0,309,39650.6747222222,2008-07-21,16:11:36
40.000629,116.378372,0,309,39650.6747800926,2008-07-21,16:11:41
40.000559,116.378546,0,309,39650.674837963,2008-07-21,16:11:46
40.000559,116.378546,0,309,39650.6748726852,2008-07-21,16:11:49
40.000556,116.378545,0,309,39650.6748958333,2008-07-21,16:11:51
40.000632,116.378403,0,309,39650.6749537037,2008-07-21,16:11:56
40.000624,116.378402,0,309,39650.6750115741,2008-07-21,16:12:01
40.000624,116.378402,0,309,39650.6750462963,2008-07-21,16:12:04
40.000617,116.378402,0,309,39650.6750694444,2008-07-21,16:12:06
40.000463,116.378556,0,465,39650.6756481482,2008-07-21,16:12:56
40.000452,116.378845,0,329,39650.6790625,2008-07-21,16:17:51
40.000446,116.378941,0,330,39650.6791203704,2008-07-21,16:17:56
40.000444,116.378943,0,330,39650.6791782407,2008-07-21,16:18:01
40.000445,116.378944,0,331,39650.6792361111,2008-07-21,16:18:06
40.000449,116.378944,0,331,39650.6792939815,2008-07-21,16:18:11
40.000449,116.378944,0,331,39650.6793518519,2008-07-21,16:18:16
40.00045,116.378945,0,331,39650.6794097222,2008-07-21,16:18:21
40.000451,116.378944,0,331,39650.6794675926,2008-07-21,16:18:26
40.000451,116.378944,0,331,39650.679525463,2008-07-21,16:18:31
40.000446,116.378946,0,331,39650.6795833333,2008-07-21,16:18:36
40.000447,116.378946,0,331,39650.6796412037,2008-07-21,16:18:41
40.000443,116.378948,0,331,39650.6796990741,2008-07-21,16:18:46
40.000443,116.378948,0,331,39650.6797337963,2008-07-21,16:18:49
40.000442,116.378948,0,331,39650.6797569444,2008-07-21,16:18:51
40.000432,116.378969,0,331,39650.6798148148,2008-07-21,16:18:56
40.000421,116.378997,0,331,39650.6798726852,2008-07-21,16:19:01
40.00042,116.378998,0,332,39650.6799305556,2008-07-21,16:19:06
40.000415,116.378999,0,332,39650.6799884259,2008-07-21,16:19:11
40.000416,116.379,0,332,39650.6800462963,2008-07-21,16:19:16
40.000422,116.378999,0,332,39650.6801041667,2008-07-21,16:19:21
40.000421,116.379,0,332,39650.680162037,2008-07-21,16:19:26
40.000418,116.379002,0,332,39650.6802199074,2008-07-21,16:19:31
40.000418,116.379002,0,332,39650.6802546296,2008-07-21,16:19:34
40.000414,116.379003,0,332,39650.6802777778,2008-07-21,16:19:36
40.000416,116.37902,0,332,39650.6803356481,2008-07-21,16:19:41
40.000422,116.379021,0,332,39650.6803935185,2008-07-21,16:19:46
40.000421,116.379022,0,332,39650.6804513889,2008-07-21,16:19:51
40.000421,116.379022,0,332,39650.6804861111,2008-07-21,16:19:54
40.000429,116.379021,0,332,39650.6805092593,2008-07-21,16:19:56
40.000409,116.379075,0,332,39650.6805671296,2008-07-21,16:20:01
40.000409,116.379077,0,331,39650.680625,2008-07-21,16:20:06
40.000405,116.379079,0,331,39650.6806828704,2008-07-21,16:20:11
40.000401,116.379081,0,331,39650.6807407407,2008-07-21,16:20:16
40.000399,116.379082,0,331,39650.6807986111,2008-07-21,16:20:21
40.000397,116.379083,0,331,39650.6808564815,2008-07-21,16:20:26
40.000399,116.379083,0,331,39650.6809143518,2008-07-21,16:20:31
40.000402,116.379082,0,331,39650.6809722222,2008-07-21,16:20:36
40.000403,116.379081,0,331,39650.6810300926,2008-07-21,16:20:41
40.000403,116.379081,0,331,39650.6810648148,2008-07-21,16:20:44
40.000404,116.37908,0,331,39650.681087963,2008-07-21,16:20:46
40.000395,116.379083,0,332,39650.6811458333,2008-07-21,16:20:51
40.000395,116.379083,0,332,39650.6811805556,2008-07-21,16:20:54
40.00039,116.379083,0,332,39650.6812037037,2008-07-21,16:20:56
40.000396,116.37907,0,332,39650.6812615741,2008-07-21,16:21:01
40.000416,116.379,0,331,39650.6813194444,2008-07-21,16:21:06
40.000428,116.378971,0,331,39650.6813773148,2008-07-21,16:21:11
40.000428,116.378988,0,331,39650.6814351852,2008-07-21,16:21:16
40.000427,116.378989,0,331,39650.6814930556,2008-07-21,16:21:21
40.000429,116.37899,0,331,39650.6815509259,2008-07-21,16:21:26
40.000429,116.37899,0,331,39650.6815856481,2008-07-21,16:21:29
40.000432,116.378991,0,331,39650.6816087963,2008-07-21,16:21:31
40.000422,116.378996,0,331,39650.6816666667,2008-07-21,16:21:36
40.000422,116.378999,0,331,39650.681724537,2008-07-21,16:21:41
40.000425,116.379,0,331,39650.6817824074,2008-07-21,16:21:46
40.000431,116.379001,0,331,39650.6818402778,2008-07-21,16:21:51
40.000439,116.379,0,332,39650.6818981481,2008-07-21,16:21:56
40.000444,116.379,0,333,39650.6819560185,2008-07-21,16:22:01
40.000452,116.378999,0,334,39650.6820138889,2008-07-21,16:22:06
40.000451,116.379,0,335,39650.6820717593,2008-07-21,16:22:11
40.000451,116.379,0,335,39650.6821296296,2008-07-21,16:22:16
40.00045,116.379,0,335,39650.6821875,2008-07-21,16:22:21
40.000449,116.379,0,335,39650.6822453704,2008-07-21,16:22:26
40.000455,116.378997,0,335,39650.6823032407,2008-07-21,16:22:31
40.000453,116.378997,0,335,39650.6823611111,2008-07-21,16:22:36
40.000446,116.378997,0,335,39650.6824189815,2008-07-21,16:22:41
40.000446,116.378997,0,335,39650.6824537037,2008-07-21,16:22:44
40.000441,116.378996,0,335,39650.6824768518,2008-07-21,16:22:46
40.000444,116.378974,0,335,39650.6825347222,2008-07-21,16:22:51
40.000443,116.378954,0,335,39650.6825925926,2008-07-21,16:22:56
40.000449,116.378954,0,335,39650.682650463,2008-07-21,16:23:01
40.000451,116.378954,0,335,39650.6827083333,2008-07-21,16:23:06
40.000451,116.378955,0,334,39650.6827662037,2008-07-21,16:23:11
40.000454,116.378955,0,334,39650.6828240741,2008-07-21,16:23:16
40.000453,116.378959,0,334,39650.6828819444,2008-07-21,16:23:21
40.000453,116.378959,0,334,39650.6829166667,2008-07-21,16:23:24
40.000448,116.378963,0,334,39650.6829398148,2008-07-21,16:23:26
40.000437,116.378969,0,334,39650.6829976852,2008-07-21,16:23:31
40.000437,116.378969,0,334,39650.6830324074,2008-07-21,16:23:34
40.000429,116.378975,0,334,39650.6830555556,2008-07-21,16:23:36
40.000389,116.379149,0,335,39650.6831134259,2008-07-21,16:23:41
40.000367,116.37924,0,335,39650.6831712963,2008-07-21,16:23:46
40.000353,116.37929,0,336,39650.6832291667,2008-07-21,16:23:51
40.000333,116.379314,0,337,39650.683287037,2008-07-21,16:23:56
40.00019,116.379535,0,360,39650.7005902778,2008-07-21,16:48:51
40.000092,116.379587,0,360,39650.7006481481,2008-07-21,16:48:56
40.000103,116.379607,0,361,39650.7007060185,2008-07-21,16:49:01
40.00016,116.379596,0,363,39650.7007638889,2008-07-21,16:49:06
40.000192,116.379585,0,362,39650.7008217593,2008-07-21,16:49:11
40.000199,116.379589,0,364,39650.7008796296,2008-07-21,16:49:16
40.000198,116.379596,0,365,39650.7009375,2008-07-21,16:49:21
40.000194,116.379602,0,366,39650.7009953704,2008-07-21,16:49:26
40.000188,116.379608,0,367,39650.7010532407,2008-07-21,16:49:31
40.000185,116.379612,0,368,39650.7011111111,2008-07-21,16:49:36
40.000193,116.379608,0,370,39650.7011689815,2008-07-21,16:49:41
40.000192,116.379609,0,371,39650.7012268519,2008-07-21,16:49:46
40.000193,116.379609,0,372,39650.7012847222,2008-07-21,16:49:51
40.000193,116.379609,0,372,39650.7013425926,2008-07-21,16:49:56
40.000193,116.379609,0,372,39650.7013773148,2008-07-21,16:49:59
40.000193,116.379609,0,372,39650.701400463,2008-07-21,16:50:01
40.000212,116.379594,0,372,39650.7014583333,2008-07-21,16:50:06
40.000272,116.379525,0,372,39650.7015162037,2008-07-21,16:50:11
40.000337,116.379486,0,372,39650.7015740741,2008-07-21,16:50:16
40.000378,116.379457,0,372,39650.7016319444,2008-07-21,16:50:21
40.000422,116.37942,0,372,39650.7016898148,2008-07-21,16:50:26
40.000432,116.379418,0,372,39650.7017476852,2008-07-21,16:50:31
40.000441,116.379399,0,372,39650.7018055556,2008-07-21,16:50:36
40.000435,116.379371,0,372,39650.7018634259,2008-07-21,16:50:41
40.00044,116.37939,0,373,39650.7019212963,2008-07-21,16:50:46
40.00044,116.37939,0,373,39650.7019560185,2008-07-21,16:50:49
40.000438,116.379398,0,375,39650.7019791667,2008-07-21,16:50:51
40.000439,116.379387,0,375,39650.702037037,2008-07-21,16:50:56
40.000436,116.379384,0,375,39650.7020949074,2008-07-21,16:51:01
40.000436,116.379384,0,375,39650.7021296296,2008-07-21,16:51:04
40.000428,116.379384,0,376,39650.7021527778,2008-07-21,16:51:06
40.00042,116.379394,0,377,39650.7022106481,2008-07-21,16:51:11
40.00042,116.379394,0,377,39650.7022453704,2008-07-21,16:51:14
40.000417,116.379402,0,377,39650.7022685185,2008-07-21,16:51:16
40.000417,116.379415,0,378,39650.7023263889,2008-07-21,16:51:21
40.000404,116.379452,0,378,39650.7023842593,2008-07-21,16:51:26
40.000338,116.37953,0,377,39650.7024421296,2008-07-21,16:51:31
40.000293,116.379567,0,376,39650.7025,2008-07-21,16:51:36
40.000293,116.379567,0,376,39650.7025347222,2008-07-21,16:51:39
40.00029,116.379565,0,375,39650.7025578704,2008-07-21,16:51:41
40.000309,116.379572,0,375,39650.7026157407,2008-07-21,16:51:46
40.000333,116.379579,0,375,39650.7026736111,2008-07-21,16:51:51
40.000349,116.379592,0,375,39650.7027314815,2008-07-21,16:51:56
40.000357,116.379615,0,375,39650.7027893519,2008-07-21,16:52:01
40.000333,116.379612,0,375,39650.7028472222,2008-07-21,16:52:06
40.000327,116.379608,0,375,39650.7029050926,2008-07-21,16:52:11
40.000327,116.379608,0,375,39650.7029398148,2008-07-21,16:52:14
40.000319,116.379614,0,376,39650.702962963,2008-07-21,16:52:16
40.00032,116.379625,0,376,39650.7030208333,2008-07-21,16:52:21
40.000322,116.379638,0,376,39650.7030787037,2008-07-21,16:52:26
40.000322,116.379652,0,377,39650.7031365741,2008-07-21,16:52:31
40.000317,116.379666,0,377,39650.7031944444,2008-07-21,16:52:36
40.000311,116.379677,0,377,39650.7032523148,2008-07-21,16:52:41
40.000307,116.379682,0,378,39650.7033101852,2008-07-21,16:52:46
40.000305,116.379684,0,378,39650.7033680556,2008-07-21,16:52:51
40.000304,116.379685,0,378,39650.7034259259,2008-07-21,16:52:56
40.000306,116.379687,0,378,39650.7034837963,2008-07-21,16:53:01
40.000306,116.379687,0,378,39650.7035416667,2008-07-21,16:53:06
40.000306,116.379687,0,378,39650.703599537,2008-07-21,16:53:11
40.000306,116.379687,0,378,39650.7036574074,2008-07-21,16:53:16
40.000306,116.379687,0,378,39650.7037152778,2008-07-21,16:53:21
40.000305,116.379688,0,378,39650.7037731481,2008-07-21,16:53:26
40.000304,116.379688,0,378,39650.7038310185,2008-07-21,16:53:31
40.000302,116.379688,0,378,39650.7038888889,2008-07-21,16:53:36
40.000302,116.379688,0,378,39650.7039467593,2008-07-21,16:53:41
40.000302,116.379687,0,378,39650.7040046296,2008-07-21,16:53:46
40.000302,116.379686,0,378,39650.7040625,2008-07-21,16:53:51
40.0003,116.379686,0,378,39650.7041203704,2008-07-21,16:53:56
40.0003,116.379685,0,378,39650.7041782407,2008-07-21,16:54:01
40.0003,116.379685,0,378,39650.704212963,2008-07-21,16:54:04
40.000297,116.379683,0,379,39650.7042361111,2008-07-21,16:54:06
40.000269,116.379686,0,379,39650.7042939815,2008-07-21,16:54:11
40.000214,116.379737,0,381,39650.7043518518,2008-07-21,16:54:16
40.000219,116.379754,0,389,39650.7044097222,2008-07-21,16:54:21
40.000219,116.379754,0,389,39650.7044444444,2008-07-21,16:54:24
40.000219,116.379762,0,390,39650.7044675926,2008-07-21,16:54:26
40.000222,116.379771,0,391,39650.704525463,2008-07-21,16:54:31
40.000226,116.379775,0,392,39650.7045833333,2008-07-21,16:54:36
40.000228,116.379769,0,393,39650.7046412037,2008-07-21,16:54:41
40.000224,116.379763,0,394,39650.7046990741,2008-07-21,16:54:46
40.000221,116.379766,0,395,39650.7047569444,2008-07-21,16:54:51
40.000221,116.379766,0,395,39650.7047916667,2008-07-21,16:54:54
40.000215,116.379767,0,395,39650.7048148148,2008-07-21,16:54:56
40.000206,116.379768,0,396,39650.7048726852,2008-07-21,16:55:01
40.000206,116.379768,0,396,39650.7049074074,2008-07-21,16:55:04
40.000201,116.379768,0,397,39650.7049305556,2008-07-21,16:55:06
40.000192,116.37977,0,397,39650.7049884259,2008-07-21,16:55:11
40.00018,116.379773,0,398,39650.7050462963,2008-07-21,16:55:16
40.000174,116.379771,0,398,39650.7051041667,2008-07-21,16:55:21
40.000169,116.379775,0,399,39650.705162037,2008-07-21,16:55:26
40.000163,116.379782,0,400,39650.7052199074,2008-07-21,16:55:31
40.000162,116.379782,0,400,39650.7052777778,2008-07-21,16:55:36
40.000162,116.379782,0,400,39650.7053125,2008-07-21,16:55:39
40.000164,116.379779,0,400,39650.7053356481,2008-07-21,16:55:41
40.000169,116.37977,0,400,39650.7053935185,2008-07-21,16:55:46
40.000179,116.37976,0,400,39650.7054513889,2008-07-21,16:55:51
40.000179,116.37976,0,400,39650.7054861111,2008-07-21,16:55:54
40.000187,116.379756,0,400,39650.7055092593,2008-07-21,16:55:56
40.000197,116.379752,0,400,39650.7055671296,2008-07-21,16:56:01
40.000206,116.379744,0,399,39650.705625,2008-07-21,16:56:06
40.00022,116.379674,0,398,39650.7056828704,2008-07-21,16:56:11
40.000227,116.379604,0,397,39650.7057407407,2008-07-21,16:56:16
40.000236,116.379587,0,396,39650.7057986111,2008-07-21,16:56:21
40.000248,116.379574,0,396,39650.7058564815,2008-07-21,16:56:26
40.000254,116.379549,0,396,39650.706087963,2008-07-21,16:56:46
40.000247,116.379543,0,396,39650.7061458333,2008-07-21,16:56:51
40.000247,116.379543,0,396,39650.7061805556,2008-07-21,16:56:54
40.000245,116.37954,0,396,39650.7062037037,2008-07-21,16:56:56
40.000252,116.379531,0,397,39650.7062615741,2008-07-21,16:57:01
40.000339,116.37944,0,399,39650.7063194444,2008-07-21,16:57:06
40.000355,116.379425,0,400,39650.7063773148,2008-07-21,16:57:11
40.000346,116.379449,0,399,39650.7064351852,2008-07-21,16:57:16
40.000346,116.379448,0,399,39650.7064930556,2008-07-21,16:57:21
40.000346,116.37945,0,399,39650.7065509259,2008-07-21,16:57:26
40.000347,116.379451,0,399,39650.7066087963,2008-07-21,16:57:31
40.000346,116.379451,0,399,39650.7066666667,2008-07-21,16:57:36
40.000345,116.379451,0,399,39650.706724537,2008-07-21,16:57:41
40.000344,116.379451,0,399,39650.7067824074,2008-07-21,16:57:46
40.000343,116.379452,0,399,39650.7068402778,2008-07-21,16:57:51
40.000342,116.379452,0,399,39650.7068981482,2008-07-21,16:57:56
40.000342,116.379452,0,399,39650.7069560185,2008-07-21,16:58:01
40.000343,116.379452,0,399,39650.7070138889,2008-07-21,16:58:06
40.000343,116.379452,0,399,39650.7070717593,2008-07-21,16:58:11
40.000343,116.379452,0,399,39650.7071296296,2008-07-21,16:58:16
40.000343,116.379452,0,398,39650.7071875,2008-07-21,16:58:21
40.000341,116.379452,0,398,39650.7072453704,2008-07-21,16:58:26
40.000341,116.379452,0,398,39650.7072800926,2008-07-21,16:58:29
40.000334,116.37945,0,398,39650.7073032407,2008-07-21,16:58:31
40.000323,116.379449,0,398,39650.7073611111,2008-07-21,16:58:36
40.000312,116.379449,0,398,39650.7074189815,2008-07-21,16:58:41
40.000303,116.379451,0,397,39650.7074768519,2008-07-21,16:58:46
40.000292,116.379451,0,397,39650.7075347222,2008-07-21,16:58:51
40.000282,116.379449,0,396,39650.7075925926,2008-07-21,16:58:56
40.000272,116.379447,0,395,39650.707650463,2008-07-21,16:59:01
40.000261,116.379445,0,394,39650.7077083333,2008-07-21,16:59:06
40.000249,116.37944,0,394,39650.7077662037,2008-07-21,16:59:11
40.00024,116.379436,0,393,39650.7078240741,2008-07-21,16:59:16
40.000236,116.379432,0,392,39650.7078819444,2008-07-21,16:59:21
40.000235,116.37943,0,391,39650.7079398148,2008-07-21,16:59:26
40.000232,116.379428,0,390,39650.7079976852,2008-07-21,16:59:31
40.000228,116.379425,0,389,39650.7080555556,2008-07-21,16:59:36
40.000228,116.379425,0,389,39650.7080902778,2008-07-21,16:59:39
40.000224,116.379432,0,388,39650.7081134259,2008-07-21,16:59:41
40.00022,116.379448,0,387,39650.7081712963,2008-07-21,16:59:46
40.00022,116.379463,0,386,39650.7082291667,2008-07-21,16:59:51
40.000219,116.379473,0,384,39650.708287037,2008-07-21,16:59:56
40.000215,116.379473,0,382,39650.7083449074,2008-07-21,17:00:01
40.000208,116.379475,0,379,39650.7084027778,2008-07-21,17:00:06
40.000201,116.379479,0,376,39650.7084606481,2008-07-21,17:00:11
40.000201,116.379479,0,376,39650.7084953704,2008-07-21,17:00:14
40.000193,116.379486,0,373,39650.7085185185,2008-07-21,17:00:16
40.000177,116.379484,0,362,39650.7085763889,2008-07-21,17:00:21
40.000198,116.379469,0,349,39650.7086342593,2008-07-21,17:00:26
40.000194,116.379469,0,345,39650.7086921296,2008-07-21,17:00:31
40.000198,116.379468,0,340,39650.70875,2008-07-21,17:00:36
40.000203,116.379462,0,336,39650.7088078704,2008-07-21,17:00:41
40.000208,116.37946,0,332,39650.7088657407,2008-07-21,17:00:46
40.000211,116.379458,0,328,39650.7089236111,2008-07-21,17:00:51
40.000209,116.37946,0,324,39650.7089814815,2008-07-21,17:00:56
40.000209,116.37946,0,324,39650.7090162037,2008-07-21,17:00:59
40.000203,116.379468,0,320,39650.7090393519,2008-07-21,17:01:01
40.000199,116.379479,0,316,39650.7090972222,2008-07-21,17:01:06
40.000194,116.379491,0,313,39650.7091550926,2008-07-21,17:01:11
40.000189,116.3795,0,310,39650.709212963,2008-07-21,17:01:16
40.000177,116.379522,0,308,39650.7092708333,2008-07-21,17:01:21
40.000144,116.379529,0,304,39650.7093287037,2008-07-21,17:01:26
40.000106,116.379511,0,301,39650.7093865741,2008-07-21,17:01:31
40.000104,116.379498,0,299,39650.7094444444,2008-07-21,17:01:36
40.000131,116.379499,0,299,39650.7095023148,2008-07-21,17:01:41
40.00013,116.379502,0,297,39650.7095601852,2008-07-21,17:01:46
40.00013,116.379502,0,297,39650.7095949074,2008-07-21,17:01:49
40.000134,116.379505,0,296,39650.7096180556,2008-07-21,17:01:51
40.000144,116.379502,0,295,39650.7096759259,2008-07-21,17:01:56
40.000156,116.379496,0,295,39650.7097337963,2008-07-21,17:02:01
40.000196,116.379499,0,301,39650.7097916667,2008-07-21,17:02:06
40.000208,116.379498,0,308,39650.709849537,2008-07-21,17:02:11
40.000215,116.379503,0,309,39650.7099074074,2008-07-21,17:02:16
40.00022,116.379506,0,311,39650.7099652778,2008-07-21,17:02:21
40.000225,116.379503,0,312,39650.7100231481,2008-07-21,17:02:26
40.000228,116.379506,0,314,39650.7100810185,2008-07-21,17:02:31
40.000228,116.379506,0,314,39650.7101157407,2008-07-21,17:02:34
40.00023,116.379507,0,316,39650.7101388889,2008-07-21,17:02:36
40.000249,116.37949,0,318,39650.7101967593,2008-07-21,17:02:41
40.000268,116.379469,0,324,39650.7102546296,2008-07-21,17:02:46
40.000249,116.379449,0,328,39650.7103125,2008-07-21,17:02:51
40.000236,116.379445,0,331,39650.7103703704,2008-07-21,17:02:56
40.000179,116.379432,0,334,39650.7104282407,2008-07-21,17:03:01
40.000147,116.379449,0,336,39650.7104861111,2008-07-21,17:03:06
40.000145,116.379438,0,337,39650.7105439815,2008-07-21,17:03:11
40.000141,116.379429,0,339,39650.7106018519,2008-07-21,17:03:16
40.000132,116.379423,0,341,39650.7106597222,2008-07-21,17:03:21
40.000134,116.379413,0,342,39650.7107175926,2008-07-21,17:03:26
40.000117,116.379435,0,343,39650.710775463,2008-07-21,17:03:31
40.000097,116.379455,0,343,39650.7108333333,2008-07-21,17:03:36
40.00008,116.379441,0,343,39650.7108912037,2008-07-21,17:03:41
40.000059,116.379443,0,340,39650.7109490741,2008-07-21,17:03:46
40.000086,116.379456,0,342,39650.7110069444,2008-07-21,17:03:51
40.000131,116.379461,0,347,39650.7110648148,2008-07-21,17:03:56
40.000145,116.379455,0,349,39650.7111226852,2008-07-21,17:04:01
40.000148,116.379455,0,350,39650.7111805556,2008-07-21,17:04:06
40.000148,116.379455,0,350,39650.7112152778,2008-07-21,17:04:09
40.00015,116.37945,0,353,39650.7112384259,2008-07-21,17:04:11
40.000148,116.379441,0,355,39650.7112962963,2008-07-21,17:04:16
40.000148,116.379432,0,357,39650.7113541667,2008-07-21,17:04:21
40.000154,116.379431,0,360,39650.711412037,2008-07-21,17:04:26
40.000154,116.379431,0,360,39650.7114467593,2008-07-21,17:04:29
40.000159,116.379435,0,362,39650.7114699074,2008-07-21,17:04:31
40.000177,116.37943,0,364,39650.7115277778,2008-07-21,17:04:36
40.000184,116.379433,0,364,39650.7115856481,2008-07-21,17:04:41
40.000187,116.379437,0,366,39650.7116435185,2008-07-21,17:04:46
40.000187,116.379437,0,366,39650.7116782407,2008-07-21,17:04:49
40.000189,116.379444,0,368,39650.7117013889,2008-07-21,17:04:51
40.000195,116.379458,0,369,39650.7117592593,2008-07-21,17:04:56
40.000195,116.379458,0,369,39650.7117939815,2008-07-21,17:04:59
40.000201,116.379466,0,371,39650.7118171296,2008-07-21,17:05:01
40.000205,116.379476,0,371,39650.711875,2008-07-21,17:05:06
40.000213,116.379476,0,371,39650.7119328704,2008-07-21,17:05:11
40.000213,116.379476,0,371,39650.7119675926,2008-07-21,17:05:14
40.000215,116.379473,0,371,39650.7119907407,2008-07-21,17:05:16
40.000178,116.379418,0,355,39650.7120486111,2008-07-21,17:05:21
40.000159,116.379378,0,340,39650.7121064815,2008-07-21,17:05:26
40.000153,116.379343,0,323,39650.7121643518,2008-07-21,17:05:31
40.000129,116.379334,0,305,39650.7122222222,2008-07-21,17:05:36
40.000109,116.379324,0,293,39650.7122800926,2008-07-21,17:05:41
40.000105,116.379319,0,288,39650.712337963,2008-07-21,17:05:46
40.000109,116.379322,0,282,39650.7123958333,2008-07-21,17:05:51
40.000116,116.379324,0,276,39650.7124537037,2008-07-21,17:05:56
40.000116,116.379324,0,276,39650.7124884259,2008-07-21,17:05:59
40.000118,116.379318,0,271,39650.7125115741,2008-07-21,17:06:01
40.000116,116.379307,0,266,39650.7125694444,2008-07-21,17:06:06
40.000114,116.3793,0,261,39650.7126273148,2008-07-21,17:06:11
40.000115,116.379293,0,256,39650.7126851852,2008-07-21,17:06:16
40.00012,116.379293,0,253,39650.7127430556,2008-07-21,17:06:21
40.00012,116.379293,0,253,39650.7127777778,2008-07-21,17:06:24
40.000123,116.379293,0,249,39650.7128009259,2008-07-21,17:06:26
40.000151,116.37929,0,248,39650.7128587963,2008-07-21,17:06:31
40.000175,116.379285,0,248,39650.7129166667,2008-07-21,17:06:36
40.000145,116.379277,0,243,39650.712974537,2008-07-21,17:06:41
40.000136,116.379278,0,240,39650.7130324074,2008-07-21,17:06:46
40.000132,116.379255,0,231,39650.7130902778,2008-07-21,17:06:51
40.000132,116.379255,0,231,39650.713125,2008-07-21,17:06:54
40.000125,116.379256,0,227,39650.7131481481,2008-07-21,17:06:56
40.000063,116.379255,0,218,39650.7132060185,2008-07-21,17:07:01
40.000002,116.379231,0,209,39650.7132638889,2008-07-21,17:07:06
39.999986,116.379228,0,202,39650.7133217593,2008-07-21,17:07:11
39.999986,116.379228,0,202,39650.7133564815,2008-07-21,17:07:14
39.999981,116.379235,0,197,39650.7133796296,2008-07-21,17:07:16
39.999981,116.379248,0,192,39650.7134375,2008-07-21,17:07:21
40.000037,116.379255,0,181,39650.7134953704,2008-07-21,17:07:26
40.000096,116.379254,0,172,39650.7135532407,2008-07-21,17:07:31
40.000116,116.379244,0,166,39650.7136111111,2008-07-21,17:07:36
40.000104,116.379239,0,159,39650.7136689815,2008-07-21,17:07:41
40.000106,116.379249,0,154,39650.7137268518,2008-07-21,17:07:46
40.00022,116.379292,0,150,39650.7137847222,2008-07-21,17:07:51
40.000275,116.379328,0,148,39650.7138425926,2008-07-21,17:07:56
40.000291,116.379326,0,142,39650.713900463,2008-07-21,17:08:01
40.000333,116.379346,0,138,39650.7139583333,2008-07-21,17:08:06
40.00038,116.379365,0,132,39650.7140162037,2008-07-21,17:08:11
40.000411,116.379377,0,127,39650.7140740741,2008-07-21,17:08:16
40.000421,116.379379,0,122,39650.7141319444,2008-07-21,17:08:21
40.000421,116.379379,0,122,39650.7141666667,2008-07-21,17:08:24
40.000416,116.379372,0,118,39650.7141898148,2008-07-21,17:08:26
40.000407,116.379367,0,113,39650.7142476852,2008-07-21,17:08:31
40.000403,116.379367,0,109,39650.7143055556,2008-07-21,17:08:36
40.000408,116.379367,0,104,39650.7143634259,2008-07-21,17:08:41
40.000408,116.379369,0,100,39650.7144212963,2008-07-21,17:08:46
40.000406,116.37937,0,99,39650.7144791667,2008-07-21,17:08:51
40.000406,116.37937,0,99,39650.714537037,2008-07-21,17:08:56
40.000406,116.37937,0,99,39650.7145949074,2008-07-21,17:09:01
40.000405,116.379369,0,99,39650.7146527778,2008-07-21,17:09:06
40.000405,116.379369,0,99,39650.7147106482,2008-07-21,17:09:11
40.000405,116.379369,0,99,39650.7147685185,2008-07-21,17:09:16
40.000406,116.379369,0,99,39650.7148263889,2008-07-21,17:09:21
40.000406,116.379369,0,99,39650.7148842593,2008-07-21,17:09:26
40.000406,116.379369,0,99,39650.7149421296,2008-07-21,17:09:31
40.000407,116.379369,0,99,39650.715,2008-07-21,17:09:36
40.000406,116.379369,0,99,39650.7150578704,2008-07-21,17:09:41
40.000405,116.379369,0,100,39650.7151157407,2008-07-21,17:09:46
40.000404,116.379369,0,100,39650.7151736111,2008-07-21,17:09:51
40.000405,116.379369,0,100,39650.7152314815,2008-07-21,17:09:56
40.000405,116.379369,0,100,39650.7152893519,2008-07-21,17:10:01
40.000403,116.379368,0,100,39650.7153472222,2008-07-21,17:10:06
40.000402,116.379368,0,100,39650.7154050926,2008-07-21,17:10:11
40.000402,116.379367,0,100,39650.715462963,2008-07-21,17:10:16
40.000402,116.379367,0,100,39650.7155208333,2008-07-21,17:10:21
40.000401,116.379366,0,100,39650.7155787037,2008-07-21,17:10:26
40.000401,116.379366,0,99,39650.7156365741,2008-07-21,17:10:31
40.000401,116.379365,0,99,39650.7156944444,2008-07-21,17:10:36
40.000401,116.379365,0,99,39650.7157523148,2008-07-21,17:10:41
40.000401,116.379365,0,99,39650.7158101852,2008-07-21,17:10:46
40.000401,116.379365,0,99,39650.7158680556,2008-07-21,17:10:51
40.0004,116.379363,0,99,39650.7159259259,2008-07-21,17:10:56
40.0004,116.379362,0,100,39650.7159837963,2008-07-21,17:11:01
40.000401,116.379361,0,100,39650.7160416667,2008-07-21,17:11:06
40.000401,116.379361,0,100,39650.716099537,2008-07-21,17:11:11
40.000401,116.379361,0,100,39650.7161574074,2008-07-21,17:11:16
40.000402,116.37936,0,100,39650.7162152778,2008-07-21,17:11:21
40.000403,116.379359,0,100,39650.7162731481,2008-07-21,17:11:26
40.000404,116.379358,0,100,39650.7163310185,2008-07-21,17:11:31
40.000404,116.379358,0,101,39650.7163888889,2008-07-21,17:11:36
40.000405,116.379358,0,101,39650.7164467593,2008-07-21,17:11:41
40.000406,116.379358,0,101,39650.7165046296,2008-07-21,17:11:46
40.000407,116.379358,0,101,39650.7165625,2008-07-21,17:11:51
40.000408,116.379357,0,101,39650.7166203704,2008-07-21,17:11:56
40.000408,116.379358,0,101,39650.7166782407,2008-07-21,17:12:01
40.000407,116.379357,0,101,39650.7167361111,2008-07-21,17:12:06
40.000404,116.379358,0,101,39650.7167939815,2008-07-21,17:12:11
40.000404,116.379358,0,101,39650.7168287037,2008-07-21,17:12:14
40.0004,116.379357,0,101,39650.7168518519,2008-07-21,17:12:16
40.000304,116.379351,0,96,39650.7169097222,2008-07-21,17:12:21
40.000224,116.379348,0,89,39650.7169675926,2008-07-21,17:12:26
40.000215,116.379351,0,84,39650.717025463,2008-07-21,17:12:31
40.000211,116.379365,0,80,39650.7170833333,2008-07-21,17:12:36
40.000201,116.379362,0,79,39650.7171412037,2008-07-21,17:12:41
40.00012,116.379359,0,78,39650.7171990741,2008-07-21,17:12:46
40.000086,116.379368,0,75,39650.7172569444,2008-07-21,17:12:51
40.000086,116.379368,0,75,39650.7172916667,2008-07-21,17:12:54
40.000081,116.379361,0,73,39650.7173148148,2008-07-21,17:12:56
40.000134,116.37935,0,70,39650.7173726852,2008-07-21,17:13:01
40.000127,116.379313,0,71,39650.7174305556,2008-07-21,17:13:06
40.000097,116.3793,0,70,39650.7174884259,2008-07-21,17:13:11
40.000155,116.379291,0,71,39650.7175462963,2008-07-21,17:13:16
40.000385,116.379293,0,81,39650.7176041667,2008-07-21,17:13:21
40.000485,116.37929,0,91,39650.717662037,2008-07-21,17:13:26
40.000503,116.379258,0,98,39650.7177199074,2008-07-21,17:13:31
40.000503,116.37928,0,98,39650.7177777778,2008-07-21,17:13:36
40.000515,116.379266,0,98,39650.7178356481,2008-07-21,17:13:41
40.000254,116.379253,0,144,39650.7199189815,2008-07-21,17:16:41
40.000211,116.379238,0,147,39650.7199768518,2008-07-21,17:16:46
40.000183,116.379277,0,148,39650.7200347222,2008-07-21,17:16:51
40.000211,116.379263,0,152,39650.7200925926,2008-07-21,17:16:56
40.000205,116.379255,0,153,39650.720150463,2008-07-21,17:17:01
40.000207,116.379252,0,155,39650.7202083333,2008-07-21,17:17:06
40.000211,116.379248,0,158,39650.7202662037,2008-07-21,17:17:11
40.000211,116.379248,0,158,39650.7203009259,2008-07-21,17:17:14
40.000216,116.379246,0,160,39650.7203240741,2008-07-21,17:17:16
40.000313,116.37924,0,172,39650.7203819444,2008-07-21,17:17:21
40.000345,116.379236,0,186,39650.7204398148,2008-07-21,17:17:26
40.000359,116.379239,0,195,39650.7204976852,2008-07-21,17:17:31
40.000366,116.379222,0,206,39650.7205555556,2008-07-21,17:17:36
40.000399,116.379232,0,209,39650.7206134259,2008-07-21,17:17:41
40.000443,116.379225,0,210,39650.7206712963,2008-07-21,17:17:46
40.000459,116.379232,0,212,39650.7207291667,2008-07-21,17:17:51
40.000417,116.379221,0,213,39650.720787037,2008-07-21,17:17:56
40.000413,116.37923,0,216,39650.7208449074,2008-07-21,17:18:01
40.000413,116.37923,0,216,39650.7208796296,2008-07-21,17:18:04
40.000407,116.379237,0,219,39650.7209027778,2008-07-21,17:18:06
40.00041,116.379258,0,222,39650.7209606481,2008-07-21,17:18:11
40.000399,116.379303,0,225,39650.7210185185,2008-07-21,17:18:16
40.000355,116.379333,0,224,39650.7210763889,2008-07-21,17:18:21
40.000326,116.379311,0,227,39650.7211342593,2008-07-21,17:18:26
40.000331,116.379293,0,227,39650.7211921296,2008-07-21,17:18:31
40.000331,116.379293,0,227,39650.7212268518,2008-07-21,17:18:34
40.000329,116.379301,0,226,39650.72125,2008-07-21,17:18:36
40.000318,116.379302,0,229,39650.7213078704,2008-07-21,17:18:41
40.000308,116.379298,0,232,39650.7213657407,2008-07-21,17:18:46
40.000274,116.379238,0,239,39650.7214236111,2008-07-21,17:18:51
40.000274,116.379268,0,240,39650.7214814815,2008-07-21,17:18:56
40.000268,116.379278,0,243,39650.7215393518,2008-07-21,17:19:01
40.000256,116.37928,0,245,39650.7215972222,2008-07-21,17:19:06
40.000204,116.379303,0,241,39650.7216550926,2008-07-21,17:19:11
40.00018,116.379267,0,242,39650.721712963,2008-07-21,17:19:16
40.000193,116.379303,0,238,39650.7217708333,2008-07-21,17:19:21
40.000177,116.379299,0,234,39650.7218287037,2008-07-21,17:19:26
40.000167,116.379275,0,233,39650.7218865741,2008-07-21,17:19:31
40.000202,116.379305,0,228,39650.7219444444,2008-07-21,17:19:36
40.000204,116.379311,0,229,39650.7220023148,2008-07-21,17:19:41
40.000207,116.379308,0,231,39650.7220601852,2008-07-21,17:19:46
40.000207,116.379308,0,231,39650.7220949074,2008-07-21,17:19:49
40.000214,116.379308,0,232,39650.7221180556,2008-07-21,17:19:51
40.000224,116.379302,0,233,39650.7221759259,2008-07-21,17:19:56
40.000275,116.37931,0,235,39650.7222337963,2008-07-21,17:20:01
40.000463,116.37909,0,197,39650.7292939815,2008-07-21,17:30:11
40.000489,116.379073,0,197,39650.7293518518,2008-07-21,17:30:16
40.000517,116.379065,0,197,39650.7294097222,2008-07-21,17:30:21
40.000517,116.379065,0,197,39650.7294444444,2008-07-21,17:30:24
40.000518,116.379057,0,199,39650.7294675926,2008-07-21,17:30:26
40.000522,116.379048,0,201,39650.729525463,2008-07-21,17:30:31
40.000523,116.37905,0,202,39650.7295833333,2008-07-21,17:30:36
40.000523,116.37905,0,202,39650.7296180556,2008-07-21,17:30:39
40.000516,116.379043,0,204,39650.7296412037,2008-07-21,17:30:41
40.000442,116.379067,0,206,39650.7296990741,2008-07-21,17:30:46
40.000399,116.379075,0,209,39650.7297569444,2008-07-21,17:30:51
40.000377,116.379065,0,212,39650.7298148148,2008-07-21,17:30:56
40.000349,116.379078,0,212,39650.7298726852,2008-07-21,17:31:01
40.000303,116.379075,0,217,39650.7299305556,2008-07-21,17:31:06
40.000339,116.379086,0,221,39650.7299884259,2008-07-21,17:31:11
40.000345,116.379083,0,223,39650.7300462963,2008-07-21,17:31:16
40.000345,116.379083,0,223,39650.7300810185,2008-07-21,17:31:19
40.000352,116.37908,0,225,39650.7301041667,2008-07-21,17:31:21
40.000373,116.379072,0,228,39650.730162037,2008-07-21,17:31:26
40.000404,116.379048,0,232,39650.7302199074,2008-07-21,17:31:31
40.000437,116.378974,0,236,39650.7302777778,2008-07-21,17:31:36
40.00048,116.378984,0,238,39650.7303356482,2008-07-21,17:31:41
40.000515,116.378985,0,244,39650.7303935185,2008-07-21,17:31:46
40.000528,116.378933,0,250,39650.7304513889,2008-07-21,17:31:51
40.000542,116.378915,0,255,39650.7305092593,2008-07-21,17:31:56
40.000522,116.378962,0,254,39650.7305671296,2008-07-21,17:32:01
40.000527,116.378963,0,256,39650.730625,2008-07-21,17:32:06
40.000531,116.378962,0,258,39650.7306828704,2008-07-21,17:32:11
40.000531,116.378962,0,261,39650.7307407407,2008-07-21,17:32:16
40.000531,116.378962,0,261,39650.730775463,2008-07-21,17:32:19
40.000528,116.378965,0,263,39650.7307986111,2008-07-21,17:32:21
40.000512,116.378995,0,262,39650.7308564815,2008-07-21,17:32:26
40.000459,116.378991,0,261,39650.7309143519,2008-07-21,17:32:31
40.000447,116.378982,0,261,39650.7309722222,2008-07-21,17:32:36
40.000398,116.379018,0,263,39650.7310300926,2008-07-21,17:32:41
40.000381,116.378994,0,271,39650.731087963,2008-07-21,17:32:46
40.000392,116.379008,0,275,39650.7311458333,2008-07-21,17:32:51
40.000392,116.379008,0,275,39650.7311805556,2008-07-21,17:32:54
40.000384,116.379016,0,277,39650.7312037037,2008-07-21,17:32:56
40.000375,116.379024,0,279,39650.7312615741,2008-07-21,17:33:01
40.000375,116.379024,0,279,39650.7312962963,2008-07-21,17:33:04
40.000377,116.379032,0,281,39650.7313194444,2008-07-21,17:33:06
40.000375,116.379047,0,284,39650.7313773148,2008-07-21,17:33:11
40.000358,116.379096,0,287,39650.7314351852,2008-07-21,17:33:16
40.00039,116.379183,0,288,39650.7314930556,2008-07-21,17:33:21
40.000364,116.379174,0,294,39650.7315509259,2008-07-21,17:33:26
40.000353,116.379176,0,297,39650.7316087963,2008-07-21,17:33:31
40.000338,116.379183,0,301,39650.7316666667,2008-07-21,17:33:36
40.000302,116.379156,0,314,39650.731724537,2008-07-21,17:33:41
40.000302,116.379156,0,314,39650.7317592593,2008-07-21,17:33:44
40.0003,116.379154,0,314,39650.7317824074,2008-07-21,17:33:46
40.000285,116.379151,0,312,39650.7318402778,2008-07-21,17:33:51
40.000239,116.379132,0,320,39650.7318981481,2008-07-21,17:33:56
40.000252,116.379159,0,319,39650.7319560185,2008-07-21,17:34:01
40.00028,116.379191,0,315,39650.7320138889,2008-07-21,17:34:06
40.00028,116.379152,0,319,39650.7320717593,2008-07-21,17:34:11
40.000295,116.379122,0,319,39650.7321296296,2008-07-21,17:34:16
40.000321,116.379081,0,323,39650.7321875,2008-07-21,17:34:21
40.000332,116.37905,0,320,39650.7322453704,2008-07-21,17:34:26
40.000305,116.379024,0,317,39650.7323032407,2008-07-21,17:34:31
40.000303,116.378993,0,319,39650.7323611111,2008-07-21,17:34:36
40.000267,116.378971,0,321,39650.7324189815,2008-07-21,17:34:41
40.00026,116.378999,0,316,39650.7324768519,2008-07-21,17:34:46
40.000265,116.378987,0,317,39650.7325347222,2008-07-21,17:34:51
40.000265,116.378987,0,317,39650.7325694444,2008-07-21,17:34:54
40.000272,116.37898,0,319,39650.7325925926,2008-07-21,17:34:56
40.000285,116.378979,0,320,39650.732650463,2008-07-21,17:35:01
40.000292,116.378966,0,334,39650.7327083333,2008-07-21,17:35:06
40.000297,116.378965,0,339,39650.7327662037,2008-07-21,17:35:11
40.000296,116.378972,0,342,39650.7328240741,2008-07-21,17:35:16
40.000291,116.37898,0,346,39650.7328819444,2008-07-21,17:35:21
40.000285,116.378983,0,350,39650.7329398148,2008-07-21,17:35:26
40.000288,116.378984,0,354,39650.7329976852,2008-07-21,17:35:31
40.000288,116.378984,0,354,39650.7330324074,2008-07-21,17:35:34
40.000283,116.378992,0,358,39650.7330555556,2008-07-21,17:35:36
40.000274,116.379005,0,358,39650.7331134259,2008-07-21,17:35:41
40.000252,116.379038,0,359,39650.7331712963,2008-07-21,17:35:46
40.000237,116.379033,0,360,39650.7332291667,2008-07-21,17:35:51
40.000226,116.37903,0,361,39650.733287037,2008-07-21,17:35:56
40.000223,116.379057,0,364,39650.7333449074,2008-07-21,17:36:01
40.000209,116.379075,0,366,39650.7334027778,2008-07-21,17:36:06
40.000159,116.379081,0,365,39650.7334606481,2008-07-21,17:36:11
40.000075,116.37907,0,362,39650.7335185185,2008-07-21,17:36:16
40.000077,116.379059,0,359,39650.7335763889,2008-07-21,17:36:21
40.000074,116.379047,0,361,39650.7336342593,2008-07-21,17:36:26
40.000074,116.379047,0,361,39650.7336689815,2008-07-21,17:36:29
40.000079,116.37904,0,363,39650.7336921296,2008-07-21,17:36:31
40.000134,116.379051,0,364,39650.73375,2008-07-21,17:36:36
40.00023,116.379039,0,364,39650.7338078704,2008-07-21,17:36:41
40.000303,116.379018,0,367,39650.7338657407,2008-07-21,17:36:46
40.00036,116.37901,0,369,39650.7339236111,2008-07-21,17:36:51
40.000386,116.378998,0,368,39650.7339814815,2008-07-21,17:36:56
40.000377,116.37898,0,366,39650.7340393519,2008-07-21,17:37:01
40.000389,116.37898,0,363,39650.7340972222,2008-07-21,17:37:06
40.000322,116.378978,0,362,39650.7341550926,2008-07-21,17:37:11
40.000234,116.378977,0,360,39650.734212963,2008-07-21,17:37:16
40.000166,116.379022,0,359,39650.7342708333,2008-07-21,17:37:21
40.00006,116.379034,0,359,39650.7343287037,2008-07-21,17:37:26
39.999951,116.379026,0,358,39650.7343865741,2008-07-21,17:37:31
39.999899,116.379022,0,362,39650.7344444444,2008-07-21,17:37:36
39.999988,116.379004,0,356,39650.7345023148,2008-07-21,17:37:41
40.000039,116.379003,0,343,39650.7345601852,2008-07-21,17:37:46
40.000061,116.379026,0,334,39650.7346180556,2008-07-21,17:37:51
40.000154,116.379029,0,332,39650.7346759259,2008-07-21,17:37:56
40.00022,116.379019,0,323,39650.7347337963,2008-07-21,17:38:01
40.000172,116.379035,0,309,39650.7347916667,2008-07-21,17:38:06
40.000147,116.379049,0,303,39650.734849537,2008-07-21,17:38:11
40.000183,116.379058,0,296,39650.7349074074,2008-07-21,17:38:16
40.000269,116.379044,0,295,39650.7349652778,2008-07-21,17:38:21
40.000342,116.379056,0,295,39650.7350231481,2008-07-21,17:38:26
40.000367,116.379096,0,288,39650.7350810185,2008-07-21,17:38:31
40.000367,116.379102,0,282,39650.7351388889,2008-07-21,17:38:36
40.000367,116.379102,0,282,39650.7351736111,2008-07-21,17:38:39
40.000363,116.379102,0,282,39650.7351967593,2008-07-21,17:38:41
40.000333,116.379083,0,278,39650.7352546296,2008-07-21,17:38:46
40.000255,116.379073,0,275,39650.7353125,2008-07-21,17:38:51
40.000182,116.379054,0,272,39650.7353703704,2008-07-21,17:38:56
40.000182,116.379054,0,272,39650.7354050926,2008-07-21,17:38:59
40.00018,116.379048,0,265,39650.7354282407,2008-07-21,17:39:01
40.000192,116.379048,0,264,39650.7354861111,2008-07-21,17:39:06
40.00019,116.379049,0,263,39650.7355439815,2008-07-21,17:39:11
40.00019,116.379049,0,263,39650.7355787037,2008-07-21,17:39:14
40.000183,116.379052,0,263,39650.7356018518,2008-07-21,17:39:16
40.000267,116.37907,0,258,39650.7356597222,2008-07-21,17:39:21
40.000339,116.379096,0,255,39650.7357175926,2008-07-21,17:39:26
40.000371,116.379091,0,254,39650.735775463,2008-07-21,17:39:31
40.000385,116.379095,0,250,39650.7358333333,2008-07-21,17:39:36
40.000385,116.379095,0,250,39650.7358680556,2008-07-21,17:39:39
40.000387,116.379096,0,249,39650.7358912037,2008-07-21,17:39:41
40.000451,116.379086,0,247,39650.7359490741,2008-07-21,17:39:46
40.00052,116.379069,0,244,39650.7360069444,2008-07-21,17:39:51
40.000523,116.379098,0,238,39650.7360648148,2008-07-21,17:39:56
40.000511,116.379109,0,237,39650.7361226852,2008-07-21,17:40:01
40.000511,116.379109,0,237,39650.7361574074,2008-07-21,17:40:04
40.000509,116.379108,0,236,39650.7361805556,2008-07-21,17:40:06
40.000558,116.37908,0,234,39650.7362384259,2008-07-21,17:40:11
40.000564,116.379057,0,235,39650.7362962963,2008-07-21,17:40:16
40.000564,116.379057,0,235,39650.7363310185,2008-07-21,17:40:19
40.00057,116.379055,0,234,39650.7363541667,2008-07-21,17:40:21
40.000579,116.379053,0,234,39650.736412037,2008-07-21,17:40:26
40.000579,116.379053,0,234,39650.7364467593,2008-07-21,17:40:29
40.000583,116.379052,0,233,39650.7364699074,2008-07-21,17:40:31
40.000535,116.37908,0,233,39650.7365277778,2008-07-21,17:40:36
40.000507,116.379095,0,232,39650.7365856481,2008-07-21,17:40:41
40.000483,116.379083,0,232,39650.7366435185,2008-07-21,17:40:46
40.000419,116.379085,0,230,39650.7367013889,2008-07-21,17:40:51
40.000396,116.379084,0,228,39650.7367592593,2008-07-21,17:40:56
40.000403,116.379068,0,228,39650.7368171296,2008-07-21,17:41:01
40.000393,116.379071,0,228,39650.736875,2008-07-21,17:41:06
40.000382,116.379073,0,228,39650.7369328704,2008-07-21,17:41:11
40.000374,116.379074,0,228,39650.7369907407,2008-07-21,17:41:16
40.000366,116.379076,0,228,39650.7370486111,2008-07-21,17:41:21
40.00037,116.379075,0,228,39650.7371064815,2008-07-21,17:41:26
40.00037,116.379074,0,228,39650.7371643518,2008-07-21,17:41:31
40.000367,116.379076,0,228,39650.7372222222,2008-07-21,17:41:36
40.000366,116.379078,0,228,39650.7372800926,2008-07-21,17:41:41
40.000366,116.379079,0,228,39650.737337963,2008-07-21,17:41:46
40.00037,116.379079,0,228,39650.7373958333,2008-07-21,17:41:51
40.000372,116.379079,0,228,39650.7374537037,2008-07-21,17:41:56
40.000374,116.379079,0,228,39650.7375115741,2008-07-21,17:42:01
40.000374,116.379079,0,228,39650.7375462963,2008-07-21,17:42:04
40.00038,116.379079,0,228,39650.7375694444,2008-07-21,17:42:06
40.000399,116.37908,0,230,39650.7376273148,2008-07-21,17:42:11
40.000395,116.379081,0,231,39650.7376851852,2008-07-21,17:42:16
40.000395,116.379081,0,231,39650.7377199074,2008-07-21,17:42:19
40.000393,116.379083,0,231,39650.7377430556,2008-07-21,17:42:21
40.000395,116.379102,0,230,39650.7378009259,2008-07-21,17:42:26
40.000396,116.379113,0,229,39650.7378587963,2008-07-21,17:42:31
40.000396,116.379139,0,228,39650.7379166667,2008-07-21,17:42:36
40.000396,116.379139,0,228,39650.7379513889,2008-07-21,17:42:39
40.00039,116.379147,0,227,39650.737974537,2008-07-21,17:42:41
40.000365,116.379172,0,221,39650.7380324074,2008-07-21,17:42:46
40.000342,116.379184,0,215,39650.7380902778,2008-07-21,17:42:51
40.000306,116.379184,0,213,39650.7381481482,2008-07-21,17:42:56
40.000266,116.379188,0,205,39650.7382060185,2008-07-21,17:43:01
40.000233,116.379208,0,198,39650.7382638889,2008-07-21,17:43:06
40.000195,116.379219,0,192,39650.7383217593,2008-07-21,17:43:11
40.000128,116.379246,0,183,39650.7383796296,2008-07-21,17:43:16
40.000031,116.379258,0,176,39650.7384375,2008-07-21,17:43:21
39.99996,116.379236,0,174,39650.7384953704,2008-07-21,17:43:26
39.999965,116.379221,0,168,39650.7385532407,2008-07-21,17:43:31
39.999962,116.379198,0,167,39650.7386111111,2008-07-21,17:43:36
39.999899,116.379201,0,167,39650.7386689815,2008-07-21,17:43:41
39.999871,116.379253,0,161,39650.7387268519,2008-07-21,17:43:46
39.999827,116.379253,0,158,39650.7387847222,2008-07-21,17:43:51
39.99977,116.379235,0,157,39650.7388425926,2008-07-21,17:43:56
39.999877,116.379222,0,155,39650.738900463,2008-07-21,17:44:01
40.000198,116.379127,0,153,39650.7389583333,2008-07-21,17:44:06
40.000343,116.379063,0,155,39650.7390162037,2008-07-21,17:44:11
40.000382,116.379087,0,155,39650.7390740741,2008-07-21,17:44:16
40.000478,116.379051,0,158,39650.7391319444,2008-07-21,17:44:21
40.000503,116.379009,0,165,39650.7391898148,2008-07-21,17:44:26
40.00046,116.379021,0,167,39650.7392476852,2008-07-21,17:44:31
40.00045,116.379029,0,167,39650.7393055556,2008-07-21,17:44:36
40.000371,116.379056,0,167,39650.7393634259,2008-07-21,17:44:41
40.000311,116.379091,0,166,39650.7394212963,2008-07-21,17:44:46
40.000278,116.379109,0,165,39650.7394791667,2008-07-21,17:44:51
40.000216,116.379107,0,166,39650.739537037,2008-07-21,17:44:56
40.000161,116.379136,0,163,39650.7395949074,2008-07-21,17:45:01
40.000148,116.379134,0,161,39650.7396527778,2008-07-21,17:45:06
40.00016,116.379122,0,161,39650.7397106481,2008-07-21,17:45:11
40.00016,116.379122,0,161,39650.7397453704,2008-07-21,17:45:14
40.000161,116.379122,0,160,39650.7397685185,2008-07-21,17:45:16
40.000151,116.379124,0,160,39650.7398263889,2008-07-21,17:45:21
40.000108,116.379165,0,156,39650.7398842593,2008-07-21,17:45:26
40.000085,116.379178,0,154,39650.7399421296,2008-07-21,17:45:31
40.000343,116.37912,0,193,39650.7430671296,2008-07-21,17:50:01
40.000449,116.379055,0,200,39650.743125,2008-07-21,17:50:06
40.000467,116.379028,0,204,39650.7431828704,2008-07-21,17:50:11
40.000487,116.379054,0,209,39650.7432407407,2008-07-21,17:50:16
40.000505,116.379051,0,212,39650.7432986111,2008-07-21,17:50:21
40.000472,116.379057,0,212,39650.7433564815,2008-07-21,17:50:26
40.000456,116.379096,0,210,39650.7434143518,2008-07-21,17:50:31
40.000411,116.379099,0,212,39650.7434722222,2008-07-21,17:50:36
40.000364,116.379092,0,214,39650.7435300926,2008-07-21,17:50:41
40.000357,116.379123,0,214,39650.743587963,2008-07-21,17:50:46
40.000353,116.379124,0,214,39650.7436458333,2008-07-21,17:50:51
40.000353,116.379124,0,214,39650.7436805556,2008-07-21,17:50:54
40.000351,116.379123,0,214,39650.7437037037,2008-07-21,17:50:56
40.000387,116.379147,0,217,39650.7437615741,2008-07-21,17:51:01
40.000387,116.379128,0,219,39650.7438194444,2008-07-21,17:51:06
40.000388,116.379126,0,220,39650.7438773148,2008-07-21,17:51:11
40.000388,116.379126,0,220,39650.743912037,2008-07-21,17:51:14
40.00038,116.379128,0,221,39650.7439351852,2008-07-21,17:51:16
40.000352,116.379129,0,221,39650.7439930556,2008-07-21,17:51:21
40.000295,116.379112,0,221,39650.7440509259,2008-07-21,17:51:26
40.000285,116.379114,0,221,39650.7441087963,2008-07-21,17:51:31
40.000196,116.379119,0,222,39650.7441666667,2008-07-21,17:51:36
40.000158,116.379133,0,222,39650.744224537,2008-07-21,17:51:41
40.000171,116.379148,0,224,39650.7442824074,2008-07-21,17:51:46
40.000169,116.379147,0,224,39650.7443402778,2008-07-21,17:51:51
40.000168,116.379147,0,224,39650.7443981481,2008-07-21,17:51:56
40.000174,116.379146,0,224,39650.7444560185,2008-07-21,17:52:01
40.00018,116.379145,0,224,39650.7445138889,2008-07-21,17:52:06
40.000175,116.379146,0,225,39650.7445717593,2008-07-21,17:52:11
40.000175,116.379146,0,225,39650.7446064815,2008-07-21,17:52:14
40.000174,116.379148,0,225,39650.7446296296,2008-07-21,17:52:16
40.000173,116.379123,0,224,39650.7446875,2008-07-21,17:52:21
40.000173,116.379109,0,224,39650.7447453704,2008-07-21,17:52:26
40.000188,116.379121,0,224,39650.7448032407,2008-07-21,17:52:31
40.000201,116.379144,0,226,39650.7448611111,2008-07-21,17:52:36
40.000201,116.379144,0,226,39650.7448958333,2008-07-21,17:52:39
40.0002,116.379143,0,227,39650.7449189815,2008-07-21,17:52:41
40.000231,116.379145,0,226,39650.7449768518,2008-07-21,17:52:46
40.000242,116.379143,0,225,39650.7450347222,2008-07-21,17:52:51
40.000263,116.37913,0,226,39650.7450925926,2008-07-21,17:52:56
40.000299,116.379115,0,226,39650.745150463,2008-07-21,17:53:01
40.000295,116.379118,0,226,39650.7452083333,2008-07-21,17:53:06
40.000295,116.379118,0,225,39650.7452662037,2008-07-21,17:53:11
40.000291,116.37912,0,225,39650.7453240741,2008-07-21,17:53:16
40.000284,116.379121,0,225,39650.7453819444,2008-07-21,17:53:21
40.000284,116.379121,0,225,39650.7454166667,2008-07-21,17:53:24
40.000281,116.379122,0,225,39650.7454398148,2008-07-21,17:53:26
40.000235,116.379148,0,224,39650.7454976852,2008-07-21,17:53:31
40.00019,116.379174,0,222,39650.7455555556,2008-07-21,17:53:36
40.000163,116.379166,0,221,39650.7456134259,2008-07-21,17:53:41
40.000113,116.379185,0,222,39650.7456712963,2008-07-21,17:53:46
40.000073,116.379182,0,220,39650.7457291667,2008-07-21,17:53:51
40.000058,116.379181,0,219,39650.745787037,2008-07-21,17:53:56
40.000039,116.379168,0,218,39650.7458449074,2008-07-21,17:54:01
40.000087,116.379143,0,217,39650.7459027778,2008-07-21,17:54:06
40.000087,116.379143,0,217,39650.7459375,2008-07-21,17:54:09
40.000084,116.379143,0,216,39650.7459606482,2008-07-21,17:54:11
40.000075,116.379149,0,216,39650.7460185185,2008-07-21,17:54:16
40.000077,116.379156,0,216,39650.7460763889,2008-07-21,17:54:21
40.000077,116.379156,0,216,39650.7461111111,2008-07-21,17:54:24
40.000079,116.379155,0,216,39650.7461342593,2008-07-21,17:54:26
40.00007,116.379157,0,216,39650.7461921296,2008-07-21,17:54:31
40.000149,116.379121,0,185,39650.7581712963,2008-07-21,18:11:46
40.000367,116.379127,0,183,39650.7582291667,2008-07-21,18:11:51
40.000485,116.37915,0,181,39650.758287037,2008-07-21,18:11:56
40.000445,116.379147,0,179,39650.7583449074,2008-07-21,18:12:01
40.000406,116.379139,0,179,39650.7584027778,2008-07-21,18:12:06
40.000401,116.379139,0,178,39650.7584606481,2008-07-21,18:12:11
40.000398,116.37914,0,177,39650.7585185185,2008-07-21,18:12:16
40.000405,116.379139,0,177,39650.7585763889,2008-07-21,18:12:21
40.0004,116.37914,0,177,39650.7586342593,2008-07-21,18:12:26
40.000392,116.379141,0,177,39650.7586921296,2008-07-21,18:12:31
40.000392,116.379141,0,177,39650.7587268518,2008-07-21,18:12:34
40.000389,116.37914,0,177,39650.75875,2008-07-21,18:12:36
40.00038,116.37914,0,177,39650.7588078704,2008-07-21,18:12:41
40.000373,116.37914,0,177,39650.7588657407,2008-07-21,18:12:46
40.000366,116.379141,0,177,39650.7589236111,2008-07-21,18:12:51
40.000362,116.37914,0,178,39650.7589814815,2008-07-21,18:12:56
40.000356,116.379141,0,178,39650.7590393518,2008-07-21,18:13:01
40.000359,116.37914,0,178,39650.7590972222,2008-07-21,18:13:06
40.000359,116.379139,0,178,39650.7591550926,2008-07-21,18:13:11
40.000358,116.379138,0,178,39650.759212963,2008-07-21,18:13:16
40.000358,116.379138,0,178,39650.7592476852,2008-07-21,18:13:19
40.000354,116.379137,0,178,39650.7592708333,2008-07-21,18:13:21
40.000268,116.379121,0,177,39650.7593287037,2008-07-21,18:13:26
40.000232,116.379101,0,179,39650.7593865741,2008-07-21,18:13:31
40.000169,116.379039,0,182,39650.7594444444,2008-07-21,18:13:36
40.000109,116.379036,0,183,39650.7595023148,2008-07-21,18:13:41
40.0001,116.379053,0,184,39650.7595601852,2008-07-21,18:13:46
40.000129,116.379052,0,185,39650.7596180556,2008-07-21,18:13:51
40.000126,116.379075,0,186,39650.7596759259,2008-07-21,18:13:56
40.000126,116.379075,0,186,39650.7597106481,2008-07-21,18:13:59
40.000134,116.37908,0,186,39650.7597337963,2008-07-21,18:14:01
40.000205,116.379066,0,182,39650.7597916667,2008-07-21,18:14:06
40.000292,116.379065,0,175,39650.759849537,2008-07-21,18:14:11
40.000359,116.379067,0,167,39650.7599074074,2008-07-21,18:14:16
40.000355,116.379037,0,165,39650.7599652778,2008-07-21,18:14:21
40.000355,116.379037,0,165,39650.76,2008-07-21,18:14:24
40.000356,116.379031,0,165,39650.7600231481,2008-07-21,18:14:26
40.00036,116.379018,0,172,39650.7600810185,2008-07-21,18:14:31
40.000328,116.379004,0,177,39650.7601388889,2008-07-21,18:14:36
40.000328,116.379004,0,177,39650.7601736111,2008-07-21,18:14:39
40.000326,116.379003,0,178,39650.7601967593,2008-07-21,18:14:41
40.000317,116.379003,0,179,39650.7602546296,2008-07-21,18:14:46
40.000296,116.379001,0,184,39650.7603125,2008-07-21,18:14:51
40.000238,116.378999,0,189,39650.7603703704,2008-07-21,18:14:56
40.000144,116.379018,0,191,39650.7604282407,2008-07-21,18:15:01
40.000067,116.379059,0,193,39650.7604861111,2008-07-21,18:15:06
40.000032,116.37907,0,198,39650.7605439815,2008-07-21,18:15:11
40.000018,116.379077,0,202,39650.7606018518,2008-07-21,18:15:16
40.000053,116.379098,0,204,39650.7606597222,2008-07-21,18:15:21
40.000089,116.379101,0,206,39650.7607175926,2008-07-21,18:15:26
40.000138,116.379105,0,209,39650.760775463,2008-07-21,18:15:31
40.000195,116.379091,0,215,39650.7608333333,2008-07-21,18:15:36
40.00023,116.379095,0,225,39650.7608912037,2008-07-21,18:15:41
40.00025,116.379106,0,231,39650.7609490741,2008-07-21,18:15:46
40.000276,116.379088,0,238,39650.7610069444,2008-07-21,18:15:51
40.000269,116.379089,0,239,39650.7610648148,2008-07-21,18:15:56
40.000263,116.37909,0,240,39650.7611226852,2008-07-21,18:16:01
40.000263,116.37909,0,240,39650.7611574074,2008-07-21,18:16:04
40.00026,116.379091,0,240,39650.7611805556,2008-07-21,18:16:06
40.00029,116.379075,0,241,39650.7612384259,2008-07-21,18:16:11
40.000312,116.379099,0,241,39650.7612962963,2008-07-21,18:16:16
40.00035,116.379129,0,238,39650.7613541667,2008-07-21,18:16:21
40.000375,116.379131,0,236,39650.761412037,2008-07-21,18:16:26
40.000388,116.379151,0,229,39650.7614699074,2008-07-21,18:16:31
40.000428,116.379195,0,222,39650.7615277778,2008-07-21,18:16:36
40.000428,116.379195,0,222,39650.7615625,2008-07-21,18:16:39
40.000427,116.379196,0,217,39650.7615856482,2008-07-21,18:16:41
40.000414,116.379195,0,214,39650.7616435185,2008-07-21,18:16:46
40.000416,116.379189,0,211,39650.7617013889,2008-07-21,18:16:51
40.000416,116.379189,0,211,39650.7617361111,2008-07-21,18:16:54
40.000414,116.379183,0,209,39650.7617592593,2008-07-21,18:16:56
40.000405,116.379185,0,208,39650.7618171296,2008-07-21,18:17:01
40.000404,116.379186,0,208,39650.761875,2008-07-21,18:17:06
40.000404,116.379186,0,208,39650.7619097222,2008-07-21,18:17:09
40.000398,116.379187,0,208,39650.7619328704,2008-07-21,18:17:11
40.000343,116.379179,0,206,39650.7619907407,2008-07-21,18:17:16
40.000343,116.379148,0,205,39650.7620486111,2008-07-21,18:17:21
40.000352,116.379114,0,205,39650.7621064815,2008-07-21,18:17:26
40.000356,116.379069,0,210,39650.7621643519,2008-07-21,18:17:31
40.000386,116.378984,0,222,39650.7622222222,2008-07-21,18:17:36
40.000391,116.378972,0,226,39650.7622800926,2008-07-21,18:17:41
40.000393,116.378952,0,232,39650.762337963,2008-07-21,18:17:46
40.000397,116.378944,0,237,39650.7623958333,2008-07-21,18:17:51
40.000397,116.378944,0,237,39650.7624305556,2008-07-21,18:17:54
40.000399,116.378944,0,239,39650.7624537037,2008-07-21,18:17:56
40.000441,116.378977,0,247,39650.7625115741,2008-07-21,18:18:01
40.000467,116.378997,0,258,39650.7625694444,2008-07-21,18:18:06
40.000471,116.378998,0,260,39650.7626273148,2008-07-21,18:18:11
40.000477,116.378998,0,262,39650.7626851852,2008-07-21,18:18:16
40.000477,116.378998,0,262,39650.7627199074,2008-07-21,18:18:19
40.000469,116.379,0,263,39650.7627430556,2008-07-21,18:18:21
40.000338,116.37909,0,260,39650.7628009259,2008-07-21,18:18:26
40.000245,116.379143,0,257,39650.7628587963,2008-07-21,18:18:31
40.000222,116.379172,0,252,39650.7629166667,2008-07-21,18:18:36
40.000214,116.379173,0,252,39650.762974537,2008-07-21,18:18:41
40.000214,116.379173,0,252,39650.7630092593,2008-07-21,18:18:44
40.000206,116.379175,0,252,39650.7630324074,2008-07-21,18:18:46
40.000151,116.379185,0,251,39650.7630902778,2008-07-21,18:18:51
40.000137,116.379168,0,252,39650.7631481481,2008-07-21,18:18:56
40.000134,116.379167,0,252,39650.7632060185,2008-07-21,18:19:01
40.000134,116.379167,0,252,39650.7632407407,2008-07-21,18:19:04
40.000127,116.379169,0,252,39650.7632638889,2008-07-21,18:19:06
40.000116,116.37917,0,252,39650.7633217593,2008-07-21,18:19:11
40.000116,116.37917,0,252,39650.7633796296,2008-07-21,18:19:16
40.000113,116.37917,0,252,39650.7634375,2008-07-21,18:19:21
40.000113,116.379169,0,252,39650.7634953704,2008-07-21,18:19:26
40.000121,116.379166,0,252,39650.7635532407,2008-07-21,18:19:31
40.000121,116.379166,0,252,39650.763587963,2008-07-21,18:19:34
40.000125,116.379165,0,253,39650.7636111111,2008-07-21,18:19:36
40.000135,116.379158,0,255,39650.7636689815,2008-07-21,18:19:41
40.000135,116.379158,0,255,39650.7637037037,2008-07-21,18:19:44
40.000142,116.379158,0,260,39650.7637268519,2008-07-21,18:19:46
40.000151,116.379157,0,262,39650.7637847222,2008-07-21,18:19:51
40.000155,116.379157,0,263,39650.7638425926,2008-07-21,18:19:56
40.000152,116.379155,0,264,39650.763900463,2008-07-21,18:20:01
40.000152,116.379155,0,264,39650.7639351852,2008-07-21,18:20:04
40.000151,116.379154,0,265,39650.7639583333,2008-07-21,18:20:06
40.00018,116.37913,0,266,39650.7640162037,2008-07-21,18:20:11
40.000191,116.379127,0,266,39650.7640740741,2008-07-21,18:20:16
40.000189,116.379128,0,266,39650.7641319444,2008-07-21,18:20:21
40.000185,116.379128,0,265,39650.7641898148,2008-07-21,18:20:26
40.000187,116.379125,0,265,39650.7642476852,2008-07-21,18:20:31
40.000192,116.379124,0,266,39650.7643055556,2008-07-21,18:20:36
40.000192,116.379124,0,266,39650.7643402778,2008-07-21,18:20:39
40.000197,116.379122,0,266,39650.7643634259,2008-07-21,18:20:41
40.000193,116.379101,0,265,39650.7644212963,2008-07-21,18:20:46
40.000195,116.379086,0,266,39650.7644791667,2008-07-21,18:20:51
40.000199,116.379084,0,266,39650.764537037,2008-07-21,18:20:56
40.000199,116.379084,0,266,39650.7645717593,2008-07-21,18:20:59
40.000204,116.379082,0,266,39650.7645949074,2008-07-21,18:21:01
40.000278,116.37904,0,268,39650.7646527778,2008-07-21,18:21:06
40.000341,116.379018,0,272,39650.7647106481,2008-07-21,18:21:11
40.000342,116.379013,0,273,39650.7647685185,2008-07-21,18:21:16
40.00035,116.37901,0,273,39650.7648263889,2008-07-21,18:21:21
40.00035,116.37901,0,273,39650.7648611111,2008-07-21,18:21:24
40.000352,116.379009,0,274,39650.7648842593,2008-07-21,18:21:26
40.000343,116.37901,0,274,39650.7649421296,2008-07-21,18:21:31
40.000273,116.379005,0,281,39650.765,2008-07-21,18:21:36
40.000247,116.378989,0,291,39650.7650578704,2008-07-21,18:21:41
40.000218,116.378999,0,292,39650.7651157407,2008-07-21,18:21:46
40.000114,116.379035,0,296,39650.7651736111,2008-07-21,18:21:51
40.000078,116.379033,0,300,39650.7652314815,2008-07-21,18:21:56
40.00005,116.379078,0,302,39650.7652893519,2008-07-21,18:22:01
40.000023,116.37912,0,304,39650.7653472222,2008-07-21,18:22:06
40.000008,116.379127,0,304,39650.7654050926,2008-07-21,18:22:11
40.000008,116.379127,0,304,39650.7654398148,2008-07-21,18:22:14
40.000003,116.379128,0,304,39650.765462963,2008-07-21,18:22:16
40.000009,116.379155,0,303,39650.7655208333,2008-07-21,18:22:21
40,116.379193,0,302,39650.7655787037,2008-07-21,18:22:26
39.999999,116.379195,0,302,39650.7656365741,2008-07-21,18:22:31
39.999994,116.379197,0,303,39650.7656944444,2008-07-21,18:22:36
39.999991,116.379198,0,303,39650.7657523148,2008-07-21,18:22:41
39.999985,116.379198,0,303,39650.7658101852,2008-07-21,18:22:46
39.999992,116.379197,0,303,39650.7658680556,2008-07-21,18:22:51
39.999998,116.379195,0,304,39650.7659259259,2008-07-21,18:22:56
40.000003,116.379195,0,304,39650.7659837963,2008-07-21,18:23:01
40.000003,116.379195,0,304,39650.7660185185,2008-07-21,18:23:04
40.00001,116.379194,0,303,39650.7660416667,2008-07-21,18:23:06
40.000077,116.37919,0,298,39650.766099537,2008-07-21,18:23:11
40.000077,116.37919,0,298,39650.7661342593,2008-07-21,18:23:14
40.000084,116.37919,0,298,39650.7661574074,2008-07-21,18:23:16
40.000094,116.379189,0,296,39650.7662152778,2008-07-21,18:23:21
40.000105,116.379187,0,295,39650.7662731481,2008-07-21,18:23:26
40.000105,116.379185,0,294,39650.7663310185,2008-07-21,18:23:31
40.000109,116.379182,0,293,39650.7663888889,2008-07-21,18:23:36
40.000109,116.379182,0,293,39650.7664236111,2008-07-21,18:23:39
40.000114,116.379179,0,293,39650.7664467593,2008-07-21,18:23:41
40.000138,116.379166,0,294,39650.7665046296,2008-07-21,18:23:46
40.000151,116.37913,0,298,39650.7665625,2008-07-21,18:23:51
40.000152,116.379129,0,298,39650.7666203704,2008-07-21,18:23:56
40.000155,116.379129,0,299,39650.7666782407,2008-07-21,18:24:01
40.000154,116.379129,0,299,39650.7667361111,2008-07-21,18:24:06
40.000156,116.379129,0,299,39650.7667939815,2008-07-21,18:24:11
40.000152,116.37913,0,300,39650.7668518518,2008-07-21,18:24:16
40.000147,116.37913,0,300,39650.7669097222,2008-07-21,18:24:21
40.000147,116.37913,0,300,39650.7669444444,2008-07-21,18:24:24
40.000154,116.379129,0,300,39650.7669675926,2008-07-21,18:24:26
40.000163,116.379127,0,300,39650.767025463,2008-07-21,18:24:31
40.000164,116.379126,0,301,39650.7670833333,2008-07-21,18:24:36
40.000166,116.379125,0,301,39650.7671412037,2008-07-21,18:24:41
40.000164,116.379124,0,302,39650.7671990741,2008-07-21,18:24:46
40.000163,116.379124,0,302,39650.7672569444,2008-07-21,18:24:51
40.000161,116.379123,0,302,39650.7673148148,2008-07-21,18:24:56
40.000168,116.379121,0,303,39650.7673726852,2008-07-21,18:25:01
40.000169,116.379119,0,303,39650.7674305556,2008-07-21,18:25:06
40.000169,116.379119,0,303,39650.7674652778,2008-07-21,18:25:09
40.000169,116.379119,0,303,39650.7674884259,2008-07-21,18:25:11
40.000247,116.379105,0,304,39650.7675462963,2008-07-21,18:25:16
40.000301,116.379109,0,305,39650.7676041667,2008-07-21,18:25:21
40.000315,116.379099,0,303,39650.767662037,2008-07-21,18:25:26
40.000315,116.379099,0,303,39650.7676967593,2008-07-21,18:25:29
40.000318,116.379096,0,304,39650.7677199074,2008-07-21,18:25:31
40.000308,116.379098,0,304,39650.7677777778,2008-07-21,18:25:36
40.000298,116.3791,0,303,39650.7678356481,2008-07-21,18:25:41
40.000219,116.379175,0,305,39650.7678935185,2008-07-21,18:25:46
40.000187,116.379203,0,307,39650.7679513889,2008-07-21,18:25:51
40.000187,116.37921,0,310,39650.7680092593,2008-07-21,18:25:56
40.000191,116.379214,0,312,39650.7680671296,2008-07-21,18:26:01
40.000197,116.379212,0,313,39650.768125,2008-07-21,18:26:06
40.000191,116.379215,0,313,39650.7681828704,2008-07-21,18:26:11
40.000195,116.379214,0,313,39650.7682407407,2008-07-21,18:26:16
40.0002,116.379214,0,313,39650.7682986111,2008-07-21,18:26:21
40.0002,116.379215,0,314,39650.7683564815,2008-07-21,18:26:26
40.000204,116.379215,0,314,39650.7684143518,2008-07-21,18:26:31
40.000204,116.379217,0,314,39650.7684722222,2008-07-21,18:26:36
40.000205,116.379218,0,314,39650.7685300926,2008-07-21,18:26:41
40.000201,116.37922,0,314,39650.768587963,2008-07-21,18:26:46
40.000193,116.379223,0,314,39650.7686458333,2008-07-21,18:26:51
40.000193,116.379223,0,314,39650.7686805556,2008-07-21,18:26:54
40.000186,116.379227,0,314,39650.7687037037,2008-07-21,18:26:56
40.000158,116.379272,0,315,39650.7687615741,2008-07-21,18:27:01
40.00015,116.379284,0,315,39650.7688194444,2008-07-21,18:27:06
40.000122,116.379325,0,314,39650.7688773148,2008-07-21,18:27:11
40.000119,116.379337,0,313,39650.7689351852,2008-07-21,18:27:16
40.0001,116.379373,0,313,39650.7689930556,2008-07-21,18:27:21
40.000092,116.379375,0,313,39650.7690509259,2008-07-21,18:27:26
40.000086,116.379377,0,313,39650.7691087963,2008-07-21,18:27:31
40.000086,116.379377,0,313,39650.7691435185,2008-07-21,18:27:34
40.000089,116.379378,0,313,39650.7691666667,2008-07-21,18:27:36
40.000148,116.379373,0,312,39650.769224537,2008-07-21,18:27:41
40.000188,116.37942,0,311,39650.7692824074,2008-07-21,18:27:46
40.000197,116.379437,0,312,39650.7693402778,2008-07-21,18:27:51
40.000197,116.379437,0,312,39650.769375,2008-07-21,18:27:54
40.000203,116.379436,0,313,39650.7693981482,2008-07-21,18:27:56
40.000213,116.379435,0,315,39650.7694560185,2008-07-21,18:28:01
40.000222,116.379434,0,318,39650.7695138889,2008-07-21,18:28:06
40.000243,116.379446,0,324,39650.7695717593,2008-07-21,18:28:11
40.000248,116.379445,0,327,39650.7696296296,2008-07-21,18:28:16
40.000253,116.379445,0,329,39650.7696875,2008-07-21,18:28:21
40.000254,116.379444,0,332,39650.7697453704,2008-07-21,18:28:26
40.000254,116.379444,0,332,39650.7697800926,2008-07-21,18:28:29
40.000258,116.379441,0,333,39650.7698032407,2008-07-21,18:28:31
40.000272,116.379439,0,338,39650.7698611111,2008-07-21,18:28:36
40.000276,116.379416,0,340,39650.7699189815,2008-07-21,18:28:41
40.000273,116.379415,0,341,39650.7699768519,2008-07-21,18:28:46
40.000269,116.379413,0,341,39650.7700347222,2008-07-21,18:28:51
40.000265,116.379413,0,341,39650.7700925926,2008-07-21,18:28:56
40.000267,116.379409,0,342,39650.770150463,2008-07-21,18:29:01
40.000271,116.379407,0,342,39650.7702083333,2008-07-21,18:29:06
40.00027,116.379407,0,341,39650.7702662037,2008-07-21,18:29:11
40.000274,116.379404,0,341,39650.7703240741,2008-07-21,18:29:16
40.000273,116.379404,0,341,39650.7703819444,2008-07-21,18:29:21
40.000273,116.379404,0,341,39650.7704166667,2008-07-21,18:29:24
40.000267,116.379406,0,342,39650.7704398148,2008-07-21,18:29:26
40.000227,116.379416,0,340,39650.7704976852,2008-07-21,18:29:31
40.000179,116.379421,0,337,39650.7705555556,2008-07-21,18:29:36
40.00011,116.379743,0,354,39650.7737962963,2008-07-21,18:34:16
40.000037,116.379801,0,351,39650.7738541667,2008-07-21,18:34:21
40.000019,116.379798,0,347,39650.773912037,2008-07-21,18:34:26
40.000023,116.37977,0,345,39650.7739699074,2008-07-21,18:34:31
40.000022,116.379769,0,344,39650.7740277778,2008-07-21,18:34:36
40.000024,116.379766,0,344,39650.7740856481,2008-07-21,18:34:41
40.000027,116.379762,0,343,39650.7741435185,2008-07-21,18:34:46
40.000034,116.379757,0,343,39650.7742013889,2008-07-21,18:34:51
40.000038,116.379753,0,342,39650.7742592593,2008-07-21,18:34:56
40.000044,116.37975,0,342,39650.7743171296,2008-07-21,18:35:01
40.00005,116.379746,0,342,39650.774375,2008-07-21,18:35:06
40.00005,116.379746,0,342,39650.7744097222,2008-07-21,18:35:09
40.000057,116.379743,0,341,39650.7744328704,2008-07-21,18:35:11
40.000067,116.379698,0,337,39650.7744907407,2008-07-21,18:35:16
40.00007,116.379696,0,336,39650.7745486111,2008-07-21,18:35:21
40.000074,116.379692,0,334,39650.7746064815,2008-07-21,18:35:26
40.000079,116.37969,0,334,39650.7746643518,2008-07-21,18:35:31
40.000083,116.379688,0,332,39650.7747222222,2008-07-21,18:35:36
40.000082,116.379686,0,331,39650.7747800926,2008-07-21,18:35:41
40.000083,116.379684,0,330,39650.774837963,2008-07-21,18:35:46
40.000083,116.379684,0,330,39650.7748726852,2008-07-21,18:35:49
40.000089,116.379682,0,329,39650.7748958333,2008-07-21,18:35:51
40.00014,116.37959,0,326,39650.7749537037,2008-07-21,18:35:56
40.000168,116.379534,0,317,39650.7750115741,2008-07-21,18:36:01
40.000169,116.379513,0,313,39650.7750694444,2008-07-21,18:36:06
40.000156,116.379525,0,310,39650.7751273148,2008-07-21,18:36:11
40.000147,116.379525,0,310,39650.7751851852,2008-07-21,18:36:16
40.000144,116.379525,0,309,39650.7752430556,2008-07-21,18:36:21
40.000148,116.379523,0,309,39650.7753009259,2008-07-21,18:36:26
40.000149,116.379522,0,309,39650.7753587963,2008-07-21,18:36:31
40.000141,116.379523,0,309,39650.7754166667,2008-07-21,18:36:36
40.000141,116.379523,0,309,39650.7754513889,2008-07-21,18:36:39
40.000147,116.379521,0,308,39650.775474537,2008-07-21,18:36:41
40.000156,116.379472,0,307,39650.7755324074,2008-07-21,18:36:46
40.000159,116.379455,0,307,39650.7755902778,2008-07-21,18:36:51
40.000159,116.379455,0,305,39650.7756481481,2008-07-21,18:36:56
40.000159,116.379455,0,305,39650.7756828704,2008-07-21,18:36:59
40.000161,116.379455,0,304,39650.7757060185,2008-07-21,18:37:01
40.000172,116.379452,0,303,39650.7757638889,2008-07-21,18:37:06
40.000175,116.37945,0,303,39650.7758217593,2008-07-21,18:37:11
40.000175,116.37945,0,303,39650.7758564815,2008-07-21,18:37:14
40.000175,116.379451,0,303,39650.7758796296,2008-07-21,18:37:16
40.000151,116.379454,0,307,39650.7759375,2008-07-21,18:37:21
40.000128,116.379445,0,305,39650.7759953704,2008-07-21,18:37:26
40.00012,116.379471,0,303,39650.7760532407,2008-07-21,18:37:31
40.00012,116.379471,0,303,39650.776087963,2008-07-21,18:37:34
40.000117,116.379473,0,303,39650.7761111111,2008-07-21,18:37:36
40.000109,116.379494,0,302,39650.7761689815,2008-07-21,18:37:41
40.000109,116.379494,0,302,39650.7762037037,2008-07-21,18:37:44
40.000113,116.379492,0,302,39650.7762268518,2008-07-21,18:37:46
40.000229,116.379422,0,304,39650.7762847222,2008-07-21,18:37:51
40.00033,116.379375,0,304,39650.7763425926,2008-07-21,18:37:56
40.000395,116.379324,0,303,39650.776400463,2008-07-21,18:38:01
40.000398,116.379323,0,303,39650.7764583333,2008-07-21,18:38:06
40.000399,116.379323,0,303,39650.7765162037,2008-07-21,18:38:11
40.000399,116.379323,0,303,39650.7765509259,2008-07-21,18:38:14
40.000395,116.379322,0,303,39650.7765740741,2008-07-21,18:38:16
40.000346,116.379332,0,305,39650.7766319444,2008-07-21,18:38:21
40.000357,116.379332,0,306,39650.7766898148,2008-07-21,18:38:26
40.000357,116.379332,0,306,39650.776724537,2008-07-21,18:38:29
40.000365,116.37933,0,306,39650.7767476852,2008-07-21,18:38:31
40.000356,116.379332,0,306,39650.7768055556,2008-07-21,18:38:36
40.000352,116.379333,0,306,39650.7768634259,2008-07-21,18:38:41
40.00036,116.379331,0,306,39650.7769212963,2008-07-21,18:38:46
40.000366,116.37933,0,305,39650.7769791667,2008-07-21,18:38:51
40.000361,116.379332,0,305,39650.777037037,2008-07-21,18:38:56
40.000357,116.379334,0,305,39650.7770949074,2008-07-21,18:39:01
40.000355,116.379333,0,305,39650.7771527778,2008-07-21,18:39:06
40.000362,116.379332,0,305,39650.7772106482,2008-07-21,18:39:11
40.000357,116.379334,0,305,39650.7772685185,2008-07-21,18:39:16
40.000355,116.379335,0,305,39650.7773263889,2008-07-21,18:39:21
40.000356,116.379334,0,304,39650.7773842593,2008-07-21,18:39:26
40.000359,116.379334,0,304,39650.7774421296,2008-07-21,18:39:31
40.000359,116.379334,0,304,39650.7774768519,2008-07-21,18:39:34
40.000362,116.379334,0,304,39650.7775,2008-07-21,18:39:36
40.000375,116.379351,0,304,39650.7775578704,2008-07-21,18:39:41
40.000386,116.379413,0,305,39650.7776157407,2008-07-21,18:39:46
40.000384,116.379415,0,305,39650.7776736111,2008-07-21,18:39:51
40.000384,116.379415,0,305,39650.7777314815,2008-07-21,18:39:56
40.000384,116.379417,0,305,39650.7777893519,2008-07-21,18:40:01
40.000384,116.379417,0,305,39650.7778240741,2008-07-21,18:40:04
40.00038,116.379416,0,305,39650.7778472222,2008-07-21,18:40:06
40.00037,116.37941,0,305,39650.7779050926,2008-07-21,18:40:11
40.00034,116.37934,0,304,39650.777962963,2008-07-21,18:40:16
40.000164,116.379396,0,303,39650.7780208333,2008-07-21,18:40:21
40.000163,116.379394,0,303,39650.7780787037,2008-07-21,18:40:26
40.000163,116.379393,0,303,39650.7781365741,2008-07-21,18:40:31
40.000163,116.379393,0,303,39650.7781712963,2008-07-21,18:40:34
40.000169,116.379391,0,303,39650.7781944444,2008-07-21,18:40:36
40.000179,116.379389,0,303,39650.7782523148,2008-07-21,18:40:41
40.000183,116.379388,0,303,39650.7783101852,2008-07-21,18:40:46
40.000183,116.379388,0,303,39650.7783449074,2008-07-21,18:40:49
40.00019,116.379387,0,304,39650.7783680556,2008-07-21,18:40:51
40.000185,116.379406,0,312,39650.7784259259,2008-07-21,18:40:56
40.000155,116.379451,0,317,39650.7784837963,2008-07-21,18:41:01
40.000153,116.379452,0,318,39650.7785416667,2008-07-21,18:41:06
40.000153,116.379452,0,318,39650.7785763889,2008-07-21,18:41:09
40.000154,116.37945,0,319,39650.778599537,2008-07-21,18:41:11
40.000091,116.379428,0,321,39650.7786574074,2008-07-21,18:41:16
40.000108,116.379369,0,323,39650.7787152778,2008-07-21,18:41:21
40.00016,116.37927,0,325,39650.7787731481,2008-07-21,18:41:26
40.000209,116.379181,0,326,39650.7788310185,2008-07-21,18:41:31
40.00028,116.379089,0,329,39650.7788888889,2008-07-21,18:41:36
40.000114,116.379353,0,300,39650.7821296296,2008-07-21,18:46:16
40.000103,116.379363,0,301,39650.7821875,2008-07-21,18:46:21
40.00008,116.379366,0,301,39650.7822453704,2008-07-21,18:46:26
40.00006,116.379393,0,300,39650.7823032407,2008-07-21,18:46:31
40.000084,116.379349,0,300,39650.7823611111,2008-07-21,18:46:36
40.000082,116.379349,0,300,39650.7824189815,2008-07-21,18:46:41
40.000082,116.379351,0,299,39650.7824768518,2008-07-21,18:46:46
40.000086,116.379351,0,299,39650.7825347222,2008-07-21,18:46:51
40.000087,116.379349,0,299,39650.7825925926,2008-07-21,18:46:56
40.000087,116.379349,0,299,39650.7826273148,2008-07-21,18:46:59
40.000093,116.379348,0,299,39650.782650463,2008-07-21,18:47:01
40.000102,116.379349,0,299,39650.7827083333,2008-07-21,18:47:06
40.0001,116.379351,0,299,39650.7827662037,2008-07-21,18:47:11
40.000096,116.379351,0,299,39650.7828240741,2008-07-21,18:47:16
40.000096,116.379353,0,299,39650.7828819444,2008-07-21,18:47:21
40.000099,116.379354,0,299,39650.7829398148,2008-07-21,18:47:26
40.000102,116.379354,0,299,39650.7829976852,2008-07-21,18:47:31
40.000099,116.379356,0,299,39650.7830555556,2008-07-21,18:47:36
40.000099,116.379356,0,299,39650.7830902778,2008-07-21,18:47:39
40.0001,116.379357,0,299,39650.7831134259,2008-07-21,18:47:41
40.000103,116.379367,0,298,39650.7831712963,2008-07-21,18:47:46
40.000092,116.379392,0,297,39650.7832291667,2008-07-21,18:47:51
40.000092,116.379392,0,297,39650.7832638889,2008-07-21,18:47:54
40.000093,116.379392,0,296,39650.783287037,2008-07-21,18:47:56
40.000103,116.37939,0,296,39650.7833449074,2008-07-21,18:48:01
40.000114,116.379387,0,295,39650.7834027778,2008-07-21,18:48:06
40.000139,116.379353,0,291,39650.7834606481,2008-07-21,18:48:11
40.000181,116.379319,0,283,39650.7835185185,2008-07-21,18:48:16
40.000212,116.379276,0,277,39650.7835763889,2008-07-21,18:48:21
40.000255,116.379226,0,272,39650.7836342593,2008-07-21,18:48:26
40.000265,116.379213,0,269,39650.7836921296,2008-07-21,18:48:31
40.000265,116.379213,0,269,39650.7837268518,2008-07-21,18:48:34
40.000273,116.379215,0,264,39650.78375,2008-07-21,18:48:36
40.000268,116.379241,0,255,39650.7838078704,2008-07-21,18:48:41
40.000271,116.379243,0,250,39650.7838657407,2008-07-21,18:48:46
40.000263,116.379244,0,249,39650.7839236111,2008-07-21,18:48:51
40.000258,116.379246,0,249,39650.7839814815,2008-07-21,18:48:56
40.000255,116.379254,0,247,39650.7840393518,2008-07-21,18:49:01
40.000255,116.379254,0,247,39650.7840740741,2008-07-21,18:49:04
40.000247,116.379247,0,244,39650.7840972222,2008-07-21,18:49:06
40.000238,116.379249,0,244,39650.7841550926,2008-07-21,18:49:11
40.00024,116.37925,0,244,39650.784212963,2008-07-21,18:49:16
40.000241,116.379251,0,244,39650.7842708333,2008-07-21,18:49:21
40.000244,116.379252,0,243,39650.7843287037,2008-07-21,18:49:26
40.000248,116.379252,0,243,39650.7843865741,2008-07-21,18:49:31
40.000248,116.379252,0,243,39650.7844212963,2008-07-21,18:49:34
40.000246,116.379253,0,243,39650.7844444444,2008-07-21,18:49:36
40.000229,116.379261,0,244,39650.7845023148,2008-07-21,18:49:41
40.000194,116.379278,0,245,39650.7845601852,2008-07-21,18:49:46
40.00015,116.379337,0,248,39650.7846180556,2008-07-21,18:49:51
40.000148,116.379384,0,249,39650.7846759259,2008-07-21,18:49:56
40.000192,116.379396,0,251,39650.7847337963,2008-07-21,18:50:01
40.00019,116.379395,0,251,39650.7847916667,2008-07-21,18:50:06
40.00019,116.379393,0,251,39650.784849537,2008-07-21,18:50:11
40.000188,116.379393,0,251,39650.7849074074,2008-07-21,18:50:16
40.00019,116.379392,0,251,39650.7849652778,2008-07-21,18:50:21
40.000196,116.379389,0,251,39650.7850231482,2008-07-21,18:50:26
40.000203,116.379385,0,251,39650.7850810185,2008-07-21,18:50:31
40.0002,116.379383,0,250,39650.7851388889,2008-07-21,18:50:36
40.000197,116.37938,0,250,39650.7851967593,2008-07-21,18:50:41
40.000205,116.379377,0,250,39650.7852546296,2008-07-21,18:50:46
40.000209,116.379374,0,250,39650.7853125,2008-07-21,18:50:51
40.000215,116.379372,0,250,39650.7853703704,2008-07-21,18:50:56
40.000215,116.379372,0,250,39650.7854050926,2008-07-21,18:50:59
40.000221,116.379368,0,250,39650.7854282407,2008-07-21,18:51:01
40.000232,116.379364,0,250,39650.7854861111,2008-07-21,18:51:06
40.000244,116.37936,0,249,39650.7855439815,2008-07-21,18:51:11
40.000278,116.379291,0,248,39650.7856018519,2008-07-21,18:51:16
40.000287,116.379281,0,248,39650.7856597222,2008-07-21,18:51:21
40.000348,116.37923,0,240,39650.7857175926,2008-07-21,18:51:26
40.000359,116.379219,0,235,39650.785775463,2008-07-21,18:51:31
40.00036,116.379217,0,233,39650.7858333333,2008-07-21,18:51:36
40.000359,116.379216,0,232,39650.7858912037,2008-07-21,18:51:41
40.000359,116.379216,0,232,39650.7859259259,2008-07-21,18:51:44
40.00036,116.379216,0,232,39650.7859490741,2008-07-21,18:51:46
40.000374,116.379209,0,230,39650.7860069444,2008-07-21,18:51:51
40.000391,116.379198,0,225,39650.7860648148,2008-07-21,18:51:56
40.000394,116.379197,0,225,39650.7861226852,2008-07-21,18:52:01
40.000394,116.379197,0,225,39650.7861574074,2008-07-21,18:52:04
40.000396,116.379195,0,224,39650.7861805556,2008-07-21,18:52:06
40.000386,116.379198,0,224,39650.7862384259,2008-07-21,18:52:11
40.000382,116.37918,0,221,39650.7862962963,2008-07-21,18:52:16
40.000385,116.379143,0,221,39650.7863541667,2008-07-21,18:52:21
40.000409,116.379096,0,223,39650.786412037,2008-07-21,18:52:26
40.0006,116.378872,0,318,39650.7928935185,2008-07-21,19:01:46
40.000641,116.378856,0,319,39650.7929513889,2008-07-21,19:01:51
40.000653,116.378827,0,322,39650.7930092593,2008-07-21,19:01:56
40.000651,116.378827,0,323,39650.7930671296,2008-07-21,19:02:01
40.000654,116.378826,0,323,39650.793125,2008-07-21,19:02:06
40.00065,116.378826,0,323,39650.7931828704,2008-07-21,19:02:11
40.000651,116.378826,0,323,39650.7932407407,2008-07-21,19:02:16
40.000651,116.378826,0,323,39650.793275463,2008-07-21,19:02:19
40.000655,116.378826,0,323,39650.7932986111,2008-07-21,19:02:21
40.000646,116.378827,0,323,39650.7933564815,2008-07-21,19:02:26
40.000638,116.378828,0,323,39650.7934143519,2008-07-21,19:02:31
40.000634,116.378828,0,324,39650.7934722222,2008-07-21,19:02:36
40.000634,116.378829,0,324,39650.7935300926,2008-07-21,19:02:41
40.00063,116.37883,0,324,39650.793587963,2008-07-21,19:02:46
40.000625,116.378831,0,324,39650.7936458333,2008-07-21,19:02:51
40.000622,116.378832,0,324,39650.7937037037,2008-07-21,19:02:56
40.000622,116.378832,0,324,39650.7937615741,2008-07-21,19:03:01
40.000621,116.378832,0,324,39650.7938194444,2008-07-21,19:03:06
40.000621,116.378832,0,324,39650.7938541667,2008-07-21,19:03:09
40.000614,116.378834,0,324,39650.7938773148,2008-07-21,19:03:11
40.000604,116.378836,0,325,39650.7939351852,2008-07-21,19:03:16
40.000599,116.378837,0,325,39650.7939930556,2008-07-21,19:03:21
40.000599,116.378837,0,325,39650.7940277778,2008-07-21,19:03:24
40.000591,116.378838,0,325,39650.7940509259,2008-07-21,19:03:26
40.000574,116.378835,0,325,39650.7941087963,2008-07-21,19:03:31
40.000566,116.378835,0,325,39650.7941666667,2008-07-21,19:03:36
40.000561,116.378835,0,325,39650.794224537,2008-07-21,19:03:41
40.000561,116.378835,0,325,39650.7942592593,2008-07-21,19:03:44
40.00056,116.378835,0,325,39650.7942824074,2008-07-21,19:03:46
40.000586,116.378828,0,326,39650.7943402778,2008-07-21,19:03:51
40.000594,116.378823,0,327,39650.7943981481,2008-07-21,19:03:56
40.000596,116.378823,0,327,39650.7944560185,2008-07-21,19:04:01
40.000596,116.378823,0,327,39650.7944907407,2008-07-21,19:04:04
40.000603,116.378821,0,327,39650.7945138889,2008-07-21,19:04:06
40.000618,116.378813,0,328,39650.7945717593,2008-07-21,19:04:11
40.000664,116.37879,0,330,39650.7946296296,2008-07-21,19:04:16
40.000671,116.378789,0,330,39650.7946875,2008-07-21,19:04:21
40.000671,116.378789,0,330,39650.7947222222,2008-07-21,19:04:24
40.000679,116.378788,0,331,39650.7947453704,2008-07-21,19:04:26
40.000755,116.378761,0,333,39650.7948032407,2008-07-21,19:04:31
40.000798,116.378731,0,338,39650.7948611111,2008-07-21,19:04:36
40.000807,116.378729,0,339,39650.7949189815,2008-07-21,19:04:41
40.000808,116.378729,0,340,39650.7949768519,2008-07-21,19:04:46
40.000808,116.378729,0,340,39650.7950115741,2008-07-21,19:04:49
40.000803,116.37873,0,340,39650.7950347222,2008-07-21,19:04:51
40.000756,116.378761,0,337,39650.7950925926,2008-07-21,19:04:56
40.000752,116.378761,0,337,39650.795150463,2008-07-21,19:05:01
40.000748,116.378762,0,336,39650.7952083333,2008-07-21,19:05:06
40.000744,116.378762,0,336,39650.7952662037,2008-07-21,19:05:11
40.000741,116.378762,0,337,39650.7953240741,2008-07-21,19:05:16
40.000741,116.378762,0,337,39650.7953587963,2008-07-21,19:05:19
40.000738,116.378764,0,337,39650.7953819444,2008-07-21,19:05:21
40.000729,116.378766,0,337,39650.7954398148,2008-07-21,19:05:26
40.000632,116.378799,0,335,39650.7954976852,2008-07-21,19:05:31
40.000501,116.378851,0,335,39650.7955555556,2008-07-21,19:05:36
40.000418,116.378876,0,338,39650.7956134259,2008-07-21,19:05:41
40.000381,116.378878,0,337,39650.7956712963,2008-07-21,19:05:46
40.000361,116.378871,0,337,39650.7957291667,2008-07-21,19:05:51
40.000346,116.378867,0,338,39650.795787037,2008-07-21,19:05:56
40.000328,116.378876,0,340,39650.7958449074,2008-07-21,19:06:01
40.000324,116.37889,0,340,39650.7959027778,2008-07-21,19:06:06
40.000315,116.378893,0,340,39650.7959606481,2008-07-21,19:06:11
40.000313,116.378902,0,340,39650.7960185185,2008-07-21,19:06:16
40.000318,116.378904,0,341,39650.7960763889,2008-07-21,19:06:21
40.000325,116.378901,0,341,39650.7961342593,2008-07-21,19:06:26
40.000329,116.378901,0,341,39650.7961921296,2008-07-21,19:06:31
40.000332,116.378902,0,342,39650.79625,2008-07-21,19:06:36
40.000338,116.3789,0,342,39650.7963078704,2008-07-21,19:06:41
40.000345,116.378898,0,342,39650.7963657407,2008-07-21,19:06:46
40.000349,116.378896,0,342,39650.7964236111,2008-07-21,19:06:51
40.000349,116.378896,0,342,39650.7964583333,2008-07-21,19:06:54
40.000356,116.378896,0,342,39650.7964814815,2008-07-21,19:06:56
40.000365,116.3789,0,343,39650.7965393519,2008-07-21,19:07:01
40.000368,116.378905,0,343,39650.7965972222,2008-07-21,19:07:06
40.000369,116.37891,0,343,39650.7966550926,2008-07-21,19:07:11
40.000366,116.378913,0,343,39650.796712963,2008-07-21,19:07:16
40.000361,116.378913,0,344,39650.7967708333,2008-07-21,19:07:21
40.000358,116.378914,0,344,39650.7968287037,2008-07-21,19:07:26
40.000353,116.378917,0,344,39650.7968865741,2008-07-21,19:07:31
40.000353,116.378917,0,344,39650.7969212963,2008-07-21,19:07:34
40.000356,116.37892,0,344,39650.7969444444,2008-07-21,19:07:36
40.000366,116.378919,0,345,39650.7970023148,2008-07-21,19:07:41
40.000421,116.378887,0,346,39650.7970601852,2008-07-21,19:07:46
40.000447,116.378888,0,346,39650.7971180556,2008-07-21,19:07:51
40.00045,116.37889,0,347,39650.7971759259,2008-07-21,19:07:56
40.000452,116.378893,0,347,39650.7972337963,2008-07-21,19:08:01
40.000449,116.378891,0,347,39650.7972916667,2008-07-21,19:08:06
40.00045,116.378883,0,347,39650.797349537,2008-07-21,19:08:11
40.000454,116.378879,0,348,39650.7974074074,2008-07-21,19:08:16
40.000458,116.378876,0,348,39650.7974652778,2008-07-21,19:08:21
40.000457,116.378877,0,348,39650.7975231481,2008-07-21,19:08:26
40.000456,116.378872,0,348,39650.7975810185,2008-07-21,19:08:31
40.000453,116.378866,0,347,39650.7976388889,2008-07-21,19:08:36
40.000449,116.378862,0,347,39650.7976967593,2008-07-21,19:08:41
40.000446,116.37886,0,347,39650.7977546296,2008-07-21,19:08:46
40.000446,116.37886,0,347,39650.7977893518,2008-07-21,19:08:49
40.00045,116.378865,0,346,39650.7978125,2008-07-21,19:08:51
40.00046,116.378864,0,346,39650.7978703704,2008-07-21,19:08:56
40.00046,116.378864,0,346,39650.7979050926,2008-07-21,19:08:59
40.000467,116.378861,0,345,39650.7979282407,2008-07-21,19:09:01
40.000476,116.378853,0,344,39650.7979861111,2008-07-21,19:09:06
40.000483,116.378849,0,344,39650.7980439815,2008-07-21,19:09:11
40.000487,116.37885,0,343,39650.7981018518,2008-07-21,19:09:16
40.000487,116.37885,0,343,39650.7981365741,2008-07-21,19:09:19
40.000481,116.37885,0,343,39650.7981597222,2008-07-21,19:09:21
40.000467,116.378856,0,342,39650.7982175926,2008-07-21,19:09:26
40.000458,116.378865,0,342,39650.798275463,2008-07-21,19:09:31
40.00045,116.378875,0,341,39650.7983333333,2008-07-21,19:09:36
40.00045,116.378875,0,341,39650.7983680556,2008-07-21,19:09:39
40.000446,116.378876,0,341,39650.7983912037,2008-07-21,19:09:41
40.000447,116.378863,0,340,39650.7984490741,2008-07-21,19:09:46
40.000447,116.378853,0,340,39650.7985069444,2008-07-21,19:09:51
40.000444,116.378854,0,339,39650.7985648148,2008-07-21,19:09:56
40.000443,116.378856,0,339,39650.7986226852,2008-07-21,19:10:01
40.000441,116.378857,0,339,39650.7986805556,2008-07-21,19:10:06
40.00044,116.378857,0,339,39650.7987384259,2008-07-21,19:10:11
40.00044,116.378857,0,339,39650.7987962963,2008-07-21,19:10:16
40.00044,116.378857,0,339,39650.7988541667,2008-07-21,19:10:21
40.00044,116.378857,0,339,39650.798912037,2008-07-21,19:10:26
40.00044,116.378856,0,339,39650.7989699074,2008-07-21,19:10:31
40.00044,116.378856,0,339,39650.7990277778,2008-07-21,19:10:36
40.00044,116.378856,0,339,39650.7990856481,2008-07-21,19:10:41
40.000441,116.378856,0,339,39650.7991435185,2008-07-21,19:10:46
40.000442,116.378856,0,339,39650.7992013889,2008-07-21,19:10:51
40.000442,116.378857,0,339,39650.7992592593,2008-07-21,19:10:56
40.000442,116.378857,0,339,39650.7992939815,2008-07-21,19:10:59
40.00044,116.378858,0,338,39650.7993171296,2008-07-21,19:11:01
40.00043,116.37886,0,337,39650.799375,2008-07-21,19:11:06
40.000422,116.378859,0,335,39650.7994328704,2008-07-21,19:11:11
40.000415,116.37886,0,333,39650.7994907407,2008-07-21,19:11:16
40.00041,116.378859,0,331,39650.7995486111,2008-07-21,19:11:21
40.000406,116.378857,0,328,39650.7996064815,2008-07-21,19:11:26
40.000402,116.37886,0,325,39650.7996643518,2008-07-21,19:11:31
40.000398,116.378867,0,322,39650.7997222222,2008-07-21,19:11:36
40.000396,116.378871,0,319,39650.7997800926,2008-07-21,19:11:41
40.000387,116.379217,0,-58,39650.8049884259,2008-07-21,19:19:11
40.00039,116.379235,0,-62,39650.8050462963,2008-07-21,19:19:16
40.000382,116.379254,0,-62,39650.8051041667,2008-07-21,19:19:21
40.000385,116.37926,0,-65,39650.805162037,2008-07-21,19:19:26
40.000382,116.379265,0,-68,39650.8052199074,2008-07-21,19:19:31
40.000377,116.379267,0,-71,39650.8052777778,2008-07-21,19:19:36
40.000374,116.379271,0,-73,39650.8053356481,2008-07-21,19:19:41
40.00038,116.379277,0,-75,39650.8053935185,2008-07-21,19:19:46
40.00038,116.379277,0,-75,39650.8054282407,2008-07-21,19:19:49
40.000382,116.379279,0,-77,39650.8054513889,2008-07-21,19:19:51
40.000378,116.379288,0,-79,39650.8055092593,2008-07-21,19:19:56
40.000372,116.379296,0,-80,39650.8055671296,2008-07-21,19:20:01
40.000368,116.379295,0,-82,39650.805625,2008-07-21,19:20:06
40.000367,116.379296,0,-84,39650.8056828704,2008-07-21,19:20:11
40.000364,116.379293,0,-86,39650.8057407407,2008-07-21,19:20:16
40.000364,116.379293,0,-86,39650.805775463,2008-07-21,19:20:19
40.000361,116.379288,0,-87,39650.8057986111,2008-07-21,19:20:21
40.000354,116.379278,0,-89,39650.8058564815,2008-07-21,19:20:26
40.000348,116.379269,0,-90,39650.8059143518,2008-07-21,19:20:31
40.000348,116.379269,0,-90,39650.8059490741,2008-07-21,19:20:34
40.000345,116.379261,0,-91,39650.8059722222,2008-07-21,19:20:36
40.000343,116.379252,0,-92,39650.8060300926,2008-07-21,19:20:41
40.000341,116.379245,0,-92,39650.806087963,2008-07-21,19:20:46
40.000342,116.379242,0,-93,39650.8061458333,2008-07-21,19:20:51
40.000347,116.379238,0,-93,39650.8062037037,2008-07-21,19:20:56
40.000347,116.379238,0,-93,39650.8062384259,2008-07-21,19:20:59
40.000353,116.37923,0,-94,39650.8062615741,2008-07-21,19:21:01
40.000347,116.37922,0,-88,39650.8063194444,2008-07-21,19:21:06
40.000349,116.379204,0,-85,39650.8063773148,2008-07-21,19:21:11
40.000349,116.379191,0,-84,39650.8064351852,2008-07-21,19:21:16
40.000348,116.379187,0,-83,39650.8064930556,2008-07-21,19:21:21
40.000345,116.379186,0,-81,39650.8065509259,2008-07-21,19:21:26
40.000342,116.379186,0,-79,39650.8066087963,2008-07-21,19:21:31
40.000342,116.379186,0,-76,39650.8066666667,2008-07-21,19:21:36
40.00034,116.379185,0,-72,39650.806724537,2008-07-21,19:21:41
40.000335,116.379181,0,-69,39650.8067824074,2008-07-21,19:21:46
40.00033,116.379176,0,-65,39650.8068402778,2008-07-21,19:21:51
40.000327,116.37917,0,-61,39650.8068981481,2008-07-21,19:21:56
40.000327,116.379166,0,-56,39650.8069560185,2008-07-21,19:22:01
40.00033,116.379162,0,-51,39650.8070138889,2008-07-21,19:22:06
40.000331,116.379157,0,-45,39650.8070717593,2008-07-21,19:22:11
40.000334,116.37915,0,-38,39650.8071296296,2008-07-21,19:22:16
40.000336,116.379143,0,-32,39650.8071875,2008-07-21,19:22:21
40.000338,116.379141,0,-26,39650.8072453704,2008-07-21,19:22:26
40.000342,116.379143,0,-20,39650.8073032407,2008-07-21,19:22:31
40.000348,116.379147,0,-14,39650.8073611111,2008-07-21,19:22:36
40.000355,116.379148,0,-8,39650.8074189815,2008-07-21,19:22:41
40.000357,116.379151,0,-2,39650.8074768518,2008-07-21,19:22:46
40.000354,116.379156,0,4,39650.8075347222,2008-07-21,19:22:51
40.000354,116.379156,0,4,39650.8075694444,2008-07-21,19:22:54
40.000349,116.37916,0,12,39650.8075925926,2008-07-21,19:22:56
40.000338,116.379163,0,19,39650.807650463,2008-07-21,19:23:01
40.0003,116.379171,0,33,39650.8077083333,2008-07-21,19:23:06
40.000273,116.379162,0,42,39650.8077662037,2008-07-21,19:23:11
40.000273,116.379162,0,42,39650.8078009259,2008-07-21,19:23:14
40.000266,116.379157,0,46,39650.8078240741,2008-07-21,19:23:16
40.000243,116.379162,0,50,39650.8078819444,2008-07-21,19:23:21
40.000214,116.379178,0,53,39650.8079398148,2008-07-21,19:23:26
40.000199,116.379169,0,54,39650.8079976852,2008-07-21,19:23:31
40.000195,116.379167,0,59,39650.8080555556,2008-07-21,19:23:36
40.000199,116.379167,0,63,39650.8081134259,2008-07-21,19:23:41
40.000202,116.379167,0,67,39650.8081712963,2008-07-21,19:23:46
40.000202,116.379163,0,71,39650.8082291667,2008-07-21,19:23:51
40.000203,116.379163,0,75,39650.808287037,2008-07-21,19:23:56
40.000203,116.379163,0,75,39650.8083217593,2008-07-21,19:23:59
40.00021,116.379167,0,79,39650.8083449074,2008-07-21,19:24:01
40.000243,116.379178,0,78,39650.8084027778,2008-07-21,19:24:06
40.000269,116.379185,0,71,39650.8084606482,2008-07-21,19:24:11
40.000276,116.379195,0,71,39650.8085185185,2008-07-21,19:24:16
40.000286,116.379196,0,74,39650.8085763889,2008-07-21,19:24:21
40.00029,116.379199,0,76,39650.8086342593,2008-07-21,19:24:26
40.000287,116.379204,0,79,39650.8086921296,2008-07-21,19:24:31
40.000287,116.379204,0,79,39650.8087268519,2008-07-21,19:24:34
40.000279,116.379208,0,82,39650.80875,2008-07-21,19:24:36
40.000269,116.379212,0,85,39650.8088078704,2008-07-21,19:24:41
40.000262,116.379216,0,88,39650.8088657407,2008-07-21,19:24:46
40.000258,116.379218,0,91,39650.8089236111,2008-07-21,19:24:51
40.000256,116.379218,0,94,39650.8089814815,2008-07-21,19:24:56
40.000255,116.379218,0,96,39650.8090393519,2008-07-21,19:25:01
40.000263,116.379221,0,99,39650.8090972222,2008-07-21,19:25:06
40.00027,116.379224,0,101,39650.8091550926,2008-07-21,19:25:11
40.000269,116.379226,0,104,39650.809212963,2008-07-21,19:25:16
40.000268,116.379223,0,107,39650.8092708333,2008-07-21,19:25:21
40.000267,116.379221,0,109,39650.8093287037,2008-07-21,19:25:26
40.000265,116.379221,0,112,39650.8093865741,2008-07-21,19:25:31
40.000262,116.379224,0,115,39650.8094444444,2008-07-21,19:25:36
40.000256,116.379224,0,119,39650.8095023148,2008-07-21,19:25:41
40.000249,116.379225,0,122,39650.8095601852,2008-07-21,19:25:46
40.000246,116.379228,0,126,39650.8096180556,2008-07-21,19:25:51
40.000246,116.379228,0,126,39650.8096527778,2008-07-21,19:25:54
40.000246,116.379233,0,130,39650.8096759259,2008-07-21,19:25:56
40.000247,116.379243,0,135,39650.8097337963,2008-07-21,19:26:01
40.000247,116.379252,0,141,39650.8097916667,2008-07-21,19:26:06
40.000247,116.37926,0,147,39650.809849537,2008-07-21,19:26:11
40.000246,116.379266,0,153,39650.8099074074,2008-07-21,19:26:16
40.000244,116.379268,0,159,39650.8099652778,2008-07-21,19:26:21
40.000244,116.379268,0,159,39650.81,2008-07-21,19:26:24
40.000239,116.379267,0,166,39650.8100231481,2008-07-21,19:26:26
40.000229,116.379267,0,174,39650.8100810185,2008-07-21,19:26:31
40.000202,116.379257,0,187,39650.8101388889,2008-07-21,19:26:36
40.000206,116.379235,0,164,39650.8101967593,2008-07-21,19:26:41
40.000204,116.379236,0,170,39650.8102546296,2008-07-21,19:26:46
39.999995,116.379443,0,315,39650.8748958333,2008-07-21,20:59:51
39.99997,116.379478,0,316,39650.8749537037,2008-07-21,20:59:56
39.999976,116.379505,0,316,39650.8750115741,2008-07-21,21:00:01
39.999965,116.379534,0,316,39650.8750694444,2008-07-21,21:00:06
39.99999,116.379528,0,315,39650.8751273148,2008-07-21,21:00:11
39.99999,116.379528,0,315,39650.875162037,2008-07-21,21:00:14
39.999993,116.379525,0,313,39650.8751851852,2008-07-21,21:00:16
40.00003,116.379531,0,312,39650.8752430556,2008-07-21,21:00:21
40.000055,116.379541,0,305,39650.8753009259,2008-07-21,21:00:26
40.000053,116.379529,0,303,39650.8753587963,2008-07-21,21:00:31
40.000064,116.379525,0,302,39650.8754166667,2008-07-21,21:00:36
40.000075,116.379523,0,300,39650.875474537,2008-07-21,21:00:41
40.000082,116.37952,0,299,39650.8755324074,2008-07-21,21:00:46
40.000082,116.37952,0,299,39650.8755671296,2008-07-21,21:00:49
40.000086,116.379519,0,298,39650.8755902778,2008-07-21,21:00:51
40.000108,116.379506,0,296,39650.8756481481,2008-07-21,21:00:56
40.000136,116.379502,0,294,39650.8757060185,2008-07-21,21:01:01
40.000136,116.379502,0,294,39650.8757407407,2008-07-21,21:01:04
40.000144,116.379496,0,293,39650.8757638889,2008-07-21,21:01:06
40.000147,116.379483,0,292,39650.8758217593,2008-07-21,21:01:11
40.000144,116.379472,0,290,39650.8758796296,2008-07-21,21:01:16
40.000136,116.379395,0,291,39650.8759375,2008-07-21,21:01:21
40.000158,116.379339,0,291,39650.8759953704,2008-07-21,21:01:26
40.00015,116.379296,0,290,39650.8760532407,2008-07-21,21:01:31
40.000159,116.379278,0,290,39650.8761111111,2008-07-21,21:01:36
40.000191,116.379259,0,289,39650.8761689815,2008-07-21,21:01:41
40.000196,116.379249,0,288,39650.8762268518,2008-07-21,21:01:46
40.000202,116.379223,0,287,39650.8762847222,2008-07-21,21:01:51
40.000202,116.379223,0,287,39650.8763194444,2008-07-21,21:01:54
40.000198,116.379228,0,285,39650.8763425926,2008-07-21,21:01:56
40.000239,116.379183,0,282,39650.876400463,2008-07-21,21:02:01
40.000278,116.379129,0,278,39650.8764583333,2008-07-21,21:02:06
40.000327,116.379109,0,275,39650.8765162037,2008-07-21,21:02:11
40.000345,116.379103,0,271,39650.8765740741,2008-07-21,21:02:16
40.000341,116.379107,0,270,39650.8766319444,2008-07-21,21:02:21
40.000341,116.379107,0,270,39650.8766666667,2008-07-21,21:02:24
40.000341,116.379102,0,269,39650.8766898148,2008-07-21,21:02:26
40.000328,116.379117,0,267,39650.8767476852,2008-07-21,21:02:31
40.0003,116.379163,0,263,39650.8768055556,2008-07-21,21:02:36
40.000274,116.379224,0,260,39650.8768634259,2008-07-21,21:02:41
40.00026,116.379277,0,257,39650.8769212963,2008-07-21,21:02:46
40.000272,116.379286,0,256,39650.8769791667,2008-07-21,21:02:51
40.000268,116.379313,0,256,39650.877037037,2008-07-21,21:02:56
40.000261,116.379315,0,257,39650.8770949074,2008-07-21,21:03:01
40.000261,116.379315,0,257,39650.8771296296,2008-07-21,21:03:04
40.000265,116.379321,0,257,39650.8771527778,2008-07-21,21:03:06
40.000259,116.379333,0,255,39650.8772106481,2008-07-21,21:03:11
40.000253,116.379346,0,254,39650.8772685185,2008-07-21,21:03:16
40.00023,116.379365,0,256,39650.8773263889,2008-07-21,21:03:21
40.000173,116.379381,0,257,39650.8773842593,2008-07-21,21:03:26
40.000102,116.379375,0,258,39650.8774421296,2008-07-21,21:03:31
40.000094,116.379346,0,258,39650.8775,2008-07-21,21:03:36
40.000079,116.379307,0,255,39650.8775578704,2008-07-21,21:03:41
40.000209,116.379244,0,256,39650.8776157407,2008-07-21,21:03:46
40.000312,116.379205,0,256,39650.8776736111,2008-07-21,21:03:51
40.000398,116.379192,0,257,39650.8777314815,2008-07-21,21:03:56
40.000398,116.379192,0,257,39650.8777662037,2008-07-21,21:03:59
40.0004,116.379197,0,258,39650.8777893518,2008-07-21,21:04:01
40.000387,116.379213,0,258,39650.8778472222,2008-07-21,21:04:06
40.000388,116.37919,0,256,39650.8779050926,2008-07-21,21:04:11
40.000362,116.379219,0,253,39650.877962963,2008-07-21,21:04:16
40.000335,116.379246,0,249,39650.8780208333,2008-07-21,21:04:21
40.000324,116.379247,0,247,39650.8780787037,2008-07-21,21:04:26
40.000292,116.37926,0,244,39650.8781365741,2008-07-21,21:04:31
40.000278,116.379264,0,242,39650.8781944444,2008-07-21,21:04:36
40.000261,116.379268,0,235,39650.8782523148,2008-07-21,21:04:41
40.000254,116.379277,0,230,39650.8783101852,2008-07-21,21:04:46
40.000278,116.379313,0,228,39650.8783680556,2008-07-21,21:04:51
40.000287,116.37934,0,224,39650.8784259259,2008-07-21,21:04:56
40.000274,116.379334,0,223,39650.8784837963,2008-07-21,21:05:01
40.000274,116.379334,0,223,39650.8785185185,2008-07-21,21:05:04
40.000268,116.379331,0,219,39650.8785416667,2008-07-21,21:05:06
40.000267,116.379345,0,216,39650.878599537,2008-07-21,21:05:11
40.000259,116.379356,0,214,39650.8786574074,2008-07-21,21:05:16
40.000272,116.379362,0,212,39650.8787152778,2008-07-21,21:05:21
40.000272,116.379385,0,210,39650.8787731482,2008-07-21,21:05:26
40.000268,116.379412,0,210,39650.8788310185,2008-07-21,21:05:31
40.000236,116.379422,0,211,39650.8788888889,2008-07-21,21:05:36
40.000214,116.379402,0,213,39650.8789467593,2008-07-21,21:05:41
40.0002,116.379384,0,211,39650.8790046296,2008-07-21,21:05:46
40.000182,116.379357,0,208,39650.8790625,2008-07-21,21:05:51
40.000177,116.379359,0,207,39650.8791203704,2008-07-21,21:05:56
40.000169,116.379358,0,204,39650.8791782407,2008-07-21,21:06:01
40.000169,116.379358,0,204,39650.879212963,2008-07-21,21:06:04
40.000164,116.379352,0,202,39650.8792361111,2008-07-21,21:06:06
40.000163,116.379342,0,201,39650.8792939815,2008-07-21,21:06:11
40.000157,116.379305,0,203,39650.8793518519,2008-07-21,21:06:16
40.000179,116.37922,0,206,39650.8794097222,2008-07-21,21:06:21
40.000203,116.379159,0,207,39650.8794675926,2008-07-21,21:06:26
40.000221,116.379124,0,211,39650.879525463,2008-07-21,21:06:31
40.00026,116.379117,0,213,39650.8795833333,2008-07-21,21:06:36
40.000263,116.379142,0,215,39650.8796412037,2008-07-21,21:06:41
40.000263,116.379141,0,214,39650.8796990741,2008-07-21,21:06:46
40.000266,116.379134,0,213,39650.8797569444,2008-07-21,21:06:51
40.000266,116.379133,0,212,39650.8798148148,2008-07-21,21:06:56
40.000266,116.379134,0,211,39650.8798726852,2008-07-21,21:07:01
40.000264,116.379133,0,211,39650.8799305556,2008-07-21,21:07:06
40.000263,116.379133,0,211,39650.8799884259,2008-07-21,21:07:11
40.000262,116.379134,0,211,39650.8800462963,2008-07-21,21:07:16
40.000262,116.379134,0,211,39650.8801041667,2008-07-21,21:07:21
40.000261,116.379134,0,211,39650.880162037,2008-07-21,21:07:26
40.00026,116.379134,0,211,39650.8802199074,2008-07-21,21:07:31
40.000259,116.379135,0,211,39650.8802777778,2008-07-21,21:07:36
40.000259,116.379136,0,211,39650.8803356481,2008-07-21,21:07:41
40.000258,116.379137,0,211,39650.8803935185,2008-07-21,21:07:46
40.000257,116.379138,0,211,39650.8804513889,2008-07-21,21:07:51
40.000257,116.37914,0,212,39650.8805092593,2008-07-21,21:07:56
40.000256,116.379141,0,212,39650.8805671296,2008-07-21,21:08:01
40.000257,116.379141,0,212,39650.880625,2008-07-21,21:08:06
40.000257,116.37914,0,212,39650.8806828704,2008-07-21,21:08:11
40.000257,116.37914,0,212,39650.8807407407,2008-07-21,21:08:16
40.000258,116.37914,0,213,39650.8807986111,2008-07-21,21:08:21
40.000258,116.37914,0,213,39650.8808564815,2008-07-21,21:08:26
40.000258,116.379141,0,213,39650.8809143519,2008-07-21,21:08:31
40.000257,116.379141,0,213,39650.8809722222,2008-07-21,21:08:36
40.000256,116.379142,0,213,39650.8810300926,2008-07-21,21:08:41
40.000253,116.379143,0,213,39650.881087963,2008-07-21,21:08:46
40.000252,116.379144,0,213,39650.8811458333,2008-07-21,21:08:51
40.000251,116.379143,0,213,39650.8812037037,2008-07-21,21:08:56
40.000251,116.379145,0,213,39650.8812615741,2008-07-21,21:09:01
40.000251,116.379146,0,213,39650.8813194444,2008-07-21,21:09:06
40.000251,116.379147,0,214,39650.8813773148,2008-07-21,21:09:11
40.000251,116.379147,0,214,39650.8814351852,2008-07-21,21:09:16
40.000252,116.379147,0,214,39650.8814930556,2008-07-21,21:09:21
40.000252,116.379148,0,214,39650.8815509259,2008-07-21,21:09:26
40.000252,116.379148,0,214,39650.8816087963,2008-07-21,21:09:31
40.000252,116.379148,0,214,39650.8816666667,2008-07-21,21:09:36
40.000253,116.379148,0,214,39650.881724537,2008-07-21,21:09:41
40.000253,116.379148,0,214,39650.8817824074,2008-07-21,21:09:46
40.000252,116.379147,0,214,39650.8818402778,2008-07-21,21:09:51
40.000252,116.379149,0,214,39650.8818981481,2008-07-21,21:09:56
40.00025,116.379151,0,214,39650.8819560185,2008-07-21,21:10:01
40.000249,116.379152,0,215,39650.8820138889,2008-07-21,21:10:06
40.000247,116.379152,0,215,39650.8820717593,2008-07-21,21:10:11
40.000246,116.379155,0,215,39650.8821296296,2008-07-21,21:10:16
40.000245,116.379158,0,215,39650.8821875,2008-07-21,21:10:21
40.000244,116.379161,0,215,39650.8822453704,2008-07-21,21:10:26
40.000243,116.379163,0,215,39650.8823032407,2008-07-21,21:10:31
40.000242,116.379165,0,215,39650.8823611111,2008-07-21,21:10:36
40.000242,116.379167,0,215,39650.8824189815,2008-07-21,21:10:41
40.000243,116.37917,0,215,39650.8824768519,2008-07-21,21:10:46
40.000243,116.379172,0,216,39650.8825347222,2008-07-21,21:10:51
40.000242,116.379174,0,216,39650.8825925926,2008-07-21,21:10:56
40.000242,116.379176,0,216,39650.882650463,2008-07-21,21:11:01
40.000243,116.379178,0,216,39650.8827083333,2008-07-21,21:11:06
40.000243,116.379179,0,216,39650.8827662037,2008-07-21,21:11:11
40.000243,116.379181,0,216,39650.8828240741,2008-07-21,21:11:16
40.000243,116.379183,0,215,39650.8828819444,2008-07-21,21:11:21
40.000244,116.379184,0,215,39650.8829398148,2008-07-21,21:11:26
40.000244,116.379186,0,215,39650.8829976852,2008-07-21,21:11:31
40.000245,116.379188,0,215,39650.8830555556,2008-07-21,21:11:36
40.000245,116.379189,0,215,39650.8831134259,2008-07-21,21:11:41
40.000244,116.379191,0,215,39650.8831712963,2008-07-21,21:11:46
40.000245,116.379194,0,215,39650.8832291667,2008-07-21,21:11:51
40.000245,116.379196,0,215,39650.883287037,2008-07-21,21:11:56
40.000245,116.379199,0,215,39650.8833449074,2008-07-21,21:12:01
40.000245,116.379201,0,215,39650.8834027778,2008-07-21,21:12:06
40.000244,116.379203,0,215,39650.8834606481,2008-07-21,21:12:11
40.000244,116.379205,0,215,39650.8835185185,2008-07-21,21:12:16
40.000244,116.379206,0,215,39650.8835763889,2008-07-21,21:12:21
40.000243,116.379208,0,215,39650.8836342593,2008-07-21,21:12:26
40.000242,116.37921,0,215,39650.8836921296,2008-07-21,21:12:31
40.00024,116.379211,0,216,39650.88375,2008-07-21,21:12:36
40.000239,116.379212,0,216,39650.8838078704,2008-07-21,21:12:41
40.000237,116.379212,0,216,39650.8838657407,2008-07-21,21:12:46
40.000236,116.379213,0,216,39650.8839236111,2008-07-21,21:12:51
40.000234,116.379214,0,216,39650.8839814815,2008-07-21,21:12:56
40.000233,116.379215,0,216,39650.8840393518,2008-07-21,21:13:01
40.000232,116.379215,0,216,39650.8840972222,2008-07-21,21:13:06
40.000231,116.379217,0,216,39650.8841550926,2008-07-21,21:13:11
40.00023,116.379218,0,216,39650.884212963,2008-07-21,21:13:16
40.000229,116.379219,0,216,39650.8842708333,2008-07-21,21:13:21
40.000228,116.37922,0,216,39650.8843287037,2008-07-21,21:13:26
40.000228,116.379222,0,216,39650.8843865741,2008-07-21,21:13:31
40.000227,116.379223,0,216,39650.8844444444,2008-07-21,21:13:36
40.000227,116.379224,0,217,39650.8845023148,2008-07-21,21:13:41
40.000227,116.379225,0,217,39650.8845601852,2008-07-21,21:13:46
40.000226,116.379225,0,217,39650.8846180556,2008-07-21,21:13:51
40.000225,116.379226,0,217,39650.8846759259,2008-07-21,21:13:56
40.000225,116.379226,0,217,39650.8847337963,2008-07-21,21:14:01
40.000224,116.379226,0,217,39650.8847916667,2008-07-21,21:14:06
40.000222,116.379227,0,217,39650.884849537,2008-07-21,21:14:11
40.000221,116.379228,0,218,39650.8849074074,2008-07-21,21:14:16
40.000219,116.379229,0,218,39650.8849652778,2008-07-21,21:14:21
40.000219,116.379229,0,218,39650.885,2008-07-21,21:14:24
40.000216,116.379231,0,218,39650.8850231481,2008-07-21,21:14:26
40.000146,116.379239,0,223,39650.8850810185,2008-07-21,21:14:31
40.000084,116.37927,0,234,39650.8851388889,2008-07-21,21:14:36
40.000075,116.379318,0,249,39650.8851967593,2008-07-21,21:14:41
40.000152,116.379306,0,264,39650.8852546296,2008-07-21,21:14:46
40.000192,116.379303,0,272,39650.8853125,2008-07-21,21:14:51
40.000253,116.379268,0,286,39650.8853703704,2008-07-21,21:14:56
40.000325,116.379232,0,300,39650.8854282407,2008-07-21,21:15:01
40.000325,116.379232,0,300,39650.885462963,2008-07-21,21:15:04
40.000319,116.379227,0,314,39650.8854861111,2008-07-21,21:15:06
40.000318,116.379214,0,318,39650.8855439815,2008-07-21,21:15:11
40.000316,116.379206,0,322,39650.8856018518,2008-07-21,21:15:16
40.000316,116.379206,0,322,39650.8856365741,2008-07-21,21:15:19
40.000316,116.379212,0,326,39650.8856597222,2008-07-21,21:15:21
40.000317,116.379223,0,329,39650.8857175926,2008-07-21,21:15:26
40.000321,116.379236,0,333,39650.885775463,2008-07-21,21:15:31
40.000323,116.37925,0,337,39650.8858333333,2008-07-21,21:15:36
40.00032,116.379259,0,341,39650.8858912037,2008-07-21,21:15:41
40.000315,116.379273,0,346,39650.8859490741,2008-07-21,21:15:46
40.000301,116.379329,0,349,39650.8860069444,2008-07-21,21:15:51
40.000259,116.379404,0,348,39650.8860648148,2008-07-21,21:15:56
40.000254,116.379392,0,342,39650.8861226852,2008-07-21,21:16:01
40.000276,116.379394,0,344,39650.8861805556,2008-07-21,21:16:06
40.000276,116.379394,0,344,39650.8862152778,2008-07-21,21:16:09
40.000283,116.379398,0,347,39650.8862384259,2008-07-21,21:16:11
40.000292,116.379398,0,350,39650.8862962963,2008-07-21,21:16:16
40.000328,116.379405,0,351,39650.8863541667,2008-07-21,21:16:21
40.000321,116.379412,0,352,39650.886412037,2008-07-21,21:16:26
40.000327,116.379417,0,356,39650.8864699074,2008-07-21,21:16:31
40.000325,116.379425,0,359,39650.8865277778,2008-07-21,21:16:36
40.000325,116.379433,0,361,39650.8865856482,2008-07-21,21:16:41
40.000322,116.379436,0,364,39650.8866435185,2008-07-21,21:16:46
40.00032,116.379435,0,366,39650.8867013889,2008-07-21,21:16:51
40.000314,116.37943,0,368,39650.8867592593,2008-07-21,21:16:56
40.000311,116.37943,0,370,39650.8868171296,2008-07-21,21:17:01
40.000313,116.379436,0,372,39650.886875,2008-07-21,21:17:06
40.000316,116.379443,0,373,39650.8869328704,2008-07-21,21:17:11
40.000316,116.379443,0,373,39650.8869675926,2008-07-21,21:17:14
40.000311,116.37945,0,373,39650.8869907407,2008-07-21,21:17:16
40.000263,116.379442,0,366,39650.8870486111,2008-07-21,21:17:21
40.000203,116.379441,0,357,39650.8871064815,2008-07-21,21:17:26
40.000198,116.379428,0,350,39650.8871643519,2008-07-21,21:17:31
40.000182,116.379433,0,347,39650.8872222222,2008-07-21,21:17:36
40.000165,116.379433,0,344,39650.8872800926,2008-07-21,21:17:41
40.000161,116.379419,0,343,39650.887337963,2008-07-21,21:17:46
40.000158,116.379411,0,342,39650.8873958333,2008-07-21,21:17:51
40.000157,116.379403,0,340,39650.8874537037,2008-07-21,21:17:56
40.000157,116.379403,0,340,39650.8874884259,2008-07-21,21:17:59
40.000158,116.3794,0,339,39650.8875115741,2008-07-21,21:18:01
40.000169,116.379404,0,338,39650.8875694444,2008-07-21,21:18:06
40.000193,116.379454,0,336,39650.8876273148,2008-07-21,21:18:11
40.000219,116.379463,0,333,39650.8876851852,2008-07-21,21:18:16
40.000234,116.379459,0,332,39650.8877430556,2008-07-21,21:18:21
40.000242,116.379458,0,331,39650.8878009259,2008-07-21,21:18:26
40.000242,116.379458,0,331,39650.8878356481,2008-07-21,21:18:29
40.000245,116.37945,0,330,39650.8878587963,2008-07-21,21:18:31
40.00024,116.379439,0,329,39650.8879166667,2008-07-21,21:18:36
40.000234,116.379427,0,328,39650.887974537,2008-07-21,21:18:41
40.000233,116.379417,0,328,39650.8880324074,2008-07-21,21:18:46
40.000194,116.379393,0,329,39650.8880902778,2008-07-21,21:18:51
40.000182,116.379402,0,329,39650.8881481481,2008-07-21,21:18:56
40.000182,116.379402,0,329,39650.8881828704,2008-07-21,21:18:59
40.000183,116.379399,0,331,39650.8882060185,2008-07-21,21:19:01
40.000178,116.379385,0,330,39650.8882638889,2008-07-21,21:19:06
40.000176,116.379373,0,330,39650.8883217593,2008-07-21,21:19:11
40.000175,116.37937,0,329,39650.8883796296,2008-07-21,21:19:16
40.000174,116.379369,0,329,39650.8884375,2008-07-21,21:19:21
40.000171,116.37937,0,328,39650.8884953704,2008-07-21,21:19:26
40.00017,116.37937,0,328,39650.8885532407,2008-07-21,21:19:31
40.000169,116.37937,0,328,39650.8886111111,2008-07-21,21:19:36
40.000169,116.37937,0,328,39650.8886689815,2008-07-21,21:19:41
40.000169,116.37937,0,328,39650.8887268519,2008-07-21,21:19:46
40.00017,116.379369,0,328,39650.8887847222,2008-07-21,21:19:51
40.000171,116.379369,0,328,39650.8888425926,2008-07-21,21:19:56
40.000171,116.379369,0,328,39650.888900463,2008-07-21,21:20:01
40.000172,116.379368,0,328,39650.8889583333,2008-07-21,21:20:06
40.000172,116.379368,0,328,39650.8890162037,2008-07-21,21:20:11
40.000172,116.379368,0,328,39650.8890740741,2008-07-21,21:20:16
40.000172,116.379368,0,328,39650.8891319444,2008-07-21,21:20:21
40.000172,116.379368,0,328,39650.8891898148,2008-07-21,21:20:26
40.000172,116.379368,0,328,39650.8892476852,2008-07-21,21:20:31
40.000172,116.379369,0,328,39650.8893055556,2008-07-21,21:20:36
40.000172,116.379369,0,328,39650.8893634259,2008-07-21,21:20:41
40.000173,116.379369,0,328,39650.8894212963,2008-07-21,21:20:46
40.000174,116.379368,0,328,39650.8894791667,2008-07-21,21:20:51
40.000176,116.379367,0,328,39650.889537037,2008-07-21,21:20:56
40.000176,116.379366,0,328,39650.8895949074,2008-07-21,21:21:01
40.000177,116.379365,0,328,39650.8896527778,2008-07-21,21:21:06
40.000178,116.379364,0,328,39650.8897106481,2008-07-21,21:21:11
40.000178,116.379363,0,328,39650.8897685185,2008-07-21,21:21:16
40.000177,116.379362,0,328,39650.8898263889,2008-07-21,21:21:21
40.000177,116.379362,0,328,39650.8898842593,2008-07-21,21:21:26
40.000177,116.379361,0,328,39650.8899421296,2008-07-21,21:21:31
40.000177,116.379361,0,328,39650.89,2008-07-21,21:21:36
40.000176,116.379361,0,328,39650.8900578704,2008-07-21,21:21:41
40.000175,116.379361,0,328,39650.8901157407,2008-07-21,21:21:46
40.000175,116.379361,0,328,39650.8901736111,2008-07-21,21:21:51
40.000175,116.37936,0,328,39650.8902314815,2008-07-21,21:21:56
40.000176,116.37936,0,328,39650.8902893519,2008-07-21,21:22:01
40.000176,116.379359,0,328,39650.8903472222,2008-07-21,21:22:06
40.000177,116.379358,0,328,39650.8904050926,2008-07-21,21:22:11
40.000177,116.379357,0,329,39650.890462963,2008-07-21,21:22:16
40.000178,116.379356,0,329,39650.8905208333,2008-07-21,21:22:21
40.000179,116.379354,0,329,39650.8905787037,2008-07-21,21:22:26
40.000181,116.379353,0,329,39650.8906365741,2008-07-21,21:22:31
40.000183,116.379351,0,329,39650.8906944444,2008-07-21,21:22:36
40.000184,116.379351,0,330,39650.8907523148,2008-07-21,21:22:41
40.000186,116.37935,0,330,39650.8908101852,2008-07-21,21:22:46
40.000187,116.379351,0,330,39650.8908680556,2008-07-21,21:22:51
40.000189,116.379351,0,330,39650.8909259259,2008-07-21,21:22:56
40.000189,116.379351,0,330,39650.8909837963,2008-07-21,21:23:01
40.00019,116.379351,0,330,39650.8910416667,2008-07-21,21:23:06
40.00019,116.379351,0,330,39650.891099537,2008-07-21,21:23:11
40.00019,116.379351,0,331,39650.8911574074,2008-07-21,21:23:16
40.00019,116.379351,0,330,39650.8912152778,2008-07-21,21:23:21
40.000189,116.379351,0,330,39650.8912731481,2008-07-21,21:23:26
40.000189,116.379352,0,330,39650.8913310185,2008-07-21,21:23:31
40.000189,116.379353,0,330,39650.8913888889,2008-07-21,21:23:36
40.000188,116.379354,0,330,39650.8914467593,2008-07-21,21:23:41
40.000188,116.379354,0,330,39650.8915046296,2008-07-21,21:23:46
40.000188,116.379355,0,330,39650.8915625,2008-07-21,21:23:51
40.000187,116.379355,0,330,39650.8916203704,2008-07-21,21:23:56
40.000188,116.379356,0,330,39650.8916782407,2008-07-21,21:24:01
40.000188,116.379356,0,330,39650.8917361111,2008-07-21,21:24:06
40.000189,116.379357,0,330,39650.8917939815,2008-07-21,21:24:11
40.000188,116.379357,0,330,39650.8918518518,2008-07-21,21:24:16
40.000188,116.379358,0,330,39650.8919097222,2008-07-21,21:24:21
40.000189,116.379359,0,330,39650.8919675926,2008-07-21,21:24:26
40.000188,116.379359,0,330,39650.892025463,2008-07-21,21:24:31
40.000187,116.37936,0,330,39650.8920833333,2008-07-21,21:24:36
40.000187,116.37936,0,330,39650.8921412037,2008-07-21,21:24:41
40.000188,116.37936,0,330,39650.8921990741,2008-07-21,21:24:46
40.000188,116.37936,0,330,39650.8922569444,2008-07-21,21:24:51
40.000187,116.37936,0,330,39650.8923148148,2008-07-21,21:24:56
40.000187,116.37936,0,330,39650.8923726852,2008-07-21,21:25:01
40.000186,116.37936,0,330,39650.8924305556,2008-07-21,21:25:06
40.000186,116.379361,0,330,39650.8924884259,2008-07-21,21:25:11
40.000184,116.37936,0,330,39650.8925462963,2008-07-21,21:25:16
40.000183,116.37936,0,330,39650.8926041667,2008-07-21,21:25:21
40.000183,116.379361,0,330,39650.892662037,2008-07-21,21:25:26
40.000182,116.379361,0,330,39650.8927199074,2008-07-21,21:25:31
40.000182,116.379361,0,330,39650.8927777778,2008-07-21,21:25:36
40.000182,116.379361,0,330,39650.8928356481,2008-07-21,21:25:41
40.000181,116.379362,0,330,39650.8928935185,2008-07-21,21:25:46
40.00018,116.379362,0,330,39650.8929513889,2008-07-21,21:25:51
40.000178,116.379362,0,330,39650.8930092593,2008-07-21,21:25:56
40.000177,116.379363,0,330,39650.8930671296,2008-07-21,21:26:01
40.000175,116.379363,0,331,39650.893125,2008-07-21,21:26:06
40.000175,116.379364,0,331,39650.8931828704,2008-07-21,21:26:11
40.000174,116.379364,0,331,39650.8932407407,2008-07-21,21:26:16
40.000172,116.379364,0,331,39650.8932986111,2008-07-21,21:26:21
40.000171,116.379365,0,331,39650.8933564815,2008-07-21,21:26:26
40.000171,116.379365,0,331,39650.8934143518,2008-07-21,21:26:31
40.000172,116.379366,0,332,39650.8934722222,2008-07-21,21:26:36
40.000173,116.379365,0,332,39650.8935300926,2008-07-21,21:26:41
40.000174,116.379365,0,332,39650.893587963,2008-07-21,21:26:46
40.000177,116.379364,0,332,39650.8936458333,2008-07-21,21:26:51
40.000179,116.379363,0,333,39650.8937037037,2008-07-21,21:26:56
40.000181,116.379363,0,333,39650.8937615741,2008-07-21,21:27:01
40.000181,116.379363,0,333,39650.8938194444,2008-07-21,21:27:06
40.000182,116.379364,0,333,39650.8938773148,2008-07-21,21:27:11
40.000183,116.379364,0,333,39650.8939351852,2008-07-21,21:27:16
40.000183,116.379364,0,333,39650.8939930556,2008-07-21,21:27:21
40.000182,116.379365,0,333,39650.8940509259,2008-07-21,21:27:26
40.000183,116.379364,0,333,39650.8941087963,2008-07-21,21:27:31
40.000183,116.379364,0,333,39650.8941666667,2008-07-21,21:27:36
40.000184,116.379364,0,333,39650.894224537,2008-07-21,21:27:41
40.000184,116.379364,0,334,39650.8942824074,2008-07-21,21:27:46
40.000185,116.379364,0,334,39650.8943402778,2008-07-21,21:27:51
40.000186,116.379364,0,334,39650.8943981482,2008-07-21,21:27:56
40.000186,116.379364,0,334,39650.8944560185,2008-07-21,21:28:01
40.000187,116.379364,0,334,39650.8945138889,2008-07-21,21:28:06
40.000187,116.379364,0,334,39650.8945717593,2008-07-21,21:28:11
40.000188,116.379364,0,334,39650.8946296296,2008-07-21,21:28:16
40.00019,116.379363,0,334,39650.8946875,2008-07-21,21:28:21
40.000191,116.379363,0,335,39650.8947453704,2008-07-21,21:28:26
40.000192,116.379363,0,335,39650.8948032407,2008-07-21,21:28:31
40.000194,116.379363,0,335,39650.8948611111,2008-07-21,21:28:36
40.000195,116.379363,0,335,39650.8949189815,2008-07-21,21:28:41
40.000197,116.379362,0,335,39650.8949768519,2008-07-21,21:28:46
40.000198,116.379362,0,336,39650.8950347222,2008-07-21,21:28:51
40.000199,116.379362,0,336,39650.8950925926,2008-07-21,21:28:56
40.000201,116.379363,0,336,39650.895150463,2008-07-21,21:29:01
40.000202,116.379362,0,336,39650.8952083333,2008-07-21,21:29:06
40.000204,116.379363,0,337,39650.8952662037,2008-07-21,21:29:11
40.000205,116.379363,0,337,39650.8953240741,2008-07-21,21:29:16
40.000205,116.379364,0,337,39650.8953819444,2008-07-21,21:29:21
40.000206,116.379364,0,337,39650.8954398148,2008-07-21,21:29:26
40.000207,116.379364,0,337,39650.8954976852,2008-07-21,21:29:31
40.000207,116.379364,0,337,39650.8955555556,2008-07-21,21:29:36
40.000208,116.379364,0,337,39650.8956134259,2008-07-21,21:29:41
40.000208,116.379365,0,337,39650.8956712963,2008-07-21,21:29:46
40.000207,116.379365,0,337,39650.8957291667,2008-07-21,21:29:51
40.000207,116.379365,0,337,39650.895787037,2008-07-21,21:29:56
40.000207,116.379366,0,337,39650.8958449074,2008-07-21,21:30:01
40.000206,116.379366,0,337,39650.8959027778,2008-07-21,21:30:06
40.000206,116.379366,0,337,39650.8959606481,2008-07-21,21:30:11
40.000205,116.379366,0,337,39650.8960185185,2008-07-21,21:30:16
40.000205,116.379367,0,337,39650.8960763889,2008-07-21,21:30:21
40.000204,116.379368,0,337,39650.8961342593,2008-07-21,21:30:26
40.000205,116.379368,0,337,39650.8961921296,2008-07-21,21:30:31
40.000205,116.379368,0,337,39650.89625,2008-07-21,21:30:36
40.000204,116.379369,0,337,39650.8963078704,2008-07-21,21:30:41
40.000204,116.379368,0,337,39650.8963657407,2008-07-21,21:30:46
40.000205,116.379368,0,337,39650.8964236111,2008-07-21,21:30:51
40.000204,116.379368,0,337,39650.8964814815,2008-07-21,21:30:56
40.000205,116.379369,0,337,39650.8965393519,2008-07-21,21:31:01
40.000205,116.379368,0,337,39650.8965972222,2008-07-21,21:31:06
40.000205,116.379368,0,337,39650.8966550926,2008-07-21,21:31:11
40.000206,116.379368,0,337,39650.896712963,2008-07-21,21:31:16
40.000206,116.379367,0,337,39650.8967708333,2008-07-21,21:31:21
40.000206,116.379368,0,337,39650.8968287037,2008-07-21,21:31:26
40.000205,116.379368,0,338,39650.8968865741,2008-07-21,21:31:31
40.000205,116.379368,0,338,39650.8969444444,2008-07-21,21:31:36
40.000205,116.379368,0,338,39650.8970023148,2008-07-21,21:31:41
40.000203,116.379368,0,338,39650.8970601852,2008-07-21,21:31:46
40.000202,116.379368,0,338,39650.8971180556,2008-07-21,21:31:51
40.000202,116.379368,0,338,39650.8971759259,2008-07-21,21:31:56
40.000201,116.379368,0,338,39650.8972337963,2008-07-21,21:32:01
40.000201,116.379368,0,338,39650.8972916667,2008-07-21,21:32:06
40.0002,116.379369,0,338,39650.897349537,2008-07-21,21:32:11
40.000199,116.379369,0,338,39650.8974074074,2008-07-21,21:32:16
40.000198,116.379369,0,338,39650.8974652778,2008-07-21,21:32:21
40.000198,116.379368,0,338,39650.8975231481,2008-07-21,21:32:26
40.000197,116.379368,0,338,39650.8975810185,2008-07-21,21:32:31
40.000196,116.379368,0,338,39650.8976388889,2008-07-21,21:32:36
40.000196,116.379368,0,338,39650.8976967593,2008-07-21,21:32:41
40.000196,116.379368,0,339,39650.8977546296,2008-07-21,21:32:46
40.000196,116.379367,0,339,39650.8978125,2008-07-21,21:32:51
40.000196,116.379367,0,339,39650.8978703704,2008-07-21,21:32:56
40.000196,116.379367,0,339,39650.8979282407,2008-07-21,21:33:01
40.000197,116.379367,0,339,39650.8979861111,2008-07-21,21:33:06
40.000199,116.379366,0,339,39650.8980439815,2008-07-21,21:33:11
40.0002,116.379366,0,340,39650.8981018519,2008-07-21,21:33:16
40.000201,116.379366,0,340,39650.8981597222,2008-07-21,21:33:21
40.000201,116.379365,0,340,39650.8982175926,2008-07-21,21:33:26
40.000202,116.379365,0,340,39650.898275463,2008-07-21,21:33:31
40.000202,116.379365,0,340,39650.8983333333,2008-07-21,21:33:36
40.000201,116.379363,0,341,39650.8983912037,2008-07-21,21:33:41
40.000201,116.379364,0,341,39650.8984490741,2008-07-21,21:33:46
40.000201,116.379363,0,341,39650.8985069444,2008-07-21,21:33:51
40.0002,116.379362,0,341,39650.8985648148,2008-07-21,21:33:56
40.0002,116.379362,0,341,39650.8986226852,2008-07-21,21:34:01
40.000199,116.379362,0,341,39650.8986805556,2008-07-21,21:34:06
40.000199,116.379361,0,341,39650.8987384259,2008-07-21,21:34:11
40.000199,116.379362,0,341,39650.8987962963,2008-07-21,21:34:16
40.000199,116.379361,0,341,39650.8988541667,2008-07-21,21:34:21
40.000199,116.379361,0,341,39650.898912037,2008-07-21,21:34:26
40.000199,116.379361,0,341,39650.8989699074,2008-07-21,21:34:31
40.0002,116.37936,0,341,39650.8990277778,2008-07-21,21:34:36
40.000201,116.37936,0,341,39650.8990856481,2008-07-21,21:34:41
40.000201,116.379359,0,341,39650.8991435185,2008-07-21,21:34:46
40.0002,116.379358,0,341,39650.8992013889,2008-07-21,21:34:51
40.000201,116.379359,0,341,39650.8992592593,2008-07-21,21:34:56
40.000199,116.379358,0,341,39650.8993171296,2008-07-21,21:35:01
40.000199,116.379358,0,341,39650.899375,2008-07-21,21:35:06
40.000199,116.379358,0,341,39650.8994328704,2008-07-21,21:35:11
40.000198,116.379357,0,341,39650.8994907407,2008-07-21,21:35:16
40.000198,116.379357,0,341,39650.8995486111,2008-07-21,21:35:21
40.000196,116.379356,0,342,39650.8996064815,2008-07-21,21:35:26
40.000194,116.379355,0,341,39650.8996643518,2008-07-21,21:35:31
40.000192,116.379354,0,341,39650.8997222222,2008-07-21,21:35:36
40.000192,116.379354,0,341,39650.8997569444,2008-07-21,21:35:39
40.000184,116.379349,0,341,39650.8997800926,2008-07-21,21:35:41
40.000175,116.379343,0,340,39650.899837963,2008-07-21,21:35:46
40.000175,116.379343,0,340,39650.8998726852,2008-07-21,21:35:49
40.000169,116.379347,0,339,39650.8998958333,2008-07-21,21:35:51
40.000139,116.379333,0,330,39650.8999537037,2008-07-21,21:35:56
40.000154,116.379325,0,331,39650.9000115741,2008-07-21,21:36:01
40.000173,116.379295,0,332,39650.9000694444,2008-07-21,21:36:06
40.000189,116.379287,0,333,39650.9001273148,2008-07-21,21:36:11
40.000219,116.379316,0,331,39650.9001851852,2008-07-21,21:36:16
40.000219,116.379316,0,331,39650.9002199074,2008-07-21,21:36:19
40.000218,116.379311,0,330,39650.9002430556,2008-07-21,21:36:21
40.000201,116.379301,0,333,39650.9003009259,2008-07-21,21:36:26
40.000185,116.379317,0,340,39650.9003587963,2008-07-21,21:36:31
40.000184,116.379348,0,345,39650.9004166667,2008-07-21,21:36:36
40.00018,116.379358,0,345,39650.900474537,2008-07-21,21:36:41
40.000194,116.37936,0,346,39650.9005324074,2008-07-21,21:36:46
40.000197,116.379343,0,348,39650.9005902778,2008-07-21,21:36:51
40.000197,116.379343,0,348,39650.900625,2008-07-21,21:36:54
40.000204,116.379349,0,348,39650.9006481481,2008-07-21,21:36:56
40.000214,116.379355,0,349,39650.9007060185,2008-07-21,21:37:01
40.000218,116.37936,0,349,39650.9007638889,2008-07-21,21:37:06
40.000218,116.37936,0,349,39650.9007986111,2008-07-21,21:37:09
40.000219,116.379368,0,349,39650.9008217593,2008-07-21,21:37:11
40.000218,116.37938,0,349,39650.9008796296,2008-07-21,21:37:16
40.000217,116.379388,0,349,39650.9009375,2008-07-21,21:37:21
40.000217,116.379388,0,349,39650.9009722222,2008-07-21,21:37:24
40.000211,116.379388,0,349,39650.9009953704,2008-07-21,21:37:26
40.0002,116.379389,0,349,39650.9010532407,2008-07-21,21:37:31
40.000193,116.379391,0,349,39650.9011111111,2008-07-21,21:37:36
40.000188,116.379391,0,348,39650.9011689815,2008-07-21,21:37:41
40.000188,116.379391,0,348,39650.9012037037,2008-07-21,21:37:44
40.000184,116.379392,0,348,39650.9012268518,2008-07-21,21:37:46
40.000175,116.379392,0,347,39650.9012847222,2008-07-21,21:37:51
40.000175,116.379392,0,347,39650.9013194444,2008-07-21,21:37:54
40.000169,116.379385,0,347,39650.9013425926,2008-07-21,21:37:56
40.000169,116.379375,0,346,39650.901400463,2008-07-21,21:38:01
40.000169,116.379365,0,345,39650.9014583333,2008-07-21,21:38:06
40.000167,116.379361,0,345,39650.9015162037,2008-07-21,21:38:11
40.000166,116.379356,0,344,39650.9015740741,2008-07-21,21:38:16
40.000168,116.379352,0,343,39650.9016319444,2008-07-21,21:38:21
40.000168,116.379352,0,343,39650.9016666667,2008-07-21,21:38:24
40.000174,116.379346,0,343,39650.9016898148,2008-07-21,21:38:26
40.000184,116.379338,0,342,39650.9017476852,2008-07-21,21:38:31
40.000195,116.379332,0,342,39650.9018055556,2008-07-21,21:38:36
40.000263,116.379313,0,348,39650.9018634259,2008-07-21,21:38:41
40.000297,116.379291,0,352,39650.9019212963,2008-07-21,21:38:46
40.000265,116.379295,0,350,39650.9019791667,2008-07-21,21:38:51
40.000266,116.379292,0,350,39650.902037037,2008-07-21,21:38:56
40.000269,116.379295,0,350,39650.9020949074,2008-07-21,21:39:01
40.000269,116.379295,0,350,39650.9021296296,2008-07-21,21:39:04
40.000275,116.379302,0,351,39650.9021527778,2008-07-21,21:39:06
40.000271,116.379312,0,351,39650.9022106482,2008-07-21,21:39:11
40.000267,116.379304,0,353,39650.9022685185,2008-07-21,21:39:16
40.000267,116.379304,0,353,39650.9023032407,2008-07-21,21:39:19
40.000259,116.379305,0,353,39650.9023263889,2008-07-21,21:39:21
40.000249,116.379305,0,354,39650.9023842593,2008-07-21,21:39:26
40.000227,116.3793,0,354,39650.9024421296,2008-07-21,21:39:31
40.000216,116.379291,0,356,39650.9025,2008-07-21,21:39:36
40.000212,116.379283,0,357,39650.9025578704,2008-07-21,21:39:41
40.000213,116.379279,0,358,39650.9026157407,2008-07-21,21:39:46
40.000213,116.379279,0,358,39650.902650463,2008-07-21,21:39:49
40.000216,116.379278,0,358,39650.9026736111,2008-07-21,21:39:51
40.000285,116.379279,0,360,39650.9027314815,2008-07-21,21:39:56
40.000347,116.379251,0,364,39650.9027893519,2008-07-21,21:40:01
40.000355,116.379269,0,366,39650.9028472222,2008-07-21,21:40:06
40.000364,116.37928,0,368,39650.9029050926,2008-07-21,21:40:11
40.000364,116.37928,0,368,39650.9029398148,2008-07-21,21:40:14
40.000363,116.379273,0,369,39650.902962963,2008-07-21,21:40:16
40.000366,116.379261,0,370,39650.9030208333,2008-07-21,21:40:21
40.000366,116.379261,0,370,39650.9030555556,2008-07-21,21:40:24
40.00037,116.379254,0,371,39650.9030787037,2008-07-21,21:40:26
40.000341,116.379264,0,371,39650.9031365741,2008-07-21,21:40:31
40.000324,116.379309,0,373,39650.9031944444,2008-07-21,21:40:36
40.000264,116.379356,0,373,39650.9032523148,2008-07-21,21:40:41
40.000256,116.379403,0,372,39650.9033101852,2008-07-21,21:40:46
40.000216,116.379418,0,370,39650.9033680556,2008-07-21,21:40:51
40.000157,116.379438,0,366,39650.9034259259,2008-07-21,21:40:56
40.000184,116.379482,0,364,39650.9034837963,2008-07-21,21:41:01
40.000166,116.379466,0,364,39650.9035416667,2008-07-21,21:41:06
40.000125,116.379447,0,362,39650.903599537,2008-07-21,21:41:11
40.00008,116.379438,0,357,39650.9036574074,2008-07-21,21:41:16
40.000051,116.379429,0,355,39650.9037152778,2008-07-21,21:41:21
40.000093,116.379436,0,345,39650.9037731481,2008-07-21,21:41:26
40.000093,116.379436,0,345,39650.9038078704,2008-07-21,21:41:29
40.000088,116.379432,0,344,39650.9038310185,2008-07-21,21:41:31
40.000051,116.379413,0,342,39650.9038888889,2008-07-21,21:41:36
40.000051,116.379413,0,342,39650.9039236111,2008-07-21,21:41:39
40.000049,116.379417,0,338,39650.9039467593,2008-07-21,21:41:41
40.000039,116.379405,0,337,39650.9040046296,2008-07-21,21:41:46
40.00003,116.379407,0,336,39650.9040625,2008-07-21,21:41:51
39.999999,116.379384,0,333,39650.9041203704,2008-07-21,21:41:56
39.999963,116.379372,0,332,39650.9041782407,2008-07-21,21:42:01
39.999926,116.379356,0,333,39650.9042361111,2008-07-21,21:42:06
39.999956,116.379379,0,331,39650.9042939815,2008-07-21,21:42:11
39.999989,116.379368,0,327,39650.9043518519,2008-07-21,21:42:16
39.999989,116.379368,0,327,39650.9043865741,2008-07-21,21:42:19
39.99999,116.379367,0,326,39650.9044097222,2008-07-21,21:42:21
40.000001,116.379364,0,325,39650.9044675926,2008-07-21,21:42:26
40.000041,116.379366,0,324,39650.904525463,2008-07-21,21:42:31
40.00005,116.379363,0,322,39650.9045833333,2008-07-21,21:42:36
40.000055,116.379363,0,321,39650.9046412037,2008-07-21,21:42:41
40.000055,116.379359,0,320,39650.9046990741,2008-07-21,21:42:46
40.000055,116.379359,0,320,39650.9047337963,2008-07-21,21:42:49
40.000055,116.379354,0,319,39650.9047569444,2008-07-21,21:42:51
40.000073,116.379357,0,319,39650.9048148148,2008-07-21,21:42:56
40.000132,116.379349,0,327,39650.9048726852,2008-07-21,21:43:01
40.000224,116.379397,0,331,39650.9049305556,2008-07-21,21:43:06
40.000293,116.379388,0,338,39650.9049884259,2008-07-21,21:43:11
40.000339,116.379362,0,348,39650.9050462963,2008-07-21,21:43:16
40.000433,116.37941,0,352,39650.9051041667,2008-07-21,21:43:21
40.000433,116.37937,0,359,39650.905162037,2008-07-21,21:43:26
40.000433,116.37937,0,359,39650.9051967593,2008-07-21,21:43:29
40.000437,116.379363,0,362,39650.9052199074,2008-07-21,21:43:31
40.000461,116.379371,0,364,39650.9052777778,2008-07-21,21:43:36
40.000434,116.379336,0,368,39650.9053356481,2008-07-21,21:43:41
40.000434,116.379336,0,368,39650.9053703704,2008-07-21,21:43:44
40.000429,116.379331,0,368,39650.9053935185,2008-07-21,21:43:46
40.000426,116.379342,0,369,39650.9054513889,2008-07-21,21:43:51
40.000417,116.379345,0,369,39650.9055092593,2008-07-21,21:43:56
40.000404,116.379342,0,370,39650.9055671296,2008-07-21,21:44:01
40.00035,116.379339,0,369,39650.905625,2008-07-21,21:44:06
40.000336,116.379313,0,372,39650.9056828704,2008-07-21,21:44:11
40.000338,116.379339,0,373,39650.9057407407,2008-07-21,21:44:16
40.000339,116.379347,0,374,39650.9057986111,2008-07-21,21:44:21
40.000335,116.379341,0,374,39650.9058564815,2008-07-21,21:44:26
40.000335,116.379344,0,375,39650.9059143519,2008-07-21,21:44:31
40.000333,116.379347,0,376,39650.9059722222,2008-07-21,21:44:36
40.000333,116.379348,0,376,39650.9060300926,2008-07-21,21:44:41
40.000333,116.379348,0,376,39650.906087963,2008-07-21,21:44:46
40.000333,116.379348,0,376,39650.9061458333,2008-07-21,21:44:51
40.000334,116.379348,0,376,39650.9062037037,2008-07-21,21:44:56
40.000334,116.379348,0,376,39650.9062384259,2008-07-21,21:44:59
40.000335,116.379348,0,376,39650.9062615741,2008-07-21,21:45:01
40.000346,116.379348,0,377,39650.9063194444,2008-07-21,21:45:06
40.000445,116.37936,0,381,39650.9063773148,2008-07-21,21:45:11
40.000465,116.379368,0,386,39650.9064351852,2008-07-21,21:45:16
40.000524,116.379391,0,392,39650.9064930556,2008-07-21,21:45:21
40.000535,116.379402,0,402,39650.9065509259,2008-07-21,21:45:26
40.000535,116.379402,0,402,39650.9065856481,2008-07-21,21:45:29
40.000537,116.379408,0,407,39650.9066087963,2008-07-21,21:45:31
40.000549,116.379411,0,409,39650.9066666667,2008-07-21,21:45:36
40.00056,116.37941,0,412,39650.906724537,2008-07-21,21:45:41
40.000569,116.379413,0,415,39650.9067824074,2008-07-21,21:45:46
40.000578,116.379422,0,417,39650.9068402778,2008-07-21,21:45:51
40.000578,116.379422,0,417,39650.906875,2008-07-21,21:45:54
40.000583,116.379424,0,420,39650.9068981481,2008-07-21,21:45:56
40.000526,116.379434,0,418,39650.9069560185,2008-07-21,21:46:01
40.000455,116.379436,0,417,39650.9070138889,2008-07-21,21:46:06
40.000419,116.379417,0,417,39650.9070717593,2008-07-21,21:46:11
40.000387,116.379436,0,420,39650.9071296296,2008-07-21,21:46:16
40.000345,116.379431,0,422,39650.9071875,2008-07-21,21:46:21
40.000325,116.379397,0,423,39650.9072453704,2008-07-21,21:46:26
40.000302,116.379422,0,420,39650.9073032407,2008-07-21,21:46:31
40.000282,116.379412,0,422,39650.9073611111,2008-07-21,21:46:36
40.000275,116.37941,0,424,39650.9074189815,2008-07-21,21:46:41
40.000274,116.379408,0,426,39650.9074768518,2008-07-21,21:46:46
40.000269,116.37941,0,428,39650.9075347222,2008-07-21,21:46:51
40.000263,116.379412,0,430,39650.9075925926,2008-07-21,21:46:56
40.000263,116.379412,0,430,39650.9076273148,2008-07-21,21:46:59
40.000262,116.379415,0,431,39650.907650463,2008-07-21,21:47:01
40.000253,116.379419,0,433,39650.9077083333,2008-07-21,21:47:06
40.00024,116.379422,0,435,39650.9077662037,2008-07-21,21:47:11
40.000226,116.379424,0,436,39650.9078240741,2008-07-21,21:47:16
40.000215,116.379428,0,437,39650.9078819444,2008-07-21,21:47:21
40.000211,116.379428,0,439,39650.9079398148,2008-07-21,21:47:26
40.000211,116.379428,0,439,39650.907974537,2008-07-21,21:47:29
40.000215,116.379424,0,441,39650.9079976852,2008-07-21,21:47:31
40.000224,116.379421,0,442,39650.9080555556,2008-07-21,21:47:36
40.000232,116.379416,0,444,39650.9081134259,2008-07-21,21:47:41
40.000239,116.379412,0,446,39650.9081712963,2008-07-21,21:47:46
40.000247,116.379411,0,448,39650.9082291667,2008-07-21,21:47:51
40.000248,116.379413,0,449,39650.908287037,2008-07-21,21:47:56
40.000248,116.379414,0,451,39650.9083449074,2008-07-21,21:48:01
40.000248,116.379416,0,452,39650.9084027778,2008-07-21,21:48:06
40.000243,116.379418,0,453,39650.9084606481,2008-07-21,21:48:11
40.000237,116.379424,0,454,39650.9085185185,2008-07-21,21:48:16
40.00023,116.379429,0,456,39650.9085763889,2008-07-21,21:48:21
40.00023,116.379429,0,456,39650.9086111111,2008-07-21,21:48:24
40.000222,116.379434,0,458,39650.9086342593,2008-07-21,21:48:26
40.000213,116.379441,0,459,39650.9086921296,2008-07-21,21:48:31
40.000205,116.379447,0,461,39650.90875,2008-07-21,21:48:36
40.000201,116.379453,0,464,39650.9088078704,2008-07-21,21:48:41
40.0002,116.379457,0,466,39650.9088657407,2008-07-21,21:48:46
40.000199,116.379459,0,469,39650.9089236111,2008-07-21,21:48:51
40.000197,116.379462,0,472,39650.9089814815,2008-07-21,21:48:56
40.000192,116.379468,0,474,39650.9090393518,2008-07-21,21:49:01
40.000185,116.379473,0,477,39650.9090972222,2008-07-21,21:49:06
40.000178,116.379476,0,479,39650.9091550926,2008-07-21,21:49:11
40.000174,116.379478,0,480,39650.909212963,2008-07-21,21:49:16
40.000173,116.379476,0,481,39650.9092708333,2008-07-21,21:49:21
40.000176,116.379473,0,482,39650.9093287037,2008-07-21,21:49:26
40.000181,116.379474,0,482,39650.9093865741,2008-07-21,21:49:31
40.000183,116.379477,0,483,39650.9094444444,2008-07-21,21:49:36
40.00018,116.379484,0,483,39650.9095023148,2008-07-21,21:49:41
40.000174,116.37949,0,483,39650.9095601852,2008-07-21,21:49:46
40.000166,116.379497,0,482,39650.9096180556,2008-07-21,21:49:51
40.000162,116.379504,0,482,39650.9096759259,2008-07-21,21:49:56
40.000158,116.379508,0,481,39650.9097337963,2008-07-21,21:50:01
40.000157,116.379512,0,480,39650.9097916667,2008-07-21,21:50:06
40.000159,116.379513,0,478,39650.909849537,2008-07-21,21:50:11
40.000161,116.379509,0,476,39650.9099074074,2008-07-21,21:50:16
40.000161,116.379509,0,476,39650.9099421296,2008-07-21,21:50:19
40.000163,116.379502,0,474,39650.9099652778,2008-07-21,21:50:21
40.000166,116.379493,0,472,39650.9100231482,2008-07-21,21:50:26
40.000167,116.379486,0,470,39650.9100810185,2008-07-21,21:50:31
40.000169,116.37948,0,467,39650.9101388889,2008-07-21,21:50:36
40.000172,116.379479,0,465,39650.9101967593,2008-07-21,21:50:41
40.000172,116.379479,0,465,39650.9102314815,2008-07-21,21:50:44
40.000177,116.379478,0,462,39650.9102546296,2008-07-21,21:50:46
40.000186,116.379478,0,460,39650.9103125,2008-07-21,21:50:51
40.000197,116.379475,0,457,39650.9103703704,2008-07-21,21:50:56
40.000243,116.379463,0,456,39650.9104282407,2008-07-21,21:51:01
40.000262,116.379445,0,453,39650.9104861111,2008-07-21,21:51:06
40.000274,116.379406,0,457,39650.9105439815,2008-07-21,21:51:11
40.000289,116.379415,0,459,39650.9106018519,2008-07-21,21:51:16
40.000294,116.379419,0,458,39650.9106597222,2008-07-21,21:51:21
40.000297,116.379413,0,457,39650.9107175926,2008-07-21,21:51:26
40.000296,116.37941,0,455,39650.910775463,2008-07-21,21:51:31
40.000292,116.379415,0,454,39650.9108333333,2008-07-21,21:51:36
40.000287,116.379418,0,452,39650.9108912037,2008-07-21,21:51:41
40.000285,116.379418,0,451,39650.9109490741,2008-07-21,21:51:46
40.000292,116.379416,0,449,39650.9110069444,2008-07-21,21:51:51
40.0003,116.379409,0,448,39650.9110648148,2008-07-21,21:51:56
40.000304,116.379405,0,446,39650.9111226852,2008-07-21,21:52:01
40.000306,116.379401,0,445,39650.9111805556,2008-07-21,21:52:06
40.000307,116.3794,0,443,39650.9112384259,2008-07-21,21:52:11
40.000307,116.3794,0,443,39650.9112731481,2008-07-21,21:52:14
40.000304,116.379399,0,442,39650.9112962963,2008-07-21,21:52:16
40.000294,116.379401,0,440,39650.9113541667,2008-07-21,21:52:21
40.000262,116.379425,0,440,39650.911412037,2008-07-21,21:52:26
40.00024,116.379431,0,437,39650.9114699074,2008-07-21,21:52:31
40.000231,116.379435,0,435,39650.9115277778,2008-07-21,21:52:36
40.000223,116.379447,0,433,39650.9115856481,2008-07-21,21:52:41
40.000207,116.379457,0,427,39650.9116435185,2008-07-21,21:52:46
40.000204,116.379467,0,425,39650.9117013889,2008-07-21,21:52:51
40.000207,116.37948,0,423,39650.9117592593,2008-07-21,21:52:56
40.000207,116.379487,0,421,39650.9118171296,2008-07-21,21:53:01
40.000207,116.379487,0,421,39650.9118518519,2008-07-21,21:53:04
40.000208,116.379484,0,419,39650.911875,2008-07-21,21:53:06
40.000225,116.379485,0,418,39650.9119328704,2008-07-21,21:53:11
40.000251,116.379449,0,416,39650.9119907407,2008-07-21,21:53:16
40.000268,116.379448,0,416,39650.9120486111,2008-07-21,21:53:21
40.000296,116.379473,0,411,39650.9121064815,2008-07-21,21:53:26
40.000287,116.379452,0,411,39650.9121643519,2008-07-21,21:53:31
40.000292,116.379446,0,409,39650.9122222222,2008-07-21,21:53:36
40.000295,116.379439,0,408,39650.9122800926,2008-07-21,21:53:41
40.000296,116.379433,0,406,39650.912337963,2008-07-21,21:53:46
40.000294,116.37943,0,405,39650.9123958333,2008-07-21,21:53:51
40.000289,116.379431,0,403,39650.9124537037,2008-07-21,21:53:56
40.000289,116.379431,0,403,39650.9124884259,2008-07-21,21:53:59
40.000286,116.379425,0,401,39650.9125115741,2008-07-21,21:54:01
40.000298,116.379411,0,399,39650.9125694444,2008-07-21,21:54:06
40.000331,116.379372,0,397,39650.9126273148,2008-07-21,21:54:11
40.000366,116.379352,0,394,39650.9126851852,2008-07-21,21:54:16
40.000337,116.379374,0,386,39650.9127430556,2008-07-21,21:54:21
40.000306,116.379366,0,381,39650.9128009259,2008-07-21,21:54:26
40.000299,116.379355,0,379,39650.9128587963,2008-07-21,21:54:31
40.000299,116.379355,0,379,39650.9128935185,2008-07-21,21:54:34
40.000298,116.379349,0,377,39650.9129166667,2008-07-21,21:54:36
40.000297,116.379337,0,374,39650.912974537,2008-07-21,21:54:41
40.000287,116.379337,0,372,39650.9130324074,2008-07-21,21:54:46
40.000286,116.379358,0,369,39650.9130902778,2008-07-21,21:54:51
40.000237,116.379279,0,368,39650.9131481481,2008-07-21,21:54:56
40.000179,116.379311,0,369,39650.9132060185,2008-07-21,21:55:01
40.000172,116.379333,0,367,39650.9132638889,2008-07-21,21:55:06
40.000172,116.379333,0,367,39650.9132986111,2008-07-21,21:55:09
40.000177,116.379328,0,366,39650.9133217593,2008-07-21,21:55:11
40.000196,116.379327,0,365,39650.9133796296,2008-07-21,21:55:16
40.000235,116.379364,0,365,39650.9134375,2008-07-21,21:55:21
40.000224,116.37937,0,367,39650.9134953704,2008-07-21,21:55:26
40.000224,116.37937,0,367,39650.9135300926,2008-07-21,21:55:29
40.000231,116.379368,0,368,39650.9135532407,2008-07-21,21:55:31
40.000241,116.379367,0,367,39650.9136111111,2008-07-21,21:55:36
40.000256,116.379356,0,367,39650.9136689815,2008-07-21,21:55:41
40.000288,116.379245,0,375,39650.9137268519,2008-07-21,21:55:46
40.000329,116.379213,0,380,39650.9137847222,2008-07-21,21:55:51
40.000329,116.379213,0,380,39650.9138194444,2008-07-21,21:55:54
40.000336,116.379218,0,385,39650.9138425926,2008-07-21,21:55:56
40.000338,116.379208,0,385,39650.913900463,2008-07-21,21:56:01
40.00034,116.379197,0,385,39650.9139583333,2008-07-21,21:56:06
40.000346,116.379186,0,385,39650.9140162037,2008-07-21,21:56:11
40.000351,116.379172,0,384,39650.9140740741,2008-07-21,21:56:16
40.000367,116.379149,0,379,39650.9141319444,2008-07-21,21:56:21
40.000396,116.379121,0,363,39650.9141898148,2008-07-21,21:56:26
40.000403,116.379119,0,355,39650.9142476852,2008-07-21,21:56:31
40.000407,116.379116,0,352,39650.9143055556,2008-07-21,21:56:36
40.000406,116.379114,0,350,39650.9143634259,2008-07-21,21:56:41
40.0004,116.379117,0,346,39650.9144212963,2008-07-21,21:56:46
40.000397,116.379113,0,343,39650.9144791667,2008-07-21,21:56:51
40.000399,116.379111,0,339,39650.914537037,2008-07-21,21:56:56
40.0004,116.379112,0,335,39650.9145949074,2008-07-21,21:57:01
40.0004,116.379112,0,334,39650.9146527778,2008-07-21,21:57:06
40.000399,116.379113,0,333,39650.9147106481,2008-07-21,21:57:11
40.0004,116.379112,0,333,39650.9147685185,2008-07-21,21:57:16
40.0004,116.379112,0,332,39650.9148263889,2008-07-21,21:57:21
40.0004,116.379112,0,332,39650.9148842593,2008-07-21,21:57:26
40.000401,116.379111,0,332,39650.9149421296,2008-07-21,21:57:31
40.000401,116.37911,0,331,39650.915,2008-07-21,21:57:36
40.000401,116.37911,0,331,39650.9150578704,2008-07-21,21:57:41
40.000402,116.379109,0,331,39650.9151157407,2008-07-21,21:57:46
40.000402,116.379108,0,331,39650.9151736111,2008-07-21,21:57:51
40.000402,116.379108,0,330,39650.9152314815,2008-07-21,21:57:56
40.000402,116.379108,0,330,39650.9152893518,2008-07-21,21:58:01
40.000403,116.379107,0,330,39650.9153472222,2008-07-21,21:58:06
40.000404,116.379104,0,330,39650.9154050926,2008-07-21,21:58:11
40.000404,116.379102,0,329,39650.915462963,2008-07-21,21:58:16
40.000405,116.379101,0,329,39650.9155208333,2008-07-21,21:58:21
40.000405,116.379099,0,329,39650.9155787037,2008-07-21,21:58:26
40.000404,116.379098,0,329,39650.9156365741,2008-07-21,21:58:31
40.000405,116.379096,0,328,39650.9156944444,2008-07-21,21:58:36
40.000404,116.379095,0,328,39650.9157523148,2008-07-21,21:58:41
40.000404,116.379094,0,328,39650.9158101852,2008-07-21,21:58:46
40.000404,116.379093,0,328,39650.9158680556,2008-07-21,21:58:51
40.000404,116.379091,0,328,39650.9159259259,2008-07-21,21:58:56
40.000404,116.37909,0,328,39650.9159837963,2008-07-21,21:59:01
40.000404,116.379089,0,328,39650.9160416667,2008-07-21,21:59:06
40.000404,116.379088,0,328,39650.916099537,2008-07-21,21:59:11
40.000404,116.379088,0,328,39650.9161574074,2008-07-21,21:59:16
40.000404,116.379087,0,327,39650.9162152778,2008-07-21,21:59:21
40.000404,116.379086,0,327,39650.9162731481,2008-07-21,21:59:26
40.000404,116.379085,0,327,39650.9163310185,2008-07-21,21:59:31
40.000403,116.379084,0,327,39650.9163888889,2008-07-21,21:59:36
40.000403,116.379083,0,326,39650.9164467593,2008-07-21,21:59:41
40.000403,116.379082,0,326,39650.9165046296,2008-07-21,21:59:46
40.000403,116.379082,0,326,39650.9165625,2008-07-21,21:59:51
40.000403,116.379082,0,326,39650.9166203704,2008-07-21,21:59:56
40.000402,116.379081,0,326,39650.9166782407,2008-07-21,22:00:01
40.000402,116.379081,0,325,39650.9167361111,2008-07-21,22:00:06
40.000401,116.379081,0,325,39650.9167939815,2008-07-21,22:00:11
40.0004,116.37908,0,325,39650.9168518518,2008-07-21,22:00:16
40.000399,116.37908,0,325,39650.9169097222,2008-07-21,22:00:21
40.000398,116.37908,0,325,39650.9169675926,2008-07-21,22:00:26
40.000398,116.379079,0,325,39650.917025463,2008-07-21,22:00:31
40.000398,116.379079,0,325,39650.9170833333,2008-07-21,22:00:36
40.000398,116.379078,0,325,39650.9171412037,2008-07-21,22:00:41
40.000397,116.379077,0,324,39650.9171990741,2008-07-21,22:00:46
40.000397,116.379076,0,324,39650.9172569444,2008-07-21,22:00:51
40.000398,116.379075,0,323,39650.9173148148,2008-07-21,22:00:56
40.000398,116.379074,0,323,39650.9173726852,2008-07-21,22:01:01
40.000398,116.379074,0,323,39650.9174305556,2008-07-21,22:01:06
40.000399,116.379074,0,322,39650.9174884259,2008-07-21,22:01:11
40.000399,116.379073,0,322,39650.9175462963,2008-07-21,22:01:16
40.000399,116.379072,0,322,39650.9176041667,2008-07-21,22:01:21
40.000399,116.379071,0,322,39650.917662037,2008-07-21,22:01:26
40.0004,116.37907,0,322,39650.9177199074,2008-07-21,22:01:31
40.0004,116.379069,0,321,39650.9177777778,2008-07-21,22:01:36
40.0004,116.379069,0,321,39650.9178356482,2008-07-21,22:01:41
40.0004,116.379069,0,322,39650.9178935185,2008-07-21,22:01:46
40.0004,116.379068,0,322,39650.9179513889,2008-07-21,22:01:51
40.0004,116.379068,0,322,39650.9180092593,2008-07-21,22:01:56
40.0004,116.379069,0,322,39650.9180671296,2008-07-21,22:02:01
40.0004,116.379068,0,322,39650.918125,2008-07-21,22:02:06
40.000401,116.379067,0,322,39650.9181828704,2008-07-21,22:02:11
40.000401,116.379066,0,322,39650.9182407407,2008-07-21,22:02:16
40.000402,116.379065,0,322,39650.9182986111,2008-07-21,22:02:21
40.000403,116.379064,0,323,39650.9183564815,2008-07-21,22:02:26
40.000404,116.379063,0,323,39650.9184143519,2008-07-21,22:02:31
40.000405,116.379063,0,323,39650.9184722222,2008-07-21,22:02:36
40.000405,116.379061,0,323,39650.9185300926,2008-07-21,22:02:41
40.000405,116.37906,0,324,39650.918587963,2008-07-21,22:02:46
40.000405,116.379059,0,324,39650.9186458333,2008-07-21,22:02:51
40.000405,116.379059,0,323,39650.9187037037,2008-07-21,22:02:56
40.000405,116.379059,0,323,39650.9187615741,2008-07-21,22:03:01
40.000405,116.379059,0,323,39650.9188194444,2008-07-21,22:03:06
40.000406,116.379059,0,323,39650.9188773148,2008-07-21,22:03:11
40.000407,116.37906,0,324,39650.9189351852,2008-07-21,22:03:16
40.000407,116.37906,0,324,39650.9189930556,2008-07-21,22:03:21
40.000408,116.379059,0,324,39650.9190509259,2008-07-21,22:03:26
40.000408,116.379059,0,324,39650.9191087963,2008-07-21,22:03:31
40.000408,116.379058,0,324,39650.9191666667,2008-07-21,22:03:36
40.000409,116.379058,0,324,39650.919224537,2008-07-21,22:03:41
40.00041,116.379059,0,324,39650.9192824074,2008-07-21,22:03:46
40.00041,116.379059,0,324,39650.9193402778,2008-07-21,22:03:51
40.000411,116.379059,0,324,39650.9193981481,2008-07-21,22:03:56
40.000411,116.379059,0,324,39650.9194560185,2008-07-21,22:04:01
40.000412,116.379059,0,324,39650.9195138889,2008-07-21,22:04:06
40.000413,116.379061,0,324,39650.9195717593,2008-07-21,22:04:11
40.000413,116.379063,0,323,39650.9196296296,2008-07-21,22:04:16
40.000413,116.379064,0,323,39650.9196875,2008-07-21,22:04:21
40.000414,116.379066,0,323,39650.9197453704,2008-07-21,22:04:26
40.000414,116.379067,0,322,39650.9198032407,2008-07-21,22:04:31
40.000413,116.379068,0,322,39650.9198611111,2008-07-21,22:04:36
40.000413,116.37907,0,322,39650.9199189815,2008-07-21,22:04:41
40.000413,116.37907,0,322,39650.9199768519,2008-07-21,22:04:46
40.000414,116.37907,0,322,39650.9200347222,2008-07-21,22:04:51
40.000415,116.379071,0,322,39650.9200925926,2008-07-21,22:04:56
40.000417,116.379073,0,322,39650.920150463,2008-07-21,22:05:01
40.000418,116.379073,0,321,39650.9202083333,2008-07-21,22:05:06
40.000419,116.379074,0,321,39650.9202662037,2008-07-21,22:05:11
40.00042,116.379074,0,321,39650.9203240741,2008-07-21,22:05:16
40.00042,116.379075,0,321,39650.9203819444,2008-07-21,22:05:21
40.00042,116.379075,0,320,39650.9204398148,2008-07-21,22:05:26
40.000421,116.379076,0,320,39650.9204976852,2008-07-21,22:05:31
40.00042,116.379076,0,320,39650.9205555556,2008-07-21,22:05:36
40.000419,116.379077,0,320,39650.9206134259,2008-07-21,22:05:41
40.000418,116.379078,0,319,39650.9206712963,2008-07-21,22:05:46
40.000417,116.379079,0,319,39650.9207291667,2008-07-21,22:05:51
40.000416,116.379081,0,319,39650.920787037,2008-07-21,22:05:56
40.000416,116.379083,0,319,39650.9208449074,2008-07-21,22:06:01
40.000416,116.379084,0,319,39650.9209027778,2008-07-21,22:06:06
40.000416,116.379085,0,319,39650.9209606481,2008-07-21,22:06:11
40.000417,116.379086,0,319,39650.9210185185,2008-07-21,22:06:16
40.000417,116.379087,0,319,39650.9210763889,2008-07-21,22:06:21
40.000417,116.379087,0,319,39650.9211342593,2008-07-21,22:06:26
40.000417,116.379088,0,319,39650.9211921296,2008-07-21,22:06:31
40.000418,116.379088,0,319,39650.92125,2008-07-21,22:06:36
40.000418,116.379087,0,319,39650.9213078704,2008-07-21,22:06:41
40.000417,116.379087,0,319,39650.9213657407,2008-07-21,22:06:46
40.000416,116.379088,0,320,39650.9214236111,2008-07-21,22:06:51
40.000415,116.379089,0,320,39650.9214814815,2008-07-21,22:06:56
40.000415,116.379089,0,320,39650.9215393519,2008-07-21,22:07:01
40.000415,116.37909,0,320,39650.9215972222,2008-07-21,22:07:06
40.000415,116.37909,0,320,39650.9216550926,2008-07-21,22:07:11
40.000414,116.37909,0,320,39650.921712963,2008-07-21,22:07:16
40.000414,116.37909,0,321,39650.9217708333,2008-07-21,22:07:21
40.000413,116.37909,0,321,39650.9218287037,2008-07-21,22:07:26
40.000413,116.379091,0,321,39650.9218865741,2008-07-21,22:07:31
40.000412,116.379092,0,321,39650.9219444444,2008-07-21,22:07:36
40.000411,116.379092,0,321,39650.9220023148,2008-07-21,22:07:41
40.000409,116.379093,0,321,39650.9220601852,2008-07-21,22:07:46
40.000408,116.379093,0,321,39650.9221180556,2008-07-21,22:07:51
40.000408,116.379093,0,321,39650.9221759259,2008-07-21,22:07:56
40.000408,116.379091,0,320,39650.9222337963,2008-07-21,22:08:01
40.000407,116.379091,0,320,39650.9222916667,2008-07-21,22:08:06
40.000406,116.379091,0,320,39650.922349537,2008-07-21,22:08:11
40.000405,116.37909,0,320,39650.9224074074,2008-07-21,22:08:16
40.000405,116.37909,0,319,39650.9224652778,2008-07-21,22:08:21
40.000405,116.37909,0,319,39650.9225231481,2008-07-21,22:08:26
40.000405,116.379089,0,319,39650.9225810185,2008-07-21,22:08:31
40.000405,116.379088,0,319,39650.9226388889,2008-07-21,22:08:36
40.000404,116.379088,0,319,39650.9226967593,2008-07-21,22:08:41
40.000403,116.379088,0,319,39650.9227546296,2008-07-21,22:08:46
40.000403,116.379089,0,319,39650.9228125,2008-07-21,22:08:51
40.000402,116.379089,0,319,39650.9228703704,2008-07-21,22:08:56
40.000402,116.379089,0,319,39650.9229282407,2008-07-21,22:09:01
40.000402,116.379089,0,319,39650.9229861111,2008-07-21,22:09:06
40.000402,116.37909,0,318,39650.9230439815,2008-07-21,22:09:11
40.000401,116.37909,0,318,39650.9231018518,2008-07-21,22:09:16
40.0004,116.37909,0,318,39650.9231597222,2008-07-21,22:09:21
40.000399,116.379089,0,318,39650.9232175926,2008-07-21,22:09:26
40.000399,116.379089,0,318,39650.9232523148,2008-07-21,22:09:29
40.000396,116.379088,0,319,39650.923275463,2008-07-21,22:09:31
40.000376,116.379025,0,323,39650.9233333333,2008-07-21,22:09:36
40.000336,116.378994,0,324,39650.9233912037,2008-07-21,22:09:41
40.000334,116.378995,0,325,39650.9234490741,2008-07-21,22:09:46
40.000332,116.379001,0,327,39650.9235069444,2008-07-21,22:09:51
40.000328,116.379007,0,329,39650.9235648148,2008-07-21,22:09:56
40.000325,116.379013,0,330,39650.9236226852,2008-07-21,22:10:01
40.000321,116.379021,0,332,39650.9236805556,2008-07-21,22:10:06
40.000321,116.379021,0,332,39650.9237152778,2008-07-21,22:10:09
40.000317,116.379029,0,334,39650.9237384259,2008-07-21,22:10:11
40.000317,116.37904,0,336,39650.9237962963,2008-07-21,22:10:16
40.000322,116.379054,0,338,39650.9238541667,2008-07-21,22:10:21
40.000334,116.379064,0,339,39650.923912037,2008-07-21,22:10:26
40.000341,116.379042,0,341,39650.9239699074,2008-07-21,22:10:31
40.000335,116.379053,0,344,39650.9240277778,2008-07-21,22:10:36
40.000335,116.379053,0,344,39650.9240625,2008-07-21,22:10:39
40.000342,116.379054,0,343,39650.9240856481,2008-07-21,22:10:41
40.000362,116.379055,0,338,39650.9241435185,2008-07-21,22:10:46
40.000371,116.379062,0,333,39650.9242013889,2008-07-21,22:10:51
40.000371,116.379062,0,333,39650.9242361111,2008-07-21,22:10:54
40.000365,116.379068,0,333,39650.9242592593,2008-07-21,22:10:56
40.000363,116.379079,0,334,39650.9243171296,2008-07-21,22:11:01
40.000364,116.379089,0,334,39650.924375,2008-07-21,22:11:06
40.000368,116.379098,0,335,39650.9244328704,2008-07-21,22:11:11
40.000391,116.379088,0,328,39650.9244907407,2008-07-21,22:11:16
40.00039,116.379054,0,319,39650.9245486111,2008-07-21,22:11:21
40.00039,116.37909,0,309,39650.9246064815,2008-07-21,22:11:26
40.000346,116.37913,0,288,39650.9246643518,2008-07-21,22:11:31
40.000305,116.379146,0,271,39650.9247222222,2008-07-21,22:11:36
40.000305,116.379146,0,271,39650.9247569444,2008-07-21,22:11:39
40.000302,116.379141,0,254,39650.9247800926,2008-07-21,22:11:41
40.00029,116.379133,0,239,39650.924837963,2008-07-21,22:11:46
40.000266,116.379089,0,221,39650.9248958333,2008-07-21,22:11:51
40.000257,116.379083,0,215,39650.9249537037,2008-07-21,22:11:56
40.000248,116.379079,0,212,39650.9250115741,2008-07-21,22:12:01
40.000239,116.379072,0,209,39650.9250694444,2008-07-21,22:12:06
40.000237,116.379065,0,206,39650.9251273148,2008-07-21,22:12:11
40.000237,116.379065,0,206,39650.925162037,2008-07-21,22:12:14
40.000234,116.379057,0,202,39650.9251851852,2008-07-21,22:12:16
40.000239,116.379048,0,198,39650.9252430556,2008-07-21,22:12:21
40.000239,116.379048,0,198,39650.9252777778,2008-07-21,22:12:24
40.000244,116.379045,0,194,39650.9253009259,2008-07-21,22:12:26
40.000289,116.379022,0,188,39650.9253587963,2008-07-21,22:12:31
40.000324,116.379018,0,173,39650.9254166667,2008-07-21,22:12:36
40.000357,116.379037,0,160,39650.925474537,2008-07-21,22:12:41
40.000381,116.379003,0,162,39650.9255324074,2008-07-21,22:12:46
40.000404,116.378988,0,160,39650.9255902778,2008-07-21,22:12:51
40.000412,116.378986,0,157,39650.9256481482,2008-07-21,22:12:56
40.000414,116.378987,0,153,39650.9257060185,2008-07-21,22:13:01
40.000414,116.378987,0,153,39650.9257407407,2008-07-21,22:13:04
40.000419,116.37899,0,150,39650.9257638889,2008-07-21,22:13:06
40.000453,116.379036,0,144,39650.9258217593,2008-07-21,22:13:11
40.000527,116.379125,0,133,39650.9258796296,2008-07-21,22:13:16
40.00056,116.379165,0,127,39650.9259375,2008-07-21,22:13:21
40.00056,116.379165,0,127,39650.9259722222,2008-07-21,22:13:24
40.000561,116.379168,0,119,39650.9259953704,2008-07-21,22:13:26
40.00053,116.379232,0,105,39650.9260532407,2008-07-21,22:13:31
40.000519,116.379313,0,89,39650.9261111111,2008-07-21,22:13:36
40.000555,116.37934,0,79,39650.9261689815,2008-07-21,22:13:41
40.0006,116.379322,0,74,39650.9262268519,2008-07-21,22:13:46
40.000614,116.379342,0,71,39650.9262847222,2008-07-21,22:13:51
40.000624,116.379359,0,64,39650.9263425926,2008-07-21,22:13:56
40.000643,116.379376,0,50,39650.926400463,2008-07-21,22:14:01
40.000644,116.379367,0,49,39650.9264583333,2008-07-21,22:14:06
40.00065,116.379369,0,46,39650.9265162037,2008-07-21,22:14:11
40.00065,116.379369,0,46,39650.9265509259,2008-07-21,22:14:14
40.000658,116.379369,0,43,39650.9265740741,2008-07-21,22:14:16
40.000671,116.379375,0,41,39650.9266319444,2008-07-21,22:14:21
40.000656,116.379372,0,41,39650.9266898148,2008-07-21,22:14:26
40.000659,116.379378,0,39,39650.9267476852,2008-07-21,22:14:31
40.000658,116.379379,0,36,39650.9268055556,2008-07-21,22:14:36
40.000658,116.379379,0,36,39650.9268402778,2008-07-21,22:14:39
40.000661,116.379374,0,34,39650.9268634259,2008-07-21,22:14:41
40.000667,116.379347,0,37,39650.9269212963,2008-07-21,22:14:46
40.000696,116.37933,0,38,39650.9269791667,2008-07-21,22:14:51
40.0007,116.379319,0,37,39650.927037037,2008-07-21,22:14:56
40.000699,116.379306,0,37,39650.9270949074,2008-07-21,22:15:01
40.000692,116.379295,0,36,39650.9271527778,2008-07-21,22:15:06
40.00069,116.379281,0,35,39650.9272106481,2008-07-21,22:15:11
40.00068,116.37927,0,34,39650.9272685185,2008-07-21,22:15:16
40.000631,116.379259,0,29,39650.9273263889,2008-07-21,22:15:21
40.000595,116.379234,0,25,39650.9273842593,2008-07-21,22:15:26
40.000581,116.379227,0,22,39650.9274421296,2008-07-21,22:15:31
40.000511,116.379131,0,28,39650.9275,2008-07-21,22:15:36
40.000417,116.379038,0,38,39650.9275578704,2008-07-21,22:15:41
40.000359,116.379031,0,48,39650.9276157407,2008-07-21,22:15:46
40.000301,116.379057,0,55,39650.9276736111,2008-07-21,22:15:51
40.000221,116.379074,0,64,39650.9277314815,2008-07-21,22:15:56
40.000143,116.379097,0,73,39650.9277893519,2008-07-21,22:16:01
40.000082,116.379128,0,79,39650.9278472222,2008-07-21,22:16:06
40.00011,116.37912,0,86,39650.9279050926,2008-07-21,22:16:11
40.000144,116.379111,0,90,39650.927962963,2008-07-21,22:16:16
40.000147,116.379115,0,91,39650.9280208333,2008-07-21,22:16:21
40.000147,116.379115,0,91,39650.9280555556,2008-07-21,22:16:24
40.000155,116.379115,0,92,39650.9280787037,2008-07-21,22:16:26
40.000189,116.379085,0,101,39650.9281365741,2008-07-21,22:16:31
40.000234,116.379045,0,112,39650.9281944444,2008-07-21,22:16:36
40.000234,116.379011,0,123,39650.9282523148,2008-07-21,22:16:41
40.000253,116.378992,0,129,39650.9283101852,2008-07-21,22:16:46
40.000307,116.37894,0,145,39650.9283680556,2008-07-21,22:16:51
40.000323,116.378904,0,160,39650.9284259259,2008-07-21,22:16:56
40.000322,116.378896,0,163,39650.9284837963,2008-07-21,22:17:01
40.000318,116.378895,0,167,39650.9285416667,2008-07-21,22:17:06
40.000315,116.378896,0,170,39650.928599537,2008-07-21,22:17:11
40.000315,116.378896,0,170,39650.9286342593,2008-07-21,22:17:14
40.000321,116.378895,0,174,39650.9286574074,2008-07-21,22:17:16
40.000331,116.3789,0,178,39650.9287152778,2008-07-21,22:17:21
40.000337,116.378913,0,182,39650.9287731481,2008-07-21,22:17:26
40.000339,116.378936,0,183,39650.9288310185,2008-07-21,22:17:31
40.000358,116.378928,0,189,39650.9288888889,2008-07-21,22:17:36
40.00033,116.378958,0,190,39650.9289467593,2008-07-21,22:17:41
40.000312,116.378998,0,190,39650.9290046296,2008-07-21,22:17:46
40.000349,116.379003,0,190,39650.9290625,2008-07-21,22:17:51
40.000368,116.378994,0,189,39650.9291203704,2008-07-21,22:17:56
40.000369,116.379003,0,192,39650.9291782407,2008-07-21,22:18:01
40.000372,116.379033,0,196,39650.9292361111,2008-07-21,22:18:06
40.0004,116.379056,0,200,39650.9292939815,2008-07-21,22:18:11
40.00044,116.37907,0,205,39650.9293518519,2008-07-21,22:18:16
40.000459,116.37909,0,213,39650.9294097222,2008-07-21,22:18:21
40.000447,116.3791,0,221,39650.9294675926,2008-07-21,22:18:26
40.000434,116.379104,0,227,39650.929525463,2008-07-21,22:18:31
40.000434,116.379104,0,227,39650.9295601852,2008-07-21,22:18:34
40.000434,116.379112,0,231,39650.9295833333,2008-07-21,22:18:36
40.000454,116.379107,0,241,39650.9296412037,2008-07-21,22:18:41
40.000473,116.379056,0,253,39650.9296990741,2008-07-21,22:18:46
40.00046,116.379001,0,255,39650.9297569444,2008-07-21,22:18:51
40.000459,116.37899,0,260,39650.9298148148,2008-07-21,22:18:56
40.000455,116.378984,0,265,39650.9298726852,2008-07-21,22:19:01
40.000455,116.378984,0,265,39650.9299074074,2008-07-21,22:19:04
40.000452,116.378982,0,269,39650.9299305556,2008-07-21,22:19:06
40.000394,116.378989,0,270,39650.9299884259,2008-07-21,22:19:11
40.00034,116.378997,0,268,39650.9300462963,2008-07-21,22:19:16
40.000315,116.378996,0,269,39650.9301041667,2008-07-21,22:19:21
40.00031,116.379012,0,269,39650.930162037,2008-07-21,22:19:26
40.00029,116.379033,0,270,39650.9302199074,2008-07-21,22:19:31
40.000254,116.379064,0,270,39650.9302777778,2008-07-21,22:19:36
40.000224,116.379077,0,268,39650.9303356481,2008-07-21,22:19:41
40.000226,116.379093,0,264,39650.9303935185,2008-07-21,22:19:46
40.00024,116.379089,0,266,39650.9304513889,2008-07-21,22:19:51
40.000244,116.379096,0,268,39650.9305092593,2008-07-21,22:19:56
40.000247,116.379101,0,271,39650.9305671296,2008-07-21,22:20:01
40.000247,116.379101,0,273,39650.930625,2008-07-21,22:20:06
40.000247,116.379095,0,276,39650.9306828704,2008-07-21,22:20:11
40.000247,116.379087,0,279,39650.9307407407,2008-07-21,22:20:16
40.000247,116.379087,0,279,39650.930775463,2008-07-21,22:20:19
40.000246,116.379083,0,281,39650.9307986111,2008-07-21,22:20:21
40.000237,116.379087,0,284,39650.9308564815,2008-07-21,22:20:26
40.000213,116.379088,0,285,39650.9309143518,2008-07-21,22:20:31
40.000198,116.379094,0,287,39650.9309722222,2008-07-21,22:20:36
40.000191,116.379115,0,290,39650.9310300926,2008-07-21,22:20:41
40.000191,116.379115,0,290,39650.9310648148,2008-07-21,22:20:44
40.00019,116.379123,0,292,39650.931087963,2008-07-21,22:20:46
40.000206,116.379126,0,295,39650.9311458333,2008-07-21,22:20:51
40.000238,116.379152,0,299,39650.9312037037,2008-07-21,22:20:56
40.000279,116.379141,0,300,39650.9312615741,2008-07-21,22:21:01
40.000303,116.379132,0,303,39650.9313194444,2008-07-21,22:21:06
40.00029,116.379127,0,305,39650.9313773148,2008-07-21,22:21:11
40.000294,116.37913,0,307,39650.9314351852,2008-07-21,22:21:16
40.000294,116.37913,0,307,39650.9314699074,2008-07-21,22:21:19
40.000296,116.379135,0,308,39650.9314930556,2008-07-21,22:21:21
40.000295,116.379146,0,310,39650.9315509259,2008-07-21,22:21:26
40.000294,116.379157,0,312,39650.9316087963,2008-07-21,22:21:31
40.000295,116.379164,0,313,39650.9316666667,2008-07-21,22:21:36
40.000295,116.379164,0,313,39650.9317013889,2008-07-21,22:21:39
40.000299,116.379171,0,314,39650.931724537,2008-07-21,22:21:41
40.000308,116.379174,0,315,39650.9317824074,2008-07-21,22:21:46
40.000315,116.379176,0,315,39650.9318402778,2008-07-21,22:21:51
40.00032,116.379182,0,315,39650.9318981481,2008-07-21,22:21:56
40.00032,116.379182,0,315,39650.9319328704,2008-07-21,22:21:59
40.000328,116.37918,0,313,39650.9319560185,2008-07-21,22:22:01
40.000337,116.379171,0,312,39650.9320138889,2008-07-21,22:22:06
40.000345,116.379162,0,310,39650.9320717593,2008-07-21,22:22:11
40.000345,116.379162,0,310,39650.9321064815,2008-07-21,22:22:14
40.000351,116.379156,0,308,39650.9321296296,2008-07-21,22:22:16
40.000358,116.379145,0,306,39650.9321875,2008-07-21,22:22:21
40.000363,116.379133,0,304,39650.9322453704,2008-07-21,22:22:26
40.000367,116.379121,0,301,39650.9323032407,2008-07-21,22:22:31
40.000375,116.379097,0,298,39650.9323611111,2008-07-21,22:22:36
40.000379,116.379082,0,296,39650.9324189815,2008-07-21,22:22:41
40.000379,116.379072,0,294,39650.9324768518,2008-07-21,22:22:46
40.000376,116.379064,0,292,39650.9325347222,2008-07-21,22:22:51
40.000373,116.379062,0,290,39650.9325925926,2008-07-21,22:22:56
40.000373,116.379062,0,290,39650.9326273148,2008-07-21,22:22:59
40.00037,116.379055,0,288,39650.932650463,2008-07-21,22:23:01
40.000367,116.379046,0,286,39650.9327083333,2008-07-21,22:23:06
40.000364,116.379041,0,284,39650.9327662037,2008-07-21,22:23:11
40.000364,116.379041,0,284,39650.9328009259,2008-07-21,22:23:14
40.000357,116.379037,0,283,39650.9328240741,2008-07-21,22:23:16
40.000341,116.379043,0,281,39650.9328819444,2008-07-21,22:23:21
40.000331,116.379043,0,278,39650.9329398148,2008-07-21,22:23:26
40.000325,116.379045,0,277,39650.9329976852,2008-07-21,22:23:31
40.000325,116.379045,0,277,39650.9330324074,2008-07-21,22:23:34
40.000318,116.379044,0,275,39650.9330555556,2008-07-21,22:23:36
40.000307,116.379045,0,273,39650.9331134259,2008-07-21,22:23:41
40.000298,116.379042,0,271,39650.9331712963,2008-07-21,22:23:46
40.000288,116.37904,0,269,39650.9332291667,2008-07-21,22:23:51
40.000278,116.379044,0,267,39650.933287037,2008-07-21,22:23:56
40.000268,116.37905,0,265,39650.9333449074,2008-07-21,22:24:01
40.000257,116.37907,0,269,39650.9334027778,2008-07-21,22:24:06
40.000224,116.379105,0,273,39650.9334606482,2008-07-21,22:24:11
40.00019,116.379137,0,279,39650.9335185185,2008-07-21,22:24:16
40.000198,116.379143,0,283,39650.9335763889,2008-07-21,22:24:21
40.0002,116.379143,0,282,39650.9336342593,2008-07-21,22:24:26
40.000193,116.37914,0,281,39650.9336921296,2008-07-21,22:24:31
40.000188,116.379141,0,281,39650.93375,2008-07-21,22:24:36
40.000187,116.379142,0,281,39650.9338078704,2008-07-21,22:24:41
40.000189,116.37914,0,281,39650.9338657407,2008-07-21,22:24:46
40.00019,116.379142,0,281,39650.9339236111,2008-07-21,22:24:51
40.000189,116.379142,0,282,39650.9339814815,2008-07-21,22:24:56
40.000189,116.379143,0,282,39650.9340393519,2008-07-21,22:25:01
40.000189,116.379143,0,282,39650.9340972222,2008-07-21,22:25:06
40.00019,116.379143,0,282,39650.9341550926,2008-07-21,22:25:11
40.00019,116.379143,0,282,39650.934212963,2008-07-21,22:25:16
40.00019,116.379144,0,283,39650.9342708333,2008-07-21,22:25:21
40.000192,116.379143,0,283,39650.9343287037,2008-07-21,22:25:26
40.000192,116.379143,0,283,39650.9343634259,2008-07-21,22:25:29
40.000194,116.379142,0,283,39650.9343865741,2008-07-21,22:25:31
40.000284,116.379097,0,287,39650.9344444444,2008-07-21,22:25:36
40.000337,116.379071,0,292,39650.9345023148,2008-07-21,22:25:41
40.000318,116.379075,0,297,39650.9345601852,2008-07-21,22:25:46
40.000314,116.379072,0,298,39650.9346180556,2008-07-21,22:25:51
40.000314,116.379072,0,298,39650.9346527778,2008-07-21,22:25:54
40.000312,116.379067,0,300,39650.9346759259,2008-07-21,22:25:56
40.000315,116.379058,0,302,39650.9347337963,2008-07-21,22:26:01
40.000315,116.379058,0,302,39650.9347685185,2008-07-21,22:26:04
40.00031,116.379058,0,305,39650.9347916667,2008-07-21,22:26:06
40.000282,116.37908,0,308,39650.934849537,2008-07-21,22:26:11
40.000274,116.379078,0,312,39650.9349074074,2008-07-21,22:26:16
40.000274,116.379078,0,312,39650.9349421296,2008-07-21,22:26:19
40.000273,116.37908,0,313,39650.9349652778,2008-07-21,22:26:21
40.000273,116.379095,0,315,39650.9350231481,2008-07-21,22:26:26
40.000273,116.379095,0,315,39650.9350578704,2008-07-21,22:26:29
40.000275,116.379103,0,317,39650.9350810185,2008-07-21,22:26:31
40.000274,116.379113,0,319,39650.9351388889,2008-07-21,22:26:36
40.000269,116.379124,0,321,39650.9351967593,2008-07-21,22:26:41
40.000266,116.37913,0,324,39650.9352546296,2008-07-21,22:26:46
40.000263,116.379126,0,326,39650.9353125,2008-07-21,22:26:51
40.00026,116.379121,0,329,39650.9353703704,2008-07-21,22:26:56
40.000253,116.379121,0,331,39650.9354282407,2008-07-21,22:27:01
40.000248,116.379128,0,333,39650.9354861111,2008-07-21,22:27:06
40.000254,116.379136,0,336,39650.9355439815,2008-07-21,22:27:11
40.00026,116.379133,0,338,39650.9356018519,2008-07-21,22:27:16
40.000264,116.379133,0,340,39650.9356597222,2008-07-21,22:27:21
40.000264,116.379132,0,342,39650.9357175926,2008-07-21,22:27:26
40.000244,116.379287,0,333,39650.9394791667,2008-07-21,22:32:51
40.000132,116.379472,0,338,39650.939537037,2008-07-21,22:32:56
40.00014,116.379455,0,340,39650.9395949074,2008-07-21,22:33:01
40.000146,116.379442,0,340,39650.9396527778,2008-07-21,22:33:06
40.000154,116.379397,0,340,39650.9397106481,2008-07-21,22:33:11
40.00016,116.379332,0,341,39650.9397685185,2008-07-21,22:33:16
40.000183,116.379278,0,342,39650.9398263889,2008-07-21,22:33:21
40.000203,116.379263,0,341,39650.9398842593,2008-07-21,22:33:26
40.000221,116.379263,0,338,39650.9399421296,2008-07-21,22:33:31
40.000217,116.37925,0,338,39650.94,2008-07-21,22:33:36
40.00022,116.379237,0,338,39650.9400578704,2008-07-21,22:33:41
40.000235,116.379189,0,337,39650.9401157407,2008-07-21,22:33:46
40.000255,116.379144,0,335,39650.9401736111,2008-07-21,22:33:51
40.000254,116.379123,0,335,39650.9402314815,2008-07-21,22:33:56
40.000256,116.379103,0,334,39650.9402893518,2008-07-21,22:34:01
40.000256,116.379103,0,334,39650.9403240741,2008-07-21,22:34:04
40.000249,116.3791,0,335,39650.9403472222,2008-07-21,22:34:06
40.000247,116.379067,0,332,39650.9404050926,2008-07-21,22:34:11
40.000247,116.379039,0,328,39650.940462963,2008-07-21,22:34:16
40.00025,116.379039,0,327,39650.9405208333,2008-07-21,22:34:21
40.000245,116.379032,0,326,39650.9405787037,2008-07-21,22:34:26
40.000238,116.379032,0,325,39650.9406365741,2008-07-21,22:34:31
40.000238,116.379032,0,325,39650.9406712963,2008-07-21,22:34:34
40.000232,116.379036,0,324,39650.9406944444,2008-07-21,22:34:36
40.000223,116.379054,0,323,39650.9407523148,2008-07-21,22:34:41
40.000184,116.379097,0,322,39650.9408101852,2008-07-21,22:34:46
40.000144,116.379127,0,320,39650.9408680556,2008-07-21,22:34:51
40.000126,116.379152,0,319,39650.9409259259,2008-07-21,22:34:56
40.000121,116.379141,0,316,39650.9409837963,2008-07-21,22:35:01
40.000121,116.379141,0,316,39650.9410185185,2008-07-21,22:35:04
40.000122,116.379133,0,315,39650.9410416667,2008-07-21,22:35:06
40.000132,116.379124,0,313,39650.941099537,2008-07-21,22:35:11
40.000158,116.379093,0,311,39650.9411574074,2008-07-21,22:35:16
40.000203,116.379051,0,309,39650.9412152778,2008-07-21,22:35:21
40.000242,116.379011,0,306,39650.9412731482,2008-07-21,22:35:26
40.000262,116.378995,0,304,39650.9413310185,2008-07-21,22:35:31
40.000268,116.378985,0,302,39650.9413888889,2008-07-21,22:35:36
40.00027,116.378978,0,301,39650.9414467593,2008-07-21,22:35:41
40.000273,116.378977,0,300,39650.9415046296,2008-07-21,22:35:46
40.000276,116.378979,0,299,39650.9415625,2008-07-21,22:35:51
40.000276,116.378979,0,299,39650.9415972222,2008-07-21,22:35:54
40.000279,116.378986,0,299,39650.9416203704,2008-07-21,22:35:56
40.000289,116.379054,0,300,39650.9416782407,2008-07-21,22:36:01
40.000303,116.379118,0,299,39650.9417361111,2008-07-21,22:36:06
40.000283,116.379161,0,299,39650.9417939815,2008-07-21,22:36:11
40.000259,116.379246,0,303,39650.9418518519,2008-07-21,22:36:16
40.000257,116.379263,0,303,39650.9419097222,2008-07-21,22:36:21
40.00026,116.379234,0,303,39650.9419675926,2008-07-21,22:36:26
40.000241,116.379252,0,304,39650.942025463,2008-07-21,22:36:31
40.000236,116.379272,0,304,39650.9420833333,2008-07-21,22:36:36
40.000239,116.379259,0,304,39650.9421412037,2008-07-21,22:36:41
40.000238,116.379266,0,303,39650.9421990741,2008-07-21,22:36:46
40.000241,116.379271,0,303,39650.9422569444,2008-07-21,22:36:51
40.000243,116.379274,0,302,39650.9423148148,2008-07-21,22:36:56
40.000243,116.379274,0,302,39650.942349537,2008-07-21,22:36:59
40.000245,116.379272,0,301,39650.9423726852,2008-07-21,22:37:01
40.000247,116.379261,0,301,39650.9424305556,2008-07-21,22:37:06
40.000258,116.3792,0,298,39650.9424884259,2008-07-21,22:37:11
40.000262,116.379095,0,292,39650.9425462963,2008-07-21,22:37:16
40.000256,116.379104,0,289,39650.9426041667,2008-07-21,22:37:21
40.000251,116.379133,0,287,39650.942662037,2008-07-21,22:37:26
40.000253,116.379133,0,285,39650.9427199074,2008-07-21,22:37:31
40.000253,116.379133,0,285,39650.9427546296,2008-07-21,22:37:34
40.000255,116.379137,0,284,39650.9427777778,2008-07-21,22:37:36
40.000256,116.379147,0,283,39650.9428356481,2008-07-21,22:37:41
40.000253,116.37916,0,283,39650.9428935185,2008-07-21,22:37:46
40.000249,116.379174,0,282,39650.9429513889,2008-07-21,22:37:51
40.000246,116.379187,0,283,39650.9430092593,2008-07-21,22:37:56
40.000245,116.379193,0,283,39650.9430671296,2008-07-21,22:38:01
40.000245,116.379193,0,283,39650.9431018519,2008-07-21,22:38:04
40.000245,116.379196,0,284,39650.943125,2008-07-21,22:38:06
40.000245,116.379212,0,285,39650.9431828704,2008-07-21,22:38:11
40.000255,116.379211,0,288,39650.9432407407,2008-07-21,22:38:16
40.000255,116.379211,0,288,39650.943275463,2008-07-21,22:38:19
40.000254,116.379216,0,290,39650.9432986111,2008-07-21,22:38:21
40.000242,116.379269,0,297,39650.9433564815,2008-07-21,22:38:26
40.000236,116.379316,0,307,39650.9434143519,2008-07-21,22:38:31
40.000247,116.379299,0,313,39650.9434722222,2008-07-21,22:38:36
40.000257,116.379283,0,319,39650.9435300926,2008-07-21,22:38:41
40.000288,116.379273,0,327,39650.943587963,2008-07-21,22:38:46
40.000337,116.379215,0,338,39650.9436458333,2008-07-21,22:38:51
40.000361,116.37916,0,348,39650.9437037037,2008-07-21,22:38:56
40.000371,116.379129,0,357,39650.9437615741,2008-07-21,22:39:01
40.000321,116.379162,0,364,39650.9438194444,2008-07-21,22:39:06
40.00028,116.37918,0,368,39650.9438773148,2008-07-21,22:39:11
40.000273,116.379171,0,372,39650.9439351852,2008-07-21,22:39:16
40.000272,116.379156,0,376,39650.9439930556,2008-07-21,22:39:21
40.000207,116.379033,0,375,39650.9440509259,2008-07-21,22:39:26
40.000174,116.379026,0,372,39650.9441087963,2008-07-21,22:39:31
40.000183,116.379024,0,373,39650.9441666667,2008-07-21,22:39:36
40.000183,116.379024,0,373,39650.9442013889,2008-07-21,22:39:39
40.00019,116.37903,0,376,39650.944224537,2008-07-21,22:39:41
40.000192,116.379041,0,378,39650.9442824074,2008-07-21,22:39:46
40.000189,116.379054,0,380,39650.9443402778,2008-07-21,22:39:51
40.000194,116.379081,0,378,39650.9443981481,2008-07-21,22:39:56
40.00022,116.379105,0,380,39650.9444560185,2008-07-21,22:40:01
40.000238,116.379089,0,380,39650.9445138889,2008-07-21,22:40:06
40.000229,116.379059,0,377,39650.9445717593,2008-07-21,22:40:11
40.000229,116.37905,0,379,39650.9446296296,2008-07-21,22:40:16
40.000232,116.379045,0,380,39650.9446875,2008-07-21,22:40:21
40.000232,116.379045,0,380,39650.9447222222,2008-07-21,22:40:24
40.000233,116.379038,0,381,39650.9447453704,2008-07-21,22:40:26
40.000274,116.378975,0,379,39650.9448032407,2008-07-21,22:40:31
40.000279,116.37892,0,374,39650.9448611111,2008-07-21,22:40:36
40.000212,116.37919,0,252,39650.9499537037,2008-07-21,22:47:56
40.000194,116.379311,0,243,39650.9500115741,2008-07-21,22:48:01
40.000155,116.379495,0,233,39650.9500694444,2008-07-21,22:48:06
40.000165,116.379573,0,233,39650.9501273148,2008-07-21,22:48:11
40.000177,116.379575,0,226,39650.9501851852,2008-07-21,22:48:16
40.000181,116.37959,0,218,39650.9502430556,2008-07-21,22:48:21
40.000181,116.37959,0,218,39650.9502777778,2008-07-21,22:48:24
40.000179,116.379591,0,217,39650.9503009259,2008-07-21,22:48:26
40.00019,116.379553,0,213,39650.9503587963,2008-07-21,22:48:31
40.000261,116.379441,0,206,39650.9504166667,2008-07-21,22:48:36
40.000274,116.379476,0,203,39650.950474537,2008-07-21,22:48:41
40.000274,116.379476,0,203,39650.9505092593,2008-07-21,22:48:44
40.000275,116.379475,0,201,39650.9505324074,2008-07-21,22:48:46
40.000296,116.379409,0,200,39650.9505902778,2008-07-21,22:48:51
40.000283,116.379296,0,197,39650.9506481481,2008-07-21,22:48:56
40.000281,116.379214,0,201,39650.9507060185,2008-07-21,22:49:01
40.000319,116.379181,0,202,39650.9507638889,2008-07-21,22:49:06
40.000333,116.379197,0,200,39650.9508217593,2008-07-21,22:49:11
40.000334,116.379207,0,200,39650.9508796296,2008-07-21,22:49:16
40.000365,116.379234,0,199,39650.9509375,2008-07-21,22:49:21
40.000367,116.379273,0,199,39650.9509953704,2008-07-21,22:49:26
40.000352,116.379278,0,197,39650.9510532407,2008-07-21,22:49:31
40.000333,116.379278,0,196,39650.9511111111,2008-07-21,22:49:36
40.000333,116.379282,0,195,39650.9511689815,2008-07-21,22:49:41
40.000335,116.379289,0,193,39650.9512268519,2008-07-21,22:49:46
40.000332,116.379292,0,192,39650.9512847222,2008-07-21,22:49:51
40.000332,116.379292,0,192,39650.9513194444,2008-07-21,22:49:54
40.000335,116.379294,0,191,39650.9513425926,2008-07-21,22:49:56
40.000353,116.379325,0,191,39650.951400463,2008-07-21,22:50:01
40.000393,116.379383,0,192,39650.9514583333,2008-07-21,22:50:06
40.000412,116.379351,0,192,39650.9515162037,2008-07-21,22:50:11
40.000408,116.379372,0,194,39650.9515740741,2008-07-21,22:50:16
40.000412,116.379388,0,195,39650.9516319444,2008-07-21,22:50:21
40.0004,116.379427,0,195,39650.9516898148,2008-07-21,22:50:26
40.000385,116.379468,0,194,39650.9517476852,2008-07-21,22:50:31
40.000374,116.379457,0,193,39650.9518055556,2008-07-21,22:50:36
40.000374,116.379457,0,193,39650.9518402778,2008-07-21,22:50:39
40.000366,116.37945,0,193,39650.9518634259,2008-07-21,22:50:41
40.000364,116.37946,0,192,39650.9519212963,2008-07-21,22:50:46
40.000359,116.379465,0,191,39650.9519791667,2008-07-21,22:50:51
40.000355,116.379462,0,190,39650.952037037,2008-07-21,22:50:56
40.000355,116.379462,0,190,39650.9520717593,2008-07-21,22:50:59
40.000351,116.379464,0,190,39650.9520949074,2008-07-21,22:51:01
40.000343,116.379473,0,189,39650.9521527778,2008-07-21,22:51:06
40.000335,116.379483,0,188,39650.9522106481,2008-07-21,22:51:11
40.00032,116.379494,0,187,39650.9522685185,2008-07-21,22:51:16
40.000342,116.379473,0,186,39650.9523263889,2008-07-21,22:51:21
40.000342,116.379473,0,186,39650.9523611111,2008-07-21,22:51:24
40.000347,116.379473,0,186,39650.9523842593,2008-07-21,22:51:26
40.000356,116.379465,0,185,39650.9524421296,2008-07-21,22:51:31
40.000361,116.379439,0,185,39650.9525,2008-07-21,22:51:36
40.000371,116.37943,0,184,39650.9525578704,2008-07-21,22:51:41
40.000375,116.379421,0,183,39650.9526157407,2008-07-21,22:51:46
40.000372,116.379413,0,183,39650.9526736111,2008-07-21,22:51:51
40.00037,116.379413,0,182,39650.9527314815,2008-07-21,22:51:56
40.000375,116.379411,0,182,39650.9527893519,2008-07-21,22:52:01
40.000375,116.379411,0,182,39650.9528240741,2008-07-21,22:52:04
40.000383,116.379406,0,181,39650.9528472222,2008-07-21,22:52:06
40.00042,116.379374,0,181,39650.9529050926,2008-07-21,22:52:11
40.00044,116.379313,0,182,39650.952962963,2008-07-21,22:52:16
40.000419,116.379265,0,184,39650.9530208333,2008-07-21,22:52:21
40.000428,116.379248,0,182,39650.9530787037,2008-07-21,22:52:26
40.000453,116.379258,0,179,39650.9531365741,2008-07-21,22:52:31
40.000462,116.379248,0,177,39650.9531944444,2008-07-21,22:52:36
40.000462,116.379238,0,177,39650.9532523148,2008-07-21,22:52:41
40.000462,116.379238,0,177,39650.953287037,2008-07-21,22:52:44
40.000457,116.379237,0,177,39650.9533101852,2008-07-21,22:52:46
40.00044,116.379247,0,179,39650.9533680556,2008-07-21,22:52:51
40.000379,116.379312,0,178,39650.9534259259,2008-07-21,22:52:56
40.000349,116.379324,0,173,39650.9534837963,2008-07-21,22:53:01
40.000332,116.379323,0,178,39650.9535416667,2008-07-21,22:53:06
40.000328,116.379328,0,178,39650.953599537,2008-07-21,22:53:11
40.000329,116.37933,0,178,39650.9536574074,2008-07-21,22:53:16
40.000333,116.37933,0,179,39650.9537152778,2008-07-21,22:53:21
40.000333,116.37933,0,179,39650.95375,2008-07-21,22:53:24
40.000338,116.379325,0,180,39650.9537731481,2008-07-21,22:53:26
40.000341,116.379314,0,180,39650.9538310185,2008-07-21,22:53:31
40.000339,116.379301,0,181,39650.9538888889,2008-07-21,22:53:36
40.000328,116.379295,0,181,39650.9539467593,2008-07-21,22:53:41
40.000317,116.379294,0,183,39650.9540046296,2008-07-21,22:53:46
40.000317,116.379294,0,183,39650.9540393518,2008-07-21,22:53:49
40.000309,116.379302,0,185,39650.9540625,2008-07-21,22:53:51
40.000299,116.379339,0,190,39650.9541203704,2008-07-21,22:53:56
40.000334,116.379366,0,197,39650.9541782407,2008-07-21,22:54:01
40.000372,116.379371,0,203,39650.9542361111,2008-07-21,22:54:06
40.000382,116.379389,0,208,39650.9542939815,2008-07-21,22:54:11
40.00041,116.379416,0,213,39650.9543518518,2008-07-21,22:54:16
40.000433,116.379438,0,216,39650.9544097222,2008-07-21,22:54:21
40.000405,116.379437,0,221,39650.9544675926,2008-07-21,22:54:26
40.000403,116.379449,0,224,39650.954525463,2008-07-21,22:54:31
40.000403,116.379449,0,224,39650.9545601852,2008-07-21,22:54:34
40.000403,116.379443,0,227,39650.9545833333,2008-07-21,22:54:36
40.000405,116.379428,0,230,39650.9546412037,2008-07-21,22:54:41
40.000406,116.379411,0,233,39650.9546990741,2008-07-21,22:54:46
40.000401,116.379366,0,238,39650.9547569444,2008-07-21,22:54:51
40.000366,116.379319,0,245,39650.9548148148,2008-07-21,22:54:56
40.000343,116.379294,0,246,39650.9548726852,2008-07-21,22:55:01
40.0003,116.37928,0,247,39650.9549305556,2008-07-21,22:55:06
40.000279,116.379272,0,250,39650.9549884259,2008-07-21,22:55:11
40.000276,116.379281,0,252,39650.9550462963,2008-07-21,22:55:16
40.000535,116.379337,0,238,39650.9752430556,2008-07-21,23:24:21
40.000547,116.379341,0,238,39650.9753009259,2008-07-21,23:24:26
40.000547,116.379341,0,238,39650.9753356481,2008-07-21,23:24:29
40.000549,116.379336,0,238,39650.9753587963,2008-07-21,23:24:31
40.000542,116.379298,0,238,39650.9754166667,2008-07-21,23:24:36
40.000551,116.379244,0,240,39650.975474537,2008-07-21,23:24:41
40.000518,116.379254,0,241,39650.9755324074,2008-07-21,23:24:46
40.000471,116.37926,0,241,39650.9755902778,2008-07-21,23:24:51
40.000409,116.379247,0,242,39650.9756481481,2008-07-21,23:24:56
40.000347,116.379251,0,243,39650.9757060185,2008-07-21,23:25:01
40.000319,116.379231,0,243,39650.9757638889,2008-07-21,23:25:06
40.000322,116.379309,0,239,39650.9758217593,2008-07-21,23:25:11
40.000324,116.379345,0,236,39650.9758796296,2008-07-21,23:25:16
40.000293,116.379353,0,235,39650.9759375,2008-07-21,23:25:21
40.000232,116.379368,0,233,39650.9759953704,2008-07-21,23:25:26
40.000253,116.379428,0,228,39650.9760532407,2008-07-21,23:25:31
40.000264,116.379434,0,226,39650.9761111111,2008-07-21,23:25:36
40.000252,116.379438,0,226,39650.9761689815,2008-07-21,23:25:41
40.000246,116.379437,0,225,39650.9762268519,2008-07-21,23:25:46
40.000246,116.379437,0,225,39650.9762615741,2008-07-21,23:25:49
40.000252,116.379436,0,225,39650.9762847222,2008-07-21,23:25:51
40.000252,116.379392,0,226,39650.9763425926,2008-07-21,23:25:56
40.000243,116.379431,0,222,39650.976400463,2008-07-21,23:26:01
40.000243,116.379467,0,218,39650.9764583333,2008-07-21,23:26:06
40.000244,116.379466,0,217,39650.9765162037,2008-07-21,23:26:11
40.000244,116.379466,0,217,39650.9765509259,2008-07-21,23:26:14
40.000238,116.37947,0,216,39650.9765740741,2008-07-21,23:26:16
40.000252,116.379504,0,213,39650.9766319444,2008-07-21,23:26:21
40.00027,116.379534,0,207,39650.9766898148,2008-07-21,23:26:26
40.000264,116.379519,0,202,39650.9767476852,2008-07-21,23:26:31
40.000262,116.379522,0,200,39650.9768055556,2008-07-21,23:26:36
40.000262,116.379525,0,198,39650.9768634259,2008-07-21,23:26:41
40.000262,116.379518,0,197,39650.9769212963,2008-07-21,23:26:46
40.000257,116.379517,0,195,39650.9769791667,2008-07-21,23:26:51
40.000253,116.37952,0,193,39650.977037037,2008-07-21,23:26:56
40.000251,116.379524,0,190,39650.9770949074,2008-07-21,23:27:01
40.000245,116.379526,0,188,39650.9771527778,2008-07-21,23:27:06
40.000245,116.379526,0,188,39650.9771875,2008-07-21,23:27:09
40.000242,116.379532,0,185,39650.9772106481,2008-07-21,23:27:11
40.00024,116.379547,0,182,39650.9772685185,2008-07-21,23:27:16
40.000212,116.379564,0,174,39650.9773263889,2008-07-21,23:27:21
40.000247,116.379638,0,163,39650.9773842593,2008-07-21,23:27:26
40.000227,116.37967,0,155,39650.9774421296,2008-07-21,23:27:31
40.000216,116.379687,0,151,39650.9775,2008-07-21,23:27:36
40.000218,116.379721,0,148,39650.9775578704,2008-07-21,23:27:41
40.000209,116.3798,0,142,39650.9776157407,2008-07-21,23:27:46
40.000194,116.379862,0,136,39650.9776736111,2008-07-21,23:27:51
40.000234,116.379903,0,131,39650.9777314815,2008-07-21,23:27:56
40.000231,116.379935,0,128,39650.9777893518,2008-07-21,23:28:01
40.000226,116.379936,0,125,39650.9778472222,2008-07-21,23:28:06
40.000218,116.379935,0,121,39650.9779050926,2008-07-21,23:28:11
40.000218,116.379935,0,121,39650.9779398148,2008-07-21,23:28:14
40.000215,116.379934,0,118,39650.977962963,2008-07-21,23:28:16
40.000207,116.37987,0,113,39650.9780208333,2008-07-21,23:28:21
40.000265,116.379827,0,106,39650.9780787037,2008-07-21,23:28:26
40.000249,116.379768,0,100,39650.9781365741,2008-07-21,23:28:31
40.000252,116.379734,0,95,39650.9781944444,2008-07-21,23:28:36
40.000273,116.379702,0,88,39650.9782523148,2008-07-21,23:28:41
40.000251,116.379669,0,83,39650.9783101852,2008-07-21,23:28:46
40.000241,116.37965,0,77,39650.9783680556,2008-07-21,23:28:51
40.000246,116.379631,0,70,39650.9784259259,2008-07-21,23:28:56
40.000245,116.379616,0,67,39650.9784837963,2008-07-21,23:29:01
40.000253,116.379601,0,62,39650.9785416667,2008-07-21,23:29:06
40.000291,116.3796,0,55,39650.978599537,2008-07-21,23:29:11
40.000275,116.379579,0,51,39650.9786574074,2008-07-21,23:29:16
40.000284,116.379552,0,42,39650.9787152778,2008-07-21,23:29:21
40.000307,116.379548,0,36,39650.9787731481,2008-07-21,23:29:26
40.000305,116.379545,0,32,39650.9788310185,2008-07-21,23:29:31
40.0003,116.379545,0,28,39650.9788888889,2008-07-21,23:29:36
40.000308,116.379551,0,24,39650.9789467593,2008-07-21,23:29:41
40.000312,116.379557,0,19,39650.9790046296,2008-07-21,23:29:46
40.000315,116.379562,0,15,39650.9790625,2008-07-21,23:29:51
40.000319,116.379561,0,11,39650.9791203704,2008-07-21,23:29:56
40.000319,116.379561,0,11,39650.9791550926,2008-07-21,23:29:59
40.00032,116.379554,0,7,39650.9791782407,2008-07-21,23:30:01
40.000322,116.379545,0,3,39650.9792361111,2008-07-21,23:30:06
40.000332,116.379508,0,2,39650.9792939815,2008-07-21,23:30:11
40.000385,116.379486,0,0,39650.9793518518,2008-07-21,23:30:16
40.000399,116.379489,0,-4,39650.9794097222,2008-07-21,23:30:21
40.000399,116.379489,0,-4,39650.9794444444,2008-07-21,23:30:24
40.0004,116.379481,0,-10,39650.9794675926,2008-07-21,23:30:26
40.000366,116.379451,0,-14,39650.979525463,2008-07-21,23:30:31
40.000347,116.379432,0,-17,39650.9795833333,2008-07-21,23:30:36
40.000347,116.379432,0,-17,39650.9796180556,2008-07-21,23:30:39
40.000341,116.379425,0,-20,39650.9796412037,2008-07-21,23:30:41
40.000282,116.379413,0,-20,39650.9796990741,2008-07-21,23:30:46
40.000298,116.379423,0,-22,39650.9797569444,2008-07-21,23:30:51
40.000314,116.379415,0,-24,39650.9798148148,2008-07-21,23:30:56
40.000309,116.379397,0,-27,39650.9798726852,2008-07-21,23:31:01
40.000309,116.379397,0,-27,39650.9799074074,2008-07-21,23:31:04
40.000313,116.379397,0,-28,39650.9799305556,2008-07-21,23:31:06
40.000326,116.379385,0,-32,39650.9799884259,2008-07-21,23:31:11
40.000327,116.379439,0,-31,39650.9800462963,2008-07-21,23:31:16
40.000259,116.379473,0,-32,39650.9801041667,2008-07-21,23:31:21
40.000234,116.379478,0,-35,39650.980162037,2008-07-21,23:31:26
40.000237,116.379481,0,-38,39650.9802199074,2008-07-21,23:31:31
40.000237,116.379481,0,-38,39650.9802546296,2008-07-21,23:31:34
40.000244,116.379482,0,-41,39650.9802777778,2008-07-21,23:31:36
40.000255,116.379478,0,-44,39650.9803356482,2008-07-21,23:31:41
40.000243,116.379474,0,-39,39650.9803935185,2008-07-21,23:31:46
40.000294,116.379473,0,-37,39650.9804513889,2008-07-21,23:31:51
40.000315,116.379455,0,-30,39650.9805092593,2008-07-21,23:31:56
40.000339,116.379425,0,-32,39650.9805671296,2008-07-21,23:32:01
40.000296,116.379392,0,-24,39650.980625,2008-07-21,23:32:06
40.000293,116.379364,0,-24,39650.9806828704,2008-07-21,23:32:11
40.000243,116.379349,0,-16,39650.9807407407,2008-07-21,23:32:16
40.000212,116.379346,0,-11,39650.9807986111,2008-07-21,23:32:21
40.000186,116.37936,0,-7,39650.9808564815,2008-07-21,23:32:26
40.000221,116.379411,0,-4,39650.9809143519,2008-07-21,23:32:31
40.000228,116.379415,0,-5,39650.9809722222,2008-07-21,23:32:36
40.000231,116.379417,0,-2,39650.9810300926,2008-07-21,23:32:41
40.000224,116.379424,0,0,39650.981087963,2008-07-21,23:32:46
40.000227,116.379424,0,0,39650.9811458333,2008-07-21,23:32:51
40.000227,116.379424,0,0,39650.9811805556,2008-07-21,23:32:54
40.000234,116.379417,0,0,39650.9812037037,2008-07-21,23:32:56
40.000235,116.379403,0,0,39650.9812615741,2008-07-21,23:33:01
40.000221,116.379392,0,23,39650.9813194444,2008-07-21,23:33:06
40.000222,116.379371,0,39,39650.9813773148,2008-07-21,23:33:11
40.000224,116.37933,0,57,39650.9814351852,2008-07-21,23:33:16
40.000221,116.379364,0,73,39650.9814930556,2008-07-21,23:33:21
40.000274,116.379548,0,96,39650.9815509259,2008-07-21,23:33:26
40.000253,116.379572,0,102,39650.9816087963,2008-07-21,23:33:31
40.000243,116.379567,0,104,39650.9816666667,2008-07-21,23:33:36
40.00024,116.379552,0,107,39650.981724537,2008-07-21,23:33:41
40.000235,116.379545,0,109,39650.9817824074,2008-07-21,23:33:46
40.000229,116.379547,0,112,39650.9818402778,2008-07-21,23:33:51
40.000229,116.379547,0,112,39650.981875,2008-07-21,23:33:54
40.000225,116.379543,0,115,39650.9818981481,2008-07-21,23:33:56
40.000228,116.379528,0,119,39650.9819560185,2008-07-21,23:34:01
40.000232,116.37952,0,122,39650.9820138889,2008-07-21,23:34:06
40.000232,116.37952,0,122,39650.9820486111,2008-07-21,23:34:09
40.000237,116.379514,0,125,39650.9820717593,2008-07-21,23:34:11
40.000261,116.379502,0,131,39650.9821296296,2008-07-21,23:34:16
40.000238,116.37946,0,137,39650.9821875,2008-07-21,23:34:21
40.000222,116.379443,0,146,39650.9822453704,2008-07-21,23:34:26
40.00023,116.379444,0,152,39650.9823032407,2008-07-21,23:34:31
40.00023,116.379442,0,156,39650.9823611111,2008-07-21,23:34:36
40.00023,116.379442,0,156,39650.9823958333,2008-07-21,23:34:39
40.000227,116.379441,0,161,39650.9824189815,2008-07-21,23:34:41
40.000211,116.379425,0,166,39650.9824768519,2008-07-21,23:34:46
40.00024,116.379428,0,177,39650.9825347222,2008-07-21,23:34:51
40.000249,116.379433,0,181,39650.9825925926,2008-07-21,23:34:56
40.000255,116.379439,0,186,39650.982650463,2008-07-21,23:35:01
40.000255,116.379439,0,186,39650.9826851852,2008-07-21,23:35:04
40.000263,116.379447,0,190,39650.9827083333,2008-07-21,23:35:06
40.000269,116.379457,0,194,39650.9827662037,2008-07-21,23:35:11
40.000274,116.379432,0,188,39650.9828240741,2008-07-21,23:35:16
40.000269,116.379412,0,190,39650.9828819444,2008-07-21,23:35:21
40.000269,116.379413,0,193,39650.9829398148,2008-07-21,23:35:26
40.000269,116.379413,0,193,39650.982974537,2008-07-21,23:35:29
40.000265,116.379407,0,196,39650.9829976852,2008-07-21,23:35:31
40.000257,116.379395,0,199,39650.9830555556,2008-07-21,23:35:36
40.000219,116.37939,0,205,39650.9831134259,2008-07-21,23:35:41
40.000219,116.379372,0,207,39650.9831712963,2008-07-21,23:35:46
40.000264,116.379375,0,209,39650.9832291667,2008-07-21,23:35:51
40.000277,116.379358,0,212,39650.983287037,2008-07-21,23:35:56
40.000303,116.37933,0,216,39650.9833449074,2008-07-21,23:36:01
40.000313,116.379314,0,219,39650.9834027778,2008-07-21,23:36:06
40.000311,116.379282,0,221,39650.9834606481,2008-07-21,23:36:11
40.000314,116.379276,0,224,39650.9835185185,2008-07-21,23:36:16
40.000314,116.379276,0,224,39650.9835532407,2008-07-21,23:36:19
40.00031,116.379281,0,226,39650.9835763889,2008-07-21,23:36:21
40.000308,116.379296,0,228,39650.9836342593,2008-07-21,23:36:26
40.000289,116.379309,0,228,39650.9836921296,2008-07-21,23:36:31
40.000269,116.379339,0,230,39650.98375,2008-07-21,23:36:36
40.000269,116.379339,0,230,39650.9837847222,2008-07-21,23:36:39
40.000265,116.379347,0,232,39650.9838078704,2008-07-21,23:36:41
40.000254,116.379368,0,234,39650.9838657407,2008-07-21,23:36:46
40.000274,116.379363,0,235,39650.9839236111,2008-07-21,23:36:51
40.000287,116.379367,0,237,39650.9839814815,2008-07-21,23:36:56
40.000289,116.379375,0,239,39650.9840393519,2008-07-21,23:37:01
40.000289,116.379375,0,239,39650.9840740741,2008-07-21,23:37:04
[truncated: 102,185 more chars]
