# Supplementary material for: Research on differential privacy protection method based on user tendency
Source: PLoS One. 2023 Oct 26;18(10):e0288823. doi: 10.1371/journal.pone.0288823 (PMC10602288; doi:10.1371/journal.pone.0288823)
Supplement: S3 Data — (ZIP) [file pone.0288823.s003.zip › Data 5-3/052/Trajectory/20080722041604.plt]

Geolife trajectory
WGS 84
Altitude is in Feet
Reserved 3
0,2,255,My Track,0,0,2,8421376
0
39.999507,116.378418,0,844,39651.1778240741,2008-07-22,04:16:04
39.99935,116.378344,0,779,39651.1778819444,2008-07-22,04:16:09
39.999276,116.37831,0,730,39651.1779398148,2008-07-22,04:16:14
39.999274,116.378271,0,685,39651.1779976852,2008-07-22,04:16:19
39.99928,116.37826,0,656,39651.1780555556,2008-07-22,04:16:24
39.999287,116.378279,0,634,39651.1781134259,2008-07-22,04:16:29
39.999312,116.378273,0,613,39651.1781712963,2008-07-22,04:16:34
39.999345,116.378256,0,593,39651.1782291667,2008-07-22,04:16:39
39.999358,116.378251,0,570,39651.178287037,2008-07-22,04:16:44
39.999422,116.378203,0,567,39651.1783449074,2008-07-22,04:16:49
39.999426,116.378226,0,561,39651.1784027778,2008-07-22,04:16:54
39.999421,116.378253,0,549,39651.1784606481,2008-07-22,04:16:59
39.999438,116.378301,0,542,39651.1785185185,2008-07-22,04:17:04
39.999468,116.378306,0,542,39651.1785763889,2008-07-22,04:17:09
39.999615,116.378347,0,514,39651.1786342593,2008-07-22,04:17:14
39.999754,116.378673,0,490,39651.1786921296,2008-07-22,04:17:19
39.999863,116.378726,0,464,39651.17875,2008-07-22,04:17:24
40.000022,116.378725,0,390,39651.1788078704,2008-07-22,04:17:29
40.000377,116.378606,0,356,39651.1788657407,2008-07-22,04:17:34
40.000736,116.378182,0,324,39651.1789236111,2008-07-22,04:17:39
40.00084,116.377953,0,316,39651.1789814815,2008-07-22,04:17:44
40.000871,116.377854,0,310,39651.1790393519,2008-07-22,04:17:49
40.000871,116.377774,0,307,39651.1790972222,2008-07-22,04:17:54
40.000873,116.377675,0,300,39651.1791550926,2008-07-22,04:17:59
40.000863,116.377612,0,294,39651.179212963,2008-07-22,04:18:04
40.000823,116.377551,0,288,39651.1792708333,2008-07-22,04:18:09
40.000701,116.377497,0,273,39651.1793287037,2008-07-22,04:18:14
40.000681,116.37742,0,262,39651.1793865741,2008-07-22,04:18:19
40.00063,116.37734,0,243,39651.1794444444,2008-07-22,04:18:24
40.000592,116.377266,0,236,39651.1795023148,2008-07-22,04:18:29
40.00056,116.377171,0,230,39651.1795601852,2008-07-22,04:18:34
40.000561,116.377112,0,226,39651.1796180556,2008-07-22,04:18:39
40.000554,116.377038,0,220,39651.1796759259,2008-07-22,04:18:44
40.000547,116.376955,0,213,39651.1797337963,2008-07-22,04:18:49
40.000567,116.376869,0,205,39651.1797916667,2008-07-22,04:18:54
40.000549,116.376807,0,197,39651.179849537,2008-07-22,04:18:59
40.000446,116.376723,0,209,39651.1799074074,2008-07-22,04:19:04
40.000462,116.376653,0,202,39651.1799652778,2008-07-22,04:19:09
40.000461,116.37657,0,196,39651.1800231481,2008-07-22,04:19:14
40.000443,116.376509,0,191,39651.1800810185,2008-07-22,04:19:19
40.000441,116.376429,0,189,39651.1801388889,2008-07-22,04:19:24
40.00043,116.376373,0,187,39651.1801967593,2008-07-22,04:19:29
40.000437,116.376297,0,183,39651.1802546296,2008-07-22,04:19:34
40.000393,116.376231,0,186,39651.1803125,2008-07-22,04:19:39
40.000381,116.376144,0,186,39651.1803703704,2008-07-22,04:19:44
40.000385,116.376086,0,184,39651.1804282407,2008-07-22,04:19:49
40.000381,116.376014,0,181,39651.1804861111,2008-07-22,04:19:54
40.000381,116.375936,0,178,39651.1805439815,2008-07-22,04:19:59
40.000351,116.375868,0,183,39651.1806018518,2008-07-22,04:20:04
40.000328,116.375786,0,189,39651.1806597222,2008-07-22,04:20:09
40.000329,116.375716,0,193,39651.1807175926,2008-07-22,04:20:14
40.000323,116.375642,0,196,39651.180775463,2008-07-22,04:20:19
40.000287,116.375564,0,177,39651.1808333333,2008-07-22,04:20:24
40.000295,116.375505,0,159,39651.1808912037,2008-07-22,04:20:29
40.000295,116.375445,0,152,39651.1809490741,2008-07-22,04:20:34
40.000283,116.375377,0,147,39651.1810069444,2008-07-22,04:20:39
40.000262,116.375314,0,148,39651.1810648148,2008-07-22,04:20:44
40.000256,116.37525,0,148,39651.1811226852,2008-07-22,04:20:49
40.000259,116.375183,0,146,39651.1811805556,2008-07-22,04:20:54
40.000284,116.375104,0,145,39651.1812384259,2008-07-22,04:20:59
40.000288,116.375018,0,144,39651.1812962963,2008-07-22,04:21:04
40.000314,116.374916,0,143,39651.1813541667,2008-07-22,04:21:09
40.000282,116.374812,0,139,39651.181412037,2008-07-22,04:21:14
40.000267,116.374744,0,137,39651.1814699074,2008-07-22,04:21:19
40.000237,116.37465,0,133,39651.1815277778,2008-07-22,04:21:24
40.000245,116.374583,0,129,39651.1815856481,2008-07-22,04:21:29
40.000236,116.374508,0,123,39651.1816435185,2008-07-22,04:21:34
40.000253,116.374382,0,117,39651.1817013889,2008-07-22,04:21:39
40.000237,116.374295,0,111,39651.1817592593,2008-07-22,04:21:44
40.000241,116.374215,0,111,39651.1818171296,2008-07-22,04:21:49
40.000241,116.374215,0,111,39651.1818518518,2008-07-22,04:21:52
40.000246,116.374214,0,111,39651.181875,2008-07-22,04:21:54
40.000229,116.374189,0,111,39651.1819328704,2008-07-22,04:21:59
40.000237,116.374278,0,122,39651.1819907407,2008-07-22,04:22:04
40.00031,116.374353,0,122,39651.1820486111,2008-07-22,04:22:09
40.000361,116.37442,0,120,39651.1821064815,2008-07-22,04:22:14
40.000403,116.374424,0,128,39651.1821643518,2008-07-22,04:22:19
40.000468,116.374317,0,123,39651.1822222222,2008-07-22,04:22:24
40.000501,116.374242,0,127,39651.1822800926,2008-07-22,04:22:29
40.000524,116.374164,0,130,39651.182337963,2008-07-22,04:22:34
40.000586,116.373933,0,137,39651.1823958333,2008-07-22,04:22:39
40.000596,116.373848,0,144,39651.1824537037,2008-07-22,04:22:44
40.000612,116.373746,0,147,39651.1825115741,2008-07-22,04:22:49
40.000613,116.373675,0,152,39651.1825694444,2008-07-22,04:22:54
40.000584,116.373591,0,157,39651.1826273148,2008-07-22,04:22:59
40.000608,116.373519,0,159,39651.1826851852,2008-07-22,04:23:04
40.000594,116.37346,0,164,39651.1827430556,2008-07-22,04:23:09
40.000572,116.373375,0,167,39651.1828009259,2008-07-22,04:23:14
40.000557,116.37331,0,172,39651.1828587963,2008-07-22,04:23:19
40.000559,116.373256,0,173,39651.1829166667,2008-07-22,04:23:24
40.000578,116.373206,0,174,39651.182974537,2008-07-22,04:23:29
40.000581,116.373134,0,177,39651.1830324074,2008-07-22,04:23:34
40.00056,116.3731,0,177,39651.1830902778,2008-07-22,04:23:39
40.000548,116.373036,0,173,39651.1831481481,2008-07-22,04:23:44
40.000548,116.37302,0,170,39651.1832060185,2008-07-22,04:23:49
40.000551,116.372994,0,168,39651.1832638889,2008-07-22,04:23:54
40.000512,116.372974,0,169,39651.1833217593,2008-07-22,04:23:59
40.000514,116.372964,0,165,39651.1833796296,2008-07-22,04:24:04
40.000484,116.372896,0,164,39651.1834375,2008-07-22,04:24:09
40.000468,116.372777,0,164,39651.1834953704,2008-07-22,04:24:14
40.000525,116.372717,0,164,39651.1835532407,2008-07-22,04:24:19
40.000464,116.372606,0,163,39651.1859259259,2008-07-22,04:27:44
40.000468,116.372344,0,167,39651.1859837963,2008-07-22,04:27:49
40.000497,116.371998,0,170,39651.1860416667,2008-07-22,04:27:54
40.000504,116.371552,0,172,39651.186099537,2008-07-22,04:27:59
40.00048,116.371123,0,174,39651.1861574074,2008-07-22,04:28:04
40.000465,116.370733,0,170,39651.1862152778,2008-07-22,04:28:09
40.000454,116.370595,0,171,39651.1862731481,2008-07-22,04:28:14
40.000458,116.370585,0,175,39651.1863310185,2008-07-22,04:28:19
40.000458,116.370582,0,175,39651.1863888889,2008-07-22,04:28:24
40.000459,116.370587,0,175,39651.1864467593,2008-07-22,04:28:29
40.000459,116.370587,0,175,39651.1864814815,2008-07-22,04:28:32
40.000458,116.37058,0,175,39651.1865046296,2008-07-22,04:28:34
40.000458,116.370571,0,174,39651.1865625,2008-07-22,04:28:39
40.000457,116.370557,0,174,39651.1866203704,2008-07-22,04:28:44
40.000456,116.37054,0,174,39651.1866782407,2008-07-22,04:28:49
40.000455,116.370532,0,174,39651.1867361111,2008-07-22,04:28:54
40.000456,116.370536,0,174,39651.1867939815,2008-07-22,04:28:59
40.000456,116.370536,0,174,39651.1868287037,2008-07-22,04:29:02
40.000455,116.370541,0,175,39651.1868518519,2008-07-22,04:29:04
40.000452,116.370505,0,175,39651.1869097222,2008-07-22,04:29:09
40.000453,116.370331,0,177,39651.1869675926,2008-07-22,04:29:14
40.000441,116.370003,0,174,39651.187025463,2008-07-22,04:29:19
40.000447,116.369628,0,178,39651.1870833333,2008-07-22,04:29:24
40.000415,116.369248,0,180,39651.1871412037,2008-07-22,04:29:29
40.000413,116.368958,0,187,39651.1871990741,2008-07-22,04:29:34
40.000433,116.368595,0,199,39651.1872569444,2008-07-22,04:29:39
40.000419,116.368366,0,205,39651.1873148148,2008-07-22,04:29:44
40.000368,116.368203,0,234,39651.1873726852,2008-07-22,04:29:49
40.000335,116.367865,0,251,39651.1874305556,2008-07-22,04:29:54
40.000384,116.367477,0,250,39651.1874884259,2008-07-22,04:29:59
40.000323,116.366898,0,254,39651.1875462963,2008-07-22,04:30:04
40.000305,116.366316,0,261,39651.1876041667,2008-07-22,04:30:09
40.000286,116.365849,0,265,39651.187662037,2008-07-22,04:30:14
40.00026,116.365417,0,254,39651.1877199074,2008-07-22,04:30:19
40.000232,116.36484,0,256,39651.1877777778,2008-07-22,04:30:24
40.000238,116.364243,0,265,39651.1878356481,2008-07-22,04:30:29
40.000196,116.363564,0,250,39651.1878935185,2008-07-22,04:30:34
40.000219,116.362777,0,225,39651.1879513889,2008-07-22,04:30:39
40.000183,116.361955,0,195,39651.1880092593,2008-07-22,04:30:44
40.000202,116.361259,0,169,39651.1880671296,2008-07-22,04:30:49
40.000208,116.360974,0,154,39651.188125,2008-07-22,04:30:54
40.000202,116.360971,0,159,39651.1881828704,2008-07-22,04:30:59
40.000202,116.360971,0,159,39651.1882175926,2008-07-22,04:31:02
40.000202,116.360963,0,157,39651.1882407407,2008-07-22,04:31:04
40.000195,116.36092,0,155,39651.1882986111,2008-07-22,04:31:09
40.00019,116.360733,0,149,39651.1883564815,2008-07-22,04:31:14
40.000198,116.36042,0,147,39651.1884143518,2008-07-22,04:31:19
40.000177,116.360072,0,145,39651.1884722222,2008-07-22,04:31:24
40.000143,116.35976,0,152,39651.1885300926,2008-07-22,04:31:29
40.000121,116.359524,0,153,39651.188587963,2008-07-22,04:31:34
40.000119,116.359437,0,132,39651.1886458333,2008-07-22,04:31:39
40.000119,116.35945,0,131,39651.1887037037,2008-07-22,04:31:44
40.000119,116.359456,0,130,39651.1887615741,2008-07-22,04:31:49
40.000119,116.359456,0,130,39651.1888194444,2008-07-22,04:31:54
40.000119,116.359457,0,129,39651.1888773148,2008-07-22,04:31:59
40.000119,116.359453,0,129,39651.1889351852,2008-07-22,04:32:04
40.000119,116.359455,0,129,39651.1889930556,2008-07-22,04:32:09
40.000119,116.359459,0,129,39651.1890509259,2008-07-22,04:32:14
40.000118,116.359462,0,129,39651.1891087963,2008-07-22,04:32:19
40.000117,116.359467,0,128,39651.1891666667,2008-07-22,04:32:24
40.000116,116.359472,0,128,39651.189224537,2008-07-22,04:32:29
40.000116,116.359472,0,128,39651.1892592593,2008-07-22,04:32:32
40.000116,116.359468,0,128,39651.1892824074,2008-07-22,04:32:34
40.000101,116.359391,0,127,39651.1893402778,2008-07-22,04:32:39
40.000072,116.359168,0,125,39651.1893981481,2008-07-22,04:32:44
40.000051,116.35881,0,126,39651.1894560185,2008-07-22,04:32:49
39.999871,116.358529,0,124,39651.1895138889,2008-07-22,04:32:54
39.999548,116.358516,0,127,39651.1895717593,2008-07-22,04:32:59
39.999215,116.358523,0,132,39651.1896296296,2008-07-22,04:33:04
39.998952,116.358531,0,136,39651.1896875,2008-07-22,04:33:09
39.998866,116.358531,0,146,39651.1897453704,2008-07-22,04:33:14
39.99877,116.358573,0,149,39651.1898032407,2008-07-22,04:33:19
39.998646,116.358619,0,155,39651.1898611111,2008-07-22,04:33:24
39.998431,116.358589,0,159,39651.1899189815,2008-07-22,04:33:29
39.998331,116.358572,0,162,39651.1899768518,2008-07-22,04:33:34
39.998303,116.358549,0,161,39651.1900347222,2008-07-22,04:33:39
39.998294,116.358542,0,162,39651.1900925926,2008-07-22,04:33:44
39.998274,116.358535,0,162,39651.190150463,2008-07-22,04:33:49
39.998226,116.358438,0,168,39651.1902083333,2008-07-22,04:33:54
39.998192,116.358436,0,175,39651.1902662037,2008-07-22,04:33:59
39.998177,116.358434,0,187,39651.1903240741,2008-07-22,04:34:04
39.998182,116.358425,0,190,39651.1903819444,2008-07-22,04:34:09
39.998182,116.358425,0,190,39651.1904166667,2008-07-22,04:34:12
39.998186,116.358426,0,191,39651.1904398148,2008-07-22,04:34:14
39.998154,116.358421,0,192,39651.1904976852,2008-07-22,04:34:19
39.998033,116.358453,0,193,39651.1905555556,2008-07-22,04:34:24
39.997867,116.35852,0,192,39651.1906134259,2008-07-22,04:34:29
39.997578,116.358595,0,189,39651.1906712963,2008-07-22,04:34:34
39.997189,116.358552,0,172,39651.1907291667,2008-07-22,04:34:39
39.996789,116.35856,0,145,39651.190787037,2008-07-22,04:34:44
39.996216,116.358556,0,140,39651.1908449074,2008-07-22,04:34:49
39.995563,116.358633,0,131,39651.1909027778,2008-07-22,04:34:54
39.994948,116.35867,0,121,39651.1909606481,2008-07-22,04:34:59
39.994412,116.358681,0,110,39651.1910185185,2008-07-22,04:35:04
39.994021,116.358685,0,110,39651.1910763889,2008-07-22,04:35:09
39.993856,116.358672,0,120,39651.1911342593,2008-07-22,04:35:14
39.993719,116.358704,0,127,39651.1911921296,2008-07-22,04:35:19
39.993653,116.358685,0,129,39651.19125,2008-07-22,04:35:24
39.993638,116.35868,0,130,39651.1913078704,2008-07-22,04:35:29
39.993623,116.358672,0,128,39651.1913657407,2008-07-22,04:35:34
39.993623,116.358672,0,128,39651.191400463,2008-07-22,04:35:37
39.99362,116.35867,0,127,39651.1914236111,2008-07-22,04:35:39
39.993591,116.358698,0,128,39651.1914814815,2008-07-22,04:35:44
39.993478,116.35871,0,129,39651.1915393519,2008-07-22,04:35:49
39.99325,116.358691,0,132,39651.1915972222,2008-07-22,04:35:54
39.993056,116.358701,0,133,39651.1916550926,2008-07-22,04:35:59
39.99297,116.3587,0,133,39651.191712963,2008-07-22,04:36:04
39.992953,116.358687,0,131,39651.1917708333,2008-07-22,04:36:09
39.992944,116.358683,0,130,39651.1918287037,2008-07-22,04:36:14
39.992923,116.358682,0,129,39651.1918865741,2008-07-22,04:36:19
39.992668,116.358688,0,132,39651.1919444444,2008-07-22,04:36:24
39.992535,116.35847,0,139,39651.1920023148,2008-07-22,04:36:29
39.992509,116.358111,0,142,39651.1920601852,2008-07-22,04:36:34
39.99252,116.357677,0,142,39651.1921180556,2008-07-22,04:36:39
39.992531,116.35715,0,143,39651.1921759259,2008-07-22,04:36:44
39.992518,116.356536,0,148,39651.1922337963,2008-07-22,04:36:49
39.992499,116.355888,0,157,39651.1922916667,2008-07-22,04:36:54
39.992452,116.355185,0,171,39651.192349537,2008-07-22,04:36:59
39.9924,116.354477,0,190,39651.1924074074,2008-07-22,04:37:04
39.992325,116.353692,0,202,39651.1924652778,2008-07-22,04:37:09
39.992325,116.353083,0,218,39651.1925231481,2008-07-22,04:37:14
39.992257,116.35291,0,258,39651.1925810185,2008-07-22,04:37:19
39.992246,116.352882,0,269,39651.1926388889,2008-07-22,04:37:24
39.992252,116.352715,0,282,39651.1926967593,2008-07-22,04:37:29
39.992312,116.352486,0,300,39651.1927546296,2008-07-22,04:37:34
39.992323,116.352128,0,322,39651.1928125,2008-07-22,04:37:39
39.992333,116.351629,0,323,39651.1928703704,2008-07-22,04:37:44
39.992305,116.3511,0,316,39651.1929282407,2008-07-22,04:37:49
39.992294,116.350537,0,307,39651.1929861111,2008-07-22,04:37:54
39.992236,116.349891,0,307,39651.1930439815,2008-07-22,04:37:59
39.992173,116.349256,0,309,39651.1931018519,2008-07-22,04:38:04
39.992126,116.348648,0,287,39651.1931597222,2008-07-22,04:38:09
39.992103,116.34816,0,272,39651.1932175926,2008-07-22,04:38:14
39.992071,116.347886,0,294,39651.193275463,2008-07-22,04:38:19
39.992108,116.347823,0,277,39651.1933333333,2008-07-22,04:38:24
39.992106,116.347805,0,277,39651.1933912037,2008-07-22,04:38:29
39.992105,116.347796,0,277,39651.1934490741,2008-07-22,04:38:34
39.992103,116.347789,0,276,39651.1935069444,2008-07-22,04:38:39
39.992103,116.347786,0,276,39651.1935648148,2008-07-22,04:38:44
39.992104,116.34779,0,275,39651.1936226852,2008-07-22,04:38:49
39.992104,116.34779,0,275,39651.1936574074,2008-07-22,04:38:52
39.992104,116.347795,0,275,39651.1936805556,2008-07-22,04:38:54
39.992117,116.347643,0,271,39651.1937384259,2008-07-22,04:38:59
39.992101,116.347337,0,266,39651.1937962963,2008-07-22,04:39:04
39.992048,116.346918,0,262,39651.1938541667,2008-07-22,04:39:09
39.992076,116.346452,0,247,39651.193912037,2008-07-22,04:39:14
39.992119,116.346017,0,237,39651.1939699074,2008-07-22,04:39:19
39.992173,116.345548,0,233,39651.1940277778,2008-07-22,04:39:24
39.992199,116.345074,0,225,39651.1940856481,2008-07-22,04:39:29
39.992191,116.344656,0,215,39651.1941435185,2008-07-22,04:39:34
39.992157,116.344265,0,216,39651.1942013889,2008-07-22,04:39:39
39.992126,116.344014,0,212,39651.1942592593,2008-07-22,04:39:44
39.992099,116.343992,0,200,39651.1943171296,2008-07-22,04:39:49
39.992099,116.343992,0,200,39651.1943518519,2008-07-22,04:39:52
39.992098,116.343998,0,196,39651.194375,2008-07-22,04:39:54
39.992067,116.343874,0,193,39651.1944328704,2008-07-22,04:39:59
39.992043,116.343661,0,183,39651.1944907407,2008-07-22,04:40:04
39.992038,116.343338,0,177,39651.1945486111,2008-07-22,04:40:09
39.992062,116.342925,0,177,39651.1946064815,2008-07-22,04:40:14
39.992002,116.342326,0,178,39651.1946643519,2008-07-22,04:40:19
39.991863,116.341721,0,157,39651.1947222222,2008-07-22,04:40:24
39.991872,116.341146,0,148,39651.1947800926,2008-07-22,04:40:29
39.991887,116.340468,0,141,39651.194837963,2008-07-22,04:40:34
39.991885,116.339805,0,136,39651.1948958333,2008-07-22,04:40:39
39.991861,116.339151,0,143,39651.1949537037,2008-07-22,04:40:44
39.99186,116.338713,0,147,39651.1950115741,2008-07-22,04:40:49
39.99187,116.338498,0,142,39651.1950694444,2008-07-22,04:40:54
39.991853,116.338519,0,136,39651.1951273148,2008-07-22,04:40:59
39.991853,116.338519,0,136,39651.195162037,2008-07-22,04:41:02
39.991853,116.33852,0,136,39651.1951851852,2008-07-22,04:41:04
39.991868,116.338438,0,144,39651.1952430556,2008-07-22,04:41:09
39.991894,116.338232,0,158,39651.1953009259,2008-07-22,04:41:14
39.991879,116.33798,0,169,39651.1953587963,2008-07-22,04:41:19
39.991871,116.337675,0,183,39651.1954166667,2008-07-22,04:41:24
39.991881,116.337238,0,192,39651.195474537,2008-07-22,04:41:29
39.991859,116.336753,0,192,39651.1955324074,2008-07-22,04:41:34
39.991781,116.336287,0,186,39651.1955902778,2008-07-22,04:41:39
39.991755,116.335736,0,164,39651.1956481481,2008-07-22,04:41:44
39.9918,116.33525,0,185,39651.1957060185,2008-07-22,04:41:49
39.991798,116.334676,0,209,39651.1957638889,2008-07-22,04:41:54
39.991684,116.334132,0,198,39651.1958217593,2008-07-22,04:41:59
39.991664,116.333589,0,206,39651.1958796296,2008-07-22,04:42:04
39.991656,116.333059,0,204,39651.1959375,2008-07-22,04:42:09
39.991643,116.332625,0,187,39651.1959953704,2008-07-22,04:42:14
39.991597,116.332125,0,179,39651.1960532407,2008-07-22,04:42:19
39.991577,116.331667,0,175,39651.1961111111,2008-07-22,04:42:24
39.991569,116.331246,0,168,39651.1961689815,2008-07-22,04:42:29
39.991551,116.330693,0,161,39651.1962268518,2008-07-22,04:42:34
39.991567,116.3302,0,156,39651.1962847222,2008-07-22,04:42:39
39.991567,116.329819,0,166,39651.1963425926,2008-07-22,04:42:44
39.991594,116.329483,0,169,39651.196400463,2008-07-22,04:42:49
39.99165,116.329285,0,188,39651.1964583333,2008-07-22,04:42:54
39.991676,116.329262,0,192,39651.1965162037,2008-07-22,04:42:59
39.991678,116.329261,0,194,39651.1965740741,2008-07-22,04:43:04
39.991678,116.329261,0,194,39651.1966087963,2008-07-22,04:43:07
39.991679,116.329262,0,195,39651.1966319444,2008-07-22,04:43:09
39.991731,116.329166,0,205,39651.1966898148,2008-07-22,04:43:14
39.991729,116.328992,0,228,39651.1967476852,2008-07-22,04:43:19
39.991756,116.328861,0,236,39651.1968055556,2008-07-22,04:43:24
39.991767,116.328839,0,233,39651.1968634259,2008-07-22,04:43:29
39.991796,116.328781,0,234,39651.1969212963,2008-07-22,04:43:34
39.99182,116.328567,0,227,39651.1969791667,2008-07-22,04:43:39
39.991888,116.328286,0,225,39651.197037037,2008-07-22,04:43:44
39.991878,116.327831,0,229,39651.1970949074,2008-07-22,04:43:49
39.991891,116.327407,0,235,39651.1971527778,2008-07-22,04:43:54
39.991419,116.326975,0,253,39651.1972106481,2008-07-22,04:43:59
39.991396,116.32677,0,211,39651.1972685185,2008-07-22,04:44:04
39.991025,116.326701,0,203,39651.1973263889,2008-07-22,04:44:09
39.990609,116.326698,0,200,39651.1973842593,2008-07-22,04:44:14
39.990165,116.326671,0,188,39651.1974421296,2008-07-22,04:44:19
39.989694,116.326717,0,180,39651.1975,2008-07-22,04:44:24
39.989169,116.326769,0,175,39651.1975578704,2008-07-22,04:44:29
39.988728,116.326797,0,158,39651.1976157407,2008-07-22,04:44:34
39.98848,116.326793,0,141,39651.1976736111,2008-07-22,04:44:39
39.988363,116.326795,0,132,39651.1977314815,2008-07-22,04:44:44
39.988349,116.326801,0,141,39651.1977893518,2008-07-22,04:44:49
39.98835,116.326801,0,140,39651.1978472222,2008-07-22,04:44:54
39.988353,116.3268,0,141,39651.1979050926,2008-07-22,04:44:59
39.988353,116.3268,0,141,39651.1979398148,2008-07-22,04:45:02
39.98835,116.326801,0,141,39651.197962963,2008-07-22,04:45:04
39.988328,116.326798,0,143,39651.1980208333,2008-07-22,04:45:09
39.988178,116.326788,0,146,39651.1980787037,2008-07-22,04:45:14
39.987911,116.326808,0,152,39651.1981365741,2008-07-22,04:45:19
39.987582,116.326847,0,160,39651.1981944444,2008-07-22,04:45:24
39.987233,116.326882,0,163,39651.1982523148,2008-07-22,04:45:29
39.987024,116.326891,0,157,39651.1983101852,2008-07-22,04:45:34
39.986989,116.326894,0,164,39651.1983680556,2008-07-22,04:45:39
39.986987,116.326895,0,163,39651.1984259259,2008-07-22,04:45:44
39.986995,116.326895,0,163,39651.1984837963,2008-07-22,04:45:49
39.986995,116.326895,0,163,39651.1985185185,2008-07-22,04:45:52
39.986992,116.326897,0,163,39651.1985416667,2008-07-22,04:45:54
39.986945,116.3269,0,164,39651.198599537,2008-07-22,04:45:59
39.986783,116.326893,0,167,39651.1986574074,2008-07-22,04:46:04
39.986527,116.326965,0,166,39651.1987152778,2008-07-22,04:46:09
39.98623,116.32702,0,162,39651.1987731481,2008-07-22,04:46:14
39.985819,116.32701,0,158,39651.1988310185,2008-07-22,04:46:19
39.985503,116.326958,0,165,39651.1988888889,2008-07-22,04:46:24
39.985394,116.326936,0,173,39651.1989467593,2008-07-22,04:46:29
39.985402,116.326937,0,170,39651.1990046296,2008-07-22,04:46:34
39.985397,116.326938,0,171,39651.1990625,2008-07-22,04:46:39
39.985393,116.326939,0,172,39651.1991203704,2008-07-22,04:46:44
39.985394,116.326939,0,173,39651.1991782407,2008-07-22,04:46:49
39.9854,116.326939,0,174,39651.1992361111,2008-07-22,04:46:54
39.985405,116.32694,0,174,39651.1992939815,2008-07-22,04:46:59
39.98541,116.32694,0,171,39651.1993518519,2008-07-22,04:47:04
39.985416,116.32694,0,167,39651.1994097222,2008-07-22,04:47:09
39.985417,116.32694,0,165,39651.1994675926,2008-07-22,04:47:14
39.985418,116.326939,0,164,39651.199525463,2008-07-22,04:47:19
39.98542,116.326939,0,165,39651.1995833333,2008-07-22,04:47:24
39.985422,116.32694,0,165,39651.1996412037,2008-07-22,04:47:29
39.985424,116.32694,0,166,39651.1996990741,2008-07-22,04:47:34
39.985424,116.32694,0,166,39651.1997337963,2008-07-22,04:47:37
39.985429,116.32694,0,165,39651.1997569444,2008-07-22,04:47:39
39.985442,116.32694,0,164,39651.1998148148,2008-07-22,04:47:44
39.98545,116.326939,0,162,39651.1998726852,2008-07-22,04:47:49
39.985446,116.32694,0,162,39651.1999305556,2008-07-22,04:47:54
39.985446,116.32694,0,162,39651.1999652778,2008-07-22,04:47:57
39.985441,116.326946,0,163,39651.1999884259,2008-07-22,04:47:59
39.985282,116.326975,0,170,39651.2000462963,2008-07-22,04:48:04
39.984992,116.326971,0,174,39651.2001041667,2008-07-22,04:48:09
39.984634,116.326967,0,175,39651.200162037,2008-07-22,04:48:14
39.984262,116.326994,0,165,39651.2002199074,2008-07-22,04:48:19
39.983812,116.327009,0,166,39651.2002777778,2008-07-22,04:48:24
39.983299,116.327053,0,170,39651.2003356481,2008-07-22,04:48:29
39.982741,116.327063,0,169,39651.2003935185,2008-07-22,04:48:34
39.982293,116.327121,0,168,39651.2004513889,2008-07-22,04:48:39
39.981956,116.327108,0,172,39651.2005092593,2008-07-22,04:48:44
39.981849,116.327033,0,191,39651.2005671296,2008-07-22,04:48:49
39.981818,116.327038,0,193,39651.200625,2008-07-22,04:48:54
39.981788,116.327043,0,195,39651.2006828704,2008-07-22,04:48:59
39.981647,116.327013,0,200,39651.2007407407,2008-07-22,04:49:04
39.981401,116.32705,0,196,39651.2007986111,2008-07-22,04:49:09
39.981095,116.32711,0,194,39651.2008564815,2008-07-22,04:49:14
39.980725,116.327136,0,191,39651.2009143519,2008-07-22,04:49:19
39.980362,116.327149,0,183,39651.2009722222,2008-07-22,04:49:24
39.98013,116.327149,0,185,39651.2010300926,2008-07-22,04:49:29
39.980016,116.327183,0,196,39651.201087963,2008-07-22,04:49:34
39.979936,116.327203,0,196,39651.2011458333,2008-07-22,04:49:39
39.979945,116.327222,0,201,39651.2012037037,2008-07-22,04:49:44
39.979949,116.327221,0,201,39651.2012615741,2008-07-22,04:49:49
39.979944,116.327222,0,201,39651.2013194444,2008-07-22,04:49:54
39.979944,116.327222,0,201,39651.2013541667,2008-07-22,04:49:57
39.979945,116.327222,0,201,39651.2013773148,2008-07-22,04:49:59
39.979934,116.327235,0,200,39651.2014351852,2008-07-22,04:50:04
39.979768,116.327252,0,194,39651.2014930556,2008-07-22,04:50:09
39.979508,116.327271,0,188,39651.2015509259,2008-07-22,04:50:14
39.979203,116.327292,0,183,39651.2016087963,2008-07-22,04:50:19
39.978834,116.327302,0,177,39651.2016666667,2008-07-22,04:50:24
39.978414,116.32733,0,165,39651.201724537,2008-07-22,04:50:29
39.977976,116.327362,0,148,39651.2017824074,2008-07-22,04:50:34
39.977675,116.327359,0,147,39651.2018402778,2008-07-22,04:50:39
39.977644,116.327324,0,150,39651.2018981481,2008-07-22,04:50:44
39.977622,116.327323,0,151,39651.2019560185,2008-07-22,04:50:49
39.977475,116.327213,0,165,39651.2020138889,2008-07-22,04:50:54
39.977441,116.327136,0,172,39651.2020717593,2008-07-22,04:50:59
39.977396,116.327105,0,176,39651.2021296296,2008-07-22,04:51:04
39.977323,116.327139,0,188,39651.2021875,2008-07-22,04:51:09
39.977257,116.327182,0,200,39651.2022453704,2008-07-22,04:51:14
39.977208,116.327195,0,206,39651.2023032407,2008-07-22,04:51:19
39.977142,116.327233,0,210,39651.2023611111,2008-07-22,04:51:24
39.977083,116.327242,0,212,39651.2024189815,2008-07-22,04:51:29
39.977038,116.32725,0,213,39651.2024768519,2008-07-22,04:51:34
39.976986,116.327259,0,204,39651.2025347222,2008-07-22,04:51:39
39.976957,116.327276,0,186,39651.2025925926,2008-07-22,04:51:44
39.976914,116.327268,0,176,39651.202650463,2008-07-22,04:51:49
39.976882,116.327244,0,172,39651.2027083333,2008-07-22,04:51:54
39.976807,116.327234,0,169,39651.2027662037,2008-07-22,04:51:59
39.976742,116.327243,0,166,39651.2028240741,2008-07-22,04:52:04
39.976691,116.327225,0,165,39651.2028819444,2008-07-22,04:52:09
39.976635,116.327213,0,164,39651.2029398148,2008-07-22,04:52:14
39.976575,116.327206,0,163,39651.2029976852,2008-07-22,04:52:19
39.976527,116.327212,0,162,39651.2030555556,2008-07-22,04:52:24
39.976473,116.32717,0,158,39651.2031134259,2008-07-22,04:52:29
39.976414,116.327166,0,160,39651.2031712963,2008-07-22,04:52:34
39.976388,116.327178,0,162,39651.2032291667,2008-07-22,04:52:39
39.976322,116.327183,0,161,39651.203287037,2008-07-22,04:52:44
39.976275,116.32714,0,165,39651.2033449074,2008-07-22,04:52:49
39.976216,116.327185,0,166,39651.2034027778,2008-07-22,04:52:54
39.976119,116.327197,0,165,39651.2034606481,2008-07-22,04:52:59
39.976016,116.327206,0,163,39651.2035185185,2008-07-22,04:53:04
39.975952,116.327198,0,170,39651.2035763889,2008-07-22,04:53:09
39.975915,116.327197,0,173,39651.2036342593,2008-07-22,04:53:14
39.975901,116.327194,0,176,39651.2036921296,2008-07-22,04:53:19
39.975811,116.327217,0,177,39651.20375,2008-07-22,04:53:24
39.975737,116.327251,0,179,39651.2038078704,2008-07-22,04:53:29
39.975612,116.327326,0,178,39651.2038657407,2008-07-22,04:53:34
39.975562,116.327313,0,171,39651.2039236111,2008-07-22,04:53:39
39.97551,116.327264,0,163,39651.2039814815,2008-07-22,04:53:44
39.975452,116.32728,0,151,39651.2040393518,2008-07-22,04:53:49
39.975397,116.327343,0,145,39651.2040972222,2008-07-22,04:53:54
39.975351,116.327404,0,148,39651.2041550926,2008-07-22,04:53:59
39.975341,116.327437,0,149,39651.204212963,2008-07-22,04:54:04
39.975339,116.327449,0,150,39651.2042708333,2008-07-22,04:54:09
39.975339,116.327449,0,150,39651.2043055556,2008-07-22,04:54:12
39.975338,116.32745,0,151,39651.2043287037,2008-07-22,04:54:14
39.975337,116.327548,0,152,39651.2043865741,2008-07-22,04:54:19
39.975365,116.327638,0,151,39651.2044444444,2008-07-22,04:54:24
39.975319,116.327695,0,157,39651.2045023148,2008-07-22,04:54:29
39.975321,116.327777,0,153,39651.2045601852,2008-07-22,04:54:34
39.975323,116.327856,0,149,39651.2046180556,2008-07-22,04:54:39
39.975328,116.32791,0,146,39651.2046759259,2008-07-22,04:54:44
39.975318,116.327948,0,144,39651.2047337963,2008-07-22,04:54:49
39.975314,116.327982,0,143,39651.2047916667,2008-07-22,04:54:54
39.975311,116.328064,0,154,39651.204849537,2008-07-22,04:54:59
39.9753,116.328117,0,155,39651.2049074074,2008-07-22,04:55:04
39.975304,116.328196,0,158,39651.2049652778,2008-07-22,04:55:09
39.975309,116.328299,0,159,39651.2050231481,2008-07-22,04:55:14
39.97533,116.328412,0,157,39651.2050810185,2008-07-22,04:55:19
39.975333,116.328498,0,150,39651.2051388889,2008-07-22,04:55:24
39.975324,116.328595,0,149,39651.2051967593,2008-07-22,04:55:29
39.975313,116.328679,0,149,39651.2052546296,2008-07-22,04:55:34
39.975311,116.328764,0,146,39651.2053125,2008-07-22,04:55:39
39.975313,116.328876,0,151,39651.2053703704,2008-07-22,04:55:44
39.975302,116.32896,0,153,39651.2054282407,2008-07-22,04:55:49
39.975279,116.329036,0,152,39651.2054861111,2008-07-22,04:55:54
39.975281,116.329053,0,150,39651.2055439815,2008-07-22,04:55:59
39.975282,116.329049,0,151,39651.2056018518,2008-07-22,04:56:04
39.975281,116.329045,0,151,39651.2056597222,2008-07-22,04:56:09
39.975281,116.329045,0,151,39651.2056944444,2008-07-22,04:56:12
39.975281,116.329052,0,151,39651.2057175926,2008-07-22,04:56:14
39.97528,116.329043,0,151,39651.205775463,2008-07-22,04:56:19
39.97528,116.329039,0,151,39651.2058333333,2008-07-22,04:56:24
39.97528,116.329039,0,151,39651.2058680556,2008-07-22,04:56:27
39.97528,116.329032,0,150,39651.2058912037,2008-07-22,04:56:29
39.975267,116.329035,0,152,39651.2059490741,2008-07-22,04:56:34
39.975228,116.329043,0,152,39651.2060069444,2008-07-22,04:56:39
39.975141,116.329088,0,161,39651.2060648148,2008-07-22,04:56:44
39.97507,116.329153,0,173,39651.2061226852,2008-07-22,04:56:49
39.975048,116.329209,0,175,39651.2061805556,2008-07-22,04:56:54
39.975009,116.329248,0,181,39651.2062384259,2008-07-22,04:56:59
39.974979,116.329284,0,193,39651.2062962963,2008-07-22,04:57:04
39.974972,116.329347,0,193,39651.2063541667,2008-07-22,04:57:09
39.974965,116.329416,0,188,39651.206412037,2008-07-22,04:57:14
39.974965,116.32954,0,187,39651.2064699074,2008-07-22,04:57:19
39.974958,116.329614,0,187,39651.2065277778,2008-07-22,04:57:24
39.974978,116.32969,0,186,39651.2065856481,2008-07-22,04:57:29
39.974983,116.329794,0,180,39651.2066435185,2008-07-22,04:57:34
39.974937,116.329864,0,175,39651.2067013889,2008-07-22,04:57:39
39.974882,116.329927,0,169,39651.2067592593,2008-07-22,04:57:44
39.97482,116.330018,0,162,39651.2068171296,2008-07-22,04:57:49
39.974837,116.330125,0,156,39651.206875,2008-07-22,04:57:54
39.974824,116.330207,0,154,39651.2069328704,2008-07-22,04:57:59
39.974856,116.330311,0,154,39651.2069907407,2008-07-22,04:58:04
39.974872,116.330395,0,156,39651.2070486111,2008-07-22,04:58:09
39.974887,116.330463,0,146,39651.2071064815,2008-07-22,04:58:14
39.974859,116.330516,0,139,39651.2071643519,2008-07-22,04:58:19
39.974854,116.330603,0,130,39651.2072222222,2008-07-22,04:58:24
39.974833,116.330665,0,124,39651.2072800926,2008-07-22,04:58:29
39.97484,116.330725,0,118,39651.207337963,2008-07-22,04:58:34
39.974838,116.330801,0,114,39651.2073958333,2008-07-22,04:58:39
39.974864,116.330891,0,110,39651.2074537037,2008-07-22,04:58:44
39.974871,116.330995,0,109,39651.2075115741,2008-07-22,04:58:49
39.974845,116.331064,0,107,39651.2075694444,2008-07-22,04:58:54
39.974819,116.331125,0,99,39651.2076273148,2008-07-22,04:58:59
39.974843,116.331228,0,104,39651.2076851852,2008-07-22,04:59:04
39.974868,116.331325,0,108,39651.2077430556,2008-07-22,04:59:09
39.974912,116.33139,0,114,39651.2078009259,2008-07-22,04:59:14
39.97493,116.331462,0,116,39651.2078587963,2008-07-22,04:59:19
39.974931,116.331515,0,118,39651.2079166667,2008-07-22,04:59:24
39.974918,116.331587,0,117,39651.207974537,2008-07-22,04:59:29
39.974893,116.331676,0,123,39651.2080324074,2008-07-22,04:59:34
39.974958,116.331727,0,147,39651.2080902778,2008-07-22,04:59:39
39.974968,116.331771,0,160,39651.2081481481,2008-07-22,04:59:44
39.9749,116.331789,0,159,39651.2082060185,2008-07-22,04:59:49
39.974837,116.331823,0,151,39651.2082638889,2008-07-22,04:59:54
39.974811,116.331841,0,143,39651.2083217593,2008-07-22,04:59:59
39.974728,116.331877,0,140,39651.2083796296,2008-07-22,05:00:04
39.974651,116.331879,0,145,39651.2084375,2008-07-22,05:00:09
39.974581,116.331862,0,142,39651.2084953704,2008-07-22,05:00:14
39.974523,116.331885,0,141,39651.2085532407,2008-07-22,05:00:19
39.974481,116.33191,0,145,39651.2086111111,2008-07-22,05:00:24
39.974436,116.33193,0,147,39651.2086689815,2008-07-22,05:00:29
39.974395,116.331942,0,151,39651.2087268519,2008-07-22,05:00:34
39.974382,116.331945,0,155,39651.2087847222,2008-07-22,05:00:39
39.974369,116.331961,0,155,39651.2088425926,2008-07-22,05:00:44
39.974339,116.331974,0,156,39651.208900463,2008-07-22,05:00:49
39.974276,116.332015,0,161,39651.2089583333,2008-07-22,05:00:54
39.974236,116.332067,0,163,39651.2090162037,2008-07-22,05:00:59
39.974236,116.332067,0,163,39651.2090509259,2008-07-22,05:01:02
39.974228,116.332064,0,164,39651.2090740741,2008-07-22,05:01:04
39.974207,116.332081,0,166,39651.2091319444,2008-07-22,05:01:09
39.974207,116.332081,0,166,39651.2091666667,2008-07-22,05:01:12
39.974203,116.332083,0,166,39651.2091898148,2008-07-22,05:01:14
39.974155,116.332117,0,165,39651.2092476852,2008-07-22,05:01:19
39.974103,116.332183,0,163,39651.2093055556,2008-07-22,05:01:24
39.974098,116.332269,0,166,39651.2093634259,2008-07-22,05:01:29
39.974067,116.332351,0,168,39651.2094212963,2008-07-22,05:01:34
39.974011,116.332511,0,171,39651.2094791667,2008-07-22,05:01:39
39.973979,116.332512,0,176,39651.209537037,2008-07-22,05:01:44
39.973979,116.332512,0,176,39651.2095717593,2008-07-22,05:01:47
39.973984,116.332509,0,180,39651.2095949074,2008-07-22,05:01:49
39.973944,116.332542,0,187,39651.2096527778,2008-07-22,05:01:54
39.974006,116.332651,0,185,39651.2097106481,2008-07-22,05:01:59
39.974066,116.332702,0,184,39651.2097685185,2008-07-22,05:02:04
39.974066,116.332702,0,184,39651.2098032407,2008-07-22,05:02:07
39.974068,116.332703,0,184,39651.2098263889,2008-07-22,05:02:09
39.974073,116.332713,0,183,39651.2098842593,2008-07-22,05:02:14
39.974116,116.332738,0,182,39651.2099421296,2008-07-22,05:02:19
39.974176,116.332776,0,181,39651.21,2008-07-22,05:02:24
39.974188,116.332809,0,183,39651.2100578704,2008-07-22,05:02:29
39.974188,116.332809,0,183,39651.2100925926,2008-07-22,05:02:32
39.974188,116.332808,0,184,39651.2101157407,2008-07-22,05:02:34
39.974263,116.332856,0,185,39651.2101736111,2008-07-22,05:02:39
39.974283,116.332877,0,186,39651.2102314815,2008-07-22,05:02:44
39.974285,116.332888,0,186,39651.2102893519,2008-07-22,05:02:49
39.974286,116.332884,0,187,39651.2103472222,2008-07-22,05:02:54
39.974286,116.332882,0,187,39651.2104050926,2008-07-22,05:02:59
39.974287,116.332876,0,187,39651.210462963,2008-07-22,05:03:04
39.974289,116.332871,0,187,39651.2105208333,2008-07-22,05:03:09
39.974291,116.332875,0,187,39651.2105787037,2008-07-22,05:03:14
39.974291,116.332875,0,187,39651.2106134259,2008-07-22,05:03:17
39.974291,116.33288,0,187,39651.2106365741,2008-07-22,05:03:19
39.974308,116.332922,0,187,39651.2106944444,2008-07-22,05:03:24
39.974323,116.332973,0,188,39651.2107523148,2008-07-22,05:03:29
39.974342,116.33304,0,189,39651.2108101852,2008-07-22,05:03:34
39.974342,116.333097,0,189,39651.2108680556,2008-07-22,05:03:39
39.974347,116.333195,0,189,39651.2109259259,2008-07-22,05:03:44
39.974278,116.333239,0,189,39651.2109837963,2008-07-22,05:03:49
39.974213,116.333257,0,189,39651.2110416667,2008-07-22,05:03:54
39.974132,116.333278,0,189,39651.211099537,2008-07-22,05:03:59
39.974039,116.333313,0,188,39651.2111574074,2008-07-22,05:04:04
39.974722,116.333108,0,142,39651.2270138889,2008-07-22,05:26:54
39.974733,116.333119,0,186,39651.2270717593,2008-07-22,05:26:59
39.974731,116.333108,0,186,39651.2271296296,2008-07-22,05:27:04
39.974731,116.333108,0,186,39651.2271643518,2008-07-22,05:27:07
39.974732,116.3331,0,186,39651.2271875,2008-07-22,05:27:09
39.974751,116.333092,0,188,39651.2272453704,2008-07-22,05:27:14
39.974757,116.333081,0,188,39651.2273032407,2008-07-22,05:27:19
39.974757,116.333081,0,188,39651.227337963,2008-07-22,05:27:22
39.974759,116.33308,0,189,39651.2273611111,2008-07-22,05:27:24
39.974762,116.333092,0,189,39651.2274189815,2008-07-22,05:27:29
39.974763,116.333093,0,189,39651.2274768518,2008-07-22,05:27:34
39.974764,116.333088,0,190,39651.2275347222,2008-07-22,05:27:39
39.974764,116.333088,0,190,39651.2275694444,2008-07-22,05:27:42
39.974768,116.333093,0,190,39651.2275925926,2008-07-22,05:27:44
39.974759,116.333117,0,191,39651.227650463,2008-07-22,05:27:49
39.974786,116.333148,0,194,39651.2277083333,2008-07-22,05:27:54
39.974785,116.333143,0,194,39651.2277662037,2008-07-22,05:27:59
39.974787,116.333141,0,194,39651.2278240741,2008-07-22,05:28:04
39.974787,116.333141,0,194,39651.2278587963,2008-07-22,05:28:07
39.974787,116.333147,0,194,39651.2278819444,2008-07-22,05:28:09
39.974788,116.333165,0,194,39651.2279398148,2008-07-22,05:28:14
39.974781,116.333213,0,194,39651.2279976852,2008-07-22,05:28:19
39.974939,116.333287,0,195,39651.2286921296,2008-07-22,05:29:19
39.975016,116.33333,0,181,39651.22875,2008-07-22,05:29:24
39.974958,116.333367,0,180,39651.2288078704,2008-07-22,05:29:29
39.974817,116.333327,0,185,39651.2288657407,2008-07-22,05:29:34
39.974797,116.333319,0,185,39651.2289236111,2008-07-22,05:29:39
39.974797,116.33333,0,186,39651.2289814815,2008-07-22,05:29:44
39.974797,116.33332,0,188,39651.2290393518,2008-07-22,05:29:49
39.974813,116.333311,0,188,39651.2290972222,2008-07-22,05:29:54
39.974813,116.333321,0,189,39651.2291550926,2008-07-22,05:29:59
39.974814,116.333324,0,189,39651.229212963,2008-07-22,05:30:04
39.974813,116.33333,0,189,39651.2292708333,2008-07-22,05:30:09
39.974812,116.333335,0,188,39651.2293287037,2008-07-22,05:30:14
39.974812,116.333335,0,188,39651.2293634259,2008-07-22,05:30:17
39.974805,116.333331,0,189,39651.2293865741,2008-07-22,05:30:19
39.974779,116.333278,0,190,39651.2294444444,2008-07-22,05:30:24
39.974766,116.333218,0,190,39651.2295023148,2008-07-22,05:30:29
39.974755,116.333165,0,191,39651.2295601852,2008-07-22,05:30:34
39.974941,116.331998,0,383,39651.2765509259,2008-07-22,06:38:14
39.974561,116.332226,0,289,39651.2766087963,2008-07-22,06:38:19
39.974309,116.332165,0,293,39651.2766666667,2008-07-22,06:38:24
39.974439,116.332011,0,297,39651.276724537,2008-07-22,06:38:29
39.974606,116.331849,0,308,39651.2767824074,2008-07-22,06:38:34
39.974761,116.331778,0,337,39651.2768402778,2008-07-22,06:38:39
39.974845,116.331769,0,325,39651.2768981481,2008-07-22,06:38:44
39.974801,116.331837,0,298,39651.2769560185,2008-07-22,06:38:49
39.974711,116.331914,0,258,39651.2770138889,2008-07-22,06:38:54
39.974662,116.331968,0,230,39651.2770717593,2008-07-22,06:38:59
39.974646,116.331992,0,222,39651.2771296296,2008-07-22,06:39:04
39.97468,116.332006,0,210,39651.2771875,2008-07-22,06:39:09
39.974711,116.332011,0,195,39651.2772453704,2008-07-22,06:39:14
39.974758,116.332023,0,185,39651.2773032407,2008-07-22,06:39:19
39.974808,116.332068,0,174,39651.2773611111,2008-07-22,06:39:24
39.974832,116.332092,0,161,39651.2774189815,2008-07-22,06:39:29
39.974839,116.332104,0,163,39651.2774768519,2008-07-22,06:39:34
39.974845,116.332081,0,160,39651.2775347222,2008-07-22,06:39:39
39.974888,116.331952,0,158,39651.2775925926,2008-07-22,06:39:44
39.974915,116.331872,0,160,39651.277650463,2008-07-22,06:39:49
39.974962,116.331762,0,163,39651.2777083333,2008-07-22,06:39:54
39.974987,116.331691,0,166,39651.2777662037,2008-07-22,06:39:59
39.97499,116.331633,0,168,39651.2778240741,2008-07-22,06:40:04
39.974987,116.33157,0,170,39651.2778819444,2008-07-22,06:40:09
39.974962,116.331533,0,168,39651.2779398148,2008-07-22,06:40:14
39.974962,116.331494,0,169,39651.2779976852,2008-07-22,06:40:19
39.974971,116.331428,0,171,39651.2780555556,2008-07-22,06:40:24
39.975001,116.331346,0,173,39651.2781134259,2008-07-22,06:40:29
39.975012,116.331259,0,174,39651.2781712963,2008-07-22,06:40:34
39.975055,116.331116,0,176,39651.2782291667,2008-07-22,06:40:39
39.975074,116.331024,0,179,39651.278287037,2008-07-22,06:40:44
39.975157,116.33086,0,184,39651.2783449074,2008-07-22,06:40:49
39.975205,116.330759,0,191,39651.2784027778,2008-07-22,06:40:54
39.97527,116.330607,0,195,39651.2784606481,2008-07-22,06:40:59
39.975324,116.330495,0,200,39651.2785185185,2008-07-22,06:41:04
39.97533,116.33039,0,203,39651.2785763889,2008-07-22,06:41:09
39.975369,116.330326,0,211,39651.2786342593,2008-07-22,06:41:14
39.975374,116.330297,0,220,39651.2786921296,2008-07-22,06:41:19
39.975394,116.330133,0,225,39651.27875,2008-07-22,06:41:24
39.975409,116.330006,0,225,39651.2788078704,2008-07-22,06:41:29
39.975398,116.329927,0,222,39651.2788657407,2008-07-22,06:41:34
39.975381,116.329856,0,220,39651.2789236111,2008-07-22,06:41:39
39.975453,116.329724,0,238,39651.2789814815,2008-07-22,06:41:44
39.975459,116.329651,0,242,39651.2790393519,2008-07-22,06:41:49
39.975456,116.32957,0,247,39651.2790972222,2008-07-22,06:41:54
39.97544,116.329501,0,256,39651.2791550926,2008-07-22,06:41:59
39.975426,116.329447,0,258,39651.279212963,2008-07-22,06:42:04
39.975334,116.329421,0,256,39651.2792708333,2008-07-22,06:42:09
39.975281,116.329366,0,255,39651.2793287037,2008-07-22,06:42:14
39.975328,116.329296,0,259,39651.2793865741,2008-07-22,06:42:19
39.975272,116.329292,0,243,39651.2794444444,2008-07-22,06:42:24
39.975219,116.329263,0,237,39651.2795023148,2008-07-22,06:42:29
39.975189,116.329233,0,229,39651.2795601852,2008-07-22,06:42:34
39.97518,116.329215,0,221,39651.2796180556,2008-07-22,06:42:39
39.975213,116.329156,0,220,39651.2796759259,2008-07-22,06:42:44
39.975244,116.329111,0,217,39651.2797337963,2008-07-22,06:42:49
39.975226,116.329056,0,211,39651.2797916667,2008-07-22,06:42:54
39.97515,116.329062,0,197,39651.279849537,2008-07-22,06:42:59
39.975118,116.329075,0,189,39651.2799074074,2008-07-22,06:43:04
39.975098,116.329101,0,185,39651.2799652778,2008-07-22,06:43:09
39.975146,116.329128,0,180,39651.2800231481,2008-07-22,06:43:14
39.975202,116.329108,0,173,39651.2800810185,2008-07-22,06:43:19
39.975255,116.329091,0,169,39651.2801388889,2008-07-22,06:43:24
39.975303,116.329088,0,160,39651.2801967593,2008-07-22,06:43:29
39.975357,116.329108,0,149,39651.2802546296,2008-07-22,06:43:34
39.975391,116.329106,0,147,39651.2803125,2008-07-22,06:43:39
39.975435,116.329111,0,150,39651.2803703704,2008-07-22,06:43:44
39.975485,116.329114,0,146,39651.2804282407,2008-07-22,06:43:49
39.975542,116.329118,0,144,39651.2804861111,2008-07-22,06:43:54
39.975583,116.329129,0,147,39651.2805439815,2008-07-22,06:43:59
39.975633,116.329142,0,158,39651.2806018519,2008-07-22,06:44:04
39.975681,116.329104,0,159,39651.2806597222,2008-07-22,06:44:09
39.975722,116.3291,0,161,39651.2807175926,2008-07-22,06:44:14
39.975749,116.329111,0,164,39651.280775463,2008-07-22,06:44:19
39.975783,116.329105,0,167,39651.2808333333,2008-07-22,06:44:24
39.975822,116.329091,0,172,39651.2808912037,2008-07-22,06:44:29
39.975861,116.329089,0,181,39651.2809490741,2008-07-22,06:44:34
39.975914,116.329111,0,188,39651.2810069444,2008-07-22,06:44:39
39.975964,116.329132,0,197,39651.2810648148,2008-07-22,06:44:44
39.97602,116.329158,0,200,39651.2811226852,2008-07-22,06:44:49
39.976097,116.329015,0,189,39651.2811805556,2008-07-22,06:44:54
39.976137,116.329019,0,182,39651.2812384259,2008-07-22,06:44:59
39.976224,116.329058,0,173,39651.2812962963,2008-07-22,06:45:04
39.97627,116.329074,0,167,39651.2813541667,2008-07-22,06:45:09
39.976302,116.329047,0,172,39651.281412037,2008-07-22,06:45:14
39.976322,116.328985,0,171,39651.2814699074,2008-07-22,06:45:19
39.976355,116.328939,0,168,39651.2815277778,2008-07-22,06:45:24
39.976372,116.328879,0,170,39651.2815856481,2008-07-22,06:45:29
39.976401,116.328853,0,177,39651.2816435185,2008-07-22,06:45:34
39.976428,116.328821,0,181,39651.2817013889,2008-07-22,06:45:39
39.976451,116.328853,0,190,39651.2817592593,2008-07-22,06:45:44
39.976465,116.328834,0,196,39651.2818171296,2008-07-22,06:45:49
39.976465,116.328845,0,201,39651.281875,2008-07-22,06:45:54
39.976495,116.32884,0,206,39651.2819328704,2008-07-22,06:45:59
39.97657,116.328741,0,220,39651.2819907407,2008-07-22,06:46:04
39.976632,116.328659,0,228,39651.2820486111,2008-07-22,06:46:09
39.976687,116.328656,0,236,39651.2821064815,2008-07-22,06:46:14
39.97673,116.328698,0,244,39651.2821643518,2008-07-22,06:46:19
39.976784,116.328719,0,252,39651.2822222222,2008-07-22,06:46:24
39.976855,116.328762,0,257,39651.2822800926,2008-07-22,06:46:29
39.976892,116.328786,0,271,39651.282337963,2008-07-22,06:46:34
39.976954,116.328862,0,274,39651.2823958333,2008-07-22,06:46:39
39.977011,116.328946,0,276,39651.2824537037,2008-07-22,06:46:44
39.97708,116.328993,0,266,39651.2825115741,2008-07-22,06:46:49
39.977124,116.329051,0,259,39651.2825694444,2008-07-22,06:46:54
39.977166,116.32908,0,262,39651.2826273148,2008-07-22,06:46:59
39.977213,116.329089,0,259,39651.2826851852,2008-07-22,06:47:04
39.97729,116.329096,0,251,39651.2827430556,2008-07-22,06:47:09
39.977332,116.329107,0,251,39651.2828009259,2008-07-22,06:47:14
39.97737,116.329148,0,256,39651.2828587963,2008-07-22,06:47:19
39.977486,116.329169,0,229,39651.2829166667,2008-07-22,06:47:24
39.977543,116.329072,0,226,39651.282974537,2008-07-22,06:47:29
39.977596,116.329005,0,218,39651.2830324074,2008-07-22,06:47:34
39.977626,116.328937,0,218,39651.2830902778,2008-07-22,06:47:39
39.977651,116.328897,0,224,39651.2831481481,2008-07-22,06:47:44
39.977688,116.328882,0,227,39651.2832060185,2008-07-22,06:47:49
39.977738,116.328885,0,230,39651.2832638889,2008-07-22,06:47:54
39.977782,116.328863,0,236,39651.2833217593,2008-07-22,06:47:59
39.977816,116.328813,0,243,39651.2833796296,2008-07-22,06:48:04
39.97786,116.328781,0,249,39651.2834375,2008-07-22,06:48:09
39.977891,116.328751,0,255,39651.2834953704,2008-07-22,06:48:14
39.977929,116.328734,0,261,39651.2835532407,2008-07-22,06:48:19
39.977981,116.328738,0,265,39651.2836111111,2008-07-22,06:48:24
39.978049,116.328727,0,267,39651.2836689815,2008-07-22,06:48:29
39.978153,116.328618,0,269,39651.2837268518,2008-07-22,06:48:34
39.978203,116.328586,0,271,39651.2837847222,2008-07-22,06:48:39
39.978296,116.328592,0,270,39651.2838425926,2008-07-22,06:48:44
39.978371,116.328629,0,265,39651.283900463,2008-07-22,06:48:49
39.978417,116.328662,0,262,39651.2839583333,2008-07-22,06:48:54
39.978462,116.328713,0,262,39651.2840162037,2008-07-22,06:48:59
39.978544,116.328791,0,252,39651.2840740741,2008-07-22,06:49:04
39.978607,116.328846,0,251,39651.2841319444,2008-07-22,06:49:09
39.978659,116.328884,0,256,39651.2841898148,2008-07-22,06:49:14
39.978709,116.328899,0,253,39651.2842476852,2008-07-22,06:49:19
39.978764,116.328923,0,250,39651.2843055556,2008-07-22,06:49:24
39.978827,116.328788,0,249,39651.2843634259,2008-07-22,06:49:29
39.978875,116.328754,0,250,39651.2844212963,2008-07-22,06:49:34
39.978921,116.328693,0,248,39651.2844791667,2008-07-22,06:49:39
39.978968,116.328699,0,250,39651.284537037,2008-07-22,06:49:44
39.97899,116.328677,0,250,39651.2845949074,2008-07-22,06:49:49
39.979051,116.328687,0,255,39651.2846527778,2008-07-22,06:49:54
39.979114,116.328731,0,259,39651.2847106481,2008-07-22,06:49:59
39.979154,116.328734,0,261,39651.2847685185,2008-07-22,06:50:04
39.979213,116.328667,0,257,39651.2848263889,2008-07-22,06:50:09
39.97928,116.328537,0,251,39651.2848842593,2008-07-22,06:50:14
39.97932,116.328473,0,249,39651.2849421296,2008-07-22,06:50:19
39.979369,116.328434,0,246,39651.285,2008-07-22,06:50:24
39.979396,116.328406,0,246,39651.2850578704,2008-07-22,06:50:29
39.979433,116.328397,0,245,39651.2851157407,2008-07-22,06:50:34
39.979483,116.328433,0,244,39651.2851736111,2008-07-22,06:50:39
39.979533,116.328446,0,243,39651.2852314815,2008-07-22,06:50:44
39.979566,116.328445,0,243,39651.2852893519,2008-07-22,06:50:49
39.979611,116.328363,0,241,39651.2853472222,2008-07-22,06:50:54
39.97963,116.328349,0,239,39651.2854050926,2008-07-22,06:50:59
39.97968,116.32835,0,237,39651.285462963,2008-07-22,06:51:04
39.979743,116.328377,0,234,39651.2855208333,2008-07-22,06:51:09
39.979809,116.328361,0,230,39651.2855787037,2008-07-22,06:51:14
39.979877,116.328351,0,227,39651.2856365741,2008-07-22,06:51:19
39.97992,116.328315,0,227,39651.2856944444,2008-07-22,06:51:24
39.979977,116.328349,0,226,39651.2857523148,2008-07-22,06:51:29
39.980028,116.328366,0,225,39651.2858101852,2008-07-22,06:51:34
39.980089,116.32835,0,231,39651.2858680556,2008-07-22,06:51:39
39.980131,116.32831,0,232,39651.2859259259,2008-07-22,06:51:44
39.980183,116.328298,0,233,39651.2859837963,2008-07-22,06:51:49
39.980255,116.328324,0,232,39651.2860416667,2008-07-22,06:51:54
39.980317,116.328348,0,238,39651.286099537,2008-07-22,06:51:59
39.980371,116.328284,0,238,39651.2861574074,2008-07-22,06:52:04
39.980441,116.328261,0,236,39651.2862152778,2008-07-22,06:52:09
39.980488,116.328224,0,229,39651.2862731481,2008-07-22,06:52:14
39.980511,116.32818,0,227,39651.2863310185,2008-07-22,06:52:19
39.980548,116.328141,0,226,39651.2863888889,2008-07-22,06:52:24
39.980587,116.328167,0,224,39651.2864467593,2008-07-22,06:52:29
39.980657,116.328185,0,224,39651.2865046296,2008-07-22,06:52:34
39.980688,116.328168,0,223,39651.2865625,2008-07-22,06:52:39
39.980745,116.328126,0,223,39651.2866203704,2008-07-22,06:52:44
39.980793,116.328114,0,223,39651.2866782407,2008-07-22,06:52:49
39.980847,116.328113,0,225,39651.2867361111,2008-07-22,06:52:54
39.980891,116.328112,0,225,39651.2867939815,2008-07-22,06:52:59
39.980956,116.328116,0,226,39651.2868518519,2008-07-22,06:53:04
39.980995,116.328084,0,230,39651.2869097222,2008-07-22,06:53:09
39.981055,116.328105,0,233,39651.2869675926,2008-07-22,06:53:14
39.981101,116.328087,0,234,39651.287025463,2008-07-22,06:53:19
39.981151,116.328147,0,237,39651.2870833333,2008-07-22,06:53:24
39.981241,116.328143,0,245,39651.2871412037,2008-07-22,06:53:29
39.98129,116.328008,0,246,39651.2871990741,2008-07-22,06:53:34
39.98135,116.327919,0,245,39651.2872569444,2008-07-22,06:53:39
39.981389,116.327911,0,242,39651.2873148148,2008-07-22,06:53:44
39.981414,116.327908,0,241,39651.2873726852,2008-07-22,06:53:49
39.981421,116.327937,0,246,39651.2874305556,2008-07-22,06:53:54
39.981421,116.327947,0,245,39651.2874884259,2008-07-22,06:53:59
39.981421,116.327954,0,244,39651.2875462963,2008-07-22,06:54:04
39.981421,116.327954,0,244,39651.2875810185,2008-07-22,06:54:07
39.981422,116.327953,0,244,39651.2876041667,2008-07-22,06:54:09
39.981433,116.327934,0,245,39651.287662037,2008-07-22,06:54:14
39.98147,116.327896,0,245,39651.2877199074,2008-07-22,06:54:19
39.981489,116.327884,0,246,39651.2877777778,2008-07-22,06:54:24
39.981489,116.327928,0,246,39651.2878356481,2008-07-22,06:54:29
39.981489,116.327928,0,246,39651.2878703704,2008-07-22,06:54:32
39.981489,116.327931,0,246,39651.2878935185,2008-07-22,06:54:34
39.981522,116.327969,0,246,39651.2879513889,2008-07-22,06:54:39
39.981554,116.328034,0,246,39651.2880092593,2008-07-22,06:54:44
39.981603,116.328066,0,246,39651.2880671296,2008-07-22,06:54:49
39.981842,116.327997,0,247,39651.2924074074,2008-07-22,07:01:04
39.981893,116.328029,0,247,39651.2924652778,2008-07-22,07:01:09
39.981915,116.328041,0,247,39651.2925231481,2008-07-22,07:01:14
39.981914,116.328051,0,247,39651.2925810185,2008-07-22,07:01:19
39.981914,116.32806,0,247,39651.2926388889,2008-07-22,07:01:24
39.981915,116.328067,0,247,39651.2926967593,2008-07-22,07:01:29
39.981915,116.328066,0,247,39651.2927546296,2008-07-22,07:01:34
39.981915,116.328065,0,247,39651.2928125,2008-07-22,07:01:39
39.981915,116.328065,0,247,39651.2928472222,2008-07-22,07:01:42
39.981913,116.328059,0,247,39651.2928703704,2008-07-22,07:01:44
39.981911,116.328048,0,247,39651.2929282407,2008-07-22,07:01:49
39.981911,116.328048,0,247,39651.292962963,2008-07-22,07:01:52
39.98191,116.328051,0,247,39651.2929861111,2008-07-22,07:01:54
39.981889,116.328065,0,246,39651.2930439815,2008-07-22,07:01:59
39.98184,116.328091,0,246,39651.2931018519,2008-07-22,07:02:04
39.981809,116.3281,0,246,39651.2931597222,2008-07-22,07:02:09
39.981763,116.328113,0,247,39651.2932175926,2008-07-22,07:02:14
39.981762,116.328113,0,247,39651.293275463,2008-07-22,07:02:19
39.981762,116.328109,0,247,39651.2933333333,2008-07-22,07:02:24
39.981762,116.328115,0,247,39651.2933912037,2008-07-22,07:02:29
39.981762,116.328116,0,247,39651.2934490741,2008-07-22,07:02:34
39.981762,116.328119,0,247,39651.2935069444,2008-07-22,07:02:39
39.981761,116.328121,0,247,39651.2935648148,2008-07-22,07:02:44
39.981761,116.328129,0,247,39651.2936226852,2008-07-22,07:02:49
39.981761,116.328135,0,247,39651.2936805556,2008-07-22,07:02:54
39.981762,116.32813,0,247,39651.2937384259,2008-07-22,07:02:59
39.981762,116.328125,0,247,39651.2937962963,2008-07-22,07:03:04
39.981763,116.328119,0,247,39651.2938541667,2008-07-22,07:03:09
39.981763,116.328115,0,247,39651.293912037,2008-07-22,07:03:14
39.981763,116.328114,0,247,39651.2939699074,2008-07-22,07:03:19
39.981763,116.328114,0,247,39651.2940046296,2008-07-22,07:03:22
39.981763,116.328117,0,247,39651.2940277778,2008-07-22,07:03:24
39.981765,116.328132,0,248,39651.2940856481,2008-07-22,07:03:29
39.981765,116.328132,0,248,39651.2941203704,2008-07-22,07:03:32
39.981763,116.328137,0,248,39651.2941435185,2008-07-22,07:03:34
39.981752,116.328121,0,248,39651.2942013889,2008-07-22,07:03:39
39.981734,116.328117,0,247,39651.2942592593,2008-07-22,07:03:44
39.981714,116.32812,0,247,39651.2943171296,2008-07-22,07:03:49
39.981714,116.328118,0,247,39651.294375,2008-07-22,07:03:54
39.981714,116.328115,0,247,39651.2944328704,2008-07-22,07:03:59
39.981714,116.328115,0,247,39651.2944907407,2008-07-22,07:04:04
39.981715,116.328107,0,247,39651.2945486111,2008-07-22,07:04:09
39.981716,116.328099,0,247,39651.2946064815,2008-07-22,07:04:14
39.981716,116.328091,0,247,39651.2946643519,2008-07-22,07:04:19
39.981716,116.328091,0,247,39651.2946990741,2008-07-22,07:04:22
39.981717,116.328093,0,247,39651.2947222222,2008-07-22,07:04:24
39.981717,116.328105,0,247,39651.2947800926,2008-07-22,07:04:29
39.981716,116.328096,0,247,39651.294837963,2008-07-22,07:04:34
39.981716,116.328088,0,247,39651.2948958333,2008-07-22,07:04:39
39.981716,116.328088,0,247,39651.2949305556,2008-07-22,07:04:42
39.981716,116.328089,0,247,39651.2949537037,2008-07-22,07:04:44
39.981715,116.328078,0,247,39651.2950115741,2008-07-22,07:04:49
39.981711,116.328087,0,248,39651.2950694444,2008-07-22,07:04:54
39.981731,116.328094,0,251,39651.2951273148,2008-07-22,07:04:59
39.981731,116.328094,0,251,39651.295162037,2008-07-22,07:05:02
39.981724,116.328092,0,253,39651.2951851852,2008-07-22,07:05:04
39.981713,116.328084,0,254,39651.2952430556,2008-07-22,07:05:09
39.98169,116.328098,0,255,39651.2953009259,2008-07-22,07:05:14
39.98169,116.328094,0,255,39651.2953587963,2008-07-22,07:05:19
39.98169,116.328094,0,255,39651.2953935185,2008-07-22,07:05:22
39.981688,116.328092,0,255,39651.2954166667,2008-07-22,07:05:24
39.981687,116.328081,0,255,39651.295474537,2008-07-22,07:05:29
39.981673,116.328031,0,258,39651.2955324074,2008-07-22,07:05:34
39.981637,116.327989,0,262,39651.2955902778,2008-07-22,07:05:39
39.981617,116.327957,0,264,39651.2956481481,2008-07-22,07:05:44
39.981618,116.327947,0,264,39651.2957060185,2008-07-22,07:05:49
39.981625,116.32796,0,266,39651.2957638889,2008-07-22,07:05:54
39.981624,116.327978,0,271,39651.2958217593,2008-07-22,07:05:59
39.981616,116.327994,0,272,39651.2958796296,2008-07-22,07:06:04
39.981617,116.327991,0,272,39651.2959375,2008-07-22,07:06:09
39.981617,116.327991,0,272,39651.2959722222,2008-07-22,07:06:12
39.981616,116.327985,0,272,39651.2959953704,2008-07-22,07:06:14
39.981615,116.327972,0,272,39651.2960532407,2008-07-22,07:06:19
39.981616,116.327966,0,272,39651.2961111111,2008-07-22,07:06:24
39.981615,116.327968,0,272,39651.2961689815,2008-07-22,07:06:29
39.981616,116.327972,0,272,39651.2962268519,2008-07-22,07:06:34
39.981616,116.327978,0,272,39651.2962847222,2008-07-22,07:06:39
39.981617,116.32798,0,273,39651.2963425926,2008-07-22,07:06:44
39.981618,116.327987,0,273,39651.296400463,2008-07-22,07:06:49
39.981617,116.327995,0,273,39651.2964583333,2008-07-22,07:06:54
39.981617,116.328002,0,273,39651.2965162037,2008-07-22,07:06:59
39.981618,116.327998,0,273,39651.2965740741,2008-07-22,07:07:04
39.981618,116.327998,0,273,39651.2966087963,2008-07-22,07:07:07
39.981618,116.327998,0,273,39651.2966319444,2008-07-22,07:07:09
39.98162,116.32801,0,273,39651.2966898148,2008-07-22,07:07:14
39.981621,116.328021,0,273,39651.2967476852,2008-07-22,07:07:19
39.981594,116.328014,0,272,39651.2968055556,2008-07-22,07:07:24
39.981589,116.328002,0,273,39651.2968634259,2008-07-22,07:07:29
39.981589,116.328002,0,273,39651.2968981481,2008-07-22,07:07:32
39.981591,116.327998,0,274,39651.2969212963,2008-07-22,07:07:34
39.981393,116.328091,0,249,39651.3130671296,2008-07-22,07:30:49
39.981258,116.328108,0,251,39651.313125,2008-07-22,07:30:54
39.98118,116.328112,0,253,39651.3131828704,2008-07-22,07:30:59
39.981115,116.328111,0,254,39651.3132407407,2008-07-22,07:31:04
39.981056,116.328057,0,256,39651.3132986111,2008-07-22,07:31:09
39.980999,116.328048,0,260,39651.3133564815,2008-07-22,07:31:14
39.980956,116.328069,0,264,39651.3134143518,2008-07-22,07:31:19
39.980899,116.328075,0,267,39651.3134722222,2008-07-22,07:31:24
39.980827,116.328063,0,270,39651.3135300926,2008-07-22,07:31:29
39.980794,116.328073,0,273,39651.313587963,2008-07-22,07:31:34
39.980748,116.328093,0,276,39651.3136458333,2008-07-22,07:31:39
39.980695,116.328121,0,279,39651.3137037037,2008-07-22,07:31:44
39.980697,116.328148,0,281,39651.3137615741,2008-07-22,07:31:49
39.980699,116.32819,0,284,39651.3138194444,2008-07-22,07:31:54
39.980721,116.328219,0,285,39651.3138773148,2008-07-22,07:31:59
39.980732,116.32826,0,286,39651.3139351852,2008-07-22,07:32:04
39.980744,116.328281,0,287,39651.3139930556,2008-07-22,07:32:09
39.980744,116.328281,0,287,39651.3140277778,2008-07-22,07:32:12
39.980744,116.328282,0,287,39651.3140509259,2008-07-22,07:32:14
39.980751,116.328302,0,287,39651.3141087963,2008-07-22,07:32:19
39.980765,116.328331,0,287,39651.3141666667,2008-07-22,07:32:24
39.980765,116.328361,0,287,39651.314224537,2008-07-22,07:32:29
39.980773,116.328381,0,286,39651.3142824074,2008-07-22,07:32:34
39.980773,116.328381,0,286,39651.3143171296,2008-07-22,07:32:37
39.980774,116.328384,0,286,39651.3143402778,2008-07-22,07:32:39
39.980782,116.328408,0,286,39651.3143981481,2008-07-22,07:32:44
39.980782,116.328408,0,286,39651.3144328704,2008-07-22,07:32:47
39.980783,116.328405,0,286,39651.3144560185,2008-07-22,07:32:49
39.980782,116.32839,0,286,39651.3145138889,2008-07-22,07:32:54
39.980782,116.328376,0,286,39651.3145717593,2008-07-22,07:32:59
39.980781,116.328374,0,286,39651.3146296296,2008-07-22,07:33:04
39.980781,116.328374,0,286,39651.3146875,2008-07-22,07:33:09
39.980781,116.328368,0,286,39651.3147453704,2008-07-22,07:33:14
39.980781,116.328364,0,286,39651.3148032407,2008-07-22,07:33:19
39.980781,116.328364,0,286,39651.3148611111,2008-07-22,07:33:24
39.980781,116.328366,0,286,39651.3149189815,2008-07-22,07:33:29
39.980781,116.328366,0,286,39651.3149768518,2008-07-22,07:33:34
39.980781,116.328366,0,286,39651.3150115741,2008-07-22,07:33:37
39.980781,116.328364,0,286,39651.3150347222,2008-07-22,07:33:39
39.980781,116.328355,0,286,39651.3150925926,2008-07-22,07:33:44
39.980771,116.328344,0,286,39651.315150463,2008-07-22,07:33:49
39.980746,116.328344,0,285,39651.3152083333,2008-07-22,07:33:54
39.980723,116.32834,0,285,39651.3152662037,2008-07-22,07:33:59
39.980721,116.328335,0,285,39651.3153240741,2008-07-22,07:34:04
39.980721,116.328335,0,285,39651.3153587963,2008-07-22,07:34:07
39.980721,116.32834,0,285,39651.3153819444,2008-07-22,07:34:09
39.980722,116.328352,0,285,39651.3154398148,2008-07-22,07:34:14
39.980723,116.328362,0,285,39651.3154976852,2008-07-22,07:34:19
39.980723,116.328362,0,285,39651.3155324074,2008-07-22,07:34:22
39.980722,116.328354,0,285,39651.3155555556,2008-07-22,07:34:24
39.980736,116.32836,0,285,39651.3156134259,2008-07-22,07:34:29
39.980737,116.328361,0,285,39651.3156712963,2008-07-22,07:34:34
39.980737,116.328358,0,285,39651.3157291667,2008-07-22,07:34:39
39.980738,116.328352,0,285,39651.315787037,2008-07-22,07:34:44
39.980738,116.328352,0,285,39651.3158217593,2008-07-22,07:34:47
39.980738,116.328353,0,285,39651.3158449074,2008-07-22,07:34:49
39.980746,116.328369,0,285,39651.3159027778,2008-07-22,07:34:54
39.980773,116.32839,0,285,39651.3159606481,2008-07-22,07:34:59
39.980773,116.328397,0,285,39651.3160185185,2008-07-22,07:35:04
39.980774,116.328401,0,285,39651.3160763889,2008-07-22,07:35:09
39.980774,116.328404,0,285,39651.3161342593,2008-07-22,07:35:14
39.980774,116.328404,0,285,39651.3161689815,2008-07-22,07:35:17
39.980775,116.328397,0,285,39651.3161921296,2008-07-22,07:35:19
39.980786,116.328402,0,285,39651.31625,2008-07-22,07:35:24
39.980814,116.328399,0,284,39651.3163078704,2008-07-22,07:35:29
39.980825,116.328354,0,284,39651.3163657407,2008-07-22,07:35:34
39.98084,116.328328,0,283,39651.3164236111,2008-07-22,07:35:39
39.980817,116.328267,0,282,39651.3164814815,2008-07-22,07:35:44
39.980813,116.328191,0,280,39651.3165393519,2008-07-22,07:35:49
39.980813,116.328128,0,279,39651.3165972222,2008-07-22,07:35:54
39.980809,116.328095,0,279,39651.3166550926,2008-07-22,07:35:59
39.980816,116.328084,0,279,39651.316712963,2008-07-22,07:36:04
39.980816,116.328084,0,279,39651.3167476852,2008-07-22,07:36:07
39.980819,116.32809,0,278,39651.3167708333,2008-07-22,07:36:09
39.980846,116.328104,0,278,39651.3168287037,2008-07-22,07:36:14
39.980887,116.328108,0,277,39651.3168865741,2008-07-22,07:36:19
39.980911,116.328089,0,277,39651.3169444444,2008-07-22,07:36:24
39.980949,116.328038,0,276,39651.3170023148,2008-07-22,07:36:29
39.980999,116.328002,0,276,39651.3170601852,2008-07-22,07:36:34
39.98105,116.328005,0,275,39651.3171180556,2008-07-22,07:36:39
39.981099,116.328004,0,274,39651.3171759259,2008-07-22,07:36:44
39.981139,116.328001,0,273,39651.3172337963,2008-07-22,07:36:49
39.981185,116.328033,0,272,39651.3172916667,2008-07-22,07:36:54
39.981277,116.328139,0,264,39651.317349537,2008-07-22,07:36:59
39.981371,116.328186,0,257,39651.3174074074,2008-07-22,07:37:04
39.981403,116.32814,0,255,39651.3174652778,2008-07-22,07:37:09
39.981416,116.328087,0,254,39651.3175231481,2008-07-22,07:37:14
39.981435,116.328033,0,251,39651.3175810185,2008-07-22,07:37:19
39.981454,116.32795,0,252,39651.3176388889,2008-07-22,07:37:24
39.981464,116.32789,0,253,39651.3176967593,2008-07-22,07:37:29
39.981408,116.327775,0,250,39651.3177546296,2008-07-22,07:37:34
39.98146,116.327711,0,250,39651.3178125,2008-07-22,07:37:39
39.981517,116.32769,0,255,39651.3178703704,2008-07-22,07:37:44
39.981565,116.327616,0,260,39651.3179282407,2008-07-22,07:37:49
39.981557,116.327577,0,262,39651.3179861111,2008-07-22,07:37:54
39.981578,116.327551,0,265,39651.3180439815,2008-07-22,07:37:59
39.981596,116.327531,0,268,39651.3181018519,2008-07-22,07:38:04
39.981635,116.327508,0,270,39651.3181597222,2008-07-22,07:38:09
39.981668,116.327484,0,273,39651.3182175926,2008-07-22,07:38:14
39.981698,116.327455,0,275,39651.318275463,2008-07-22,07:38:19
39.981719,116.327435,0,279,39651.3183333333,2008-07-22,07:38:24
39.981749,116.327467,0,280,39651.3183912037,2008-07-22,07:38:29
39.981737,116.327449,0,280,39651.3184490741,2008-07-22,07:38:34
39.981737,116.32745,0,280,39651.3185069444,2008-07-22,07:38:39
39.981737,116.327452,0,280,39651.3185648148,2008-07-22,07:38:44
39.981736,116.327455,0,280,39651.3186226852,2008-07-22,07:38:49
39.981736,116.327451,0,281,39651.3186805556,2008-07-22,07:38:54
39.981737,116.327448,0,281,39651.3187384259,2008-07-22,07:38:59
39.981737,116.327448,0,281,39651.3187962963,2008-07-22,07:39:04
39.981737,116.327448,0,281,39651.3188310185,2008-07-22,07:39:07
39.981739,116.327443,0,281,39651.3188541667,2008-07-22,07:39:09
39.981757,116.327441,0,281,39651.318912037,2008-07-22,07:39:14
39.981836,116.327436,0,279,39651.3189699074,2008-07-22,07:39:19
39.981864,116.327423,0,277,39651.3190277778,2008-07-22,07:39:24
39.981865,116.327427,0,277,39651.3190856481,2008-07-22,07:39:29
39.981865,116.327427,0,277,39651.3191203704,2008-07-22,07:39:32
39.981866,116.327434,0,276,39651.3191435185,2008-07-22,07:39:34
39.98204,116.327383,0,276,39651.3192013889,2008-07-22,07:39:39
39.982476,116.327348,0,272,39651.3192592593,2008-07-22,07:39:44
39.982991,116.327317,0,259,39651.3193171296,2008-07-22,07:39:49
39.983462,116.327285,0,232,39651.319375,2008-07-22,07:39:54
39.983905,116.327294,0,235,39651.3194328704,2008-07-22,07:39:59
39.984197,116.327252,0,233,39651.3194907407,2008-07-22,07:40:04
39.984324,116.327248,0,229,39651.3195486111,2008-07-22,07:40:09
39.984338,116.327255,0,226,39651.3196064815,2008-07-22,07:40:14
39.984337,116.327243,0,221,39651.3196643519,2008-07-22,07:40:19
39.984337,116.327244,0,218,39651.3197222222,2008-07-22,07:40:24
39.98434,116.327245,0,218,39651.3197800926,2008-07-22,07:40:29
39.98434,116.327245,0,218,39651.3198148148,2008-07-22,07:40:32
39.984348,116.327246,0,217,39651.319837963,2008-07-22,07:40:34
39.984366,116.32725,0,218,39651.3198958333,2008-07-22,07:40:39
39.984393,116.327259,0,220,39651.3199537037,2008-07-22,07:40:44
39.984413,116.327262,0,223,39651.3200115741,2008-07-22,07:40:49
39.984427,116.327262,0,228,39651.3200694444,2008-07-22,07:40:54
39.984438,116.327262,0,234,39651.3201273148,2008-07-22,07:40:59
39.984446,116.327262,0,241,39651.3201851852,2008-07-22,07:41:04
39.984453,116.327261,0,248,39651.3202430556,2008-07-22,07:41:09
39.984455,116.327262,0,253,39651.3203009259,2008-07-22,07:41:14
39.98446,116.327261,0,256,39651.3203587963,2008-07-22,07:41:19
39.984465,116.327261,0,258,39651.3204166667,2008-07-22,07:41:24
39.98447,116.32726,0,261,39651.320474537,2008-07-22,07:41:29
39.984476,116.327259,0,264,39651.3205324074,2008-07-22,07:41:34
39.984476,116.327259,0,264,39651.3205671296,2008-07-22,07:41:37
39.984483,116.327258,0,270,39651.3205902778,2008-07-22,07:41:39
39.984558,116.32725,0,276,39651.3206481481,2008-07-22,07:41:44
39.984819,116.32722,0,272,39651.3207060185,2008-07-22,07:41:49
39.985175,116.3272,0,263,39651.3207638889,2008-07-22,07:41:54
39.985525,116.32718,0,259,39651.3208217593,2008-07-22,07:41:59
39.985882,116.327185,0,243,39651.3208796296,2008-07-22,07:42:04
39.98622,116.327149,0,198,39651.3209375,2008-07-22,07:42:09
39.986705,116.327189,0,162,39651.3209953704,2008-07-22,07:42:14
39.987191,116.327198,0,146,39651.3210532407,2008-07-22,07:42:19
39.987613,116.327155,0,134,39651.3211111111,2008-07-22,07:42:24
39.987977,116.327054,0,138,39651.3211689815,2008-07-22,07:42:29
39.988172,116.32704,0,136,39651.3212268518,2008-07-22,07:42:34
39.988144,116.327002,0,149,39651.3212847222,2008-07-22,07:42:39
39.988144,116.327003,0,148,39651.3213425926,2008-07-22,07:42:44
39.988144,116.327003,0,147,39651.321400463,2008-07-22,07:42:49
39.988143,116.327004,0,146,39651.3214583333,2008-07-22,07:42:54
39.988146,116.327005,0,146,39651.3215162037,2008-07-22,07:42:59
39.988146,116.327005,0,146,39651.3215509259,2008-07-22,07:43:02
39.988146,116.327004,0,146,39651.3215740741,2008-07-22,07:43:04
39.988174,116.327,0,145,39651.3216319444,2008-07-22,07:43:09
39.988458,116.326991,0,152,39651.3216898148,2008-07-22,07:43:14
39.98888,116.326959,0,156,39651.3217476852,2008-07-22,07:43:19
39.989147,116.326949,0,154,39651.3218055556,2008-07-22,07:43:24
39.989127,116.326919,0,149,39651.3218634259,2008-07-22,07:43:29
39.989187,116.326924,0,146,39651.3219212963,2008-07-22,07:43:34
39.989476,116.326891,0,144,39651.3219791667,2008-07-22,07:43:39
39.98995,116.326859,0,139,39651.322037037,2008-07-22,07:43:44
39.990299,116.326899,0,139,39651.3220949074,2008-07-22,07:43:49
39.99058,116.327019,0,133,39651.3221527778,2008-07-22,07:43:54
39.990929,116.327009,0,132,39651.3222106481,2008-07-22,07:43:59
39.991169,116.327007,0,140,39651.3222685185,2008-07-22,07:44:04
39.991312,116.327046,0,175,39651.3223263889,2008-07-22,07:44:09
39.991393,116.327322,0,192,39651.3223842593,2008-07-22,07:44:14
39.991394,116.327828,0,205,39651.3224421296,2008-07-22,07:44:19
39.991412,116.328206,0,215,39651.3225,2008-07-22,07:44:24
39.991383,116.328503,0,228,39651.3225578704,2008-07-22,07:44:29
39.991374,116.328724,0,235,39651.3226157407,2008-07-22,07:44:34
39.991416,116.328801,0,246,39651.3226736111,2008-07-22,07:44:39
39.991437,116.328807,0,255,39651.3227314815,2008-07-22,07:44:44
39.991475,116.328825,0,262,39651.3227893518,2008-07-22,07:44:49
39.991471,116.328858,0,257,39651.3228472222,2008-07-22,07:44:54
39.991506,116.329179,0,262,39651.3229050926,2008-07-22,07:44:59
39.991583,116.329599,0,267,39651.322962963,2008-07-22,07:45:04
39.991582,116.330056,0,251,39651.3230208333,2008-07-22,07:45:09
39.991604,116.330341,0,264,39651.3230787037,2008-07-22,07:45:14
39.9916,116.330674,0,242,39651.3231365741,2008-07-22,07:45:19
39.991601,116.330971,0,245,39651.3231944444,2008-07-22,07:45:24
39.991595,116.331186,0,229,39651.3232523148,2008-07-22,07:45:29
39.991599,116.331445,0,232,39651.3233101852,2008-07-22,07:45:34
39.991594,116.331878,0,220,39651.3233680556,2008-07-22,07:45:39
39.991581,116.332285,0,200,39651.3234259259,2008-07-22,07:45:44
39.991593,116.332787,0,172,39651.3234837963,2008-07-22,07:45:49
39.991594,116.333287,0,160,39651.3235416667,2008-07-22,07:45:54
39.991618,116.333814,0,150,39651.323599537,2008-07-22,07:45:59
39.991616,116.334353,0,149,39651.3236574074,2008-07-22,07:46:04
39.99162,116.334856,0,145,39651.3237152778,2008-07-22,07:46:09
39.99165,116.335337,0,151,39651.3237731481,2008-07-22,07:46:14
39.991684,116.335906,0,160,39651.3238310185,2008-07-22,07:46:19
39.9917,116.336454,0,176,39651.3238888889,2008-07-22,07:46:24
39.991722,116.336838,0,179,39651.3239467593,2008-07-22,07:46:29
39.991737,116.336917,0,195,39651.3240046296,2008-07-22,07:46:34
39.991737,116.336917,0,195,39651.3240393519,2008-07-22,07:46:37
39.991732,116.336924,0,200,39651.3240625,2008-07-22,07:46:39
39.991732,116.336939,0,201,39651.3241203704,2008-07-22,07:46:44
39.991732,116.336945,0,201,39651.3241782407,2008-07-22,07:46:49
39.991731,116.336945,0,201,39651.3242361111,2008-07-22,07:46:54
39.991731,116.336945,0,201,39651.3242708333,2008-07-22,07:46:57
39.99173,116.336947,0,202,39651.3242939815,2008-07-22,07:46:59
39.991731,116.336963,0,202,39651.3243518519,2008-07-22,07:47:04
39.991736,116.337161,0,203,39651.3244097222,2008-07-22,07:47:09
39.991721,116.337691,0,203,39651.3244675926,2008-07-22,07:47:14
39.991741,116.338419,0,208,39651.324525463,2008-07-22,07:47:19
39.991763,116.339234,0,205,39651.3245833333,2008-07-22,07:47:24
39.991791,116.340042,0,209,39651.3246412037,2008-07-22,07:47:29
39.991814,116.340899,0,208,39651.3246990741,2008-07-22,07:47:34
39.991854,116.341672,0,206,39651.3247569444,2008-07-22,07:47:39
39.991885,116.342292,0,192,39651.3248148148,2008-07-22,07:47:44
39.991888,116.343029,0,185,39651.3248726852,2008-07-22,07:47:49
39.9919,116.343723,0,183,39651.3249305556,2008-07-22,07:47:54
39.991943,116.344066,0,167,39651.3249884259,2008-07-22,07:47:59
39.99196,116.344134,0,135,39651.3250462963,2008-07-22,07:48:04
39.991973,116.344144,0,124,39651.3251041667,2008-07-22,07:48:09
39.992016,116.34439,0,127,39651.325162037,2008-07-22,07:48:14
39.99197,116.344809,0,135,39651.3252199074,2008-07-22,07:48:19
39.991961,116.345307,0,137,39651.3252777778,2008-07-22,07:48:24
39.992001,116.345741,0,158,39651.3253356481,2008-07-22,07:48:29
39.99199,116.345994,0,165,39651.3253935185,2008-07-22,07:48:34
39.991982,116.346135,0,179,39651.3254513889,2008-07-22,07:48:39
39.991977,116.346173,0,188,39651.3255092593,2008-07-22,07:48:44
39.991979,116.346185,0,190,39651.3255671296,2008-07-22,07:48:49
39.992015,116.346379,0,203,39651.325625,2008-07-22,07:48:54
39.991955,116.346805,0,189,39651.3256828704,2008-07-22,07:48:59
39.991948,116.347389,0,169,39651.3257407407,2008-07-22,07:49:04
39.991986,116.348022,0,164,39651.3257986111,2008-07-22,07:49:09
39.991989,116.348359,0,158,39651.3258564815,2008-07-22,07:49:14
39.992008,116.348402,0,155,39651.3259143519,2008-07-22,07:49:19
39.992019,116.348419,0,159,39651.3259722222,2008-07-22,07:49:24
39.99202,116.348435,0,159,39651.3260300926,2008-07-22,07:49:29
39.99201,116.348587,0,157,39651.326087963,2008-07-22,07:49:34
39.99203,116.348985,0,160,39651.3261458333,2008-07-22,07:49:39
39.992065,116.34947,0,157,39651.3262037037,2008-07-22,07:49:44
39.99205,116.349823,0,157,39651.3262615741,2008-07-22,07:49:49
39.992049,116.350243,0,157,39651.3263194444,2008-07-22,07:49:54
39.99206,116.350636,0,155,39651.3263773148,2008-07-22,07:49:59
39.992078,116.350834,0,156,39651.3264351852,2008-07-22,07:50:04
39.992066,116.350899,0,159,39651.3264930556,2008-07-22,07:50:09
39.992063,116.350913,0,161,39651.3265509259,2008-07-22,07:50:14
39.992061,116.350921,0,162,39651.3266087963,2008-07-22,07:50:19
39.992059,116.350929,0,162,39651.3266666667,2008-07-22,07:50:24
39.992057,116.350937,0,162,39651.326724537,2008-07-22,07:50:29
39.992056,116.350938,0,162,39651.3267824074,2008-07-22,07:50:34
39.992057,116.350939,0,162,39651.3268402778,2008-07-22,07:50:39
39.992057,116.350939,0,162,39651.326875,2008-07-22,07:50:42
39.992056,116.350938,0,162,39651.3268981481,2008-07-22,07:50:44
39.99205,116.350971,0,162,39651.3269560185,2008-07-22,07:50:49
39.992061,116.351186,0,162,39651.3270138889,2008-07-22,07:50:54
39.992052,116.351611,0,159,39651.3270717593,2008-07-22,07:50:59
39.992066,116.352189,0,154,39651.3271296296,2008-07-22,07:51:04
39.992104,116.352782,0,159,39651.3271875,2008-07-22,07:51:09
39.992128,116.352855,0,166,39651.3272453704,2008-07-22,07:51:14
39.992123,116.352893,0,162,39651.3273032407,2008-07-22,07:51:19
39.992187,116.353164,0,170,39651.3273611111,2008-07-22,07:51:24
39.992193,116.353603,0,166,39651.3274189815,2008-07-22,07:51:29
39.99219,116.354174,0,156,39651.3274768519,2008-07-22,07:51:34
39.992185,116.35472,0,148,39651.3275347222,2008-07-22,07:51:39
39.99222,116.355202,0,147,39651.3275925926,2008-07-22,07:51:44
39.992248,116.355727,0,151,39651.327650463,2008-07-22,07:51:49
39.99228,116.356285,0,162,39651.3277083333,2008-07-22,07:51:54
39.992276,116.356846,0,153,39651.3277662037,2008-07-22,07:51:59
39.992302,116.357436,0,153,39651.3278240741,2008-07-22,07:52:04
39.992294,116.357959,0,145,39651.3278819444,2008-07-22,07:52:09
39.992302,116.358295,0,128,39651.3279398148,2008-07-22,07:52:14
39.992305,116.35841,0,133,39651.3279976852,2008-07-22,07:52:19
39.9923,116.358433,0,130,39651.3280555556,2008-07-22,07:52:24
39.992301,116.358454,0,127,39651.3281134259,2008-07-22,07:52:29
39.9923,116.358451,0,126,39651.3281712963,2008-07-22,07:52:34
39.992299,116.358449,0,125,39651.3282291667,2008-07-22,07:52:39
39.992298,116.358447,0,124,39651.328287037,2008-07-22,07:52:44
39.992297,116.358446,0,124,39651.3283449074,2008-07-22,07:52:49
39.992296,116.358448,0,124,39651.3284027778,2008-07-22,07:52:54
39.992294,116.358445,0,125,39651.3284606481,2008-07-22,07:52:59
39.992293,116.358448,0,125,39651.3285185185,2008-07-22,07:53:04
39.992293,116.358448,0,125,39651.3285532407,2008-07-22,07:53:07
39.992292,116.358447,0,126,39651.3285763889,2008-07-22,07:53:09
39.992291,116.358513,0,125,39651.3286342593,2008-07-22,07:53:14
39.99231,116.358798,0,125,39651.3286921296,2008-07-22,07:53:19
39.992309,116.359209,0,120,39651.32875,2008-07-22,07:53:24
39.992303,116.359656,0,115,39651.3288078704,2008-07-22,07:53:29
39.992306,116.359928,0,105,39651.3288657407,2008-07-22,07:53:34
39.992323,116.359923,0,109,39651.3289236111,2008-07-22,07:53:39
39.992323,116.359923,0,109,39651.3289583333,2008-07-22,07:53:42
39.992323,116.359921,0,108,39651.3289814815,2008-07-22,07:53:44
39.99234,116.35997,0,105,39651.3290393518,2008-07-22,07:53:49
39.99235,116.360158,0,102,39651.3290972222,2008-07-22,07:53:54
39.992401,116.360648,0,104,39651.3291550926,2008-07-22,07:53:59
39.992405,116.361238,0,102,39651.329212963,2008-07-22,07:54:04
39.992448,116.361739,0,114,39651.3292708333,2008-07-22,07:54:09
39.992451,116.362074,0,119,39651.3293287037,2008-07-22,07:54:14
39.992495,116.36231,0,132,39651.3293865741,2008-07-22,07:54:19
39.992526,116.362404,0,131,39651.3294444444,2008-07-22,07:54:24
39.992521,116.362428,0,131,39651.3295023148,2008-07-22,07:54:29
39.99252,116.362421,0,131,39651.3295601852,2008-07-22,07:54:34
39.992519,116.362415,0,131,39651.3296180556,2008-07-22,07:54:39
39.992519,116.362415,0,131,39651.3296527778,2008-07-22,07:54:42
39.992519,116.362413,0,131,39651.3296759259,2008-07-22,07:54:44
39.992506,116.362395,0,131,39651.3297337963,2008-07-22,07:54:49
39.992494,116.362385,0,130,39651.3297916667,2008-07-22,07:54:54
39.992495,116.362384,0,130,39651.329849537,2008-07-22,07:54:59
39.992496,116.362387,0,131,39651.3299074074,2008-07-22,07:55:04
39.992496,116.362388,0,131,39651.3299652778,2008-07-22,07:55:09
39.992496,116.36239,0,131,39651.3300231481,2008-07-22,07:55:14
39.992496,116.36239,0,131,39651.3300578704,2008-07-22,07:55:17
39.992496,116.362391,0,131,39651.3300810185,2008-07-22,07:55:19
39.992508,116.362519,0,132,39651.3301388889,2008-07-22,07:55:24
39.992487,116.362722,0,123,39651.3301967593,2008-07-22,07:55:29
39.99249,116.363076,0,111,39651.3302546296,2008-07-22,07:55:34
39.992521,116.363699,0,108,39651.3303125,2008-07-22,07:55:39
39.992531,116.364474,0,113,39651.3303703704,2008-07-22,07:55:44
39.992526,116.365369,0,121,39651.3304282407,2008-07-22,07:55:49
39.992532,116.366345,0,123,39651.3304861111,2008-07-22,07:55:54
39.992553,116.367399,0,128,39651.3305439815,2008-07-22,07:55:59
39.992589,116.368443,0,142,39651.3306018518,2008-07-22,07:56:04
39.992599,116.369302,0,144,39651.3306597222,2008-07-22,07:56:09
39.992623,116.370016,0,142,39651.3307175926,2008-07-22,07:56:14
39.992652,116.370698,0,133,39651.330775463,2008-07-22,07:56:19
39.99268,116.37137,0,124,39651.3308333333,2008-07-22,07:56:24
39.992713,116.371991,0,117,39651.3308912037,2008-07-22,07:56:29
39.992725,116.372565,0,114,39651.3309490741,2008-07-22,07:56:34
39.992762,116.373012,0,113,39651.3310069444,2008-07-22,07:56:39
39.992765,116.373344,0,120,39651.3310648148,2008-07-22,07:56:44
39.992768,116.373598,0,115,39651.3311226852,2008-07-22,07:56:49
39.992759,116.373731,0,113,39651.3311805556,2008-07-22,07:56:54
39.992746,116.373791,0,119,39651.3312384259,2008-07-22,07:56:59
39.992746,116.373808,0,119,39651.3312962963,2008-07-22,07:57:04
39.992747,116.373822,0,120,39651.3313541667,2008-07-22,07:57:09
39.992747,116.373832,0,120,39651.331412037,2008-07-22,07:57:14
39.992752,116.373841,0,120,39651.3314699074,2008-07-22,07:57:19
39.992769,116.374007,0,121,39651.3315277778,2008-07-22,07:57:24
39.992809,116.37448,0,117,39651.3315856481,2008-07-22,07:57:29
39.992857,116.375077,0,121,39651.3316435185,2008-07-22,07:57:34
39.992922,116.375735,0,119,39651.3317013889,2008-07-22,07:57:39
39.992909,116.376408,0,127,39651.3317592593,2008-07-22,07:57:44
39.992863,116.377037,0,132,39651.3318171296,2008-07-22,07:57:49
39.992866,116.377721,0,142,39651.331875,2008-07-22,07:57:54
39.992844,116.378429,0,144,39651.3319328704,2008-07-22,07:57:59
39.99285,116.379107,0,137,39651.3319907407,2008-07-22,07:58:04
39.99284,116.37972,0,129,39651.3320486111,2008-07-22,07:58:09
39.992797,116.380114,0,122,39651.3321064815,2008-07-22,07:58:14
39.992801,116.380225,0,112,39651.3321643519,2008-07-22,07:58:19
39.992801,116.380225,0,112,39651.3321990741,2008-07-22,07:58:22
39.992796,116.38023,0,119,39651.3322222222,2008-07-22,07:58:24
39.992793,116.380241,0,119,39651.3322800926,2008-07-22,07:58:29
39.992793,116.380242,0,119,39651.332337963,2008-07-22,07:58:34
39.992793,116.380243,0,119,39651.3323958333,2008-07-22,07:58:39
39.992793,116.380243,0,119,39651.3324305556,2008-07-22,07:58:42
39.992793,116.380244,0,119,39651.3324537037,2008-07-22,07:58:44
39.992755,116.380289,0,121,39651.3325115741,2008-07-22,07:58:49
39.99273,116.380365,0,124,39651.3325694444,2008-07-22,07:58:54
39.992728,116.380428,0,126,39651.3326273148,2008-07-22,07:58:59
39.992766,116.380476,0,123,39651.3326851852,2008-07-22,07:59:04
39.992789,116.380507,0,116,39651.3327430556,2008-07-22,07:59:09
39.99284,116.380511,0,112,39651.3328009259,2008-07-22,07:59:14
39.992887,116.380515,0,107,39651.3328587963,2008-07-22,07:59:19
39.992927,116.380535,0,104,39651.3329166667,2008-07-22,07:59:24
39.993001,116.38053,0,110,39651.332974537,2008-07-22,07:59:29
39.993066,116.380547,0,115,39651.3330324074,2008-07-22,07:59:34
39.993098,116.380543,0,118,39651.3330902778,2008-07-22,07:59:39
39.993142,116.380563,0,119,39651.3331481481,2008-07-22,07:59:44
39.993199,116.380618,0,121,39651.3332060185,2008-07-22,07:59:49
39.993264,116.380636,0,123,39651.3332638889,2008-07-22,07:59:54
39.993341,116.380647,0,132,39651.3333217593,2008-07-22,07:59:59
39.993389,116.380648,0,130,39651.3333796296,2008-07-22,08:00:04
39.993429,116.380671,0,140,39651.3334375,2008-07-22,08:00:09
39.993468,116.38068,0,146,39651.3334953704,2008-07-22,08:00:14
39.993519,116.380688,0,147,39651.3335532407,2008-07-22,08:00:19
39.993595,116.380682,0,143,39651.3336111111,2008-07-22,08:00:24
39.993633,116.38067,0,146,39651.3336689815,2008-07-22,08:00:29
39.993658,116.380668,0,153,39651.3337268519,2008-07-22,08:00:34
39.993684,116.380668,0,158,39651.3337847222,2008-07-22,08:00:39
39.993745,116.380672,0,162,39651.3338425926,2008-07-22,08:00:44
39.993786,116.380687,0,167,39651.333900463,2008-07-22,08:00:49
39.993841,116.380661,0,172,39651.3339583333,2008-07-22,08:00:54
39.993893,116.380621,0,177,39651.3340162037,2008-07-22,08:00:59
39.993953,116.380632,0,179,39651.3340740741,2008-07-22,08:01:04
39.994018,116.380593,0,176,39651.3341319444,2008-07-22,08:01:09
39.994076,116.380592,0,175,39651.3341898148,2008-07-22,08:01:14
39.994116,116.3806,0,174,39651.3342476852,2008-07-22,08:01:19
39.99417,116.380563,0,176,39651.3343055556,2008-07-22,08:01:24
39.994228,116.380531,0,178,39651.3343634259,2008-07-22,08:01:29
39.9943,116.380518,0,173,39651.3344212963,2008-07-22,08:01:34
39.994369,116.38056,0,163,39651.3344791667,2008-07-22,08:01:39
39.99447,116.380604,0,142,39651.334537037,2008-07-22,08:01:44
39.994531,116.380622,0,132,39651.3345949074,2008-07-22,08:01:49
39.994589,116.380614,0,133,39651.3346527778,2008-07-22,08:01:54
39.994652,116.380606,0,134,39651.3347106481,2008-07-22,08:01:59
39.994701,116.38061,0,131,39651.3347685185,2008-07-22,08:02:04
39.994761,116.380596,0,127,39651.3348263889,2008-07-22,08:02:09
39.994805,116.380619,0,131,39651.3348842593,2008-07-22,08:02:14
39.994862,116.380598,0,135,39651.3349421296,2008-07-22,08:02:19
39.994918,116.380595,0,133,39651.335,2008-07-22,08:02:24
39.994984,116.380602,0,131,39651.3350578704,2008-07-22,08:02:29
39.995046,116.38061,0,130,39651.3351157407,2008-07-22,08:02:34
39.99511,116.380591,0,125,39651.3351736111,2008-07-22,08:02:39
39.995162,116.380588,0,122,39651.3352314815,2008-07-22,08:02:44
39.995214,116.380574,0,121,39651.3352893519,2008-07-22,08:02:49
39.995262,116.380572,0,122,39651.3353472222,2008-07-22,08:02:54
39.995315,116.380573,0,117,39651.3354050926,2008-07-22,08:02:59
39.995378,116.380563,0,116,39651.335462963,2008-07-22,08:03:04
39.995438,116.380552,0,114,39651.3355208333,2008-07-22,08:03:09
39.995486,116.380561,0,113,39651.3355787037,2008-07-22,08:03:14
39.995531,116.380545,0,119,39651.3356365741,2008-07-22,08:03:19
39.995589,116.380544,0,118,39651.3356944444,2008-07-22,08:03:24
39.995646,116.380548,0,114,39651.3357523148,2008-07-22,08:03:29
39.995698,116.380528,0,107,39651.3358101852,2008-07-22,08:03:34
39.995754,116.380506,0,104,39651.3358680556,2008-07-22,08:03:39
39.995805,116.380504,0,107,39651.3359259259,2008-07-22,08:03:44
39.995855,116.380496,0,103,39651.3359837963,2008-07-22,08:03:49
39.995903,116.380494,0,99,39651.3360416667,2008-07-22,08:03:54
39.995972,116.380489,0,101,39651.336099537,2008-07-22,08:03:59
39.996037,116.380491,0,103,39651.3361574074,2008-07-22,08:04:04
39.996093,116.380503,0,104,39651.3362152778,2008-07-22,08:04:09
39.99615,116.380508,0,107,39651.3362731481,2008-07-22,08:04:14
39.996204,116.380505,0,104,39651.3363310185,2008-07-22,08:04:19
39.996256,116.38049,0,105,39651.3363888889,2008-07-22,08:04:24
39.996294,116.380464,0,107,39651.3364467593,2008-07-22,08:04:29
39.996311,116.38043,0,112,39651.3365046296,2008-07-22,08:04:34
39.996348,116.380382,0,120,39651.3365625,2008-07-22,08:04:39
39.996373,116.380318,0,129,39651.3366203704,2008-07-22,08:04:44
39.996375,116.38024,0,135,39651.3366782407,2008-07-22,08:04:49
39.99638,116.380159,0,139,39651.3367361111,2008-07-22,08:04:54
39.996382,116.380075,0,144,39651.3367939815,2008-07-22,08:04:59
39.996393,116.379998,0,144,39651.3368518518,2008-07-22,08:05:04
39.996398,116.379905,0,143,39651.3369097222,2008-07-22,08:05:09
39.996387,116.379826,0,142,39651.3369675926,2008-07-22,08:05:14
39.996381,116.379735,0,134,39651.337025463,2008-07-22,08:05:19
39.996403,116.379668,0,127,39651.3370833333,2008-07-22,08:05:24
39.996454,116.379613,0,123,39651.3371412037,2008-07-22,08:05:29
39.996525,116.379582,0,127,39651.3371990741,2008-07-22,08:05:34
39.99655,116.379516,0,121,39651.3372569444,2008-07-22,08:05:39
39.996556,116.379425,0,116,39651.3373148148,2008-07-22,08:05:44
39.996557,116.379351,0,110,39651.3373726852,2008-07-22,08:05:49
39.996569,116.379299,0,108,39651.3374305556,2008-07-22,08:05:54
39.99658,116.379229,0,104,39651.3374884259,2008-07-22,08:05:59
39.99658,116.379166,0,103,39651.3375462963,2008-07-22,08:06:04
39.996562,116.379105,0,101,39651.3376041667,2008-07-22,08:06:09
39.996537,116.379033,0,100,39651.337662037,2008-07-22,08:06:14
39.996523,116.378965,0,101,39651.3377199074,2008-07-22,08:06:19
39.996508,116.378875,0,105,39651.3377777778,2008-07-22,08:06:24
39.996518,116.378852,0,108,39651.3378356481,2008-07-22,08:06:29
39.996541,116.378758,0,108,39651.3378935185,2008-07-22,08:06:34
39.996529,116.378681,0,109,39651.3379513889,2008-07-22,08:06:39
39.996536,116.378604,0,110,39651.3380092593,2008-07-22,08:06:44
39.996547,116.378575,0,112,39651.3380671296,2008-07-22,08:06:49
39.996583,116.378584,0,115,39651.338125,2008-07-22,08:06:54
39.996633,116.378594,0,116,39651.3381828704,2008-07-22,08:06:59
39.996698,116.378618,0,119,39651.3382407407,2008-07-22,08:07:04
39.996753,116.378587,0,126,39651.3382986111,2008-07-22,08:07:09
39.99679,116.378549,0,137,39651.3383564815,2008-07-22,08:07:14
39.996855,116.378557,0,142,39651.3384143518,2008-07-22,08:07:19
39.996911,116.378582,0,145,39651.3384722222,2008-07-22,08:07:24
39.99698,116.378634,0,146,39651.3385300926,2008-07-22,08:07:29
39.997034,116.378672,0,144,39651.338587963,2008-07-22,08:07:34
39.997077,116.378666,0,144,39651.3386458333,2008-07-22,08:07:39
39.997118,116.378664,0,145,39651.3387037037,2008-07-22,08:07:44
39.997178,116.37867,0,145,39651.3387615741,2008-07-22,08:07:49
39.997246,116.378683,0,142,39651.3388194444,2008-07-22,08:07:54
39.99729,116.378697,0,138,39651.3388773148,2008-07-22,08:07:59
39.997333,116.378692,0,145,39651.3389351852,2008-07-22,08:08:04
39.997402,116.378706,0,149,39651.3389930556,2008-07-22,08:08:09
39.997446,116.378692,0,152,39651.3390509259,2008-07-22,08:08:14
39.997477,116.37868,0,156,39651.3391087963,2008-07-22,08:08:19
39.997489,116.378593,0,165,39651.3391666667,2008-07-22,08:08:24
39.997553,116.378597,0,180,39651.339224537,2008-07-22,08:08:29
39.997606,116.378617,0,189,39651.3392824074,2008-07-22,08:08:34
39.997661,116.378617,0,193,39651.3393402778,2008-07-22,08:08:39
39.997718,116.378592,0,197,39651.3393981481,2008-07-22,08:08:44
39.99778,116.378598,0,195,39651.3394560185,2008-07-22,08:08:49
39.997835,116.37862,0,192,39651.3395138889,2008-07-22,08:08:54
39.99787,116.378667,0,188,39651.3395717593,2008-07-22,08:08:59
39.997959,116.378834,0,170,39651.3396296296,2008-07-22,08:09:04
39.998012,116.378891,0,157,39651.3396875,2008-07-22,08:09:09
39.998054,116.378902,0,152,39651.3397453704,2008-07-22,08:09:14
39.998088,116.378913,0,148,39651.3398032407,2008-07-22,08:09:19
39.998154,116.378893,0,146,39651.3398611111,2008-07-22,08:09:24
39.998237,116.378857,0,138,39651.3399189815,2008-07-22,08:09:29
39.998315,116.378867,0,130,39651.3399768519,2008-07-22,08:09:34
39.998391,116.378851,0,122,39651.3400347222,2008-07-22,08:09:39
39.99845,116.378841,0,128,39651.3400925926,2008-07-22,08:09:44
39.998489,116.378834,0,138,39651.340150463,2008-07-22,08:09:49
39.998527,116.378842,0,142,39651.3402083333,2008-07-22,08:09:54
39.998546,116.378861,0,144,39651.3402662037,2008-07-22,08:09:59
39.998578,116.378892,0,146,39651.3403240741,2008-07-22,08:10:04
39.998624,116.378874,0,148,39651.3403819444,2008-07-22,08:10:09
39.998763,116.378815,0,137,39651.3404398148,2008-07-22,08:10:14
39.998839,116.378789,0,134,39651.3404976852,2008-07-22,08:10:19
39.998907,116.378748,0,130,39651.3405555556,2008-07-22,08:10:24
39.998946,116.378699,0,132,39651.3406134259,2008-07-22,08:10:29
39.998988,116.378684,0,140,39651.3406712963,2008-07-22,08:10:34
39.999023,116.378667,0,144,39651.3407291667,2008-07-22,08:10:39
39.999055,116.378654,0,146,39651.340787037,2008-07-22,08:10:44
39.999001,116.378548,0,157,39651.3408449074,2008-07-22,08:10:49
39.999028,116.378506,0,158,39651.3409027778,2008-07-22,08:10:54
39.999083,116.378502,0,159,39651.3409606481,2008-07-22,08:10:59
39.999219,116.378536,0,168,39651.3410185185,2008-07-22,08:11:04
39.999263,116.378592,0,170,39651.3410763889,2008-07-22,08:11:09
39.999312,116.378714,0,171,39651.3411342593,2008-07-22,08:11:14
39.999327,116.3788,0,171,39651.3411921296,2008-07-22,08:11:19
39.999354,116.378879,0,170,39651.34125,2008-07-22,08:11:24
39.99936,116.378958,0,169,39651.3413078704,2008-07-22,08:11:29
39.999354,116.379018,0,169,39651.3413657407,2008-07-22,08:11:34
39.999385,116.379077,0,171,39651.3414236111,2008-07-22,08:11:39
39.999424,116.379274,0,163,39651.3414814815,2008-07-22,08:11:44
39.999411,116.37934,0,158,39651.3415393519,2008-07-22,08:11:49
39.99942,116.379354,0,156,39651.3415972222,2008-07-22,08:11:54
39.999421,116.379345,0,155,39651.3416550926,2008-07-22,08:11:59
39.999422,116.37935,0,155,39651.341712963,2008-07-22,08:12:04
39.999422,116.37935,0,155,39651.3417476852,2008-07-22,08:12:07
39.999422,116.379357,0,155,39651.3417708333,2008-07-22,08:12:09
39.999423,116.379366,0,154,39651.3418287037,2008-07-22,08:12:14
39.999423,116.379366,0,154,39651.3418634259,2008-07-22,08:12:17
39.999422,116.379371,0,154,39651.3418865741,2008-07-22,08:12:19
39.999422,116.37938,0,154,39651.3419444444,2008-07-22,08:12:24
39.999422,116.379388,0,154,39651.3420023148,2008-07-22,08:12:29
39.99942,116.379389,0,154,39651.3420601852,2008-07-22,08:12:34
39.99942,116.379389,0,154,39651.3420949074,2008-07-22,08:12:37
39.999419,116.379392,0,154,39651.3421180556,2008-07-22,08:12:39
39.99942,116.379405,0,154,39651.3421759259,2008-07-22,08:12:44
39.99942,116.379419,0,154,39651.3422337963,2008-07-22,08:12:49
39.999422,116.379436,0,154,39651.3422916667,2008-07-22,08:12:54
39.99943,116.379461,0,154,39651.342349537,2008-07-22,08:12:59
39.999856,116.379442,0,154,39651.3424074074,2008-07-22,08:13:04
39.999912,116.379406,0,154,39651.3424652778,2008-07-22,08:13:09
39.999949,116.379416,0,154,39651.3425231481,2008-07-22,08:13:14
40.000051,116.379464,0,154,39651.3425810185,2008-07-22,08:13:19
40.000118,116.379501,0,154,39651.3426388889,2008-07-22,08:13:24
40.00017,116.379551,0,154,39651.3426967593,2008-07-22,08:13:29
40.000259,116.379583,0,154,39651.3427546296,2008-07-22,08:13:34
40.000259,116.379583,0,154,39651.3427893519,2008-07-22,08:13:37
40.000259,116.379578,0,154,39651.3428125,2008-07-22,08:13:39
40.000267,116.379525,0,154,39651.3428703704,2008-07-22,08:13:44
40.000266,116.379469,0,154,39651.3429282407,2008-07-22,08:13:49
40.000266,116.379469,0,154,39651.342962963,2008-07-22,08:13:52
40.000266,116.379466,0,154,39651.3429861111,2008-07-22,08:13:54
40.000269,116.379478,0,154,39651.3430439815,2008-07-22,08:13:59
40.00027,116.379485,0,154,39651.3431018519,2008-07-22,08:14:04
40.000271,116.37949,0,154,39651.3431597222,2008-07-22,08:14:09
40.000273,116.379493,0,154,39651.3432175926,2008-07-22,08:14:14
40.000273,116.379493,0,154,39651.3432523148,2008-07-22,08:14:17
40.000273,116.379498,0,154,39651.343275463,2008-07-22,08:14:19
40.00029,116.379522,0,154,39651.3433333333,2008-07-22,08:14:24
40.000308,116.379536,0,154,39651.3433912037,2008-07-22,08:14:29
40.000297,116.379535,0,154,39651.3434490741,2008-07-22,08:14:34
40.0003,116.379545,0,154,39651.3435069444,2008-07-22,08:14:39
40.000345,116.379566,0,154,39651.3435648148,2008-07-22,08:14:44
40.000345,116.379566,0,154,39651.343599537,2008-07-22,08:14:47
40.000348,116.379567,0,154,39651.3436226852,2008-07-22,08:14:49
40.000349,116.379576,0,154,39651.3436805556,2008-07-22,08:14:54
40.000349,116.379576,0,154,39651.3437152778,2008-07-22,08:14:57
40.000349,116.379582,0,154,39651.3437384259,2008-07-22,08:14:59
40.00035,116.379593,0,154,39651.3437962963,2008-07-22,08:15:04
40.00035,116.379591,0,154,39651.3438541667,2008-07-22,08:15:09
40.00035,116.37959,0,154,39651.343912037,2008-07-22,08:15:14
40.00035,116.37959,0,154,39651.3439467593,2008-07-22,08:15:17
40.000349,116.379584,0,154,39651.3439699074,2008-07-22,08:15:19
40.000349,116.379575,0,154,39651.3440277778,2008-07-22,08:15:24
40.000267,116.379451,0,154,39651.3440856481,2008-07-22,08:15:29
40.000174,116.379282,0,154,39651.3441435185,2008-07-22,08:15:34
40.00017,116.379235,0,154,39651.3442013889,2008-07-22,08:15:39
40.000124,116.379183,0,155,39651.3442592593,2008-07-22,08:15:44
40.000249,116.379483,0,226,39651.3570486111,2008-07-22,08:34:09
40.00025,116.379495,0,226,39651.3571064815,2008-07-22,08:34:14
40.00025,116.379503,0,226,39651.3571643519,2008-07-22,08:34:19
40.00025,116.379502,0,226,39651.3572222222,2008-07-22,08:34:24
40.000249,116.379505,0,226,39651.3572800926,2008-07-22,08:34:29
40.000248,116.37951,0,226,39651.357337963,2008-07-22,08:34:34
40.000248,116.379515,0,226,39651.3573958333,2008-07-22,08:34:39
40.000248,116.379515,0,226,39651.3574305556,2008-07-22,08:34:42
40.00025,116.379522,0,226,39651.3574537037,2008-07-22,08:34:44
40.000256,116.379504,0,227,39651.3575115741,2008-07-22,08:34:49
40.000256,116.379462,0,230,39651.3575694444,2008-07-22,08:34:54
40.000249,116.379405,0,236,39651.3576273148,2008-07-22,08:34:59
40.000245,116.379389,0,237,39651.3576851852,2008-07-22,08:35:04
40.000244,116.379376,0,238,39651.3577430556,2008-07-22,08:35:09
40.000243,116.379368,0,238,39651.3578009259,2008-07-22,08:35:14
40.000242,116.379366,0,238,39651.3578587963,2008-07-22,08:35:19
40.00024,116.379365,0,238,39651.3579166667,2008-07-22,08:35:24
40.00024,116.379365,0,238,39651.3579513889,2008-07-22,08:35:27
40.000237,116.379358,0,238,39651.357974537,2008-07-22,08:35:29
40.00019,116.379353,0,238,39651.3580324074,2008-07-22,08:35:34
40.000184,116.379377,0,237,39651.3580902778,2008-07-22,08:35:39
40.000165,116.379378,0,236,39651.3581481481,2008-07-22,08:35:44
40.000189,116.379384,0,234,39651.3582060185,2008-07-22,08:35:49
40.000254,116.379412,0,233,39651.3582638889,2008-07-22,08:35:54
40.000255,116.379425,0,233,39651.3583217593,2008-07-22,08:35:59
40.000256,116.379433,0,233,39651.3583796296,2008-07-22,08:36:04
40.000256,116.379433,0,233,39651.3584143519,2008-07-22,08:36:07
40.000256,116.379428,0,233,39651.3584375,2008-07-22,08:36:09
40.000254,116.379416,0,233,39651.3584953704,2008-07-22,08:36:14
40.000253,116.379407,0,233,39651.3585532407,2008-07-22,08:36:19
40.000252,116.379398,0,233,39651.3586111111,2008-07-22,08:36:24
40.000251,116.379392,0,233,39651.3586689815,2008-07-22,08:36:29
40.00025,116.379388,0,233,39651.3587268519,2008-07-22,08:36:34
40.000249,116.379388,0,233,39651.3587847222,2008-07-22,08:36:39
40.000248,116.379392,0,233,39651.3588425926,2008-07-22,08:36:44
40.000248,116.379392,0,233,39651.3588773148,2008-07-22,08:36:47
40.000247,116.379398,0,233,39651.358900463,2008-07-22,08:36:49
40.00026,116.379429,0,231,39651.3589583333,2008-07-22,08:36:54
40.00025,116.379468,0,229,39651.3590162037,2008-07-22,08:36:59
40.000235,116.379492,0,228,39651.3590740741,2008-07-22,08:37:04
40.000235,116.379496,0,228,39651.3591319444,2008-07-22,08:37:09
40.000235,116.379496,0,228,39651.3591666667,2008-07-22,08:37:12
40.000235,116.379489,0,228,39651.3591898148,2008-07-22,08:37:14
40.000231,116.379442,0,229,39651.3592476852,2008-07-22,08:37:19
40.00023,116.379419,0,229,39651.3593055556,2008-07-22,08:37:24
40.000232,116.379418,0,229,39651.3593634259,2008-07-22,08:37:29
40.000232,116.379418,0,229,39651.3593981481,2008-07-22,08:37:32
40.000234,116.379414,0,229,39651.3594212963,2008-07-22,08:37:34
40.000235,116.379403,0,229,39651.3594791667,2008-07-22,08:37:39
40.000237,116.379403,0,230,39651.359537037,2008-07-22,08:37:44
40.000239,116.379406,0,230,39651.3595949074,2008-07-22,08:37:49
40.00024,116.379403,0,230,39651.3596527778,2008-07-22,08:37:54
40.00024,116.379403,0,230,39651.3596875,2008-07-22,08:37:57
40.000241,116.37941,0,230,39651.3597106481,2008-07-22,08:37:59
40.000242,116.379422,0,230,39651.3597685185,2008-07-22,08:38:04
40.000243,116.379428,0,230,39651.3598263889,2008-07-22,08:38:09
40.000243,116.379429,0,230,39651.3598842593,2008-07-22,08:38:14
40.000243,116.379424,0,230,39651.3599421296,2008-07-22,08:38:19
40.000243,116.379424,0,230,39651.3599768518,2008-07-22,08:38:22
40.000246,116.379416,0,230,39651.36,2008-07-22,08:38:24
40.000278,116.379398,0,229,39651.3600578704,2008-07-22,08:38:29
40.000294,116.379386,0,228,39651.3601157407,2008-07-22,08:38:34
40.000295,116.379384,0,228,39651.3601736111,2008-07-22,08:38:39
40.000297,116.379384,0,228,39651.3602314815,2008-07-22,08:38:44
40.000298,116.379391,0,228,39651.3602893518,2008-07-22,08:38:49
40.000298,116.379391,0,228,39651.3603240741,2008-07-22,08:38:52
40.0003,116.379384,0,229,39651.3603472222,2008-07-22,08:38:54
40.0003,116.37937,0,229,39651.3604050926,2008-07-22,08:38:59
40.0003,116.37937,0,229,39651.3604398148,2008-07-22,08:39:02
40.000299,116.379362,0,229,39651.360462963,2008-07-22,08:39:04
40.000299,116.37935,0,229,39651.3605208333,2008-07-22,08:39:09
40.000298,116.379341,0,229,39651.3605787037,2008-07-22,08:39:14
40.000298,116.379328,0,229,39651.3606365741,2008-07-22,08:39:19
40.000298,116.379318,0,229,39651.3606944444,2008-07-22,08:39:24
40.000313,116.379287,0,229,39651.3607523148,2008-07-22,08:39:29
40.000354,116.379262,0,229,39651.3608101852,2008-07-22,08:39:34
40.000354,116.379262,0,229,39651.3608449074,2008-07-22,08:39:37
40.000355,116.379261,0,229,39651.3608680556,2008-07-22,08:39:39
40.000354,116.379246,0,229,39651.3609259259,2008-07-22,08:39:44
40.000356,116.379241,0,229,39651.3609837963,2008-07-22,08:39:49
40.000356,116.379241,0,229,39651.3610185185,2008-07-22,08:39:52
40.000357,116.379249,0,229,39651.3610416667,2008-07-22,08:39:54
40.000361,116.379237,0,229,39651.361099537,2008-07-22,08:39:59
40.000343,116.379248,0,229,39651.3611574074,2008-07-22,08:40:04
40.000345,116.379259,0,229,39651.3612152778,2008-07-22,08:40:09
40.000364,116.379298,0,230,39651.3612731481,2008-07-22,08:40:14
40.000364,116.379308,0,230,39651.3613310185,2008-07-22,08:40:19
40.000364,116.379308,0,230,39651.3613657407,2008-07-22,08:40:22
40.000364,116.379303,0,230,39651.3613888889,2008-07-22,08:40:24
40.000375,116.379315,0,229,39651.3614467593,2008-07-22,08:40:29
40.000377,116.379304,0,228,39651.3615046296,2008-07-22,08:40:34
40.000376,116.379303,0,229,39651.3615625,2008-07-22,08:40:39
40.000376,116.379297,0,229,39651.3616203704,2008-07-22,08:40:44
40.000376,116.379303,0,229,39651.3616782407,2008-07-22,08:40:49
40.000377,116.379307,0,229,39651.3617361111,2008-07-22,08:40:54
40.000377,116.379307,0,229,39651.3617939815,2008-07-22,08:40:59
40.000377,116.379302,0,229,39651.3618518518,2008-07-22,08:41:04
40.000378,116.379305,0,229,39651.3619097222,2008-07-22,08:41:09
40.000377,116.379309,0,229,39651.3619675926,2008-07-22,08:41:14
40.000377,116.379308,0,229,39651.362025463,2008-07-22,08:41:19
40.000377,116.379305,0,229,39651.3620833333,2008-07-22,08:41:24
40.000377,116.379302,0,229,39651.3621412037,2008-07-22,08:41:29
40.000377,116.379306,0,229,39651.3621990741,2008-07-22,08:41:34
40.000376,116.379301,0,229,39651.3622569444,2008-07-22,08:41:39
40.000376,116.379294,0,229,39651.3623148148,2008-07-22,08:41:44
40.000376,116.379299,0,229,39651.3623726852,2008-07-22,08:41:49
40.000378,116.379307,0,230,39651.3624305556,2008-07-22,08:41:54
40.000378,116.37931,0,230,39651.3624884259,2008-07-22,08:41:59
40.000376,116.379304,0,230,39651.3625462963,2008-07-22,08:42:04
40.000376,116.379304,0,230,39651.3625810185,2008-07-22,08:42:07
40.000375,116.379299,0,230,39651.3626041667,2008-07-22,08:42:09
40.000374,116.379309,0,230,39651.362662037,2008-07-22,08:42:14
40.000374,116.3793,0,230,39651.3627199074,2008-07-22,08:42:19
40.000374,116.3793,0,230,39651.3627546296,2008-07-22,08:42:22
40.000375,116.379294,0,230,39651.3627777778,2008-07-22,08:42:24
40.000377,116.379285,0,230,39651.3628356481,2008-07-22,08:42:29
40.000377,116.379281,0,230,39651.3628935185,2008-07-22,08:42:34
40.000378,116.379275,0,230,39651.3629513889,2008-07-22,08:42:39
40.000379,116.379269,0,231,39651.3630092593,2008-07-22,08:42:44
40.000379,116.379269,0,231,39651.3630439815,2008-07-22,08:42:47
40.000381,116.37927,0,231,39651.3630671296,2008-07-22,08:42:49
40.00038,116.379279,0,231,39651.363125,2008-07-22,08:42:54
40.000339,116.379321,0,232,39651.3631828704,2008-07-22,08:42:59
40.000338,116.379326,0,231,39651.3632407407,2008-07-22,08:43:04
40.000334,116.379334,0,231,39651.3632986111,2008-07-22,08:43:09
40.00033,116.379337,0,231,39651.3633564815,2008-07-22,08:43:14
40.000328,116.379334,0,231,39651.3634143519,2008-07-22,08:43:19
40.000328,116.379334,0,231,39651.3634490741,2008-07-22,08:43:22
40.000325,116.379334,0,231,39651.3634722222,2008-07-22,08:43:24
40.000288,116.379345,0,231,39651.3635300926,2008-07-22,08:43:29
40.000178,116.379379,0,230,39651.363587963,2008-07-22,08:43:34
40.000107,116.379415,0,227,39651.3636458333,2008-07-22,08:43:39
40.000077,116.37944,0,224,39651.3637037037,2008-07-22,08:43:44
40.000055,116.379476,0,221,39651.3637615741,2008-07-22,08:43:49
40.000032,116.379481,0,219,39651.3638194444,2008-07-22,08:43:54
40.000032,116.379481,0,219,39651.3638541667,2008-07-22,08:43:57
40.000033,116.379485,0,219,39651.3638773148,2008-07-22,08:43:59
40.000023,116.379514,0,218,39651.3639351852,2008-07-22,08:44:04
40.000026,116.379526,0,216,39651.3639930556,2008-07-22,08:44:09
40.000026,116.379526,0,216,39651.3640277778,2008-07-22,08:44:12
40.000023,116.379523,0,216,39651.3640509259,2008-07-22,08:44:14
40.000011,116.379462,0,213,39651.3641087963,2008-07-22,08:44:19
40.000027,116.379436,0,212,39651.3641666667,2008-07-22,08:44:24
40.000009,116.379406,0,211,39651.364224537,2008-07-22,08:44:29
40.000003,116.379388,0,211,39651.3642824074,2008-07-22,08:44:34
40.000019,116.379372,0,211,39651.3643402778,2008-07-22,08:44:39
40.000046,116.379376,0,210,39651.3643981481,2008-07-22,08:44:44
40.000047,116.379368,0,210,39651.3644560185,2008-07-22,08:44:49
40.000047,116.379368,0,210,39651.3644907407,2008-07-22,08:44:52
40.000049,116.379371,0,210,39651.3645138889,2008-07-22,08:44:54
40.000062,116.379392,0,210,39651.3645717593,2008-07-22,08:44:59
40.000129,116.37942,0,211,39651.3646296296,2008-07-22,08:45:04
40.000129,116.37942,0,211,39651.3646643519,2008-07-22,08:45:07
40.000135,116.379424,0,212,39651.3646875,2008-07-22,08:45:09
40.000139,116.379413,0,214,39651.3647453704,2008-07-22,08:45:14
40.000139,116.379413,0,214,39651.3647800926,2008-07-22,08:45:17
40.000141,116.379416,0,214,39651.3648032407,2008-07-22,08:45:19
40.000151,116.379411,0,214,39651.3648611111,2008-07-22,08:45:24
40.000147,116.379411,0,215,39651.3649189815,2008-07-22,08:45:29
40.000147,116.379414,0,215,39651.3649768519,2008-07-22,08:45:34
40.000145,116.379415,0,215,39651.3650347222,2008-07-22,08:45:39
40.000144,116.379409,0,215,39651.3650925926,2008-07-22,08:45:44
40.000142,116.379402,0,215,39651.365150463,2008-07-22,08:45:49
40.00014,116.3794,0,215,39651.3652083333,2008-07-22,08:45:54
40.000138,116.379404,0,215,39651.3652662037,2008-07-22,08:45:59
40.000138,116.379404,0,215,39651.3653009259,2008-07-22,08:46:02
40.000136,116.37941,0,215,39651.3653240741,2008-07-22,08:46:04
40.000046,116.379481,0,212,39651.3653819444,2008-07-22,08:46:09
40.00002,116.379511,0,210,39651.3654398148,2008-07-22,08:46:14
40.000015,116.379517,0,210,39651.3654976852,2008-07-22,08:46:19
40.000015,116.379523,0,210,39651.3655555556,2008-07-22,08:46:24
40.000017,116.379528,0,210,39651.3656134259,2008-07-22,08:46:29
40.000017,116.379526,0,210,39651.3656712963,2008-07-22,08:46:34
40.000017,116.379526,0,210,39651.3657060185,2008-07-22,08:46:37
40.000016,116.379524,0,210,39651.3657291667,2008-07-22,08:46:39
40.000013,116.379543,0,210,39651.365787037,2008-07-22,08:46:44
39.999971,116.379531,0,210,39651.3658449074,2008-07-22,08:46:49
39.999971,116.379531,0,210,39651.3658796296,2008-07-22,08:46:52
39.99997,116.379528,0,210,39651.3659027778,2008-07-22,08:46:54
39.999967,116.379517,0,210,39651.3659606481,2008-07-22,08:46:59
39.999966,116.379507,0,210,39651.3660185185,2008-07-22,08:47:04
39.999966,116.379507,0,210,39651.3660532407,2008-07-22,08:47:07
39.999967,116.379503,0,210,39651.3660763889,2008-07-22,08:47:09
39.999968,116.379514,0,210,39651.3661342593,2008-07-22,08:47:14
39.999968,116.379514,0,210,39651.3661689815,2008-07-22,08:47:17
39.999969,116.379512,0,210,39651.3661921296,2008-07-22,08:47:19
39.999968,116.379496,0,210,39651.36625,2008-07-22,08:47:24
39.999987,116.379404,0,209,39651.3663078704,2008-07-22,08:47:29
40.000025,116.379345,0,211,39651.3663657407,2008-07-22,08:47:34
40.000036,116.379316,0,212,39651.3664236111,2008-07-22,08:47:39
40.000042,116.37929,0,212,39651.3664814815,2008-07-22,08:47:44
40.000057,116.379221,0,214,39651.3665393519,2008-07-22,08:47:49
40.000094,116.379216,0,217,39651.3665972222,2008-07-22,08:47:54
40.000073,116.379142,0,220,39651.3666550926,2008-07-22,08:47:59
40.000088,116.379107,0,224,39651.366712963,2008-07-22,08:48:04
40.000108,116.37911,0,225,39651.3667708333,2008-07-22,08:48:09
40.000107,116.379102,0,225,39651.3668287037,2008-07-22,08:48:14
40.000108,116.379103,0,225,39651.3668865741,2008-07-22,08:48:19
40.000109,116.379105,0,225,39651.3669444444,2008-07-22,08:48:24
40.000109,116.379105,0,225,39651.3669791667,2008-07-22,08:48:27
40.000109,116.379107,0,226,39651.3670023148,2008-07-22,08:48:29
40.00011,116.379116,0,226,39651.3670601852,2008-07-22,08:48:34
40.000111,116.379122,0,226,39651.3671180556,2008-07-22,08:48:39
40.000111,116.379122,0,226,39651.3671527778,2008-07-22,08:48:42
40.000112,116.379128,0,226,39651.3671759259,2008-07-22,08:48:44
40.000127,116.379152,0,226,39651.3672337963,2008-07-22,08:48:49
40.000181,116.379205,0,231,39651.3672916667,2008-07-22,08:48:54
40.000214,116.379224,0,235,39651.367349537,2008-07-22,08:48:59
40.000214,116.379227,0,235,39651.3674074074,2008-07-22,08:49:04
40.000213,116.379221,0,235,39651.3674652778,2008-07-22,08:49:09
40.000213,116.379228,0,235,39651.3675231481,2008-07-22,08:49:14
40.000214,116.379236,0,235,39651.3675810185,2008-07-22,08:49:19
40.000214,116.379244,0,236,39651.3676388889,2008-07-22,08:49:24
40.000214,116.379244,0,236,39651.3676736111,2008-07-22,08:49:27
40.000214,116.379252,0,236,39651.3676967593,2008-07-22,08:49:29
40.000171,116.379304,0,238,39651.3677546296,2008-07-22,08:49:34
40.000156,116.379322,0,238,39651.3678125,2008-07-22,08:49:39
40.000156,116.379322,0,238,39651.3678472222,2008-07-22,08:49:42
40.000152,116.37933,0,238,39651.3678703704,2008-07-22,08:49:44
40.000149,116.379339,0,237,39651.3679282407,2008-07-22,08:49:49
40.000146,116.379351,0,237,39651.3679861111,2008-07-22,08:49:54
40.000142,116.37935,0,237,39651.3680439815,2008-07-22,08:49:59
40.000142,116.37935,0,237,39651.3680787037,2008-07-22,08:50:02
40.000141,116.379348,0,237,39651.3681018518,2008-07-22,08:50:04
40.000141,116.379359,0,237,39651.3681597222,2008-07-22,08:50:09
40.00014,116.379371,0,237,39651.3682175926,2008-07-22,08:50:14
40.00014,116.379371,0,237,39651.3682523148,2008-07-22,08:50:17
40.000137,116.379377,0,237,39651.368275463,2008-07-22,08:50:19
40.000134,116.379386,0,236,39651.3683333333,2008-07-22,08:50:24
40.000131,116.379391,0,236,39651.3683912037,2008-07-22,08:50:29
40.00013,116.379397,0,236,39651.3684490741,2008-07-22,08:50:34
40.00013,116.379403,0,236,39651.3685069444,2008-07-22,08:50:39
40.00013,116.379407,0,236,39651.3685648148,2008-07-22,08:50:44
40.000129,116.37941,0,237,39651.3686226852,2008-07-22,08:50:49
40.000129,116.37941,0,237,39651.3686574074,2008-07-22,08:50:52
40.000134,116.379406,0,238,39651.3686805556,2008-07-22,08:50:54
40.000134,116.379415,0,238,39651.3687384259,2008-07-22,08:50:59
40.000134,116.379416,0,238,39651.3687962963,2008-07-22,08:51:04
40.000133,116.379411,0,238,39651.3688541667,2008-07-22,08:51:09
40.000133,116.379411,0,238,39651.3688888889,2008-07-22,08:51:12
40.000131,116.379416,0,238,39651.368912037,2008-07-22,08:51:14
40.000118,116.379419,0,238,39651.3689699074,2008-07-22,08:51:19
40.000116,116.379411,0,238,39651.3690277778,2008-07-22,08:51:24
40.000115,116.379416,0,238,39651.3690856481,2008-07-22,08:51:29
40.000113,116.379424,0,238,39651.3691435185,2008-07-22,08:51:34
40.000112,116.379423,0,238,39651.3692013889,2008-07-22,08:51:39
40.00011,116.379424,0,238,39651.3692592593,2008-07-22,08:51:44
40.00011,116.379424,0,238,39651.3692939815,2008-07-22,08:51:47
40.000109,116.379417,0,238,39651.3693171296,2008-07-22,08:51:49
40.000107,116.379436,0,237,39651.369375,2008-07-22,08:51:54
40.000067,116.379489,0,236,39651.3694328704,2008-07-22,08:51:59
39.999989,116.379538,0,236,39651.3694907407,2008-07-22,08:52:04
39.999917,116.379599,0,236,39651.3695486111,2008-07-22,08:52:09
39.999877,116.379639,0,236,39651.3696064815,2008-07-22,08:52:14
39.999904,116.37963,0,237,39651.3696643518,2008-07-22,08:52:19
39.999995,116.379594,0,236,39651.3697222222,2008-07-22,08:52:24
40.000051,116.379536,0,236,39651.3697800926,2008-07-22,08:52:29
40.00004,116.379502,0,237,39651.369837963,2008-07-22,08:52:34
40.000036,116.37949,0,239,39651.3698958333,2008-07-22,08:52:39
40.000036,116.37949,0,239,39651.3699305556,2008-07-22,08:52:42
40.000037,116.379483,0,240,39651.3699537037,2008-07-22,08:52:44
40.000031,116.379464,0,243,39651.3700115741,2008-07-22,08:52:49
39.999835,116.379426,0,241,39651.3700694444,2008-07-22,08:52:54
39.999836,116.379405,0,239,39651.3701273148,2008-07-22,08:52:59
39.999836,116.379405,0,239,39651.370162037,2008-07-22,08:53:02
39.999833,116.37941,0,239,39651.3701851852,2008-07-22,08:53:04
39.999779,116.379431,0,236,39651.3702430556,2008-07-22,08:53:09
39.999747,116.379418,0,236,39651.3703009259,2008-07-22,08:53:14
39.999746,116.379425,0,235,39651.3703587963,2008-07-22,08:53:19
39.999746,116.379433,0,235,39651.3704166667,2008-07-22,08:53:24
39.999746,116.379439,0,235,39651.370474537,2008-07-22,08:53:29
39.999746,116.379439,0,235,39651.3705092593,2008-07-22,08:53:32
39.999744,116.379446,0,235,39651.3705324074,2008-07-22,08:53:34
39.999703,116.379367,0,218,39651.3705902778,2008-07-22,08:53:39
39.9997,116.379367,0,218,39651.3706481481,2008-07-22,08:53:44
39.999698,116.379368,0,218,39651.3707060185,2008-07-22,08:53:49
39.999698,116.379368,0,218,39651.3707407407,2008-07-22,08:53:52
39.999697,116.379373,0,217,39651.3707638889,2008-07-22,08:53:54
39.999664,116.379372,0,214,39651.3708217593,2008-07-22,08:53:59
39.999651,116.379377,0,214,39651.3708796296,2008-07-22,08:54:04
39.999651,116.379377,0,214,39651.3709143519,2008-07-22,08:54:07
39.999649,116.379379,0,214,39651.3709375,2008-07-22,08:54:09
39.999543,116.379409,0,205,39651.3709953704,2008-07-22,08:54:14
39.999502,116.379416,0,199,39651.3710532407,2008-07-22,08:54:19
39.999494,116.379412,0,197,39651.3711111111,2008-07-22,08:54:24
39.999488,116.379412,0,196,39651.3711689815,2008-07-22,08:54:29
39.999485,116.379409,0,195,39651.3712268519,2008-07-22,08:54:34
39.999486,116.379408,0,193,39651.3712847222,2008-07-22,08:54:39
39.999488,116.379406,0,192,39651.3713425926,2008-07-22,08:54:44
39.999488,116.379406,0,192,39651.3713773148,2008-07-22,08:54:47
39.99949,116.379408,0,190,39651.371400463,2008-07-22,08:54:49
39.999499,116.379412,0,188,39651.3714583333,2008-07-22,08:54:54
39.999523,116.379409,0,182,39651.3715162037,2008-07-22,08:54:59
39.999518,116.379422,0,177,39651.3715740741,2008-07-22,08:55:04
39.999525,116.379425,0,175,39651.3716319444,2008-07-22,08:55:09
39.999525,116.379425,0,175,39651.3716666667,2008-07-22,08:55:12
39.999528,116.37942,0,173,39651.3716898148,2008-07-22,08:55:14
39.999504,116.379408,0,167,39651.3717476852,2008-07-22,08:55:19
39.999504,116.379408,0,167,39651.3717824074,2008-07-22,08:55:22
39.999498,116.379405,0,164,39651.3718055556,2008-07-22,08:55:24
39.999489,116.37941,0,162,39651.3718634259,2008-07-22,08:55:29
39.999479,116.379407,0,160,39651.3719212963,2008-07-22,08:55:34
39.999449,116.379339,0,154,39651.3719791667,2008-07-22,08:55:39
39.999409,116.379205,0,149,39651.372037037,2008-07-22,08:55:44
39.999393,116.379035,0,143,39651.3720949074,2008-07-22,08:55:49
39.999388,116.378861,0,138,39651.3721527778,2008-07-22,08:55:54
39.999279,116.378725,0,131,39651.3722106481,2008-07-22,08:55:59
39.99922,116.378619,0,129,39651.3722685185,2008-07-22,08:56:04
39.999115,116.378668,0,124,39651.3723263889,2008-07-22,08:56:09
39.998998,116.378738,0,120,39651.3723842593,2008-07-22,08:56:14
39.998834,116.378761,0,113,39651.3724421296,2008-07-22,08:56:19
39.998703,116.378814,0,109,39651.3725,2008-07-22,08:56:24
39.998582,116.378882,0,103,39651.3725578704,2008-07-22,08:56:29
39.998551,116.378891,0,100,39651.3726157407,2008-07-22,08:56:34
39.998564,116.378875,0,101,39651.3726736111,2008-07-22,08:56:39
39.998569,116.378874,0,101,39651.3727314815,2008-07-22,08:56:44
39.998568,116.378875,0,100,39651.3727893519,2008-07-22,08:56:49
39.998566,116.378875,0,100,39651.3728472222,2008-07-22,08:56:54
39.998568,116.378874,0,100,39651.3729050926,2008-07-22,08:56:59
39.998568,116.378874,0,100,39651.3729398148,2008-07-22,08:57:02
39.998561,116.378871,0,103,39651.372962963,2008-07-22,08:57:04
39.99855,116.378869,0,105,39651.3730208333,2008-07-22,08:57:09
39.998512,116.378849,0,107,39651.3730787037,2008-07-22,08:57:14
39.998489,116.378836,0,108,39651.3731365741,2008-07-22,08:57:19
39.998489,116.378836,0,108,39651.3731712963,2008-07-22,08:57:22
39.998484,116.378834,0,109,39651.3731944444,2008-07-22,08:57:24
39.998482,116.378845,0,109,39651.3732523148,2008-07-22,08:57:29
39.998335,116.37883,0,109,39651.3733101852,2008-07-22,08:57:34
39.998188,116.378818,0,109,39651.3733680556,2008-07-22,08:57:39
39.998053,116.378798,0,110,39651.3734259259,2008-07-22,08:57:44
39.997881,116.378765,0,109,39651.3734837963,2008-07-22,08:57:49
39.997661,116.37872,0,108,39651.3735416667,2008-07-22,08:57:54
39.997475,116.378691,0,108,39651.373599537,2008-07-22,08:57:59
39.997272,116.378648,0,109,39651.3736574074,2008-07-22,08:58:04
39.997093,116.378611,0,107,39651.3737152778,2008-07-22,08:58:09
39.996924,116.378582,0,103,39651.3737731481,2008-07-22,08:58:14
39.99675,116.378546,0,97,39651.3738310185,2008-07-22,08:58:19
39.99658,116.378522,0,99,39651.3738888889,2008-07-22,08:58:24
39.996468,116.378528,0,100,39651.3739467593,2008-07-22,08:58:29
39.996386,116.378687,0,98,39651.3740046296,2008-07-22,08:58:34
39.996359,116.378937,0,98,39651.3740625,2008-07-22,08:58:39
39.996344,116.379179,0,100,39651.3741203704,2008-07-22,08:58:44
39.996335,116.379452,0,102,39651.3741782407,2008-07-22,08:58:49
39.996334,116.379688,0,106,39651.3742361111,2008-07-22,08:58:54
39.996325,116.37996,0,107,39651.3742939815,2008-07-22,08:58:59
39.996374,116.380294,0,100,39651.3743518519,2008-07-22,08:59:04
39.996317,116.380517,0,99,39651.3744097222,2008-07-22,08:59:09
39.996121,116.38056,0,100,39651.3744675926,2008-07-22,08:59:14
39.995901,116.380587,0,99,39651.374525463,2008-07-22,08:59:19
39.995667,116.380599,0,100,39651.3745833333,2008-07-22,08:59:24
39.995425,116.380625,0,100,39651.3746412037,2008-07-22,08:59:29
39.995194,116.380629,0,97,39651.3746990741,2008-07-22,08:59:34
39.994968,116.380626,0,100,39651.3747569444,2008-07-22,08:59:39
39.994756,116.380649,0,101,39651.3748148148,2008-07-22,08:59:44
39.994628,116.380611,0,108,39651.3748726852,2008-07-22,08:59:49
39.994481,116.380596,0,100,39651.3749305556,2008-07-22,08:59:54
39.994266,116.3806,0,101,39651.3749884259,2008-07-22,08:59:59
39.994058,116.380607,0,96,39651.3750462963,2008-07-22,09:00:04
39.99384,116.380619,0,90,39651.3751041667,2008-07-22,09:00:09
39.993632,116.380645,0,87,39651.375162037,2008-07-22,09:00:14
39.99343,116.380666,0,88,39651.3752199074,2008-07-22,09:00:19
39.99327,116.380671,0,91,39651.3752777778,2008-07-22,09:00:24
39.993192,116.380648,0,93,39651.3753356481,2008-07-22,09:00:29
39.993194,116.380652,0,93,39651.3753935185,2008-07-22,09:00:34
39.993195,116.380652,0,93,39651.3754513889,2008-07-22,09:00:39
39.993196,116.380651,0,93,39651.3755092593,2008-07-22,09:00:44
39.993196,116.380651,0,93,39651.3755671296,2008-07-22,09:00:49
39.993196,116.380651,0,94,39651.375625,2008-07-22,09:00:54
39.993196,116.380651,0,94,39651.3756828704,2008-07-22,09:00:59
39.993196,116.380651,0,94,39651.3757175926,2008-07-22,09:01:02
39.993196,116.380651,0,93,39651.3757407407,2008-07-22,09:01:04
39.993182,116.38065,0,93,39651.3757986111,2008-07-22,09:01:09
39.993039,116.380645,0,96,39651.3758564815,2008-07-22,09:01:14
39.992858,116.380706,0,98,39651.3759143518,2008-07-22,09:01:19
39.992693,116.380806,0,98,39651.3759722222,2008-07-22,09:01:24
39.992486,116.380838,0,99,39651.3760300926,2008-07-22,09:01:29
39.99224,116.380776,0,92,39651.376087963,2008-07-22,09:01:34
39.992006,116.380677,0,91,39651.3761458333,2008-07-22,09:01:39
39.991755,116.380676,0,97,39651.3762037037,2008-07-22,09:01:44
39.991548,116.380567,0,97,39651.3762615741,2008-07-22,09:01:49
39.991278,116.380655,0,97,39651.3763194444,2008-07-22,09:01:54
39.990977,116.380763,0,93,39651.3763773148,2008-07-22,09:01:59
39.990791,116.380754,0,92,39651.3764351852,2008-07-22,09:02:04
39.990559,116.380775,0,100,39651.3764930556,2008-07-22,09:02:09
39.990506,116.381009,0,111,39651.3765509259,2008-07-22,09:02:14
39.99019,116.381045,0,109,39651.3766087963,2008-07-22,09:02:19
39.989945,116.380974,0,100,39651.3766666667,2008-07-22,09:02:24
39.989832,116.380819,0,100,39651.376724537,2008-07-22,09:02:29
39.989665,116.380834,0,111,39651.3767824074,2008-07-22,09:02:34
39.989646,116.380843,0,119,39651.3768402778,2008-07-22,09:02:39
39.989504,116.380904,0,133,39651.3768981481,2008-07-22,09:02:44
39.989345,116.380925,0,145,39651.3769560185,2008-07-22,09:02:49
39.989175,116.380864,0,157,39651.3770138889,2008-07-22,09:02:54
39.989011,116.380827,0,168,39651.3770717593,2008-07-22,09:02:59
39.988827,116.38081,0,175,39651.3771296296,2008-07-22,09:03:04
39.988699,116.380752,0,192,39651.3771875,2008-07-22,09:03:09
39.988435,116.380809,0,187,39651.3772453704,2008-07-22,09:03:14
39.988062,116.380779,0,155,39651.3773032407,2008-07-22,09:03:19
39.987785,116.380826,0,139,39651.3773611111,2008-07-22,09:03:24
39.987581,116.380849,0,137,39651.3774189815,2008-07-22,09:03:29
39.987341,116.380892,0,138,39651.3774768518,2008-07-22,09:03:34
39.987171,116.380906,0,136,39651.3775347222,2008-07-22,09:03:39
39.98705,116.38096,0,132,39651.3775925926,2008-07-22,09:03:44
39.987025,116.381175,0,123,39651.377650463,2008-07-22,09:03:49
39.986943,116.381433,0,115,39651.3777083333,2008-07-22,09:03:54
39.986799,116.381528,0,111,39651.3777662037,2008-07-22,09:03:59
39.986785,116.381644,0,107,39651.3778240741,2008-07-22,09:04:04
39.986785,116.381783,0,105,39651.3778819444,2008-07-22,09:04:09
39.986788,116.381873,0,105,39651.3779398148,2008-07-22,09:04:14
39.986781,116.381923,0,102,39651.3779976852,2008-07-22,09:04:19
39.98678,116.381979,0,99,39651.3780555556,2008-07-22,09:04:24
39.986786,116.38208,0,105,39651.3781134259,2008-07-22,09:04:29
39.986777,116.382119,0,106,39651.3781712963,2008-07-22,09:04:34
39.986747,116.382148,0,104,39651.3782291667,2008-07-22,09:04:39
39.986685,116.382145,0,104,39651.378287037,2008-07-22,09:04:44
39.986604,116.38214,0,103,39651.3783449074,2008-07-22,09:04:49
39.986518,116.382146,0,103,39651.3784027778,2008-07-22,09:04:54
39.986443,116.382144,0,103,39651.3784606481,2008-07-22,09:04:59
39.986373,116.38214,0,105,39651.3785185185,2008-07-22,09:05:04
39.986294,116.382142,0,103,39651.3785763889,2008-07-22,09:05:09
39.986219,116.38214,0,101,39651.3786342593,2008-07-22,09:05:14
39.986139,116.382141,0,103,39651.3786921296,2008-07-22,09:05:19
39.986111,116.382165,0,104,39651.37875,2008-07-22,09:05:24
39.986118,116.382191,0,106,39651.3788078704,2008-07-22,09:05:29
39.986118,116.382219,0,110,39651.3788657407,2008-07-22,09:05:34
39.986122,116.382277,0,115,39651.3789236111,2008-07-22,09:05:39
39.986123,116.382289,0,122,39651.3789814815,2008-07-22,09:05:44
39.986125,116.382288,0,122,39651.3790393519,2008-07-22,09:05:49
39.986122,116.382293,0,122,39651.3790972222,2008-07-22,09:05:54
39.986121,116.382295,0,122,39651.3791550926,2008-07-22,09:05:59
39.986119,116.382299,0,122,39651.379212963,2008-07-22,09:06:04
39.986118,116.382301,0,122,39651.3792708333,2008-07-22,09:06:09
39.986121,116.382298,0,122,39651.3793287037,2008-07-22,09:06:14
39.986123,116.382296,0,123,39651.3793865741,2008-07-22,09:06:19
39.986122,116.382298,0,123,39651.3794444444,2008-07-22,09:06:24
39.986119,116.382302,0,123,39651.3795023148,2008-07-22,09:06:29
39.986119,116.382302,0,123,39651.3795601852,2008-07-22,09:06:34
39.98612,116.382303,0,123,39651.3796180556,2008-07-22,09:06:39
39.98612,116.382303,0,123,39651.3796527778,2008-07-22,09:06:42
39.986123,116.382308,0,123,39651.3796759259,2008-07-22,09:06:44
39.986126,116.382365,0,123,39651.3797337963,2008-07-22,09:06:49
39.986137,116.382432,0,121,39651.3797916667,2008-07-22,09:06:54
39.986168,116.382477,0,123,39651.379849537,2008-07-22,09:06:59
39.986171,116.382513,0,127,39651.3799074074,2008-07-22,09:07:04
39.986184,116.382566,0,128,39651.3799652778,2008-07-22,09:07:09
39.986205,116.382638,0,129,39651.3800231481,2008-07-22,09:07:14
39.986212,116.382793,0,132,39651.3800810185,2008-07-22,09:07:19
39.986224,116.382994,0,140,39651.3801388889,2008-07-22,09:07:24
39.986236,116.383262,0,142,39651.3801967593,2008-07-22,09:07:29
39.986261,116.383534,0,143,39651.3802546296,2008-07-22,09:07:34
39.986252,116.383819,0,147,39651.3803125,2008-07-22,09:07:39
39.986254,116.384073,0,148,39651.3803703704,2008-07-22,09:07:44
39.986242,116.384344,0,143,39651.3804282407,2008-07-22,09:07:49
39.986238,116.38462,0,137,39651.3804861111,2008-07-22,09:07:54
39.986233,116.384892,0,133,39651.3805439815,2008-07-22,09:07:59
39.986229,116.385138,0,142,39651.3806018519,2008-07-22,09:08:04
39.986219,116.385429,0,143,39651.3806597222,2008-07-22,09:08:09
39.986168,116.385709,0,133,39651.3807175926,2008-07-22,09:08:14
39.986138,116.385981,0,130,39651.380775463,2008-07-22,09:08:19
39.986082,116.386253,0,131,39651.3808333333,2008-07-22,09:08:24
39.98591,116.386462,0,126,39651.3808912037,2008-07-22,09:08:29
39.985715,116.386673,0,119,39651.3809490741,2008-07-22,09:08:34
39.985662,116.386937,0,117,39651.3810069444,2008-07-22,09:08:39
39.985659,116.387144,0,115,39651.3810648148,2008-07-22,09:08:44
39.985611,116.387307,0,111,39651.3811226852,2008-07-22,09:08:49
39.985453,116.387371,0,106,39651.3811805556,2008-07-22,09:08:54
39.985552,116.387706,0,102,39651.3812384259,2008-07-22,09:08:59
39.985686,116.388086,0,104,39651.3812962963,2008-07-22,09:09:04
39.985913,116.388409,0,100,39651.3813541667,2008-07-22,09:09:09
39.986099,116.388561,0,107,39651.381412037,2008-07-22,09:09:14
39.986177,116.388801,0,116,39651.3814699074,2008-07-22,09:09:19
39.986237,116.389098,0,118,39651.3815277778,2008-07-22,09:09:24
39.986282,116.389409,0,120,39651.3815856481,2008-07-22,09:09:29
39.986325,116.389713,0,120,39651.3816435185,2008-07-22,09:09:34
39.986353,116.389994,0,121,39651.3817013889,2008-07-22,09:09:39
39.986393,116.390302,0,125,39651.3817592593,2008-07-22,09:09:44
39.986412,116.390589,0,132,39651.3818171296,2008-07-22,09:09:49
39.986438,116.390881,0,137,39651.381875,2008-07-22,09:09:54
39.986464,116.391138,0,140,39651.3819328704,2008-07-22,09:09:59
39.986484,116.391412,0,143,39651.3819907407,2008-07-22,09:10:04
39.986498,116.391701,0,147,39651.3820486111,2008-07-22,09:10:09
39.986476,116.392004,0,150,39651.3821064815,2008-07-22,09:10:14
39.986479,116.392272,0,147,39651.3821643519,2008-07-22,09:10:19
39.986473,116.392517,0,145,39651.3822222222,2008-07-22,09:10:24
39.986502,116.392789,0,148,39651.3822800926,2008-07-22,09:10:29
39.986513,116.393106,0,145,39651.382337963,2008-07-22,09:10:34
39.986518,116.393434,0,148,39651.3823958333,2008-07-22,09:10:39
39.986527,116.393769,0,145,39651.3824537037,2008-07-22,09:10:44
39.986542,116.394066,0,145,39651.3825115741,2008-07-22,09:10:49
39.986548,116.394377,0,144,39651.3825694444,2008-07-22,09:10:54
39.986547,116.394657,0,142,39651.3826273148,2008-07-22,09:10:59
39.986564,116.394903,0,135,39651.3826851852,2008-07-22,09:11:04
39.986593,116.395141,0,133,39651.3827430556,2008-07-22,09:11:09
39.986593,116.395357,0,151,39651.3828009259,2008-07-22,09:11:14
39.986604,116.395607,0,158,39651.3828587963,2008-07-22,09:11:19
39.986618,116.395879,0,161,39651.3829166667,2008-07-22,09:11:24
39.9866,116.396133,0,164,39651.382974537,2008-07-22,09:11:29
39.986609,116.396363,0,167,39651.3830324074,2008-07-22,09:11:34
39.986622,116.396632,0,169,39651.3830902778,2008-07-22,09:11:39
39.986636,116.396881,0,170,39651.3831481481,2008-07-22,09:11:44
39.986638,116.397167,0,171,39651.3832060185,2008-07-22,09:11:49
39.986641,116.397455,0,169,39651.3832638889,2008-07-22,09:11:54
39.986653,116.397723,0,169,39651.3833217593,2008-07-22,09:11:59
39.98667,116.398005,0,169,39651.3833796296,2008-07-22,09:12:04
39.986677,116.398293,0,167,39651.3834375,2008-07-22,09:12:09
39.986674,116.398578,0,165,39651.3834953704,2008-07-22,09:12:14
39.986668,116.398886,0,158,39651.3835532407,2008-07-22,09:12:19
39.986653,116.399219,0,153,39651.3836111111,2008-07-22,09:12:24
39.98666,116.399527,0,147,39651.3836689815,2008-07-22,09:12:29
39.986666,116.399816,0,144,39651.3837268518,2008-07-22,09:12:34
39.986644,116.40015,0,141,39651.3837847222,2008-07-22,09:12:39
39.986542,116.400396,0,133,39651.3838425926,2008-07-22,09:12:44
39.986423,116.400607,0,127,39651.383900463,2008-07-22,09:12:49
39.986308,116.400807,0,126,39651.3839583333,2008-07-22,09:12:54
39.986227,116.401014,0,126,39651.3840162037,2008-07-22,09:12:59
39.986189,116.401238,0,127,39651.3840740741,2008-07-22,09:13:04
39.986234,116.401461,0,121,39651.3841319444,2008-07-22,09:13:09
39.986242,116.401529,0,116,39651.3841898148,2008-07-22,09:13:14
39.98628,116.401625,0,115,39651.3842476852,2008-07-22,09:13:19
39.98638,116.401803,0,113,39651.3843055556,2008-07-22,09:13:24
39.986515,116.402019,0,111,39651.3843634259,2008-07-22,09:13:29
39.986638,116.402245,0,110,39651.3844212963,2008-07-22,09:13:34
39.986727,116.402503,0,108,39651.3844791667,2008-07-22,09:13:39
39.986742,116.402775,0,108,39651.384537037,2008-07-22,09:13:44
39.986752,116.403008,0,111,39651.3845949074,2008-07-22,09:13:49
39.986778,116.403291,0,114,39651.3846527778,2008-07-22,09:13:54
39.986808,116.403547,0,122,39651.3847106481,2008-07-22,09:13:59
39.986824,116.403783,0,125,39651.3847685185,2008-07-22,09:14:04
39.986829,116.404029,0,128,39651.3848263889,2008-07-22,09:14:09
39.986839,116.404298,0,123,39651.3848842593,2008-07-22,09:14:14
39.986844,116.404553,0,121,39651.3849421296,2008-07-22,09:14:19
39.986849,116.404813,0,115,39651.385,2008-07-22,09:14:24
39.986853,116.405099,0,113,39651.3850578704,2008-07-22,09:14:29
39.986875,116.40541,0,119,39651.3851157407,2008-07-22,09:14:34
39.98689,116.405688,0,123,39651.3851736111,2008-07-22,09:14:39
39.986897,116.405995,0,120,39651.3852314815,2008-07-22,09:14:44
39.986892,116.406294,0,123,39651.3852893518,2008-07-22,09:14:49
39.986901,116.40652,0,132,39651.3853472222,2008-07-22,09:14:54
39.986874,116.406778,0,159,39651.3854050926,2008-07-22,09:14:59
39.986881,116.407026,0,184,39651.385462963,2008-07-22,09:15:04
39.986914,116.407256,0,192,39651.3855208333,2008-07-22,09:15:09
39.986905,116.407492,0,188,39651.3855787037,2008-07-22,09:15:14
39.986918,116.407717,0,197,39651.3856365741,2008-07-22,09:15:19
39.986944,116.407991,0,195,39651.3856944444,2008-07-22,09:15:24
39.986976,116.408353,0,182,39651.3857523148,2008-07-22,09:15:29
39.986977,116.408624,0,174,39651.3858101852,2008-07-22,09:15:34
39.986964,116.408842,0,178,39651.3858680556,2008-07-22,09:15:39
39.987003,116.409037,0,180,39651.3859259259,2008-07-22,09:15:44
39.987011,116.409318,0,182,39651.3859837963,2008-07-22,09:15:49
39.986996,116.409604,0,160,39651.3860416667,2008-07-22,09:15:54
39.986952,116.409648,0,145,39651.386099537,2008-07-22,09:15:59
39.986951,116.409649,0,144,39651.3861574074,2008-07-22,09:16:04
39.98695,116.409654,0,143,39651.3862152778,2008-07-22,09:16:09
39.986948,116.409657,0,143,39651.3862731481,2008-07-22,09:16:14
39.986948,116.409657,0,143,39651.3863078704,2008-07-22,09:16:17
39.986947,116.409662,0,142,39651.3863310185,2008-07-22,09:16:19
39.986935,116.409634,0,142,39651.3863888889,2008-07-22,09:16:24
39.986907,116.409645,0,141,39651.3864467593,2008-07-22,09:16:29
39.986907,116.409645,0,141,39651.3864814815,2008-07-22,09:16:32
39.986904,116.409653,0,140,39651.3865046296,2008-07-22,09:16:34
39.986901,116.409663,0,140,39651.3865625,2008-07-22,09:16:39
39.9869,116.409665,0,140,39651.3866203704,2008-07-22,09:16:44
39.9869,116.409665,0,140,39651.3866550926,2008-07-22,09:16:47
39.986902,116.409662,0,140,39651.3866782407,2008-07-22,09:16:49
39.986905,116.409653,0,140,39651.3867361111,2008-07-22,09:16:54
39.986905,116.409653,0,140,39651.3867708333,2008-07-22,09:16:57
39.986905,116.409653,0,140,39651.3867939815,2008-07-22,09:16:59
39.986909,116.409643,0,140,39651.3868518519,2008-07-22,09:17:04
39.986906,116.409652,0,140,39651.3869097222,2008-07-22,09:17:09
39.986914,116.409639,0,140,39651.3869675926,2008-07-22,09:17:14
39.986918,116.409631,0,139,39651.387025463,2008-07-22,09:17:19
39.986916,116.409637,0,139,39651.3870833333,2008-07-22,09:17:24
39.986915,116.409638,0,139,39651.3871412037,2008-07-22,09:17:29
39.986913,116.409643,0,138,39651.3871990741,2008-07-22,09:17:34
39.986912,116.409645,0,138,39651.3872569444,2008-07-22,09:17:39
39.986912,116.409643,0,138,39651.3873148148,2008-07-22,09:17:44
39.986913,116.409639,0,138,39651.3873726852,2008-07-22,09:17:49
39.986912,116.409645,0,138,39651.3874305556,2008-07-22,09:17:54
39.986912,116.409645,0,138,39651.3874652778,2008-07-22,09:17:57
39.986911,116.40965,0,138,39651.3874884259,2008-07-22,09:17:59
39.986946,116.4097,0,138,39651.3875462963,2008-07-22,09:18:04
39.986956,116.409734,0,136,39651.3876041667,2008-07-22,09:18:09
39.986952,116.409814,0,134,39651.387662037,2008-07-22,09:18:14
39.986945,116.409915,0,141,39651.3877199074,2008-07-22,09:18:19
39.986948,116.410059,0,156,39651.3877777778,2008-07-22,09:18:24
39.98694,116.410217,0,168,39651.3878356481,2008-07-22,09:18:29
39.986937,116.410349,0,189,39651.3878935185,2008-07-22,09:18:34
39.986914,116.410376,0,200,39651.3879513889,2008-07-22,09:18:39
39.987004,116.41066,0,208,39651.3880092593,2008-07-22,09:18:44
39.987028,116.410815,0,222,39651.3880671296,2008-07-22,09:18:49
39.987059,116.411076,0,226,39651.388125,2008-07-22,09:18:54
39.987063,116.411225,0,225,39651.3881828704,2008-07-22,09:18:59
39.987053,116.411399,0,232,39651.3882407407,2008-07-22,09:19:04
39.987025,116.411519,0,233,39651.3882986111,2008-07-22,09:19:09
39.986994,116.411546,0,232,39651.3883564815,2008-07-22,09:19:14
39.98698,116.411527,0,226,39651.3884143519,2008-07-22,09:19:19
39.986979,116.411544,0,231,39651.3884722222,2008-07-22,09:19:24
39.98697,116.411565,0,232,39651.3885300926,2008-07-22,09:19:29
39.986985,116.411532,0,234,39651.388587963,2008-07-22,09:19:34
39.986989,116.411499,0,231,39651.3886458333,2008-07-22,09:19:39
39.987037,116.411441,0,218,39651.3887037037,2008-07-22,09:19:44
39.987056,116.411388,0,203,39651.3887615741,2008-07-22,09:19:49
39.987045,116.411301,0,178,39651.3888194444,2008-07-22,09:19:54
39.987064,116.411224,0,169,39651.3888773148,2008-07-22,09:19:59
39.987061,116.411153,0,157,39651.3889351852,2008-07-22,09:20:04
39.987021,116.411077,0,141,39651.3889930556,2008-07-22,09:20:09
39.986989,116.411037,0,134,39651.3890509259,2008-07-22,09:20:14
39.986977,116.411008,0,128,39651.3891087963,2008-07-22,09:20:19
39.986941,116.411018,0,118,39651.3891666667,2008-07-22,09:20:24
39.986912,116.410994,0,110,39651.389224537,2008-07-22,09:20:29
39.986933,116.410925,0,102,39651.3892824074,2008-07-22,09:20:34
39.986993,116.41057,0,96,39651.3893402778,2008-07-22,09:20:39
39.986971,116.410512,0,89,39651.3893981481,2008-07-22,09:20:44
39.986997,116.410443,0,89,39651.3894560185,2008-07-22,09:20:49
39.987008,116.410376,0,84,39651.3895138889,2008-07-22,09:20:54
39.98703,116.410309,0,77,39651.3895717593,2008-07-22,09:20:59
39.987013,116.410226,0,78,39651.3896296296,2008-07-22,09:21:04
39.986978,116.410143,0,81,39651.3896875,2008-07-22,09:21:09
39.986966,116.410062,0,81,39651.3897453704,2008-07-22,09:21:14
39.98695,116.409997,0,86,39651.3898032407,2008-07-22,09:21:19
39.986957,116.409921,0,89,39651.3898611111,2008-07-22,09:21:24
39.98696,116.409838,0,94,39651.3899189815,2008-07-22,09:21:29
39.986965,116.409753,0,95,39651.3899768519,2008-07-22,09:21:34
39.986992,116.409672,0,99,39651.3900347222,2008-07-22,09:21:39
39.987011,116.409603,0,104,39651.3900925926,2008-07-22,09:21:44
39.987025,116.409534,0,104,39651.390150463,2008-07-22,09:21:49
39.987031,116.409446,0,107,39651.3902083333,2008-07-22,09:21:54
39.98702,116.409357,0,101,39651.3902662037,2008-07-22,09:21:59
39.987014,116.409271,0,103,39651.3903240741,2008-07-22,09:22:04
39.987,116.409185,0,106,39651.3903819444,2008-07-22,09:22:09
39.987003,116.409121,0,106,39651.3904398148,2008-07-22,09:22:14
39.98699,116.40905,0,104,39651.3904976852,2008-07-22,09:22:19
39.986989,116.409017,0,107,39651.3905555556,2008-07-22,09:22:24
39.98701,116.408994,0,110,39651.3906134259,2008-07-22,09:22:29
39.98701,116.408956,0,111,39651.3906712963,2008-07-22,09:22:34
39.98701,116.408931,0,112,39651.3907291667,2008-07-22,09:22:39
39.986991,116.408917,0,113,39651.390787037,2008-07-22,09:22:44
39.98698,116.408911,0,114,39651.3908449074,2008-07-22,09:22:49
39.98698,116.408911,0,114,39651.3908796296,2008-07-22,09:22:52
39.98698,116.408911,0,114,39651.3909027778,2008-07-22,09:22:54
39.987377,116.408733,0,144,39651.3913078704,2008-07-22,09:23:29
39.987396,116.408673,0,138,39651.3913657407,2008-07-22,09:23:34
39.98738,116.408664,0,122,39651.3914236111,2008-07-22,09:23:39
39.987439,116.408622,0,131,39651.3914814815,2008-07-22,09:23:44
39.987469,116.408593,0,131,39651.3915393518,2008-07-22,09:23:49
39.98753,116.408527,0,140,39651.3915972222,2008-07-22,09:23:54
39.987535,116.408506,0,133,39651.3916550926,2008-07-22,09:23:59
39.987555,116.408467,0,127,39651.391712963,2008-07-22,09:24:04
39.987615,116.408374,0,128,39651.3917708333,2008-07-22,09:24:09
39.987642,116.408237,0,129,39651.3918287037,2008-07-22,09:24:14
39.987642,116.408072,0,127,39651.3918865741,2008-07-22,09:24:19
39.98763,116.40792,0,122,39651.3919444444,2008-07-22,09:24:24
39.987586,116.407717,0,117,39651.3920023148,2008-07-22,09:24:29
39.987582,116.407536,0,111,39651.3920601852,2008-07-22,09:24:34
39.987531,116.407434,0,109,39651.3921180556,2008-07-22,09:24:39
39.987512,116.407432,0,107,39651.3921759259,2008-07-22,09:24:44
39.987509,116.407358,0,107,39651.3922337963,2008-07-22,09:24:49
39.987582,116.407286,0,119,39651.3922916667,2008-07-22,09:24:54
39.987591,116.407175,0,142,39651.392349537,2008-07-22,09:24:59
39.987589,116.407059,0,150,39651.3924074074,2008-07-22,09:25:04
39.987597,116.40691,0,158,39651.3924652778,2008-07-22,09:25:09
39.987629,116.406708,0,161,39651.3925231481,2008-07-22,09:25:14
39.98762,116.406502,0,166,39651.3925810185,2008-07-22,09:25:19
39.987642,116.40628,0,173,39651.3926388889,2008-07-22,09:25:24
39.987707,116.406097,0,184,39651.3926967593,2008-07-22,09:25:29
39.987766,116.405926,0,194,39651.3927546296,2008-07-22,09:25:34
39.987752,116.40579,0,201,39651.3928125,2008-07-22,09:25:39
39.987666,116.40557,0,201,39651.3928703704,2008-07-22,09:25:44
39.987641,116.405317,0,213,39651.3929282407,2008-07-22,09:25:49
39.987573,116.405117,0,218,39651.3929861111,2008-07-22,09:25:54
39.987588,116.404862,0,218,39651.3930439815,2008-07-22,09:25:59
39.987592,116.4047,0,216,39651.3931018518,2008-07-22,09:26:04
39.987583,116.404525,0,208,39651.3931597222,2008-07-22,09:26:09
39.987575,116.404345,0,206,39651.3932175926,2008-07-22,09:26:14
39.987582,116.404162,0,203,39651.393275463,2008-07-22,09:26:19
39.987577,116.403993,0,202,39651.3933333333,2008-07-22,09:26:24
39.987533,116.403843,0,192,39651.3933912037,2008-07-22,09:26:29
39.987499,116.4036,0,185,39651.3934490741,2008-07-22,09:26:34
39.987463,116.403324,0,174,39651.3935069444,2008-07-22,09:26:39
39.987471,116.403032,0,159,39651.3935648148,2008-07-22,09:26:44
39.987459,116.402772,0,150,39651.3936226852,2008-07-22,09:26:49
39.98747,116.402557,0,142,39651.3936805556,2008-07-22,09:26:54
39.987475,116.40235,0,125,39651.3937384259,2008-07-22,09:26:59
39.98754,116.402203,0,115,39651.3937962963,2008-07-22,09:27:04
39.987626,116.402067,0,106,39651.3938541667,2008-07-22,09:27:09
39.987698,116.401931,0,106,39651.393912037,2008-07-22,09:27:14
39.987775,116.401795,0,106,39651.3939699074,2008-07-22,09:27:19
39.987861,116.401633,0,107,39651.3940277778,2008-07-22,09:27:24
39.987915,116.401457,0,109,39651.3940856481,2008-07-22,09:27:29
39.987888,116.401332,0,107,39651.3941435185,2008-07-22,09:27:34
39.987884,116.401017,0,109,39651.3942013889,2008-07-22,09:27:39
39.987772,116.400817,0,106,39651.3942592593,2008-07-22,09:27:44
39.987645,116.400613,0,109,39651.3943171296,2008-07-22,09:27:49
39.987512,116.400433,0,108,39651.394375,2008-07-22,09:27:54
39.987392,116.400239,0,105,39651.3944328704,2008-07-22,09:27:59
39.987369,116.399987,0,101,39651.3944907407,2008-07-22,09:28:04
39.987337,116.399755,0,99,39651.3945486111,2008-07-22,09:28:09
39.987329,116.399522,0,99,39651.3946064815,2008-07-22,09:28:14
39.987345,116.399262,0,97,39651.3946643519,2008-07-22,09:28:19
39.987294,116.39904,0,93,39651.3947222222,2008-07-22,09:28:24
39.987295,116.398839,0,90,39651.3947800926,2008-07-22,09:28:29
39.987307,116.398649,0,93,39651.394837963,2008-07-22,09:28:34
39.9873,116.398483,0,95,39651.3948958333,2008-07-22,09:28:39
39.987298,116.398356,0,95,39651.3949537037,2008-07-22,09:28:44
39.987317,116.398223,0,98,39651.3950115741,2008-07-22,09:28:49
39.987316,116.398066,0,106,39651.3950694444,2008-07-22,09:28:54
39.987303,116.397909,0,110,39651.3951273148,2008-07-22,09:28:59
39.987277,116.39773,0,118,39651.3951851852,2008-07-22,09:29:04
39.98726,116.397538,0,126,39651.3952430556,2008-07-22,09:29:09
39.987277,116.397275,0,128,39651.3953009259,2008-07-22,09:29:14
39.987297,116.397036,0,123,39651.3953587963,2008-07-22,09:29:19
39.987282,116.396809,0,119,39651.3954166667,2008-07-22,09:29:24
39.987257,116.396597,0,118,39651.395474537,2008-07-22,09:29:29
39.987282,116.396362,0,119,39651.3955324074,2008-07-22,09:29:34
39.987314,116.396136,0,118,39651.3955902778,2008-07-22,09:29:39
39.987326,116.395923,0,120,39651.3956481481,2008-07-22,09:29:44
39.987353,116.395716,0,128,39651.3957060185,2008-07-22,09:29:49
39.987398,116.395516,0,136,39651.3957638889,2008-07-22,09:29:54
39.987422,116.395322,0,136,39651.3958217593,2008-07-22,09:29:59
39.987509,116.395245,0,149,39651.3958796296,2008-07-22,09:30:04
39.987557,116.395228,0,159,39651.3959375,2008-07-22,09:30:09
39.987627,116.395141,0,169,39651.3959953704,2008-07-22,09:30:14
39.987588,116.394981,0,177,39651.3960532407,2008-07-22,09:30:19
39.987588,116.394838,0,186,39651.3961111111,2008-07-22,09:30:24
39.987557,116.394632,0,197,39651.3961689815,2008-07-22,09:30:29
39.987515,116.394442,0,201,39651.3962268519,2008-07-22,09:30:34
39.987465,116.394257,0,191,39651.3962847222,2008-07-22,09:30:39
39.987445,116.39407,0,182,39651.3963425926,2008-07-22,09:30:44
39.987275,116.393835,0,144,39651.396400463,2008-07-22,09:30:49
39.987228,116.393634,0,138,39651.3964583333,2008-07-22,09:30:54
39.987205,116.393465,0,137,39651.3965162037,2008-07-22,09:30:59
39.987194,116.393285,0,130,39651.3965740741,2008-07-22,09:31:04
39.98718,116.393109,0,123,39651.3966319444,2008-07-22,09:31:09
39.987167,116.392905,0,122,39651.3966898148,2008-07-22,09:31:14
39.987161,116.392734,0,122,39651.3967476852,2008-07-22,09:31:19
39.987155,116.392576,0,119,39651.3968055556,2008-07-22,09:31:24
39.987154,116.392406,0,122,39651.3968634259,2008-07-22,09:31:29
39.987155,116.392241,0,122,39651.3969212963,2008-07-22,09:31:34
39.987148,116.392084,0,120,39651.3969791667,2008-07-22,09:31:39
39.987148,116.39193,0,113,39651.397037037,2008-07-22,09:31:44
39.987148,116.391782,0,116,39651.3970949074,2008-07-22,09:31:49
39.98714,116.391634,0,112,39651.3971527778,2008-07-22,09:31:54
39.987136,116.39147,0,111,39651.3972106481,2008-07-22,09:31:59
39.987125,116.39129,0,107,39651.3972685185,2008-07-22,09:32:04
39.987126,116.391113,0,113,39651.3973263889,2008-07-22,09:32:09
39.987129,116.390935,0,113,39651.3973842593,2008-07-22,09:32:14
39.987131,116.390763,0,111,39651.3974421296,2008-07-22,09:32:19
39.987136,116.390611,0,117,39651.3975,2008-07-22,09:32:24
39.987138,116.390436,0,119,39651.3975578704,2008-07-22,09:32:29
39.987137,116.390259,0,116,39651.3976157407,2008-07-22,09:32:34
39.987133,116.390069,0,118,39651.3976736111,2008-07-22,09:32:39
39.987141,116.38985,0,113,39651.3977314815,2008-07-22,09:32:44
39.987148,116.389636,0,111,39651.3977893519,2008-07-22,09:32:49
39.98717,116.38942,0,107,39651.3978472222,2008-07-22,09:32:54
39.987195,116.389202,0,108,39651.3979050926,2008-07-22,09:32:59
39.987215,116.388981,0,105,39651.397962963,2008-07-22,09:33:04
39.987226,116.388772,0,105,39651.3980208333,2008-07-22,09:33:09
39.987234,116.388605,0,104,39651.3980787037,2008-07-22,09:33:14
39.987245,116.388472,0,105,39651.3981365741,2008-07-22,09:33:19
39.987167,116.388417,0,111,39651.3981944444,2008-07-22,09:33:24
39.987098,116.388391,0,113,39651.3982523148,2008-07-22,09:33:29
39.987067,116.388319,0,108,39651.3983101852,2008-07-22,09:33:34
39.98705,116.388233,0,109,39651.3983680556,2008-07-22,09:33:39
39.987006,116.388139,0,109,39651.3984259259,2008-07-22,09:33:44
39.986995,116.38803,0,112,39651.3984837963,2008-07-22,09:33:49
39.986963,116.387954,0,114,39651.3985416667,2008-07-22,09:33:54
39.986897,116.387917,0,115,39651.398599537,2008-07-22,09:33:59
39.986838,116.387886,0,115,39651.3986574074,2008-07-22,09:34:04
39.986914,116.387797,0,124,39651.3987152778,2008-07-22,09:34:09
39.986914,116.387797,0,124,39651.39875,2008-07-22,09:34:12
39.986914,116.387791,0,124,39651.3987731481,2008-07-22,09:34:14
39.986891,116.387765,0,124,39651.3988310185,2008-07-22,09:34:19
39.98687,116.387731,0,123,39651.3988888889,2008-07-22,09:34:24
39.986863,116.387685,0,122,39651.3989467593,2008-07-22,09:34:29
39.986889,116.387627,0,121,39651.3990046296,2008-07-22,09:34:34
39.986936,116.38755,0,119,39651.3990625,2008-07-22,09:34:39
39.986946,116.387411,0,116,39651.3991203704,2008-07-22,09:34:44
39.986945,116.387177,0,116,39651.3991782407,2008-07-22,09:34:49
39.986941,116.387082,0,120,39651.3992361111,2008-07-22,09:34:54
39.986946,116.387023,0,123,39651.3992939815,2008-07-22,09:34:59
39.986904,116.386901,0,123,39651.3993518518,2008-07-22,09:35:04
39.986921,116.38678,0,123,39651.3994097222,2008-07-22,09:35:09
39.986914,116.386707,0,124,39651.3994675926,2008-07-22,09:35:14
39.986989,116.386586,0,120,39651.399525463,2008-07-22,09:35:19
39.987009,116.386493,0,120,39651.3995833333,2008-07-22,09:35:24
39.987034,116.386435,0,117,39651.3996412037,2008-07-22,09:35:29
39.987074,116.386376,0,114,39651.3996990741,2008-07-22,09:35:34
39.9871,116.386326,0,120,39651.3997569444,2008-07-22,09:35:39
39.987104,116.386307,0,119,39651.3998148148,2008-07-22,09:35:44
39.987105,116.386265,0,123,39651.3998726852,2008-07-22,09:35:49
39.987093,116.386161,0,128,39651.3999305556,2008-07-22,09:35:54
39.987081,116.38598,0,122,39651.3999884259,2008-07-22,09:35:59
39.987058,116.385778,0,118,39651.4000462963,2008-07-22,09:36:04
39.987031,116.385565,0,121,39651.4001041667,2008-07-22,09:36:09
39.987004,116.385369,0,119,39651.400162037,2008-07-22,09:36:14
39.98698,116.385188,0,121,39651.4002199074,2008-07-22,09:36:19
39.986975,116.384994,0,127,39651.4002777778,2008-07-22,09:36:24
39.98695,116.384796,0,120,39651.4003356481,2008-07-22,09:36:29
39.986941,116.384605,0,118,39651.4003935185,2008-07-22,09:36:34
39.986914,116.38442,0,115,39651.4004513889,2008-07-22,09:36:39
39.986893,116.384227,0,118,39651.4005092593,2008-07-22,09:36:44
39.986879,116.38404,0,118,39651.4005671296,2008-07-22,09:36:49
39.986868,116.383835,0,121,39651.400625,2008-07-22,09:36:54
39.986865,116.383635,0,122,39651.4006828704,2008-07-22,09:36:59
39.986854,116.383423,0,122,39651.4007407407,2008-07-22,09:37:04
39.98684,116.383208,0,127,39651.4007986111,2008-07-22,09:37:09
39.986861,116.383001,0,130,39651.4008564815,2008-07-22,09:37:14
39.986877,116.3828,0,132,39651.4009143518,2008-07-22,09:37:19
39.986899,116.382636,0,131,39651.4009722222,2008-07-22,09:37:24
39.986901,116.382448,0,128,39651.4010300926,2008-07-22,09:37:29
39.9869,116.382287,0,129,39651.401087963,2008-07-22,09:37:34
39.986909,116.382117,0,133,39651.4011458333,2008-07-22,09:37:39
39.986912,116.381952,0,134,39651.4012037037,2008-07-22,09:37:44
39.986839,116.381797,0,134,39651.4012615741,2008-07-22,09:37:49
39.986835,116.381673,0,136,39651.4013194444,2008-07-22,09:37:54
39.986876,116.381589,0,138,39651.4013773148,2008-07-22,09:37:59
39.986943,116.381628,0,147,39651.4014351852,2008-07-22,09:38:04
39.987032,116.381654,0,154,39651.4014930556,2008-07-22,09:38:09
39.987195,116.381664,0,162,39651.4015509259,2008-07-22,09:38:14
39.987323,116.381663,0,168,39651.4016087963,2008-07-22,09:38:19
39.987429,116.381688,0,176,39651.4016666667,2008-07-22,09:38:24
39.987684,116.381603,0,159,39651.401724537,2008-07-22,09:38:29
39.987834,116.381589,0,142,39651.4017824074,2008-07-22,09:38:34
39.988,116.38159,0,141,39651.4018402778,2008-07-22,09:38:39
39.988142,116.381607,0,137,39651.4018981481,2008-07-22,09:38:44
39.988291,116.381578,0,142,39651.4019560185,2008-07-22,09:38:49
39.988433,116.381571,0,146,39651.4020138889,2008-07-22,09:38:54
39.988566,116.381539,0,143,39651.4020717593,2008-07-22,09:38:59
39.9887,116.381538,0,135,39651.4021296296,2008-07-22,09:39:04
39.988885,116.381511,0,133,39651.4021875,2008-07-22,09:39:09
39.989069,116.381501,0,129,39651.4022453704,2008-07-22,09:39:14
39.989246,116.381499,0,129,39651.4023032407,2008-07-22,09:39:19
39.989423,116.381439,0,131,39651.4023611111,2008-07-22,09:39:24
39.989613,116.381413,0,135,39651.4024189815,2008-07-22,09:39:29
39.989813,116.381391,0,134,39651.4024768519,2008-07-22,09:39:34
39.98999,116.381364,0,137,39651.4025347222,2008-07-22,09:39:39
39.990151,116.38137,0,129,39651.4025925926,2008-07-22,09:39:44
39.990265,116.381372,0,132,39651.402650463,2008-07-22,09:39:49
39.990442,116.381374,0,140,39651.4027083333,2008-07-22,09:39:54
39.990612,116.381377,0,142,39651.4027662037,2008-07-22,09:39:59
39.990763,116.381396,0,139,39651.4028240741,2008-07-22,09:40:04
39.990898,116.381372,0,139,39651.4028819444,2008-07-22,09:40:09
39.99106,116.381357,0,140,39651.4029398148,2008-07-22,09:40:14
39.991235,116.381311,0,130,39651.4029976852,2008-07-22,09:40:19
39.99139,116.381336,0,136,39651.4030555556,2008-07-22,09:40:24
39.991527,116.38137,0,152,39651.4031134259,2008-07-22,09:40:29
39.991663,116.381447,0,173,39651.4031712963,2008-07-22,09:40:34
39.991863,116.381407,0,197,39651.4032291667,2008-07-22,09:40:39
39.992083,116.381395,0,193,39651.403287037,2008-07-22,09:40:44
39.992246,116.381388,0,194,39651.4033449074,2008-07-22,09:40:49
39.992454,116.381383,0,183,39651.4034027778,2008-07-22,09:40:54
39.992585,116.381364,0,181,39651.4034606481,2008-07-22,09:40:59
39.992725,116.381303,0,173,39651.4035185185,2008-07-22,09:41:04
39.992892,116.381269,0,166,39651.4035763889,2008-07-22,09:41:09
39.992977,116.381252,0,169,39651.4036342593,2008-07-22,09:41:14
39.993074,116.381238,0,172,39651.4036921296,2008-07-22,09:41:19
39.993189,116.381242,0,180,39651.40375,2008-07-22,09:41:24
39.993331,116.381188,0,184,39651.4038078704,2008-07-22,09:41:29
39.993574,116.381179,0,191,39651.4038657407,2008-07-22,09:41:34
39.993754,116.381167,0,192,39651.4039236111,2008-07-22,09:41:39
39.993966,116.381177,0,197,39651.4039814815,2008-07-22,09:41:44
39.994041,116.381289,0,197,39651.4040393519,2008-07-22,09:41:49
39.994074,116.381385,0,200,39651.4040972222,2008-07-22,09:41:54
39.994116,116.381409,0,203,39651.4041550926,2008-07-22,09:41:59
39.994192,116.381353,0,207,39651.404212963,2008-07-22,09:42:04
39.994283,116.381366,0,202,39651.4042708333,2008-07-22,09:42:09
39.994395,116.381361,0,196,39651.4043287037,2008-07-22,09:42:14
39.994523,116.381325,0,192,39651.4043865741,2008-07-22,09:42:19
39.994695,116.381296,0,192,39651.4044444444,2008-07-22,09:42:24
39.99488,116.381265,0,183,39651.4045023148,2008-07-22,09:42:29
39.995079,116.381238,0,173,39651.4045601852,2008-07-22,09:42:34
39.995237,116.381225,0,162,39651.4046180556,2008-07-22,09:42:39
39.995423,116.381204,0,157,39651.4046759259,2008-07-22,09:42:44
39.995629,116.381189,0,151,39651.4047337963,2008-07-22,09:42:49
39.99579,116.381169,0,149,39651.4047916667,2008-07-22,09:42:54
39.995935,116.381123,0,140,39651.404849537,2008-07-22,09:42:59
39.996071,116.381123,0,134,39651.4049074074,2008-07-22,09:43:04
39.996192,116.38112,0,130,39651.4049652778,2008-07-22,09:43:09
39.996306,116.381087,0,136,39651.4050231481,2008-07-22,09:43:14
39.996337,116.380895,0,140,39651.4050810185,2008-07-22,09:43:19
39.996326,116.380693,0,142,39651.4051388889,2008-07-22,09:43:24
39.996347,116.380496,0,148,39651.4051967593,2008-07-22,09:43:29
39.996389,116.380326,0,152,39651.4052546296,2008-07-22,09:43:34
39.99645,116.380092,0,150,39651.4053125,2008-07-22,09:43:39
39.99651,116.379857,0,156,39651.4053703704,2008-07-22,09:43:44
39.996509,116.379657,0,158,39651.4054282407,2008-07-22,09:43:49
39.996504,116.379423,0,156,39651.4054861111,2008-07-22,09:43:54
39.996525,116.379209,0,157,39651.4055439815,2008-07-22,09:43:59
39.996536,116.379007,0,165,39651.4056018519,2008-07-22,09:44:04
39.996528,116.378784,0,169,39651.4056597222,2008-07-22,09:44:09
39.996512,116.378583,0,167,39651.4057175926,2008-07-22,09:44:14
39.996549,116.378532,0,170,39651.405775463,2008-07-22,09:44:19
39.996652,116.37855,0,172,39651.4058333333,2008-07-22,09:44:24
39.996772,116.378579,0,167,39651.4058912037,2008-07-22,09:44:29
39.996897,116.378608,0,161,39651.4059490741,2008-07-22,09:44:34
39.997053,116.378607,0,154,39651.4060069444,2008-07-22,09:44:39
39.997193,116.378641,0,152,39651.4060648148,2008-07-22,09:44:44
39.997318,116.378665,0,155,39651.4061226852,2008-07-22,09:44:49
39.997438,116.378682,0,169,39651.4061805556,2008-07-22,09:44:54
39.997508,116.378727,0,173,39651.4062384259,2008-07-22,09:44:59
39.997633,116.378789,0,178,39651.4062962963,2008-07-22,09:45:04
39.99778,116.378829,0,176,39651.4063541667,2008-07-22,09:45:09
39.99793,116.37887,0,167,39651.406412037,2008-07-22,09:45:14
39.998017,116.378937,0,167,39651.4064699074,2008-07-22,09:45:19
39.998172,116.378916,0,171,39651.4065277778,2008-07-22,09:45:24
39.998355,116.378864,0,163,39651.4065856481,2008-07-22,09:45:29
39.998516,116.378888,0,155,39651.4066435185,2008-07-22,09:45:34
39.998586,116.378881,0,154,39651.4067013889,2008-07-22,09:45:39
39.998669,116.378853,0,152,39651.4067592593,2008-07-22,09:45:44
39.998837,116.37878,0,149,39651.4068171296,2008-07-22,09:45:49
39.99891,116.378743,0,151,39651.406875,2008-07-22,09:45:54
39.99896,116.378708,0,151,39651.4069328704,2008-07-22,09:45:59
39.998999,116.3787,0,150,39651.4069907407,2008-07-22,09:46:04
39.999003,116.378684,0,153,39651.4070486111,2008-07-22,09:46:09
39.999004,116.378672,0,155,39651.4071064815,2008-07-22,09:46:14
39.999012,116.378672,0,156,39651.4071643518,2008-07-22,09:46:19
39.999012,116.378672,0,158,39651.4072222222,2008-07-22,09:46:24
39.999014,116.378673,0,159,39651.4072800926,2008-07-22,09:46:29
39.99901,116.378672,0,160,39651.407337963,2008-07-22,09:46:34
39.99901,116.378672,0,160,39651.4073726852,2008-07-22,09:46:37
39.999007,116.378671,0,160,39651.4073958333,2008-07-22,09:46:39
39.99899,116.378648,0,158,39651.4074537037,2008-07-22,09:46:44
39.99899,116.378648,0,158,39651.4074884259,2008-07-22,09:46:47
39.998983,116.378643,0,158,39651.4075115741,2008-07-22,09:46:49
39.998943,116.378658,0,158,39651.4075694444,2008-07-22,09:46:54
39.998923,116.378662,0,157,39651.4076273148,2008-07-22,09:46:59
39.99894,116.378698,0,157,39651.4076851852,2008-07-22,09:47:04
39.99894,116.378698,0,157,39651.4077199074,2008-07-22,09:47:07
39.998947,116.378699,0,157,39651.4077430556,2008-07-22,09:47:09
39.998956,116.3787,0,157,39651.4078009259,2008-07-22,09:47:14
39.998956,116.3787,0,157,39651.4078356481,2008-07-22,09:47:17
39.998964,116.378701,0,157,39651.4078587963,2008-07-22,09:47:19
39.998975,116.378703,0,157,39651.4079166667,2008-07-22,09:47:24
39.998986,116.378704,0,157,39651.407974537,2008-07-22,09:47:29
39.998993,116.378706,0,157,39651.4080324074,2008-07-22,09:47:34
39.998993,116.378706,0,157,39651.4080671296,2008-07-22,09:47:37
39.999001,116.378706,0,159,39651.4080902778,2008-07-22,09:47:39
39.999014,116.378697,0,156,39651.4081481481,2008-07-22,09:47:44
39.999023,116.378687,0,156,39651.4082060185,2008-07-22,09:47:49
39.999037,116.378682,0,158,39651.4082638889,2008-07-22,09:47:54
39.999035,116.378673,0,157,39651.4083217593,2008-07-22,09:47:59
39.999061,116.378648,0,155,39651.4083796296,2008-07-22,09:48:04
39.999108,116.378669,0,153,39651.4084375,2008-07-22,09:48:09
39.999171,116.378713,0,153,39651.4084953704,2008-07-22,09:48:14
39.999199,116.37877,0,151,39651.4085532407,2008-07-22,09:48:19
39.99926,116.378842,0,147,39651.4086111111,2008-07-22,09:48:24
39.999311,116.378904,0,150,39651.4086689815,2008-07-22,09:48:29
39.999338,116.378979,0,149,39651.4087268518,2008-07-22,09:48:34
39.999354,116.379074,0,149,39651.4087847222,2008-07-22,09:48:39
39.999388,116.379162,0,153,39651.4088425926,2008-07-22,09:48:44
39.999383,116.379223,0,153,39651.408900463,2008-07-22,09:48:49
39.999383,116.379281,0,146,39651.4089583333,2008-07-22,09:48:54
39.999385,116.379343,0,142,39651.4090162037,2008-07-22,09:48:59
39.999362,116.379386,0,138,39651.4090740741,2008-07-22,09:49:04
39.999362,116.379408,0,132,39651.4091319444,2008-07-22,09:49:09
39.999361,116.379408,0,130,39651.4091898148,2008-07-22,09:49:14
39.999361,116.379408,0,130,39651.409224537,2008-07-22,09:49:17
39.999359,116.379413,0,124,39651.4092476852,2008-07-22,09:49:19
39.999336,116.379408,0,122,39651.4093055556,2008-07-22,09:49:24
39.999331,116.379406,0,120,39651.4093634259,2008-07-22,09:49:29
39.999333,116.379414,0,119,39651.4094212963,2008-07-22,09:49:34
39.999331,116.379414,0,118,39651.4094791667,2008-07-22,09:49:39
39.999328,116.379415,0,118,39651.409537037,2008-07-22,09:49:44
39.999328,116.379415,0,118,39651.4095717593,2008-07-22,09:49:47
39.999328,116.379415,0,118,39651.4095949074,2008-07-22,09:49:49
39.999343,116.379424,0,117,39651.4096527778,2008-07-22,09:49:54
39.999355,116.379412,0,117,39651.4097106481,2008-07-22,09:49:59
39.999363,116.379418,0,113,39651.4097685185,2008-07-22,09:50:04
39.999363,116.379418,0,113,39651.4098032407,2008-07-22,09:50:07
39.999369,116.379419,0,112,39651.4098263889,2008-07-22,09:50:09
39.999378,116.379413,0,112,39651.4098842593,2008-07-22,09:50:14
39.999406,116.379404,0,113,39651.4099421296,2008-07-22,09:50:19
39.999437,116.379392,0,114,39651.41,2008-07-22,09:50:24
39.999444,116.379383,0,114,39651.4100578704,2008-07-22,09:50:29
39.999445,116.379383,0,114,39651.4101157407,2008-07-22,09:50:34
39.999449,116.379383,0,114,39651.4101736111,2008-07-22,09:50:39
39.999455,116.379384,0,115,39651.4102314815,2008-07-22,09:50:44
39.999455,116.379384,0,115,39651.4102662037,2008-07-22,09:50:47
39.999462,116.379385,0,116,39651.4102893519,2008-07-22,09:50:49
39.999404,116.379362,0,119,39651.4103472222,2008-07-22,09:50:54
39.999404,116.379362,0,119,39651.4103819444,2008-07-22,09:50:57
39.999403,116.379363,0,120,39651.4104050926,2008-07-22,09:50:59
39.999426,116.379375,0,123,39651.410462963,2008-07-22,09:51:04
39.999431,116.379376,0,123,39651.4105208333,2008-07-22,09:51:09
39.999431,116.379376,0,123,39651.4105555556,2008-07-22,09:51:12
39.999433,116.379377,0,123,39651.4105787037,2008-07-22,09:51:14
39.999448,116.379375,0,124,39651.4106365741,2008-07-22,09:51:19
39.99946,116.37935,0,125,39651.4106944444,2008-07-22,09:51:24
39.999509,116.37937,0,126,39651.4107523148,2008-07-22,09:51:29
39.9996,116.379366,0,125,39651.4108101852,2008-07-22,09:51:34
39.999659,116.37934,0,126,39651.4108680556,2008-07-22,09:51:39
39.999805,116.379361,0,125,39651.4109259259,2008-07-22,09:51:44
39.999957,116.379393,0,124,39651.4109837963,2008-07-22,09:51:49
40.000005,116.379387,0,124,39651.4110416667,2008-07-22,09:51:54
40.000074,116.379396,0,124,39651.411099537,2008-07-22,09:51:59
40.000122,116.379353,0,124,39651.4111574074,2008-07-22,09:52:04
40.000181,116.379323,0,124,39651.4112152778,2008-07-22,09:52:09
40.000213,116.379339,0,123,39651.4112731481,2008-07-22,09:52:14
40.000216,116.379376,0,123,39651.4113310185,2008-07-22,09:52:19
40.000266,116.379429,0,123,39651.4113888889,2008-07-22,09:52:24
40.000028,116.379328,0,362,39651.4234259259,2008-07-22,10:09:44
39.999999,116.379318,0,363,39651.4234837963,2008-07-22,10:09:49
39.999989,116.379319,0,363,39651.4235416667,2008-07-22,10:09:54
40.000013,116.379335,0,363,39651.423599537,2008-07-22,10:09:59
40.000013,116.379335,0,363,39651.4236342593,2008-07-22,10:10:02
40.000007,116.379339,0,362,39651.4236574074,2008-07-22,10:10:04
40.000028,116.37936,0,362,39651.4237152778,2008-07-22,10:10:09
40.000033,116.379362,0,362,39651.4237731481,2008-07-22,10:10:14
40.00004,116.379364,0,362,39651.4238310185,2008-07-22,10:10:19
40.00004,116.379364,0,362,39651.4238657407,2008-07-22,10:10:22
40.000048,116.379367,0,362,39651.4238888889,2008-07-22,10:10:24
40.00015,116.379392,0,363,39651.4239467593,2008-07-22,10:10:29
40.000178,116.379416,0,363,39651.4240046296,2008-07-22,10:10:34
40.000157,116.37942,0,361,39651.4240625,2008-07-22,10:10:39
40.000139,116.379409,0,361,39651.4241203704,2008-07-22,10:10:44
40.000079,116.379374,0,359,39651.4241782407,2008-07-22,10:10:49
40.000008,116.379327,0,357,39651.4242361111,2008-07-22,10:10:54
39.999998,116.379324,0,358,39651.4242939815,2008-07-22,10:10:59
40.000003,116.379323,0,358,39651.4243518518,2008-07-22,10:11:04
40.00001,116.379322,0,359,39651.4244097222,2008-07-22,10:11:09
40.00001,116.37932,0,360,39651.4244675926,2008-07-22,10:11:14
40.000008,116.379319,0,360,39651.424525463,2008-07-22,10:11:19
40.000013,116.379319,0,361,39651.4245833333,2008-07-22,10:11:24
40.000013,116.379319,0,361,39651.4246180556,2008-07-22,10:11:27
40.00002,116.379319,0,362,39651.4246412037,2008-07-22,10:11:29
40.00003,116.379319,0,365,39651.4246990741,2008-07-22,10:11:34
40.000053,116.379314,0,375,39651.4247569444,2008-07-22,10:11:39
40.000057,116.37931,0,380,39651.4248148148,2008-07-22,10:11:44
40.000054,116.37931,0,382,39651.4248726852,2008-07-22,10:11:49
40.000048,116.37931,0,383,39651.4249305556,2008-07-22,10:11:54
40.000047,116.37931,0,384,39651.4249884259,2008-07-22,10:11:59
40.00005,116.379311,0,384,39651.4250462963,2008-07-22,10:12:04
40.00005,116.379311,0,384,39651.4250810185,2008-07-22,10:12:07
40.000047,116.37931,0,385,39651.4251041667,2008-07-22,10:12:09
40.000046,116.379337,0,384,39651.425162037,2008-07-22,10:12:14
40.000042,116.37936,0,384,39651.4252199074,2008-07-22,10:12:19
40.000042,116.37936,0,384,39651.4252546296,2008-07-22,10:12:22
40.00004,116.379362,0,384,39651.4252777778,2008-07-22,10:12:24
40.000031,116.379362,0,383,39651.4253356481,2008-07-22,10:12:29
40.000025,116.379361,0,383,39651.4253935185,2008-07-22,10:12:34
40.000025,116.379361,0,383,39651.4254282407,2008-07-22,10:12:37
40.000028,116.37936,0,384,39651.4254513889,2008-07-22,10:12:39
40.000038,116.37936,0,385,39651.4255092593,2008-07-22,10:12:44
40.000047,116.379362,0,386,39651.4255671296,2008-07-22,10:12:49
40.000047,116.379362,0,386,39651.4256018519,2008-07-22,10:12:52
40.000044,116.379362,0,387,39651.425625,2008-07-22,10:12:54
40.000033,116.37936,0,388,39651.4256828704,2008-07-22,10:12:59
40.000026,116.379359,0,388,39651.4257407407,2008-07-22,10:13:04
40.000027,116.379359,0,388,39651.4257986111,2008-07-22,10:13:09
40.000033,116.37936,0,388,39651.4258564815,2008-07-22,10:13:14
40.000038,116.37936,0,388,39651.4259143519,2008-07-22,10:13:19
40.000039,116.379359,0,389,39651.4259722222,2008-07-22,10:13:24
40.000038,116.379359,0,390,39651.4260300926,2008-07-22,10:13:29
40.000041,116.37936,0,390,39651.426087963,2008-07-22,10:13:34
40.00004,116.37936,0,391,39651.4261458333,2008-07-22,10:13:39
40.000035,116.37936,0,391,39651.4262037037,2008-07-22,10:13:44
40.000035,116.379361,0,391,39651.4262615741,2008-07-22,10:13:49
40.000029,116.379359,0,391,39651.4263194444,2008-07-22,10:13:54
40.000029,116.379359,0,391,39651.4263541667,2008-07-22,10:13:57
40.000031,116.379358,0,392,39651.4263773148,2008-07-22,10:13:59
40.000095,116.379319,0,397,39651.4264351852,2008-07-22,10:14:04
40.000121,116.37928,0,402,39651.4264930556,2008-07-22,10:14:09
40.000117,116.379279,0,402,39651.4265509259,2008-07-22,10:14:14
40.000117,116.379279,0,402,39651.4265856481,2008-07-22,10:14:17
40.000113,116.379278,0,403,39651.4266087963,2008-07-22,10:14:19
40.000133,116.379261,0,404,39651.4266666667,2008-07-22,10:14:24
40.000164,116.379246,0,407,39651.426724537,2008-07-22,10:14:29
40.000165,116.379246,0,408,39651.4267824074,2008-07-22,10:14:34
40.000169,116.379247,0,408,39651.4268402778,2008-07-22,10:14:39
40.000166,116.379247,0,408,39651.4268981481,2008-07-22,10:14:44
40.000166,116.379248,0,408,39651.4269560185,2008-07-22,10:14:49
40.000166,116.379248,0,408,39651.4269907407,2008-07-22,10:14:52
40.000168,116.379249,0,409,39651.4270138889,2008-07-22,10:14:54
40.000179,116.379256,0,410,39651.4270717593,2008-07-22,10:14:59
40.000177,116.379291,0,413,39651.4271296296,2008-07-22,10:15:04
40.000169,116.379291,0,413,39651.4271875,2008-07-22,10:15:09
40.000162,116.379291,0,413,39651.4272453704,2008-07-22,10:15:14
40.00016,116.379291,0,413,39651.4273032407,2008-07-22,10:15:19
40.000161,116.379291,0,413,39651.4273611111,2008-07-22,10:15:24
40.000162,116.379292,0,413,39651.4274189815,2008-07-22,10:15:29
40.000169,116.379293,0,414,39651.4274768519,2008-07-22,10:15:34
40.000169,116.379293,0,414,39651.4275347222,2008-07-22,10:15:39
40.000173,116.379293,0,415,39651.4275925926,2008-07-22,10:15:44
40.000172,116.379293,0,415,39651.427650463,2008-07-22,10:15:49
40.000166,116.379293,0,416,39651.4277083333,2008-07-22,10:15:54
40.000166,116.379293,0,416,39651.4277430556,2008-07-22,10:15:57
40.000167,116.379293,0,416,39651.4277662037,2008-07-22,10:15:59
40.000179,116.3793,0,418,39651.4278240741,2008-07-22,10:16:04
40.000201,116.379297,0,422,39651.4278819444,2008-07-22,10:16:09
40.000201,116.379297,0,422,39651.4279166667,2008-07-22,10:16:12
40.000205,116.379298,0,423,39651.4279398148,2008-07-22,10:16:14
40.000177,116.379298,0,423,39651.4279976852,2008-07-22,10:16:19
40.000079,116.379283,0,417,39651.4280555556,2008-07-22,10:16:24
39.999999,116.379295,0,408,39651.4281134259,2008-07-22,10:16:29
39.999899,116.379283,0,396,39651.4281712963,2008-07-22,10:16:34
39.999838,116.3793,0,385,39651.4282291667,2008-07-22,10:16:39
39.999808,116.379314,0,381,39651.428287037,2008-07-22,10:16:44
39.999801,116.379313,0,379,39651.4283449074,2008-07-22,10:16:49
39.999798,116.379313,0,379,39651.4284027778,2008-07-22,10:16:54
39.999802,116.379313,0,379,39651.4284606481,2008-07-22,10:16:59
39.99981,116.379314,0,379,39651.4285185185,2008-07-22,10:17:04
39.99981,116.379314,0,379,39651.4285532407,2008-07-22,10:17:07
39.999811,116.379315,0,379,39651.4285763889,2008-07-22,10:17:09
39.999821,116.379316,0,378,39651.4286342593,2008-07-22,10:17:14
39.999855,116.379325,0,375,39651.4286921296,2008-07-22,10:17:19
39.999864,116.379322,0,373,39651.42875,2008-07-22,10:17:24
39.999868,116.379322,0,373,39651.4288078704,2008-07-22,10:17:29
39.999874,116.379323,0,373,39651.4288657407,2008-07-22,10:17:34
39.999874,116.379323,0,373,39651.428900463,2008-07-22,10:17:37
39.999869,116.379323,0,372,39651.4289236111,2008-07-22,10:17:39
39.999721,116.379328,0,362,39651.4289814815,2008-07-22,10:17:44
39.999706,116.379335,0,360,39651.4290393519,2008-07-22,10:17:49
39.999653,116.379343,0,356,39651.4290972222,2008-07-22,10:17:54
39.999554,116.37936,0,345,39651.4291550926,2008-07-22,10:17:59
39.999482,116.37938,0,336,39651.429212963,2008-07-22,10:18:04
39.999493,116.379369,0,332,39651.4292708333,2008-07-22,10:18:09
39.999493,116.379369,0,332,39651.4293287037,2008-07-22,10:18:14
39.999493,116.379369,0,332,39651.4293634259,2008-07-22,10:18:17
39.999498,116.37937,0,332,39651.4293865741,2008-07-22,10:18:19
39.999538,116.379387,0,329,39651.4294444444,2008-07-22,10:18:24
39.999579,116.379403,0,328,39651.4295023148,2008-07-22,10:18:29
39.999662,116.379427,0,323,39651.4295601852,2008-07-22,10:18:34
39.999741,116.379435,0,320,39651.4296180556,2008-07-22,10:18:39
39.999752,116.379435,0,320,39651.4296759259,2008-07-22,10:18:44
39.999761,116.379436,0,320,39651.4297337963,2008-07-22,10:18:49
39.999769,116.379437,0,321,39651.4297916667,2008-07-22,10:18:54
39.999769,116.379437,0,321,39651.4298263889,2008-07-22,10:18:57
39.999774,116.379439,0,322,39651.429849537,2008-07-22,10:18:59
39.999802,116.379444,0,321,39651.4299074074,2008-07-22,10:19:04
39.999831,116.379432,0,319,39651.4299652778,2008-07-22,10:19:09
39.999835,116.379433,0,319,39651.4300231481,2008-07-22,10:19:14
39.999832,116.379432,0,319,39651.4300810185,2008-07-22,10:19:19
39.999826,116.379431,0,319,39651.4301388889,2008-07-22,10:19:24
39.999824,116.379432,0,319,39651.4301967593,2008-07-22,10:19:29
39.999824,116.379432,0,318,39651.4302546296,2008-07-22,10:19:34
39.999825,116.379433,0,318,39651.4303125,2008-07-22,10:19:39
39.999824,116.379433,0,318,39651.4303703704,2008-07-22,10:19:44
39.999825,116.379434,0,318,39651.4304282407,2008-07-22,10:19:49
39.999828,116.379434,0,318,39651.4304861111,2008-07-22,10:19:54
39.999828,116.379434,0,318,39651.4305208333,2008-07-22,10:19:57
39.999836,116.379435,0,318,39651.4305439815,2008-07-22,10:19:59
39.999877,116.379438,0,321,39651.4306018518,2008-07-22,10:20:04
39.999938,116.379466,0,323,39651.4306597222,2008-07-22,10:20:09
39.999945,116.379467,0,322,39651.4307175926,2008-07-22,10:20:14
39.999945,116.379467,0,322,39651.4307523148,2008-07-22,10:20:17
39.999946,116.379467,0,322,39651.430775463,2008-07-22,10:20:19
39.999956,116.379469,0,322,39651.4308333333,2008-07-22,10:20:24
39.999969,116.37947,0,322,39651.4308912037,2008-07-22,10:20:29
39.999978,116.379471,0,323,39651.4309490741,2008-07-22,10:20:34
39.999981,116.379472,0,323,39651.4310069444,2008-07-22,10:20:39
39.999981,116.379472,0,323,39651.4310416667,2008-07-22,10:20:42
39.999985,116.379473,0,323,39651.4310648148,2008-07-22,10:20:44
40.00007,116.379488,0,329,39651.4311226852,2008-07-22,10:20:49
40.00013,116.379482,0,338,39651.4311805556,2008-07-22,10:20:54
40.000128,116.379476,0,339,39651.4312384259,2008-07-22,10:20:59
40.00012,116.379475,0,339,39651.4312962963,2008-07-22,10:21:04
40.000112,116.379474,0,339,39651.4313541667,2008-07-22,10:21:09
40.000109,116.379475,0,339,39651.431412037,2008-07-22,10:21:14
40.000109,116.379475,0,339,39651.4314467593,2008-07-22,10:21:17
40.000113,116.379475,0,340,39651.4314699074,2008-07-22,10:21:19
40.000172,116.379445,0,347,39651.4315277778,2008-07-22,10:21:24
40.000182,116.379445,0,348,39651.4315856481,2008-07-22,10:21:29
40.000177,116.379444,0,348,39651.4316435185,2008-07-22,10:21:34
40.000176,116.379444,0,348,39651.4317013889,2008-07-22,10:21:39
40.000177,116.379443,0,349,39651.4317592593,2008-07-22,10:21:44
40.000184,116.379441,0,349,39651.4318171296,2008-07-22,10:21:49
40.000187,116.37944,0,349,39651.431875,2008-07-22,10:21:54
40.000184,116.379438,0,349,39651.4319328704,2008-07-22,10:21:59
40.00018,116.379437,0,349,39651.4319907407,2008-07-22,10:22:04
40.00018,116.379437,0,349,39651.432025463,2008-07-22,10:22:07
40.000172,116.379435,0,349,39651.4320486111,2008-07-22,10:22:09
40.00016,116.379434,0,349,39651.4321064815,2008-07-22,10:22:14
40.000154,116.379407,0,353,39651.4321643518,2008-07-22,10:22:19
40.000167,116.379388,0,354,39651.4322222222,2008-07-22,10:22:24
40.00017,116.379388,0,354,39651.4322800926,2008-07-22,10:22:29
40.000163,116.379387,0,354,39651.432337963,2008-07-22,10:22:34
40.000157,116.379385,0,354,39651.4323958333,2008-07-22,10:22:39
40.000162,116.379386,0,354,39651.4324537037,2008-07-22,10:22:44
40.000168,116.379385,0,355,39651.4325115741,2008-07-22,10:22:49
40.000167,116.379384,0,355,39651.4325694444,2008-07-22,10:22:54
40.000169,116.379383,0,355,39651.4326273148,2008-07-22,10:22:59
40.00017,116.379382,0,355,39651.4326851852,2008-07-22,10:23:04
40.000171,116.379381,0,356,39651.4327430556,2008-07-22,10:23:09
40.000171,116.379381,0,356,39651.4328009259,2008-07-22,10:23:14
40.000172,116.379381,0,356,39651.4328587963,2008-07-22,10:23:19
40.000172,116.379379,0,356,39651.4329166667,2008-07-22,10:23:24
40.000174,116.37938,0,356,39651.432974537,2008-07-22,10:23:29
40.000169,116.379379,0,356,39651.4330324074,2008-07-22,10:23:34
40.000172,116.379378,0,356,39651.4330902778,2008-07-22,10:23:39
40.000166,116.379377,0,356,39651.4331481481,2008-07-22,10:23:44
40.000165,116.379377,0,356,39651.4332060185,2008-07-22,10:23:49
40.000164,116.379376,0,356,39651.4332638889,2008-07-22,10:23:54
40.000168,116.379377,0,356,39651.4333217593,2008-07-22,10:23:59
40.000165,116.379377,0,356,39651.4333796296,2008-07-22,10:24:04
40.000161,116.379377,0,356,39651.4334375,2008-07-22,10:24:09
40.000161,116.379377,0,356,39651.4334722222,2008-07-22,10:24:12
40.000155,116.379376,0,356,39651.4334953704,2008-07-22,10:24:14
40.000145,116.379375,0,356,39651.4335532407,2008-07-22,10:24:19
40.000139,116.379376,0,356,39651.4336111111,2008-07-22,10:24:24
40.000132,116.379376,0,356,39651.4336689815,2008-07-22,10:24:29
40.000129,116.379376,0,356,39651.4337268519,2008-07-22,10:24:34
40.00013,116.379378,0,356,39651.4337847222,2008-07-22,10:24:39
40.00013,116.379378,0,356,39651.4338194444,2008-07-22,10:24:42
40.000123,116.379378,0,356,39651.4338425926,2008-07-22,10:24:44
40.000114,116.379378,0,356,39651.433900463,2008-07-22,10:24:49
40.000086,116.379391,0,356,39651.4339583333,2008-07-22,10:24:54
40.000079,116.379373,0,356,39651.4340162037,2008-07-22,10:24:59
40.000079,116.379373,0,356,39651.4340509259,2008-07-22,10:25:02
40.000084,116.379373,0,356,39651.4340740741,2008-07-22,10:25:04
40.000112,116.379375,0,358,39651.4341319444,2008-07-22,10:25:09
40.000111,116.379374,0,359,39651.4341898148,2008-07-22,10:25:14
40.000115,116.379374,0,359,39651.4342476852,2008-07-22,10:25:19
40.000123,116.379373,0,360,39651.4343055556,2008-07-22,10:25:24
40.000131,116.379374,0,361,39651.4343634259,2008-07-22,10:25:29
40.000134,116.379374,0,362,39651.4344212963,2008-07-22,10:25:34
40.000135,116.379374,0,363,39651.4344791667,2008-07-22,10:25:39
40.000139,116.379374,0,364,39651.434537037,2008-07-22,10:25:44
40.000146,116.379374,0,365,39651.4345949074,2008-07-22,10:25:49
40.000153,116.379376,0,366,39651.4346527778,2008-07-22,10:25:54
40.000156,116.379375,0,367,39651.4347106481,2008-07-22,10:25:59
40.000152,116.379376,0,368,39651.4347685185,2008-07-22,10:26:04
40.000152,116.379376,0,368,39651.4348032407,2008-07-22,10:26:07
40.000155,116.379376,0,368,39651.4348263889,2008-07-22,10:26:09
40.000185,116.379383,0,374,39651.4348842593,2008-07-22,10:26:14
40.000164,116.37938,0,376,39651.4349421296,2008-07-22,10:26:19
40.000166,116.379379,0,377,39651.435,2008-07-22,10:26:24
40.000173,116.379379,0,379,39651.4350578704,2008-07-22,10:26:29
40.00018,116.37938,0,381,39651.4351157407,2008-07-22,10:26:34
40.000182,116.379379,0,384,39651.4351736111,2008-07-22,10:26:39
40.000174,116.379377,0,385,39651.4352314815,2008-07-22,10:26:44
40.000167,116.379377,0,385,39651.4352893519,2008-07-22,10:26:49
40.000169,116.379377,0,386,39651.4353472222,2008-07-22,10:26:54
39.999921,116.379336,0,384,39651.4487731481,2008-07-22,10:46:14
39.999846,116.379342,0,386,39651.4488310185,2008-07-22,10:46:19
39.999831,116.379355,0,387,39651.4488888889,2008-07-22,10:46:24
39.999826,116.379348,0,387,39651.4489467593,2008-07-22,10:46:29
39.999826,116.379348,0,387,39651.4489814815,2008-07-22,10:46:32
39.99982,116.379347,0,387,39651.4490046296,2008-07-22,10:46:34
39.999926,116.37941,0,384,39651.4490625,2008-07-22,10:46:39
39.999942,116.379388,0,385,39651.4491203704,2008-07-22,10:46:44
39.999949,116.37939,0,384,39651.4491782407,2008-07-22,10:46:49
39.999955,116.379389,0,384,39651.4492361111,2008-07-22,10:46:54
39.999955,116.37939,0,383,39651.4492939815,2008-07-22,10:46:59
39.999955,116.37939,0,383,39651.4493287037,2008-07-22,10:47:02
39.999963,116.379391,0,383,39651.4493518519,2008-07-22,10:47:04
39.999975,116.379388,0,382,39651.4494097222,2008-07-22,10:47:09
39.999986,116.379388,0,382,39651.4494675926,2008-07-22,10:47:14
40.000033,116.379377,0,378,39651.449525463,2008-07-22,10:47:19
40.000049,116.379357,0,372,39651.4495833333,2008-07-22,10:47:24
40.000049,116.379357,0,372,39651.4496180556,2008-07-22,10:47:27
40.000057,116.379356,0,370,39651.4496412037,2008-07-22,10:47:29
40.000083,116.379356,0,368,39651.4496990741,2008-07-22,10:47:34
40.000168,116.379307,0,351,39651.4497569444,2008-07-22,10:47:39
40.000274,116.379244,0,330,39651.4498148148,2008-07-22,10:47:44
40.000341,116.379209,0,314,39651.4498726852,2008-07-22,10:47:49
40.000348,116.379203,0,305,39651.4499305556,2008-07-22,10:47:54
40.000348,116.379203,0,305,39651.4499652778,2008-07-22,10:47:57
40.000353,116.379203,0,298,39651.4499884259,2008-07-22,10:47:59
40.000348,116.379193,0,292,39651.4500462963,2008-07-22,10:48:04
40.000308,116.37923,0,292,39651.4501041667,2008-07-22,10:48:09
40.00031,116.37923,0,291,39651.450162037,2008-07-22,10:48:14
40.00031,116.37923,0,291,39651.4501967593,2008-07-22,10:48:17
40.000316,116.379231,0,290,39651.4502199074,2008-07-22,10:48:19
40.000319,116.379183,0,296,39651.4502777778,2008-07-22,10:48:24
40.000297,116.379188,0,299,39651.4503356481,2008-07-22,10:48:29
40.000314,116.379149,0,301,39651.4503935185,2008-07-22,10:48:34
40.000383,116.379062,0,295,39651.4504513889,2008-07-22,10:48:39
40.000352,116.379051,0,297,39651.4505092593,2008-07-22,10:48:44
40.000349,116.37905,0,297,39651.4505671296,2008-07-22,10:48:49
40.000356,116.37905,0,296,39651.450625,2008-07-22,10:48:54
40.000358,116.379051,0,296,39651.4506828704,2008-07-22,10:48:59
40.000357,116.379051,0,296,39651.4507407407,2008-07-22,10:49:04
40.000357,116.379052,0,295,39651.4507986111,2008-07-22,10:49:09
40.000352,116.379052,0,295,39651.4508564815,2008-07-22,10:49:14
40.000352,116.379052,0,295,39651.4508912037,2008-07-22,10:49:17
40.000344,116.379051,0,296,39651.4509143519,2008-07-22,10:49:19
40.000349,116.379063,0,299,39651.4509722222,2008-07-22,10:49:24
40.000345,116.379063,0,299,39651.4510300926,2008-07-22,10:49:29
40.000344,116.379063,0,299,39651.451087963,2008-07-22,10:49:34
40.000344,116.379063,0,299,39651.4511226852,2008-07-22,10:49:37
40.000344,116.379062,0,299,39651.4511458333,2008-07-22,10:49:39
40.000383,116.379013,0,291,39651.4512037037,2008-07-22,10:49:44
40.000425,116.379005,0,287,39651.4512615741,2008-07-22,10:49:49
40.000453,116.379027,0,285,39651.4513194444,2008-07-22,10:49:54
40.000463,116.379023,0,283,39651.4513773148,2008-07-22,10:49:59
40.000454,116.379023,0,284,39651.4514351852,2008-07-22,10:50:04
40.000441,116.379027,0,288,39651.4514930556,2008-07-22,10:50:09
40.000298,116.379109,0,294,39651.4515509259,2008-07-22,10:50:14
40.000291,116.37916,0,302,39651.4516087963,2008-07-22,10:50:19
40.000309,116.379153,0,305,39651.4516666667,2008-07-22,10:50:24
40.000309,116.379153,0,305,39651.4517013889,2008-07-22,10:50:27
40.000307,116.379155,0,306,39651.451724537,2008-07-22,10:50:29
40.000293,116.379173,0,307,39651.4517824074,2008-07-22,10:50:34
40.000272,116.379212,0,310,39651.4518402778,2008-07-22,10:50:39
40.000267,116.379188,0,306,39651.4518981481,2008-07-22,10:50:44
40.000267,116.379188,0,306,39651.4519328704,2008-07-22,10:50:47
40.000267,116.379188,0,306,39651.4519560185,2008-07-22,10:50:49
40.000221,116.379239,0,308,39651.4520138889,2008-07-22,10:50:54
40.000188,116.379239,0,311,39651.4520717593,2008-07-22,10:50:59
40.000186,116.37924,0,312,39651.4521296296,2008-07-22,10:51:04
40.000186,116.37924,0,312,39651.4521643519,2008-07-22,10:51:07
40.000178,116.379241,0,312,39651.4521875,2008-07-22,10:51:09
40.000217,116.379223,0,312,39651.4522453704,2008-07-22,10:51:14
40.000247,116.379185,0,312,39651.4523032407,2008-07-22,10:51:19
40.000263,116.379175,0,313,39651.4523611111,2008-07-22,10:51:24
40.000279,116.379174,0,317,39651.4524189815,2008-07-22,10:51:29
40.000287,116.379185,0,318,39651.4524768519,2008-07-22,10:51:34
40.000287,116.379185,0,318,39651.4525115741,2008-07-22,10:51:37
40.000285,116.379185,0,319,39651.4525347222,2008-07-22,10:51:39
40.000294,116.379183,0,320,39651.4525925926,2008-07-22,10:51:44
40.000288,116.37917,0,323,39651.452650463,2008-07-22,10:51:49
40.000288,116.37917,0,323,39651.4526851852,2008-07-22,10:51:52
40.000281,116.37917,0,324,39651.4527083333,2008-07-22,10:51:54
40.000256,116.379173,0,328,39651.4527662037,2008-07-22,10:51:59
40.000303,116.379126,0,327,39651.4528240741,2008-07-22,10:52:04
40.000303,116.379126,0,327,39651.4528587963,2008-07-22,10:52:07
40.000298,116.379125,0,328,39651.4528819444,2008-07-22,10:52:09
40.00034,116.379097,0,326,39651.4529398148,2008-07-22,10:52:14
40.000334,116.379112,0,325,39651.4529976852,2008-07-22,10:52:19
40.000301,116.379132,0,326,39651.4530555556,2008-07-22,10:52:24
40.000301,116.379132,0,326,39651.4530902778,2008-07-22,10:52:27
40.000293,116.379131,0,326,39651.4531134259,2008-07-22,10:52:29
40.000197,116.379171,0,329,39651.4531712963,2008-07-22,10:52:34
40.000119,116.37925,0,334,39651.4532291667,2008-07-22,10:52:39
40.000104,116.379307,0,339,39651.453287037,2008-07-22,10:52:44
40.000115,116.37932,0,340,39651.4533449074,2008-07-22,10:52:49
40.000115,116.37932,0,340,39651.4533796296,2008-07-22,10:52:52
40.000118,116.379321,0,340,39651.4534027778,2008-07-22,10:52:54
40.000109,116.379323,0,341,39651.4534606481,2008-07-22,10:52:59
40.000103,116.379325,0,341,39651.4535185185,2008-07-22,10:53:04
40.000103,116.379325,0,341,39651.4535532407,2008-07-22,10:53:07
40.000099,116.379326,0,342,39651.4535763889,2008-07-22,10:53:09
40.000108,116.379327,0,342,39651.4536342593,2008-07-22,10:53:14
40.000077,116.379344,0,344,39651.4536921296,2008-07-22,10:53:19
40.000052,116.379351,0,346,39651.45375,2008-07-22,10:53:24
40.000043,116.379346,0,352,39651.4538078704,2008-07-22,10:53:29
39.999952,116.379403,0,363,39651.4538657407,2008-07-22,10:53:34
39.999964,116.379419,0,363,39651.4539236111,2008-07-22,10:53:39
39.999974,116.37942,0,361,39651.4539814815,2008-07-22,10:53:44
39.999974,116.37942,0,361,39651.4540162037,2008-07-22,10:53:47
39.999981,116.379419,0,361,39651.4540393518,2008-07-22,10:53:49
39.999982,116.379453,0,353,39651.4540972222,2008-07-22,10:53:54
39.999989,116.379483,0,350,39651.4541550926,2008-07-22,10:53:59
39.999988,116.379508,0,355,39651.454212963,2008-07-22,10:54:04
39.999988,116.379508,0,355,39651.4542476852,2008-07-22,10:54:07
39.999992,116.379505,0,353,39651.4542708333,2008-07-22,10:54:09
40.000001,116.379505,0,352,39651.4543287037,2008-07-22,10:54:14
40.000001,116.379505,0,352,39651.4543634259,2008-07-22,10:54:17
40.000004,116.379502,0,350,39651.4543865741,2008-07-22,10:54:19
40.000042,116.379476,0,342,39651.4544444444,2008-07-22,10:54:24
40.00014,116.379401,0,330,39651.4545023148,2008-07-22,10:54:29
40.00014,116.379401,0,330,39651.454537037,2008-07-22,10:54:32
40.000141,116.379401,0,329,39651.4545601852,2008-07-22,10:54:34
40.000258,116.379335,0,322,39651.4546180556,2008-07-22,10:54:39
40.000316,116.379246,0,322,39651.4546759259,2008-07-22,10:54:44
40.000291,116.37923,0,318,39651.4547337963,2008-07-22,10:54:49
40.000291,116.37923,0,318,39651.4547685185,2008-07-22,10:54:52
40.000297,116.379229,0,317,39651.4547916667,2008-07-22,10:54:54
40.000261,116.379249,0,318,39651.454849537,2008-07-22,10:54:59
40.000184,116.379332,0,323,39651.4549074074,2008-07-22,10:55:04
40.000183,116.379332,0,323,39651.4549652778,2008-07-22,10:55:09
40.000175,116.379336,0,323,39651.4550231481,2008-07-22,10:55:14
40.000175,116.379336,0,323,39651.4550578704,2008-07-22,10:55:17
40.000174,116.379338,0,323,39651.4550810185,2008-07-22,10:55:19
40.000127,116.379351,0,325,39651.4551388889,2008-07-22,10:55:24
40.000073,116.379392,0,327,39651.4551967593,2008-07-22,10:55:29
40.000073,116.379392,0,327,39651.4552314815,2008-07-22,10:55:32
40.000068,116.379394,0,326,39651.4552546296,2008-07-22,10:55:34
40.000058,116.379394,0,326,39651.4553125,2008-07-22,10:55:39
40.000054,116.379394,0,326,39651.4553703704,2008-07-22,10:55:44
40.000047,116.379394,0,326,39651.4554282407,2008-07-22,10:55:49
40.000048,116.379395,0,326,39651.4554861111,2008-07-22,10:55:54
40.000046,116.379394,0,327,39651.4555439815,2008-07-22,10:55:59
40.000052,116.379396,0,327,39651.4556018518,2008-07-22,10:56:04
40.000052,116.379396,0,327,39651.4556365741,2008-07-22,10:56:07
40.000057,116.379396,0,328,39651.4556597222,2008-07-22,10:56:09
40.000034,116.379402,0,329,39651.4557175926,2008-07-22,10:56:14
40.000003,116.379415,0,328,39651.455775463,2008-07-22,10:56:19
40.000029,116.379417,0,326,39651.4558333333,2008-07-22,10:56:24
40.000027,116.379417,0,326,39651.4558912037,2008-07-22,10:56:29
40.000027,116.379417,0,326,39651.4559259259,2008-07-22,10:56:32
40.00003,116.379416,0,326,39651.4559490741,2008-07-22,10:56:34
40.000098,116.379355,0,323,39651.4560069444,2008-07-22,10:56:39
40.000112,116.379316,0,324,39651.4560648148,2008-07-22,10:56:44
40.0002,116.379337,0,331,39651.4561226852,2008-07-22,10:56:49
40.000206,116.379394,0,335,39651.4561805556,2008-07-22,10:56:54
40.000207,116.379403,0,337,39651.4562384259,2008-07-22,10:56:59
40.000209,116.379404,0,337,39651.4562962963,2008-07-22,10:57:04
40.000209,116.379404,0,337,39651.4563310185,2008-07-22,10:57:07
40.000206,116.379404,0,337,39651.4563541667,2008-07-22,10:57:09
40.000215,116.379397,0,339,39651.456412037,2008-07-22,10:57:14
40.000209,116.379423,0,342,39651.4564699074,2008-07-22,10:57:19
40.000146,116.379426,0,345,39651.4565277778,2008-07-22,10:57:24
40.000088,116.379436,0,348,39651.4565856481,2008-07-22,10:57:29
40.000022,116.379453,0,349,39651.4566435185,2008-07-22,10:57:34
39.99993,116.379441,0,352,39651.4567013889,2008-07-22,10:57:39
39.999905,116.379435,0,353,39651.4567592593,2008-07-22,10:57:44
39.999899,116.379434,0,352,39651.4568171296,2008-07-22,10:57:49
39.999898,116.379433,0,352,39651.456875,2008-07-22,10:57:54
39.999898,116.379433,0,352,39651.4569097222,2008-07-22,10:57:57
39.999901,116.379434,0,352,39651.4569328704,2008-07-22,10:57:59
39.999892,116.379409,0,351,39651.4569907407,2008-07-22,10:58:04
39.999859,116.37943,0,351,39651.4570486111,2008-07-22,10:58:09
39.999859,116.37943,0,351,39651.4570833333,2008-07-22,10:58:12
39.999862,116.379437,0,351,39651.4571064815,2008-07-22,10:58:14
39.999905,116.379395,0,350,39651.4571643519,2008-07-22,10:58:19
39.999928,116.379386,0,350,39651.4572222222,2008-07-22,10:58:24
40.000058,116.379362,0,352,39651.4572800926,2008-07-22,10:58:29
40.000115,116.379333,0,355,39651.457337963,2008-07-22,10:58:34
40.000124,116.379331,0,357,39651.4573958333,2008-07-22,10:58:39
40.000124,116.379331,0,357,39651.4574305556,2008-07-22,10:58:42
40.000132,116.379328,0,358,39651.4574537037,2008-07-22,10:58:44
40.000172,116.379325,0,360,39651.4575115741,2008-07-22,10:58:49
40.000172,116.379325,0,360,39651.4575462963,2008-07-22,10:58:52
40.000168,116.379325,0,362,39651.4575694444,2008-07-22,10:58:54
40.000156,116.379322,0,363,39651.4576273148,2008-07-22,10:58:59
40.00014,116.379316,0,362,39651.4576851852,2008-07-22,10:59:04
40.000148,116.379312,0,362,39651.4577430556,2008-07-22,10:59:09
40.000149,116.379312,0,362,39651.4578009259,2008-07-22,10:59:14
40.000153,116.379312,0,361,39651.4578587963,2008-07-22,10:59:19
40.000161,116.379313,0,361,39651.4579166667,2008-07-22,10:59:24
40.000164,116.379313,0,360,39651.457974537,2008-07-22,10:59:29
40.000165,116.379313,0,359,39651.4580324074,2008-07-22,10:59:34
40.000165,116.379313,0,359,39651.4580671296,2008-07-22,10:59:37
40.000168,116.379314,0,358,39651.4580902778,2008-07-22,10:59:39
40.000179,116.379317,0,358,39651.4581481481,2008-07-22,10:59:44
40.000179,116.379317,0,358,39651.4581828704,2008-07-22,10:59:47
40.000185,116.379318,0,357,39651.4582060185,2008-07-22,10:59:49
40.000168,116.379335,0,358,39651.4582638889,2008-07-22,10:59:54
40.000136,116.37937,0,361,39651.4583217593,2008-07-22,10:59:59
40.000071,116.379386,0,363,39651.4583796296,2008-07-22,11:00:04
40.000019,116.379381,0,364,39651.4584375,2008-07-22,11:00:09
40.000004,116.379374,0,363,39651.4584953704,2008-07-22,11:00:14
40.000004,116.379374,0,363,39651.4585300926,2008-07-22,11:00:17
39.999999,116.379373,0,362,39651.4585532407,2008-07-22,11:00:19
39.999972,116.379389,0,361,39651.4586111111,2008-07-22,11:00:24
39.999989,116.379397,0,358,39651.4586689815,2008-07-22,11:00:29
40,116.379397,0,358,39651.4587268519,2008-07-22,11:00:34
40.000032,116.379393,0,356,39651.4587847222,2008-07-22,11:00:39
40.000039,116.379393,0,357,39651.4588425926,2008-07-22,11:00:44
40.000045,116.379392,0,358,39651.458900463,2008-07-22,11:00:49
40.000051,116.379391,0,359,39651.4589583333,2008-07-22,11:00:54
40.000051,116.379389,0,360,39651.4590162037,2008-07-22,11:00:59
40.000056,116.379388,0,360,39651.4590740741,2008-07-22,11:01:04
40.000056,116.379388,0,360,39651.4591087963,2008-07-22,11:01:07
40.000056,116.379387,0,360,39651.4591319444,2008-07-22,11:01:09
40.000043,116.379391,0,359,39651.4591898148,2008-07-22,11:01:14
40.000055,116.379385,0,354,39651.4592476852,2008-07-22,11:01:19
40.000024,116.379395,0,359,39651.4593055556,2008-07-22,11:01:24
40.000023,116.379396,0,359,39651.4593634259,2008-07-22,11:01:29
40.000015,116.379396,0,358,39651.4594212963,2008-07-22,11:01:34
40.000012,116.379396,0,358,39651.4594791667,2008-07-22,11:01:39
40.000011,116.379396,0,358,39651.459537037,2008-07-22,11:01:44
40.00001,116.379395,0,358,39651.4595949074,2008-07-22,11:01:49
40.00001,116.379395,0,358,39651.4596296296,2008-07-22,11:01:52
40.000013,116.379395,0,358,39651.4596527778,2008-07-22,11:01:54
40.000032,116.379383,0,353,39651.4597106481,2008-07-22,11:01:59
40.000215,116.379323,0,341,39651.4597685185,2008-07-22,11:02:04
40.000262,116.379325,0,328,39651.4598263889,2008-07-22,11:02:09
40.000293,116.379335,0,318,39651.4598842593,2008-07-22,11:02:14
40.000302,116.379323,0,317,39651.4599421296,2008-07-22,11:02:19
40.000312,116.379331,0,313,39651.46,2008-07-22,11:02:24
40.000282,116.379327,0,310,39651.4600578704,2008-07-22,11:02:29
40.000271,116.379326,0,310,39651.4601157407,2008-07-22,11:02:34
40.000244,116.379348,0,306,39651.4601736111,2008-07-22,11:02:39
40.000222,116.379328,0,297,39651.4602314815,2008-07-22,11:02:44
40.000219,116.379328,0,296,39651.4602893519,2008-07-22,11:02:49
40.000219,116.379328,0,296,39651.4603240741,2008-07-22,11:02:52
40.000215,116.379328,0,296,39651.4603472222,2008-07-22,11:02:54
40.000205,116.379357,0,289,39651.4604050926,2008-07-22,11:02:59
40.000197,116.379358,0,289,39651.460462963,2008-07-22,11:03:04
40.000197,116.379358,0,289,39651.4604976852,2008-07-22,11:03:07
40.000189,116.379358,0,289,39651.4605208333,2008-07-22,11:03:09
40.000179,116.379357,0,289,39651.4605787037,2008-07-22,11:03:14
40.000162,116.37938,0,291,39651.4606365741,2008-07-22,11:03:19
40.000162,116.37938,0,291,39651.4606712963,2008-07-22,11:03:22
40.000167,116.379386,0,291,39651.4606944444,2008-07-22,11:03:24
40.000133,116.379391,0,292,39651.4607523148,2008-07-22,11:03:29
40.000085,116.379397,0,293,39651.4608101852,2008-07-22,11:03:34
40.000123,116.379362,0,293,39651.4608680556,2008-07-22,11:03:39
40.000123,116.379362,0,293,39651.4609027778,2008-07-22,11:03:42
40.000127,116.379362,0,293,39651.4609259259,2008-07-22,11:03:44
40.000137,116.379364,0,293,39651.4609837963,2008-07-22,11:03:49
40.000147,116.379367,0,295,39651.4610416667,2008-07-22,11:03:54
40.000186,116.379366,0,296,39651.461099537,2008-07-22,11:03:59
40.000179,116.379365,0,296,39651.4611574074,2008-07-22,11:04:04
40.000173,116.379364,0,297,39651.4612152778,2008-07-22,11:04:09
40.000172,116.379364,0,297,39651.4612731481,2008-07-22,11:04:14
40.000166,116.379364,0,297,39651.4613310185,2008-07-22,11:04:19
40.000163,116.379363,0,297,39651.4613888889,2008-07-22,11:04:24
40.000163,116.379363,0,297,39651.4614236111,2008-07-22,11:04:27
40.000167,116.379362,0,298,39651.4614467593,2008-07-22,11:04:29
40.000184,116.379376,0,298,39651.4615046296,2008-07-22,11:04:34
40.000158,116.379407,0,297,39651.4615625,2008-07-22,11:04:39
40.000402,116.379308,0,256,39651.4663078704,2008-07-22,11:11:29
40.000523,116.37915,0,248,39651.4663657407,2008-07-22,11:11:34
40.000535,116.379086,0,247,39651.4664236111,2008-07-22,11:11:39
40.000509,116.379121,0,243,39651.4664814815,2008-07-22,11:11:44
40.000484,116.379178,0,238,39651.4665393519,2008-07-22,11:11:49
40.000477,116.379215,0,236,39651.4665972222,2008-07-22,11:11:54
40.000482,116.379216,0,235,39651.4666550926,2008-07-22,11:11:59
40.000479,116.379218,0,235,39651.466712963,2008-07-22,11:12:04
40.000486,116.379219,0,235,39651.4667708333,2008-07-22,11:12:09
40.000486,116.379219,0,235,39651.4668055556,2008-07-22,11:12:12
40.000486,116.379221,0,235,39651.4668287037,2008-07-22,11:12:14
40.000468,116.379237,0,235,39651.4668865741,2008-07-22,11:12:19
40.00043,116.379287,0,237,39651.4669444444,2008-07-22,11:12:24
40.000448,116.379299,0,239,39651.4670023148,2008-07-22,11:12:29
40.000435,116.379299,0,240,39651.4670601852,2008-07-22,11:12:34
40.000426,116.379295,0,244,39651.4671180556,2008-07-22,11:12:39
40.000426,116.379295,0,244,39651.4671527778,2008-07-22,11:12:42
40.000424,116.379298,0,246,39651.4671759259,2008-07-22,11:12:44
40.00037,116.379333,0,249,39651.4672337963,2008-07-22,11:12:49
40.00037,116.379333,0,249,39651.4672685185,2008-07-22,11:12:52
40.000369,116.379332,0,247,39651.4672916667,2008-07-22,11:12:54
40.000359,116.37933,0,247,39651.467349537,2008-07-22,11:12:59
40.000274,116.379329,0,247,39651.4674074074,2008-07-22,11:13:04
40.000196,116.379343,0,246,39651.4674652778,2008-07-22,11:13:09
40.000186,116.379363,0,245,39651.4675231481,2008-07-22,11:13:14
40.000186,116.379363,0,245,39651.4675578704,2008-07-22,11:13:17
40.000187,116.379363,0,245,39651.4675810185,2008-07-22,11:13:19
40.000178,116.379363,0,245,39651.4676388889,2008-07-22,11:13:24
40.000196,116.379343,0,247,39651.4676967593,2008-07-22,11:13:29
40.000261,116.379359,0,248,39651.4677546296,2008-07-22,11:13:34
40.000339,116.379341,0,250,39651.4678125,2008-07-22,11:13:39
40.000339,116.379341,0,250,39651.4678472222,2008-07-22,11:13:42
40.000337,116.379339,0,251,39651.4678703704,2008-07-22,11:13:44
40.000339,116.379314,0,252,39651.4679282407,2008-07-22,11:13:49
40.00035,116.379304,0,255,39651.4679861111,2008-07-22,11:13:54
40.00035,116.379304,0,255,39651.4680208333,2008-07-22,11:13:57
40.000346,116.379303,0,255,39651.4680439815,2008-07-22,11:13:59
40.000326,116.379324,0,256,39651.4681018519,2008-07-22,11:14:04
40.000294,116.379384,0,257,39651.4681597222,2008-07-22,11:14:09
40.000273,116.379394,0,260,39651.4682175926,2008-07-22,11:14:14
40.000294,116.379412,0,260,39651.468275463,2008-07-22,11:14:19
40.000294,116.379412,0,260,39651.4683101852,2008-07-22,11:14:22
40.000287,116.37941,0,260,39651.4683333333,2008-07-22,11:14:24
40.000259,116.379417,0,263,39651.4683912037,2008-07-22,11:14:29
40.000249,116.379434,0,263,39651.4684490741,2008-07-22,11:14:34
40.000233,116.379447,0,265,39651.4685069444,2008-07-22,11:14:39
40.000229,116.379456,0,265,39651.4685648148,2008-07-22,11:14:44
40.000225,116.379456,0,265,39651.4686226852,2008-07-22,11:14:49
40.000225,116.379456,0,265,39651.4686574074,2008-07-22,11:14:52
40.000225,116.379457,0,265,39651.4686805556,2008-07-22,11:14:54
40.000309,116.379453,0,267,39651.4687384259,2008-07-22,11:14:59
40.000405,116.379424,0,270,39651.4687962963,2008-07-22,11:15:04
40.000427,116.37943,0,274,39651.4688541667,2008-07-22,11:15:09
40.000423,116.379429,0,277,39651.468912037,2008-07-22,11:15:14
40.000423,116.379429,0,277,39651.4689467593,2008-07-22,11:15:17
40.000418,116.379429,0,278,39651.4689699074,2008-07-22,11:15:19
40.000445,116.37942,0,278,39651.4690277778,2008-07-22,11:15:24
40.000446,116.379431,0,279,39651.4690856481,2008-07-22,11:15:29
40.00043,116.379424,0,282,39651.4691435185,2008-07-22,11:15:34
40.000423,116.379422,0,282,39651.4692013889,2008-07-22,11:15:39
40.000423,116.379422,0,282,39651.4692361111,2008-07-22,11:15:42
40.000417,116.379421,0,282,39651.4692592593,2008-07-22,11:15:44
40.000395,116.379424,0,279,39651.4693171296,2008-07-22,11:15:49
40.000435,116.379409,0,272,39651.469375,2008-07-22,11:15:54
40.000435,116.379409,0,272,39651.4694097222,2008-07-22,11:15:57
40.000443,116.37941,0,272,39651.4694328704,2008-07-22,11:15:59
40.000434,116.379407,0,271,39651.4694907407,2008-07-22,11:16:04
40.00043,116.379384,0,271,39651.4695486111,2008-07-22,11:16:09
40.000431,116.379389,0,271,39651.4696064815,2008-07-22,11:16:14
40.000431,116.379389,0,271,39651.4696412037,2008-07-22,11:16:17
40.000437,116.37939,0,271,39651.4696643518,2008-07-22,11:16:19
40.000441,116.379411,0,273,39651.4697222222,2008-07-22,11:16:24
40.000394,116.379403,0,278,39651.4697800926,2008-07-22,11:16:29
40.000385,116.379402,0,278,39651.469837963,2008-07-22,11:16:34
40.000338,116.379416,0,279,39651.4698958333,2008-07-22,11:16:39
40.000254,116.379434,0,279,39651.4699537037,2008-07-22,11:16:44
40.000193,116.379442,0,277,39651.4700115741,2008-07-22,11:16:49
40.000166,116.379426,0,278,39651.4700694444,2008-07-22,11:16:54
40.000166,116.379426,0,278,39651.4701041667,2008-07-22,11:16:57
40.000166,116.379433,0,278,39651.4701273148,2008-07-22,11:16:59
40.000072,116.379444,0,278,39651.4701851852,2008-07-22,11:17:04
40.000146,116.379457,0,282,39651.4702430556,2008-07-22,11:17:09
40.000181,116.379427,0,282,39651.4703009259,2008-07-22,11:17:14
40.000181,116.379427,0,282,39651.4703356481,2008-07-22,11:17:17
40.000182,116.379427,0,282,39651.4703587963,2008-07-22,11:17:19
40.000163,116.379427,0,284,39651.4704166667,2008-07-22,11:17:24
40.000166,116.379407,0,284,39651.470474537,2008-07-22,11:17:29
40.000166,116.379407,0,284,39651.4705092593,2008-07-22,11:17:32
40.000167,116.379401,0,284,39651.4705324074,2008-07-22,11:17:34
40.000176,116.379402,0,285,39651.4705902778,2008-07-22,11:17:39
40.000176,116.379402,0,285,39651.470625,2008-07-22,11:17:42
40.000171,116.3794,0,285,39651.4706481481,2008-07-22,11:17:44
40.000152,116.379418,0,287,39651.4707060185,2008-07-22,11:17:49
40.000179,116.379415,0,288,39651.4707638889,2008-07-22,11:17:54
40.000194,116.379425,0,288,39651.4708217593,2008-07-22,11:17:59
40.000247,116.379419,0,289,39651.4708796296,2008-07-22,11:18:04
40.000492,116.3793,0,219,39651.4745833333,2008-07-22,11:23:24
40.00055,116.379271,0,220,39651.4746412037,2008-07-22,11:23:29
40.000564,116.379261,0,224,39651.4746990741,2008-07-22,11:23:34
40.00059,116.379243,0,227,39651.4747569444,2008-07-22,11:23:39
40.000595,116.379191,0,230,39651.4748148148,2008-07-22,11:23:44
40.000612,116.379116,0,232,39651.4748726852,2008-07-22,11:23:49
40.000658,116.379032,0,234,39651.4749305556,2008-07-22,11:23:54
40.00068,116.378975,0,236,39651.4749884259,2008-07-22,11:23:59
40.000653,116.379068,0,236,39651.4750462963,2008-07-22,11:24:04
40.000641,116.379105,0,236,39651.4751041667,2008-07-22,11:24:09
40.000641,116.379105,0,236,39651.4751388889,2008-07-22,11:24:12
40.000642,116.379103,0,237,39651.475162037,2008-07-22,11:24:14
40.000585,116.379123,0,237,39651.4752199074,2008-07-22,11:24:19
40.000508,116.379155,0,234,39651.4752777778,2008-07-22,11:24:24
40.000485,116.379067,0,231,39651.4753356481,2008-07-22,11:24:29
40.000538,116.37902,0,229,39651.4753935185,2008-07-22,11:24:34
40.000485,116.379104,0,229,39651.4754513889,2008-07-22,11:24:39
40.00049,116.379106,0,229,39651.4755092593,2008-07-22,11:24:44
40.00049,116.379106,0,229,39651.4755439815,2008-07-22,11:24:47
40.000488,116.379107,0,228,39651.4755671296,2008-07-22,11:24:49
40.000462,116.379123,0,227,39651.475625,2008-07-22,11:24:54
40.000462,116.379123,0,227,39651.4756597222,2008-07-22,11:24:57
40.000455,116.379128,0,224,39651.4756828704,2008-07-22,11:24:59
40.000459,116.379111,0,223,39651.4757407407,2008-07-22,11:25:04
40.000452,116.37911,0,223,39651.4757986111,2008-07-22,11:25:09
40.000452,116.37911,0,223,39651.4758333333,2008-07-22,11:25:12
40.000448,116.379109,0,223,39651.4758564815,2008-07-22,11:25:14
40.000438,116.37911,0,223,39651.4759143519,2008-07-22,11:25:19
40.000438,116.37911,0,223,39651.4759490741,2008-07-22,11:25:22
40.000431,116.379111,0,223,39651.4759722222,2008-07-22,11:25:24
40.000392,116.379208,0,223,39651.4760300926,2008-07-22,11:25:29
40.000384,116.379248,0,223,39651.476087963,2008-07-22,11:25:34
40.000376,116.379248,0,223,39651.4761458333,2008-07-22,11:25:39
40.000374,116.37925,0,223,39651.4762037037,2008-07-22,11:25:44
40.000372,116.379251,0,224,39651.4762615741,2008-07-22,11:25:49
40.000372,116.379252,0,224,39651.4763194444,2008-07-22,11:25:54
40.000377,116.379253,0,224,39651.4763773148,2008-07-22,11:25:59
40.000377,116.379253,0,224,39651.476412037,2008-07-22,11:26:02
40.000373,116.379255,0,224,39651.4764351852,2008-07-22,11:26:04
40.000373,116.379298,0,223,39651.4764930556,2008-07-22,11:26:09
40.000356,116.379297,0,223,39651.4765509259,2008-07-22,11:26:14
40.000349,116.379311,0,222,39651.4766087963,2008-07-22,11:26:19
40.000349,116.379311,0,222,39651.4766435185,2008-07-22,11:26:22
40.000351,116.379312,0,222,39651.4766666667,2008-07-22,11:26:24
40.000373,116.379308,0,220,39651.476724537,2008-07-22,11:26:29
40.000372,116.379347,0,218,39651.4767824074,2008-07-22,11:26:34
40.000364,116.379354,0,219,39651.4768402778,2008-07-22,11:26:39
40.000364,116.379354,0,219,39651.476875,2008-07-22,11:26:42
40.000357,116.379355,0,219,39651.4768981481,2008-07-22,11:26:44
40.00032,116.379342,0,221,39651.4769560185,2008-07-22,11:26:49
40.000264,116.379363,0,222,39651.4770138889,2008-07-22,11:26:54
40.000255,116.379336,0,223,39651.4770717593,2008-07-22,11:26:59
40.000285,116.37929,0,224,39651.4771296296,2008-07-22,11:27:04
40.000336,116.379228,0,225,39651.4771875,2008-07-22,11:27:09
40.000389,116.379155,0,225,39651.4772453704,2008-07-22,11:27:14
40.000473,116.379076,0,223,39651.4773032407,2008-07-22,11:27:19
40.000353,116.379191,0,222,39651.4773611111,2008-07-22,11:27:24
40.000336,116.379275,0,219,39651.4774189815,2008-07-22,11:27:29
40.000336,116.379275,0,219,39651.4774537037,2008-07-22,11:27:32
40.000341,116.379276,0,218,39651.4774768518,2008-07-22,11:27:34
40.000332,116.379277,0,218,39651.4775347222,2008-07-22,11:27:39
40.000327,116.379277,0,218,39651.4775925926,2008-07-22,11:27:44
40.000321,116.379276,0,218,39651.477650463,2008-07-22,11:27:49
40.000321,116.379276,0,218,39651.4776851852,2008-07-22,11:27:52
40.000321,116.379274,0,218,39651.4777083333,2008-07-22,11:27:54
40.000301,116.379258,0,218,39651.4777662037,2008-07-22,11:27:59
40.000246,116.379182,0,218,39651.4778240741,2008-07-22,11:28:04
40.000159,116.379141,0,218,39651.4778819444,2008-07-22,11:28:09
40.000148,116.379056,0,216,39651.4779398148,2008-07-22,11:28:14
40.000101,116.37912,0,209,39651.4779976852,2008-07-22,11:28:19
40.000087,116.37914,0,208,39651.4780555556,2008-07-22,11:28:24
40.000077,116.37914,0,207,39651.4781134259,2008-07-22,11:28:29
40.000077,116.37914,0,207,39651.4781481481,2008-07-22,11:28:32
40.000076,116.379139,0,207,39651.4781712963,2008-07-22,11:28:34
40.000243,116.379067,0,201,39651.4782291667,2008-07-22,11:28:39
40.000284,116.379076,0,196,39651.478287037,2008-07-22,11:28:44
40.000309,116.37911,0,193,39651.4783449074,2008-07-22,11:28:49
40.000301,116.379157,0,190,39651.4784027778,2008-07-22,11:28:54
40.000301,116.379157,0,190,39651.4784375,2008-07-22,11:28:57
40.000304,116.379158,0,190,39651.4784606481,2008-07-22,11:28:59
40.000328,116.3792,0,190,39651.4785185185,2008-07-22,11:29:04
40.00033,116.379211,0,192,39651.4785763889,2008-07-22,11:29:09
40.000325,116.379212,0,193,39651.4786342593,2008-07-22,11:29:14
40.000325,116.379212,0,193,39651.4786689815,2008-07-22,11:29:17
40.000319,116.379212,0,193,39651.4786921296,2008-07-22,11:29:19
40.000301,116.379233,0,194,39651.47875,2008-07-22,11:29:24
40.000262,116.379276,0,195,39651.4788078704,2008-07-22,11:29:29
40.000243,116.379287,0,195,39651.4788657407,2008-07-22,11:29:34
40.000243,116.379287,0,195,39651.478900463,2008-07-22,11:29:37
40.000247,116.379287,0,194,39651.4789236111,2008-07-22,11:29:39
40.000287,116.379294,0,194,39651.4789814815,2008-07-22,11:29:44
40.000297,116.379288,0,195,39651.4790393518,2008-07-22,11:29:49
40.000293,116.379289,0,195,39651.4790972222,2008-07-22,11:29:54
40.000293,116.379289,0,195,39651.4791319444,2008-07-22,11:29:57
40.000286,116.379287,0,194,39651.4791550926,2008-07-22,11:29:59
40.000242,116.379293,0,195,39651.479212963,2008-07-22,11:30:04
40.000242,116.379293,0,195,39651.4792476852,2008-07-22,11:30:07
40.000235,116.379292,0,195,39651.4792708333,2008-07-22,11:30:09
40.000242,116.379268,0,196,39651.4793287037,2008-07-22,11:30:14
40.000236,116.379273,0,197,39651.4793865741,2008-07-22,11:30:19
40.000233,116.379271,0,197,39651.4794444444,2008-07-22,11:30:24
40.000233,116.379271,0,197,39651.4794791667,2008-07-22,11:30:27
40.000225,116.379269,0,197,39651.4795023148,2008-07-22,11:30:29
40.000218,116.379247,0,195,39651.4795601852,2008-07-22,11:30:34
40.00024,116.379225,0,195,39651.4796180556,2008-07-22,11:30:39
40.000246,116.379183,0,194,39651.4796759259,2008-07-22,11:30:44
40.00023,116.379162,0,193,39651.4797337963,2008-07-22,11:30:49
40.00023,116.379162,0,193,39651.4797685185,2008-07-22,11:30:52
40.000235,116.379162,0,193,39651.4797916667,2008-07-22,11:30:54
40.000286,116.37916,0,194,39651.479849537,2008-07-22,11:30:59
40.000333,116.379168,0,194,39651.4799074074,2008-07-22,11:31:04
40.000391,116.379184,0,194,39651.4799652778,2008-07-22,11:31:09
40.000416,116.37917,0,194,39651.4800231481,2008-07-22,11:31:14
40.000438,116.379148,0,195,39651.4800810185,2008-07-22,11:31:19
40.000522,116.379049,0,194,39651.4801388889,2008-07-22,11:31:24
40.000582,116.378968,0,193,39651.4801967593,2008-07-22,11:31:29
40.000626,116.378983,0,188,39651.4802546296,2008-07-22,11:31:34
40.000638,116.37888,0,191,39651.4803125,2008-07-22,11:31:39
40.00063,116.378852,0,191,39651.4803703704,2008-07-22,11:31:44
40.000615,116.378895,0,190,39651.4804282407,2008-07-22,11:31:49
40.000572,116.378955,0,189,39651.4804861111,2008-07-22,11:31:54
40.000592,116.378966,0,186,39651.4805439815,2008-07-22,11:31:59
40.000592,116.378966,0,186,39651.4805787037,2008-07-22,11:32:02
40.0006,116.378968,0,187,39651.4806018519,2008-07-22,11:32:04
40.000586,116.37897,0,187,39651.4806597222,2008-07-22,11:32:09
40.000558,116.378953,0,188,39651.4807175926,2008-07-22,11:32:14
40.000539,116.378962,0,187,39651.480775463,2008-07-22,11:32:19
40.000487,116.378948,0,187,39651.4808333333,2008-07-22,11:32:24
40.000444,116.378932,0,187,39651.4808912037,2008-07-22,11:32:29
40.000459,116.378928,0,182,39651.4809490741,2008-07-22,11:32:34
40.000399,116.378992,0,182,39651.4810069444,2008-07-22,11:32:39
40.000337,116.379095,0,184,39651.4810648148,2008-07-22,11:32:44
40.000253,116.379157,0,183,39651.4811226852,2008-07-22,11:32:49
40.000261,116.379166,0,181,39651.4811805556,2008-07-22,11:32:54
40.000261,116.379166,0,181,39651.4812152778,2008-07-22,11:32:57
40.000258,116.379163,0,179,39651.4812384259,2008-07-22,11:32:59
40.000272,116.37917,0,179,39651.4812962963,2008-07-22,11:33:04
40.000272,116.37917,0,179,39651.4813310185,2008-07-22,11:33:07
40.000271,116.37917,0,179,39651.4813541667,2008-07-22,11:33:09
40.000326,116.37915,0,179,39651.481412037,2008-07-22,11:33:14
40.000442,116.37911,0,179,39651.4814699074,2008-07-22,11:33:19
40.000498,116.379061,0,181,39651.4815277778,2008-07-22,11:33:24
40.000548,116.378976,0,186,39651.4815856481,2008-07-22,11:33:29
40.00058,116.378911,0,190,39651.4816435185,2008-07-22,11:33:34
40.000587,116.378946,0,192,39651.4817013889,2008-07-22,11:33:39
40.00055,116.378994,0,194,39651.4817592593,2008-07-22,11:33:44
40.000499,116.379116,0,193,39651.4818171296,2008-07-22,11:33:49
40.000548,116.379136,0,194,39651.481875,2008-07-22,11:33:54
40.000497,116.379184,0,199,39651.4819328704,2008-07-22,11:33:59
40.000502,116.379188,0,198,39651.4819907407,2008-07-22,11:34:04
40.000502,116.379188,0,198,39651.482025463,2008-07-22,11:34:07
40.000506,116.379188,0,200,39651.4820486111,2008-07-22,11:34:09
40.00044,116.379166,0,197,39651.4821064815,2008-07-22,11:34:14
40.000427,116.379145,0,196,39651.4821643519,2008-07-22,11:34:19
40.000377,116.379159,0,194,39651.4822222222,2008-07-22,11:34:24
40.00027,116.378881,0,113,39651.4856944444,2008-07-22,11:39:24
40.000204,116.378854,0,108,39651.4857523148,2008-07-22,11:39:29
40.000237,116.378749,0,102,39651.4858101852,2008-07-22,11:39:34
40.000362,116.378599,0,101,39651.4858680556,2008-07-22,11:39:39
40.000456,116.378472,0,104,39651.4859259259,2008-07-22,11:39:44
40.000586,116.378392,0,98,39651.4859837963,2008-07-22,11:39:49
40.000586,116.378458,0,104,39651.4860416667,2008-07-22,11:39:54
40.000587,116.378486,0,107,39651.486099537,2008-07-22,11:39:59
40.000522,116.378552,0,114,39651.4861574074,2008-07-22,11:40:04
40.000509,116.378586,0,116,39651.4862152778,2008-07-22,11:40:09
40.000577,116.378555,0,113,39651.4862731481,2008-07-22,11:40:14
40.000591,116.378591,0,112,39651.4863310185,2008-07-22,11:40:19
40.000582,116.378692,0,107,39651.4863888889,2008-07-22,11:40:24
40.000617,116.378693,0,104,39651.4864467593,2008-07-22,11:40:29
40.000652,116.378659,0,100,39651.4865046296,2008-07-22,11:40:34
40.000686,116.378667,0,96,39651.4865625,2008-07-22,11:40:39
40.000632,116.37876,0,97,39651.4866203704,2008-07-22,11:40:44
40.000586,116.378815,0,98,39651.4866782407,2008-07-22,11:40:49
40.00059,116.378827,0,101,39651.4867361111,2008-07-22,11:40:54
40.000611,116.378845,0,105,39651.4867939815,2008-07-22,11:40:59
40.000644,116.378818,0,107,39651.4868518518,2008-07-22,11:41:04
40.000656,116.378791,0,107,39651.4869097222,2008-07-22,11:41:09
40.000641,116.3788,0,107,39651.4869675926,2008-07-22,11:41:14
40.000608,116.378817,0,107,39651.487025463,2008-07-22,11:41:19
40.000564,116.378837,0,104,39651.4870833333,2008-07-22,11:41:24
40.000552,116.378843,0,103,39651.4871412037,2008-07-22,11:41:29
40.000552,116.378843,0,103,39651.4871759259,2008-07-22,11:41:32
40.000556,116.378847,0,105,39651.4871990741,2008-07-22,11:41:34
40.000491,116.378892,0,104,39651.4872569444,2008-07-22,11:41:39
40.000489,116.378925,0,104,39651.4873148148,2008-07-22,11:41:44
40.000489,116.378925,0,104,39651.487349537,2008-07-22,11:41:47
40.000492,116.378923,0,106,39651.4873726852,2008-07-22,11:41:49
40.000478,116.378917,0,109,39651.4874305556,2008-07-22,11:41:54
40.000423,116.378992,0,109,39651.4874884259,2008-07-22,11:41:59
40.000411,116.379012,0,107,39651.4875462963,2008-07-22,11:42:04
40.000382,116.379028,0,106,39651.4876041667,2008-07-22,11:42:09
40.000324,116.379112,0,102,39651.487662037,2008-07-22,11:42:14
40.000287,116.379165,0,99,39651.4877199074,2008-07-22,11:42:19
40.000281,116.379139,0,94,39651.4877777778,2008-07-22,11:42:24
40.000427,116.379066,0,101,39651.4878356481,2008-07-22,11:42:29
40.000475,116.379097,0,107,39651.4878935185,2008-07-22,11:42:34
40.000491,116.379089,0,102,39651.4879513889,2008-07-22,11:42:39
40.000482,116.37908,0,98,39651.4880092593,2008-07-22,11:42:44
40.000482,116.37908,0,98,39651.4880439815,2008-07-22,11:42:47
40.000488,116.379077,0,88,39651.4880671296,2008-07-22,11:42:49
40.000512,116.379068,0,86,39651.488125,2008-07-22,11:42:54
40.000528,116.37904,0,80,39651.4881828704,2008-07-22,11:42:59
40.000556,116.37899,0,72,39651.4882407407,2008-07-22,11:43:04
40.000517,116.378983,0,63,39651.4882986111,2008-07-22,11:43:09
40.000512,116.378982,0,62,39651.4883564815,2008-07-22,11:43:14
40.000512,116.378982,0,62,39651.4883912037,2008-07-22,11:43:17
40.000512,116.378982,0,61,39651.4884143519,2008-07-22,11:43:19
40.000528,116.379009,0,59,39651.4884722222,2008-07-22,11:43:24
40.000508,116.379012,0,59,39651.4885300926,2008-07-22,11:43:29
40.000537,116.37899,0,60,39651.488587963,2008-07-22,11:43:34
40.000536,116.379006,0,63,39651.4886458333,2008-07-22,11:43:39
40.000494,116.379061,0,71,39651.4887037037,2008-07-22,11:43:44
40.000472,116.379089,0,76,39651.4887615741,2008-07-22,11:43:49
40.000472,116.379112,0,81,39651.4888194444,2008-07-22,11:43:54
40.000407,116.379145,0,76,39651.4888773148,2008-07-22,11:43:59
40.000415,116.379126,0,73,39651.4889351852,2008-07-22,11:44:04
40.000425,116.379126,0,73,39651.4889930556,2008-07-22,11:44:09
40.000425,116.379126,0,73,39651.4890277778,2008-07-22,11:44:12
40.000422,116.379126,0,73,39651.4890509259,2008-07-22,11:44:14
40.0004,116.37912,0,74,39651.4891087963,2008-07-22,11:44:19
40.0004,116.37912,0,74,39651.4891435185,2008-07-22,11:44:22
40.000396,116.379123,0,72,39651.4891666667,2008-07-22,11:44:24
40.000391,116.379135,0,66,39651.489224537,2008-07-22,11:44:29
40.000391,116.379135,0,66,39651.4892592593,2008-07-22,11:44:32
40.000144,116.379008,0,131,39651.4924074074,2008-07-22,11:49:04
40.000134,116.379007,0,131,39651.4924652778,2008-07-22,11:49:09
40.000097,116.378992,0,132,39651.4925231481,2008-07-22,11:49:14
40.000033,116.378982,0,137,39651.4925810185,2008-07-22,11:49:19
39.999948,116.379023,0,141,39651.4926388889,2008-07-22,11:49:24
39.999865,116.379092,0,144,39651.4926967593,2008-07-22,11:49:29
39.999809,116.379155,0,147,39651.4927546296,2008-07-22,11:49:34
39.999774,116.379211,0,147,39651.4928125,2008-07-22,11:49:39
39.999749,116.379231,0,149,39651.4928703704,2008-07-22,11:49:44
39.999722,116.379266,0,155,39651.4929282407,2008-07-22,11:49:49
39.999707,116.379266,0,156,39651.4929861111,2008-07-22,11:49:54
39.999703,116.37928,0,159,39651.4930439815,2008-07-22,11:49:59
39.999703,116.37928,0,159,39651.4930787037,2008-07-22,11:50:02
39.999708,116.379281,0,158,39651.4931018518,2008-07-22,11:50:04
39.99983,116.379342,0,162,39651.4931597222,2008-07-22,11:50:09
39.999929,116.37932,0,163,39651.4932175926,2008-07-22,11:50:14
40.000035,116.37927,0,166,39651.493275463,2008-07-22,11:50:19
40.000051,116.379265,0,170,39651.4933333333,2008-07-22,11:50:24
40.000056,116.379264,0,172,39651.4933912037,2008-07-22,11:50:29
40.000056,116.379264,0,172,39651.4934259259,2008-07-22,11:50:32
40.00005,116.379262,0,173,39651.4934490741,2008-07-22,11:50:34
40.00002,116.379284,0,177,39651.4935069444,2008-07-22,11:50:39
40.000003,116.379319,0,183,39651.4935648148,2008-07-22,11:50:44
40.000009,116.379327,0,185,39651.4936226852,2008-07-22,11:50:49
40.000015,116.379328,0,185,39651.4936805556,2008-07-22,11:50:54
40.000019,116.379328,0,186,39651.4937384259,2008-07-22,11:50:59
40.000017,116.379329,0,187,39651.4937962963,2008-07-22,11:51:04
40.00002,116.379328,0,188,39651.4938541667,2008-07-22,11:51:09
40.00002,116.379328,0,188,39651.4938888889,2008-07-22,11:51:12
40.000015,116.379326,0,188,39651.493912037,2008-07-22,11:51:14
40.000004,116.37933,0,187,39651.4939699074,2008-07-22,11:51:19
40,116.37933,0,187,39651.4940277778,2008-07-22,11:51:24
39.999995,116.379328,0,187,39651.4940856481,2008-07-22,11:51:29
39.999995,116.379328,0,187,39651.4941435185,2008-07-22,11:51:34
39.999995,116.379328,0,187,39651.4941782407,2008-07-22,11:51:37
39.999992,116.379328,0,187,39651.4942013889,2008-07-22,11:51:39
39.999966,116.3793,0,183,39651.4942592593,2008-07-22,11:51:44
39.999931,116.379272,0,178,39651.4943171296,2008-07-22,11:51:49
39.999916,116.379239,0,172,39651.494375,2008-07-22,11:51:54
39.999943,116.379238,0,173,39651.4944328704,2008-07-22,11:51:59
39.999951,116.379238,0,172,39651.4944907407,2008-07-22,11:52:04
39.999955,116.37924,0,172,39651.4945486111,2008-07-22,11:52:09
39.999955,116.37924,0,172,39651.4945833333,2008-07-22,11:52:12
39.999959,116.379241,0,172,39651.4946064815,2008-07-22,11:52:14
39.999983,116.379254,0,173,39651.4946643518,2008-07-22,11:52:19
39.999961,116.379294,0,173,39651.4947222222,2008-07-22,11:52:24
39.999955,116.379294,0,174,39651.4947800926,2008-07-22,11:52:29
39.999961,116.379296,0,175,39651.494837963,2008-07-22,11:52:34
39.999967,116.379297,0,176,39651.4948958333,2008-07-22,11:52:39
39.999967,116.379297,0,176,39651.4949305556,2008-07-22,11:52:42
39.999972,116.379299,0,177,39651.4949537037,2008-07-22,11:52:44
40.000002,116.379302,0,180,39651.4950115741,2008-07-22,11:52:49
40.000108,116.379301,0,190,39651.4950694444,2008-07-22,11:52:54
40.000205,116.379288,0,201,39651.4951273148,2008-07-22,11:52:59
40.000203,116.379246,0,207,39651.4951851852,2008-07-22,11:53:04
40.000208,116.379245,0,212,39651.4952430556,2008-07-22,11:53:09
40.000212,116.379244,0,216,39651.4953009259,2008-07-22,11:53:14
40.000212,116.379244,0,216,39651.4953356481,2008-07-22,11:53:17
40.000205,116.379242,0,217,39651.4953587963,2008-07-22,11:53:19
40.000194,116.37924,0,217,39651.4954166667,2008-07-22,11:53:24
40.000155,116.379198,0,207,39651.495474537,2008-07-22,11:53:29
40.000087,116.37919,0,200,39651.4955324074,2008-07-22,11:53:34
40.000039,116.379173,0,195,39651.4955902778,2008-07-22,11:53:39
40.000126,116.379135,0,191,39651.4956481481,2008-07-22,11:53:44
40.000184,116.379102,0,189,39651.4957060185,2008-07-22,11:53:49
40.000201,116.379069,0,186,39651.4957638889,2008-07-22,11:53:54
40.000197,116.379069,0,186,39651.4958217593,2008-07-22,11:53:59
40.00019,116.379062,0,184,39651.4958796296,2008-07-22,11:54:04
40.000183,116.379061,0,184,39651.4959375,2008-07-22,11:54:09
40.000183,116.379061,0,184,39651.4959722222,2008-07-22,11:54:12
40.000191,116.37906,0,183,39651.4959953704,2008-07-22,11:54:14
40.000244,116.379025,0,181,39651.4960532407,2008-07-22,11:54:19
40.000248,116.379024,0,180,39651.4961111111,2008-07-22,11:54:24
40.000248,116.379024,0,180,39651.4961458333,2008-07-22,11:54:27
40.000252,116.379024,0,179,39651.4961689815,2008-07-22,11:54:29
40.000347,116.379032,0,176,39651.4962268519,2008-07-22,11:54:34
40.000396,116.37905,0,173,39651.4962847222,2008-07-22,11:54:39
40.000397,116.379083,0,173,39651.4963425926,2008-07-22,11:54:44
40.000445,116.379081,0,174,39651.496400463,2008-07-22,11:54:49
40.000446,116.37908,0,167,39651.4964583333,2008-07-22,11:54:54
40.000446,116.37908,0,167,39651.4964930556,2008-07-22,11:54:57
40.000443,116.379077,0,165,39651.4965162037,2008-07-22,11:54:59
40.000452,116.379066,0,164,39651.4965740741,2008-07-22,11:55:04
40.000469,116.379071,0,160,39651.4966319444,2008-07-22,11:55:09
40.000491,116.37908,0,156,39651.4966898148,2008-07-22,11:55:14
40.000248,116.379196,0,229,39651.5007986111,2008-07-22,12:01:09
40.000241,116.379234,0,230,39651.5008564815,2008-07-22,12:01:14
40.000252,116.379273,0,231,39651.5009143518,2008-07-22,12:01:19
40.000249,116.379298,0,232,39651.5009722222,2008-07-22,12:01:24
40.000244,116.379302,0,232,39651.5010300926,2008-07-22,12:01:29
40.000241,116.379302,0,231,39651.501087963,2008-07-22,12:01:34
40.000234,116.379303,0,231,39651.5011458333,2008-07-22,12:01:39
40.000234,116.379303,0,231,39651.5011805556,2008-07-22,12:01:42
40.000236,116.379305,0,231,39651.5012037037,2008-07-22,12:01:44
40.000246,116.379308,0,231,39651.5012615741,2008-07-22,12:01:49
40.000246,116.379308,0,231,39651.5012962963,2008-07-22,12:01:52
40.000253,116.379309,0,230,39651.5013194444,2008-07-22,12:01:54
40.000262,116.379311,0,230,39651.5013773148,2008-07-22,12:01:59
40.000262,116.379311,0,230,39651.501412037,2008-07-22,12:02:02
40.000267,116.379313,0,230,39651.5014351852,2008-07-22,12:02:04
40.00028,116.379314,0,231,39651.5014930556,2008-07-22,12:02:09
40.000259,116.379343,0,236,39651.5015509259,2008-07-22,12:02:14
40.000241,116.379343,0,240,39651.5016087963,2008-07-22,12:02:19
40.000202,116.379336,0,242,39651.5016666667,2008-07-22,12:02:24
40.000171,116.379315,0,245,39651.501724537,2008-07-22,12:02:29
40.000183,116.379263,0,247,39651.5017824074,2008-07-22,12:02:34
40.000175,116.379243,0,253,39651.5018402778,2008-07-22,12:02:39
40.000203,116.379216,0,254,39651.5018981481,2008-07-22,12:02:44
40.000205,116.379213,0,255,39651.5019560185,2008-07-22,12:02:49
40.000198,116.379209,0,256,39651.5020138889,2008-07-22,12:02:54
40.000198,116.379209,0,256,39651.5020486111,2008-07-22,12:02:57
40.00019,116.379207,0,256,39651.5020717593,2008-07-22,12:02:59
40.000181,116.379206,0,256,39651.5021296296,2008-07-22,12:03:04
40.000209,116.379161,0,255,39651.5021875,2008-07-22,12:03:09
40.000266,116.379105,0,253,39651.5022453704,2008-07-22,12:03:14
40.000307,116.379052,0,251,39651.5023032407,2008-07-22,12:03:19
40.000315,116.379047,0,251,39651.5023611111,2008-07-22,12:03:24
40.000308,116.379047,0,251,39651.5024189815,2008-07-22,12:03:29
40.000302,116.379047,0,251,39651.5024768518,2008-07-22,12:03:34
40.000302,116.379045,0,251,39651.5025347222,2008-07-22,12:03:39
40.0003,116.379044,0,251,39651.5025925926,2008-07-22,12:03:44
40.0003,116.379044,0,251,39651.5026273148,2008-07-22,12:03:47
40.000293,116.379043,0,251,39651.502650463,2008-07-22,12:03:49
40.000323,116.379029,0,252,39651.5027083333,2008-07-22,12:03:54
40.000316,116.37903,0,252,39651.5027662037,2008-07-22,12:03:59
40.000316,116.379035,0,253,39651.5028240741,2008-07-22,12:04:04
40.000316,116.379035,0,253,39651.5028587963,2008-07-22,12:04:07
40.000321,116.379038,0,252,39651.5028819444,2008-07-22,12:04:09
40.000298,116.379079,0,251,39651.5029398148,2008-07-22,12:04:14
40.000309,116.379153,0,253,39651.5029976852,2008-07-22,12:04:19
40.000309,116.379153,0,253,39651.5030324074,2008-07-22,12:04:22
40.000309,116.379155,0,253,39651.5030555556,2008-07-22,12:04:24
40.000245,116.379201,0,251,39651.5031134259,2008-07-22,12:04:29
40.000263,116.379231,0,254,39651.5031712963,2008-07-22,12:04:34
40.000297,116.379257,0,257,39651.5032291667,2008-07-22,12:04:39
40.00029,116.379257,0,257,39651.503287037,2008-07-22,12:04:44
40.000282,116.379257,0,258,39651.5033449074,2008-07-22,12:04:49
40.000285,116.379257,0,257,39651.5034027778,2008-07-22,12:04:54
40.000285,116.379259,0,257,39651.5034606481,2008-07-22,12:04:59
40.000279,116.379259,0,257,39651.5035185185,2008-07-22,12:05:04
40.000285,116.37926,0,257,39651.5035763889,2008-07-22,12:05:09
40.000285,116.37926,0,257,39651.5036111111,2008-07-22,12:05:12
40.000292,116.379261,0,256,39651.5036342593,2008-07-22,12:05:14
40.000283,116.379259,0,256,39651.5036921296,2008-07-22,12:05:19
40.000256,116.379289,0,256,39651.50375,2008-07-22,12:05:24
40.000232,116.379342,0,257,39651.5038078704,2008-07-22,12:05:29
40.000222,116.379342,0,257,39651.5038657407,2008-07-22,12:05:34
40.00021,116.379345,0,255,39651.5039236111,2008-07-22,12:05:39
40.000217,116.379358,0,254,39651.5039814815,2008-07-22,12:05:44
40.000217,116.379358,0,254,39651.5040162037,2008-07-22,12:05:47
40.000211,116.379357,0,254,39651.5040393519,2008-07-22,12:05:49
40.000202,116.379356,0,254,39651.5040972222,2008-07-22,12:05:54
40.000158,116.379352,0,255,39651.5041550926,2008-07-22,12:05:59
40.000074,116.379341,0,255,39651.504212963,2008-07-22,12:06:04
40.000018,116.379366,0,255,39651.5042708333,2008-07-22,12:06:09
39.999928,116.379371,0,251,39651.5043287037,2008-07-22,12:06:14
39.999919,116.379371,0,251,39651.5043865741,2008-07-22,12:06:19
39.999914,116.379371,0,251,39651.5044444444,2008-07-22,12:06:24
39.999914,116.379371,0,251,39651.5044791667,2008-07-22,12:06:27
39.999918,116.379371,0,252,39651.5045023148,2008-07-22,12:06:29
39.999942,116.379375,0,252,39651.5045601852,2008-07-22,12:06:34
39.999984,116.379352,0,250,39651.5046180556,2008-07-22,12:06:39
39.999984,116.379352,0,250,39651.5046527778,2008-07-22,12:06:42
39.999988,116.379353,0,250,39651.5046759259,2008-07-22,12:06:44
40.000015,116.379376,0,251,39651.5047337963,2008-07-22,12:06:49
40.000015,116.379377,0,251,39651.5047916667,2008-07-22,12:06:54
40.000016,116.379379,0,251,39651.504849537,2008-07-22,12:06:59
40.000016,116.379381,0,251,39651.5049074074,2008-07-22,12:07:04
40.000016,116.379381,0,251,39651.5049421296,2008-07-22,12:07:07
39.99989,116.379389,0,257,39651.5071643519,2008-07-22,12:10:19
39.999717,116.379405,0,252,39651.5072222222,2008-07-22,12:10:24
39.999581,116.379428,0,245,39651.5072800926,2008-07-22,12:10:29
39.999526,116.379403,0,238,39651.507337963,2008-07-22,12:10:34
39.999514,116.379391,0,235,39651.5073958333,2008-07-22,12:10:39
39.999507,116.37939,0,235,39651.5074537037,2008-07-22,12:10:44
39.999507,116.37939,0,235,39651.5074884259,2008-07-22,12:10:47
39.999513,116.379391,0,235,39651.5075115741,2008-07-22,12:10:49
39.999525,116.379393,0,234,39651.5075694444,2008-07-22,12:10:54
39.999525,116.379393,0,234,39651.5076041667,2008-07-22,12:10:57
39.999533,116.379393,0,234,39651.5076273148,2008-07-22,12:10:59
39.999543,116.379397,0,233,39651.5076851852,2008-07-22,12:11:04
39.999546,116.379397,0,232,39651.5077430556,2008-07-22,12:11:09
39.999546,116.379396,0,232,39651.5078009259,2008-07-22,12:11:14
39.999546,116.379396,0,232,39651.5078356481,2008-07-22,12:11:17
39.999553,116.379396,0,232,39651.5078587963,2008-07-22,12:11:19
39.999564,116.379399,0,232,39651.5079166667,2008-07-22,12:11:24
39.999577,116.3794,0,232,39651.507974537,2008-07-22,12:11:29
39.999579,116.379401,0,232,39651.5080324074,2008-07-22,12:11:34
39.999579,116.379401,0,232,39651.5080671296,2008-07-22,12:11:37
39.999578,116.379403,0,232,39651.5080902778,2008-07-22,12:11:39
39.999599,116.379416,0,231,39651.5081481481,2008-07-22,12:11:44
39.999612,116.379437,0,230,39651.5082060185,2008-07-22,12:11:49
39.999612,116.379437,0,230,39651.5082407407,2008-07-22,12:11:52
39.99962,116.379439,0,230,39651.5082638889,2008-07-22,12:11:54
39.999632,116.379441,0,229,39651.5083217593,2008-07-22,12:11:59
39.999644,116.379443,0,228,39651.5083796296,2008-07-22,12:12:04
39.999645,116.379444,0,227,39651.5084375,2008-07-22,12:12:09
39.99964,116.379444,0,226,39651.5084953704,2008-07-22,12:12:14
39.999639,116.379444,0,226,39651.5085532407,2008-07-22,12:12:19
39.999637,116.379443,0,226,39651.5086111111,2008-07-22,12:12:24
39.999643,116.379444,0,226,39651.5086689815,2008-07-22,12:12:29
39.999651,116.379445,0,226,39651.5087268518,2008-07-22,12:12:34
39.999651,116.379445,0,226,39651.5087615741,2008-07-22,12:12:37
39.999657,116.379444,0,226,39651.5087847222,2008-07-22,12:12:39
39.999666,116.379445,0,226,39651.5088425926,2008-07-22,12:12:44
39.9997,116.379441,0,221,39651.508900463,2008-07-22,12:12:49
39.999704,116.379441,0,220,39651.5089583333,2008-07-22,12:12:54
39.99971,116.379442,0,219,39651.5090162037,2008-07-22,12:12:59
39.999712,116.379442,0,218,39651.5090740741,2008-07-22,12:13:04
39.999715,116.379443,0,216,39651.5091319444,2008-07-22,12:13:09
39.999715,116.379443,0,216,39651.5091666667,2008-07-22,12:13:12
39.999719,116.379443,0,214,39651.5091898148,2008-07-22,12:13:14
39.999657,116.379417,0,203,39651.5092476852,2008-07-22,12:13:19
39.999621,116.379417,0,198,39651.5093055556,2008-07-22,12:13:24
39.999625,116.379418,0,198,39651.5093634259,2008-07-22,12:13:29
39.999819,116.379399,0,160,39651.5118518519,2008-07-22,12:17:04
40.000047,116.379424,0,159,39651.5119097222,2008-07-22,12:17:09
40.000288,116.37945,0,157,39651.5119675926,2008-07-22,12:17:14
40.000311,116.379452,0,157,39651.512025463,2008-07-22,12:17:19
40.000322,116.37948,0,157,39651.5120833333,2008-07-22,12:17:24
40.000335,116.379499,0,155,39651.5121412037,2008-07-22,12:17:29
40.000362,116.379515,0,155,39651.5121990741,2008-07-22,12:17:34
40.000376,116.379545,0,154,39651.5122569444,2008-07-22,12:17:39
40.000376,116.379556,0,154,39651.5123148148,2008-07-22,12:17:44
40.000371,116.379555,0,154,39651.5123726852,2008-07-22,12:17:49
40.000371,116.379555,0,154,39651.5124074074,2008-07-22,12:17:52
40.000372,116.379554,0,154,39651.5124305556,2008-07-22,12:17:54
40.00034,116.3795,0,163,39651.5124884259,2008-07-22,12:17:59
40.000334,116.379435,0,170,39651.5125462963,2008-07-22,12:18:04
40.000381,116.379358,0,176,39651.5126041667,2008-07-22,12:18:09
40.000416,116.379288,0,197,39651.512662037,2008-07-22,12:18:14
40.000426,116.379289,0,197,39651.5127199074,2008-07-22,12:18:19
40.000426,116.379289,0,197,39651.5127546296,2008-07-22,12:18:22
40.000428,116.379289,0,198,39651.5127777778,2008-07-22,12:18:24
40.000418,116.379288,0,198,39651.5128356481,2008-07-22,12:18:29
40.000418,116.379288,0,198,39651.5128703704,2008-07-22,12:18:32
40.000424,116.379288,0,199,39651.5128935185,2008-07-22,12:18:34
40.000435,116.379288,0,199,39651.5129513889,2008-07-22,12:18:39
40.00044,116.379289,0,199,39651.5130092593,2008-07-22,12:18:44
40.00044,116.379289,0,199,39651.5130439815,2008-07-22,12:18:47
40.000442,116.379288,0,199,39651.5130671296,2008-07-22,12:18:49
40.000431,116.379286,0,199,39651.513125,2008-07-22,12:18:54
40.000395,116.379308,0,201,39651.5131828704,2008-07-22,12:18:59
40.000374,116.379327,0,203,39651.5132407407,2008-07-22,12:19:04
40.000344,116.379319,0,204,39651.5132986111,2008-07-22,12:19:09
40.00031,116.379304,0,204,39651.5133564815,2008-07-22,12:19:14
40.000245,116.379276,0,205,39651.5134143519,2008-07-22,12:19:19
40.000237,116.37927,0,206,39651.5134722222,2008-07-22,12:19:24
40.000237,116.37927,0,206,39651.5135069444,2008-07-22,12:19:27
40.000242,116.379269,0,206,39651.5135300926,2008-07-22,12:19:29
40.000252,116.379232,0,207,39651.513587963,2008-07-22,12:19:34
40.000291,116.379196,0,208,39651.5136458333,2008-07-22,12:19:39
40.000297,116.379178,0,209,39651.5137037037,2008-07-22,12:19:44
40.000295,116.379176,0,209,39651.5137615741,2008-07-22,12:19:49
40.000293,116.379176,0,209,39651.5138194444,2008-07-22,12:19:54
40.000293,116.379176,0,209,39651.5138541667,2008-07-22,12:19:57
40.000297,116.379177,0,209,39651.5138773148,2008-07-22,12:19:59
40.000271,116.379041,0,209,39651.5139351852,2008-07-22,12:20:04
40.000271,116.379041,0,209,39651.5139699074,2008-07-22,12:20:07
40.000275,116.37904,0,209,39651.5139930556,2008-07-22,12:20:09
40.000287,116.379026,0,209,39651.5140509259,2008-07-22,12:20:14
40.000287,116.379026,0,209,39651.5140856481,2008-07-22,12:20:17
40.000281,116.379023,0,209,39651.5141087963,2008-07-22,12:20:19
40.000208,116.379022,0,213,39651.5141666667,2008-07-22,12:20:24
40.000174,116.379031,0,218,39651.514224537,2008-07-22,12:20:29
40.00021,116.379335,0,223,39651.5172337963,2008-07-22,12:24:49
40.000239,116.379441,0,223,39651.5172916667,2008-07-22,12:24:54
40.000245,116.379442,0,222,39651.517349537,2008-07-22,12:24:59
40.000245,116.379442,0,222,39651.5173842593,2008-07-22,12:25:02
40.000243,116.379442,0,222,39651.5174074074,2008-07-22,12:25:04
40.000227,116.379443,0,220,39651.5174652778,2008-07-22,12:25:09
40.000219,116.37948,0,220,39651.5175231481,2008-07-22,12:25:14
40.000219,116.37948,0,220,39651.5175578704,2008-07-22,12:25:17
40.000227,116.379474,0,220,39651.5175810185,2008-07-22,12:25:19
40.000232,116.379486,0,220,39651.5176388889,2008-07-22,12:25:24
40.000232,116.379486,0,220,39651.5176736111,2008-07-22,12:25:27
40.000239,116.379487,0,220,39651.5176967593,2008-07-22,12:25:29
40.000251,116.37951,0,219,39651.5177546296,2008-07-22,12:25:34
40.000257,116.379523,0,223,39651.5178125,2008-07-22,12:25:39
40.000257,116.379523,0,223,39651.5178472222,2008-07-22,12:25:42
40.00026,116.379524,0,222,39651.5178703704,2008-07-22,12:25:44
40.000258,116.37956,0,226,39651.5179282407,2008-07-22,12:25:49
40.000248,116.379578,0,229,39651.5179861111,2008-07-22,12:25:54
40.00024,116.379581,0,230,39651.5180439815,2008-07-22,12:25:59
40.000233,116.379578,0,233,39651.5181018518,2008-07-22,12:26:04
40.000229,116.379578,0,233,39651.5181597222,2008-07-22,12:26:09
40.000223,116.379577,0,233,39651.5182175926,2008-07-22,12:26:14
40.00022,116.379581,0,234,39651.518275463,2008-07-22,12:26:19
40.000222,116.379581,0,235,39651.5183333333,2008-07-22,12:26:24
40.000228,116.379582,0,235,39651.5183912037,2008-07-22,12:26:29
40.000231,116.379581,0,235,39651.5184490741,2008-07-22,12:26:34
40.000231,116.379581,0,235,39651.5184837963,2008-07-22,12:26:37
40.000238,116.379581,0,236,39651.5185069444,2008-07-22,12:26:39
40.000247,116.379582,0,237,39651.5185648148,2008-07-22,12:26:44
40.000247,116.379582,0,237,39651.518599537,2008-07-22,12:26:47
40.00025,116.379581,0,238,39651.5186226852,2008-07-22,12:26:49
40.000262,116.379567,0,241,39651.5186805556,2008-07-22,12:26:54
40.000271,116.379529,0,248,39651.5187384259,2008-07-22,12:26:59
40.000279,116.379495,0,254,39651.5187962963,2008-07-22,12:27:04
40.000277,116.379493,0,256,39651.5188541667,2008-07-22,12:27:09
40.000274,116.379492,0,257,39651.518912037,2008-07-22,12:27:14
40.000275,116.379491,0,257,39651.5189699074,2008-07-22,12:27:19
40.000277,116.37949,0,258,39651.5190277778,2008-07-22,12:27:24
40.000278,116.379491,0,258,39651.5190856481,2008-07-22,12:27:29
40.000278,116.379491,0,258,39651.5191203704,2008-07-22,12:27:32
40.000271,116.379488,0,259,39651.5191435185,2008-07-22,12:27:34
40.000262,116.379492,0,263,39651.5192013889,2008-07-22,12:27:39
40.000259,116.379491,0,263,39651.5192592593,2008-07-22,12:27:44
40.000253,116.37949,0,263,39651.5193171296,2008-07-22,12:27:49
40.000249,116.37949,0,263,39651.519375,2008-07-22,12:27:54
40.000252,116.37949,0,263,39651.5194328704,2008-07-22,12:27:59
40.000252,116.37949,0,263,39651.5194675926,2008-07-22,12:28:02
40.000255,116.379491,0,264,39651.5194907407,2008-07-22,12:28:04
40.000288,116.379527,0,269,39651.5195486111,2008-07-22,12:28:09
40.000286,116.37953,0,273,39651.5196064815,2008-07-22,12:28:14
40.000286,116.37953,0,273,39651.5196412037,2008-07-22,12:28:17
40.00028,116.37953,0,273,39651.5196643519,2008-07-22,12:28:19
40.000215,116.379508,0,283,39651.5197222222,2008-07-22,12:28:24
40.00021,116.379507,0,284,39651.5197800926,2008-07-22,12:28:29
40.00021,116.379507,0,284,39651.5198148148,2008-07-22,12:28:32
40.000212,116.379507,0,284,39651.519837963,2008-07-22,12:28:34
40.000203,116.379506,0,284,39651.5198958333,2008-07-22,12:28:39
40.000199,116.379506,0,284,39651.5199537037,2008-07-22,12:28:44
40.000193,116.379504,0,284,39651.5200115741,2008-07-22,12:28:49
40.000189,116.379504,0,284,39651.5200694444,2008-07-22,12:28:54
40.000185,116.379503,0,284,39651.5201273148,2008-07-22,12:28:59
40.000182,116.379503,0,284,39651.5201851852,2008-07-22,12:29:04
40.000182,116.379503,0,284,39651.5202199074,2008-07-22,12:29:07
40.000177,116.379502,0,283,39651.5202430556,2008-07-22,12:29:09
40.000026,116.379492,0,271,39651.5203009259,2008-07-22,12:29:14
39.999983,116.379464,0,265,39651.5203587963,2008-07-22,12:29:19
39.999945,116.379437,0,260,39651.5204166667,2008-07-22,12:29:24
39.999942,116.379375,0,261,39651.520474537,2008-07-22,12:29:29
39.999916,116.379378,0,258,39651.5205324074,2008-07-22,12:29:34
39.999906,116.379377,0,257,39651.5205902778,2008-07-22,12:29:39
39.999906,116.379377,0,257,39651.520625,2008-07-22,12:29:42
39.999904,116.379377,0,257,39651.5206481481,2008-07-22,12:29:44
39.999895,116.379377,0,257,39651.5207060185,2008-07-22,12:29:49
39.999886,116.379378,0,256,39651.5207638889,2008-07-22,12:29:54
39.99983,116.379379,0,254,39651.5208217593,2008-07-22,12:29:59
39.999747,116.379418,0,250,39651.5208796296,2008-07-22,12:30:04
39.999695,116.379431,0,249,39651.5209375,2008-07-22,12:30:09
39.999683,116.379446,0,250,39651.5209953704,2008-07-22,12:30:14
39.999652,116.379435,0,250,39651.5210532407,2008-07-22,12:30:19
39.999652,116.379435,0,250,39651.521087963,2008-07-22,12:30:22
39.999645,116.37944,0,250,39651.5211111111,2008-07-22,12:30:24
39.999659,116.379444,0,250,39651.5211689815,2008-07-22,12:30:29
39.999663,116.379444,0,250,39651.5212268519,2008-07-22,12:30:34
39.999661,116.379444,0,249,39651.5212847222,2008-07-22,12:30:39
39.999662,116.379444,0,249,39651.5213425926,2008-07-22,12:30:44
39.999662,116.379444,0,249,39651.5213773148,2008-07-22,12:30:47
39.999661,116.379445,0,249,39651.521400463,2008-07-22,12:30:49
39.999653,116.379509,0,250,39651.5214583333,2008-07-22,12:30:54
39.999689,116.379707,0,248,39651.5215162037,2008-07-22,12:30:59
39.999684,116.379709,0,248,39651.5215740741,2008-07-22,12:31:04
39.999683,116.37971,0,248,39651.5216319444,2008-07-22,12:31:09
39.99969,116.379709,0,249,39651.5216898148,2008-07-22,12:31:14
39.999696,116.37971,0,249,39651.5217476852,2008-07-22,12:31:19
39.999696,116.37971,0,249,39651.5217824074,2008-07-22,12:31:22
39.999702,116.379712,0,249,39651.5218055556,2008-07-22,12:31:24
39.999714,116.379713,0,249,39651.5218634259,2008-07-22,12:31:29
39.999712,116.379714,0,249,39651.5219212963,2008-07-22,12:31:34
39.999712,116.379714,0,249,39651.5219560185,2008-07-22,12:31:37
39.999717,116.379715,0,249,39651.5219791667,2008-07-22,12:31:39
39.999724,116.379736,0,247,39651.522037037,2008-07-22,12:31:44
39.999742,116.379757,0,245,39651.5220949074,2008-07-22,12:31:49
39.999753,116.379756,0,244,39651.5221527778,2008-07-22,12:31:54
39.999755,116.379756,0,243,39651.5222106481,2008-07-22,12:31:59
39.999755,116.379756,0,243,39651.5222453704,2008-07-22,12:32:02
39.999752,116.379754,0,242,39651.5222685185,2008-07-22,12:32:04
39.999807,116.379728,0,231,39651.5223263889,2008-07-22,12:32:09
39.999807,116.379728,0,231,39651.5223611111,2008-07-22,12:32:12
39.999814,116.379726,0,230,39651.5223842593,2008-07-22,12:32:14
39.999826,116.379726,0,230,39651.5224421296,2008-07-22,12:32:19
39.999834,116.379726,0,229,39651.5225,2008-07-22,12:32:24
39.999835,116.379726,0,229,39651.5225578704,2008-07-22,12:32:29
39.999828,116.379724,0,229,39651.5226157407,2008-07-22,12:32:34
39.999827,116.379722,0,229,39651.5226736111,2008-07-22,12:32:39
39.999827,116.379721,0,228,39651.5227314815,2008-07-22,12:32:44
39.999828,116.37972,0,228,39651.5227893519,2008-07-22,12:32:49
39.999831,116.379719,0,228,39651.5228472222,2008-07-22,12:32:54
39.99983,116.379717,0,228,39651.5229050926,2008-07-22,12:32:59
39.999836,116.379716,0,228,39651.522962963,2008-07-22,12:33:04
39.999836,116.379716,0,228,39651.5229976852,2008-07-22,12:33:07
39.99983,116.379714,0,227,39651.5230208333,2008-07-22,12:33:09
39.999819,116.379712,0,227,39651.5230787037,2008-07-22,12:33:14
39.999814,116.379711,0,227,39651.5231365741,2008-07-22,12:33:19
39.999819,116.379711,0,227,39651.5231944444,2008-07-22,12:33:24
39.999821,116.37971,0,227,39651.5232523148,2008-07-22,12:33:29
39.999827,116.37971,0,227,39651.5233101852,2008-07-22,12:33:34
39.999827,116.37971,0,227,39651.5233449074,2008-07-22,12:33:37
39.999824,116.379709,0,227,39651.5233680556,2008-07-22,12:33:39
39.99984,116.37968,0,226,39651.5234259259,2008-07-22,12:33:44
39.999849,116.379674,0,225,39651.5234837963,2008-07-22,12:33:49
39.999863,116.379666,0,225,39651.5235416667,2008-07-22,12:33:54
39.999881,116.379617,0,219,39651.523599537,2008-07-22,12:33:59
39.999907,116.3796,0,215,39651.5236574074,2008-07-22,12:34:04
39.999917,116.379601,0,213,39651.5237152778,2008-07-22,12:34:09
39.999925,116.379601,0,212,39651.5237731481,2008-07-22,12:34:14
39.99993,116.379602,0,211,39651.5238310185,2008-07-22,12:34:19
39.999937,116.379602,0,210,39651.5238888889,2008-07-22,12:34:24
39.999937,116.379602,0,210,39651.5239236111,2008-07-22,12:34:27
39.999945,116.379602,0,209,39651.5239467593,2008-07-22,12:34:29
39.999955,116.379602,0,208,39651.5240046296,2008-07-22,12:34:34
40.000042,116.37957,0,215,39651.5240625,2008-07-22,12:34:39
40.000121,116.379517,0,218,39651.5241203704,2008-07-22,12:34:44
40.000167,116.379491,0,219,39651.5241782407,2008-07-22,12:34:49
40.000222,116.379445,0,215,39651.5242361111,2008-07-22,12:34:54
40.00022,116.37942,0,219,39651.5242939815,2008-07-22,12:34:59
40.00022,116.37942,0,219,39651.5243287037,2008-07-22,12:35:02
40.000217,116.37942,0,219,39651.5243518518,2008-07-22,12:35:04
40.000241,116.379448,0,223,39651.5244097222,2008-07-22,12:35:09
40.000281,116.3795,0,226,39651.5244675926,2008-07-22,12:35:14
40.000283,116.379525,0,225,39651.524525463,2008-07-22,12:35:19
40.000283,116.379525,0,225,39651.5245601852,2008-07-22,12:35:22
40.000284,116.379526,0,225,39651.5245833333,2008-07-22,12:35:24
40.000266,116.37951,0,225,39651.5246412037,2008-07-22,12:35:29
40.000203,116.379491,0,226,39651.5246990741,2008-07-22,12:35:34
40.000193,116.379473,0,228,39651.5247569444,2008-07-22,12:35:39
40.000204,116.379475,0,230,39651.5248148148,2008-07-22,12:35:44
40.000235,116.3795,0,235,39651.5248726852,2008-07-22,12:35:49
40.000244,116.379515,0,236,39651.5249305556,2008-07-22,12:35:54
40.000251,116.379515,0,236,39651.5249884259,2008-07-22,12:35:59
40.000257,116.379517,0,236,39651.5250462963,2008-07-22,12:36:04
40.000263,116.379518,0,235,39651.5251041667,2008-07-22,12:36:09
40.000265,116.379519,0,235,39651.525162037,2008-07-22,12:36:14
40.000265,116.379519,0,235,39651.5251967593,2008-07-22,12:36:17
40.000265,116.379519,0,235,39651.5252199074,2008-07-22,12:36:19
40.000293,116.379532,0,235,39651.5252777778,2008-07-22,12:36:24
40.000284,116.379547,0,238,39651.5253356481,2008-07-22,12:36:29
40.000298,116.379496,0,240,39651.5253935185,2008-07-22,12:36:34
40.000188,116.379394,0,245,39651.5254513889,2008-07-22,12:36:39
39.999547,116.379372,0,340,39651.5255092593,2008-07-22,12:36:44
39.999498,116.379352,0,340,39651.5255671296,2008-07-22,12:36:49
39.99947,116.379298,0,339,39651.525625,2008-07-22,12:36:54
39.999463,116.379215,0,339,39651.5256828704,2008-07-22,12:36:59
39.999477,116.37915,0,341,39651.5257407407,2008-07-22,12:37:04
39.99948,116.379089,0,345,39651.5257986111,2008-07-22,12:37:09
39.99948,116.379037,0,349,39651.5258564815,2008-07-22,12:37:14
39.999425,116.378928,0,353,39651.5259143518,2008-07-22,12:37:19
39.999406,116.37886,0,359,39651.5259722222,2008-07-22,12:37:24
39.999395,116.378797,0,363,39651.5260300926,2008-07-22,12:37:29
39.999407,116.378749,0,366,39651.526087963,2008-07-22,12:37:34
39.99941,116.378669,0,369,39651.5261458333,2008-07-22,12:37:39
39.999407,116.378648,0,370,39651.5262037037,2008-07-22,12:37:44
39.999396,116.378647,0,372,39651.5262615741,2008-07-22,12:37:49
39.99934,116.37865,0,373,39651.5263194444,2008-07-22,12:37:54
39.999297,116.378642,0,372,39651.5263773148,2008-07-22,12:37:59
39.999234,116.378587,0,373,39651.5264351852,2008-07-22,12:38:04
39.999188,116.378554,0,373,39651.5264930556,2008-07-22,12:38:09
39.999163,116.37854,0,374,39651.5265509259,2008-07-22,12:38:14
39.999131,116.378564,0,374,39651.5266087963,2008-07-22,12:38:19
39.999063,116.378706,0,373,39651.5266666667,2008-07-22,12:38:24
39.9989,116.378762,0,370,39651.526724537,2008-07-22,12:38:29
39.998827,116.378872,0,360,39651.5267824074,2008-07-22,12:38:34
39.998747,116.378874,0,351,39651.5268402778,2008-07-22,12:38:39
39.998656,116.378902,0,340,39651.5268981481,2008-07-22,12:38:44
39.998563,116.378932,0,330,39651.5269560185,2008-07-22,12:38:49
39.99852,116.37901,0,324,39651.5270138889,2008-07-22,12:38:54
39.998468,116.379059,0,316,39651.5270717593,2008-07-22,12:38:59
39.998434,116.379054,0,305,39651.5271296296,2008-07-22,12:39:04
39.998385,116.379036,0,295,39651.5271875,2008-07-22,12:39:09
39.998354,116.379004,0,283,39651.5272453704,2008-07-22,12:39:14
39.998315,116.378957,0,272,39651.5273032407,2008-07-22,12:39:19
39.99827,116.378921,0,257,39651.5273611111,2008-07-22,12:39:24
39.998235,116.378955,0,251,39651.5274189815,2008-07-22,12:39:29
39.998212,116.378955,0,246,39651.5274768519,2008-07-22,12:39:34
39.998188,116.378937,0,244,39651.5275347222,2008-07-22,12:39:39
39.998099,116.378931,0,241,39651.5275925926,2008-07-22,12:39:44
39.998087,116.378924,0,239,39651.527650463,2008-07-22,12:39:49
39.998015,116.378886,0,233,39651.5277083333,2008-07-22,12:39:54
39.997958,116.378827,0,228,39651.5277662037,2008-07-22,12:39:59
39.997912,116.378839,0,221,39651.5278240741,2008-07-22,12:40:04
39.997881,116.378825,0,214,39651.5278819444,2008-07-22,12:40:09
39.997843,116.378801,0,203,39651.5279398148,2008-07-22,12:40:14
39.997785,116.378744,0,197,39651.5279976852,2008-07-22,12:40:19
39.997761,116.378702,0,194,39651.5280555556,2008-07-22,12:40:24
39.997697,116.378662,0,192,39651.5281134259,2008-07-22,12:40:29
39.997638,116.378654,0,192,39651.5281712963,2008-07-22,12:40:34
39.997592,116.37864,0,190,39651.5282291667,2008-07-22,12:40:39
39.997547,116.378615,0,188,39651.528287037,2008-07-22,12:40:44
39.997513,116.378551,0,187,39651.5283449074,2008-07-22,12:40:49
39.997486,116.378516,0,185,39651.5284027778,2008-07-22,12:40:54
39.997438,116.378482,0,191,39651.5284606481,2008-07-22,12:40:59
39.997422,116.378417,0,195,39651.5285185185,2008-07-22,12:41:04
39.997344,116.378376,0,202,39651.5285763889,2008-07-22,12:41:09
39.9973,116.378421,0,212,39651.5286342593,2008-07-22,12:41:14
39.997269,116.378611,0,214,39651.5286921296,2008-07-22,12:41:19
39.997222,116.378659,0,215,39651.52875,2008-07-22,12:41:24
39.997175,116.378661,0,216,39651.5288078704,2008-07-22,12:41:29
39.997117,116.378639,0,220,39651.5288657407,2008-07-22,12:41:34
39.997055,116.378599,0,230,39651.5289236111,2008-07-22,12:41:39
39.997002,116.378574,0,236,39651.5289814815,2008-07-22,12:41:44
39.996947,116.378592,0,241,39651.5290393519,2008-07-22,12:41:49
39.996893,116.378614,0,245,39651.5290972222,2008-07-22,12:41:54
39.996838,116.378631,0,247,39651.5291550926,2008-07-22,12:41:59
39.996786,116.378635,0,246,39651.529212963,2008-07-22,12:42:04
39.996728,116.378634,0,246,39651.5292708333,2008-07-22,12:42:09
39.996671,116.378638,0,251,39651.5293287037,2008-07-22,12:42:14
39.996624,116.378661,0,253,39651.5293865741,2008-07-22,12:42:19
39.996573,116.378667,0,255,39651.5294444444,2008-07-22,12:42:24
39.996527,116.378662,0,258,39651.5295023148,2008-07-22,12:42:29
39.996495,116.37867,0,261,39651.5295601852,2008-07-22,12:42:34
39.996492,116.378711,0,263,39651.5296180556,2008-07-22,12:42:39
39.996488,116.378756,0,267,39651.5296759259,2008-07-22,12:42:44
39.996489,116.378805,0,270,39651.5297337963,2008-07-22,12:42:49
39.99649,116.378873,0,274,39651.5297916667,2008-07-22,12:42:54
39.996496,116.378945,0,275,39651.529849537,2008-07-22,12:42:59
39.996494,116.379027,0,275,39651.5299074074,2008-07-22,12:43:04
39.996492,116.379078,0,275,39651.5299652778,2008-07-22,12:43:09
39.996501,116.379135,0,274,39651.5300231481,2008-07-22,12:43:14
39.9965,116.37918,0,272,39651.5300810185,2008-07-22,12:43:19
39.996499,116.379211,0,270,39651.5301388889,2008-07-22,12:43:24
39.996503,116.379283,0,263,39651.5301967593,2008-07-22,12:43:29
39.996498,116.379346,0,255,39651.5302546296,2008-07-22,12:43:34
39.996497,116.379403,0,244,39651.5303125,2008-07-22,12:43:39
39.996492,116.379469,0,238,39651.5303703704,2008-07-22,12:43:44
39.996492,116.379524,0,234,39651.5304282407,2008-07-22,12:43:49
39.996495,116.379542,0,232,39651.5304861111,2008-07-22,12:43:54
39.996501,116.379587,0,228,39651.5305439815,2008-07-22,12:43:59
39.996504,116.379639,0,226,39651.5306018519,2008-07-22,12:44:04
39.996512,116.379743,0,222,39651.5306597222,2008-07-22,12:44:09
39.996514,116.379812,0,221,39651.5307175926,2008-07-22,12:44:14
39.996529,116.379886,0,219,39651.530775463,2008-07-22,12:44:19
39.996544,116.379944,0,219,39651.5308333333,2008-07-22,12:44:24
39.996544,116.380035,0,218,39651.5308912037,2008-07-22,12:44:29
39.9965,116.380118,0,214,39651.5309490741,2008-07-22,12:44:34
39.996484,116.380182,0,210,39651.5310069444,2008-07-22,12:44:39
39.996471,116.380235,0,204,39651.5310648148,2008-07-22,12:44:44
39.99645,116.380277,0,198,39651.5311226852,2008-07-22,12:44:49
39.996428,116.380339,0,190,39651.5311805556,2008-07-22,12:44:54
39.996399,116.380307,0,175,39651.5312384259,2008-07-22,12:44:59
39.996366,116.380321,0,165,39651.5312962963,2008-07-22,12:45:04
39.996328,116.380359,0,163,39651.5313541667,2008-07-22,12:45:09
39.99629,116.380383,0,162,39651.531412037,2008-07-22,12:45:14
39.996257,116.380408,0,160,39651.5314699074,2008-07-22,12:45:19
39.996252,116.380442,0,157,39651.5315277778,2008-07-22,12:45:24
39.996194,116.380457,0,156,39651.5315856481,2008-07-22,12:45:29
39.996151,116.380453,0,151,39651.5316435185,2008-07-22,12:45:34
39.996103,116.380447,0,144,39651.5317013889,2008-07-22,12:45:39
39.996058,116.38044,0,141,39651.5317592593,2008-07-22,12:45:44
39.996004,116.380459,0,137,39651.5318171296,2008-07-22,12:45:49
39.995957,116.380468,0,134,39651.531875,2008-07-22,12:45:54
39.995917,116.380469,0,133,39651.5319328704,2008-07-22,12:45:59
39.995877,116.380482,0,132,39651.5319907407,2008-07-22,12:46:04
39.995826,116.380474,0,127,39651.5320486111,2008-07-22,12:46:09
39.995784,116.380475,0,124,39651.5321064815,2008-07-22,12:46:14
39.995736,116.380477,0,120,39651.5321643518,2008-07-22,12:46:19
39.995686,116.380491,0,116,39651.5322222222,2008-07-22,12:46:24
39.995638,116.380494,0,116,39651.5322800926,2008-07-22,12:46:29
39.995585,116.380487,0,117,39651.532337963,2008-07-22,12:46:34
39.995533,116.380497,0,119,39651.5323958333,2008-07-22,12:46:39
39.995488,116.380502,0,117,39651.5324537037,2008-07-22,12:46:44
39.995439,116.380516,0,112,39651.5325115741,2008-07-22,12:46:49
39.995393,116.380524,0,114,39651.5325694444,2008-07-22,12:46:54
39.995365,116.380527,0,115,39651.5326273148,2008-07-22,12:46:59
39.995322,116.380512,0,116,39651.5326851852,2008-07-22,12:47:04
39.99528,116.380505,0,113,39651.5327430556,2008-07-22,12:47:09
39.995244,116.380514,0,111,39651.5328009259,2008-07-22,12:47:14
39.995205,116.38054,0,111,39651.5328587963,2008-07-22,12:47:19
39.99517,116.380564,0,112,39651.5329166667,2008-07-22,12:47:24
39.995152,116.380595,0,112,39651.532974537,2008-07-22,12:47:29
39.995143,116.380615,0,111,39651.5330324074,2008-07-22,12:47:34
39.995145,116.380617,0,110,39651.5330902778,2008-07-22,12:47:39
39.995145,116.380617,0,110,39651.533125,2008-07-22,12:47:42
39.99514,116.380616,0,110,39651.5331481481,2008-07-22,12:47:44
39.995103,116.380609,0,111,39651.5332060185,2008-07-22,12:47:49
39.995071,116.380612,0,110,39651.5332638889,2008-07-22,12:47:54
39.995032,116.380623,0,112,39651.5333217593,2008-07-22,12:47:59
39.994986,116.380617,0,113,39651.5333796296,2008-07-22,12:48:04
39.994938,116.380613,0,112,39651.5334375,2008-07-22,12:48:09
39.994903,116.380614,0,115,39651.5334953704,2008-07-22,12:48:14
39.994858,116.380607,0,116,39651.5335532407,2008-07-22,12:48:19
39.99481,116.380603,0,118,39651.5336111111,2008-07-22,12:48:24
39.994766,116.380613,0,118,39651.5336689815,2008-07-22,12:48:29
39.994726,116.38062,0,117,39651.5337268518,2008-07-22,12:48:34
39.994684,116.380623,0,115,39651.5337847222,2008-07-22,12:48:39
39.994633,116.380616,0,114,39651.5338425926,2008-07-22,12:48:44
39.994586,116.380649,0,117,39651.533900463,2008-07-22,12:48:49
39.994547,116.380649,0,119,39651.5339583333,2008-07-22,12:48:54
39.994512,116.38065,0,115,39651.5340162037,2008-07-22,12:48:59
39.994474,116.380646,0,109,39651.5340740741,2008-07-22,12:49:04
39.994426,116.380649,0,107,39651.5341319444,2008-07-22,12:49:09
39.994379,116.380633,0,108,39651.5341898148,2008-07-22,12:49:14
39.994329,116.380638,0,110,39651.5342476852,2008-07-22,12:49:19
39.994287,116.380631,0,113,39651.5343055556,2008-07-22,12:49:24
39.994249,116.380634,0,116,39651.5343634259,2008-07-22,12:49:29
39.994201,116.380642,0,118,39651.5344212963,2008-07-22,12:49:34
39.994154,116.380647,0,119,39651.5344791667,2008-07-22,12:49:39
39.994123,116.380644,0,121,39651.534537037,2008-07-22,12:49:44
39.994085,116.380655,0,123,39651.5345949074,2008-07-22,12:49:49
39.99405,116.380665,0,126,39651.5346527778,2008-07-22,12:49:54
39.994012,116.38065,0,125,39651.5347106481,2008-07-22,12:49:59
39.993977,116.380644,0,124,39651.5347685185,2008-07-22,12:50:04
39.993927,116.380641,0,124,39651.5348263889,2008-07-22,12:50:09
39.99388,116.380615,0,123,39651.5348842593,2008-07-22,12:50:14
39.993842,116.38062,0,124,39651.5349421296,2008-07-22,12:50:19
39.993788,116.380613,0,124,39651.535,2008-07-22,12:50:24
39.993748,116.380599,0,124,39651.5350578704,2008-07-22,12:50:29
39.993717,116.380598,0,124,39651.5351157407,2008-07-22,12:50:34
39.993677,116.380591,0,124,39651.5351736111,2008-07-22,12:50:39
39.993632,116.380583,0,124,39651.5352314815,2008-07-22,12:50:44
39.993572,116.38059,0,124,39651.5352893519,2008-07-22,12:50:49
39.993536,116.380568,0,124,39651.5353472222,2008-07-22,12:50:54
39.993514,116.380583,0,125,39651.5354050926,2008-07-22,12:50:59
39.993475,116.380608,0,125,39651.535462963,2008-07-22,12:51:04
39.99343,116.380605,0,125,39651.5355208333,2008-07-22,12:51:09
39.993391,116.380594,0,124,39651.5355787037,2008-07-22,12:51:14
39.993351,116.38061,0,124,39651.5356365741,2008-07-22,12:51:19
39.993317,116.38065,0,123,39651.5356944444,2008-07-22,12:51:24
39.993303,116.380643,0,123,39651.5357523148,2008-07-22,12:51:29
39.99328,116.380672,0,121,39651.5358101852,2008-07-22,12:51:34
39.993249,116.380686,0,120,39651.5358680556,2008-07-22,12:51:39
39.993209,116.380684,0,121,39651.5359259259,2008-07-22,12:51:44
39.99315,116.380682,0,120,39651.5359837963,2008-07-22,12:51:49
39.993083,116.38066,0,121,39651.5360416667,2008-07-22,12:51:54
39.993041,116.380682,0,120,39651.536099537,2008-07-22,12:51:59
39.992993,116.380702,0,119,39651.5361574074,2008-07-22,12:52:04
39.992912,116.380706,0,119,39651.5362152778,2008-07-22,12:52:09
39.992869,116.380697,0,118,39651.5362731481,2008-07-22,12:52:14
39.992812,116.380685,0,119,39651.5363310185,2008-07-22,12:52:19
39.992789,116.380689,0,120,39651.5363888889,2008-07-22,12:52:24
39.992789,116.380689,0,120,39651.5364236111,2008-07-22,12:52:27
39.99279,116.38069,0,120,39651.5364467593,2008-07-22,12:52:29
39.992772,116.380696,0,120,39651.5365046296,2008-07-22,12:52:34
39.992735,116.380714,0,122,39651.5365625,2008-07-22,12:52:39
39.992694,116.380726,0,122,39651.5366203704,2008-07-22,12:52:44
39.992645,116.380747,0,121,39651.5366782407,2008-07-22,12:52:49
39.992625,116.380762,0,123,39651.5367361111,2008-07-22,12:52:54
39.992585,116.380753,0,122,39651.5367939815,2008-07-22,12:52:59
39.992548,116.380754,0,125,39651.5368518519,2008-07-22,12:53:04
39.992502,116.380737,0,129,39651.5369097222,2008-07-22,12:53:09
39.992474,116.380727,0,132,39651.5369675926,2008-07-22,12:53:14
39.992451,116.380717,0,132,39651.537025463,2008-07-22,12:53:19
39.992443,116.380718,0,132,39651.5370833333,2008-07-22,12:53:24
39.992441,116.380718,0,132,39651.5371412037,2008-07-22,12:53:29
39.992435,116.380718,0,132,39651.5371990741,2008-07-22,12:53:34
39.992431,116.38072,0,132,39651.5372569444,2008-07-22,12:53:39
39.992431,116.38072,0,132,39651.5372916667,2008-07-22,12:53:42
39.992431,116.380719,0,132,39651.5373148148,2008-07-22,12:53:44
39.992417,116.380717,0,132,39651.5373726852,2008-07-22,12:53:49
39.992389,116.380659,0,133,39651.5374305556,2008-07-22,12:53:54
39.992389,116.380659,0,133,39651.5374652778,2008-07-22,12:53:57
39.992381,116.380656,0,134,39651.5374884259,2008-07-22,12:53:59
39.992353,116.38065,0,134,39651.5375462963,2008-07-22,12:54:04
39.992329,116.380633,0,133,39651.5376041667,2008-07-22,12:54:09
39.992329,116.380633,0,133,39651.5376388889,2008-07-22,12:54:12
39.992324,116.380638,0,132,39651.537662037,2008-07-22,12:54:14
39.992291,116.380629,0,133,39651.5377199074,2008-07-22,12:54:19
39.992248,116.38062,0,132,39651.5377777778,2008-07-22,12:54:24
39.992205,116.380606,0,132,39651.5378356481,2008-07-22,12:54:29
39.992178,116.380597,0,135,39651.5378935185,2008-07-22,12:54:34
39.992146,116.380569,0,137,39651.5379513889,2008-07-22,12:54:39
39.992094,116.380584,0,141,39651.5380092593,2008-07-22,12:54:44
39.992082,116.380594,0,142,39651.5380671296,2008-07-22,12:54:49
39.992082,116.380594,0,142,39651.5381018519,2008-07-22,12:54:52
39.992079,116.380602,0,141,39651.538125,2008-07-22,12:54:54
39.992028,116.380726,0,144,39651.5381828704,2008-07-22,12:54:59
39.992027,116.380736,0,139,39651.5382407407,2008-07-22,12:55:04
39.992042,116.380727,0,138,39651.5382986111,2008-07-22,12:55:09
39.992042,116.380727,0,138,39651.5383333333,2008-07-22,12:55:12
39.992043,116.38073,0,139,39651.5383564815,2008-07-22,12:55:14
39.992013,116.380737,0,140,39651.5384143519,2008-07-22,12:55:19
39.991969,116.381018,0,317,39651.5385416667,2008-07-22,12:55:30
39.991776,116.381011,0,308,39651.538599537,2008-07-22,12:55:35
39.991778,116.381029,0,295,39651.5386689815,2008-07-22,12:55:41
39.99174,116.381071,0,303,39651.5387268519,2008-07-22,12:55:46
39.991686,116.381084,0,308,39651.5387847222,2008-07-22,12:55:51
39.991642,116.38113,0,319,39651.5388425926,2008-07-22,12:55:56
39.991631,116.38117,0,317,39651.538900463,2008-07-22,12:56:01
39.991602,116.381199,0,318,39651.5389583333,2008-07-22,12:56:06
39.991548,116.381193,0,311,39651.5390162037,2008-07-22,12:56:11
39.991539,116.381207,0,306,39651.5390740741,2008-07-22,12:56:16
39.991521,116.381001,0,289,39651.5391319444,2008-07-22,12:56:21
39.991491,116.380934,0,279,39651.5391898148,2008-07-22,12:56:26
