# Supplementary material for: Research on differential privacy protection method based on user tendency
Source: PLoS One. 2023 Oct 26;18(10):e0288823. doi: 10.1371/journal.pone.0288823 (PMC10602288; doi:10.1371/journal.pone.0288823)
Supplement: S3 Data — (ZIP) [file pone.0288823.s003.zip › Data 5-3/052/Trajectory/20080723082932.plt]

Geolife trajectory
WGS 84
Altitude is in Feet
Reserved 3
0,2,255,My Track,0,0,2,8421376
0
39.998291,116.366158,0,203,39652.3538425926,2008-07-23,08:29:32
39.998157,116.365211,0,198,39652.353900463,2008-07-23,08:29:37
39.998156,116.365404,0,181,39652.3539583333,2008-07-23,08:29:42
39.99816,116.36538,0,177,39652.3540162037,2008-07-23,08:29:47
39.99816,116.36538,0,177,39652.3540509259,2008-07-23,08:29:50
39.998156,116.365373,0,175,39652.3540740741,2008-07-23,08:29:52
39.998159,116.365363,0,174,39652.3541319444,2008-07-23,08:29:57
39.998216,116.365326,0,175,39652.3541898148,2008-07-23,08:30:02
39.998341,116.365219,0,176,39652.3542476852,2008-07-23,08:30:07
39.998369,116.365195,0,176,39652.3543055556,2008-07-23,08:30:12
39.998377,116.365155,0,178,39652.3543634259,2008-07-23,08:30:17
39.998452,116.365141,0,180,39652.3544212963,2008-07-23,08:30:22
39.998601,116.365133,0,181,39652.3544791667,2008-07-23,08:30:27
39.998803,116.365134,0,181,39652.354537037,2008-07-23,08:30:32
39.998963,116.365103,0,176,39652.3545949074,2008-07-23,08:30:37
39.999128,116.365032,0,167,39652.3546527778,2008-07-23,08:30:42
39.999293,116.364902,0,162,39652.3547106481,2008-07-23,08:30:47
39.999522,116.364776,0,161,39652.3547685185,2008-07-23,08:30:52
39.999796,116.364624,0,156,39652.3548263889,2008-07-23,08:30:57
39.99998,116.364555,0,152,39652.3548842593,2008-07-23,08:31:02
40.000039,116.364582,0,152,39652.3549421296,2008-07-23,08:31:07
40.000087,116.364888,0,152,39652.355,2008-07-23,08:31:12
40.000105,116.36535,0,150,39652.3550578704,2008-07-23,08:31:17
40.000141,116.365896,0,147,39652.3551157407,2008-07-23,08:31:22
40.000195,116.366469,0,143,39652.3551736111,2008-07-23,08:31:27
40.00022,116.366794,0,140,39652.3552314815,2008-07-23,08:31:32
40.000193,116.366725,0,135,39652.3552893519,2008-07-23,08:31:37
40.000188,116.366713,0,134,39652.3553472222,2008-07-23,08:31:42
40.000182,116.366722,0,134,39652.3554050926,2008-07-23,08:31:47
40.000178,116.366732,0,135,39652.355462963,2008-07-23,08:31:52
40.000182,116.366724,0,135,39652.3555208333,2008-07-23,08:31:57
40.000182,116.366724,0,135,39652.3555555556,2008-07-23,08:32:00
40.000189,116.366716,0,135,39652.3555787037,2008-07-23,08:32:02
40.000201,116.366713,0,136,39652.3556365741,2008-07-23,08:32:07
40.000213,116.36676,0,136,39652.3556944444,2008-07-23,08:32:12
40.000232,116.366977,0,139,39652.3557523148,2008-07-23,08:32:17
40.000241,116.367366,0,140,39652.3558101852,2008-07-23,08:32:22
40.000249,116.367871,0,140,39652.3558680556,2008-07-23,08:32:27
40.000288,116.368427,0,141,39652.3559259259,2008-07-23,08:32:32
40.000343,116.369063,0,143,39652.3559837963,2008-07-23,08:32:37
40.000371,116.36969,0,145,39652.3560416667,2008-07-23,08:32:42
40.000358,116.370286,0,146,39652.356099537,2008-07-23,08:32:47
40.000328,116.370755,0,146,39652.3561574074,2008-07-23,08:32:52
40.000333,116.371027,0,146,39652.3562152778,2008-07-23,08:32:57
40.000345,116.371236,0,141,39652.3562731481,2008-07-23,08:33:02
40.000345,116.371458,0,138,39652.3563310185,2008-07-23,08:33:07
40.000396,116.371751,0,136,39652.3563888889,2008-07-23,08:33:12
40.000387,116.372189,0,134,39652.3564467593,2008-07-23,08:33:17
40.000384,116.372558,0,133,39652.3565046296,2008-07-23,08:33:22
40.000358,116.37281,0,132,39652.3565625,2008-07-23,08:33:27
40.000222,116.37287,0,133,39652.3566203704,2008-07-23,08:33:32
40.000207,116.372769,0,132,39652.3566782407,2008-07-23,08:33:37
40.000218,116.372797,0,134,39652.3567361111,2008-07-23,08:33:42
40.000225,116.372841,0,128,39652.3567939815,2008-07-23,08:33:47
40.000243,116.372913,0,116,39652.3568518519,2008-07-23,08:33:52
40.000236,116.372967,0,104,39652.3569097222,2008-07-23,08:33:57
40.000246,116.37301,0,105,39652.3569675926,2008-07-23,08:34:02
40.00024,116.373063,0,107,39652.357025463,2008-07-23,08:34:07
40.000202,116.373146,0,109,39652.3570833333,2008-07-23,08:34:12
40.000176,116.373244,0,109,39652.3571412037,2008-07-23,08:34:17
40.000188,116.373314,0,105,39652.3571990741,2008-07-23,08:34:22
40.000199,116.373373,0,103,39652.3572569444,2008-07-23,08:34:27
40.000161,116.373441,0,99,39652.3573148148,2008-07-23,08:34:32
40.000158,116.37352,0,98,39652.3573726852,2008-07-23,08:34:37
40.000168,116.373617,0,96,39652.3574305556,2008-07-23,08:34:42
40.000173,116.373686,0,92,39652.3574884259,2008-07-23,08:34:47
40.000178,116.373771,0,89,39652.3575462963,2008-07-23,08:34:52
40.000264,116.373853,0,87,39652.3576041667,2008-07-23,08:34:57
40.000228,116.373896,0,86,39652.357662037,2008-07-23,08:35:02
40.000179,116.373949,0,82,39652.3577199074,2008-07-23,08:35:07
40.000208,116.374014,0,82,39652.3577777778,2008-07-23,08:35:12
40.000254,116.374034,0,83,39652.3578356481,2008-07-23,08:35:17
40.000248,116.374065,0,83,39652.3578935185,2008-07-23,08:35:22
40.000188,116.37409,0,81,39652.3579513889,2008-07-23,08:35:27
40.00018,116.374141,0,79,39652.3580092593,2008-07-23,08:35:32
40.000187,116.374245,0,84,39652.3580671296,2008-07-23,08:35:37
40.000202,116.374318,0,85,39652.358125,2008-07-23,08:35:42
40.000214,116.374398,0,85,39652.3581828704,2008-07-23,08:35:47
40.000232,116.374474,0,78,39652.3582407407,2008-07-23,08:35:52
40.000237,116.374547,0,77,39652.3582986111,2008-07-23,08:35:57
40.000243,116.374629,0,82,39652.3583564815,2008-07-23,08:36:02
40.000244,116.374697,0,79,39652.3584143519,2008-07-23,08:36:07
40.000254,116.374777,0,81,39652.3584722222,2008-07-23,08:36:12
40.000275,116.374837,0,84,39652.3585300926,2008-07-23,08:36:17
40.000278,116.374903,0,86,39652.358587963,2008-07-23,08:36:22
40.000286,116.374975,0,91,39652.3586458333,2008-07-23,08:36:27
40.000302,116.375065,0,96,39652.3587037037,2008-07-23,08:36:32
40.00033,116.375142,0,97,39652.3587615741,2008-07-23,08:36:37
40.000342,116.375219,0,100,39652.3588194444,2008-07-23,08:36:42
40.000321,116.375304,0,99,39652.3588773148,2008-07-23,08:36:47
40.000323,116.375349,0,99,39652.3589351852,2008-07-23,08:36:52
40.000322,116.375405,0,102,39652.3589930556,2008-07-23,08:36:57
40.00028,116.375461,0,105,39652.3590509259,2008-07-23,08:37:02
40.000238,116.375513,0,104,39652.3591087963,2008-07-23,08:37:07
40.000223,116.375557,0,105,39652.3591666667,2008-07-23,08:37:12
40.000235,116.375594,0,105,39652.359224537,2008-07-23,08:37:17
40.000246,116.375627,0,107,39652.3592824074,2008-07-23,08:37:22
40.000261,116.375688,0,109,39652.3593402778,2008-07-23,08:37:27
40.000302,116.375754,0,111,39652.3593981481,2008-07-23,08:37:32
40.000331,116.375815,0,115,39652.3594560185,2008-07-23,08:37:37
40.000374,116.375881,0,118,39652.3595138889,2008-07-23,08:37:42
40.000458,116.375975,0,121,39652.3595717593,2008-07-23,08:37:47
40.00054,116.376054,0,123,39652.3596296296,2008-07-23,08:37:52
40.00051,116.376121,0,129,39652.3596875,2008-07-23,08:37:57
40.000494,116.376182,0,131,39652.3597453704,2008-07-23,08:38:02
40.000497,116.376256,0,133,39652.3598032407,2008-07-23,08:38:07
40.000503,116.376341,0,135,39652.3598611111,2008-07-23,08:38:12
40.000476,116.37641,0,140,39652.3599189815,2008-07-23,08:38:17
40.000399,116.376455,0,142,39652.3599768518,2008-07-23,08:38:22
40.00036,116.376528,0,143,39652.3600347222,2008-07-23,08:38:27
40.000318,116.376604,0,144,39652.3600925926,2008-07-23,08:38:32
40.000309,116.37666,0,144,39652.360150463,2008-07-23,08:38:37
40.000333,116.376708,0,146,39652.3602083333,2008-07-23,08:38:42
40.000333,116.376777,0,146,39652.3602662037,2008-07-23,08:38:47
40.000333,116.376906,0,147,39652.3603240741,2008-07-23,08:38:52
40.000322,116.377006,0,145,39652.3603819444,2008-07-23,08:38:57
40.000361,116.377095,0,144,39652.3604398148,2008-07-23,08:39:02
40.000379,116.377202,0,144,39652.3604976852,2008-07-23,08:39:07
40.000372,116.3773,0,147,39652.3605555556,2008-07-23,08:39:12
40.000327,116.377346,0,151,39652.3606134259,2008-07-23,08:39:17
40.000316,116.377384,0,153,39652.3606712963,2008-07-23,08:39:22
40.000315,116.377406,0,156,39652.3607291667,2008-07-23,08:39:27
40.000334,116.377477,0,157,39652.360787037,2008-07-23,08:39:32
40.000346,116.377534,0,159,39652.3608449074,2008-07-23,08:39:37
40.000349,116.377589,0,161,39652.3609027778,2008-07-23,08:39:42
40.000396,116.377629,0,163,39652.3609606481,2008-07-23,08:39:47
40.000469,116.377719,0,165,39652.3610185185,2008-07-23,08:39:52
40.000537,116.377789,0,166,39652.3610763889,2008-07-23,08:39:57
40.000541,116.377836,0,167,39652.3611342593,2008-07-23,08:40:02
40.000405,116.377849,0,167,39652.3611921296,2008-07-23,08:40:07
40.000175,116.377882,0,166,39652.36125,2008-07-23,08:40:12
40.000002,116.377939,0,165,39652.3613078704,2008-07-23,08:40:17
39.99996,116.377951,0,166,39652.3613657407,2008-07-23,08:40:22
39.999928,116.377991,0,166,39652.3614236111,2008-07-23,08:40:27
39.999888,116.377968,0,167,39652.3614814815,2008-07-23,08:40:32
39.999836,116.377871,0,171,39652.3615393518,2008-07-23,08:40:37
39.999812,116.377739,0,178,39652.3615972222,2008-07-23,08:40:42
39.999761,116.37773,0,180,39652.3616550926,2008-07-23,08:40:47
39.999752,116.377724,0,181,39652.361712963,2008-07-23,08:40:52
39.999757,116.377734,0,182,39652.3617708333,2008-07-23,08:40:57
39.999733,116.377724,0,187,39652.3618287037,2008-07-23,08:41:02
39.999695,116.377749,0,190,39652.3618865741,2008-07-23,08:41:07
39.999657,116.377814,0,195,39652.3619444444,2008-07-23,08:41:12
39.999608,116.377856,0,198,39652.3620023148,2008-07-23,08:41:17
39.999508,116.377875,0,204,39652.3620601852,2008-07-23,08:41:22
39.999394,116.377945,0,215,39652.3621180556,2008-07-23,08:41:27
39.999344,116.378042,0,219,39652.3621759259,2008-07-23,08:41:32
39.999225,116.378133,0,229,39652.3622337963,2008-07-23,08:41:37
39.999166,116.378217,0,235,39652.3622916667,2008-07-23,08:41:42
39.999145,116.378427,0,245,39652.362349537,2008-07-23,08:41:47
39.999129,116.378579,0,252,39652.3624074074,2008-07-23,08:41:52
39.9991,116.378666,0,257,39652.3624652778,2008-07-23,08:41:57
39.999142,116.378728,0,260,39652.3625231481,2008-07-23,08:42:02
39.999157,116.378806,0,259,39652.3625810185,2008-07-23,08:42:07
39.999216,116.378898,0,260,39652.3626388889,2008-07-23,08:42:12
39.999243,116.379001,0,258,39652.3626967593,2008-07-23,08:42:17
39.999321,116.37913,0,255,39652.3627546296,2008-07-23,08:42:22
39.999341,116.379177,0,250,39652.3628125,2008-07-23,08:42:27
39.999342,116.379239,0,245,39652.3628703704,2008-07-23,08:42:32
39.999352,116.379264,0,244,39652.3629282407,2008-07-23,08:42:37
39.999355,116.379276,0,243,39652.3629861111,2008-07-23,08:42:42
39.999356,116.379293,0,243,39652.3630439815,2008-07-23,08:42:47
39.999347,116.379319,0,242,39652.3631018519,2008-07-23,08:42:52
39.999349,116.379347,0,241,39652.3631597222,2008-07-23,08:42:57
39.999352,116.379372,0,241,39652.3632175926,2008-07-23,08:43:02
39.999363,116.379397,0,240,39652.363275463,2008-07-23,08:43:07
39.999403,116.379396,0,239,39652.3633333333,2008-07-23,08:43:12
39.999416,116.37938,0,238,39652.3633912037,2008-07-23,08:43:17
39.999435,116.379362,0,238,39652.3634490741,2008-07-23,08:43:22
39.999447,116.37935,0,237,39652.3635069444,2008-07-23,08:43:27
39.999469,116.379339,0,237,39652.3635648148,2008-07-23,08:43:32
39.999483,116.379368,0,236,39652.3636226852,2008-07-23,08:43:37
39.999421,116.379373,0,236,39652.3636805556,2008-07-23,08:43:42
39.9994,116.37937,0,236,39652.3637384259,2008-07-23,08:43:47
39.9994,116.37937,0,236,39652.3637731481,2008-07-23,08:43:50
39.999392,116.379368,0,236,39652.3637962963,2008-07-23,08:43:52
39.999383,116.379371,0,236,39652.3638541667,2008-07-23,08:43:57
39.999756,116.379323,0,238,39652.363912037,2008-07-23,08:44:02
40.000015,116.37934,0,239,39652.3639699074,2008-07-23,08:44:07
40.000154,116.379365,0,241,39652.3640277778,2008-07-23,08:44:12
40.000195,116.379389,0,243,39652.3640856481,2008-07-23,08:44:17
40.000167,116.379397,0,245,39652.3641435185,2008-07-23,08:44:22
40.000124,116.379403,0,246,39652.3642013889,2008-07-23,08:44:27
40.000124,116.379403,0,246,39652.3642361111,2008-07-23,08:44:30
40.000125,116.379406,0,246,39652.3642592593,2008-07-23,08:44:32
40.000146,116.379398,0,246,39652.3643171296,2008-07-23,08:44:37
40.000171,116.379394,0,247,39652.364375,2008-07-23,08:44:42
40.000174,116.379374,0,248,39652.3644328704,2008-07-23,08:44:47
40.000194,116.379355,0,249,39652.3644907407,2008-07-23,08:44:52
40.00021,116.379326,0,250,39652.3645486111,2008-07-23,08:44:57
40.000214,116.37931,0,251,39652.3646064815,2008-07-23,08:45:02
40.000218,116.379314,0,251,39652.3646643519,2008-07-23,08:45:07
40.000218,116.379314,0,251,39652.3646990741,2008-07-23,08:45:10
40.000211,116.379318,0,251,39652.3647222222,2008-07-23,08:45:12
40.000184,116.379332,0,251,39652.3647800926,2008-07-23,08:45:17
40.000133,116.37934,0,252,39652.364837963,2008-07-23,08:45:22
40.000084,116.379345,0,252,39652.3648958333,2008-07-23,08:45:27
40.000032,116.379334,0,252,39652.3649537037,2008-07-23,08:45:32
40.000001,116.37931,0,252,39652.3650115741,2008-07-23,08:45:37
39.999962,116.379295,0,253,39652.3650694444,2008-07-23,08:45:42
39.999928,116.379297,0,252,39652.3651273148,2008-07-23,08:45:47
39.999832,116.379295,0,252,39652.3651851852,2008-07-23,08:45:52
39.999805,116.379291,0,251,39652.3652430556,2008-07-23,08:45:57
39.999773,116.379293,0,250,39652.3653009259,2008-07-23,08:46:02
39.999785,116.379322,0,249,39652.3653587963,2008-07-23,08:46:07
39.999805,116.379329,0,247,39652.3654166667,2008-07-23,08:46:12
39.999805,116.379329,0,247,39652.3654513889,2008-07-23,08:46:15
39.999799,116.37933,0,247,39652.365474537,2008-07-23,08:46:17
39.99988,116.379323,0,247,39652.3655324074,2008-07-23,08:46:22
39.999996,116.37931,0,249,39652.3655902778,2008-07-23,08:46:27
40.000028,116.379347,0,249,39652.3656481481,2008-07-23,08:46:32
40.000028,116.379359,0,249,39652.3657060185,2008-07-23,08:46:37
40.000019,116.379358,0,249,39652.3657638889,2008-07-23,08:46:42
40.000019,116.379358,0,249,39652.3657986111,2008-07-23,08:46:45
40.000023,116.379352,0,249,39652.3658217593,2008-07-23,08:46:47
40.000082,116.379343,0,252,39652.3658796296,2008-07-23,08:46:52
40.000118,116.379349,0,254,39652.3659375,2008-07-23,08:46:57
40.000148,116.379371,0,256,39652.3659953704,2008-07-23,08:47:02
40.000165,116.379348,0,257,39652.3660532407,2008-07-23,08:47:07
40.000186,116.379352,0,258,39652.3661111111,2008-07-23,08:47:12
40.000187,116.379367,0,259,39652.3661689815,2008-07-23,08:47:17
40.000175,116.379358,0,259,39652.3662268519,2008-07-23,08:47:22
40.000175,116.379358,0,259,39652.3662615741,2008-07-23,08:47:25
40.00017,116.379359,0,259,39652.3662847222,2008-07-23,08:47:27
40.000155,116.379361,0,257,39652.3663425926,2008-07-23,08:47:32
40.000155,116.379361,0,257,39652.3663773148,2008-07-23,08:47:35
40.000147,116.379358,0,257,39652.366400463,2008-07-23,08:47:37
40.000104,116.379373,0,255,39652.3664583333,2008-07-23,08:47:42
40.000059,116.379381,0,251,39652.3665162037,2008-07-23,08:47:47
40.000002,116.379361,0,246,39652.3665740741,2008-07-23,08:47:52
39.99998,116.379342,0,244,39652.3666319444,2008-07-23,08:47:57
39.999979,116.379323,0,243,39652.3666898148,2008-07-23,08:48:02
39.999979,116.379323,0,243,39652.366724537,2008-07-23,08:48:05
39.999974,116.37933,0,242,39652.3667476852,2008-07-23,08:48:07
39.999973,116.379304,0,243,39652.3668055556,2008-07-23,08:48:12
39.999966,116.379301,0,243,39652.3668634259,2008-07-23,08:48:17
39.999966,116.379301,0,243,39652.3668981481,2008-07-23,08:48:20
39.999963,116.379298,0,243,39652.3669212963,2008-07-23,08:48:22
39.999973,116.379301,0,243,39652.3669791667,2008-07-23,08:48:27
40.000021,116.379339,0,246,39652.367037037,2008-07-23,08:48:32
40.000036,116.379348,0,247,39652.3670949074,2008-07-23,08:48:37
40.000036,116.379348,0,247,39652.3671296296,2008-07-23,08:48:40
40.000032,116.379346,0,247,39652.3671527778,2008-07-23,08:48:42
40.000028,116.379356,0,247,39652.3672106481,2008-07-23,08:48:47
40.000028,116.379356,0,247,39652.3672453704,2008-07-23,08:48:50
40.00002,116.379352,0,247,39652.3672685185,2008-07-23,08:48:52
39.999985,116.379349,0,248,39652.3673263889,2008-07-23,08:48:57
39.999937,116.379333,0,249,39652.3673842593,2008-07-23,08:49:02
39.999869,116.379362,0,250,39652.3674421296,2008-07-23,08:49:07
39.999852,116.379399,0,251,39652.3675,2008-07-23,08:49:12
39.999873,116.379405,0,253,39652.3675578704,2008-07-23,08:49:17
39.999886,116.379413,0,253,39652.3676157407,2008-07-23,08:49:22
39.999896,116.37942,0,252,39652.3676736111,2008-07-23,08:49:27
39.999937,116.379438,0,251,39652.3677314815,2008-07-23,08:49:32
39.999996,116.379501,0,249,39652.3677893518,2008-07-23,08:49:37
40.000057,116.379624,0,247,39652.3678472222,2008-07-23,08:49:42
40.000132,116.379731,0,245,39652.3679050926,2008-07-23,08:49:47
40.000109,116.37975,0,244,39652.367962963,2008-07-23,08:49:52
40.000059,116.379734,0,240,39652.3680208333,2008-07-23,08:49:57
40.000016,116.379719,0,240,39652.3680787037,2008-07-23,08:50:02
39.99998,116.379671,0,239,39652.3681365741,2008-07-23,08:50:07
39.999899,116.379578,0,238,39652.3681944444,2008-07-23,08:50:12
39.999821,116.379508,0,238,39652.3682523148,2008-07-23,08:50:17
39.999759,116.379471,0,240,39652.3683101852,2008-07-23,08:50:22
39.999693,116.379432,0,242,39652.3683680556,2008-07-23,08:50:27
39.999693,116.379432,0,242,39652.3684027778,2008-07-23,08:50:30
39.999696,116.379439,0,247,39652.3684259259,2008-07-23,08:50:32
39.999647,116.37944,0,252,39652.3684837963,2008-07-23,08:50:37
39.999627,116.379449,0,258,39652.3685416667,2008-07-23,08:50:42
39.999565,116.379425,0,265,39652.368599537,2008-07-23,08:50:47
39.999628,116.379399,0,271,39652.3686574074,2008-07-23,08:50:52
39.99975,116.379379,0,277,39652.3687152778,2008-07-23,08:50:57
39.999824,116.379405,0,278,39652.3687731481,2008-07-23,08:51:02
39.999892,116.379425,0,276,39652.3688310185,2008-07-23,08:51:07
39.999909,116.379422,0,276,39652.3688888889,2008-07-23,08:51:12
39.999923,116.379417,0,276,39652.3689467593,2008-07-23,08:51:17
39.999941,116.379428,0,277,39652.3690046296,2008-07-23,08:51:22
39.999977,116.379443,0,277,39652.3690625,2008-07-23,08:51:27
40.000001,116.379468,0,282,39652.3691203704,2008-07-23,08:51:32
39.999996,116.379478,0,286,39652.3691782407,2008-07-23,08:51:37
39.999999,116.379462,0,295,39652.3692361111,2008-07-23,08:51:42
40.000032,116.379448,0,306,39652.3692939815,2008-07-23,08:51:47
40.000048,116.37941,0,317,39652.3693518518,2008-07-23,08:51:52
40.000105,116.379421,0,321,39652.3694097222,2008-07-23,08:51:57
39.999839,116.379401,0,326,39652.3758333333,2008-07-23,09:01:12
39.999832,116.379424,0,326,39652.3758912037,2008-07-23,09:01:17
39.999855,116.379415,0,325,39652.3759490741,2008-07-23,09:01:22
39.999852,116.379405,0,326,39652.3760069444,2008-07-23,09:01:27
39.999834,116.379407,0,326,39652.3760648148,2008-07-23,09:01:32
39.999845,116.379404,0,326,39652.3761226852,2008-07-23,09:01:37
39.999917,116.37941,0,329,39652.3761805556,2008-07-23,09:01:42
39.999944,116.379394,0,329,39652.3762384259,2008-07-23,09:01:47
40.000041,116.379395,0,332,39652.3762962963,2008-07-23,09:01:52
40.000082,116.379388,0,336,39652.3763541667,2008-07-23,09:01:57
40.000089,116.379377,0,336,39652.376412037,2008-07-23,09:02:02
40.000089,116.379377,0,336,39652.3764467593,2008-07-23,09:02:05
40.000088,116.379371,0,337,39652.3764699074,2008-07-23,09:02:07
40.000099,116.379371,0,337,39652.3765277778,2008-07-23,09:02:12
40.000099,116.379371,0,337,39652.3765625,2008-07-23,09:02:15
40.000102,116.379371,0,338,39652.3765856481,2008-07-23,09:02:17
40.000142,116.379361,0,345,39652.3766435185,2008-07-23,09:02:22
40.00016,116.379359,0,352,39652.3767013889,2008-07-23,09:02:27
40.000168,116.379379,0,355,39652.3767592593,2008-07-23,09:02:32
40.000177,116.379394,0,356,39652.3768171296,2008-07-23,09:02:37
40.000177,116.379394,0,356,39652.3768518518,2008-07-23,09:02:40
40.000177,116.379394,0,356,39652.376875,2008-07-23,09:02:42
40.000163,116.3794,0,356,39652.3769328704,2008-07-23,09:02:47
40.000149,116.379415,0,355,39652.3769907407,2008-07-23,09:02:52
40.000138,116.379424,0,354,39652.3770486111,2008-07-23,09:02:57
40.000124,116.379422,0,354,39652.3771064815,2008-07-23,09:03:02
40.000142,116.379435,0,354,39652.3771643518,2008-07-23,09:03:07
40.00014,116.379428,0,354,39652.3772222222,2008-07-23,09:03:12
40.00014,116.379428,0,354,39652.3772569444,2008-07-23,09:03:15
40.000145,116.379428,0,354,39652.3772800926,2008-07-23,09:03:17
40.000163,116.379437,0,355,39652.377337963,2008-07-23,09:03:22
40.000164,116.379427,0,355,39652.3773958333,2008-07-23,09:03:27
40.000167,116.379418,0,355,39652.3774537037,2008-07-23,09:03:32
40.000167,116.379418,0,355,39652.3774884259,2008-07-23,09:03:35
40.000159,116.379415,0,355,39652.3775115741,2008-07-23,09:03:37
40.000137,116.379431,0,356,39652.3775694444,2008-07-23,09:03:42
40.000117,116.37945,0,355,39652.3776273148,2008-07-23,09:03:47
40.000082,116.379463,0,354,39652.3776851852,2008-07-23,09:03:52
40.000057,116.379455,0,354,39652.3777430556,2008-07-23,09:03:57
40.000028,116.379461,0,352,39652.3778009259,2008-07-23,09:04:02
40.000005,116.379458,0,350,39652.3778587963,2008-07-23,09:04:07
39.999965,116.379466,0,348,39652.3779166667,2008-07-23,09:04:12
39.999935,116.379465,0,346,39652.377974537,2008-07-23,09:04:17
39.999943,116.379458,0,346,39652.3780324074,2008-07-23,09:04:22
39.999943,116.379458,0,346,39652.3780671296,2008-07-23,09:04:25
39.999945,116.379457,0,345,39652.3780902778,2008-07-23,09:04:27
39.99994,116.379434,0,345,39652.3781481481,2008-07-23,09:04:32
39.999931,116.379419,0,346,39652.3782060185,2008-07-23,09:04:37
39.999911,116.37941,0,345,39652.3782638889,2008-07-23,09:04:42
39.999894,116.379416,0,344,39652.3783217593,2008-07-23,09:04:47
39.999866,116.379399,0,344,39652.3783796296,2008-07-23,09:04:52
39.99987,116.379398,0,343,39652.3784375,2008-07-23,09:04:57
39.99987,116.379398,0,343,39652.3784722222,2008-07-23,09:05:00
39.999878,116.379397,0,342,39652.3784953704,2008-07-23,09:05:02
39.99984,116.379387,0,339,39652.3785532407,2008-07-23,09:05:07
39.999832,116.379374,0,335,39652.3786111111,2008-07-23,09:05:12
39.999836,116.379382,0,335,39652.3786689815,2008-07-23,09:05:17
39.999837,116.379383,0,335,39652.3787268519,2008-07-23,09:05:22
39.999842,116.379387,0,335,39652.3787847222,2008-07-23,09:05:27
39.999842,116.379387,0,335,39652.3788194444,2008-07-23,09:05:30
39.999848,116.379384,0,335,39652.3788425926,2008-07-23,09:05:32
39.999923,116.379392,0,334,39652.378900463,2008-07-23,09:05:37
39.999991,116.37942,0,332,39652.3789583333,2008-07-23,09:05:42
39.999999,116.379414,0,331,39652.3790162037,2008-07-23,09:05:47
39.999991,116.379416,0,331,39652.3790740741,2008-07-23,09:05:52
39.999997,116.379416,0,331,39652.3791319444,2008-07-23,09:05:57
39.999997,116.37941,0,331,39652.3791898148,2008-07-23,09:06:02
39.999993,116.379409,0,331,39652.3792476852,2008-07-23,09:06:07
39.999993,116.379409,0,331,39652.3792824074,2008-07-23,09:06:10
39.999995,116.379415,0,331,39652.3793055556,2008-07-23,09:06:12
40.000048,116.379443,0,329,39652.3793634259,2008-07-23,09:06:17
40.000129,116.379449,0,329,39652.3794212963,2008-07-23,09:06:22
40.000168,116.379442,0,330,39652.3794791667,2008-07-23,09:06:27
40.000205,116.379433,0,332,39652.379537037,2008-07-23,09:06:32
40.000214,116.37946,0,334,39652.3795949074,2008-07-23,09:06:37
40.000173,116.379457,0,333,39652.3796527778,2008-07-23,09:06:42
40.000184,116.379459,0,333,39652.3797106481,2008-07-23,09:06:47
40.000199,116.379462,0,332,39652.3797685185,2008-07-23,09:06:52
40.000199,116.379462,0,332,39652.3798032407,2008-07-23,09:06:55
40.000192,116.379455,0,332,39652.3798263889,2008-07-23,09:06:57
40.000183,116.379455,0,332,39652.3798842593,2008-07-23,09:07:02
40.000183,116.379455,0,332,39652.3799189815,2008-07-23,09:07:05
40.000187,116.37945,0,332,39652.3799421296,2008-07-23,09:07:07
40.000196,116.379447,0,332,39652.38,2008-07-23,09:07:12
40.000197,116.379447,0,332,39652.3800578704,2008-07-23,09:07:17
40.000194,116.379449,0,334,39652.3801157407,2008-07-23,09:07:22
40.000202,116.379445,0,336,39652.3801736111,2008-07-23,09:07:27
40.000202,116.379445,0,336,39652.3802083333,2008-07-23,09:07:30
40.000208,116.379443,0,336,39652.3802314815,2008-07-23,09:07:32
40.000226,116.379431,0,336,39652.3802893519,2008-07-23,09:07:37
40.000262,116.379418,0,334,39652.3803472222,2008-07-23,09:07:42
40.000287,116.379411,0,335,39652.3804050926,2008-07-23,09:07:47
40.00027,116.379407,0,334,39652.380462963,2008-07-23,09:07:52
40.000241,116.379413,0,334,39652.3805208333,2008-07-23,09:07:57
40.000196,116.379409,0,334,39652.3805787037,2008-07-23,09:08:02
40.000134,116.379429,0,333,39652.3806365741,2008-07-23,09:08:07
40.000089,116.379445,0,332,39652.3806944444,2008-07-23,09:08:12
40.00003,116.379462,0,333,39652.3807523148,2008-07-23,09:08:17
40.000067,116.379448,0,334,39652.3808101852,2008-07-23,09:08:22
40.000099,116.37945,0,333,39652.3808680556,2008-07-23,09:08:27
40.000099,116.37945,0,333,39652.3809027778,2008-07-23,09:08:30
40.000092,116.379445,0,332,39652.3809259259,2008-07-23,09:08:32
40.000124,116.379425,0,335,39652.3809837963,2008-07-23,09:08:37
40.000136,116.379402,0,335,39652.3810416667,2008-07-23,09:08:42
40.00017,116.379413,0,337,39652.381099537,2008-07-23,09:08:47
40.000203,116.37942,0,338,39652.3811574074,2008-07-23,09:08:52
40.000203,116.37942,0,338,39652.3811921296,2008-07-23,09:08:55
40.000201,116.379416,0,339,39652.3812152778,2008-07-23,09:08:57
40.000203,116.379439,0,340,39652.3812731481,2008-07-23,09:09:02
40.000209,116.379447,0,342,39652.3813310185,2008-07-23,09:09:07
40.000209,116.379447,0,342,39652.3813657407,2008-07-23,09:09:10
40.00021,116.379447,0,342,39652.3813888889,2008-07-23,09:09:12
40.000172,116.379442,0,342,39652.3814467593,2008-07-23,09:09:17
40.000137,116.379445,0,342,39652.3815046296,2008-07-23,09:09:22
40.000128,116.379459,0,344,39652.3815625,2008-07-23,09:09:27
40.000123,116.379445,0,346,39652.3816203704,2008-07-23,09:09:32
40.000104,116.379446,0,348,39652.3816782407,2008-07-23,09:09:37
40.000104,116.379446,0,348,39652.381712963,2008-07-23,09:09:40
40.000105,116.37944,0,351,39652.3817361111,2008-07-23,09:09:42
40.000078,116.379439,0,353,39652.3817939815,2008-07-23,09:09:47
40.000065,116.379433,0,355,39652.3818518519,2008-07-23,09:09:52
40.000058,116.379417,0,355,39652.3819097222,2008-07-23,09:09:57
40.000103,116.3794,0,354,39652.3819675926,2008-07-23,09:10:02
40.00012,116.379389,0,354,39652.382025463,2008-07-23,09:10:07
40.000162,116.379387,0,354,39652.3820833333,2008-07-23,09:10:12
40.000239,116.379395,0,354,39652.3821412037,2008-07-23,09:10:17
40.000301,116.379415,0,355,39652.3821990741,2008-07-23,09:10:22
40.00033,116.37941,0,358,39652.3822569444,2008-07-23,09:10:27
40.000306,116.379397,0,355,39652.3823148148,2008-07-23,09:10:32
40.000302,116.379384,0,355,39652.3823726852,2008-07-23,09:10:37
40.000303,116.379372,0,355,39652.3824305556,2008-07-23,09:10:42
40.000303,116.379372,0,355,39652.3824652778,2008-07-23,09:10:45
40.000306,116.379374,0,355,39652.3824884259,2008-07-23,09:10:47
40.000289,116.379391,0,354,39652.3825462963,2008-07-23,09:10:52
40.000233,116.37939,0,354,39652.3826041667,2008-07-23,09:10:57
40.000239,116.379413,0,358,39652.382662037,2008-07-23,09:11:02
40.000227,116.379439,0,360,39652.3827199074,2008-07-23,09:11:07
40.000227,116.379439,0,360,39652.3827546296,2008-07-23,09:11:10
40.000226,116.379442,0,360,39652.3827777778,2008-07-23,09:11:12
40.000217,116.379442,0,361,39652.3828356481,2008-07-23,09:11:17
40.000197,116.379439,0,360,39652.3828935185,2008-07-23,09:11:22
40.000197,116.379439,0,360,39652.3829282407,2008-07-23,09:11:25
40.00019,116.379445,0,360,39652.3829513889,2008-07-23,09:11:27
40.000177,116.379441,0,356,39652.3830092593,2008-07-23,09:11:32
40.000152,116.379433,0,352,39652.3830671296,2008-07-23,09:11:37
40.000176,116.379398,0,350,39652.383125,2008-07-23,09:11:42
40.000201,116.379388,0,350,39652.3831828704,2008-07-23,09:11:47
40.000213,116.379375,0,351,39652.3832407407,2008-07-23,09:11:52
40.000213,116.379375,0,351,39652.383275463,2008-07-23,09:11:55
40.000215,116.379377,0,351,39652.3832986111,2008-07-23,09:11:57
40.000221,116.379366,0,352,39652.3833564815,2008-07-23,09:12:02
40.000241,116.379342,0,353,39652.3834143518,2008-07-23,09:12:07
40.000241,116.379353,0,353,39652.3834722222,2008-07-23,09:12:12
40.000216,116.379388,0,350,39652.3835300926,2008-07-23,09:12:17
40.000204,116.379444,0,348,39652.383587963,2008-07-23,09:12:22
40.000172,116.379489,0,341,39652.3836458333,2008-07-23,09:12:27
40.000153,116.379492,0,333,39652.3837037037,2008-07-23,09:12:32
40.000184,116.379543,0,332,39652.3837615741,2008-07-23,09:12:37
40.000184,116.379583,0,328,39652.3838194444,2008-07-23,09:12:42
40.000143,116.37961,0,320,39652.3838773148,2008-07-23,09:12:47
40.000131,116.379601,0,319,39652.3839351852,2008-07-23,09:12:52
40.000104,116.379617,0,316,39652.3839930556,2008-07-23,09:12:57
40.000082,116.379614,0,315,39652.3840509259,2008-07-23,09:13:02
40.000096,116.379919,0,361,39652.4010648148,2008-07-23,09:37:32
40.002876,116.379143,0,371,39652.4013541667,2008-07-23,09:37:57
40.000353,116.379689,0,325,39652.4014699074,2008-07-23,09:38:07
40.000277,116.379765,0,359,39652.4015277778,2008-07-23,09:38:12
40.000297,116.379711,0,360,39652.4015856481,2008-07-23,09:38:17
40.000209,116.379802,0,366,39652.4016435185,2008-07-23,09:38:22
40.000199,116.379868,0,358,39652.4017013889,2008-07-23,09:38:27
40.000143,116.379883,0,357,39652.4017592593,2008-07-23,09:38:32
40.000042,116.37987,0,355,39652.4018171296,2008-07-23,09:38:37
39.999998,116.379859,0,362,39652.401875,2008-07-23,09:38:42
39.999979,116.379836,0,363,39652.4019328704,2008-07-23,09:38:47
39.999942,116.37959,0,356,39652.4019907407,2008-07-23,09:38:52
39.999901,116.379504,0,346,39652.4020486111,2008-07-23,09:38:57
39.99977,116.379477,0,335,39652.4021064815,2008-07-23,09:39:02
39.999729,116.379443,0,326,39652.4021643519,2008-07-23,09:39:07
39.999743,116.37938,0,322,39652.4022222222,2008-07-23,09:39:12
39.999712,116.379301,0,320,39652.4022800926,2008-07-23,09:39:17
39.999715,116.379193,0,321,39652.402337963,2008-07-23,09:39:22
39.999621,116.3791,0,319,39652.4023958333,2008-07-23,09:39:27
39.999565,116.379017,0,322,39652.4024537037,2008-07-23,09:39:32
39.999565,116.378927,0,322,39652.4025115741,2008-07-23,09:39:37
39.999627,116.378883,0,329,39652.4025694444,2008-07-23,09:39:42
39.999616,116.378822,0,327,39652.4026273148,2008-07-23,09:39:47
39.999696,116.378725,0,324,39652.4026851852,2008-07-23,09:39:52
39.999733,116.378599,0,315,39652.4027430556,2008-07-23,09:39:57
39.999742,116.378579,0,318,39652.4028009259,2008-07-23,09:40:02
39.999757,116.378559,0,318,39652.4028587963,2008-07-23,09:40:07
39.999766,116.378562,0,316,39652.4029166667,2008-07-23,09:40:12
39.999786,116.378536,0,313,39652.402974537,2008-07-23,09:40:17
39.999826,116.378516,0,315,39652.4030324074,2008-07-23,09:40:22
39.999468,116.378199,0,315,39652.4030902778,2008-07-23,09:40:27
39.999539,116.378077,0,318,39652.4031481481,2008-07-23,09:40:32
39.999604,116.378093,0,322,39652.4032060185,2008-07-23,09:40:37
39.999682,116.378083,0,324,39652.4032638889,2008-07-23,09:40:42
39.999697,116.378094,0,325,39652.4033217593,2008-07-23,09:40:47
39.999706,116.378066,0,326,39652.4033796296,2008-07-23,09:40:52
39.999715,116.378033,0,328,39652.4034375,2008-07-23,09:40:57
39.999725,116.378025,0,330,39652.4034953704,2008-07-23,09:41:02
39.999794,116.378039,0,330,39652.4035532407,2008-07-23,09:41:07
40.000027,116.377877,0,327,39652.4036111111,2008-07-23,09:41:12
40.000411,116.377901,0,328,39652.4036689815,2008-07-23,09:41:17
40.000718,116.378042,0,328,39652.4037268519,2008-07-23,09:41:22
40.000763,116.378,0,329,39652.4037847222,2008-07-23,09:41:27
40.000856,116.377922,0,328,39652.4038425926,2008-07-23,09:41:32
40.000924,116.377846,0,329,39652.403900463,2008-07-23,09:41:37
40.000895,116.377772,0,328,39652.4039583333,2008-07-23,09:41:42
40.000772,116.37767,0,326,39652.4040162037,2008-07-23,09:41:47
40.000771,116.377598,0,326,39652.4040740741,2008-07-23,09:41:52
40.000807,116.377518,0,324,39652.4041319444,2008-07-23,09:41:57
40.000873,116.377484,0,323,39652.4041898148,2008-07-23,09:42:02
40.000926,116.377459,0,323,39652.4042476852,2008-07-23,09:42:07
40.000993,116.377373,0,323,39652.4043055556,2008-07-23,09:42:12
40.000989,116.377276,0,322,39652.4043634259,2008-07-23,09:42:17
40.000979,116.377227,0,321,39652.4044212963,2008-07-23,09:42:22
40.001027,116.37715,0,320,39652.4044791667,2008-07-23,09:42:27
40.001081,116.377067,0,320,39652.404537037,2008-07-23,09:42:32
40.001046,116.376957,0,319,39652.4045949074,2008-07-23,09:42:37
40.001007,116.376891,0,318,39652.4046527778,2008-07-23,09:42:42
40.000995,116.376809,0,317,39652.4047106481,2008-07-23,09:42:47
40.001052,116.3767,0,317,39652.4047685185,2008-07-23,09:42:52
40.001048,116.376637,0,316,39652.4048263889,2008-07-23,09:42:57
40.00104,116.376587,0,315,39652.4048842593,2008-07-23,09:43:02
40.000977,116.376451,0,316,39652.4049421296,2008-07-23,09:43:07
40.000988,116.376383,0,314,39652.405,2008-07-23,09:43:12
40.000977,116.376325,0,313,39652.4050578704,2008-07-23,09:43:17
40.000936,116.376286,0,311,39652.4051157407,2008-07-23,09:43:22
40.000881,116.37613,0,312,39652.4051736111,2008-07-23,09:43:27
40.000822,116.376078,0,308,39652.4052314815,2008-07-23,09:43:32
40.00065,116.375834,0,293,39652.4052893519,2008-07-23,09:43:37
40.000563,116.375721,0,284,39652.4053472222,2008-07-23,09:43:42
40.000543,116.375617,0,273,39652.4054050926,2008-07-23,09:43:47
40.000551,116.375557,0,269,39652.405462963,2008-07-23,09:43:52
40.000532,116.375473,0,265,39652.4055208333,2008-07-23,09:43:57
40.000549,116.37538,0,256,39652.4055787037,2008-07-23,09:44:02
40.000553,116.375307,0,254,39652.4056365741,2008-07-23,09:44:07
40.000531,116.375234,0,251,39652.4056944444,2008-07-23,09:44:12
40.000398,116.375106,0,243,39652.4057523148,2008-07-23,09:44:17
40.000399,116.375016,0,243,39652.4058101852,2008-07-23,09:44:22
40.00044,116.374945,0,243,39652.4058680556,2008-07-23,09:44:27
40.000472,116.374867,0,242,39652.4059259259,2008-07-23,09:44:32
40.000519,116.374782,0,241,39652.4059837963,2008-07-23,09:44:37
40.000572,116.374745,0,233,39652.4060416667,2008-07-23,09:44:42
40.000675,116.374729,0,229,39652.406099537,2008-07-23,09:44:47
40.000691,116.374718,0,238,39652.4061574074,2008-07-23,09:44:52
40.000738,116.374715,0,243,39652.4062152778,2008-07-23,09:44:57
40.000764,116.374706,0,249,39652.4062731481,2008-07-23,09:45:02
40.000785,116.374666,0,250,39652.4063310185,2008-07-23,09:45:07
40.000789,116.374564,0,252,39652.4063888889,2008-07-23,09:45:12
40.000741,116.374487,0,255,39652.4064467593,2008-07-23,09:45:17
40.000692,116.374453,0,259,39652.4065046296,2008-07-23,09:45:22
40.000678,116.374383,0,264,39652.4065625,2008-07-23,09:45:27
40.000648,116.374251,0,266,39652.4066203704,2008-07-23,09:45:32
40.000631,116.374114,0,266,39652.4066782407,2008-07-23,09:45:37
40.000606,116.373987,0,263,39652.4067361111,2008-07-23,09:45:42
40.00058,116.373867,0,262,39652.4067939815,2008-07-23,09:45:47
40.000486,116.373741,0,259,39652.4068518518,2008-07-23,09:45:52
40.000477,116.373639,0,250,39652.4069097222,2008-07-23,09:45:57
40.00047,116.373518,0,226,39652.4069675926,2008-07-23,09:46:02
40.000474,116.373429,0,216,39652.407025463,2008-07-23,09:46:07
40.000475,116.37334,0,216,39652.4070833333,2008-07-23,09:46:12
40.000476,116.373259,0,214,39652.4071412037,2008-07-23,09:46:17
40.000498,116.373174,0,210,39652.4071990741,2008-07-23,09:46:22
40.000477,116.373079,0,209,39652.4072569444,2008-07-23,09:46:27
40.00046,116.372985,0,204,39652.4073148148,2008-07-23,09:46:32
40.00047,116.372922,0,200,39652.4073726852,2008-07-23,09:46:37
40.000481,116.372896,0,193,39652.4074305556,2008-07-23,09:46:42
40.000513,116.37288,0,192,39652.4074884259,2008-07-23,09:46:47
40.000513,116.37288,0,192,39652.4075231481,2008-07-23,09:46:50
40.000513,116.372874,0,192,39652.4075462963,2008-07-23,09:46:52
40.000529,116.372854,0,192,39652.4076041667,2008-07-23,09:46:57
40.000545,116.372805,0,191,39652.407662037,2008-07-23,09:47:02
40.00058,116.372768,0,190,39652.4077199074,2008-07-23,09:47:07
40.000582,116.372752,0,188,39652.4077777778,2008-07-23,09:47:12
40.000609,116.372755,0,182,39652.4078356481,2008-07-23,09:47:17
40.000604,116.37274,0,184,39652.4078935185,2008-07-23,09:47:22
40.000603,116.372734,0,183,39652.4079513889,2008-07-23,09:47:27
40.000603,116.372734,0,183,39652.4079861111,2008-07-23,09:47:30
40.000602,116.37274,0,183,39652.4080092593,2008-07-23,09:47:32
40.000595,116.372705,0,183,39652.4080671296,2008-07-23,09:47:37
40.000588,116.372658,0,182,39652.408125,2008-07-23,09:47:42
40.000585,116.372655,0,181,39652.4081828704,2008-07-23,09:47:47
40.000581,116.372661,0,181,39652.4082407407,2008-07-23,09:47:52
40.000575,116.372666,0,181,39652.4082986111,2008-07-23,09:47:57
40.000574,116.372666,0,181,39652.4083564815,2008-07-23,09:48:02
40.000574,116.372666,0,181,39652.4083912037,2008-07-23,09:48:05
40.000571,116.372667,0,180,39652.4084143518,2008-07-23,09:48:07
40.000567,116.372676,0,179,39652.4084722222,2008-07-23,09:48:12
40.000563,116.372681,0,179,39652.4085300926,2008-07-23,09:48:17
40.000563,116.372681,0,179,39652.4085648148,2008-07-23,09:48:20
40.00056,116.372679,0,179,39652.408587963,2008-07-23,09:48:22
40.000535,116.372651,0,175,39652.4086458333,2008-07-23,09:48:27
40.000522,116.372635,0,172,39652.4087037037,2008-07-23,09:48:32
40.000519,116.372636,0,172,39652.4087615741,2008-07-23,09:48:37
40.000512,116.372643,0,171,39652.4088194444,2008-07-23,09:48:42
40.000512,116.372643,0,171,39652.4088541667,2008-07-23,09:48:45
40.000508,116.372637,0,171,39652.4088773148,2008-07-23,09:48:47
40.000511,116.372615,0,171,39652.4089351852,2008-07-23,09:48:52
40.0005,116.372573,0,170,39652.4089930556,2008-07-23,09:48:57
40.000528,116.372528,0,168,39652.4090509259,2008-07-23,09:49:02
40.000523,116.372528,0,168,39652.4091087963,2008-07-23,09:49:07
40.000523,116.372532,0,167,39652.4091666667,2008-07-23,09:49:12
40.000516,116.372534,0,167,39652.409224537,2008-07-23,09:49:17
40.000514,116.372533,0,167,39652.4092824074,2008-07-23,09:49:22
40.000512,116.37254,0,167,39652.4093402778,2008-07-23,09:49:27
40.000512,116.37254,0,167,39652.409375,2008-07-23,09:49:30
40.000514,116.372534,0,167,39652.4093981481,2008-07-23,09:49:32
40.000509,116.372494,0,164,39652.4094560185,2008-07-23,09:49:37
40.000501,116.372511,0,161,39652.4095138889,2008-07-23,09:49:42
40.000496,116.372514,0,160,39652.4095717593,2008-07-23,09:49:47
40.000493,116.372516,0,160,39652.4096296296,2008-07-23,09:49:52
40.000486,116.372521,0,159,39652.4096875,2008-07-23,09:49:57
40.00048,116.372525,0,159,39652.4097453704,2008-07-23,09:50:02
40.000483,116.372523,0,158,39652.4098032407,2008-07-23,09:50:07
40.000483,116.372522,0,158,39652.4098611111,2008-07-23,09:50:12
40.00048,116.372526,0,158,39652.4099189815,2008-07-23,09:50:17
40.00048,116.372526,0,158,39652.4099537037,2008-07-23,09:50:20
40.000483,116.372528,0,158,39652.4099768519,2008-07-23,09:50:22
40.000487,116.37254,0,158,39652.4100347222,2008-07-23,09:50:27
40.000487,116.372545,0,158,39652.4100925926,2008-07-23,09:50:32
40.000487,116.372545,0,158,39652.4101273148,2008-07-23,09:50:35
40.00049,116.372539,0,158,39652.410150463,2008-07-23,09:50:37
40.000514,116.372539,0,158,39652.4102083333,2008-07-23,09:50:42
40.000509,116.372536,0,158,39652.4102662037,2008-07-23,09:50:47
40.000511,116.372529,0,158,39652.4103240741,2008-07-23,09:50:52
40.000511,116.372529,0,158,39652.4103587963,2008-07-23,09:50:55
40.000514,116.372536,0,158,39652.4103819444,2008-07-23,09:50:57
40.000501,116.372557,0,159,39652.4104398148,2008-07-23,09:51:02
40.000498,116.37256,0,159,39652.4104976852,2008-07-23,09:51:07
40.000492,116.372561,0,159,39652.4105555556,2008-07-23,09:51:12
40.00049,116.372558,0,159,39652.4106134259,2008-07-23,09:51:17
40.000489,116.37256,0,159,39652.4106712963,2008-07-23,09:51:22
40.00049,116.372558,0,158,39652.4107291667,2008-07-23,09:51:27
40.000491,116.372554,0,158,39652.410787037,2008-07-23,09:51:32
40.000491,116.372554,0,158,39652.4108217593,2008-07-23,09:51:35
40.000496,116.372551,0,158,39652.4108449074,2008-07-23,09:51:37
40.000517,116.372551,0,161,39652.4109027778,2008-07-23,09:51:42
40.000516,116.372532,0,159,39652.4109606481,2008-07-23,09:51:47
40.000521,116.372527,0,159,39652.4110185185,2008-07-23,09:51:52
40.000516,116.372528,0,159,39652.4110763889,2008-07-23,09:51:57
40.000512,116.372532,0,159,39652.4111342593,2008-07-23,09:52:02
40.000508,116.372533,0,159,39652.4111921296,2008-07-23,09:52:07
40.0005,116.372535,0,159,39652.41125,2008-07-23,09:52:12
40.000495,116.372539,0,159,39652.4113078704,2008-07-23,09:52:17
40.000494,116.372539,0,160,39652.4113657407,2008-07-23,09:52:22
40.000495,116.372532,0,160,39652.4114236111,2008-07-23,09:52:27
40.000503,116.372527,0,160,39652.4114814815,2008-07-23,09:52:32
40.000502,116.372529,0,160,39652.4115393519,2008-07-23,09:52:37
40.000502,116.372529,0,160,39652.4115740741,2008-07-23,09:52:40
40.000499,116.372529,0,163,39652.4115972222,2008-07-23,09:52:42
40.000503,116.372512,0,164,39652.4116550926,2008-07-23,09:52:47
40.000503,116.372515,0,164,39652.411712963,2008-07-23,09:52:52
40.000502,116.372516,0,163,39652.4117708333,2008-07-23,09:52:57
40.000502,116.372516,0,163,39652.4118055556,2008-07-23,09:53:00
40.000504,116.372509,0,163,39652.4118287037,2008-07-23,09:53:02
40.000508,116.372496,0,162,39652.4118865741,2008-07-23,09:53:07
40.000514,116.372487,0,162,39652.4119444444,2008-07-23,09:53:12
40.000524,116.372478,0,161,39652.4120023148,2008-07-23,09:53:17
40.000527,116.37249,0,161,39652.4120601852,2008-07-23,09:53:22
40.000527,116.37249,0,161,39652.4120949074,2008-07-23,09:53:25
40.000534,116.372491,0,161,39652.4121180556,2008-07-23,09:53:27
40.000543,116.372503,0,160,39652.4121759259,2008-07-23,09:53:32
40.000552,116.372514,0,160,39652.4122337963,2008-07-23,09:53:37
40.000558,116.372517,0,159,39652.4122916667,2008-07-23,09:53:42
40.000555,116.372515,0,158,39652.412349537,2008-07-23,09:53:47
40.00055,116.372511,0,157,39652.4124074074,2008-07-23,09:53:52
40.000545,116.372511,0,156,39652.4124652778,2008-07-23,09:53:57
40.000545,116.372513,0,154,39652.4125231481,2008-07-23,09:54:02
40.00055,116.372513,0,152,39652.4125810185,2008-07-23,09:54:07
40.000558,116.372516,0,149,39652.4126388889,2008-07-23,09:54:12
40.000563,116.37252,0,146,39652.4126967593,2008-07-23,09:54:17
40.00057,116.372519,0,143,39652.4127546296,2008-07-23,09:54:22
40.000575,116.372518,0,140,39652.4128125,2008-07-23,09:54:27
40.000578,116.37252,0,138,39652.4128703704,2008-07-23,09:54:32
40.00058,116.372521,0,135,39652.4129282407,2008-07-23,09:54:37
40.000583,116.372514,0,132,39652.4129861111,2008-07-23,09:54:42
40.000583,116.372514,0,132,39652.4130208333,2008-07-23,09:54:45
40.000587,116.372507,0,130,39652.4130439815,2008-07-23,09:54:47
40.000662,116.372476,0,131,39652.4131018519,2008-07-23,09:54:52
40.000677,116.372465,0,139,39652.4131597222,2008-07-23,09:54:57
40.000672,116.372454,0,136,39652.4132175926,2008-07-23,09:55:02
40.000675,116.372451,0,135,39652.413275463,2008-07-23,09:55:07
40.00067,116.372448,0,133,39652.4133333333,2008-07-23,09:55:12
40.00067,116.372448,0,133,39652.4133680556,2008-07-23,09:55:15
40.000662,116.372441,0,131,39652.4133912037,2008-07-23,09:55:17
40.000653,116.372432,0,129,39652.4134490741,2008-07-23,09:55:22
40.000653,116.372432,0,129,39652.4134837963,2008-07-23,09:55:25
40.00065,116.372424,0,126,39652.4135069444,2008-07-23,09:55:27
40.000653,116.372415,0,123,39652.4135648148,2008-07-23,09:55:32
40.000653,116.372407,0,120,39652.4136226852,2008-07-23,09:55:37
40.000654,116.372405,0,117,39652.4136805556,2008-07-23,09:55:42
40.000659,116.372404,0,115,39652.4137384259,2008-07-23,09:55:47
40.000662,116.372405,0,112,39652.4137962963,2008-07-23,09:55:52
40.000662,116.372405,0,112,39652.4138310185,2008-07-23,09:55:55
40.000662,116.37241,0,109,39652.4138541667,2008-07-23,09:55:57
40.000664,116.372433,0,111,39652.413912037,2008-07-23,09:56:02
40.000652,116.372476,0,112,39652.4139699074,2008-07-23,09:56:07
40.000644,116.372581,0,116,39652.4140277778,2008-07-23,09:56:12
40.00064,116.372595,0,117,39652.4140856481,2008-07-23,09:56:17
40.000641,116.372604,0,116,39652.4141435185,2008-07-23,09:56:22
40.000638,116.37261,0,116,39652.4142013889,2008-07-23,09:56:27
40.000638,116.37261,0,116,39652.4142361111,2008-07-23,09:56:30
40.000634,116.372612,0,116,39652.4142592593,2008-07-23,09:56:32
40.000635,116.372426,0,116,39652.4143171296,2008-07-23,09:56:37
40.000693,116.371998,0,114,39652.414375,2008-07-23,09:56:42
40.000676,116.371368,0,112,39652.4144328704,2008-07-23,09:56:47
40.000562,116.370719,0,116,39652.4144907407,2008-07-23,09:56:52
40.000499,116.370301,0,118,39652.4145486111,2008-07-23,09:56:57
40.000454,116.370256,0,117,39652.4146064815,2008-07-23,09:57:02
40.000433,116.370254,0,117,39652.4146643518,2008-07-23,09:57:07
40.000408,116.370255,0,116,39652.4147222222,2008-07-23,09:57:12
40.000395,116.370259,0,115,39652.4147800926,2008-07-23,09:57:17
40.000364,116.370253,0,113,39652.414837963,2008-07-23,09:57:22
40.000363,116.370243,0,112,39652.4148958333,2008-07-23,09:57:27
40.000375,116.370232,0,112,39652.4149537037,2008-07-23,09:57:32
40.000379,116.370229,0,113,39652.4150115741,2008-07-23,09:57:37
40.000372,116.370228,0,113,39652.4150694444,2008-07-23,09:57:42
40.000372,116.370228,0,113,39652.4151041667,2008-07-23,09:57:45
40.000364,116.370228,0,112,39652.4151273148,2008-07-23,09:57:47
40.000352,116.370246,0,112,39652.4151851852,2008-07-23,09:57:52
40.000334,116.370259,0,111,39652.4152430556,2008-07-23,09:57:57
40.000344,116.370255,0,110,39652.4153009259,2008-07-23,09:58:02
40.000346,116.37024,0,109,39652.4153587963,2008-07-23,09:58:07
40.000349,116.370231,0,107,39652.4154166667,2008-07-23,09:58:12
40.00035,116.370231,0,107,39652.415474537,2008-07-23,09:58:17
40.00035,116.370231,0,107,39652.4155092593,2008-07-23,09:58:20
40.000347,116.370223,0,107,39652.4155324074,2008-07-23,09:58:22
40.000392,116.369937,0,118,39652.4155902778,2008-07-23,09:58:27
40.000376,116.369421,0,130,39652.4156481481,2008-07-23,09:58:32
40.000299,116.368767,0,150,39652.4157060185,2008-07-23,09:58:37
40.000218,116.367999,0,162,39652.4157638889,2008-07-23,09:58:42
40.000218,116.367183,0,159,39652.4158217593,2008-07-23,09:58:47
40.000225,116.366316,0,150,39652.4158796296,2008-07-23,09:58:52
40.000224,116.365497,0,144,39652.4159375,2008-07-23,09:58:57
40.000238,116.364867,0,141,39652.4159953704,2008-07-23,09:59:02
40.000218,116.364496,0,140,39652.4160532407,2008-07-23,09:59:07
40.000202,116.364444,0,139,39652.4161111111,2008-07-23,09:59:12
40.000213,116.36444,0,133,39652.4161689815,2008-07-23,09:59:17
40.000213,116.36444,0,133,39652.4162037037,2008-07-23,09:59:20
40.000219,116.364442,0,132,39652.4162268518,2008-07-23,09:59:22
40.000233,116.364446,0,131,39652.4162847222,2008-07-23,09:59:27
40.000248,116.36445,0,131,39652.4163425926,2008-07-23,09:59:32
40.000253,116.364444,0,131,39652.416400463,2008-07-23,09:59:37
40.000255,116.364438,0,131,39652.4164583333,2008-07-23,09:59:42
40.000262,116.364436,0,131,39652.4165162037,2008-07-23,09:59:47
40.000266,116.364436,0,131,39652.4165740741,2008-07-23,09:59:52
40.000271,116.364437,0,131,39652.4166319444,2008-07-23,09:59:57
40.000277,116.364435,0,131,39652.4166898148,2008-07-23,10:00:02
40.000275,116.364435,0,130,39652.4167476852,2008-07-23,10:00:07
40.000271,116.364436,0,130,39652.4168055556,2008-07-23,10:00:12
40.000269,116.364431,0,130,39652.4168634259,2008-07-23,10:00:17
40.000269,116.364431,0,130,39652.4168981481,2008-07-23,10:00:20
40.000263,116.364431,0,130,39652.4169212963,2008-07-23,10:00:22
40.000254,116.364435,0,130,39652.4169791667,2008-07-23,10:00:27
40.000249,116.364439,0,130,39652.417037037,2008-07-23,10:00:32
40.000246,116.364438,0,130,39652.4170949074,2008-07-23,10:00:37
40.000246,116.364438,0,130,39652.4171296296,2008-07-23,10:00:40
40.000241,116.36444,0,130,39652.4171527778,2008-07-23,10:00:42
40.000248,116.364457,0,130,39652.4172106481,2008-07-23,10:00:47
40.000254,116.36447,0,130,39652.4172685185,2008-07-23,10:00:52
40.000257,116.364482,0,130,39652.4173263889,2008-07-23,10:00:57
40.000261,116.364488,0,130,39652.4173842593,2008-07-23,10:01:02
40.000268,116.364493,0,129,39652.4174421296,2008-07-23,10:01:07
40.000268,116.364493,0,129,39652.4174768519,2008-07-23,10:01:10
40.000272,116.3645,0,129,39652.4175,2008-07-23,10:01:12
40.000273,116.364509,0,129,39652.4175578704,2008-07-23,10:01:17
40.000287,116.364381,0,130,39652.4176157407,2008-07-23,10:01:22
40.000281,116.364006,0,141,39652.4176736111,2008-07-23,10:01:27
40.000245,116.363503,0,147,39652.4177314815,2008-07-23,10:01:32
40.000225,116.362772,0,150,39652.4177893519,2008-07-23,10:01:37
40.000196,116.36199,0,148,39652.4178472222,2008-07-23,10:01:42
40.000186,116.361212,0,155,39652.4179050926,2008-07-23,10:01:47
40.000187,116.360774,0,145,39652.417962963,2008-07-23,10:01:52
40.000196,116.360768,0,140,39652.4180208333,2008-07-23,10:01:57
40.000196,116.360768,0,140,39652.4180555556,2008-07-23,10:02:00
40.000196,116.360771,0,139,39652.4180787037,2008-07-23,10:02:02
40.00018,116.360686,0,139,39652.4181365741,2008-07-23,10:02:07
40.000164,116.36029,0,133,39652.4181944444,2008-07-23,10:02:12
40.000118,116.359698,0,137,39652.4182523148,2008-07-23,10:02:17
40.000061,116.359195,0,134,39652.4183101852,2008-07-23,10:02:22
40.000036,116.358926,0,139,39652.4183680556,2008-07-23,10:02:27
40.000017,116.358892,0,135,39652.4184259259,2008-07-23,10:02:32
40.000018,116.358893,0,135,39652.4184837963,2008-07-23,10:02:37
40.000018,116.358897,0,134,39652.4185416667,2008-07-23,10:02:42
40.000019,116.358902,0,134,39652.418599537,2008-07-23,10:02:47
40.000018,116.358904,0,134,39652.4186574074,2008-07-23,10:02:52
40.000018,116.358911,0,134,39652.4187152778,2008-07-23,10:02:57
40.000018,116.358914,0,134,39652.4187731481,2008-07-23,10:03:02
40.000018,116.358915,0,134,39652.4188310185,2008-07-23,10:03:07
40.000019,116.358919,0,134,39652.4188888889,2008-07-23,10:03:12
40.000019,116.358924,0,134,39652.4189467593,2008-07-23,10:03:17
40.000019,116.358925,0,134,39652.4190046296,2008-07-23,10:03:22
40.000019,116.358928,0,134,39652.4190625,2008-07-23,10:03:27
40.00002,116.358931,0,134,39652.4191203704,2008-07-23,10:03:32
40.00002,116.358931,0,134,39652.4191550926,2008-07-23,10:03:35
40.000021,116.358929,0,134,39652.4191782407,2008-07-23,10:03:37
40.00002,116.358913,0,134,39652.4192361111,2008-07-23,10:03:42
40.000009,116.35867,0,137,39652.4192939815,2008-07-23,10:03:47
39.999738,116.358458,0,145,39652.4193518519,2008-07-23,10:03:52
39.999289,116.358485,0,148,39652.4194097222,2008-07-23,10:03:57
39.998734,116.35852,0,150,39652.4194675926,2008-07-23,10:04:02
39.9982,116.358563,0,153,39652.419525463,2008-07-23,10:04:07
39.997955,116.358518,0,157,39652.4195833333,2008-07-23,10:04:12
39.998035,116.358504,0,159,39652.4196412037,2008-07-23,10:04:17
39.998035,116.358504,0,159,39652.4196759259,2008-07-23,10:04:20
39.998027,116.358503,0,161,39652.4196990741,2008-07-23,10:04:22
39.997886,116.358537,0,160,39652.4197569444,2008-07-23,10:04:27
39.99756,116.358547,0,155,39652.4198148148,2008-07-23,10:04:32
39.997194,116.358565,0,152,39652.4198726852,2008-07-23,10:04:37
39.996744,116.358511,0,163,39652.4199305556,2008-07-23,10:04:42
39.996254,116.358518,0,159,39652.4199884259,2008-07-23,10:04:47
39.995773,116.3586,0,153,39652.4200462963,2008-07-23,10:04:52
39.995409,116.358668,0,151,39652.4201041667,2008-07-23,10:04:57
39.995303,116.35866,0,142,39652.420162037,2008-07-23,10:05:02
39.995226,116.358679,0,144,39652.4202199074,2008-07-23,10:05:07
39.995028,116.358709,0,135,39652.4202777778,2008-07-23,10:05:12
39.994732,116.358737,0,126,39652.4203356481,2008-07-23,10:05:17
39.994323,116.358717,0,108,39652.4203935185,2008-07-23,10:05:22
39.993849,116.358735,0,108,39652.4204513889,2008-07-23,10:05:27
39.993545,116.358736,0,102,39652.4205092593,2008-07-23,10:05:32
39.993472,116.358685,0,101,39652.4205671296,2008-07-23,10:05:37
39.993411,116.35871,0,107,39652.420625,2008-07-23,10:05:42
39.9932,116.358738,0,103,39652.4206828704,2008-07-23,10:05:47
39.992905,116.358764,0,88,39652.4207407407,2008-07-23,10:05:52
39.992766,116.358759,0,85,39652.4207986111,2008-07-23,10:05:57
39.992599,116.358774,0,77,39652.4208564815,2008-07-23,10:06:02
39.992429,116.35875,0,97,39652.4209143519,2008-07-23,10:06:07
39.992395,116.358332,0,104,39652.4209722222,2008-07-23,10:06:12
39.992345,116.357722,0,119,39652.4210300926,2008-07-23,10:06:17
39.992327,116.356991,0,131,39652.421087963,2008-07-23,10:06:22
39.992259,116.35616,0,148,39652.4211458333,2008-07-23,10:06:27
39.992263,116.355317,0,154,39652.4212037037,2008-07-23,10:06:32
39.99224,116.354571,0,161,39652.4212615741,2008-07-23,10:06:37
39.992178,116.353892,0,179,39652.4213194444,2008-07-23,10:06:42
39.99215,116.353439,0,187,39652.4213773148,2008-07-23,10:06:47
39.992167,116.353129,0,198,39652.4214351852,2008-07-23,10:06:52
39.992088,116.353034,0,226,39652.4214930556,2008-07-23,10:06:57
39.992048,116.353026,0,228,39652.4215509259,2008-07-23,10:07:02
39.992053,116.353018,0,227,39652.4216087963,2008-07-23,10:07:07
39.992053,116.353018,0,227,39652.4216435185,2008-07-23,10:07:10
39.992053,116.353017,0,228,39652.4216666667,2008-07-23,10:07:12
39.992031,116.352988,0,226,39652.421724537,2008-07-23,10:07:17
39.991984,116.352692,0,228,39652.4217824074,2008-07-23,10:07:22
39.991993,116.352269,0,229,39652.4218402778,2008-07-23,10:07:27
39.992121,116.351755,0,207,39652.4218981481,2008-07-23,10:07:32
39.992173,116.351272,0,188,39652.4219560185,2008-07-23,10:07:37
39.992119,116.350808,0,181,39652.4220138889,2008-07-23,10:07:42
39.992151,116.350547,0,167,39652.4220717593,2008-07-23,10:07:47
39.99216,116.350221,0,142,39652.4221296296,2008-07-23,10:07:52
39.992147,116.349794,0,130,39652.4221875,2008-07-23,10:07:57
39.992129,116.349443,0,129,39652.4222453704,2008-07-23,10:08:02
39.992122,116.349067,0,130,39652.4223032407,2008-07-23,10:08:07
39.992109,116.348645,0,139,39652.4223611111,2008-07-23,10:08:12
39.992085,116.348329,0,143,39652.4224189815,2008-07-23,10:08:17
39.992102,116.347989,0,137,39652.4224768518,2008-07-23,10:08:22
39.992088,116.347783,0,154,39652.4225347222,2008-07-23,10:08:27
39.992101,116.347764,0,159,39652.4225925926,2008-07-23,10:08:32
39.992101,116.347756,0,159,39652.422650463,2008-07-23,10:08:37
39.992101,116.347756,0,159,39652.4226851852,2008-07-23,10:08:40
39.992101,116.347756,0,159,39652.4227083333,2008-07-23,10:08:42
39.992102,116.347767,0,160,39652.4227662037,2008-07-23,10:08:47
39.992102,116.347764,0,160,39652.4228240741,2008-07-23,10:08:52
39.992102,116.347764,0,160,39652.4228587963,2008-07-23,10:08:55
39.992103,116.347758,0,160,39652.4228819444,2008-07-23,10:08:57
39.992093,116.347721,0,158,39652.4229398148,2008-07-23,10:09:02
39.992067,116.347527,0,155,39652.4229976852,2008-07-23,10:09:07
39.992048,116.347184,0,151,39652.4230555556,2008-07-23,10:09:12
39.992052,116.347045,0,148,39652.4231134259,2008-07-23,10:09:17
39.992076,116.346922,0,136,39652.4231712963,2008-07-23,10:09:22
39.99207,116.346536,0,128,39652.4232291667,2008-07-23,10:09:27
39.992089,116.346021,0,133,39652.423287037,2008-07-23,10:09:32
39.99209,116.345543,0,144,39652.4233449074,2008-07-23,10:09:37
39.992053,116.345054,0,165,39652.4234027778,2008-07-23,10:09:42
39.992045,116.344661,0,178,39652.4234606481,2008-07-23,10:09:47
39.992059,116.344594,0,193,39652.4235185185,2008-07-23,10:09:52
39.992059,116.344594,0,193,39652.4235532407,2008-07-23,10:09:55
39.992064,116.344602,0,195,39652.4235763889,2008-07-23,10:09:57
39.99208,116.344554,0,195,39652.4236342593,2008-07-23,10:10:02
39.992044,116.344327,0,206,39652.4236921296,2008-07-23,10:10:07
39.992009,116.344052,0,204,39652.42375,2008-07-23,10:10:12
39.991977,116.344024,0,200,39652.4238078704,2008-07-23,10:10:17
39.991984,116.343996,0,199,39652.4238657407,2008-07-23,10:10:22
39.992024,116.343661,0,188,39652.4239236111,2008-07-23,10:10:27
39.99198,116.343151,0,186,39652.4239814815,2008-07-23,10:10:32
39.991913,116.342502,0,183,39652.4240393518,2008-07-23,10:10:37
39.991871,116.341997,0,174,39652.4240972222,2008-07-23,10:10:42
39.99187,116.341555,0,163,39652.4241550926,2008-07-23,10:10:47
39.991884,116.341091,0,149,39652.424212963,2008-07-23,10:10:52
39.991856,116.340821,0,143,39652.4242708333,2008-07-23,10:10:57
39.991834,116.340779,0,139,39652.4243287037,2008-07-23,10:11:02
39.991834,116.340759,0,135,39652.4243865741,2008-07-23,10:11:07
39.991895,116.340624,0,132,39652.4244444444,2008-07-23,10:11:12
39.991961,116.340326,0,125,39652.4245023148,2008-07-23,10:11:17
39.991965,116.339928,0,113,39652.4245601852,2008-07-23,10:11:22
39.991886,116.339795,0,112,39652.4246180556,2008-07-23,10:11:27
39.991868,116.339783,0,111,39652.4246759259,2008-07-23,10:11:32
39.991868,116.339789,0,110,39652.4247337963,2008-07-23,10:11:37
39.991867,116.339794,0,110,39652.4247916667,2008-07-23,10:11:42
39.991867,116.339796,0,109,39652.424849537,2008-07-23,10:11:47
39.991867,116.339792,0,109,39652.4249074074,2008-07-23,10:11:52
39.991867,116.339791,0,109,39652.4249652778,2008-07-23,10:11:57
39.991867,116.339791,0,109,39652.425,2008-07-23,10:12:00
39.991867,116.339791,0,109,39652.4250231481,2008-07-23,10:12:02
39.991867,116.339803,0,109,39652.4250810185,2008-07-23,10:12:07
39.991867,116.339803,0,109,39652.4251157407,2008-07-23,10:12:10
39.991866,116.339805,0,109,39652.4251388889,2008-07-23,10:12:12
39.991865,116.339796,0,109,39652.4251967593,2008-07-23,10:12:17
39.991864,116.339794,0,109,39652.4252546296,2008-07-23,10:12:22
39.991864,116.339794,0,109,39652.4252893519,2008-07-23,10:12:25
39.991864,116.339793,0,109,39652.4253125,2008-07-23,10:12:27
39.991862,116.339781,0,109,39652.4253703704,2008-07-23,10:12:32
39.99186,116.339776,0,109,39652.4254282407,2008-07-23,10:12:37
39.991858,116.339773,0,110,39652.4254861111,2008-07-23,10:12:42
39.991856,116.339772,0,110,39652.4255439815,2008-07-23,10:12:47
39.991854,116.339774,0,110,39652.4256018519,2008-07-23,10:12:52
39.991852,116.339766,0,110,39652.4256597222,2008-07-23,10:12:57
39.991851,116.339762,0,110,39652.4257175926,2008-07-23,10:13:02
39.991851,116.339763,0,110,39652.425775463,2008-07-23,10:13:07
39.991851,116.339763,0,110,39652.4258101852,2008-07-23,10:13:10
39.99185,116.339756,0,109,39652.4258333333,2008-07-23,10:13:12
39.991849,116.339739,0,109,39652.4258912037,2008-07-23,10:13:17
39.99184,116.339586,0,115,39652.4259490741,2008-07-23,10:13:22
39.991815,116.339285,0,120,39652.4260069444,2008-07-23,10:13:27
39.991824,116.33885,0,126,39652.4260648148,2008-07-23,10:13:32
39.991832,116.338568,0,135,39652.4261226852,2008-07-23,10:13:37
39.991827,116.338544,0,142,39652.4261805556,2008-07-23,10:13:42
39.991819,116.338555,0,142,39652.4262384259,2008-07-23,10:13:47
39.991818,116.338561,0,143,39652.4262962963,2008-07-23,10:13:52
39.991818,116.338561,0,143,39652.4263310185,2008-07-23,10:13:55
39.991817,116.33856,0,143,39652.4263541667,2008-07-23,10:13:57
39.991801,116.338459,0,145,39652.426412037,2008-07-23,10:14:02
39.991848,116.338179,0,147,39652.4264699074,2008-07-23,10:14:07
39.991857,116.338081,0,156,39652.4265277778,2008-07-23,10:14:12
39.991826,116.338077,0,161,39652.4265856481,2008-07-23,10:14:17
39.991824,116.338082,0,162,39652.4266435185,2008-07-23,10:14:22
39.991823,116.338084,0,164,39652.4267013889,2008-07-23,10:14:27
39.991823,116.338084,0,164,39652.4267361111,2008-07-23,10:14:30
39.991824,116.338076,0,165,39652.4267592593,2008-07-23,10:14:32
39.991825,116.338085,0,165,39652.4268171296,2008-07-23,10:14:37
39.991825,116.338104,0,166,39652.426875,2008-07-23,10:14:42
39.991825,116.338121,0,166,39652.4269328704,2008-07-23,10:14:47
39.991824,116.338134,0,167,39652.4269907407,2008-07-23,10:14:52
39.991824,116.338143,0,167,39652.4270486111,2008-07-23,10:14:57
39.991825,116.338153,0,168,39652.4271064815,2008-07-23,10:15:02
39.99182,116.338142,0,168,39652.4271643519,2008-07-23,10:15:07
39.991805,116.337918,0,168,39652.4272222222,2008-07-23,10:15:12
39.991897,116.337604,0,166,39652.4272800926,2008-07-23,10:15:17
39.991872,116.337353,0,157,39652.427337963,2008-07-23,10:15:22
39.991862,116.336923,0,159,39652.4273958333,2008-07-23,10:15:27
39.991768,116.336312,0,155,39652.4274537037,2008-07-23,10:15:32
39.991747,116.335619,0,156,39652.4275115741,2008-07-23,10:15:37
39.991717,116.334941,0,154,39652.4275694444,2008-07-23,10:15:42
39.991734,116.334493,0,146,39652.4276273148,2008-07-23,10:15:47
39.991688,116.334236,0,137,39652.4276851852,2008-07-23,10:15:52
39.991675,116.333876,0,112,39652.4277430556,2008-07-23,10:15:57
39.991664,116.333393,0,118,39652.4278009259,2008-07-23,10:16:02
39.991665,116.333041,0,121,39652.4278587963,2008-07-23,10:16:07
39.991665,116.332656,0,120,39652.4279166667,2008-07-23,10:16:12
39.991642,116.332301,0,121,39652.427974537,2008-07-23,10:16:17
39.991617,116.332069,0,123,39652.4280324074,2008-07-23,10:16:22
39.991623,116.331961,0,119,39652.4280902778,2008-07-23,10:16:27
39.991623,116.331956,0,121,39652.4281481481,2008-07-23,10:16:32
39.991623,116.331948,0,121,39652.4282060185,2008-07-23,10:16:37
39.991624,116.331953,0,121,39652.4282638889,2008-07-23,10:16:42
39.991625,116.331957,0,122,39652.4283217593,2008-07-23,10:16:47
39.991625,116.331957,0,122,39652.4283564815,2008-07-23,10:16:50
39.991625,116.331958,0,122,39652.4283796296,2008-07-23,10:16:52
39.991628,116.331948,0,122,39652.4284375,2008-07-23,10:16:57
39.991628,116.331943,0,123,39652.4284953704,2008-07-23,10:17:02
39.991628,116.331943,0,123,39652.4285300926,2008-07-23,10:17:05
39.991628,116.331947,0,123,39652.4285532407,2008-07-23,10:17:07
39.991629,116.331906,0,124,39652.4286111111,2008-07-23,10:17:12
39.991636,116.33183,0,127,39652.4286689815,2008-07-23,10:17:17
39.991613,116.3318,0,131,39652.4287268519,2008-07-23,10:17:22
39.991598,116.331793,0,132,39652.4287847222,2008-07-23,10:17:27
39.991559,116.3316,0,137,39652.4288425926,2008-07-23,10:17:32
39.9916,116.33113,0,129,39652.428900463,2008-07-23,10:17:37
39.991637,116.330794,0,128,39652.4289583333,2008-07-23,10:17:42
39.991642,116.330523,0,138,39652.4290162037,2008-07-23,10:17:47
39.991674,116.330203,0,148,39652.4290740741,2008-07-23,10:17:52
39.991722,116.329802,0,157,39652.4291319444,2008-07-23,10:17:57
39.991698,116.329439,0,163,39652.4291898148,2008-07-23,10:18:02
39.991729,116.329174,0,156,39652.4292476852,2008-07-23,10:18:07
39.991671,116.328953,0,143,39652.4293055556,2008-07-23,10:18:12
39.991666,116.328878,0,137,39652.4293634259,2008-07-23,10:18:17
39.991666,116.328877,0,136,39652.4294212963,2008-07-23,10:18:22
39.991667,116.32887,0,136,39652.4294791667,2008-07-23,10:18:27
39.991669,116.328866,0,136,39652.429537037,2008-07-23,10:18:32
39.991668,116.328869,0,137,39652.4295949074,2008-07-23,10:18:37
39.991667,116.328877,0,137,39652.4296527778,2008-07-23,10:18:42
39.991667,116.328877,0,137,39652.4296875,2008-07-23,10:18:45
39.991667,116.328878,0,138,39652.4297106481,2008-07-23,10:18:47
39.991672,116.328765,0,142,39652.4297685185,2008-07-23,10:18:52
39.991634,116.328557,0,155,39652.4298263889,2008-07-23,10:18:57
39.99165,116.32803,0,161,39652.4298842593,2008-07-23,10:19:02
39.991525,116.327408,0,163,39652.4299421296,2008-07-23,10:19:07
39.991514,116.32711,0,160,39652.43,2008-07-23,10:19:12
39.991437,116.326902,0,167,39652.4300578704,2008-07-23,10:19:17
39.991172,116.326702,0,181,39652.4301157407,2008-07-23,10:19:22
39.990803,116.326668,0,183,39652.4301736111,2008-07-23,10:19:27
39.990282,116.3266,0,187,39652.4302314815,2008-07-23,10:19:32
39.989606,116.326624,0,200,39652.4302893518,2008-07-23,10:19:37
39.988942,116.326715,0,188,39652.4303472222,2008-07-23,10:19:42
39.988615,116.326763,0,189,39652.4304050926,2008-07-23,10:19:47
39.988563,116.326763,0,178,39652.430462963,2008-07-23,10:19:52
39.98857,116.326767,0,172,39652.4305208333,2008-07-23,10:19:57
39.98857,116.326767,0,172,39652.4305555556,2008-07-23,10:20:00
39.988569,116.326768,0,172,39652.4305787037,2008-07-23,10:20:02
39.988437,116.326793,0,169,39652.4306365741,2008-07-23,10:20:07
39.988112,116.326812,0,162,39652.4306944444,2008-07-23,10:20:12
39.987678,116.3268,0,151,39652.4307523148,2008-07-23,10:20:17
39.987365,116.326809,0,149,39652.4308101852,2008-07-23,10:20:22
39.987292,116.326802,0,146,39652.4308680556,2008-07-23,10:20:27
39.987249,116.326792,0,144,39652.4309259259,2008-07-23,10:20:32
39.987249,116.326792,0,144,39652.4309606481,2008-07-23,10:20:35
39.987244,116.326791,0,144,39652.4309837963,2008-07-23,10:20:37
39.987226,116.326794,0,144,39652.4310416667,2008-07-23,10:20:42
39.987214,116.326796,0,143,39652.431099537,2008-07-23,10:20:47
39.987201,116.326798,0,142,39652.4311574074,2008-07-23,10:20:52
39.987188,116.3268,0,142,39652.4312152778,2008-07-23,10:20:57
39.987067,116.326822,0,142,39652.4312731481,2008-07-23,10:21:02
39.986871,116.326852,0,147,39652.4313310185,2008-07-23,10:21:07
39.986738,116.326908,0,146,39652.4313888889,2008-07-23,10:21:12
39.986495,116.32704,0,159,39652.4314467593,2008-07-23,10:21:17
39.986235,116.327036,0,170,39652.4315046296,2008-07-23,10:21:22
39.985943,116.327056,0,180,39652.4315625,2008-07-23,10:21:27
39.985684,116.327039,0,189,39652.4316203704,2008-07-23,10:21:32
39.98532,116.327052,0,196,39652.4316782407,2008-07-23,10:21:37
39.984785,116.32709,0,211,39652.4317361111,2008-07-23,10:21:42
39.984256,116.32712,0,220,39652.4317939815,2008-07-23,10:21:47
39.983733,116.327142,0,227,39652.4318518518,2008-07-23,10:21:52
39.983155,116.327122,0,221,39652.4319097222,2008-07-23,10:21:57
39.982612,116.327173,0,205,39652.4319675926,2008-07-23,10:22:02
39.98227,116.327148,0,191,39652.432025463,2008-07-23,10:22:07
39.982102,116.327167,0,180,39652.4320833333,2008-07-23,10:22:12
39.982034,116.327198,0,186,39652.4321412037,2008-07-23,10:22:17
39.98202,116.327206,0,186,39652.4321990741,2008-07-23,10:22:22
39.982005,116.327211,0,186,39652.4322569444,2008-07-23,10:22:27
39.981992,116.327219,0,187,39652.4323148148,2008-07-23,10:22:32
39.981996,116.327221,0,188,39652.4323726852,2008-07-23,10:22:37
39.982002,116.32722,0,189,39652.4324305556,2008-07-23,10:22:42
39.982003,116.327221,0,192,39652.4324884259,2008-07-23,10:22:47
39.982003,116.327221,0,192,39652.4325231481,2008-07-23,10:22:50
39.981998,116.327223,0,193,39652.4325462963,2008-07-23,10:22:52
39.982009,116.32722,0,194,39652.4326041667,2008-07-23,10:22:57
39.98202,116.327218,0,195,39652.432662037,2008-07-23,10:23:02
39.98202,116.327218,0,195,39652.4326967593,2008-07-23,10:23:05
39.982025,116.327218,0,196,39652.4327199074,2008-07-23,10:23:07
39.982039,116.327217,0,196,39652.4327777778,2008-07-23,10:23:12
39.982039,116.327217,0,196,39652.4328125,2008-07-23,10:23:15
39.982046,116.327215,0,197,39652.4328356481,2008-07-23,10:23:17
39.982058,116.327215,0,198,39652.4328935185,2008-07-23,10:23:22
39.982075,116.327212,0,199,39652.4329513889,2008-07-23,10:23:27
39.982075,116.327212,0,199,39652.4329861111,2008-07-23,10:23:30
39.982078,116.327213,0,200,39652.4330092593,2008-07-23,10:23:32
39.982033,116.327209,0,198,39652.4330671296,2008-07-23,10:23:37
39.981996,116.327186,0,209,39652.433125,2008-07-23,10:23:42
39.982022,116.327119,0,203,39652.4331828704,2008-07-23,10:23:47
39.981982,116.327012,0,201,39652.4332407407,2008-07-23,10:23:52
39.981905,116.327051,0,208,39652.4332986111,2008-07-23,10:23:57
39.981878,116.327018,0,213,39652.4333564815,2008-07-23,10:24:02
39.981872,116.327007,0,210,39652.4334143519,2008-07-23,10:24:07
39.98188,116.326991,0,207,39652.4334722222,2008-07-23,10:24:12
39.981906,116.327063,0,203,39652.4335300926,2008-07-23,10:24:17
39.98194,116.327064,0,203,39652.433587963,2008-07-23,10:24:22
39.981972,116.327085,0,202,39652.4336458333,2008-07-23,10:24:27
39.981989,116.327154,0,201,39652.4337037037,2008-07-23,10:24:32
39.981988,116.327196,0,199,39652.4337615741,2008-07-23,10:24:37
39.982003,116.327264,0,195,39652.4338194444,2008-07-23,10:24:42
39.982018,116.327298,0,190,39652.4338773148,2008-07-23,10:24:47
39.981994,116.327337,0,189,39652.4339351852,2008-07-23,10:24:52
39.981963,116.327397,0,187,39652.4339930556,2008-07-23,10:24:57
39.981911,116.327393,0,184,39652.4340509259,2008-07-23,10:25:02
39.981855,116.327398,0,181,39652.4341087963,2008-07-23,10:25:07
39.981802,116.327395,0,176,39652.4341666667,2008-07-23,10:25:12
39.981745,116.327405,0,168,39652.434224537,2008-07-23,10:25:17
39.981716,116.327445,0,166,39652.4342824074,2008-07-23,10:25:22
39.981669,116.327445,0,163,39652.4343402778,2008-07-23,10:25:27
39.981598,116.327417,0,159,39652.4343981481,2008-07-23,10:25:32
39.981544,116.327433,0,155,39652.4344560185,2008-07-23,10:25:37
39.981473,116.327438,0,152,39652.4345138889,2008-07-23,10:25:42
39.981468,116.327516,0,150,39652.4345717593,2008-07-23,10:25:47
39.981482,116.327633,0,149,39652.4346296296,2008-07-23,10:25:52
39.981499,116.327751,0,146,39652.4346875,2008-07-23,10:25:57
39.981499,116.32784,0,144,39652.4347453704,2008-07-23,10:26:02
39.981459,116.327929,0,144,39652.4348032407,2008-07-23,10:26:07
39.981432,116.328005,0,147,39652.4348611111,2008-07-23,10:26:12
39.981358,116.328108,0,161,39652.4349189815,2008-07-23,10:26:17
39.981359,116.32818,0,166,39652.4349768519,2008-07-23,10:26:22
39.981399,116.328285,0,171,39652.4350347222,2008-07-23,10:26:27
39.981406,116.328291,0,173,39652.4350925926,2008-07-23,10:26:32
39.981406,116.32829,0,174,39652.435150463,2008-07-23,10:26:37
39.981406,116.32829,0,174,39652.4351851852,2008-07-23,10:26:40
39.981399,116.32829,0,175,39652.4352083333,2008-07-23,10:26:42
39.981378,116.32825,0,175,39652.4352662037,2008-07-23,10:26:47
39.981422,116.328287,0,175,39652.4353240741,2008-07-23,10:26:52
39.981406,116.328351,0,177,39652.4353819444,2008-07-23,10:26:57
39.981438,116.328449,0,170,39652.4354398148,2008-07-23,10:27:02
39.981472,116.32852,0,161,39652.4354976852,2008-07-23,10:27:07
39.981503,116.328599,0,151,39652.4355555556,2008-07-23,10:27:12
39.981521,116.328674,0,143,39652.4356134259,2008-07-23,10:27:17
39.981539,116.328657,0,144,39652.4356712963,2008-07-23,10:27:22
39.981455,116.328836,0,158,39652.4357291667,2008-07-23,10:27:27
39.981474,116.328937,0,161,39652.435787037,2008-07-23,10:27:32
39.981506,116.329026,0,163,39652.4358449074,2008-07-23,10:27:37
39.981486,116.329141,0,167,39652.4359027778,2008-07-23,10:27:42
39.981454,116.329283,0,173,39652.4359606481,2008-07-23,10:27:47
39.98147,116.329399,0,181,39652.4360185185,2008-07-23,10:27:52
39.981495,116.329522,0,188,39652.4360763889,2008-07-23,10:27:57
39.981504,116.329626,0,190,39652.4361342593,2008-07-23,10:28:02
39.981505,116.329714,0,188,39652.4361921296,2008-07-23,10:28:07
39.981567,116.329754,0,176,39652.43625,2008-07-23,10:28:12
39.981646,116.329767,0,167,39652.4363078704,2008-07-23,10:28:17
39.981716,116.329773,0,157,39652.4363657407,2008-07-23,10:28:22
39.981727,116.329799,0,150,39652.4364236111,2008-07-23,10:28:27
39.981748,116.329858,0,145,39652.4364814815,2008-07-23,10:28:32
39.98176,116.329839,0,149,39652.4365393519,2008-07-23,10:28:37
39.981864,116.329725,0,145,39652.4365972222,2008-07-23,10:28:42
39.981921,116.32968,0,139,39652.4366550926,2008-07-23,10:28:47
39.981996,116.329642,0,127,39652.436712963,2008-07-23,10:28:52
39.982081,116.329624,0,126,39652.4367708333,2008-07-23,10:28:57
39.982076,116.329771,0,127,39652.4368287037,2008-07-23,10:29:02
39.982151,116.329932,0,128,39652.4368865741,2008-07-23,10:29:07
39.9824,116.32981,0,270,39652.4401851852,2008-07-23,10:33:52
39.982407,116.32981,0,275,39652.4402430556,2008-07-23,10:33:57
39.982411,116.329809,0,281,39652.4403009259,2008-07-23,10:34:02
39.982416,116.329809,0,288,39652.4403587963,2008-07-23,10:34:07
39.982419,116.329808,0,294,39652.4404166667,2008-07-23,10:34:12
39.982422,116.329807,0,299,39652.440474537,2008-07-23,10:34:17
39.982421,116.329807,0,303,39652.4405324074,2008-07-23,10:34:22
39.982421,116.329806,0,305,39652.4405902778,2008-07-23,10:34:27
39.982424,116.329804,0,307,39652.4406481481,2008-07-23,10:34:32
39.982424,116.329804,0,307,39652.4406828704,2008-07-23,10:34:35
39.982427,116.329801,0,308,39652.4407060185,2008-07-23,10:34:37
39.982435,116.329792,0,309,39652.4407638889,2008-07-23,10:34:42
39.982438,116.329785,0,310,39652.4408217593,2008-07-23,10:34:47
39.982442,116.329781,0,310,39652.4408796296,2008-07-23,10:34:52
39.982446,116.329777,0,311,39652.4409375,2008-07-23,10:34:57
39.982447,116.329775,0,311,39652.4409953704,2008-07-23,10:35:02
39.982448,116.329772,0,311,39652.4410532407,2008-07-23,10:35:07
39.98245,116.329769,0,311,39652.4411111111,2008-07-23,10:35:12
39.982451,116.329766,0,311,39652.4411689815,2008-07-23,10:35:17
39.982453,116.329763,0,311,39652.4412268519,2008-07-23,10:35:22
39.982454,116.329761,0,311,39652.4412847222,2008-07-23,10:35:27
39.982454,116.329758,0,312,39652.4413425926,2008-07-23,10:35:32
39.982454,116.329755,0,312,39652.441400463,2008-07-23,10:35:37
39.982454,116.329753,0,312,39652.4414583333,2008-07-23,10:35:42
39.982454,116.329752,0,312,39652.4415162037,2008-07-23,10:35:47
39.982455,116.32975,0,312,39652.4415740741,2008-07-23,10:35:52
39.982459,116.32975,0,313,39652.4416319444,2008-07-23,10:35:57
39.982461,116.32975,0,313,39652.4416898148,2008-07-23,10:36:02
39.982462,116.329749,0,313,39652.4417476852,2008-07-23,10:36:07
39.982463,116.329748,0,314,39652.4418055556,2008-07-23,10:36:12
39.982463,116.32975,0,314,39652.4418634259,2008-07-23,10:36:17
39.982463,116.329751,0,314,39652.4419212963,2008-07-23,10:36:22
39.982463,116.329752,0,314,39652.4419791667,2008-07-23,10:36:27
39.982463,116.329752,0,314,39652.442037037,2008-07-23,10:36:32
39.982464,116.329751,0,314,39652.4420949074,2008-07-23,10:36:37
39.982465,116.32975,0,314,39652.4421527778,2008-07-23,10:36:42
39.982465,116.32975,0,315,39652.4422106481,2008-07-23,10:36:47
39.982465,116.32975,0,315,39652.4422685185,2008-07-23,10:36:52
39.982465,116.329749,0,315,39652.4423263889,2008-07-23,10:36:57
39.982466,116.329748,0,315,39652.4423842593,2008-07-23,10:37:02
39.982466,116.329748,0,316,39652.4424421296,2008-07-23,10:37:07
39.982466,116.329748,0,316,39652.4425,2008-07-23,10:37:12
39.982466,116.329748,0,316,39652.4425578704,2008-07-23,10:37:17
39.982465,116.329749,0,317,39652.4426157407,2008-07-23,10:37:22
39.982466,116.329748,0,317,39652.4426736111,2008-07-23,10:37:27
39.982467,116.329748,0,317,39652.4427314815,2008-07-23,10:37:32
39.982469,116.329747,0,317,39652.4427893519,2008-07-23,10:37:37
39.982471,116.329746,0,317,39652.4428472222,2008-07-23,10:37:42
39.982472,116.329745,0,318,39652.4429050926,2008-07-23,10:37:47
39.982474,116.329744,0,318,39652.442962963,2008-07-23,10:37:52
39.982476,116.329742,0,318,39652.4430208333,2008-07-23,10:37:57
39.982477,116.32974,0,318,39652.4430787037,2008-07-23,10:38:02
39.982479,116.329738,0,318,39652.4431365741,2008-07-23,10:38:07
39.982481,116.329736,0,318,39652.4431944444,2008-07-23,10:38:12
39.982482,116.329733,0,318,39652.4432523148,2008-07-23,10:38:17
39.982484,116.329729,0,318,39652.4433101852,2008-07-23,10:38:22
39.982486,116.329728,0,318,39652.4433680556,2008-07-23,10:38:27
39.982488,116.329726,0,319,39652.4434259259,2008-07-23,10:38:32
39.982489,116.329725,0,319,39652.4434837963,2008-07-23,10:38:37
39.982487,116.329726,0,319,39652.4435416667,2008-07-23,10:38:42
39.982485,116.329726,0,320,39652.443599537,2008-07-23,10:38:47
39.982492,116.329722,0,321,39652.4436574074,2008-07-23,10:38:52
39.982496,116.329721,0,322,39652.4437152778,2008-07-23,10:38:57
39.982752,116.329614,0,431,39652.4464351852,2008-07-23,10:42:52
39.982758,116.329605,0,433,39652.4464930556,2008-07-23,10:42:57
39.98276,116.329595,0,436,39652.4465509259,2008-07-23,10:43:02
39.98276,116.329595,0,436,39652.4465856481,2008-07-23,10:43:05
39.982763,116.329587,0,439,39652.4466087963,2008-07-23,10:43:07
39.982771,116.329578,0,442,39652.4466666667,2008-07-23,10:43:12
39.982822,116.329535,0,445,39652.446724537,2008-07-23,10:43:17
39.982833,116.329488,0,454,39652.4467824074,2008-07-23,10:43:22
39.98284,116.329425,0,467,39652.4468402778,2008-07-23,10:43:27
39.982848,116.329403,0,473,39652.4468981481,2008-07-23,10:43:32
39.982852,116.329398,0,477,39652.4469560185,2008-07-23,10:43:37
39.982856,116.329396,0,482,39652.4470138889,2008-07-23,10:43:42
39.982863,116.329393,0,487,39652.4470717593,2008-07-23,10:43:47
39.98287,116.329391,0,492,39652.4471296296,2008-07-23,10:43:52
39.982871,116.329395,0,497,39652.4471875,2008-07-23,10:43:57
39.98287,116.329401,0,501,39652.4472453704,2008-07-23,10:44:02
39.982867,116.329409,0,504,39652.4473032407,2008-07-23,10:44:07
39.982868,116.329415,0,508,39652.4473611111,2008-07-23,10:44:12
39.982868,116.329415,0,508,39652.4473958333,2008-07-23,10:44:15
39.982864,116.329422,0,512,39652.4474189815,2008-07-23,10:44:17
39.98285,116.329431,0,518,39652.4474768518,2008-07-23,10:44:22
39.982814,116.329449,0,525,39652.4475347222,2008-07-23,10:44:27
39.982763,116.329482,0,527,39652.4475925926,2008-07-23,10:44:32
39.982777,116.329514,0,531,39652.447650463,2008-07-23,10:44:37
39.982764,116.32954,0,534,39652.4477083333,2008-07-23,10:44:42
39.982749,116.329538,0,527,39652.4477662037,2008-07-23,10:44:47
39.982721,116.329551,0,527,39652.4478240741,2008-07-23,10:44:52
39.982698,116.329555,0,528,39652.4478819444,2008-07-23,10:44:57
39.982689,116.32956,0,530,39652.4479398148,2008-07-23,10:45:02
39.982686,116.329557,0,533,39652.4479976852,2008-07-23,10:45:07
39.982688,116.329553,0,535,39652.4480555556,2008-07-23,10:45:12
39.982688,116.329553,0,535,39652.4480902778,2008-07-23,10:45:15
39.982696,116.32955,0,538,39652.4481134259,2008-07-23,10:45:17
39.982705,116.329553,0,540,39652.4481712963,2008-07-23,10:45:22
39.982712,116.329556,0,543,39652.4482291667,2008-07-23,10:45:27
39.982712,116.329556,0,543,39652.4482638889,2008-07-23,10:45:30
39.982711,116.329563,0,546,39652.448287037,2008-07-23,10:45:32
39.9827,116.329585,0,550,39652.4483449074,2008-07-23,10:45:37
39.982697,116.329632,0,554,39652.4484027778,2008-07-23,10:45:42
39.982739,116.329642,0,562,39652.4484606481,2008-07-23,10:45:47
39.982768,116.329642,0,568,39652.4485185185,2008-07-23,10:45:52
39.982768,116.329642,0,568,39652.4485532407,2008-07-23,10:45:55
39.982772,116.32965,0,573,39652.4485763889,2008-07-23,10:45:57
39.982773,116.329659,0,577,39652.4486342593,2008-07-23,10:46:02
39.982771,116.329663,0,580,39652.4486921296,2008-07-23,10:46:07
39.982771,116.329663,0,580,39652.4487268519,2008-07-23,10:46:10
39.982764,116.329668,0,582,39652.44875,2008-07-23,10:46:12
39.982743,116.329664,0,577,39652.4488078704,2008-07-23,10:46:17
39.982707,116.329687,0,574,39652.4488657407,2008-07-23,10:46:22
39.982691,116.329744,0,582,39652.4489236111,2008-07-23,10:46:27
39.982656,116.329749,0,586,39652.4489814815,2008-07-23,10:46:32
39.982644,116.329753,0,587,39652.4490393519,2008-07-23,10:46:37
39.982544,116.330074,0,645,39652.4527430556,2008-07-23,10:51:57
39.982537,116.330082,0,646,39652.4528009259,2008-07-23,10:52:02
39.982531,116.330087,0,647,39652.4528587963,2008-07-23,10:52:07
39.982527,116.330092,0,648,39652.4529166667,2008-07-23,10:52:12
39.982524,116.330095,0,649,39652.452974537,2008-07-23,10:52:17
39.982521,116.330096,0,650,39652.4530324074,2008-07-23,10:52:22
39.982518,116.330102,0,651,39652.4530902778,2008-07-23,10:52:27
39.982516,116.330109,0,652,39652.4531481481,2008-07-23,10:52:32
39.982515,116.330113,0,654,39652.4532060185,2008-07-23,10:52:37
39.982515,116.330113,0,654,39652.4532407407,2008-07-23,10:52:40
39.982516,116.330115,0,655,39652.4532638889,2008-07-23,10:52:42
39.982515,116.330126,0,656,39652.4533217593,2008-07-23,10:52:47
39.982515,116.330126,0,656,39652.4533564815,2008-07-23,10:52:50
39.982512,116.330131,0,656,39652.4533796296,2008-07-23,10:52:52
39.9825,116.330163,0,652,39652.4534375,2008-07-23,10:52:57
39.982491,116.330179,0,651,39652.4534953704,2008-07-23,10:53:02
39.982485,116.330192,0,650,39652.4535532407,2008-07-23,10:53:07
39.98247,116.330215,0,643,39652.4536111111,2008-07-23,10:53:12
39.98244,116.330269,0,633,39652.4536689815,2008-07-23,10:53:17
39.982413,116.330331,0,622,39652.4537268518,2008-07-23,10:53:22
39.982402,116.330357,0,616,39652.4537847222,2008-07-23,10:53:27
39.982393,116.330364,0,613,39652.4538425926,2008-07-23,10:53:32
39.982388,116.330367,0,611,39652.453900463,2008-07-23,10:53:37
39.982388,116.330372,0,608,39652.4539583333,2008-07-23,10:53:42
39.98239,116.330376,0,605,39652.4540162037,2008-07-23,10:53:47
39.982394,116.330373,0,602,39652.4540740741,2008-07-23,10:53:52
39.9824,116.330369,0,598,39652.4541319444,2008-07-23,10:53:57
39.982405,116.330371,0,595,39652.4541898148,2008-07-23,10:54:02
39.982405,116.330371,0,595,39652.454224537,2008-07-23,10:54:05
39.982411,116.330368,0,591,39652.4542476852,2008-07-23,10:54:07
39.982437,116.33032,0,588,39652.4543055556,2008-07-23,10:54:12
39.98247,116.330272,0,585,39652.4543634259,2008-07-23,10:54:17
39.98247,116.330265,0,596,39652.4544212963,2008-07-23,10:54:22
39.982467,116.330264,0,595,39652.4544791667,2008-07-23,10:54:27
39.982469,116.330261,0,593,39652.454537037,2008-07-23,10:54:32
39.982469,116.330256,0,592,39652.4545949074,2008-07-23,10:54:37
39.982469,116.330252,0,590,39652.4546527778,2008-07-23,10:54:42
39.98247,116.33025,0,590,39652.4547106481,2008-07-23,10:54:47
39.982471,116.330249,0,590,39652.4547685185,2008-07-23,10:54:52
39.982471,116.330249,0,590,39652.4548263889,2008-07-23,10:54:57
39.982471,116.330248,0,590,39652.4548842593,2008-07-23,10:55:02
39.982471,116.330248,0,590,39652.4549421296,2008-07-23,10:55:07
39.982471,116.330247,0,591,39652.455,2008-07-23,10:55:12
39.982471,116.330247,0,591,39652.4550578704,2008-07-23,10:55:17
39.982472,116.330247,0,591,39652.4551157407,2008-07-23,10:55:22
39.982471,116.330247,0,591,39652.4551736111,2008-07-23,10:55:27
39.982471,116.330247,0,591,39652.4552314815,2008-07-23,10:55:32
39.982471,116.330248,0,592,39652.4552893518,2008-07-23,10:55:37
39.982471,116.330249,0,592,39652.4553472222,2008-07-23,10:55:42
39.982471,116.330249,0,592,39652.4554050926,2008-07-23,10:55:47
39.982471,116.330247,0,593,39652.455462963,2008-07-23,10:55:52
39.982471,116.330246,0,593,39652.4555208333,2008-07-23,10:55:57
39.982472,116.330244,0,593,39652.4555787037,2008-07-23,10:56:02
39.982472,116.330243,0,594,39652.4556365741,2008-07-23,10:56:07
39.982472,116.330242,0,594,39652.4556944444,2008-07-23,10:56:12
39.982472,116.330242,0,594,39652.4557523148,2008-07-23,10:56:17
39.982472,116.330242,0,595,39652.4558101852,2008-07-23,10:56:22
39.982472,116.330242,0,595,39652.4558680556,2008-07-23,10:56:27
39.982472,116.330243,0,596,39652.4559259259,2008-07-23,10:56:32
39.982472,116.330243,0,596,39652.4559837963,2008-07-23,10:56:37
39.982471,116.330243,0,596,39652.4560416667,2008-07-23,10:56:42
39.982471,116.330243,0,595,39652.456099537,2008-07-23,10:56:47
39.982471,116.330244,0,595,39652.4561574074,2008-07-23,10:56:52
39.982472,116.330244,0,595,39652.4562152778,2008-07-23,10:56:57
39.982472,116.330244,0,596,39652.4562731481,2008-07-23,10:57:02
39.982473,116.330244,0,596,39652.4563310185,2008-07-23,10:57:07
39.982473,116.330242,0,596,39652.4563888889,2008-07-23,10:57:12
39.982473,116.330242,0,596,39652.4564467593,2008-07-23,10:57:17
39.982474,116.330241,0,596,39652.4565046296,2008-07-23,10:57:22
39.982474,116.330241,0,596,39652.4565625,2008-07-23,10:57:27
39.982474,116.33024,0,596,39652.4566203704,2008-07-23,10:57:32
39.982474,116.330239,0,596,39652.4566782407,2008-07-23,10:57:37
39.982474,116.330239,0,596,39652.4567361111,2008-07-23,10:57:42
39.98271,116.330227,0,789,39652.4598611111,2008-07-23,11:02:12
39.982748,116.33017,0,784,39652.4599189815,2008-07-23,11:02:17
39.982759,116.330119,0,782,39652.4599768519,2008-07-23,11:02:22
39.982766,116.330135,0,781,39652.4600347222,2008-07-23,11:02:27
39.98277,116.330136,0,781,39652.4600925926,2008-07-23,11:02:32
39.98277,116.330136,0,781,39652.4601273148,2008-07-23,11:02:35
39.982769,116.330144,0,781,39652.460150463,2008-07-23,11:02:37
39.982764,116.330156,0,779,39652.4602083333,2008-07-23,11:02:42
39.982762,116.330165,0,778,39652.4602662037,2008-07-23,11:02:47
39.982762,116.330171,0,777,39652.4603240741,2008-07-23,11:02:52
39.98276,116.330175,0,776,39652.4603819444,2008-07-23,11:02:57
39.98276,116.330175,0,776,39652.4604166667,2008-07-23,11:03:00
39.982756,116.330182,0,774,39652.4604398148,2008-07-23,11:03:02
39.982751,116.330193,0,771,39652.4604976852,2008-07-23,11:03:07
39.982743,116.330198,0,768,39652.4605555556,2008-07-23,11:03:12
39.982743,116.330195,0,764,39652.4606134259,2008-07-23,11:03:17
39.982743,116.330189,0,760,39652.4606712963,2008-07-23,11:03:22
39.982743,116.330189,0,760,39652.4607060185,2008-07-23,11:03:25
39.98274,116.330182,0,756,39652.4607291667,2008-07-23,11:03:27
39.982736,116.330171,0,751,39652.460787037,2008-07-23,11:03:32
39.982733,116.330163,0,746,39652.4608449074,2008-07-23,11:03:37
39.98273,116.330163,0,741,39652.4609027778,2008-07-23,11:03:42
39.98273,116.330163,0,741,39652.4609375,2008-07-23,11:03:45
39.982724,116.330161,0,736,39652.4609606481,2008-07-23,11:03:47
39.9827,116.330127,0,730,39652.4610185185,2008-07-23,11:03:52
39.982656,116.330096,0,727,39652.4610763889,2008-07-23,11:03:57
39.982648,116.330058,0,723,39652.4611342593,2008-07-23,11:04:02
39.982642,116.33005,0,720,39652.4611921296,2008-07-23,11:04:07
39.982637,116.330053,0,716,39652.46125,2008-07-23,11:04:12
39.982635,116.330061,0,713,39652.4613078704,2008-07-23,11:04:17
39.982634,116.330069,0,709,39652.4613657407,2008-07-23,11:04:22
39.982634,116.330069,0,709,39652.461400463,2008-07-23,11:04:25
39.982634,116.330066,0,706,39652.4614236111,2008-07-23,11:04:27
39.982644,116.330062,0,702,39652.4614814815,2008-07-23,11:04:32
39.982704,116.330061,0,705,39652.4615393518,2008-07-23,11:04:37
39.982732,116.330115,0,715,39652.4615972222,2008-07-23,11:04:42
39.982723,116.330088,0,717,39652.4616550926,2008-07-23,11:04:47
39.982727,116.330095,0,715,39652.461712963,2008-07-23,11:04:52
39.982727,116.330095,0,715,39652.4617476852,2008-07-23,11:04:55
39.982732,116.330103,0,714,39652.4617708333,2008-07-23,11:04:57
39.982733,116.330115,0,713,39652.4618287037,2008-07-23,11:05:02
39.98273,116.330129,0,712,39652.4618865741,2008-07-23,11:05:07
39.982723,116.330138,0,710,39652.4619444444,2008-07-23,11:05:12
39.982703,116.330211,0,699,39652.4620023148,2008-07-23,11:05:17
39.982679,116.33023,0,691,39652.4620601852,2008-07-23,11:05:22
39.982658,116.33023,0,684,39652.4621180556,2008-07-23,11:05:27
39.982648,116.330237,0,680,39652.4621759259,2008-07-23,11:05:32
39.982637,116.330243,0,676,39652.4622337963,2008-07-23,11:05:37
39.982624,116.330248,0,671,39652.4622916667,2008-07-23,11:05:42
39.982613,116.330258,0,666,39652.462349537,2008-07-23,11:05:47
39.982602,116.330263,0,661,39652.4624074074,2008-07-23,11:05:52
39.982594,116.330269,0,656,39652.4624652778,2008-07-23,11:05:57
39.982591,116.330272,0,653,39652.4625231481,2008-07-23,11:06:02
39.98259,116.33027,0,650,39652.4625810185,2008-07-23,11:06:07
39.982591,116.330265,0,647,39652.4626388889,2008-07-23,11:06:12
39.982593,116.330258,0,644,39652.4626967593,2008-07-23,11:06:17
39.982598,116.330257,0,642,39652.4627546296,2008-07-23,11:06:22
39.982606,116.330258,0,640,39652.4628125,2008-07-23,11:06:27
39.982606,116.330258,0,640,39652.4628472222,2008-07-23,11:06:30
39.982614,116.330256,0,638,39652.4628703704,2008-07-23,11:06:32
39.982625,116.330253,0,636,39652.4629282407,2008-07-23,11:06:37
39.982636,116.33025,0,635,39652.4629861111,2008-07-23,11:06:42
39.982692,116.329918,0,411,39652.4667476852,2008-07-23,11:12:07
39.982685,116.329879,0,407,39652.4668055556,2008-07-23,11:12:12
39.98271,116.329911,0,397,39652.4668634259,2008-07-23,11:12:17
39.98271,116.329909,0,393,39652.4669212963,2008-07-23,11:12:22
39.982703,116.329906,0,388,39652.4669791667,2008-07-23,11:12:27
39.982699,116.329904,0,383,39652.467037037,2008-07-23,11:12:32
39.982699,116.329904,0,383,39652.4670717593,2008-07-23,11:12:35
39.982696,116.329897,0,378,39652.4670949074,2008-07-23,11:12:37
39.982698,116.329888,0,374,39652.4671527778,2008-07-23,11:12:42
39.982704,116.329889,0,370,39652.4672106481,2008-07-23,11:12:47
39.982704,116.329889,0,370,39652.4672453704,2008-07-23,11:12:50
39.982712,116.329891,0,365,39652.4672685185,2008-07-23,11:12:52
39.982724,116.329889,0,362,39652.4673263889,2008-07-23,11:12:57
39.982727,116.329857,0,359,39652.4673842593,2008-07-23,11:13:02
39.982734,116.329852,0,356,39652.4674421296,2008-07-23,11:13:07
39.982738,116.329847,0,353,39652.4675,2008-07-23,11:13:12
39.982745,116.329843,0,350,39652.4675578704,2008-07-23,11:13:17
39.98275,116.329842,0,347,39652.4676157407,2008-07-23,11:13:22
39.98275,116.329842,0,347,39652.467650463,2008-07-23,11:13:25
39.982751,116.329834,0,345,39652.4676736111,2008-07-23,11:13:27
39.98275,116.329823,0,343,39652.4677314815,2008-07-23,11:13:32
39.982732,116.329783,0,343,39652.4677893519,2008-07-23,11:13:37
39.982697,116.329797,0,343,39652.4678472222,2008-07-23,11:13:42
39.982697,116.329797,0,343,39652.4678819444,2008-07-23,11:13:45
39.982691,116.329798,0,341,39652.4679050926,2008-07-23,11:13:47
39.982688,116.329808,0,340,39652.467962963,2008-07-23,11:13:52
39.982684,116.32982,0,339,39652.4680208333,2008-07-23,11:13:57
39.982681,116.329834,0,338,39652.4680787037,2008-07-23,11:14:02
39.982696,116.329865,0,339,39652.4681365741,2008-07-23,11:14:07
39.982709,116.329968,0,341,39652.4681944444,2008-07-23,11:14:12
39.982698,116.330034,0,342,39652.4682523148,2008-07-23,11:14:17
39.982706,116.330054,0,343,39652.4683101852,2008-07-23,11:14:22
39.982706,116.330054,0,343,39652.4683449074,2008-07-23,11:14:25
39.982706,116.330061,0,344,39652.4683680556,2008-07-23,11:14:27
39.982704,116.330072,0,343,39652.4684259259,2008-07-23,11:14:32
39.982704,116.330072,0,343,39652.4684606481,2008-07-23,11:14:35
39.9827,116.330069,0,343,39652.4684837963,2008-07-23,11:14:37
39.982698,116.330054,0,343,39652.4685416667,2008-07-23,11:14:42
39.982696,116.330039,0,344,39652.468599537,2008-07-23,11:14:47
39.982684,116.330061,0,347,39652.4686574074,2008-07-23,11:14:52
39.982679,116.330062,0,348,39652.4687152778,2008-07-23,11:14:57
39.982671,116.330068,0,348,39652.4687731481,2008-07-23,11:15:02
39.982663,116.330075,0,349,39652.4688310185,2008-07-23,11:15:07
39.982657,116.330076,0,349,39652.4688888889,2008-07-23,11:15:12
39.982654,116.330078,0,350,39652.4689467593,2008-07-23,11:15:17
39.982658,116.33008,0,351,39652.4690046296,2008-07-23,11:15:22
39.982666,116.330085,0,352,39652.4690625,2008-07-23,11:15:27
39.982672,116.330085,0,354,39652.4691203704,2008-07-23,11:15:32
39.98268,116.330083,0,357,39652.4691782407,2008-07-23,11:15:37
39.98268,116.330083,0,357,39652.469212963,2008-07-23,11:15:40
39.982688,116.330075,0,361,39652.4692361111,2008-07-23,11:15:42
39.982702,116.329927,0,368,39652.4692939815,2008-07-23,11:15:47
39.9828,116.330038,0,381,39652.4693518518,2008-07-23,11:15:52
39.982804,116.330032,0,385,39652.4694097222,2008-07-23,11:15:57
39.982807,116.330024,0,390,39652.4694675926,2008-07-23,11:16:02
39.982809,116.330017,0,396,39652.469525463,2008-07-23,11:16:07
39.982809,116.330018,0,401,39652.4695833333,2008-07-23,11:16:12
39.982809,116.330024,0,405,39652.4696412037,2008-07-23,11:16:17
39.98281,116.330021,0,409,39652.4696990741,2008-07-23,11:16:22
39.982809,116.330017,0,413,39652.4697569444,2008-07-23,11:16:27
39.98281,116.330014,0,417,39652.4698148148,2008-07-23,11:16:32
39.982809,116.330008,0,422,39652.4698726852,2008-07-23,11:16:37
39.982806,116.330003,0,426,39652.4699305556,2008-07-23,11:16:42
39.982804,116.330003,0,431,39652.4699884259,2008-07-23,11:16:47
39.982804,116.330008,0,436,39652.4700462963,2008-07-23,11:16:52
39.9828,116.330008,0,440,39652.4701041667,2008-07-23,11:16:57
39.982797,116.330011,0,444,39652.470162037,2008-07-23,11:17:02
39.982797,116.330011,0,444,39652.4701967593,2008-07-23,11:17:05
39.982798,116.330013,0,448,39652.4702199074,2008-07-23,11:17:07
39.982807,116.330012,0,452,39652.4702777778,2008-07-23,11:17:12
39.982574,116.330185,0,411,39652.4724768519,2008-07-23,11:20:22
39.982571,116.330184,0,408,39652.4725347222,2008-07-23,11:20:27
39.982574,116.330185,0,405,39652.4725925926,2008-07-23,11:20:32
39.982578,116.330183,0,402,39652.472650463,2008-07-23,11:20:37
39.982578,116.330183,0,402,39652.4726851852,2008-07-23,11:20:40
39.982581,116.330175,0,398,39652.4727083333,2008-07-23,11:20:42
39.982632,116.330138,0,395,39652.4727662037,2008-07-23,11:20:47
39.982678,116.330124,0,390,39652.4728240741,2008-07-23,11:20:52
39.982704,116.330117,0,385,39652.4728819444,2008-07-23,11:20:57
39.982699,116.330105,0,384,39652.4729398148,2008-07-23,11:21:02
39.982714,116.330093,0,382,39652.4729976852,2008-07-23,11:21:07
39.982738,116.330081,0,380,39652.4730555556,2008-07-23,11:21:12
39.982734,116.33007,0,377,39652.4731134259,2008-07-23,11:21:17
39.982744,116.330064,0,374,39652.4731712963,2008-07-23,11:21:22
39.982754,116.330059,0,371,39652.4732291667,2008-07-23,11:21:27
39.982754,116.330059,0,371,39652.4732638889,2008-07-23,11:21:30
39.982755,116.330061,0,368,39652.473287037,2008-07-23,11:21:32
39.982745,116.330079,0,367,39652.4733449074,2008-07-23,11:21:37
39.982702,116.330134,0,371,39652.4734027778,2008-07-23,11:21:42
39.982615,116.33016,0,378,39652.4734606481,2008-07-23,11:21:47
39.982591,116.330163,0,378,39652.4735185185,2008-07-23,11:21:52
39.982571,116.33019,0,377,39652.4735763889,2008-07-23,11:21:57
39.982561,116.330206,0,376,39652.4736342593,2008-07-23,11:22:02
39.982591,116.330191,0,375,39652.4736921296,2008-07-23,11:22:07
39.982618,116.330172,0,374,39652.47375,2008-07-23,11:22:12
39.982623,116.330165,0,372,39652.4738078704,2008-07-23,11:22:17
39.982627,116.330157,0,371,39652.4738657407,2008-07-23,11:22:22
39.982633,116.330152,0,369,39652.4739236111,2008-07-23,11:22:27
39.982638,116.330149,0,368,39652.4739814815,2008-07-23,11:22:32
39.98264,116.330152,0,367,39652.4740393519,2008-07-23,11:22:37
39.982639,116.330157,0,365,39652.4740972222,2008-07-23,11:22:42
39.982638,116.330156,0,364,39652.4741550926,2008-07-23,11:22:47
39.98264,116.330153,0,362,39652.474212963,2008-07-23,11:22:52
39.982645,116.330148,0,360,39652.4742708333,2008-07-23,11:22:57
39.982645,116.330148,0,360,39652.4743055556,2008-07-23,11:23:00
39.982648,116.330147,0,359,39652.4743287037,2008-07-23,11:23:02
39.982612,116.330197,0,359,39652.4743865741,2008-07-23,11:23:07
39.982564,116.330259,0,358,39652.4744444444,2008-07-23,11:23:12
39.982564,116.330259,0,358,39652.4744791667,2008-07-23,11:23:15
39.982562,116.330266,0,354,39652.4745023148,2008-07-23,11:23:17
39.982552,116.330283,0,351,39652.4745601852,2008-07-23,11:23:22
39.982541,116.330287,0,350,39652.4746180556,2008-07-23,11:23:27
39.982557,116.330264,0,351,39652.4746759259,2008-07-23,11:23:32
39.982376,116.330484,0,448,39652.4791898148,2008-07-23,11:30:02
39.982357,116.330602,0,459,39652.4792476852,2008-07-23,11:30:07
39.982393,116.330576,0,454,39652.4793055556,2008-07-23,11:30:12
39.982406,116.330589,0,458,39652.4793634259,2008-07-23,11:30:17
39.982403,116.3306,0,462,39652.4794212963,2008-07-23,11:30:22
39.982409,116.330601,0,466,39652.4794791667,2008-07-23,11:30:27
39.982416,116.330605,0,470,39652.479537037,2008-07-23,11:30:32
39.982422,116.330607,0,473,39652.4795949074,2008-07-23,11:30:37
39.982426,116.330611,0,477,39652.4796527778,2008-07-23,11:30:42
39.982433,116.33061,0,480,39652.4797106481,2008-07-23,11:30:47
39.98244,116.330604,0,483,39652.4797685185,2008-07-23,11:30:52
39.98244,116.330604,0,483,39652.4798032407,2008-07-23,11:30:55
39.982448,116.330596,0,486,39652.4798263889,2008-07-23,11:30:57
39.982481,116.330549,0,491,39652.4798842593,2008-07-23,11:31:02
39.982506,116.330521,0,493,39652.4799421296,2008-07-23,11:31:07
39.982524,116.330487,0,489,39652.48,2008-07-23,11:31:12
39.982544,116.33048,0,491,39652.4800578704,2008-07-23,11:31:17
39.982551,116.330483,0,493,39652.4801157407,2008-07-23,11:31:22
39.982558,116.330489,0,495,39652.4801736111,2008-07-23,11:31:27
39.98256,116.330494,0,497,39652.4802314815,2008-07-23,11:31:32
39.982559,116.330496,0,496,39652.4802893519,2008-07-23,11:31:37
39.982559,116.330498,0,495,39652.4803472222,2008-07-23,11:31:42
39.982562,116.330496,0,495,39652.4804050926,2008-07-23,11:31:47
39.982564,116.330494,0,495,39652.480462963,2008-07-23,11:31:52
39.982565,116.330493,0,495,39652.4805208333,2008-07-23,11:31:57
39.982565,116.330491,0,495,39652.4805787037,2008-07-23,11:32:02
39.982565,116.330489,0,494,39652.4806365741,2008-07-23,11:32:07
39.982565,116.330487,0,494,39652.4806944444,2008-07-23,11:32:12
39.982567,116.330483,0,493,39652.4807523148,2008-07-23,11:32:17
39.982569,116.330484,0,494,39652.4808101852,2008-07-23,11:32:22
39.982567,116.330482,0,493,39652.4808680556,2008-07-23,11:32:27
39.982567,116.330481,0,493,39652.4809259259,2008-07-23,11:32:32
39.982568,116.33048,0,493,39652.4809837963,2008-07-23,11:32:37
39.982569,116.330479,0,493,39652.4810416667,2008-07-23,11:32:42
39.982569,116.330477,0,493,39652.481099537,2008-07-23,11:32:47
39.982569,116.330475,0,492,39652.4811574074,2008-07-23,11:32:52
39.982568,116.330473,0,492,39652.4812152778,2008-07-23,11:32:57
39.982568,116.330471,0,492,39652.4812731481,2008-07-23,11:33:02
39.982568,116.33047,0,492,39652.4813310185,2008-07-23,11:33:07
39.982569,116.33047,0,492,39652.4813888889,2008-07-23,11:33:12
39.982569,116.330469,0,492,39652.4814467593,2008-07-23,11:33:17
39.982569,116.330468,0,492,39652.4815046296,2008-07-23,11:33:22
39.982569,116.330468,0,493,39652.4815625,2008-07-23,11:33:27
39.98257,116.330466,0,493,39652.4816203704,2008-07-23,11:33:32
39.98257,116.330465,0,493,39652.4816782407,2008-07-23,11:33:37
39.98257,116.330466,0,493,39652.4817361111,2008-07-23,11:33:42
39.982571,116.330467,0,493,39652.4817939815,2008-07-23,11:33:47
39.982571,116.330468,0,493,39652.4818518519,2008-07-23,11:33:52
39.982572,116.330467,0,493,39652.4819097222,2008-07-23,11:33:57
39.982572,116.330468,0,493,39652.4819675926,2008-07-23,11:34:02
39.982574,116.330467,0,493,39652.482025463,2008-07-23,11:34:07
39.982575,116.330466,0,493,39652.4820833333,2008-07-23,11:34:12
39.982576,116.330463,0,492,39652.4821412037,2008-07-23,11:34:17
39.982575,116.33046,0,492,39652.4821990741,2008-07-23,11:34:22
39.982576,116.330459,0,492,39652.4822569444,2008-07-23,11:34:27
39.982577,116.330458,0,492,39652.4823148148,2008-07-23,11:34:32
39.982577,116.330457,0,491,39652.4823726852,2008-07-23,11:34:37
39.982579,116.330455,0,491,39652.4824305556,2008-07-23,11:34:42
39.982579,116.330454,0,491,39652.4824884259,2008-07-23,11:34:47
39.982579,116.330454,0,490,39652.4825462963,2008-07-23,11:34:52
39.982578,116.330453,0,490,39652.4826041667,2008-07-23,11:34:57
39.982579,116.330452,0,490,39652.482662037,2008-07-23,11:35:02
39.98258,116.330451,0,490,39652.4827199074,2008-07-23,11:35:07
39.982581,116.33045,0,489,39652.4827777778,2008-07-23,11:35:12
39.982581,116.330451,0,489,39652.4828356481,2008-07-23,11:35:17
39.982581,116.330452,0,489,39652.4828935185,2008-07-23,11:35:22
39.982581,116.330452,0,489,39652.4829513889,2008-07-23,11:35:27
39.982581,116.330452,0,489,39652.4830092593,2008-07-23,11:35:32
39.982581,116.330451,0,489,39652.4830671296,2008-07-23,11:35:37
39.982581,116.33045,0,488,39652.483125,2008-07-23,11:35:42
39.98258,116.33045,0,488,39652.4831828704,2008-07-23,11:35:47
39.98258,116.330449,0,488,39652.4832407407,2008-07-23,11:35:52
39.98258,116.330447,0,488,39652.4832986111,2008-07-23,11:35:57
39.982578,116.330445,0,486,39652.4833564815,2008-07-23,11:36:02
39.982577,116.33044,0,484,39652.4834143519,2008-07-23,11:36:07
39.982578,116.330437,0,482,39652.4834722222,2008-07-23,11:36:12
39.982579,116.330434,0,481,39652.4835300926,2008-07-23,11:36:17
39.98258,116.330433,0,480,39652.483587963,2008-07-23,11:36:22
39.982581,116.330431,0,480,39652.4836458333,2008-07-23,11:36:27
39.982581,116.330431,0,480,39652.4837037037,2008-07-23,11:36:32
39.982582,116.33043,0,480,39652.4837615741,2008-07-23,11:36:37
39.982583,116.330429,0,480,39652.4838194444,2008-07-23,11:36:42
39.982584,116.330428,0,480,39652.4838773148,2008-07-23,11:36:47
39.982585,116.330427,0,480,39652.4839351852,2008-07-23,11:36:52
39.982586,116.330426,0,480,39652.4839930556,2008-07-23,11:36:57
39.982586,116.330424,0,480,39652.4840509259,2008-07-23,11:37:02
39.982587,116.330424,0,480,39652.4841087963,2008-07-23,11:37:07
39.982586,116.330424,0,480,39652.4841666667,2008-07-23,11:37:12
39.982586,116.330423,0,479,39652.484224537,2008-07-23,11:37:17
39.982586,116.330422,0,479,39652.4842824074,2008-07-23,11:37:22
39.982587,116.33042,0,478,39652.4843402778,2008-07-23,11:37:27
39.982593,116.330069,0,310,39652.4894907407,2008-07-23,11:44:52
39.982593,116.330068,0,310,39652.4895486111,2008-07-23,11:44:57
39.982594,116.330067,0,310,39652.4896064815,2008-07-23,11:45:02
39.982595,116.330067,0,310,39652.4896643519,2008-07-23,11:45:07
39.982596,116.330067,0,310,39652.4897222222,2008-07-23,11:45:12
39.982597,116.330066,0,309,39652.4897800926,2008-07-23,11:45:17
39.982598,116.330066,0,309,39652.489837963,2008-07-23,11:45:22
39.982599,116.330066,0,309,39652.4898958333,2008-07-23,11:45:27
39.9826,116.330066,0,310,39652.4899537037,2008-07-23,11:45:32
39.9826,116.330066,0,309,39652.4900115741,2008-07-23,11:45:37
39.9826,116.330065,0,309,39652.4900694444,2008-07-23,11:45:42
39.9826,116.330065,0,309,39652.4901273148,2008-07-23,11:45:47
39.982601,116.330065,0,309,39652.4901851852,2008-07-23,11:45:52
39.982601,116.330064,0,309,39652.4902430556,2008-07-23,11:45:57
39.982602,116.330063,0,309,39652.4903009259,2008-07-23,11:46:02
39.982603,116.330063,0,309,39652.4903587963,2008-07-23,11:46:07
39.982604,116.330062,0,309,39652.4904166667,2008-07-23,11:46:12
39.982606,116.330061,0,309,39652.490474537,2008-07-23,11:46:17
39.982606,116.330061,0,309,39652.4905324074,2008-07-23,11:46:22
39.982606,116.33006,0,308,39652.4905902778,2008-07-23,11:46:27
39.982606,116.330059,0,308,39652.4906481481,2008-07-23,11:46:32
39.982607,116.330059,0,308,39652.4907060185,2008-07-23,11:46:37
39.982608,116.330059,0,308,39652.4907638889,2008-07-23,11:46:42
39.982609,116.330058,0,308,39652.4908217593,2008-07-23,11:46:47
39.982609,116.330057,0,308,39652.4908796296,2008-07-23,11:46:52
39.98261,116.330056,0,308,39652.4909375,2008-07-23,11:46:57
39.98261,116.330055,0,307,39652.4909953704,2008-07-23,11:47:02
39.98261,116.330055,0,307,39652.4910532407,2008-07-23,11:47:07
39.982609,116.330055,0,307,39652.4911111111,2008-07-23,11:47:12
39.982609,116.330055,0,307,39652.4911689815,2008-07-23,11:47:17
39.982608,116.330055,0,307,39652.4912268519,2008-07-23,11:47:22
39.982608,116.330055,0,307,39652.4912847222,2008-07-23,11:47:27
39.982607,116.330054,0,307,39652.4913425926,2008-07-23,11:47:32
39.982607,116.330053,0,307,39652.491400463,2008-07-23,11:47:37
39.982607,116.330052,0,307,39652.4914583333,2008-07-23,11:47:42
39.982606,116.330051,0,307,39652.4915162037,2008-07-23,11:47:47
39.982606,116.330049,0,307,39652.4915740741,2008-07-23,11:47:52
39.982607,116.330049,0,307,39652.4916319444,2008-07-23,11:47:57
39.982607,116.330048,0,307,39652.4916898148,2008-07-23,11:48:02
39.982608,116.330047,0,307,39652.4917476852,2008-07-23,11:48:07
39.982608,116.330046,0,307,39652.4918055556,2008-07-23,11:48:12
39.982607,116.330045,0,307,39652.4918634259,2008-07-23,11:48:17
39.982608,116.330043,0,307,39652.4919212963,2008-07-23,11:48:22
39.982608,116.330041,0,307,39652.4919791667,2008-07-23,11:48:27
39.982609,116.33004,0,307,39652.492037037,2008-07-23,11:48:32
39.98261,116.330038,0,307,39652.4920949074,2008-07-23,11:48:37
39.98261,116.330037,0,307,39652.4921527778,2008-07-23,11:48:42
39.982611,116.330036,0,307,39652.4922106481,2008-07-23,11:48:47
39.982612,116.330035,0,307,39652.4922685185,2008-07-23,11:48:52
39.982613,116.330034,0,306,39652.4923263889,2008-07-23,11:48:57
39.982613,116.330034,0,306,39652.4923842593,2008-07-23,11:49:02
39.982613,116.330034,0,306,39652.4924421296,2008-07-23,11:49:07
39.982613,116.330033,0,306,39652.4925,2008-07-23,11:49:12
39.982612,116.330033,0,305,39652.4925578704,2008-07-23,11:49:17
39.982612,116.330032,0,305,39652.4926157407,2008-07-23,11:49:22
39.982612,116.330031,0,305,39652.4926736111,2008-07-23,11:49:27
39.982612,116.33003,0,305,39652.4927314815,2008-07-23,11:49:32
39.982612,116.330029,0,305,39652.4927893518,2008-07-23,11:49:37
39.982613,116.330028,0,304,39652.4928472222,2008-07-23,11:49:42
39.982613,116.330027,0,304,39652.4929050926,2008-07-23,11:49:47
39.982613,116.330026,0,304,39652.492962963,2008-07-23,11:49:52
39.982613,116.330026,0,304,39652.4930208333,2008-07-23,11:49:57
39.982613,116.330024,0,303,39652.4930787037,2008-07-23,11:50:02
39.982612,116.330023,0,303,39652.4931365741,2008-07-23,11:50:07
39.982613,116.330023,0,303,39652.4931944444,2008-07-23,11:50:12
39.982613,116.330021,0,303,39652.4932523148,2008-07-23,11:50:17
39.982614,116.330019,0,303,39652.4933101852,2008-07-23,11:50:22
39.982615,116.330018,0,303,39652.4933680556,2008-07-23,11:50:27
39.982615,116.330017,0,303,39652.4934259259,2008-07-23,11:50:32
39.982615,116.330015,0,303,39652.4934837963,2008-07-23,11:50:37
39.982615,116.330014,0,303,39652.4935416667,2008-07-23,11:50:42
39.982616,116.330013,0,303,39652.493599537,2008-07-23,11:50:47
39.982617,116.330011,0,303,39652.4936574074,2008-07-23,11:50:52
39.982618,116.330011,0,303,39652.4937152778,2008-07-23,11:50:57
39.982618,116.33001,0,303,39652.4937731481,2008-07-23,11:51:02
39.982618,116.330009,0,303,39652.4938310185,2008-07-23,11:51:07
39.982618,116.330007,0,303,39652.4938888889,2008-07-23,11:51:12
39.982618,116.330006,0,303,39652.4939467593,2008-07-23,11:51:17
39.982619,116.330003,0,303,39652.4940046296,2008-07-23,11:51:22
39.982619,116.330001,0,303,39652.4940625,2008-07-23,11:51:27
39.982618,116.330001,0,303,39652.4941203704,2008-07-23,11:51:32
39.982618,116.330002,0,303,39652.4941782407,2008-07-23,11:51:37
39.982618,116.33,0,303,39652.4942361111,2008-07-23,11:51:42
39.98262,116.329999,0,303,39652.4942939815,2008-07-23,11:51:47
39.98262,116.329999,0,303,39652.4943518518,2008-07-23,11:51:52
39.982621,116.329997,0,302,39652.4944097222,2008-07-23,11:51:57
39.982621,116.329997,0,302,39652.4944675926,2008-07-23,11:52:02
39.982621,116.329996,0,303,39652.494525463,2008-07-23,11:52:07
39.982622,116.329995,0,303,39652.4945833333,2008-07-23,11:52:12
39.982622,116.329995,0,303,39652.4946412037,2008-07-23,11:52:17
39.982622,116.329995,0,303,39652.4946990741,2008-07-23,11:52:22
39.982621,116.329995,0,303,39652.4947569444,2008-07-23,11:52:27
39.982621,116.329995,0,303,39652.4948148148,2008-07-23,11:52:32
39.98251,116.329736,0,348,39652.5000231481,2008-07-23,12:00:02
39.982135,116.329703,0,338,39652.5000810185,2008-07-23,12:00:07
39.981865,116.32968,0,320,39652.5001388889,2008-07-23,12:00:12
39.981733,116.329696,0,311,39652.5001967593,2008-07-23,12:00:17
39.981713,116.329646,0,308,39652.5002546296,2008-07-23,12:00:22
39.98172,116.329576,0,312,39652.5003125,2008-07-23,12:00:27
39.981694,116.32952,0,307,39652.5003703704,2008-07-23,12:00:32
39.981678,116.329484,0,305,39652.5004282407,2008-07-23,12:00:37
39.981654,116.329424,0,303,39652.5004861111,2008-07-23,12:00:42
39.981649,116.329319,0,305,39652.5005439815,2008-07-23,12:00:47
39.981654,116.329227,0,306,39652.5006018518,2008-07-23,12:00:52
39.981679,116.329126,0,306,39652.5006597222,2008-07-23,12:00:57
39.9817,116.329055,0,307,39652.5007175926,2008-07-23,12:01:02
39.98171,116.328978,0,312,39652.500775463,2008-07-23,12:01:07
39.981674,116.328891,0,321,39652.5008333333,2008-07-23,12:01:12
39.981632,116.328794,0,328,39652.5008912037,2008-07-23,12:01:17
39.981573,116.328731,0,332,39652.5009490741,2008-07-23,12:01:22
39.981517,116.328676,0,332,39652.5010069444,2008-07-23,12:01:27
39.981482,116.328583,0,337,39652.5010648148,2008-07-23,12:01:32
39.981458,116.328562,0,336,39652.5011226852,2008-07-23,12:01:37
39.981504,116.328548,0,328,39652.5011805556,2008-07-23,12:01:42
39.981507,116.328469,0,323,39652.5012384259,2008-07-23,12:01:47
39.981502,116.328452,0,322,39652.5012962963,2008-07-23,12:01:52
39.981489,116.328361,0,322,39652.5013541667,2008-07-23,12:01:57
39.981484,116.328281,0,320,39652.501412037,2008-07-23,12:02:02
39.981481,116.328196,0,320,39652.5014699074,2008-07-23,12:02:07
39.98149,116.328088,0,316,39652.5015277778,2008-07-23,12:02:12
39.981469,116.327999,0,314,39652.5015856481,2008-07-23,12:02:17
39.981483,116.327929,0,307,39652.5016435185,2008-07-23,12:02:22
39.98153,116.327861,0,297,39652.5017013889,2008-07-23,12:02:27
39.981557,116.327843,0,299,39652.5017592593,2008-07-23,12:02:32
39.981604,116.327833,0,295,39652.5018171296,2008-07-23,12:02:37
39.981681,116.327794,0,297,39652.501875,2008-07-23,12:02:42
39.981749,116.327758,0,291,39652.5019328704,2008-07-23,12:02:47
39.981811,116.327695,0,287,39652.5019907407,2008-07-23,12:02:52
39.981843,116.327604,0,285,39652.5020486111,2008-07-23,12:02:57
39.981848,116.327481,0,275,39652.5021064815,2008-07-23,12:03:02
39.981848,116.327481,0,275,39652.5021412037,2008-07-23,12:03:05
39.98184,116.327474,0,266,39652.5021643518,2008-07-23,12:03:07
39.981871,116.327448,0,265,39652.5022222222,2008-07-23,12:03:12
39.981877,116.327379,0,260,39652.5022800926,2008-07-23,12:03:17
39.981875,116.327368,0,253,39652.502337963,2008-07-23,12:03:22
39.981841,116.327356,0,247,39652.5023958333,2008-07-23,12:03:27
39.981812,116.327332,0,243,39652.5024537037,2008-07-23,12:03:32
39.981814,116.327333,0,239,39652.5025115741,2008-07-23,12:03:37
39.981813,116.327333,0,239,39652.5025694444,2008-07-23,12:03:42
39.981813,116.327334,0,238,39652.5026273148,2008-07-23,12:03:47
39.981816,116.327333,0,238,39652.5026851852,2008-07-23,12:03:52
39.981816,116.327333,0,238,39652.5027430556,2008-07-23,12:03:57
39.981814,116.327332,0,238,39652.5028009259,2008-07-23,12:04:02
39.981814,116.327332,0,238,39652.5028587963,2008-07-23,12:04:07
39.981815,116.327331,0,238,39652.5029166667,2008-07-23,12:04:12
39.981815,116.327331,0,237,39652.502974537,2008-07-23,12:04:17
39.981815,116.32733,0,237,39652.5030324074,2008-07-23,12:04:22
39.981815,116.327326,0,237,39652.5030902778,2008-07-23,12:04:27
39.981815,116.327325,0,237,39652.5031481481,2008-07-23,12:04:32
39.981816,116.327324,0,237,39652.5032060185,2008-07-23,12:04:37
39.981816,116.327324,0,237,39652.5032638889,2008-07-23,12:04:42
39.981816,116.327323,0,237,39652.5033217593,2008-07-23,12:04:47
39.981816,116.327323,0,237,39652.5033796296,2008-07-23,12:04:52
39.981815,116.327323,0,237,39652.5034375,2008-07-23,12:04:57
39.981815,116.327321,0,237,39652.5034953704,2008-07-23,12:05:02
39.981814,116.327319,0,236,39652.5035532407,2008-07-23,12:05:07
39.981814,116.327317,0,236,39652.5036111111,2008-07-23,12:05:12
39.981813,116.327316,0,236,39652.5036689815,2008-07-23,12:05:17
39.981812,116.327314,0,236,39652.5037268519,2008-07-23,12:05:22
39.981812,116.327312,0,236,39652.5037847222,2008-07-23,12:05:27
39.981812,116.327312,0,236,39652.5038425926,2008-07-23,12:05:32
39.981811,116.327311,0,236,39652.503900463,2008-07-23,12:05:37
39.981811,116.32731,0,235,39652.5039583333,2008-07-23,12:05:42
39.981811,116.327309,0,235,39652.5040162037,2008-07-23,12:05:47
39.981811,116.327309,0,235,39652.5040740741,2008-07-23,12:05:52
39.981811,116.32731,0,235,39652.5041319444,2008-07-23,12:05:57
39.981811,116.32731,0,235,39652.5041898148,2008-07-23,12:06:02
39.981811,116.32731,0,235,39652.5042476852,2008-07-23,12:06:07
39.981811,116.327309,0,235,39652.5043055556,2008-07-23,12:06:12
39.981811,116.327309,0,235,39652.5043634259,2008-07-23,12:06:17
39.981811,116.32731,0,235,39652.5044212963,2008-07-23,12:06:22
39.981811,116.32731,0,235,39652.5044791667,2008-07-23,12:06:27
39.981811,116.32731,0,235,39652.504537037,2008-07-23,12:06:32
39.981812,116.32731,0,235,39652.5045949074,2008-07-23,12:06:37
39.981812,116.327309,0,235,39652.5046527778,2008-07-23,12:06:42
39.981813,116.327309,0,235,39652.5047106481,2008-07-23,12:06:47
39.981814,116.327309,0,235,39652.5047685185,2008-07-23,12:06:52
39.981814,116.327308,0,236,39652.5048263889,2008-07-23,12:06:57
39.981814,116.327309,0,236,39652.5048842593,2008-07-23,12:07:02
39.981814,116.32731,0,236,39652.5049421296,2008-07-23,12:07:07
39.981814,116.327309,0,236,39652.505,2008-07-23,12:07:12
39.981814,116.32731,0,236,39652.5050578704,2008-07-23,12:07:17
39.981814,116.32731,0,235,39652.5051157407,2008-07-23,12:07:22
39.981814,116.327309,0,235,39652.5051736111,2008-07-23,12:07:27
39.981815,116.32731,0,235,39652.5052314815,2008-07-23,12:07:32
39.981815,116.327309,0,235,39652.5052893519,2008-07-23,12:07:37
39.981814,116.327309,0,235,39652.5053472222,2008-07-23,12:07:42
39.981814,116.32731,0,235,39652.5054050926,2008-07-23,12:07:47
39.981814,116.327311,0,235,39652.505462963,2008-07-23,12:07:52
39.981814,116.327312,0,234,39652.5055208333,2008-07-23,12:07:57
39.981814,116.327312,0,234,39652.5055787037,2008-07-23,12:08:02
39.981814,116.327311,0,234,39652.5056365741,2008-07-23,12:08:07
39.981815,116.32731,0,234,39652.5056944444,2008-07-23,12:08:12
39.981815,116.32731,0,234,39652.5057523148,2008-07-23,12:08:17
39.981816,116.32731,0,233,39652.5058101852,2008-07-23,12:08:22
39.981816,116.32731,0,233,39652.5058680556,2008-07-23,12:08:27
39.981816,116.32731,0,233,39652.5059259259,2008-07-23,12:08:32
39.981815,116.32731,0,233,39652.5059837963,2008-07-23,12:08:37
39.981815,116.32731,0,233,39652.5060416667,2008-07-23,12:08:42
39.981815,116.32731,0,233,39652.5060763889,2008-07-23,12:08:45
39.981817,116.32731,0,233,39652.506099537,2008-07-23,12:08:47
39.981855,116.327312,0,235,39652.5061574074,2008-07-23,12:08:52
39.981855,116.327312,0,235,39652.5061921296,2008-07-23,12:08:55
39.981859,116.327313,0,235,39652.5062152778,2008-07-23,12:08:57
39.981877,116.327302,0,237,39652.5062731481,2008-07-23,12:09:02
39.982106,116.327261,0,245,39652.5063310185,2008-07-23,12:09:07
39.982491,116.327144,0,238,39652.5063888889,2008-07-23,12:09:12
39.982991,116.327126,0,247,39652.5064467593,2008-07-23,12:09:17
39.983422,116.327049,0,234,39652.5065046296,2008-07-23,12:09:22
39.983774,116.326994,0,265,39652.5065625,2008-07-23,12:09:27
39.98397,116.327038,0,270,39652.5066203704,2008-07-23,12:09:32
39.984009,116.327107,0,262,39652.5066782407,2008-07-23,12:09:37
39.984012,116.327107,0,261,39652.5067361111,2008-07-23,12:09:42
39.984017,116.327109,0,259,39652.5067939815,2008-07-23,12:09:47
39.984016,116.32711,0,256,39652.5068518519,2008-07-23,12:09:52
39.98402,116.32711,0,254,39652.5069097222,2008-07-23,12:09:57
39.98402,116.327111,0,250,39652.5069675926,2008-07-23,12:10:02
39.984019,116.327113,0,248,39652.507025463,2008-07-23,12:10:07
39.984019,116.327113,0,248,39652.5070601852,2008-07-23,12:10:10
39.984021,116.327116,0,246,39652.5070833333,2008-07-23,12:10:12
39.984024,116.327126,0,245,39652.5071412037,2008-07-23,12:10:17
39.984027,116.327142,0,242,39652.5071990741,2008-07-23,12:10:22
39.984029,116.327157,0,240,39652.5072569444,2008-07-23,12:10:27
39.98403,116.32717,0,238,39652.5073148148,2008-07-23,12:10:32
39.984043,116.327178,0,235,39652.5073726852,2008-07-23,12:10:37
39.984275,116.327184,0,230,39652.5074305556,2008-07-23,12:10:42
39.984603,116.327197,0,213,39652.5074884259,2008-07-23,12:10:47
39.98497,116.327184,0,184,39652.5075462963,2008-07-23,12:10:52
39.985323,116.327161,0,164,39652.5076041667,2008-07-23,12:10:57
39.985747,116.327146,0,160,39652.507662037,2008-07-23,12:11:02
39.986165,116.327144,0,166,39652.5077199074,2008-07-23,12:11:07
39.986393,116.327093,0,171,39652.5077777778,2008-07-23,12:11:12
39.98656,116.327121,0,214,39652.5078356481,2008-07-23,12:11:17
39.98664,116.327114,0,227,39652.5078935185,2008-07-23,12:11:22
39.986653,116.327111,0,236,39652.5079513889,2008-07-23,12:11:27
39.986653,116.327111,0,236,39652.5079861111,2008-07-23,12:11:30
39.986654,116.327103,0,242,39652.5080092593,2008-07-23,12:11:32
39.986658,116.327117,0,247,39652.5080671296,2008-07-23,12:11:37
39.986672,116.327137,0,251,39652.508125,2008-07-23,12:11:42
39.986816,116.32715,0,250,39652.5081828704,2008-07-23,12:11:47
39.987218,116.327142,0,243,39652.5082407407,2008-07-23,12:11:52
39.987626,116.327033,0,231,39652.5082986111,2008-07-23,12:11:57
39.987958,116.326959,0,226,39652.5083564815,2008-07-23,12:12:02
39.988092,116.326937,0,202,39652.5084143518,2008-07-23,12:12:07
39.988102,116.326929,0,193,39652.5084722222,2008-07-23,12:12:12
39.988311,116.326911,0,165,39652.5085300926,2008-07-23,12:12:17
39.988696,116.326883,0,152,39652.508587963,2008-07-23,12:12:22
39.989032,116.32685,0,162,39652.5086458333,2008-07-23,12:12:27
39.98914,116.326834,0,150,39652.5087037037,2008-07-23,12:12:32
39.98914,116.326834,0,150,39652.5087384259,2008-07-23,12:12:35
39.989144,116.326836,0,148,39652.5087615741,2008-07-23,12:12:37
39.989286,116.326836,0,148,39652.5088194444,2008-07-23,12:12:42
39.989659,116.32684,0,157,39652.5088773148,2008-07-23,12:12:47
39.990111,116.326776,0,165,39652.5089351852,2008-07-23,12:12:52
39.990563,116.326711,0,160,39652.5089930556,2008-07-23,12:12:57
39.990979,116.326636,0,148,39652.5090509259,2008-07-23,12:13:02
39.991164,116.326716,0,128,39652.5091087963,2008-07-23,12:13:07
39.991262,116.326831,0,118,39652.5091666667,2008-07-23,12:13:12
39.99132,116.32702,0,114,39652.509224537,2008-07-23,12:13:17
39.991343,116.327403,0,115,39652.5092824074,2008-07-23,12:13:22
39.991371,116.327748,0,121,39652.5093402778,2008-07-23,12:13:27
39.991455,116.32795,0,131,39652.5093981481,2008-07-23,12:13:32
39.991469,116.328207,0,137,39652.5094560185,2008-07-23,12:13:37
39.991494,116.328442,0,151,39652.5095138889,2008-07-23,12:13:42
39.99152,116.328502,0,152,39652.5095717593,2008-07-23,12:13:47
39.991546,116.328503,0,155,39652.5096296296,2008-07-23,12:13:52
39.991557,116.328515,0,158,39652.5096875,2008-07-23,12:13:57
39.991557,116.328515,0,158,39652.5097222222,2008-07-23,12:14:00
39.99156,116.328522,0,159,39652.5097453704,2008-07-23,12:14:02
39.991612,116.328583,0,160,39652.5098032407,2008-07-23,12:14:07
39.991699,116.328768,0,165,39652.5098611111,2008-07-23,12:14:12
39.991715,116.328832,0,171,39652.5099189815,2008-07-23,12:14:17
39.991699,116.328855,0,170,39652.5099768518,2008-07-23,12:14:22
39.991624,116.328991,0,169,39652.5100347222,2008-07-23,12:14:27
39.991599,116.329289,0,169,39652.5100925926,2008-07-23,12:14:32
39.991616,116.329455,0,166,39652.510150463,2008-07-23,12:14:37
39.991651,116.329512,0,166,39652.5102083333,2008-07-23,12:14:42
39.991667,116.329633,0,169,39652.5102662037,2008-07-23,12:14:47
39.991658,116.329865,0,168,39652.5103240741,2008-07-23,12:14:52
39.991656,116.330144,0,172,39652.5103819444,2008-07-23,12:14:57
39.99173,116.330312,0,185,39652.5104398148,2008-07-23,12:15:02
39.991839,116.330357,0,197,39652.5104976852,2008-07-23,12:15:07
39.991819,116.330434,0,198,39652.5105555556,2008-07-23,12:15:12
39.991672,116.330658,0,212,39652.5106134259,2008-07-23,12:15:17
39.991589,116.330907,0,216,39652.5106712963,2008-07-23,12:15:22
39.991548,116.331078,0,209,39652.5107291667,2008-07-23,12:15:27
39.991542,116.331214,0,203,39652.510787037,2008-07-23,12:15:32
39.991556,116.331347,0,203,39652.5108449074,2008-07-23,12:15:37
39.991655,116.331953,0,192,39652.5109027778,2008-07-23,12:15:42
39.991666,116.332538,0,176,39652.5109606481,2008-07-23,12:15:47
39.991628,116.332857,0,167,39652.5110185185,2008-07-23,12:15:52
39.991649,116.332938,0,159,39652.5110763889,2008-07-23,12:15:57
39.991649,116.332938,0,159,39652.5111111111,2008-07-23,12:16:00
39.991651,116.332944,0,157,39652.5111342593,2008-07-23,12:16:02
39.991653,116.333143,0,167,39652.5111921296,2008-07-23,12:16:07
39.991662,116.333444,0,181,39652.51125,2008-07-23,12:16:12
39.991658,116.333895,0,191,39652.5113078704,2008-07-23,12:16:17
39.991649,116.334341,0,209,39652.5113657407,2008-07-23,12:16:22
39.991658,116.33489,0,216,39652.5114236111,2008-07-23,12:16:27
39.991711,116.335354,0,229,39652.5114814815,2008-07-23,12:16:32
39.991726,116.335844,0,227,39652.5115393519,2008-07-23,12:16:37
39.991766,116.336238,0,228,39652.5115972222,2008-07-23,12:16:42
39.991833,116.336608,0,218,39652.5116550926,2008-07-23,12:16:47
39.991818,116.337025,0,210,39652.511712963,2008-07-23,12:16:52
39.991826,116.337672,0,199,39652.5117708333,2008-07-23,12:16:57
39.991896,116.338293,0,202,39652.5118287037,2008-07-23,12:17:02
39.991892,116.338958,0,192,39652.5118865741,2008-07-23,12:17:07
39.991892,116.339629,0,181,39652.5119444444,2008-07-23,12:17:12
39.991871,116.340249,0,175,39652.5120023148,2008-07-23,12:17:17
39.991845,116.340776,0,172,39652.5120601852,2008-07-23,12:17:22
39.991827,116.341172,0,169,39652.5121180556,2008-07-23,12:17:27
39.991923,116.341427,0,168,39652.5121759259,2008-07-23,12:17:32
39.991981,116.341604,0,160,39652.5122337963,2008-07-23,12:17:37
39.991974,116.34175,0,153,39652.5122916667,2008-07-23,12:17:42
39.991948,116.341899,0,143,39652.512349537,2008-07-23,12:17:47
39.991912,116.342138,0,133,39652.5124074074,2008-07-23,12:17:52
39.991906,116.342574,0,132,39652.5124652778,2008-07-23,12:17:57
39.991947,116.343065,0,125,39652.5125231481,2008-07-23,12:18:02
39.991965,116.343606,0,116,39652.5125810185,2008-07-23,12:18:07
39.991953,116.343854,0,120,39652.5126388889,2008-07-23,12:18:12
39.991995,116.344055,0,131,39652.5126967593,2008-07-23,12:18:17
39.992029,116.344447,0,150,39652.5127546296,2008-07-23,12:18:22
39.992006,116.345059,0,160,39652.5128125,2008-07-23,12:18:27
39.992062,116.345687,0,202,39652.5128703704,2008-07-23,12:18:32
39.992099,116.34611,0,246,39652.5129282407,2008-07-23,12:18:37
39.992091,116.346296,0,268,39652.5129861111,2008-07-23,12:18:42
39.992074,116.346343,0,265,39652.5130439815,2008-07-23,12:18:47
39.992074,116.346355,0,268,39652.5131018519,2008-07-23,12:18:52
39.992073,116.346365,0,269,39652.5131597222,2008-07-23,12:18:57
39.992072,116.346365,0,269,39652.5132175926,2008-07-23,12:19:02
39.99207,116.346362,0,268,39652.513275463,2008-07-23,12:19:07
39.992069,116.346369,0,268,39652.5133333333,2008-07-23,12:19:12
39.992069,116.346369,0,268,39652.5133680556,2008-07-23,12:19:15
39.992067,116.346373,0,268,39652.5133912037,2008-07-23,12:19:17
39.992065,116.346364,0,268,39652.5134490741,2008-07-23,12:19:22
39.992059,116.346344,0,268,39652.5135069444,2008-07-23,12:19:27
39.992042,116.346336,0,268,39652.5135648148,2008-07-23,12:19:32
39.992027,116.346339,0,268,39652.5136226852,2008-07-23,12:19:37
39.992016,116.346352,0,268,39652.5136805556,2008-07-23,12:19:42
39.992007,116.346361,0,267,39652.5137384259,2008-07-23,12:19:47
39.992002,116.34637,0,267,39652.5137962963,2008-07-23,12:19:52
39.992001,116.346379,0,267,39652.5138541667,2008-07-23,12:19:57
39.992001,116.346379,0,267,39652.5138888889,2008-07-23,12:20:00
39.992,116.346386,0,266,39652.513912037,2008-07-23,12:20:02
39.992,116.3464,0,264,39652.5139699074,2008-07-23,12:20:07
39.991995,116.346723,0,253,39652.5140277778,2008-07-23,12:20:12
39.99199,116.347056,0,241,39652.5140856481,2008-07-23,12:20:17
39.992009,116.34758,0,228,39652.5141435185,2008-07-23,12:20:22
39.992009,116.348226,0,204,39652.5142013889,2008-07-23,12:20:27
39.992034,116.348866,0,185,39652.5142592593,2008-07-23,12:20:32
39.992053,116.349465,0,174,39652.5143171296,2008-07-23,12:20:37
39.992092,116.350051,0,160,39652.514375,2008-07-23,12:20:42
39.992092,116.350623,0,147,39652.5144328704,2008-07-23,12:20:47
39.992106,116.351139,0,134,39652.5144907407,2008-07-23,12:20:52
39.9921,116.351675,0,120,39652.5145486111,2008-07-23,12:20:57
39.992122,116.352205,0,104,39652.5146064815,2008-07-23,12:21:02
39.992143,116.352681,0,86,39652.5146643519,2008-07-23,12:21:07
39.992154,116.352875,0,77,39652.5147222222,2008-07-23,12:21:12
39.992163,116.352898,0,65,39652.5147800926,2008-07-23,12:21:17
39.992163,116.352893,0,62,39652.514837963,2008-07-23,12:21:22
39.992164,116.352887,0,61,39652.5148958333,2008-07-23,12:21:27
39.992164,116.352887,0,61,39652.5149305556,2008-07-23,12:21:30
39.992165,116.352885,0,60,39652.5149537037,2008-07-23,12:21:32
39.992166,116.352895,0,60,39652.5150115741,2008-07-23,12:21:37
39.992176,116.352989,0,61,39652.5150694444,2008-07-23,12:21:42
39.99223,116.353376,0,70,39652.5151273148,2008-07-23,12:21:47
39.992327,116.354141,0,82,39652.5151851852,2008-07-23,12:21:52
39.992383,116.354894,0,85,39652.5152430556,2008-07-23,12:21:57
39.992364,116.355565,0,92,39652.5153009259,2008-07-23,12:22:02
39.992312,116.356247,0,109,39652.5153587963,2008-07-23,12:22:07
39.992308,116.356872,0,121,39652.5154166667,2008-07-23,12:22:12
39.992303,116.357388,0,124,39652.515474537,2008-07-23,12:22:17
39.992312,116.357814,0,126,39652.5155324074,2008-07-23,12:22:22
39.992327,116.358127,0,125,39652.5155902778,2008-07-23,12:22:27
39.992328,116.358355,0,135,39652.5156481481,2008-07-23,12:22:32
39.992349,116.358486,0,137,39652.5157060185,2008-07-23,12:22:37
39.99235,116.358503,0,130,39652.5157638889,2008-07-23,12:22:42
39.99235,116.358503,0,130,39652.5157986111,2008-07-23,12:22:45
39.99235,116.358498,0,130,39652.5158217593,2008-07-23,12:22:47
39.99235,116.358488,0,130,39652.5158796296,2008-07-23,12:22:52
39.992367,116.358622,0,132,39652.5159375,2008-07-23,12:22:57
39.992354,116.358996,0,131,39652.5159953704,2008-07-23,12:23:02
39.992365,116.359387,0,132,39652.5160532407,2008-07-23,12:23:07
39.992403,116.359801,0,137,39652.5161111111,2008-07-23,12:23:12
39.992426,116.35993,0,145,39652.5161689815,2008-07-23,12:23:17
39.992423,116.359923,0,144,39652.5162268518,2008-07-23,12:23:22
39.992423,116.359923,0,144,39652.5162615741,2008-07-23,12:23:25
39.992424,116.359916,0,144,39652.5162847222,2008-07-23,12:23:27
39.992424,116.35993,0,145,39652.5163425926,2008-07-23,12:23:32
39.992403,116.360102,0,146,39652.516400463,2008-07-23,12:23:37
39.992465,116.360642,0,140,39652.5164583333,2008-07-23,12:23:42
39.992524,116.361317,0,141,39652.5165162037,2008-07-23,12:23:47
39.992543,116.361989,0,133,39652.5165740741,2008-07-23,12:23:52
39.992552,116.362657,0,120,39652.5166319444,2008-07-23,12:23:57
39.992565,116.36325,0,110,39652.5166898148,2008-07-23,12:24:02
39.992607,116.363921,0,112,39652.5167476852,2008-07-23,12:24:07
39.992586,116.364656,0,101,39652.5168055556,2008-07-23,12:24:12
39.992587,116.365435,0,99,39652.5168634259,2008-07-23,12:24:17
39.992596,116.36622,0,92,39652.5169212963,2008-07-23,12:24:22
39.992613,116.367017,0,87,39652.5169791667,2008-07-23,12:24:27
39.992634,116.367783,0,84,39652.517037037,2008-07-23,12:24:32
39.992646,116.368493,0,84,39652.5170949074,2008-07-23,12:24:37
39.992659,116.3692,0,89,39652.5171527778,2008-07-23,12:24:42
39.992674,116.369859,0,95,39652.5172106481,2008-07-23,12:24:47
39.992687,116.370554,0,94,39652.5172685185,2008-07-23,12:24:52
39.992695,116.371262,0,87,39652.5173263889,2008-07-23,12:24:57
39.992717,116.371982,0,80,39652.5173842593,2008-07-23,12:25:02
39.992753,116.372715,0,79,39652.5174421296,2008-07-23,12:25:07
39.992783,116.373431,0,81,39652.5175,2008-07-23,12:25:12
39.992811,116.373999,0,85,39652.5175578704,2008-07-23,12:25:17
39.992856,116.374458,0,91,39652.5176157407,2008-07-23,12:25:22
39.992868,116.375019,0,95,39652.5176736111,2008-07-23,12:25:27
39.992926,116.375641,0,95,39652.5177314815,2008-07-23,12:25:32
39.992982,116.376287,0,106,39652.5177893518,2008-07-23,12:25:37
39.992989,116.376899,0,130,39652.5178472222,2008-07-23,12:25:42
39.992984,116.377499,0,148,39652.5179050926,2008-07-23,12:25:47
39.993002,116.378154,0,167,39652.517962963,2008-07-23,12:25:52
39.992916,116.378873,0,177,39652.5180208333,2008-07-23,12:25:57
39.992869,116.379456,0,183,39652.5180787037,2008-07-23,12:26:02
39.992851,116.379927,0,189,39652.5181365741,2008-07-23,12:26:07
39.992817,116.38024,0,193,39652.5181944444,2008-07-23,12:26:12
39.992819,116.380314,0,180,39652.5182523148,2008-07-23,12:26:17
39.992806,116.380314,0,179,39652.5183101852,2008-07-23,12:26:22
39.992786,116.380365,0,164,39652.5183680556,2008-07-23,12:26:27
39.992798,116.38044,0,155,39652.5184259259,2008-07-23,12:26:32
39.992793,116.380489,0,154,39652.5184837963,2008-07-23,12:26:37
39.99285,116.380481,0,152,39652.5185416667,2008-07-23,12:26:42
39.992899,116.380466,0,149,39652.518599537,2008-07-23,12:26:47
39.992954,116.380472,0,146,39652.5186574074,2008-07-23,12:26:52
39.993036,116.380489,0,145,39652.5187152778,2008-07-23,12:26:57
39.993092,116.380511,0,147,39652.5187731481,2008-07-23,12:27:02
39.993168,116.380513,0,148,39652.5188310185,2008-07-23,12:27:07
39.99321,116.38054,0,145,39652.5188888889,2008-07-23,12:27:12
39.993249,116.380589,0,139,39652.5189467593,2008-07-23,12:27:17
39.993276,116.380611,0,136,39652.5190046296,2008-07-23,12:27:22
39.993325,116.380638,0,134,39652.5190625,2008-07-23,12:27:27
39.993369,116.380625,0,133,39652.5191203704,2008-07-23,12:27:32
39.993436,116.380605,0,132,39652.5191782407,2008-07-23,12:27:37
39.993469,116.380605,0,130,39652.5192361111,2008-07-23,12:27:42
39.993568,116.380624,0,129,39652.5192939815,2008-07-23,12:27:47
39.993664,116.380647,0,128,39652.5193518519,2008-07-23,12:27:52
39.993722,116.380645,0,127,39652.5194097222,2008-07-23,12:27:57
39.993774,116.380611,0,125,39652.5194675926,2008-07-23,12:28:02
39.993838,116.3806,0,123,39652.519525463,2008-07-23,12:28:07
39.993949,116.380613,0,120,39652.5195833333,2008-07-23,12:28:12
39.994018,116.380619,0,118,39652.5196412037,2008-07-23,12:28:17
39.99411,116.380672,0,110,39652.5196990741,2008-07-23,12:28:22
39.994188,116.380657,0,105,39652.5197569444,2008-07-23,12:28:27
39.994261,116.380626,0,100,39652.5198148148,2008-07-23,12:28:32
39.994332,116.380592,0,98,39652.5198726852,2008-07-23,12:28:37
39.99439,116.380602,0,100,39652.5199305556,2008-07-23,12:28:42
39.994463,116.380609,0,97,39652.5199884259,2008-07-23,12:28:47
39.994532,116.380591,0,95,39652.5200462963,2008-07-23,12:28:52
39.994596,116.380567,0,93,39652.5201041667,2008-07-23,12:28:57
39.994652,116.380548,0,95,39652.520162037,2008-07-23,12:29:02
39.994736,116.380525,0,96,39652.5202199074,2008-07-23,12:29:07
39.994803,116.38055,0,97,39652.5202777778,2008-07-23,12:29:12
39.994865,116.380552,0,107,39652.5203356481,2008-07-23,12:29:17
39.994925,116.380562,0,117,39652.5203935185,2008-07-23,12:29:22
39.994995,116.38055,0,121,39652.5204513889,2008-07-23,12:29:27
39.99507,116.380545,0,125,39652.5205092593,2008-07-23,12:29:32
39.995135,116.380546,0,121,39652.5205671296,2008-07-23,12:29:37
39.995204,116.380547,0,111,39652.520625,2008-07-23,12:29:42
39.995285,116.38055,0,112,39652.5206828704,2008-07-23,12:29:47
39.995345,116.380534,0,99,39652.5207407407,2008-07-23,12:29:52
39.995408,116.38055,0,102,39652.5207986111,2008-07-23,12:29:57
39.99547,116.380555,0,90,39652.5208564815,2008-07-23,12:30:02
39.995544,116.380515,0,83,39652.5209143519,2008-07-23,12:30:07
39.995593,116.3805,0,91,39652.5209722222,2008-07-23,12:30:12
39.99566,116.38049,0,94,39652.5210300926,2008-07-23,12:30:17
39.995735,116.380485,0,94,39652.521087963,2008-07-23,12:30:22
39.995788,116.380496,0,105,39652.5211458333,2008-07-23,12:30:27
39.995859,116.380497,0,118,39652.5212037037,2008-07-23,12:30:32
39.995915,116.380505,0,136,39652.5212615741,2008-07-23,12:30:37
39.995964,116.380523,0,138,39652.5213194444,2008-07-23,12:30:42
39.996029,116.380548,0,142,39652.5213773148,2008-07-23,12:30:47
39.996096,116.380555,0,146,39652.5214351852,2008-07-23,12:30:52
39.996154,116.380551,0,152,39652.5214930556,2008-07-23,12:30:57
39.996216,116.380549,0,165,39652.5215509259,2008-07-23,12:31:02
39.996252,116.380567,0,170,39652.5216087963,2008-07-23,12:31:07
39.996312,116.380534,0,171,39652.5216666667,2008-07-23,12:31:12
39.996351,116.380471,0,162,39652.521724537,2008-07-23,12:31:17
39.996365,116.380385,0,150,39652.5217824074,2008-07-23,12:31:22
39.996359,116.380348,0,160,39652.5218402778,2008-07-23,12:31:27
39.996369,116.380242,0,151,39652.5218981481,2008-07-23,12:31:32
39.996412,116.380133,0,142,39652.5219560185,2008-07-23,12:31:37
39.996499,116.380073,0,139,39652.5220138889,2008-07-23,12:31:42
39.996559,116.380009,0,138,39652.5220717593,2008-07-23,12:31:47
39.996597,116.379918,0,134,39652.5221296296,2008-07-23,12:31:52
39.996618,116.379824,0,125,39652.5221875,2008-07-23,12:31:57
39.996625,116.379711,0,124,39652.5222453704,2008-07-23,12:32:02
39.996651,116.379634,0,126,39652.5223032407,2008-07-23,12:32:07
39.99665,116.37954,0,125,39652.5223611111,2008-07-23,12:32:12
39.996633,116.37947,0,125,39652.5224189815,2008-07-23,12:32:17
39.996583,116.379358,0,116,39652.5224768519,2008-07-23,12:32:22
39.996584,116.37927,0,110,39652.5225347222,2008-07-23,12:32:27
39.99657,116.37918,0,107,39652.5225925926,2008-07-23,12:32:32
39.996582,116.379107,0,103,39652.522650463,2008-07-23,12:32:37
39.996584,116.379043,0,108,39652.5227083333,2008-07-23,12:32:42
39.99658,116.378945,0,106,39652.5227662037,2008-07-23,12:32:47
39.996589,116.37886,0,104,39652.5228240741,2008-07-23,12:32:52
39.996591,116.378787,0,103,39652.5228819444,2008-07-23,12:32:57
39.996568,116.378715,0,100,39652.5229398148,2008-07-23,12:33:02
39.99656,116.378631,0,98,39652.5229976852,2008-07-23,12:33:07
39.996573,116.378571,0,102,39652.5230555556,2008-07-23,12:33:12
39.996602,116.378557,0,104,39652.5231134259,2008-07-23,12:33:17
39.996653,116.378574,0,109,39652.5231712963,2008-07-23,12:33:22
39.996729,116.378596,0,122,39652.5232291667,2008-07-23,12:33:27
39.99678,116.378603,0,144,39652.523287037,2008-07-23,12:33:32
39.996859,116.378636,0,154,39652.5233449074,2008-07-23,12:33:37
39.996935,116.378657,0,165,39652.5234027778,2008-07-23,12:33:42
39.997005,116.378636,0,161,39652.5234606481,2008-07-23,12:33:47
39.997046,116.378649,0,162,39652.5235185185,2008-07-23,12:33:52
39.997067,116.37865,0,166,39652.5235763889,2008-07-23,12:33:57
39.997233,116.378704,0,170,39652.5236342593,2008-07-23,12:34:02
39.997253,116.378676,0,171,39652.5236921296,2008-07-23,12:34:07
39.997349,116.378636,0,170,39652.52375,2008-07-23,12:34:12
39.997373,116.378659,0,171,39652.5238078704,2008-07-23,12:34:17
39.997435,116.378654,0,170,39652.5238657407,2008-07-23,12:34:22
39.997496,116.378671,0,166,39652.5239236111,2008-07-23,12:34:27
39.997557,116.378711,0,158,39652.5239814815,2008-07-23,12:34:32
39.997609,116.378713,0,151,39652.5240393518,2008-07-23,12:34:37
39.997671,116.378735,0,149,39652.5240972222,2008-07-23,12:34:42
39.997724,116.378757,0,144,39652.5241550926,2008-07-23,12:34:47
39.997703,116.37876,0,149,39652.524212963,2008-07-23,12:34:52
39.997692,116.378775,0,148,39652.5242708333,2008-07-23,12:34:57
39.997709,116.378725,0,147,39652.5243287037,2008-07-23,12:35:02
39.997847,116.378738,0,149,39652.5243865741,2008-07-23,12:35:07
39.997907,116.37873,0,146,39652.5244444444,2008-07-23,12:35:12
39.997982,116.378785,0,142,39652.5245023148,2008-07-23,12:35:17
39.998025,116.378796,0,145,39652.5245601852,2008-07-23,12:35:22
39.998085,116.378863,0,155,39652.5246180556,2008-07-23,12:35:27
39.998149,116.378862,0,159,39652.5246759259,2008-07-23,12:35:32
39.998241,116.378852,0,149,39652.5247337963,2008-07-23,12:35:37
39.99832,116.378834,0,150,39652.5247916667,2008-07-23,12:35:42
39.998387,116.378828,0,153,39652.524849537,2008-07-23,12:35:47
39.998453,116.378817,0,161,39652.5249074074,2008-07-23,12:35:52
39.998535,116.378876,0,167,39652.5249652778,2008-07-23,12:35:57
39.998608,116.378876,0,151,39652.5250231481,2008-07-23,12:36:02
39.99866,116.378843,0,153,39652.5250810185,2008-07-23,12:36:07
39.998705,116.378803,0,152,39652.5251388889,2008-07-23,12:36:12
39.998782,116.378793,0,143,39652.5251967593,2008-07-23,12:36:17
39.99885,116.378804,0,149,39652.5252546296,2008-07-23,12:36:22
39.998898,116.378805,0,147,39652.5253125,2008-07-23,12:36:27
39.998935,116.378775,0,150,39652.5253703704,2008-07-23,12:36:32
39.998988,116.378729,0,148,39652.5254282407,2008-07-23,12:36:37
39.999039,116.378756,0,158,39652.5254861111,2008-07-23,12:36:42
39.999078,116.37872,0,160,39652.5255439815,2008-07-23,12:36:47
39.999077,116.378657,0,155,39652.5256018518,2008-07-23,12:36:52
39.999231,116.378532,0,160,39652.5256597222,2008-07-23,12:36:57
39.999319,116.378448,0,157,39652.5257175926,2008-07-23,12:37:02
39.999391,116.378395,0,157,39652.525775463,2008-07-23,12:37:07
39.999472,116.378372,0,156,39652.5258333333,2008-07-23,12:37:12
39.999525,116.378401,0,163,39652.5258912037,2008-07-23,12:37:17
39.999581,116.378379,0,166,39652.5259490741,2008-07-23,12:37:22
39.999626,116.378357,0,159,39652.5260069444,2008-07-23,12:37:27
39.999652,116.378355,0,155,39652.5260648148,2008-07-23,12:37:32
39.999742,116.378384,0,144,39652.5261226852,2008-07-23,12:37:37
39.999796,116.378432,0,138,39652.5261805556,2008-07-23,12:37:42
39.999875,116.378509,0,134,39652.5262384259,2008-07-23,12:37:47
39.999932,116.378546,0,125,39652.5262962963,2008-07-23,12:37:52
39.999993,116.378575,0,120,39652.5263541667,2008-07-23,12:37:57
39.99999,116.378458,0,119,39652.526412037,2008-07-23,12:38:02
39.999935,116.378312,0,128,39652.5264699074,2008-07-23,12:38:07
39.999935,116.378314,0,126,39652.5265277778,2008-07-23,12:38:12
39.999935,116.378314,0,126,39652.5265625,2008-07-23,12:38:15
39.999936,116.378308,0,126,39652.5265856481,2008-07-23,12:38:17
39.999936,116.378294,0,126,39652.5266435185,2008-07-23,12:38:22
39.999947,116.37826,0,126,39652.5267013889,2008-07-23,12:38:27
39.999956,116.378214,0,126,39652.5267592593,2008-07-23,12:38:32
40.000212,116.378361,0,87,39652.5280324074,2008-07-23,12:40:22
40.000212,116.378361,0,87,39652.5280671296,2008-07-23,12:40:25
40.00021,116.378357,0,87,39652.5280902778,2008-07-23,12:40:27
40.000135,116.378239,0,97,39652.5281481481,2008-07-23,12:40:32
39.999938,116.37817,0,169,39652.5282060185,2008-07-23,12:40:37
39.999865,116.378188,0,248,39652.5282638889,2008-07-23,12:40:42
39.999969,116.378027,0,217,39652.5283217593,2008-07-23,12:40:47
39.999887,116.377991,0,241,39652.5283796296,2008-07-23,12:40:52
39.999859,116.377958,0,247,39652.5284375,2008-07-23,12:40:57
39.999822,116.377933,0,240,39652.5284953704,2008-07-23,12:41:02
39.999739,116.377859,0,235,39652.5285532407,2008-07-23,12:41:07
39.999618,116.377857,0,236,39652.5286111111,2008-07-23,12:41:12
39.999513,116.377833,0,240,39652.5286689815,2008-07-23,12:41:17
39.999458,116.377865,0,250,39652.5287268519,2008-07-23,12:41:22
39.999461,116.377971,0,254,39652.5287847222,2008-07-23,12:41:27
39.999452,116.378071,0,249,39652.5288425926,2008-07-23,12:41:32
39.999425,116.378179,0,240,39652.528900463,2008-07-23,12:41:37
39.999452,116.378317,0,225,39652.5289583333,2008-07-23,12:41:42
39.999475,116.378396,0,222,39652.5290162037,2008-07-23,12:41:47
39.999479,116.3785,0,214,39652.5290740741,2008-07-23,12:41:52
39.999491,116.378582,0,209,39652.5291319444,2008-07-23,12:41:57
39.999475,116.378696,0,199,39652.5291898148,2008-07-23,12:42:02
39.999442,116.378802,0,191,39652.5292476852,2008-07-23,12:42:07
39.999463,116.378871,0,187,39652.5293055556,2008-07-23,12:42:12
39.999486,116.379017,0,174,39652.5293634259,2008-07-23,12:42:17
39.999533,116.379135,0,171,39652.5294212963,2008-07-23,12:42:22
39.999525,116.379225,0,168,39652.5294791667,2008-07-23,12:42:27
39.999525,116.379299,0,161,39652.529537037,2008-07-23,12:42:32
39.999485,116.379331,0,156,39652.5295949074,2008-07-23,12:42:37
39.999485,116.379331,0,156,39652.5296296296,2008-07-23,12:42:40
39.999486,116.379337,0,154,39652.5296527778,2008-07-23,12:42:42
39.999487,116.379346,0,154,39652.5297106481,2008-07-23,12:42:47
39.999487,116.379346,0,154,39652.5297453704,2008-07-23,12:42:50
39.999487,116.379352,0,154,39652.5297685185,2008-07-23,12:42:52
39.99949,116.379339,0,154,39652.5298263889,2008-07-23,12:42:57
39.999499,116.379317,0,154,39652.5298842593,2008-07-23,12:43:02
39.999491,116.379357,0,153,39652.5299421296,2008-07-23,12:43:07
39.999489,116.37935,0,153,39652.53,2008-07-23,12:43:12
39.999489,116.37935,0,153,39652.5300347222,2008-07-23,12:43:15
39.999488,116.379346,0,153,39652.5300578704,2008-07-23,12:43:17
39.999488,116.379356,0,153,39652.5301157407,2008-07-23,12:43:22
39.999489,116.379371,0,153,39652.5301736111,2008-07-23,12:43:27
39.999488,116.379382,0,153,39652.5302314815,2008-07-23,12:43:32
39.999488,116.379396,0,153,39652.5302893519,2008-07-23,12:43:37
39.999472,116.379413,0,153,39652.5303472222,2008-07-23,12:43:42
39.999467,116.379399,0,153,39652.5304050926,2008-07-23,12:43:47
39.999467,116.379399,0,153,39652.5304398148,2008-07-23,12:43:50
39.999467,116.379398,0,154,39652.530462963,2008-07-23,12:43:52
39.999493,116.379423,0,154,39652.5305208333,2008-07-23,12:43:57
39.999493,116.379423,0,154,39652.5305555556,2008-07-23,12:44:00
39.999501,116.37943,0,154,39652.5305787037,2008-07-23,12:44:02
39.999506,116.37944,0,154,39652.5306365741,2008-07-23,12:44:07
39.999954,116.379932,0,154,39652.5306944444,2008-07-23,12:44:12
40.000054,116.379885,0,153,39652.5307523148,2008-07-23,12:44:17
40.000055,116.379893,0,153,39652.5308101852,2008-07-23,12:44:22
40.000055,116.379893,0,153,39652.5308449074,2008-07-23,12:44:25
40.000056,116.379901,0,154,39652.5308680556,2008-07-23,12:44:27
40.000058,116.379912,0,154,39652.5309259259,2008-07-23,12:44:32
40.000057,116.379907,0,154,39652.5309837963,2008-07-23,12:44:37
40.000057,116.379907,0,154,39652.5310185185,2008-07-23,12:44:40
40.00006,116.3799,0,154,39652.5310416667,2008-07-23,12:44:42
40.00006,116.379891,0,154,39652.531099537,2008-07-23,12:44:47
40.00006,116.379891,0,154,39652.5311342593,2008-07-23,12:44:50
40.000061,116.379883,0,154,39652.5311574074,2008-07-23,12:44:52
40.000062,116.379874,0,154,39652.5312152778,2008-07-23,12:44:57
40.000062,116.379862,0,154,39652.5312731481,2008-07-23,12:45:02
40.000062,116.379857,0,154,39652.5313310185,2008-07-23,12:45:07
40.000062,116.379858,0,154,39652.5313888889,2008-07-23,12:45:12
40.000062,116.379864,0,154,39652.5314467593,2008-07-23,12:45:17
40.000062,116.379869,0,154,39652.5315046296,2008-07-23,12:45:22
40.000064,116.379873,0,154,39652.5315625,2008-07-23,12:45:27
40.000064,116.379873,0,154,39652.5315972222,2008-07-23,12:45:30
40.000066,116.37987,0,154,39652.5316203704,2008-07-23,12:45:32
40.000064,116.379859,0,154,39652.5316782407,2008-07-23,12:45:37
40.000064,116.379859,0,154,39652.531712963,2008-07-23,12:45:40
40.000062,116.379852,0,154,39652.5317361111,2008-07-23,12:45:42
40.000062,116.3798,0,154,39652.5317939815,2008-07-23,12:45:47
40.000069,116.379738,0,154,39652.5318518518,2008-07-23,12:45:52
40.000109,116.379713,0,154,39652.5319097222,2008-07-23,12:45:57
40.000109,116.379713,0,154,39652.5319444444,2008-07-23,12:46:00
40.00011,116.379718,0,154,39652.5319675926,2008-07-23,12:46:02
40.000123,116.379723,0,154,39652.532025463,2008-07-23,12:46:07
40.0002,116.379701,0,154,39652.5320833333,2008-07-23,12:46:12
40.000218,116.379686,0,154,39652.5321412037,2008-07-23,12:46:17
40.000218,116.379686,0,154,39652.5321759259,2008-07-23,12:46:20
40.000219,116.379678,0,154,39652.5321990741,2008-07-23,12:46:22
40.000218,116.379669,0,154,39652.5322569444,2008-07-23,12:46:27
40.000219,116.379667,0,154,39652.5323148148,2008-07-23,12:46:32
40.00022,116.379668,0,154,39652.5323726852,2008-07-23,12:46:37
40.00022,116.379668,0,154,39652.5324074074,2008-07-23,12:46:40
40.000222,116.37966,0,154,39652.5324305556,2008-07-23,12:46:42
40.000268,116.379565,0,154,39652.5324884259,2008-07-23,12:46:47
40.000285,116.379504,0,155,39652.5325462963,2008-07-23,12:46:52
40.000329,116.37947,0,155,39652.5326041667,2008-07-23,12:46:57
40.000358,116.379473,0,155,39652.532662037,2008-07-23,12:47:02
40.00036,116.379479,0,155,39652.5327199074,2008-07-23,12:47:07
40.000362,116.379481,0,156,39652.5327777778,2008-07-23,12:47:12
40.000364,116.379477,0,156,39652.5328356481,2008-07-23,12:47:17
40.000365,116.379475,0,156,39652.5328935185,2008-07-23,12:47:22
40.000365,116.379475,0,156,39652.5329282407,2008-07-23,12:47:25
40.000367,116.379467,0,156,39652.5329513889,2008-07-23,12:47:27
40.000385,116.379404,0,157,39652.5330092593,2008-07-23,12:47:32
40.000425,116.379066,0,168,39652.5363078704,2008-07-23,12:52:17
39.999911,116.378053,0,175,39652.5363657407,2008-07-23,12:52:22
40.000044,116.378396,0,180,39652.5364236111,2008-07-23,12:52:27
40.000095,116.378458,0,182,39652.5364814815,2008-07-23,12:52:32
40.000125,116.378619,0,185,39652.5365393519,2008-07-23,12:52:37
40.000257,116.378936,0,186,39652.5365972222,2008-07-23,12:52:42
40.000274,116.379031,0,186,39652.5366550926,2008-07-23,12:52:47
40.000299,116.379052,0,187,39652.536712963,2008-07-23,12:52:52
40.000321,116.379068,0,189,39652.5367708333,2008-07-23,12:52:57
40.000327,116.379105,0,190,39652.5368287037,2008-07-23,12:53:02
40.000336,116.379141,0,189,39652.5368865741,2008-07-23,12:53:07
40.000336,116.379159,0,189,39652.5369444444,2008-07-23,12:53:12
40.000345,116.379174,0,189,39652.5370023148,2008-07-23,12:53:17
40.00035,116.379275,0,193,39652.5370601852,2008-07-23,12:53:22
40.00035,116.379289,0,193,39652.5371180556,2008-07-23,12:53:27
40.00035,116.379301,0,193,39652.5371759259,2008-07-23,12:53:32
40.00035,116.379301,0,193,39652.5372106481,2008-07-23,12:53:35
40.000349,116.379299,0,193,39652.5372337963,2008-07-23,12:53:37
40.000349,116.379289,0,193,39652.5372916667,2008-07-23,12:53:42
40.000349,116.379289,0,193,39652.5373263889,2008-07-23,12:53:45
40.000348,116.379287,0,193,39652.537349537,2008-07-23,12:53:47
40.00033,116.379233,0,195,39652.5374074074,2008-07-23,12:53:52
40.000337,116.379231,0,197,39652.5374652778,2008-07-23,12:53:57
40.000337,116.379229,0,197,39652.5375231481,2008-07-23,12:54:02
40.000336,116.379232,0,197,39652.5375810185,2008-07-23,12:54:07
40.000336,116.379231,0,198,39652.5376388889,2008-07-23,12:54:12
40.000336,116.379231,0,198,39652.5376736111,2008-07-23,12:54:15
40.000337,116.379239,0,198,39652.5376967593,2008-07-23,12:54:17
40.00034,116.379254,0,198,39652.5377546296,2008-07-23,12:54:22
40.000341,116.379265,0,198,39652.5378125,2008-07-23,12:54:27
40.000393,116.37932,0,201,39652.5378703704,2008-07-23,12:54:32
40.000393,116.37932,0,201,39652.5379050926,2008-07-23,12:54:35
40.000401,116.379323,0,202,39652.5379282407,2008-07-23,12:54:37
40.0004,116.379314,0,202,39652.5379861111,2008-07-23,12:54:42
40.0004,116.379314,0,202,39652.5380208333,2008-07-23,12:54:45
40.0004,116.379309,0,202,39652.5380439815,2008-07-23,12:54:47
40.00037,116.379321,0,205,39652.5381018519,2008-07-23,12:54:52
40.00036,116.379351,0,208,39652.5381597222,2008-07-23,12:54:57
40.000361,116.379358,0,208,39652.5382175926,2008-07-23,12:55:02
40.000361,116.379358,0,208,39652.5382523148,2008-07-23,12:55:05
40.000362,116.379362,0,208,39652.538275463,2008-07-23,12:55:07
40.000348,116.379412,0,210,39652.5383333333,2008-07-23,12:55:12
40.000343,116.379412,0,212,39652.5383912037,2008-07-23,12:55:17
40.000343,116.379412,0,212,39652.5384259259,2008-07-23,12:55:20
40.000343,116.379406,0,213,39652.5384490741,2008-07-23,12:55:22
40.000343,116.37944,0,213,39652.5385069444,2008-07-23,12:55:27
40.000341,116.379505,0,216,39652.5385648148,2008-07-23,12:55:32
40.000317,116.379561,0,224,39652.5386226852,2008-07-23,12:55:37
40.000317,116.379577,0,225,39652.5386805556,2008-07-23,12:55:42
40.000317,116.379577,0,225,39652.5387152778,2008-07-23,12:55:45
40.000318,116.379582,0,225,39652.5387384259,2008-07-23,12:55:47
40.000318,116.379573,0,225,39652.5387962963,2008-07-23,12:55:52
40.000294,116.379545,0,230,39652.5388541667,2008-07-23,12:55:57
40.000279,116.379547,0,234,39652.538912037,2008-07-23,12:56:02
40.000279,116.379544,0,234,39652.5389699074,2008-07-23,12:56:07
40.000279,116.379544,0,234,39652.5390046296,2008-07-23,12:56:10
40.000281,116.37954,0,234,39652.5390277778,2008-07-23,12:56:12
40.000283,116.379551,0,234,39652.5390856481,2008-07-23,12:56:17
40.000283,116.379551,0,234,39652.5391203704,2008-07-23,12:56:20
40.000283,116.379551,0,234,39652.5391435185,2008-07-23,12:56:22
40.000282,116.379539,0,234,39652.5392013889,2008-07-23,12:56:27
40.000282,116.379525,0,234,39652.5392592593,2008-07-23,12:56:32
40.000283,116.379524,0,234,39652.5393171296,2008-07-23,12:56:37
40.000283,116.37952,0,234,39652.539375,2008-07-23,12:56:42
40.000283,116.37952,0,234,39652.5394097222,2008-07-23,12:56:45
40.000284,116.379514,0,234,39652.5394328704,2008-07-23,12:56:47
40.000284,116.379502,0,234,39652.5394907407,2008-07-23,12:56:52
40.000284,116.379502,0,234,39652.539525463,2008-07-23,12:56:55
40.000285,116.379502,0,234,39652.5395486111,2008-07-23,12:56:57
40.000342,116.379458,0,233,39652.5396064815,2008-07-23,12:57:02
40.000442,116.379404,0,230,39652.5396643518,2008-07-23,12:57:07
40.000476,116.379303,0,236,39652.5397222222,2008-07-23,12:57:12
40.000473,116.379231,0,239,39652.5397800926,2008-07-23,12:57:17
40.000465,116.379193,0,238,39652.539837963,2008-07-23,12:57:22
40.000454,116.379186,0,236,39652.5398958333,2008-07-23,12:57:27
40.000453,116.379182,0,233,39652.5399537037,2008-07-23,12:57:32
40.000453,116.379187,0,232,39652.5400115741,2008-07-23,12:57:37
40.000453,116.379187,0,232,39652.5400462963,2008-07-23,12:57:40
40.00045,116.379185,0,225,39652.5400694444,2008-07-23,12:57:42
40.00045,116.379197,0,222,39652.5401273148,2008-07-23,12:57:47
40.00045,116.379226,0,215,39652.5401851852,2008-07-23,12:57:52
40.000442,116.379258,0,209,39652.5402430556,2008-07-23,12:57:57
40.000442,116.379272,0,209,39652.5403009259,2008-07-23,12:58:02
40.000442,116.379272,0,209,39652.5403356481,2008-07-23,12:58:05
40.000438,116.379269,0,209,39652.5403587963,2008-07-23,12:58:07
40.000428,116.379298,0,205,39652.5404166667,2008-07-23,12:58:12
40.000426,116.379308,0,205,39652.540474537,2008-07-23,12:58:17
40.000426,116.379306,0,205,39652.5405324074,2008-07-23,12:58:22
40.000424,116.3793,0,205,39652.5405902778,2008-07-23,12:58:27
40.000424,116.3793,0,205,39652.540625,2008-07-23,12:58:30
40.000423,116.379294,0,205,39652.5406481481,2008-07-23,12:58:32
40.000401,116.379295,0,208,39652.5407060185,2008-07-23,12:58:37
40.000378,116.379318,0,209,39652.5407638889,2008-07-23,12:58:42
40.000377,116.37933,0,209,39652.5408217593,2008-07-23,12:58:47
40.000378,116.379342,0,209,39652.5408796296,2008-07-23,12:58:52
40.00038,116.379386,0,210,39652.5409375,2008-07-23,12:58:57
40.000381,116.379397,0,210,39652.5409953704,2008-07-23,12:59:02
40.000381,116.379397,0,210,39652.5410300926,2008-07-23,12:59:05
40.000381,116.379399,0,210,39652.5410532407,2008-07-23,12:59:07
40.000381,116.37943,0,210,39652.5411111111,2008-07-23,12:59:12
40.000391,116.379457,0,210,39652.5411689815,2008-07-23,12:59:17
40.000367,116.37941,0,207,39652.5412268518,2008-07-23,12:59:22
40.000367,116.379401,0,207,39652.5412847222,2008-07-23,12:59:27
40.000366,116.379397,0,207,39652.5413425926,2008-07-23,12:59:32
40.000365,116.379398,0,207,39652.541400463,2008-07-23,12:59:37
40.000365,116.379398,0,207,39652.5414351852,2008-07-23,12:59:40
40.000365,116.379405,0,207,39652.5414583333,2008-07-23,12:59:42
40.000366,116.379421,0,207,39652.5415162037,2008-07-23,12:59:47
40.000367,116.379437,0,207,39652.5415740741,2008-07-23,12:59:52
40.000366,116.379497,0,205,39652.5416319444,2008-07-23,12:59:57
40.000365,116.379568,0,204,39652.5416898148,2008-07-23,13:00:02
40.000452,116.379236,0,166,39652.5455671296,2008-07-23,13:05:37
40.00045,116.379172,0,166,39652.545625,2008-07-23,13:05:42
40.000452,116.379123,0,166,39652.5456828704,2008-07-23,13:05:47
40.000469,116.379042,0,166,39652.5457407407,2008-07-23,13:05:52
40.000471,116.378976,0,166,39652.5457986111,2008-07-23,13:05:57
40.000444,116.378876,0,166,39652.5458564815,2008-07-23,13:06:02
40.000415,116.378803,0,166,39652.5459143519,2008-07-23,13:06:07
40.000396,116.378814,0,166,39652.5459722222,2008-07-23,13:06:12
40.000372,116.378856,0,166,39652.5460300926,2008-07-23,13:06:17
40.000313,116.37883,0,166,39652.546087963,2008-07-23,13:06:22
40.000292,116.378817,0,166,39652.5461458333,2008-07-23,13:06:27
40.000294,116.378866,0,167,39652.5462037037,2008-07-23,13:06:32
40.000309,116.379013,0,167,39652.5462615741,2008-07-23,13:06:37
40.00031,116.379007,0,167,39652.5463194444,2008-07-23,13:06:42
40.00031,116.379007,0,167,39652.5463541667,2008-07-23,13:06:45
40.000313,116.379015,0,167,39652.5463773148,2008-07-23,13:06:47
40.000314,116.379029,0,167,39652.5464351852,2008-07-23,13:06:52
40.000316,116.379033,0,167,39652.5464930556,2008-07-23,13:06:57
40.000316,116.379033,0,167,39652.5465277778,2008-07-23,13:07:00
40.000315,116.379026,0,167,39652.5465509259,2008-07-23,13:07:02
39.998837,116.37754,0,167,39652.5466087963,2008-07-23,13:07:07
39.998931,116.377597,0,167,39652.5466666667,2008-07-23,13:07:12
39.999667,116.378131,0,166,39652.546724537,2008-07-23,13:07:17
39.999667,116.378131,0,166,39652.5467592593,2008-07-23,13:07:20
39.99967,116.378131,0,166,39652.5467824074,2008-07-23,13:07:22
39.999671,116.378121,0,166,39652.5468402778,2008-07-23,13:07:27
39.999675,116.378115,0,166,39652.5468981481,2008-07-23,13:07:32
39.999675,116.378115,0,166,39652.5469328704,2008-07-23,13:07:35
39.999677,116.378123,0,166,39652.5469560185,2008-07-23,13:07:37
39.999677,116.378136,0,166,39652.5470138889,2008-07-23,13:07:42
39.999704,116.378242,0,165,39652.5470717593,2008-07-23,13:07:47
39.999808,116.378447,0,163,39652.5471296296,2008-07-23,13:07:52
39.999947,116.378624,0,162,39652.5471875,2008-07-23,13:07:57
39.999977,116.378618,0,162,39652.5472453704,2008-07-23,13:08:02
39.999988,116.378557,0,162,39652.5473032407,2008-07-23,13:08:07
40.000053,116.378569,0,156,39652.5473611111,2008-07-23,13:08:12
40.00012,116.378496,0,159,39652.5474189815,2008-07-23,13:08:17
40.000197,116.378417,0,162,39652.5474768518,2008-07-23,13:08:22
40.00026,116.378347,0,165,39652.5475347222,2008-07-23,13:08:27
40.000317,116.378324,0,167,39652.5475925926,2008-07-23,13:08:32
40.000338,116.37832,0,167,39652.547650463,2008-07-23,13:08:37
40.00037,116.378272,0,168,39652.5477083333,2008-07-23,13:08:42
40.000467,116.37814,0,168,39652.5477662037,2008-07-23,13:08:47
40.000577,116.378047,0,169,39652.5478240741,2008-07-23,13:08:52
40.000714,116.377926,0,169,39652.5478819444,2008-07-23,13:08:57
40.000761,116.377842,0,164,39652.5479398148,2008-07-23,13:09:02
40.000816,116.377877,0,157,39652.5479976852,2008-07-23,13:09:07
40.00097,116.377977,0,152,39652.5480555556,2008-07-23,13:09:12
40.001034,116.378108,0,160,39652.5481134259,2008-07-23,13:09:17
40.001038,116.378128,0,158,39652.5481712963,2008-07-23,13:09:22
40.001048,116.378126,0,157,39652.5482291667,2008-07-23,13:09:27
40.001026,116.378149,0,155,39652.548287037,2008-07-23,13:09:32
40.001119,116.378146,0,155,39652.5483449074,2008-07-23,13:09:37
40.00114,116.37814,0,155,39652.5484027778,2008-07-23,13:09:42
40.00114,116.37814,0,155,39652.5484375,2008-07-23,13:09:45
40.001141,116.378141,0,155,39652.5484606481,2008-07-23,13:09:47
40.001142,116.378155,0,155,39652.5485185185,2008-07-23,13:09:52
40.00109,116.378237,0,158,39652.5485763889,2008-07-23,13:09:57
40.001097,116.37824,0,158,39652.5486342593,2008-07-23,13:10:02
40.001098,116.378243,0,158,39652.5486921296,2008-07-23,13:10:07
40.001098,116.378243,0,158,39652.5487268518,2008-07-23,13:10:10
40.001099,116.378248,0,159,39652.54875,2008-07-23,13:10:12
40.00102,116.378597,0,178,39652.5488078704,2008-07-23,13:10:17
40.000777,116.378881,0,161,39652.5488657407,2008-07-23,13:10:22
40.000636,116.378966,0,152,39652.5489236111,2008-07-23,13:10:27
40.000594,116.378983,0,147,39652.5489814815,2008-07-23,13:10:32
40.000575,116.378982,0,146,39652.5490393518,2008-07-23,13:10:37
40.000574,116.378982,0,146,39652.5490972222,2008-07-23,13:10:42
40.000574,116.378982,0,146,39652.5491319444,2008-07-23,13:10:45
40.000574,116.378983,0,147,39652.5491550926,2008-07-23,13:10:47
40.000572,116.378958,0,148,39652.549212963,2008-07-23,13:10:52
40.000576,116.378983,0,147,39652.5492708333,2008-07-23,13:10:57
40.000566,116.378989,0,146,39652.5493287037,2008-07-23,13:11:02
40.000555,116.378984,0,145,39652.5493865741,2008-07-23,13:11:07
40.000541,116.379021,0,143,39652.5494444444,2008-07-23,13:11:12
40.000546,116.379072,0,142,39652.5495023148,2008-07-23,13:11:17
40.000542,116.379109,0,142,39652.5495601852,2008-07-23,13:11:22
40.000548,116.379091,0,143,39652.5496180556,2008-07-23,13:11:27
40.000554,116.379076,0,145,39652.5496759259,2008-07-23,13:11:32
40.000524,116.379099,0,148,39652.5497337963,2008-07-23,13:11:37
40.000519,116.379158,0,154,39652.5497916667,2008-07-23,13:11:42
40.000519,116.379165,0,154,39652.549849537,2008-07-23,13:11:47
40.000519,116.379165,0,154,39652.5498842593,2008-07-23,13:11:50
40.000519,116.379169,0,154,39652.5499074074,2008-07-23,13:11:52
40.000473,116.379218,0,155,39652.5499652778,2008-07-23,13:11:57
40.000463,116.379309,0,155,39652.5500231481,2008-07-23,13:12:02
40.000465,116.379383,0,156,39652.5500810185,2008-07-23,13:12:07
40.000403,116.379479,0,157,39652.5501388889,2008-07-23,13:12:12
40.000392,116.379483,0,160,39652.5501967593,2008-07-23,13:12:17
40.000382,116.379444,0,161,39652.5502546296,2008-07-23,13:12:22
40.000381,116.379438,0,161,39652.5503125,2008-07-23,13:12:27
40.000381,116.379438,0,161,39652.5503472222,2008-07-23,13:12:30
40.000382,116.37944,0,161,39652.5503703704,2008-07-23,13:12:32
40.000376,116.379425,0,161,39652.5504282407,2008-07-23,13:12:37
40.000378,116.379409,0,163,39652.5504861111,2008-07-23,13:12:42
40.000366,116.379417,0,165,39652.5505439815,2008-07-23,13:12:47
40.000344,116.379454,0,166,39652.5506018519,2008-07-23,13:12:52
40.000343,116.379454,0,166,39652.5506597222,2008-07-23,13:12:57
40.000343,116.379454,0,166,39652.5506944444,2008-07-23,13:13:00
40.000342,116.379446,0,167,39652.5507175926,2008-07-23,13:13:02
40.000363,116.379427,0,167,39652.550775463,2008-07-23,13:13:07
40.000404,116.379421,0,168,39652.5508333333,2008-07-23,13:13:12
40.000404,116.379414,0,168,39652.5508912037,2008-07-23,13:13:17
40.000404,116.379414,0,168,39652.5509259259,2008-07-23,13:13:20
40.000402,116.379408,0,168,39652.5509490741,2008-07-23,13:13:22
40.000385,116.379478,0,168,39652.5510069444,2008-07-23,13:13:27
40.000423,116.379551,0,170,39652.5510648148,2008-07-23,13:13:32
40.000466,116.379568,0,172,39652.5511226852,2008-07-23,13:13:37
40.000485,116.379556,0,172,39652.5511805556,2008-07-23,13:13:42
40.000487,116.37946,0,172,39652.5512384259,2008-07-23,13:13:47
40.000482,116.379346,0,172,39652.5512962963,2008-07-23,13:13:52
40.000499,116.37929,0,172,39652.5513541667,2008-07-23,13:13:57
40.000555,116.379234,0,174,39652.551412037,2008-07-23,13:14:02
40.000584,116.379147,0,174,39652.5514699074,2008-07-23,13:14:07
40.000536,116.379192,0,183,39652.5543634259,2008-07-23,13:18:17
40.000259,116.379081,0,177,39652.5544212963,2008-07-23,13:18:22
40.000275,116.379063,0,175,39652.5544791667,2008-07-23,13:18:27
40.000306,116.379073,0,173,39652.554537037,2008-07-23,13:18:32
40.000307,116.379042,0,171,39652.5545949074,2008-07-23,13:18:37
40.000275,116.378949,0,170,39652.5546527778,2008-07-23,13:18:42
40.000238,116.37884,0,170,39652.5547106481,2008-07-23,13:18:47
40.000232,116.378778,0,171,39652.5547685185,2008-07-23,13:18:52
40.000266,116.37881,0,171,39652.5548263889,2008-07-23,13:18:57
40.000256,116.378832,0,170,39652.5548842593,2008-07-23,13:19:02
40.000276,116.378898,0,168,39652.5549421296,2008-07-23,13:19:07
40.000304,116.378904,0,169,39652.555,2008-07-23,13:19:12
40.000294,116.378772,0,172,39652.5550578704,2008-07-23,13:19:17
40.000282,116.378571,0,177,39652.5551157407,2008-07-23,13:19:22
40.000305,116.378494,0,179,39652.5551736111,2008-07-23,13:19:27
40.000364,116.378639,0,179,39652.5552314815,2008-07-23,13:19:32
40.000377,116.378738,0,178,39652.5552893518,2008-07-23,13:19:37
40.000364,116.37875,0,178,39652.5553472222,2008-07-23,13:19:42
40.000364,116.37875,0,178,39652.5553819444,2008-07-23,13:19:45
40.000363,116.378749,0,178,39652.5554050926,2008-07-23,13:19:47
40.000356,116.378798,0,179,39652.555462963,2008-07-23,13:19:52
40.000329,116.378874,0,181,39652.5555208333,2008-07-23,13:19:57
40.00033,116.378946,0,184,39652.5555787037,2008-07-23,13:20:02
40.000379,116.379025,0,187,39652.5556365741,2008-07-23,13:20:07
40.000403,116.379049,0,189,39652.5556944444,2008-07-23,13:20:12
40.000407,116.379075,0,190,39652.5557523148,2008-07-23,13:20:17
40.000398,116.379112,0,192,39652.5558101852,2008-07-23,13:20:22
40.000392,116.379134,0,194,39652.5558680556,2008-07-23,13:20:27
40.000392,116.379131,0,194,39652.5559259259,2008-07-23,13:20:32
40.000392,116.379131,0,194,39652.5559606481,2008-07-23,13:20:35
40.000391,116.379124,0,194,39652.5559837963,2008-07-23,13:20:37
40.00039,116.379112,0,194,39652.5560416667,2008-07-23,13:20:42
40.000383,116.379096,0,196,39652.556099537,2008-07-23,13:20:47
40.000398,116.379105,0,197,39652.5561574074,2008-07-23,13:20:52
40.000398,116.379104,0,197,39652.5562152778,2008-07-23,13:20:57
40.000398,116.379104,0,197,39652.55625,2008-07-23,13:21:00
40.000399,116.379108,0,198,39652.5562731481,2008-07-23,13:21:02
40.000411,116.379083,0,199,39652.5563310185,2008-07-23,13:21:07
40.000458,116.378995,0,204,39652.5563888889,2008-07-23,13:21:12
40.000484,116.378958,0,205,39652.5564467593,2008-07-23,13:21:17
40.000488,116.378992,0,206,39652.5565046296,2008-07-23,13:21:22
40.000404,116.378923,0,211,39652.5565625,2008-07-23,13:21:27
40.000404,116.378906,0,216,39652.5566203704,2008-07-23,13:21:32
40.000408,116.378952,0,216,39652.5566782407,2008-07-23,13:21:37
40.000459,116.379047,0,216,39652.5567361111,2008-07-23,13:21:42
40.000447,116.379067,0,216,39652.5567939815,2008-07-23,13:21:47
40.000456,116.379105,0,217,39652.5568518518,2008-07-23,13:21:52
40.000463,116.379083,0,216,39652.5569097222,2008-07-23,13:21:57
40.000455,116.37902,0,216,39652.5569675926,2008-07-23,13:22:02
40.000441,116.378935,0,215,39652.557025463,2008-07-23,13:22:07
40.000383,116.378838,0,221,39652.5570833333,2008-07-23,13:22:12
40.000328,116.378797,0,227,39652.5571412037,2008-07-23,13:22:17
40.000264,116.378731,0,233,39652.5571990741,2008-07-23,13:22:22
40.000226,116.378731,0,239,39652.5572569444,2008-07-23,13:22:27
40.000224,116.378708,0,241,39652.5573148148,2008-07-23,13:22:32
40.000233,116.378656,0,242,39652.5573726852,2008-07-23,13:22:37
40.000247,116.378583,0,245,39652.5574305556,2008-07-23,13:22:42
40.000242,116.378541,0,249,39652.5574884259,2008-07-23,13:22:47
40.000236,116.378473,0,252,39652.5575462963,2008-07-23,13:22:52
40.00024,116.378459,0,253,39652.5576041667,2008-07-23,13:22:57
40.000269,116.378465,0,254,39652.557662037,2008-07-23,13:23:02
40.000282,116.378535,0,253,39652.5577199074,2008-07-23,13:23:07
40.000281,116.378547,0,251,39652.5577777778,2008-07-23,13:23:12
40.000251,116.378576,0,251,39652.5578356481,2008-07-23,13:23:17
40.000235,116.378609,0,251,39652.5578935185,2008-07-23,13:23:22
40.000244,116.378663,0,251,39652.5579513889,2008-07-23,13:23:27
40.000258,116.378705,0,251,39652.5580092593,2008-07-23,13:23:32
40.000262,116.378724,0,252,39652.5580671296,2008-07-23,13:23:37
40.000284,116.378803,0,254,39652.558125,2008-07-23,13:23:42
40.000347,116.378929,0,254,39652.5581828704,2008-07-23,13:23:47
40.000404,116.379014,0,253,39652.5582407407,2008-07-23,13:23:52
40.000415,116.379039,0,253,39652.5582986111,2008-07-23,13:23:57
40.000441,116.379247,0,252,39652.5583564815,2008-07-23,13:24:02
40.00043,116.379392,0,251,39652.5584143519,2008-07-23,13:24:07
40.000427,116.379663,0,251,39652.5584722222,2008-07-23,13:24:12
40.000441,116.379922,0,250,39652.5585300926,2008-07-23,13:24:17
40.000475,116.380145,0,250,39652.558587963,2008-07-23,13:24:22
40.000522,116.380287,0,250,39652.5586458333,2008-07-23,13:24:27
40.000602,116.380428,0,250,39652.5587037037,2008-07-23,13:24:32
40.000641,116.380275,0,248,39652.5587615741,2008-07-23,13:24:37
40.000667,116.380166,0,249,39652.5588194444,2008-07-23,13:24:42
40.000645,116.379949,0,248,39652.5588773148,2008-07-23,13:24:47
40.000571,116.379916,0,247,39652.5589351852,2008-07-23,13:24:52
40.00049,116.379962,0,246,39652.5589930556,2008-07-23,13:24:57
40.000463,116.38003,0,245,39652.5590509259,2008-07-23,13:25:02
40.000428,116.379962,0,248,39652.5591087963,2008-07-23,13:25:07
40.000458,116.379652,0,256,39652.5591666667,2008-07-23,13:25:12
40.000502,116.37933,0,262,39652.559224537,2008-07-23,13:25:17
40.000517,116.379227,0,270,39652.5592824074,2008-07-23,13:25:22
40.0005,116.379345,0,279,39652.5593402778,2008-07-23,13:25:27
40.000535,116.37942,0,290,39652.5593981481,2008-07-23,13:25:32
40.000587,116.379409,0,301,39652.5594560185,2008-07-23,13:25:37
40.000584,116.379349,0,311,39652.5595138889,2008-07-23,13:25:42
40.000612,116.379316,0,314,39652.5595717593,2008-07-23,13:25:47
40.000588,116.379264,0,318,39652.5596296296,2008-07-23,13:25:52
40.000568,116.379289,0,317,39652.5596875,2008-07-23,13:25:57
40.000538,116.379334,0,314,39652.5597453704,2008-07-23,13:26:02
40.000482,116.379271,0,307,39652.5598032407,2008-07-23,13:26:07
40.00043,116.3792,0,301,39652.5598611111,2008-07-23,13:26:12
40.000401,116.379091,0,290,39652.5599189815,2008-07-23,13:26:17
40.000382,116.37903,0,281,39652.5599768519,2008-07-23,13:26:22
40.000348,116.378935,0,273,39652.5600347222,2008-07-23,13:26:27
40.000357,116.378893,0,271,39652.5600925926,2008-07-23,13:26:32
40.000383,116.378919,0,273,39652.560150463,2008-07-23,13:26:37
40.000421,116.378936,0,274,39652.5602083333,2008-07-23,13:26:42
40.000421,116.378936,0,274,39652.5602430556,2008-07-23,13:26:45
40.000415,116.37894,0,275,39652.5602662037,2008-07-23,13:26:47
40.000413,116.378903,0,273,39652.5603240741,2008-07-23,13:26:52
40.000413,116.378903,0,273,39652.5603587963,2008-07-23,13:26:55
40.000411,116.378904,0,273,39652.5603819444,2008-07-23,13:26:57
40.000416,116.378927,0,269,39652.5604398148,2008-07-23,13:27:02
40.000419,116.37895,0,268,39652.5604976852,2008-07-23,13:27:07
40.000423,116.379027,0,266,39652.5605555556,2008-07-23,13:27:12
40.000444,116.379105,0,265,39652.5606134259,2008-07-23,13:27:17
40.000427,116.37916,0,264,39652.5606712963,2008-07-23,13:27:22
40.000437,116.379159,0,263,39652.5607291667,2008-07-23,13:27:27
40.000435,116.379179,0,264,39652.560787037,2008-07-23,13:27:32
40.000435,116.379179,0,264,39652.5608217593,2008-07-23,13:27:35
40.000437,116.379186,0,265,39652.5608449074,2008-07-23,13:27:37
40.000494,116.379161,0,266,39652.5609027778,2008-07-23,13:27:42
40.000518,116.379179,0,265,39652.5609606481,2008-07-23,13:27:47
40.000525,116.379226,0,264,39652.5610185185,2008-07-23,13:27:52
40.000294,116.37936,0,242,39652.5675578704,2008-07-23,13:37:17
40.000274,116.379356,0,245,39652.5676157407,2008-07-23,13:37:22
40.000318,116.379346,0,246,39652.5676736111,2008-07-23,13:37:27
40.000318,116.379346,0,246,39652.5677083333,2008-07-23,13:37:30
40.000313,116.379339,0,247,39652.5677314815,2008-07-23,13:37:32
40.000271,116.379367,0,249,39652.5677893519,2008-07-23,13:37:37
40.000216,116.379405,0,249,39652.5678472222,2008-07-23,13:37:42
40.000174,116.379466,0,248,39652.5679050926,2008-07-23,13:37:47
40.000174,116.379508,0,249,39652.567962963,2008-07-23,13:37:52
40.00019,116.379508,0,250,39652.5680208333,2008-07-23,13:37:57
40.000199,116.379486,0,251,39652.5680787037,2008-07-23,13:38:02
40.0002,116.379478,0,251,39652.5681365741,2008-07-23,13:38:07
40.0002,116.379478,0,251,39652.5681712963,2008-07-23,13:38:10
40.000201,116.379483,0,251,39652.5681944444,2008-07-23,13:38:12
40.000201,116.379495,0,251,39652.5682523148,2008-07-23,13:38:17
40.000203,116.379508,0,251,39652.5683101852,2008-07-23,13:38:22
40.000203,116.379515,0,251,39652.5683680556,2008-07-23,13:38:27
40.000203,116.379515,0,251,39652.5684027778,2008-07-23,13:38:30
40.000203,116.379509,0,251,39652.5684259259,2008-07-23,13:38:32
40.000203,116.379499,0,252,39652.5684837963,2008-07-23,13:38:37
40.000203,116.379499,0,252,39652.5685185185,2008-07-23,13:38:40
40.000204,116.379501,0,252,39652.5685416667,2008-07-23,13:38:42
40.000213,116.379524,0,252,39652.568599537,2008-07-23,13:38:47
40.00022,116.379576,0,251,39652.5686574074,2008-07-23,13:38:52
40.000233,116.379591,0,248,39652.5687152778,2008-07-23,13:38:57
40.000245,116.379631,0,246,39652.5687731481,2008-07-23,13:39:02
40.000267,116.379626,0,242,39652.5688310185,2008-07-23,13:39:07
40.000311,116.379649,0,236,39652.5688888889,2008-07-23,13:39:12
40.000357,116.379645,0,231,39652.5689467593,2008-07-23,13:39:17
40.000353,116.379611,0,233,39652.5690046296,2008-07-23,13:39:22
40.000401,116.379591,0,234,39652.5690625,2008-07-23,13:39:27
40.000436,116.379613,0,233,39652.5691203704,2008-07-23,13:39:32
40.000428,116.379549,0,235,39652.5691782407,2008-07-23,13:39:37
40.000427,116.379546,0,235,39652.5692361111,2008-07-23,13:39:42
40.000426,116.379544,0,236,39652.5692939815,2008-07-23,13:39:47
40.000425,116.379541,0,236,39652.5693518519,2008-07-23,13:39:52
40.000424,116.379538,0,236,39652.5694097222,2008-07-23,13:39:57
40.000424,116.379538,0,236,39652.5694444444,2008-07-23,13:40:00
40.000423,116.379532,0,236,39652.5694675926,2008-07-23,13:40:02
40.000415,116.379404,0,239,39652.569525463,2008-07-23,13:40:07
40.000417,116.379402,0,238,39652.5695833333,2008-07-23,13:40:12
40.000417,116.379402,0,238,39652.5696180556,2008-07-23,13:40:15
40.000418,116.379405,0,238,39652.5696412037,2008-07-23,13:40:17
40.000418,116.37939,0,238,39652.5696990741,2008-07-23,13:40:22
40.000418,116.37938,0,237,39652.5697569444,2008-07-23,13:40:27
40.000418,116.379368,0,237,39652.5698148148,2008-07-23,13:40:32
40.000444,116.379313,0,237,39652.5698726852,2008-07-23,13:40:37
40.000467,116.379269,0,238,39652.5699305556,2008-07-23,13:40:42
40.000467,116.379269,0,238,39652.5699652778,2008-07-23,13:40:45
40.000474,116.379263,0,239,39652.5699884259,2008-07-23,13:40:47
40.00048,116.379237,0,240,39652.5700462963,2008-07-23,13:40:52
40.00047,116.379239,0,241,39652.5701041667,2008-07-23,13:40:57
40.000471,116.379245,0,241,39652.570162037,2008-07-23,13:41:02
40.00047,116.379249,0,241,39652.5702199074,2008-07-23,13:41:07
40.00047,116.379249,0,241,39652.5702546296,2008-07-23,13:41:10
40.00047,116.379245,0,241,39652.5702777778,2008-07-23,13:41:12
40.000459,116.379262,0,241,39652.5703356481,2008-07-23,13:41:17
40.000408,116.379319,0,241,39652.5703935185,2008-07-23,13:41:22
40.000402,116.379361,0,240,39652.5704513889,2008-07-23,13:41:27
40.000427,116.379385,0,242,39652.5705092593,2008-07-23,13:41:32
40.000441,116.379365,0,241,39652.5705671296,2008-07-23,13:41:37
40.00043,116.379282,0,240,39652.570625,2008-07-23,13:41:42
40.00044,116.379214,0,239,39652.5706828704,2008-07-23,13:41:47
40.000433,116.379173,0,237,39652.5707407407,2008-07-23,13:41:52
40.000407,116.379153,0,239,39652.5707986111,2008-07-23,13:41:57
40.000402,116.379153,0,241,39652.5708564815,2008-07-23,13:42:02
40.000402,116.379153,0,241,39652.5708912037,2008-07-23,13:42:05
40.000402,116.379157,0,241,39652.5709143518,2008-07-23,13:42:07
40.000402,116.379147,0,241,39652.5709722222,2008-07-23,13:42:12
40.000413,116.379126,0,242,39652.5710300926,2008-07-23,13:42:17
40.000408,116.379126,0,242,39652.571087963,2008-07-23,13:42:22
40.000408,116.379126,0,242,39652.5711226852,2008-07-23,13:42:25
40.000408,116.379132,0,242,39652.5711458333,2008-07-23,13:42:27
40.000392,116.379203,0,241,39652.5712037037,2008-07-23,13:42:32
40.000379,116.379241,0,242,39652.5712615741,2008-07-23,13:42:37
40.000375,116.379216,0,242,39652.5713194444,2008-07-23,13:42:42
40.000387,116.379205,0,240,39652.5713773148,2008-07-23,13:42:47
40.000383,116.379139,0,240,39652.5714351852,2008-07-23,13:42:52
40.000419,116.379062,0,240,39652.5714930556,2008-07-23,13:42:57
40.000466,116.379049,0,241,39652.5715509259,2008-07-23,13:43:02
40.000521,116.379082,0,242,39652.5716087963,2008-07-23,13:43:07
40.000579,116.37912,0,243,39652.5716666667,2008-07-23,13:43:12
40.000575,116.379188,0,246,39652.571724537,2008-07-23,13:43:17
40.000557,116.37929,0,249,39652.5717824074,2008-07-23,13:43:22
40.000556,116.379429,0,254,39652.5718402778,2008-07-23,13:43:27
40.000567,116.379509,0,258,39652.5718981481,2008-07-23,13:43:32
40.000605,116.379544,0,261,39652.5719560185,2008-07-23,13:43:37
40.000636,116.379531,0,265,39652.5720138889,2008-07-23,13:43:42
40.000643,116.379473,0,267,39652.5720717593,2008-07-23,13:43:47
40.000643,116.379354,0,270,39652.5721296296,2008-07-23,13:43:52
40.000631,116.379308,0,273,39652.5721875,2008-07-23,13:43:57
40.000614,116.379266,0,276,39652.5722453704,2008-07-23,13:44:02
40.000604,116.379212,0,279,39652.5723032407,2008-07-23,13:44:07
40.000597,116.379182,0,281,39652.5723611111,2008-07-23,13:44:12
40.000601,116.379183,0,282,39652.5724189815,2008-07-23,13:44:17
40.000601,116.379183,0,282,39652.5724537037,2008-07-23,13:44:20
40.000601,116.379181,0,282,39652.5724768518,2008-07-23,13:44:22
40.000536,116.379224,0,287,39652.5725347222,2008-07-23,13:44:27
40.000425,116.379337,0,293,39652.5725925926,2008-07-23,13:44:32
40.000339,116.37944,0,297,39652.572650463,2008-07-23,13:44:37
40.000286,116.379534,0,301,39652.5727083333,2008-07-23,13:44:42
40.000256,116.37958,0,306,39652.5727662037,2008-07-23,13:44:47
40.000278,116.379588,0,308,39652.5728240741,2008-07-23,13:44:52
40.000285,116.379585,0,309,39652.5728819444,2008-07-23,13:44:57
40.000288,116.379583,0,309,39652.5729398148,2008-07-23,13:45:02
40.000288,116.379583,0,309,39652.572974537,2008-07-23,13:45:05
40.00029,116.379588,0,309,39652.5729976852,2008-07-23,13:45:07
40.000258,116.379597,0,310,39652.5730555556,2008-07-23,13:45:12
40.000178,116.379632,0,312,39652.5731134259,2008-07-23,13:45:17
40.000125,116.379686,0,314,39652.5731712963,2008-07-23,13:45:22
40.000091,116.379736,0,318,39652.5732291667,2008-07-23,13:45:27
40.000058,116.379748,0,323,39652.573287037,2008-07-23,13:45:32
40.000026,116.379756,0,328,39652.5733449074,2008-07-23,13:45:37
39.999978,116.37977,0,333,39652.5734027778,2008-07-23,13:45:42
39.999983,116.379746,0,335,39652.5734606481,2008-07-23,13:45:47
39.999984,116.379757,0,336,39652.5735185185,2008-07-23,13:45:52
39.999984,116.379757,0,336,39652.5735532407,2008-07-23,13:45:55
39.999985,116.37975,0,336,39652.5735763889,2008-07-23,13:45:57
39.999988,116.37974,0,336,39652.5736342593,2008-07-23,13:46:02
39.999988,116.37974,0,336,39652.5736689815,2008-07-23,13:46:05
39.99999,116.379738,0,336,39652.5736921296,2008-07-23,13:46:07
39.99999,116.379726,0,336,39652.57375,2008-07-23,13:46:12
39.99999,116.379726,0,336,39652.5737847222,2008-07-23,13:46:15
39.999991,116.379723,0,336,39652.5738078704,2008-07-23,13:46:17
40.000032,116.379693,0,337,39652.5738657407,2008-07-23,13:46:22
40.000059,116.379661,0,338,39652.5739236111,2008-07-23,13:46:27
40.000093,116.379596,0,337,39652.5739814815,2008-07-23,13:46:32
40.000099,116.379605,0,337,39652.5740393519,2008-07-23,13:46:37
40.000113,116.379646,0,335,39652.5740972222,2008-07-23,13:46:42
40.00012,116.379618,0,334,39652.5741550926,2008-07-23,13:46:47
40.000087,116.379543,0,334,39652.574212963,2008-07-23,13:46:52
40.000083,116.379517,0,334,39652.5742708333,2008-07-23,13:46:57
40.000083,116.379506,0,334,39652.5743287037,2008-07-23,13:47:02
40.000083,116.379506,0,334,39652.5743634259,2008-07-23,13:47:05
40.000084,116.3795,0,334,39652.5743865741,2008-07-23,13:47:07
40.000086,116.37949,0,335,39652.5744444444,2008-07-23,13:47:12
40.000087,116.379484,0,335,39652.5745023148,2008-07-23,13:47:17
40.00009,116.379491,0,335,39652.5745601852,2008-07-23,13:47:22
40.000093,116.379494,0,335,39652.5746180556,2008-07-23,13:47:27
40.000094,116.379489,0,335,39652.5746759259,2008-07-23,13:47:32
40.000094,116.379489,0,335,39652.5747106481,2008-07-23,13:47:35
40.000095,116.379488,0,336,39652.5747337963,2008-07-23,13:47:37
40.00013,116.379569,0,336,39652.5747916667,2008-07-23,13:47:42
40.000126,116.379677,0,336,39652.574849537,2008-07-23,13:47:47
40.000178,116.379765,0,336,39652.5749074074,2008-07-23,13:47:52
40.000256,116.37987,0,336,39652.5749652778,2008-07-23,13:47:57
40.000325,116.379531,0,328,39652.580787037,2008-07-23,13:56:20
40.000325,116.379524,0,328,39652.5808101852,2008-07-23,13:56:22
40.000325,116.379535,0,328,39652.5808680556,2008-07-23,13:56:27
40.000309,116.379554,0,328,39652.5809259259,2008-07-23,13:56:32
40.000289,116.379594,0,328,39652.5809837963,2008-07-23,13:56:37
40.000277,116.379621,0,327,39652.5810416667,2008-07-23,13:56:42
40.000265,116.379648,0,327,39652.581099537,2008-07-23,13:56:47
40.000219,116.379692,0,327,39652.5811574074,2008-07-23,13:56:52
40.000177,116.379679,0,327,39652.5812152778,2008-07-23,13:56:57
40.000136,116.379644,0,326,39652.5812731481,2008-07-23,13:57:02
40.000105,116.379619,0,326,39652.5813310185,2008-07-23,13:57:07
40.000107,116.379593,0,326,39652.5813888889,2008-07-23,13:57:12
40.000107,116.379593,0,326,39652.5814236111,2008-07-23,13:57:15
40.000105,116.379594,0,326,39652.5814467593,2008-07-23,13:57:17
40.000107,116.379603,0,326,39652.5815046296,2008-07-23,13:57:22
40.000123,116.379603,0,326,39652.5815625,2008-07-23,13:57:27
40.000123,116.379613,0,326,39652.5816203704,2008-07-23,13:57:32
40.000124,116.379621,0,326,39652.5816782407,2008-07-23,13:57:37
40.000127,116.379627,0,326,39652.5817361111,2008-07-23,13:57:42
40.000127,116.379627,0,326,39652.5817708333,2008-07-23,13:57:45
40.000132,116.379628,0,325,39652.5817939815,2008-07-23,13:57:47
40.000162,116.379623,0,325,39652.5818518519,2008-07-23,13:57:52
40.000212,116.379619,0,324,39652.5819097222,2008-07-23,13:57:57
40.000247,116.37962,0,324,39652.5819675926,2008-07-23,13:58:02
40.000253,116.379602,0,324,39652.582025463,2008-07-23,13:58:07
40.000263,116.379562,0,323,39652.5820833333,2008-07-23,13:58:12
40.000263,116.379562,0,323,39652.5821180556,2008-07-23,13:58:15
40.000262,116.379565,0,323,39652.5821412037,2008-07-23,13:58:17
40.000288,116.379591,0,323,39652.5821990741,2008-07-23,13:58:22
40.000286,116.379605,0,323,39652.5822569444,2008-07-23,13:58:27
40.000257,116.379636,0,323,39652.5823148148,2008-07-23,13:58:32
40.000214,116.379645,0,323,39652.5823726852,2008-07-23,13:58:37
40.000243,116.379425,0,326,39652.5827777778,2008-07-23,13:59:12
40.000335,116.379442,0,324,39652.5828356481,2008-07-23,13:59:17
40.000345,116.379465,0,319,39652.5828935185,2008-07-23,13:59:22
40.000315,116.379489,0,313,39652.5829513889,2008-07-23,13:59:27
40.000308,116.379513,0,305,39652.5830092593,2008-07-23,13:59:32
40.000328,116.379508,0,297,39652.5830671296,2008-07-23,13:59:37
40.000352,116.379512,0,288,39652.583125,2008-07-23,13:59:42
40.000375,116.379518,0,279,39652.5831828704,2008-07-23,13:59:47
40.000393,116.379499,0,269,39652.5832407407,2008-07-23,13:59:52
40.000397,116.379487,0,262,39652.5832986111,2008-07-23,13:59:57
40.000397,116.379499,0,261,39652.5833564815,2008-07-23,14:00:02
40.000393,116.379508,0,257,39652.5834143519,2008-07-23,14:00:07
40.000406,116.37949,0,238,39652.5834722222,2008-07-23,14:00:12
40.000451,116.379461,0,214,39652.5835300926,2008-07-23,14:00:17
40.000461,116.379469,0,206,39652.583587963,2008-07-23,14:00:22
40.000461,116.379469,0,206,39652.5836226852,2008-07-23,14:00:25
40.000467,116.379462,0,196,39652.5836458333,2008-07-23,14:00:27
40.000458,116.379461,0,194,39652.5837037037,2008-07-23,14:00:32
40.000458,116.379466,0,194,39652.5837615741,2008-07-23,14:00:37
40.000459,116.379466,0,194,39652.5838194444,2008-07-23,14:00:42
40.000461,116.379468,0,194,39652.5838773148,2008-07-23,14:00:47
40.000461,116.379468,0,194,39652.583912037,2008-07-23,14:00:50
40.000462,116.37946,0,194,39652.5839351852,2008-07-23,14:00:52
40.000462,116.379451,0,193,39652.5839930556,2008-07-23,14:00:57
40.000463,116.379451,0,193,39652.5840509259,2008-07-23,14:01:02
40.000463,116.379451,0,193,39652.5840856481,2008-07-23,14:01:05
40.000463,116.379446,0,193,39652.5841087963,2008-07-23,14:01:07
40.000418,116.379389,0,207,39652.5841666667,2008-07-23,14:01:12
40.000381,116.37937,0,214,39652.584224537,2008-07-23,14:01:17
40.00038,116.379368,0,214,39652.5842824074,2008-07-23,14:01:22
40.00038,116.379372,0,214,39652.5843402778,2008-07-23,14:01:27
40.000382,116.379364,0,214,39652.5843981481,2008-07-23,14:01:32
40.000382,116.379358,0,214,39652.5844560185,2008-07-23,14:01:37
40.000383,116.379355,0,214,39652.5845138889,2008-07-23,14:01:42
40.000383,116.379355,0,214,39652.5845486111,2008-07-23,14:01:45
40.000384,116.379357,0,214,39652.5845717593,2008-07-23,14:01:47
40.000407,116.379362,0,206,39652.5846296296,2008-07-23,14:01:52
40.000389,116.379368,0,199,39652.5846875,2008-07-23,14:01:57
40.000402,116.379369,0,197,39652.5847453704,2008-07-23,14:02:02
40.000403,116.379374,0,196,39652.5848032407,2008-07-23,14:02:07
40.000403,116.379374,0,196,39652.584837963,2008-07-23,14:02:10
40.000403,116.379376,0,196,39652.5848611111,2008-07-23,14:02:12
40.000403,116.37939,0,196,39652.5849189815,2008-07-23,14:02:17
40.000403,116.37939,0,196,39652.5849537037,2008-07-23,14:02:20
40.000405,116.379397,0,196,39652.5849768519,2008-07-23,14:02:22
40.000405,116.379409,0,196,39652.5850347222,2008-07-23,14:02:27
40.000339,116.379437,0,192,39652.5850925926,2008-07-23,14:02:32
40.000325,116.379453,0,185,39652.585150463,2008-07-23,14:02:37
40.000315,116.379462,0,181,39652.5852083333,2008-07-23,14:02:42
40.000323,116.379473,0,178,39652.5852662037,2008-07-23,14:02:47
40.000275,116.379508,0,177,39652.5853240741,2008-07-23,14:02:52
40.0002,116.379525,0,176,39652.5853819444,2008-07-23,14:02:57
40.0002,116.379525,0,176,39652.5854166667,2008-07-23,14:03:00
40.000206,116.379522,0,172,39652.5854398148,2008-07-23,14:03:02
40.000247,116.379505,0,169,39652.5854976852,2008-07-23,14:03:07
40.000247,116.379505,0,169,39652.5855324074,2008-07-23,14:03:10
40.000248,116.37951,0,169,39652.5855555556,2008-07-23,14:03:12
40.000322,116.379468,0,166,39652.5856134259,2008-07-23,14:03:17
40.000323,116.379457,0,166,39652.5856712963,2008-07-23,14:03:22
40.000324,116.379457,0,166,39652.5857291667,2008-07-23,14:03:27
40.000325,116.379458,0,167,39652.585787037,2008-07-23,14:03:32
40.000326,116.379464,0,167,39652.5858449074,2008-07-23,14:03:37
40.000324,116.37946,0,167,39652.5859027778,2008-07-23,14:03:42
40.000324,116.37946,0,167,39652.5859375,2008-07-23,14:03:45
40.000324,116.379467,0,167,39652.5859606481,2008-07-23,14:03:47
40.000336,116.379444,0,166,39652.5860185185,2008-07-23,14:03:52
40.000361,116.379405,0,164,39652.5860763889,2008-07-23,14:03:57
40.00036,116.379395,0,164,39652.5861342593,2008-07-23,14:04:02
40.000361,116.379399,0,164,39652.5861921296,2008-07-23,14:04:07
40.000365,116.379403,0,164,39652.58625,2008-07-23,14:04:12
40.000365,116.379403,0,164,39652.5862847222,2008-07-23,14:04:15
40.000364,116.379402,0,164,39652.5863078704,2008-07-23,14:04:17
40.000367,116.379418,0,170,39652.5863657407,2008-07-23,14:04:22
40.000387,116.379432,0,196,39652.5864236111,2008-07-23,14:04:27
40.000399,116.379447,0,210,39652.5864814815,2008-07-23,14:04:32
40.000405,116.379466,0,213,39652.5865393518,2008-07-23,14:04:37
40.000415,116.379488,0,226,39652.5865972222,2008-07-23,14:04:42
40.000402,116.379515,0,234,39652.5866550926,2008-07-23,14:04:47
40.000365,116.379552,0,243,39652.586712963,2008-07-23,14:04:52
40.00032,116.379528,0,244,39652.5867708333,2008-07-23,14:04:57
40.00032,116.379528,0,244,39652.5868055556,2008-07-23,14:05:00
40.000318,116.379531,0,244,39652.5868287037,2008-07-23,14:05:02
40.000289,116.379545,0,244,39652.5868865741,2008-07-23,14:05:07
40.000257,116.379522,0,242,39652.5869444444,2008-07-23,14:05:12
40.000258,116.379534,0,242,39652.5870023148,2008-07-23,14:05:17
40.000259,116.379536,0,242,39652.5870601852,2008-07-23,14:05:22
40.000259,116.379536,0,242,39652.5870949074,2008-07-23,14:05:25
40.00026,116.379542,0,242,39652.5871180556,2008-07-23,14:05:27
40.000272,116.379552,0,241,39652.5871759259,2008-07-23,14:05:32
40.000298,116.379562,0,241,39652.5872337963,2008-07-23,14:05:37
40.000359,116.379554,0,238,39652.5872916667,2008-07-23,14:05:42
40.000359,116.379554,0,238,39652.5873263889,2008-07-23,14:05:45
40.000364,116.379553,0,238,39652.587349537,2008-07-23,14:05:47
40.000351,116.379549,0,238,39652.5874074074,2008-07-23,14:05:52
40.000351,116.379549,0,238,39652.5874421296,2008-07-23,14:05:55
40.000351,116.379544,0,238,39652.5874652778,2008-07-23,14:05:57
40.000377,116.379497,0,235,39652.5875231481,2008-07-23,14:06:02
40.000377,116.37949,0,235,39652.5875810185,2008-07-23,14:06:07
40.000377,116.379484,0,235,39652.5876388889,2008-07-23,14:06:12
40.000378,116.379478,0,235,39652.5876967593,2008-07-23,14:06:17
40.000378,116.379478,0,235,39652.5877314815,2008-07-23,14:06:20
40.000378,116.379475,0,235,39652.5877546296,2008-07-23,14:06:22
40.00038,116.379466,0,235,39652.5878125,2008-07-23,14:06:27
40.000379,116.379456,0,235,39652.5878703704,2008-07-23,14:06:32
40.000379,116.379449,0,235,39652.5879282407,2008-07-23,14:06:37
40.000379,116.379449,0,235,39652.587962963,2008-07-23,14:06:40
40.000379,116.379451,0,235,39652.5879861111,2008-07-23,14:06:42
40.000375,116.379423,0,234,39652.5880439815,2008-07-23,14:06:47
40,116.379411,0,235,39652.5881018518,2008-07-23,14:06:52
39.999989,116.379416,0,235,39652.5881597222,2008-07-23,14:06:57
39.999989,116.379416,0,235,39652.5881944444,2008-07-23,14:07:00
39.999988,116.379414,0,234,39652.5882175926,2008-07-23,14:07:02
39.999989,116.379403,0,234,39652.588275463,2008-07-23,14:07:07
39.99999,116.37939,0,234,39652.5883333333,2008-07-23,14:07:12
39.99999,116.37939,0,234,39652.5883680556,2008-07-23,14:07:15
39.999992,116.379385,0,234,39652.5883912037,2008-07-23,14:07:17
40.000088,116.37938,0,232,39652.5884490741,2008-07-23,14:07:22
40.000089,116.379381,0,232,39652.5885069444,2008-07-23,14:07:27
40.00009,116.379383,0,232,39652.5885648148,2008-07-23,14:07:32
40.000092,116.37939,0,232,39652.5886226852,2008-07-23,14:07:37
40.000095,116.379396,0,232,39652.5886805556,2008-07-23,14:07:42
40.000095,116.379396,0,232,39652.5887152778,2008-07-23,14:07:45
40.000096,116.3794,0,232,39652.5887384259,2008-07-23,14:07:47
40.000091,116.379411,0,231,39652.5887962963,2008-07-23,14:07:52
40.000091,116.379411,0,231,39652.5888541667,2008-07-23,14:07:57
40.000093,116.379411,0,231,39652.588912037,2008-07-23,14:08:02
40.000093,116.379411,0,231,39652.5889467593,2008-07-23,14:08:05
40.000094,116.379405,0,231,39652.5889699074,2008-07-23,14:08:07
40.00012,116.379465,0,230,39652.5890277778,2008-07-23,14:08:12
40.000206,116.379504,0,228,39652.5890856481,2008-07-23,14:08:17
40.000261,116.379489,0,226,39652.5891435185,2008-07-23,14:08:22
40.000262,116.379484,0,226,39652.5892013889,2008-07-23,14:08:27
40.00026,116.379477,0,226,39652.5892592593,2008-07-23,14:08:32
40.00026,116.379477,0,226,39652.5892939815,2008-07-23,14:08:35
40.000257,116.379476,0,226,39652.5893171296,2008-07-23,14:08:37
40.000209,116.379492,0,226,39652.589375,2008-07-23,14:08:42
40.000205,116.379496,0,226,39652.5894328704,2008-07-23,14:08:47
40.000207,116.379504,0,225,39652.5894907407,2008-07-23,14:08:52
40.000207,116.379507,0,225,39652.5895486111,2008-07-23,14:08:57
40.000207,116.379507,0,225,39652.5895833333,2008-07-23,14:09:00
40.000208,116.3795,0,225,39652.5896064815,2008-07-23,14:09:02
40.000201,116.379532,0,226,39652.5896643519,2008-07-23,14:09:07
40.000191,116.379547,0,226,39652.5897222222,2008-07-23,14:09:12
40.000191,116.379547,0,226,39652.5897569444,2008-07-23,14:09:15
40.000188,116.379549,0,226,39652.5897800926,2008-07-23,14:09:17
40.000186,116.37956,0,226,39652.589837963,2008-07-23,14:09:22
40.000186,116.379634,0,226,39652.5898958333,2008-07-23,14:09:27
40.000183,116.379725,0,225,39652.5899537037,2008-07-23,14:09:32
40.000158,116.379726,0,224,39652.5900115741,2008-07-23,14:09:37
40.000158,116.379726,0,224,39652.5900462963,2008-07-23,14:09:40
40.000157,116.379731,0,224,39652.5900694444,2008-07-23,14:09:42
40.000174,116.379689,0,224,39652.5901273148,2008-07-23,14:09:47
40.000174,116.3797,0,224,39652.5901851852,2008-07-23,14:09:52
40.000175,116.379712,0,224,39652.5902430556,2008-07-23,14:09:57
40.000175,116.379712,0,224,39652.5902777778,2008-07-23,14:10:00
40.000177,116.379705,0,224,39652.5903009259,2008-07-23,14:10:02
40.000248,116.379632,0,224,39652.5903587963,2008-07-23,14:10:07
40.000363,116.379539,0,223,39652.5904166667,2008-07-23,14:10:12
40.000444,116.37947,0,223,39652.590474537,2008-07-23,14:10:17
40.000502,116.379173,0,225,39652.5934259259,2008-07-23,14:14:32
40.000559,116.379134,0,225,39652.5934837963,2008-07-23,14:14:37
40.000581,116.37911,0,226,39652.5935416667,2008-07-23,14:14:42
40.00056,116.379084,0,226,39652.593599537,2008-07-23,14:14:47
40.000557,116.379073,0,226,39652.5936574074,2008-07-23,14:14:52
40.000557,116.379073,0,226,39652.5936921296,2008-07-23,14:14:55
40.000558,116.379078,0,226,39652.5937152778,2008-07-23,14:14:57
40.000563,116.379121,0,226,39652.5937731481,2008-07-23,14:15:02
40.000551,116.379197,0,226,39652.5938310185,2008-07-23,14:15:07
40.00054,116.379242,0,225,39652.5938888889,2008-07-23,14:15:12
40.000543,116.379253,0,225,39652.5939467593,2008-07-23,14:15:17
40.000545,116.379266,0,226,39652.5940046296,2008-07-23,14:15:22
40.000546,116.379273,0,226,39652.5940625,2008-07-23,14:15:27
40.000543,116.379271,0,226,39652.5941203704,2008-07-23,14:15:32
40.000543,116.379271,0,226,39652.5941550926,2008-07-23,14:15:35
40.000543,116.379269,0,226,39652.5941782407,2008-07-23,14:15:37
40.000536,116.379278,0,226,39652.5942361111,2008-07-23,14:15:42
40.000537,116.379291,0,226,39652.5942939815,2008-07-23,14:15:47
40.000535,116.379293,0,226,39652.5943518518,2008-07-23,14:15:52
40.000535,116.379285,0,226,39652.5944097222,2008-07-23,14:15:57
40.000535,116.379285,0,226,39652.5944444444,2008-07-23,14:16:00
40.000537,116.379293,0,226,39652.5944675926,2008-07-23,14:16:02
40.000558,116.379301,0,226,39652.594525463,2008-07-23,14:16:07
40.000558,116.379301,0,226,39652.5945601852,2008-07-23,14:16:10
40.000558,116.379309,0,226,39652.5945833333,2008-07-23,14:16:12
40.000555,116.379338,0,226,39652.5946412037,2008-07-23,14:16:17
40.000585,116.379388,0,226,39652.5946990741,2008-07-23,14:16:22
40.000644,116.379405,0,226,39652.5947569444,2008-07-23,14:16:27
40.000695,116.379369,0,226,39652.5948148148,2008-07-23,14:16:32
40.000716,116.379263,0,226,39652.5948726852,2008-07-23,14:16:37
40.0007,116.379154,0,226,39652.5949305556,2008-07-23,14:16:42
40.000707,116.379038,0,226,39652.5949884259,2008-07-23,14:16:47
40.000725,116.379008,0,226,39652.5950462963,2008-07-23,14:16:52
40.000734,116.378986,0,227,39652.5951041667,2008-07-23,14:16:57
40.000772,116.378977,0,227,39652.595162037,2008-07-23,14:17:02
40.000796,116.378945,0,227,39652.5952199074,2008-07-23,14:17:07
40.000796,116.378945,0,227,39652.5952546296,2008-07-23,14:17:10
40.0008,116.378946,0,227,39652.5952777778,2008-07-23,14:17:12
40.000788,116.378956,0,227,39652.5953356481,2008-07-23,14:17:17
40.000787,116.378948,0,227,39652.5953935185,2008-07-23,14:17:22
40.000787,116.378948,0,227,39652.5954282407,2008-07-23,14:17:25
40.000786,116.37895,0,227,39652.5954513889,2008-07-23,14:17:27
40.000787,116.378964,0,227,39652.5955092593,2008-07-23,14:17:32
40.000787,116.378976,0,228,39652.5955671296,2008-07-23,14:17:37
40.000749,116.379044,0,228,39652.595625,2008-07-23,14:17:42
40.000652,116.379106,0,228,39652.5956828704,2008-07-23,14:17:47
40.000585,116.379169,0,228,39652.5957407407,2008-07-23,14:17:52
40.000505,116.379192,0,228,39652.5957986111,2008-07-23,14:17:57
40.000505,116.379192,0,228,39652.5958333333,2008-07-23,14:18:00
40.000503,116.37919,0,228,39652.5958564815,2008-07-23,14:18:02
40.000478,116.379189,0,228,39652.5959143518,2008-07-23,14:18:07
40.000448,116.379202,0,228,39652.5959722222,2008-07-23,14:18:12
40.000439,116.379209,0,229,39652.5960300926,2008-07-23,14:18:17
40.000439,116.379209,0,229,39652.5960648148,2008-07-23,14:18:20
40.000438,116.379203,0,229,39652.596087963,2008-07-23,14:18:22
40.000444,116.379236,0,229,39652.5961458333,2008-07-23,14:18:27
40.000446,116.379272,0,229,39652.5962037037,2008-07-23,14:18:32
40.00041,116.379329,0,229,39652.5962615741,2008-07-23,14:18:37
40.000382,116.379373,0,229,39652.5963194444,2008-07-23,14:18:42
40.000372,116.379397,0,229,39652.5963773148,2008-07-23,14:18:47
40.000335,116.379426,0,229,39652.5964351852,2008-07-23,14:18:52
40.000309,116.379458,0,229,39652.5964930556,2008-07-23,14:18:57
40.000232,116.379546,0,229,39652.5965509259,2008-07-23,14:19:02
40.0002,116.379603,0,229,39652.5966087963,2008-07-23,14:19:07
40.000167,116.379678,0,229,39652.5966666667,2008-07-23,14:19:12
40.000294,116.379403,0,234,39652.5988657407,2008-07-23,14:22:22
40.000342,116.379346,0,234,39652.5989236111,2008-07-23,14:22:27
40.000353,116.379334,0,234,39652.5989814815,2008-07-23,14:22:32
40.000353,116.379339,0,234,39652.5990393519,2008-07-23,14:22:37
40.000352,116.379334,0,234,39652.5990972222,2008-07-23,14:22:42
40.000352,116.379334,0,234,39652.5991319444,2008-07-23,14:22:45
40.000352,116.379335,0,234,39652.5991550926,2008-07-23,14:22:47
40.000344,116.379411,0,234,39652.599212963,2008-07-23,14:22:52
40.000298,116.379519,0,233,39652.5992708333,2008-07-23,14:22:57
40.000212,116.379666,0,232,39652.5993287037,2008-07-23,14:23:02
40.000152,116.3798,0,229,39652.5993865741,2008-07-23,14:23:07
40.000089,116.379905,0,226,39652.5994444444,2008-07-23,14:23:12
40.000022,116.380008,0,225,39652.5995023148,2008-07-23,14:23:17
40,116.380065,0,224,39652.5995601852,2008-07-23,14:23:22
40.000017,116.380053,0,222,39652.5996180556,2008-07-23,14:23:27
40.000058,116.380027,0,222,39652.5996759259,2008-07-23,14:23:32
40.000088,116.379978,0,222,39652.5997337963,2008-07-23,14:23:37
40.000097,116.379968,0,222,39652.5997916667,2008-07-23,14:23:42
40.00014,116.379945,0,222,39652.599849537,2008-07-23,14:23:47
40.000177,116.379921,0,223,39652.5999074074,2008-07-23,14:23:52
40.000201,116.379905,0,222,39652.5999652778,2008-07-23,14:23:57
40.000227,116.379947,0,222,39652.6000231481,2008-07-23,14:24:02
40.000198,116.379988,0,223,39652.6000810185,2008-07-23,14:24:07
40.000141,116.380001,0,224,39652.6001388889,2008-07-23,14:24:12
40.000122,116.379996,0,224,39652.6001967593,2008-07-23,14:24:17
40.000161,116.379871,0,231,39652.6002546296,2008-07-23,14:24:22
40.000243,116.379673,0,245,39652.6003125,2008-07-23,14:24:27
40.000243,116.37966,0,246,39652.6003703704,2008-07-23,14:24:32
40.000255,116.379615,0,253,39652.6004282407,2008-07-23,14:24:37
40.000245,116.379536,0,267,39652.6004861111,2008-07-23,14:24:42
40.000268,116.37953,0,271,39652.6005439815,2008-07-23,14:24:47
40.000256,116.379538,0,277,39652.6006018519,2008-07-23,14:24:52
40.000276,116.379547,0,285,39652.6006597222,2008-07-23,14:24:57
40.000208,116.379582,0,295,39652.6007175926,2008-07-23,14:25:02
40.000105,116.379591,0,306,39652.600775463,2008-07-23,14:25:07
39.999959,116.379574,0,317,39652.6008333333,2008-07-23,14:25:12
39.999853,116.37955,0,330,39652.6008912037,2008-07-23,14:25:17
39.99979,116.379524,0,338,39652.6009490741,2008-07-23,14:25:22
39.999807,116.37952,0,346,39652.6010069444,2008-07-23,14:25:27
39.999778,116.379521,0,353,39652.6010648148,2008-07-23,14:25:32
39.999757,116.379516,0,360,39652.6011226852,2008-07-23,14:25:37
39.999751,116.379481,0,365,39652.6011805556,2008-07-23,14:25:42
39.999739,116.379493,0,370,39652.6012384259,2008-07-23,14:25:47
39.999724,116.37955,0,373,39652.6012962963,2008-07-23,14:25:52
39.999721,116.379569,0,376,39652.6013541667,2008-07-23,14:25:57
39.999951,116.379545,0,379,39652.601412037,2008-07-23,14:26:02
40.000218,116.379538,0,419,39652.604537037,2008-07-23,14:30:32
40.000257,116.379477,0,419,39652.6045949074,2008-07-23,14:30:37
40.000275,116.379466,0,420,39652.6046527778,2008-07-23,14:30:42
40.00027,116.379447,0,423,39652.6047106481,2008-07-23,14:30:47
40.000254,116.379423,0,426,39652.6047685185,2008-07-23,14:30:52
40.000254,116.379361,0,431,39652.6048263889,2008-07-23,14:30:57
40.000212,116.379381,0,444,39652.6048842593,2008-07-23,14:31:02
40.0002,116.379416,0,450,39652.6049421296,2008-07-23,14:31:07
40.00019,116.37944,0,453,39652.605,2008-07-23,14:31:12
40.000175,116.379487,0,454,39652.6050578704,2008-07-23,14:31:17
40.000158,116.379527,0,456,39652.6051157407,2008-07-23,14:31:22
40.000137,116.379582,0,461,39652.6051736111,2008-07-23,14:31:27
40.000137,116.379582,0,461,39652.6052083333,2008-07-23,14:31:30
40.000134,116.379584,0,465,39652.6052314815,2008-07-23,14:31:32
40.00012,116.37957,0,469,39652.6052893519,2008-07-23,14:31:37
40.00011,116.379567,0,473,39652.6053472222,2008-07-23,14:31:42
40.00011,116.379541,0,477,39652.6054050926,2008-07-23,14:31:47
40.000101,116.379538,0,479,39652.605462963,2008-07-23,14:31:52
40.000062,116.37953,0,482,39652.6055208333,2008-07-23,14:31:57
40.000003,116.379562,0,486,39652.6055787037,2008-07-23,14:32:02
39.999933,116.3796,0,490,39652.6056365741,2008-07-23,14:32:07
39.999883,116.379611,0,493,39652.6056944444,2008-07-23,14:32:12
39.999831,116.379619,0,496,39652.6057523148,2008-07-23,14:32:17
39.999787,116.3796,0,500,39652.6058101852,2008-07-23,14:32:22
39.999825,116.379547,0,501,39652.6058680556,2008-07-23,14:32:27
39.999825,116.379547,0,501,39652.6059027778,2008-07-23,14:32:30
39.99983,116.37955,0,501,39652.6059259259,2008-07-23,14:32:32
39.999856,116.379548,0,501,39652.6059837963,2008-07-23,14:32:37
39.999852,116.379567,0,502,39652.6060416667,2008-07-23,14:32:42
39.999852,116.379567,0,502,39652.6060763889,2008-07-23,14:32:45
39.999853,116.379567,0,502,39652.606099537,2008-07-23,14:32:47
39.999893,116.379565,0,502,39652.6061574074,2008-07-23,14:32:52
39.999915,116.379613,0,501,39652.6062152778,2008-07-23,14:32:57
39.999942,116.37964,0,500,39652.6062731481,2008-07-23,14:33:02
39.999942,116.37964,0,500,39652.6063078704,2008-07-23,14:33:05
39.999948,116.379639,0,500,39652.6063310185,2008-07-23,14:33:07
39.999963,116.379621,0,499,39652.6063888889,2008-07-23,14:33:12
39.999967,116.379595,0,498,39652.6064467593,2008-07-23,14:33:17
39.999949,116.37961,0,499,39652.6065046296,2008-07-23,14:33:22
39.99991,116.37963,0,503,39652.6065625,2008-07-23,14:33:27
39.999856,116.379666,0,507,39652.6066203704,2008-07-23,14:33:32
39.9998,116.379705,0,510,39652.6066782407,2008-07-23,14:33:37
39.999819,116.379736,0,514,39652.6067361111,2008-07-23,14:33:42
39.999874,116.379755,0,517,39652.6067939815,2008-07-23,14:33:47
39.999937,116.379727,0,519,39652.6068518519,2008-07-23,14:33:52
39.999985,116.379707,0,520,39652.6069097222,2008-07-23,14:33:57
40.000039,116.379687,0,521,39652.6069675926,2008-07-23,14:34:02
40.000067,116.37965,0,521,39652.607025463,2008-07-23,14:34:07
40.000088,116.37967,0,522,39652.6070833333,2008-07-23,14:34:12
40.000129,116.379637,0,523,39652.6071412037,2008-07-23,14:34:17
40.000177,116.379554,0,525,39652.6071990741,2008-07-23,14:34:22
40.000175,116.379465,0,528,39652.6072569444,2008-07-23,14:34:27
40.000141,116.379434,0,532,39652.6073148148,2008-07-23,14:34:32
40.000083,116.379414,0,537,39652.6073726852,2008-07-23,14:34:37
39.99999,116.379495,0,543,39652.6074305556,2008-07-23,14:34:42
39.999878,116.379583,0,552,39652.6074884259,2008-07-23,14:34:47
39.999687,116.379681,0,564,39652.6075462963,2008-07-23,14:34:52
39.999505,116.379741,0,580,39652.6076041667,2008-07-23,14:34:57
39.999271,116.37978,0,603,39652.607662037,2008-07-23,14:35:02
39.999411,116.379739,0,623,39652.6077199074,2008-07-23,14:35:07
39.999416,116.379713,0,638,39652.6077777778,2008-07-23,14:35:12
39.999415,116.379705,0,646,39652.6078356481,2008-07-23,14:35:17
39.999414,116.379706,0,648,39652.6078935185,2008-07-23,14:35:22
39.999413,116.379709,0,648,39652.6079513889,2008-07-23,14:35:27
39.999412,116.379709,0,649,39652.6080092593,2008-07-23,14:35:32
39.999411,116.379716,0,650,39652.6080671296,2008-07-23,14:35:37
39.999411,116.379716,0,650,39652.6081018519,2008-07-23,14:35:40
39.999409,116.379718,0,651,39652.608125,2008-07-23,14:35:42
39.999425,116.379679,0,653,39652.6081828704,2008-07-23,14:35:47
39.999449,116.379653,0,655,39652.6082407407,2008-07-23,14:35:52
39.999456,116.379669,0,657,39652.6082986111,2008-07-23,14:35:57
39.999482,116.379677,0,658,39652.6083564815,2008-07-23,14:36:02
39.999426,116.379742,0,659,39652.6084143519,2008-07-23,14:36:07
39.999343,116.379812,0,659,39652.6084722222,2008-07-23,14:36:12
39.999225,116.379881,0,659,39652.6085300926,2008-07-23,14:36:17
39.999163,116.379948,0,659,39652.608587963,2008-07-23,14:36:22
39.999108,116.37999,0,662,39652.6086458333,2008-07-23,14:36:27
39.999057,116.38,0,667,39652.6087037037,2008-07-23,14:36:32
39.998956,116.380019,0,676,39652.6087615741,2008-07-23,14:36:37
39.998853,116.380071,0,691,39652.6088194444,2008-07-23,14:36:42
39.998685,116.380139,0,711,39652.6088773148,2008-07-23,14:36:47
39.998518,116.380226,0,735,39652.6089351852,2008-07-23,14:36:52
39.998697,116.380195,0,763,39652.6089930556,2008-07-23,14:36:57
39.998653,116.380252,0,775,39652.6090509259,2008-07-23,14:37:02
39.998645,116.380238,0,788,39652.6091087963,2008-07-23,14:37:07
39.998629,116.380258,0,800,39652.6091666667,2008-07-23,14:37:12
39.998626,116.380276,0,805,39652.609224537,2008-07-23,14:37:17
39.998623,116.380301,0,807,39652.6092824074,2008-07-23,14:37:22
39.998647,116.380318,0,807,39652.6093402778,2008-07-23,14:37:27
39.998744,116.380273,0,802,39652.6093981481,2008-07-23,14:37:32
39.998828,116.380284,0,795,39652.6094560185,2008-07-23,14:37:37
39.998903,116.380333,0,790,39652.6095138889,2008-07-23,14:37:42
39.999008,116.380156,0,784,39652.6096296296,2008-07-23,14:37:52
39.999149,116.380038,0,784,39652.6099768518,2008-07-23,14:38:22
39.999184,116.379985,0,785,39652.6100347222,2008-07-23,14:38:27
39.999367,116.379958,0,787,39652.6100925926,2008-07-23,14:38:32
39.999352,116.379997,0,787,39652.610150463,2008-07-23,14:38:37
39.99931,116.380084,0,787,39652.6102083333,2008-07-23,14:38:42
39.999292,116.380082,0,786,39652.6102662037,2008-07-23,14:38:47
39.999374,116.380075,0,783,39652.6103240741,2008-07-23,14:38:52
39.99945,116.380025,0,780,39652.6103819444,2008-07-23,14:38:57
39.99951,116.379974,0,779,39652.6104398148,2008-07-23,14:39:02
39.999574,116.379911,0,778,39652.6104976852,2008-07-23,14:39:07
39.999625,116.37991,0,777,39652.6105555556,2008-07-23,14:39:12
39.999671,116.379896,0,777,39652.6106134259,2008-07-23,14:39:17
39.999709,116.379907,0,775,39652.6106712963,2008-07-23,14:39:22
39.999779,116.379914,0,774,39652.6107291667,2008-07-23,14:39:27
39.999846,116.379897,0,774,39652.610787037,2008-07-23,14:39:32
39.999888,116.379916,0,777,39652.6108449074,2008-07-23,14:39:37
39.999888,116.379916,0,777,39652.6108796296,2008-07-23,14:39:40
39.999889,116.379915,0,776,39652.6109027778,2008-07-23,14:39:42
39.999926,116.379909,0,776,39652.6109606481,2008-07-23,14:39:47
39.999941,116.379894,0,774,39652.6110185185,2008-07-23,14:39:52
39.999941,116.379894,0,774,39652.6110532407,2008-07-23,14:39:55
39.999947,116.379898,0,775,39652.6110763889,2008-07-23,14:39:57
40,116.379905,0,774,39652.6111342593,2008-07-23,14:40:02
39.999996,116.37997,0,773,39652.6111921296,2008-07-23,14:40:07
40.00002,116.379987,0,773,39652.61125,2008-07-23,14:40:12
40.000117,116.379993,0,773,39652.6113078704,2008-07-23,14:40:17
40.000157,116.379993,0,773,39652.6113657407,2008-07-23,14:40:22
40.000157,116.379993,0,773,39652.611400463,2008-07-23,14:40:25
40.000163,116.379988,0,772,39652.6114236111,2008-07-23,14:40:27
40.00013,116.380035,0,773,39652.6114814815,2008-07-23,14:40:32
40.000153,116.380061,0,775,39652.6115393518,2008-07-23,14:40:37
40.000217,116.380027,0,778,39652.6115972222,2008-07-23,14:40:42
40.000217,116.380027,0,778,39652.6116319444,2008-07-23,14:40:45
40.00021,116.380033,0,779,39652.6116550926,2008-07-23,14:40:47
40.00023,116.379889,0,778,39652.6119444444,2008-07-23,14:41:12
40.000193,116.380007,0,777,39652.6120023148,2008-07-23,14:41:17
40.000195,116.379977,0,778,39652.6120601852,2008-07-23,14:41:22
40.00013,116.380048,0,778,39652.6121180556,2008-07-23,14:41:27
40.000025,116.379982,0,781,39652.6121759259,2008-07-23,14:41:32
40.000019,116.37996,0,784,39652.6122337963,2008-07-23,14:41:37
40,116.379927,0,785,39652.6122916667,2008-07-23,14:41:42
40.000009,116.379924,0,786,39652.612349537,2008-07-23,14:41:47
40.00003,116.379907,0,785,39652.6124074074,2008-07-23,14:41:52
40.000025,116.379917,0,783,39652.6124652778,2008-07-23,14:41:57
40.000016,116.379963,0,783,39652.6125231481,2008-07-23,14:42:02
40.000024,116.379979,0,783,39652.6125810185,2008-07-23,14:42:07
40.000024,116.379979,0,783,39652.6126157407,2008-07-23,14:42:10
40.000022,116.379986,0,783,39652.6126388889,2008-07-23,14:42:12
39.999989,116.380011,0,783,39652.6126967593,2008-07-23,14:42:17
39.999972,116.380055,0,784,39652.6127546296,2008-07-23,14:42:22
39.999953,116.380108,0,785,39652.6128125,2008-07-23,14:42:27
39.999954,116.380126,0,785,39652.6128703704,2008-07-23,14:42:32
39.999985,116.380116,0,785,39652.6129282407,2008-07-23,14:42:37
40.000083,116.380076,0,784,39652.6129861111,2008-07-23,14:42:42
40.000122,116.380078,0,785,39652.6130439815,2008-07-23,14:42:47
40.000113,116.380058,0,788,39652.6131018519,2008-07-23,14:42:52
40.000173,116.379998,0,790,39652.6131597222,2008-07-23,14:42:57
40.000264,116.379908,0,794,39652.6132175926,2008-07-23,14:43:02
40.00031,116.379817,0,798,39652.613275463,2008-07-23,14:43:07
40.000332,116.379787,0,802,39652.6133333333,2008-07-23,14:43:12
40.000327,116.3798,0,802,39652.6133912037,2008-07-23,14:43:17
40.000327,116.3798,0,802,39652.6134259259,2008-07-23,14:43:20
40.000327,116.379796,0,804,39652.6134490741,2008-07-23,14:43:22
40.000166,116.379921,0,806,39652.6135069444,2008-07-23,14:43:27
39.999982,116.380023,0,815,39652.6135648148,2008-07-23,14:43:32
39.999764,116.380121,0,824,39652.6136226852,2008-07-23,14:43:37
39.999519,116.380182,0,829,39652.6136805556,2008-07-23,14:43:42
39.999239,116.380289,0,841,39652.6137384259,2008-07-23,14:43:47
39.999026,116.380368,0,856,39652.6137962963,2008-07-23,14:43:52
39.99607,116.380323,0,811,39652.614375,2008-07-23,14:44:42
39.996098,116.380304,0,810,39652.6144328704,2008-07-23,14:44:47
39.996136,116.380285,0,810,39652.6144907407,2008-07-23,14:44:52
39.998377,116.380214,0,808,39652.6146064815,2008-07-23,14:45:02
39.998526,116.380159,0,807,39652.6146643519,2008-07-23,14:45:07
39.998614,116.380084,0,807,39652.6147222222,2008-07-23,14:45:12
39.999057,116.380023,0,807,39652.6147800926,2008-07-23,14:45:17
39.999069,116.38002,0,806,39652.614837963,2008-07-23,14:45:22
39.999257,116.380002,0,807,39652.6148958333,2008-07-23,14:45:27
39.999257,116.380002,0,807,39652.6149305556,2008-07-23,14:45:30
39.99926,116.38,0,806,39652.6149537037,2008-07-23,14:45:32
39.999687,116.379929,0,806,39652.6150115741,2008-07-23,14:45:37
39.999778,116.379931,0,806,39652.6150694444,2008-07-23,14:45:42
39.999797,116.379977,0,807,39652.6151273148,2008-07-23,14:45:47
39.999706,116.380088,0,811,39652.6151851852,2008-07-23,14:45:52
39.999728,116.380181,0,820,39652.6152430556,2008-07-23,14:45:57
39.999752,116.380304,0,831,39652.6153009259,2008-07-23,14:46:02
39.999793,116.38039,0,845,39652.6153587963,2008-07-23,14:46:07
39.999873,116.380381,0,855,39652.6154166667,2008-07-23,14:46:12
39.999889,116.380342,0,864,39652.615474537,2008-07-23,14:46:17
39.999891,116.380259,0,871,39652.6155324074,2008-07-23,14:46:22
39.999894,116.380223,0,875,39652.6155902778,2008-07-23,14:46:27
39.999913,116.380212,0,876,39652.6156481481,2008-07-23,14:46:32
39.99986,116.38021,0,877,39652.6157060185,2008-07-23,14:46:37
39.999796,116.380166,0,880,39652.6157638889,2008-07-23,14:46:42
39.999843,116.380141,0,880,39652.6158217593,2008-07-23,14:46:47
39.999879,116.380127,0,861,39652.6158796296,2008-07-23,14:46:52
39.999901,116.380143,0,858,39652.6159375,2008-07-23,14:46:57
39.999863,116.380108,0,856,39652.6159953704,2008-07-23,14:47:02
39.999774,116.380102,0,856,39652.6160532407,2008-07-23,14:47:07
39.999726,116.38005,0,858,39652.6161111111,2008-07-23,14:47:12
39.999655,116.380077,0,862,39652.6161689815,2008-07-23,14:47:17
39.999611,116.380156,0,862,39652.6162268519,2008-07-23,14:47:22
39.999712,116.380108,0,862,39652.6162847222,2008-07-23,14:47:27
39.99979,116.380008,0,861,39652.6163425926,2008-07-23,14:47:32
39.999965,116.379876,0,861,39652.616400463,2008-07-23,14:47:37
39.999965,116.379876,0,861,39652.6164351852,2008-07-23,14:47:40
39.999968,116.379881,0,862,39652.6164583333,2008-07-23,14:47:42
40.000023,116.379782,0,863,39652.6165162037,2008-07-23,14:47:47
40.000061,116.379736,0,865,39652.6165740741,2008-07-23,14:47:52
40.000018,116.379801,0,866,39652.6166319444,2008-07-23,14:47:57
39.99995,116.379753,0,868,39652.6166898148,2008-07-23,14:48:02
39.999922,116.379805,0,869,39652.6167476852,2008-07-23,14:48:07
39.999914,116.379718,0,873,39652.6168055556,2008-07-23,14:48:12
39.999929,116.379669,0,875,39652.6168634259,2008-07-23,14:48:17
40.00009,116.379726,0,876,39652.6169212963,2008-07-23,14:48:22
40.000078,116.379696,0,878,39652.6169791667,2008-07-23,14:48:27
40.000036,116.379683,0,877,39652.617037037,2008-07-23,14:48:32
40.000044,116.379727,0,875,39652.6170949074,2008-07-23,14:48:37
39.999973,116.379785,0,876,39652.6171527778,2008-07-23,14:48:42
39.999901,116.379931,0,880,39652.6172106481,2008-07-23,14:48:47
39.999847,116.380034,0,884,39652.6172685185,2008-07-23,14:48:52
39.999703,116.3802,0,890,39652.6173263889,2008-07-23,14:48:57
39.999673,116.38032,0,896,39652.6173842593,2008-07-23,14:49:02
39.999676,116.380412,0,904,39652.6174421296,2008-07-23,14:49:07
39.999738,116.380475,0,911,39652.6175,2008-07-23,14:49:12
39.999822,116.38052,0,913,39652.6175578704,2008-07-23,14:49:17
39.999857,116.380513,0,914,39652.6176157407,2008-07-23,14:49:22
39.999887,116.380497,0,912,39652.6176736111,2008-07-23,14:49:27
39.999991,116.380481,0,907,39652.6177314815,2008-07-23,14:49:32
40.000014,116.380467,0,907,39652.6177893518,2008-07-23,14:49:37
40.00012,116.380497,0,904,39652.6178472222,2008-07-23,14:49:42
40.000184,116.380515,0,903,39652.6179050926,2008-07-23,14:49:47
40.000231,116.380554,0,904,39652.617962963,2008-07-23,14:49:52
40.000249,116.380573,0,909,39652.6180208333,2008-07-23,14:49:57
40.000226,116.380611,0,916,39652.6180787037,2008-07-23,14:50:02
40.000149,116.380609,0,929,39652.6181365741,2008-07-23,14:50:07
39.999963,116.380677,0,941,39652.6181944444,2008-07-23,14:50:12
39.999722,116.380746,0,953,39652.6182523148,2008-07-23,14:50:17
39.999705,116.380769,0,965,39652.6183101852,2008-07-23,14:50:22
39.999914,116.380608,0,966,39652.6183680556,2008-07-23,14:50:27
40.00001,116.380448,0,968,39652.6184259259,2008-07-23,14:50:32
39.999936,116.38044,0,970,39652.6184837963,2008-07-23,14:50:37
39.999869,116.380493,0,972,39652.6185416667,2008-07-23,14:50:42
39.999853,116.380449,0,970,39652.618599537,2008-07-23,14:50:47
39.999877,116.380339,0,969,39652.6186574074,2008-07-23,14:50:52
39.999728,116.380451,0,970,39652.6187152778,2008-07-23,14:50:57
39.999697,116.380499,0,971,39652.6187731481,2008-07-23,14:51:02
39.999661,116.38054,0,979,39652.6188310185,2008-07-23,14:51:07
39.999679,116.38055,0,986,39652.6188888889,2008-07-23,14:51:12
39.999712,116.380557,0,992,39652.6189467593,2008-07-23,14:51:17
39.999725,116.380559,0,989,39652.6190046296,2008-07-23,14:51:22
39.999716,116.380598,0,992,39652.6190625,2008-07-23,14:51:27
39.999714,116.380647,0,994,39652.6191203704,2008-07-23,14:51:32
39.999696,116.380735,0,994,39652.6191782407,2008-07-23,14:51:37
39.999826,116.380752,0,996,39652.6192361111,2008-07-23,14:51:42
39.999901,116.380754,0,998,39652.6192939815,2008-07-23,14:51:47
39.999933,116.380756,0,998,39652.6193518518,2008-07-23,14:51:52
39.999922,116.380816,0,999,39652.6194097222,2008-07-23,14:51:57
39.999988,116.38082,0,996,39652.6194675926,2008-07-23,14:52:02
40.000079,116.380768,0,986,39652.619525463,2008-07-23,14:52:07
40.00002,116.380807,0,973,39652.6195833333,2008-07-23,14:52:12
39.999974,116.380901,0,964,39652.6196412037,2008-07-23,14:52:17
39.999912,116.380954,0,957,39652.6196990741,2008-07-23,14:52:22
39.999835,116.381088,0,950,39652.6197569444,2008-07-23,14:52:27
39.99971,116.381276,0,937,39652.6198148148,2008-07-23,14:52:32
39.999597,116.381399,0,924,39652.6198726852,2008-07-23,14:52:37
39.999535,116.381408,0,917,39652.6199305556,2008-07-23,14:52:42
39.999521,116.381359,0,908,39652.6199884259,2008-07-23,14:52:47
39.999484,116.381334,0,889,39652.6200462963,2008-07-23,14:52:52
39.99964,116.381208,0,880,39652.6201041667,2008-07-23,14:52:57
39.999642,116.381218,0,880,39652.620162037,2008-07-23,14:53:02
39.999527,116.381483,0,876,39652.6202199074,2008-07-23,14:53:07
39.999491,116.381543,0,877,39652.6202777778,2008-07-23,14:53:12
40.000057,116.380635,0,881,39652.6203356481,2008-07-23,14:53:17
40.000129,116.380534,0,883,39652.6203935185,2008-07-23,14:53:22
40.000099,116.38047,0,885,39652.6204513889,2008-07-23,14:53:27
40.000019,116.380466,0,886,39652.6205092593,2008-07-23,14:53:32
40.000019,116.380466,0,886,39652.6205439815,2008-07-23,14:53:35
40.000018,116.380462,0,887,39652.6205671296,2008-07-23,14:53:37
40.000022,116.380446,0,886,39652.620625,2008-07-23,14:53:42
40.000033,116.380457,0,886,39652.6206828704,2008-07-23,14:53:47
39.999965,116.380483,0,885,39652.6207407407,2008-07-23,14:53:52
39.999934,116.380464,0,885,39652.6207986111,2008-07-23,14:53:57
39.999982,116.380464,0,883,39652.6208564815,2008-07-23,14:54:02
39.999957,116.380432,0,883,39652.6209143519,2008-07-23,14:54:07
39.999918,116.380413,0,884,39652.6209722222,2008-07-23,14:54:12
39.99987,116.380421,0,884,39652.6210300926,2008-07-23,14:54:17
39.999848,116.380419,0,884,39652.621087963,2008-07-23,14:54:22
39.999856,116.380381,0,883,39652.6211458333,2008-07-23,14:54:27
39.999944,116.380316,0,880,39652.6212037037,2008-07-23,14:54:32
40.000058,116.380262,0,877,39652.6212615741,2008-07-23,14:54:37
40.000127,116.380281,0,875,39652.6213194444,2008-07-23,14:54:42
40.000126,116.380336,0,871,39652.6213773148,2008-07-23,14:54:47
40.0001,116.380359,0,869,39652.6214351852,2008-07-23,14:54:52
40.000123,116.38035,0,867,39652.6214930556,2008-07-23,14:54:57
40.000123,116.38035,0,867,39652.6215277778,2008-07-23,14:55:00
40.000126,116.380358,0,866,39652.6215509259,2008-07-23,14:55:02
40.000259,116.380351,0,864,39652.6216087963,2008-07-23,14:55:07
40.000296,116.380353,0,863,39652.6216666667,2008-07-23,14:55:12
40.000227,116.38038,0,861,39652.621724537,2008-07-23,14:55:17
40.000151,116.380404,0,865,39652.6217824074,2008-07-23,14:55:22
40.000108,116.380432,0,870,39652.6218402778,2008-07-23,14:55:27
40.00008,116.380473,0,877,39652.6218981481,2008-07-23,14:55:32
40.000021,116.380499,0,889,39652.6219560185,2008-07-23,14:55:37
40.000022,116.380455,0,901,39652.6220138889,2008-07-23,14:55:42
40.00011,116.380378,0,906,39652.6220717593,2008-07-23,14:55:47
40.000211,116.380354,0,909,39652.6221296296,2008-07-23,14:55:52
40.000293,116.380385,0,904,39652.6221875,2008-07-23,14:55:57
40.000231,116.380366,0,906,39652.6222453704,2008-07-23,14:56:02
40.000131,116.380352,0,909,39652.6223032407,2008-07-23,14:56:07
40.000158,116.38035,0,911,39652.6223611111,2008-07-23,14:56:12
40.000335,116.380372,0,907,39652.6224189815,2008-07-23,14:56:17
40.000553,116.380414,0,904,39652.6224768519,2008-07-23,14:56:22
40.000684,116.38038,0,907,39652.6225347222,2008-07-23,14:56:27
40.000774,116.380372,0,912,39652.6225925926,2008-07-23,14:56:32
40.000871,116.380371,0,914,39652.622650463,2008-07-23,14:56:37
40.000945,116.380388,0,916,39652.6227083333,2008-07-23,14:56:42
40.001051,116.380374,0,921,39652.6227662037,2008-07-23,14:56:47
40.001076,116.380401,0,925,39652.6228240741,2008-07-23,14:56:52
40.001007,116.380444,0,930,39652.6228819444,2008-07-23,14:56:57
40.000951,116.380491,0,935,39652.6229398148,2008-07-23,14:57:02
40.000939,116.380515,0,938,39652.6229976852,2008-07-23,14:57:07
40.000903,116.380547,0,941,39652.6230555556,2008-07-23,14:57:12
40.000865,116.380576,0,947,39652.6231134259,2008-07-23,14:57:17
40.000868,116.380566,0,950,39652.6231712963,2008-07-23,14:57:22
40.000965,116.380519,0,955,39652.6232291667,2008-07-23,14:57:27
40.000559,116.380493,0,1003,39652.62375,2008-07-23,14:58:12
40.000539,116.380574,0,995,39652.6238078704,2008-07-23,14:58:17
40.000517,116.380597,0,994,39652.6238657407,2008-07-23,14:58:22
40.000442,116.380568,0,994,39652.6239236111,2008-07-23,14:58:27
40.000348,116.380603,0,988,39652.6239814815,2008-07-23,14:58:32
40.000318,116.380643,0,983,39652.6240393519,2008-07-23,14:58:37
40.000444,116.380632,0,973,39652.6240972222,2008-07-23,14:58:42
40.000436,116.380565,0,951,39652.6241550926,2008-07-23,14:58:47
40.000212,116.380416,0,868,39652.624212963,2008-07-23,14:58:52
40.00008,116.380367,0,829,39652.6242708333,2008-07-23,14:58:57
40.00001,116.380296,0,770,39652.6243287037,2008-07-23,14:59:02
39.999965,116.380125,0,706,39652.6243865741,2008-07-23,14:59:07
39.999808,116.380037,0,702,39652.6244444444,2008-07-23,14:59:12
39.999662,116.38002,0,715,39652.6245023148,2008-07-23,14:59:17
39.999503,116.380081,0,692,39652.6245601852,2008-07-23,14:59:22
39.999568,116.380125,0,651,39652.6246180556,2008-07-23,14:59:27
39.999595,116.38013,0,640,39652.6246759259,2008-07-23,14:59:32
39.999589,116.380142,0,639,39652.6247337963,2008-07-23,14:59:37
39.999617,116.380106,0,646,39652.6247916667,2008-07-23,14:59:42
39.999765,116.380043,0,634,39652.624849537,2008-07-23,14:59:47
39.999872,116.379929,0,605,39652.6249074074,2008-07-23,14:59:52
39.999963,116.379822,0,586,39652.6249652778,2008-07-23,14:59:57
39.999923,116.37977,0,584,39652.6250231481,2008-07-23,15:00:02
39.999857,116.379732,0,580,39652.6250810185,2008-07-23,15:00:07
39.999787,116.379722,0,575,39652.6251388889,2008-07-23,15:00:12
39.999763,116.379698,0,570,39652.6251967593,2008-07-23,15:00:17
39.999787,116.379685,0,564,39652.6252546296,2008-07-23,15:00:22
39.999768,116.379697,0,556,39652.6253125,2008-07-23,15:00:27
39.999711,116.379706,0,552,39652.6253703704,2008-07-23,15:00:32
39.999626,116.379747,0,550,39652.6254282407,2008-07-23,15:00:37
39.99962,116.379799,0,551,39652.6254861111,2008-07-23,15:00:42
39.999694,116.37984,0,552,39652.6255439815,2008-07-23,15:00:47
39.999674,116.379853,0,554,39652.6256018518,2008-07-23,15:00:52
39.999464,116.379907,0,562,39652.6256597222,2008-07-23,15:00:57
39.999357,116.37996,0,571,39652.6257175926,2008-07-23,15:01:02
39.999468,116.380018,0,592,39652.625775463,2008-07-23,15:01:07
39.999584,116.380077,0,617,39652.6258333333,2008-07-23,15:01:12
39.999522,116.380092,0,626,39652.6258912037,2008-07-23,15:01:17
39.999378,116.380131,0,625,39652.6259490741,2008-07-23,15:01:22
39.999323,116.380293,0,625,39652.6260069444,2008-07-23,15:01:27
39.999281,116.380446,0,620,39652.6260648148,2008-07-23,15:01:32
39.999462,116.380369,0,621,39652.6261226852,2008-07-23,15:01:37
39.999414,116.38026,0,607,39652.6261805556,2008-07-23,15:01:42
39.999341,116.380216,0,605,39652.6262384259,2008-07-23,15:01:47
39.999404,116.380229,0,609,39652.6262962963,2008-07-23,15:01:52
39.999422,116.380278,0,609,39652.6263541667,2008-07-23,15:01:57
39.999448,116.380382,0,609,39652.626412037,2008-07-23,15:02:02
39.99948,116.380368,0,610,39652.6264699074,2008-07-23,15:02:07
39.999428,116.380325,0,614,39652.6265277778,2008-07-23,15:02:12
39.99936,116.380365,0,617,39652.6265856481,2008-07-23,15:02:17
39.999333,116.380417,0,619,39652.6266435185,2008-07-23,15:02:22
39.999381,116.380433,0,622,39652.6267013889,2008-07-23,15:02:27
39.999316,116.380425,0,624,39652.6267592593,2008-07-23,15:02:32
39.999279,116.380385,0,626,39652.6268171296,2008-07-23,15:02:37
40.000616,116.379814,0,622,39652.6271064815,2008-07-23,15:03:02
40.000119,116.379882,0,622,39652.6271643518,2008-07-23,15:03:07
40.000081,116.379888,0,622,39652.6272222222,2008-07-23,15:03:12
40.000232,116.379924,0,622,39652.6272800926,2008-07-23,15:03:17
40.000223,116.379935,0,622,39652.627337963,2008-07-23,15:03:22
40.000304,116.379981,0,622,39652.6273958333,2008-07-23,15:03:27
40.000137,116.379971,0,626,39652.6274537037,2008-07-23,15:03:32
40.000072,116.380031,0,630,39652.6275115741,2008-07-23,15:03:37
40.000081,116.380075,0,632,39652.6275694444,2008-07-23,15:03:42
40.000069,116.380092,0,633,39652.6276273148,2008-07-23,15:03:47
40.000051,116.380125,0,634,39652.6276851852,2008-07-23,15:03:52
39.999931,116.380068,0,639,39652.6277430556,2008-07-23,15:03:57
39.999911,116.379978,0,640,39652.6278009259,2008-07-23,15:04:02
39.999888,116.379927,0,641,39652.6278587963,2008-07-23,15:04:07
39.999896,116.380005,0,642,39652.6279166667,2008-07-23,15:04:12
39.999898,116.380017,0,642,39652.627974537,2008-07-23,15:04:17
39.999886,116.380078,0,643,39652.6280324074,2008-07-23,15:04:22
39.999703,116.380092,0,645,39652.6280902778,2008-07-23,15:04:27
39.999636,116.380134,0,646,39652.6281481481,2008-07-23,15:04:32
39.999815,116.379977,0,648,39652.6282060185,2008-07-23,15:04:37
40.000051,116.3799,0,649,39652.6282638889,2008-07-23,15:04:42
40.000177,116.379804,0,652,39652.6283217593,2008-07-23,15:04:47
40.000011,116.379781,0,657,39652.6283796296,2008-07-23,15:04:52
39.999944,116.37976,0,663,39652.6284375,2008-07-23,15:04:57
39.999976,116.37975,0,666,39652.6284953704,2008-07-23,15:05:02
40.000172,116.379737,0,669,39652.6285532407,2008-07-23,15:05:07
40.000128,116.379846,0,672,39652.6286111111,2008-07-23,15:05:12
40,116.379833,0,674,39652.6286689815,2008-07-23,15:05:17
39.999901,116.379918,0,677,39652.6287268519,2008-07-23,15:05:22
39.999873,116.379996,0,680,39652.6287847222,2008-07-23,15:05:27
39.999864,116.380038,0,680,39652.6288425926,2008-07-23,15:05:32
39.999841,116.380078,0,681,39652.628900463,2008-07-23,15:05:37
39.999812,116.380069,0,682,39652.6289583333,2008-07-23,15:05:42
39.999779,116.380041,0,682,39652.6290162037,2008-07-23,15:05:47
39.999779,116.380041,0,682,39652.6290509259,2008-07-23,15:05:50
39.999779,116.380041,0,682,39652.6290740741,2008-07-23,15:05:52
39.999835,116.380091,0,681,39652.6291319444,2008-07-23,15:05:57
39.99985,116.380097,0,681,39652.6291898148,2008-07-23,15:06:02
39.999849,116.380174,0,681,39652.6292476852,2008-07-23,15:06:07
39.999849,116.380091,0,679,39652.6293055556,2008-07-23,15:06:12
39.999869,116.380033,0,678,39652.6293634259,2008-07-23,15:06:17
39.999878,116.380035,0,678,39652.6294212963,2008-07-23,15:06:22
39.999878,116.380035,0,678,39652.6294560185,2008-07-23,15:06:25
39.999877,116.380029,0,678,39652.6294791667,2008-07-23,15:06:27
39.999875,116.380012,0,678,39652.629537037,2008-07-23,15:06:32
39.999918,116.379948,0,678,39652.6295949074,2008-07-23,15:06:37
39.999883,116.3799,0,677,39652.6296527778,2008-07-23,15:06:42
39.999883,116.3799,0,677,39652.6296875,2008-07-23,15:06:45
39.999891,116.379907,0,676,39652.6297106481,2008-07-23,15:06:47
39.999938,116.379884,0,677,39652.6297685185,2008-07-23,15:06:52
39.999955,116.379869,0,677,39652.6298263889,2008-07-23,15:06:57
39.999979,116.379819,0,679,39652.6298842593,2008-07-23,15:07:02
39.99996,116.379798,0,681,39652.6299421296,2008-07-23,15:07:07
39.99991,116.379844,0,681,39652.63,2008-07-23,15:07:12
39.999821,116.379953,0,680,39652.6300578704,2008-07-23,15:07:17
40.000042,116.380475,0,675,39652.6301157407,2008-07-23,15:07:22
39.999851,116.380381,0,674,39652.6301736111,2008-07-23,15:07:27
39.999736,116.380273,0,672,39652.6302314815,2008-07-23,15:07:32
39.999653,116.380216,0,672,39652.6302893519,2008-07-23,15:07:37
39.9997,116.380188,0,669,39652.6303472222,2008-07-23,15:07:42
39.999856,116.380093,0,667,39652.6304050926,2008-07-23,15:07:47
39.999986,116.380024,0,665,39652.630462963,2008-07-23,15:07:52
39.999874,116.379998,0,664,39652.6305208333,2008-07-23,15:07:57
39.999749,116.379986,0,663,39652.6305787037,2008-07-23,15:08:02
39.999762,116.379999,0,662,39652.6306365741,2008-07-23,15:08:07
39.999816,116.380034,0,661,39652.6306944444,2008-07-23,15:08:12
39.999816,116.380034,0,661,39652.6307291667,2008-07-23,15:08:15
39.999824,116.380032,0,660,39652.6307523148,2008-07-23,15:08:17
39.999815,116.380147,0,657,39652.6308101852,2008-07-23,15:08:22
39.999778,116.380091,0,659,39652.6308680556,2008-07-23,15:08:27
39.999708,116.380026,0,665,39652.6309259259,2008-07-23,15:08:32
39.999711,116.380093,0,670,39652.6309837963,2008-07-23,15:08:37
39.999725,116.380117,0,676,39652.6310416667,2008-07-23,15:08:42
39.999685,116.380164,0,679,39652.631099537,2008-07-23,15:08:47
39.999608,116.380252,0,682,39652.6311574074,2008-07-23,15:08:52
39.999466,116.380312,0,687,39652.6312152778,2008-07-23,15:08:57
39.999404,116.380387,0,687,39652.6312731481,2008-07-23,15:09:02
39.999431,116.380405,0,684,39652.6313310185,2008-07-23,15:09:07
39.99938,116.380417,0,681,39652.6313888889,2008-07-23,15:09:12
39.99939,116.380501,0,676,39652.6314467593,2008-07-23,15:09:17
39.999319,116.380485,0,674,39652.6315046296,2008-07-23,15:09:22
39.999299,116.380432,0,671,39652.6315625,2008-07-23,15:09:27
39.999459,116.380398,0,667,39652.6316203704,2008-07-23,15:09:32
39.999504,116.380409,0,665,39652.6316782407,2008-07-23,15:09:37
39.999541,116.380438,0,664,39652.6317361111,2008-07-23,15:09:42
39.999575,116.380426,0,663,39652.6317939815,2008-07-23,15:09:47
39.999607,116.380361,0,663,39652.6318518519,2008-07-23,15:09:52
39.999645,116.380346,0,661,39652.6319097222,2008-07-23,15:09:57
39.999673,116.380372,0,651,39652.6319675926,2008-07-23,15:10:02
39.999724,116.380371,0,645,39652.632025463,2008-07-23,15:10:07
39.999768,116.380375,0,641,39652.6320833333,2008-07-23,15:10:12
39.99965,116.380383,0,641,39652.6321412037,2008-07-23,15:10:17
39.999539,116.380354,0,639,39652.6321990741,2008-07-23,15:10:22
39.999523,116.38037,0,634,39652.6322569444,2008-07-23,15:10:27
39.999523,116.38037,0,634,39652.6322916667,2008-07-23,15:10:30
39.999528,116.380364,0,626,39652.6323148148,2008-07-23,15:10:32
39.999547,116.380316,0,619,39652.6323726852,2008-07-23,15:10:37
39.999674,116.380264,0,609,39652.6324305556,2008-07-23,15:10:42
39.999624,116.380192,0,609,39652.6324884259,2008-07-23,15:10:47
39.999609,116.380181,0,610,39652.6325462963,2008-07-23,15:10:52
39.999609,116.380181,0,610,39652.6325810185,2008-07-23,15:10:55
39.99961,116.380179,0,610,39652.6326041667,2008-07-23,15:10:57
39.999651,116.380145,0,604,39652.632662037,2008-07-23,15:11:02
39.99975,116.38013,0,595,39652.6327199074,2008-07-23,15:11:07
39.999658,116.380162,0,598,39652.6327777778,2008-07-23,15:11:12
39.999542,116.380179,0,592,39652.6328356481,2008-07-23,15:11:17
39.999588,116.380167,0,579,39652.6328935185,2008-07-23,15:11:22
39.999609,116.380178,0,573,39652.6329513889,2008-07-23,15:11:27
39.999609,116.380178,0,573,39652.6329861111,2008-07-23,15:11:30
39.99961,116.380185,0,572,39652.6330092593,2008-07-23,15:11:32
39.999598,116.380184,0,572,39652.6330671296,2008-07-23,15:11:37
39.999518,116.380228,0,567,39652.633125,2008-07-23,15:11:42
39.999487,116.380265,0,564,39652.6331828704,2008-07-23,15:11:47
39.99954,116.380276,0,561,39652.6332407407,2008-07-23,15:11:52
39.999644,116.380273,0,558,39652.6332986111,2008-07-23,15:11:57
39.999771,116.380288,0,552,39652.6333564815,2008-07-23,15:12:02
39.999782,116.380285,0,550,39652.6334143518,2008-07-23,15:12:07
39.999685,116.380315,0,549,39652.6334722222,2008-07-23,15:12:12
39.999614,116.380355,0,544,39652.6335300926,2008-07-23,15:12:17
39.999665,116.380332,0,535,39652.633587963,2008-07-23,15:12:22
39.999786,116.380216,0,529,39652.6336458333,2008-07-23,15:12:27
39.999981,116.380159,0,526,39652.6337037037,2008-07-23,15:12:32
40.000017,116.380215,0,515,39652.6337615741,2008-07-23,15:12:37
39.999779,116.380511,0,508,39652.6338194444,2008-07-23,15:12:42
39.9996,116.380736,0,503,39652.6338773148,2008-07-23,15:12:47
39.999646,116.380741,0,497,39652.6339351852,2008-07-23,15:12:52
39.999797,116.380542,0,490,39652.6339930556,2008-07-23,15:12:57
40.00004,116.380329,0,483,39652.6340509259,2008-07-23,15:13:02
40.000016,116.380228,0,473,39652.6341087963,2008-07-23,15:13:07
39.999692,116.380344,0,473,39652.6341666667,2008-07-23,15:13:12
39.999612,116.38033,0,478,39652.634224537,2008-07-23,15:13:17
39.999704,116.380297,0,482,39652.6342824074,2008-07-23,15:13:22
39.999811,116.380261,0,483,39652.6343402778,2008-07-23,15:13:27
39.999859,116.380231,0,477,39652.6343981481,2008-07-23,15:13:32
39.999767,116.3802,0,473,39652.6344560185,2008-07-23,15:13:37
39.999614,116.380163,0,469,39652.6345138889,2008-07-23,15:13:42
39.99953,116.380128,0,461,39652.6345717593,2008-07-23,15:13:47
39.99954,116.380076,0,450,39652.6346296296,2008-07-23,15:13:52
39.999592,116.380068,0,442,39652.6346875,2008-07-23,15:13:57
39.999676,116.380028,0,437,39652.6347453704,2008-07-23,15:14:02
39.999769,116.379976,0,438,39652.6348032407,2008-07-23,15:14:07
39.999679,116.379946,0,434,39652.6348611111,2008-07-23,15:14:12
39.999613,116.379926,0,431,39652.6349189815,2008-07-23,15:14:17
39.999599,116.379911,0,428,39652.6349768518,2008-07-23,15:14:22
39.999599,116.379972,0,421,39652.6350347222,2008-07-23,15:14:27
39.999643,116.380028,0,412,39652.6350925926,2008-07-23,15:14:32
39.999656,116.380042,0,404,39652.635150463,2008-07-23,15:14:37
39.999636,116.380037,0,396,39652.6352083333,2008-07-23,15:14:42
39.999593,116.380031,0,390,39652.6352662037,2008-07-23,15:14:47
39.999592,116.380017,0,386,39652.6353240741,2008-07-23,15:14:52
39.999592,116.380017,0,386,39652.6353587963,2008-07-23,15:14:55
39.9996,116.380009,0,382,39652.6353819444,2008-07-23,15:14:57
39.999588,116.379986,0,379,39652.6354398148,2008-07-23,15:15:02
39.999596,116.379941,0,374,39652.6354976852,2008-07-23,15:15:07
39.99958,116.379925,0,372,39652.6355555556,2008-07-23,15:15:12
39.999652,116.379882,0,376,39652.6356134259,2008-07-23,15:15:17
39.999698,116.379839,0,387,39652.6356712963,2008-07-23,15:15:22
39.999767,116.379805,0,398,39652.6357291667,2008-07-23,15:15:27
39.999813,116.379771,0,408,39652.635787037,2008-07-23,15:15:32
39.999814,116.379785,0,408,39652.6358449074,2008-07-23,15:15:37
39.999814,116.379785,0,408,39652.6358796296,2008-07-23,15:15:40
39.999811,116.379789,0,409,39652.6359027778,2008-07-23,15:15:42
39.99983,116.379834,0,409,39652.6359606481,2008-07-23,15:15:47
39.999841,116.379889,0,410,39652.6360185185,2008-07-23,15:15:52
39.999922,116.379858,0,411,39652.6360763889,2008-07-23,15:15:57
39.999995,116.379789,0,412,39652.6361342593,2008-07-23,15:16:02
40.00006,116.379726,0,415,39652.6361921296,2008-07-23,15:16:07
40.000057,116.379678,0,417,39652.63625,2008-07-23,15:16:12
40.000013,116.379675,0,419,39652.6363078704,2008-07-23,15:16:17
39.999931,116.379781,0,426,39652.6363657407,2008-07-23,15:16:22
39.999934,116.379815,0,424,39652.6364236111,2008-07-23,15:16:27
40.00003,116.379749,0,419,39652.6364814815,2008-07-23,15:16:32
40.000085,116.379713,0,418,39652.6365393519,2008-07-23,15:16:37
40.000052,116.379674,0,417,39652.6365972222,2008-07-23,15:16:42
40.000043,116.379656,0,418,39652.6366550926,2008-07-23,15:16:47
39.999962,116.379691,0,419,39652.636712963,2008-07-23,15:16:52
39.999995,116.379692,0,418,39652.6367708333,2008-07-23,15:16:57
40.000068,116.37969,0,416,39652.6368287037,2008-07-23,15:17:02
40.00018,116.379695,0,416,39652.6368865741,2008-07-23,15:17:07
40.000211,116.379668,0,416,39652.6369444444,2008-07-23,15:17:12
40.000174,116.379584,0,417,39652.6370023148,2008-07-23,15:17:17
40.000151,116.379507,0,421,39652.6370601852,2008-07-23,15:17:22
40.000113,116.379465,0,425,39652.6371180556,2008-07-23,15:17:27
40.000093,116.379477,0,427,39652.6371759259,2008-07-23,15:17:32
40.000087,116.379506,0,427,39652.6372337963,2008-07-23,15:17:37
40.000075,116.379446,0,427,39652.6372916667,2008-07-23,15:17:42
40.000063,116.37937,0,428,39652.637349537,2008-07-23,15:17:47
40.00001,116.379308,0,429,39652.6374074074,2008-07-23,15:17:52
39.999946,116.379226,0,430,39652.6374652778,2008-07-23,15:17:57
39.99988,116.379159,0,430,39652.6375231481,2008-07-23,15:18:02
39.999794,116.379285,0,430,39652.6375810185,2008-07-23,15:18:07
39.999874,116.379311,0,428,39652.6376388889,2008-07-23,15:18:12
39.99992,116.379351,0,427,39652.6376967593,2008-07-23,15:18:17
39.999926,116.379335,0,425,39652.6377546296,2008-07-23,15:18:22
39.999857,116.37928,0,423,39652.6378125,2008-07-23,15:18:27
39.999781,116.379309,0,421,39652.6378703704,2008-07-23,15:18:32
40.000036,116.379358,0,426,39652.6379282407,2008-07-23,15:18:37
40.000207,116.379357,0,427,39652.6379861111,2008-07-23,15:18:42
40.000254,116.379418,0,425,39652.6380439815,2008-07-23,15:18:47
40.000309,116.379375,0,425,39652.6381018519,2008-07-23,15:18:52
40.000223,116.379424,0,425,39652.6381597222,2008-07-23,15:18:57
40.000171,116.379369,0,427,39652.6382175926,2008-07-23,15:19:02
40.000076,116.379363,0,429,39652.638275463,2008-07-23,15:19:07
40.000068,116.379382,0,429,39652.6383333333,2008-07-23,15:19:12
40.000091,116.379412,0,427,39652.6383912037,2008-07-23,15:19:17
40.000148,116.379411,0,425,39652.6384490741,2008-07-23,15:19:22
40.000145,116.37936,0,418,39652.6385069444,2008-07-23,15:19:27
40.000115,116.379348,0,414,39652.6385648148,2008-07-23,15:19:32
40.000059,116.379402,0,412,39652.6386226852,2008-07-23,15:19:37
39.999961,116.379459,0,414,39652.6386805556,2008-07-23,15:19:42
39.999957,116.379423,0,412,39652.6387384259,2008-07-23,15:19:47
39.999957,116.379423,0,412,39652.6387731481,2008-07-23,15:19:50
39.999951,116.379419,0,412,39652.6387962963,2008-07-23,15:19:52
39.999948,116.379486,0,413,39652.6388541667,2008-07-23,15:19:57
39.999916,116.379606,0,410,39652.638912037,2008-07-23,15:20:02
39.99994,116.379592,0,411,39652.6389699074,2008-07-23,15:20:07
39.999978,116.379595,0,412,39652.6390277778,2008-07-23,15:20:12
39.99999,116.379627,0,412,39652.6390856481,2008-07-23,15:20:17
40.00002,116.379622,0,413,39652.6391435185,2008-07-23,15:20:22
40.000045,116.379623,0,414,39652.6392013889,2008-07-23,15:20:27
40.000043,116.379614,0,414,39652.6392592593,2008-07-23,15:20:32
40.000043,116.379652,0,415,39652.6393171296,2008-07-23,15:20:37
40.000013,116.379735,0,415,39652.639375,2008-07-23,15:20:42
40.000021,116.379822,0,410,39652.6394328704,2008-07-23,15:20:47
40.00009,116.379803,0,412,39652.6394907407,2008-07-23,15:20:52
40.00009,116.379803,0,412,39652.639525463,2008-07-23,15:20:55
40.000088,116.379806,0,413,39652.6395486111,2008-07-23,15:20:57
40.000074,116.379744,0,413,39652.6396064815,2008-07-23,15:21:02
40.000046,116.379674,0,411,39652.6396643519,2008-07-23,15:21:07
40.000059,116.379597,0,403,39652.6397222222,2008-07-23,15:21:12
40.00006,116.379572,0,392,39652.6397800926,2008-07-23,15:21:17
40.000046,116.379566,0,377,39652.639837963,2008-07-23,15:21:22
40.000021,116.379552,0,361,39652.6398958333,2008-07-23,15:21:27
40,116.379562,0,347,39652.6399537037,2008-07-23,15:21:32
39.999955,116.379582,0,341,39652.6400115741,2008-07-23,15:21:37
39.999945,116.379582,0,342,39652.6400694444,2008-07-23,15:21:42
39.999945,116.379582,0,342,39652.6401041667,2008-07-23,15:21:45
39.999938,116.379589,0,344,39652.6401273148,2008-07-23,15:21:47
39.999902,116.379641,0,344,39652.6401851852,2008-07-23,15:21:52
39.999878,116.379666,0,343,39652.6402430556,2008-07-23,15:21:57
39.999937,116.379654,0,343,39652.6403009259,2008-07-23,15:22:02
39.999927,116.379657,0,342,39652.6403587963,2008-07-23,15:22:07
39.999967,116.379601,0,344,39652.6404166667,2008-07-23,15:22:12
39.999914,116.379623,0,349,39652.640474537,2008-07-23,15:22:17
39.999875,116.379664,0,348,39652.6405324074,2008-07-23,15:22:22
39.999868,116.3797,0,350,39652.6405902778,2008-07-23,15:22:27
39.999829,116.379736,0,349,39652.6406481481,2008-07-23,15:22:32
39.999786,116.379828,0,349,39652.6407060185,2008-07-23,15:22:37
39.999754,116.379915,0,347,39652.6407638889,2008-07-23,15:22:42
39.999732,116.379968,0,349,39652.6408217593,2008-07-23,15:22:47
39.999705,116.379996,0,357,39652.6408796296,2008-07-23,15:22:52
39.999689,116.379969,0,362,39652.6409375,2008-07-23,15:22:57
39.999677,116.379937,0,364,39652.6409953704,2008-07-23,15:23:02
39.999632,116.379958,0,365,39652.6410532407,2008-07-23,15:23:07
39.999596,116.380007,0,365,39652.6411111111,2008-07-23,15:23:12
39.999618,116.379992,0,362,39652.6411689815,2008-07-23,15:23:17
39.999671,116.379916,0,355,39652.6412268518,2008-07-23,15:23:22
39.999702,116.379874,0,346,39652.6412847222,2008-07-23,15:23:27
39.999702,116.379874,0,346,39652.6413194444,2008-07-23,15:23:30
39.999707,116.379881,0,345,39652.6413425926,2008-07-23,15:23:32
39.999697,116.379854,0,344,39652.641400463,2008-07-23,15:23:37
39.999685,116.379829,0,345,39652.6414583333,2008-07-23,15:23:42
39.999685,116.379829,0,345,39652.6414930556,2008-07-23,15:23:45
39.999691,116.379833,0,344,39652.6415162037,2008-07-23,15:23:47
39.999702,116.379839,0,342,39652.6415740741,2008-07-23,15:23:52
39.99971,116.379825,0,342,39652.6416319444,2008-07-23,15:23:57
39.999734,116.379834,0,342,39652.6416898148,2008-07-23,15:24:02
39.999734,116.379834,0,342,39652.641724537,2008-07-23,15:24:05
39.99973,116.37983,0,343,39652.6417476852,2008-07-23,15:24:07
39.999759,116.379844,0,344,39652.6418055556,2008-07-23,15:24:12
39.999761,116.37984,0,345,39652.6418634259,2008-07-23,15:24:17
39.999761,116.37984,0,345,39652.6418981481,2008-07-23,15:24:20
39.999761,116.37984,0,346,39652.6419212963,2008-07-23,15:24:22
39.999723,116.379833,0,346,39652.6419791667,2008-07-23,15:24:27
39.999719,116.379821,0,346,39652.642037037,2008-07-23,15:24:32
39.999823,116.37975,0,349,39652.6420949074,2008-07-23,15:24:37
39.999889,116.379708,0,350,39652.6421527778,2008-07-23,15:24:42
39.999928,116.379669,0,352,39652.6422106481,2008-07-23,15:24:47
39.999946,116.379658,0,355,39652.6422685185,2008-07-23,15:24:52
39.999983,116.37967,0,358,39652.6423263889,2008-07-23,15:24:57
40.000001,116.379674,0,361,39652.6423842593,2008-07-23,15:25:02
40.000055,116.379648,0,364,39652.6424421296,2008-07-23,15:25:07
40.000055,116.37959,0,369,39652.6425,2008-07-23,15:25:12
40.000024,116.379563,0,376,39652.6425578704,2008-07-23,15:25:17
39.999997,116.379541,0,382,39652.6426157407,2008-07-23,15:25:22
40.000029,116.379493,0,384,39652.6426736111,2008-07-23,15:25:27
40.000028,116.379473,0,384,39652.6427314815,2008-07-23,15:25:32
40.000016,116.379477,0,384,39652.6427893518,2008-07-23,15:25:37
40.000085,116.379482,0,384,39652.6428472222,2008-07-23,15:25:42
40.000214,116.379427,0,387,39652.6429050926,2008-07-23,15:25:47
40.000263,116.379398,0,388,39652.642962963,2008-07-23,15:25:52
40.000324,116.379339,0,390,39652.6430208333,2008-07-23,15:25:57
40.000419,116.379191,0,393,39652.6430787037,2008-07-23,15:26:02
40.000438,116.379117,0,399,39652.6431365741,2008-07-23,15:26:07
40.000437,116.37916,0,405,39652.6431944444,2008-07-23,15:26:12
40.00042,116.37918,0,408,39652.6432523148,2008-07-23,15:26:17
40.000419,116.379181,0,409,39652.6433101852,2008-07-23,15:26:22
40.000419,116.379181,0,409,39652.6433449074,2008-07-23,15:26:25
40.000418,116.379179,0,409,39652.6433680556,2008-07-23,15:26:27
40.000416,116.379163,0,403,39652.6434259259,2008-07-23,15:26:32
40.000388,116.379219,0,395,39652.6434837963,2008-07-23,15:26:37
40.000423,116.379197,0,392,39652.6435416667,2008-07-23,15:26:42
40.000474,116.379214,0,389,39652.643599537,2008-07-23,15:26:47
40.000472,116.379245,0,387,39652.6436574074,2008-07-23,15:26:52
40.000495,116.379164,0,385,39652.6437152778,2008-07-23,15:26:57
40.000421,116.379186,0,384,39652.6437731481,2008-07-23,15:27:02
40.000229,116.379407,0,386,39652.6438310185,2008-07-23,15:27:07
40.000065,116.379571,0,386,39652.6438888889,2008-07-23,15:27:12
40.000078,116.379526,0,389,39652.6439467593,2008-07-23,15:27:17
40.000067,116.379569,0,389,39652.6440046296,2008-07-23,15:27:22
40.000062,116.379626,0,391,39652.6440625,2008-07-23,15:27:27
40.000062,116.379621,0,390,39652.6441203704,2008-07-23,15:27:32
40.000061,116.379618,0,390,39652.6441782407,2008-07-23,15:27:37
40.000059,116.379615,0,390,39652.6442361111,2008-07-23,15:27:42
40.000059,116.379615,0,390,39652.6442708333,2008-07-23,15:27:45
40.000056,116.37961,0,390,39652.6442939815,2008-07-23,15:27:47
40.000032,116.379625,0,390,39652.6443518519,2008-07-23,15:27:52
39.999933,116.379707,0,390,39652.6444097222,2008-07-23,15:27:57
39.99984,116.3798,0,392,39652.6444675926,2008-07-23,15:28:02
39.999824,116.379812,0,391,39652.644525463,2008-07-23,15:28:07
39.999872,116.379794,0,388,39652.6445833333,2008-07-23,15:28:12
39.999919,116.379823,0,387,39652.6446412037,2008-07-23,15:28:17
39.999943,116.379853,0,390,39652.6446990741,2008-07-23,15:28:22
39.999951,116.379901,0,394,39652.6447569444,2008-07-23,15:28:27
39.999965,116.379921,0,399,39652.6448148148,2008-07-23,15:28:32
39.999951,116.379993,0,410,39652.6448726852,2008-07-23,15:28:37
39.999932,116.380019,0,415,39652.6449305556,2008-07-23,15:28:42
39.999938,116.380028,0,419,39652.6449884259,2008-07-23,15:28:47
39.999937,116.38004,0,422,39652.6450462963,2008-07-23,15:28:52
39.999945,116.380082,0,428,39652.6451041667,2008-07-23,15:28:57
39.999956,116.38009,0,430,39652.645162037,2008-07-23,15:29:02
39.999956,116.38009,0,430,39652.6451967593,2008-07-23,15:29:05
39.999955,116.380091,0,431,39652.6452199074,2008-07-23,15:29:07
39.999916,116.380139,0,433,39652.6452777778,2008-07-23,15:29:12
39.999892,116.380154,0,436,39652.6453356481,2008-07-23,15:29:17
39.999863,116.380144,0,437,39652.6453935185,2008-07-23,15:29:22
39.999838,116.380127,0,438,39652.6454513889,2008-07-23,15:29:27
39.999787,116.38012,0,439,39652.6455092593,2008-07-23,15:29:32
39.999794,116.380096,0,440,39652.6455671296,2008-07-23,15:29:37
39.999925,116.380079,0,453,39652.645625,2008-07-23,15:29:42
39.999969,116.380073,0,458,39652.6456828704,2008-07-23,15:29:47
39.999969,116.380073,0,458,39652.6457175926,2008-07-23,15:29:50
39.99997,116.380074,0,458,39652.6457407407,2008-07-23,15:29:52
39.999985,116.380164,0,469,39652.6457986111,2008-07-23,15:29:57
39.999978,116.380309,0,482,39652.6458564815,2008-07-23,15:30:02
39.999938,116.380391,0,490,39652.6459143519,2008-07-23,15:30:07
39.999901,116.380432,0,497,39652.6459722222,2008-07-23,15:30:12
39.999833,116.380407,0,497,39652.6460300926,2008-07-23,15:30:17
39.999847,116.380346,0,493,39652.646087963,2008-07-23,15:30:22
39.999847,116.380346,0,493,39652.6461226852,2008-07-23,15:30:25
39.999846,116.380341,0,493,39652.6461458333,2008-07-23,15:30:27
39.999806,116.380309,0,486,39652.6462037037,2008-07-23,15:30:32
39.999806,116.380309,0,486,39652.6462384259,2008-07-23,15:30:35
39.999809,116.380313,0,482,39652.6462615741,2008-07-23,15:30:37
39.999786,116.380341,0,482,39652.6463194444,2008-07-23,15:30:42
39.999762,116.380352,0,485,39652.6463773148,2008-07-23,15:30:47
39.999728,116.380359,0,490,39652.6464351852,2008-07-23,15:30:52
39.999703,116.380273,0,477,39652.6464930556,2008-07-23,15:30:57
39.999735,116.380191,0,467,39652.6465509259,2008-07-23,15:31:02
39.999738,116.380158,0,464,39652.6466087963,2008-07-23,15:31:07
39.999599,116.380133,0,453,39652.6466666667,2008-07-23,15:31:12
39.999655,116.380058,0,452,39652.646724537,2008-07-23,15:31:17
39.999691,116.379995,0,445,39652.6467824074,2008-07-23,15:31:22
39.999748,116.379935,0,440,39652.6468402778,2008-07-23,15:31:27
39.999727,116.379911,0,437,39652.6468981481,2008-07-23,15:31:32
39.999658,116.379912,0,432,39652.6469560185,2008-07-23,15:31:37
39.999612,116.379913,0,430,39652.6470138889,2008-07-23,15:31:42
39.999586,116.379894,0,428,39652.6470717593,2008-07-23,15:31:47
39.999612,116.379856,0,425,39652.6471296296,2008-07-23,15:31:52
39.99967,116.379807,0,419,39652.6471875,2008-07-23,15:31:57
39.999793,116.379704,0,412,39652.6472453704,2008-07-23,15:32:02
40.000013,116.379677,0,415,39652.6473032407,2008-07-23,15:32:07
40.000076,116.379677,0,412,39652.6473611111,2008-07-23,15:32:12
40.000121,116.379656,0,411,39652.6474189815,2008-07-23,15:32:17
40.000138,116.379645,0,411,39652.6474768519,2008-07-23,15:32:22
40.000138,116.379645,0,411,39652.6475115741,2008-07-23,15:32:25
40.000133,116.379652,0,413,39652.6475347222,2008-07-23,15:32:27
40.000196,116.379589,0,417,39652.6475925926,2008-07-23,15:32:32
40.000207,116.379549,0,420,39652.647650463,2008-07-23,15:32:37
40.0002,116.379486,0,425,39652.6477083333,2008-07-23,15:32:42
40.000156,116.379456,0,424,39652.6477662037,2008-07-23,15:32:47
40.000177,116.379444,0,424,39652.6478240741,2008-07-23,15:32:52
40.000177,116.379444,0,424,39652.6478587963,2008-07-23,15:32:55
40.000181,116.379448,0,425,39652.6478819444,2008-07-23,15:32:57
40.000158,116.379469,0,425,39652.6479398148,2008-07-23,15:33:02
40.000175,116.379454,0,424,39652.6479976852,2008-07-23,15:33:07
40.000171,116.379441,0,423,39652.6480555556,2008-07-23,15:33:12
40.00019,116.379435,0,426,39652.6481134259,2008-07-23,15:33:17
40.000078,116.379584,0,428,39652.6481712963,2008-07-23,15:33:22
39.999935,116.379832,0,433,39652.6482291667,2008-07-23,15:33:27
39.999832,116.379961,0,435,39652.648287037,2008-07-23,15:33:32
39.999773,116.380067,0,438,39652.6483449074,2008-07-23,15:33:37
39.999763,116.380103,0,442,39652.6484027778,2008-07-23,15:33:42
39.999728,116.380179,0,445,39652.6484606481,2008-07-23,15:33:47
39.999716,116.380247,0,445,39652.6485185185,2008-07-23,15:33:52
39.999769,116.380253,0,446,39652.6485763889,2008-07-23,15:33:57
39.999757,116.380262,0,445,39652.6486342593,2008-07-23,15:34:02
39.999771,116.380263,0,446,39652.6486921296,2008-07-23,15:34:07
39.999845,116.380308,0,452,39652.64875,2008-07-23,15:34:12
39.99988,116.380387,0,457,39652.6488078704,2008-07-23,15:34:17
39.999878,116.380492,0,459,39652.6488657407,2008-07-23,15:34:22
39.999875,116.380567,0,466,39652.6489236111,2008-07-23,15:34:27
39.999902,116.380578,0,478,39652.6489814815,2008-07-23,15:34:32
39.999934,116.380511,0,482,39652.6490393518,2008-07-23,15:34:37
39.999926,116.380484,0,485,39652.6490972222,2008-07-23,15:34:42
39.999926,116.380484,0,485,39652.6491319444,2008-07-23,15:34:45
39.999924,116.380482,0,485,39652.6491550926,2008-07-23,15:34:47
39.999885,116.380501,0,482,39652.649212963,2008-07-23,15:34:52
39.999852,116.380504,0,476,39652.6492708333,2008-07-23,15:34:57
39.999836,116.380568,0,474,39652.6493287037,2008-07-23,15:35:02
39.999824,116.380639,0,466,39652.6493865741,2008-07-23,15:35:07
39.999796,116.380667,0,458,39652.6494444444,2008-07-23,15:35:12
39.999826,116.380697,0,451,39652.6495023148,2008-07-23,15:35:17
39.999832,116.380677,0,444,39652.6495601852,2008-07-23,15:35:22
39.999849,116.380655,0,442,39652.6496180556,2008-07-23,15:35:27
39.999886,116.380597,0,439,39652.6496759259,2008-07-23,15:35:32
39.999941,116.380509,0,437,39652.6497337963,2008-07-23,15:35:37
39.999941,116.380478,0,435,39652.6497916667,2008-07-23,15:35:42
39.999948,116.380458,0,435,39652.649849537,2008-07-23,15:35:47
39.999983,116.380476,0,438,39652.6499074074,2008-07-23,15:35:52
40.000003,116.380546,0,442,39652.6499652778,2008-07-23,15:35:57
40.000007,116.380561,0,446,39652.6500231481,2008-07-23,15:36:02
39.999997,116.380545,0,448,39652.6500810185,2008-07-23,15:36:07
40,116.3806,0,450,39652.6501388889,2008-07-23,15:36:12
39.99999,116.380681,0,452,39652.6501967593,2008-07-23,15:36:17
39.999937,116.380748,0,453,39652.6502546296,2008-07-23,15:36:22
39.999894,116.380764,0,454,39652.6503125,2008-07-23,15:36:27
39.999909,116.380691,0,458,39652.6503703704,2008-07-23,15:36:32
39.999931,116.380609,0,464,39652.6504282407,2008-07-23,15:36:37
39.999963,116.380527,0,470,39652.6504861111,2008-07-23,15:36:42
39.999974,116.380501,0,473,39652.6505439815,2008-07-23,15:36:47
39.999974,116.380501,0,473,39652.6505787037,2008-07-23,15:36:50
39.999974,116.380497,0,473,39652.6506018518,2008-07-23,15:36:52
40.000021,116.380386,0,477,39652.6506597222,2008-07-23,15:36:57
40.000008,116.380083,0,413,39652.6535532407,2008-07-23,15:41:07
40.000073,116.379941,0,412,39652.6536111111,2008-07-23,15:41:12
40.00015,116.379796,0,409,39652.6536689815,2008-07-23,15:41:17
40.000177,116.379755,0,403,39652.6537268519,2008-07-23,15:41:22
40.000225,116.379716,0,400,39652.6537847222,2008-07-23,15:41:27
40.000252,116.379667,0,399,39652.6538425926,2008-07-23,15:41:32
40.000264,116.379582,0,402,39652.653900463,2008-07-23,15:41:37
40.000349,116.379428,0,404,39652.6539583333,2008-07-23,15:41:42
40.000395,116.379232,0,405,39652.6540162037,2008-07-23,15:41:47
40.000373,116.379152,0,406,39652.6540740741,2008-07-23,15:41:52
40.000374,116.379127,0,406,39652.6541319444,2008-07-23,15:41:57
40.000477,116.378938,0,405,39652.6541898148,2008-07-23,15:42:02
40.000426,116.378954,0,406,39652.6542476852,2008-07-23,15:42:07
40.000337,116.379083,0,407,39652.6543055556,2008-07-23,15:42:12
40.000361,116.379067,0,407,39652.6543634259,2008-07-23,15:42:17
40.000393,116.37906,0,405,39652.6544212963,2008-07-23,15:42:22
40.000419,116.37905,0,404,39652.6544791667,2008-07-23,15:42:27
40.000422,116.379123,0,403,39652.654537037,2008-07-23,15:42:32
40.000418,116.379166,0,402,39652.6545949074,2008-07-23,15:42:37
40.000416,116.379183,0,402,39652.6546527778,2008-07-23,15:42:42
40.000387,116.379188,0,402,39652.6547106481,2008-07-23,15:42:47
40.000381,116.379165,0,402,39652.6547685185,2008-07-23,15:42:52
40.000321,116.379236,0,402,39652.6548263889,2008-07-23,15:42:57
40.000289,116.379276,0,402,39652.6548842593,2008-07-23,15:43:02
40.000321,116.379198,0,401,39652.6549421296,2008-07-23,15:43:07
40.000235,116.379334,0,399,39652.655,2008-07-23,15:43:12
40.000239,116.379347,0,399,39652.6550578704,2008-07-23,15:43:17
40.000234,116.379334,0,398,39652.6551157407,2008-07-23,15:43:22
40.000172,116.379416,0,398,39652.6551736111,2008-07-23,15:43:27
40.00014,116.379464,0,398,39652.6552314815,2008-07-23,15:43:32
40.000155,116.379435,0,399,39652.6552893519,2008-07-23,15:43:37
40.000155,116.379466,0,399,39652.6553472222,2008-07-23,15:43:42
40.000172,116.37947,0,399,39652.6554050926,2008-07-23,15:43:47
40.000158,116.379507,0,400,39652.655462963,2008-07-23,15:43:52
40.000244,116.379418,0,400,39652.6555208333,2008-07-23,15:43:57
40.000297,116.379365,0,400,39652.6555787037,2008-07-23,15:44:02
40.000264,116.379405,0,400,39652.6556365741,2008-07-23,15:44:07
40.000294,116.379392,0,399,39652.6556944444,2008-07-23,15:44:12
40.000294,116.379454,0,398,39652.6557523148,2008-07-23,15:44:17
40.000312,116.379416,0,399,39652.6558101852,2008-07-23,15:44:22
40.000293,116.37945,0,399,39652.6558680556,2008-07-23,15:44:27
40.000287,116.379467,0,399,39652.6559259259,2008-07-23,15:44:32
40.00027,116.379433,0,398,39652.6559837963,2008-07-23,15:44:37
40.000282,116.379369,0,397,39652.6560416667,2008-07-23,15:44:42
40.00016,116.379475,0,396,39652.656099537,2008-07-23,15:44:47
40.0001,116.379457,0,394,39652.6561574074,2008-07-23,15:44:52
39.999775,116.379871,0,387,39652.6562152778,2008-07-23,15:44:57
39.999792,116.379854,0,381,39652.6562731481,2008-07-23,15:45:02
39.999884,116.379846,0,377,39652.6563310185,2008-07-23,15:45:07
39.999936,116.37999,0,374,39652.6563888889,2008-07-23,15:45:12
40.000021,116.380072,0,369,39652.6564467593,2008-07-23,15:45:17
40.000019,116.38019,0,370,39652.6565046296,2008-07-23,15:45:22
40.000051,116.380209,0,371,39652.6565625,2008-07-23,15:45:27
40.000078,116.38019,0,374,39652.6566203704,2008-07-23,15:45:32
40.000102,116.380151,0,380,39652.6566782407,2008-07-23,15:45:37
40.000126,116.380175,0,387,39652.6567361111,2008-07-23,15:45:42
40.000125,116.380191,0,388,39652.6567939815,2008-07-23,15:45:47
40.000104,116.380237,0,388,39652.6568518518,2008-07-23,15:45:52
40.000099,116.380231,0,388,39652.6569097222,2008-07-23,15:45:57
40.0001,116.38023,0,388,39652.6569675926,2008-07-23,15:46:02
40.0001,116.38023,0,388,39652.657025463,2008-07-23,15:46:07
40.000098,116.380228,0,387,39652.6570833333,2008-07-23,15:46:12
40.000098,116.380228,0,387,39652.6571180556,2008-07-23,15:46:15
40.000099,116.380225,0,387,39652.6571412037,2008-07-23,15:46:17
40.000093,116.380205,0,386,39652.6571990741,2008-07-23,15:46:22
40.000093,116.380195,0,386,39652.6572569444,2008-07-23,15:46:27
40.000094,116.38018,0,386,39652.6573148148,2008-07-23,15:46:32
40.00012,116.380089,0,385,39652.6573726852,2008-07-23,15:46:37
40.000161,116.380026,0,385,39652.6574305556,2008-07-23,15:46:42
40.000165,116.380038,0,385,39652.6574884259,2008-07-23,15:46:47
40.000165,116.380032,0,385,39652.6575462963,2008-07-23,15:46:52
40.000165,116.380032,0,385,39652.6575810185,2008-07-23,15:46:55
40.000167,116.38004,0,385,39652.6576041667,2008-07-23,15:46:57
40.000168,116.380049,0,385,39652.657662037,2008-07-23,15:47:02
40.000168,116.380049,0,385,39652.6576967593,2008-07-23,15:47:05
40.00017,116.380044,0,385,39652.6577199074,2008-07-23,15:47:07
40.00017,116.380064,0,386,39652.6577777778,2008-07-23,15:47:12
40.000139,116.380092,0,386,39652.6578356481,2008-07-23,15:47:17
40.000117,116.380064,0,385,39652.6578935185,2008-07-23,15:47:22
40.000143,116.379951,0,385,39652.6579513889,2008-07-23,15:47:27
40.000197,116.379842,0,385,39652.6580092593,2008-07-23,15:47:32
40.000227,116.379699,0,384,39652.6580671296,2008-07-23,15:47:37
40.000337,116.379484,0,407,39652.6600925926,2008-07-23,15:50:32
40.00038,116.379399,0,407,39652.660150463,2008-07-23,15:50:37
40.000388,116.379328,0,406,39652.6602083333,2008-07-23,15:50:42
40.000412,116.379245,0,406,39652.6602662037,2008-07-23,15:50:47
40.000407,116.37921,0,406,39652.6603240741,2008-07-23,15:50:52
40.000634,116.378325,0,399,39652.6609027778,2008-07-23,15:51:42
40.000629,116.378351,0,399,39652.6609606481,2008-07-23,15:51:47
40.000628,116.378367,0,399,39652.6610185185,2008-07-23,15:51:52
40.000628,116.378367,0,399,39652.6610532407,2008-07-23,15:51:55
40.000629,116.378371,0,399,39652.6610763889,2008-07-23,15:51:57
40.00063,116.378355,0,400,39652.6611342593,2008-07-23,15:52:02
40.000657,116.378238,0,405,39652.6611921296,2008-07-23,15:52:07
40.000683,116.37819,0,403,39652.66125,2008-07-23,15:52:12
40.000694,116.378182,0,402,39652.6613078704,2008-07-23,15:52:17
40.000694,116.378182,0,402,39652.6613425926,2008-07-23,15:52:20
40.000695,116.378181,0,402,39652.6613657407,2008-07-23,15:52:22
40.000699,116.378153,0,400,39652.6614236111,2008-07-23,15:52:27
40.000699,116.378153,0,400,39652.6614583333,2008-07-23,15:52:30
40.000697,116.378149,0,400,39652.6614814815,2008-07-23,15:52:32
40.000744,116.377967,0,395,39652.6615393519,2008-07-23,15:52:37
40.000866,116.377471,0,377,39652.6615972222,2008-07-23,15:52:42
40.00098,116.376995,0,364,39652.6616550926,2008-07-23,15:52:47
40.001065,116.376608,0,356,39652.661712963,2008-07-23,15:52:52
40.001175,116.376152,0,349,39652.6617708333,2008-07-23,15:52:57
40.001313,116.375662,0,345,39652.6618287037,2008-07-23,15:53:02
40.001423,116.375158,0,343,39652.6618865741,2008-07-23,15:53:07
40.001526,116.374723,0,338,39652.6619444444,2008-07-23,15:53:12
40.001614,116.374456,0,337,39652.6620023148,2008-07-23,15:53:17
40.002083,116.372216,0,135,39652.6653587963,2008-07-23,15:58:07
40.002042,116.372181,0,29,39652.6654166667,2008-07-23,15:58:12
40.002001,116.372356,0,28,39652.665474537,2008-07-23,15:58:17
40.001976,116.372443,0,27,39652.6655324074,2008-07-23,15:58:22
40.001941,116.372534,0,32,39652.6655902778,2008-07-23,15:58:27
40.001919,116.372633,0,42,39652.6656481481,2008-07-23,15:58:32
40.001894,116.372722,0,43,39652.6657060185,2008-07-23,15:58:37
40.001913,116.372716,0,53,39652.6657638889,2008-07-23,15:58:42
40.001945,116.372699,0,98,39652.6658217593,2008-07-23,15:58:47
40.001881,116.372977,0,111,39652.6658796296,2008-07-23,15:58:52
40.001809,116.373292,0,128,39652.6659375,2008-07-23,15:58:57
40.001779,116.373502,0,184,39652.6659953704,2008-07-23,15:59:02
40.001713,116.373761,0,230,39652.6660532407,2008-07-23,15:59:07
40.001697,116.373918,0,253,39652.6661111111,2008-07-23,15:59:12
40.001599,116.374327,0,266,39652.6661689815,2008-07-23,15:59:17
40.001393,116.375136,0,278,39652.6662268518,2008-07-23,15:59:22
40.001201,116.376015,0,288,39652.6662847222,2008-07-23,15:59:27
40.001165,116.37615,0,297,39652.6663425926,2008-07-23,15:59:32
40.001332,116.375555,0,305,39652.666400463,2008-07-23,15:59:37
40.001708,116.373845,0,310,39652.6664583333,2008-07-23,15:59:42
40.0019,116.37294,0,308,39652.6665162037,2008-07-23,15:59:47
40.001919,116.372868,0,309,39652.6665740741,2008-07-23,15:59:52
40.002081,116.372149,0,302,39652.6666319444,2008-07-23,15:59:57
40.002253,116.371416,0,294,39652.6666898148,2008-07-23,16:00:02
40.002411,116.370776,0,294,39652.6667476852,2008-07-23,16:00:07
40.002565,116.370107,0,293,39652.6668055556,2008-07-23,16:00:12
40.002699,116.369566,0,293,39652.6668634259,2008-07-23,16:00:17
40.002717,116.369512,0,294,39652.6669212963,2008-07-23,16:00:22
40.002753,116.369395,0,296,39652.6669791667,2008-07-23,16:00:27
40.002789,116.369374,0,299,39652.667037037,2008-07-23,16:00:32
40.002835,116.369254,0,301,39652.6670949074,2008-07-23,16:00:37
40.002918,116.368972,0,304,39652.6671527778,2008-07-23,16:00:42
40.003039,116.368611,0,318,39652.6672106481,2008-07-23,16:00:47
40.003152,116.368306,0,329,39652.6672685185,2008-07-23,16:00:52
40.003233,116.36811,0,331,39652.6673263889,2008-07-23,16:00:57
40.003292,116.36793,0,333,39652.6673842593,2008-07-23,16:01:02
40.003401,116.367692,0,343,39652.6674421296,2008-07-23,16:01:07
40.003415,116.36771,0,351,39652.6675,2008-07-23,16:01:12
40.003375,116.3678,0,354,39652.6675578704,2008-07-23,16:01:17
40.003353,116.367933,0,356,39652.6676157407,2008-07-23,16:01:22
40.003325,116.368001,0,359,39652.6676736111,2008-07-23,16:01:27
40.003298,116.368092,0,361,39652.6677314815,2008-07-23,16:01:32
40.003296,116.368141,0,363,39652.6677893519,2008-07-23,16:01:37
40.003294,116.368132,0,368,39652.6678472222,2008-07-23,16:01:42
40.003278,116.36817,0,370,39652.6679050926,2008-07-23,16:01:47
40.003288,116.368125,0,375,39652.667962963,2008-07-23,16:01:52
40.003351,116.367904,0,377,39652.6680208333,2008-07-23,16:01:57
40.003339,116.367848,0,383,39652.6680787037,2008-07-23,16:02:02
40.003314,116.367969,0,385,39652.6681365741,2008-07-23,16:02:07
40.003312,116.368103,0,387,39652.6681944444,2008-07-23,16:02:12
40.003285,116.368234,0,387,39652.6682523148,2008-07-23,16:02:17
40.003186,116.368639,0,389,39652.6683101852,2008-07-23,16:02:22
40.003084,116.369103,0,392,39652.6683680556,2008-07-23,16:02:27
40.003015,116.369352,0,396,39652.6684259259,2008-07-23,16:02:32
40.002999,116.369451,0,399,39652.6684837963,2008-07-23,16:02:37
40.002958,116.369604,0,401,39652.6685416667,2008-07-23,16:02:42
40.002929,116.369683,0,402,39652.668599537,2008-07-23,16:02:47
40.002915,116.369798,0,403,39652.6686574074,2008-07-23,16:02:52
40.002903,116.369841,0,404,39652.6687152778,2008-07-23,16:02:57
40.002867,116.369924,0,404,39652.6687731481,2008-07-23,16:03:02
40.002852,116.369968,0,405,39652.6688310185,2008-07-23,16:03:07
40.002841,116.37002,0,405,39652.6688888889,2008-07-23,16:03:12
40.001393,116.375466,0,408,39652.6690046296,2008-07-23,16:03:22
40.001353,116.375592,0,408,39652.6690625,2008-07-23,16:03:27
40.000665,116.378321,0,407,39652.6691203704,2008-07-23,16:03:32
40.000377,116.379316,0,407,39652.6691782407,2008-07-23,16:03:37
40.000293,116.379605,0,406,39652.6692361111,2008-07-23,16:03:42
40.000109,116.38028,0,407,39652.6692939815,2008-07-23,16:03:47
40.000028,116.380648,0,406,39652.6693518519,2008-07-23,16:03:52
40.000028,116.380648,0,406,39652.6693865741,2008-07-23,16:03:55
40.00002,116.38064,0,406,39652.6694097222,2008-07-23,16:03:57
40.000038,116.380531,0,405,39652.6694675926,2008-07-23,16:04:02
40.000091,116.380133,0,405,39652.669525463,2008-07-23,16:04:07
40.000205,116.379703,0,404,39652.6695833333,2008-07-23,16:04:12
40.000205,116.379703,0,404,39652.6696180556,2008-07-23,16:04:15
40.000201,116.379711,0,404,39652.6696412037,2008-07-23,16:04:17
40.000152,116.379784,0,404,39652.6696990741,2008-07-23,16:04:22
40.0004,116.378054,0,403,39652.6697569444,2008-07-23,16:04:27
40.000737,116.377189,0,403,39652.6698148148,2008-07-23,16:04:32
40.000922,116.376712,0,402,39652.6698726852,2008-07-23,16:04:37
40.001019,116.376361,0,403,39652.6699305556,2008-07-23,16:04:42
40.001172,116.375946,0,402,39652.6699884259,2008-07-23,16:04:47
40.001264,116.375607,0,402,39652.6700462963,2008-07-23,16:04:52
40.001283,116.375464,0,400,39652.6701041667,2008-07-23,16:04:57
40.001295,116.375455,0,398,39652.670162037,2008-07-23,16:05:02
40.001319,116.375411,0,396,39652.6702199074,2008-07-23,16:05:07
40.001297,116.375459,0,395,39652.6702777778,2008-07-23,16:05:12
40.00133,116.375378,0,393,39652.6703356481,2008-07-23,16:05:17
40.00137,116.375186,0,391,39652.6703935185,2008-07-23,16:05:22
40.001386,116.375189,0,390,39652.6704513889,2008-07-23,16:05:27
40.001345,116.375494,0,392,39652.6705092593,2008-07-23,16:05:32
40.001288,116.375778,0,396,39652.6705671296,2008-07-23,16:05:37
40.001245,116.375963,0,398,39652.670625,2008-07-23,16:05:42
40.001188,116.376254,0,401,39652.6706828704,2008-07-23,16:05:47
40.000941,116.37732,0,406,39652.6707407407,2008-07-23,16:05:52
40.000789,116.377812,0,408,39652.6707986111,2008-07-23,16:05:57
40.000729,116.37809,0,408,39652.6708564815,2008-07-23,16:06:02
40.000644,116.378254,0,408,39652.6709143519,2008-07-23,16:06:07
40.000588,116.378381,0,409,39652.6709722222,2008-07-23,16:06:12
40.000432,116.379128,0,410,39652.6710300926,2008-07-23,16:06:17
40.000234,116.379754,0,411,39652.671087963,2008-07-23,16:06:22
40.000131,116.380012,0,411,39652.6711458333,2008-07-23,16:06:27
40.000142,116.379907,0,410,39652.6712037037,2008-07-23,16:06:32
40.000248,116.379635,0,409,39652.6712615741,2008-07-23,16:06:37
40.000318,116.379283,0,407,39652.6713194444,2008-07-23,16:06:42
40.000435,116.378899,0,405,39652.6713773148,2008-07-23,16:06:47
40.000453,116.378766,0,405,39652.6714351852,2008-07-23,16:06:52
40.000551,116.378206,0,402,39652.6714930556,2008-07-23,16:06:57
40.000914,116.377011,0,399,39652.6715509259,2008-07-23,16:07:02
40.00101,116.376606,0,395,39652.6716087963,2008-07-23,16:07:07
40.001026,116.376427,0,392,39652.6716666667,2008-07-23,16:07:12
40.001055,116.376455,0,392,39652.671724537,2008-07-23,16:07:17
40.001056,116.376464,0,392,39652.6717824074,2008-07-23,16:07:22
40.001056,116.376464,0,392,39652.6718171296,2008-07-23,16:07:25
40.001052,116.376463,0,392,39652.6718402778,2008-07-23,16:07:27
40.001043,116.376564,0,393,39652.6718981481,2008-07-23,16:07:32
40.001017,116.376731,0,394,39652.6719560185,2008-07-23,16:07:37
40.001017,116.376746,0,394,39652.6720138889,2008-07-23,16:07:42
40.001007,116.376816,0,395,39652.6720717593,2008-07-23,16:07:47
40.000969,116.377023,0,396,39652.6721296296,2008-07-23,16:07:52
40.000906,116.377281,0,397,39652.6721875,2008-07-23,16:07:57
40.000886,116.377387,0,398,39652.6722453704,2008-07-23,16:08:02
40.000837,116.377628,0,399,39652.6723032407,2008-07-23,16:08:07
40.000772,116.377848,0,401,39652.6723611111,2008-07-23,16:08:12
40.000713,116.378151,0,402,39652.6724189815,2008-07-23,16:08:17
40.000685,116.378286,0,403,39652.6724768518,2008-07-23,16:08:22
40.000642,116.378387,0,405,39652.6725347222,2008-07-23,16:08:27
40.00062,116.378447,0,405,39652.6725925926,2008-07-23,16:08:32
40.00062,116.378447,0,405,39652.6726273148,2008-07-23,16:08:35
40.000618,116.378443,0,405,39652.672650463,2008-07-23,16:08:37
40.000598,116.378485,0,405,39652.6727083333,2008-07-23,16:08:42
40.000573,116.37851,0,406,39652.6727662037,2008-07-23,16:08:47
40.000596,116.37839,0,405,39652.6728240741,2008-07-23,16:08:52
40.000605,116.378229,0,405,39652.6728819444,2008-07-23,16:08:57
40.000638,116.378036,0,403,39652.6729398148,2008-07-23,16:09:02
40.000724,116.37777,0,402,39652.6729976852,2008-07-23,16:09:07
40.000755,116.377596,0,402,39652.6730555556,2008-07-23,16:09:12
40.000516,116.377477,0,401,39652.6731134259,2008-07-23,16:09:17
40.000517,116.37731,0,399,39652.6731712963,2008-07-23,16:09:22
40.000501,116.377213,0,396,39652.6732291667,2008-07-23,16:09:27
40.000388,116.377107,0,393,39652.673287037,2008-07-23,16:09:32
40.000355,116.377127,0,391,39652.6733449074,2008-07-23,16:09:37
40.000366,116.377113,0,391,39652.6734027778,2008-07-23,16:09:42
40.000609,116.376991,0,389,39652.6734606481,2008-07-23,16:09:47
40.000797,116.376955,0,391,39652.6735185185,2008-07-23,16:09:52
40.000887,116.376982,0,392,39652.6735763889,2008-07-23,16:09:57
40.000867,116.377151,0,394,39652.6736342593,2008-07-23,16:10:02
40.000852,116.37736,0,397,39652.6736921296,2008-07-23,16:10:07
40.00081,116.377559,0,399,39652.67375,2008-07-23,16:10:12
40.000691,116.377875,0,403,39652.6738078704,2008-07-23,16:10:17
40.000662,116.378088,0,406,39652.6738657407,2008-07-23,16:10:22
40.000599,116.378363,0,410,39652.6739236111,2008-07-23,16:10:27
40.000532,116.378577,0,411,39652.6739814815,2008-07-23,16:10:32
40.000478,116.378776,0,411,39652.6740393518,2008-07-23,16:10:37
40.000431,116.37897,0,412,39652.6740972222,2008-07-23,16:10:42
40.00039,116.379076,0,411,39652.6741550926,2008-07-23,16:10:47
40.000373,116.379084,0,412,39652.674212963,2008-07-23,16:10:52
40.0004,116.378987,0,411,39652.6742708333,2008-07-23,16:10:57
40.000423,116.378835,0,411,39652.6743287037,2008-07-23,16:11:02
40.00048,116.378548,0,408,39652.6743865741,2008-07-23,16:11:07
40.00057,116.378184,0,407,39652.6744444444,2008-07-23,16:11:12
40.000642,116.377903,0,406,39652.6745023148,2008-07-23,16:11:17
40.000704,116.377627,0,405,39652.6745601852,2008-07-23,16:11:22
40.000742,116.377537,0,404,39652.6746180556,2008-07-23,16:11:27
40.000764,116.377537,0,404,39652.6746759259,2008-07-23,16:11:32
40.000777,116.377547,0,403,39652.6747337963,2008-07-23,16:11:37
40.000743,116.377674,0,403,39652.6747916667,2008-07-23,16:11:42
40.000719,116.377797,0,403,39652.674849537,2008-07-23,16:11:47
40.000723,116.377806,0,403,39652.6749074074,2008-07-23,16:11:52
40.000723,116.3778,0,403,39652.6749652778,2008-07-23,16:11:57
40.000723,116.377799,0,403,39652.6750231481,2008-07-23,16:12:02
40.000723,116.377799,0,403,39652.6750578704,2008-07-23,16:12:05
40.000722,116.377793,0,403,39652.6750810185,2008-07-23,16:12:07
40.000722,116.377783,0,403,39652.6751388889,2008-07-23,16:12:12
40.000722,116.377783,0,403,39652.6751736111,2008-07-23,16:12:15
40.000721,116.377777,0,403,39652.6751967593,2008-07-23,16:12:17
40.000721,116.377763,0,403,39652.6752546296,2008-07-23,16:12:22
40.000705,116.377815,0,403,39652.6753125,2008-07-23,16:12:27
40.000705,116.377815,0,403,39652.6753472222,2008-07-23,16:12:30
40.000704,116.377816,0,403,39652.6753703704,2008-07-23,16:12:32
40.000668,116.37796,0,404,39652.6754282407,2008-07-23,16:12:37
40.000668,116.37796,0,404,39652.675462963,2008-07-23,16:12:40
40.000666,116.377958,0,404,39652.6754861111,2008-07-23,16:12:42
40.000665,116.377947,0,404,39652.6755439815,2008-07-23,16:12:47
40.000682,116.377899,0,404,39652.6756018519,2008-07-23,16:12:52
40.000772,116.377664,0,403,39652.6756597222,2008-07-23,16:12:57
40.000833,116.377446,0,403,39652.6757175926,2008-07-23,16:13:02
40.000908,116.37716,0,402,39652.675775463,2008-07-23,16:13:07
40.000989,116.376982,0,402,39652.6758333333,2008-07-23,16:13:12
40.001048,116.376709,0,402,39652.6758912037,2008-07-23,16:13:17
40.001056,116.376625,0,402,39652.6759490741,2008-07-23,16:13:22
40.001022,116.376825,0,403,39652.6760069444,2008-07-23,16:13:27
40.000986,116.376996,0,403,39652.6760648148,2008-07-23,16:13:32
40.000909,116.377316,0,404,39652.6761226852,2008-07-23,16:13:37
40.000805,116.377786,0,406,39652.6761805556,2008-07-23,16:13:42
40.000697,116.37825,0,407,39652.6762384259,2008-07-23,16:13:47
40.000539,116.378836,0,407,39652.6762962963,2008-07-23,16:13:52
40.000351,116.379527,0,409,39652.6763541667,2008-07-23,16:13:57
40.000247,116.379929,0,409,39652.676412037,2008-07-23,16:14:02
40.000174,116.380145,0,409,39652.6764699074,2008-07-23,16:14:07
40.000161,116.380062,0,408,39652.6765277778,2008-07-23,16:14:12
40.000226,116.37971,0,406,39652.6765856481,2008-07-23,16:14:17
40.00035,116.379228,0,404,39652.6766435185,2008-07-23,16:14:22
40.000442,116.378835,0,402,39652.6767013889,2008-07-23,16:14:27
40.000449,116.378784,0,402,39652.6767592593,2008-07-23,16:14:32
40.000511,116.378511,0,401,39652.6768171296,2008-07-23,16:14:37
40.000591,116.378233,0,400,39652.676875,2008-07-23,16:14:42
40.00062,116.37818,0,399,39652.6806365741,2008-07-23,16:20:07
40.000272,116.379334,0,370,39652.6806944444,2008-07-23,16:20:12
40.000284,116.379329,0,369,39652.6807523148,2008-07-23,16:20:17
40.000285,116.379327,0,369,39652.6808101852,2008-07-23,16:20:22
40.000285,116.379328,0,369,39652.6808680556,2008-07-23,16:20:27
40.000285,116.379324,0,369,39652.6809259259,2008-07-23,16:20:32
40.000286,116.379327,0,369,39652.6809837963,2008-07-23,16:20:37
40.000286,116.379327,0,369,39652.6810185185,2008-07-23,16:20:40
40.000287,116.379323,0,369,39652.6810416667,2008-07-23,16:20:42
40.000285,116.379314,0,369,39652.681099537,2008-07-23,16:20:47
40.000284,116.379311,0,369,39652.6811574074,2008-07-23,16:20:52
40.000284,116.379311,0,369,39652.6811921296,2008-07-23,16:20:55
40.000285,116.37931,0,369,39652.6812152778,2008-07-23,16:20:57
40.000285,116.3793,0,369,39652.6812731481,2008-07-23,16:21:02
40.000241,116.379253,0,369,39652.6813310185,2008-07-23,16:21:07
40.000257,116.37924,0,370,39652.6813888889,2008-07-23,16:21:12
40.000283,116.379225,0,370,39652.6814467593,2008-07-23,16:21:17
40.000283,116.379225,0,370,39652.6814814815,2008-07-23,16:21:20
40.000278,116.379226,0,371,39652.6815046296,2008-07-23,16:21:22
40.000258,116.379246,0,370,39652.6815625,2008-07-23,16:21:27
40.000258,116.379241,0,370,39652.6816203704,2008-07-23,16:21:32
40.00026,116.379246,0,370,39652.6816782407,2008-07-23,16:21:37
40.000261,116.379247,0,370,39652.6817361111,2008-07-23,16:21:42
40.000261,116.379248,0,370,39652.6817939815,2008-07-23,16:21:47
40.000262,116.379255,0,370,39652.6818518518,2008-07-23,16:21:52
40.000263,116.379255,0,370,39652.6819097222,2008-07-23,16:21:57
40.000263,116.379253,0,370,39652.6819675926,2008-07-23,16:22:02
40.000262,116.379247,0,370,39652.682025463,2008-07-23,16:22:07
40.000261,116.379245,0,370,39652.6820833333,2008-07-23,16:22:12
40.00026,116.379245,0,370,39652.6821412037,2008-07-23,16:22:17
40.000263,116.379252,0,370,39652.6821990741,2008-07-23,16:22:22
40.000264,116.379259,0,370,39652.6822569444,2008-07-23,16:22:27
40.000263,116.379262,0,370,39652.6823148148,2008-07-23,16:22:32
40.000262,116.379262,0,370,39652.6823726852,2008-07-23,16:22:37
40.000262,116.379267,0,370,39652.6824305556,2008-07-23,16:22:42
40.000262,116.379267,0,370,39652.6824652778,2008-07-23,16:22:45
40.000263,116.379273,0,370,39652.6824884259,2008-07-23,16:22:47
40.000263,116.379282,0,370,39652.6825462963,2008-07-23,16:22:52
40.000263,116.379291,0,370,39652.6826041667,2008-07-23,16:22:57
40.000263,116.379291,0,370,39652.6826388889,2008-07-23,16:23:00
40.000264,116.379298,0,370,39652.682662037,2008-07-23,16:23:02
40.000265,116.379308,0,370,39652.6827199074,2008-07-23,16:23:07
40.000263,116.37935,0,370,39652.6827777778,2008-07-23,16:23:12
40.000263,116.379362,0,370,39652.6828356481,2008-07-23,16:23:17
40.000282,116.379355,0,370,39652.6828935185,2008-07-23,16:23:22
40.00029,116.379349,0,370,39652.6829513889,2008-07-23,16:23:27
40.00029,116.379349,0,370,39652.6829861111,2008-07-23,16:23:30
40.00029,116.379343,0,370,39652.6830092593,2008-07-23,16:23:32
40.000289,116.379332,0,370,39652.6830671296,2008-07-23,16:23:37
40.000289,116.379329,0,370,39652.683125,2008-07-23,16:23:42
40.00029,116.379322,0,370,39652.6831828704,2008-07-23,16:23:47
40.00029,116.379322,0,370,39652.6832175926,2008-07-23,16:23:50
40.00029,116.379319,0,370,39652.6832407407,2008-07-23,16:23:52
40.000289,116.379307,0,370,39652.6832986111,2008-07-23,16:23:57
40.000279,116.379303,0,370,39652.6833564815,2008-07-23,16:24:02
40.000279,116.379294,0,370,39652.6834143519,2008-07-23,16:24:07
40.000279,116.37929,0,370,39652.6834722222,2008-07-23,16:24:12
40.000279,116.37929,0,370,39652.6835069444,2008-07-23,16:24:15
40.000279,116.379282,0,370,39652.6835300926,2008-07-23,16:24:17
40.000278,116.379273,0,370,39652.683587963,2008-07-23,16:24:22
40.000279,116.379277,0,370,39652.6836458333,2008-07-23,16:24:27
40.000278,116.379283,0,370,39652.6837037037,2008-07-23,16:24:32
40.000278,116.379286,0,370,39652.6837615741,2008-07-23,16:24:37
40.000278,116.379286,0,370,39652.6837962963,2008-07-23,16:24:40
40.000278,116.379285,0,370,39652.6838194444,2008-07-23,16:24:42
40.000296,116.37931,0,370,39652.6838773148,2008-07-23,16:24:47
40.000335,116.379324,0,370,39652.6839351852,2008-07-23,16:24:52
40.000351,116.379327,0,370,39652.6839930556,2008-07-23,16:24:57
40.00035,116.379322,0,370,39652.6840509259,2008-07-23,16:25:02
40.000349,116.379315,0,370,39652.6841087963,2008-07-23,16:25:07
40.000348,116.379313,0,370,39652.6841666667,2008-07-23,16:25:12
40.000347,116.379313,0,370,39652.684224537,2008-07-23,16:25:17
40.000348,116.379312,0,370,39652.6842824074,2008-07-23,16:25:22
40.000348,116.379311,0,370,39652.6843402778,2008-07-23,16:25:27
40.000348,116.379311,0,370,39652.684375,2008-07-23,16:25:30
40.000348,116.379312,0,371,39652.6843981481,2008-07-23,16:25:32
40.000349,116.379323,0,371,39652.6844560185,2008-07-23,16:25:37
40.000345,116.379338,0,371,39652.6845138889,2008-07-23,16:25:42
40.000307,116.379085,0,370,39652.6881018518,2008-07-23,16:30:52
40.00018,116.378983,0,370,39652.6881597222,2008-07-23,16:30:57
40.000007,116.378779,0,369,39652.6883912037,2008-07-23,16:31:17
40.000012,116.3788,0,369,39652.6884490741,2008-07-23,16:31:22
40.000015,116.378775,0,370,39652.6885069444,2008-07-23,16:31:27
39.999989,116.378735,0,370,39652.6885648148,2008-07-23,16:31:32
39.999973,116.378705,0,370,39652.6886226852,2008-07-23,16:31:37
39.999988,116.378734,0,371,39652.6886805556,2008-07-23,16:31:42
40.000018,116.378806,0,371,39652.6887384259,2008-07-23,16:31:47
40.000018,116.378806,0,371,39652.6887731481,2008-07-23,16:31:50
40.000019,116.378814,0,371,39652.6887962963,2008-07-23,16:31:52
40.00002,116.37883,0,371,39652.6888541667,2008-07-23,16:31:57
40.00002,116.378833,0,371,39652.688912037,2008-07-23,16:32:02
40.000022,116.37884,0,371,39652.6889699074,2008-07-23,16:32:07
40.000022,116.37884,0,371,39652.6890046296,2008-07-23,16:32:10
40.000021,116.378844,0,371,39652.6890277778,2008-07-23,16:32:12
40.000021,116.378856,0,371,39652.6890856481,2008-07-23,16:32:17
40.000021,116.378866,0,371,39652.6891435185,2008-07-23,16:32:22
40.000007,116.378842,0,371,39652.6892013889,2008-07-23,16:32:27
39.999999,116.378805,0,370,39652.6892592593,2008-07-23,16:32:32
40.000035,116.378739,0,369,39652.6893171296,2008-07-23,16:32:37
39.999999,116.378648,0,368,39652.689375,2008-07-23,16:32:42
39.999999,116.378572,0,368,39652.6894328704,2008-07-23,16:32:47
40.000033,116.378577,0,369,39652.6894907407,2008-07-23,16:32:52
40.000067,116.378628,0,370,39652.6895486111,2008-07-23,16:32:57
40.000068,116.378638,0,370,39652.6896064815,2008-07-23,16:33:02
40.000059,116.378669,0,371,39652.6896643518,2008-07-23,16:33:07
40.000053,116.378671,0,371,39652.6897222222,2008-07-23,16:33:12
40.000053,116.378677,0,371,39652.6897800926,2008-07-23,16:33:17
40.000053,116.378677,0,371,39652.6898148148,2008-07-23,16:33:20
40.000054,116.378673,0,371,39652.689837963,2008-07-23,16:33:22
40.000056,116.378682,0,371,39652.6898958333,2008-07-23,16:33:27
40.000066,116.378681,0,371,39652.6899537037,2008-07-23,16:33:32
40.000061,116.378681,0,371,39652.6900115741,2008-07-23,16:33:37
40.00006,116.378673,0,371,39652.6900694444,2008-07-23,16:33:42
40.00006,116.378673,0,371,39652.6901041667,2008-07-23,16:33:45
40.000059,116.378668,0,371,39652.6901273148,2008-07-23,16:33:47
40.000061,116.378679,0,371,39652.6901851852,2008-07-23,16:33:52
40.000087,116.378701,0,371,39652.6902430556,2008-07-23,16:33:57
40.000103,116.378698,0,371,39652.6903009259,2008-07-23,16:34:02
40.000104,116.378711,0,371,39652.6903587963,2008-07-23,16:34:07
40.000076,116.378734,0,371,39652.6904166667,2008-07-23,16:34:12
40.000044,116.378712,0,371,39652.690474537,2008-07-23,16:34:17
40.000048,116.378716,0,371,39652.6905324074,2008-07-23,16:34:22
40.00005,116.378722,0,371,39652.6905902778,2008-07-23,16:34:27
40.000051,116.37872,0,371,39652.6906481481,2008-07-23,16:34:32
40.000051,116.378715,0,371,39652.6907060185,2008-07-23,16:34:37
40.00005,116.378713,0,371,39652.6907638889,2008-07-23,16:34:42
40.00005,116.378713,0,371,39652.6907986111,2008-07-23,16:34:45
40.000049,116.378718,0,371,39652.6908217593,2008-07-23,16:34:47
40.000054,116.378731,0,371,39652.6908796296,2008-07-23,16:34:52
40.000083,116.378733,0,371,39652.6909375,2008-07-23,16:34:57
40.000101,116.378722,0,371,39652.6909953704,2008-07-23,16:35:02
40.0001,116.378712,0,371,39652.6910532407,2008-07-23,16:35:07
40.0001,116.378712,0,371,39652.691087963,2008-07-23,16:35:10
40.000099,116.378716,0,371,39652.6911111111,2008-07-23,16:35:12
40.000098,116.378727,0,371,39652.6911689815,2008-07-23,16:35:17
40.000097,116.378742,0,371,39652.6912268519,2008-07-23,16:35:22
40.000097,116.378742,0,371,39652.6912615741,2008-07-23,16:35:25
40.000098,116.378746,0,371,39652.6912847222,2008-07-23,16:35:27
40.000111,116.378723,0,371,39652.6913425926,2008-07-23,16:35:32
40.000111,116.378723,0,371,39652.6913773148,2008-07-23,16:35:35
40.000103,116.37872,0,371,39652.691400463,2008-07-23,16:35:37
40.000082,116.378715,0,371,39652.6914583333,2008-07-23,16:35:42
40.000029,116.378733,0,371,39652.6915162037,2008-07-23,16:35:47
40.000014,116.378745,0,371,39652.6915740741,2008-07-23,16:35:52
39.999986,116.378764,0,371,39652.6916319444,2008-07-23,16:35:57
39.999994,116.378786,0,371,39652.6916898148,2008-07-23,16:36:02
40.000117,116.379832,0,371,39652.692037037,2008-07-23,16:36:32
40.000212,116.379684,0,371,39652.6920949074,2008-07-23,16:36:37
40.000268,116.379634,0,369,39652.6921527778,2008-07-23,16:36:42
40.000299,116.379553,0,360,39652.6922106481,2008-07-23,16:36:47
40.000293,116.379208,0,307,39652.6942939815,2008-07-23,16:39:47
40.00033,116.379193,0,307,39652.6943518519,2008-07-23,16:39:52
40.000359,116.379164,0,307,39652.694525463,2008-07-23,16:40:07
40.000359,116.379164,0,307,39652.6945601852,2008-07-23,16:40:10
40.000359,116.379172,0,307,39652.6945833333,2008-07-23,16:40:12
40.000341,116.379244,0,307,39652.6946412037,2008-07-23,16:40:17
40.000337,116.379264,0,308,39652.6946990741,2008-07-23,16:40:22
40.000336,116.379254,0,308,39652.6947569444,2008-07-23,16:40:27
40.000336,116.379254,0,308,39652.6947916667,2008-07-23,16:40:30
40.000335,116.379258,0,308,39652.6948148148,2008-07-23,16:40:32
40.000335,116.379271,0,308,39652.6948726852,2008-07-23,16:40:37
40.000354,116.379252,0,308,39652.6949305556,2008-07-23,16:40:42
40.000383,116.379244,0,308,39652.6949884259,2008-07-23,16:40:47
40.000364,116.37924,0,307,39652.6950462963,2008-07-23,16:40:52
40.000314,116.37928,0,306,39652.6951041667,2008-07-23,16:40:57
40.000314,116.37928,0,306,39652.6951388889,2008-07-23,16:41:00
40.000313,116.379277,0,306,39652.695162037,2008-07-23,16:41:02
40.000292,116.379266,0,305,39652.6952199074,2008-07-23,16:41:07
40.000271,116.379268,0,305,39652.6952777778,2008-07-23,16:41:12
40.000271,116.379268,0,305,39652.6953125,2008-07-23,16:41:15
40.000271,116.379274,0,305,39652.6953356481,2008-07-23,16:41:17
40.000271,116.379293,0,305,39652.6953935185,2008-07-23,16:41:22
40.00025,116.379327,0,305,39652.6954513889,2008-07-23,16:41:27
40.000273,116.379314,0,305,39652.6955092593,2008-07-23,16:41:32
40.00031,116.379231,0,306,39652.6955671296,2008-07-23,16:41:37
40.000326,116.379182,0,306,39652.695625,2008-07-23,16:41:42
40.000302,116.379158,0,305,39652.6956828704,2008-07-23,16:41:47
40.000298,116.37914,0,305,39652.6957407407,2008-07-23,16:41:52
40.000285,116.379151,0,305,39652.6957986111,2008-07-23,16:41:57
40.000285,116.379152,0,305,39652.6958564815,2008-07-23,16:42:02
40.000285,116.379145,0,305,39652.6959143518,2008-07-23,16:42:07
40.000285,116.379143,0,305,39652.6959722222,2008-07-23,16:42:12
40.000284,116.379136,0,305,39652.6960300926,2008-07-23,16:42:17
40.000284,116.379136,0,305,39652.6960648148,2008-07-23,16:42:20
40.000284,116.37913,0,305,39652.696087963,2008-07-23,16:42:22
40.000302,116.379132,0,306,39652.6961458333,2008-07-23,16:42:27
40.000324,116.37915,0,306,39652.6962037037,2008-07-23,16:42:32
40.000353,116.379156,0,306,39652.6962615741,2008-07-23,16:42:37
40.000359,116.379145,0,306,39652.6963194444,2008-07-23,16:42:42
40.000354,116.379124,0,306,39652.6963773148,2008-07-23,16:42:47
40.000343,116.379114,0,306,39652.6964351852,2008-07-23,16:42:52
40.000331,116.379123,0,304,39652.6964930556,2008-07-23,16:42:57
40.000327,116.379132,0,303,39652.6965509259,2008-07-23,16:43:02
40.000331,116.379162,0,302,39652.6966087963,2008-07-23,16:43:07
40.000329,116.379203,0,302,39652.6966666667,2008-07-23,16:43:12
40.00033,116.379211,0,301,39652.696724537,2008-07-23,16:43:17
40.000334,116.379207,0,300,39652.6967824074,2008-07-23,16:43:22
40.000334,116.379207,0,300,39652.6968171296,2008-07-23,16:43:25
40.000335,116.379206,0,300,39652.6968402778,2008-07-23,16:43:27
40.000354,116.37922,0,301,39652.6968981481,2008-07-23,16:43:32
40.000363,116.37923,0,302,39652.6969560185,2008-07-23,16:43:37
40.000391,116.379245,0,302,39652.6970138889,2008-07-23,16:43:42
40.000391,116.379269,0,302,39652.6970717593,2008-07-23,16:43:47
40.000391,116.379269,0,302,39652.6971064815,2008-07-23,16:43:50
40.00039,116.379272,0,302,39652.6971296296,2008-07-23,16:43:52
40.00039,116.379307,0,302,39652.6971875,2008-07-23,16:43:57
40.00037,116.379343,0,302,39652.6972453704,2008-07-23,16:44:02
40.000354,116.379365,0,302,39652.6973032407,2008-07-23,16:44:07
40.000354,116.379365,0,302,39652.697337963,2008-07-23,16:44:10
40.000353,116.379373,0,302,39652.6973611111,2008-07-23,16:44:12
40.000348,116.379382,0,302,39652.6974189815,2008-07-23,16:44:17
40.000334,116.379399,0,301,39652.6974768518,2008-07-23,16:44:22
40.000335,116.379408,0,301,39652.6975347222,2008-07-23,16:44:27
40.000357,116.379425,0,302,39652.6975925926,2008-07-23,16:44:32
40.000408,116.379425,0,303,39652.697650463,2008-07-23,16:44:37
40.000437,116.379453,0,304,39652.6977083333,2008-07-23,16:44:42
40.000421,116.379492,0,305,39652.6977662037,2008-07-23,16:44:47
40.000415,116.379513,0,305,39652.6978240741,2008-07-23,16:44:52
40.000394,116.379568,0,305,39652.6978819444,2008-07-23,16:44:57
40.000363,116.379621,0,304,39652.6979398148,2008-07-23,16:45:02
40.000369,116.379595,0,304,39652.6979976852,2008-07-23,16:45:07
40.000372,116.379575,0,304,39652.6980555556,2008-07-23,16:45:12
40.00038,116.379552,0,304,39652.6981134259,2008-07-23,16:45:17
40.000381,116.379545,0,304,39652.6981712963,2008-07-23,16:45:22
40.000381,116.379545,0,304,39652.6982060185,2008-07-23,16:45:25
40.00038,116.379543,0,304,39652.6982291667,2008-07-23,16:45:27
40.000377,116.379529,0,304,39652.698287037,2008-07-23,16:45:32
40.000377,116.379529,0,304,39652.6983217593,2008-07-23,16:45:35
40.000374,116.379532,0,305,39652.6983449074,2008-07-23,16:45:37
40.00036,116.379525,0,305,39652.6984027778,2008-07-23,16:45:42
40.000267,116.379465,0,306,39652.6984606481,2008-07-23,16:45:47
40.000204,116.379424,0,307,39652.6985185185,2008-07-23,16:45:52
40.000204,116.379424,0,307,39652.6985532407,2008-07-23,16:45:55
40.000203,116.379429,0,307,39652.6985763889,2008-07-23,16:45:57
40.000203,116.379438,0,307,39652.6986342593,2008-07-23,16:46:02
40.000203,116.379438,0,307,39652.6986689815,2008-07-23,16:46:05
40.000204,116.379438,0,306,39652.6986921296,2008-07-23,16:46:07
40.000204,116.379428,0,307,39652.69875,2008-07-23,16:46:12
40.000204,116.379427,0,307,39652.6988078704,2008-07-23,16:46:17
