# Supplementary material for: Research on differential privacy protection method based on user tendency
Source: PLoS One. 2023 Oct 26;18(10):e0288823. doi: 10.1371/journal.pone.0288823 (PMC10602288; doi:10.1371/journal.pone.0288823)
Supplement: S3 Data — (ZIP) [file pone.0288823.s003.zip › Data 5-3/052/Trajectory/20080724013535.plt]

Geolife trajectory
WGS 84
Altitude is in Feet
Reserved 3
0,2,255,My Track,0,0,2,8421376
0
39.999138,116.375314,0,492,39653.0663773148,2008-07-24,01:35:35
39.999396,116.37529,0,493,39653.0664351852,2008-07-24,01:35:40
39.999415,116.375226,0,495,39653.0664930556,2008-07-24,01:35:45
39.999443,116.3752,0,497,39653.0665509259,2008-07-24,01:35:50
39.999452,116.375172,0,499,39653.0666087963,2008-07-24,01:35:55
40.000419,116.374535,0,256,39653.0666666667,2008-07-24,01:36:00
40.000724,116.374865,0,248,39653.066724537,2008-07-24,01:36:05
40.000758,116.374901,0,248,39653.0667824074,2008-07-24,01:36:10
40.000736,116.374812,0,237,39653.0668402778,2008-07-24,01:36:15
40.000698,116.374663,0,224,39653.0668981481,2008-07-24,01:36:20
40.000646,116.374329,0,201,39653.0669560185,2008-07-24,01:36:25
40.000621,116.373995,0,183,39653.0670138889,2008-07-24,01:36:30
40.000584,116.373733,0,175,39653.0670717593,2008-07-24,01:36:35
40.000573,116.373465,0,164,39653.0671296296,2008-07-24,01:36:40
40.000518,116.373153,0,154,39653.0671875,2008-07-24,01:36:45
40.000518,116.373014,0,153,39653.0672453704,2008-07-24,01:36:50
40.000526,116.372937,0,147,39653.0673032407,2008-07-24,01:36:55
40.000536,116.37286,0,151,39653.0673611111,2008-07-24,01:37:00
40.000531,116.372842,0,152,39653.0674189815,2008-07-24,01:37:05
40.000532,116.372797,0,152,39653.0674768519,2008-07-24,01:37:10
40.000529,116.372759,0,152,39653.0675347222,2008-07-24,01:37:15
40.000534,116.372723,0,152,39653.0675925926,2008-07-24,01:37:20
40.000535,116.372701,0,152,39653.067650463,2008-07-24,01:37:25
40.000535,116.372701,0,152,39653.0676851852,2008-07-24,01:37:28
40.000535,116.372693,0,152,39653.0677083333,2008-07-24,01:37:30
40.00053,116.372707,0,152,39653.0677662037,2008-07-24,01:37:35
40.000528,116.3727,0,152,39653.0678240741,2008-07-24,01:37:40
40.000528,116.3727,0,152,39653.0678587963,2008-07-24,01:37:43
40.000527,116.372696,0,152,39653.0678819444,2008-07-24,01:37:45
40.000526,116.372673,0,152,39653.0679398148,2008-07-24,01:37:50
40.000527,116.372661,0,152,39653.0679976852,2008-07-24,01:37:55
40.000525,116.372654,0,152,39653.0680555556,2008-07-24,01:38:00
40.000525,116.372654,0,152,39653.0680902778,2008-07-24,01:38:03
40.000523,116.372654,0,152,39653.0681134259,2008-07-24,01:38:05
40.000521,116.37263,0,153,39653.0681712963,2008-07-24,01:38:10
40.000519,116.372592,0,152,39653.0682291667,2008-07-24,01:38:15
40.000509,116.372566,0,152,39653.068287037,2008-07-24,01:38:20
40.000508,116.372569,0,152,39653.0683449074,2008-07-24,01:38:25
40.000508,116.372565,0,151,39653.0684027778,2008-07-24,01:38:30
40.000509,116.372566,0,151,39653.0684606481,2008-07-24,01:38:35
40.000509,116.372566,0,151,39653.0684953704,2008-07-24,01:38:38
40.00051,116.372564,0,151,39653.0685185185,2008-07-24,01:38:40
40.000508,116.372553,0,151,39653.0685763889,2008-07-24,01:38:45
40.000508,116.372569,0,151,39653.0686342593,2008-07-24,01:38:50
40.000508,116.372569,0,151,39653.0686689815,2008-07-24,01:38:53
40.000507,116.372572,0,151,39653.0686921296,2008-07-24,01:38:55
40.000497,116.372663,0,144,39653.06875,2008-07-24,01:39:00
40.000482,116.372685,0,142,39653.0688078704,2008-07-24,01:39:05
40.000482,116.372685,0,142,39653.0688425926,2008-07-24,01:39:08
40.000486,116.372683,0,142,39653.0688657407,2008-07-24,01:39:10
40.000473,116.372674,0,142,39653.0689236111,2008-07-24,01:39:15
40.000473,116.372682,0,142,39653.0689814815,2008-07-24,01:39:20
40.000473,116.372689,0,142,39653.0690393519,2008-07-24,01:39:25
40.000473,116.372689,0,142,39653.0690740741,2008-07-24,01:39:28
40.000473,116.372694,0,142,39653.0690972222,2008-07-24,01:39:30
40.000457,116.372526,0,141,39653.0691550926,2008-07-24,01:39:35
40.000457,116.37231,0,141,39653.069212963,2008-07-24,01:39:40
40.000473,116.371813,0,141,39653.0692708333,2008-07-24,01:39:45
40.000472,116.371467,0,141,39653.0693287037,2008-07-24,01:39:50
40.000457,116.37139,0,140,39653.0693865741,2008-07-24,01:39:55
40.000441,116.371306,0,140,39653.0694444444,2008-07-24,01:40:00
40.000433,116.371151,0,140,39653.0695023148,2008-07-24,01:40:05
40.000369,116.370908,0,140,39653.0695601852,2008-07-24,01:40:10
40.00033,116.370531,0,140,39653.0696180556,2008-07-24,01:40:15
40.000167,116.369869,0,139,39653.0696759259,2008-07-24,01:40:20
40.000085,116.369382,0,139,39653.0697337963,2008-07-24,01:40:25
39.999929,116.369045,0,138,39653.0697916667,2008-07-24,01:40:30
40.000002,116.368813,0,138,39653.069849537,2008-07-24,01:40:35
40.000246,116.368497,0,138,39653.0699074074,2008-07-24,01:40:40
40.000326,116.368168,0,136,39653.0699652778,2008-07-24,01:40:45
40.0004,116.367932,0,135,39653.0700231481,2008-07-24,01:40:50
40.000382,116.367711,0,134,39653.0700810185,2008-07-24,01:40:55
40.000382,116.367636,0,133,39653.0701388889,2008-07-24,01:41:00
40.000388,116.367635,0,133,39653.0701967593,2008-07-24,01:41:05
40.000388,116.367635,0,133,39653.0702314815,2008-07-24,01:41:08
40.00039,116.367633,0,132,39653.0702546296,2008-07-24,01:41:10
40.000389,116.367617,0,132,39653.0703125,2008-07-24,01:41:15
40.000392,116.367456,0,130,39653.0703703704,2008-07-24,01:41:20
40.000402,116.367043,0,127,39653.0704282407,2008-07-24,01:41:25
40.000426,116.366492,0,125,39653.0704861111,2008-07-24,01:41:30
40.000446,116.365873,0,123,39653.0705439815,2008-07-24,01:41:35
40.000402,116.365132,0,119,39653.0706018518,2008-07-24,01:41:40
40.000294,116.364528,0,117,39653.0706597222,2008-07-24,01:41:45
40.000265,116.364203,0,118,39653.0707175926,2008-07-24,01:41:50
40.000236,116.364126,0,122,39653.070775463,2008-07-24,01:41:55
40.000238,116.364088,0,123,39653.0708333333,2008-07-24,01:42:00
40.000238,116.364088,0,123,39653.0708680556,2008-07-24,01:42:03
40.000239,116.36409,0,124,39653.0708912037,2008-07-24,01:42:05
40.000225,116.364084,0,124,39653.0709490741,2008-07-24,01:42:10
40.000225,116.364084,0,124,39653.0709837963,2008-07-24,01:42:13
40.000225,116.364079,0,124,39653.0710069444,2008-07-24,01:42:15
40.000225,116.36407,0,124,39653.0710648148,2008-07-24,01:42:20
40.000225,116.364069,0,124,39653.0711226852,2008-07-24,01:42:25
40.000225,116.364069,0,124,39653.0711574074,2008-07-24,01:42:28
40.000225,116.364068,0,124,39653.0711805556,2008-07-24,01:42:30
40.000213,116.364063,0,123,39653.0712384259,2008-07-24,01:42:35
40.000211,116.364079,0,123,39653.0712962963,2008-07-24,01:42:40
40.000212,116.364086,0,124,39653.0713541667,2008-07-24,01:42:45
40.000212,116.364086,0,124,39653.0713888889,2008-07-24,01:42:48
40.000212,116.364078,0,123,39653.071412037,2008-07-24,01:42:50
40.000209,116.364087,0,123,39653.0714699074,2008-07-24,01:42:55
40.000209,116.364102,0,124,39653.0715277778,2008-07-24,01:43:00
40.000208,116.364118,0,124,39653.0715856481,2008-07-24,01:43:05
40.000208,116.364124,0,124,39653.0716435185,2008-07-24,01:43:10
40.000208,116.364125,0,124,39653.0717013889,2008-07-24,01:43:15
40.000208,116.364125,0,124,39653.0717361111,2008-07-24,01:43:18
40.00021,116.364126,0,124,39653.0717592593,2008-07-24,01:43:20
40.000209,116.364142,0,124,39653.0718171296,2008-07-24,01:43:25
40.000215,116.364152,0,124,39653.071875,2008-07-24,01:43:30
40.000216,116.364165,0,124,39653.0719328704,2008-07-24,01:43:35
40.000216,116.364173,0,124,39653.0719907407,2008-07-24,01:43:40
40.000217,116.364177,0,124,39653.0720486111,2008-07-24,01:43:45
40.000217,116.364172,0,124,39653.0721064815,2008-07-24,01:43:50
40.000217,116.364172,0,124,39653.0721412037,2008-07-24,01:43:53
40.000218,116.364174,0,124,39653.0721643518,2008-07-24,01:43:55
40.000232,116.364021,0,124,39653.0722222222,2008-07-24,01:44:00
40.000254,116.363725,0,124,39653.0722800926,2008-07-24,01:44:05
40.000245,116.363255,0,124,39653.072337963,2008-07-24,01:44:10
40.000189,116.362685,0,124,39653.0723958333,2008-07-24,01:44:15
40.000164,116.362048,0,125,39653.0724537037,2008-07-24,01:44:20
40.000131,116.361369,0,125,39653.0725115741,2008-07-24,01:44:25
40.00011,116.36065,0,123,39653.0725694444,2008-07-24,01:44:30
40.000085,116.35993,0,119,39653.0726273148,2008-07-24,01:44:35
40.000058,116.359266,0,117,39653.0726851852,2008-07-24,01:44:40
40.000032,116.358596,0,119,39653.0727430556,2008-07-24,01:44:45
40.000023,116.357928,0,119,39653.0728009259,2008-07-24,01:44:50
40.000019,116.357345,0,121,39653.0728587963,2008-07-24,01:44:55
39.999994,116.356784,0,124,39653.0729166667,2008-07-24,01:45:00
40.000009,116.356377,0,126,39653.072974537,2008-07-24,01:45:05
40.000006,116.356335,0,134,39653.0730324074,2008-07-24,01:45:10
40.00001,116.356358,0,136,39653.0730902778,2008-07-24,01:45:15
40.00001,116.356358,0,136,39653.073125,2008-07-24,01:45:18
40.00001,116.356365,0,137,39653.0731481481,2008-07-24,01:45:20
40.00001,116.356316,0,137,39653.0732060185,2008-07-24,01:45:25
40.000035,116.356019,0,138,39653.0732638889,2008-07-24,01:45:30
40.000022,116.355565,0,140,39653.0733217593,2008-07-24,01:45:35
39.999988,116.354927,0,140,39653.0733796296,2008-07-24,01:45:40
39.999975,116.354246,0,138,39653.0734375,2008-07-24,01:45:45
39.999978,116.353526,0,141,39653.0734953704,2008-07-24,01:45:50
39.999967,116.352745,0,147,39653.0735532407,2008-07-24,01:45:55
39.99996,116.352031,0,147,39653.0736111111,2008-07-24,01:46:00
39.999906,116.351292,0,150,39653.0736689815,2008-07-24,01:46:05
39.999876,116.350758,0,157,39653.0737268519,2008-07-24,01:46:10
39.999877,116.350522,0,155,39653.0737847222,2008-07-24,01:46:15
39.999908,116.350524,0,158,39653.0738425926,2008-07-24,01:46:20
39.999908,116.350524,0,158,39653.0738773148,2008-07-24,01:46:23
39.999908,116.350528,0,159,39653.073900463,2008-07-24,01:46:25
39.999901,116.35036,0,157,39653.0739583333,2008-07-24,01:46:30
39.999821,116.350087,0,161,39653.0740162037,2008-07-24,01:46:35
39.999793,116.349655,0,160,39653.0740740741,2008-07-24,01:46:40
39.999812,116.349134,0,157,39653.0741319444,2008-07-24,01:46:45
39.999798,116.348533,0,159,39653.0741898148,2008-07-24,01:46:50
39.999774,116.347977,0,158,39653.0742476852,2008-07-24,01:46:55
39.999816,116.347579,0,157,39653.0743055556,2008-07-24,01:47:00
39.999864,116.347341,0,151,39653.0743634259,2008-07-24,01:47:05
39.999942,116.347252,0,143,39653.0744212963,2008-07-24,01:47:10
39.999942,116.34727,0,140,39653.0744791667,2008-07-24,01:47:15
39.999946,116.347192,0,140,39653.074537037,2008-07-24,01:47:20
39.999914,116.346791,0,146,39653.0745949074,2008-07-24,01:47:25
39.999798,116.346167,0,151,39653.0746527778,2008-07-24,01:47:30
39.999758,116.345442,0,148,39653.0747106481,2008-07-24,01:47:35
39.999725,116.344869,0,152,39653.0747685185,2008-07-24,01:47:40
39.999686,116.344783,0,160,39653.0748263889,2008-07-24,01:47:45
39.999665,116.344769,0,161,39653.0748842593,2008-07-24,01:47:50
39.999673,116.344641,0,162,39653.0749421296,2008-07-24,01:47:55
39.999661,116.344194,0,152,39653.075,2008-07-24,01:48:00
39.999697,116.34374,0,149,39653.0750578704,2008-07-24,01:48:05
39.999673,116.343392,0,151,39653.0751157407,2008-07-24,01:48:10
39.999664,116.343198,0,150,39653.0751736111,2008-07-24,01:48:15
39.999699,116.34322,0,150,39653.0752314815,2008-07-24,01:48:20
39.999706,116.34315,0,151,39653.0752893519,2008-07-24,01:48:25
39.99969,116.342786,0,154,39653.0753472222,2008-07-24,01:48:30
39.999728,116.342196,0,148,39653.0754050926,2008-07-24,01:48:35
39.999711,116.341448,0,143,39653.075462963,2008-07-24,01:48:40
39.999684,116.340573,0,131,39653.0755208333,2008-07-24,01:48:45
39.999637,116.339743,0,122,39653.0755787037,2008-07-24,01:48:50
39.999599,116.33898,0,120,39653.0756365741,2008-07-24,01:48:55
39.999581,116.338241,0,115,39653.0756944444,2008-07-24,01:49:00
39.999541,116.337664,0,112,39653.0757523148,2008-07-24,01:49:05
39.999529,116.337425,0,128,39653.0758101852,2008-07-24,01:49:10
39.999554,116.337453,0,132,39653.0758680556,2008-07-24,01:49:15
39.999553,116.337475,0,133,39653.0759259259,2008-07-24,01:49:20
39.999554,116.337509,0,133,39653.0759837963,2008-07-24,01:49:25
39.999552,116.337518,0,134,39653.0760416667,2008-07-24,01:49:30
39.999547,116.337112,0,140,39653.076099537,2008-07-24,01:49:35
39.999522,116.336578,0,152,39653.0761574074,2008-07-24,01:49:40
39.999513,116.335912,0,164,39653.0762152778,2008-07-24,01:49:45
39.999514,116.335165,0,180,39653.0762731481,2008-07-24,01:49:50
39.999516,116.334608,0,192,39653.0763310185,2008-07-24,01:49:55
39.999498,116.33428,0,193,39653.0763888889,2008-07-24,01:50:00
39.999483,116.334166,0,199,39653.0764467593,2008-07-24,01:50:05
39.999471,116.334127,0,206,39653.0765046296,2008-07-24,01:50:10
39.999453,116.334079,0,209,39653.0765625,2008-07-24,01:50:15
39.999429,116.334087,0,214,39653.0766203704,2008-07-24,01:50:20
39.999429,116.334087,0,214,39653.0766550926,2008-07-24,01:50:23
39.999424,116.334086,0,215,39653.0766782407,2008-07-24,01:50:25
39.999424,116.334076,0,215,39653.0767361111,2008-07-24,01:50:30
39.999427,116.334053,0,216,39653.0767939815,2008-07-24,01:50:35
39.999439,116.334019,0,216,39653.0768518519,2008-07-24,01:50:40
39.999419,116.333816,0,216,39653.0769097222,2008-07-24,01:50:45
39.999408,116.333406,0,215,39653.0769675926,2008-07-24,01:50:50
40.002114,116.335682,0,233,39653.078125,2008-07-24,01:52:30
40.001411,116.334985,0,235,39653.0781828704,2008-07-24,01:52:35
40.000855,116.334352,0,229,39653.0782407407,2008-07-24,01:52:40
39.999716,116.333168,0,231,39653.0782986111,2008-07-24,01:52:45
39.999031,116.332373,0,232,39653.0783564815,2008-07-24,01:52:50
39.996087,116.329127,0,234,39653.0784143518,2008-07-24,01:52:55
39.995853,116.328951,0,236,39653.0784722222,2008-07-24,01:53:00
39.995676,116.328861,0,240,39653.0785300926,2008-07-24,01:53:05
39.99569,116.328878,0,242,39653.078587963,2008-07-24,01:53:10
39.99562,116.32875,0,246,39653.0786458333,2008-07-24,01:53:15
39.995377,116.328377,0,248,39653.0787037037,2008-07-24,01:53:20
39.995056,116.327994,0,249,39653.0787615741,2008-07-24,01:53:25
39.99454,116.32741,0,246,39653.0788194444,2008-07-24,01:53:30
39.994271,116.327117,0,246,39653.0788773148,2008-07-24,01:53:35
39.994168,116.32702,0,245,39653.0789351852,2008-07-24,01:53:40
39.994154,116.32698,0,245,39653.0789930556,2008-07-24,01:53:45
39.994154,116.32698,0,245,39653.0790277778,2008-07-24,01:53:48
39.994155,116.326987,0,245,39653.0790509259,2008-07-24,01:53:50
39.994155,116.326999,0,245,39653.0791087963,2008-07-24,01:53:55
39.994154,116.327013,0,245,39653.0791666667,2008-07-24,01:54:00
39.994153,116.327025,0,245,39653.079224537,2008-07-24,01:54:05
39.994152,116.327029,0,245,39653.0792824074,2008-07-24,01:54:10
39.994152,116.327024,0,245,39653.0793402778,2008-07-24,01:54:15
39.994153,116.327017,0,245,39653.0793981481,2008-07-24,01:54:20
39.994154,116.327015,0,245,39653.0794560185,2008-07-24,01:54:25
39.994156,116.327018,0,245,39653.0795138889,2008-07-24,01:54:30
39.994156,116.327018,0,245,39653.0795486111,2008-07-24,01:54:33
39.994156,116.327023,0,245,39653.0795717593,2008-07-24,01:54:35
39.994025,116.326881,0,243,39653.0796296296,2008-07-24,01:54:40
39.993807,116.32663,0,229,39653.0796875,2008-07-24,01:54:45
39.993464,116.326627,0,223,39653.0797453704,2008-07-24,01:54:50
39.99291,116.326639,0,226,39653.0798032407,2008-07-24,01:54:55
39.992501,116.326605,0,226,39653.0798611111,2008-07-24,01:55:00
39.992236,116.326552,0,226,39653.0799189815,2008-07-24,01:55:05
39.991999,116.32658,0,226,39653.0799768518,2008-07-24,01:55:10
39.991775,116.326597,0,226,39653.0800347222,2008-07-24,01:55:15
39.991566,116.326562,0,228,39653.0800925926,2008-07-24,01:55:20
39.991446,116.326312,0,227,39653.080150463,2008-07-24,01:55:25
39.991443,116.325778,0,230,39653.0802083333,2008-07-24,01:55:30
39.991498,116.32507,0,249,39653.0802662037,2008-07-24,01:55:35
39.991554,116.324219,0,250,39653.0803240741,2008-07-24,01:55:40
39.991622,116.323423,0,272,39653.0803819444,2008-07-24,01:55:45
39.991634,116.322695,0,283,39653.0804398148,2008-07-24,01:55:50
39.991479,116.322091,0,283,39653.0804976852,2008-07-24,01:55:55
39.99135,116.321839,0,273,39653.0805555556,2008-07-24,01:56:00
39.99137,116.321848,0,272,39653.0806134259,2008-07-24,01:56:05
39.991363,116.321863,0,274,39653.0806712963,2008-07-24,01:56:10
39.991351,116.321871,0,275,39653.0807291667,2008-07-24,01:56:15
39.991358,116.321741,0,275,39653.080787037,2008-07-24,01:56:20
39.991338,116.321297,0,277,39653.0808449074,2008-07-24,01:56:25
39.991351,116.320648,0,279,39653.0809027778,2008-07-24,01:56:30
39.99133,116.319965,0,281,39653.0809606481,2008-07-24,01:56:35
39.991314,116.319176,0,281,39653.0810185185,2008-07-24,01:56:40
39.991257,116.318397,0,280,39653.0810763889,2008-07-24,01:56:45
39.991227,116.317706,0,276,39653.0811342593,2008-07-24,01:56:50
39.991217,116.317262,0,278,39653.0811921296,2008-07-24,01:56:55
39.99122,116.317279,0,283,39653.08125,2008-07-24,01:57:00
39.991263,116.317302,0,287,39653.0813078704,2008-07-24,01:57:05
39.991293,116.31719,0,291,39653.0813657407,2008-07-24,01:57:10
39.991427,116.316987,0,301,39653.0814236111,2008-07-24,01:57:15
39.991383,116.316429,0,308,39653.0814814815,2008-07-24,01:57:20
39.991181,116.315736,0,315,39653.0815393519,2008-07-24,01:57:25
39.991123,116.315085,0,317,39653.0815972222,2008-07-24,01:57:30
39.99105,116.314449,0,316,39653.0816550926,2008-07-24,01:57:35
39.991006,116.313764,0,318,39653.081712963,2008-07-24,01:57:40
39.99102,116.312976,0,311,39653.0817708333,2008-07-24,01:57:45
39.990976,116.312177,0,294,39653.0818287037,2008-07-24,01:57:50
39.99093,116.311513,0,287,39653.0818865741,2008-07-24,01:57:55
39.990901,116.310938,0,278,39653.0819444444,2008-07-24,01:58:00
39.990877,116.310492,0,276,39653.0820023148,2008-07-24,01:58:05
39.990891,116.310368,0,272,39653.0820601852,2008-07-24,01:58:10
39.990899,116.310369,0,269,39653.0821180556,2008-07-24,01:58:15
39.990898,116.310371,0,269,39653.0821759259,2008-07-24,01:58:20
39.990898,116.310373,0,269,39653.0822337963,2008-07-24,01:58:25
39.990898,116.310376,0,269,39653.0822916667,2008-07-24,01:58:30
39.990898,116.310376,0,269,39653.0823263889,2008-07-24,01:58:33
39.990898,116.310377,0,269,39653.082349537,2008-07-24,01:58:35
39.990898,116.310366,0,268,39653.0824074074,2008-07-24,01:58:40
39.990898,116.310353,0,268,39653.0824652778,2008-07-24,01:58:45
39.990898,116.310347,0,268,39653.0825231481,2008-07-24,01:58:50
39.990898,116.310347,0,268,39653.0825578704,2008-07-24,01:58:53
39.990896,116.310351,0,267,39653.0825810185,2008-07-24,01:58:55
39.990887,116.310203,0,262,39653.0826388889,2008-07-24,01:59:00
39.990848,116.310016,0,257,39653.0826967593,2008-07-24,01:59:05
39.990824,116.309895,0,255,39653.0827546296,2008-07-24,01:59:10
39.990815,116.309889,0,256,39653.0828125,2008-07-24,01:59:15
39.990802,116.309898,0,257,39653.0828703704,2008-07-24,01:59:20
39.990774,116.309891,0,259,39653.0829282407,2008-07-24,01:59:25
39.990675,116.309835,0,258,39653.0829861111,2008-07-24,01:59:30
39.990654,116.309791,0,255,39653.0830439815,2008-07-24,01:59:35
39.990654,116.309791,0,255,39653.0830787037,2008-07-24,01:59:38
39.990646,116.309797,0,255,39653.0831018519,2008-07-24,01:59:40
39.990614,116.309756,0,254,39653.0831597222,2008-07-24,01:59:45
39.990535,116.309732,0,254,39653.0832175926,2008-07-24,01:59:50
39.990425,116.309797,0,258,39653.083275463,2008-07-24,01:59:55
39.990301,116.309849,0,262,39653.0833333333,2008-07-24,02:00:00
39.990157,116.309907,0,265,39653.0833912037,2008-07-24,02:00:05
39.989992,116.309944,0,268,39653.0834490741,2008-07-24,02:00:10
39.989796,116.309933,0,270,39653.0835069444,2008-07-24,02:00:15
39.989435,116.309758,0,267,39653.0835648148,2008-07-24,02:00:20
39.98912,116.309724,0,263,39653.0836226852,2008-07-24,02:00:25
39.989063,116.309732,0,263,39653.0836805556,2008-07-24,02:00:30
39.989041,116.309762,0,263,39653.0837384259,2008-07-24,02:00:35
39.989031,116.309777,0,263,39653.0837962963,2008-07-24,02:00:40
39.989047,116.309783,0,262,39653.0838541667,2008-07-24,02:00:45
39.989046,116.309826,0,264,39653.083912037,2008-07-24,02:00:50
39.989015,116.309815,0,265,39653.0839699074,2008-07-24,02:00:55
39.989015,116.309815,0,265,39653.0840046296,2008-07-24,02:00:58
39.989012,116.309821,0,265,39653.0840277778,2008-07-24,02:01:00
39.988969,116.309827,0,269,39653.0840856481,2008-07-24,02:01:05
39.988886,116.309835,0,270,39653.0841435185,2008-07-24,02:01:10
39.988741,116.309863,0,269,39653.0842013889,2008-07-24,02:01:15
39.988723,116.309888,0,270,39653.0842592593,2008-07-24,02:01:20
39.988668,116.309957,0,275,39653.0843171296,2008-07-24,02:01:25
39.988664,116.30998,0,278,39653.084375,2008-07-24,02:01:30
39.988586,116.310046,0,283,39653.0844328704,2008-07-24,02:01:35
39.988545,116.310063,0,286,39653.0844907407,2008-07-24,02:01:40
39.988538,116.31004,0,287,39653.0845486111,2008-07-24,02:01:45
39.988538,116.310034,0,287,39653.0846064815,2008-07-24,02:01:50
39.988539,116.310027,0,288,39653.0846643519,2008-07-24,02:01:55
39.988539,116.310027,0,288,39653.0846990741,2008-07-24,02:01:58
39.988539,116.310033,0,288,39653.0847222222,2008-07-24,02:02:00
39.990142,116.308381,0,180,39653.084837963,2008-07-24,02:02:10
39.9896,116.308896,0,254,39653.0848958333,2008-07-24,02:02:15
39.988584,116.309688,0,264,39653.0849537037,2008-07-24,02:02:20
39.988397,116.309731,0,251,39653.0850115741,2008-07-24,02:02:25
39.988404,116.309714,0,251,39653.0850694444,2008-07-24,02:02:30
39.988412,116.309744,0,254,39653.0851273148,2008-07-24,02:02:35
39.988402,116.309738,0,247,39653.0851851852,2008-07-24,02:02:40
39.988367,116.309759,0,246,39653.0852430556,2008-07-24,02:02:45
39.988302,116.30977,0,245,39653.0853009259,2008-07-24,02:02:50
39.988269,116.309793,0,245,39653.0853587963,2008-07-24,02:02:55
39.988201,116.309841,0,244,39653.0854166667,2008-07-24,02:03:00
39.988159,116.30985,0,241,39653.085474537,2008-07-24,02:03:05
39.988128,116.309857,0,240,39653.0855324074,2008-07-24,02:03:10
39.98814,116.309849,0,244,39653.0855902778,2008-07-24,02:03:15
39.98813,116.309854,0,245,39653.0856481481,2008-07-24,02:03:20
39.98813,116.309854,0,245,39653.0856828704,2008-07-24,02:03:23
39.988129,116.309862,0,246,39653.0857060185,2008-07-24,02:03:25
39.98803,116.309907,0,246,39653.0857638889,2008-07-24,02:03:30
39.987776,116.309972,0,250,39653.0858217593,2008-07-24,02:03:35
39.987544,116.309927,0,244,39653.0858796296,2008-07-24,02:03:40
39.987472,116.309932,0,240,39653.0859375,2008-07-24,02:03:45
39.987459,116.309939,0,240,39653.0859953704,2008-07-24,02:03:50
39.987446,116.309931,0,240,39653.0860532407,2008-07-24,02:03:55
39.987447,116.30992,0,239,39653.0861111111,2008-07-24,02:04:00
39.987452,116.309883,0,237,39653.0861689815,2008-07-24,02:04:05
39.987469,116.309899,0,237,39653.0862268518,2008-07-24,02:04:10
39.987467,116.30993,0,237,39653.0862847222,2008-07-24,02:04:15
39.987486,116.30977,0,234,39653.0863425926,2008-07-24,02:04:20
39.987439,116.309643,0,237,39653.086400463,2008-07-24,02:04:25
39.987405,116.309659,0,239,39653.0864583333,2008-07-24,02:04:30
39.987416,116.309654,0,236,39653.0865162037,2008-07-24,02:04:35
39.98742,116.30969,0,234,39653.0865740741,2008-07-24,02:04:40
39.98742,116.30969,0,234,39653.0866087963,2008-07-24,02:04:43
39.987419,116.309698,0,233,39653.0866319444,2008-07-24,02:04:45
39.987389,116.309798,0,232,39653.0866898148,2008-07-24,02:04:50
39.987416,116.309904,0,233,39653.0867476852,2008-07-24,02:04:55
39.987403,116.309975,0,230,39653.0868055556,2008-07-24,02:05:00
39.987381,116.309986,0,228,39653.0868634259,2008-07-24,02:05:05
39.987352,116.309932,0,227,39653.0869212963,2008-07-24,02:05:10
39.987327,116.309912,0,226,39653.0869791667,2008-07-24,02:05:15
39.987323,116.309903,0,226,39653.087037037,2008-07-24,02:05:20
39.987323,116.309903,0,226,39653.0870717593,2008-07-24,02:05:23
39.987322,116.309896,0,226,39653.0870949074,2008-07-24,02:05:25
39.987292,116.309867,0,219,39653.0871527778,2008-07-24,02:05:30
39.987292,116.309861,0,219,39653.0872106481,2008-07-24,02:05:35
39.987291,116.309866,0,218,39653.0872685185,2008-07-24,02:05:40
39.987289,116.309869,0,218,39653.0873263889,2008-07-24,02:05:45
39.987287,116.309871,0,218,39653.0873842593,2008-07-24,02:05:50
39.987285,116.309874,0,218,39653.0874421296,2008-07-24,02:05:55
39.987285,116.309874,0,218,39653.0874768518,2008-07-24,02:05:58
39.987283,116.309882,0,218,39653.0875,2008-07-24,02:06:00
39.987281,116.309893,0,218,39653.0875578704,2008-07-24,02:06:05
39.987279,116.309887,0,218,39653.0876157407,2008-07-24,02:06:10
39.987279,116.309887,0,218,39653.087650463,2008-07-24,02:06:13
39.987278,116.309879,0,218,39653.0876736111,2008-07-24,02:06:15
39.987252,116.309855,0,217,39653.0877314815,2008-07-24,02:06:20
39.987177,116.309856,0,215,39653.0877893518,2008-07-24,02:06:25
39.987084,116.309844,0,214,39653.0878472222,2008-07-24,02:06:30
39.986996,116.309841,0,214,39653.0879050926,2008-07-24,02:06:35
39.986901,116.309846,0,213,39653.087962963,2008-07-24,02:06:40
39.98671,116.309848,0,213,39653.0880208333,2008-07-24,02:06:45
39.986562,116.309809,0,207,39653.0880787037,2008-07-24,02:06:50
39.986465,116.309848,0,201,39653.0881365741,2008-07-24,02:06:55
39.986463,116.309876,0,203,39653.0881944444,2008-07-24,02:07:00
39.986461,116.309892,0,202,39653.0882523148,2008-07-24,02:07:05
39.986458,116.309917,0,202,39653.0883101852,2008-07-24,02:07:10
39.986436,116.309942,0,202,39653.0883680556,2008-07-24,02:07:15
39.986401,116.309973,0,202,39653.0884259259,2008-07-24,02:07:20
39.986344,116.31008,0,207,39653.0884837963,2008-07-24,02:07:25
39.98629,116.310183,0,215,39653.0885416667,2008-07-24,02:07:30
39.98627,116.310166,0,227,39653.088599537,2008-07-24,02:07:35
39.986257,116.310156,0,228,39653.0886574074,2008-07-24,02:07:40
39.986257,116.310154,0,228,39653.0887152778,2008-07-24,02:07:45
39.986257,116.310158,0,228,39653.0887731481,2008-07-24,02:07:50
39.986257,116.310158,0,228,39653.0888078704,2008-07-24,02:07:53
39.986257,116.310152,0,228,39653.0888310185,2008-07-24,02:07:55
39.986257,116.310161,0,228,39653.0888888889,2008-07-24,02:08:00
39.986258,116.310158,0,229,39653.0889467593,2008-07-24,02:08:05
39.986259,116.31015,0,229,39653.0890046296,2008-07-24,02:08:10
39.986259,116.31015,0,229,39653.0890393518,2008-07-24,02:08:13
39.986259,116.310149,0,229,39653.0890625,2008-07-24,02:08:15
39.986229,116.31018,0,235,39653.0891203704,2008-07-24,02:08:20
39.986227,116.310201,0,244,39653.0891782407,2008-07-24,02:08:25
39.986229,116.310203,0,244,39653.0892361111,2008-07-24,02:08:30
39.986231,116.310206,0,245,39653.0892939815,2008-07-24,02:08:35
39.986233,116.310202,0,245,39653.0893518519,2008-07-24,02:08:40
39.986233,116.310204,0,245,39653.0894097222,2008-07-24,02:08:45
39.986234,116.310212,0,245,39653.0894675926,2008-07-24,02:08:50
39.986235,116.310219,0,245,39653.089525463,2008-07-24,02:08:55
39.986235,116.310218,0,245,39653.0895833333,2008-07-24,02:09:00
39.986235,116.310216,0,245,39653.0896412037,2008-07-24,02:09:05
39.986236,116.310211,0,245,39653.0896990741,2008-07-24,02:09:10
39.986239,116.310207,0,245,39653.0897569444,2008-07-24,02:09:15
39.986242,116.310201,0,245,39653.0898148148,2008-07-24,02:09:20
39.986243,116.310197,0,245,39653.0898726852,2008-07-24,02:09:25
39.986243,116.310197,0,245,39653.0899074074,2008-07-24,02:09:28
39.986243,116.310191,0,245,39653.0899305556,2008-07-24,02:09:30
39.98624,116.310177,0,244,39653.0899884259,2008-07-24,02:09:35
39.98624,116.310177,0,244,39653.0900231482,2008-07-24,02:09:38
39.986241,116.310171,0,244,39653.0900462963,2008-07-24,02:09:40
39.986127,116.310139,0,245,39653.0901041667,2008-07-24,02:09:45
39.985934,116.310102,0,247,39653.090162037,2008-07-24,02:09:50
39.985798,116.310081,0,251,39653.0902199074,2008-07-24,02:09:55
39.985676,116.310041,0,243,39653.0902777778,2008-07-24,02:10:00
39.985656,116.310035,0,244,39653.0903356481,2008-07-24,02:10:05
39.985637,116.310035,0,242,39653.0903935185,2008-07-24,02:10:10
39.985625,116.310036,0,241,39653.0904513889,2008-07-24,02:10:15
39.985639,116.310022,0,239,39653.0905092593,2008-07-24,02:10:20
39.985647,116.310018,0,238,39653.0905671296,2008-07-24,02:10:25
39.985653,116.310015,0,236,39653.090625,2008-07-24,02:10:30
39.985655,116.310014,0,234,39653.0906828704,2008-07-24,02:10:35
39.985655,116.310014,0,234,39653.0907175926,2008-07-24,02:10:38
39.985654,116.310012,0,233,39653.0907407407,2008-07-24,02:10:40
39.985639,116.310015,0,233,39653.0907986111,2008-07-24,02:10:45
39.985618,116.31002,0,233,39653.0908564815,2008-07-24,02:10:50
39.985599,116.310024,0,233,39653.0909143519,2008-07-24,02:10:55
39.985588,116.310023,0,232,39653.0909722222,2008-07-24,02:11:00
39.985591,116.31002,0,232,39653.0910300926,2008-07-24,02:11:05
39.985586,116.31002,0,232,39653.091087963,2008-07-24,02:11:10
39.985585,116.310019,0,232,39653.0911458333,2008-07-24,02:11:15
39.985588,116.310017,0,232,39653.0912037037,2008-07-24,02:11:20
39.985588,116.310017,0,232,39653.0912384259,2008-07-24,02:11:23
39.985589,116.310017,0,232,39653.0912615741,2008-07-24,02:11:25
39.985576,116.310018,0,232,39653.0913194444,2008-07-24,02:11:30
39.985569,116.310018,0,232,39653.0913773148,2008-07-24,02:11:35
39.985567,116.310018,0,232,39653.0914351852,2008-07-24,02:11:40
39.985567,116.310018,0,232,39653.0914699074,2008-07-24,02:11:43
39.985566,116.310016,0,232,39653.0914930556,2008-07-24,02:11:45
39.985553,116.310018,0,232,39653.0915509259,2008-07-24,02:11:50
39.985551,116.310018,0,232,39653.0916087963,2008-07-24,02:11:55
39.985555,116.310016,0,232,39653.0916666667,2008-07-24,02:12:00
39.985555,116.310016,0,232,39653.0917013889,2008-07-24,02:12:03
39.985557,116.310015,0,232,39653.091724537,2008-07-24,02:12:05
39.985537,116.310017,0,232,39653.0917824074,2008-07-24,02:12:10
39.985528,116.310017,0,232,39653.0918402778,2008-07-24,02:12:15
39.985416,116.310006,0,233,39653.0918981481,2008-07-24,02:12:20
39.985244,116.309932,0,226,39653.0919560185,2008-07-24,02:12:25
39.985174,116.309894,0,223,39653.0920138889,2008-07-24,02:12:30
39.985079,116.309867,0,223,39653.0920717593,2008-07-24,02:12:35
39.984823,116.309889,0,223,39653.0921296296,2008-07-24,02:12:40
39.984634,116.309931,0,222,39653.0921875,2008-07-24,02:12:45
39.984568,116.30991,0,218,39653.0922453704,2008-07-24,02:12:50
39.984561,116.309933,0,215,39653.0923032407,2008-07-24,02:12:55
39.984556,116.309935,0,214,39653.0923611111,2008-07-24,02:13:00
39.984556,116.309935,0,214,39653.0923958333,2008-07-24,02:13:03
39.984549,116.309939,0,214,39653.0924189815,2008-07-24,02:13:05
39.984536,116.309941,0,214,39653.0924768519,2008-07-24,02:13:10
39.98452,116.309942,0,214,39653.0925347222,2008-07-24,02:13:15
39.984493,116.309951,0,215,39653.0925925926,2008-07-24,02:13:20
39.98445,116.309952,0,215,39653.092650463,2008-07-24,02:13:25
39.984398,116.309906,0,215,39653.0927083333,2008-07-24,02:13:30
39.984398,116.309906,0,215,39653.0927430556,2008-07-24,02:13:33
39.984404,116.309908,0,215,39653.0927662037,2008-07-24,02:13:35
39.984345,116.309788,0,213,39653.0928240741,2008-07-24,02:13:40
39.984446,116.309862,0,212,39653.0928819444,2008-07-24,02:13:45
39.984471,116.309906,0,214,39653.0929398148,2008-07-24,02:13:50
39.984477,116.309907,0,213,39653.0929976852,2008-07-24,02:13:55
39.984479,116.309906,0,214,39653.0930555556,2008-07-24,02:14:00
39.984479,116.309906,0,214,39653.0930902778,2008-07-24,02:14:03
39.98448,116.309907,0,214,39653.0931134259,2008-07-24,02:14:05
39.984493,116.309905,0,214,39653.0931712963,2008-07-24,02:14:10
39.98455,116.309948,0,214,39653.0932291667,2008-07-24,02:14:15
39.984602,116.309977,0,214,39653.093287037,2008-07-24,02:14:20
39.984643,116.31,0,212,39653.0933449074,2008-07-24,02:14:25
39.984648,116.309999,0,212,39653.0934027778,2008-07-24,02:14:30
39.984647,116.309999,0,213,39653.0934606481,2008-07-24,02:14:35
39.984645,116.31,0,213,39653.0935185185,2008-07-24,02:14:40
39.984645,116.31,0,213,39653.0935532407,2008-07-24,02:14:43
39.984647,116.309999,0,213,39653.0935763889,2008-07-24,02:14:45
39.984639,116.309989,0,211,39653.0936342593,2008-07-24,02:14:50
39.98464,116.309957,0,210,39653.0936921296,2008-07-24,02:14:55
39.98464,116.309957,0,210,39653.0937268519,2008-07-24,02:14:58
39.984639,116.309955,0,210,39653.09375,2008-07-24,02:15:00
39.984627,116.309955,0,210,39653.0938078704,2008-07-24,02:15:05
39.984604,116.309939,0,210,39653.0938657407,2008-07-24,02:15:10
39.984571,116.309929,0,210,39653.0939236111,2008-07-24,02:15:15
39.98458,116.309929,0,209,39653.0939814815,2008-07-24,02:15:20
39.98458,116.309929,0,209,39653.0940162037,2008-07-24,02:15:23
39.984573,116.309931,0,209,39653.0940393518,2008-07-24,02:15:25
39.984592,116.310033,0,210,39653.0940972222,2008-07-24,02:15:30
39.98448,116.309939,0,209,39653.0941550926,2008-07-24,02:15:35
39.984401,116.309672,0,208,39653.094212963,2008-07-24,02:15:40
39.984419,116.309239,0,208,39653.0942708333,2008-07-24,02:15:45
39.984407,116.308725,0,209,39653.0943287037,2008-07-24,02:15:50
39.98442,116.308148,0,210,39653.0943865741,2008-07-24,02:15:55
39.984375,116.307699,0,210,39653.0944444444,2008-07-24,02:16:00
39.984328,116.307209,0,207,39653.0945023148,2008-07-24,02:16:05
39.984316,116.306893,0,210,39653.0945601852,2008-07-24,02:16:10
39.984351,116.306856,0,217,39653.0946180556,2008-07-24,02:16:15
39.984394,116.306826,0,212,39653.0946759259,2008-07-24,02:16:20
39.984426,116.306753,0,208,39653.0947337963,2008-07-24,02:16:25
39.98443,116.306678,0,199,39653.0947916667,2008-07-24,02:16:30
39.984464,116.306656,0,198,39653.094849537,2008-07-24,02:16:35
39.98457,116.306636,0,190,39653.0949074074,2008-07-24,02:16:40
39.984627,116.306666,0,188,39653.0949652778,2008-07-24,02:16:45
39.984637,116.306661,0,188,39653.0950231481,2008-07-24,02:16:50
39.984661,116.306654,0,188,39653.0950810185,2008-07-24,02:16:55
39.984716,116.30665,0,188,39653.0951388889,2008-07-24,02:17:00
39.984787,116.306644,0,190,39653.0951967593,2008-07-24,02:17:05
39.984891,116.306589,0,194,39653.0952546296,2008-07-24,02:17:10
39.985027,116.306643,0,196,39653.0953125,2008-07-24,02:17:15
39.985083,116.306603,0,196,39653.0953703704,2008-07-24,02:17:20
39.985109,116.306561,0,198,39653.0954282407,2008-07-24,02:17:25
39.985162,116.306494,0,203,39653.0954861111,2008-07-24,02:17:30
39.985188,116.306389,0,203,39653.0955439815,2008-07-24,02:17:35
39.985202,116.306278,0,205,39653.0956018518,2008-07-24,02:17:40
39.985233,116.306156,0,207,39653.0956597222,2008-07-24,02:17:45
39.985246,116.30608,0,207,39653.0957175926,2008-07-24,02:17:50
39.98527,116.306008,0,209,39653.095775463,2008-07-24,02:17:55
39.985264,116.305942,0,210,39653.0958333333,2008-07-24,02:18:00
39.985302,116.305847,0,214,39653.0958912037,2008-07-24,02:18:05
39.985294,116.305742,0,217,39653.0959490741,2008-07-24,02:18:10
39.985304,116.305616,0,220,39653.0960069444,2008-07-24,02:18:15
39.985325,116.305531,0,219,39653.0960648148,2008-07-24,02:18:20
39.985354,116.305487,0,226,39653.0961226852,2008-07-24,02:18:25
39.985391,116.305516,0,224,39653.0961805556,2008-07-24,02:18:30
39.985466,116.305499,0,224,39653.0962384259,2008-07-24,02:18:35
39.985548,116.305456,0,223,39653.0962962963,2008-07-24,02:18:40
39.985639,116.305423,0,226,39653.0963541667,2008-07-24,02:18:45
39.985717,116.305398,0,220,39653.096412037,2008-07-24,02:18:50
39.985785,116.30542,0,212,39653.0964699074,2008-07-24,02:18:55
39.985855,116.305372,0,193,39653.0965277778,2008-07-24,02:19:00
39.985945,116.305339,0,164,39653.0965856481,2008-07-24,02:19:05
39.986006,116.305351,0,149,39653.0966435185,2008-07-24,02:19:10
39.986061,116.305392,0,137,39653.0967013889,2008-07-24,02:19:15
39.986113,116.305404,0,122,39653.0967592593,2008-07-24,02:19:20
39.986183,116.305329,0,115,39653.0968171296,2008-07-24,02:19:25
39.986189,116.305236,0,115,39653.096875,2008-07-24,02:19:30
39.986188,116.30506,0,103,39653.0969328704,2008-07-24,02:19:35
39.986197,116.304956,0,101,39653.0969907407,2008-07-24,02:19:40
39.986187,116.304885,0,101,39653.0970486111,2008-07-24,02:19:45
39.986199,116.304811,0,101,39653.0971064815,2008-07-24,02:19:50
39.986219,116.304735,0,104,39653.0971643519,2008-07-24,02:19:55
39.986237,116.304654,0,107,39653.0972222222,2008-07-24,02:20:00
39.986203,116.304534,0,115,39653.0972800926,2008-07-24,02:20:05
39.986235,116.304452,0,111,39653.097337963,2008-07-24,02:20:10
39.986312,116.304416,0,113,39653.0973958333,2008-07-24,02:20:15
39.986375,116.304386,0,115,39653.0974537037,2008-07-24,02:20:20
39.986416,116.304342,0,117,39653.0975115741,2008-07-24,02:20:25
39.98647,116.304295,0,122,39653.0975694444,2008-07-24,02:20:30
39.986518,116.304203,0,135,39653.0976273148,2008-07-24,02:20:35
39.986549,116.304156,0,139,39653.0976851852,2008-07-24,02:20:40
39.986599,116.304071,0,150,39653.0977430556,2008-07-24,02:20:45
39.986648,116.303965,0,168,39653.0978009259,2008-07-24,02:20:50
39.986704,116.303901,0,171,39653.0978587963,2008-07-24,02:20:55
39.986767,116.303831,0,168,39653.0979166667,2008-07-24,02:21:00
39.986819,116.303797,0,161,39653.097974537,2008-07-24,02:21:05
39.986881,116.303803,0,157,39653.0980324074,2008-07-24,02:21:10
39.986978,116.303827,0,150,39653.0980902778,2008-07-24,02:21:15
39.987041,116.303821,0,147,39653.0981481481,2008-07-24,02:21:20
39.98712,116.303781,0,152,39653.0982060185,2008-07-24,02:21:25
39.987185,116.303769,0,159,39653.0982638889,2008-07-24,02:21:30
39.987269,116.303741,0,156,39653.0983217593,2008-07-24,02:21:35
39.987336,116.303738,0,150,39653.0983796296,2008-07-24,02:21:40
39.987428,116.30372,0,141,39653.0984375,2008-07-24,02:21:45
39.987462,116.303646,0,144,39653.0984953704,2008-07-24,02:21:50
39.987492,116.303518,0,153,39653.0985532407,2008-07-24,02:21:55
39.987527,116.30344,0,153,39653.0986111111,2008-07-24,02:22:00
39.987562,116.303313,0,160,39653.0986689815,2008-07-24,02:22:05
39.987561,116.303293,0,154,39653.0987268519,2008-07-24,02:22:10
39.987572,116.303294,0,153,39653.0987847222,2008-07-24,02:22:15
39.987572,116.303294,0,153,39653.0988194444,2008-07-24,02:22:18
39.987577,116.303293,0,149,39653.0988425926,2008-07-24,02:22:20
39.987548,116.303267,0,146,39653.098900463,2008-07-24,02:22:25
39.987472,116.303237,0,145,39653.0989583333,2008-07-24,02:22:30
39.987451,116.30321,0,144,39653.0990162037,2008-07-24,02:22:35
39.987496,116.30322,0,143,39653.0990740741,2008-07-24,02:22:40
39.987512,116.303212,0,143,39653.0991319444,2008-07-24,02:22:45
39.987515,116.30321,0,142,39653.0991898148,2008-07-24,02:22:50
39.987517,116.30321,0,142,39653.0992476852,2008-07-24,02:22:55
39.987514,116.303211,0,142,39653.0993055556,2008-07-24,02:23:00
39.987514,116.303211,0,142,39653.0993402778,2008-07-24,02:23:03
39.987514,116.303214,0,142,39653.0993634259,2008-07-24,02:23:05
39.987437,116.303308,0,142,39653.0994212963,2008-07-24,02:23:10
39.987432,116.303317,0,142,39653.0994791667,2008-07-24,02:23:15
39.987464,116.303286,0,143,39653.099537037,2008-07-24,02:23:20
39.987464,116.303286,0,143,39653.0995717593,2008-07-24,02:23:23
39.987469,116.303285,0,143,39653.0995949074,2008-07-24,02:23:25
39.987494,116.303275,0,143,39653.0996527778,2008-07-24,02:23:30
39.987512,116.303238,0,143,39653.0997106481,2008-07-24,02:23:35
39.987519,116.303222,0,143,39653.0997685185,2008-07-24,02:23:40
39.987542,116.303215,0,143,39653.0998263889,2008-07-24,02:23:45
39.987587,116.303172,0,143,39653.0998842593,2008-07-24,02:23:50
39.987626,116.303161,0,143,39653.0999421296,2008-07-24,02:23:55
39.987632,116.303113,0,143,39653.1,2008-07-24,02:24:00
39.98768,116.303123,0,143,39653.1000578704,2008-07-24,02:24:05
39.987683,116.303085,0,143,39653.1001157407,2008-07-24,02:24:10
39.988115,116.30286,0,146,39653.101099537,2008-07-24,02:25:35
39.98793,116.302929,0,142,39653.1011574074,2008-07-24,02:25:40
39.98786,116.302989,0,149,39653.1012152778,2008-07-24,02:25:45
39.987829,116.302885,0,288,39653.1012731481,2008-07-24,02:25:50
39.987835,116.302885,0,271,39653.1013310185,2008-07-24,02:25:55
39.987835,116.302885,0,271,39653.1013657407,2008-07-24,02:25:58
39.987827,116.302889,0,269,39653.1013888889,2008-07-24,02:26:00
39.987715,116.303008,0,218,39653.1014467593,2008-07-24,02:26:05
39.987594,116.303085,0,209,39653.1015046296,2008-07-24,02:26:10
39.987486,116.303147,0,195,39653.1015625,2008-07-24,02:26:15
39.987374,116.303199,0,184,39653.1016203704,2008-07-24,02:26:20
39.987314,116.303228,0,178,39653.1016782407,2008-07-24,02:26:25
39.987277,116.303251,0,174,39653.1017361111,2008-07-24,02:26:30
39.987256,116.303311,0,173,39653.1017939815,2008-07-24,02:26:35
39.987274,116.303377,0,174,39653.1018518518,2008-07-24,02:26:40
39.987335,116.303422,0,175,39653.1019097222,2008-07-24,02:26:45
39.987347,116.303473,0,176,39653.1019675926,2008-07-24,02:26:50
39.987336,116.303492,0,178,39653.102025463,2008-07-24,02:26:55
39.987314,116.303477,0,179,39653.1020833333,2008-07-24,02:27:00
39.987349,116.303443,0,180,39653.1021412037,2008-07-24,02:27:05
39.987353,116.303432,0,182,39653.1021990741,2008-07-24,02:27:10
39.987328,116.30341,0,184,39653.1022569444,2008-07-24,02:27:15
39.98732,116.303334,0,186,39653.1023148148,2008-07-24,02:27:20
39.987294,116.303229,0,188,39653.1023726852,2008-07-24,02:27:25
39.98755,116.303058,0,261,39653.1052083333,2008-07-24,02:31:30
39.987658,116.303153,0,206,39653.1052662037,2008-07-24,02:31:35
39.987767,116.303134,0,191,39653.1053240741,2008-07-24,02:31:40
39.987798,116.303119,0,178,39653.1053819444,2008-07-24,02:31:45
39.987718,116.303134,0,187,39653.1054398148,2008-07-24,02:31:50
39.987617,116.303121,0,199,39653.1054976852,2008-07-24,02:31:55
39.987541,116.303143,0,193,39653.1055555556,2008-07-24,02:32:00
39.987465,116.303204,0,173,39653.1056134259,2008-07-24,02:32:05
39.987419,116.303251,0,162,39653.1056712963,2008-07-24,02:32:10
39.987397,116.303299,0,162,39653.1057291667,2008-07-24,02:32:15
39.98742,116.303312,0,171,39653.105787037,2008-07-24,02:32:20
39.98744,116.303308,0,179,39653.1058449074,2008-07-24,02:32:25
39.987439,116.303336,0,183,39653.1059027778,2008-07-24,02:32:30
39.987439,116.303336,0,183,39653.1059375,2008-07-24,02:32:33
39.987447,116.303343,0,184,39653.1059606481,2008-07-24,02:32:35
39.987463,116.303326,0,187,39653.1060185185,2008-07-24,02:32:40
39.98751,116.303308,0,191,39653.1060763889,2008-07-24,02:32:45
39.987584,116.303287,0,196,39653.1061342593,2008-07-24,02:32:50
39.987644,116.303293,0,198,39653.1061921296,2008-07-24,02:32:55
39.987712,116.303282,0,200,39653.10625,2008-07-24,02:33:00
39.987794,116.303239,0,206,39653.1063078704,2008-07-24,02:33:05
39.987831,116.303219,0,219,39653.1063657407,2008-07-24,02:33:10
39.98784,116.303176,0,231,39653.1064236111,2008-07-24,02:33:15
39.987813,116.303169,0,242,39653.1064814815,2008-07-24,02:33:20
39.987695,116.303235,0,251,39653.1065393519,2008-07-24,02:33:25
39.987558,116.30332,0,259,39653.1065972222,2008-07-24,02:33:30
39.987453,116.303394,0,266,39653.1066550926,2008-07-24,02:33:35
39.987406,116.30343,0,273,39653.106712963,2008-07-24,02:33:40
39.987428,116.303415,0,271,39653.1067708333,2008-07-24,02:33:45
39.987445,116.303406,0,263,39653.1068287037,2008-07-24,02:33:50
39.987468,116.303399,0,256,39653.1068865741,2008-07-24,02:33:55
39.987468,116.303399,0,256,39653.1069212963,2008-07-24,02:33:58
39.987462,116.303397,0,257,39653.1069444444,2008-07-24,02:34:00
39.987465,116.303371,0,255,39653.1070023148,2008-07-24,02:34:05
39.987464,116.303348,0,253,39653.1070601852,2008-07-24,02:34:10
39.987472,116.303329,0,248,39653.1071180556,2008-07-24,02:34:15
39.987481,116.303327,0,245,39653.1071759259,2008-07-24,02:34:20
39.98749,116.303338,0,244,39653.1072337963,2008-07-24,02:34:25
39.987486,116.30338,0,243,39653.1072916667,2008-07-24,02:34:30
39.987472,116.303422,0,243,39653.107349537,2008-07-24,02:34:35
39.987457,116.303462,0,242,39653.1074074074,2008-07-24,02:34:40
39.987423,116.303492,0,239,39653.1074652778,2008-07-24,02:34:45
39.987367,116.303523,0,236,39653.1075231481,2008-07-24,02:34:50
39.987313,116.303554,0,232,39653.1075810185,2008-07-24,02:34:55
39.987241,116.303617,0,230,39653.1076388889,2008-07-24,02:35:00
39.987189,116.303646,0,230,39653.1076967593,2008-07-24,02:35:05
39.987174,116.303626,0,226,39653.1077546296,2008-07-24,02:35:10
39.987137,116.303621,0,225,39653.1078125,2008-07-24,02:35:15
39.987097,116.303618,0,228,39653.1078703704,2008-07-24,02:35:20
39.987096,116.303581,0,236,39653.1079282407,2008-07-24,02:35:25
39.987146,116.303545,0,243,39653.1079861111,2008-07-24,02:35:30
39.987222,116.303529,0,255,39653.1080439815,2008-07-24,02:35:35
39.987285,116.303553,0,268,39653.1081018519,2008-07-24,02:35:40
39.987309,116.303634,0,278,39653.1081597222,2008-07-24,02:35:45
39.987463,116.303684,0,286,39653.1082175926,2008-07-24,02:35:50
39.987651,116.303701,0,313,39653.108275463,2008-07-24,02:35:55
39.987769,116.303651,0,337,39653.1083333333,2008-07-24,02:36:00
39.987824,116.303608,0,350,39653.1083912037,2008-07-24,02:36:05
39.98787,116.303597,0,366,39653.1084490741,2008-07-24,02:36:10
39.987983,116.303563,0,382,39653.1085069444,2008-07-24,02:36:15
39.988095,116.303503,0,394,39653.1085648148,2008-07-24,02:36:20
39.988151,116.303446,0,405,39653.1086226852,2008-07-24,02:36:25
39.988197,116.30339,0,414,39653.1086805556,2008-07-24,02:36:30
39.988207,116.303395,0,415,39653.1087384259,2008-07-24,02:36:35
39.988203,116.303422,0,416,39653.1087962963,2008-07-24,02:36:40
39.987924,116.303329,0,413,39653.1088541667,2008-07-24,02:36:45
39.987788,116.303297,0,411,39653.108912037,2008-07-24,02:36:50
39.987706,116.30331,0,411,39653.1089699074,2008-07-24,02:36:55
39.987671,116.303372,0,411,39653.1090277778,2008-07-24,02:37:00
39.987465,116.303301,0,412,39653.1090856481,2008-07-24,02:37:05
39.987307,116.303269,0,413,39653.1091435185,2008-07-24,02:37:10
39.987306,116.303389,0,416,39653.1092013889,2008-07-24,02:37:15
39.987263,116.303595,0,418,39653.1092592593,2008-07-24,02:37:20
39.987234,116.303694,0,419,39653.1093171296,2008-07-24,02:37:25
39.987286,116.303575,0,415,39653.109375,2008-07-24,02:37:30
39.987291,116.303598,0,411,39653.1094328704,2008-07-24,02:37:35
39.98731,116.303623,0,410,39653.1094907407,2008-07-24,02:37:40
39.987325,116.30362,0,412,39653.1095486111,2008-07-24,02:37:45
39.98731,116.30357,0,411,39653.1096064815,2008-07-24,02:37:50
39.987259,116.303541,0,411,39653.1096643518,2008-07-24,02:37:55
39.987199,116.303535,0,413,39653.1097222222,2008-07-24,02:38:00
39.987166,116.303516,0,415,39653.1097800926,2008-07-24,02:38:05
39.987166,116.303516,0,415,39653.1098148148,2008-07-24,02:38:08
39.987159,116.303511,0,417,39653.109837963,2008-07-24,02:38:10
39.987142,116.303525,0,424,39653.1098958333,2008-07-24,02:38:15
39.987136,116.303575,0,434,39653.1099537037,2008-07-24,02:38:20
39.987175,116.303623,0,444,39653.1100115741,2008-07-24,02:38:25
39.987299,116.303607,0,455,39653.1100694444,2008-07-24,02:38:30
39.987418,116.303577,0,464,39653.1101273148,2008-07-24,02:38:35
39.987505,116.30354,0,476,39653.1101851852,2008-07-24,02:38:40
39.987509,116.30352,0,488,39653.1102430556,2008-07-24,02:38:45
39.98753,116.303488,0,495,39653.1103009259,2008-07-24,02:38:50
39.987631,116.303447,0,503,39653.1103587963,2008-07-24,02:38:55
39.987721,116.303405,0,520,39653.1104166667,2008-07-24,02:39:00
39.987836,116.30333,0,551,39653.110474537,2008-07-24,02:39:05
39.987901,116.303323,0,591,39653.1105324074,2008-07-24,02:39:10
39.987891,116.303376,0,610,39653.1105902778,2008-07-24,02:39:15
39.987869,116.303349,0,632,39653.1106481481,2008-07-24,02:39:20
39.987825,116.303336,0,642,39653.1107060185,2008-07-24,02:39:25
39.987825,116.303336,0,642,39653.1107407407,2008-07-24,02:39:28
39.987821,116.303337,0,644,39653.1107638889,2008-07-24,02:39:30
39.987774,116.30335,0,646,39653.1108217593,2008-07-24,02:39:35
39.987764,116.303316,0,649,39653.1108796296,2008-07-24,02:39:40
39.987779,116.303258,0,653,39653.1109375,2008-07-24,02:39:45
39.987773,116.303199,0,658,39653.1109953704,2008-07-24,02:39:50
39.987781,116.30316,0,660,39653.1110532407,2008-07-24,02:39:55
39.987805,116.30311,0,664,39653.1111111111,2008-07-24,02:40:00
39.987829,116.303074,0,663,39653.1111689815,2008-07-24,02:40:05
39.987829,116.303041,0,664,39653.1112268518,2008-07-24,02:40:10
39.987851,116.302965,0,656,39653.1112847222,2008-07-24,02:40:15
39.987815,116.302979,0,657,39653.1113425926,2008-07-24,02:40:20
39.987794,116.302997,0,656,39653.111400463,2008-07-24,02:40:25
39.987794,116.302997,0,656,39653.1114351852,2008-07-24,02:40:28
39.987798,116.302996,0,655,39653.1114583333,2008-07-24,02:40:30
39.987776,116.303048,0,652,39653.1115162037,2008-07-24,02:40:35
39.987733,116.303063,0,648,39653.1115740741,2008-07-24,02:40:40
39.987696,116.303068,0,642,39653.1116319444,2008-07-24,02:40:45
39.987608,116.303081,0,641,39653.1116898148,2008-07-24,02:40:50
39.987568,116.303072,0,640,39653.1117476852,2008-07-24,02:40:55
39.987588,116.303065,0,641,39653.1118055556,2008-07-24,02:41:00
39.987629,116.303113,0,643,39653.1118634259,2008-07-24,02:41:05
39.987617,116.303075,0,644,39653.1119212963,2008-07-24,02:41:10
39.987573,116.303011,0,642,39653.1119791667,2008-07-24,02:41:15
39.98753,116.302961,0,642,39653.112037037,2008-07-24,02:41:20
39.987501,116.302923,0,643,39653.1120949074,2008-07-24,02:41:25
39.987474,116.302878,0,645,39653.1121527778,2008-07-24,02:41:30
39.987491,116.302859,0,647,39653.1122106481,2008-07-24,02:41:35
39.987476,116.302903,0,648,39653.1122685185,2008-07-24,02:41:40
39.987451,116.302948,0,649,39653.1123263889,2008-07-24,02:41:45
39.987465,116.302938,0,647,39653.1123842593,2008-07-24,02:41:50
39.987495,116.302913,0,645,39653.1124421296,2008-07-24,02:41:55
39.987498,116.3029,0,641,39653.1125,2008-07-24,02:42:00
39.987513,116.302884,0,638,39653.1125578704,2008-07-24,02:42:05
39.987543,116.302876,0,641,39653.1126157407,2008-07-24,02:42:10
39.987605,116.302857,0,653,39653.1126736111,2008-07-24,02:42:15
39.987686,116.302838,0,673,39653.1127314815,2008-07-24,02:42:20
39.987781,116.302806,0,699,39653.1127893519,2008-07-24,02:42:25
39.987798,116.302814,0,707,39653.1128472222,2008-07-24,02:42:30
39.987776,116.302806,0,715,39653.1129050926,2008-07-24,02:42:35
39.987772,116.302866,0,723,39653.112962963,2008-07-24,02:42:40
39.987803,116.302897,0,731,39653.1130208333,2008-07-24,02:42:45
39.987837,116.30292,0,737,39653.1130787037,2008-07-24,02:42:50
39.987884,116.302981,0,750,39653.1131365741,2008-07-24,02:42:55
39.987943,116.303039,0,763,39653.1131944444,2008-07-24,02:43:00
39.987981,116.303114,0,776,39653.1132523148,2008-07-24,02:43:05
39.988058,116.303146,0,787,39653.1133101852,2008-07-24,02:43:10
39.988081,116.303135,0,796,39653.1133680556,2008-07-24,02:43:15
39.98818,116.303112,0,806,39653.1134259259,2008-07-24,02:43:20
39.988257,116.303122,0,819,39653.1134837963,2008-07-24,02:43:25
39.988348,116.303112,0,834,39653.1135416667,2008-07-24,02:43:30
39.988461,116.303113,0,851,39653.113599537,2008-07-24,02:43:35
39.988543,116.303156,0,866,39653.1136574074,2008-07-24,02:43:40
39.988567,116.303206,0,879,39653.1137152778,2008-07-24,02:43:45
39.988573,116.303254,0,891,39653.1137731481,2008-07-24,02:43:50
39.988634,116.303334,0,869,39653.1138310185,2008-07-24,02:43:55
39.988653,116.303376,0,887,39653.1138888889,2008-07-24,02:44:00
39.988672,116.303351,0,902,39653.1139467593,2008-07-24,02:44:05
39.988676,116.303373,0,904,39653.1140046296,2008-07-24,02:44:10
39.988731,116.303363,0,908,39653.1140625,2008-07-24,02:44:15
39.988745,116.303373,0,913,39653.1141203704,2008-07-24,02:44:20
39.988778,116.303343,0,921,39653.1141782407,2008-07-24,02:44:25
39.988752,116.303335,0,930,39653.1142361111,2008-07-24,02:44:30
39.988701,116.303357,0,938,39653.1142939815,2008-07-24,02:44:35
39.988655,116.303365,0,947,39653.1143518519,2008-07-24,02:44:40
39.988618,116.303401,0,956,39653.1144097222,2008-07-24,02:44:45
39.988592,116.303462,0,964,39653.1144675926,2008-07-24,02:44:50
39.988591,116.303488,0,969,39653.114525463,2008-07-24,02:44:55
39.988574,116.303534,0,972,39653.1145833333,2008-07-24,02:45:00
39.988539,116.30362,0,977,39653.1146412037,2008-07-24,02:45:05
39.9886,116.303689,0,983,39653.1146990741,2008-07-24,02:45:10
39.988687,116.303736,0,992,39653.1147569444,2008-07-24,02:45:15
39.988773,116.303798,0,1002,39653.1148148148,2008-07-24,02:45:20
39.988843,116.303853,0,1014,39653.1148726852,2008-07-24,02:45:25
39.988937,116.303878,0,1027,39653.1149305556,2008-07-24,02:45:30
39.988534,116.303664,0,1007,39653.1149884259,2008-07-24,02:45:35
39.988424,116.303513,0,985,39653.1150462963,2008-07-24,02:45:40
39.988307,116.303402,0,972,39653.1151041667,2008-07-24,02:45:45
39.988274,116.303344,0,912,39653.115162037,2008-07-24,02:45:50
39.988268,116.303359,0,798,39653.1152199074,2008-07-24,02:45:55
39.988283,116.303355,0,730,39653.1152777778,2008-07-24,02:46:00
39.98829,116.303334,0,691,39653.1153356481,2008-07-24,02:46:05
39.988363,116.303352,0,652,39653.1153935185,2008-07-24,02:46:10
39.988501,116.303403,0,612,39653.1154513889,2008-07-24,02:46:15
39.98853,116.303515,0,572,39653.1155092593,2008-07-24,02:46:20
39.988591,116.303656,0,541,39653.1155671296,2008-07-24,02:46:25
39.988705,116.303816,0,518,39653.115625,2008-07-24,02:46:30
39.988852,116.303979,0,500,39653.1156828704,2008-07-24,02:46:35
39.988936,116.304085,0,533,39653.1157407407,2008-07-24,02:46:40
39.988933,116.304034,0,566,39653.1157986111,2008-07-24,02:46:45
39.988823,116.30381,0,590,39653.1158564815,2008-07-24,02:46:50
39.986518,116.305121,0,596,39653.1167824074,2008-07-24,02:48:10
39.985702,116.305119,0,965,39653.1168402778,2008-07-24,02:48:15
39.985626,116.304895,0,981,39653.1168981481,2008-07-24,02:48:20
39.985587,116.304637,0,986,39653.1169560185,2008-07-24,02:48:25
39.985562,116.304449,0,991,39653.1170138889,2008-07-24,02:48:30
39.987653,116.303154,0,263,39653.128125,2008-07-24,03:04:30
39.987599,116.303324,0,206,39653.1281828704,2008-07-24,03:04:35
39.987523,116.303468,0,181,39653.1282407407,2008-07-24,03:04:40
39.987497,116.303156,0,149,39653.1325231481,2008-07-24,03:10:50
39.987497,116.303111,0,148,39653.1325810185,2008-07-24,03:10:55
39.987491,116.303037,0,148,39653.1326388889,2008-07-24,03:11:00
39.987506,116.302901,0,146,39653.1326967593,2008-07-24,03:11:05
39.987433,116.302832,0,142,39653.1327546296,2008-07-24,03:11:10
39.987428,116.302755,0,141,39653.1328125,2008-07-24,03:11:15
39.987436,116.30271,0,140,39653.1328703704,2008-07-24,03:11:20
39.987445,116.302639,0,140,39653.1329282407,2008-07-24,03:11:25
39.987442,116.302521,0,137,39653.1329861111,2008-07-24,03:11:30
39.98745,116.302371,0,132,39653.1330439815,2008-07-24,03:11:35
39.987436,116.302324,0,136,39653.1331018518,2008-07-24,03:11:40
39.987329,116.302329,0,140,39653.1331597222,2008-07-24,03:11:45
39.987215,116.302341,0,145,39653.1332175926,2008-07-24,03:11:50
39.987162,116.302307,0,148,39653.133275463,2008-07-24,03:11:55
39.987068,116.302294,0,151,39653.1333333333,2008-07-24,03:12:00
39.987011,116.302307,0,154,39653.1333912037,2008-07-24,03:12:05
39.98689,116.302295,0,162,39653.1334490741,2008-07-24,03:12:10
39.986815,116.302313,0,164,39653.1335069444,2008-07-24,03:12:15
39.986754,116.302276,0,162,39653.1335648148,2008-07-24,03:12:20
39.986681,116.302262,0,166,39653.1336226852,2008-07-24,03:12:25
39.98663,116.302254,0,175,39653.1336805556,2008-07-24,03:12:30
39.986549,116.302274,0,179,39653.1337384259,2008-07-24,03:12:35
39.986492,116.302269,0,184,39653.1337962963,2008-07-24,03:12:40
39.986432,116.302249,0,190,39653.1338541667,2008-07-24,03:12:45
39.986347,116.302253,0,190,39653.133912037,2008-07-24,03:12:50
39.986242,116.302272,0,185,39653.1339699074,2008-07-24,03:12:55
39.986192,116.302261,0,178,39653.1340277778,2008-07-24,03:13:00
39.986174,116.302247,0,176,39653.1340856481,2008-07-24,03:13:05
39.986153,116.302205,0,177,39653.1341435185,2008-07-24,03:13:10
39.986126,116.302146,0,178,39653.1342013889,2008-07-24,03:13:15
39.986096,116.302059,0,180,39653.1342592593,2008-07-24,03:13:20
39.986088,116.301953,0,180,39653.1343171296,2008-07-24,03:13:25
39.98609,116.301784,0,184,39653.134375,2008-07-24,03:13:30
39.986105,116.30166,0,186,39653.1344328704,2008-07-24,03:13:35
39.986084,116.301557,0,187,39653.1344907407,2008-07-24,03:13:40
39.986084,116.301448,0,194,39653.1345486111,2008-07-24,03:13:45
39.986063,116.301351,0,201,39653.1346064815,2008-07-24,03:13:50
39.98606,116.301253,0,203,39653.1346643518,2008-07-24,03:13:55
39.986068,116.301156,0,207,39653.1347222222,2008-07-24,03:14:00
39.986037,116.301072,0,201,39653.1347800926,2008-07-24,03:14:05
39.985964,116.301047,0,198,39653.134837963,2008-07-24,03:14:10
39.985876,116.301031,0,195,39653.1348958333,2008-07-24,03:14:15
39.985794,116.301026,0,190,39653.1349537037,2008-07-24,03:14:20
39.985715,116.301066,0,187,39653.1350115741,2008-07-24,03:14:25
39.985635,116.301068,0,184,39653.1350694444,2008-07-24,03:14:30
39.985571,116.301026,0,185,39653.1351273148,2008-07-24,03:14:35
39.98554,116.300977,0,185,39653.1351851852,2008-07-24,03:14:40
39.985527,116.300967,0,185,39653.1352430556,2008-07-24,03:14:45
39.985529,116.300947,0,184,39653.1353009259,2008-07-24,03:14:50
39.985586,116.300949,0,187,39653.1353587963,2008-07-24,03:14:55
39.985675,116.300941,0,189,39653.1354166667,2008-07-24,03:15:00
39.985773,116.300923,0,191,39653.135474537,2008-07-24,03:15:05
39.985916,116.300982,0,187,39653.1355324074,2008-07-24,03:15:10
39.985978,116.30106,0,182,39653.1355902778,2008-07-24,03:15:15
39.986032,116.301076,0,183,39653.1356481481,2008-07-24,03:15:20
39.986086,116.301054,0,179,39653.1357060185,2008-07-24,03:15:25
39.986148,116.301079,0,183,39653.1357638889,2008-07-24,03:15:30
39.986185,116.301114,0,186,39653.1358217593,2008-07-24,03:15:35
39.986235,116.301119,0,190,39653.1358796296,2008-07-24,03:15:40
39.98631,116.301126,0,196,39653.1359375,2008-07-24,03:15:45
39.98643,116.301092,0,197,39653.1359953704,2008-07-24,03:15:50
39.986494,116.30107,0,196,39653.1360532407,2008-07-24,03:15:55
39.986521,116.301031,0,189,39653.1361111111,2008-07-24,03:16:00
39.986522,116.300984,0,183,39653.1361689815,2008-07-24,03:16:05
39.986508,116.300931,0,180,39653.1362268519,2008-07-24,03:16:10
39.986509,116.300794,0,177,39653.1362847222,2008-07-24,03:16:15
39.986521,116.300671,0,175,39653.1363425926,2008-07-24,03:16:20
39.986532,116.300558,0,173,39653.136400463,2008-07-24,03:16:25
39.986557,116.300455,0,172,39653.1364583333,2008-07-24,03:16:30
39.986511,116.300407,0,177,39653.1365162037,2008-07-24,03:16:35
39.986531,116.300401,0,180,39653.1365740741,2008-07-24,03:16:40
39.986592,116.300433,0,182,39653.1366319444,2008-07-24,03:16:45
39.986674,116.30042,0,183,39653.1366898148,2008-07-24,03:16:50
39.986769,116.300429,0,182,39653.1367476852,2008-07-24,03:16:55
39.986833,116.300404,0,187,39653.1368055556,2008-07-24,03:17:00
39.986913,116.300386,0,181,39653.1368634259,2008-07-24,03:17:05
39.986989,116.300412,0,166,39653.1369212963,2008-07-24,03:17:10
39.987045,116.300427,0,159,39653.1369791667,2008-07-24,03:17:15
39.987105,116.300461,0,154,39653.137037037,2008-07-24,03:17:20
39.987179,116.300371,0,157,39653.1370949074,2008-07-24,03:17:25
39.987226,116.300328,0,156,39653.1371527778,2008-07-24,03:17:30
39.987246,116.300251,0,149,39653.1372106481,2008-07-24,03:17:35
39.987257,116.300179,0,141,39653.1372685185,2008-07-24,03:17:40
39.987259,116.300146,0,144,39653.1373263889,2008-07-24,03:17:45
39.987265,116.300123,0,147,39653.1373842593,2008-07-24,03:17:50
39.987266,116.300102,0,149,39653.1374421296,2008-07-24,03:17:55
39.987311,116.300094,0,159,39653.1375,2008-07-24,03:18:00
39.987319,116.300085,0,166,39653.1375578704,2008-07-24,03:18:05
39.987319,116.300085,0,166,39653.1375925926,2008-07-24,03:18:08
39.987317,116.300086,0,166,39653.1376157407,2008-07-24,03:18:10
39.987321,116.300072,0,170,39653.1376736111,2008-07-24,03:18:15
39.98732,116.300058,0,171,39653.1377314815,2008-07-24,03:18:20
39.987342,116.300057,0,172,39653.1377893519,2008-07-24,03:18:25
39.987337,116.300051,0,173,39653.1378472222,2008-07-24,03:18:30
39.987337,116.300051,0,173,39653.1378819444,2008-07-24,03:18:33
39.987337,116.300051,0,173,39653.1379050926,2008-07-24,03:18:35
39.987358,116.300038,0,174,39653.137962963,2008-07-24,03:18:40
39.98745,116.300027,0,178,39653.1380208333,2008-07-24,03:18:45
39.987588,116.300015,0,182,39653.1380787037,2008-07-24,03:18:50
39.987622,116.300054,0,181,39653.1381365741,2008-07-24,03:18:55
39.987633,116.300053,0,182,39653.1381944444,2008-07-24,03:19:00
39.987718,116.300053,0,181,39653.1382523148,2008-07-24,03:19:05
39.987729,116.30011,0,181,39653.1383101852,2008-07-24,03:19:10
39.98772,116.300135,0,180,39653.1383680556,2008-07-24,03:19:15
39.987684,116.300156,0,180,39653.1384259259,2008-07-24,03:19:20
39.98767,116.300156,0,179,39653.1384837963,2008-07-24,03:19:25
39.987667,116.300156,0,179,39653.1385416667,2008-07-24,03:19:30
39.987667,116.300156,0,179,39653.1385763889,2008-07-24,03:19:33
39.987664,116.300156,0,179,39653.138599537,2008-07-24,03:19:35
39.987606,116.300175,0,178,39653.1386574074,2008-07-24,03:19:40
39.987534,116.300209,0,178,39653.1387152778,2008-07-24,03:19:45
39.987456,116.300299,0,177,39653.1387731481,2008-07-24,03:19:50
39.987444,116.300315,0,177,39653.1388310185,2008-07-24,03:19:55
39.98733,116.300627,0,167,39653.143287037,2008-07-24,03:26:20
39.987308,116.30071,0,168,39653.1433449074,2008-07-24,03:26:25
39.987273,116.300795,0,167,39653.1434027778,2008-07-24,03:26:30
39.987244,116.300817,0,168,39653.1434606481,2008-07-24,03:26:35
39.987224,116.300799,0,168,39653.1435185185,2008-07-24,03:26:40
39.987204,116.300774,0,169,39653.1435763889,2008-07-24,03:26:45
39.987184,116.300698,0,171,39653.1436342593,2008-07-24,03:26:50
39.987188,116.300596,0,173,39653.1436921296,2008-07-24,03:26:55
39.987204,116.300489,0,174,39653.14375,2008-07-24,03:27:00
39.98721,116.300399,0,174,39653.1438078704,2008-07-24,03:27:05
39.987209,116.30033,0,175,39653.1438657407,2008-07-24,03:27:10
39.987221,116.300333,0,176,39653.1439236111,2008-07-24,03:27:15
39.987239,116.300378,0,176,39653.1439814815,2008-07-24,03:27:20
39.987243,116.300381,0,177,39653.1440393519,2008-07-24,03:27:25
39.987237,116.30038,0,177,39653.1440972222,2008-07-24,03:27:30
39.987237,116.30038,0,177,39653.1441319444,2008-07-24,03:27:33
39.987245,116.300376,0,177,39653.1441550926,2008-07-24,03:27:35
39.98732,116.300302,0,177,39653.144212963,2008-07-24,03:27:40
39.987359,116.300269,0,176,39653.1442708333,2008-07-24,03:27:45
39.987383,116.300235,0,175,39653.1443287037,2008-07-24,03:27:50
39.987406,116.30024,0,166,39653.1443865741,2008-07-24,03:27:55
39.987417,116.300241,0,167,39653.1444444444,2008-07-24,03:28:00
39.987416,116.30023,0,166,39653.1445023148,2008-07-24,03:28:05
39.987424,116.300239,0,166,39653.1445601852,2008-07-24,03:28:10
39.987438,116.300265,0,170,39653.1446180556,2008-07-24,03:28:15
39.987484,116.300241,0,172,39653.1446759259,2008-07-24,03:28:20
39.987499,116.300211,0,176,39653.1447337963,2008-07-24,03:28:25
39.987482,116.300224,0,178,39653.1447916667,2008-07-24,03:28:30
39.987496,116.300264,0,178,39653.144849537,2008-07-24,03:28:35
39.987496,116.300264,0,178,39653.1448842593,2008-07-24,03:28:38
39.987488,116.30027,0,178,39653.1449074074,2008-07-24,03:28:40
39.987438,116.30036,0,174,39653.1449652778,2008-07-24,03:28:45
39.9874,116.300394,0,172,39653.1450231481,2008-07-24,03:28:50
39.987357,116.300433,0,170,39653.1450810185,2008-07-24,03:28:55
39.987334,116.300462,0,169,39653.1451388889,2008-07-24,03:29:00
39.987323,116.30044,0,169,39653.1451967593,2008-07-24,03:29:05
39.987312,116.300421,0,168,39653.1452546296,2008-07-24,03:29:10
39.987307,116.300422,0,168,39653.1453125,2008-07-24,03:29:15
39.987308,116.300425,0,168,39653.1453703704,2008-07-24,03:29:20
39.987305,116.300426,0,168,39653.1454282407,2008-07-24,03:29:25
39.987303,116.300426,0,168,39653.1454861111,2008-07-24,03:29:30
39.987303,116.300426,0,168,39653.1455208333,2008-07-24,03:29:33
39.987309,116.300423,0,168,39653.1455439815,2008-07-24,03:29:35
39.98732,116.300419,0,168,39653.1456018519,2008-07-24,03:29:40
39.987337,116.300348,0,167,39653.1456597222,2008-07-24,03:29:45
39.987361,116.300242,0,165,39653.1457175926,2008-07-24,03:29:50
39.987401,116.300089,0,164,39653.145775463,2008-07-24,03:29:55
39.987429,116.29991,0,163,39653.1458333333,2008-07-24,03:30:00
39.98745,116.299804,0,162,39653.1458912037,2008-07-24,03:30:05
39.987474,116.299855,0,161,39653.1459490741,2008-07-24,03:30:10
39.987556,116.300002,0,164,39653.1460069444,2008-07-24,03:30:15
39.987622,116.300067,0,170,39653.1460648148,2008-07-24,03:30:20
39.987623,116.300068,0,172,39653.1461226852,2008-07-24,03:30:25
39.987616,116.30007,0,173,39653.1461805556,2008-07-24,03:30:30
39.987622,116.300069,0,173,39653.1462384259,2008-07-24,03:30:35
39.987622,116.300071,0,174,39653.1462962963,2008-07-24,03:30:40
39.987623,116.30007,0,174,39653.1463541667,2008-07-24,03:30:45
39.987631,116.30007,0,174,39653.146412037,2008-07-24,03:30:50
39.987634,116.30007,0,174,39653.1464699074,2008-07-24,03:30:55
39.987636,116.30007,0,174,39653.1465277778,2008-07-24,03:31:00
39.987637,116.300067,0,176,39653.1465856481,2008-07-24,03:31:05
39.987637,116.300067,0,176,39653.1466203704,2008-07-24,03:31:08
39.987642,116.300069,0,177,39653.1466435185,2008-07-24,03:31:10
39.987638,116.299966,0,185,39653.1467013889,2008-07-24,03:31:15
39.987602,116.299996,0,190,39653.1467592593,2008-07-24,03:31:20
39.987555,116.300053,0,193,39653.1468171296,2008-07-24,03:31:25
39.987544,116.300118,0,194,39653.146875,2008-07-24,03:31:30
39.987344,116.300224,0,193,39653.1469328704,2008-07-24,03:31:35
39.987319,116.300301,0,192,39653.1469907407,2008-07-24,03:31:40
39.987319,116.300369,0,191,39653.1470486111,2008-07-24,03:31:45
39.987351,116.300432,0,189,39653.1471064815,2008-07-24,03:31:50
39.987381,116.300477,0,187,39653.1471643519,2008-07-24,03:31:55
39.987401,116.300534,0,190,39653.1472222222,2008-07-24,03:32:00
39.987431,116.300596,0,193,39653.1472800926,2008-07-24,03:32:05
39.987445,116.300628,0,201,39653.147337963,2008-07-24,03:32:10
39.98745,116.300677,0,207,39653.1473958333,2008-07-24,03:32:15
39.987451,116.300723,0,214,39653.1474537037,2008-07-24,03:32:20
39.987459,116.300781,0,220,39653.1475115741,2008-07-24,03:32:25
39.987472,116.300877,0,225,39653.1475694444,2008-07-24,03:32:30
39.987369,116.300984,0,209,39653.1476273148,2008-07-24,03:32:35
39.987342,116.301031,0,214,39653.1476851852,2008-07-24,03:32:40
39.987313,116.301022,0,210,39653.1477430556,2008-07-24,03:32:45
39.987267,116.301024,0,213,39653.1478009259,2008-07-24,03:32:50
39.987228,116.301055,0,220,39653.1478587963,2008-07-24,03:32:55
39.987186,116.301057,0,223,39653.1479166667,2008-07-24,03:33:00
39.987175,116.301053,0,224,39653.147974537,2008-07-24,03:33:05
39.987175,116.301054,0,224,39653.1480324074,2008-07-24,03:33:10
39.98718,116.301054,0,224,39653.1480902778,2008-07-24,03:33:15
39.98718,116.301054,0,224,39653.148125,2008-07-24,03:33:18
39.987179,116.301055,0,224,39653.1481481481,2008-07-24,03:33:20
39.98714,116.301099,0,222,39653.1482060185,2008-07-24,03:33:25
39.987092,116.301101,0,220,39653.1482638889,2008-07-24,03:33:30
39.987072,116.301092,0,217,39653.1483217593,2008-07-24,03:33:35
39.987063,116.301059,0,212,39653.1483796296,2008-07-24,03:33:40
39.986982,116.301043,0,210,39653.1484375,2008-07-24,03:33:45
39.986913,116.301077,0,206,39653.1484953704,2008-07-24,03:33:50
39.986865,116.301085,0,204,39653.1485532407,2008-07-24,03:33:55
39.98683,116.301071,0,202,39653.1486111111,2008-07-24,03:34:00
39.986757,116.301058,0,201,39653.1486689815,2008-07-24,03:34:05
39.986707,116.301066,0,202,39653.1487268518,2008-07-24,03:34:10
39.98665,116.301033,0,203,39653.1487847222,2008-07-24,03:34:15
39.986609,116.301039,0,203,39653.1488425926,2008-07-24,03:34:20
39.986576,116.301047,0,204,39653.148900463,2008-07-24,03:34:25
39.986529,116.301061,0,206,39653.1489583333,2008-07-24,03:34:30
39.986481,116.301041,0,207,39653.1490162037,2008-07-24,03:34:35
39.986433,116.301034,0,208,39653.1490740741,2008-07-24,03:34:40
39.986392,116.301042,0,209,39653.1491319444,2008-07-24,03:34:45
39.986198,116.301082,0,207,39653.1491898148,2008-07-24,03:34:50
39.986123,116.301127,0,209,39653.1492476852,2008-07-24,03:34:55
39.986105,116.301145,0,215,39653.1493055556,2008-07-24,03:35:00
39.986095,116.301224,0,218,39653.1493634259,2008-07-24,03:35:05
39.986071,116.301315,0,221,39653.1494212963,2008-07-24,03:35:10
39.986065,116.301366,0,223,39653.1494791667,2008-07-24,03:35:15
39.986039,116.301475,0,227,39653.149537037,2008-07-24,03:35:20
39.986067,116.301559,0,231,39653.1495949074,2008-07-24,03:35:25
39.986069,116.301617,0,233,39653.1496527778,2008-07-24,03:35:30
39.986023,116.301685,0,231,39653.1497106481,2008-07-24,03:35:35
39.98604,116.301742,0,230,39653.1497685185,2008-07-24,03:35:40
39.98607,116.301803,0,231,39653.1498263889,2008-07-24,03:35:45
39.986102,116.301874,0,231,39653.1498842593,2008-07-24,03:35:50
39.986114,116.301935,0,231,39653.1499421296,2008-07-24,03:35:55
39.986145,116.302011,0,232,39653.15,2008-07-24,03:36:00
39.986124,116.302052,0,233,39653.1500578704,2008-07-24,03:36:05
39.986139,116.302112,0,234,39653.1501157407,2008-07-24,03:36:10
39.986141,116.302228,0,234,39653.1501736111,2008-07-24,03:36:15
39.986139,116.3023,0,230,39653.1502314815,2008-07-24,03:36:20
39.986072,116.302413,0,214,39653.1502893518,2008-07-24,03:36:25
39.98606,116.30248,0,204,39653.1503472222,2008-07-24,03:36:30
39.986074,116.302554,0,196,39653.1504050926,2008-07-24,03:36:35
39.986082,116.302617,0,189,39653.150462963,2008-07-24,03:36:40
39.986092,116.302674,0,186,39653.1505208333,2008-07-24,03:36:45
39.986084,116.302741,0,182,39653.1505787037,2008-07-24,03:36:50
39.986065,116.3028,0,179,39653.1506365741,2008-07-24,03:36:55
39.986072,116.302916,0,176,39653.1506944444,2008-07-24,03:37:00
39.986073,116.303007,0,172,39653.1507523148,2008-07-24,03:37:05
39.986046,116.303103,0,168,39653.1508101852,2008-07-24,03:37:10
39.986069,116.303187,0,165,39653.1508680556,2008-07-24,03:37:15
39.986074,116.303273,0,161,39653.1509259259,2008-07-24,03:37:20
39.986037,116.303345,0,156,39653.1509837963,2008-07-24,03:37:25
39.986027,116.303414,0,154,39653.1510416667,2008-07-24,03:37:30
39.986056,116.303487,0,153,39653.151099537,2008-07-24,03:37:35
39.986061,116.303567,0,154,39653.1511574074,2008-07-24,03:37:40
39.986081,116.30366,0,158,39653.1512152778,2008-07-24,03:37:45
39.986075,116.303721,0,164,39653.1512731481,2008-07-24,03:37:50
39.986096,116.30379,0,169,39653.1513310185,2008-07-24,03:37:55
39.986089,116.303872,0,171,39653.1513888889,2008-07-24,03:38:00
39.986075,116.303952,0,171,39653.1514467593,2008-07-24,03:38:05
39.986083,116.304019,0,170,39653.1515046296,2008-07-24,03:38:10
39.986115,116.30408,0,172,39653.1515625,2008-07-24,03:38:15
39.986115,116.304169,0,171,39653.1516203704,2008-07-24,03:38:20
39.986099,116.304293,0,162,39653.1516782407,2008-07-24,03:38:25
39.986113,116.304362,0,164,39653.1517361111,2008-07-24,03:38:30
39.986121,116.304424,0,166,39653.1517939815,2008-07-24,03:38:35
39.986097,116.304485,0,168,39653.1518518519,2008-07-24,03:38:40
39.986091,116.304568,0,169,39653.1519097222,2008-07-24,03:38:45
39.986104,116.30463,0,174,39653.1519675926,2008-07-24,03:38:50
39.986118,116.304715,0,180,39653.152025463,2008-07-24,03:38:55
39.986099,116.304802,0,180,39653.1520833333,2008-07-24,03:39:00
39.986107,116.30488,0,188,39653.1521412037,2008-07-24,03:39:05
39.986109,116.30497,0,193,39653.1521990741,2008-07-24,03:39:10
39.986116,116.30503,0,195,39653.1522569444,2008-07-24,03:39:15
39.986113,116.305087,0,200,39653.1523148148,2008-07-24,03:39:20
39.986126,116.305143,0,199,39653.1523726852,2008-07-24,03:39:25
39.986147,116.305249,0,197,39653.1524305556,2008-07-24,03:39:30
39.986127,116.305308,0,196,39653.1524884259,2008-07-24,03:39:35
39.986079,116.305318,0,191,39653.1525462963,2008-07-24,03:39:40
39.986047,116.305313,0,189,39653.1526041667,2008-07-24,03:39:45
39.985997,116.305311,0,186,39653.152662037,2008-07-24,03:39:50
39.985928,116.305309,0,179,39653.1527199074,2008-07-24,03:39:55
39.98589,116.305317,0,172,39653.1527777778,2008-07-24,03:40:00
39.985796,116.305335,0,170,39653.1528356481,2008-07-24,03:40:05
39.985792,116.305316,0,166,39653.1528935185,2008-07-24,03:40:10
39.985676,116.305315,0,160,39653.1529513889,2008-07-24,03:40:15
39.985597,116.305355,0,155,39653.1530092593,2008-07-24,03:40:20
39.985509,116.305378,0,149,39653.1530671296,2008-07-24,03:40:25
39.985477,116.305403,0,149,39653.153125,2008-07-24,03:40:30
39.985429,116.305424,0,150,39653.1531828704,2008-07-24,03:40:35
39.98539,116.305413,0,148,39653.1532407407,2008-07-24,03:40:40
39.985361,116.305451,0,148,39653.1532986111,2008-07-24,03:40:45
39.985317,116.305508,0,151,39653.1533564815,2008-07-24,03:40:50
39.985279,116.305481,0,152,39653.1534143519,2008-07-24,03:40:55
39.985227,116.305434,0,150,39653.1534722222,2008-07-24,03:41:00
39.985186,116.305384,0,148,39653.1535300926,2008-07-24,03:41:05
39.985153,116.305332,0,147,39653.153587963,2008-07-24,03:41:10
39.985116,116.305309,0,145,39653.1536458333,2008-07-24,03:41:15
39.985106,116.305278,0,145,39653.1537037037,2008-07-24,03:41:20
39.985092,116.305229,0,147,39653.1537615741,2008-07-24,03:41:25
39.985061,116.305185,0,152,39653.1538194444,2008-07-24,03:41:30
39.98503,116.305135,0,155,39653.1538773148,2008-07-24,03:41:35
39.985036,116.305049,0,156,39653.1539351852,2008-07-24,03:41:40
39.985035,116.304988,0,157,39653.1539930556,2008-07-24,03:41:45
39.985012,116.304959,0,158,39653.1540509259,2008-07-24,03:41:50
39.985012,116.304959,0,158,39653.1540856481,2008-07-24,03:41:53
39.985009,116.304956,0,157,39653.1541087963,2008-07-24,03:41:55
39.984982,116.30483,0,157,39653.1541666667,2008-07-24,03:42:00
39.98496,116.304737,0,156,39653.154224537,2008-07-24,03:42:05
39.984942,116.304668,0,157,39653.1542824074,2008-07-24,03:42:10
39.984946,116.304621,0,156,39653.1543402778,2008-07-24,03:42:15
39.98499,116.304483,0,155,39653.1543981481,2008-07-24,03:42:20
39.984962,116.30435,0,149,39653.1544560185,2008-07-24,03:42:25
39.98495,116.304287,0,146,39653.1545138889,2008-07-24,03:42:30
39.984959,116.304273,0,145,39653.1545717593,2008-07-24,03:42:35
39.984943,116.304254,0,146,39653.1546296296,2008-07-24,03:42:40
39.984931,116.30418,0,149,39653.1546875,2008-07-24,03:42:45
39.98495,116.304138,0,150,39653.1547453704,2008-07-24,03:42:50
39.984937,116.304138,0,150,39653.1548032407,2008-07-24,03:42:55
39.984916,116.304156,0,150,39653.1548611111,2008-07-24,03:43:00
39.984926,116.304158,0,150,39653.1549189815,2008-07-24,03:43:05
39.984924,116.304174,0,150,39653.1549768519,2008-07-24,03:43:10
39.984904,116.304199,0,150,39653.1550347222,2008-07-24,03:43:15
39.984949,116.304095,0,150,39653.1550925926,2008-07-24,03:43:20
39.984945,116.304096,0,150,39653.155150463,2008-07-24,03:43:25
39.984943,116.304097,0,149,39653.1552083333,2008-07-24,03:43:30
39.984943,116.304097,0,149,39653.1552430556,2008-07-24,03:43:33
39.984947,116.304097,0,149,39653.1552662037,2008-07-24,03:43:35
39.984961,116.304083,0,150,39653.1553240741,2008-07-24,03:43:40
39.985089,116.304107,0,150,39653.1553819444,2008-07-24,03:43:45
39.985055,116.304078,0,153,39653.1554398148,2008-07-24,03:43:50
39.985039,116.304102,0,155,39653.1554976852,2008-07-24,03:43:55
39.985039,116.304102,0,155,39653.1555324074,2008-07-24,03:43:58
39.985038,116.304105,0,155,39653.1555555556,2008-07-24,03:44:00
39.985026,116.304154,0,152,39653.1556134259,2008-07-24,03:44:05
39.985012,116.304224,0,148,39653.1556712963,2008-07-24,03:44:10
39.985013,116.304272,0,147,39653.1557291667,2008-07-24,03:44:15
39.985021,116.304355,0,145,39653.155787037,2008-07-24,03:44:20
39.985039,116.304414,0,143,39653.1558449074,2008-07-24,03:44:25
39.985045,116.304488,0,145,39653.1559027778,2008-07-24,03:44:30
39.985008,116.304609,0,145,39653.1559606481,2008-07-24,03:44:35
39.984998,116.304671,0,145,39653.1560185185,2008-07-24,03:44:40
39.985017,116.304714,0,144,39653.1560763889,2008-07-24,03:44:45
39.984995,116.304826,0,145,39653.1561342593,2008-07-24,03:44:50
39.984981,116.304871,0,148,39653.1561921296,2008-07-24,03:44:55
39.985015,116.304915,0,151,39653.15625,2008-07-24,03:45:00
39.985008,116.304953,0,154,39653.1563078704,2008-07-24,03:45:05
39.984997,116.304963,0,155,39653.1563657407,2008-07-24,03:45:10
39.985003,116.305039,0,155,39653.1564236111,2008-07-24,03:45:15
39.985041,116.305134,0,155,39653.1564814815,2008-07-24,03:45:20
39.985057,116.305202,0,154,39653.1565393518,2008-07-24,03:45:25
39.985064,116.30529,0,155,39653.1565972222,2008-07-24,03:45:30
39.985093,116.305355,0,156,39653.1566550926,2008-07-24,03:45:35
39.985074,116.30546,0,158,39653.156712963,2008-07-24,03:45:40
39.985083,116.305555,0,158,39653.1567708333,2008-07-24,03:45:45
39.985093,116.305661,0,159,39653.1568287037,2008-07-24,03:45:50
39.985108,116.305739,0,161,39653.1568865741,2008-07-24,03:45:55
39.985091,116.305825,0,162,39653.1569444444,2008-07-24,03:46:00
39.985095,116.305885,0,162,39653.1570023148,2008-07-24,03:46:05
39.985122,116.305951,0,161,39653.1570601852,2008-07-24,03:46:10
39.985132,116.306027,0,163,39653.1571180556,2008-07-24,03:46:15
39.985161,116.306093,0,164,39653.1571759259,2008-07-24,03:46:20
39.985176,116.306164,0,166,39653.1572337963,2008-07-24,03:46:25
39.985156,116.30625,0,169,39653.1572916667,2008-07-24,03:46:30
39.98515,116.30634,0,172,39653.157349537,2008-07-24,03:46:35
39.985153,116.306404,0,174,39653.1574074074,2008-07-24,03:46:40
39.985162,116.306454,0,177,39653.1574652778,2008-07-24,03:46:45
39.98513,116.306523,0,180,39653.1575231481,2008-07-24,03:46:50
39.985062,116.306555,0,178,39653.1575810185,2008-07-24,03:46:55
39.985061,116.306588,0,176,39653.1576388889,2008-07-24,03:47:00
39.98506,116.306598,0,175,39653.1576967593,2008-07-24,03:47:05
39.985049,116.306658,0,179,39653.1577546296,2008-07-24,03:47:10
39.985077,116.30675,0,180,39653.1578125,2008-07-24,03:47:15
39.985083,116.306804,0,180,39653.1578703704,2008-07-24,03:47:20
39.985098,116.30682,0,181,39653.1579282407,2008-07-24,03:47:25
39.985108,116.306818,0,182,39653.1579861111,2008-07-24,03:47:30
39.985141,116.306824,0,182,39653.1580439815,2008-07-24,03:47:35
39.985202,116.30683,0,183,39653.1581018518,2008-07-24,03:47:40
39.985267,116.306848,0,184,39653.1581597222,2008-07-24,03:47:45
39.985308,116.306907,0,185,39653.1582175926,2008-07-24,03:47:50
39.985346,116.306966,0,186,39653.158275463,2008-07-24,03:47:55
39.9848,116.307086,0,133,39653.2095486111,2008-07-24,05:01:45
39.984877,116.307054,0,137,39653.2096064815,2008-07-24,05:01:50
39.98496,116.307025,0,123,39653.2096643519,2008-07-24,05:01:55
39.985035,116.306989,0,152,39653.2097222222,2008-07-24,05:02:00
39.985079,116.306934,0,152,39653.2097800926,2008-07-24,05:02:05
39.985091,116.306882,0,155,39653.209837963,2008-07-24,05:02:10
39.985091,116.306808,0,158,39653.2098958333,2008-07-24,05:02:15
39.985098,116.306786,0,160,39653.2099537037,2008-07-24,05:02:20
39.985108,116.30677,0,160,39653.2100115741,2008-07-24,05:02:25
39.985109,116.306767,0,162,39653.2100694444,2008-07-24,05:02:30
39.985109,116.306767,0,162,39653.2101041667,2008-07-24,05:02:33
39.985111,116.306766,0,163,39653.2101273148,2008-07-24,05:02:35
39.985113,116.306704,0,166,39653.2101851852,2008-07-24,05:02:40
39.98513,116.306683,0,165,39653.2102430556,2008-07-24,05:02:45
39.985137,116.306681,0,165,39653.2103009259,2008-07-24,05:02:50
39.985137,116.306681,0,165,39653.2103356481,2008-07-24,05:02:53
39.985133,116.306684,0,164,39653.2103587963,2008-07-24,05:02:55
39.985148,116.306925,0,164,39653.2104166667,2008-07-24,05:03:00
39.985151,116.307429,0,165,39653.210474537,2008-07-24,05:03:05
39.985164,116.308009,0,168,39653.2105324074,2008-07-24,05:03:10
39.985194,116.308493,0,171,39653.2105902778,2008-07-24,05:03:15
39.985135,116.309015,0,177,39653.2106481481,2008-07-24,05:03:20
39.985146,116.309538,0,179,39653.2107060185,2008-07-24,05:03:25
39.98513,116.309886,0,181,39653.2107638889,2008-07-24,05:03:30
39.985041,116.309983,0,182,39653.2108217593,2008-07-24,05:03:35
39.985055,116.30996,0,183,39653.2108796296,2008-07-24,05:03:40
39.985055,116.309959,0,183,39653.2109375,2008-07-24,05:03:45
39.985051,116.309959,0,183,39653.2109953704,2008-07-24,05:03:50
39.985053,116.309959,0,183,39653.2110532407,2008-07-24,05:03:55
39.985053,116.309959,0,183,39653.211087963,2008-07-24,05:03:58
39.985057,116.309958,0,183,39653.2111111111,2008-07-24,05:04:00
39.984934,116.309969,0,180,39653.2111689815,2008-07-24,05:04:05
39.984749,116.309981,0,170,39653.2112268518,2008-07-24,05:04:10
39.984467,116.31002,0,170,39653.2112847222,2008-07-24,05:04:15
39.984214,116.310185,0,154,39653.2113425926,2008-07-24,05:04:20
39.984013,116.310376,0,147,39653.211400463,2008-07-24,05:04:25
39.983965,116.31072,0,143,39653.2114583333,2008-07-24,05:04:30
39.983963,116.311325,0,139,39653.2115162037,2008-07-24,05:04:35
39.983954,116.312081,0,135,39653.2115740741,2008-07-24,05:04:40
39.984002,116.312885,0,137,39653.2116319444,2008-07-24,05:04:45
39.984049,116.313561,0,149,39653.2116898148,2008-07-24,05:04:50
39.984064,116.314212,0,160,39653.2117476852,2008-07-24,05:04:55
39.984078,116.314967,0,164,39653.2118055556,2008-07-24,05:05:00
39.984099,116.315791,0,173,39653.2118634259,2008-07-24,05:05:05
39.984122,116.316678,0,176,39653.2119212963,2008-07-24,05:05:10
39.984157,116.317595,0,172,39653.2119791667,2008-07-24,05:05:15
39.984187,116.318496,0,168,39653.212037037,2008-07-24,05:05:20
39.98422,116.319349,0,169,39653.2120949074,2008-07-24,05:05:25
39.984262,116.320117,0,168,39653.2121527778,2008-07-24,05:05:30
39.984301,116.320539,0,158,39653.2122106481,2008-07-24,05:05:35
39.98432,116.320618,0,164,39653.2122685185,2008-07-24,05:05:40
39.984316,116.32061,0,163,39653.2123263889,2008-07-24,05:05:45
39.984317,116.320612,0,163,39653.2123842593,2008-07-24,05:05:50
39.984317,116.320612,0,163,39653.2124189815,2008-07-24,05:05:53
39.984318,116.320611,0,163,39653.2124421296,2008-07-24,05:05:55
39.984334,116.320701,0,165,39653.2125,2008-07-24,05:06:00
39.984345,116.320875,0,166,39653.2125578704,2008-07-24,05:06:05
39.984399,116.321013,0,172,39653.2126157407,2008-07-24,05:06:10
39.984578,116.321084,0,179,39653.2126736111,2008-07-24,05:06:15
39.984617,116.321082,0,176,39653.2127314815,2008-07-24,05:06:20
39.984617,116.321082,0,174,39653.2127893518,2008-07-24,05:06:25
39.984615,116.321082,0,173,39653.2128472222,2008-07-24,05:06:30
39.984613,116.321082,0,172,39653.2129050926,2008-07-24,05:06:35
39.984612,116.321082,0,171,39653.212962963,2008-07-24,05:06:40
39.984615,116.321082,0,171,39653.2130208333,2008-07-24,05:06:45
39.984615,116.321082,0,171,39653.2130555556,2008-07-24,05:06:48
39.984612,116.321081,0,170,39653.2130787037,2008-07-24,05:06:50
39.984731,116.3211,0,169,39653.2131365741,2008-07-24,05:06:55
39.985121,116.321108,0,169,39653.2131944444,2008-07-24,05:07:00
39.985653,116.321064,0,172,39653.2132523148,2008-07-24,05:07:05
39.986216,116.321031,0,174,39653.2133101852,2008-07-24,05:07:10
39.98682,116.321024,0,173,39653.2133680556,2008-07-24,05:07:15
39.987422,116.320988,0,174,39653.2134259259,2008-07-24,05:07:20
39.987897,116.320968,0,174,39653.2134837963,2008-07-24,05:07:25
39.988391,116.320926,0,163,39653.2135416667,2008-07-24,05:07:30
39.988895,116.320945,0,160,39653.213599537,2008-07-24,05:07:35
39.989327,116.321024,0,152,39653.2136574074,2008-07-24,05:07:40
39.98978,116.32114,0,153,39653.2137152778,2008-07-24,05:07:45
39.990277,116.321201,0,162,39653.2137731481,2008-07-24,05:07:50
39.990793,116.32119,0,137,39653.2138310185,2008-07-24,05:07:55
39.991111,116.321195,0,139,39653.2138888889,2008-07-24,05:08:00
39.991227,116.321355,0,134,39653.2139467593,2008-07-24,05:08:05
39.991236,116.321835,0,124,39653.2140046296,2008-07-24,05:08:10
39.991261,116.3224,0,118,39653.2140625,2008-07-24,05:08:15
39.99129,116.322954,0,115,39653.2141203704,2008-07-24,05:08:20
39.991329,116.323558,0,106,39653.2141782407,2008-07-24,05:08:25
39.991381,116.324131,0,92,39653.2142361111,2008-07-24,05:08:30
39.99138,116.324728,0,84,39653.2142939815,2008-07-24,05:08:35
39.991393,116.325304,0,69,39653.2143518519,2008-07-24,05:08:40
39.99136,116.325864,0,56,39653.2144097222,2008-07-24,05:08:45
39.991317,116.326198,0,45,39653.2144675926,2008-07-24,05:08:50
39.991331,116.326184,0,38,39653.214525463,2008-07-24,05:08:55
39.991365,116.326158,0,29,39653.2145833333,2008-07-24,05:09:00
39.991375,116.326159,0,19,39653.2146412037,2008-07-24,05:09:05
39.991395,116.326161,0,10,39653.2146990741,2008-07-24,05:09:10
39.991406,116.326162,0,2,39653.2147569444,2008-07-24,05:09:15
39.991406,116.326162,0,2,39653.2147916667,2008-07-24,05:09:18
39.991401,116.326155,0,-1,39653.2148148148,2008-07-24,05:09:20
39.991399,116.326139,0,-6,39653.2148726852,2008-07-24,05:09:25
39.991389,116.326121,0,-10,39653.2149305556,2008-07-24,05:09:30
39.991379,116.326114,0,-15,39653.2149884259,2008-07-24,05:09:35
39.991369,116.326115,0,-19,39653.2150462963,2008-07-24,05:09:40
39.991361,116.326117,0,-23,39653.2151041667,2008-07-24,05:09:45
39.991361,116.326117,0,-23,39653.2151388889,2008-07-24,05:09:48
39.991353,116.326121,0,-27,39653.215162037,2008-07-24,05:09:50
39.991344,116.326119,0,-31,39653.2152199074,2008-07-24,05:09:55
39.991333,116.326114,0,-35,39653.2152777778,2008-07-24,05:10:00
39.991333,116.326114,0,-35,39653.2153125,2008-07-24,05:10:03
39.991339,116.326112,0,-38,39653.2153356481,2008-07-24,05:10:05
39.991356,116.326107,0,-40,39653.2153935185,2008-07-24,05:10:10
39.991371,116.326096,0,-42,39653.2154513889,2008-07-24,05:10:15
39.991383,116.326097,0,-44,39653.2155092593,2008-07-24,05:10:20
39.991376,116.326353,0,-40,39653.2155671296,2008-07-24,05:10:25
39.991374,116.326726,0,-20,39653.215625,2008-07-24,05:10:30
39.991381,116.3271,0,-13,39653.2156828704,2008-07-24,05:10:35
39.991373,116.327386,0,6,39653.2157407407,2008-07-24,05:10:40
39.991329,116.327611,0,31,39653.2157986111,2008-07-24,05:10:45
39.991281,116.327957,0,71,39653.2158564815,2008-07-24,05:10:50
39.991257,116.328058,0,109,39653.2159143519,2008-07-24,05:10:55
39.991257,116.328063,0,126,39653.2159722222,2008-07-24,05:11:00
39.991253,116.328063,0,129,39653.2160300926,2008-07-24,05:11:05
39.991253,116.328063,0,129,39653.2160648148,2008-07-24,05:11:08
39.99125,116.328064,0,130,39653.216087963,2008-07-24,05:11:10
39.991241,116.328063,0,130,39653.2161458333,2008-07-24,05:11:15
39.991241,116.328063,0,130,39653.2161805556,2008-07-24,05:11:18
39.991233,116.328062,0,130,39653.2162037037,2008-07-24,05:11:20
39.991213,116.328053,0,129,39653.2162615741,2008-07-24,05:11:25
39.991221,116.328063,0,128,39653.2163194444,2008-07-24,05:11:30
39.991217,116.32807,0,128,39653.2163773148,2008-07-24,05:11:35
39.991217,116.32807,0,128,39653.216412037,2008-07-24,05:11:38
39.99121,116.328062,0,128,39653.2164351852,2008-07-24,05:11:40
39.991191,116.328034,0,128,39653.2164930556,2008-07-24,05:11:45
39.991193,116.327973,0,136,39653.2165509259,2008-07-24,05:11:50
39.991201,116.327903,0,133,39653.2166087963,2008-07-24,05:11:55
39.99119,116.327871,0,131,39653.2166666667,2008-07-24,05:12:00
39.991161,116.327866,0,131,39653.216724537,2008-07-24,05:12:05
39.991136,116.327862,0,129,39653.2167824074,2008-07-24,05:12:10
39.991111,116.327857,0,128,39653.2168402778,2008-07-24,05:12:15
39.991111,116.327839,0,126,39653.2168981481,2008-07-24,05:12:20
39.991075,116.327822,0,124,39653.2169560185,2008-07-24,05:12:25
39.991048,116.327804,0,123,39653.2170138889,2008-07-24,05:12:30
39.991021,116.327813,0,121,39653.2170717593,2008-07-24,05:12:35
39.992583,116.327535,0,122,39653.2447916667,2008-07-24,05:52:30
39.992642,116.327586,0,123,39653.244849537,2008-07-24,05:52:35
39.99266,116.327582,0,123,39653.2449074074,2008-07-24,05:52:40
39.992549,116.327516,0,124,39653.2449652778,2008-07-24,05:52:45
39.992363,116.327432,0,124,39653.2450231481,2008-07-24,05:52:50
39.992247,116.327389,0,125,39653.2450810185,2008-07-24,05:52:55
39.992137,116.3274,0,125,39653.2451388889,2008-07-24,05:53:00
39.991955,116.327395,0,125,39653.2451967593,2008-07-24,05:53:05
39.991801,116.327402,0,126,39653.2452546296,2008-07-24,05:53:10
39.992113,116.327382,0,124,39653.245775463,2008-07-24,05:53:55
39.991942,116.32737,0,124,39653.2458333333,2008-07-24,05:54:00
39.991843,116.327328,0,123,39653.2458912037,2008-07-24,05:54:05
39.991463,116.327271,0,113,39653.2459490741,2008-07-24,05:54:10
39.991372,116.327274,0,103,39653.2460069444,2008-07-24,05:54:15
39.991356,116.327277,0,100,39653.2460648148,2008-07-24,05:54:20
39.991308,116.327298,0,103,39653.2461226852,2008-07-24,05:54:25
39.991266,116.327311,0,106,39653.2461805556,2008-07-24,05:54:30
39.991295,116.327294,0,110,39653.2462384259,2008-07-24,05:54:35
39.991282,116.327312,0,114,39653.2462962963,2008-07-24,05:54:40
39.991245,116.327337,0,121,39653.2463541667,2008-07-24,05:54:45
39.991148,116.327406,0,129,39653.246412037,2008-07-24,05:54:50
39.991096,116.327464,0,139,39653.2464699074,2008-07-24,05:54:55
39.991108,116.327516,0,153,39653.2465277778,2008-07-24,05:55:00
39.991132,116.327543,0,167,39653.2465856481,2008-07-24,05:55:05
39.991117,116.327491,0,177,39653.2466435185,2008-07-24,05:55:10
39.99109,116.327423,0,178,39653.2467013889,2008-07-24,05:55:15
39.991073,116.32737,0,176,39653.2467592593,2008-07-24,05:55:20
39.991036,116.327348,0,174,39653.2468171296,2008-07-24,05:55:25
39.99096,116.327336,0,176,39653.246875,2008-07-24,05:55:30
39.990888,116.327333,0,186,39653.2469328704,2008-07-24,05:55:35
39.990805,116.327347,0,197,39653.2469907407,2008-07-24,05:55:40
39.990732,116.32735,0,210,39653.2470486111,2008-07-24,05:55:45
39.990682,116.327317,0,217,39653.2471064815,2008-07-24,05:55:50
39.990611,116.327276,0,224,39653.2471643519,2008-07-24,05:55:55
39.990531,116.327265,0,234,39653.2472222222,2008-07-24,05:56:00
39.990457,116.327272,0,245,39653.2472800926,2008-07-24,05:56:05
39.990399,116.327249,0,258,39653.247337963,2008-07-24,05:56:10
39.990379,116.32726,0,270,39653.2473958333,2008-07-24,05:56:15
39.990353,116.327314,0,280,39653.2474537037,2008-07-24,05:56:20
39.990301,116.327329,0,290,39653.2475115741,2008-07-24,05:56:25
39.990235,116.327306,0,290,39653.2475694444,2008-07-24,05:56:30
39.990216,116.327275,0,291,39653.2476273148,2008-07-24,05:56:35
39.990134,116.327245,0,294,39653.2476851852,2008-07-24,05:56:40
39.990084,116.327241,0,308,39653.2477430556,2008-07-24,05:56:45
39.990031,116.327269,0,323,39653.2478009259,2008-07-24,05:56:50
39.990055,116.327273,0,337,39653.2478587963,2008-07-24,05:56:55
39.990159,116.327268,0,340,39653.2479166667,2008-07-24,05:57:00
39.990289,116.327247,0,344,39653.247974537,2008-07-24,05:57:05
39.990454,116.327214,0,347,39653.2480324074,2008-07-24,05:57:10
39.990628,116.327161,0,352,39653.2480902778,2008-07-24,05:57:15
39.99077,116.327135,0,352,39653.2481481481,2008-07-24,05:57:20
39.990677,116.327196,0,358,39653.2482060185,2008-07-24,05:57:25
39.990648,116.32723,0,369,39653.2482638889,2008-07-24,05:57:30
39.990684,116.327269,0,383,39653.2483217593,2008-07-24,05:57:35
39.990779,116.327296,0,397,39653.2483796296,2008-07-24,05:57:40
39.990901,116.327328,0,411,39653.2484375,2008-07-24,05:57:45
39.990969,116.327334,0,426,39653.2484953704,2008-07-24,05:57:50
39.991008,116.327344,0,441,39653.2485532407,2008-07-24,05:57:55
39.991076,116.327375,0,459,39653.2486111111,2008-07-24,05:58:00
39.991133,116.327417,0,479,39653.2486689815,2008-07-24,05:58:05
39.991176,116.327449,0,483,39653.2487268519,2008-07-24,05:58:10
39.991195,116.327487,0,493,39653.2487847222,2008-07-24,05:58:15
39.991228,116.327516,0,501,39653.2488425926,2008-07-24,05:58:20
39.991248,116.327523,0,510,39653.248900463,2008-07-24,05:58:25
39.991238,116.327533,0,513,39653.2489583333,2008-07-24,05:58:30
39.991172,116.327555,0,517,39653.2490162037,2008-07-24,05:58:35
39.990988,116.327581,0,518,39653.2490740741,2008-07-24,05:58:40
39.992002,116.327,0,517,39653.2493055556,2008-07-24,05:59:00
39.992082,116.327001,0,516,39653.2493634259,2008-07-24,05:59:05
39.992201,116.326978,0,516,39653.2494212963,2008-07-24,05:59:10
39.992198,116.326994,0,515,39653.2494791667,2008-07-24,05:59:15
39.992159,116.327024,0,515,39653.249537037,2008-07-24,05:59:20
39.992063,116.327069,0,515,39653.2495949074,2008-07-24,05:59:25
39.991935,116.327112,0,515,39653.2496527778,2008-07-24,05:59:30
39.991862,116.327162,0,516,39653.2497106481,2008-07-24,05:59:35
39.991834,116.327147,0,516,39653.2497685185,2008-07-24,05:59:40
39.991801,116.327147,0,517,39653.2498263889,2008-07-24,05:59:45
39.991729,116.327183,0,518,39653.2498842593,2008-07-24,05:59:50
39.991638,116.327236,0,519,39653.2499421296,2008-07-24,05:59:55
39.991457,116.327338,0,520,39653.25,2008-07-24,06:00:00
39.991263,116.327465,0,522,39653.2500578704,2008-07-24,06:00:05
39.991,116.327624,0,525,39653.2501157407,2008-07-24,06:00:10
39.990787,116.327749,0,528,39653.2501736111,2008-07-24,06:00:15
39.990506,116.327864,0,532,39653.2502314815,2008-07-24,06:00:20
39.990365,116.327888,0,536,39653.2502893518,2008-07-24,06:00:25
39.988301,116.32832,0,517,39653.2506944444,2008-07-24,06:01:00
39.989127,116.327862,0,492,39653.2507523148,2008-07-24,06:01:05
39.989506,116.327675,0,483,39653.2508101852,2008-07-24,06:01:10
39.98973,116.327616,0,483,39653.2508680556,2008-07-24,06:01:15
39.99009,116.327569,0,489,39653.2509259259,2008-07-24,06:01:20
39.990404,116.327429,0,484,39653.2509837963,2008-07-24,06:01:25
39.990783,116.327323,0,480,39653.2510416667,2008-07-24,06:01:30
39.990766,116.327319,0,476,39653.251099537,2008-07-24,06:01:35
39.990746,116.32734,0,472,39653.2511574074,2008-07-24,06:01:40
39.990733,116.327335,0,469,39653.2512152778,2008-07-24,06:01:45
39.990755,116.327326,0,469,39653.2512731481,2008-07-24,06:01:50
39.990767,116.327327,0,470,39653.2513310185,2008-07-24,06:01:55
39.990796,116.327327,0,471,39653.2513888889,2008-07-24,06:02:00
39.990827,116.327325,0,471,39653.2514467593,2008-07-24,06:02:05
39.990836,116.327326,0,470,39653.2515046296,2008-07-24,06:02:10
39.990836,116.327326,0,470,39653.2515393518,2008-07-24,06:02:13
39.990836,116.327325,0,469,39653.2515625,2008-07-24,06:02:15
39.990816,116.327268,0,468,39653.2516203704,2008-07-24,06:02:20
39.990763,116.327215,0,467,39653.2516782407,2008-07-24,06:02:25
39.990723,116.327215,0,465,39653.2517361111,2008-07-24,06:02:30
39.990669,116.327279,0,462,39653.2517939815,2008-07-24,06:02:35
39.990701,116.327315,0,462,39653.2518518518,2008-07-24,06:02:40
39.990721,116.32733,0,462,39653.2519097222,2008-07-24,06:02:45
39.990791,116.327309,0,461,39653.2519675926,2008-07-24,06:02:50
39.990921,116.327306,0,459,39653.252025463,2008-07-24,06:02:55
39.990909,116.327329,0,458,39653.2520833333,2008-07-24,06:03:00
39.99088,116.327382,0,455,39653.2521412037,2008-07-24,06:03:05
39.990878,116.327413,0,452,39653.2521990741,2008-07-24,06:03:10
39.990905,116.327406,0,451,39653.2522569444,2008-07-24,06:03:15
39.99095,116.327397,0,450,39653.2523148148,2008-07-24,06:03:20
39.991043,116.327375,0,455,39653.2523726852,2008-07-24,06:03:25
39.99107,116.32737,0,455,39653.2524305556,2008-07-24,06:03:30
39.991085,116.327364,0,454,39653.2524884259,2008-07-24,06:03:35
39.991036,116.327368,0,451,39653.2525462963,2008-07-24,06:03:40
39.991036,116.327368,0,451,39653.2525810185,2008-07-24,06:03:43
39.991037,116.327367,0,452,39653.2526041667,2008-07-24,06:03:45
39.991019,116.327369,0,452,39653.252662037,2008-07-24,06:03:50
39.990924,116.327379,0,448,39653.2527199074,2008-07-24,06:03:55
39.990942,116.327372,0,446,39653.2527777778,2008-07-24,06:04:00
39.990977,116.32738,0,446,39653.2528356481,2008-07-24,06:04:05
39.994841,116.327879,0,459,39653.2608796296,2008-07-24,06:15:40
39.994934,116.327867,0,469,39653.2609375,2008-07-24,06:15:45
39.995091,116.327828,0,469,39653.2609953704,2008-07-24,06:15:50
39.994857,116.32776,0,440,39653.2610532407,2008-07-24,06:15:55
39.994675,116.32773,0,423,39653.2611111111,2008-07-24,06:16:00
39.994501,116.32773,0,410,39653.2611689815,2008-07-24,06:16:05
39.994434,116.3277,0,399,39653.2612268519,2008-07-24,06:16:10
39.99456,116.327707,0,405,39653.2612847222,2008-07-24,06:16:15
39.99467,116.327726,0,403,39653.2613425926,2008-07-24,06:16:20
39.994757,116.327744,0,401,39653.261400463,2008-07-24,06:16:25
39.991516,116.326457,0,550,39653.2615740741,2008-07-24,06:16:40
39.990534,116.326479,0,554,39653.2616319444,2008-07-24,06:16:45
39.990186,116.326616,0,548,39653.2616898148,2008-07-24,06:16:50
39.990144,116.326831,0,540,39653.2617476852,2008-07-24,06:16:55
39.990258,116.326936,0,532,39653.2618055556,2008-07-24,06:17:00
39.99045,116.327062,0,526,39653.2618634259,2008-07-24,06:17:05
39.99075,116.327152,0,516,39653.2619212963,2008-07-24,06:17:10
39.991147,116.327153,0,509,39653.2619791667,2008-07-24,06:17:15
39.991605,116.32715,0,498,39653.262037037,2008-07-24,06:17:20
39.991913,116.327235,0,491,39653.2620949074,2008-07-24,06:17:25
39.992338,116.327352,0,404,39653.2623263889,2008-07-24,06:17:45
39.991988,116.327383,0,413,39653.2623842593,2008-07-24,06:17:50
39.991899,116.327409,0,414,39653.2624421296,2008-07-24,06:17:55
39.991984,116.327406,0,411,39653.2625,2008-07-24,06:18:00
39.992053,116.327407,0,410,39653.2625578704,2008-07-24,06:18:05
39.992239,116.327443,0,409,39653.2626157407,2008-07-24,06:18:10
39.992456,116.327518,0,406,39653.2626736111,2008-07-24,06:18:15
39.992668,116.327554,0,404,39653.2627314815,2008-07-24,06:18:20
39.992878,116.327537,0,404,39653.2627893519,2008-07-24,06:18:25
39.9931,116.327519,0,406,39653.2628472222,2008-07-24,06:18:30
39.993299,116.327547,0,413,39653.2629050926,2008-07-24,06:18:35
39.99349,116.327622,0,415,39653.262962963,2008-07-24,06:18:40
39.993705,116.327681,0,414,39653.2630208333,2008-07-24,06:18:45
39.99392,116.327684,0,405,39653.2630787037,2008-07-24,06:18:50
39.994103,116.327676,0,389,39653.2631365741,2008-07-24,06:18:55
39.994219,116.327692,0,375,39653.2631944444,2008-07-24,06:19:00
39.994305,116.327704,0,364,39653.2632523148,2008-07-24,06:19:05
39.994362,116.327681,0,352,39653.2633101852,2008-07-24,06:19:10
39.994356,116.327634,0,342,39653.2633680556,2008-07-24,06:19:15
39.99442,116.327579,0,340,39653.2634259259,2008-07-24,06:19:20
39.994515,116.32755,0,340,39653.2634837963,2008-07-24,06:19:25
39.994588,116.327539,0,339,39653.2635416667,2008-07-24,06:19:30
39.994684,116.327508,0,338,39653.263599537,2008-07-24,06:19:35
39.994809,116.327493,0,341,39653.2636574074,2008-07-24,06:19:40
39.994948,116.327495,0,346,39653.2637152778,2008-07-24,06:19:45
39.995086,116.327514,0,348,39653.2637731481,2008-07-24,06:19:50
39.995225,116.327551,0,353,39653.2638310185,2008-07-24,06:19:55
39.995411,116.327572,0,352,39653.2638888889,2008-07-24,06:20:00
39.994637,116.327383,0,353,39653.2642361111,2008-07-24,06:20:30
39.991275,116.328793,0,344,39653.2669560185,2008-07-24,06:24:25
39.991485,116.328967,0,266,39653.2700231481,2008-07-24,06:28:50
39.991624,116.329232,0,270,39653.2700810185,2008-07-24,06:28:55
39.991617,116.3295,0,261,39653.2701388889,2008-07-24,06:29:00
39.991629,116.329836,0,251,39653.2701967593,2008-07-24,06:29:05
39.991664,116.330227,0,245,39653.2702546296,2008-07-24,06:29:10
39.991663,116.330431,0,238,39653.2703125,2008-07-24,06:29:15
39.991631,116.330576,0,229,39653.2703703704,2008-07-24,06:29:20
39.991639,116.330802,0,220,39653.2704282407,2008-07-24,06:29:25
39.99165,116.33102,0,211,39653.2704861111,2008-07-24,06:29:30
39.991641,116.331234,0,202,39653.2705439815,2008-07-24,06:29:35
39.991653,116.331408,0,195,39653.2706018519,2008-07-24,06:29:40
39.991686,116.331483,0,186,39653.2706597222,2008-07-24,06:29:45
39.991716,116.331755,0,181,39653.2707175926,2008-07-24,06:29:50
39.991717,116.332195,0,184,39653.270775463,2008-07-24,06:29:55
39.99171,116.332704,0,186,39653.2708333333,2008-07-24,06:30:00
39.991716,116.333056,0,186,39653.2708912037,2008-07-24,06:30:05
39.991732,116.333261,0,187,39653.2709490741,2008-07-24,06:30:10
39.991758,116.333314,0,185,39653.2710069444,2008-07-24,06:30:15
39.991764,116.333343,0,181,39653.2710648148,2008-07-24,06:30:20
39.99177,116.333353,0,177,39653.2711226852,2008-07-24,06:30:25
39.99177,116.333353,0,177,39653.2711574074,2008-07-24,06:30:28
39.991772,116.333357,0,173,39653.2711805556,2008-07-24,06:30:30
39.991778,116.333367,0,169,39653.2712384259,2008-07-24,06:30:35
39.991787,116.333366,0,165,39653.2712962963,2008-07-24,06:30:40
39.991798,116.333376,0,162,39653.2713541667,2008-07-24,06:30:45
39.991757,116.333647,0,158,39653.271412037,2008-07-24,06:30:50
39.991747,116.33407,0,153,39653.2714699074,2008-07-24,06:30:55
39.991734,116.334496,0,150,39653.2715277778,2008-07-24,06:31:00
39.991743,116.334893,0,149,39653.2715856481,2008-07-24,06:31:05
39.991739,116.335338,0,148,39653.2716435185,2008-07-24,06:31:10
39.991737,116.335878,0,150,39653.2717013889,2008-07-24,06:31:15
39.99179,116.336555,0,149,39653.2717592593,2008-07-24,06:31:20
39.991793,116.336998,0,149,39653.2718171296,2008-07-24,06:31:25
39.991769,116.337366,0,149,39653.271875,2008-07-24,06:31:30
39.991727,116.337739,0,150,39653.2719328704,2008-07-24,06:31:35
39.991754,116.338286,0,146,39653.2719907407,2008-07-24,06:31:40
39.991814,116.3389,0,146,39653.2720486111,2008-07-24,06:31:45
39.991832,116.339663,0,143,39653.2721064815,2008-07-24,06:31:50
39.991847,116.34043,0,141,39653.2721643519,2008-07-24,06:31:55
39.991892,116.341134,0,138,39653.2722222222,2008-07-24,06:32:00
39.991979,116.341464,0,137,39653.2722800926,2008-07-24,06:32:05
39.992001,116.341638,0,135,39653.272337963,2008-07-24,06:32:10
39.991987,116.341731,0,134,39653.2723958333,2008-07-24,06:32:15
39.991973,116.341962,0,133,39653.2724537037,2008-07-24,06:32:20
39.991945,116.342297,0,133,39653.2725115741,2008-07-24,06:32:25
39.991959,116.342797,0,132,39653.2725694444,2008-07-24,06:32:30
39.99198,116.343336,0,133,39653.2726273148,2008-07-24,06:32:35
39.992046,116.343689,0,128,39653.2726851852,2008-07-24,06:32:40
39.992056,116.343676,0,128,39653.2727430556,2008-07-24,06:32:45
39.992057,116.343674,0,129,39653.2728009259,2008-07-24,06:32:50
39.992058,116.343671,0,129,39653.2728587963,2008-07-24,06:32:55
39.992058,116.343671,0,129,39653.2728935185,2008-07-24,06:32:58
39.992059,116.343669,0,130,39653.2729166667,2008-07-24,06:33:00
39.992056,116.343699,0,133,39653.272974537,2008-07-24,06:33:05
39.992099,116.344031,0,141,39653.2730324074,2008-07-24,06:33:10
39.992129,116.34455,0,143,39653.2730902778,2008-07-24,06:33:15
39.992158,116.345112,0,143,39653.2731481481,2008-07-24,06:33:20
39.992212,116.345683,0,145,39653.2732060185,2008-07-24,06:33:25
39.992217,116.346069,0,145,39653.2732638889,2008-07-24,06:33:30
39.992228,116.346142,0,148,39653.2733217593,2008-07-24,06:33:35
39.992225,116.346135,0,148,39653.2733796296,2008-07-24,06:33:40
39.992225,116.34613,0,148,39653.2734375,2008-07-24,06:33:45
39.992225,116.346126,0,148,39653.2734953704,2008-07-24,06:33:50
39.992226,116.346122,0,149,39653.2735532407,2008-07-24,06:33:55
39.992227,116.34612,0,149,39653.2736111111,2008-07-24,06:34:00
39.992229,116.346126,0,149,39653.2736689815,2008-07-24,06:34:05
39.99223,116.346127,0,149,39653.2737268518,2008-07-24,06:34:10
39.99223,116.346127,0,149,39653.2737615741,2008-07-24,06:34:13
39.992231,116.346128,0,149,39653.2737847222,2008-07-24,06:34:15
39.992232,116.346139,0,150,39653.2738425926,2008-07-24,06:34:20
39.992232,116.346139,0,150,39653.2738773148,2008-07-24,06:34:23
39.992235,116.34614,0,150,39653.273900463,2008-07-24,06:34:25
39.992235,116.34613,0,150,39653.2739583333,2008-07-24,06:34:30
39.992235,116.34613,0,150,39653.2739930556,2008-07-24,06:34:33
39.992236,116.346125,0,150,39653.2740162037,2008-07-24,06:34:35
39.992236,116.346116,0,150,39653.2740740741,2008-07-24,06:34:40
39.992236,116.346124,0,150,39653.2741319444,2008-07-24,06:34:45
39.992236,116.346124,0,150,39653.2741666667,2008-07-24,06:34:48
39.992237,116.346122,0,150,39653.2741898148,2008-07-24,06:34:50
39.99224,116.346208,0,149,39653.2742476852,2008-07-24,06:34:55
39.992239,116.346453,0,140,39653.2743055556,2008-07-24,06:35:00
39.992213,116.346762,0,132,39653.2743634259,2008-07-24,06:35:05
39.992155,116.34707,0,122,39653.2744212963,2008-07-24,06:35:10
39.992162,116.347545,0,107,39653.2744791667,2008-07-24,06:35:15
39.992173,116.347922,0,94,39653.274537037,2008-07-24,06:35:20
39.992176,116.347999,0,85,39653.2745949074,2008-07-24,06:35:25
39.992132,116.348102,0,94,39653.2746527778,2008-07-24,06:35:30
39.992106,116.348321,0,110,39653.2747106481,2008-07-24,06:35:35
39.992093,116.348627,0,110,39653.2747685185,2008-07-24,06:35:40
39.992095,116.348996,0,104,39653.2748263889,2008-07-24,06:35:45
39.992103,116.349329,0,100,39653.2748842593,2008-07-24,06:35:50
39.992108,116.34948,0,99,39653.2749421296,2008-07-24,06:35:55
39.99209,116.349721,0,94,39653.275,2008-07-24,06:36:00
39.992104,116.350129,0,89,39653.2750578704,2008-07-24,06:36:05
39.992152,116.350504,0,85,39653.2751157407,2008-07-24,06:36:10
39.992204,116.350746,0,81,39653.2751736111,2008-07-24,06:36:15
39.99221,116.350806,0,78,39653.2752314815,2008-07-24,06:36:20
39.99221,116.350806,0,78,39653.2752662037,2008-07-24,06:36:23
39.992211,116.350804,0,75,39653.2752893518,2008-07-24,06:36:25
39.99223,116.350835,0,76,39653.2753472222,2008-07-24,06:36:30
39.992227,116.35107,0,79,39653.2754050926,2008-07-24,06:36:35
39.992226,116.351466,0,84,39653.275462963,2008-07-24,06:36:40
39.992253,116.351991,0,84,39653.2755208333,2008-07-24,06:36:45
39.992337,116.352529,0,84,39653.2755787037,2008-07-24,06:36:50
39.992345,116.352677,0,72,39653.2756365741,2008-07-24,06:36:55
39.992372,116.352727,0,70,39653.2756944444,2008-07-24,06:37:00
39.992379,116.352999,0,73,39653.2757523148,2008-07-24,06:37:05
39.992376,116.353509,0,76,39653.2758101852,2008-07-24,06:37:10
39.992319,116.354192,0,78,39653.2758680556,2008-07-24,06:37:15
39.992323,116.355012,0,78,39653.2759259259,2008-07-24,06:37:20
39.992367,116.35591,0,78,39653.2759837963,2008-07-24,06:37:25
39.992375,116.356786,0,73,39653.2760416667,2008-07-24,06:37:30
39.992386,116.357644,0,69,39653.276099537,2008-07-24,06:37:35
39.992379,116.358405,0,69,39653.2761574074,2008-07-24,06:37:40
39.992373,116.35892,0,71,39653.2762152778,2008-07-24,06:37:45
39.992379,116.359459,0,76,39653.2762731481,2008-07-24,06:37:50
39.992424,116.359779,0,78,39653.2763310185,2008-07-24,06:37:55
39.992436,116.359838,0,83,39653.2763888889,2008-07-24,06:38:00
39.992451,116.360129,0,88,39653.2764467593,2008-07-24,06:38:05
39.992453,116.360623,0,85,39653.2765046296,2008-07-24,06:38:10
39.992498,116.361147,0,83,39653.2765625,2008-07-24,06:38:15
39.992531,116.361663,0,80,39653.2766203704,2008-07-24,06:38:20
39.99258,116.362043,0,79,39653.2766782407,2008-07-24,06:38:25
39.992604,116.362218,0,78,39653.2767361111,2008-07-24,06:38:30
39.992613,116.362228,0,79,39653.2767939815,2008-07-24,06:38:35
39.992613,116.362228,0,79,39653.2768287037,2008-07-24,06:38:38
39.992613,116.362226,0,78,39653.2768518519,2008-07-24,06:38:40
39.992613,116.362217,0,79,39653.2769097222,2008-07-24,06:38:45
39.992613,116.362216,0,79,39653.2769675926,2008-07-24,06:38:50
39.992613,116.362216,0,79,39653.2770023148,2008-07-24,06:38:53
39.992613,116.36222,0,79,39653.277025463,2008-07-24,06:38:55
39.992632,116.362317,0,80,39653.2770833333,2008-07-24,06:39:00
39.992627,116.362576,0,81,39653.2771412037,2008-07-24,06:39:05
39.992515,116.36307,0,95,39653.2771990741,2008-07-24,06:39:10
39.992542,116.363714,0,99,39653.2772569444,2008-07-24,06:39:15
39.99255,116.364528,0,97,39653.2773148148,2008-07-24,06:39:20
39.992561,116.365442,0,100,39653.2773726852,2008-07-24,06:39:25
39.992561,116.366453,0,107,39653.2774305556,2008-07-24,06:39:30
39.992581,116.367501,0,116,39653.2774884259,2008-07-24,06:39:35
39.992602,116.368563,0,127,39653.2775462963,2008-07-24,06:39:40
39.992635,116.369644,0,150,39653.2776041667,2008-07-24,06:39:45
39.992668,116.370675,0,155,39653.277662037,2008-07-24,06:39:50
39.992692,116.37172,0,162,39653.2777199074,2008-07-24,06:39:55
39.992731,116.372709,0,159,39653.2777777778,2008-07-24,06:40:00
39.992793,116.37349,0,145,39653.2778356481,2008-07-24,06:40:05
39.992835,116.373744,0,142,39653.2778935185,2008-07-24,06:40:10
39.992865,116.373728,0,144,39653.2779513889,2008-07-24,06:40:15
39.992865,116.373725,0,144,39653.2780092593,2008-07-24,06:40:20
39.992865,116.373724,0,144,39653.2780671296,2008-07-24,06:40:25
39.992866,116.373723,0,145,39653.278125,2008-07-24,06:40:30
39.992868,116.373726,0,145,39653.2781828704,2008-07-24,06:40:35
39.992869,116.373727,0,145,39653.2782407407,2008-07-24,06:40:40
39.992869,116.373727,0,145,39653.278275463,2008-07-24,06:40:43
39.992869,116.373727,0,145,39653.2782986111,2008-07-24,06:40:45
39.992874,116.373771,0,145,39653.2783564815,2008-07-24,06:40:50
39.992883,116.374073,0,146,39653.2784143519,2008-07-24,06:40:55
39.992858,116.374621,0,148,39653.2784722222,2008-07-24,06:41:00
39.992851,116.375353,0,147,39653.2785300926,2008-07-24,06:41:05
39.992916,116.376178,0,145,39653.278587963,2008-07-24,06:41:10
39.992907,116.377075,0,138,39653.2786458333,2008-07-24,06:41:15
39.992905,116.378032,0,149,39653.2787037037,2008-07-24,06:41:20
39.992845,116.37888,0,139,39653.2787615741,2008-07-24,06:41:25
39.992839,116.379613,0,129,39653.2788194444,2008-07-24,06:41:30
39.992789,116.380029,0,124,39653.2788773148,2008-07-24,06:41:35
39.99277,116.380149,0,117,39653.2789351852,2008-07-24,06:41:40
39.99273,116.380186,0,127,39653.2789930556,2008-07-24,06:41:45
39.992698,116.380237,0,139,39653.2790509259,2008-07-24,06:41:50
39.992695,116.380304,0,139,39653.2791087963,2008-07-24,06:41:55
39.992717,116.380394,0,136,39653.2791666667,2008-07-24,06:42:00
39.992768,116.380461,0,133,39653.279224537,2008-07-24,06:42:05
39.992783,116.380506,0,134,39653.2792824074,2008-07-24,06:42:10
39.992843,116.380484,0,141,39653.2793402778,2008-07-24,06:42:15
39.992893,116.380483,0,139,39653.2793981481,2008-07-24,06:42:20
39.992952,116.38048,0,145,39653.2794560185,2008-07-24,06:42:25
39.993003,116.38047,0,152,39653.2795138889,2008-07-24,06:42:30
39.993048,116.380499,0,159,39653.2795717593,2008-07-24,06:42:35
39.993125,116.380517,0,158,39653.2796296296,2008-07-24,06:42:40
39.993196,116.380552,0,155,39653.2796875,2008-07-24,06:42:45
39.993264,116.380597,0,153,39653.2797453704,2008-07-24,06:42:50
39.993325,116.380632,0,156,39653.2798032407,2008-07-24,06:42:55
39.993378,116.380631,0,155,39653.2798611111,2008-07-24,06:43:00
39.993423,116.380611,0,147,39653.2799189815,2008-07-24,06:43:05
39.993496,116.380577,0,144,39653.2799768519,2008-07-24,06:43:10
39.99356,116.380571,0,136,39653.2800347222,2008-07-24,06:43:15
39.993628,116.380589,0,145,39653.2800925926,2008-07-24,06:43:20
39.993695,116.380596,0,151,39653.280150463,2008-07-24,06:43:25
39.99374,116.380592,0,160,39653.2802083333,2008-07-24,06:43:30
39.993779,116.380593,0,167,39653.2802662037,2008-07-24,06:43:35
39.993845,116.380573,0,162,39653.2803240741,2008-07-24,06:43:40
39.993951,116.380595,0,148,39653.2803819444,2008-07-24,06:43:45
39.994011,116.380581,0,141,39653.2804398148,2008-07-24,06:43:50
39.994071,116.380576,0,145,39653.2804976852,2008-07-24,06:43:55
39.994121,116.380572,0,147,39653.2805555556,2008-07-24,06:44:00
39.994175,116.380578,0,151,39653.2806134259,2008-07-24,06:44:05
39.994233,116.38058,0,147,39653.2806712963,2008-07-24,06:44:10
39.994306,116.380572,0,147,39653.2807291667,2008-07-24,06:44:15
39.994374,116.380568,0,146,39653.280787037,2008-07-24,06:44:20
39.994432,116.380559,0,141,39653.2808449074,2008-07-24,06:44:25
39.994485,116.380546,0,144,39653.2809027778,2008-07-24,06:44:30
39.99455,116.380527,0,147,39653.2809606481,2008-07-24,06:44:35
39.994609,116.380553,0,147,39653.2810185185,2008-07-24,06:44:40
39.994678,116.380556,0,144,39653.2810763889,2008-07-24,06:44:45
39.994755,116.38054,0,147,39653.2811342593,2008-07-24,06:44:50
39.994826,116.380518,0,156,39653.2811921296,2008-07-24,06:44:55
39.994883,116.380538,0,156,39653.28125,2008-07-24,06:45:00
39.994924,116.380532,0,160,39653.2813078704,2008-07-24,06:45:05
39.994985,116.380517,0,161,39653.2813657407,2008-07-24,06:45:10
39.995046,116.380527,0,162,39653.2814236111,2008-07-24,06:45:15
39.9951,116.380516,0,161,39653.2814814815,2008-07-24,06:45:20
39.995155,116.38049,0,168,39653.2815393518,2008-07-24,06:45:25
39.995216,116.380475,0,177,39653.2815972222,2008-07-24,06:45:30
39.995279,116.380462,0,180,39653.2816550926,2008-07-24,06:45:35
39.995335,116.380472,0,179,39653.281712963,2008-07-24,06:45:40
39.995391,116.38048,0,182,39653.2817708333,2008-07-24,06:45:45
39.995442,116.380446,0,194,39653.2818287037,2008-07-24,06:45:50
39.995488,116.380413,0,208,39653.2818865741,2008-07-24,06:45:55
39.995576,116.380423,0,202,39653.2819444444,2008-07-24,06:46:00
39.995633,116.380418,0,205,39653.2820023148,2008-07-24,06:46:05
39.995679,116.380386,0,209,39653.2820601852,2008-07-24,06:46:10
39.995746,116.38038,0,216,39653.2821180556,2008-07-24,06:46:15
39.995813,116.380362,0,213,39653.2821759259,2008-07-24,06:46:20
39.995853,116.380336,0,222,39653.2822337963,2008-07-24,06:46:25
39.99589,116.3803,0,236,39653.2822916667,2008-07-24,06:46:30
39.995909,116.380281,0,250,39653.282349537,2008-07-24,06:46:35
39.995958,116.380299,0,266,39653.2824074074,2008-07-24,06:46:40
39.996021,116.380277,0,271,39653.2824652778,2008-07-24,06:46:45
39.996068,116.38026,0,280,39653.2825231481,2008-07-24,06:46:50
39.996148,116.380243,0,297,39653.2825810185,2008-07-24,06:46:55
39.996186,116.380227,0,305,39653.2826388889,2008-07-24,06:47:00
39.996254,116.380225,0,308,39653.2826967593,2008-07-24,06:47:05
39.996297,116.380185,0,303,39653.2827546296,2008-07-24,06:47:10
39.996327,116.380137,0,307,39653.2828125,2008-07-24,06:47:15
39.996341,116.38011,0,300,39653.2828703704,2008-07-24,06:47:20
39.99633,116.380021,0,298,39653.2829282407,2008-07-24,06:47:25
39.996356,116.379977,0,288,39653.2829861111,2008-07-24,06:47:30
39.996386,116.379948,0,274,39653.2830439815,2008-07-24,06:47:35
39.996416,116.3799,0,266,39653.2831018518,2008-07-24,06:47:40
39.996459,116.379822,0,265,39653.2831597222,2008-07-24,06:47:45
39.996489,116.379734,0,260,39653.2832175926,2008-07-24,06:47:50
39.996542,116.379663,0,262,39653.283275463,2008-07-24,06:47:55
39.996604,116.379599,0,274,39653.2833333333,2008-07-24,06:48:00
39.996631,116.379517,0,282,39653.2833912037,2008-07-24,06:48:05
39.996619,116.379436,0,283,39653.2834490741,2008-07-24,06:48:10
39.996605,116.379401,0,285,39653.2835069444,2008-07-24,06:48:15
39.996642,116.379331,0,289,39653.2835648148,2008-07-24,06:48:20
39.996671,116.379244,0,295,39653.2836226852,2008-07-24,06:48:25
39.996665,116.379149,0,315,39653.2836805556,2008-07-24,06:48:30
39.996709,116.379114,0,325,39653.2837384259,2008-07-24,06:48:35
39.996754,116.379046,0,324,39653.2837962963,2008-07-24,06:48:40
39.996795,116.378983,0,331,39653.2838541667,2008-07-24,06:48:45
39.996815,116.378895,0,338,39653.283912037,2008-07-24,06:48:50
39.996791,116.378808,0,348,39653.2839699074,2008-07-24,06:48:55
39.996772,116.378688,0,362,39653.2840277778,2008-07-24,06:49:00
39.996687,116.378572,0,367,39653.2840856481,2008-07-24,06:49:05
39.996577,116.378476,0,364,39653.2841435185,2008-07-24,06:49:10
39.996587,116.378404,0,349,39653.2842013889,2008-07-24,06:49:15
39.99662,116.37841,0,344,39653.2842592593,2008-07-24,06:49:20
39.996651,116.378433,0,349,39653.2843171296,2008-07-24,06:49:25
39.9967,116.378429,0,347,39653.284375,2008-07-24,06:49:30
39.996747,116.378435,0,345,39653.2844328704,2008-07-24,06:49:35
39.996804,116.378462,0,343,39653.2844907407,2008-07-24,06:49:40
39.996856,116.378481,0,340,39653.2845486111,2008-07-24,06:49:45
39.996908,116.378466,0,333,39653.2846064815,2008-07-24,06:49:50
39.996961,116.378458,0,331,39653.2846643519,2008-07-24,06:49:55
39.997021,116.378443,0,331,39653.2847222222,2008-07-24,06:50:00
39.9971,116.378521,0,325,39653.2847800926,2008-07-24,06:50:05
39.997177,116.378552,0,318,39653.284837963,2008-07-24,06:50:10
39.997225,116.378583,0,310,39653.2848958333,2008-07-24,06:50:15
39.997284,116.378583,0,306,39653.2849537037,2008-07-24,06:50:20
39.997342,116.378579,0,305,39653.2850115741,2008-07-24,06:50:25
39.997412,116.378563,0,301,39653.2850694444,2008-07-24,06:50:30
39.997488,116.378566,0,295,39653.2851273148,2008-07-24,06:50:35
39.997518,116.378596,0,295,39653.2851851852,2008-07-24,06:50:40
39.997557,116.37859,0,292,39653.2852430556,2008-07-24,06:50:45
39.997632,116.378529,0,285,39653.2853009259,2008-07-24,06:50:50
39.997665,116.37857,0,284,39653.2853587963,2008-07-24,06:50:55
39.997726,116.378583,0,285,39653.2854166667,2008-07-24,06:51:00
39.997777,116.378615,0,289,39653.285474537,2008-07-24,06:51:05
39.997848,116.378713,0,292,39653.2855324074,2008-07-24,06:51:10
39.997921,116.378752,0,295,39653.2855902778,2008-07-24,06:51:15
39.997962,116.378763,0,292,39653.2856481481,2008-07-24,06:51:20
39.998,116.378786,0,288,39653.2857060185,2008-07-24,06:51:25
39.998045,116.37889,0,292,39653.2857638889,2008-07-24,06:51:30
39.99815,116.378845,0,292,39653.2858217593,2008-07-24,06:51:35
39.998236,116.378829,0,296,39653.2858796296,2008-07-24,06:51:40
39.998299,116.378814,0,296,39653.2859375,2008-07-24,06:51:45
39.99837,116.378786,0,297,39653.2859953704,2008-07-24,06:51:50
39.998423,116.378789,0,300,39653.2860532407,2008-07-24,06:51:55
39.998471,116.378829,0,301,39653.2861111111,2008-07-24,06:52:00
39.998511,116.378844,0,299,39653.2861689815,2008-07-24,06:52:05
39.998545,116.378842,0,306,39653.2862268519,2008-07-24,06:52:10
39.998617,116.37877,0,308,39653.2862847222,2008-07-24,06:52:15
39.99869,116.378692,0,299,39653.2863425926,2008-07-24,06:52:20
39.998749,116.378666,0,292,39653.286400463,2008-07-24,06:52:25
39.998811,116.378658,0,292,39653.2864583333,2008-07-24,06:52:30
39.998869,116.378657,0,289,39653.2865162037,2008-07-24,06:52:35
39.998938,116.378585,0,293,39653.2865740741,2008-07-24,06:52:40
39.998982,116.378542,0,295,39653.2866319444,2008-07-24,06:52:45
39.999007,116.378448,0,300,39653.2866898148,2008-07-24,06:52:50
39.999034,116.378392,0,301,39653.2867476852,2008-07-24,06:52:55
39.999077,116.378426,0,304,39653.2868055556,2008-07-24,06:53:00
39.999135,116.378479,0,297,39653.2868634259,2008-07-24,06:53:05
39.999176,116.378584,0,293,39653.2869212963,2008-07-24,06:53:10
39.999234,116.378692,0,287,39653.2869791667,2008-07-24,06:53:15
39.999266,116.378811,0,283,39653.287037037,2008-07-24,06:53:20
39.999292,116.378915,0,276,39653.2870949074,2008-07-24,06:53:25
39.999356,116.37903,0,258,39653.2871527778,2008-07-24,06:53:30
39.999365,116.379161,0,251,39653.2872106481,2008-07-24,06:53:35
39.999392,116.379252,0,244,39653.2872685185,2008-07-24,06:53:40
39.999402,116.379302,0,245,39653.2873263889,2008-07-24,06:53:45
39.999399,116.379359,0,239,39653.2873842593,2008-07-24,06:53:50
39.999407,116.379362,0,236,39653.2874421296,2008-07-24,06:53:55
39.999407,116.379362,0,236,39653.2874768519,2008-07-24,06:53:58
39.999403,116.379363,0,235,39653.2875,2008-07-24,06:54:00
39.999428,116.379356,0,235,39653.2875578704,2008-07-24,06:54:05
39.999487,116.379349,0,234,39653.2876157407,2008-07-24,06:54:10
39.999499,116.379355,0,233,39653.2876736111,2008-07-24,06:54:15
39.999647,116.379289,0,232,39653.2877314815,2008-07-24,06:54:20
40.000095,116.379172,0,231,39653.2877893519,2008-07-24,06:54:25
40.000313,116.379012,0,317,39653.2975694444,2008-07-24,07:08:30
40.000318,116.378955,0,317,39653.2976273148,2008-07-24,07:08:35
40.000331,116.378962,0,316,39653.2976851852,2008-07-24,07:08:40
40.000329,116.378966,0,317,39653.2977430556,2008-07-24,07:08:45
40.000334,116.378966,0,317,39653.2978009259,2008-07-24,07:08:50
40.000327,116.378968,0,318,39653.2978587963,2008-07-24,07:08:55
40.000334,116.378967,0,318,39653.2979166667,2008-07-24,07:09:00
40.000341,116.378968,0,318,39653.297974537,2008-07-24,07:09:05
40.000341,116.378968,0,318,39653.2980092593,2008-07-24,07:09:08
40.00034,116.37897,0,319,39653.2980324074,2008-07-24,07:09:10
40.000339,116.378991,0,321,39653.2980902778,2008-07-24,07:09:15
40.000318,116.379068,0,324,39653.2981481481,2008-07-24,07:09:20
40.000318,116.379068,0,324,39653.2981828704,2008-07-24,07:09:23
40.000312,116.379073,0,325,39653.2982060185,2008-07-24,07:09:25
40.000301,116.379101,0,325,39653.2982638889,2008-07-24,07:09:30
40.0003,116.379102,0,325,39653.2983217593,2008-07-24,07:09:35
40.000303,116.379101,0,325,39653.2983796296,2008-07-24,07:09:40
40.000304,116.379101,0,325,39653.2984375,2008-07-24,07:09:45
40.000304,116.379101,0,325,39653.2984722222,2008-07-24,07:09:48
40.000296,116.379105,0,325,39653.2984953704,2008-07-24,07:09:50
40.000254,116.379259,0,324,39653.2985532407,2008-07-24,07:09:55
40.000267,116.379301,0,324,39653.2986111111,2008-07-24,07:10:00
40.000244,116.379341,0,324,39653.2986689815,2008-07-24,07:10:05
40.000229,116.379349,0,325,39653.2987268518,2008-07-24,07:10:10
40.000298,116.379199,0,330,39653.2987847222,2008-07-24,07:10:15
40.000282,116.379208,0,332,39653.2988425926,2008-07-24,07:10:20
40.000276,116.379234,0,333,39653.298900463,2008-07-24,07:10:25
40.000282,116.379189,0,333,39653.2989583333,2008-07-24,07:10:30
40.000245,116.379185,0,337,39653.2990162037,2008-07-24,07:10:35
40.000235,116.379203,0,343,39653.2990740741,2008-07-24,07:10:40
40.000279,116.379134,0,345,39653.2991319444,2008-07-24,07:10:45
40.000278,116.379077,0,345,39653.2991898148,2008-07-24,07:10:50
40.00028,116.379031,0,348,39653.2992476852,2008-07-24,07:10:55
40.000237,116.379059,0,356,39653.2993055556,2008-07-24,07:11:00
40.000236,116.37906,0,359,39653.2993634259,2008-07-24,07:11:05
40.000234,116.37906,0,360,39653.2994212963,2008-07-24,07:11:10
40.000239,116.37906,0,360,39653.2994791667,2008-07-24,07:11:15
40.000237,116.37906,0,361,39653.299537037,2008-07-24,07:11:20
40.000235,116.379061,0,361,39653.2995949074,2008-07-24,07:11:25
40.000235,116.379061,0,361,39653.2996296296,2008-07-24,07:11:28
40.000239,116.379062,0,361,39653.2996527778,2008-07-24,07:11:30
40.00019,116.379085,0,362,39653.2997106481,2008-07-24,07:11:35
40.000171,116.379096,0,362,39653.2997685185,2008-07-24,07:11:40
40.000172,116.379096,0,362,39653.2998263889,2008-07-24,07:11:45
40.000169,116.379097,0,362,39653.2998842593,2008-07-24,07:11:50
40.000169,116.379097,0,362,39653.2999189815,2008-07-24,07:11:53
40.000172,116.379098,0,362,39653.2999421296,2008-07-24,07:11:55
40.000181,116.379095,0,362,39653.3,2008-07-24,07:12:00
40.000181,116.379095,0,362,39653.3000347222,2008-07-24,07:12:03
40.000187,116.379089,0,365,39653.3000578704,2008-07-24,07:12:05
40.000197,116.379081,0,367,39653.3001157407,2008-07-24,07:12:10
40.000185,116.379072,0,372,39653.3001736111,2008-07-24,07:12:15
40.000175,116.379053,0,376,39653.3002314815,2008-07-24,07:12:20
40.000151,116.379051,0,379,39653.3002893519,2008-07-24,07:12:25
40.000162,116.37901,0,380,39653.3003472222,2008-07-24,07:12:30
40.000213,116.379024,0,384,39653.3004050926,2008-07-24,07:12:35
40.000148,116.379067,0,385,39653.300462963,2008-07-24,07:12:40
40.000138,116.379052,0,385,39653.3005208333,2008-07-24,07:12:45
40.000141,116.379013,0,385,39653.3005787037,2008-07-24,07:12:50
40.000074,116.378909,0,383,39653.3006365741,2008-07-24,07:12:55
40.000074,116.378924,0,381,39653.3006944444,2008-07-24,07:13:00
40.000151,116.378972,0,382,39653.3007523148,2008-07-24,07:13:05
40.000176,116.378987,0,382,39653.3008101852,2008-07-24,07:13:10
40.000198,116.378994,0,381,39653.3008680556,2008-07-24,07:13:15
40.000198,116.378994,0,381,39653.3009027778,2008-07-24,07:13:18
40.000202,116.378989,0,383,39653.3009259259,2008-07-24,07:13:20
40.000195,116.37898,0,383,39653.3009837963,2008-07-24,07:13:25
40.000198,116.378972,0,385,39653.3010416667,2008-07-24,07:13:30
40.000201,116.378971,0,385,39653.301099537,2008-07-24,07:13:35
40.000201,116.378971,0,385,39653.3011342593,2008-07-24,07:13:38
40.0002,116.378972,0,386,39653.3011574074,2008-07-24,07:13:40
40.000197,116.37896,0,387,39653.3012152778,2008-07-24,07:13:45
40.000197,116.37896,0,387,39653.30125,2008-07-24,07:13:48
40.000193,116.378957,0,387,39653.3012731481,2008-07-24,07:13:50
40.000204,116.378956,0,387,39653.3013310185,2008-07-24,07:13:55
40.000208,116.378956,0,388,39653.3013888889,2008-07-24,07:14:00
40.000209,116.378958,0,388,39653.3014467593,2008-07-24,07:14:05
40.000207,116.378959,0,388,39653.3015046296,2008-07-24,07:14:10
40.00021,116.378959,0,388,39653.3015625,2008-07-24,07:14:15
40.000207,116.37896,0,387,39653.3016203704,2008-07-24,07:14:20
40.000204,116.37896,0,388,39653.3016782407,2008-07-24,07:14:25
40.000205,116.37896,0,388,39653.3017361111,2008-07-24,07:14:30
40.000206,116.378955,0,388,39653.3017939815,2008-07-24,07:14:35
40.000208,116.378954,0,389,39653.3018518519,2008-07-24,07:14:40
40.000211,116.378954,0,390,39653.3019097222,2008-07-24,07:14:45
40.000218,116.378955,0,390,39653.3019675926,2008-07-24,07:14:50
40.000225,116.378957,0,391,39653.302025463,2008-07-24,07:14:55
40.000229,116.378959,0,392,39653.3020833333,2008-07-24,07:15:00
40.000236,116.378962,0,392,39653.3021412037,2008-07-24,07:15:05
40.000234,116.378966,0,392,39653.3021990741,2008-07-24,07:15:10
40.000226,116.378972,0,392,39653.3022569444,2008-07-24,07:15:15
40.000226,116.378972,0,392,39653.3022916667,2008-07-24,07:15:18
40.000225,116.378976,0,392,39653.3023148148,2008-07-24,07:15:20
40.000205,116.379004,0,393,39653.3023726852,2008-07-24,07:15:25
40.0002,116.379014,0,395,39653.3024305556,2008-07-24,07:15:30
40.000194,116.379015,0,395,39653.3024884259,2008-07-24,07:15:35
40.000191,116.379015,0,395,39653.3025462963,2008-07-24,07:15:40
40.000192,116.379016,0,395,39653.3026041667,2008-07-24,07:15:45
40.000186,116.379018,0,395,39653.302662037,2008-07-24,07:15:50
40.000186,116.379018,0,395,39653.3026967593,2008-07-24,07:15:53
40.000178,116.379019,0,396,39653.3027199074,2008-07-24,07:15:55
40.000119,116.37906,0,394,39653.3027777778,2008-07-24,07:16:00
40.000116,116.379064,0,394,39653.3028356481,2008-07-24,07:16:05
40.000116,116.379064,0,394,39653.3028703704,2008-07-24,07:16:08
40.000109,116.379067,0,394,39653.3028935185,2008-07-24,07:16:10
40.000099,116.379068,0,394,39653.3029513889,2008-07-24,07:16:15
40.000076,116.379085,0,395,39653.3030092593,2008-07-24,07:16:20
40.000049,116.379104,0,397,39653.3030671296,2008-07-24,07:16:25
40.00002,116.379194,0,397,39653.303125,2008-07-24,07:16:30
40.000012,116.379239,0,396,39653.3031828704,2008-07-24,07:16:35
39.999993,116.379185,0,394,39653.3032407407,2008-07-24,07:16:40
39.999972,116.379181,0,393,39653.3032986111,2008-07-24,07:16:45
39.999966,116.379182,0,393,39653.3033564815,2008-07-24,07:16:50
39.999966,116.379182,0,393,39653.3033912037,2008-07-24,07:16:53
39.999963,116.379181,0,393,39653.3034143519,2008-07-24,07:16:55
39.999986,116.379194,0,394,39653.3034722222,2008-07-24,07:17:00
39.999986,116.379183,0,394,39653.3035300926,2008-07-24,07:17:05
39.999987,116.379181,0,394,39653.303587963,2008-07-24,07:17:10
39.999991,116.379178,0,394,39653.3036458333,2008-07-24,07:17:15
39.999994,116.379175,0,394,39653.3037037037,2008-07-24,07:17:20
39.999994,116.379175,0,394,39653.3037384259,2008-07-24,07:17:23
39.999988,116.379176,0,394,39653.3037615741,2008-07-24,07:17:25
39.999924,116.379217,0,388,39653.3038194444,2008-07-24,07:17:30
39.999936,116.379225,0,387,39653.3038773148,2008-07-24,07:17:35
39.999952,116.379242,0,386,39653.3039351852,2008-07-24,07:17:40
40.000015,116.379276,0,387,39653.3039930556,2008-07-24,07:17:45
40.000071,116.379371,0,388,39653.3040509259,2008-07-24,07:17:50
40.000118,116.379453,0,390,39653.3041087963,2008-07-24,07:17:55
40.000136,116.379439,0,390,39653.3041666667,2008-07-24,07:18:00
40.000143,116.37945,0,392,39653.304224537,2008-07-24,07:18:05
40.000143,116.37945,0,392,39653.3042592593,2008-07-24,07:18:08
40.000142,116.379446,0,392,39653.3042824074,2008-07-24,07:18:10
40.000124,116.37944,0,392,39653.3043402778,2008-07-24,07:18:15
40.000127,116.379439,0,395,39653.3043981481,2008-07-24,07:18:20
40.000126,116.379438,0,396,39653.3044560185,2008-07-24,07:18:25
40.000126,116.379438,0,396,39653.3044907407,2008-07-24,07:18:28
40.000125,116.379438,0,397,39653.3045138889,2008-07-24,07:18:30
40.000116,116.37944,0,397,39653.3045717593,2008-07-24,07:18:35
40.000116,116.37944,0,397,39653.3046064815,2008-07-24,07:18:38
40.00011,116.379439,0,397,39653.3046296296,2008-07-24,07:18:40
40.000065,116.37939,0,392,39653.3046875,2008-07-24,07:18:45
40.000008,116.379396,0,387,39653.3047453704,2008-07-24,07:18:50
39.999944,116.379379,0,379,39653.3048032407,2008-07-24,07:18:55
39.999906,116.37939,0,375,39653.3048611111,2008-07-24,07:19:00
39.99988,116.379361,0,369,39653.3049189815,2008-07-24,07:19:05
39.999865,116.379343,0,366,39653.3049768518,2008-07-24,07:19:10
39.999865,116.379343,0,366,39653.3050115741,2008-07-24,07:19:13
39.999861,116.379343,0,363,39653.3050347222,2008-07-24,07:19:15
39.999851,116.379345,0,363,39653.3050925926,2008-07-24,07:19:20
39.999841,116.379345,0,363,39653.305150463,2008-07-24,07:19:25
39.999842,116.379345,0,363,39653.3052083333,2008-07-24,07:19:30
39.999843,116.379345,0,363,39653.3052662037,2008-07-24,07:19:35
39.999845,116.379345,0,363,39653.3053240741,2008-07-24,07:19:40
39.999852,116.379345,0,363,39653.3053819444,2008-07-24,07:19:45
39.99986,116.379343,0,363,39653.3054398148,2008-07-24,07:19:50
39.999857,116.379345,0,363,39653.3054976852,2008-07-24,07:19:55
39.999851,116.379345,0,363,39653.3055555556,2008-07-24,07:20:00
39.999847,116.379346,0,363,39653.3056134259,2008-07-24,07:20:05
39.999844,116.379348,0,363,39653.3056712963,2008-07-24,07:20:10
39.999852,116.379347,0,363,39653.3057291667,2008-07-24,07:20:15
39.999859,116.379348,0,363,39653.305787037,2008-07-24,07:20:20
39.999864,116.379348,0,363,39653.3058449074,2008-07-24,07:20:25
39.99987,116.379346,0,363,39653.3059027778,2008-07-24,07:20:30
39.999867,116.379347,0,363,39653.3059606481,2008-07-24,07:20:35
39.99987,116.379346,0,362,39653.3060185185,2008-07-24,07:20:40
39.999871,116.379345,0,362,39653.3060763889,2008-07-24,07:20:45
39.999878,116.379338,0,358,39653.3061342593,2008-07-24,07:20:50
39.999878,116.379338,0,358,39653.3061689815,2008-07-24,07:20:53
39.999885,116.379339,0,357,39653.3061921296,2008-07-24,07:20:55
39.999898,116.37935,0,355,39653.30625,2008-07-24,07:21:00
39.999901,116.379346,0,355,39653.3063078704,2008-07-24,07:21:05
39.999901,116.379346,0,355,39653.3063425926,2008-07-24,07:21:08
39.999907,116.37934,0,354,39653.3063657407,2008-07-24,07:21:10
39.999938,116.379327,0,354,39653.3064236111,2008-07-24,07:21:15
40.000001,116.379314,0,352,39653.3064814815,2008-07-24,07:21:20
40.000033,116.379324,0,350,39653.3065393518,2008-07-24,07:21:25
40.000059,116.379316,0,348,39653.3065972222,2008-07-24,07:21:30
40.000082,116.379315,0,348,39653.3066550926,2008-07-24,07:21:35
40.000114,116.379329,0,345,39653.306712963,2008-07-24,07:21:40
40.000127,116.379328,0,345,39653.3067708333,2008-07-24,07:21:45
40.000129,116.379328,0,344,39653.3068287037,2008-07-24,07:21:50
40.000132,116.379327,0,344,39653.3068865741,2008-07-24,07:21:55
40.000137,116.379325,0,344,39653.3069444444,2008-07-24,07:22:00
40.00014,116.379324,0,344,39653.3070023148,2008-07-24,07:22:05
40.00014,116.379324,0,344,39653.307037037,2008-07-24,07:22:08
40.000147,116.379322,0,344,39653.3070601852,2008-07-24,07:22:10
40.000177,116.379318,0,345,39653.3071180556,2008-07-24,07:22:15
40.000197,116.379331,0,346,39653.3071759259,2008-07-24,07:22:20
40.0002,116.379329,0,346,39653.3072337963,2008-07-24,07:22:25
40.000198,116.379329,0,346,39653.3072916667,2008-07-24,07:22:30
40.000198,116.379328,0,346,39653.307349537,2008-07-24,07:22:35
40.000202,116.379326,0,346,39653.3074074074,2008-07-24,07:22:40
40.000086,116.379637,0,313,39653.3172453704,2008-07-24,07:36:50
40.000091,116.379674,0,312,39653.3173032407,2008-07-24,07:36:55
40.000091,116.379674,0,312,39653.317337963,2008-07-24,07:36:58
40.000098,116.379679,0,312,39653.3173611111,2008-07-24,07:37:00
40.000114,116.379682,0,311,39653.3174189815,2008-07-24,07:37:05
40.000091,116.379719,0,311,39653.3174768519,2008-07-24,07:37:10
39.999982,116.379529,0,318,39653.3175347222,2008-07-24,07:37:15
39.999973,116.379513,0,319,39653.3175925926,2008-07-24,07:37:20
39.999951,116.379538,0,319,39653.317650463,2008-07-24,07:37:25
39.999943,116.37948,0,318,39653.3177083333,2008-07-24,07:37:30
39.999944,116.379451,0,317,39653.3177662037,2008-07-24,07:37:35
39.99997,116.379441,0,317,39653.3178240741,2008-07-24,07:37:40
39.999978,116.37944,0,317,39653.3178819444,2008-07-24,07:37:45
39.999983,116.379438,0,317,39653.3179398148,2008-07-24,07:37:50
39.999983,116.379438,0,317,39653.317974537,2008-07-24,07:37:53
39.999977,116.37944,0,316,39653.3179976852,2008-07-24,07:37:55
39.999987,116.379455,0,315,39653.3180555556,2008-07-24,07:38:00
39.999993,116.379421,0,314,39653.3181134259,2008-07-24,07:38:05
39.999989,116.37936,0,313,39653.3181712963,2008-07-24,07:38:10
39.999992,116.379334,0,312,39653.3182291667,2008-07-24,07:38:15
39.999981,116.379333,0,312,39653.318287037,2008-07-24,07:38:20
40.000002,116.37933,0,313,39653.3183449074,2008-07-24,07:38:25
40.000011,116.379329,0,313,39653.3184027778,2008-07-24,07:38:30
40.000049,116.379334,0,314,39653.3184606481,2008-07-24,07:38:35
40.000054,116.379335,0,314,39653.3185185185,2008-07-24,07:38:40
40.000062,116.379335,0,315,39653.3185763889,2008-07-24,07:38:45
40.000057,116.379334,0,315,39653.3186342593,2008-07-24,07:38:50
40.000054,116.379334,0,315,39653.3186921296,2008-07-24,07:38:55
40.000054,116.379333,0,315,39653.31875,2008-07-24,07:39:00
40.000054,116.379333,0,315,39653.3187847222,2008-07-24,07:39:03
40.000061,116.379331,0,315,39653.3188078704,2008-07-24,07:39:05
40.000114,116.379293,0,315,39653.3188657407,2008-07-24,07:39:10
40.000122,116.379287,0,315,39653.3189236111,2008-07-24,07:39:15
40.000116,116.379288,0,316,39653.3191550926,2008-07-24,07:39:35
40.000114,116.37929,0,316,39653.3192708333,2008-07-24,07:39:45
40.000114,116.37929,0,316,39653.3193055556,2008-07-24,07:39:48
40.00011,116.379292,0,316,39653.3193287037,2008-07-24,07:39:50
40.000101,116.379293,0,316,39653.3193865741,2008-07-24,07:39:55
40.000091,116.379294,0,316,39653.3194444444,2008-07-24,07:40:00
40.00006,116.379301,0,317,39653.3195023148,2008-07-24,07:40:05
40.000019,116.379316,0,318,39653.3196180556,2008-07-24,07:40:15
40.000019,116.379316,0,318,39653.3197685185,2008-07-24,07:40:28
40.000012,116.379318,0,318,39653.3197916667,2008-07-24,07:40:30
40.000025,116.379364,0,318,39653.319849537,2008-07-24,07:40:35
40.000062,116.379373,0,318,39653.3199074074,2008-07-24,07:40:40
40.000051,116.37936,0,318,39653.3199652778,2008-07-24,07:40:45
40.000043,116.379372,0,318,39653.3200231481,2008-07-24,07:40:50
40.000074,116.379481,0,317,39653.3200810185,2008-07-24,07:40:55
40.000086,116.379552,0,316,39653.3201388889,2008-07-24,07:41:00
40.000108,116.3796,0,315,39653.3201967593,2008-07-24,07:41:05
40.000126,116.379682,0,314,39653.3202546296,2008-07-24,07:41:10
40.000131,116.379742,0,314,39653.3203125,2008-07-24,07:41:15
40.00013,116.379774,0,314,39653.3203703704,2008-07-24,07:41:20
40.00016,116.379785,0,314,39653.3204282407,2008-07-24,07:41:25
40.000171,116.37974,0,314,39653.3204861111,2008-07-24,07:41:30
40.000169,116.379706,0,315,39653.3205439815,2008-07-24,07:41:35
40.000176,116.379718,0,316,39653.3206018518,2008-07-24,07:41:40
40.000145,116.379719,0,317,39653.3206597222,2008-07-24,07:41:45
40.000187,116.379732,0,318,39653.3207175926,2008-07-24,07:41:50
40.000214,116.379703,0,318,39653.320775463,2008-07-24,07:41:55
40.000302,116.379764,0,323,39653.3208333333,2008-07-24,07:42:00
40.000319,116.379788,0,325,39653.3208912037,2008-07-24,07:42:05
40.000308,116.379805,0,325,39653.3209490741,2008-07-24,07:42:10
40.000347,116.37995,0,327,39653.3210069444,2008-07-24,07:42:15
40.000386,116.380029,0,328,39653.3210648148,2008-07-24,07:42:20
40.000407,116.380084,0,328,39653.3211226852,2008-07-24,07:42:25
40.000405,116.380086,0,328,39653.3211805556,2008-07-24,07:42:30
40.000405,116.380086,0,328,39653.3212152778,2008-07-24,07:42:33
40.000398,116.380088,0,328,39653.3212384259,2008-07-24,07:42:35
40.000375,116.380113,0,328,39653.3212962963,2008-07-24,07:42:40
40.000333,116.380116,0,328,39653.3213541667,2008-07-24,07:42:45
40.000259,116.380067,0,328,39653.321412037,2008-07-24,07:42:50
40.000201,116.379986,0,329,39653.3214699074,2008-07-24,07:42:55
40.000151,116.379822,0,328,39653.3215277778,2008-07-24,07:43:00
40.000092,116.379724,0,329,39653.3215856481,2008-07-24,07:43:05
40.000048,116.379646,0,331,39653.3216435185,2008-07-24,07:43:10
40.000021,116.379603,0,334,39653.3217013889,2008-07-24,07:43:15
40.000031,116.379566,0,334,39653.3217592593,2008-07-24,07:43:20
40.000015,116.379523,0,334,39653.3218171296,2008-07-24,07:43:25
39.999984,116.379489,0,335,39653.321875,2008-07-24,07:43:30
40.000017,116.379525,0,338,39653.3219328704,2008-07-24,07:43:35
40.000017,116.379525,0,338,39653.3219675926,2008-07-24,07:43:38
40.000016,116.379526,0,338,39653.3219907407,2008-07-24,07:43:40
40.000025,116.379524,0,338,39653.3220486111,2008-07-24,07:43:45
40.000032,116.379523,0,338,39653.3221064815,2008-07-24,07:43:50
40.000027,116.379521,0,339,39653.3221643518,2008-07-24,07:43:55
40.000027,116.379521,0,339,39653.3221990741,2008-07-24,07:43:58
40.000031,116.379519,0,339,39653.3222222222,2008-07-24,07:44:00
40.000013,116.379403,0,338,39653.3222800926,2008-07-24,07:44:05
40.000025,116.379415,0,339,39653.322337963,2008-07-24,07:44:10
40.000022,116.379417,0,339,39653.3223958333,2008-07-24,07:44:15
40.000022,116.379417,0,339,39653.3224305556,2008-07-24,07:44:18
40.000017,116.379422,0,339,39653.3224537037,2008-07-24,07:44:20
39.999989,116.379345,0,339,39653.3225115741,2008-07-24,07:44:25
39.999963,116.379267,0,337,39653.3225694444,2008-07-24,07:44:30
39.999955,116.379237,0,336,39653.3226273148,2008-07-24,07:44:35
39.999953,116.379236,0,336,39653.3226851852,2008-07-24,07:44:40
39.999953,116.379236,0,336,39653.3227199074,2008-07-24,07:44:43
39.999947,116.379234,0,336,39653.3227430556,2008-07-24,07:44:45
40.000022,116.379329,0,335,39653.3228009259,2008-07-24,07:44:50
40.000102,116.37946,0,336,39653.3228587963,2008-07-24,07:44:55
40.000149,116.379544,0,337,39653.3229166667,2008-07-24,07:45:00
40.000149,116.379562,0,341,39653.322974537,2008-07-24,07:45:05
40.000168,116.379596,0,344,39653.3230324074,2008-07-24,07:45:10
40.00023,116.379669,0,347,39653.3230902778,2008-07-24,07:45:15
40.000256,116.379687,0,347,39653.3231481481,2008-07-24,07:45:20
40.000266,116.379698,0,346,39653.3232060185,2008-07-24,07:45:25
40.000121,116.378375,0,339,39653.3237847222,2008-07-24,07:46:15
40.000228,116.378762,0,331,39653.3238425926,2008-07-24,07:46:20
40.000211,116.378838,0,327,39653.323900463,2008-07-24,07:46:25
40.00021,116.378841,0,327,39653.3239583333,2008-07-24,07:46:30
40.00021,116.378841,0,327,39653.3239930556,2008-07-24,07:46:33
40.00021,116.378846,0,328,39653.3240162037,2008-07-24,07:46:35
40.000219,116.378847,0,328,39653.3240740741,2008-07-24,07:46:40
40.000227,116.378847,0,327,39653.3241319444,2008-07-24,07:46:45
40.000227,116.378847,0,327,39653.3241666667,2008-07-24,07:46:48
40.000234,116.378849,0,327,39653.3241898148,2008-07-24,07:46:50
40.000224,116.378887,0,327,39653.3242476852,2008-07-24,07:46:55
40.000225,116.378977,0,326,39653.3243055556,2008-07-24,07:47:00
40.000219,116.379004,0,326,39653.3243634259,2008-07-24,07:47:05
40.000219,116.379004,0,326,39653.3243981482,2008-07-24,07:47:08
40.000218,116.379009,0,326,39653.3244212963,2008-07-24,07:47:10
40.000207,116.379014,0,327,39653.3244791667,2008-07-24,07:47:15
40.000198,116.379016,0,327,39653.324537037,2008-07-24,07:47:20
40.000193,116.379019,0,327,39653.3245949074,2008-07-24,07:47:25
40.000193,116.379019,0,327,39653.3246296296,2008-07-24,07:47:28
40.000189,116.379021,0,326,39653.3246527778,2008-07-24,07:47:30
40.000121,116.379042,0,326,39653.3247106481,2008-07-24,07:47:35
40.000116,116.379037,0,326,39653.3247685185,2008-07-24,07:47:40
40.000115,116.379042,0,326,39653.3248263889,2008-07-24,07:47:45
40.000109,116.379044,0,326,39653.3248842593,2008-07-24,07:47:50
40.00011,116.379046,0,326,39653.3249421296,2008-07-24,07:47:55
40.00011,116.379046,0,326,39653.3249768519,2008-07-24,07:47:58
40.000117,116.379046,0,325,39653.325,2008-07-24,07:48:00
40.000126,116.379045,0,325,39653.3250578704,2008-07-24,07:48:05
40.000126,116.379045,0,325,39653.3250925926,2008-07-24,07:48:08
40.000134,116.379052,0,324,39653.3251157407,2008-07-24,07:48:10
40.000177,116.379097,0,320,39653.3251736111,2008-07-24,07:48:15
40.000201,116.379126,0,312,39653.3252314815,2008-07-24,07:48:20
40.000188,116.379157,0,297,39653.3252893519,2008-07-24,07:48:25
40.0002,116.379211,0,287,39653.3253472222,2008-07-24,07:48:30
40.000231,116.379233,0,289,39653.3254050926,2008-07-24,07:48:35
40.000255,116.379259,0,291,39653.325462963,2008-07-24,07:48:40
40.000267,116.379259,0,290,39653.3255208333,2008-07-24,07:48:45
40.000314,116.379282,0,293,39653.3255787037,2008-07-24,07:48:50
40.000333,116.379294,0,296,39653.3256365741,2008-07-24,07:48:55
40.000327,116.379299,0,297,39653.3256944444,2008-07-24,07:49:00
40.000327,116.379299,0,297,39653.3257291667,2008-07-24,07:49:03
40.000331,116.379299,0,297,39653.3257523148,2008-07-24,07:49:05
40.000354,116.3793,0,295,39653.3258101852,2008-07-24,07:49:10
40.000366,116.379276,0,296,39653.3258680556,2008-07-24,07:49:15
40.000374,116.379259,0,297,39653.3259259259,2008-07-24,07:49:20
40.000381,116.379257,0,296,39653.3259837963,2008-07-24,07:49:25
40.000381,116.379257,0,296,39653.3260185185,2008-07-24,07:49:28
40.000385,116.379253,0,296,39653.3260416667,2008-07-24,07:49:30
40.000331,116.37928,0,294,39653.326099537,2008-07-24,07:49:35
40.000239,116.379476,0,294,39653.3261574074,2008-07-24,07:49:40
40.000203,116.379515,0,293,39653.3262152778,2008-07-24,07:49:45
40.000196,116.37956,0,294,39653.3262731481,2008-07-24,07:49:50
40.000176,116.379591,0,293,39653.3263310185,2008-07-24,07:49:55
40.000162,116.379597,0,293,39653.3263888889,2008-07-24,07:50:00
40.00016,116.379581,0,293,39653.3264467593,2008-07-24,07:50:05
40.00016,116.379581,0,293,39653.3264814815,2008-07-24,07:50:08
40.000167,116.379575,0,293,39653.3265046296,2008-07-24,07:50:10
40.000192,116.379575,0,293,39653.3265625,2008-07-24,07:50:15
40.000203,116.379568,0,294,39653.3266203704,2008-07-24,07:50:20
40.000213,116.379568,0,294,39653.3266782407,2008-07-24,07:50:25
40.000222,116.379527,0,292,39653.3267361111,2008-07-24,07:50:30
40.000216,116.379488,0,291,39653.3267939815,2008-07-24,07:50:35
40.000242,116.379475,0,289,39653.3268518519,2008-07-24,07:50:40
40.000252,116.379461,0,290,39653.3269097222,2008-07-24,07:50:45
40.000252,116.37946,0,290,39653.3269675926,2008-07-24,07:50:50
40.000252,116.37946,0,290,39653.3270023148,2008-07-24,07:50:53
40.000258,116.379459,0,290,39653.327025463,2008-07-24,07:50:55
40.000295,116.37947,0,293,39653.3270833333,2008-07-24,07:51:00
40.000297,116.379469,0,294,39653.3271412037,2008-07-24,07:51:05
40.000297,116.379468,0,294,39653.3271990741,2008-07-24,07:51:10
40.000297,116.379468,0,294,39653.3272337963,2008-07-24,07:51:13
40.0003,116.379466,0,294,39653.3272569444,2008-07-24,07:51:15
40.00031,116.379463,0,294,39653.3273148148,2008-07-24,07:51:20
40.000314,116.379461,0,295,39653.3273726852,2008-07-24,07:51:25
40.000319,116.379459,0,295,39653.3274305556,2008-07-24,07:51:30
40.000319,116.379459,0,295,39653.3274652778,2008-07-24,07:51:33
40.000324,116.379458,0,295,39653.3274884259,2008-07-24,07:51:35
40.000315,116.379464,0,296,39653.3275462963,2008-07-24,07:51:40
40.000272,116.379467,0,297,39653.3276041667,2008-07-24,07:51:45
40.000268,116.37945,0,299,39653.327662037,2008-07-24,07:51:50
40.00027,116.37945,0,299,39653.3277199074,2008-07-24,07:51:55
40.000275,116.379451,0,299,39653.3277777778,2008-07-24,07:52:00
40.000269,116.379451,0,300,39653.3278356481,2008-07-24,07:52:05
40.000269,116.379451,0,300,39653.3278703704,2008-07-24,07:52:08
40.000273,116.37945,0,300,39653.3278935185,2008-07-24,07:52:10
40.000283,116.379449,0,300,39653.3279513889,2008-07-24,07:52:15
40.000299,116.379486,0,301,39653.3280092593,2008-07-24,07:52:20
40.000318,116.379492,0,301,39653.3280671296,2008-07-24,07:52:25
40.000323,116.379474,0,299,39653.328125,2008-07-24,07:52:30
40.000401,116.379755,0,295,39653.3322337963,2008-07-24,07:58:25
40.000419,116.379819,0,295,39653.3322916667,2008-07-24,07:58:30
40.000427,116.379889,0,294,39653.332349537,2008-07-24,07:58:35
40.000421,116.379879,0,294,39653.3324074074,2008-07-24,07:58:40
40.000388,116.37973,0,296,39653.3324652778,2008-07-24,07:58:45
40.000356,116.379606,0,297,39653.3325231481,2008-07-24,07:58:50
40.000313,116.379491,0,297,39653.3325810185,2008-07-24,07:58:55
40.000254,116.379406,0,296,39653.3326388889,2008-07-24,07:59:00
40.000183,116.379302,0,295,39653.3326967593,2008-07-24,07:59:05
40.000153,116.379268,0,294,39653.3327546296,2008-07-24,07:59:10
40.000153,116.379268,0,294,39653.3327893519,2008-07-24,07:59:13
40.000147,116.379268,0,294,39653.3328125,2008-07-24,07:59:15
40.000136,116.379267,0,294,39653.3328703704,2008-07-24,07:59:20
40.000128,116.379248,0,294,39653.3329282407,2008-07-24,07:59:25
40.000172,116.379258,0,294,39653.3329861111,2008-07-24,07:59:30
40.000212,116.379266,0,296,39653.3330439815,2008-07-24,07:59:35
40.000235,116.379312,0,297,39653.3331018519,2008-07-24,07:59:40
40.000269,116.379355,0,297,39653.3331597222,2008-07-24,07:59:45
40.000261,116.37937,0,295,39653.3332175926,2008-07-24,07:59:50
40.000267,116.379414,0,294,39653.333275463,2008-07-24,07:59:55
40.000271,116.379383,0,293,39653.3333333333,2008-07-24,08:00:00
40.000241,116.379324,0,292,39653.3333912037,2008-07-24,08:00:05
40.000253,116.379308,0,291,39653.3334490741,2008-07-24,08:00:10
40.000306,116.379311,0,290,39653.3335069444,2008-07-24,08:00:15
40.000336,116.379307,0,289,39653.3335648148,2008-07-24,08:00:20
40.00036,116.379316,0,287,39653.3336226852,2008-07-24,08:00:25
40.000371,116.379355,0,284,39653.3336805556,2008-07-24,08:00:30
40.000373,116.379397,0,282,39653.3337384259,2008-07-24,08:00:35
40.000381,116.379426,0,280,39653.3337962963,2008-07-24,08:00:40
40.000381,116.379426,0,280,39653.3338310185,2008-07-24,08:00:43
40.000381,116.379419,0,277,39653.3338541667,2008-07-24,08:00:45
40.000372,116.379413,0,276,39653.333912037,2008-07-24,08:00:50
40.000335,116.379356,0,273,39653.3339699074,2008-07-24,08:00:55
40.000303,116.379314,0,268,39653.3340277778,2008-07-24,08:01:00
40.000321,116.379319,0,267,39653.3340856481,2008-07-24,08:01:05
40.000321,116.379319,0,267,39653.3341203704,2008-07-24,08:01:08
40.000313,116.379319,0,267,39653.3341435185,2008-07-24,08:01:10
40.000303,116.379298,0,266,39653.3342013889,2008-07-24,08:01:15
40.000307,116.379267,0,264,39653.3342592593,2008-07-24,08:01:20
40.000307,116.379267,0,264,39653.3342939815,2008-07-24,08:01:23
40.00031,116.379265,0,264,39653.3343171296,2008-07-24,08:01:25
40.000294,116.379248,0,264,39653.334375,2008-07-24,08:01:30
40.000287,116.379228,0,264,39653.3344328704,2008-07-24,08:01:35
40.000295,116.379227,0,264,39653.3344907407,2008-07-24,08:01:40
40.000291,116.379227,0,264,39653.3345486111,2008-07-24,08:01:45
40.000294,116.379227,0,264,39653.3346064815,2008-07-24,08:01:50
40.000295,116.379227,0,265,39653.3346643519,2008-07-24,08:01:55
40.000293,116.379227,0,265,39653.3347222222,2008-07-24,08:02:00
40.000286,116.379226,0,265,39653.3347800926,2008-07-24,08:02:05
40.000284,116.379226,0,265,39653.334837963,2008-07-24,08:02:10
40.000281,116.379225,0,265,39653.3348958333,2008-07-24,08:02:15
40.000279,116.379224,0,265,39653.3349537037,2008-07-24,08:02:20
40.000279,116.379224,0,265,39653.3349884259,2008-07-24,08:02:23
40.000272,116.379227,0,265,39653.3350115741,2008-07-24,08:02:25
40.000224,116.37918,0,265,39653.3350694444,2008-07-24,08:02:30
40.000168,116.379146,0,265,39653.3351273148,2008-07-24,08:02:35
40.000084,116.379077,0,264,39653.3351851852,2008-07-24,08:02:40
40.000043,116.37898,0,264,39653.3352430556,2008-07-24,08:02:45
40.000008,116.378942,0,263,39653.3353009259,2008-07-24,08:02:50
40.000034,116.378984,0,263,39653.3353587963,2008-07-24,08:02:55
40.000144,116.379111,0,264,39653.3354166667,2008-07-24,08:03:00
40.000141,116.379201,0,261,39653.335474537,2008-07-24,08:03:05
40.000201,116.379274,0,261,39653.3355324074,2008-07-24,08:03:10
40.000228,116.379266,0,262,39653.3355902778,2008-07-24,08:03:15
40.000228,116.379266,0,262,39653.335625,2008-07-24,08:03:18
40.000226,116.379266,0,262,39653.3356481481,2008-07-24,08:03:20
40.000236,116.379264,0,262,39653.3357060185,2008-07-24,08:03:25
40.000276,116.379263,0,262,39653.3357638889,2008-07-24,08:03:30
40.000268,116.379252,0,261,39653.3358217593,2008-07-24,08:03:35
40.000278,116.379252,0,260,39653.3358796296,2008-07-24,08:03:40
40.000286,116.379252,0,259,39653.3359375,2008-07-24,08:03:45
40.000293,116.379252,0,258,39653.3359953704,2008-07-24,08:03:50
40.000295,116.379253,0,257,39653.3360532407,2008-07-24,08:03:55
40.000295,116.379253,0,257,39653.336087963,2008-07-24,08:03:58
40.00029,116.379255,0,257,39653.3361111111,2008-07-24,08:04:00
40.000266,116.37926,0,258,39653.3361689815,2008-07-24,08:04:05
40.000139,116.379293,0,262,39653.3362268518,2008-07-24,08:04:10
40.000089,116.379329,0,262,39653.3362847222,2008-07-24,08:04:15
40.000066,116.379338,0,262,39653.3363425926,2008-07-24,08:04:20
40.000063,116.379338,0,262,39653.336400463,2008-07-24,08:04:25
40.000071,116.379337,0,263,39653.3364583333,2008-07-24,08:04:30
40.000226,116.379087,0,341,39653.3396990741,2008-07-24,08:09:10
40.000232,116.379052,0,342,39653.3397569444,2008-07-24,08:09:15
40.000245,116.379042,0,346,39653.3398148148,2008-07-24,08:09:20
40.000213,116.378996,0,349,39653.3398726852,2008-07-24,08:09:25
40.000133,116.378912,0,351,39653.3399305556,2008-07-24,08:09:30
40.000101,116.378904,0,355,39653.3399884259,2008-07-24,08:09:35
40.000071,116.378876,0,359,39653.3400462963,2008-07-24,08:09:40
40.00002,116.37891,0,371,39653.3401041667,2008-07-24,08:09:45
39.999989,116.378987,0,384,39653.340162037,2008-07-24,08:09:50
39.999956,116.379034,0,390,39653.3402199074,2008-07-24,08:09:55
39.999957,116.379066,0,390,39653.3402777778,2008-07-24,08:10:00
40.000012,116.379112,0,390,39653.3403356481,2008-07-24,08:10:05
40.000068,116.379177,0,384,39653.3403935185,2008-07-24,08:10:10
40.000147,116.379261,0,371,39653.3404513889,2008-07-24,08:10:15
40.000147,116.379313,0,364,39653.3405092593,2008-07-24,08:10:20
40.000114,116.379316,0,357,39653.3405671296,2008-07-24,08:10:25
40.000074,116.379285,0,354,39653.340625,2008-07-24,08:10:30
40.000035,116.379275,0,353,39653.3406828704,2008-07-24,08:10:35
40.000006,116.379271,0,352,39653.3407407407,2008-07-24,08:10:40
39.999943,116.379223,0,353,39653.3407986111,2008-07-24,08:10:45
39.999907,116.379202,0,353,39653.3408564815,2008-07-24,08:10:50
39.999899,116.379164,0,354,39653.3409143519,2008-07-24,08:10:55
39.999886,116.379151,0,353,39653.3409722222,2008-07-24,08:11:00
39.999885,116.379178,0,350,39653.3410300926,2008-07-24,08:11:05
39.999953,116.379246,0,348,39653.341087963,2008-07-24,08:11:10
39.999996,116.379289,0,349,39653.3411458333,2008-07-24,08:11:15
40.000019,116.379283,0,352,39653.3412037037,2008-07-24,08:11:20
40.000053,116.379252,0,354,39653.3412615741,2008-07-24,08:11:25
40.000119,116.379273,0,355,39653.3413194444,2008-07-24,08:11:30
40.000156,116.379279,0,359,39653.3413773148,2008-07-24,08:11:35
40.000152,116.379262,0,361,39653.3414351852,2008-07-24,08:11:40
40.000152,116.379262,0,361,39653.3414699074,2008-07-24,08:11:43
40.00016,116.379264,0,361,39653.3414930556,2008-07-24,08:11:45
40.00015,116.379265,0,361,39653.3415509259,2008-07-24,08:11:50
40.000157,116.379262,0,361,39653.3416087963,2008-07-24,08:11:55
40.000155,116.379264,0,361,39653.3416666667,2008-07-24,08:12:00
40.000154,116.379265,0,362,39653.341724537,2008-07-24,08:12:05
40.00016,116.379265,0,362,39653.3417824074,2008-07-24,08:12:10
40.00016,116.379265,0,362,39653.3418171296,2008-07-24,08:12:13
40.000164,116.379265,0,362,39653.3418402778,2008-07-24,08:12:15
40.00022,116.379283,0,363,39653.3418981481,2008-07-24,08:12:20
40.00026,116.379276,0,366,39653.3419560185,2008-07-24,08:12:25
40.000274,116.379221,0,369,39653.3420138889,2008-07-24,08:12:30
40.000326,116.379231,0,376,39653.3420717593,2008-07-24,08:12:35
40.000308,116.379165,0,386,39653.3421296296,2008-07-24,08:12:40
40.000298,116.379122,0,386,39653.3421875,2008-07-24,08:12:45
40.000298,116.379122,0,386,39653.3422222222,2008-07-24,08:12:48
40.000306,116.379128,0,390,39653.3422453704,2008-07-24,08:12:50
40.000286,116.379143,0,390,39653.3423032407,2008-07-24,08:12:55
40.000248,116.379148,0,391,39653.3423611111,2008-07-24,08:13:00
40.000218,116.379182,0,389,39653.3424189815,2008-07-24,08:13:05
40.000162,116.379189,0,388,39653.3424768519,2008-07-24,08:13:10
40.000119,116.379219,0,388,39653.3425347222,2008-07-24,08:13:15
40.000102,116.379241,0,388,39653.3425925926,2008-07-24,08:13:20
40.000092,116.379253,0,390,39653.342650463,2008-07-24,08:13:25
40.000131,116.379292,0,392,39653.3427083333,2008-07-24,08:13:30
40.000143,116.379258,0,396,39653.3427662037,2008-07-24,08:13:35
40.000223,116.379216,0,403,39653.3428240741,2008-07-24,08:13:40
40.000197,116.379181,0,408,39653.3428819444,2008-07-24,08:13:45
40.000212,116.379188,0,409,39653.3429398148,2008-07-24,08:13:50
40.000242,116.379217,0,408,39653.3429976852,2008-07-24,08:13:55
40.00023,116.379247,0,405,39653.3430555556,2008-07-24,08:14:00
40.000216,116.379265,0,404,39653.3431134259,2008-07-24,08:14:05
40.00016,116.379252,0,406,39653.3431712963,2008-07-24,08:14:10
40.000101,116.379255,0,407,39653.3432291667,2008-07-24,08:14:15
40.000047,116.379252,0,407,39653.343287037,2008-07-24,08:14:20
39.999981,116.379247,0,407,39653.3433449074,2008-07-24,08:14:25
39.999969,116.379233,0,405,39653.3434027778,2008-07-24,08:14:30
40.000039,116.37929,0,404,39653.3434606481,2008-07-24,08:14:35
40.000072,116.379315,0,403,39653.3435185185,2008-07-24,08:14:40
40.000072,116.379315,0,403,39653.3435532407,2008-07-24,08:14:43
40.000073,116.379319,0,402,39653.3435763889,2008-07-24,08:14:45
40.000065,116.379307,0,403,39653.3436342593,2008-07-24,08:14:50
40.000065,116.379307,0,403,39653.3436689815,2008-07-24,08:14:53
40.000069,116.379309,0,404,39653.3436921296,2008-07-24,08:14:55
40.000035,116.379281,0,405,39653.34375,2008-07-24,08:15:00
39.999994,116.379231,0,407,39653.3438078704,2008-07-24,08:15:05
39.999958,116.379179,0,407,39653.3438657407,2008-07-24,08:15:10
39.999916,116.379157,0,409,39653.3439236111,2008-07-24,08:15:15
39.999887,116.379132,0,411,39653.3439814815,2008-07-24,08:15:20
39.999889,116.379116,0,411,39653.3440393518,2008-07-24,08:15:25
39.999882,116.379116,0,411,39653.3440972222,2008-07-24,08:15:30
39.999888,116.379116,0,411,39653.3441550926,2008-07-24,08:15:35
39.999888,116.379116,0,411,39653.3441898148,2008-07-24,08:15:38
39.999881,116.379116,0,411,39653.344212963,2008-07-24,08:15:40
39.999915,116.379108,0,411,39653.3442708333,2008-07-24,08:15:45
39.999987,116.379113,0,410,39653.3443287037,2008-07-24,08:15:50
40.000125,116.379128,0,410,39653.3443865741,2008-07-24,08:15:55
40.000159,116.379191,0,406,39653.3444444444,2008-07-24,08:16:00
40.00012,116.379202,0,401,39653.3445023148,2008-07-24,08:16:05
40.000129,116.379222,0,400,39653.3445601852,2008-07-24,08:16:10
40.000113,116.379222,0,402,39653.3446180556,2008-07-24,08:16:15
40.000154,116.379269,0,404,39653.3446759259,2008-07-24,08:16:20
40.00016,116.379284,0,403,39653.3447337963,2008-07-24,08:16:25
40.000176,116.379268,0,404,39653.3447916667,2008-07-24,08:16:30
40.000216,116.379224,0,403,39653.344849537,2008-07-24,08:16:35
40.000227,116.379218,0,403,39653.3449074074,2008-07-24,08:16:40
40.000214,116.379219,0,402,39653.3449652778,2008-07-24,08:16:45
40.000169,116.379193,0,398,39653.3450231481,2008-07-24,08:16:50
40.000106,116.379155,0,394,39653.3450810185,2008-07-24,08:16:55
40.000092,116.379142,0,392,39653.3451388889,2008-07-24,08:17:00
40.000086,116.379142,0,391,39653.3451967593,2008-07-24,08:17:05
40.000086,116.379142,0,391,39653.3452314815,2008-07-24,08:17:08
40.000083,116.379143,0,391,39653.3452546296,2008-07-24,08:17:10
40.000073,116.379188,0,389,39653.3453125,2008-07-24,08:17:15
40.000088,116.379223,0,386,39653.3453703704,2008-07-24,08:17:20
40.000068,116.379216,0,383,39653.3454282407,2008-07-24,08:17:25
40.00008,116.379207,0,384,39653.3454861111,2008-07-24,08:17:30
40.000095,116.379194,0,385,39653.3455439815,2008-07-24,08:17:35
40.000095,116.379194,0,385,39653.3455787037,2008-07-24,08:17:38
40.000096,116.379202,0,386,39653.3456018518,2008-07-24,08:17:40
40.00012,116.379219,0,389,39653.3456597222,2008-07-24,08:17:45
40.00017,116.379214,0,391,39653.3457175926,2008-07-24,08:17:50
40.000191,116.379205,0,393,39653.345775463,2008-07-24,08:17:55
40.000182,116.379198,0,394,39653.3458333333,2008-07-24,08:18:00
40.00018,116.379198,0,394,39653.3458912037,2008-07-24,08:18:05
40.000173,116.379197,0,394,39653.3459490741,2008-07-24,08:18:10
40.000173,116.379197,0,394,39653.3459837963,2008-07-24,08:18:13
40.000174,116.379198,0,394,39653.3460069444,2008-07-24,08:18:15
40.000162,116.37917,0,393,39653.3460648148,2008-07-24,08:18:20
40.000137,116.379111,0,395,39653.3461226852,2008-07-24,08:18:25
40.000132,116.379052,0,391,39653.3461805556,2008-07-24,08:18:30
40.000131,116.378978,0,392,39653.3462384259,2008-07-24,08:18:35
40.000152,116.378972,0,390,39653.3462962963,2008-07-24,08:18:40
40.000085,116.378938,0,387,39653.3463541667,2008-07-24,08:18:45
39.999982,116.378869,0,379,39653.346412037,2008-07-24,08:18:50
39.999935,116.378836,0,375,39653.3464699074,2008-07-24,08:18:55
39.999992,116.37891,0,370,39653.3465277778,2008-07-24,08:19:00
40.000052,116.378955,0,367,39653.3465856481,2008-07-24,08:19:05
40.000108,116.379023,0,363,39653.3466435185,2008-07-24,08:19:10
40.000177,116.379087,0,362,39653.3467013889,2008-07-24,08:19:15
40.000233,116.379155,0,361,39653.3467592593,2008-07-24,08:19:20
40.000234,116.37915,0,358,39653.3468171296,2008-07-24,08:19:25
40.000234,116.37915,0,358,39653.3468518518,2008-07-24,08:19:28
40.000237,116.379148,0,358,39653.346875,2008-07-24,08:19:30
40.000223,116.379097,0,356,39653.3469328704,2008-07-24,08:19:35
40.000217,116.379058,0,352,39653.3469907407,2008-07-24,08:19:40
40.00022,116.379058,0,351,39653.3470486111,2008-07-24,08:19:45
40.000224,116.379057,0,350,39653.3471064815,2008-07-24,08:19:50
40.000224,116.379057,0,350,39653.3471412037,2008-07-24,08:19:53
40.000225,116.379058,0,350,39653.3471643519,2008-07-24,08:19:55
40.000204,116.379068,0,347,39653.3472222222,2008-07-24,08:20:00
40.000214,116.379111,0,336,39653.3472800926,2008-07-24,08:20:05
40.000215,116.379111,0,335,39653.347337963,2008-07-24,08:20:10
40.000207,116.379107,0,334,39653.3473958333,2008-07-24,08:20:15
40.000207,116.379107,0,334,39653.3474305556,2008-07-24,08:20:18
40.000201,116.379115,0,328,39653.3474537037,2008-07-24,08:20:20
40.000172,116.379114,0,324,39653.3475115741,2008-07-24,08:20:25
40.00015,116.379139,0,322,39653.3475694444,2008-07-24,08:20:30
40.00015,116.379139,0,322,39653.3476041667,2008-07-24,08:20:33
40.000154,116.379138,0,320,39653.3476273148,2008-07-24,08:20:35
40.000146,116.37912,0,319,39653.3476851852,2008-07-24,08:20:40
40.000135,116.379101,0,319,39653.3477430556,2008-07-24,08:20:45
40.000149,116.37912,0,318,39653.3478009259,2008-07-24,08:20:50
40.00016,116.379101,0,316,39653.3478587963,2008-07-24,08:20:55
40.000163,116.379101,0,316,39653.3479166667,2008-07-24,08:21:00
40.000155,116.379103,0,316,39653.347974537,2008-07-24,08:21:05
40.000155,116.379103,0,316,39653.3480092593,2008-07-24,08:21:08
40.000153,116.379104,0,316,39653.3480324074,2008-07-24,08:21:10
40.000177,116.379103,0,318,39653.3480902778,2008-07-24,08:21:15
40.000217,116.379131,0,319,39653.3481481481,2008-07-24,08:21:20
40.000174,116.379128,0,319,39653.3482060185,2008-07-24,08:21:25
40.000144,116.37915,0,320,39653.3482638889,2008-07-24,08:21:30
40.000105,116.379161,0,324,39653.3483217593,2008-07-24,08:21:35
40.000067,116.37918,0,325,39653.3483796296,2008-07-24,08:21:40
40.000049,116.379256,0,325,39653.3484375,2008-07-24,08:21:45
40.00002,116.379271,0,323,39653.3484953704,2008-07-24,08:21:50
39.999982,116.379286,0,322,39653.3485532407,2008-07-24,08:21:55
39.999726,116.379322,0,371,39653.3512731481,2008-07-24,08:25:50
39.999708,116.379339,0,372,39653.3513310185,2008-07-24,08:25:55
39.999698,116.379347,0,372,39653.3513888889,2008-07-24,08:26:00
39.999685,116.37934,0,372,39653.3514467593,2008-07-24,08:26:05
39.999662,116.379346,0,372,39653.3515046296,2008-07-24,08:26:10
39.999664,116.379335,0,372,39653.3515625,2008-07-24,08:26:15
39.999616,116.379332,0,372,39653.3516203704,2008-07-24,08:26:20
39.999627,116.379351,0,373,39653.3516782407,2008-07-24,08:26:25
39.999624,116.379391,0,373,39653.3517361111,2008-07-24,08:26:30
39.999616,116.379406,0,373,39653.3517939815,2008-07-24,08:26:35
39.999625,116.379418,0,373,39653.3518518518,2008-07-24,08:26:40
39.999625,116.379418,0,373,39653.3518865741,2008-07-24,08:26:43
39.999619,116.379423,0,373,39653.3519097222,2008-07-24,08:26:45
39.999604,116.379425,0,373,39653.3519675926,2008-07-24,08:26:50
39.999564,116.379456,0,373,39653.352025463,2008-07-24,08:26:55
39.999534,116.379452,0,373,39653.3520833333,2008-07-24,08:27:00
39.999518,116.379441,0,373,39653.3521412037,2008-07-24,08:27:05
39.999513,116.379429,0,373,39653.3521990741,2008-07-24,08:27:10
39.999504,116.379434,0,373,39653.3522569444,2008-07-24,08:27:15
39.999484,116.37942,0,373,39653.3523148148,2008-07-24,08:27:20
39.999469,116.379399,0,373,39653.3523726852,2008-07-24,08:27:25
39.999494,116.379347,0,375,39653.3524305556,2008-07-24,08:27:30
39.999493,116.379345,0,375,39653.3524884259,2008-07-24,08:27:35
39.999493,116.379345,0,375,39653.3525231481,2008-07-24,08:27:38
39.999487,116.379345,0,375,39653.3525462963,2008-07-24,08:27:40
39.999462,116.379339,0,375,39653.3526041667,2008-07-24,08:27:45
39.999445,116.37932,0,375,39653.352662037,2008-07-24,08:27:50
39.999463,116.379325,0,375,39653.3527199074,2008-07-24,08:27:55
39.99951,116.379356,0,375,39653.3527777778,2008-07-24,08:28:00
39.999518,116.379379,0,375,39653.3528356481,2008-07-24,08:28:05
39.999518,116.379339,0,375,39653.3528935185,2008-07-24,08:28:10
39.999539,116.379319,0,374,39653.3529513889,2008-07-24,08:28:15
39.999585,116.379275,0,374,39653.3530092593,2008-07-24,08:28:20
39.999613,116.379247,0,373,39653.3530671296,2008-07-24,08:28:25
39.999662,116.379292,0,372,39653.353125,2008-07-24,08:28:30
39.999762,116.379345,0,371,39653.3532407407,2008-07-24,08:28:40
39.999857,116.379425,0,372,39653.3532986111,2008-07-24,08:28:45
39.999924,116.379443,0,372,39653.3534143518,2008-07-24,08:28:55
39.99987,116.379455,0,373,39653.3534722222,2008-07-24,08:29:00
40.000053,116.379513,0,373,39653.3537037037,2008-07-24,08:29:20
40.000116,116.379534,0,373,39653.3537615741,2008-07-24,08:29:25
40.000347,116.379591,0,373,39653.3538194444,2008-07-24,08:29:30
40.000408,116.379608,0,372,39653.3538773148,2008-07-24,08:29:35
40.000425,116.379617,0,372,39653.3540509259,2008-07-24,08:29:50
40.000415,116.37962,0,372,39653.3541087963,2008-07-24,08:29:55
40.000438,116.37966,0,372,39653.3541666667,2008-07-24,08:30:00
40.000441,116.379675,0,371,39653.354224537,2008-07-24,08:30:05
40.000377,116.37966,0,371,39653.3542824074,2008-07-24,08:30:10
40.000495,116.379732,0,374,39653.3543402778,2008-07-24,08:30:15
40.0006,116.379746,0,379,39653.3543981481,2008-07-24,08:30:20
40.000486,116.379494,0,396,39653.3544560185,2008-07-24,08:30:25
40.000498,116.379438,0,399,39653.3545138889,2008-07-24,08:30:30
40.000504,116.379407,0,399,39653.3545717593,2008-07-24,08:30:35
40.000549,116.379457,0,397,39653.3546296296,2008-07-24,08:30:40
40.000646,116.379523,0,395,39653.3546875,2008-07-24,08:30:45
40.000696,116.379529,0,393,39653.3547453704,2008-07-24,08:30:50
40.000711,116.379531,0,393,39653.3548032407,2008-07-24,08:30:55
40.0007,116.379522,0,392,39653.3548611111,2008-07-24,08:31:00
40.000693,116.379509,0,390,39653.3549189815,2008-07-24,08:31:05
40.000682,116.379474,0,389,39653.3549768519,2008-07-24,08:31:10
40.000685,116.379399,0,392,39653.3550347222,2008-07-24,08:31:15
40.000615,116.379353,0,392,39653.3550925926,2008-07-24,08:31:20
40.000536,116.379306,0,392,39653.355150463,2008-07-24,08:31:25
40.000474,116.379261,0,394,39653.3552083333,2008-07-24,08:31:30
40.000414,116.379249,0,397,39653.3552662037,2008-07-24,08:31:35
40.000351,116.379225,0,394,39653.3553240741,2008-07-24,08:31:40
40.000329,116.37921,0,393,39653.3553819444,2008-07-24,08:31:45
40.000335,116.379232,0,394,39653.3554398148,2008-07-24,08:31:50
40.000337,116.379273,0,388,39653.3554976852,2008-07-24,08:31:55
40.000289,116.379254,0,386,39653.3555555556,2008-07-24,08:32:00
40.000289,116.379254,0,386,39653.3555902778,2008-07-24,08:32:03
40.000285,116.379257,0,384,39653.3556134259,2008-07-24,08:32:05
40.000295,116.37927,0,375,39653.3556712963,2008-07-24,08:32:10
40.000294,116.379304,0,367,39653.3557291667,2008-07-24,08:32:15
40.000267,116.379316,0,361,39653.355787037,2008-07-24,08:32:20
40.000211,116.379321,0,358,39653.3558449074,2008-07-24,08:32:25
40.00013,116.379304,0,357,39653.3559027778,2008-07-24,08:32:30
40.000103,116.379319,0,356,39653.3559606481,2008-07-24,08:32:35
40.000063,116.37933,0,352,39653.3560185185,2008-07-24,08:32:40
39.999944,116.379291,0,350,39653.3560763889,2008-07-24,08:32:45
39.999884,116.379288,0,346,39653.3561342593,2008-07-24,08:32:50
39.999848,116.379294,0,340,39653.3561921296,2008-07-24,08:32:55
39.999589,116.379261,0,321,39653.3604166667,2008-07-24,08:39:00
39.99955,116.379252,0,318,39653.360474537,2008-07-24,08:39:05
39.999554,116.379268,0,314,39653.3605324074,2008-07-24,08:39:10
39.999587,116.379271,0,311,39653.3605902778,2008-07-24,08:39:15
39.999604,116.379285,0,306,39653.3606481481,2008-07-24,08:39:20
39.999618,116.379295,0,304,39653.3607060185,2008-07-24,08:39:25
39.999618,116.379295,0,304,39653.3607407407,2008-07-24,08:39:28
39.999616,116.379295,0,304,39653.3607638889,2008-07-24,08:39:30
39.999539,116.379299,0,303,39653.3608217593,2008-07-24,08:39:35
39.99953,116.379297,0,301,39653.3608796296,2008-07-24,08:39:40
39.999476,116.379321,0,301,39653.3609375,2008-07-24,08:39:45
39.999496,116.379333,0,299,39653.3609953704,2008-07-24,08:39:50
39.999691,116.379352,0,301,39653.3610532407,2008-07-24,08:39:55
39.999691,116.379352,0,301,39653.361087963,2008-07-24,08:39:58
39.999696,116.379352,0,301,39653.3611111111,2008-07-24,08:40:00
39.999705,116.379351,0,301,39653.3611689815,2008-07-24,08:40:05
39.999771,116.379354,0,301,39653.3612268518,2008-07-24,08:40:10
39.99984,116.379369,0,304,39653.3612847222,2008-07-24,08:40:15
39.99986,116.379361,0,306,39653.3613425926,2008-07-24,08:40:20
39.999858,116.379361,0,306,39653.361400463,2008-07-24,08:40:25
39.999858,116.379361,0,306,39653.3614351852,2008-07-24,08:40:28
39.999857,116.379362,0,304,39653.3614583333,2008-07-24,08:40:30
39.999872,116.379355,0,301,39653.3615162037,2008-07-24,08:40:35
39.999863,116.379357,0,301,39653.3615740741,2008-07-24,08:40:40
39.999815,116.379325,0,297,39653.3616319444,2008-07-24,08:40:45
39.999779,116.379318,0,291,39653.3616898148,2008-07-24,08:40:50
39.999823,116.379309,0,286,39653.3617476852,2008-07-24,08:40:55
39.999821,116.379309,0,286,39653.3618055556,2008-07-24,08:41:00
39.999818,116.379309,0,286,39653.3618634259,2008-07-24,08:41:05
39.999818,116.379309,0,286,39653.3618981481,2008-07-24,08:41:08
39.99982,116.379308,0,286,39653.3619212963,2008-07-24,08:41:10
39.999811,116.379308,0,286,39653.3619791667,2008-07-24,08:41:15
39.999812,116.379305,0,286,39653.362037037,2008-07-24,08:41:20
39.999815,116.379303,0,285,39653.3620949074,2008-07-24,08:41:25
39.999819,116.379302,0,285,39653.3621527778,2008-07-24,08:41:30
39.999815,116.379301,0,285,39653.3622106481,2008-07-24,08:41:35
39.999815,116.379301,0,285,39653.3622453704,2008-07-24,08:41:38
39.999815,116.379301,0,285,39653.3622685185,2008-07-24,08:41:40
39.999834,116.37929,0,285,39653.3623263889,2008-07-24,08:41:45
39.999897,116.379236,0,285,39653.3623842593,2008-07-24,08:41:50
39.999957,116.379177,0,285,39653.3624421296,2008-07-24,08:41:55
39.999987,116.379157,0,287,39653.3625,2008-07-24,08:42:00
39.999987,116.379157,0,287,39653.3625347222,2008-07-24,08:42:03
39.999988,116.379157,0,288,39653.3625578704,2008-07-24,08:42:05
40.000019,116.379133,0,288,39653.3626157407,2008-07-24,08:42:10
40.000012,116.37909,0,284,39653.3626736111,2008-07-24,08:42:15
39.999991,116.379079,0,283,39653.3627314815,2008-07-24,08:42:20
39.999981,116.379079,0,283,39653.3627893519,2008-07-24,08:42:25
39.99997,116.379079,0,282,39653.3628472222,2008-07-24,08:42:30
39.999959,116.379029,0,283,39653.3629050926,2008-07-24,08:42:35
39.999951,116.379016,0,283,39653.362962963,2008-07-24,08:42:40
39.999951,116.379016,0,283,39653.3630208333,2008-07-24,08:42:45
39.999951,116.379016,0,283,39653.3630555556,2008-07-24,08:42:48
39.999948,116.379015,0,283,39653.3630787037,2008-07-24,08:42:50
39.999938,116.379014,0,283,39653.3631365741,2008-07-24,08:42:55
39.99991,116.379056,0,280,39653.3631944444,2008-07-24,08:43:00
39.999878,116.379103,0,274,39653.3632523148,2008-07-24,08:43:05
39.999854,116.379147,0,271,39653.3633101852,2008-07-24,08:43:10
39.999839,116.37919,0,268,39653.3633680556,2008-07-24,08:43:15
39.999802,116.379187,0,268,39653.3634259259,2008-07-24,08:43:20
39.999749,116.379214,0,266,39653.3634837963,2008-07-24,08:43:25
39.999747,116.379234,0,265,39653.3635416667,2008-07-24,08:43:30
39.999728,116.379253,0,263,39653.363599537,2008-07-24,08:43:35
39.999761,116.379264,0,262,39653.3636574074,2008-07-24,08:43:40
39.999778,116.379269,0,261,39653.3637152778,2008-07-24,08:43:45
39.999768,116.37927,0,261,39653.3637731481,2008-07-24,08:43:50
39.999758,116.379271,0,261,39653.3638310185,2008-07-24,08:43:55
39.999746,116.379272,0,261,39653.3638888889,2008-07-24,08:44:00
39.999738,116.379273,0,261,39653.3639467593,2008-07-24,08:44:05
39.999732,116.37927,0,261,39653.3640046296,2008-07-24,08:44:10
39.999732,116.37927,0,261,39653.3640393519,2008-07-24,08:44:13
39.999734,116.379274,0,260,39653.3640625,2008-07-24,08:44:15
39.999753,116.379285,0,260,39653.3641203704,2008-07-24,08:44:20
39.999779,116.379297,0,261,39653.3641782407,2008-07-24,08:44:25
39.999825,116.379311,0,261,39653.3642361111,2008-07-24,08:44:30
39.999842,116.379345,0,261,39653.3642939815,2008-07-24,08:44:35
39.999852,116.379363,0,262,39653.3643518519,2008-07-24,08:44:40
39.999875,116.379386,0,262,39653.3644097222,2008-07-24,08:44:45
39.999896,116.379405,0,263,39653.3644675926,2008-07-24,08:44:50
39.999935,116.379421,0,264,39653.364525463,2008-07-24,08:44:55
39.999961,116.379428,0,264,39653.3645833333,2008-07-24,08:45:00
39.99997,116.379434,0,265,39653.3646412037,2008-07-24,08:45:05
39.99997,116.379434,0,265,39653.3646759259,2008-07-24,08:45:08
39.999964,116.379435,0,265,39653.3646990741,2008-07-24,08:45:10
39.999894,116.379425,0,264,39653.3647569444,2008-07-24,08:45:15
39.999804,116.379404,0,263,39653.3648148148,2008-07-24,08:45:20
39.999756,116.379391,0,261,39653.3648726852,2008-07-24,08:45:25
39.999756,116.379391,0,261,39653.3649074074,2008-07-24,08:45:28
39.999752,116.379383,0,260,39653.3649305556,2008-07-24,08:45:30
39.99972,116.379366,0,258,39653.3649884259,2008-07-24,08:45:35
39.999714,116.379367,0,258,39653.3650462963,2008-07-24,08:45:40
39.999716,116.379366,0,258,39653.3651041667,2008-07-24,08:45:45
39.999712,116.379366,0,258,39653.365162037,2008-07-24,08:45:50
39.999712,116.379366,0,258,39653.3651967593,2008-07-24,08:45:53
39.999704,116.379367,0,258,39653.3652199074,2008-07-24,08:45:55
39.999694,116.379366,0,258,39653.3652777778,2008-07-24,08:46:00
39.999674,116.379358,0,257,39653.3653356481,2008-07-24,08:46:05
39.999647,116.379353,0,256,39653.3653935185,2008-07-24,08:46:10
39.999638,116.379353,0,256,39653.3654513889,2008-07-24,08:46:15
39.999639,116.379338,0,256,39653.3655092593,2008-07-24,08:46:20
39.999647,116.379337,0,256,39653.3655671296,2008-07-24,08:46:25
39.999646,116.379337,0,256,39653.365625,2008-07-24,08:46:30
39.999646,116.379337,0,256,39653.3656597222,2008-07-24,08:46:33
39.999638,116.379338,0,256,39653.3656828704,2008-07-24,08:46:35
39.999627,116.37934,0,256,39653.3657407407,2008-07-24,08:46:40
39.999627,116.37934,0,256,39653.365775463,2008-07-24,08:46:43
39.999623,116.37934,0,256,39653.3657986111,2008-07-24,08:46:45
39.999632,116.379339,0,256,39653.3658564815,2008-07-24,08:46:50
39.999633,116.37934,0,256,39653.3659143519,2008-07-24,08:46:55
39.999633,116.379339,0,256,39653.3659722222,2008-07-24,08:47:00
39.999635,116.379339,0,256,39653.3660300926,2008-07-24,08:47:05
39.99964,116.379338,0,255,39653.366087963,2008-07-24,08:47:10
39.999644,116.379338,0,255,39653.3661458333,2008-07-24,08:47:15
39.999644,116.379338,0,255,39653.3661805556,2008-07-24,08:47:18
39.999641,116.379338,0,255,39653.3662037037,2008-07-24,08:47:20
39.999628,116.37935,0,253,39653.3662615741,2008-07-24,08:47:25
39.999608,116.379358,0,250,39653.3663194444,2008-07-24,08:47:30
39.999567,116.379377,0,246,39653.3663773148,2008-07-24,08:47:35
39.999545,116.379394,0,243,39653.3664351852,2008-07-24,08:47:40
39.999531,116.379399,0,239,39653.3664930556,2008-07-24,08:47:45
39.999567,116.379405,0,238,39653.3665509259,2008-07-24,08:47:50
39.999638,116.379423,0,235,39653.3666087963,2008-07-24,08:47:55
39.999638,116.379423,0,235,39653.3666435185,2008-07-24,08:47:58
39.999641,116.379423,0,235,39653.3666666667,2008-07-24,08:48:00
39.999651,116.379422,0,235,39653.366724537,2008-07-24,08:48:05
39.999706,116.379427,0,234,39653.3667824074,2008-07-24,08:48:10
39.999779,116.379423,0,233,39653.3668402778,2008-07-24,08:48:15
39.999849,116.379427,0,232,39653.3668981481,2008-07-24,08:48:20
39.999878,116.379421,0,231,39653.3669560185,2008-07-24,08:48:25
39.999917,116.379413,0,232,39653.3670138889,2008-07-24,08:48:30
39.999943,116.379429,0,228,39653.3670717593,2008-07-24,08:48:35
39.999977,116.379444,0,227,39653.3671296296,2008-07-24,08:48:40
39.999986,116.379443,0,226,39653.3671875,2008-07-24,08:48:45
39.99998,116.379443,0,225,39653.3672453704,2008-07-24,08:48:50
39.999973,116.379445,0,225,39653.3673032407,2008-07-24,08:48:55
39.999973,116.379445,0,225,39653.367337963,2008-07-24,08:48:58
39.999968,116.379446,0,225,39653.3673611111,2008-07-24,08:49:00
39.999934,116.379446,0,227,39653.3674189815,2008-07-24,08:49:05
39.999862,116.379433,0,230,39653.3674768518,2008-07-24,08:49:10
39.999807,116.379433,0,238,39653.3675347222,2008-07-24,08:49:15
39.999814,116.379452,0,241,39653.3675925926,2008-07-24,08:49:20
39.999823,116.37947,0,241,39653.367650463,2008-07-24,08:49:25
39.999797,116.379479,0,238,39653.3677083333,2008-07-24,08:49:30
39.999845,116.379489,0,236,39653.3677662037,2008-07-24,08:49:35
39.999845,116.379489,0,236,39653.3678009259,2008-07-24,08:49:38
39.999853,116.379487,0,236,39653.3678240741,2008-07-24,08:49:40
39.999844,116.379488,0,236,39653.3678819444,2008-07-24,08:49:45
39.999844,116.379488,0,236,39653.3679166667,2008-07-24,08:49:48
39.999838,116.379487,0,236,39653.3679398148,2008-07-24,08:49:50
39.9998,116.379469,0,234,39653.3679976852,2008-07-24,08:49:55
39.999769,116.379445,0,233,39653.3680555556,2008-07-24,08:50:00
39.999737,116.379433,0,228,39653.3681134259,2008-07-24,08:50:05
39.999701,116.379414,0,222,39653.3681712963,2008-07-24,08:50:10
39.999677,116.379397,0,218,39653.3682291667,2008-07-24,08:50:15
39.999675,116.379385,0,213,39653.368287037,2008-07-24,08:50:20
39.999676,116.379386,0,213,39653.3683449074,2008-07-24,08:50:25
39.999675,116.379386,0,213,39653.3684027778,2008-07-24,08:50:30
39.999675,116.379386,0,213,39653.3684375,2008-07-24,08:50:33
39.999676,116.379387,0,212,39653.3684606481,2008-07-24,08:50:35
39.999685,116.379386,0,212,39653.3685185185,2008-07-24,08:50:40
39.999691,116.379384,0,212,39653.3685763889,2008-07-24,08:50:45
39.999688,116.379384,0,212,39653.3686342593,2008-07-24,08:50:50
39.999688,116.379384,0,212,39653.3686689815,2008-07-24,08:50:53
39.99969,116.379383,0,213,39653.3686921296,2008-07-24,08:50:55
39.999624,116.379364,0,218,39653.36875,2008-07-24,08:51:00
39.999535,116.379319,0,222,39653.3688078704,2008-07-24,08:51:05
39.999471,116.379289,0,224,39653.3688657407,2008-07-24,08:51:10
39.999477,116.379318,0,223,39653.3689236111,2008-07-24,08:51:15
39.999602,116.37932,0,227,39653.3689814815,2008-07-24,08:51:20
39.999607,116.37932,0,227,39653.3690393518,2008-07-24,08:51:25
39.999612,116.37932,0,227,39653.3690972222,2008-07-24,08:51:30
39.999612,116.37932,0,227,39653.3691319444,2008-07-24,08:51:33
39.999617,116.37932,0,227,39653.3691550926,2008-07-24,08:51:35
39.99972,116.379331,0,229,39653.369212963,2008-07-24,08:51:40
39.999751,116.379327,0,230,39653.3692708333,2008-07-24,08:51:45
39.999751,116.379327,0,230,39653.3693055556,2008-07-24,08:51:48
39.999751,116.379326,0,230,39653.3693287037,2008-07-24,08:51:50
39.999799,116.37933,0,232,39653.3693865741,2008-07-24,08:51:55
39.999847,116.379294,0,235,39653.3694444444,2008-07-24,08:52:00
39.999889,116.379303,0,236,39653.3695023148,2008-07-24,08:52:05
39.999904,116.379316,0,238,39653.3695601852,2008-07-24,08:52:10
39.999904,116.379316,0,238,39653.3695949074,2008-07-24,08:52:13
39.999896,116.379318,0,239,39653.3696180556,2008-07-24,08:52:15
39.999925,116.379322,0,240,39653.3696759259,2008-07-24,08:52:20
39.999944,116.379314,0,242,39653.3697337963,2008-07-24,08:52:25
39.999977,116.379323,0,241,39653.3697916667,2008-07-24,08:52:30
39.999989,116.379345,0,239,39653.369849537,2008-07-24,08:52:35
39.999948,116.37933,0,239,39653.3699074074,2008-07-24,08:52:40
39.999934,116.379328,0,243,39653.3699652778,2008-07-24,08:52:45
39.999934,116.379328,0,244,39653.3700231481,2008-07-24,08:52:50
39.999934,116.379328,0,244,39653.3700578704,2008-07-24,08:52:53
39.999932,116.379327,0,244,39653.3700810185,2008-07-24,08:52:55
39.999917,116.379334,0,244,39653.3701388889,2008-07-24,08:53:00
39.999895,116.37934,0,246,39653.3701967593,2008-07-24,08:53:05
39.999825,116.379353,0,247,39653.3702546296,2008-07-24,08:53:10
39.999766,116.379366,0,245,39653.3703125,2008-07-24,08:53:15
39.999718,116.379331,0,243,39653.3703703704,2008-07-24,08:53:20
39.999708,116.379322,0,242,39653.3704282407,2008-07-24,08:53:25
39.999708,116.379322,0,242,39653.370462963,2008-07-24,08:53:28
39.99971,116.379325,0,239,39653.3704861111,2008-07-24,08:53:30
39.999683,116.379333,0,237,39653.3705439815,2008-07-24,08:53:35
39.999639,116.379372,0,235,39653.3706018519,2008-07-24,08:53:40
39.99961,116.379368,0,229,39653.3706597222,2008-07-24,08:53:45
39.999593,116.379358,0,224,39653.3707175926,2008-07-24,08:53:50
39.999606,116.379385,0,224,39653.370775463,2008-07-24,08:53:55
39.99962,116.379376,0,225,39653.3708333333,2008-07-24,08:54:00
39.999671,116.379373,0,230,39653.3708912037,2008-07-24,08:54:05
39.999727,116.379394,0,233,39653.3709490741,2008-07-24,08:54:10
39.999731,116.379394,0,233,39653.3710069444,2008-07-24,08:54:15
39.999728,116.379394,0,233,39653.3710648148,2008-07-24,08:54:20
39.999728,116.379394,0,233,39653.371099537,2008-07-24,08:54:23
39.999732,116.379393,0,234,39653.3711226852,2008-07-24,08:54:25
39.999768,116.379388,0,235,39653.3711805556,2008-07-24,08:54:30
39.999893,116.379381,0,240,39653.3712384259,2008-07-24,08:54:35
40.000024,116.379688,0,272,39653.3780671296,2008-07-24,09:04:25
40.00003,116.379687,0,271,39653.378125,2008-07-24,09:04:30
40.00003,116.379687,0,271,39653.3781597222,2008-07-24,09:04:33
40.000024,116.379686,0,271,39653.3781828704,2008-07-24,09:04:35
39.999966,116.379508,0,277,39653.3782407407,2008-07-24,09:04:40
39.999918,116.379404,0,282,39653.3782986111,2008-07-24,09:04:45
39.999892,116.379322,0,287,39653.3783564815,2008-07-24,09:04:50
39.999904,116.379322,0,288,39653.3784143519,2008-07-24,09:04:55
39.999898,116.379335,0,289,39653.3784722222,2008-07-24,09:05:00
39.999926,116.379322,0,288,39653.3785300926,2008-07-24,09:05:05
39.999924,116.379333,0,287,39653.378587963,2008-07-24,09:05:10
39.999924,116.379333,0,287,39653.3786226852,2008-07-24,09:05:13
39.999927,116.379332,0,286,39653.3786458333,2008-07-24,09:05:15
39.999932,116.379343,0,285,39653.3787037037,2008-07-24,09:05:20
39.999876,116.379357,0,284,39653.3787615741,2008-07-24,09:05:25
39.999876,116.379357,0,284,39653.3788194444,2008-07-24,09:05:30
39.999875,116.379358,0,284,39653.3788773148,2008-07-24,09:05:35
39.999875,116.379358,0,284,39653.378912037,2008-07-24,09:05:38
39.999879,116.379357,0,284,39653.3789351852,2008-07-24,09:05:40
39.999831,116.379356,0,285,39653.3789930556,2008-07-24,09:05:45
39.999802,116.379347,0,285,39653.3790509259,2008-07-24,09:05:50
39.999829,116.379381,0,284,39653.3791087963,2008-07-24,09:05:55
39.999855,116.379387,0,284,39653.3791666667,2008-07-24,09:06:00
39.999855,116.379387,0,284,39653.3792013889,2008-07-24,09:06:03
39.999857,116.379384,0,283,39653.379224537,2008-07-24,09:06:05
39.999833,116.37938,0,283,39653.3792824074,2008-07-24,09:06:10
39.999844,116.379378,0,283,39653.3793402778,2008-07-24,09:06:15
39.999844,116.379378,0,283,39653.379375,2008-07-24,09:06:18
39.999849,116.379378,0,282,39653.3793981481,2008-07-24,09:06:20
39.999819,116.379392,0,279,39653.3794560185,2008-07-24,09:06:25
39.999762,116.379433,0,274,39653.3795138889,2008-07-24,09:06:30
39.999704,116.379416,0,270,39653.3795717593,2008-07-24,09:06:35
39.999705,116.379398,0,269,39653.3796296296,2008-07-24,09:06:40
39.999698,116.37943,0,269,39653.3796875,2008-07-24,09:06:45
39.999709,116.379413,0,272,39653.3797453704,2008-07-24,09:06:50
39.999711,116.379395,0,274,39653.3798032407,2008-07-24,09:06:55
39.999718,116.379383,0,275,39653.3798611111,2008-07-24,09:07:00
39.999689,116.379375,0,276,39653.3799189815,2008-07-24,09:07:05
39.999675,116.379347,0,276,39653.3799768519,2008-07-24,09:07:10
39.999667,116.379386,0,275,39653.3800347222,2008-07-24,09:07:15
39.999649,116.37938,0,274,39653.3800925926,2008-07-24,09:07:20
39.999649,116.37938,0,274,39653.3801273148,2008-07-24,09:07:23
39.999642,116.379383,0,271,39653.380150463,2008-07-24,09:07:25
39.999629,116.379384,0,270,39653.3802083333,2008-07-24,09:07:30
39.999637,116.379382,0,270,39653.3802662037,2008-07-24,09:07:35
39.999638,116.379382,0,270,39653.3803240741,2008-07-24,09:07:40
39.999638,116.379382,0,270,39653.3803587963,2008-07-24,09:07:43
39.999635,116.379381,0,270,39653.3803819444,2008-07-24,09:07:45
39.99961,116.379375,0,267,39653.3804398148,2008-07-24,09:07:50
39.999588,116.379366,0,261,39653.3804976852,2008-07-24,09:07:55
39.999615,116.379378,0,256,39653.3805555556,2008-07-24,09:08:00
39.999611,116.379379,0,256,39653.3806134259,2008-07-24,09:08:05
39.999611,116.379379,0,256,39653.3806481481,2008-07-24,09:08:08
39.999607,116.379379,0,256,39653.3806712963,2008-07-24,09:08:10
39.999616,116.379379,0,256,39653.3807291667,2008-07-24,09:08:15
39.999616,116.379379,0,256,39653.3807638889,2008-07-24,09:08:18
39.999622,116.379378,0,256,39653.380787037,2008-07-24,09:08:20
39.999722,116.379388,0,262,39653.3808449074,2008-07-24,09:08:25
39.999801,116.379415,0,264,39653.3809027778,2008-07-24,09:08:30
39.999818,116.379411,0,263,39653.3809606481,2008-07-24,09:08:35
39.999808,116.379412,0,263,39653.3810185185,2008-07-24,09:08:40
39.999794,116.379408,0,262,39653.3810763889,2008-07-24,09:08:45
39.999793,116.379418,0,262,39653.3811342593,2008-07-24,09:08:50
39.999824,116.379394,0,263,39653.3811921296,2008-07-24,09:08:55
39.999824,116.379393,0,263,39653.38125,2008-07-24,09:09:00
39.99982,116.379393,0,263,39653.3813078704,2008-07-24,09:09:05
39.99982,116.379393,0,263,39653.3813425926,2008-07-24,09:09:08
39.999816,116.379392,0,263,39653.3813657407,2008-07-24,09:09:10
39.999806,116.379392,0,262,39653.3814236111,2008-07-24,09:09:15
39.99982,116.379392,0,261,39653.3814814815,2008-07-24,09:09:20
39.99982,116.379392,0,261,39653.3815162037,2008-07-24,09:09:23
39.999827,116.379392,0,261,39653.3815393519,2008-07-24,09:09:25
39.999837,116.379392,0,261,39653.3815972222,2008-07-24,09:09:30
39.999836,116.379393,0,262,39653.3816550926,2008-07-24,09:09:35
39.999834,116.379394,0,262,39653.381712963,2008-07-24,09:09:40
39.999834,116.379394,0,262,39653.3817476852,2008-07-24,09:09:43
39.999836,116.379395,0,262,39653.3817708333,2008-07-24,09:09:45
39.99984,116.379376,0,261,39653.3818287037,2008-07-24,09:09:50
39.999846,116.379344,0,261,39653.3818865741,2008-07-24,09:09:55
39.999846,116.379344,0,261,39653.3819212963,2008-07-24,09:09:58
39.999846,116.379343,0,261,39653.3819444444,2008-07-24,09:10:00
39.999898,116.379348,0,262,39653.3820023148,2008-07-24,09:10:05
39.999938,116.379363,0,263,39653.3820601852,2008-07-24,09:10:10
39.999962,116.379371,0,265,39653.3821180556,2008-07-24,09:10:15
40.00002,116.379376,0,267,39653.3821759259,2008-07-24,09:10:20
40.000053,116.379356,0,270,39653.3822337963,2008-07-24,09:10:25
40.000046,116.379363,0,271,39653.3822916667,2008-07-24,09:10:30
40.000046,116.379363,0,271,39653.3823263889,2008-07-24,09:10:33
40.000043,116.379364,0,271,39653.382349537,2008-07-24,09:10:35
40.000033,116.379366,0,271,39653.3824074074,2008-07-24,09:10:40
40.000033,116.379366,0,271,39653.3824652778,2008-07-24,09:10:45
40.000031,116.379367,0,271,39653.3825231481,2008-07-24,09:10:50
40.000033,116.379364,0,271,39653.3825810185,2008-07-24,09:10:55
40.000033,116.379364,0,271,39653.3826157407,2008-07-24,09:10:58
40.000033,116.379367,0,271,39653.3826388889,2008-07-24,09:11:00
40.000057,116.379384,0,271,39653.3826967593,2008-07-24,09:11:05
40.000105,116.379417,0,272,39653.3827546296,2008-07-24,09:11:10
40.000105,116.37944,0,272,39653.3828125,2008-07-24,09:11:15
40.000095,116.379446,0,273,39653.3828703704,2008-07-24,09:11:20
40.000043,116.379453,0,275,39653.3829282407,2008-07-24,09:11:25
39.999856,116.379477,0,273,39653.3829861111,2008-07-24,09:11:30
39.999715,116.379485,0,270,39653.3830439815,2008-07-24,09:11:35
39.999683,116.379481,0,269,39653.3831018518,2008-07-24,09:11:40
39.999642,116.379466,0,267,39653.3831597222,2008-07-24,09:11:45
39.999596,116.379431,0,264,39653.3832175926,2008-07-24,09:11:50
39.999512,116.379429,0,262,39653.383275463,2008-07-24,09:11:55
39.999451,116.37944,0,260,39653.3833333333,2008-07-24,09:12:00
39.999488,116.379399,0,234,39653.3833912037,2008-07-24,09:12:05
39.999429,116.379369,0,217,39653.3834490741,2008-07-24,09:12:10
39.999386,116.379307,0,202,39653.3835069444,2008-07-24,09:12:15
39.999365,116.379255,0,192,39653.3835648148,2008-07-24,09:12:20
39.999347,116.379168,0,174,39653.3836226852,2008-07-24,09:12:25
39.999349,116.379108,0,176,39653.3836805556,2008-07-24,09:12:30
39.999351,116.379048,0,176,39653.3837384259,2008-07-24,09:12:35
39.999359,116.379001,0,181,39653.3837962963,2008-07-24,09:12:40
39.999338,116.37892,0,186,39653.3838541667,2008-07-24,09:12:45
39.99931,116.378865,0,190,39653.383912037,2008-07-24,09:12:50
39.999288,116.378796,0,191,39653.3839699074,2008-07-24,09:12:55
39.999233,116.378759,0,192,39653.3840277778,2008-07-24,09:13:00
39.999204,116.378707,0,194,39653.3840856481,2008-07-24,09:13:05
39.999189,116.378669,0,197,39653.3841435185,2008-07-24,09:13:10
39.999275,116.378561,0,201,39653.3842013889,2008-07-24,09:13:15
39.99929,116.378485,0,203,39653.3842592593,2008-07-24,09:13:20
39.999275,116.378433,0,200,39653.3843171296,2008-07-24,09:13:25
39.999294,116.378421,0,201,39653.384375,2008-07-24,09:13:30
39.999307,116.378376,0,201,39653.3844328704,2008-07-24,09:13:35
39.999327,116.378334,0,202,39653.3844907407,2008-07-24,09:13:40
39.999392,116.378279,0,201,39653.3845486111,2008-07-24,09:13:45
39.999409,116.378264,0,202,39653.3846064815,2008-07-24,09:13:50
39.999422,116.378207,0,207,39653.3846643518,2008-07-24,09:13:55
39.999451,116.378186,0,209,39653.3847222222,2008-07-24,09:14:00
39.999467,116.378194,0,202,39653.3847800926,2008-07-24,09:14:05
39.999487,116.378162,0,201,39653.384837963,2008-07-24,09:14:10
39.999549,116.378101,0,200,39653.3848958333,2008-07-24,09:14:15
39.99957,116.378081,0,198,39653.3849537037,2008-07-24,09:14:20
39.999615,116.378026,0,196,39653.3850115741,2008-07-24,09:14:25
39.999632,116.37806,0,190,39653.3850694444,2008-07-24,09:14:30
39.999652,116.378104,0,185,39653.3851273148,2008-07-24,09:14:35
39.9997,116.378099,0,182,39653.3851851852,2008-07-24,09:14:40
39.999756,116.378096,0,176,39653.3852430556,2008-07-24,09:14:45
39.999826,116.378091,0,171,39653.3853009259,2008-07-24,09:14:50
39.999868,116.378102,0,166,39653.3853587963,2008-07-24,09:14:55
39.999917,116.378125,0,163,39653.3854166667,2008-07-24,09:15:00
39.999943,116.378155,0,160,39653.385474537,2008-07-24,09:15:05
39.999947,116.37818,0,154,39653.3855324074,2008-07-24,09:15:10
39.999932,116.378256,0,146,39653.3855902778,2008-07-24,09:15:15
40.000152,116.378125,0,135,39653.3856481481,2008-07-24,09:15:20
40.000231,116.378124,0,128,39653.3857060185,2008-07-24,09:15:25
40.000193,116.378119,0,128,39653.3857638889,2008-07-24,09:15:30
40.000208,116.378076,0,130,39653.3858217593,2008-07-24,09:15:35
40.000157,116.377987,0,126,39653.3858796296,2008-07-24,09:15:40
40.000131,116.377916,0,118,39653.3859375,2008-07-24,09:15:45
40.000106,116.377852,0,111,39653.3859953704,2008-07-24,09:15:50
40.000119,116.377792,0,102,39653.3860532407,2008-07-24,09:15:55
40.000131,116.377742,0,94,39653.3861111111,2008-07-24,09:16:00
40.00013,116.377666,0,90,39653.3861689815,2008-07-24,09:16:05
40.000218,116.377616,0,90,39653.3862268519,2008-07-24,09:16:10
40.000244,116.377588,0,89,39653.3862847222,2008-07-24,09:16:15
40.000244,116.377566,0,93,39653.3863425926,2008-07-24,09:16:20
40.000236,116.377484,0,97,39653.386400463,2008-07-24,09:16:25
40.000229,116.377415,0,97,39653.3864583333,2008-07-24,09:16:30
40.000195,116.377341,0,103,39653.3865162037,2008-07-24,09:16:35
40.000176,116.377268,0,99,39653.3865740741,2008-07-24,09:16:40
40.00017,116.377206,0,93,39653.3866319444,2008-07-24,09:16:45
40.000167,116.377141,0,86,39653.3866898148,2008-07-24,09:16:50
40.000135,116.377099,0,77,39653.3867476852,2008-07-24,09:16:55
40.000125,116.377008,0,67,39653.3868055556,2008-07-24,09:17:00
40.000126,116.376921,0,62,39653.3868634259,2008-07-24,09:17:05
40.000104,116.376837,0,59,39653.3869212963,2008-07-24,09:17:10
40.000048,116.376764,0,55,39653.3869791667,2008-07-24,09:17:15
40.000044,116.376744,0,51,39653.387037037,2008-07-24,09:17:20
40.000044,116.376636,0,46,39653.3870949074,2008-07-24,09:17:25
40.00002,116.376555,0,42,39653.3871527778,2008-07-24,09:17:30
40.000016,116.376489,0,37,39653.3872106481,2008-07-24,09:17:35
40.000012,116.376424,0,31,39653.3872685185,2008-07-24,09:17:40
39.999998,116.376382,0,23,39653.3873263889,2008-07-24,09:17:45
39.99998,116.376278,0,19,39653.3873842593,2008-07-24,09:17:50
39.999964,116.376204,0,15,39653.3874421296,2008-07-24,09:17:55
39.999903,116.376148,0,12,39653.3875,2008-07-24,09:18:00
39.999909,116.376094,0,8,39653.3875578704,2008-07-24,09:18:05
39.999891,116.37608,0,1,39653.3876157407,2008-07-24,09:18:10
39.999865,116.376037,0,0,39653.3876736111,2008-07-24,09:18:15
39.999834,116.375958,0,0,39653.3877314815,2008-07-24,09:18:20
39.999846,116.3759,0,-3,39653.3877893519,2008-07-24,09:18:25
39.999825,116.375842,0,-5,39653.3878472222,2008-07-24,09:18:30
39.999855,116.375768,0,-4,39653.3879050926,2008-07-24,09:18:35
39.999852,116.375746,0,-3,39653.387962963,2008-07-24,09:18:40
39.999804,116.375658,0,-6,39653.3880208333,2008-07-24,09:18:45
39.99981,116.375597,0,-4,39653.3880787037,2008-07-24,09:18:50
39.999817,116.375535,0,-5,39653.3881365741,2008-07-24,09:18:55
39.999945,116.375504,0,21,39653.3881944444,2008-07-24,09:19:00
40.000011,116.375474,0,45,39653.3882523148,2008-07-24,09:19:05
40.000076,116.375429,0,63,39653.3883101852,2008-07-24,09:19:10
40.000221,116.375411,0,99,39653.3883680556,2008-07-24,09:19:15
40.000239,116.375432,0,106,39653.3884259259,2008-07-24,09:19:20
40.00021,116.375497,0,109,39653.3884837963,2008-07-24,09:19:25
40.0002,116.37553,0,118,39653.3885416667,2008-07-24,09:19:30
40.000186,116.375559,0,121,39653.388599537,2008-07-24,09:19:35
40.000191,116.375546,0,116,39653.3886574074,2008-07-24,09:19:40
40.000188,116.375549,0,117,39653.3887152778,2008-07-24,09:19:45
40.000188,116.375549,0,117,39653.38875,2008-07-24,09:19:48
40.00019,116.375549,0,116,39653.3887731481,2008-07-24,09:19:50
40.0002,116.375548,0,116,39653.3888310185,2008-07-24,09:19:55
40.0002,116.375548,0,116,39653.3888657407,2008-07-24,09:19:58
40.0002,116.375548,0,115,39653.3888888889,2008-07-24,09:20:00
40.000171,116.37556,0,115,39653.3889467593,2008-07-24,09:20:05
40.000103,116.375509,0,115,39653.3890046296,2008-07-24,09:20:10
40.000051,116.37546,0,115,39653.3890625,2008-07-24,09:20:15
39.999991,116.375391,0,115,39653.3891203704,2008-07-24,09:20:20
39.999959,116.375353,0,115,39653.3891782407,2008-07-24,09:20:25
39.999945,116.375347,0,115,39653.3892361111,2008-07-24,09:20:30
39.999946,116.37536,0,116,39653.3892939815,2008-07-24,09:20:35
39.999943,116.375361,0,116,39653.3893518519,2008-07-24,09:20:40
39.999938,116.375361,0,116,39653.3894097222,2008-07-24,09:20:45
39.999931,116.375361,0,116,39653.3894675926,2008-07-24,09:20:50
39.999927,116.375361,0,116,39653.389525463,2008-07-24,09:20:55
39.999927,116.375361,0,116,39653.3895601852,2008-07-24,09:20:58
39.999922,116.37536,0,116,39653.3895833333,2008-07-24,09:21:00
39.999898,116.375367,0,117,39653.3896412037,2008-07-24,09:21:05
39.999865,116.375396,0,118,39653.3896990741,2008-07-24,09:21:10
39.999879,116.375444,0,119,39653.3897569444,2008-07-24,09:21:15
39.999902,116.375468,0,119,39653.3898148148,2008-07-24,09:21:20
39.999966,116.375483,0,120,39653.3898726852,2008-07-24,09:21:25
39.999966,116.375483,0,120,39653.3899074074,2008-07-24,09:21:28
39.99997,116.375479,0,122,39653.3899305556,2008-07-24,09:21:30
39.999946,116.375452,0,122,39653.3899884259,2008-07-24,09:21:35
39.999906,116.37544,0,122,39653.3900462963,2008-07-24,09:21:40
39.999844,116.375402,0,122,39653.3901041667,2008-07-24,09:21:45
39.999796,116.375366,0,123,39653.390162037,2008-07-24,09:21:50
39.999758,116.375327,0,123,39653.3902199074,2008-07-24,09:21:55
39.999727,116.375305,0,124,39653.3902777778,2008-07-24,09:22:00
39.9997,116.375301,0,124,39653.3903356481,2008-07-24,09:22:05
39.999693,116.375344,0,125,39653.3903935185,2008-07-24,09:22:10
39.999698,116.375368,0,125,39653.3904513889,2008-07-24,09:22:15
39.999689,116.375372,0,126,39653.3905092593,2008-07-24,09:22:20
39.999683,116.375364,0,126,39653.3905671296,2008-07-24,09:22:25
39.999683,116.375364,0,126,39653.3906018519,2008-07-24,09:22:28
39.999682,116.375365,0,126,39653.390625,2008-07-24,09:22:30
39.999764,116.375425,0,126,39653.3906828704,2008-07-24,09:22:35
39.99991,116.375554,0,127,39653.3907407407,2008-07-24,09:22:40
39.999967,116.375678,0,128,39653.3907986111,2008-07-24,09:22:45
39.999967,116.37575,0,129,39653.3908564815,2008-07-24,09:22:50
39.999955,116.375844,0,130,39653.3909143518,2008-07-24,09:22:55
39.999952,116.375889,0,131,39653.3909722222,2008-07-24,09:23:00
39.999953,116.375941,0,133,39653.3910300926,2008-07-24,09:23:05
39.999975,116.375956,0,133,39653.391087963,2008-07-24,09:23:10
40.00002,116.376005,0,134,39653.3911458333,2008-07-24,09:23:15
40.000028,116.37607,0,134,39653.3912037037,2008-07-24,09:23:20
40.000018,116.376038,0,133,39653.3912615741,2008-07-24,09:23:25
40.000033,116.375988,0,133,39653.3913194444,2008-07-24,09:23:30
40.000043,116.375965,0,132,39653.3913773148,2008-07-24,09:23:35
40.000029,116.375976,0,132,39653.3914351852,2008-07-24,09:23:40
40.000026,116.375985,0,132,39653.3914930556,2008-07-24,09:23:45
40.000032,116.375983,0,133,39653.3915509259,2008-07-24,09:23:50
40.000035,116.375981,0,133,39653.3916087963,2008-07-24,09:23:55
40.000039,116.37598,0,134,39653.3916666667,2008-07-24,09:24:00
40.000039,116.37598,0,134,39653.3917013889,2008-07-24,09:24:03
40.000047,116.375978,0,134,39653.391724537,2008-07-24,09:24:05
40.000059,116.375973,0,135,39653.3917824074,2008-07-24,09:24:10
40.000089,116.375999,0,136,39653.3918402778,2008-07-24,09:24:15
40.000111,116.376019,0,139,39653.3918981481,2008-07-24,09:24:20
40.000124,116.37597,0,143,39653.3919560185,2008-07-24,09:24:25
40.000128,116.375947,0,139,39653.3920138889,2008-07-24,09:24:30
40.000128,116.375947,0,139,39653.3920486111,2008-07-24,09:24:33
40.000134,116.375948,0,139,39653.3920717593,2008-07-24,09:24:35
40.000136,116.375962,0,139,39653.3921296296,2008-07-24,09:24:40
40.000123,116.375979,0,139,39653.3921875,2008-07-24,09:24:45
40.000114,116.375959,0,138,39653.3922453704,2008-07-24,09:24:50
40.000114,116.375959,0,138,39653.3922800926,2008-07-24,09:24:53
40.000108,116.375958,0,139,39653.3923032407,2008-07-24,09:24:55
40.000015,116.375735,0,140,39653.3923611111,2008-07-24,09:25:00
39.999945,116.375449,0,142,39653.3924189815,2008-07-24,09:25:05
39.999935,116.375285,0,142,39653.3924768518,2008-07-24,09:25:10
39.999932,116.375138,0,143,39653.3925347222,2008-07-24,09:25:15
39.999912,116.374995,0,144,39653.3925925926,2008-07-24,09:25:20
39.999906,116.374867,0,145,39653.392650463,2008-07-24,09:25:25
39.999917,116.37477,0,146,39653.3927083333,2008-07-24,09:25:30
39.999918,116.374703,0,147,39653.3927662037,2008-07-24,09:25:35
39.999923,116.374649,0,148,39653.3928240741,2008-07-24,09:25:40
39.999931,116.374613,0,149,39653.3928819444,2008-07-24,09:25:45
39.999914,116.374597,0,150,39653.3929398148,2008-07-24,09:25:50
39.999935,116.374614,0,152,39653.3929976852,2008-07-24,09:25:55
39.999943,116.374615,0,152,39653.3930555556,2008-07-24,09:26:00
39.999946,116.374617,0,153,39653.3931134259,2008-07-24,09:26:05
39.999946,116.37462,0,153,39653.3931712963,2008-07-24,09:26:10
39.999945,116.374621,0,153,39653.3932291667,2008-07-24,09:26:15
39.999945,116.374621,0,153,39653.3932638889,2008-07-24,09:26:18
39.99995,116.37462,0,153,39653.393287037,2008-07-24,09:26:20
40.000009,116.374666,0,153,39653.3933449074,2008-07-24,09:26:25
40.000054,116.37468,0,153,39653.3934027778,2008-07-24,09:26:30
40.000062,116.374677,0,152,39653.3934606481,2008-07-24,09:26:35
40.000062,116.374681,0,152,39653.3935185185,2008-07-24,09:26:40
40.00007,116.37468,0,153,39653.3935763889,2008-07-24,09:26:45
40.000075,116.374681,0,153,39653.3936342593,2008-07-24,09:26:50
40.000075,116.374681,0,153,39653.3936689815,2008-07-24,09:26:53
40.000081,116.374682,0,154,39653.3936921296,2008-07-24,09:26:55
40.000081,116.374694,0,154,39653.39375,2008-07-24,09:27:00
40.000077,116.374876,0,154,39653.3938078704,2008-07-24,09:27:05
40.000062,116.374955,0,153,39653.3938657407,2008-07-24,09:27:10
40.000041,116.374974,0,153,39653.3939236111,2008-07-24,09:27:15
40.000034,116.374996,0,153,39653.3939814815,2008-07-24,09:27:20
40.000038,116.375032,0,153,39653.3940393519,2008-07-24,09:27:25
40.000074,116.375067,0,153,39653.3940972222,2008-07-24,09:27:30
40.000051,116.375143,0,157,39653.3941550926,2008-07-24,09:27:35
40.000029,116.37523,0,161,39653.394212963,2008-07-24,09:27:40
40.000018,116.37524,0,162,39653.3942708333,2008-07-24,09:27:45
40.000018,116.37524,0,162,39653.3943055556,2008-07-24,09:27:48
40.00002,116.375241,0,162,39653.3943287037,2008-07-24,09:27:50
40.000018,116.375227,0,163,39653.3943865741,2008-07-24,09:27:55
40.000018,116.375227,0,163,39653.3944212963,2008-07-24,09:27:58
40.000012,116.375227,0,163,39653.3944444444,2008-07-24,09:28:00
40.000027,116.375231,0,164,39653.3945023148,2008-07-24,09:28:05
40.000036,116.375247,0,166,39653.3945601852,2008-07-24,09:28:10
40.000038,116.375257,0,167,39653.3946180556,2008-07-24,09:28:15
40.000038,116.375257,0,167,39653.3946527778,2008-07-24,09:28:18
40.000033,116.37526,0,167,39653.3946759259,2008-07-24,09:28:20
40.000001,116.375276,0,170,39653.3947337963,2008-07-24,09:28:25
39.999985,116.375281,0,174,39653.3947916667,2008-07-24,09:28:30
39.999981,116.375282,0,174,39653.394849537,2008-07-24,09:28:35
39.999973,116.375282,0,175,39653.3949074074,2008-07-24,09:28:40
39.999973,116.375282,0,175,39653.3949421296,2008-07-24,09:28:43
39.999969,116.375282,0,175,39653.3949652778,2008-07-24,09:28:45
39.999952,116.375269,0,177,39653.3950231481,2008-07-24,09:28:50
39.999937,116.375199,0,181,39653.3950810185,2008-07-24,09:28:55
39.999888,116.375153,0,182,39653.3951388889,2008-07-24,09:29:00
39.999815,116.375115,0,184,39653.3951967593,2008-07-24,09:29:05
39.999749,116.37507,0,185,39653.3952546296,2008-07-24,09:29:10
39.999992,116.374932,0,271,39653.3976851852,2008-07-24,09:32:40
39.999988,116.374902,0,276,39653.3977430556,2008-07-24,09:32:45
39.999962,116.374897,0,281,39653.3978009259,2008-07-24,09:32:50
39.999939,116.374836,0,284,39653.3978587963,2008-07-24,09:32:55
39.999932,116.374846,0,287,39653.3979166667,2008-07-24,09:33:00
39.999932,116.374846,0,287,39653.3979513889,2008-07-24,09:33:03
39.999935,116.374845,0,290,39653.397974537,2008-07-24,09:33:05
39.999944,116.37485,0,291,39653.3980324074,2008-07-24,09:33:10
39.999965,116.374838,0,294,39653.3980902778,2008-07-24,09:33:15
39.999989,116.374801,0,299,39653.3981481481,2008-07-24,09:33:20
39.999993,116.374781,0,307,39653.3982060185,2008-07-24,09:33:25
40.000008,116.374748,0,312,39653.3982638889,2008-07-24,09:33:30
40.000012,116.374674,0,318,39653.3983217593,2008-07-24,09:33:35
40.000016,116.374651,0,321,39653.3983796296,2008-07-24,09:33:40
40.000024,116.374688,0,322,39653.3984375,2008-07-24,09:33:45
40.000031,116.374728,0,322,39653.3984953704,2008-07-24,09:33:50
40.00002,116.374758,0,321,39653.3985532407,2008-07-24,09:33:55
39.999972,116.374788,0,320,39653.3986111111,2008-07-24,09:34:00
39.999958,116.374819,0,323,39653.3986689815,2008-07-24,09:34:05
39.99997,116.374824,0,325,39653.3987268518,2008-07-24,09:34:10
39.999986,116.374832,0,328,39653.3987847222,2008-07-24,09:34:15
39.999965,116.37485,0,334,39653.3988425926,2008-07-24,09:34:20
39.999931,116.374874,0,340,39653.398900463,2008-07-24,09:34:25
39.999926,116.374905,0,348,39653.3989583333,2008-07-24,09:34:30
39.999916,116.374919,0,351,39653.3990162037,2008-07-24,09:34:35
39.999918,116.37492,0,351,39653.3990740741,2008-07-24,09:34:40
39.99992,116.374921,0,352,39653.3991319444,2008-07-24,09:34:45
39.999923,116.37492,0,352,39653.3991898148,2008-07-24,09:34:50
39.999927,116.374919,0,353,39653.3992476852,2008-07-24,09:34:55
39.999927,116.374919,0,353,39653.3992824074,2008-07-24,09:34:58
39.999919,116.374919,0,353,39653.3993055556,2008-07-24,09:35:00
39.999887,116.374893,0,353,39653.3993634259,2008-07-24,09:35:05
39.999868,116.374847,0,352,39653.3994212963,2008-07-24,09:35:10
39.999864,116.374835,0,352,39653.3994791667,2008-07-24,09:35:15
39.999863,116.374836,0,352,39653.399537037,2008-07-24,09:35:20
39.999863,116.374836,0,352,39653.3995717593,2008-07-24,09:35:23
39.999861,116.374836,0,352,39653.3995949074,2008-07-24,09:35:25
39.999844,116.374834,0,352,39653.3996527778,2008-07-24,09:35:30
39.999816,116.374833,0,350,39653.3997106481,2008-07-24,09:35:35
39.999797,116.374801,0,350,39653.3997685185,2008-07-24,09:35:40
39.999789,116.3748,0,350,39653.3998263889,2008-07-24,09:35:45
39.999795,116.374797,0,350,39653.3998842593,2008-07-24,09:35:50
39.999796,116.374796,0,351,39653.3999421296,2008-07-24,09:35:55
39.999794,116.374795,0,351,39653.4,2008-07-24,09:36:00
39.999796,116.374794,0,351,39653.4000578704,2008-07-24,09:36:05
39.999796,116.374794,0,351,39653.4000925926,2008-07-24,09:36:08
39.999804,116.374792,0,351,39653.4001157407,2008-07-24,09:36:10
39.999872,116.37474,0,353,39653.4001736111,2008-07-24,09:36:15
39.999941,116.374702,0,356,39653.4002314815,2008-07-24,09:36:20
39.999978,116.374688,0,360,39653.4002893518,2008-07-24,09:36:25
39.999996,116.374658,0,366,39653.4003472222,2008-07-24,09:36:30
39.999999,116.37465,0,369,39653.4004050926,2008-07-24,09:36:35
40.000004,116.374649,0,371,39653.400462963,2008-07-24,09:36:40
40.000006,116.374647,0,373,39653.4005208333,2008-07-24,09:36:45
40.000005,116.374646,0,373,39653.4005787037,2008-07-24,09:36:50
40.000001,116.374646,0,374,39653.4006365741,2008-07-24,09:36:55
39.999996,116.374647,0,374,39653.4006944444,2008-07-24,09:37:00
39.999996,116.374647,0,374,39653.4007291667,2008-07-24,09:37:03
39.999989,116.374649,0,374,39653.4007523148,2008-07-24,09:37:05
39.999979,116.37465,0,374,39653.4008101852,2008-07-24,09:37:10
39.999983,116.374648,0,374,39653.4008680556,2008-07-24,09:37:15
39.999988,116.374647,0,374,39653.4009259259,2008-07-24,09:37:20
39.999991,116.374646,0,374,39653.4009837963,2008-07-24,09:37:25
39.999991,116.374646,0,374,39653.4010185185,2008-07-24,09:37:28
39.999995,116.374643,0,374,39653.4010416667,2008-07-24,09:37:30
40.000028,116.374629,0,375,39653.401099537,2008-07-24,09:37:35
40.000056,116.374641,0,378,39653.4011574074,2008-07-24,09:37:40
40.000076,116.374647,0,380,39653.4012152778,2008-07-24,09:37:45
40.000101,116.374668,0,382,39653.4012731481,2008-07-24,09:37:50
40.000124,116.374714,0,384,39653.4013310185,2008-07-24,09:37:55
40.000124,116.374714,0,384,39653.4013657407,2008-07-24,09:37:58
40.000127,116.374719,0,386,39653.4013888889,2008-07-24,09:38:00
40.00015,116.374654,0,383,39653.4018518519,2008-07-24,09:38:40
40.000166,116.374694,0,383,39653.4019097222,2008-07-24,09:38:45
40.000161,116.374704,0,381,39653.4019675926,2008-07-24,09:38:50
40.000154,116.37473,0,380,39653.402025463,2008-07-24,09:38:55
40.000138,116.37499,0,382,39653.4020833333,2008-07-24,09:39:00
40.000093,116.375022,0,382,39653.4021412037,2008-07-24,09:39:05
40.00006,116.375009,0,382,39653.4021990741,2008-07-24,09:39:10
40.000037,116.375,0,381,39653.4022569444,2008-07-24,09:39:15
40.000016,116.375025,0,380,39653.4023148148,2008-07-24,09:39:20
40.000008,116.37504,0,381,39653.4023726852,2008-07-24,09:39:25
40.000002,116.375057,0,385,39653.4024305556,2008-07-24,09:39:30
40,116.375075,0,391,39653.4024884259,2008-07-24,09:39:35
39.999997,116.37511,0,398,39653.4025462963,2008-07-24,09:39:40
39.999975,116.375105,0,404,39653.4026041667,2008-07-24,09:39:45
39.999961,116.375116,0,408,39653.402662037,2008-07-24,09:39:50
39.999973,116.375108,0,411,39653.4027199074,2008-07-24,09:39:55
39.999995,116.375094,0,416,39653.4027777778,2008-07-24,09:40:00
39.99998,116.3751,0,416,39653.4028356481,2008-07-24,09:40:05
39.999985,116.375098,0,417,39653.4028935185,2008-07-24,09:40:10
39.999985,116.375098,0,417,39653.4029282407,2008-07-24,09:40:13
39.999986,116.375091,0,418,39653.4029513889,2008-07-24,09:40:15
39.999998,116.375064,0,420,39653.4030671296,2008-07-24,09:40:25
40.000222,116.374478,0,434,39653.4037037037,2008-07-24,09:41:20
39.999468,116.375033,0,428,39653.4037615741,2008-07-24,09:41:25
39.999511,116.375003,0,424,39653.4038194444,2008-07-24,09:41:30
39.999512,116.374984,0,422,39653.4038773148,2008-07-24,09:41:35
39.999575,116.375004,0,421,39653.4039351852,2008-07-24,09:41:40
39.999594,116.375131,0,420,39653.4039930556,2008-07-24,09:41:45
39.999619,116.375238,0,419,39653.4040509259,2008-07-24,09:41:50
39.999619,116.375238,0,419,39653.4040856481,2008-07-24,09:41:53
39.999611,116.375244,0,418,39653.4041087963,2008-07-24,09:41:55
39.999504,116.375164,0,414,39653.4042824074,2008-07-24,09:42:10
39.999495,116.37522,0,415,39653.4043402778,2008-07-24,09:42:15
39.999495,116.37522,0,415,39653.404375,2008-07-24,09:42:18
39.999495,116.375228,0,415,39653.4043981481,2008-07-24,09:42:20
39.999481,116.375266,0,415,39653.4044560185,2008-07-24,09:42:25
39.999438,116.375286,0,415,39653.4045138889,2008-07-24,09:42:30
39.999401,116.375311,0,414,39653.4045717593,2008-07-24,09:42:35
39.999413,116.37534,0,415,39653.4046296296,2008-07-24,09:42:40
39.99943,116.375383,0,416,39653.4046875,2008-07-24,09:42:45
39.999422,116.375416,0,416,39653.4047453704,2008-07-24,09:42:50
39.999428,116.375451,0,417,39653.4048032407,2008-07-24,09:42:55
39.999419,116.375459,0,417,39653.4048611111,2008-07-24,09:43:00
39.999383,116.375394,0,417,39653.4049189815,2008-07-24,09:43:05
39.999329,116.375366,0,418,39653.4050347222,2008-07-24,09:43:15
39.999329,116.375366,0,418,39653.4050694444,2008-07-24,09:43:18
39.999324,116.375369,0,418,39653.4050925926,2008-07-24,09:43:20
39.999371,116.375435,0,418,39653.405150463,2008-07-24,09:43:25
39.999431,116.375474,0,417,39653.4052083333,2008-07-24,09:43:30
39.999457,116.375403,0,415,39653.4052662037,2008-07-24,09:43:35
39.999478,116.375296,0,411,39653.4053240741,2008-07-24,09:43:40
39.999476,116.375189,0,407,39653.4053819444,2008-07-24,09:43:45
39.999492,116.375139,0,404,39653.4054398148,2008-07-24,09:43:50
39.999522,116.375089,0,399,39653.4054976852,2008-07-24,09:43:55
39.999537,116.375025,0,394,39653.4055555556,2008-07-24,09:44:00
39.999559,116.374977,0,388,39653.4056134259,2008-07-24,09:44:05
39.999581,116.374909,0,388,39653.4056712963,2008-07-24,09:44:10
39.999581,116.374863,0,389,39653.4057291667,2008-07-24,09:44:15
39.999587,116.374862,0,389,39653.405787037,2008-07-24,09:44:20
39.999594,116.37486,0,389,39653.4058449074,2008-07-24,09:44:25
39.999602,116.374858,0,390,39653.4059027778,2008-07-24,09:44:30
39.999602,116.374858,0,390,39653.4059606481,2008-07-24,09:44:35
39.999601,116.374856,0,390,39653.4060185185,2008-07-24,09:44:40
39.999596,116.374854,0,390,39653.4060763889,2008-07-24,09:44:45
39.999596,116.374854,0,390,39653.4061111111,2008-07-24,09:44:48
39.999592,116.374851,0,390,39653.4061342593,2008-07-24,09:44:50
39.999606,116.374819,0,390,39653.4061921296,2008-07-24,09:44:55
39.999621,116.37476,0,389,39653.40625,2008-07-24,09:45:00
39.999614,116.374721,0,386,39653.4063078704,2008-07-24,09:45:05
39.999654,116.374715,0,384,39653.4063657407,2008-07-24,09:45:10
39.999723,116.374736,0,381,39653.4064236111,2008-07-24,09:45:15
39.999823,116.375037,0,380,39653.4116319444,2008-07-24,09:52:45
39.99986,116.375065,0,371,39653.4116898148,2008-07-24,09:52:50
39.999889,116.375076,0,364,39653.4117476852,2008-07-24,09:52:55
39.999856,116.375074,0,361,39653.4118055556,2008-07-24,09:53:00
39.999867,116.375058,0,360,39653.4118634259,2008-07-24,09:53:05
39.999861,116.37504,0,358,39653.4119212963,2008-07-24,09:53:10
39.999878,116.375014,0,357,39653.4119791667,2008-07-24,09:53:15
39.999888,116.375029,0,356,39653.412037037,2008-07-24,09:53:20
39.99987,116.375058,0,356,39653.4120949074,2008-07-24,09:53:25
39.999887,116.375062,0,357,39653.4121527778,2008-07-24,09:53:30
39.999918,116.375032,0,359,39653.4122106481,2008-07-24,09:53:35
39.999937,116.374973,0,362,39653.4122685185,2008-07-24,09:53:40
39.999959,116.374913,0,365,39653.4123263889,2008-07-24,09:53:45
40.00003,116.374879,0,366,39653.4123842593,2008-07-24,09:53:50
40.000124,116.374841,0,366,39653.4124421296,2008-07-24,09:53:55
40.000205,116.374794,0,366,39653.4125,2008-07-24,09:54:00
40.000211,116.374769,0,367,39653.4125578704,2008-07-24,09:54:05
40.000217,116.374736,0,367,39653.4126157407,2008-07-24,09:54:10
40.000222,116.374695,0,367,39653.4126736111,2008-07-24,09:54:15
40.000165,116.374653,0,367,39653.4127314815,2008-07-24,09:54:20
40.000044,116.374707,0,366,39653.4127893519,2008-07-24,09:54:25
40.000032,116.374714,0,365,39653.4128472222,2008-07-24,09:54:30
39.999917,116.374738,0,366,39653.4129050926,2008-07-24,09:54:35
39.999885,116.374861,0,365,39653.412962963,2008-07-24,09:54:40
39.999886,116.374917,0,365,39653.4130208333,2008-07-24,09:54:45
39.999876,116.37504,0,366,39653.4130787037,2008-07-24,09:54:50
39.999895,116.375097,0,367,39653.4131365741,2008-07-24,09:54:55
39.999934,116.37515,0,369,39653.4131944444,2008-07-24,09:55:00
39.999958,116.375209,0,370,39653.4132523148,2008-07-24,09:55:05
39.999967,116.375329,0,372,39653.4133101852,2008-07-24,09:55:10
40.00001,116.375508,0,372,39653.4133680556,2008-07-24,09:55:15
40.000002,116.37556,0,357,39653.4134259259,2008-07-24,09:55:20
40.000007,116.375593,0,346,39653.4134837963,2008-07-24,09:55:25
39.999996,116.375623,0,340,39653.4135416667,2008-07-24,09:55:30
39.999995,116.375647,0,336,39653.413599537,2008-07-24,09:55:35
39.999998,116.375669,0,332,39653.4136574074,2008-07-24,09:55:40
39.999987,116.375647,0,330,39653.4137152778,2008-07-24,09:55:45
39.999962,116.375658,0,328,39653.4137731481,2008-07-24,09:55:50
39.999954,116.375665,0,328,39653.4138310185,2008-07-24,09:55:55
39.999954,116.375665,0,328,39653.4138888889,2008-07-24,09:56:00
39.999953,116.375665,0,328,39653.4139467593,2008-07-24,09:56:05
39.999953,116.375665,0,328,39653.4139814815,2008-07-24,09:56:08
39.999949,116.375663,0,328,39653.4140046296,2008-07-24,09:56:10
39.99994,116.375662,0,328,39653.4140625,2008-07-24,09:56:15
39.999938,116.375662,0,328,39653.4141203704,2008-07-24,09:56:20
39.999938,116.375662,0,328,39653.4141550926,2008-07-24,09:56:23
39.99994,116.375661,0,328,39653.4141782407,2008-07-24,09:56:25
39.999923,116.375651,0,326,39653.4142361111,2008-07-24,09:56:30
39.999913,116.375662,0,324,39653.4142939815,2008-07-24,09:56:35
39.99993,116.375657,0,324,39653.4143518518,2008-07-24,09:56:40
39.999951,116.375651,0,325,39653.4144097222,2008-07-24,09:56:45
39.999973,116.375627,0,327,39653.4144675926,2008-07-24,09:56:50
39.999985,116.375581,0,331,39653.414525463,2008-07-24,09:56:55
39.999974,116.375527,0,333,39653.4145833333,2008-07-24,09:57:00
39.999995,116.375482,0,333,39653.4146412037,2008-07-24,09:57:05
39.99998,116.375592,0,321,39653.4146990741,2008-07-24,09:57:10
40.000089,116.37558,0,322,39653.4147569444,2008-07-24,09:57:15
40.000138,116.375589,0,269,39653.4148148148,2008-07-24,09:57:20
40.000138,116.375589,0,269,39653.414849537,2008-07-24,09:57:23
40.000141,116.375589,0,267,39653.4148726852,2008-07-24,09:57:25
40.000153,116.375604,0,256,39653.4149305556,2008-07-24,09:57:30
40.000147,116.375622,0,232,39653.4149884259,2008-07-24,09:57:35
40.000132,116.37558,0,221,39653.4150462963,2008-07-24,09:57:40
40.000155,116.375541,0,211,39653.4151041667,2008-07-24,09:57:45
40.000187,116.375494,0,191,39653.415162037,2008-07-24,09:57:50
40.000221,116.375466,0,184,39653.4152199074,2008-07-24,09:57:55
40.000266,116.37543,0,178,39653.4152777778,2008-07-24,09:58:00
40.000304,116.375341,0,169,39653.4153356481,2008-07-24,09:58:05
40.000325,116.375264,0,161,39653.4153935185,2008-07-24,09:58:10
40.00032,116.37521,0,161,39653.4154513889,2008-07-24,09:58:15
40.00031,116.375157,0,159,39653.4155092593,2008-07-24,09:58:20
40.000295,116.375093,0,159,39653.4155671296,2008-07-24,09:58:25
40.000242,116.375033,0,161,39653.415625,2008-07-24,09:58:30
40.000241,116.37497,0,161,39653.4156828704,2008-07-24,09:58:35
40.000203,116.374912,0,159,39653.4157407407,2008-07-24,09:58:40
40.000187,116.374855,0,156,39653.4157986111,2008-07-24,09:58:45
40.00022,116.374791,0,151,39653.4158564815,2008-07-24,09:58:50
40.000242,116.374727,0,146,39653.4159143518,2008-07-24,09:58:55
40.000218,116.374659,0,141,39653.4159722222,2008-07-24,09:59:00
40.0003,116.374612,0,143,39653.4160300926,2008-07-24,09:59:05
40.000409,116.374615,0,150,39653.416087963,2008-07-24,09:59:10
40.000455,116.374557,0,159,39653.4161458333,2008-07-24,09:59:15
40.00043,116.374531,0,162,39653.4162037037,2008-07-24,09:59:20
40.000465,116.374424,0,165,39653.4162615741,2008-07-24,09:59:25
40.000458,116.374355,0,170,39653.4163194444,2008-07-24,09:59:30
40.00048,116.374314,0,173,39653.4163773148,2008-07-24,09:59:35
40.000545,116.374266,0,178,39653.4164351852,2008-07-24,09:59:40
40.000544,116.374228,0,183,39653.4164930556,2008-07-24,09:59:45
40.000523,116.374213,0,185,39653.4165509259,2008-07-24,09:59:50
40.000518,116.374184,0,193,39653.4166087963,2008-07-24,09:59:55
40.000608,116.374136,0,202,39653.4166666667,2008-07-24,10:00:00
40.000679,116.374089,0,205,39653.416724537,2008-07-24,10:00:05
40.000658,116.374026,0,204,39653.4167824074,2008-07-24,10:00:10
40.000648,116.373973,0,203,39653.4168402778,2008-07-24,10:00:15
40.000549,116.373898,0,203,39653.4168981481,2008-07-24,10:00:20
40.000464,116.373846,0,207,39653.4169560185,2008-07-24,10:00:25
40.000423,116.373805,0,211,39653.4170138889,2008-07-24,10:00:30
40.000371,116.373759,0,215,39653.4170717593,2008-07-24,10:00:35
40.000324,116.373706,0,217,39653.4171296296,2008-07-24,10:00:40
40.000262,116.373597,0,219,39653.4171875,2008-07-24,10:00:45
40.000249,116.37353,0,221,39653.4172453704,2008-07-24,10:00:50
40.000265,116.373487,0,223,39653.4173032407,2008-07-24,10:00:55
40.000303,116.373405,0,223,39653.4173611111,2008-07-24,10:01:00
40.000309,116.373353,0,220,39653.4174189815,2008-07-24,10:01:05
40.000325,116.373358,0,220,39653.4174768519,2008-07-24,10:01:10
40.000368,116.37326,0,222,39653.4175347222,2008-07-24,10:01:15
40.000303,116.373181,0,219,39653.4175925926,2008-07-24,10:01:20
40.000151,116.3731,0,218,39653.417650463,2008-07-24,10:01:25
40.000208,116.37297,0,212,39653.4177083333,2008-07-24,10:01:30
40.000272,116.372876,0,211,39653.4177662037,2008-07-24,10:01:35
40.000285,116.372821,0,211,39653.4178240741,2008-07-24,10:01:40
40.000288,116.372762,0,208,39653.4178819444,2008-07-24,10:01:45
40.000291,116.372724,0,203,39653.4179398148,2008-07-24,10:01:50
40.000281,116.372682,0,201,39653.4179976852,2008-07-24,10:01:55
40.000262,116.3726,0,200,39653.4180555556,2008-07-24,10:02:00
40.000262,116.372528,0,199,39653.4181134259,2008-07-24,10:02:05
40.000246,116.372467,0,193,39653.4181712963,2008-07-24,10:02:10
40.000232,116.372368,0,186,39653.4182291667,2008-07-24,10:02:15
40.000224,116.372284,0,180,39653.418287037,2008-07-24,10:02:20
40.000223,116.372227,0,174,39653.4183449074,2008-07-24,10:02:25
40.000204,116.372141,0,170,39653.4184027778,2008-07-24,10:02:30
40.000193,116.37207,0,161,39653.4184606481,2008-07-24,10:02:35
40.000191,116.372017,0,152,39653.4185185185,2008-07-24,10:02:40
40.00019,116.371955,0,145,39653.4185763889,2008-07-24,10:02:45
40.000176,116.371889,0,138,39653.4186342593,2008-07-24,10:02:50
40.000161,116.371816,0,133,39653.4186921296,2008-07-24,10:02:55
40.00016,116.371761,0,131,39653.41875,2008-07-24,10:03:00
40.000179,116.371684,0,131,39653.4188078704,2008-07-24,10:03:05
40.000187,116.371607,0,131,39653.4188657407,2008-07-24,10:03:10
40.000172,116.37153,0,124,39653.4189236111,2008-07-24,10:03:15
40.000174,116.371445,0,123,39653.4189814815,2008-07-24,10:03:20
40.000165,116.371382,0,118,39653.4190393519,2008-07-24,10:03:25
40.000164,116.371314,0,120,39653.4190972222,2008-07-24,10:03:30
40.000183,116.371227,0,120,39653.4191550926,2008-07-24,10:03:35
40.00016,116.371165,0,116,39653.419212963,2008-07-24,10:03:40
40.000159,116.371093,0,116,39653.4192708333,2008-07-24,10:03:45
40.000178,116.371034,0,119,39653.4193287037,2008-07-24,10:03:50
40.000193,116.370975,0,118,39653.4193865741,2008-07-24,10:03:55
40.000186,116.37092,0,119,39653.4194444444,2008-07-24,10:04:00
40.000193,116.370888,0,121,39653.4195023148,2008-07-24,10:04:05
40.000195,116.370885,0,122,39653.4195601852,2008-07-24,10:04:10
40.000188,116.370886,0,122,39653.4196180556,2008-07-24,10:04:15
40.000188,116.370886,0,122,39653.4196527778,2008-07-24,10:04:18
40.000181,116.370887,0,122,39653.4196759259,2008-07-24,10:04:20
40.000163,116.370885,0,122,39653.4197337963,2008-07-24,10:04:25
40.000139,116.370879,0,122,39653.4197916667,2008-07-24,10:04:30
40.000121,116.370877,0,121,39653.419849537,2008-07-24,10:04:35
40.001194,116.370996,0,126,39653.4201967593,2008-07-24,10:05:05
40.000666,116.370642,0,126,39653.4202546296,2008-07-24,10:05:10
40.000425,116.370524,0,128,39653.4203125,2008-07-24,10:05:15
40.000151,116.370513,0,128,39653.4203703704,2008-07-24,10:05:20
40.000064,116.370484,0,127,39653.4204282407,2008-07-24,10:05:25
40.000056,116.370485,0,127,39653.4204861111,2008-07-24,10:05:30
40.000057,116.370485,0,127,39653.4205439815,2008-07-24,10:05:35
40.000057,116.370485,0,127,39653.4205787037,2008-07-24,10:05:38
40.000063,116.370487,0,127,39653.4206018519,2008-07-24,10:05:40
40.000096,116.370506,0,128,39653.4206597222,2008-07-24,10:05:45
40.000137,116.370548,0,129,39653.4207175926,2008-07-24,10:05:50
40.00015,116.37056,0,129,39653.420775463,2008-07-24,10:05:55
40.00015,116.37056,0,129,39653.4208101852,2008-07-24,10:05:58
40.000153,116.37056,0,130,39653.4208333333,2008-07-24,10:06:00
40.000051,116.370545,0,133,39653.4208912037,2008-07-24,10:06:05
39.999943,116.370526,0,136,39653.4209490741,2008-07-24,10:06:10
39.99988,116.370513,0,137,39653.4210069444,2008-07-24,10:06:15
40.000115,116.370581,0,296,39653.4296296296,2008-07-24,10:18:40
40.000168,116.370556,0,292,39653.4296875,2008-07-24,10:18:45
40.000168,116.370556,0,292,39653.4297222222,2008-07-24,10:18:48
40.000168,116.370548,0,292,39653.4297453704,2008-07-24,10:18:50
40.000185,116.370539,0,291,39653.4298032407,2008-07-24,10:18:55
40.000169,116.37052,0,290,39653.4298611111,2008-07-24,10:19:00
40.000169,116.37052,0,290,39653.4298958333,2008-07-24,10:19:03
40.000168,116.370518,0,290,39653.4299189815,2008-07-24,10:19:05
40.000161,116.370532,0,288,39653.4299768518,2008-07-24,10:19:10
40.000161,116.370532,0,288,39653.4300115741,2008-07-24,10:19:13
40.000167,116.370526,0,289,39653.4300347222,2008-07-24,10:19:15
40.000195,116.370531,0,290,39653.4300925926,2008-07-24,10:19:20
40.00022,116.370549,0,289,39653.430150463,2008-07-24,10:19:25
40.000245,116.370548,0,290,39653.4302083333,2008-07-24,10:19:30
40.000253,116.370567,0,291,39653.4302662037,2008-07-24,10:19:35
40.000253,116.370567,0,291,39653.4303009259,2008-07-24,10:19:38
40.000258,116.370575,0,293,39653.4303240741,2008-07-24,10:19:40
40.000234,116.370594,0,297,39653.4303819444,2008-07-24,10:19:45
40.000234,116.370594,0,297,39653.4304166667,2008-07-24,10:19:48
40.000235,116.370594,0,299,39653.4304398148,2008-07-24,10:19:50
40.000198,116.370609,0,304,39653.4304976852,2008-07-24,10:19:55
40.000196,116.370656,0,308,39653.4305555556,2008-07-24,10:20:00
40.000177,116.3707,0,312,39653.4306134259,2008-07-24,10:20:05
40.000185,116.370732,0,314,39653.4306712963,2008-07-24,10:20:10
40.00022,116.370764,0,320,39653.4307291667,2008-07-24,10:20:15
40.000229,116.370763,0,320,39653.430787037,2008-07-24,10:20:20
40.000229,116.370763,0,321,39653.4308449074,2008-07-24,10:20:25
40.000229,116.370763,0,321,39653.4308796296,2008-07-24,10:20:28
40.000225,116.370761,0,323,39653.4309027778,2008-07-24,10:20:30
40.000249,116.37072,0,323,39653.4309606481,2008-07-24,10:20:35
40.000246,116.370674,0,323,39653.4310185185,2008-07-24,10:20:40
40.000256,116.37066,0,323,39653.4310763889,2008-07-24,10:20:45
40.000256,116.37066,0,323,39653.4311111111,2008-07-24,10:20:48
40.000252,116.370659,0,323,39653.4311342593,2008-07-24,10:20:50
40.000261,116.370656,0,323,39653.4311921296,2008-07-24,10:20:55
40.000271,116.370655,0,322,39653.43125,2008-07-24,10:21:00
40.000274,116.370653,0,321,39653.4313078704,2008-07-24,10:21:05
40.000274,116.370653,0,321,39653.4313425926,2008-07-24,10:21:08
40.000282,116.370652,0,321,39653.4313657407,2008-07-24,10:21:10
40.000253,116.370644,0,310,39653.4314236111,2008-07-24,10:21:15
40.000232,116.370644,0,307,39653.4314814815,2008-07-24,10:21:20
40.000232,116.370644,0,307,39653.4315162037,2008-07-24,10:21:23
40.000237,116.370643,0,307,39653.4315393518,2008-07-24,10:21:25
40.000251,116.370677,0,299,39653.4315972222,2008-07-24,10:21:30
40.000276,116.370686,0,289,39653.4316550926,2008-07-24,10:21:35
40.000254,116.370685,0,283,39653.431712963,2008-07-24,10:21:40
40.000248,116.370684,0,282,39653.4317708333,2008-07-24,10:21:45
40.000248,116.370682,0,282,39653.4318287037,2008-07-24,10:21:50
40.000253,116.370678,0,282,39653.4318865741,2008-07-24,10:21:55
40.000252,116.370675,0,282,39653.4319444444,2008-07-24,10:22:00
40.000252,116.370674,0,282,39653.4320023148,2008-07-24,10:22:05
40.000247,116.370673,0,282,39653.4320601852,2008-07-24,10:22:10
40.000244,116.370671,0,282,39653.4321180556,2008-07-24,10:22:15
40.000237,116.37067,0,282,39653.4321759259,2008-07-24,10:22:20
40.000237,116.370668,0,282,39653.4322337963,2008-07-24,10:22:25
40.000237,116.370668,0,282,39653.4322685185,2008-07-24,10:22:28
40.000232,116.370666,0,282,39653.4322916667,2008-07-24,10:22:30
40.000208,116.37064,0,276,39653.432349537,2008-07-24,10:22:35
40.000208,116.37064,0,276,39653.4323842593,2008-07-24,10:22:38
40.000203,116.370639,0,276,39653.4324074074,2008-07-24,10:22:40
40.000174,116.370628,0,276,39653.4324652778,2008-07-24,10:22:45
40.000113,116.370611,0,275,39653.4325231481,2008-07-24,10:22:50
40.000074,116.370621,0,274,39653.4325810185,2008-07-24,10:22:55
40.000047,116.37064,0,272,39653.4326388889,2008-07-24,10:23:00
40.000059,116.370639,0,268,39653.4326967593,2008-07-24,10:23:05
40.000019,116.370601,0,265,39653.4327546296,2008-07-24,10:23:10
40.000024,116.370561,0,262,39653.4328125,2008-07-24,10:23:15
40.000033,116.370554,0,259,39653.4328703704,2008-07-24,10:23:20
40.000014,116.370544,0,256,39653.4329282407,2008-07-24,10:23:25
39.999982,116.370571,0,254,39653.4329861111,2008-07-24,10:23:30
39.999918,116.370599,0,252,39653.4330439815,2008-07-24,10:23:35
39.999872,116.370627,0,249,39653.4331018519,2008-07-24,10:23:40
39.999854,116.370626,0,247,39653.4331597222,2008-07-24,10:23:45
39.999836,116.370635,0,245,39653.4332175926,2008-07-24,10:23:50
39.999859,116.370656,0,243,39653.433275463,2008-07-24,10:23:55
39.999892,116.370634,0,242,39653.4333333333,2008-07-24,10:24:00
39.999888,116.370646,0,241,39653.4333912037,2008-07-24,10:24:05
39.999883,116.370648,0,241,39653.4334490741,2008-07-24,10:24:10
39.999881,116.370649,0,241,39653.4335069444,2008-07-24,10:24:15
39.999881,116.370649,0,241,39653.4335416667,2008-07-24,10:24:18
39.999876,116.37065,0,240,39653.4335648148,2008-07-24,10:24:20
39.99989,116.370633,0,240,39653.4336226852,2008-07-24,10:24:25
39.999878,116.370594,0,240,39653.4336805556,2008-07-24,10:24:30
39.999881,116.370594,0,240,39653.4337384259,2008-07-24,10:24:35
39.999883,116.370593,0,240,39653.4337962963,2008-07-24,10:24:40
39.99988,116.370593,0,240,39653.4338541667,2008-07-24,10:24:45
39.99988,116.370593,0,240,39653.4338888889,2008-07-24,10:24:48
39.999877,116.370593,0,240,39653.433912037,2008-07-24,10:24:50
39.999931,116.370575,0,240,39653.4339699074,2008-07-24,10:24:55
39.999984,116.370561,0,242,39653.4340277778,2008-07-24,10:25:00
40.000049,116.370542,0,243,39653.4340856481,2008-07-24,10:25:05
40.000082,116.370536,0,243,39653.4341435185,2008-07-24,10:25:10
40.000122,116.370517,0,241,39653.4342013889,2008-07-24,10:25:15
40.000182,116.370476,0,240,39653.4342592593,2008-07-24,10:25:20
40.000193,116.37045,0,239,39653.4343171296,2008-07-24,10:25:25
40.000164,116.370465,0,240,39653.434375,2008-07-24,10:25:30
40.000149,116.370472,0,240,39653.4344328704,2008-07-24,10:25:35
40.000144,116.370486,0,240,39653.4344907407,2008-07-24,10:25:40
40.000095,116.370512,0,240,39653.4345486111,2008-07-24,10:25:45
40.000078,116.370532,0,240,39653.4346064815,2008-07-24,10:25:50
40.000076,116.370533,0,240,39653.4346643519,2008-07-24,10:25:55
40.000076,116.370533,0,240,39653.4346990741,2008-07-24,10:25:58
40.000073,116.370534,0,240,39653.4347222222,2008-07-24,10:26:00
40.000086,116.370539,0,239,39653.4347800926,2008-07-24,10:26:05
40.000069,116.370545,0,238,39653.434837963,2008-07-24,10:26:10
40.000082,116.370547,0,237,39653.4348958333,2008-07-24,10:26:15
40.000081,116.370547,0,237,39653.4349537037,2008-07-24,10:26:20
40.000081,116.370547,0,237,39653.4349884259,2008-07-24,10:26:23
40.000076,116.370548,0,237,39653.4350115741,2008-07-24,10:26:25
40.000067,116.37055,0,237,39653.4350694444,2008-07-24,10:26:30
40.000057,116.370551,0,236,39653.4351273148,2008-07-24,10:26:35
40.000035,116.370516,0,239,39653.4351851852,2008-07-24,10:26:40
40.000033,116.370506,0,240,39653.4352430556,2008-07-24,10:26:45
40.000033,116.370506,0,240,39653.4352777778,2008-07-24,10:26:48
40.00003,116.370506,0,240,39653.4353009259,2008-07-24,10:26:50
39.99998,116.370517,0,241,39653.4353587963,2008-07-24,10:26:55
39.999913,116.37053,0,242,39653.4354166667,2008-07-24,10:27:00
39.999844,116.370522,0,241,39653.435474537,2008-07-24,10:27:05
39.999816,116.370545,0,241,39653.4355324074,2008-07-24,10:27:10
39.999816,116.370545,0,241,39653.4355671296,2008-07-24,10:27:13
39.999808,116.370546,0,241,39653.4355902778,2008-07-24,10:27:15
39.999817,116.370544,0,241,39653.4356481481,2008-07-24,10:27:20
39.999918,116.370501,0,240,39653.4357060185,2008-07-24,10:27:25
40.000031,116.37049,0,252,39653.4357638889,2008-07-24,10:27:30
40.000165,116.370494,0,277,39653.4358217593,2008-07-24,10:27:35
40.000282,116.370491,0,302,39653.4358796296,2008-07-24,10:27:40
40.000327,116.370499,0,315,39653.4359375,2008-07-24,10:27:45
40.000395,116.370522,0,336,39653.4359953704,2008-07-24,10:27:50
40.00045,116.370576,0,355,39653.4360532407,2008-07-24,10:27:55
40.000468,116.370615,0,371,39653.4361111111,2008-07-24,10:28:00
40.000468,116.370615,0,371,39653.4361458333,2008-07-24,10:28:03
40.000463,116.370609,0,377,39653.4361689815,2008-07-24,10:28:05
40.00046,116.370572,0,385,39653.4362268519,2008-07-24,10:28:10
40.00046,116.370533,0,395,39653.4362847222,2008-07-24,10:28:15
40.000475,116.37052,0,400,39653.4363425926,2008-07-24,10:28:20
40.00048,116.370518,0,401,39653.436400463,2008-07-24,10:28:25
40.000485,116.370516,0,401,39653.4364583333,2008-07-24,10:28:30
40.000486,116.370514,0,402,39653.4365162037,2008-07-24,10:28:35
40.000493,116.370512,0,402,39653.4365740741,2008-07-24,10:28:40
40.000493,116.370512,0,402,39653.4366319444,2008-07-24,10:28:45
40.000493,116.370512,0,402,39653.4366666667,2008-07-24,10:28:48
40.00049,116.370514,0,402,39653.4366898148,2008-07-24,10:28:50
40.0005,116.370513,0,403,39653.4367476852,2008-07-24,10:28:55
40.000463,116.370571,0,407,39653.4368055556,2008-07-24,10:29:00
40.00046,116.370604,0,407,39653.4368634259,2008-07-24,10:29:05
40.000496,116.370659,0,414,39653.4369212963,2008-07-24,10:29:10
40.000547,116.370683,0,417,39653.4369791667,2008-07-24,10:29:15
40.000606,116.370678,0,418,39653.437037037,2008-07-24,10:29:20
40.000612,116.370653,0,419,39653.4370949074,2008-07-24,10:29:25
40.000603,116.370654,0,417,39653.4371527778,2008-07-24,10:29:30
40.000605,116.370653,0,416,39653.4372106481,2008-07-24,10:29:35
40.000605,116.370653,0,416,39653.4372453704,2008-07-24,10:29:38
40.000613,116.370652,0,416,39653.4372685185,2008-07-24,10:29:40
40.000619,116.370631,0,422,39653.4373263889,2008-07-24,10:29:45
40.000631,116.370627,0,424,39653.4373842593,2008-07-24,10:29:50
40.000596,116.370639,0,426,39653.4374421296,2008-07-24,10:29:55
40.00054,116.370584,0,429,39653.4375,2008-07-24,10:30:00
40.000475,116.370572,0,430,39653.4375578704,2008-07-24,10:30:05
40.000464,116.370534,0,429,39653.4376157407,2008-07-24,10:30:10
40.000463,116.37052,0,429,39653.4376736111,2008-07-24,10:30:15
40.000482,116.370516,0,429,39653.4377314815,2008-07-24,10:30:20
40.000521,116.3705,0,428,39653.4377893518,2008-07-24,10:30:25
40.00053,116.370506,0,427,39653.4378472222,2008-07-24,10:30:30
40.000525,116.370522,0,428,39653.4379050926,2008-07-24,10:30:35
40.000528,116.370531,0,428,39653.437962963,2008-07-24,10:30:40
40.000525,116.370549,0,429,39653.4380208333,2008-07-24,10:30:45
40.000531,116.370548,0,432,39653.4380787037,2008-07-24,10:30:50
40.000531,116.370548,0,432,39653.4381134259,2008-07-24,10:30:53
40.000538,116.370548,0,433,39653.4381365741,2008-07-24,10:30:55
40.00057,116.37054,0,433,39653.4381944444,2008-07-24,10:31:00
40.000698,116.370492,0,429,39653.4382523148,2008-07-24,10:31:05
40.000661,116.370528,0,426,39653.4383101852,2008-07-24,10:31:10
40.000629,116.370541,0,426,39653.4383680556,2008-07-24,10:31:15
40.000551,116.370567,0,424,39653.4384259259,2008-07-24,10:31:20
40.000513,116.370578,0,420,39653.4384837963,2008-07-24,10:31:25
40.000513,116.370578,0,420,39653.4385185185,2008-07-24,10:31:28
40.000514,116.370577,0,419,39653.4385416667,2008-07-24,10:31:30
40.000459,116.370623,0,415,39653.438599537,2008-07-24,10:31:35
40.000458,116.370691,0,409,39653.4386574074,2008-07-24,10:31:40
40.000389,116.370738,0,403,39653.4387152778,2008-07-24,10:31:45
40.000347,116.370656,0,394,39653.4387731481,2008-07-24,10:31:50
40.000314,116.370586,0,385,39653.4388310185,2008-07-24,10:31:55
40.000281,116.370544,0,377,39653.4388888889,2008-07-24,10:32:00
40.000256,116.370494,0,368,39653.4389467593,2008-07-24,10:32:05
40.000252,116.370504,0,359,39653.4390046296,2008-07-24,10:32:10
40.000252,116.370504,0,359,39653.4390393518,2008-07-24,10:32:13
40.000245,116.370502,0,359,39653.4390625,2008-07-24,10:32:15
40.000197,116.370531,0,361,39653.4391203704,2008-07-24,10:32:20
40.000183,116.370548,0,357,39653.4391782407,2008-07-24,10:32:25
40.000197,116.37053,0,354,39653.4392361111,2008-07-24,10:32:30
40.000197,116.37053,0,354,39653.4392708333,2008-07-24,10:32:33
40.000193,116.370526,0,353,39653.4392939815,2008-07-24,10:32:35
40.000202,116.370525,0,351,39653.4393518518,2008-07-24,10:32:40
40.000227,116.370511,0,347,39653.4394097222,2008-07-24,10:32:45
40.000277,116.370469,0,343,39653.4394675926,2008-07-24,10:32:50
40.000307,116.370447,0,339,39653.439525463,2008-07-24,10:32:55
40.000354,116.370455,0,332,39653.4395833333,2008-07-24,10:33:00
40.000354,116.370465,0,328,39653.4396412037,2008-07-24,10:33:05
40.000354,116.370465,0,328,39653.4396759259,2008-07-24,10:33:08
40.000354,116.370468,0,326,39653.4396990741,2008-07-24,10:33:10
40.000267,116.370516,0,313,39653.4397569444,2008-07-24,10:33:15
40.000219,116.370502,0,305,39653.4398148148,2008-07-24,10:33:20
40.000205,116.370491,0,302,39653.4398726852,2008-07-24,10:33:25
40.000166,116.370504,0,296,39653.4399305556,2008-07-24,10:33:30
40.000129,116.370505,0,286,39653.4399884259,2008-07-24,10:33:35
40.000129,116.370505,0,286,39653.4400231481,2008-07-24,10:33:38
40.000123,116.370507,0,287,39653.4400462963,2008-07-24,10:33:40
40.000112,116.370509,0,287,39653.4401041667,2008-07-24,10:33:45
40.000102,116.370511,0,286,39653.440162037,2008-07-24,10:33:50
40.000092,116.370526,0,282,39653.4402199074,2008-07-24,10:33:55
40.000078,116.370531,0,281,39653.4402777778,2008-07-24,10:34:00
40.000081,116.37053,0,281,39653.4403356481,2008-07-24,10:34:05
40.000089,116.37053,0,281,39653.4403935185,2008-07-24,10:34:10
40.000084,116.370531,0,280,39653.4404513889,2008-07-24,10:34:15
40.000084,116.370531,0,280,39653.4404861111,2008-07-24,10:34:18
40.000076,116.370533,0,279,39653.4405092593,2008-07-24,10:34:20
40.000067,116.370534,0,279,39653.4405671296,2008-07-24,10:34:25
40.000043,116.37054,0,273,39653.440625,2008-07-24,10:34:30
40.000075,116.37057,0,264,39653.4406828704,2008-07-24,10:34:35
40.000056,116.370563,0,258,39653.4407407407,2008-07-24,10:34:40
40.000064,116.370397,0,257,39653.4407986111,2008-07-24,10:34:45
39.99997,116.370043,0,260,39653.4408564815,2008-07-24,10:34:50
39.999917,116.369777,0,264,39653.4409143519,2008-07-24,10:34:55
39.999394,116.368944,0,89,39653.4411805556,2008-07-24,10:35:18
39.999999,116.370504,0,148,39653.4412384259,2008-07-24,10:35:23
39.999978,116.370498,0,121,39653.4412962963,2008-07-24,10:35:28
40.000003,116.370487,0,122,39653.4413541667,2008-07-24,10:35:33
40.000003,116.370487,0,122,39653.4413888889,2008-07-24,10:35:36
40.000008,116.370494,0,122,39653.441412037,2008-07-24,10:35:38
39.999922,116.370235,0,27,39653.4416203704,2008-07-24,10:35:56
39.999888,116.370453,0,97,39653.4416782407,2008-07-24,10:36:01
39.999853,116.370488,0,108,39653.4417361111,2008-07-24,10:36:06
