# Supplementary material for: Research on differential privacy protection method based on user tendency
Source: PLoS One. 2023 Oct 26;18(10):e0288823. doi: 10.1371/journal.pone.0288823 (PMC10602288; doi:10.1371/journal.pone.0288823)
Supplement: S3 Data — (ZIP) [file pone.0288823.s003.zip › Data 5-3/052/Trajectory/20080725002736.plt]

Geolife trajectory
WGS 84
Altitude is in Feet
Reserved 3
0,2,255,My Track,0,0,2,8421376
0
40.00089,116.373139,0,492,39654.0191666667,2008-07-25,00:27:36
40.001197,116.37299,0,491,39654.019224537,2008-07-25,00:27:41
40.001091,116.37304,0,491,39654.0192824074,2008-07-25,00:27:46
40.001136,116.373053,0,491,39654.0193402778,2008-07-25,00:27:51
40.001147,116.373102,0,491,39654.0193981482,2008-07-25,00:27:56
40.001166,116.373161,0,491,39654.0194560185,2008-07-25,00:28:01
40.001196,116.373212,0,492,39654.0195138889,2008-07-25,00:28:06
40.001233,116.373259,0,492,39654.0195717593,2008-07-25,00:28:11
40.001273,116.373175,0,493,39654.0196296296,2008-07-25,00:28:16
40.00037,116.373575,0,480,39654.0196875,2008-07-25,00:28:21
40.000073,116.373785,0,471,39654.0197453704,2008-07-25,00:28:26
40.00009,116.3741,0,467,39654.0198032407,2008-07-25,00:28:31
40.000672,116.373267,0,127,39654.0198611111,2008-07-25,00:28:36
40.000664,116.373559,0,132,39654.0199189815,2008-07-25,00:28:41
40.000651,116.373642,0,138,39654.0199768519,2008-07-25,00:28:46
40.00063,116.373667,0,141,39654.0200347222,2008-07-25,00:28:51
40.00059,116.373728,0,144,39654.0200925926,2008-07-25,00:28:56
40.000582,116.37381,0,148,39654.020150463,2008-07-25,00:29:01
40.0006,116.374056,0,154,39654.0202083333,2008-07-25,00:29:06
40.000432,116.374342,0,159,39654.0202662037,2008-07-25,00:29:11
40.000421,116.374735,0,155,39654.0203240741,2008-07-25,00:29:16
40.000459,116.375211,0,153,39654.0203819444,2008-07-25,00:29:21
40.000478,116.375733,0,154,39654.0204398148,2008-07-25,00:29:26
40.000501,116.37626,0,147,39654.0204976852,2008-07-25,00:29:31
40.000527,116.376796,0,151,39654.0205555556,2008-07-25,00:29:36
40.000532,116.377352,0,150,39654.0206134259,2008-07-25,00:29:41
40.0006,116.377906,0,147,39654.0206712963,2008-07-25,00:29:46
40.000584,116.378459,0,146,39654.0207291667,2008-07-25,00:29:51
40.000576,116.37901,0,145,39654.020787037,2008-07-25,00:29:56
40.00061,116.379457,0,145,39654.0208449074,2008-07-25,00:30:01
40.000649,116.379733,0,142,39654.0209027778,2008-07-25,00:30:06
40.000618,116.379814,0,142,39654.0209606481,2008-07-25,00:30:11
40.000612,116.379884,0,139,39654.0210185185,2008-07-25,00:30:16
40.0006,116.379939,0,136,39654.0210763889,2008-07-25,00:30:21
40.000568,116.379969,0,130,39654.0211342593,2008-07-25,00:30:26
40.000692,116.379951,0,125,39654.0211921296,2008-07-25,00:30:31
40.000624,116.379975,0,126,39654.02125,2008-07-25,00:30:36
40.000624,116.379975,0,126,39654.0212847222,2008-07-25,00:30:39
40.000619,116.379983,0,132,39654.0213078704,2008-07-25,00:30:41
40.000572,116.380012,0,134,39654.0213657407,2008-07-25,00:30:46
40.000573,116.380036,0,133,39654.0214236111,2008-07-25,00:30:51
40.00059,116.380046,0,132,39654.0214814815,2008-07-25,00:30:56
40.0006,116.380081,0,131,39654.0215393519,2008-07-25,00:31:01
40.000605,116.380125,0,130,39654.0215972222,2008-07-25,00:31:06
40.0006,116.38016,0,130,39654.0216550926,2008-07-25,00:31:11
40.000524,116.380242,0,112,39654.021712963,2008-07-25,00:31:16
40.00045,116.380346,0,107,39654.0217708333,2008-07-25,00:31:21
40.000375,116.380431,0,107,39654.0218287037,2008-07-25,00:31:26
40.000138,116.380435,0,115,39654.0218865741,2008-07-25,00:31:31
39.999803,116.380399,0,126,39654.0219444444,2008-07-25,00:31:36
39.999463,116.380419,0,133,39654.0220023148,2008-07-25,00:31:41
39.999325,116.380409,0,139,39654.0220601852,2008-07-25,00:31:46
39.999313,116.380411,0,147,39654.0221180556,2008-07-25,00:31:51
39.999303,116.380394,0,152,39654.0221759259,2008-07-25,00:31:56
39.999295,116.380379,0,158,39654.0222337963,2008-07-25,00:32:01
39.999284,116.38037,0,160,39654.0222916667,2008-07-25,00:32:06
39.999213,116.380412,0,163,39654.022349537,2008-07-25,00:32:11
39.998973,116.380404,0,164,39654.0224074074,2008-07-25,00:32:16
39.998619,116.380425,0,163,39654.0224652778,2008-07-25,00:32:21
39.998217,116.380367,0,162,39654.0225231481,2008-07-25,00:32:26
39.997792,116.380334,0,165,39654.0225810185,2008-07-25,00:32:31
39.997397,116.38041,0,166,39654.0226388889,2008-07-25,00:32:36
39.996955,116.380448,0,173,39654.0226967593,2008-07-25,00:32:41
39.996484,116.380508,0,174,39654.0227546296,2008-07-25,00:32:46
39.995969,116.380512,0,188,39654.0228125,2008-07-25,00:32:51
39.995588,116.380616,0,202,39654.0228703704,2008-07-25,00:32:56
39.995442,116.380695,0,190,39654.0229282407,2008-07-25,00:33:01
39.995392,116.380686,0,161,39654.0229861111,2008-07-25,00:33:06
39.995374,116.380681,0,156,39654.0230439815,2008-07-25,00:33:11
39.995321,116.380659,0,160,39654.0231018519,2008-07-25,00:33:16
39.995297,116.380656,0,160,39654.0231597222,2008-07-25,00:33:21
39.995297,116.380656,0,160,39654.0231944444,2008-07-25,00:33:24
39.995301,116.380661,0,153,39654.0232175926,2008-07-25,00:33:26
39.995291,116.380663,0,153,39654.023275463,2008-07-25,00:33:31
39.995269,116.38067,0,152,39654.0233333333,2008-07-25,00:33:36
39.995272,116.380669,0,152,39654.0233912037,2008-07-25,00:33:41
39.995273,116.380668,0,152,39654.0234490741,2008-07-25,00:33:46
39.995272,116.380667,0,152,39654.0235069444,2008-07-25,00:33:51
39.995275,116.380666,0,153,39654.0235648148,2008-07-25,00:33:56
39.995275,116.380666,0,153,39654.023599537,2008-07-25,00:33:59
39.995276,116.380665,0,153,39654.0236226852,2008-07-25,00:34:01
39.99515,116.380707,0,152,39654.0236805556,2008-07-25,00:34:06
39.994904,116.380722,0,144,39654.0237384259,2008-07-25,00:34:11
39.994678,116.380753,0,137,39654.0237962963,2008-07-25,00:34:16
39.994368,116.380778,0,135,39654.0238541667,2008-07-25,00:34:21
39.994049,116.380801,0,139,39654.023912037,2008-07-25,00:34:26
39.993825,116.380818,0,144,39654.0239699074,2008-07-25,00:34:31
39.993664,116.380849,0,145,39654.0240277778,2008-07-25,00:34:36
39.99337,116.38088,0,170,39654.0240856481,2008-07-25,00:34:41
39.99302,116.380847,0,164,39654.0241435185,2008-07-25,00:34:46
39.99271,116.380829,0,156,39654.0242013889,2008-07-25,00:34:51
39.992337,116.380763,0,159,39654.0242592593,2008-07-25,00:34:56
39.991969,116.380706,0,156,39654.0243171296,2008-07-25,00:35:01
39.991517,116.38075,0,163,39654.024375,2008-07-25,00:35:06
39.991182,116.380745,0,181,39654.0244328704,2008-07-25,00:35:11
39.990977,116.380839,0,195,39654.0244907407,2008-07-25,00:35:16
39.990989,116.38091,0,188,39654.0245486111,2008-07-25,00:35:21
39.990951,116.380967,0,195,39654.0246064815,2008-07-25,00:35:26
39.990932,116.381015,0,203,39654.0246643518,2008-07-25,00:35:31
39.990822,116.381051,0,205,39654.0247222222,2008-07-25,00:35:36
39.990634,116.38112,0,214,39654.0247800926,2008-07-25,00:35:41
39.990287,116.381118,0,231,39654.024837963,2008-07-25,00:35:46
39.98988,116.3812,0,244,39654.0248958333,2008-07-25,00:35:51
39.989393,116.381234,0,251,39654.0249537037,2008-07-25,00:35:56
39.988919,116.38132,0,260,39654.0250115741,2008-07-25,00:36:01
39.988414,116.381457,0,231,39654.0250694444,2008-07-25,00:36:06
39.987923,116.381498,0,220,39654.0251273148,2008-07-25,00:36:11
39.987492,116.381394,0,221,39654.0251851852,2008-07-25,00:36:16
39.987097,116.381317,0,219,39654.0252430556,2008-07-25,00:36:21
39.986779,116.381148,0,197,39654.0253009259,2008-07-25,00:36:26
39.986435,116.3811,0,192,39654.0253587963,2008-07-25,00:36:31
39.986047,116.381137,0,191,39654.0254166667,2008-07-25,00:36:36
39.985628,116.3812,0,194,39654.025474537,2008-07-25,00:36:41
39.985237,116.38126,0,188,39654.0255324074,2008-07-25,00:36:46
39.98475,116.381246,0,182,39654.0255902778,2008-07-25,00:36:51
39.984315,116.381284,0,162,39654.0256481481,2008-07-25,00:36:56
39.983952,116.381298,0,144,39654.0257060185,2008-07-25,00:37:01
39.983775,116.381264,0,138,39654.0257638889,2008-07-25,00:37:06
39.983605,116.381246,0,129,39654.0258217593,2008-07-25,00:37:11
39.983312,116.381267,0,114,39654.0258796296,2008-07-25,00:37:16
39.983057,116.381265,0,101,39654.0259375,2008-07-25,00:37:21
39.982717,116.381209,0,102,39654.0259953704,2008-07-25,00:37:26
39.982444,116.381122,0,118,39654.0260532407,2008-07-25,00:37:31
39.98237,116.381057,0,121,39654.0261111111,2008-07-25,00:37:36
39.982347,116.381054,0,120,39654.0261689815,2008-07-25,00:37:41
39.982332,116.381052,0,120,39654.0262268518,2008-07-25,00:37:46
39.982271,116.381,0,120,39654.0262847222,2008-07-25,00:37:51
39.982102,116.380966,0,123,39654.0263425926,2008-07-25,00:37:56
39.981925,116.380886,0,127,39654.026400463,2008-07-25,00:38:01
39.981712,116.380889,0,134,39654.0264583333,2008-07-25,00:38:06
39.981477,116.380911,0,148,39654.0265162037,2008-07-25,00:38:11
39.981183,116.380959,0,152,39654.0265740741,2008-07-25,00:38:16
39.980895,116.381229,0,167,39654.0266319444,2008-07-25,00:38:21
39.980588,116.381345,0,168,39654.0266898148,2008-07-25,00:38:26
39.980161,116.381443,0,173,39654.0267476852,2008-07-25,00:38:31
39.979667,116.381445,0,190,39654.0268055556,2008-07-25,00:38:36
39.979206,116.381443,0,192,39654.0268634259,2008-07-25,00:38:41
39.978767,116.3814,0,201,39654.0269212963,2008-07-25,00:38:46
39.978349,116.381468,0,214,39654.0269791667,2008-07-25,00:38:51
39.977903,116.381524,0,211,39654.027037037,2008-07-25,00:38:56
39.977483,116.381574,0,211,39654.0270949074,2008-07-25,00:39:01
39.977033,116.381594,0,213,39654.0271527778,2008-07-25,00:39:06
39.976644,116.381635,0,215,39654.0272106482,2008-07-25,00:39:11
39.976332,116.381655,0,216,39654.0272685185,2008-07-25,00:39:16
39.976133,116.381691,0,217,39654.0273263889,2008-07-25,00:39:21
39.976061,116.38168,0,218,39654.0273842593,2008-07-25,00:39:26
39.976063,116.381691,0,222,39654.0274421296,2008-07-25,00:39:31
39.976052,116.381691,0,223,39654.0275,2008-07-25,00:39:36
39.976045,116.381692,0,224,39654.0275578704,2008-07-25,00:39:41
39.976045,116.381692,0,224,39654.0275925926,2008-07-25,00:39:44
39.976045,116.381692,0,224,39654.0276157407,2008-07-25,00:39:46
39.976054,116.381691,0,224,39654.0276736111,2008-07-25,00:39:51
39.976067,116.38169,0,225,39654.0277314815,2008-07-25,00:39:56
39.976067,116.38169,0,225,39654.0277662037,2008-07-25,00:39:59
39.976062,116.38169,0,227,39654.0277893519,2008-07-25,00:40:01
39.975987,116.38169,0,231,39654.0278472222,2008-07-25,00:40:06
39.975835,116.381695,0,232,39654.0279050926,2008-07-25,00:40:11
39.975571,116.38174,0,243,39654.027962963,2008-07-25,00:40:16
39.975371,116.382027,0,263,39654.0280208333,2008-07-25,00:40:21
39.975315,116.382578,0,265,39654.0280787037,2008-07-25,00:40:26
39.975302,116.383181,0,261,39654.0281365741,2008-07-25,00:40:31
39.975329,116.383821,0,255,39654.0281944444,2008-07-25,00:40:36
39.975385,116.384419,0,251,39654.0282523148,2008-07-25,00:40:41
39.975423,116.385072,0,245,39654.0283101852,2008-07-25,00:40:46
39.975425,116.385677,0,243,39654.0283680556,2008-07-25,00:40:51
39.975426,116.38604,0,243,39654.0284259259,2008-07-25,00:40:56
39.975441,116.386071,0,236,39654.0284837963,2008-07-25,00:41:01
39.975451,116.38607,0,235,39654.0285416667,2008-07-25,00:41:06
39.975451,116.38607,0,235,39654.0285763889,2008-07-25,00:41:09
39.975444,116.386069,0,234,39654.028599537,2008-07-25,00:41:11
39.975431,116.386084,0,233,39654.0286574074,2008-07-25,00:41:16
39.975406,116.386321,0,227,39654.0287152778,2008-07-25,00:41:21
39.975395,116.386637,0,219,39654.0287731481,2008-07-25,00:41:26
39.975389,116.386979,0,205,39654.0288310185,2008-07-25,00:41:31
39.975263,116.387321,0,205,39654.0288888889,2008-07-25,00:41:36
39.975141,116.387589,0,197,39654.0289467593,2008-07-25,00:41:41
39.975042,116.387812,0,176,39654.0290046296,2008-07-25,00:41:46
39.974751,116.387887,0,162,39654.0290625,2008-07-25,00:41:51
39.974384,116.387919,0,165,39654.0291203704,2008-07-25,00:41:56
39.97397,116.387936,0,162,39654.0291782407,2008-07-25,00:42:01
39.97354,116.387953,0,158,39654.0292361111,2008-07-25,00:42:06
39.973138,116.387947,0,149,39654.0292939815,2008-07-25,00:42:11
39.972703,116.387962,0,144,39654.0293518519,2008-07-25,00:42:16
39.972318,116.387932,0,139,39654.0294097222,2008-07-25,00:42:21
39.97189,116.387969,0,143,39654.0294675926,2008-07-25,00:42:26
39.971447,116.387979,0,157,39654.029525463,2008-07-25,00:42:31
39.97097,116.388035,0,173,39654.0295833333,2008-07-25,00:42:36
39.970451,116.388121,0,198,39654.0296412037,2008-07-25,00:42:41
39.970025,116.388156,0,204,39654.0296990741,2008-07-25,00:42:46
39.969601,116.388192,0,197,39654.0297569444,2008-07-25,00:42:51
39.969165,116.388201,0,196,39654.0298148148,2008-07-25,00:42:56
39.968702,116.388226,0,199,39654.0298726852,2008-07-25,00:43:01
39.968183,116.388309,0,221,39654.0299305556,2008-07-25,00:43:06
39.967705,116.388285,0,209,39654.0299884259,2008-07-25,00:43:11
39.967241,116.388304,0,202,39654.0300462963,2008-07-25,00:43:16
39.966772,116.388323,0,197,39654.0301041667,2008-07-25,00:43:21
39.966328,116.388334,0,177,39654.030162037,2008-07-25,00:43:26
39.965892,116.388338,0,168,39654.0302199074,2008-07-25,00:43:31
39.965472,116.388346,0,161,39654.0302777778,2008-07-25,00:43:36
39.965066,116.38839,0,157,39654.0303356481,2008-07-25,00:43:41
39.964833,116.388401,0,150,39654.0303935185,2008-07-25,00:43:46
39.964787,116.388382,0,148,39654.0304513889,2008-07-25,00:43:51
39.964787,116.388382,0,148,39654.0304861111,2008-07-25,00:43:54
39.96478,116.388381,0,145,39654.0305092593,2008-07-25,00:43:56
39.964697,116.388408,0,143,39654.0305671296,2008-07-25,00:44:01
39.964486,116.38841,0,145,39654.030625,2008-07-25,00:44:06
39.964187,116.388399,0,149,39654.0306828704,2008-07-25,00:44:11
39.963826,116.388412,0,158,39654.0307407407,2008-07-25,00:44:16
39.96339,116.388452,0,175,39654.0307986111,2008-07-25,00:44:21
39.96295,116.388479,0,191,39654.0308564815,2008-07-25,00:44:26
39.962564,116.388503,0,200,39654.0309143519,2008-07-25,00:44:31
39.962287,116.388557,0,199,39654.0309722222,2008-07-25,00:44:36
39.962096,116.388566,0,194,39654.0310300926,2008-07-25,00:44:41
39.962051,116.388556,0,187,39654.031087963,2008-07-25,00:44:46
39.962075,116.38855,0,180,39654.0311458333,2008-07-25,00:44:51
39.96208,116.388549,0,178,39654.0312037037,2008-07-25,00:44:56
39.962078,116.388549,0,177,39654.0312615741,2008-07-25,00:45:01
39.962077,116.388549,0,176,39654.0313194444,2008-07-25,00:45:06
39.96208,116.388549,0,176,39654.0313773148,2008-07-25,00:45:11
39.962079,116.388549,0,175,39654.0314351852,2008-07-25,00:45:16
39.962082,116.388545,0,174,39654.0314930556,2008-07-25,00:45:21
39.962082,116.388545,0,174,39654.0315277778,2008-07-25,00:45:24
39.962084,116.388544,0,173,39654.0315509259,2008-07-25,00:45:26
39.961986,116.388547,0,173,39654.0316087963,2008-07-25,00:45:31
39.961712,116.388552,0,174,39654.0316666667,2008-07-25,00:45:36
39.961407,116.388583,0,172,39654.031724537,2008-07-25,00:45:41
39.961068,116.388595,0,168,39654.0317824074,2008-07-25,00:45:46
39.960695,116.388616,0,165,39654.0318402778,2008-07-25,00:45:51
39.960315,116.38863,0,158,39654.0318981481,2008-07-25,00:45:56
39.959965,116.388593,0,157,39654.0319560185,2008-07-25,00:46:01
39.95966,116.38865,0,164,39654.0320138889,2008-07-25,00:46:06
39.95926,116.388695,0,164,39654.0320717593,2008-07-25,00:46:11
39.958849,116.388721,0,150,39654.0321296296,2008-07-25,00:46:16
39.958367,116.38871,0,142,39654.0321875,2008-07-25,00:46:21
39.957909,116.388721,0,126,39654.0322453704,2008-07-25,00:46:26
39.957503,116.38875,0,109,39654.0323032407,2008-07-25,00:46:31
39.957053,116.388766,0,117,39654.0323611111,2008-07-25,00:46:36
39.956661,116.38877,0,120,39654.0324189815,2008-07-25,00:46:41
39.956271,116.388794,0,123,39654.0324768518,2008-07-25,00:46:46
39.955857,116.388819,0,129,39654.0325347222,2008-07-25,00:46:51
39.955465,116.38885,0,133,39654.0325925926,2008-07-25,00:46:56
39.95507,116.388852,0,130,39654.032650463,2008-07-25,00:47:01
39.954643,116.388875,0,137,39654.0327083333,2008-07-25,00:47:06
39.954235,116.388898,0,140,39654.0327662037,2008-07-25,00:47:11
39.953854,116.388925,0,132,39654.0328240741,2008-07-25,00:47:16
39.953454,116.388957,0,121,39654.0328819444,2008-07-25,00:47:21
39.952997,116.388982,0,130,39654.0329398148,2008-07-25,00:47:26
39.952541,116.388958,0,131,39654.0329976852,2008-07-25,00:47:31
39.952069,116.388937,0,137,39654.0330555556,2008-07-25,00:47:36
39.951602,116.388959,0,140,39654.0331134259,2008-07-25,00:47:41
39.95116,116.38901,0,130,39654.0331712963,2008-07-25,00:47:46
39.950711,116.389072,0,153,39654.0332291667,2008-07-25,00:47:51
39.950264,116.389072,0,168,39654.033287037,2008-07-25,00:47:56
39.949905,116.389124,0,141,39654.0333449074,2008-07-25,00:48:01
39.949527,116.389141,0,124,39654.0334027778,2008-07-25,00:48:06
39.949132,116.389138,0,110,39654.0334606481,2008-07-25,00:48:11
39.948793,116.389131,0,113,39654.0335185185,2008-07-25,00:48:16
39.948516,116.389155,0,120,39654.0335763889,2008-07-25,00:48:21
39.948312,116.389146,0,122,39654.0336342593,2008-07-25,00:48:26
39.948217,116.389146,0,119,39654.0336921296,2008-07-25,00:48:31
39.948207,116.389146,0,119,39654.03375,2008-07-25,00:48:36
39.948204,116.389146,0,119,39654.0338078704,2008-07-25,00:48:41
39.948204,116.389146,0,119,39654.0338657407,2008-07-25,00:48:46
39.948209,116.389145,0,120,39654.0339236111,2008-07-25,00:48:51
39.948209,116.389145,0,120,39654.0339583333,2008-07-25,00:48:54
39.948203,116.389144,0,120,39654.0339814815,2008-07-25,00:48:56
39.948007,116.389159,0,118,39654.0340393518,2008-07-25,00:49:01
39.947838,116.389137,0,116,39654.0340972222,2008-07-25,00:49:06
39.947725,116.388944,0,118,39654.0341550926,2008-07-25,00:49:11
39.947645,116.388565,0,114,39654.034212963,2008-07-25,00:49:16
39.947688,116.388116,0,109,39654.0342708333,2008-07-25,00:49:21
39.947772,116.387775,0,106,39654.0343287037,2008-07-25,00:49:26
39.947827,116.387616,0,104,39654.0343865741,2008-07-25,00:49:31
39.947848,116.387554,0,100,39654.0344444444,2008-07-25,00:49:36
39.94766,116.387544,0,95,39654.0345023148,2008-07-25,00:49:41
39.9474,116.387575,0,91,39654.0345601852,2008-07-25,00:49:46
39.947179,116.387528,0,87,39654.0346180556,2008-07-25,00:49:51
39.947073,116.387512,0,84,39654.0346759259,2008-07-25,00:49:56
39.946959,116.387485,0,96,39654.0347337963,2008-07-25,00:50:01
39.946893,116.38747,0,95,39654.0347916667,2008-07-25,00:50:06
39.946878,116.387472,0,94,39654.034849537,2008-07-25,00:50:11
39.946874,116.387473,0,94,39654.0349074074,2008-07-25,00:50:16
39.946879,116.387474,0,94,39654.0349652778,2008-07-25,00:50:21
39.946879,116.387474,0,94,39654.035,2008-07-25,00:50:24
39.946887,116.387476,0,93,39654.0350231482,2008-07-25,00:50:26
39.946833,116.387491,0,93,39654.0350810185,2008-07-25,00:50:31
39.946761,116.387473,0,96,39654.0351388889,2008-07-25,00:50:36
39.946752,116.387469,0,96,39654.0351967593,2008-07-25,00:50:41
39.946746,116.387468,0,96,39654.0352546296,2008-07-25,00:50:46
39.946742,116.387467,0,96,39654.0353125,2008-07-25,00:50:51
39.946738,116.387467,0,97,39654.0353703704,2008-07-25,00:50:56
39.946738,116.387467,0,97,39654.0354050926,2008-07-25,00:50:59
39.946738,116.387467,0,97,39654.0354282407,2008-07-25,00:51:01
39.946727,116.387467,0,97,39654.0354861111,2008-07-25,00:51:06
39.946626,116.38749,0,98,39654.0355439815,2008-07-25,00:51:11
39.946496,116.387524,0,96,39654.0356018519,2008-07-25,00:51:16
39.946294,116.387542,0,94,39654.0356597222,2008-07-25,00:51:21
39.946041,116.387578,0,91,39654.0357175926,2008-07-25,00:51:26
39.94572,116.387589,0,88,39654.035775463,2008-07-25,00:51:31
39.945401,116.38761,0,92,39654.0358333333,2008-07-25,00:51:36
39.945119,116.387624,0,102,39654.0358912037,2008-07-25,00:51:41
39.944826,116.38762,0,106,39654.0359490741,2008-07-25,00:51:46
39.944527,116.387615,0,102,39654.0360069444,2008-07-25,00:51:51
39.94419,116.387625,0,104,39654.0360648148,2008-07-25,00:51:56
39.943841,116.387631,0,103,39654.0361226852,2008-07-25,00:52:01
39.943498,116.387651,0,115,39654.0361805556,2008-07-25,00:52:06
39.943178,116.387634,0,98,39654.0362384259,2008-07-25,00:52:11
39.942844,116.387658,0,106,39654.0362962963,2008-07-25,00:52:16
39.94252,116.38769,0,114,39654.0363541667,2008-07-25,00:52:21
39.942202,116.387702,0,120,39654.036412037,2008-07-25,00:52:26
39.941889,116.387733,0,123,39654.0364699074,2008-07-25,00:52:31
39.941548,116.38775,0,135,39654.0365277778,2008-07-25,00:52:36
39.941193,116.387782,0,144,39654.0365856481,2008-07-25,00:52:41
39.94087,116.38779,0,154,39654.0366435185,2008-07-25,00:52:46
39.940626,116.3878,0,155,39654.0367013889,2008-07-25,00:52:51
39.940443,116.387797,0,158,39654.0367592593,2008-07-25,00:52:56
39.940293,116.387803,0,161,39654.0368171296,2008-07-25,00:53:01
39.940238,116.387812,0,165,39654.036875,2008-07-25,00:53:06
39.940245,116.387821,0,159,39654.0369328704,2008-07-25,00:53:11
39.940249,116.387822,0,159,39654.0369907407,2008-07-25,00:53:16
39.940257,116.387822,0,160,39654.0370486111,2008-07-25,00:53:21
39.940262,116.387822,0,160,39654.0371064815,2008-07-25,00:53:26
39.940258,116.387821,0,160,39654.0371643519,2008-07-25,00:53:31
39.940258,116.387821,0,160,39654.0371990741,2008-07-25,00:53:34
39.94025,116.38782,0,160,39654.0372222222,2008-07-25,00:53:36
39.940238,116.38782,0,160,39654.0372800926,2008-07-25,00:53:41
39.940152,116.387851,0,162,39654.037337963,2008-07-25,00:53:46
39.94,116.387857,0,160,39654.0373958333,2008-07-25,00:53:51
39.939801,116.387857,0,164,39654.0374537037,2008-07-25,00:53:56
39.939674,116.387854,0,167,39654.0375115741,2008-07-25,00:54:01
39.939646,116.387859,0,166,39654.0375694444,2008-07-25,00:54:06
39.939649,116.387852,0,165,39654.0376273148,2008-07-25,00:54:11
39.939649,116.387852,0,165,39654.0376851852,2008-07-25,00:54:16
39.939649,116.387852,0,165,39654.0377199074,2008-07-25,00:54:19
39.939649,116.387852,0,165,39654.0377430556,2008-07-25,00:54:21
39.939659,116.387853,0,165,39654.0378009259,2008-07-25,00:54:26
39.939673,116.387855,0,166,39654.0378587963,2008-07-25,00:54:31
39.939684,116.387856,0,166,39654.0379166667,2008-07-25,00:54:36
39.939687,116.387856,0,167,39654.037974537,2008-07-25,00:54:41
39.939688,116.387856,0,168,39654.0380324074,2008-07-25,00:54:46
39.939688,116.387855,0,169,39654.0380902778,2008-07-25,00:54:51
39.939689,116.387855,0,168,39654.0381481481,2008-07-25,00:54:56
39.939684,116.387854,0,168,39654.0382060185,2008-07-25,00:55:01
39.939681,116.387854,0,168,39654.0382638889,2008-07-25,00:55:06
39.939678,116.387854,0,168,39654.0383217593,2008-07-25,00:55:11
39.939675,116.387854,0,169,39654.0383796296,2008-07-25,00:55:16
39.939676,116.387853,0,169,39654.0384375,2008-07-25,00:55:21
39.939679,116.387853,0,168,39654.0384953704,2008-07-25,00:55:26
39.939684,116.387853,0,168,39654.0385532407,2008-07-25,00:55:31
39.939684,116.387853,0,168,39654.038587963,2008-07-25,00:55:34
39.939688,116.387853,0,167,39654.0386111111,2008-07-25,00:55:36
39.939675,116.387855,0,166,39654.0386689815,2008-07-25,00:55:41
39.939514,116.38789,0,167,39654.0387268519,2008-07-25,00:55:46
39.939318,116.388089,0,167,39654.0387847222,2008-07-25,00:55:51
39.939253,116.388475,0,161,39654.0388425926,2008-07-25,00:55:56
39.939213,116.388829,0,157,39654.038900463,2008-07-25,00:56:01
39.939083,116.389009,0,158,39654.0389583333,2008-07-25,00:56:06
39.938932,116.389138,0,171,39654.0390162037,2008-07-25,00:56:11
39.938918,116.389281,0,152,39654.0390740741,2008-07-25,00:56:16
39.938922,116.389277,0,141,39654.0391319444,2008-07-25,00:56:21
39.938924,116.389275,0,141,39654.0391898148,2008-07-25,00:56:26
39.938924,116.389275,0,141,39654.039224537,2008-07-25,00:56:29
39.938924,116.389275,0,141,39654.0392476852,2008-07-25,00:56:31
39.93891,116.389301,0,140,39654.0393055556,2008-07-25,00:56:36
39.938864,116.389422,0,139,39654.0393634259,2008-07-25,00:56:41
39.938738,116.389595,0,138,39654.0394212963,2008-07-25,00:56:46
39.938547,116.389672,0,142,39654.0394791667,2008-07-25,00:56:51
39.938312,116.389678,0,149,39654.039537037,2008-07-25,00:56:56
39.938022,116.389696,0,162,39654.0395949074,2008-07-25,00:57:01
39.937687,116.389713,0,177,39654.0396527778,2008-07-25,00:57:06
39.937438,116.3897,0,186,39654.0397106481,2008-07-25,00:57:11
39.937263,116.389681,0,199,39654.0397685185,2008-07-25,00:57:16
39.937204,116.389643,0,210,39654.0398263889,2008-07-25,00:57:21
39.937201,116.389643,0,210,39654.0398842593,2008-07-25,00:57:26
39.937201,116.389643,0,210,39654.0399189815,2008-07-25,00:57:29
39.9372,116.389644,0,212,39654.0399421296,2008-07-25,00:57:31
39.937191,116.389649,0,213,39654.04,2008-07-25,00:57:36
39.93714,116.38969,0,207,39654.0400578704,2008-07-25,00:57:41
39.936942,116.389709,0,208,39654.0401157407,2008-07-25,00:57:46
39.936674,116.389738,0,208,39654.0401736111,2008-07-25,00:57:51
39.936366,116.389781,0,207,39654.0402314815,2008-07-25,00:57:56
39.93608,116.38978,0,208,39654.0402893518,2008-07-25,00:58:01
39.935837,116.389821,0,217,39654.0403472222,2008-07-25,00:58:06
39.935514,116.389797,0,225,39654.0404050926,2008-07-25,00:58:11
39.935221,116.389805,0,215,39654.040462963,2008-07-25,00:58:16
39.934938,116.389831,0,202,39654.0405208333,2008-07-25,00:58:21
39.934689,116.389861,0,174,39654.0405787037,2008-07-25,00:58:26
39.934432,116.389899,0,170,39654.0406365741,2008-07-25,00:58:31
39.934127,116.389945,0,170,39654.0406944444,2008-07-25,00:58:36
39.933841,116.389979,0,168,39654.0407523148,2008-07-25,00:58:41
39.933619,116.38998,0,161,39654.0408101852,2008-07-25,00:58:46
39.933538,116.389966,0,160,39654.0408680556,2008-07-25,00:58:51
39.933467,116.389939,0,153,39654.0409259259,2008-07-25,00:58:56
39.933443,116.389949,0,152,39654.0409837963,2008-07-25,00:59:01
39.933443,116.389949,0,152,39654.0410416667,2008-07-25,00:59:06
39.933439,116.389951,0,152,39654.041099537,2008-07-25,00:59:11
39.933439,116.389951,0,152,39654.0411342593,2008-07-25,00:59:14
39.933439,116.389949,0,152,39654.0411574074,2008-07-25,00:59:16
39.933416,116.389964,0,152,39654.0412152778,2008-07-25,00:59:21
39.9333,116.38997,0,153,39654.0412731481,2008-07-25,00:59:26
39.933117,116.389987,0,154,39654.0413310185,2008-07-25,00:59:31
39.932866,116.390011,0,156,39654.0413888889,2008-07-25,00:59:36
39.932627,116.389972,0,158,39654.0414467593,2008-07-25,00:59:41
39.932473,116.389975,0,164,39654.0415046296,2008-07-25,00:59:46
39.932361,116.390002,0,172,39654.0415625,2008-07-25,00:59:51
39.932357,116.389985,0,174,39654.0416203704,2008-07-25,00:59:56
39.932356,116.389984,0,175,39654.0416782407,2008-07-25,01:00:01
39.932356,116.389981,0,175,39654.0417361111,2008-07-25,01:00:06
39.932353,116.389984,0,175,39654.0417939815,2008-07-25,01:00:11
39.932354,116.389981,0,175,39654.0418518518,2008-07-25,01:00:16
39.932354,116.389979,0,175,39654.0419097222,2008-07-25,01:00:21
39.932355,116.389976,0,175,39654.0419675926,2008-07-25,01:00:26
39.932355,116.389976,0,175,39654.0420023148,2008-07-25,01:00:29
39.932356,116.389975,0,175,39654.042025463,2008-07-25,01:00:31
39.932347,116.389987,0,176,39654.0420833333,2008-07-25,01:00:36
39.932336,116.390004,0,176,39654.0421412037,2008-07-25,01:00:41
39.932335,116.390003,0,177,39654.0421990741,2008-07-25,01:00:46
39.932337,116.390001,0,177,39654.0422569444,2008-07-25,01:00:51
39.932339,116.389998,0,177,39654.0423148148,2008-07-25,01:00:56
39.932342,116.389994,0,177,39654.0423726852,2008-07-25,01:01:01
39.932341,116.389994,0,177,39654.0424305556,2008-07-25,01:01:06
39.93234,116.389997,0,177,39654.0424884259,2008-07-25,01:01:11
39.932337,116.39,0,177,39654.0425462963,2008-07-25,01:01:16
39.932335,116.390001,0,177,39654.0426041667,2008-07-25,01:01:21
39.932335,116.390001,0,177,39654.0426388889,2008-07-25,01:01:24
39.93233,116.390007,0,178,39654.042662037,2008-07-25,01:01:26
39.932216,116.390015,0,182,39654.0427199074,2008-07-25,01:01:31
39.932161,116.390077,0,161,39654.0427777778,2008-07-25,01:01:36
39.932143,116.390086,0,149,39654.0428356482,2008-07-25,01:01:41
39.93208,116.390106,0,136,39654.0428935185,2008-07-25,01:01:46
39.93202,116.39025,0,130,39654.0429513889,2008-07-25,01:01:51
39.931994,116.39054,0,127,39654.0430092593,2008-07-25,01:01:56
39.932009,116.390909,0,117,39654.0430671296,2008-07-25,01:02:01
39.931999,116.391327,0,110,39654.043125,2008-07-25,01:02:06
39.93199,116.391753,0,103,39654.0431828704,2008-07-25,01:02:11
39.931999,116.392231,0,92,39654.0432407407,2008-07-25,01:02:16
39.931999,116.392771,0,92,39654.0432986111,2008-07-25,01:02:21
39.932001,116.393295,0,92,39654.0433564815,2008-07-25,01:02:26
39.932016,116.393822,0,96,39654.0434143519,2008-07-25,01:02:31
39.93203,116.39433,0,96,39654.0434722222,2008-07-25,01:02:36
39.932044,116.394796,0,99,39654.0435300926,2008-07-25,01:02:41
39.932045,116.395283,0,104,39654.043587963,2008-07-25,01:02:46
39.932069,116.395751,0,107,39654.0436458333,2008-07-25,01:02:51
39.932093,116.39618,0,112,39654.0437037037,2008-07-25,01:02:56
39.932107,116.39662,0,109,39654.0437615741,2008-07-25,01:03:01
39.932138,116.397147,0,118,39654.0438194444,2008-07-25,01:03:06
39.932153,116.397509,0,129,39654.0438773148,2008-07-25,01:03:11
39.932144,116.397666,0,140,39654.0439351852,2008-07-25,01:03:16
39.932126,116.397674,0,136,39654.0439930556,2008-07-25,01:03:21
39.932119,116.397683,0,137,39654.0440509259,2008-07-25,01:03:26
39.932114,116.397689,0,137,39654.0441087963,2008-07-25,01:03:31
39.932114,116.397689,0,137,39654.0441435185,2008-07-25,01:03:34
39.932113,116.39769,0,138,39654.0441666667,2008-07-25,01:03:36
39.932096,116.397799,0,139,39654.044224537,2008-07-25,01:03:41
39.932094,116.398024,0,135,39654.0442824074,2008-07-25,01:03:46
39.932083,116.398197,0,132,39654.0443402778,2008-07-25,01:03:51
39.932098,116.398428,0,123,39654.0443981481,2008-07-25,01:03:56
39.932082,116.398691,0,125,39654.0444560185,2008-07-25,01:04:01
39.932061,116.398917,0,133,39654.0445138889,2008-07-25,01:04:06
39.93205,116.399031,0,134,39654.0445717593,2008-07-25,01:04:11
39.932048,116.399041,0,134,39654.0446296296,2008-07-25,01:04:16
39.93205,116.399038,0,134,39654.0446875,2008-07-25,01:04:21
39.93205,116.399039,0,134,39654.0447453704,2008-07-25,01:04:26
39.932054,116.399036,0,134,39654.0448032407,2008-07-25,01:04:31
39.932054,116.399036,0,134,39654.0448611111,2008-07-25,01:04:36
39.932057,116.399032,0,134,39654.0449189815,2008-07-25,01:04:41
39.932054,116.399037,0,134,39654.0449768519,2008-07-25,01:04:46
39.932051,116.399042,0,134,39654.0450347222,2008-07-25,01:04:51
39.932052,116.399042,0,133,39654.0450925926,2008-07-25,01:04:56
39.932052,116.399042,0,133,39654.0451273148,2008-07-25,01:04:59
39.932048,116.399046,0,133,39654.045150463,2008-07-25,01:05:01
39.93203,116.399062,0,133,39654.0452083333,2008-07-25,01:05:06
39.931992,116.399071,0,133,39654.0452662037,2008-07-25,01:05:11
39.931978,116.399151,0,132,39654.0453240741,2008-07-25,01:05:16
39.931993,116.399319,0,136,39654.0453819444,2008-07-25,01:05:21
39.932017,116.399379,0,141,39654.0454398148,2008-07-25,01:05:26
39.932016,116.399451,0,144,39654.0454976852,2008-07-25,01:05:31
39.932,116.399505,0,145,39654.0455555556,2008-07-25,01:05:36
39.931934,116.399546,0,149,39654.0456134259,2008-07-25,01:05:41
39.931761,116.399563,0,148,39654.0456712963,2008-07-25,01:05:46
39.931512,116.399578,0,146,39654.0457291667,2008-07-25,01:05:51
39.931273,116.399584,0,146,39654.045787037,2008-07-25,01:05:56
39.931073,116.399578,0,137,39654.0458449074,2008-07-25,01:06:01
39.930884,116.399598,0,138,39654.0459027778,2008-07-25,01:06:06
39.930861,116.399602,0,139,39654.0459606481,2008-07-25,01:06:11
39.930813,116.399617,0,143,39654.0460185185,2008-07-25,01:06:16
39.930631,116.399654,0,146,39654.0460763889,2008-07-25,01:06:21
39.930323,116.399676,0,150,39654.0461342593,2008-07-25,01:06:26
39.930022,116.3997,0,152,39654.0461921296,2008-07-25,01:06:31
39.92961,116.399755,0,154,39654.04625,2008-07-25,01:06:36
39.929171,116.399784,0,150,39654.0463078704,2008-07-25,01:06:41
39.928748,116.399824,0,150,39654.0463657407,2008-07-25,01:06:46
39.928286,116.399871,0,166,39654.0464236111,2008-07-25,01:06:51
39.927785,116.399873,0,182,39654.0464814815,2008-07-25,01:06:56
39.927303,116.399869,0,191,39654.0465393519,2008-07-25,01:07:01
39.92683,116.39986,0,203,39654.0465972222,2008-07-25,01:07:06
39.926378,116.399819,0,189,39654.0466550926,2008-07-25,01:07:11
39.926029,116.399825,0,192,39654.046712963,2008-07-25,01:07:16
39.925915,116.399806,0,193,39654.0467708333,2008-07-25,01:07:21
39.925907,116.399827,0,192,39654.0468287037,2008-07-25,01:07:26
39.925907,116.399828,0,193,39654.0468865741,2008-07-25,01:07:31
39.925907,116.399829,0,193,39654.0469444444,2008-07-25,01:07:36
39.925905,116.399833,0,193,39654.0470023148,2008-07-25,01:07:41
39.925904,116.399836,0,194,39654.0470601852,2008-07-25,01:07:46
39.925905,116.399834,0,194,39654.0471180556,2008-07-25,01:07:51
39.925905,116.399834,0,194,39654.0471527778,2008-07-25,01:07:54
39.925907,116.399831,0,193,39654.0471759259,2008-07-25,01:07:56
39.925897,116.399847,0,193,39654.0472337963,2008-07-25,01:08:01
39.925817,116.399951,0,193,39654.0472916667,2008-07-25,01:08:06
39.925582,116.400025,0,199,39654.047349537,2008-07-25,01:08:11
39.925306,116.400077,0,216,39654.0474074074,2008-07-25,01:08:16
39.925024,116.400186,0,235,39654.0474652778,2008-07-25,01:08:21
39.924761,116.400108,0,232,39654.0475231481,2008-07-25,01:08:26
39.924681,116.400029,0,226,39654.0475810185,2008-07-25,01:08:31
39.92467,116.400011,0,226,39654.0476388889,2008-07-25,01:08:36
39.92467,116.400011,0,226,39654.0476736111,2008-07-25,01:08:39
39.924666,116.400013,0,227,39654.0476967593,2008-07-25,01:08:41
39.924659,116.400022,0,227,39654.0477546296,2008-07-25,01:08:46
39.924613,116.400051,0,226,39654.0478125,2008-07-25,01:08:51
39.924378,116.400092,0,222,39654.0478703704,2008-07-25,01:08:56
39.924173,116.400086,0,217,39654.0479282407,2008-07-25,01:09:01
39.924057,116.400019,0,208,39654.0479861111,2008-07-25,01:09:06
39.924026,116.400006,0,201,39654.0480439815,2008-07-25,01:09:11
39.924022,116.40001,0,201,39654.0481018518,2008-07-25,01:09:16
39.924019,116.40001,0,201,39654.0481597222,2008-07-25,01:09:21
39.924015,116.400013,0,201,39654.0482175926,2008-07-25,01:09:26
39.924015,116.400011,0,201,39654.048275463,2008-07-25,01:09:31
39.924014,116.40001,0,200,39654.0483333333,2008-07-25,01:09:36
39.924016,116.400005,0,200,39654.0483912037,2008-07-25,01:09:41
39.924017,116.399999,0,200,39654.0484490741,2008-07-25,01:09:46
39.924016,116.399998,0,200,39654.0485069444,2008-07-25,01:09:51
39.924015,116.399997,0,199,39654.0485648148,2008-07-25,01:09:56
39.924018,116.399991,0,199,39654.0486226852,2008-07-25,01:10:01
39.924021,116.399984,0,199,39654.0486805556,2008-07-25,01:10:06
39.924019,116.399984,0,199,39654.0487384259,2008-07-25,01:10:11
39.924019,116.399983,0,198,39654.0487962963,2008-07-25,01:10:16
39.924018,116.399981,0,198,39654.0488541667,2008-07-25,01:10:21
39.924017,116.399979,0,198,39654.048912037,2008-07-25,01:10:26
39.924015,116.39998,0,198,39654.0489699074,2008-07-25,01:10:31
39.92401,116.399983,0,198,39654.0490277778,2008-07-25,01:10:36
39.92401,116.399983,0,198,39654.0490625,2008-07-25,01:10:39
39.924006,116.399985,0,197,39654.0490856481,2008-07-25,01:10:41
39.923935,116.399984,0,193,39654.0491435185,2008-07-25,01:10:46
39.923686,116.400017,0,194,39654.0492013889,2008-07-25,01:10:51
39.923474,116.40001,0,193,39654.0492592593,2008-07-25,01:10:56
39.923426,116.400027,0,192,39654.0493171296,2008-07-25,01:11:01
39.923385,116.400064,0,194,39654.049375,2008-07-25,01:11:06
39.92335,116.400086,0,194,39654.0494328704,2008-07-25,01:11:11
39.923308,116.400074,0,195,39654.0494907407,2008-07-25,01:11:16
39.923263,116.400062,0,192,39654.0495486111,2008-07-25,01:11:21
39.923267,116.400086,0,190,39654.0496064815,2008-07-25,01:11:26
39.923287,116.400088,0,188,39654.0496643518,2008-07-25,01:11:31
39.923348,116.400049,0,180,39654.0497222222,2008-07-25,01:11:36
39.923401,116.400005,0,171,39654.0497800926,2008-07-25,01:11:41
39.923448,116.399951,0,166,39654.049837963,2008-07-25,01:11:46
39.923427,116.399931,0,164,39654.0498958333,2008-07-25,01:11:51
39.923422,116.39993,0,163,39654.0499537037,2008-07-25,01:11:56
39.923416,116.399933,0,163,39654.0500115741,2008-07-25,01:12:01
39.923409,116.399935,0,163,39654.0500694444,2008-07-25,01:12:06
39.923407,116.399936,0,163,39654.0501273148,2008-07-25,01:12:11
39.923402,116.399938,0,163,39654.0501851852,2008-07-25,01:12:16
39.923395,116.399938,0,163,39654.0502430556,2008-07-25,01:12:21
39.923396,116.399937,0,163,39654.0503009259,2008-07-25,01:12:26
39.923393,116.399935,0,162,39654.0503587963,2008-07-25,01:12:31
39.923395,116.399932,0,162,39654.0504166667,2008-07-25,01:12:36
39.923395,116.399932,0,162,39654.0504513889,2008-07-25,01:12:39
39.923402,116.399929,0,161,39654.050474537,2008-07-25,01:12:41
39.923414,116.39991,0,154,39654.0505324074,2008-07-25,01:12:46
39.923418,116.399909,0,152,39654.0505902778,2008-07-25,01:12:51
39.923418,116.399909,0,152,39654.050625,2008-07-25,01:12:54
39.923421,116.399909,0,152,39654.0506481482,2008-07-25,01:12:56
39.92343,116.399908,0,151,39654.0507060185,2008-07-25,01:13:01
39.92343,116.399908,0,151,39654.0507407407,2008-07-25,01:13:04
39.923429,116.399907,0,150,39654.0507638889,2008-07-25,01:13:06
39.923292,116.399946,0,150,39654.0508217593,2008-07-25,01:13:11
39.923032,116.399977,0,155,39654.0508796296,2008-07-25,01:13:16
39.922692,116.400009,0,159,39654.0509375,2008-07-25,01:13:21
39.922291,116.40004,0,164,39654.0509953704,2008-07-25,01:13:26
39.921878,116.400071,0,164,39654.0510532407,2008-07-25,01:13:31
39.921469,116.400107,0,160,39654.0511111111,2008-07-25,01:13:36
39.921053,116.400134,0,157,39654.0511689815,2008-07-25,01:13:41
39.920559,116.400145,0,166,39654.0512268519,2008-07-25,01:13:46
39.920103,116.400169,0,165,39654.0512847222,2008-07-25,01:13:51
39.919605,116.400195,0,167,39654.0513425926,2008-07-25,01:13:56
39.919213,116.400157,0,160,39654.051400463,2008-07-25,01:14:01
39.919015,116.400152,0,158,39654.0514583333,2008-07-25,01:14:06
39.918983,116.400154,0,158,39654.0515162037,2008-07-25,01:14:11
39.918973,116.400155,0,159,39654.0515740741,2008-07-25,01:14:16
39.918882,116.400168,0,161,39654.0516319444,2008-07-25,01:14:21
39.918642,116.400159,0,159,39654.0516898148,2008-07-25,01:14:26
39.918413,116.400167,0,158,39654.0517476852,2008-07-25,01:14:31
39.918261,116.400212,0,157,39654.0518055556,2008-07-25,01:14:36
39.918066,116.40028,0,160,39654.0518634259,2008-07-25,01:14:41
39.91784,116.40031,0,161,39654.0519212963,2008-07-25,01:14:46
39.917673,116.400284,0,159,39654.0519791667,2008-07-25,01:14:51
39.917498,116.400237,0,157,39654.052037037,2008-07-25,01:14:56
39.917438,116.400166,0,153,39654.0520949074,2008-07-25,01:15:01
39.917431,116.400165,0,154,39654.0521527778,2008-07-25,01:15:06
39.917427,116.400165,0,155,39654.0522106481,2008-07-25,01:15:11
39.917426,116.400164,0,155,39654.0522685185,2008-07-25,01:15:16
39.917429,116.400163,0,155,39654.0523263889,2008-07-25,01:15:21
39.917429,116.400163,0,155,39654.0523611111,2008-07-25,01:15:24
39.917431,116.400162,0,154,39654.0523842593,2008-07-25,01:15:26
39.917421,116.400164,0,154,39654.0524421296,2008-07-25,01:15:31
39.917289,116.400192,0,158,39654.0525,2008-07-25,01:15:36
39.917011,116.400237,0,160,39654.0525578704,2008-07-25,01:15:41
39.916609,116.400268,0,168,39654.0526157407,2008-07-25,01:15:46
39.916134,116.400296,0,167,39654.0526736111,2008-07-25,01:15:51
39.915686,116.400313,0,149,39654.0527314815,2008-07-25,01:15:56
39.915214,116.400328,0,145,39654.0527893519,2008-07-25,01:16:01
39.914812,116.400352,0,140,39654.0528472222,2008-07-25,01:16:06
39.914507,116.400342,0,138,39654.0529050926,2008-07-25,01:16:11
39.914107,116.400303,0,132,39654.052962963,2008-07-25,01:16:16
39.913852,116.400329,0,131,39654.0530208333,2008-07-25,01:16:21
39.913639,116.400358,0,122,39654.0530787037,2008-07-25,01:16:26
39.913363,116.400383,0,120,39654.0531365741,2008-07-25,01:16:31
39.913117,116.400393,0,113,39654.0531944444,2008-07-25,01:16:36
39.912893,116.4004,0,116,39654.0532523148,2008-07-25,01:16:41
39.912711,116.40042,0,116,39654.0533101852,2008-07-25,01:16:46
39.91269,116.400413,0,118,39654.0533680556,2008-07-25,01:16:51
39.91269,116.400413,0,118,39654.0534027778,2008-07-25,01:16:54
39.912691,116.400412,0,116,39654.0534259259,2008-07-25,01:16:56
39.91268,116.400414,0,115,39654.0534837963,2008-07-25,01:17:01
39.912649,116.400499,0,112,39654.0535416667,2008-07-25,01:17:06
39.912467,116.400554,0,119,39654.053599537,2008-07-25,01:17:11
39.912209,116.40047,0,124,39654.0536574074,2008-07-25,01:17:16
39.912149,116.400466,0,128,39654.0537152778,2008-07-25,01:17:21
39.912157,116.40046,0,126,39654.0537731481,2008-07-25,01:17:26
39.912163,116.400458,0,127,39654.0538310185,2008-07-25,01:17:31
39.912159,116.400457,0,128,39654.0538888889,2008-07-25,01:17:36
39.912159,116.400457,0,128,39654.0539236111,2008-07-25,01:17:39
39.912158,116.400457,0,128,39654.0539467593,2008-07-25,01:17:41
39.912122,116.400466,0,130,39654.0540046296,2008-07-25,01:17:46
39.911981,116.400534,0,133,39654.0540625,2008-07-25,01:17:51
39.911764,116.400518,0,133,39654.0541203704,2008-07-25,01:17:56
39.911526,116.400568,0,133,39654.0541782407,2008-07-25,01:18:01
39.911154,116.400582,0,141,39654.0542361111,2008-07-25,01:18:06
39.910627,116.400572,0,138,39654.0542939815,2008-07-25,01:18:11
39.910061,116.400569,0,138,39654.0543518519,2008-07-25,01:18:16
39.909511,116.400544,0,139,39654.0544097222,2008-07-25,01:18:21
39.90907,116.400527,0,137,39654.0544675926,2008-07-25,01:18:26
39.908819,116.4005,0,135,39654.054525463,2008-07-25,01:18:31
39.908673,116.400474,0,132,39654.0545833333,2008-07-25,01:18:36
39.908634,116.400514,0,132,39654.0546412037,2008-07-25,01:18:41
39.908634,116.400514,0,132,39654.0546759259,2008-07-25,01:18:44
39.908626,116.400515,0,130,39654.0546990741,2008-07-25,01:18:46
39.908548,116.400458,0,130,39654.0547569444,2008-07-25,01:18:51
39.908345,116.400457,0,133,39654.0548148148,2008-07-25,01:18:56
39.908041,116.40043,0,139,39654.0548726852,2008-07-25,01:19:01
39.907582,116.400424,0,141,39654.0549305556,2008-07-25,01:19:06
39.907116,116.400428,0,138,39654.0549884259,2008-07-25,01:19:11
39.906834,116.400393,0,138,39654.0550462963,2008-07-25,01:19:16
39.906668,116.400204,0,135,39654.0551041667,2008-07-25,01:19:21
39.906617,116.399725,0,131,39654.055162037,2008-07-25,01:19:26
39.906612,116.39912,0,128,39654.0552199074,2008-07-25,01:19:31
39.906593,116.398538,0,126,39654.0552777778,2008-07-25,01:19:36
39.906584,116.398065,0,123,39654.0553356481,2008-07-25,01:19:41
39.906564,116.397674,0,113,39654.0553935185,2008-07-25,01:19:46
39.90655,116.397519,0,107,39654.0554513889,2008-07-25,01:19:51
39.906532,116.397537,0,100,39654.0555092593,2008-07-25,01:19:56
39.906532,116.397536,0,99,39654.0555671296,2008-07-25,01:20:01
39.906532,116.397538,0,99,39654.055625,2008-07-25,01:20:06
39.906533,116.397543,0,99,39654.0556828704,2008-07-25,01:20:11
39.906535,116.397549,0,99,39654.0557407407,2008-07-25,01:20:16
39.906535,116.397549,0,99,39654.055775463,2008-07-25,01:20:19
39.906535,116.397545,0,98,39654.0557986111,2008-07-25,01:20:21
39.906559,116.397372,0,96,39654.0558564815,2008-07-25,01:20:26
39.906605,116.396992,0,89,39654.0559143518,2008-07-25,01:20:31
39.906631,116.396556,0,90,39654.0559722222,2008-07-25,01:20:36
39.906628,116.396229,0,82,39654.0560300926,2008-07-25,01:20:41
39.906619,116.395978,0,76,39654.056087963,2008-07-25,01:20:46
39.906706,116.395651,0,156,39654.0602546296,2008-07-25,01:26:46
39.906697,116.395597,0,157,39654.0603125,2008-07-25,01:26:51
39.906688,116.395543,0,159,39654.0603703704,2008-07-25,01:26:56
39.906682,116.395461,0,162,39654.0604282407,2008-07-25,01:27:01
39.906669,116.395401,0,162,39654.0604861111,2008-07-25,01:27:06
39.906664,116.395345,0,163,39654.0605439815,2008-07-25,01:27:11
39.906672,116.395264,0,164,39654.0606018519,2008-07-25,01:27:16
39.906673,116.3952,0,166,39654.0606597222,2008-07-25,01:27:21
39.906674,116.395138,0,167,39654.0607175926,2008-07-25,01:27:26
39.906657,116.395078,0,168,39654.060775463,2008-07-25,01:27:31
39.906662,116.395026,0,169,39654.0608333333,2008-07-25,01:27:36
39.906668,116.394948,0,170,39654.0608912037,2008-07-25,01:27:41
39.90666,116.394843,0,170,39654.0609490741,2008-07-25,01:27:46
39.906663,116.39477,0,166,39654.0610069444,2008-07-25,01:27:51
39.906672,116.394704,0,166,39654.0610648148,2008-07-25,01:27:56
39.906669,116.39462,0,167,39654.0611226852,2008-07-25,01:28:01
39.906656,116.394569,0,164,39654.0611805556,2008-07-25,01:28:06
39.906654,116.394493,0,163,39654.0612384259,2008-07-25,01:28:11
39.906644,116.394417,0,159,39654.0612962963,2008-07-25,01:28:16
39.906648,116.394373,0,157,39654.0613541667,2008-07-25,01:28:21
39.906654,116.394306,0,154,39654.061412037,2008-07-25,01:28:26
39.906652,116.394234,0,150,39654.0614699074,2008-07-25,01:28:31
39.90665,116.394123,0,143,39654.0615277778,2008-07-25,01:28:36
39.906643,116.394085,0,141,39654.0615856481,2008-07-25,01:28:41
39.906644,116.394022,0,135,39654.0616435185,2008-07-25,01:28:46
39.906649,116.393946,0,134,39654.0617013889,2008-07-25,01:28:51
39.906643,116.393796,0,128,39654.0617592593,2008-07-25,01:28:56
39.906625,116.393776,0,126,39654.0618171296,2008-07-25,01:29:01
39.906624,116.393775,0,125,39654.061875,2008-07-25,01:29:06
39.906624,116.393782,0,124,39654.0619328704,2008-07-25,01:29:11
39.906624,116.393782,0,124,39654.0619675926,2008-07-25,01:29:14
39.906625,116.393782,0,124,39654.0619907407,2008-07-25,01:29:16
39.906627,116.393769,0,124,39654.0620486111,2008-07-25,01:29:21
39.906674,116.393743,0,123,39654.0621064815,2008-07-25,01:29:26
39.906675,116.39373,0,123,39654.0621643519,2008-07-25,01:29:31
39.905721,116.393745,0,187,39654.0627430556,2008-07-25,01:30:21
39.905823,116.393714,0,136,39654.0628009259,2008-07-25,01:30:26
39.905788,116.39374,0,157,39654.0628587963,2008-07-25,01:30:31
39.905769,116.393741,0,165,39654.0629166667,2008-07-25,01:30:36
39.90576,116.39371,0,174,39654.062974537,2008-07-25,01:30:41
39.905743,116.393681,0,170,39654.0630324074,2008-07-25,01:30:46
39.905732,116.393658,0,171,39654.0630902778,2008-07-25,01:30:51
39.905672,116.393609,0,173,39654.0631481481,2008-07-25,01:30:56
39.905646,116.393581,0,172,39654.0632060185,2008-07-25,01:31:01
39.905645,116.393525,0,167,39654.0632638889,2008-07-25,01:31:06
39.905625,116.393504,0,166,39654.0633217593,2008-07-25,01:31:11
39.905557,116.393446,0,163,39654.0633796296,2008-07-25,01:31:16
39.905519,116.393421,0,160,39654.0634375,2008-07-25,01:31:21
39.905432,116.393408,0,160,39654.0634953704,2008-07-25,01:31:26
39.90542,116.393408,0,159,39654.0635532407,2008-07-25,01:31:31
39.90542,116.393408,0,159,39654.063587963,2008-07-25,01:31:34
39.905419,116.393405,0,159,39654.0636111111,2008-07-25,01:31:36
39.905377,116.393369,0,159,39654.0636689815,2008-07-25,01:31:41
39.905376,116.39336,0,158,39654.0637268518,2008-07-25,01:31:46
39.905292,116.393354,0,156,39654.0637847222,2008-07-25,01:31:51
39.905191,116.393348,0,159,39654.0638425926,2008-07-25,01:31:56
39.905132,116.393348,0,160,39654.063900463,2008-07-25,01:32:01
39.905119,116.39335,0,160,39654.0639583333,2008-07-25,01:32:06
39.905092,116.393338,0,160,39654.0640162037,2008-07-25,01:32:11
39.905081,116.393326,0,160,39654.0640740741,2008-07-25,01:32:16
39.904996,116.393345,0,161,39654.0641319444,2008-07-25,01:32:21
39.904996,116.393345,0,161,39654.0641666667,2008-07-25,01:32:24
39.904994,116.393338,0,161,39654.0641898148,2008-07-25,01:32:26
39.904853,116.393302,0,161,39654.0642476852,2008-07-25,01:32:31
39.904785,116.393283,0,163,39654.0643055556,2008-07-25,01:32:36
39.904726,116.393304,0,163,39654.0643634259,2008-07-25,01:32:41
39.904722,116.393352,0,163,39654.0644212963,2008-07-25,01:32:46
39.904691,116.393357,0,164,39654.0644791667,2008-07-25,01:32:51
39.904615,116.393361,0,163,39654.064537037,2008-07-25,01:32:56
39.904583,116.39336,0,163,39654.0645949074,2008-07-25,01:33:01
39.904549,116.393356,0,162,39654.0646527778,2008-07-25,01:33:06
39.904471,116.393353,0,163,39654.0647106481,2008-07-25,01:33:11
39.904358,116.393329,0,164,39654.0647685185,2008-07-25,01:33:16
39.904273,116.393335,0,164,39654.0648263889,2008-07-25,01:33:21
39.904222,116.393338,0,164,39654.0648842593,2008-07-25,01:33:26
39.904204,116.393356,0,165,39654.0649421296,2008-07-25,01:33:31
39.904118,116.393359,0,166,39654.065,2008-07-25,01:33:36
39.904092,116.393367,0,166,39654.0650578704,2008-07-25,01:33:41
39.904044,116.393367,0,167,39654.0651157407,2008-07-25,01:33:46
39.904023,116.393397,0,167,39654.0651736111,2008-07-25,01:33:51
39.903942,116.393404,0,168,39654.0652314815,2008-07-25,01:33:56
39.903858,116.393419,0,165,39654.0652893518,2008-07-25,01:34:01
39.903811,116.39337,0,167,39654.0653472222,2008-07-25,01:34:06
39.903784,116.393309,0,166,39654.0654050926,2008-07-25,01:34:11
39.903763,116.393234,0,162,39654.065462963,2008-07-25,01:34:16
39.903734,116.393147,0,159,39654.0655208333,2008-07-25,01:34:21
39.903718,116.393081,0,156,39654.0655787037,2008-07-25,01:34:26
39.903717,116.393046,0,152,39654.0656365741,2008-07-25,01:34:31
39.9037,116.393052,0,151,39654.0656944444,2008-07-25,01:34:36
39.903699,116.393049,0,151,39654.0657523148,2008-07-25,01:34:41
39.903699,116.393044,0,152,39654.0658101852,2008-07-25,01:34:46
39.903699,116.393037,0,151,39654.0658680556,2008-07-25,01:34:51
39.903698,116.393032,0,151,39654.0659259259,2008-07-25,01:34:56
39.903698,116.393028,0,151,39654.0659837963,2008-07-25,01:35:01
39.903698,116.393028,0,151,39654.0660185185,2008-07-25,01:35:04
39.903698,116.393032,0,150,39654.0660416667,2008-07-25,01:35:06
39.903698,116.393023,0,150,39654.066099537,2008-07-25,01:35:11
39.903698,116.393024,0,150,39654.0661574074,2008-07-25,01:35:16
39.903698,116.393022,0,149,39654.0662152778,2008-07-25,01:35:21
39.903698,116.393022,0,149,39654.06625,2008-07-25,01:35:24
39.903698,116.393023,0,149,39654.0662731482,2008-07-25,01:35:26
39.903689,116.393008,0,147,39654.0663310185,2008-07-25,01:35:31
39.903689,116.393008,0,147,39654.0663657407,2008-07-25,01:35:34
39.903694,116.393001,0,145,39654.0663888889,2008-07-25,01:35:36
39.903671,116.393001,0,144,39654.0664467593,2008-07-25,01:35:41
39.903671,116.393001,0,144,39654.0664814815,2008-07-25,01:35:44
39.903674,116.393005,0,145,39654.0665046296,2008-07-25,01:35:46
39.903665,116.393005,0,145,39654.0665625,2008-07-25,01:35:51
39.903658,116.392995,0,141,39654.0666203704,2008-07-25,01:35:56
39.903671,116.392983,0,139,39654.0666782407,2008-07-25,01:36:01
39.903678,116.392995,0,139,39654.0667361111,2008-07-25,01:36:06
39.903669,116.393002,0,140,39654.0667939815,2008-07-25,01:36:11
39.903669,116.393003,0,140,39654.0668518519,2008-07-25,01:36:16
39.90367,116.393002,0,140,39654.0669097222,2008-07-25,01:36:21
39.90367,116.393,0,140,39654.0669675926,2008-07-25,01:36:26
39.90367,116.393,0,140,39654.067025463,2008-07-25,01:36:31
39.903671,116.393003,0,140,39654.0670833333,2008-07-25,01:36:36
39.903671,116.393003,0,140,39654.0671180556,2008-07-25,01:36:39
39.903672,116.393007,0,140,39654.0671412037,2008-07-25,01:36:41
39.903673,116.392975,0,143,39654.0671990741,2008-07-25,01:36:46
39.903661,116.392881,0,142,39654.0672569444,2008-07-25,01:36:51
39.903636,116.39282,0,142,39654.0673148148,2008-07-25,01:36:56
39.903625,116.392767,0,144,39654.0673726852,2008-07-25,01:37:01
39.903598,116.392693,0,145,39654.0674305556,2008-07-25,01:37:06
39.903569,116.392615,0,143,39654.0674884259,2008-07-25,01:37:11
39.903552,116.39256,0,140,39654.0675462963,2008-07-25,01:37:16
39.903532,116.392513,0,138,39654.0676041667,2008-07-25,01:37:21
39.903508,116.392479,0,138,39654.067662037,2008-07-25,01:37:26
39.903509,116.392455,0,137,39654.0677199074,2008-07-25,01:37:31
39.903511,116.392437,0,138,39654.0677777778,2008-07-25,01:37:36
39.903513,116.392446,0,139,39654.0678356481,2008-07-25,01:37:41
39.903513,116.392446,0,139,39654.0678703704,2008-07-25,01:37:44
39.903514,116.39244,0,139,39654.0678935185,2008-07-25,01:37:46
39.903532,116.392393,0,139,39654.0679513889,2008-07-25,01:37:51
39.903544,116.392325,0,134,39654.0680092593,2008-07-25,01:37:56
39.903565,116.392314,0,131,39654.0680671296,2008-07-25,01:38:01
39.903605,116.392295,0,131,39654.068125,2008-07-25,01:38:06
39.903644,116.392291,0,132,39654.0681828704,2008-07-25,01:38:11
39.903704,116.39229,0,131,39654.0682407407,2008-07-25,01:38:16
39.903744,116.392285,0,128,39654.0682986111,2008-07-25,01:38:21
39.903804,116.3923,0,119,39654.0683564815,2008-07-25,01:38:26
39.903863,116.392311,0,119,39654.0684143519,2008-07-25,01:38:31
39.903902,116.392327,0,118,39654.0684722222,2008-07-25,01:38:36
39.903947,116.392334,0,116,39654.0685300926,2008-07-25,01:38:41
39.904013,116.39232,0,113,39654.068587963,2008-07-25,01:38:46
39.904059,116.392298,0,112,39654.0686458333,2008-07-25,01:38:51
39.904101,116.392269,0,106,39654.0687037037,2008-07-25,01:38:56
39.904142,116.392228,0,95,39654.0687615741,2008-07-25,01:39:01
39.904161,116.392222,0,96,39654.0688194444,2008-07-25,01:39:06
39.904201,116.392207,0,92,39654.0688773148,2008-07-25,01:39:11
39.904257,116.392199,0,88,39654.0689351852,2008-07-25,01:39:16
39.904307,116.392196,0,84,39654.0689930556,2008-07-25,01:39:21
39.904354,116.392163,0,94,39654.0690509259,2008-07-25,01:39:26
39.9044,116.392142,0,92,39654.0691087963,2008-07-25,01:39:31
39.904458,116.392141,0,94,39654.0691666667,2008-07-25,01:39:36
39.904503,116.392154,0,97,39654.069224537,2008-07-25,01:39:41
39.904552,116.392155,0,97,39654.0692824074,2008-07-25,01:39:46
39.904545,116.392164,0,96,39654.0693402778,2008-07-25,01:39:51
39.904559,116.392158,0,97,39654.0693981481,2008-07-25,01:39:56
39.90457,116.392153,0,96,39654.0694560185,2008-07-25,01:40:01
39.904607,116.392145,0,97,39654.0695138889,2008-07-25,01:40:06
39.904657,116.392112,0,96,39654.0695717593,2008-07-25,01:40:11
39.904695,116.39209,0,98,39654.0696296296,2008-07-25,01:40:16
39.904744,116.392078,0,94,39654.0696875,2008-07-25,01:40:21
39.904788,116.392032,0,102,39654.0697453704,2008-07-25,01:40:26
39.904843,116.391989,0,103,39654.0698032407,2008-07-25,01:40:31
39.904903,116.391969,0,101,39654.0698611111,2008-07-25,01:40:36
39.904952,116.391972,0,102,39654.0699189815,2008-07-25,01:40:41
39.905005,116.391961,0,99,39654.0699768519,2008-07-25,01:40:46
39.905047,116.391923,0,93,39654.0700347222,2008-07-25,01:40:51
39.905082,116.391905,0,89,39654.0700925926,2008-07-25,01:40:56
39.905118,116.391879,0,91,39654.070150463,2008-07-25,01:41:01
39.905146,116.391882,0,88,39654.0702083333,2008-07-25,01:41:06
39.905152,116.391877,0,88,39654.0702662037,2008-07-25,01:41:11
39.905152,116.391878,0,88,39654.0703240741,2008-07-25,01:41:16
39.905153,116.391877,0,88,39654.0703819444,2008-07-25,01:41:21
39.905153,116.391877,0,88,39654.0704398148,2008-07-25,01:41:26
39.905153,116.391877,0,88,39654.0704976852,2008-07-25,01:41:31
39.905153,116.391877,0,88,39654.0705555556,2008-07-25,01:41:36
39.905153,116.391877,0,88,39654.0706134259,2008-07-25,01:41:41
39.905153,116.391877,0,88,39654.0706712963,2008-07-25,01:41:46
39.905154,116.391876,0,88,39654.0707291667,2008-07-25,01:41:51
39.905154,116.391876,0,88,39654.070787037,2008-07-25,01:41:56
39.905154,116.391876,0,88,39654.0708449074,2008-07-25,01:42:01
39.905154,116.391876,0,88,39654.0709027778,2008-07-25,01:42:06
39.905154,116.391877,0,88,39654.0709606481,2008-07-25,01:42:11
39.905154,116.391877,0,88,39654.0710185185,2008-07-25,01:42:16
39.905154,116.391877,0,88,39654.0710763889,2008-07-25,01:42:21
39.905155,116.391877,0,88,39654.0711342593,2008-07-25,01:42:26
39.905155,116.391877,0,88,39654.0711921296,2008-07-25,01:42:31
39.905155,116.391876,0,88,39654.07125,2008-07-25,01:42:36
39.905155,116.391876,0,88,39654.0712847222,2008-07-25,01:42:39
39.905157,116.391876,0,88,39654.0713078704,2008-07-25,01:42:41
39.905195,116.39188,0,89,39654.0713657407,2008-07-25,01:42:46
39.905253,116.391864,0,90,39654.0714236111,2008-07-25,01:42:51
39.905298,116.391852,0,92,39654.0714814815,2008-07-25,01:42:56
39.905323,116.391834,0,94,39654.0715393518,2008-07-25,01:43:01
39.905371,116.391833,0,93,39654.0715972222,2008-07-25,01:43:06
39.905408,116.391851,0,95,39654.0716550926,2008-07-25,01:43:11
39.905449,116.391863,0,95,39654.071712963,2008-07-25,01:43:16
39.905442,116.391882,0,99,39654.0717708333,2008-07-25,01:43:21
39.90544,116.391856,0,106,39654.0718287037,2008-07-25,01:43:26
39.905439,116.391842,0,106,39654.0718865741,2008-07-25,01:43:31
39.905445,116.391832,0,107,39654.0719444444,2008-07-25,01:43:36
39.905466,116.391831,0,106,39654.0720023148,2008-07-25,01:43:41
39.905516,116.391838,0,107,39654.0720601852,2008-07-25,01:43:46
39.905577,116.391833,0,106,39654.0721180556,2008-07-25,01:43:51
39.905623,116.391854,0,105,39654.0721759259,2008-07-25,01:43:56
39.905644,116.391849,0,106,39654.0722337963,2008-07-25,01:44:01
39.905675,116.391844,0,106,39654.0722916667,2008-07-25,01:44:06
39.905666,116.391841,0,107,39654.072349537,2008-07-25,01:44:11
39.905674,116.39183,0,109,39654.0724074074,2008-07-25,01:44:16
39.905676,116.391825,0,109,39654.0724652778,2008-07-25,01:44:21
39.905676,116.391825,0,109,39654.0725,2008-07-25,01:44:24
39.905676,116.391824,0,110,39654.0725231481,2008-07-25,01:44:26
39.905693,116.39185,0,109,39654.0725810185,2008-07-25,01:44:31
39.905728,116.39189,0,108,39654.0726388889,2008-07-25,01:44:36
39.905749,116.391903,0,107,39654.0726967593,2008-07-25,01:44:41
39.905754,116.392225,0,112,39654.0751851852,2008-07-25,01:48:16
39.905736,116.392286,0,116,39654.0752430556,2008-07-25,01:48:21
39.905715,116.392357,0,119,39654.0753009259,2008-07-25,01:48:26
39.905699,116.392415,0,121,39654.0753587963,2008-07-25,01:48:31
39.905695,116.392486,0,122,39654.0754166667,2008-07-25,01:48:36
39.905693,116.392564,0,127,39654.075474537,2008-07-25,01:48:41
39.905677,116.392632,0,132,39654.0755324074,2008-07-25,01:48:46
39.90567,116.392676,0,135,39654.0755902778,2008-07-25,01:48:51
39.905698,116.39272,0,134,39654.0756481481,2008-07-25,01:48:56
39.905719,116.392725,0,135,39654.0757060185,2008-07-25,01:49:01
39.905759,116.392748,0,133,39654.0757638889,2008-07-25,01:49:06
39.905777,116.392768,0,133,39654.0758217593,2008-07-25,01:49:11
39.905778,116.392778,0,133,39654.0758796296,2008-07-25,01:49:16
39.905778,116.392781,0,133,39654.0759375,2008-07-25,01:49:21
39.905778,116.392783,0,133,39654.0759953704,2008-07-25,01:49:26
39.905778,116.392775,0,133,39654.0760532407,2008-07-25,01:49:31
39.905778,116.392775,0,133,39654.076087963,2008-07-25,01:49:34
39.905777,116.392769,0,133,39654.0761111111,2008-07-25,01:49:36
39.905979,116.392897,0,105,39654.0768634259,2008-07-25,01:50:41
39.905869,116.392864,0,128,39654.0769212963,2008-07-25,01:50:46
39.905778,116.392818,0,132,39654.0769791667,2008-07-25,01:50:51
39.906579,116.393667,0,163,39654.0774421296,2008-07-25,01:51:31
39.906602,116.393642,0,125,39654.0775,2008-07-25,01:51:36
39.906641,116.393648,0,123,39654.0775578704,2008-07-25,01:51:41
39.906664,116.39364,0,130,39654.0776157407,2008-07-25,01:51:46
39.906677,116.393599,0,139,39654.0776736111,2008-07-25,01:51:51
39.906674,116.39356,0,143,39654.0777314815,2008-07-25,01:51:56
39.906679,116.39351,0,146,39654.0777893519,2008-07-25,01:52:01
39.906675,116.393432,0,147,39654.0778472222,2008-07-25,01:52:06
39.906682,116.393351,0,146,39654.0779050926,2008-07-25,01:52:11
39.906685,116.39328,0,149,39654.077962963,2008-07-25,01:52:16
39.906687,116.39321,0,155,39654.0780208333,2008-07-25,01:52:21
39.906691,116.39311,0,159,39654.0780787037,2008-07-25,01:52:26
39.906689,116.393049,0,163,39654.0781365741,2008-07-25,01:52:31
39.906673,116.392951,0,161,39654.0781944444,2008-07-25,01:52:36
39.906645,116.392896,0,160,39654.0782523148,2008-07-25,01:52:41
39.906634,116.392821,0,160,39654.0783101852,2008-07-25,01:52:46
39.906616,116.392761,0,159,39654.0783680556,2008-07-25,01:52:51
39.906617,116.392716,0,158,39654.0784259259,2008-07-25,01:52:56
39.906613,116.392655,0,154,39654.0784837963,2008-07-25,01:53:01
39.906619,116.392598,0,152,39654.0785416667,2008-07-25,01:53:06
39.906614,116.392528,0,152,39654.078599537,2008-07-25,01:53:11
39.906607,116.392461,0,148,39654.0786574074,2008-07-25,01:53:16
39.906608,116.392358,0,146,39654.0787152778,2008-07-25,01:53:21
39.906593,116.392269,0,145,39654.0787731481,2008-07-25,01:53:26
39.906588,116.392211,0,144,39654.0788310185,2008-07-25,01:53:31
39.9066,116.392143,0,143,39654.0788888889,2008-07-25,01:53:36
39.906599,116.392074,0,141,39654.0789467593,2008-07-25,01:53:41
39.906586,116.391999,0,141,39654.0790046296,2008-07-25,01:53:46
39.906567,116.391954,0,141,39654.0790625,2008-07-25,01:53:51
39.906556,116.39188,0,140,39654.0791203704,2008-07-25,01:53:56
39.906551,116.391816,0,138,39654.0791782407,2008-07-25,01:54:01
39.906559,116.391761,0,137,39654.0792361111,2008-07-25,01:54:06
39.906558,116.391737,0,138,39654.0792939815,2008-07-25,01:54:11
39.906557,116.391695,0,138,39654.0793518518,2008-07-25,01:54:16
39.906583,116.391645,0,138,39654.0794097222,2008-07-25,01:54:21
39.906597,116.391592,0,141,39654.0794675926,2008-07-25,01:54:26
39.90665,116.391573,0,144,39654.079525463,2008-07-25,01:54:31
39.906682,116.391557,0,145,39654.0795833333,2008-07-25,01:54:36
39.906718,116.391554,0,146,39654.0796412037,2008-07-25,01:54:41
39.906749,116.391547,0,146,39654.0796990741,2008-07-25,01:54:46
39.906788,116.391571,0,148,39654.0797569444,2008-07-25,01:54:51
39.906805,116.391564,0,148,39654.0798148148,2008-07-25,01:54:56
39.906815,116.391567,0,148,39654.0798726852,2008-07-25,01:55:01
39.906879,116.391552,0,152,39654.0799305556,2008-07-25,01:55:06
39.906927,116.39155,0,159,39654.0799884259,2008-07-25,01:55:11
39.906931,116.391547,0,159,39654.0800462963,2008-07-25,01:55:16
39.906931,116.391547,0,159,39654.0800810185,2008-07-25,01:55:19
39.906933,116.39155,0,158,39654.0801041667,2008-07-25,01:55:21
39.906962,116.391552,0,156,39654.080162037,2008-07-25,01:55:26
39.906991,116.391562,0,155,39654.0802199074,2008-07-25,01:55:31
39.907006,116.391575,0,152,39654.0802777778,2008-07-25,01:55:36
39.907051,116.391583,0,152,39654.0803356481,2008-07-25,01:55:41
39.907088,116.391601,0,152,39654.0803935185,2008-07-25,01:55:46
39.907129,116.39161,0,152,39654.0804513889,2008-07-25,01:55:51
39.907547,116.391513,0,116,39654.0808564815,2008-07-25,01:56:26
39.907565,116.391452,0,129,39654.0809143518,2008-07-25,01:56:31
39.907657,116.39149,0,133,39654.0809722222,2008-07-25,01:56:36
39.907718,116.391513,0,144,39654.0810300926,2008-07-25,01:56:41
39.907766,116.391503,0,149,39654.081087963,2008-07-25,01:56:46
39.907809,116.391496,0,155,39654.0811458333,2008-07-25,01:56:51
39.907843,116.391484,0,164,39654.0812037037,2008-07-25,01:56:56
39.907901,116.391469,0,185,39654.0812615741,2008-07-25,01:57:01
39.907933,116.391448,0,177,39654.0813194444,2008-07-25,01:57:06
39.907975,116.391403,0,161,39654.0813773148,2008-07-25,01:57:11
39.908009,116.391355,0,148,39654.0814351852,2008-07-25,01:57:16
39.908059,116.391325,0,147,39654.0814930556,2008-07-25,01:57:21
39.908105,116.391309,0,146,39654.0815509259,2008-07-25,01:57:26
39.908157,116.391271,0,144,39654.0816087963,2008-07-25,01:57:31
39.908211,116.391275,0,146,39654.0816666667,2008-07-25,01:57:36
39.908253,116.391284,0,144,39654.081724537,2008-07-25,01:57:41
39.908285,116.391292,0,142,39654.0817824074,2008-07-25,01:57:46
39.908355,116.391302,0,142,39654.0818402778,2008-07-25,01:57:51
39.908396,116.391322,0,142,39654.0818981482,2008-07-25,01:57:56
39.908442,116.391337,0,140,39654.0819560185,2008-07-25,01:58:01
39.90849,116.391346,0,138,39654.0820138889,2008-07-25,01:58:06
39.908515,116.391355,0,139,39654.0820717593,2008-07-25,01:58:11
39.908515,116.391355,0,139,39654.0821064815,2008-07-25,01:58:14
39.908519,116.391356,0,139,39654.0821296296,2008-07-25,01:58:16
39.908541,116.391378,0,139,39654.0821875,2008-07-25,01:58:21
39.908637,116.391405,0,141,39654.0822453704,2008-07-25,01:58:26
39.908709,116.391363,0,142,39654.0823032407,2008-07-25,01:58:31
39.90871,116.391361,0,142,39654.0823611111,2008-07-25,01:58:36
39.908711,116.391363,0,142,39654.0824189815,2008-07-25,01:58:41
39.908711,116.391369,0,142,39654.0824768519,2008-07-25,01:58:46
39.908711,116.391369,0,142,39654.0825115741,2008-07-25,01:58:49
39.908712,116.391373,0,142,39654.0825347222,2008-07-25,01:58:51
39.909586,116.39141,0,252,39654.0828240741,2008-07-25,01:59:16
39.909572,116.391416,0,253,39654.0828819444,2008-07-25,01:59:21
39.909508,116.391415,0,255,39654.0829398148,2008-07-25,01:59:26
39.909487,116.391453,0,255,39654.0829976852,2008-07-25,01:59:31
39.909484,116.391481,0,227,39654.0830555556,2008-07-25,01:59:36
39.909496,116.391496,0,225,39654.0831134259,2008-07-25,01:59:41
39.909531,116.391471,0,226,39654.0831712963,2008-07-25,01:59:46
39.909579,116.391463,0,231,39654.0832291667,2008-07-25,01:59:51
39.909615,116.391434,0,221,39654.083287037,2008-07-25,01:59:56
39.909644,116.391392,0,197,39654.0833449074,2008-07-25,02:00:01
39.909692,116.391393,0,195,39654.0834027778,2008-07-25,02:00:06
39.90973,116.391394,0,196,39654.0834606481,2008-07-25,02:00:11
39.909776,116.39138,0,197,39654.0835185185,2008-07-25,02:00:16
39.909818,116.3914,0,200,39654.0835763889,2008-07-25,02:00:21
39.909879,116.391404,0,206,39654.0836342593,2008-07-25,02:00:26
39.909934,116.391396,0,205,39654.0836921296,2008-07-25,02:00:31
39.909957,116.391379,0,200,39654.08375,2008-07-25,02:00:36
39.910014,116.39135,0,203,39654.0838078704,2008-07-25,02:00:41
39.91006,116.39135,0,201,39654.0838657407,2008-07-25,02:00:46
39.910104,116.391356,0,200,39654.0839236111,2008-07-25,02:00:51
39.910146,116.391381,0,200,39654.0839814815,2008-07-25,02:00:56
39.910208,116.391385,0,202,39654.0840393519,2008-07-25,02:01:01
39.910255,116.391376,0,203,39654.0840972222,2008-07-25,02:01:06
39.91031,116.391381,0,204,39654.0841550926,2008-07-25,02:01:11
39.910305,116.391305,0,188,39654.084212963,2008-07-25,02:01:16
39.910331,116.391263,0,185,39654.0842708333,2008-07-25,02:01:21
39.910359,116.391217,0,180,39654.0843287037,2008-07-25,02:01:26
39.910389,116.391186,0,176,39654.0843865741,2008-07-25,02:01:31
39.910453,116.391183,0,175,39654.0844444444,2008-07-25,02:01:36
39.910497,116.391174,0,175,39654.0845023148,2008-07-25,02:01:41
39.91055,116.391188,0,174,39654.0845601852,2008-07-25,02:01:46
39.910611,116.391185,0,169,39654.0846180556,2008-07-25,02:01:51
39.910663,116.39121,0,168,39654.0846759259,2008-07-25,02:01:56
39.910713,116.391211,0,167,39654.0847337963,2008-07-25,02:02:01
39.910729,116.3912,0,166,39654.0847916667,2008-07-25,02:02:06
39.91077,116.391196,0,166,39654.084849537,2008-07-25,02:02:11
39.910828,116.391183,0,164,39654.0849074074,2008-07-25,02:02:16
39.910878,116.391166,0,161,39654.0849652778,2008-07-25,02:02:21
39.910946,116.391155,0,158,39654.0850231481,2008-07-25,02:02:26
39.910995,116.391148,0,156,39654.0850810185,2008-07-25,02:02:31
39.911054,116.391124,0,152,39654.0851388889,2008-07-25,02:02:36
39.911093,116.391121,0,151,39654.0851967593,2008-07-25,02:02:41
39.911093,116.391121,0,151,39654.0852314815,2008-07-25,02:02:44
39.911096,116.39112,0,150,39654.0852546296,2008-07-25,02:02:46
39.911138,116.391096,0,151,39654.0853125,2008-07-25,02:02:51
39.911197,116.391078,0,149,39654.0853703704,2008-07-25,02:02:56
39.911257,116.391079,0,147,39654.0854282407,2008-07-25,02:03:01
39.911329,116.391103,0,148,39654.0854861111,2008-07-25,02:03:06
39.911388,116.391136,0,152,39654.0855439815,2008-07-25,02:03:11
39.911427,116.391147,0,156,39654.0856018519,2008-07-25,02:03:16
39.911444,116.39111,0,155,39654.0856597222,2008-07-25,02:03:21
39.91145,116.391099,0,155,39654.0857175926,2008-07-25,02:03:26
39.911475,116.391072,0,154,39654.085775463,2008-07-25,02:03:31
39.911485,116.391072,0,151,39654.0858333333,2008-07-25,02:03:36
39.911471,116.391135,0,150,39654.0858912037,2008-07-25,02:03:41
39.911455,116.391222,0,150,39654.0859490741,2008-07-25,02:03:46
39.911441,116.391303,0,152,39654.0860069444,2008-07-25,02:03:51
39.911459,116.391384,0,153,39654.0860648148,2008-07-25,02:03:56
39.911464,116.391434,0,155,39654.0861226852,2008-07-25,02:04:01
39.911499,116.391495,0,151,39654.0861805556,2008-07-25,02:04:06
39.91151,116.391538,0,146,39654.0862384259,2008-07-25,02:04:11
39.91151,116.391538,0,146,39654.0862731481,2008-07-25,02:04:14
39.911517,116.391542,0,147,39654.0862962963,2008-07-25,02:04:16
39.911517,116.391517,0,147,39654.0863541667,2008-07-25,02:04:21
39.911503,116.391497,0,147,39654.086412037,2008-07-25,02:04:26
39.911503,116.391497,0,147,39654.0864467593,2008-07-25,02:04:29
39.911495,116.391497,0,148,39654.0864699074,2008-07-25,02:04:31
39.911495,116.391506,0,148,39654.0865277778,2008-07-25,02:04:36
39.911495,116.391513,0,148,39654.0865856481,2008-07-25,02:04:41
39.911495,116.391513,0,148,39654.0866203704,2008-07-25,02:04:44
39.911495,116.391511,0,148,39654.0866435185,2008-07-25,02:04:46
39.911495,116.391496,0,148,39654.0867013889,2008-07-25,02:04:51
39.911504,116.391493,0,148,39654.0867592593,2008-07-25,02:04:56
39.9115,116.391471,0,148,39654.0868171296,2008-07-25,02:05:01
39.91151,116.39149,0,146,39654.086875,2008-07-25,02:05:06
39.911516,116.391433,0,142,39654.0869328704,2008-07-25,02:05:11
39.91154,116.391362,0,139,39654.0869907407,2008-07-25,02:05:16
39.911549,116.391342,0,138,39654.0870486111,2008-07-25,02:05:21
39.91156,116.391335,0,136,39654.0871064815,2008-07-25,02:05:26
39.911569,116.391359,0,135,39654.0871643518,2008-07-25,02:05:31
39.911597,116.391349,0,135,39654.0872222222,2008-07-25,02:05:36
39.911625,116.391321,0,136,39654.0872800926,2008-07-25,02:05:41
39.91165,116.391295,0,136,39654.087337963,2008-07-25,02:05:46
39.91167,116.391294,0,137,39654.0873958333,2008-07-25,02:05:51
39.91168,116.391288,0,137,39654.0874537037,2008-07-25,02:05:56
39.911687,116.391287,0,137,39654.0875115741,2008-07-25,02:06:01
39.911687,116.391287,0,137,39654.0875462963,2008-07-25,02:06:04
39.911693,116.391284,0,138,39654.0875694444,2008-07-25,02:06:06
39.911688,116.391296,0,138,39654.0876273148,2008-07-25,02:06:11
39.911689,116.391316,0,138,39654.0876851852,2008-07-25,02:06:16
39.911679,116.391331,0,139,39654.0877430556,2008-07-25,02:06:21
39.911679,116.391331,0,139,39654.0877777778,2008-07-25,02:06:24
39.911675,116.391334,0,140,39654.0878009259,2008-07-25,02:06:26
39.911684,116.391338,0,140,39654.0878587963,2008-07-25,02:06:31
39.911715,116.391327,0,140,39654.0879166667,2008-07-25,02:06:36
39.911753,116.391267,0,141,39654.087974537,2008-07-25,02:06:41
39.911796,116.391245,0,142,39654.0880324074,2008-07-25,02:06:46
39.911856,116.391233,0,144,39654.0880902778,2008-07-25,02:06:51
39.91195,116.391247,0,145,39654.0881481481,2008-07-25,02:06:56
39.912004,116.391244,0,147,39654.0882060185,2008-07-25,02:07:01
39.912068,116.391275,0,155,39654.0882638889,2008-07-25,02:07:06
39.912128,116.391245,0,166,39654.0883217593,2008-07-25,02:07:11
39.912168,116.391197,0,176,39654.0883796296,2008-07-25,02:07:16
39.912243,116.39118,0,197,39654.0884375,2008-07-25,02:07:21
39.912322,116.391187,0,219,39654.0884953704,2008-07-25,02:07:26
39.912365,116.391133,0,230,39654.0885532407,2008-07-25,02:07:31
39.912404,116.391082,0,246,39654.0886111111,2008-07-25,02:07:36
39.912446,116.391094,0,250,39654.0886689815,2008-07-25,02:07:41
39.91251,116.39119,0,255,39654.0887268518,2008-07-25,02:07:46
39.912542,116.391184,0,258,39654.0887847222,2008-07-25,02:07:51
39.912542,116.391177,0,259,39654.0888425926,2008-07-25,02:07:56
39.912542,116.391177,0,259,39654.0888773148,2008-07-25,02:07:59
39.91254,116.391175,0,259,39654.088900463,2008-07-25,02:08:01
39.912471,116.391194,0,262,39654.0889583333,2008-07-25,02:08:06
39.912391,116.391218,0,270,39654.0890162037,2008-07-25,02:08:11
39.912342,116.391254,0,275,39654.0890740741,2008-07-25,02:08:16
39.91232,116.391243,0,277,39654.0891319444,2008-07-25,02:08:21
39.91232,116.391243,0,277,39654.0891666667,2008-07-25,02:08:24
39.91232,116.39125,0,277,39654.0891898148,2008-07-25,02:08:26
39.912322,116.391238,0,278,39654.0892476852,2008-07-25,02:08:31
39.912322,116.391238,0,278,39654.0892824074,2008-07-25,02:08:34
39.912321,116.391233,0,278,39654.0893055556,2008-07-25,02:08:36
39.91232,116.391242,0,278,39654.0893634259,2008-07-25,02:08:41
39.912319,116.391248,0,278,39654.0894212963,2008-07-25,02:08:46
39.912319,116.391248,0,278,39654.0894560185,2008-07-25,02:08:49
39.912319,116.391253,0,278,39654.0894791667,2008-07-25,02:08:51
39.912318,116.391262,0,278,39654.089537037,2008-07-25,02:08:56
39.912318,116.391275,0,278,39654.0895949074,2008-07-25,02:09:01
39.912711,116.390868,0,252,39654.0902314815,2008-07-25,02:09:56
39.912695,116.3909,0,148,39654.0902893519,2008-07-25,02:10:01
39.912851,116.390987,0,264,39654.0903472222,2008-07-25,02:10:06
39.912856,116.391045,0,270,39654.0904050926,2008-07-25,02:10:11
39.912834,116.391072,0,263,39654.090462963,2008-07-25,02:10:16
39.912839,116.391121,0,264,39654.0905208333,2008-07-25,02:10:21
39.912825,116.391165,0,264,39654.0905787037,2008-07-25,02:10:26
39.912826,116.391231,0,262,39654.0906365741,2008-07-25,02:10:31
39.91283,116.391303,0,264,39654.0906944444,2008-07-25,02:10:36
39.912823,116.391371,0,266,39654.0907523148,2008-07-25,02:10:41
39.912837,116.39144,0,265,39654.0908101852,2008-07-25,02:10:46
39.912827,116.391497,0,265,39654.0908680556,2008-07-25,02:10:51
39.91282,116.391583,0,266,39654.0909259259,2008-07-25,02:10:56
39.912794,116.391616,0,265,39654.0909837963,2008-07-25,02:11:01
39.912724,116.391629,0,267,39654.0910416667,2008-07-25,02:11:06
39.912657,116.391623,0,269,39654.091099537,2008-07-25,02:11:11
39.912809,116.39164,0,258,39654.093125,2008-07-25,02:14:06
39.912885,116.391644,0,298,39654.0931828704,2008-07-25,02:14:11
39.91284,116.391553,0,210,39654.0932407407,2008-07-25,02:14:16
39.912833,116.391479,0,170,39654.0932986111,2008-07-25,02:14:21
39.912884,116.391416,0,161,39654.0933564815,2008-07-25,02:14:26
39.912926,116.391373,0,142,39654.0934143519,2008-07-25,02:14:31
39.912965,116.391326,0,136,39654.0934722222,2008-07-25,02:14:36
39.912986,116.391288,0,126,39654.0935300926,2008-07-25,02:14:41
39.912986,116.391288,0,126,39654.0935648148,2008-07-25,02:14:44
39.912985,116.391294,0,126,39654.093587963,2008-07-25,02:14:46
39.912986,116.391283,0,126,39654.0936458333,2008-07-25,02:14:51
39.912986,116.391283,0,126,39654.0936805556,2008-07-25,02:14:54
39.912986,116.391284,0,126,39654.0937037037,2008-07-25,02:14:56
39.913012,116.391284,0,126,39654.0937615741,2008-07-25,02:15:01
39.913062,116.391281,0,126,39654.0938194444,2008-07-25,02:15:06
39.913123,116.391266,0,125,39654.0938773148,2008-07-25,02:15:11
39.913177,116.391256,0,125,39654.0939351852,2008-07-25,02:15:16
39.913241,116.391244,0,126,39654.0939930556,2008-07-25,02:15:21
39.913289,116.391247,0,130,39654.0940509259,2008-07-25,02:15:26
39.913336,116.391198,0,133,39654.0941087963,2008-07-25,02:15:31
39.913383,116.391164,0,136,39654.0941666667,2008-07-25,02:15:36
39.913438,116.391131,0,136,39654.094224537,2008-07-25,02:15:41
39.913493,116.391114,0,138,39654.0942824074,2008-07-25,02:15:46
39.913548,116.391086,0,139,39654.0943402778,2008-07-25,02:15:51
39.913596,116.391032,0,140,39654.0943981481,2008-07-25,02:15:56
39.913626,116.391033,0,138,39654.0944560185,2008-07-25,02:16:01
39.913639,116.391057,0,135,39654.0945138889,2008-07-25,02:16:06
39.913675,116.391042,0,135,39654.0945717593,2008-07-25,02:16:11
39.913701,116.391012,0,133,39654.0946296296,2008-07-25,02:16:16
39.913735,116.390957,0,133,39654.0946875,2008-07-25,02:16:21
39.913757,116.390951,0,134,39654.0947453704,2008-07-25,02:16:26
39.913768,116.390956,0,135,39654.0948032407,2008-07-25,02:16:31
39.913768,116.390956,0,135,39654.094837963,2008-07-25,02:16:34
39.913771,116.390949,0,135,39654.0948611111,2008-07-25,02:16:36
39.913806,116.390964,0,136,39654.0949189815,2008-07-25,02:16:41
39.913832,116.390971,0,136,39654.0949768518,2008-07-25,02:16:46
39.913855,116.390964,0,136,39654.0950347222,2008-07-25,02:16:51
39.913879,116.390952,0,136,39654.0950925926,2008-07-25,02:16:56
39.9139,116.390954,0,136,39654.095150463,2008-07-25,02:17:01
39.9139,116.390954,0,136,39654.0951851852,2008-07-25,02:17:04
39.913903,116.390957,0,136,39654.0952083333,2008-07-25,02:17:06
39.913903,116.390967,0,136,39654.0952662037,2008-07-25,02:17:11
39.913929,116.391013,0,136,39654.0953240741,2008-07-25,02:17:16
39.914076,116.391049,0,136,39654.0953819444,2008-07-25,02:17:21
39.914126,116.391065,0,136,39654.0954398148,2008-07-25,02:17:26
39.914146,116.391074,0,137,39654.0954976852,2008-07-25,02:17:31
39.914136,116.391035,0,141,39654.0955555556,2008-07-25,02:17:36
39.914144,116.390995,0,142,39654.0956134259,2008-07-25,02:17:41
39.914168,116.390977,0,142,39654.0956712963,2008-07-25,02:17:46
39.914168,116.390977,0,142,39654.0957060185,2008-07-25,02:17:49
39.91417,116.390974,0,142,39654.0957291667,2008-07-25,02:17:51
39.914223,116.390949,0,141,39654.095787037,2008-07-25,02:17:56
39.914262,116.390946,0,138,39654.0958449074,2008-07-25,02:18:01
39.914296,116.390976,0,137,39654.0959027778,2008-07-25,02:18:06
39.914338,116.390988,0,133,39654.0959606481,2008-07-25,02:18:11
39.914389,116.391,0,132,39654.0960185185,2008-07-25,02:18:16
39.914442,116.391003,0,131,39654.0960763889,2008-07-25,02:18:21
39.914481,116.391023,0,132,39654.0961342593,2008-07-25,02:18:26
39.914522,116.390999,0,134,39654.0961921296,2008-07-25,02:18:31
39.914561,116.390982,0,136,39654.09625,2008-07-25,02:18:36
39.914611,116.39097,0,137,39654.0963078704,2008-07-25,02:18:41
39.914665,116.390971,0,140,39654.0963657407,2008-07-25,02:18:46
39.914716,116.390981,0,140,39654.0964236111,2008-07-25,02:18:51
39.91476,116.390974,0,141,39654.0964814815,2008-07-25,02:18:56
39.914803,116.390981,0,142,39654.0965393518,2008-07-25,02:19:01
39.914851,116.390978,0,142,39654.0965972222,2008-07-25,02:19:06
39.9149,116.390991,0,144,39654.0966550926,2008-07-25,02:19:11
39.914943,116.390995,0,145,39654.096712963,2008-07-25,02:19:16
39.914982,116.390991,0,146,39654.0967708333,2008-07-25,02:19:21
39.915034,116.390979,0,144,39654.0968287037,2008-07-25,02:19:26
39.915091,116.39095,0,146,39654.0968865741,2008-07-25,02:19:31
39.915132,116.390952,0,147,39654.0969444444,2008-07-25,02:19:36
39.915155,116.390948,0,147,39654.0970023148,2008-07-25,02:19:41
39.915193,116.390948,0,148,39654.0970601852,2008-07-25,02:19:46
39.915238,116.390944,0,151,39654.0971180556,2008-07-25,02:19:51
39.915265,116.390956,0,152,39654.0971759259,2008-07-25,02:19:56
39.915275,116.390962,0,152,39654.0972337963,2008-07-25,02:20:01
39.91531,116.390982,0,149,39654.0972916667,2008-07-25,02:20:06
39.915348,116.390986,0,148,39654.097349537,2008-07-25,02:20:11
39.9154,116.390978,0,148,39654.0974074074,2008-07-25,02:20:16
39.915447,116.390973,0,148,39654.0974652778,2008-07-25,02:20:21
39.915493,116.390983,0,149,39654.0975231482,2008-07-25,02:20:26
39.91556,116.390978,0,147,39654.0975810185,2008-07-25,02:20:31
39.915607,116.39096,0,146,39654.0976388889,2008-07-25,02:20:36
39.915656,116.390933,0,148,39654.0976967593,2008-07-25,02:20:41
39.915683,116.390912,0,149,39654.0977546296,2008-07-25,02:20:46
39.915698,116.390908,0,149,39654.0978125,2008-07-25,02:20:51
39.915703,116.39091,0,149,39654.0978703704,2008-07-25,02:20:56
39.915704,116.390912,0,149,39654.0979282407,2008-07-25,02:21:01
39.915705,116.39091,0,149,39654.0979861111,2008-07-25,02:21:06
39.915704,116.390911,0,149,39654.0980439815,2008-07-25,02:21:11
39.915705,116.390907,0,149,39654.0981018519,2008-07-25,02:21:16
39.915706,116.390905,0,149,39654.0981597222,2008-07-25,02:21:21
39.915706,116.390898,0,149,39654.0982175926,2008-07-25,02:21:26
39.915706,116.390899,0,149,39654.098275463,2008-07-25,02:21:31
39.915705,116.390894,0,149,39654.0983333333,2008-07-25,02:21:36
39.915705,116.390891,0,149,39654.0983912037,2008-07-25,02:21:41
39.915705,116.390887,0,149,39654.0984490741,2008-07-25,02:21:46
39.915705,116.390887,0,149,39654.0984837963,2008-07-25,02:21:49
39.915704,116.390882,0,149,39654.0985069444,2008-07-25,02:21:51
39.915698,116.390867,0,149,39654.0985648148,2008-07-25,02:21:56
39.915699,116.390837,0,149,39654.0986226852,2008-07-25,02:22:01
39.915699,116.390822,0,149,39654.0986805556,2008-07-25,02:22:06
39.915697,116.390812,0,149,39654.0987384259,2008-07-25,02:22:11
39.915696,116.390803,0,149,39654.0987962963,2008-07-25,02:22:16
39.915697,116.390801,0,149,39654.0988541667,2008-07-25,02:22:21
39.915698,116.390803,0,149,39654.098912037,2008-07-25,02:22:26
39.915698,116.390803,0,149,39654.0989467593,2008-07-25,02:22:29
39.915699,116.390809,0,149,39654.0989699074,2008-07-25,02:22:31
39.9157,116.390819,0,149,39654.0990277778,2008-07-25,02:22:36
39.9157,116.390819,0,149,39654.0990625,2008-07-25,02:22:39
39.915703,116.390817,0,149,39654.0990856481,2008-07-25,02:22:41
39.915725,116.390762,0,149,39654.0991435185,2008-07-25,02:22:46
39.915728,116.390712,0,149,39654.0992013889,2008-07-25,02:22:51
39.915719,116.390632,0,148,39654.0992592593,2008-07-25,02:22:56
39.91567,116.390541,0,148,39654.0993171296,2008-07-25,02:23:01
39.915688,116.390452,0,148,39654.099375,2008-07-25,02:23:06
39.915709,116.390401,0,148,39654.0994328704,2008-07-25,02:23:11
39.915674,116.390359,0,149,39654.0994907407,2008-07-25,02:23:16
39.915685,116.390354,0,150,39654.0995486111,2008-07-25,02:23:21
39.915685,116.390354,0,150,39654.0995833333,2008-07-25,02:23:24
39.915686,116.390357,0,149,39654.0996064815,2008-07-25,02:23:26
39.915695,116.390349,0,150,39654.0996643519,2008-07-25,02:23:31
39.915722,116.390331,0,151,39654.0997222222,2008-07-25,02:23:36
39.915724,116.390322,0,151,39654.0997800926,2008-07-25,02:23:41
39.91582,116.39035,0,151,39654.099837963,2008-07-25,02:23:46
39.915921,116.390399,0,151,39654.0998958333,2008-07-25,02:23:51
39.915963,116.390415,0,154,39654.0999537037,2008-07-25,02:23:56
39.915991,116.390422,0,156,39654.1000115741,2008-07-25,02:24:01
39.916026,116.390451,0,157,39654.1000694444,2008-07-25,02:24:06
39.916061,116.390491,0,156,39654.1001273148,2008-07-25,02:24:11
39.916092,116.390519,0,155,39654.1001851852,2008-07-25,02:24:16
39.916121,116.390571,0,155,39654.1002430556,2008-07-25,02:24:21
39.916145,116.390626,0,154,39654.1003009259,2008-07-25,02:24:26
39.916189,116.390664,0,154,39654.1003587963,2008-07-25,02:24:31
39.916221,116.390704,0,153,39654.1004166667,2008-07-25,02:24:36
39.916249,116.390757,0,153,39654.100474537,2008-07-25,02:24:41
39.916282,116.390798,0,152,39654.1005324074,2008-07-25,02:24:46
39.916308,116.390829,0,152,39654.1005902778,2008-07-25,02:24:51
39.916329,116.390839,0,151,39654.1006481481,2008-07-25,02:24:56
39.916329,116.390839,0,151,39654.1006828704,2008-07-25,02:24:59
39.916337,116.390835,0,152,39654.1007060185,2008-07-25,02:25:01
39.916336,116.390847,0,152,39654.1007638889,2008-07-25,02:25:06
39.916339,116.390867,0,152,39654.1008217593,2008-07-25,02:25:11
39.916373,116.390887,0,151,39654.1008796296,2008-07-25,02:25:16
39.916397,116.390919,0,152,39654.1009375,2008-07-25,02:25:21
39.916434,116.390935,0,152,39654.1009953704,2008-07-25,02:25:26
39.916452,116.390959,0,152,39654.1010532407,2008-07-25,02:25:31
39.916497,116.390975,0,152,39654.1011111111,2008-07-25,02:25:36
39.916513,116.391003,0,152,39654.1011689815,2008-07-25,02:25:41
39.91657,116.390901,0,157,39654.1012268519,2008-07-25,02:25:46
39.916586,116.390876,0,159,39654.1012847222,2008-07-25,02:25:51
39.916617,116.390884,0,161,39654.1013425926,2008-07-25,02:25:56
39.916685,116.390898,0,163,39654.101400463,2008-07-25,02:26:01
39.91674,116.390877,0,164,39654.1014583333,2008-07-25,02:26:06
39.91678,116.390851,0,164,39654.1015162037,2008-07-25,02:26:11
39.916826,116.390836,0,164,39654.1015740741,2008-07-25,02:26:16
39.91685,116.39084,0,163,39654.1016319444,2008-07-25,02:26:21
39.91685,116.39084,0,163,39654.1016666667,2008-07-25,02:26:24
39.916857,116.390846,0,163,39654.1016898148,2008-07-25,02:26:26
39.916857,116.390857,0,163,39654.1017476852,2008-07-25,02:26:31
39.916857,116.39086,0,163,39654.1018055556,2008-07-25,02:26:36
39.916857,116.39086,0,163,39654.1018402778,2008-07-25,02:26:39
39.916857,116.390861,0,163,39654.1018634259,2008-07-25,02:26:41
39.916857,116.390852,0,163,39654.1019212963,2008-07-25,02:26:46
39.916857,116.390844,0,163,39654.1019791667,2008-07-25,02:26:51
39.916857,116.390843,0,163,39654.102037037,2008-07-25,02:26:56
39.916857,116.390843,0,163,39654.1020717593,2008-07-25,02:26:59
39.91686,116.39085,0,163,39654.1020949074,2008-07-25,02:27:01
39.916851,116.390867,0,163,39654.1021527778,2008-07-25,02:27:06
39.916858,116.390901,0,162,39654.1022106481,2008-07-25,02:27:11
39.916898,116.390958,0,161,39654.1022685185,2008-07-25,02:27:16
39.916898,116.390958,0,161,39654.1023032407,2008-07-25,02:27:19
39.916901,116.390961,0,161,39654.1023263889,2008-07-25,02:27:21
39.916934,116.391064,0,161,39654.1023842593,2008-07-25,02:27:26
39.916955,116.391124,0,161,39654.1024421296,2008-07-25,02:27:31
39.917,116.391182,0,164,39654.1025,2008-07-25,02:27:36
39.917016,116.391201,0,165,39654.1025578704,2008-07-25,02:27:41
39.917061,116.391227,0,167,39654.1026157407,2008-07-25,02:27:46
39.917109,116.391209,0,170,39654.1026736111,2008-07-25,02:27:51
39.917149,116.391185,0,172,39654.1027314815,2008-07-25,02:27:56
39.917165,116.391152,0,175,39654.1027893518,2008-07-25,02:28:01
39.917169,116.39109,0,176,39654.1028472222,2008-07-25,02:28:06
39.91714,116.391004,0,178,39654.1029050926,2008-07-25,02:28:11
39.91715,116.390921,0,179,39654.102962963,2008-07-25,02:28:16
39.91715,116.390905,0,179,39654.1030208333,2008-07-25,02:28:21
39.917202,116.390871,0,180,39654.1030787037,2008-07-25,02:28:26
39.917256,116.390878,0,183,39654.1031365741,2008-07-25,02:28:31
39.917304,116.390888,0,185,39654.1031944444,2008-07-25,02:28:36
39.917339,116.390887,0,189,39654.1032523148,2008-07-25,02:28:41
39.91737,116.390867,0,188,39654.1033101852,2008-07-25,02:28:46
39.917418,116.390854,0,187,39654.1033680556,2008-07-25,02:28:51
39.917471,116.390865,0,184,39654.1034259259,2008-07-25,02:28:56
39.917516,116.39088,0,183,39654.1034837963,2008-07-25,02:29:01
39.917547,116.39091,0,181,39654.1035416667,2008-07-25,02:29:06
39.917599,116.390911,0,180,39654.103599537,2008-07-25,02:29:11
39.917638,116.390905,0,182,39654.1036574074,2008-07-25,02:29:16
39.917685,116.390883,0,182,39654.1037152778,2008-07-25,02:29:21
39.917725,116.390866,0,183,39654.1037731481,2008-07-25,02:29:26
39.917736,116.390804,0,178,39654.1038310185,2008-07-25,02:29:31
39.917744,116.390808,0,177,39654.1038888889,2008-07-25,02:29:36
39.917745,116.390813,0,177,39654.1039467593,2008-07-25,02:29:41
39.917745,116.390813,0,177,39654.1039814815,2008-07-25,02:29:44
39.917746,116.390815,0,176,39654.1040046296,2008-07-25,02:29:46
39.917746,116.390824,0,176,39654.1040625,2008-07-25,02:29:51
39.917746,116.390836,0,176,39654.1041203704,2008-07-25,02:29:56
39.917746,116.390844,0,176,39654.1041782407,2008-07-25,02:30:01
39.917747,116.390839,0,176,39654.1042361111,2008-07-25,02:30:06
39.917747,116.390839,0,176,39654.1042708333,2008-07-25,02:30:09
39.917747,116.390831,0,176,39654.1042939815,2008-07-25,02:30:11
39.917753,116.390793,0,176,39654.1043518518,2008-07-25,02:30:16
39.917676,116.390803,0,134,39654.1054513889,2008-07-25,02:31:51
39.917771,116.390861,0,148,39654.1055092593,2008-07-25,02:31:56
39.917909,116.390809,0,164,39654.1055671296,2008-07-25,02:32:01
39.917991,116.390851,0,193,39654.105625,2008-07-25,02:32:06
39.918051,116.39086,0,212,39654.1056828704,2008-07-25,02:32:11
39.918067,116.390847,0,209,39654.1057407407,2008-07-25,02:32:16
39.918059,116.390817,0,195,39654.1057986111,2008-07-25,02:32:21
39.918041,116.390811,0,179,39654.1058564815,2008-07-25,02:32:26
39.918063,116.390798,0,173,39654.1059143519,2008-07-25,02:32:31
39.918086,116.390782,0,172,39654.1059722222,2008-07-25,02:32:36
39.918105,116.390773,0,166,39654.1060300926,2008-07-25,02:32:41
39.918122,116.390784,0,162,39654.106087963,2008-07-25,02:32:46
39.918137,116.390767,0,157,39654.1061458333,2008-07-25,02:32:51
39.918139,116.390774,0,157,39654.1062037037,2008-07-25,02:32:56
39.91814,116.390773,0,157,39654.1062615741,2008-07-25,02:33:01
39.91814,116.390773,0,157,39654.1062962963,2008-07-25,02:33:04
39.918142,116.390778,0,156,39654.1063194444,2008-07-25,02:33:06
39.918181,116.390775,0,154,39654.1063773148,2008-07-25,02:33:11
39.918181,116.390775,0,154,39654.106412037,2008-07-25,02:33:14
39.918183,116.390781,0,153,39654.1064351852,2008-07-25,02:33:16
39.918213,116.390769,0,153,39654.1064930556,2008-07-25,02:33:21
39.918311,116.390756,0,151,39654.1065509259,2008-07-25,02:33:26
39.918374,116.390749,0,148,39654.1066087963,2008-07-25,02:33:31
39.918431,116.390749,0,149,39654.1066666667,2008-07-25,02:33:36
39.918492,116.390737,0,150,39654.106724537,2008-07-25,02:33:41
39.918523,116.390719,0,150,39654.1067824074,2008-07-25,02:33:46
39.918561,116.390669,0,151,39654.1068402778,2008-07-25,02:33:51
39.918578,116.390626,0,150,39654.1068981481,2008-07-25,02:33:56
39.91858,116.390582,0,149,39654.1069560185,2008-07-25,02:34:01
39.918596,116.390544,0,149,39654.1070138889,2008-07-25,02:34:06
39.918604,116.39052,0,148,39654.1070717593,2008-07-25,02:34:11
39.918637,116.39052,0,147,39654.1071296296,2008-07-25,02:34:16
39.918653,116.390544,0,146,39654.1071875,2008-07-25,02:34:21
39.918658,116.390578,0,145,39654.1072453704,2008-07-25,02:34:26
39.918673,116.390584,0,145,39654.1073032407,2008-07-25,02:34:31
39.918661,116.390558,0,145,39654.1073611111,2008-07-25,02:34:36
39.918652,116.390548,0,145,39654.1074189815,2008-07-25,02:34:41
39.918642,116.390544,0,145,39654.1074768519,2008-07-25,02:34:46
39.918634,116.390538,0,145,39654.1075347222,2008-07-25,02:34:51
39.918634,116.390538,0,145,39654.1075694444,2008-07-25,02:34:54
39.918634,116.39053,0,145,39654.1075925926,2008-07-25,02:34:56
39.918623,116.390462,0,145,39654.107650463,2008-07-25,02:35:01
39.918626,116.390428,0,146,39654.1077083333,2008-07-25,02:35:06
39.918607,116.390421,0,146,39654.1077662037,2008-07-25,02:35:11
39.918607,116.390421,0,146,39654.1078009259,2008-07-25,02:35:14
39.918608,116.390414,0,146,39654.1078240741,2008-07-25,02:35:16
39.919012,116.390339,0,119,39654.1079398148,2008-07-25,02:35:26
39.919016,116.390413,0,156,39654.1079976852,2008-07-25,02:35:31
39.918973,116.390534,0,180,39654.1080555556,2008-07-25,02:35:36
39.918979,116.390574,0,179,39654.1081134259,2008-07-25,02:35:41
39.918982,116.390596,0,174,39654.1081712963,2008-07-25,02:35:46
39.918979,116.390622,0,168,39654.1082291667,2008-07-25,02:35:51
39.918993,116.390625,0,169,39654.108287037,2008-07-25,02:35:56
39.918993,116.390625,0,169,39654.1083217593,2008-07-25,02:35:59
39.918993,116.390631,0,169,39654.1083449074,2008-07-25,02:36:01
39.919011,116.390651,0,164,39654.1084027778,2008-07-25,02:36:06
39.919007,116.390675,0,163,39654.1084606481,2008-07-25,02:36:11
39.919007,116.390675,0,163,39654.1084953704,2008-07-25,02:36:14
39.919013,116.390673,0,160,39654.1085185185,2008-07-25,02:36:16
39.919016,116.390644,0,160,39654.1085763889,2008-07-25,02:36:21
39.919007,116.390628,0,159,39654.1086342593,2008-07-25,02:36:26
39.919005,116.390639,0,159,39654.1086921296,2008-07-25,02:36:31
39.919037,116.390692,0,156,39654.10875,2008-07-25,02:36:36
39.919057,116.390734,0,155,39654.1088078704,2008-07-25,02:36:41
39.919088,116.39075,0,156,39654.1088657407,2008-07-25,02:36:46
39.919136,116.390768,0,156,39654.1089236111,2008-07-25,02:36:51
39.919183,116.390782,0,155,39654.1089814815,2008-07-25,02:36:56
39.919208,116.390762,0,156,39654.1090393519,2008-07-25,02:37:01
39.919231,116.39074,0,157,39654.1090972222,2008-07-25,02:37:06
39.919235,116.390709,0,156,39654.1091550926,2008-07-25,02:37:11
39.919278,116.390656,0,157,39654.109212963,2008-07-25,02:37:16
39.919276,116.390652,0,157,39654.1092708333,2008-07-25,02:37:21
39.919276,116.390652,0,157,39654.1093055556,2008-07-25,02:37:24
39.919277,116.390656,0,157,39654.1093287037,2008-07-25,02:37:26
39.919277,116.390665,0,157,39654.1093865741,2008-07-25,02:37:31
39.919275,116.390672,0,157,39654.1094444444,2008-07-25,02:37:36
39.919275,116.390672,0,157,39654.1094791667,2008-07-25,02:37:39
39.919275,116.390672,0,157,39654.1095023148,2008-07-25,02:37:41
39.919248,116.390679,0,157,39654.1095601852,2008-07-25,02:37:46
39.919241,116.390696,0,157,39654.1096180556,2008-07-25,02:37:51
39.919244,116.390707,0,157,39654.1096759259,2008-07-25,02:37:56
39.919243,116.390716,0,157,39654.1097337963,2008-07-25,02:38:01
39.919214,116.39072,0,157,39654.1097916667,2008-07-25,02:38:06
39.919184,116.390739,0,157,39654.109849537,2008-07-25,02:38:11
39.919203,116.390768,0,157,39654.1099074074,2008-07-25,02:38:16
39.91924,116.390787,0,158,39654.1099652778,2008-07-25,02:38:21
39.919238,116.390815,0,158,39654.1100231481,2008-07-25,02:38:26
39.919238,116.390815,0,158,39654.1100578704,2008-07-25,02:38:29
39.919244,116.390811,0,157,39654.1100810185,2008-07-25,02:38:31
39.919244,116.390824,0,157,39654.1101388889,2008-07-25,02:38:36
39.919246,116.390828,0,157,39654.1101967593,2008-07-25,02:38:41
39.919247,116.390829,0,157,39654.1102546296,2008-07-25,02:38:46
39.919247,116.390829,0,157,39654.1102893518,2008-07-25,02:38:49
39.919247,116.390822,0,157,39654.1103125,2008-07-25,02:38:51
39.919263,116.39078,0,157,39654.1103703704,2008-07-25,02:38:56
39.919286,116.39074,0,157,39654.1104282407,2008-07-25,02:39:01
39.919322,116.390701,0,157,39654.1104861111,2008-07-25,02:39:06
39.919341,116.390663,0,157,39654.1105439815,2008-07-25,02:39:11
39.919341,116.390663,0,157,39654.1105787037,2008-07-25,02:39:14
39.919334,116.39066,0,157,39654.1106018518,2008-07-25,02:39:16
39.919337,116.390647,0,157,39654.1106597222,2008-07-25,02:39:21
39.919339,116.390656,0,157,39654.1107175926,2008-07-25,02:39:26
39.919355,116.390672,0,157,39654.110775463,2008-07-25,02:39:31
39.919365,116.390696,0,156,39654.1108333333,2008-07-25,02:39:36
39.919365,116.390696,0,156,39654.1108680556,2008-07-25,02:39:39
39.919366,116.390688,0,156,39654.1108912037,2008-07-25,02:39:41
39.919367,116.390677,0,156,39654.1109490741,2008-07-25,02:39:46
39.919369,116.390671,0,156,39654.1110069444,2008-07-25,02:39:51
39.919373,116.390672,0,156,39654.1110648148,2008-07-25,02:39:56
39.919373,116.390672,0,156,39654.111099537,2008-07-25,02:39:59
39.919377,116.390671,0,156,39654.1111226852,2008-07-25,02:40:01
39.919417,116.390673,0,156,39654.1111805556,2008-07-25,02:40:06
39.919503,116.390675,0,163,39654.1112384259,2008-07-25,02:40:11
39.919524,116.390693,0,164,39654.1112962963,2008-07-25,02:40:16
39.919533,116.390695,0,164,39654.1113541667,2008-07-25,02:40:21
39.919533,116.390695,0,164,39654.1113888889,2008-07-25,02:40:24
39.919534,116.390694,0,164,39654.111412037,2008-07-25,02:40:26
39.919579,116.390673,0,164,39654.1114699074,2008-07-25,02:40:31
39.919591,116.390689,0,164,39654.1115277778,2008-07-25,02:40:36
39.919591,116.390689,0,164,39654.1115625,2008-07-25,02:40:39
39.919594,116.390696,0,164,39654.1115856481,2008-07-25,02:40:41
39.919597,116.390706,0,164,39654.1116435185,2008-07-25,02:40:46
39.919597,116.390706,0,164,39654.1116782407,2008-07-25,02:40:49
39.9196,116.390711,0,164,39654.1117013889,2008-07-25,02:40:51
39.919602,116.390722,0,164,39654.1117592593,2008-07-25,02:40:56
39.919677,116.39075,0,162,39654.1118171296,2008-07-25,02:41:01
39.919724,116.390735,0,163,39654.111875,2008-07-25,02:41:06
39.919727,116.390733,0,163,39654.1119328704,2008-07-25,02:41:11
39.919727,116.390733,0,163,39654.1119675926,2008-07-25,02:41:14
39.919729,116.390726,0,163,39654.1119907407,2008-07-25,02:41:16
39.919732,116.390713,0,163,39654.1120486111,2008-07-25,02:41:21
39.919736,116.390705,0,163,39654.1121064815,2008-07-25,02:41:26
39.919736,116.390705,0,163,39654.1121412037,2008-07-25,02:41:29
39.919738,116.390699,0,163,39654.1121643518,2008-07-25,02:41:31
39.919802,116.390683,0,159,39654.1122222222,2008-07-25,02:41:36
39.919866,116.390667,0,156,39654.1122800926,2008-07-25,02:41:41
39.919917,116.390665,0,156,39654.112337963,2008-07-25,02:41:46
39.919917,116.390665,0,156,39654.1123726852,2008-07-25,02:41:49
39.919918,116.39067,0,156,39654.1123958333,2008-07-25,02:41:51
39.919962,116.390642,0,154,39654.1124537037,2008-07-25,02:41:56
39.919939,116.390655,0,152,39654.1125115741,2008-07-25,02:42:01
39.919939,116.390655,0,152,39654.1125462963,2008-07-25,02:42:04
39.91994,116.390649,0,151,39654.1125694444,2008-07-25,02:42:06
39.91995,116.390631,0,150,39654.1126273148,2008-07-25,02:42:11
39.91995,116.390631,0,150,39654.112662037,2008-07-25,02:42:14
39.919949,116.390636,0,149,39654.1126851852,2008-07-25,02:42:16
39.919949,116.390647,0,149,39654.1127430556,2008-07-25,02:42:21
39.91995,116.390647,0,149,39654.1128009259,2008-07-25,02:42:26
39.919952,116.390642,0,148,39654.1128587963,2008-07-25,02:42:31
39.919952,116.390642,0,148,39654.1128935185,2008-07-25,02:42:34
39.919953,116.390635,0,148,39654.1129166667,2008-07-25,02:42:36
39.91997,116.39062,0,147,39654.112974537,2008-07-25,02:42:41
39.919972,116.390618,0,147,39654.1130324074,2008-07-25,02:42:46
39.919974,116.390621,0,148,39654.1130902778,2008-07-25,02:42:51
39.919975,116.390619,0,148,39654.1131481482,2008-07-25,02:42:56
39.919975,116.390619,0,148,39654.1131828704,2008-07-25,02:42:59
39.919976,116.390621,0,148,39654.1132060185,2008-07-25,02:43:01
39.920005,116.390606,0,148,39654.1132638889,2008-07-25,02:43:06
39.920054,116.3906,0,147,39654.1133217593,2008-07-25,02:43:11
39.920072,116.390596,0,146,39654.1133796296,2008-07-25,02:43:16
39.920072,116.390596,0,146,39654.1134143519,2008-07-25,02:43:19
39.920074,116.390596,0,146,39654.1134375,2008-07-25,02:43:21
39.920076,116.390606,0,146,39654.1134953704,2008-07-25,02:43:26
39.920104,116.390657,0,145,39654.1135532407,2008-07-25,02:43:31
39.920133,116.390712,0,142,39654.1136111111,2008-07-25,02:43:36
39.920143,116.390763,0,142,39654.1136689815,2008-07-25,02:43:41
39.920148,116.390771,0,141,39654.1137268519,2008-07-25,02:43:46
39.92015,116.390772,0,141,39654.1137847222,2008-07-25,02:43:51
39.92015,116.390772,0,141,39654.1138194444,2008-07-25,02:43:54
39.92015,116.390773,0,141,39654.1138425926,2008-07-25,02:43:56
39.92018,116.39079,0,141,39654.113900463,2008-07-25,02:44:01
39.920202,116.390809,0,141,39654.1139583333,2008-07-25,02:44:06
39.920259,116.390824,0,138,39654.1140162037,2008-07-25,02:44:11
39.920273,116.390831,0,137,39654.1140740741,2008-07-25,02:44:16
39.920274,116.390822,0,137,39654.1141319444,2008-07-25,02:44:21
39.920293,116.390842,0,136,39654.1141898148,2008-07-25,02:44:26
39.920334,116.390907,0,134,39654.1142476852,2008-07-25,02:44:31
39.920322,116.39095,0,135,39654.1143055556,2008-07-25,02:44:36
39.920316,116.39095,0,136,39654.1143634259,2008-07-25,02:44:41
39.920318,116.390952,0,136,39654.1144212963,2008-07-25,02:44:46
39.920318,116.390958,0,136,39654.1144791667,2008-07-25,02:44:51
39.920318,116.390958,0,136,39654.1145138889,2008-07-25,02:44:54
39.920318,116.39096,0,136,39654.114537037,2008-07-25,02:44:56
39.920317,116.390975,0,136,39654.1145949074,2008-07-25,02:45:01
39.920331,116.390979,0,134,39654.1146527778,2008-07-25,02:45:06
39.920338,116.390943,0,134,39654.1147106481,2008-07-25,02:45:11
39.92034,116.390901,0,131,39654.1147685185,2008-07-25,02:45:16
39.920345,116.390916,0,130,39654.1148263889,2008-07-25,02:45:21
39.920344,116.390922,0,130,39654.1148842593,2008-07-25,02:45:26
39.920344,116.390922,0,130,39654.1149421296,2008-07-25,02:45:31
39.920344,116.390923,0,130,39654.115,2008-07-25,02:45:36
39.920344,116.390922,0,130,39654.1150578704,2008-07-25,02:45:41
39.920343,116.390922,0,131,39654.1151157407,2008-07-25,02:45:46
39.920344,116.39092,0,131,39654.1151736111,2008-07-25,02:45:51
39.920344,116.390918,0,131,39654.1152314815,2008-07-25,02:45:56
39.920344,116.390918,0,131,39654.1152662037,2008-07-25,02:45:59
39.920345,116.390911,0,131,39654.1152893519,2008-07-25,02:46:01
39.920345,116.390896,0,130,39654.1153472222,2008-07-25,02:46:06
39.920345,116.39091,0,130,39654.1154050926,2008-07-25,02:46:11
39.92033,116.39098,0,129,39654.115462963,2008-07-25,02:46:16
39.920309,116.391034,0,130,39654.1155208333,2008-07-25,02:46:21
39.920298,116.391067,0,132,39654.1155787037,2008-07-25,02:46:26
39.920249,116.391107,0,133,39654.1156365741,2008-07-25,02:46:31
39.920224,116.391155,0,136,39654.1156944444,2008-07-25,02:46:36
39.920202,116.391208,0,140,39654.1157523148,2008-07-25,02:46:41
39.920156,116.391244,0,145,39654.1158101852,2008-07-25,02:46:46
39.920156,116.391241,0,147,39654.1158680556,2008-07-25,02:46:51
39.920156,116.391245,0,149,39654.1159259259,2008-07-25,02:46:56
39.920155,116.391249,0,149,39654.1159837963,2008-07-25,02:47:01
39.920155,116.391249,0,149,39654.1160185185,2008-07-25,02:47:04
39.920154,116.391251,0,149,39654.1160416667,2008-07-25,02:47:06
39.920107,116.39134,0,149,39654.1178356481,2008-07-25,02:49:41
39.920167,116.391281,0,149,39654.1178935185,2008-07-25,02:49:46
39.920166,116.391316,0,147,39654.1179513889,2008-07-25,02:49:51
39.920174,116.391287,0,147,39654.1180092593,2008-07-25,02:49:56
39.920176,116.391262,0,147,39654.1180671296,2008-07-25,02:50:01
39.920178,116.391238,0,147,39654.118125,2008-07-25,02:50:06
39.920205,116.391209,0,146,39654.1181828704,2008-07-25,02:50:11
39.920205,116.391209,0,146,39654.1182175926,2008-07-25,02:50:14
39.920208,116.391212,0,146,39654.1182407407,2008-07-25,02:50:16
39.920242,116.39123,0,145,39654.1182986111,2008-07-25,02:50:21
39.920262,116.391219,0,145,39654.1183564815,2008-07-25,02:50:26
39.920303,116.391234,0,146,39654.1184143518,2008-07-25,02:50:31
39.920321,116.391223,0,145,39654.1184722222,2008-07-25,02:50:36
39.920344,116.391217,0,145,39654.1185300926,2008-07-25,02:50:41
39.920377,116.391229,0,145,39654.118587963,2008-07-25,02:50:46
39.920409,116.391241,0,144,39654.1186458333,2008-07-25,02:50:51
39.920444,116.39125,0,145,39654.1187037037,2008-07-25,02:50:56
39.920503,116.391231,0,144,39654.1187615741,2008-07-25,02:51:01
39.92053,116.391232,0,144,39654.1188194444,2008-07-25,02:51:06
39.920532,116.391226,0,144,39654.1188773148,2008-07-25,02:51:11
39.920531,116.391226,0,144,39654.1189351852,2008-07-25,02:51:16
39.920531,116.391226,0,144,39654.1189699074,2008-07-25,02:51:19
39.92053,116.391231,0,144,39654.1189930556,2008-07-25,02:51:21
39.920529,116.391243,0,144,39654.1190509259,2008-07-25,02:51:26
39.920528,116.391258,0,144,39654.1191087963,2008-07-25,02:51:31
39.920506,116.391312,0,145,39654.1191666667,2008-07-25,02:51:36
39.920511,116.391341,0,145,39654.119224537,2008-07-25,02:51:41
39.920546,116.391376,0,145,39654.1192824074,2008-07-25,02:51:46
39.920585,116.391416,0,145,39654.1193402778,2008-07-25,02:51:51
39.920597,116.391483,0,145,39654.1193981481,2008-07-25,02:51:56
39.920605,116.391569,0,146,39654.1194560185,2008-07-25,02:52:01
39.920652,116.391654,0,146,39654.1195138889,2008-07-25,02:52:06
39.920688,116.391759,0,146,39654.1195717593,2008-07-25,02:52:11
39.920737,116.391872,0,146,39654.1196296296,2008-07-25,02:52:16
39.920782,116.391979,0,146,39654.1196875,2008-07-25,02:52:21
39.920805,116.392081,0,147,39654.1197453704,2008-07-25,02:52:26
39.920823,116.392196,0,147,39654.1198032407,2008-07-25,02:52:31
39.920852,116.392321,0,147,39654.1198611111,2008-07-25,02:52:36
39.920876,116.392369,0,147,39654.1199189815,2008-07-25,02:52:41
39.920878,116.392281,0,147,39654.1199768518,2008-07-25,02:52:46
39.920894,116.392236,0,147,39654.1200347222,2008-07-25,02:52:51
39.920943,116.392266,0,147,39654.1200925926,2008-07-25,02:52:56
39.920967,116.392326,0,147,39654.120150463,2008-07-25,02:53:01
39.920988,116.392424,0,148,39654.1202083333,2008-07-25,02:53:06
39.921016,116.392548,0,148,39654.1202662037,2008-07-25,02:53:11
39.92055,116.39115,0,136,39654.1221759259,2008-07-25,02:55:56
39.920564,116.391157,0,99,39654.1222337963,2008-07-25,02:56:01
39.920589,116.391151,0,92,39654.1222916667,2008-07-25,02:56:06
39.920608,116.391136,0,90,39654.122349537,2008-07-25,02:56:11
39.920569,116.391134,0,92,39654.1224074074,2008-07-25,02:56:16
39.92051,116.391103,0,94,39654.1224652778,2008-07-25,02:56:21
39.9204,116.391069,0,93,39654.1225231481,2008-07-25,02:56:26
39.920373,116.391081,0,98,39654.1225810185,2008-07-25,02:56:31
39.920354,116.391044,0,105,39654.1226388889,2008-07-25,02:56:36
39.920261,116.391055,0,109,39654.1226967593,2008-07-25,02:56:41
39.920225,116.391054,0,110,39654.1227546296,2008-07-25,02:56:46
39.920204,116.391015,0,108,39654.1228125,2008-07-25,02:56:51
39.920165,116.391031,0,113,39654.1228703704,2008-07-25,02:56:56
39.920164,116.391027,0,113,39654.1229282407,2008-07-25,02:57:01
39.920163,116.391021,0,113,39654.1229861111,2008-07-25,02:57:06
39.920163,116.391021,0,113,39654.1230208333,2008-07-25,02:57:09
39.920162,116.391014,0,113,39654.1230439815,2008-07-25,02:57:11
39.920134,116.390998,0,113,39654.1231018519,2008-07-25,02:57:16
39.920065,116.391034,0,114,39654.1231597222,2008-07-25,02:57:21
39.920029,116.391109,0,119,39654.1232175926,2008-07-25,02:57:26
39.919985,116.391157,0,123,39654.123275463,2008-07-25,02:57:31
39.919972,116.391155,0,124,39654.1233333333,2008-07-25,02:57:36
39.919972,116.391154,0,125,39654.1233912037,2008-07-25,02:57:41
39.919972,116.391154,0,125,39654.1234259259,2008-07-25,02:57:44
39.919972,116.391148,0,125,39654.1234490741,2008-07-25,02:57:46
39.919971,116.391134,0,125,39654.1235069444,2008-07-25,02:57:51
39.919971,116.391123,0,125,39654.1235648148,2008-07-25,02:57:56
39.919341,116.390985,0,125,39654.126400463,2008-07-25,03:02:01
39.91933,116.390962,0,125,39654.1264583333,2008-07-25,03:02:06
39.919372,116.39097,0,126,39654.1265162037,2008-07-25,03:02:11
39.920381,116.391304,0,125,39654.1279050926,2008-07-25,03:04:11
39.919724,116.39094,0,125,39654.127962963,2008-07-25,03:04:16
39.919688,116.390938,0,126,39654.1280208333,2008-07-25,03:04:21
39.919637,116.390931,0,126,39654.1280787037,2008-07-25,03:04:26
39.91969,116.391023,0,126,39654.1281365741,2008-07-25,03:04:31
39.919742,116.391107,0,126,39654.1281944444,2008-07-25,03:04:36
39.919716,116.391134,0,126,39654.1282523148,2008-07-25,03:04:41
39.919648,116.391167,0,126,39654.1283101852,2008-07-25,03:04:46
39.919641,116.391166,0,126,39654.1283680556,2008-07-25,03:04:51
39.919642,116.391161,0,126,39654.1284259259,2008-07-25,03:04:56
39.919642,116.391161,0,126,39654.1284606481,2008-07-25,03:04:59
39.919643,116.391154,0,126,39654.1284837963,2008-07-25,03:05:01
39.919623,116.391116,0,126,39654.1285416667,2008-07-25,03:05:06
39.919633,116.391099,0,126,39654.128599537,2008-07-25,03:05:11
39.919666,116.391097,0,126,39654.1286574074,2008-07-25,03:05:16
39.919679,116.391094,0,126,39654.1287152778,2008-07-25,03:05:21
39.919679,116.391094,0,126,39654.12875,2008-07-25,03:05:24
39.919684,116.391088,0,126,39654.1287731482,2008-07-25,03:05:26
39.919666,116.39108,0,126,39654.1288310185,2008-07-25,03:05:31
39.919666,116.391068,0,126,39654.1288888889,2008-07-25,03:05:36
39.91985,116.390973,0,148,39654.1293518519,2008-07-25,03:06:16
39.919749,116.391093,0,135,39654.1294097222,2008-07-25,03:06:21
39.919634,116.39124,0,126,39654.1294675926,2008-07-25,03:06:26
39.919926,116.391034,0,159,39654.1298726852,2008-07-25,03:07:01
39.919911,116.39106,0,150,39654.1299305556,2008-07-25,03:07:06
39.919921,116.39112,0,128,39654.1299884259,2008-07-25,03:07:11
39.919947,116.391147,0,125,39654.1309722222,2008-07-25,03:08:36
39.919725,116.391318,0,138,39654.1336921296,2008-07-25,03:12:31
39.919704,116.391302,0,139,39654.13375,2008-07-25,03:12:36
39.919652,116.391319,0,140,39654.1338078704,2008-07-25,03:12:41
39.91965,116.391315,0,140,39654.1338657407,2008-07-25,03:12:46
39.91965,116.391315,0,140,39654.133900463,2008-07-25,03:12:49
39.919645,116.391317,0,140,39654.1339236111,2008-07-25,03:12:51
39.919538,116.391336,0,140,39654.1339814815,2008-07-25,03:12:56
39.919454,116.391362,0,139,39654.1340393518,2008-07-25,03:13:01
39.919402,116.39136,0,139,39654.1340972222,2008-07-25,03:13:06
39.919328,116.391356,0,139,39654.1341550926,2008-07-25,03:13:11
39.919274,116.391336,0,140,39654.134212963,2008-07-25,03:13:16
39.919226,116.391334,0,141,39654.1342708333,2008-07-25,03:13:21
39.919174,116.39133,0,141,39654.1343287037,2008-07-25,03:13:26
39.919114,116.391357,0,141,39654.1343865741,2008-07-25,03:13:31
39.919114,116.391448,0,141,39654.1344444444,2008-07-25,03:13:36
39.919127,116.391474,0,141,39654.1345023148,2008-07-25,03:13:41
39.919157,116.391549,0,141,39654.1345601852,2008-07-25,03:13:46
39.919155,116.391603,0,142,39654.1346180556,2008-07-25,03:13:51
39.919167,116.391695,0,143,39654.1346759259,2008-07-25,03:13:56
39.919195,116.391718,0,143,39654.1347337963,2008-07-25,03:14:01
39.919214,116.391714,0,142,39654.1347916667,2008-07-25,03:14:06
39.919214,116.391714,0,142,39654.1348263889,2008-07-25,03:14:09
39.919216,116.391713,0,142,39654.134849537,2008-07-25,03:14:11
39.919217,116.391724,0,142,39654.1349074074,2008-07-25,03:14:16
39.919217,116.391733,0,142,39654.1349652778,2008-07-25,03:14:21
39.919217,116.391733,0,142,39654.135,2008-07-25,03:14:24
39.919217,116.391738,0,142,39654.1350231481,2008-07-25,03:14:26
39.919217,116.391749,0,142,39654.1350810185,2008-07-25,03:14:31
39.919218,116.391753,0,142,39654.1351388889,2008-07-25,03:14:36
39.919219,116.39175,0,143,39654.1351967593,2008-07-25,03:14:41
39.919219,116.391752,0,143,39654.1352546296,2008-07-25,03:14:46
39.919219,116.391756,0,143,39654.1353125,2008-07-25,03:14:51
39.919219,116.391756,0,143,39654.1353703704,2008-07-25,03:14:56
39.919219,116.391761,0,143,39654.1354282407,2008-07-25,03:15:01
39.919219,116.391761,0,143,39654.135462963,2008-07-25,03:15:04
39.919221,116.391758,0,143,39654.1354861111,2008-07-25,03:15:06
39.919229,116.391711,0,143,39654.1355439815,2008-07-25,03:15:11
39.919242,116.391669,0,143,39654.1356018518,2008-07-25,03:15:16
39.919276,116.391636,0,143,39654.1356597222,2008-07-25,03:15:21
39.91931,116.391622,0,143,39654.1357175926,2008-07-25,03:15:26
39.919344,116.391612,0,143,39654.135775463,2008-07-25,03:15:31
39.919381,116.391608,0,143,39654.1358333333,2008-07-25,03:15:36
39.91941,116.391632,0,143,39654.1358912037,2008-07-25,03:15:41
39.919424,116.391678,0,144,39654.1359490741,2008-07-25,03:15:46
39.919412,116.391685,0,144,39654.1360069444,2008-07-25,03:15:51
39.919411,116.391695,0,144,39654.1360648148,2008-07-25,03:15:56
39.91941,116.3917,0,144,39654.1361226852,2008-07-25,03:16:01
39.91941,116.3917,0,144,39654.1361574074,2008-07-25,03:16:04
39.91941,116.391696,0,144,39654.1361805556,2008-07-25,03:16:06
39.919367,116.39169,0,144,39654.1362384259,2008-07-25,03:16:11
39.919367,116.39169,0,144,39654.1362731481,2008-07-25,03:16:14
39.919367,116.391682,0,144,39654.1362962963,2008-07-25,03:16:16
39.919528,116.391908,0,146,39654.1393055556,2008-07-25,03:20:36
39.919548,116.391949,0,146,39654.1393634259,2008-07-25,03:20:41
39.919563,116.391967,0,146,39654.1394212963,2008-07-25,03:20:46
39.919561,116.391997,0,146,39654.1394791667,2008-07-25,03:20:51
39.919551,116.392061,0,146,39654.139537037,2008-07-25,03:20:56
39.919548,116.392102,0,147,39654.1395949074,2008-07-25,03:21:01
39.919556,116.392101,0,147,39654.1396527778,2008-07-25,03:21:06
39.919564,116.392094,0,148,39654.1397106481,2008-07-25,03:21:11
39.919571,116.392088,0,148,39654.1397685185,2008-07-25,03:21:16
39.919571,116.392088,0,148,39654.1398032407,2008-07-25,03:21:19
39.919573,116.392091,0,149,39654.1398263889,2008-07-25,03:21:21
39.919581,116.392108,0,149,39654.1398842593,2008-07-25,03:21:26
39.919563,116.3921,0,149,39654.1399421296,2008-07-25,03:21:31
39.919561,116.39208,0,150,39654.14,2008-07-25,03:21:36
39.919561,116.392075,0,150,39654.1400578704,2008-07-25,03:21:41
39.919561,116.392075,0,150,39654.1400925926,2008-07-25,03:21:44
39.919559,116.392072,0,150,39654.1401157407,2008-07-25,03:21:46
39.919559,116.392061,0,150,39654.1401736111,2008-07-25,03:21:51
39.919543,116.392009,0,150,39654.1402314815,2008-07-25,03:21:56
39.919503,116.391897,0,150,39654.1402893519,2008-07-25,03:22:01
39.919486,116.391867,0,150,39654.1403472222,2008-07-25,03:22:06
39.919485,116.391858,0,150,39654.1404050926,2008-07-25,03:22:11
39.919485,116.391853,0,150,39654.140462963,2008-07-25,03:22:16
39.919485,116.391855,0,150,39654.1405208333,2008-07-25,03:22:21
39.919485,116.391855,0,150,39654.1405555556,2008-07-25,03:22:24
39.919485,116.391848,0,150,39654.1405787037,2008-07-25,03:22:26
39.919485,116.391839,0,150,39654.1406365741,2008-07-25,03:22:31
39.919486,116.391833,0,150,39654.1406944444,2008-07-25,03:22:36
39.919486,116.391841,0,150,39654.1407523148,2008-07-25,03:22:41
39.919486,116.391841,0,150,39654.140787037,2008-07-25,03:22:44
39.919485,116.391838,0,150,39654.1408101852,2008-07-25,03:22:46
39.919485,116.391825,0,150,39654.1408680556,2008-07-25,03:22:51
39.919485,116.391816,0,150,39654.1409259259,2008-07-25,03:22:56
39.919485,116.391816,0,150,39654.1409606481,2008-07-25,03:22:59
39.919486,116.391808,0,151,39654.1409837963,2008-07-25,03:23:01
39.919486,116.391792,0,151,39654.1410416667,2008-07-25,03:23:06
39.919487,116.391787,0,151,39654.141099537,2008-07-25,03:23:11
39.919487,116.391786,0,151,39654.1411574074,2008-07-25,03:23:16
39.919487,116.391783,0,151,39654.1412152778,2008-07-25,03:23:21
39.919487,116.391783,0,151,39654.14125,2008-07-25,03:23:24
39.919488,116.391778,0,151,39654.1412731481,2008-07-25,03:23:26
39.919489,116.391768,0,151,39654.1413310185,2008-07-25,03:23:31
39.91949,116.391761,0,151,39654.1413888889,2008-07-25,03:23:36
39.91949,116.39176,0,151,39654.1414467593,2008-07-25,03:23:41
39.91949,116.39176,0,151,39654.1414814815,2008-07-25,03:23:44
39.919491,116.391761,0,151,39654.1415046296,2008-07-25,03:23:46
39.919491,116.391631,0,150,39654.1415625,2008-07-25,03:23:51
39.919487,116.391593,0,150,39654.1416203704,2008-07-25,03:23:56
39.919435,116.391572,0,148,39654.1416782407,2008-07-25,03:24:01
39.919417,116.39154,0,147,39654.1417361111,2008-07-25,03:24:06
39.919385,116.39152,0,147,39654.1417939815,2008-07-25,03:24:11
39.919341,116.391517,0,146,39654.1418518518,2008-07-25,03:24:16
39.919284,116.391551,0,146,39654.1419097222,2008-07-25,03:24:21
39.91926,116.391577,0,146,39654.1419675926,2008-07-25,03:24:26
39.91922,116.391618,0,146,39654.142025463,2008-07-25,03:24:31
39.919205,116.391651,0,146,39654.1420833333,2008-07-25,03:24:36
39.919182,116.391669,0,147,39654.1421412037,2008-07-25,03:24:41
39.919174,116.391698,0,148,39654.1421990741,2008-07-25,03:24:46
39.919189,116.391719,0,148,39654.1422569444,2008-07-25,03:24:51
39.91924,116.391763,0,148,39654.1423148148,2008-07-25,03:24:56
39.919247,116.391829,0,148,39654.1423726852,2008-07-25,03:25:01
39.919239,116.391887,0,148,39654.1424305556,2008-07-25,03:25:06
39.919228,116.391951,0,148,39654.1424884259,2008-07-25,03:25:11
39.919197,116.392006,0,148,39654.1425462963,2008-07-25,03:25:16
39.919143,116.392074,0,147,39654.1426041667,2008-07-25,03:25:21
39.919125,116.392114,0,147,39654.142662037,2008-07-25,03:25:26
39.919123,116.392152,0,147,39654.1427199074,2008-07-25,03:25:31
39.919164,116.392227,0,146,39654.1427777778,2008-07-25,03:25:36
39.91919,116.392273,0,145,39654.1428356481,2008-07-25,03:25:41
39.919197,116.392309,0,145,39654.1428935185,2008-07-25,03:25:46
39.919195,116.392343,0,145,39654.1429513889,2008-07-25,03:25:51
39.919204,116.392367,0,144,39654.1430092593,2008-07-25,03:25:56
39.919441,116.392342,0,143,39654.1454976852,2008-07-25,03:29:31
39.919502,116.392342,0,143,39654.1455555556,2008-07-25,03:29:36
39.91951,116.392353,0,143,39654.1456134259,2008-07-25,03:29:41
39.9195,116.392349,0,143,39654.1456712963,2008-07-25,03:29:46
39.919486,116.392315,0,142,39654.1457291667,2008-07-25,03:29:51
39.919427,116.392234,0,143,39654.145787037,2008-07-25,03:29:56
39.919394,116.392221,0,144,39654.1458449074,2008-07-25,03:30:01
39.919339,116.392254,0,145,39654.1459027778,2008-07-25,03:30:06
39.919297,116.392283,0,145,39654.1459606481,2008-07-25,03:30:11
39.919281,116.392317,0,144,39654.1460185185,2008-07-25,03:30:16
39.919241,116.392325,0,147,39654.1460763889,2008-07-25,03:30:21
39.919213,116.392297,0,149,39654.1461342593,2008-07-25,03:30:26
39.919205,116.392238,0,149,39654.1461921296,2008-07-25,03:30:31
39.919207,116.392201,0,151,39654.14625,2008-07-25,03:30:36
39.919204,116.392149,0,151,39654.1463078704,2008-07-25,03:30:41
39.919195,116.392094,0,152,39654.1463657407,2008-07-25,03:30:46
39.919211,116.392021,0,152,39654.1464236111,2008-07-25,03:30:51
39.91915,116.392007,0,152,39654.1464814815,2008-07-25,03:30:56
39.91912,116.391993,0,152,39654.1465393519,2008-07-25,03:31:01
39.919095,116.392003,0,151,39654.1465972222,2008-07-25,03:31:06
39.919041,116.392022,0,151,39654.1466550926,2008-07-25,03:31:11
39.918997,116.392057,0,150,39654.146712963,2008-07-25,03:31:16
39.918942,116.39208,0,149,39654.1467708333,2008-07-25,03:31:21
39.918891,116.392097,0,149,39654.1468287037,2008-07-25,03:31:26
39.918839,116.3921,0,149,39654.1468865741,2008-07-25,03:31:31
39.918785,116.392094,0,149,39654.1469444444,2008-07-25,03:31:36
39.918725,116.3921,0,149,39654.1470023148,2008-07-25,03:31:41
39.918664,116.392086,0,150,39654.1470601852,2008-07-25,03:31:46
39.91862,116.392083,0,150,39654.1471180556,2008-07-25,03:31:51
39.918602,116.392084,0,151,39654.1471759259,2008-07-25,03:31:56
39.918599,116.39213,0,152,39654.1472337963,2008-07-25,03:32:01
39.918631,116.392184,0,152,39654.1472916667,2008-07-25,03:32:06
39.918635,116.392259,0,152,39654.147349537,2008-07-25,03:32:11
39.918634,116.392324,0,152,39654.1474074074,2008-07-25,03:32:16
39.918633,116.392382,0,152,39654.1474652778,2008-07-25,03:32:21
39.918665,116.392423,0,151,39654.1475231481,2008-07-25,03:32:26
39.918736,116.392446,0,151,39654.1475810185,2008-07-25,03:32:31
39.918753,116.392473,0,149,39654.1476388889,2008-07-25,03:32:36
39.918755,116.392472,0,149,39654.1476967593,2008-07-25,03:32:41
39.918755,116.392471,0,149,39654.1477546296,2008-07-25,03:32:46
39.918755,116.39247,0,149,39654.1478125,2008-07-25,03:32:51
39.918755,116.392469,0,149,39654.1478703704,2008-07-25,03:32:56
39.918755,116.392469,0,149,39654.1479050926,2008-07-25,03:32:59
39.91875,116.392473,0,148,39654.1479282407,2008-07-25,03:33:01
39.918747,116.392498,0,146,39654.1479861111,2008-07-25,03:33:06
39.918734,116.392538,0,145,39654.1480439815,2008-07-25,03:33:11
39.918723,116.392569,0,143,39654.1481018519,2008-07-25,03:33:16
39.91872,116.392866,0,134,39654.1503587963,2008-07-25,03:36:31
39.918748,116.392941,0,134,39654.1504166667,2008-07-25,03:36:36
39.918752,116.393017,0,134,39654.150474537,2008-07-25,03:36:41
39.918712,116.393124,0,134,39654.1505324074,2008-07-25,03:36:46
39.918715,116.393195,0,134,39654.1505902778,2008-07-25,03:36:51
39.918719,116.393264,0,134,39654.1506481481,2008-07-25,03:36:56
39.918677,116.39331,0,132,39654.1507060185,2008-07-25,03:37:01
39.918677,116.39331,0,132,39654.1507407407,2008-07-25,03:37:04
39.918671,116.393314,0,131,39654.1507638889,2008-07-25,03:37:06
39.918693,116.393295,0,130,39654.1508217593,2008-07-25,03:37:11
39.918696,116.393261,0,129,39654.1508796296,2008-07-25,03:37:16
39.918701,116.393264,0,129,39654.1509375,2008-07-25,03:37:21
39.918701,116.393264,0,129,39654.1509722222,2008-07-25,03:37:24
39.9187,116.39326,0,128,39654.1509953704,2008-07-25,03:37:26
39.918654,116.393263,0,128,39654.1510532407,2008-07-25,03:37:31
39.918654,116.393287,0,129,39654.1511111111,2008-07-25,03:37:36
39.918659,116.393301,0,129,39654.1511689815,2008-07-25,03:37:41
39.918663,116.393299,0,128,39654.1512268518,2008-07-25,03:37:46
39.918663,116.393299,0,128,39654.1512615741,2008-07-25,03:37:49
39.918665,116.393301,0,128,39654.1512847222,2008-07-25,03:37:51
39.918649,116.393317,0,128,39654.1513425926,2008-07-25,03:37:56
39.918648,116.393328,0,128,39654.151400463,2008-07-25,03:38:01
39.918645,116.393338,0,128,39654.1514583333,2008-07-25,03:38:06
39.918651,116.393309,0,128,39654.1515162037,2008-07-25,03:38:11
39.918651,116.393238,0,129,39654.1515740741,2008-07-25,03:38:16
39.918652,116.393221,0,130,39654.1516319444,2008-07-25,03:38:21
39.918661,116.393217,0,131,39654.1516898148,2008-07-25,03:38:26
39.918652,116.393198,0,132,39654.1517476852,2008-07-25,03:38:31
39.918572,116.393237,0,133,39654.1518055556,2008-07-25,03:38:36
39.91852,116.393279,0,130,39654.1518634259,2008-07-25,03:38:41
39.918463,116.393319,0,127,39654.1519212963,2008-07-25,03:38:46
39.918399,116.393361,0,125,39654.1519791667,2008-07-25,03:38:51
39.918333,116.39337,0,126,39654.152037037,2008-07-25,03:38:56
39.91828,116.39337,0,128,39654.1520949074,2008-07-25,03:39:01
39.918233,116.393361,0,129,39654.1521527778,2008-07-25,03:39:06
39.918178,116.393366,0,132,39654.1522106482,2008-07-25,03:39:11
39.918138,116.393372,0,135,39654.1522685185,2008-07-25,03:39:16
39.918085,116.393387,0,138,39654.1523263889,2008-07-25,03:39:21
39.918015,116.393399,0,142,39654.1523842593,2008-07-25,03:39:26
39.917963,116.393387,0,146,39654.1524421296,2008-07-25,03:39:31
39.917923,116.393384,0,151,39654.1525,2008-07-25,03:39:36
39.917851,116.393379,0,157,39654.1525578704,2008-07-25,03:39:41
39.917793,116.393385,0,162,39654.1526157407,2008-07-25,03:39:46
39.917746,116.39339,0,167,39654.1526736111,2008-07-25,03:39:51
39.91766,116.393394,0,169,39654.1527314815,2008-07-25,03:39:56
39.917587,116.3934,0,170,39654.1527893519,2008-07-25,03:40:01
39.917532,116.393398,0,177,39654.1528472222,2008-07-25,03:40:06
39.917482,116.393422,0,185,39654.1529050926,2008-07-25,03:40:11
39.917416,116.393434,0,190,39654.152962963,2008-07-25,03:40:16
39.917354,116.393437,0,194,39654.1530208333,2008-07-25,03:40:21
39.917309,116.393399,0,192,39654.1530787037,2008-07-25,03:40:26
39.917264,116.393396,0,192,39654.1531365741,2008-07-25,03:40:31
39.917221,116.393393,0,192,39654.1531944444,2008-07-25,03:40:36
39.917187,116.393361,0,192,39654.1532523148,2008-07-25,03:40:41
39.917164,116.393335,0,185,39654.1533101852,2008-07-25,03:40:46
39.917158,116.393307,0,173,39654.1533680556,2008-07-25,03:40:51
39.917144,116.393264,0,168,39654.1534259259,2008-07-25,03:40:56
39.917106,116.393218,0,159,39654.1534837963,2008-07-25,03:41:01
39.917084,116.393154,0,155,39654.1535416667,2008-07-25,03:41:06
39.917073,116.393095,0,159,39654.153599537,2008-07-25,03:41:11
39.917043,116.393031,0,158,39654.1536574074,2008-07-25,03:41:16
39.917038,116.392961,0,158,39654.1537152778,2008-07-25,03:41:21
39.917031,116.392932,0,156,39654.1537731481,2008-07-25,03:41:26
39.917043,116.392872,0,153,39654.1538310185,2008-07-25,03:41:31
39.917053,116.392809,0,153,39654.1538888889,2008-07-25,03:41:36
39.917073,116.39272,0,159,39654.1539467593,2008-07-25,03:41:41
39.917108,116.392632,0,164,39654.1540046296,2008-07-25,03:41:46
39.917118,116.392581,0,163,39654.1540625,2008-07-25,03:41:51
39.917145,116.392525,0,164,39654.1541203704,2008-07-25,03:41:56
39.91717,116.392468,0,164,39654.1541782407,2008-07-25,03:42:01
39.917204,116.392425,0,163,39654.1542361111,2008-07-25,03:42:06
39.917234,116.392379,0,162,39654.1542939815,2008-07-25,03:42:11
39.917268,116.392352,0,161,39654.1543518519,2008-07-25,03:42:16
39.917295,116.392324,0,159,39654.1544097222,2008-07-25,03:42:21
39.917342,116.392296,0,157,39654.1544675926,2008-07-25,03:42:26
39.917381,116.392254,0,156,39654.154525463,2008-07-25,03:42:31
39.917429,116.392212,0,154,39654.1545833333,2008-07-25,03:42:36
39.917454,116.392192,0,154,39654.1546412037,2008-07-25,03:42:41
39.917486,116.392166,0,153,39654.1546990741,2008-07-25,03:42:46
39.917505,116.3922,0,153,39654.1547569444,2008-07-25,03:42:51
39.917507,116.392291,0,152,39654.1548148148,2008-07-25,03:42:56
39.917522,116.392317,0,152,39654.1548726852,2008-07-25,03:43:01
39.917523,116.392352,0,152,39654.1549305556,2008-07-25,03:43:06
39.917525,116.392371,0,152,39654.1549884259,2008-07-25,03:43:11
39.917525,116.392371,0,152,39654.1550231481,2008-07-25,03:43:14
39.917531,116.392367,0,152,39654.1550462963,2008-07-25,03:43:16
39.917531,116.392376,0,152,39654.1551041667,2008-07-25,03:43:21
39.91753,116.392383,0,152,39654.155162037,2008-07-25,03:43:26
39.917529,116.392383,0,152,39654.1552199074,2008-07-25,03:43:31
39.917529,116.392383,0,152,39654.1552546296,2008-07-25,03:43:34
39.917529,116.392387,0,152,39654.1552777778,2008-07-25,03:43:36
39.917524,116.392346,0,152,39654.1553356481,2008-07-25,03:43:41
39.917537,116.392259,0,152,39654.1553935185,2008-07-25,03:43:46
39.917567,116.391972,0,152,39654.1554513889,2008-07-25,03:43:51
39.917518,116.391903,0,153,39654.1555092593,2008-07-25,03:43:56
39.917522,116.391877,0,153,39654.1555671296,2008-07-25,03:44:01
39.917533,116.391866,0,152,39654.155625,2008-07-25,03:44:06
39.917537,116.391854,0,151,39654.1556828704,2008-07-25,03:44:11
39.917514,116.391831,0,150,39654.1557407407,2008-07-25,03:44:16
39.91751,116.391819,0,149,39654.1557986111,2008-07-25,03:44:21
39.917509,116.39181,0,148,39654.1558564815,2008-07-25,03:44:26
39.917509,116.39181,0,148,39654.1558912037,2008-07-25,03:44:29
39.917506,116.391805,0,149,39654.1559143519,2008-07-25,03:44:31
39.917502,116.391783,0,148,39654.1559722222,2008-07-25,03:44:36
39.917478,116.391752,0,148,39654.1560300926,2008-07-25,03:44:41
39.917432,116.391735,0,148,39654.156087963,2008-07-25,03:44:46
39.917389,116.391707,0,146,39654.1561458333,2008-07-25,03:44:51
39.91735,116.391674,0,144,39654.1562037037,2008-07-25,03:44:56
39.917294,116.391669,0,143,39654.1562615741,2008-07-25,03:45:01
39.917237,116.391673,0,144,39654.1563194444,2008-07-25,03:45:06
39.917181,116.391664,0,143,39654.1563773148,2008-07-25,03:45:11
39.917139,116.391661,0,140,39654.1564351852,2008-07-25,03:45:16
39.917102,116.39165,0,137,39654.1564930556,2008-07-25,03:45:21
39.917095,116.391658,0,137,39654.1565509259,2008-07-25,03:45:26
39.917095,116.391664,0,137,39654.1566087963,2008-07-25,03:45:31
39.917094,116.391669,0,137,39654.1566666667,2008-07-25,03:45:36
39.917092,116.391674,0,137,39654.156724537,2008-07-25,03:45:41
39.917091,116.391674,0,137,39654.1567824074,2008-07-25,03:45:46
39.917091,116.391674,0,137,39654.1568171296,2008-07-25,03:45:49
39.917089,116.39167,0,137,39654.1568402778,2008-07-25,03:45:51
39.917002,116.391647,0,137,39654.1568981481,2008-07-25,03:45:56
39.916936,116.391621,0,137,39654.1569560185,2008-07-25,03:46:01
39.916895,116.391624,0,138,39654.1570138889,2008-07-25,03:46:06
39.916854,116.391629,0,137,39654.1570717593,2008-07-25,03:46:11
39.916778,116.391635,0,137,39654.1571296296,2008-07-25,03:46:16
39.916693,116.391619,0,135,39654.1571875,2008-07-25,03:46:21
39.916629,116.391626,0,133,39654.1572453704,2008-07-25,03:46:26
39.916577,116.391631,0,130,39654.1573032407,2008-07-25,03:46:31
39.916534,116.391634,0,129,39654.1573611111,2008-07-25,03:46:36
39.916479,116.391635,0,131,39654.1574189815,2008-07-25,03:46:41
39.916435,116.391638,0,132,39654.1574768518,2008-07-25,03:46:46
39.916382,116.391648,0,134,39654.1575347222,2008-07-25,03:46:51
39.916323,116.39165,0,134,39654.1575925926,2008-07-25,03:46:56
39.916274,116.391652,0,132,39654.157650463,2008-07-25,03:47:01
39.916217,116.391666,0,131,39654.1577083333,2008-07-25,03:47:06
39.916158,116.391657,0,129,39654.1577662037,2008-07-25,03:47:11
39.916098,116.391653,0,129,39654.1578240741,2008-07-25,03:47:16
39.916056,116.391674,0,126,39654.1578819444,2008-07-25,03:47:21
39.916015,116.391674,0,123,39654.1579398148,2008-07-25,03:47:26
39.915975,116.391669,0,121,39654.1579976852,2008-07-25,03:47:31
39.915954,116.391671,0,120,39654.1580555556,2008-07-25,03:47:36
39.915954,116.391671,0,120,39654.1580902778,2008-07-25,03:47:39
39.915953,116.391679,0,120,39654.1581134259,2008-07-25,03:47:41
39.915882,116.391697,0,120,39654.1581712963,2008-07-25,03:47:46
39.915862,116.391729,0,120,39654.1582291667,2008-07-25,03:47:51
39.915843,116.391726,0,120,39654.158287037,2008-07-25,03:47:56
39.915804,116.391713,0,119,39654.1583449074,2008-07-25,03:48:01
39.915766,116.391694,0,118,39654.1584027778,2008-07-25,03:48:06
39.915704,116.391672,0,117,39654.1584606481,2008-07-25,03:48:11
39.915607,116.391697,0,119,39654.1585185185,2008-07-25,03:48:16
39.91558,116.391701,0,119,39654.1585763889,2008-07-25,03:48:21
39.915559,116.391705,0,120,39654.1586342593,2008-07-25,03:48:26
39.915493,116.391724,0,119,39654.1586921296,2008-07-25,03:48:31
39.91544,116.391734,0,120,39654.15875,2008-07-25,03:48:36
39.915385,116.391731,0,120,39654.1588078704,2008-07-25,03:48:41
39.91534,116.391724,0,118,39654.1588657407,2008-07-25,03:48:46
39.915304,116.391733,0,114,39654.1589236111,2008-07-25,03:48:51
39.915263,116.391722,0,110,39654.1589814815,2008-07-25,03:48:56
39.915217,116.391735,0,108,39654.1590393518,2008-07-25,03:49:01
39.915148,116.39172,0,103,39654.1590972222,2008-07-25,03:49:06
39.915098,116.391719,0,101,39654.1591550926,2008-07-25,03:49:11
39.915044,116.391702,0,99,39654.159212963,2008-07-25,03:49:16
39.914987,116.391695,0,99,39654.1592708333,2008-07-25,03:49:21
39.914947,116.39168,0,99,39654.1593287037,2008-07-25,03:49:26
39.914917,116.391661,0,99,39654.1593865741,2008-07-25,03:49:31
39.914876,116.391647,0,101,39654.1594444444,2008-07-25,03:49:36
39.914846,116.39163,0,105,39654.1595023148,2008-07-25,03:49:41
39.914804,116.391597,0,109,39654.1595601852,2008-07-25,03:49:46
39.914771,116.391586,0,112,39654.1596180556,2008-07-25,03:49:51
39.914725,116.391595,0,114,39654.1596759259,2008-07-25,03:49:56
39.914682,116.391601,0,115,39654.1597337963,2008-07-25,03:50:01
39.914644,116.39161,0,114,39654.1597916667,2008-07-25,03:50:06
39.91459,116.391626,0,116,39654.159849537,2008-07-25,03:50:11
39.914547,116.391623,0,118,39654.1599074074,2008-07-25,03:50:16
39.914504,116.391626,0,121,39654.1599652778,2008-07-25,03:50:21
39.914462,116.391622,0,123,39654.1600231482,2008-07-25,03:50:26
39.914402,116.391625,0,124,39654.1600810185,2008-07-25,03:50:31
39.914356,116.391624,0,124,39654.1601388889,2008-07-25,03:50:36
39.914297,116.391624,0,121,39654.1601967593,2008-07-25,03:50:41
39.914245,116.391638,0,116,39654.1602546296,2008-07-25,03:50:46
39.914204,116.391629,0,113,39654.1603125,2008-07-25,03:50:51
39.914157,116.391644,0,112,39654.1603703704,2008-07-25,03:50:56
39.914103,116.391623,0,117,39654.1604282407,2008-07-25,03:51:01
39.914054,116.391627,0,119,39654.1604861111,2008-07-25,03:51:06
39.913977,116.391648,0,120,39654.1605439815,2008-07-25,03:51:11
39.913933,116.39166,0,120,39654.1606018519,2008-07-25,03:51:16
39.913937,116.391667,0,120,39654.1606597222,2008-07-25,03:51:21
39.913937,116.391667,0,120,39654.1606944444,2008-07-25,03:51:24
39.913945,116.391659,0,119,39654.1607175926,2008-07-25,03:51:26
39.913936,116.391628,0,119,39654.160775463,2008-07-25,03:51:31
39.913936,116.391628,0,119,39654.1608101852,2008-07-25,03:51:34
39.913935,116.39163,0,118,39654.1608333333,2008-07-25,03:51:36
39.91393,116.391605,0,118,39654.1608912037,2008-07-25,03:51:41
39.91393,116.391605,0,118,39654.1609259259,2008-07-25,03:51:44
39.913938,116.391613,0,118,39654.1609490741,2008-07-25,03:51:46
39.913934,116.391633,0,118,39654.1610069444,2008-07-25,03:51:51
39.913938,116.391659,0,117,39654.1610648148,2008-07-25,03:51:56
39.913937,116.39167,0,117,39654.1611226852,2008-07-25,03:52:01
39.913938,116.391674,0,117,39654.1611805556,2008-07-25,03:52:06
39.913938,116.391674,0,117,39654.1612152778,2008-07-25,03:52:09
39.913937,116.39167,0,117,39654.1612384259,2008-07-25,03:52:11
39.91391,116.391633,0,117,39654.1612962963,2008-07-25,03:52:16
39.913848,116.391588,0,118,39654.1613541667,2008-07-25,03:52:21
39.913802,116.391594,0,120,39654.161412037,2008-07-25,03:52:26
39.913761,116.391598,0,119,39654.1614699074,2008-07-25,03:52:31
39.913704,116.391591,0,118,39654.1615277778,2008-07-25,03:52:36
39.913648,116.391562,0,120,39654.1615856481,2008-07-25,03:52:41
39.91361,116.391537,0,123,39654.1616435185,2008-07-25,03:52:46
39.913581,116.391522,0,123,39654.1617013889,2008-07-25,03:52:51
39.913538,116.391501,0,122,39654.1617592593,2008-07-25,03:52:56
39.913509,116.391482,0,121,39654.1618171296,2008-07-25,03:53:01
39.913477,116.391455,0,122,39654.161875,2008-07-25,03:53:06
39.913436,116.391417,0,122,39654.1619328704,2008-07-25,03:53:11
39.913385,116.391381,0,122,39654.1619907407,2008-07-25,03:53:16
39.91335,116.391371,0,117,39654.1620486111,2008-07-25,03:53:21
39.913289,116.39135,0,114,39654.1621064815,2008-07-25,03:53:26
39.913224,116.391338,0,118,39654.1621643519,2008-07-25,03:53:31
39.913176,116.391316,0,117,39654.1622222222,2008-07-25,03:53:36
39.913132,116.391297,0,116,39654.1622800926,2008-07-25,03:53:41
39.913088,116.391281,0,125,39654.162337963,2008-07-25,03:53:46
39.913048,116.39128,0,126,39654.1623958333,2008-07-25,03:53:51
39.91301,116.391299,0,128,39654.1624537037,2008-07-25,03:53:56
39.912953,116.391334,0,130,39654.1625115741,2008-07-25,03:54:01
39.912871,116.391361,0,128,39654.1625694444,2008-07-25,03:54:06
39.912827,116.391411,0,123,39654.1626273148,2008-07-25,03:54:11
39.912793,116.391452,0,115,39654.1626851852,2008-07-25,03:54:16
39.912761,116.391488,0,112,39654.1627430556,2008-07-25,03:54:21
39.912678,116.391521,0,115,39654.1628009259,2008-07-25,03:54:26
39.912643,116.391536,0,111,39654.1628587963,2008-07-25,03:54:31
39.912558,116.391589,0,107,39654.1629166667,2008-07-25,03:54:36
39.91244,116.391656,0,104,39654.162974537,2008-07-25,03:54:41
39.911792,116.391544,0,-160,39654.1649421296,2008-07-25,03:57:31
39.912509,116.391505,0,57,39654.165,2008-07-25,03:57:36
39.912606,116.391463,0,69,39654.1650578704,2008-07-25,03:57:41
39.912561,116.391389,0,57,39654.1651157407,2008-07-25,03:57:46
39.912637,116.391323,0,68,39654.1651736111,2008-07-25,03:57:51
39.912593,116.391264,0,60,39654.1652314815,2008-07-25,03:57:56
39.91261,116.391208,0,62,39654.1652893518,2008-07-25,03:58:01
39.912569,116.391149,0,56,39654.1653472222,2008-07-25,03:58:06
39.912537,116.391096,0,55,39654.1654050926,2008-07-25,03:58:11
39.912498,116.391056,0,56,39654.165462963,2008-07-25,03:58:16
39.912463,116.390998,0,48,39654.1655208333,2008-07-25,03:58:21
39.912418,116.390977,0,52,39654.1655787037,2008-07-25,03:58:26
39.912366,116.390976,0,50,39654.1656365741,2008-07-25,03:58:31
39.912321,116.390997,0,49,39654.1656944444,2008-07-25,03:58:36
39.912351,116.391,0,53,39654.1657523148,2008-07-25,03:58:41
39.912173,116.39096,0,231,39654.1659259259,2008-07-25,03:58:56
39.912281,116.390842,0,112,39654.1659837963,2008-07-25,03:59:01
39.912248,116.390816,0,115,39654.1660416667,2008-07-25,03:59:06
39.912193,116.390834,0,122,39654.166099537,2008-07-25,03:59:11
39.91214,116.390796,0,142,39654.1661574074,2008-07-25,03:59:16
39.912047,116.390701,0,179,39654.1662152778,2008-07-25,03:59:21
39.911989,116.390723,0,190,39654.1662731481,2008-07-25,03:59:26
39.911929,116.390557,0,256,39654.1663310185,2008-07-25,03:59:31
39.911881,116.390549,0,273,39654.1663888889,2008-07-25,03:59:36
39.911858,116.390571,0,314,39654.1664467593,2008-07-25,03:59:41
39.911807,116.390639,0,319,39654.1665046296,2008-07-25,03:59:46
39.911736,116.39075,0,333,39654.1665625,2008-07-25,03:59:51
39.911664,116.390882,0,335,39654.1666203704,2008-07-25,03:59:56
39.911599,116.391035,0,332,39654.1666782407,2008-07-25,04:00:01
39.911539,116.391176,0,311,39654.1667361111,2008-07-25,04:00:06
39.911538,116.391238,0,297,39654.1667939815,2008-07-25,04:00:11
39.911516,116.391287,0,281,39654.1668518518,2008-07-25,04:00:16
39.911486,116.391326,0,259,39654.1669097222,2008-07-25,04:00:21
39.911468,116.391336,0,243,39654.1669675926,2008-07-25,04:00:26
39.911514,116.391315,0,220,39654.167025463,2008-07-25,04:00:31
39.911516,116.391256,0,214,39654.1670833333,2008-07-25,04:00:36
39.91152,116.391207,0,201,39654.1671412037,2008-07-25,04:00:41
39.911512,116.391178,0,183,39654.1671990741,2008-07-25,04:00:46
39.911509,116.391131,0,168,39654.1672569444,2008-07-25,04:00:51
39.911502,116.391068,0,159,39654.1673148148,2008-07-25,04:00:56
39.911485,116.391049,0,156,39654.1673726852,2008-07-25,04:01:01
39.911428,116.391063,0,148,39654.1674305556,2008-07-25,04:01:06
39.911394,116.3911,0,141,39654.1674884259,2008-07-25,04:01:11
39.911373,116.391153,0,134,39654.1675462963,2008-07-25,04:01:16
39.911344,116.391203,0,130,39654.1676041667,2008-07-25,04:01:21
39.911329,116.391254,0,120,39654.167662037,2008-07-25,04:01:26
39.91133,116.39136,0,113,39654.1677199074,2008-07-25,04:01:31
39.911323,116.391455,0,111,39654.1677777778,2008-07-25,04:01:36
39.911313,116.391513,0,109,39654.1678356482,2008-07-25,04:01:41
39.911305,116.39154,0,106,39654.1678935185,2008-07-25,04:01:46
39.911304,116.391586,0,102,39654.1679513889,2008-07-25,04:01:51
39.911321,116.391685,0,101,39654.1680092593,2008-07-25,04:01:56
39.911318,116.391735,0,100,39654.1680671296,2008-07-25,04:02:01
39.911351,116.391781,0,103,39654.168125,2008-07-25,04:02:06
39.91133,116.391813,0,105,39654.1681828704,2008-07-25,04:02:11
39.91157,116.391898,0,120,39654.1703240741,2008-07-25,04:05:16
39.911765,116.391845,0,119,39654.1703819444,2008-07-25,04:05:21
39.911972,116.391808,0,127,39654.1704398148,2008-07-25,04:05:26
39.912168,116.391791,0,128,39654.1704976852,2008-07-25,04:05:31
39.912262,116.391938,0,145,39654.1705555556,2008-07-25,04:05:36
39.91232,116.392284,0,167,39654.1706134259,2008-07-25,04:05:41
39.912348,116.3926,0,172,39654.1706712963,2008-07-25,04:05:46
39.912371,116.392916,0,173,39654.1707291667,2008-07-25,04:05:51
39.912384,116.393222,0,170,39654.170787037,2008-07-25,04:05:56
39.912405,116.393529,0,165,39654.1708449074,2008-07-25,04:06:01
39.912419,116.393805,0,170,39654.1709027778,2008-07-25,04:06:06
39.912426,116.394118,0,178,39654.1709606481,2008-07-25,04:06:11
39.912431,116.394407,0,187,39654.1710185185,2008-07-25,04:06:16
39.912438,116.394706,0,197,39654.1710763889,2008-07-25,04:06:21
39.912445,116.39501,0,202,39654.1711342593,2008-07-25,04:06:26
39.912433,116.395334,0,215,39654.1711921296,2008-07-25,04:06:31
39.912542,116.395511,0,200,39654.17125,2008-07-25,04:06:36
39.912786,116.395489,0,192,39654.1713078704,2008-07-25,04:06:41
39.913038,116.395451,0,179,39654.1713657407,2008-07-25,04:06:46
39.913291,116.395394,0,149,39654.1714236111,2008-07-25,04:06:51
39.913492,116.395392,0,134,39654.1714814815,2008-07-25,04:06:56
39.913621,116.395419,0,127,39654.1715393519,2008-07-25,04:07:01
39.913606,116.395447,0,140,39654.1715972222,2008-07-25,04:07:06
39.913605,116.395449,0,139,39654.1716550926,2008-07-25,04:07:11
39.913605,116.395449,0,139,39654.1716898148,2008-07-25,04:07:14
39.913612,116.395454,0,138,39654.171712963,2008-07-25,04:07:16
39.913623,116.39548,0,139,39654.1717708333,2008-07-25,04:07:21
39.913631,116.395502,0,139,39654.1718287037,2008-07-25,04:07:26
39.913688,116.395648,0,144,39654.1718865741,2008-07-25,04:07:31
39.913703,116.395684,0,150,39654.1719444444,2008-07-25,04:07:36
39.913742,116.395717,0,160,39654.1720023148,2008-07-25,04:07:41
39.913767,116.395735,0,158,39654.1720601852,2008-07-25,04:07:46
39.913763,116.395741,0,159,39654.1721180556,2008-07-25,04:07:51
39.913761,116.395743,0,159,39654.1721759259,2008-07-25,04:07:56
39.913761,116.395744,0,159,39654.1722337963,2008-07-25,04:08:01
39.913761,116.395744,0,159,39654.1722685185,2008-07-25,04:08:04
39.913759,116.395747,0,159,39654.1722916667,2008-07-25,04:08:06
39.913754,116.39579,0,158,39654.172349537,2008-07-25,04:08:11
39.913745,116.395844,0,157,39654.1724074074,2008-07-25,04:08:16
39.913728,116.39597,0,156,39654.1724652778,2008-07-25,04:08:21
39.913708,116.396102,0,155,39654.1725231481,2008-07-25,04:08:26
39.913695,116.396257,0,156,39654.1725810185,2008-07-25,04:08:31
39.913693,116.3964,0,149,39654.1726388889,2008-07-25,04:08:36
39.913691,116.396464,0,144,39654.1726967593,2008-07-25,04:08:41
39.913695,116.39653,0,142,39654.1727546296,2008-07-25,04:08:46
39.913689,116.396546,0,141,39654.1728125,2008-07-25,04:08:51
39.91369,116.396566,0,140,39654.1728703704,2008-07-25,04:08:56
39.913681,116.396568,0,140,39654.1729282407,2008-07-25,04:09:01
39.91368,116.396569,0,140,39654.1729861111,2008-07-25,04:09:06
39.91368,116.396569,0,140,39654.1730208333,2008-07-25,04:09:09
39.913678,116.39657,0,140,39654.1730439815,2008-07-25,04:09:11
39.913676,116.396598,0,143,39654.1731018518,2008-07-25,04:09:16
39.91362,116.396631,0,147,39654.1731597222,2008-07-25,04:09:21
39.913593,116.396645,0,148,39654.1732175926,2008-07-25,04:09:26
39.913583,116.396648,0,149,39654.173275463,2008-07-25,04:09:31
39.913583,116.396648,0,149,39654.1733101852,2008-07-25,04:09:34
39.913582,116.396649,0,149,39654.1733333333,2008-07-25,04:09:36
39.913562,116.39669,0,149,39654.1733912037,2008-07-25,04:09:41
39.91354,116.396703,0,151,39654.1734490741,2008-07-25,04:09:46
39.91354,116.396703,0,151,39654.1734837963,2008-07-25,04:09:49
39.913534,116.396703,0,151,39654.1735069444,2008-07-25,04:09:51
39.913556,116.396733,0,151,39654.1735648148,2008-07-25,04:09:56
39.913552,116.396769,0,153,39654.1736226852,2008-07-25,04:10:01
39.913543,116.396766,0,152,39654.1736805556,2008-07-25,04:10:06
39.913564,116.396771,0,155,39654.1737384259,2008-07-25,04:10:11
39.913639,116.396829,0,156,39654.1737962963,2008-07-25,04:10:16
39.913706,116.396888,0,162,39654.1738541667,2008-07-25,04:10:21
39.91373,116.396939,0,170,39654.173912037,2008-07-25,04:10:26
39.913783,116.396992,0,178,39654.1739699074,2008-07-25,04:10:31
39.913806,116.397065,0,184,39654.1740277778,2008-07-25,04:10:36
39.913809,116.397136,0,186,39654.1740856481,2008-07-25,04:10:41
39.91383,116.397194,0,188,39654.1741435185,2008-07-25,04:10:46
39.913822,116.397258,0,191,39654.1742013889,2008-07-25,04:10:51
39.913841,116.397349,0,191,39654.1742592593,2008-07-25,04:10:56
39.913857,116.397371,0,192,39654.1743171296,2008-07-25,04:11:01
39.913836,116.397391,0,190,39654.174375,2008-07-25,04:11:06
39.913845,116.397395,0,191,39654.1744328704,2008-07-25,04:11:11
39.913845,116.397395,0,191,39654.1744675926,2008-07-25,04:11:14
39.913839,116.397397,0,192,39654.1744907407,2008-07-25,04:11:16
39.913829,116.397398,0,194,39654.1745486111,2008-07-25,04:11:21
39.913819,116.397399,0,195,39654.1746064815,2008-07-25,04:11:26
39.91381,116.397401,0,196,39654.1746643518,2008-07-25,04:11:31
39.913802,116.397406,0,197,39654.1747222222,2008-07-25,04:11:36
39.913801,116.397404,0,198,39654.1747800926,2008-07-25,04:11:41
39.913801,116.397404,0,198,39654.1748148148,2008-07-25,04:11:44
39.913809,116.3974,0,199,39654.174837963,2008-07-25,04:11:46
39.913831,116.397417,0,200,39654.1748958333,2008-07-25,04:11:51
39.913859,116.397438,0,201,39654.1749537037,2008-07-25,04:11:56
39.91389,116.397425,0,202,39654.1750115741,2008-07-25,04:12:01
39.913925,116.397416,0,203,39654.1750694444,2008-07-25,04:12:06
39.913969,116.397412,0,204,39654.1751273148,2008-07-25,04:12:11
39.914007,116.397443,0,205,39654.1751851852,2008-07-25,04:12:16
39.914025,116.397448,0,206,39654.1752430556,2008-07-25,04:12:21
39.914052,116.397455,0,207,39654.1753009259,2008-07-25,04:12:26
39.913991,116.397437,0,208,39654.1753587963,2008-07-25,04:12:31
39.913863,116.397478,0,209,39654.1754166667,2008-07-25,04:12:36
39.913829,116.397524,0,210,39654.175474537,2008-07-25,04:12:41
39.913831,116.397567,0,209,39654.1755324074,2008-07-25,04:12:46
39.913841,116.397626,0,208,39654.1755902778,2008-07-25,04:12:51
39.913861,116.397681,0,206,39654.1756481482,2008-07-25,04:12:56
39.913865,116.397729,0,206,39654.1757060185,2008-07-25,04:13:01
39.913855,116.397778,0,207,39654.1757638889,2008-07-25,04:13:06
39.913843,116.397819,0,204,39654.1758217593,2008-07-25,04:13:11
39.913851,116.397857,0,203,39654.1758796296,2008-07-25,04:13:16
39.91386,116.39792,0,202,39654.1759375,2008-07-25,04:13:21
39.91387,116.397942,0,200,39654.1759953704,2008-07-25,04:13:26
39.91387,116.397942,0,200,39654.1760300926,2008-07-25,04:13:29
39.913873,116.397945,0,200,39654.1760532407,2008-07-25,04:13:31
39.913873,116.398008,0,200,39654.1761111111,2008-07-25,04:13:36
39.913866,116.39804,0,200,39654.1761689815,2008-07-25,04:13:41
39.913844,116.398107,0,195,39654.1762268519,2008-07-25,04:13:46
39.913761,116.398224,0,180,39654.1762847222,2008-07-25,04:13:51
39.913759,116.398251,0,179,39654.1763425926,2008-07-25,04:13:56
39.913759,116.398251,0,179,39654.1763773148,2008-07-25,04:13:59
39.913758,116.398255,0,178,39654.176400463,2008-07-25,04:14:01
39.913784,116.398366,0,178,39654.1764583333,2008-07-25,04:14:06
39.913806,116.398465,0,179,39654.1765162037,2008-07-25,04:14:11
39.913839,116.398545,0,179,39654.1765740741,2008-07-25,04:14:16
39.913846,116.398623,0,180,39654.1766319444,2008-07-25,04:14:21
39.91382,116.398675,0,182,39654.1766898148,2008-07-25,04:14:26
39.913835,116.398712,0,183,39654.1767476852,2008-07-25,04:14:31
39.913835,116.398712,0,183,39654.1767824074,2008-07-25,04:14:34
39.913838,116.398716,0,183,39654.1768055556,2008-07-25,04:14:36
39.913719,116.398845,0,171,39654.1768634259,2008-07-25,04:14:41
39.913702,116.398908,0,170,39654.1769212963,2008-07-25,04:14:46
39.913706,116.398983,0,169,39654.1769791667,2008-07-25,04:14:51
39.913703,116.39905,0,169,39654.177037037,2008-07-25,04:14:56
39.913712,116.399117,0,171,39654.1770949074,2008-07-25,04:15:01
39.913735,116.399205,0,174,39654.1771527778,2008-07-25,04:15:06
39.913695,116.399245,0,176,39654.1772106481,2008-07-25,04:15:11
39.913653,116.399315,0,176,39654.1772685185,2008-07-25,04:15:16
39.913647,116.399334,0,172,39654.1773263889,2008-07-25,04:15:21
39.913627,116.399397,0,175,39654.1773842593,2008-07-25,04:15:26
39.913624,116.399406,0,176,39654.1774421296,2008-07-25,04:15:31
39.913624,116.399406,0,176,39654.1774768519,2008-07-25,04:15:34
39.913625,116.399406,0,176,39654.1775,2008-07-25,04:15:36
39.913635,116.399407,0,176,39654.1775578704,2008-07-25,04:15:41
39.913644,116.399408,0,176,39654.1776157407,2008-07-25,04:15:46
39.91366,116.399415,0,177,39654.1776736111,2008-07-25,04:15:51
39.913654,116.399519,0,178,39654.1777314815,2008-07-25,04:15:56
39.913663,116.399537,0,179,39654.1777893519,2008-07-25,04:16:01
39.913667,116.399538,0,181,39654.1778472222,2008-07-25,04:16:06
39.91366,116.39954,0,181,39654.1779050926,2008-07-25,04:16:11
39.913658,116.399541,0,181,39654.177962963,2008-07-25,04:16:16
39.913656,116.399542,0,181,39654.1780208333,2008-07-25,04:16:21
39.913653,116.399543,0,182,39654.1780787037,2008-07-25,04:16:26
39.913653,116.399543,0,182,39654.1781134259,2008-07-25,04:16:29
39.913656,116.399543,0,182,39654.1781365741,2008-07-25,04:16:31
39.913666,116.399544,0,182,39654.1781944444,2008-07-25,04:16:36
39.91371,116.39963,0,183,39654.1782523148,2008-07-25,04:16:41
39.913787,116.399665,0,184,39654.1783101852,2008-07-25,04:16:46
39.913829,116.399641,0,185,39654.1783680556,2008-07-25,04:16:51
39.913867,116.399624,0,186,39654.1784259259,2008-07-25,04:16:56
39.914164,116.399683,0,208,39654.1790046296,2008-07-25,04:17:46
39.913638,116.399436,0,207,39654.1790625,2008-07-25,04:17:51
39.913675,116.399472,0,210,39654.1791203704,2008-07-25,04:17:56
39.913703,116.399517,0,213,39654.1791782407,2008-07-25,04:18:01
39.91368,116.399523,0,216,39654.1792361111,2008-07-25,04:18:06
39.913676,116.39953,0,219,39654.1792939815,2008-07-25,04:18:11
39.913676,116.39953,0,219,39654.1793287037,2008-07-25,04:18:14
39.913672,116.399538,0,221,39654.1793518519,2008-07-25,04:18:16
39.913644,116.399569,0,223,39654.1794097222,2008-07-25,04:18:21
39.913635,116.399612,0,225,39654.1794675926,2008-07-25,04:18:26
39.913634,116.399613,0,225,39654.179525463,2008-07-25,04:18:31
39.913634,116.399613,0,225,39654.1795601852,2008-07-25,04:18:34
39.913642,116.399612,0,225,39654.1795833333,2008-07-25,04:18:36
39.913652,116.399608,0,226,39654.1796412037,2008-07-25,04:18:41
39.91365,116.399607,0,225,39654.1796990741,2008-07-25,04:18:46
39.913652,116.399607,0,225,39654.1797569444,2008-07-25,04:18:51
39.913652,116.399607,0,225,39654.1797916667,2008-07-25,04:18:54
39.913651,116.399609,0,225,39654.1798148148,2008-07-25,04:18:56
39.913672,116.399656,0,226,39654.1798726852,2008-07-25,04:19:01
39.913681,116.399669,0,226,39654.1799305556,2008-07-25,04:19:06
39.913722,116.399745,0,229,39654.1799884259,2008-07-25,04:19:11
39.913752,116.399825,0,230,39654.1800462963,2008-07-25,04:19:16
39.913777,116.399904,0,235,39654.1801041667,2008-07-25,04:19:21
39.913784,116.399915,0,231,39654.180162037,2008-07-25,04:19:26
39.913778,116.39998,0,235,39654.1802199074,2008-07-25,04:19:31
39.913783,116.400065,0,241,39654.1802777778,2008-07-25,04:19:36
39.913798,116.400112,0,241,39654.1803356481,2008-07-25,04:19:41
39.913818,116.400136,0,240,39654.1803935185,2008-07-25,04:19:46
39.913815,116.400137,0,240,39654.1804513889,2008-07-25,04:19:51
39.913816,116.400138,0,241,39654.1805092593,2008-07-25,04:19:56
39.913815,116.400138,0,241,39654.1805671296,2008-07-25,04:20:01
39.913816,116.400139,0,241,39654.180625,2008-07-25,04:20:06
39.913816,116.400139,0,240,39654.1806828704,2008-07-25,04:20:11
39.913816,116.400139,0,240,39654.1807175926,2008-07-25,04:20:14
39.913818,116.400139,0,240,39654.1807407407,2008-07-25,04:20:16
39.913828,116.400169,0,241,39654.1807986111,2008-07-25,04:20:21
39.913845,116.400255,0,235,39654.1808564815,2008-07-25,04:20:26
39.913844,116.400323,0,235,39654.1809143518,2008-07-25,04:20:31
39.913836,116.400361,0,232,39654.1809722222,2008-07-25,04:20:36
39.913846,116.400447,0,227,39654.1810300926,2008-07-25,04:20:41
39.913842,116.400529,0,225,39654.181087963,2008-07-25,04:20:46
39.913863,116.400629,0,211,39654.1811458333,2008-07-25,04:20:51
39.913881,116.400666,0,203,39654.1812037037,2008-07-25,04:20:56
39.913902,116.400643,0,192,39654.1812615741,2008-07-25,04:21:01
39.913916,116.400658,0,182,39654.1813194444,2008-07-25,04:21:06
39.913915,116.400689,0,180,39654.1813773148,2008-07-25,04:21:11
39.913935,116.400762,0,179,39654.1814351852,2008-07-25,04:21:16
39.913946,116.40081,0,179,39654.1814930556,2008-07-25,04:21:21
39.91394,116.400815,0,180,39654.1815509259,2008-07-25,04:21:26
39.91394,116.400815,0,180,39654.1815856481,2008-07-25,04:21:29
39.91394,116.400821,0,180,39654.1816087963,2008-07-25,04:21:31
39.913943,116.400868,0,182,39654.1816666667,2008-07-25,04:21:36
39.913943,116.400889,0,183,39654.181724537,2008-07-25,04:21:41
39.913933,116.400892,0,183,39654.1817824074,2008-07-25,04:21:46
39.913927,116.400897,0,183,39654.1818402778,2008-07-25,04:21:51
39.913935,116.4009,0,183,39654.1818981481,2008-07-25,04:21:56
39.913937,116.400905,0,183,39654.1819560185,2008-07-25,04:22:01
39.91393,116.400913,0,184,39654.1820138889,2008-07-25,04:22:06
39.91393,116.400913,0,184,39654.1820486111,2008-07-25,04:22:09
39.913923,116.400919,0,184,39654.1820717593,2008-07-25,04:22:11
39.913869,116.401034,0,187,39654.1821296296,2008-07-25,04:22:16
39.913786,116.401247,0,191,39654.1821875,2008-07-25,04:22:21
39.913822,116.401409,0,210,39654.1822453704,2008-07-25,04:22:26
39.913808,116.401464,0,215,39654.1823032407,2008-07-25,04:22:31
39.913811,116.401551,0,216,39654.1823611111,2008-07-25,04:22:36
39.913812,116.401601,0,222,39654.1824189815,2008-07-25,04:22:41
39.913814,116.40169,0,225,39654.1824768518,2008-07-25,04:22:46
39.913814,116.401786,0,229,39654.1825347222,2008-07-25,04:22:51
39.913819,116.401814,0,231,39654.1825925926,2008-07-25,04:22:56
39.913823,116.401888,0,234,39654.182650463,2008-07-25,04:23:01
39.913833,116.401955,0,235,39654.1827083333,2008-07-25,04:23:06
39.913833,116.401955,0,235,39654.1827430556,2008-07-25,04:23:09
39.913832,116.401957,0,236,39654.1827662037,2008-07-25,04:23:11
39.913823,116.402018,0,239,39654.1828240741,2008-07-25,04:23:16
39.913844,116.40216,0,243,39654.1828819444,2008-07-25,04:23:21
39.913862,116.402229,0,243,39654.1829398148,2008-07-25,04:23:26
39.913872,116.402322,0,250,39654.1829976852,2008-07-25,04:23:31
39.913916,116.402438,0,250,39654.1830555556,2008-07-25,04:23:36
39.913953,116.402458,0,250,39654.1831134259,2008-07-25,04:23:41
39.914008,116.402455,0,250,39654.1831712963,2008-07-25,04:23:46
39.912614,116.409182,0,-2505,39654.2359143518,2008-07-25,05:39:43
39.913961,116.404672,0,206,39654.2359722222,2008-07-25,05:39:48
39.913901,116.404748,0,158,39654.2360300926,2008-07-25,05:39:53
39.913912,116.404773,0,152,39654.236087963,2008-07-25,05:39:58
39.913932,116.404761,0,157,39654.2361458333,2008-07-25,05:40:03
39.913923,116.40477,0,161,39654.2362037037,2008-07-25,05:40:08
39.913938,116.404779,0,163,39654.2362615741,2008-07-25,05:40:13
39.91395,116.404799,0,164,39654.2363194444,2008-07-25,05:40:18
39.91396,116.4048,0,164,39654.2363773148,2008-07-25,05:40:23
39.91397,116.404799,0,165,39654.2364351852,2008-07-25,05:40:28
39.913978,116.404799,0,166,39654.2364930556,2008-07-25,05:40:33
39.913985,116.4048,0,168,39654.2365509259,2008-07-25,05:40:38
39.913985,116.4048,0,168,39654.2365856481,2008-07-25,05:40:41
39.913989,116.4048,0,170,39654.2366087963,2008-07-25,05:40:43
39.914068,116.404851,0,175,39654.2366666667,2008-07-25,05:40:48
39.914075,116.404871,0,184,39654.236724537,2008-07-25,05:40:53
39.914075,116.404871,0,184,39654.2367592593,2008-07-25,05:40:56
39.91407,116.404872,0,185,39654.2367824074,2008-07-25,05:40:58
39.914061,116.404874,0,186,39654.2368402778,2008-07-25,05:41:03
39.913999,116.404863,0,192,39654.2368981481,2008-07-25,05:41:08
39.913892,116.404805,0,195,39654.2369560185,2008-07-25,05:41:13
39.91381,116.404776,0,202,39654.2370138889,2008-07-25,05:41:18
39.91381,116.40478,0,203,39654.2370717593,2008-07-25,05:41:23
39.91381,116.40478,0,203,39654.2371064815,2008-07-25,05:41:26
39.913815,116.404779,0,204,39654.2371296296,2008-07-25,05:41:28
39.913742,116.404818,0,206,39654.2371875,2008-07-25,05:41:33
39.913673,116.404764,0,213,39654.2372453704,2008-07-25,05:41:38
39.913617,116.404768,0,218,39654.2373032407,2008-07-25,05:41:43
39.913599,116.404744,0,225,39654.2373611111,2008-07-25,05:41:48
39.913599,116.404744,0,225,39654.2373958333,2008-07-25,05:41:51
39.9136,116.404746,0,229,39654.2374189815,2008-07-25,05:41:53
39.913612,116.40474,0,234,39654.2374768518,2008-07-25,05:41:58
39.91362,116.404754,0,234,39654.2375347222,2008-07-25,05:42:03
39.913578,116.404769,0,239,39654.2375925926,2008-07-25,05:42:08
39.913538,116.404765,0,250,39654.237650463,2008-07-25,05:42:13
39.913498,116.40474,0,257,39654.2377083333,2008-07-25,05:42:18
39.91347,116.404721,0,260,39654.2377662037,2008-07-25,05:42:23
39.913416,116.404715,0,263,39654.2378240741,2008-07-25,05:42:28
39.913378,116.404693,0,264,39654.2378819444,2008-07-25,05:42:33
39.913338,116.404711,0,264,39654.2379398148,2008-07-25,05:42:38
39.913338,116.404711,0,264,39654.237974537,2008-07-25,05:42:41
39.913336,116.404706,0,261,39654.2379976852,2008-07-25,05:42:43
39.913302,116.404691,0,261,39654.2380555556,2008-07-25,05:42:48
39.913253,116.40469,0,262,39654.2381134259,2008-07-25,05:42:53
39.913224,116.404688,0,264,39654.2381712963,2008-07-25,05:42:58
39.913191,116.404688,0,265,39654.2382291667,2008-07-25,05:43:03
39.913113,116.404695,0,268,39654.238287037,2008-07-25,05:43:08
39.913069,116.404696,0,268,39654.2383449074,2008-07-25,05:43:13
39.913051,116.404694,0,268,39654.2384027778,2008-07-25,05:43:18
39.913036,116.404696,0,268,39654.2384606482,2008-07-25,05:43:23
39.91302,116.404698,0,269,39654.2385185185,2008-07-25,05:43:28
39.91301,116.404702,0,269,39654.2385763889,2008-07-25,05:43:33
39.912628,116.405964,0,291,39654.2389236111,2008-07-25,05:44:03
39.912649,116.405942,0,291,39654.2389814815,2008-07-25,05:44:08
39.912652,116.40594,0,291,39654.2390972222,2008-07-25,05:44:18
39.912647,116.405939,0,292,39654.2391550926,2008-07-25,05:44:23
39.912647,116.405939,0,292,39654.2391898148,2008-07-25,05:44:26
39.912651,116.405936,0,291,39654.239212963,2008-07-25,05:44:28
39.912661,116.405931,0,291,39654.2393865741,2008-07-25,05:44:43
39.912649,116.405931,0,292,39654.2394444444,2008-07-25,05:44:48
39.912648,116.405922,0,291,39654.2395023148,2008-07-25,05:44:53
39.913347,116.40548,0,270,39654.2525231481,2008-07-25,06:03:38
39.91313,116.405537,0,270,39654.2525810185,2008-07-25,06:03:43
39.913018,116.40559,0,269,39654.2526388889,2008-07-25,06:03:48
39.912905,116.405666,0,269,39654.2526967593,2008-07-25,06:03:53
39.914391,116.4106,0,154,39654.3002777778,2008-07-25,07:12:24
39.914389,116.410675,0,202,39654.3003356481,2008-07-25,07:12:29
39.914343,116.410677,0,185,39654.3003935185,2008-07-25,07:12:34
39.914322,116.410664,0,165,39654.3004513889,2008-07-25,07:12:39
39.914322,116.410664,0,165,39654.3004861111,2008-07-25,07:12:42
39.914323,116.410669,0,158,39654.3005092593,2008-07-25,07:12:44
39.914321,116.410635,0,146,39654.3005671296,2008-07-25,07:12:49
39.914308,116.410622,0,143,39654.300625,2008-07-25,07:12:54
39.914288,116.410599,0,136,39654.3006828704,2008-07-25,07:12:59
39.914253,116.410585,0,133,39654.3007407407,2008-07-25,07:13:04
39.914253,116.410585,0,133,39654.300775463,2008-07-25,07:13:07
39.914251,116.410584,0,134,39654.3007986111,2008-07-25,07:13:09
39.914239,116.410746,0,134,39654.3008564815,2008-07-25,07:13:14
39.914426,116.411006,0,147,39654.3009143519,2008-07-25,07:13:19
39.914499,116.41127,0,151,39654.3009722222,2008-07-25,07:13:24
39.914423,116.411445,0,141,39654.3010300926,2008-07-25,07:13:29
39.91434,116.411758,0,127,39654.301087963,2008-07-25,07:13:34
39.914319,116.412149,0,121,39654.3011458333,2008-07-25,07:13:39
39.914297,116.412522,0,131,39654.3012037037,2008-07-25,07:13:44
39.914281,116.412749,0,119,39654.3012615741,2008-07-25,07:13:49
39.914252,116.413227,0,111,39654.3013194444,2008-07-25,07:13:54
39.914366,116.413806,0,108,39654.3013773148,2008-07-25,07:13:59
39.914527,116.414391,0,120,39654.3014351852,2008-07-25,07:14:04
39.914477,116.415007,0,115,39654.3014930556,2008-07-25,07:14:09
39.914366,116.415785,0,131,39654.3015509259,2008-07-25,07:14:14
39.914287,116.416597,0,139,39654.3016087963,2008-07-25,07:14:19
39.914306,116.417311,0,136,39654.3016666667,2008-07-25,07:14:24
39.914308,116.417942,0,125,39654.301724537,2008-07-25,07:14:29
39.914298,116.418537,0,125,39654.3017824074,2008-07-25,07:14:34
39.914352,116.419073,0,129,39654.3018402778,2008-07-25,07:14:39
39.914392,116.419528,0,136,39654.3018981481,2008-07-25,07:14:44
39.914476,116.419687,0,152,39654.3019560185,2008-07-25,07:14:49
39.914458,116.419685,0,170,39654.3020138889,2008-07-25,07:14:54
39.914457,116.419682,0,171,39654.3020717593,2008-07-25,07:14:59
39.914458,116.419681,0,173,39654.3021296296,2008-07-25,07:15:04
39.914458,116.419682,0,174,39654.3021875,2008-07-25,07:15:09
39.914457,116.419682,0,175,39654.3022453704,2008-07-25,07:15:14
39.914456,116.419684,0,175,39654.3023032407,2008-07-25,07:15:19
39.914455,116.419684,0,175,39654.3023611111,2008-07-25,07:15:24
39.914455,116.419682,0,175,39654.3024189815,2008-07-25,07:15:29
39.914454,116.419681,0,175,39654.3024768519,2008-07-25,07:15:34
39.914455,116.419681,0,175,39654.3025347222,2008-07-25,07:15:39
39.914455,116.419681,0,175,39654.3025694444,2008-07-25,07:15:42
39.914455,116.419681,0,174,39654.3025925926,2008-07-25,07:15:44
39.914513,116.419876,0,173,39654.302650463,2008-07-25,07:15:49
39.91454,116.420195,0,177,39654.3027083333,2008-07-25,07:15:54
39.914518,116.42025,0,179,39654.3027662037,2008-07-25,07:15:59
39.914517,116.420283,0,180,39654.3028240741,2008-07-25,07:16:04
39.914541,116.420537,0,179,39654.3028819444,2008-07-25,07:16:09
39.914805,116.420676,0,171,39654.3029398148,2008-07-25,07:16:14
39.915236,116.420722,0,174,39654.3029976852,2008-07-25,07:16:19
39.915554,116.420649,0,190,39654.3030555556,2008-07-25,07:16:24
39.915919,116.420495,0,201,39654.3031134259,2008-07-25,07:16:29
39.916405,116.420372,0,210,39654.3031712963,2008-07-25,07:16:34
39.916948,116.420305,0,202,39654.3032291667,2008-07-25,07:16:39
39.91741,116.420377,0,217,39654.303287037,2008-07-25,07:16:44
39.917628,116.420359,0,223,39654.3033449074,2008-07-25,07:16:49
39.918014,116.420329,0,207,39654.3034027778,2008-07-25,07:16:54
39.918545,116.420263,0,204,39654.3034606481,2008-07-25,07:16:59
39.919153,116.420147,0,193,39654.3035185185,2008-07-25,07:17:04
39.91975,116.420059,0,174,39654.3035763889,2008-07-25,07:17:09
39.920379,116.420027,0,160,39654.3036342593,2008-07-25,07:17:14
39.920992,116.420031,0,162,39654.3036921296,2008-07-25,07:17:19
39.92155,116.42001,0,163,39654.30375,2008-07-25,07:17:24
39.922063,116.420012,0,158,39654.3038078704,2008-07-25,07:17:29
39.922529,116.42003,0,150,39654.3038657407,2008-07-25,07:17:34
39.922898,116.420087,0,148,39654.3039236111,2008-07-25,07:17:39
39.923067,116.420489,0,122,39654.3039814815,2008-07-25,07:17:44
39.92309,116.421333,0,101,39654.3040393519,2008-07-25,07:17:49
39.923071,116.422325,0,100,39654.3040972222,2008-07-25,07:17:54
39.923065,116.423469,0,99,39654.3041550926,2008-07-25,07:17:59
39.923086,116.424637,0,108,39654.304212963,2008-07-25,07:18:04
39.923094,116.425579,0,118,39654.3042708333,2008-07-25,07:18:09
39.923051,116.426121,0,128,39654.3043287037,2008-07-25,07:18:14
39.922978,116.426539,0,132,39654.3043865741,2008-07-25,07:18:19
39.922983,116.426848,0,156,39654.3044444444,2008-07-25,07:18:24
39.923012,116.427096,0,180,39654.3045023148,2008-07-25,07:18:29
39.923025,116.427343,0,183,39654.3045601852,2008-07-25,07:18:34
39.923054,116.427459,0,192,39654.3046180556,2008-07-25,07:18:39
39.923054,116.427459,0,192,39654.3046527778,2008-07-25,07:18:42
39.923062,116.427455,0,199,39654.3046759259,2008-07-25,07:18:44
39.923065,116.427438,0,202,39654.3047337963,2008-07-25,07:18:49
39.923067,116.427438,0,203,39654.3047916667,2008-07-25,07:18:54
39.923066,116.427442,0,204,39654.304849537,2008-07-25,07:18:59
39.923067,116.427444,0,205,39654.3049074074,2008-07-25,07:19:04
39.923067,116.427444,0,205,39654.3049421296,2008-07-25,07:19:07
39.923068,116.427452,0,205,39654.3049652778,2008-07-25,07:19:09
39.923066,116.427464,0,206,39654.3050231481,2008-07-25,07:19:14
39.923062,116.427481,0,206,39654.3050810185,2008-07-25,07:19:19
39.923062,116.427491,0,207,39654.3051388889,2008-07-25,07:19:24
39.92306,116.427497,0,207,39654.3051967593,2008-07-25,07:19:29
39.923057,116.427505,0,208,39654.3052546296,2008-07-25,07:19:34
39.923057,116.427505,0,208,39654.3053125,2008-07-25,07:19:39
39.923057,116.427505,0,208,39654.3053472222,2008-07-25,07:19:42
39.923057,116.427499,0,209,39654.3053703704,2008-07-25,07:19:44
39.923054,116.427514,0,209,39654.3054282407,2008-07-25,07:19:49
39.923053,116.427519,0,209,39654.3054861111,2008-07-25,07:19:54
39.923054,116.427513,0,209,39654.3055439815,2008-07-25,07:19:59
39.923054,116.427512,0,209,39654.3056018518,2008-07-25,07:20:04
39.923054,116.42751,0,209,39654.3056597222,2008-07-25,07:20:09
39.923053,116.427513,0,209,39654.3057175926,2008-07-25,07:20:14
39.923053,116.427513,0,209,39654.3057523148,2008-07-25,07:20:17
39.923053,116.427518,0,209,39654.305775463,2008-07-25,07:20:19
39.923026,116.427622,0,210,39654.3058333333,2008-07-25,07:20:24
39.922891,116.427924,0,206,39654.3058912037,2008-07-25,07:20:29
39.922859,116.428503,0,179,39654.3059490741,2008-07-25,07:20:34
39.923016,116.428928,0,162,39654.3060069444,2008-07-25,07:20:39
39.923201,116.429017,0,152,39654.3060648148,2008-07-25,07:20:44
39.923233,116.428985,0,144,39654.3061226852,2008-07-25,07:20:49
39.92324,116.428987,0,141,39654.3061805556,2008-07-25,07:20:54
39.92324,116.428987,0,139,39654.3062384259,2008-07-25,07:20:59
39.923237,116.428985,0,139,39654.3062962963,2008-07-25,07:21:04
39.923238,116.428986,0,139,39654.3063541667,2008-07-25,07:21:09
39.923238,116.428985,0,139,39654.306412037,2008-07-25,07:21:14
39.923238,116.428985,0,139,39654.3064467593,2008-07-25,07:21:17
39.923237,116.428986,0,139,39654.3064699074,2008-07-25,07:21:19
39.923359,116.428909,0,142,39654.3065277778,2008-07-25,07:21:24
39.923612,116.428681,0,149,39654.3065856481,2008-07-25,07:21:29
39.924043,116.428652,0,150,39654.3066435185,2008-07-25,07:21:34
39.924637,116.428638,0,145,39654.3067013889,2008-07-25,07:21:39
39.92518,116.428573,0,154,39654.3067592593,2008-07-25,07:21:44
39.925635,116.42848,0,158,39654.3068171296,2008-07-25,07:21:49
39.926177,116.428416,0,155,39654.306875,2008-07-25,07:21:54
39.92683,116.428395,0,155,39654.3069328704,2008-07-25,07:21:59
39.927451,116.428369,0,157,39654.3069907407,2008-07-25,07:22:04
39.928086,116.428354,0,171,39654.3070486111,2008-07-25,07:22:09
39.928639,116.428344,0,166,39654.3071064815,2008-07-25,07:22:14
39.929097,116.428277,0,172,39654.3071643518,2008-07-25,07:22:19
39.929487,116.428236,0,173,39654.3072222222,2008-07-25,07:22:24
39.929867,116.428192,0,180,39654.3072800926,2008-07-25,07:22:29
39.930274,116.428153,0,206,39654.307337963,2008-07-25,07:22:34
39.930936,116.428113,0,208,39654.3073958333,2008-07-25,07:22:39
39.931662,116.428062,0,181,39654.3074537037,2008-07-25,07:22:44
39.932427,116.428034,0,167,39654.3075115741,2008-07-25,07:22:49
39.933181,116.427989,0,170,39654.3075694444,2008-07-25,07:22:54
39.933858,116.427964,0,169,39654.3076273148,2008-07-25,07:22:59
39.934445,116.427973,0,160,39654.3076851852,2008-07-25,07:23:04
39.934989,116.427969,0,144,39654.3077430556,2008-07-25,07:23:09
39.935601,116.427943,0,141,39654.3078009259,2008-07-25,07:23:14
39.93605,116.427933,0,155,39654.3078587963,2008-07-25,07:23:19
39.936251,116.427946,0,168,39654.3079166667,2008-07-25,07:23:24
39.936281,116.427946,0,177,39654.307974537,2008-07-25,07:23:29
39.93654,116.427861,0,174,39654.3080324074,2008-07-25,07:23:34
39.937041,116.427835,0,178,39654.3080902778,2008-07-25,07:23:39
39.937446,116.427912,0,198,39654.3081481481,2008-07-25,07:23:44
39.937703,116.428008,0,194,39654.3082060185,2008-07-25,07:23:49
39.938023,116.42816,0,182,39654.3082638889,2008-07-25,07:23:54
39.938357,116.428184,0,178,39654.3083217593,2008-07-25,07:23:59
39.938818,116.428151,0,172,39654.3083796296,2008-07-25,07:24:04
39.939246,116.428128,0,172,39654.3084375,2008-07-25,07:24:09
39.939532,116.428255,0,169,39654.3084953704,2008-07-25,07:24:14
39.939611,116.42845,0,162,39654.3085532407,2008-07-25,07:24:19
39.93961,116.42848,0,153,39654.3086111111,2008-07-25,07:24:24
39.939609,116.42848,0,152,39654.3086689815,2008-07-25,07:24:29
39.939605,116.42848,0,151,39654.3087268519,2008-07-25,07:24:34
39.939605,116.42848,0,151,39654.3087615741,2008-07-25,07:24:37
39.939604,116.428482,0,151,39654.3087847222,2008-07-25,07:24:39
39.939591,116.428481,0,151,39654.3088425926,2008-07-25,07:24:44
39.939585,116.428481,0,150,39654.308900463,2008-07-25,07:24:49
39.939589,116.42848,0,150,39654.3089583333,2008-07-25,07:24:54
39.939589,116.42848,0,150,39654.3089930556,2008-07-25,07:24:57
39.939594,116.42848,0,149,39654.3090162037,2008-07-25,07:24:59
39.939585,116.428479,0,148,39654.3090740741,2008-07-25,07:25:04
39.939569,116.428476,0,148,39654.3091319444,2008-07-25,07:25:09
39.939555,116.428476,0,148,39654.3091898148,2008-07-25,07:25:14
39.939555,116.428476,0,148,39654.309224537,2008-07-25,07:25:17
39.939555,116.428481,0,148,39654.3092476852,2008-07-25,07:25:19
39.939542,116.428523,0,148,39654.3093055556,2008-07-25,07:25:24
39.939537,116.428578,0,148,39654.3093634259,2008-07-25,07:25:29
39.939539,116.428599,0,147,39654.3094212963,2008-07-25,07:25:34
39.939548,116.428617,0,147,39654.3094791667,2008-07-25,07:25:39
39.939551,116.428619,0,147,39654.309537037,2008-07-25,07:25:44
39.939546,116.428619,0,147,39654.3095949074,2008-07-25,07:25:49
39.939546,116.428619,0,147,39654.3096296296,2008-07-25,07:25:52
39.939543,116.428619,0,147,39654.3096527778,2008-07-25,07:25:54
39.939973,116.428821,0,63,39654.3102314815,2008-07-25,07:26:44
39.940085,116.428877,0,122,39654.3102893519,2008-07-25,07:26:49
39.940128,116.429001,0,180,39654.3103472222,2008-07-25,07:26:54
39.94011,116.429073,0,181,39654.3104050926,2008-07-25,07:26:59
39.940072,116.429059,0,177,39654.310462963,2008-07-25,07:27:04
39.940093,116.429162,0,185,39654.3105208333,2008-07-25,07:27:09
39.940129,116.429182,0,193,39654.3105787037,2008-07-25,07:27:14
39.940131,116.429244,0,202,39654.3106365741,2008-07-25,07:27:19
39.940158,116.429286,0,200,39654.3106944444,2008-07-25,07:27:24
39.940157,116.429328,0,202,39654.3107523148,2008-07-25,07:27:29
39.940147,116.429394,0,208,39654.3108101852,2008-07-25,07:27:34
39.940139,116.429431,0,210,39654.3108680556,2008-07-25,07:27:39
39.94018,116.429492,0,212,39654.3109259259,2008-07-25,07:27:44
39.940218,116.429521,0,215,39654.3109837963,2008-07-25,07:27:49
39.940218,116.429521,0,215,39654.3110185185,2008-07-25,07:27:52
39.940214,116.429526,0,217,39654.3110416667,2008-07-25,07:27:54
39.940209,116.429502,0,219,39654.311099537,2008-07-25,07:27:59
39.940104,116.429409,0,220,39654.3111574074,2008-07-25,07:28:04
39.987384,116.404409,0,107,39654.3366203704,2008-07-25,08:04:44
39.987351,116.403824,0,144,39654.3366782407,2008-07-25,08:04:49
39.987343,116.403304,0,133,39654.3367361111,2008-07-25,08:04:54
39.987378,116.40296,0,139,39654.3367939815,2008-07-25,08:04:59
39.9876,116.402648,0,125,39654.3368518518,2008-07-25,08:05:04
39.987906,116.402312,0,121,39654.3369097222,2008-07-25,08:05:09
39.988199,116.401927,0,112,39654.3369675926,2008-07-25,08:05:14
39.98844,116.401609,0,114,39654.337025463,2008-07-25,08:05:19
39.988705,116.401455,0,115,39654.3370833333,2008-07-25,08:05:24
39.989077,116.401455,0,123,39654.3371412037,2008-07-25,08:05:29
39.989438,116.401463,0,133,39654.3371990741,2008-07-25,08:05:34
39.98981,116.401443,0,150,39654.3372569444,2008-07-25,08:05:39
39.990132,116.40136,0,161,39654.3373148148,2008-07-25,08:05:44
39.990357,116.401376,0,180,39654.3373726852,2008-07-25,08:05:49
39.990546,116.401352,0,207,39654.3374305556,2008-07-25,08:05:54
39.990682,116.401352,0,224,39654.3374884259,2008-07-25,08:05:59
39.990817,116.401365,0,231,39654.3375462963,2008-07-25,08:06:04
39.99093,116.401266,0,283,39654.3376041667,2008-07-25,08:06:09
39.990966,116.401277,0,293,39654.337662037,2008-07-25,08:06:14
39.990966,116.401277,0,293,39654.3376967593,2008-07-25,08:06:17
39.990963,116.401278,0,285,39654.3377199074,2008-07-25,08:06:19
39.990972,116.401279,0,286,39654.3377777778,2008-07-25,08:06:24
39.991087,116.401312,0,279,39654.3378356481,2008-07-25,08:06:29
39.991275,116.401418,0,264,39654.3378935185,2008-07-25,08:06:34
39.991465,116.401478,0,242,39654.3379513889,2008-07-25,08:06:39
39.99151,116.401484,0,235,39654.3380092593,2008-07-25,08:06:44
39.991507,116.401483,0,235,39654.3380671296,2008-07-25,08:06:49
39.991507,116.401483,0,235,39654.3381018518,2008-07-25,08:06:52
39.991502,116.401481,0,234,39654.338125,2008-07-25,08:06:54
39.991608,116.401491,0,229,39654.3381828704,2008-07-25,08:06:59
39.991914,116.401494,0,223,39654.3382407407,2008-07-25,08:07:04
39.992298,116.401481,0,228,39654.3382986111,2008-07-25,08:07:09
39.992641,116.401475,0,225,39654.3383564815,2008-07-25,08:07:14
39.992976,116.401484,0,230,39654.3384143518,2008-07-25,08:07:19
39.993101,116.401438,0,233,39654.3384722222,2008-07-25,08:07:24
39.993117,116.401463,0,213,39654.3385300926,2008-07-25,08:07:29
39.993115,116.401462,0,214,39654.338587963,2008-07-25,08:07:34
39.993111,116.401461,0,214,39654.3386458333,2008-07-25,08:07:39
39.993108,116.401459,0,213,39654.3387037037,2008-07-25,08:07:44
39.993102,116.401457,0,213,39654.3387615741,2008-07-25,08:07:49
39.993102,116.401457,0,213,39654.3387962963,2008-07-25,08:07:52
39.993099,116.401456,0,212,39654.3388194444,2008-07-25,08:07:54
39.993185,116.401395,0,221,39654.3388773148,2008-07-25,08:07:59
39.993457,116.401389,0,247,39654.3389351852,2008-07-25,08:08:04
39.993827,116.401503,0,223,39654.3389930556,2008-07-25,08:08:09
39.994239,116.401562,0,194,39654.3390509259,2008-07-25,08:08:14
39.994784,116.401563,0,172,39654.3391087963,2008-07-25,08:08:19
39.995292,116.401527,0,158,39654.3391666667,2008-07-25,08:08:24
39.995726,116.401532,0,147,39654.339224537,2008-07-25,08:08:29
39.996116,116.401536,0,127,39654.3392824074,2008-07-25,08:08:34
39.996393,116.401565,0,126,39654.3393402778,2008-07-25,08:08:39
39.996464,116.401584,0,125,39654.3393981481,2008-07-25,08:08:44
39.996453,116.401579,0,123,39654.3394560185,2008-07-25,08:08:49
39.99646,116.401578,0,122,39654.3395138889,2008-07-25,08:08:54
39.99646,116.401578,0,122,39654.3395486111,2008-07-25,08:08:57
39.996467,116.401575,0,120,39654.3395717593,2008-07-25,08:08:59
39.996593,116.401521,0,121,39654.3396296296,2008-07-25,08:09:04
39.996789,116.401522,0,126,39654.3396875,2008-07-25,08:09:09
39.996906,116.401517,0,132,39654.3397453704,2008-07-25,08:09:14
39.996971,116.401543,0,132,39654.3398032407,2008-07-25,08:09:19
39.996971,116.401547,0,134,39654.3398611111,2008-07-25,08:09:24
39.996972,116.401548,0,135,39654.3399189815,2008-07-25,08:09:29
39.996968,116.401548,0,136,39654.3399768519,2008-07-25,08:09:34
39.996969,116.401549,0,135,39654.3400347222,2008-07-25,08:09:39
39.996969,116.401549,0,135,39654.3400694444,2008-07-25,08:09:42
39.996973,116.401548,0,135,39654.3400925926,2008-07-25,08:09:44
39.997109,116.401602,0,131,39654.340150463,2008-07-25,08:09:49
39.997339,116.401719,0,137,39654.3402083333,2008-07-25,08:09:54
39.997633,116.401792,0,149,39654.3402662037,2008-07-25,08:09:59
39.998106,116.401732,0,143,39654.3403240741,2008-07-25,08:10:04
39.998574,116.401733,0,149,39654.3403819444,2008-07-25,08:10:09
39.999018,116.401654,0,136,39654.3404398148,2008-07-25,08:10:14
39.999434,116.401621,0,136,39654.3404976852,2008-07-25,08:10:19
39.99963,116.401683,0,112,39654.3405555556,2008-07-25,08:10:24
39.999722,116.401689,0,113,39654.3406134259,2008-07-25,08:10:29
39.999748,116.401766,0,94,39654.3406712963,2008-07-25,08:10:34
39.999748,116.401766,0,94,39654.3407060185,2008-07-25,08:10:37
39.99975,116.401767,0,93,39654.3407291667,2008-07-25,08:10:39
39.999842,116.401735,0,97,39654.340787037,2008-07-25,08:10:44
39.99992,116.401676,0,126,39654.3408449074,2008-07-25,08:10:49
39.999961,116.401657,0,161,39654.3409027778,2008-07-25,08:10:54
40.00012,116.401755,0,176,39654.3409606481,2008-07-25,08:10:59
40.000271,116.401804,0,193,39654.3410185185,2008-07-25,08:11:04
40.000327,116.401824,0,195,39654.3410763889,2008-07-25,08:11:09
40.000332,116.401822,0,196,39654.3411342593,2008-07-25,08:11:14
40.000332,116.401821,0,196,39654.3411921296,2008-07-25,08:11:19
40.000335,116.40182,0,195,39654.34125,2008-07-25,08:11:24
40.000337,116.40182,0,193,39654.3413078704,2008-07-25,08:11:29
40.00034,116.401819,0,191,39654.3413657407,2008-07-25,08:11:34
40.000343,116.401815,0,190,39654.3414236111,2008-07-25,08:11:39
40.000346,116.401812,0,189,39654.3414814815,2008-07-25,08:11:44
40.000348,116.401808,0,189,39654.3415393519,2008-07-25,08:11:49
40.00035,116.401806,0,189,39654.3415972222,2008-07-25,08:11:54
40.000351,116.401805,0,189,39654.3416550926,2008-07-25,08:11:59
40.000351,116.401805,0,189,39654.3416898148,2008-07-25,08:12:02
40.000352,116.401805,0,188,39654.341712963,2008-07-25,08:12:04
40.000364,116.401805,0,188,39654.3417708333,2008-07-25,08:12:09
40.000538,116.401787,0,172,39654.3418287037,2008-07-25,08:12:14
40.000664,116.401732,0,177,39654.3418865741,2008-07-25,08:12:19
40.000679,116.401724,0,177,39654.3419444444,2008-07-25,08:12:24
40.00068,116.401724,0,177,39654.3420023148,2008-07-25,08:12:29
40.000684,116.401724,0,178,39654.3420601852,2008-07-25,08:12:34
40.000684,116.401724,0,178,39654.3420949074,2008-07-25,08:12:37
40.000687,116.401723,0,179,39654.3421180556,2008-07-25,08:12:39
40.000724,116.401698,0,174,39654.3421759259,2008-07-25,08:12:44
40.000741,116.401699,0,164,39654.3422337963,2008-07-25,08:12:49
40.000743,116.401694,0,162,39654.3422916667,2008-07-25,08:12:54
40.000737,116.401692,0,162,39654.342349537,2008-07-25,08:12:59
40.000737,116.401692,0,162,39654.3423842593,2008-07-25,08:13:02
40.00074,116.401687,0,160,39654.3424074074,2008-07-25,08:13:04
40.000809,116.401601,0,166,39654.3424652778,2008-07-25,08:13:09
40.000846,116.401571,0,170,39654.3425231481,2008-07-25,08:13:14
40.000847,116.401576,0,171,39654.3425810185,2008-07-25,08:13:19
40.000845,116.401574,0,171,39654.3426388889,2008-07-25,08:13:24
40.000837,116.401573,0,172,39654.3426967593,2008-07-25,08:13:29
40.000838,116.401572,0,172,39654.3427546296,2008-07-25,08:13:34
40.000845,116.401572,0,172,39654.3428125,2008-07-25,08:13:39
40.00085,116.401572,0,172,39654.3428703704,2008-07-25,08:13:44
40.000845,116.401571,0,172,39654.3429282407,2008-07-25,08:13:49
40.000844,116.401571,0,172,39654.3429861111,2008-07-25,08:13:54
40.000845,116.401567,0,172,39654.3430439815,2008-07-25,08:13:59
40.000847,116.401567,0,172,39654.3431018519,2008-07-25,08:14:04
40.000848,116.40157,0,173,39654.3431597222,2008-07-25,08:14:09
40.000848,116.40157,0,173,39654.3431944444,2008-07-25,08:14:12
40.00085,116.401573,0,173,39654.3432175926,2008-07-25,08:14:14
40.000863,116.401575,0,173,39654.343275463,2008-07-25,08:14:19
40.000961,116.401557,0,179,39654.3433333333,2008-07-25,08:14:24
40.000974,116.401494,0,184,39654.3433912037,2008-07-25,08:14:29
40.000954,116.401448,0,181,39654.3434490741,2008-07-25,08:14:34
40.000936,116.401439,0,184,39654.3435069444,2008-07-25,08:14:39
40.000917,116.401455,0,186,39654.3435648148,2008-07-25,08:14:44
40.000912,116.401453,0,187,39654.3436226852,2008-07-25,08:14:49
40.000912,116.401452,0,187,39654.3436805556,2008-07-25,08:14:54
40.000912,116.401453,0,187,39654.3437384259,2008-07-25,08:14:59
40.000914,116.401454,0,188,39654.3437962963,2008-07-25,08:15:04
40.000908,116.401454,0,188,39654.3438541667,2008-07-25,08:15:09
40.000908,116.401454,0,188,39654.3438888889,2008-07-25,08:15:12
40.000914,116.401455,0,188,39654.343912037,2008-07-25,08:15:14
40.000957,116.40144,0,191,39654.3439699074,2008-07-25,08:15:19
40.000938,116.401331,0,199,39654.3440277778,2008-07-25,08:15:24
40.000861,116.401251,0,214,39654.3440856481,2008-07-25,08:15:29
40.000851,116.400735,0,217,39654.3441435185,2008-07-25,08:15:34
40.000939,116.400186,0,217,39654.3442013889,2008-07-25,08:15:39
40.000995,116.399704,0,226,39654.3442592593,2008-07-25,08:15:44
40.001053,116.399537,0,239,39654.3443171296,2008-07-25,08:15:49
40.00106,116.399525,0,245,39654.344375,2008-07-25,08:15:54
40.00107,116.399524,0,246,39654.3444328704,2008-07-25,08:15:59
40.00106,116.399399,0,245,39654.3444907407,2008-07-25,08:16:04
40.001064,116.39927,0,246,39654.3445486111,2008-07-25,08:16:09
40.001057,116.399109,0,257,39654.3446064815,2008-07-25,08:16:14
40.001128,116.398742,0,270,39654.3446643518,2008-07-25,08:16:19
40.001119,116.398194,0,270,39654.3447222222,2008-07-25,08:16:24
40.001164,116.397395,0,265,39654.3447800926,2008-07-25,08:16:29
40.001201,116.39643,0,251,39654.344837963,2008-07-25,08:16:34
40.001154,116.395556,0,221,39654.3448958333,2008-07-25,08:16:39
40.00115,116.394994,0,205,39654.3449537037,2008-07-25,08:16:44
40.001135,116.39458,0,181,39654.3450115741,2008-07-25,08:16:49
40.00115,116.39416,0,171,39654.3450694444,2008-07-25,08:16:54
40.001197,116.393769,0,161,39654.3451273148,2008-07-25,08:16:59
40.001165,116.393346,0,154,39654.3451851852,2008-07-25,08:17:04
40.001048,116.392616,0,143,39654.3452430556,2008-07-25,08:17:09
40.000984,116.387199,0,142,39654.3455324074,2008-07-25,08:17:34
40.000883,116.386361,0,142,39654.3455902778,2008-07-25,08:17:39
40.000717,116.382829,0,-61,39654.3458217593,2008-07-25,08:17:59
40.000857,116.381872,0,128,39654.3458796296,2008-07-25,08:18:04
40.00021,116.379509,0,44,39654.3460532407,2008-07-25,08:18:19
40.000602,116.379571,0,110,39654.3461111111,2008-07-25,08:18:24
40.000621,116.379072,0,89,39654.3461689815,2008-07-25,08:18:29
40.000626,116.378575,0,105,39654.3462268518,2008-07-25,08:18:34
40.000624,116.378057,0,129,39654.3462847222,2008-07-25,08:18:39
40.000637,116.377605,0,141,39654.3463425926,2008-07-25,08:18:44
40.000623,116.377101,0,155,39654.346400463,2008-07-25,08:18:49
40.000615,116.3766,0,154,39654.3464583333,2008-07-25,08:18:54
40.000611,116.376077,0,146,39654.3465162037,2008-07-25,08:18:59
40.000613,116.37559,0,143,39654.3465740741,2008-07-25,08:19:04
40.000595,116.37515,0,131,39654.3466319444,2008-07-25,08:19:09
40.000615,116.374878,0,125,39654.3466898148,2008-07-25,08:19:14
40.000617,116.37486,0,123,39654.3467476852,2008-07-25,08:19:19
40.0006,116.374882,0,123,39654.3468055556,2008-07-25,08:19:24
40.000599,116.37489,0,123,39654.3468634259,2008-07-25,08:19:29
40.000598,116.374891,0,123,39654.3469212963,2008-07-25,08:19:34
40.000598,116.374891,0,123,39654.3469560185,2008-07-25,08:19:37
40.000598,116.374891,0,123,39654.3469791667,2008-07-25,08:19:39
40.0006,116.374877,0,124,39654.347037037,2008-07-25,08:19:44
40.000603,116.374688,0,128,39654.3470949074,2008-07-25,08:19:49
40.000579,116.374479,0,132,39654.3471527778,2008-07-25,08:19:54
40.000536,116.3742,0,137,39654.3472106481,2008-07-25,08:19:59
40.000454,116.373862,0,134,39654.3472685185,2008-07-25,08:20:04
40.00046,116.373354,0,140,39654.3473263889,2008-07-25,08:20:09
40.000509,116.37312,0,141,39654.3473842593,2008-07-25,08:20:14
40.000493,116.373112,0,142,39654.3474421296,2008-07-25,08:20:19
40.000494,116.373025,0,144,39654.3475,2008-07-25,08:20:24
40.000524,116.372755,0,124,39654.3475578704,2008-07-25,08:20:29
40.000515,116.372629,0,119,39654.3476157407,2008-07-25,08:20:34
40.000517,116.372655,0,118,39654.3476736111,2008-07-25,08:20:39
40.000506,116.372701,0,113,39654.3477314815,2008-07-25,08:20:44
40.000507,116.372744,0,112,39654.3477893519,2008-07-25,08:20:49
40.00049,116.372767,0,109,39654.3478472222,2008-07-25,08:20:54
40.000487,116.372809,0,107,39654.3479050926,2008-07-25,08:20:59
40.000505,116.372867,0,107,39654.347962963,2008-07-25,08:21:04
40.000513,116.373018,0,103,39654.3480208333,2008-07-25,08:21:09
40.000498,116.373209,0,95,39654.3480787037,2008-07-25,08:21:14
40.000467,116.373312,0,91,39654.3481365741,2008-07-25,08:21:19
40.000443,116.373389,0,85,39654.3481944444,2008-07-25,08:21:24
40.000465,116.373488,0,80,39654.3482523148,2008-07-25,08:21:29
40.00048,116.373596,0,76,39654.3483101852,2008-07-25,08:21:34
40.000469,116.373669,0,71,39654.3483680556,2008-07-25,08:21:39
40.000507,116.373746,0,64,39654.3484259259,2008-07-25,08:21:44
40.000514,116.373799,0,55,39654.3484837963,2008-07-25,08:21:49
40.000498,116.373879,0,49,39654.3485416667,2008-07-25,08:21:54
40.000496,116.373907,0,50,39654.348599537,2008-07-25,08:21:59
40.00048,116.373924,0,63,39654.3486574074,2008-07-25,08:22:04
40.000408,116.373962,0,75,39654.3487152778,2008-07-25,08:22:09
40.00037,116.374014,0,78,39654.3487731481,2008-07-25,08:22:14
40.000284,116.374034,0,71,39654.3488310185,2008-07-25,08:22:19
40.000225,116.374103,0,75,39654.3488888889,2008-07-25,08:22:24
40.000211,116.374191,0,77,39654.3489467593,2008-07-25,08:22:29
40.000207,116.374288,0,78,39654.3490046296,2008-07-25,08:22:34
40.000215,116.374433,0,80,39654.3490625,2008-07-25,08:22:39
40.000241,116.374545,0,81,39654.3491203704,2008-07-25,08:22:44
40.000233,116.374653,0,82,39654.3491782407,2008-07-25,08:22:49
40.00023,116.374762,0,83,39654.3492361111,2008-07-25,08:22:54
40.000232,116.374876,0,82,39654.3492939815,2008-07-25,08:22:59
40.000182,116.374914,0,82,39654.3493518519,2008-07-25,08:23:04
40.000172,116.374978,0,82,39654.3494097222,2008-07-25,08:23:09
40.000167,116.37506,0,82,39654.3494675926,2008-07-25,08:23:14
40.000169,116.375119,0,83,39654.349525463,2008-07-25,08:23:19
40.000201,116.375221,0,84,39654.3495833333,2008-07-25,08:23:24
40.000264,116.375357,0,84,39654.3496412037,2008-07-25,08:23:29
40.000294,116.375472,0,84,39654.3496990741,2008-07-25,08:23:34
40.000269,116.375535,0,84,39654.3497569444,2008-07-25,08:23:39
40.000222,116.375603,0,85,39654.3498148148,2008-07-25,08:23:44
40.000154,116.375602,0,84,39654.3498726852,2008-07-25,08:23:49
40.000181,116.375712,0,83,39654.3499305556,2008-07-25,08:23:54
40.00017,116.375812,0,83,39654.3499884259,2008-07-25,08:23:59
40.000171,116.375899,0,85,39654.3500462963,2008-07-25,08:24:04
40.000156,116.375976,0,84,39654.3501041667,2008-07-25,08:24:09
40.000156,116.376036,0,82,39654.350162037,2008-07-25,08:24:14
40.000193,116.376146,0,80,39654.3502199074,2008-07-25,08:24:19
40.000178,116.376188,0,78,39654.3502777778,2008-07-25,08:24:24
40.00017,116.376286,0,75,39654.3503356481,2008-07-25,08:24:29
40.000174,116.376389,0,74,39654.3503935185,2008-07-25,08:24:34
40.000187,116.376488,0,74,39654.3504513889,2008-07-25,08:24:39
40.000173,116.376549,0,74,39654.3505092593,2008-07-25,08:24:44
40.000208,116.376652,0,73,39654.3505671296,2008-07-25,08:24:49
40.000246,116.376786,0,72,39654.350625,2008-07-25,08:24:54
40.000254,116.376865,0,71,39654.3506828704,2008-07-25,08:24:59
40.000241,116.3769,0,69,39654.3507407407,2008-07-25,08:25:04
40.00023,116.376982,0,68,39654.3507986111,2008-07-25,08:25:09
40.000226,116.377116,0,68,39654.3508564815,2008-07-25,08:25:14
40.0002,116.37719,0,67,39654.3509143519,2008-07-25,08:25:19
40.000077,116.377352,0,66,39654.3509722222,2008-07-25,08:25:24
40.000179,116.377432,0,64,39654.3510300926,2008-07-25,08:25:29
40.000212,116.377514,0,61,39654.351087963,2008-07-25,08:25:34
40.000258,116.377562,0,57,39654.3511458333,2008-07-25,08:25:39
40.000303,116.377601,0,53,39654.3512037037,2008-07-25,08:25:44
40.00038,116.377723,0,52,39654.3512615741,2008-07-25,08:25:49
40.00043,116.377828,0,51,39654.3513194444,2008-07-25,08:25:54
40.000412,116.37787,0,51,39654.3513773148,2008-07-25,08:25:59
40.000392,116.377924,0,50,39654.3514351852,2008-07-25,08:26:04
40.000482,116.378106,0,49,39654.3514930556,2008-07-25,08:26:09
40.000358,116.378164,0,45,39654.3515509259,2008-07-25,08:26:14
40.000117,116.378071,0,42,39654.3516087963,2008-07-25,08:26:19
39.999952,116.377937,0,43,39654.3516666667,2008-07-25,08:26:24
39.999911,116.377862,0,43,39654.351724537,2008-07-25,08:26:29
39.999854,116.377806,0,44,39654.3517824074,2008-07-25,08:26:34
39.999845,116.377772,0,43,39654.3518402778,2008-07-25,08:26:39
39.999925,116.377628,0,43,39654.3518981481,2008-07-25,08:26:44
39.999849,116.377613,0,45,39654.3519560185,2008-07-25,08:26:49
39.99981,116.377578,0,47,39654.3520138889,2008-07-25,08:26:54
39.99977,116.377568,0,48,39654.3520717593,2008-07-25,08:26:59
39.999692,116.377623,0,51,39654.3521296296,2008-07-25,08:27:04
39.999577,116.37773,0,53,39654.3521875,2008-07-25,08:27:09
39.999621,116.377939,0,58,39654.3522453704,2008-07-25,08:27:14
39.999576,116.377956,0,59,39654.3523032407,2008-07-25,08:27:19
39.999484,116.378035,0,60,39654.3523611111,2008-07-25,08:27:24
39.99944,116.37807,0,61,39654.3524189815,2008-07-25,08:27:29
39.999417,116.378113,0,63,39654.3524768518,2008-07-25,08:27:34
39.999402,116.378119,0,64,39654.3525347222,2008-07-25,08:27:39
39.999384,116.378115,0,66,39654.3525925926,2008-07-25,08:27:44
39.999332,116.378144,0,69,39654.352650463,2008-07-25,08:27:49
39.999314,116.3782,0,73,39654.3527083333,2008-07-25,08:27:54
39.999291,116.378273,0,77,39654.3527662037,2008-07-25,08:27:59
39.999309,116.378381,0,81,39654.3528240741,2008-07-25,08:28:04
39.999361,116.378513,0,85,39654.3528819444,2008-07-25,08:28:09
39.999352,116.378633,0,89,39654.3529398148,2008-07-25,08:28:14
39.999428,116.37877,0,94,39654.3529976852,2008-07-25,08:28:19
39.999466,116.378873,0,98,39654.3530555556,2008-07-25,08:28:24
39.999443,116.37895,0,102,39654.3531134259,2008-07-25,08:28:29
39.999449,116.379035,0,107,39654.3531712963,2008-07-25,08:28:34
39.99942,116.379071,0,109,39654.3532291667,2008-07-25,08:28:39
39.999411,116.379146,0,111,39654.353287037,2008-07-25,08:28:44
39.999429,116.379225,0,110,39654.3533449074,2008-07-25,08:28:49
39.999441,116.379263,0,111,39654.3534027778,2008-07-25,08:28:54
39.999442,116.379265,0,111,39654.3534606481,2008-07-25,08:28:59
39.999442,116.379265,0,111,39654.3534953704,2008-07-25,08:29:02
39.999443,116.379268,0,111,39654.3535185185,2008-07-25,08:29:04
39.999468,116.379283,0,112,39654.3535763889,2008-07-25,08:29:09
39.999591,116.379327,0,112,39654.3536342593,2008-07-25,08:29:14
39.999718,116.379358,0,113,39654.3536921296,2008-07-25,08:29:19
39.999856,116.379352,0,114,39654.35375,2008-07-25,08:29:24
39.999867,116.379319,0,117,39654.3538078704,2008-07-25,08:29:29
39.999884,116.379328,0,119,39654.3538657407,2008-07-25,08:29:34
39.99992,116.37935,0,121,39654.3539236111,2008-07-25,08:29:39
39.999936,116.379362,0,124,39654.3539814815,2008-07-25,08:29:44
39.999942,116.379376,0,124,39654.3540393518,2008-07-25,08:29:49
39.999946,116.379385,0,125,39654.3540972222,2008-07-25,08:29:54
39.999972,116.379393,0,128,39654.3541550926,2008-07-25,08:29:59
40.000027,116.379398,0,131,39654.354212963,2008-07-25,08:30:04
40.000074,116.379381,0,133,39654.3542708333,2008-07-25,08:30:09
40.000074,116.379381,0,133,39654.3543055556,2008-07-25,08:30:12
40.000074,116.379382,0,134,39654.3543287037,2008-07-25,08:30:14
40.000072,116.379367,0,134,39654.3543865741,2008-07-25,08:30:19
40.000057,116.379281,0,139,39654.3544444444,2008-07-25,08:30:24
40.000019,116.379294,0,143,39654.3545023148,2008-07-25,08:30:29
39.999977,116.379319,0,146,39654.3545601852,2008-07-25,08:30:34
39.999949,116.379329,0,146,39654.3546180556,2008-07-25,08:30:39
39.999931,116.379341,0,146,39654.3546759259,2008-07-25,08:30:44
39.999906,116.379367,0,146,39654.3547337963,2008-07-25,08:30:49
39.999877,116.379387,0,146,39654.3547916667,2008-07-25,08:30:54
39.999803,116.379364,0,146,39654.354849537,2008-07-25,08:30:59
39.99979,116.379339,0,146,39654.3549074074,2008-07-25,08:31:04
39.999782,116.37931,0,145,39654.3549652778,2008-07-25,08:31:09
39.999784,116.379306,0,145,39654.3550231481,2008-07-25,08:31:14
39.999784,116.379306,0,145,39654.3550578704,2008-07-25,08:31:17
39.999783,116.379308,0,144,39654.3550810185,2008-07-25,08:31:19
39.999806,116.379254,0,143,39654.3551388889,2008-07-25,08:31:24
39.99982,116.379249,0,144,39654.3551967593,2008-07-25,08:31:29
39.999835,116.379244,0,144,39654.3552546296,2008-07-25,08:31:34
39.999881,116.379292,0,143,39654.3553125,2008-07-25,08:31:39
39.999887,116.379363,0,143,39654.3553703704,2008-07-25,08:31:44
39.999851,116.379351,0,143,39654.3554282407,2008-07-25,08:31:49
39.999811,116.379356,0,143,39654.3554861111,2008-07-25,08:31:54
39.999811,116.379356,0,143,39654.3555208333,2008-07-25,08:31:57
39.999809,116.379358,0,143,39654.3555439815,2008-07-25,08:31:59
39.999821,116.379324,0,142,39654.3556018519,2008-07-25,08:32:04
39.999801,116.379243,0,143,39654.3556597222,2008-07-25,08:32:09
39.999832,116.379145,0,146,39654.3557175926,2008-07-25,08:32:14
39.999848,116.379085,0,153,39654.355775463,2008-07-25,08:32:19
39.999891,116.379057,0,160,39654.3558333333,2008-07-25,08:32:24
39.999903,116.379008,0,169,39654.3558912037,2008-07-25,08:32:29
39.999875,116.379,0,178,39654.3559490741,2008-07-25,08:32:34
39.99985,116.379006,0,191,39654.3560069444,2008-07-25,08:32:39
39.999852,116.378977,0,198,39654.3560648148,2008-07-25,08:32:44
39.999841,116.378866,0,211,39654.3561226852,2008-07-25,08:32:49
39.999834,116.378808,0,220,39654.3561805556,2008-07-25,08:32:54
39.999898,116.378879,0,226,39654.3562384259,2008-07-25,08:32:59
39.999908,116.378885,0,227,39654.3562962963,2008-07-25,08:33:04
40.000005,116.378952,0,232,39654.3563541667,2008-07-25,08:33:09
40.00007,116.379018,0,238,39654.356412037,2008-07-25,08:33:14
40.000099,116.379066,0,243,39654.3564699074,2008-07-25,08:33:19
40.000099,116.379066,0,243,39654.3565046296,2008-07-25,08:33:22
40.000092,116.379068,0,248,39654.3565277778,2008-07-25,08:33:24
40.000086,116.379081,0,251,39654.3565856481,2008-07-25,08:33:29
40.000084,116.379173,0,251,39654.3566435185,2008-07-25,08:33:34
40.000075,116.379176,0,251,39654.3567013889,2008-07-25,08:33:39
40.000102,116.379228,0,254,39654.3567592593,2008-07-25,08:33:44
40.000073,116.379253,0,259,39654.3568171296,2008-07-25,08:33:49
40.000045,116.379314,0,262,39654.356875,2008-07-25,08:33:54
40.000002,116.379344,0,265,39654.3569328704,2008-07-25,08:33:59
39.999967,116.379288,0,270,39654.3569907407,2008-07-25,08:34:04
40.000001,116.379264,0,275,39654.3570486111,2008-07-25,08:34:09
40.000046,116.379232,0,282,39654.3571064815,2008-07-25,08:34:14
40.000091,116.379255,0,296,39654.3571643519,2008-07-25,08:34:19
40.000103,116.379267,0,308,39654.3572222222,2008-07-25,08:34:24
40.0001,116.3793,0,317,39654.3572800926,2008-07-25,08:34:29
40.00013,116.379321,0,325,39654.357337963,2008-07-25,08:34:34
40.000139,116.3793,0,330,39654.3573958333,2008-07-25,08:34:39
40.000175,116.379316,0,336,39654.3574537037,2008-07-25,08:34:44
40.000188,116.379336,0,343,39654.3575115741,2008-07-25,08:34:49
40.000188,116.379336,0,343,39654.3575462963,2008-07-25,08:34:52
40.000194,116.379332,0,348,39654.3575694444,2008-07-25,08:34:54
40.000177,116.379308,0,358,39654.3576273148,2008-07-25,08:34:59
40.000118,116.37927,0,368,39654.3576851852,2008-07-25,08:35:04
40.000117,116.379308,0,379,39654.3577430556,2008-07-25,08:35:09
40.000124,116.379337,0,384,39654.3578009259,2008-07-25,08:35:14
40.000134,116.379379,0,394,39654.3578587963,2008-07-25,08:35:19
40.000149,116.379416,0,395,39654.3579166667,2008-07-25,08:35:24
39.999901,116.379365,0,391,39654.3623148148,2008-07-25,08:41:44
39.999786,116.379279,0,390,39654.3623726852,2008-07-25,08:41:49
39.999708,116.379231,0,391,39654.3624305556,2008-07-25,08:41:54
39.999675,116.379203,0,393,39654.3624884259,2008-07-25,08:41:59
39.999682,116.379219,0,393,39654.3625462963,2008-07-25,08:42:04
39.999684,116.379235,0,390,39654.3626041667,2008-07-25,08:42:09
39.999657,116.379266,0,386,39654.362662037,2008-07-25,08:42:14
39.999607,116.379313,0,384,39654.3627199074,2008-07-25,08:42:19
39.999549,116.379347,0,373,39654.3627777778,2008-07-25,08:42:24
39.999504,116.37942,0,360,39654.3628356481,2008-07-25,08:42:29
39.999515,116.379464,0,351,39654.3628935185,2008-07-25,08:42:34
39.999576,116.379516,0,341,39654.3629513889,2008-07-25,08:42:39
39.999661,116.379511,0,334,39654.3630092593,2008-07-25,08:42:44
39.999661,116.379511,0,334,39654.3630439815,2008-07-25,08:42:47
39.999662,116.379506,0,333,39654.3630671296,2008-07-25,08:42:49
39.999691,116.379472,0,328,39654.363125,2008-07-25,08:42:54
39.999729,116.379441,0,322,39654.3631828704,2008-07-25,08:42:59
39.999763,116.379441,0,319,39654.3632407407,2008-07-25,08:43:04
39.999765,116.379441,0,319,39654.3632986111,2008-07-25,08:43:09
39.999765,116.379441,0,319,39654.3633333333,2008-07-25,08:43:12
39.999768,116.379449,0,319,39654.3633564815,2008-07-25,08:43:14
39.999771,116.379458,0,319,39654.3634143519,2008-07-25,08:43:19
39.999774,116.379462,0,318,39654.3634722222,2008-07-25,08:43:24
39.999775,116.379456,0,318,39654.3635300926,2008-07-25,08:43:29
39.999775,116.379456,0,318,39654.3635648148,2008-07-25,08:43:32
39.999776,116.379462,0,318,39654.363587963,2008-07-25,08:43:34
39.999833,116.379442,0,315,39654.3636458333,2008-07-25,08:43:39
39.999835,116.379439,0,315,39654.3637037037,2008-07-25,08:43:44
39.999835,116.379439,0,315,39654.3637384259,2008-07-25,08:43:47
39.999835,116.379438,0,315,39654.3637615741,2008-07-25,08:43:49
39.999833,116.379427,0,315,39654.3638194444,2008-07-25,08:43:54
39.99983,116.379427,0,315,39654.3638773148,2008-07-25,08:43:59
39.999827,116.379429,0,315,39654.3639351852,2008-07-25,08:44:04
39.999825,116.379433,0,314,39654.3639930556,2008-07-25,08:44:09
39.999825,116.379433,0,314,39654.3640277778,2008-07-25,08:44:12
39.999823,116.379432,0,314,39654.3640509259,2008-07-25,08:44:14
39.999795,116.37942,0,314,39654.3641087963,2008-07-25,08:44:19
39.99978,116.379416,0,314,39654.3641666667,2008-07-25,08:44:24
39.999778,116.379409,0,314,39654.364224537,2008-07-25,08:44:29
39.999778,116.379409,0,314,39654.3642592593,2008-07-25,08:44:32
39.999776,116.379401,0,314,39654.3642824074,2008-07-25,08:44:34
39.999776,116.379387,0,313,39654.3643402778,2008-07-25,08:44:39
39.999776,116.379385,0,313,39654.3643981481,2008-07-25,08:44:44
39.999775,116.379384,0,313,39654.3644560185,2008-07-25,08:44:49
39.999775,116.379384,0,313,39654.3644907407,2008-07-25,08:44:52
39.999775,116.379382,0,313,39654.3645138889,2008-07-25,08:44:54
39.999824,116.379359,0,307,39654.3645717593,2008-07-25,08:44:59
39.99984,116.37935,0,301,39654.3646296296,2008-07-25,08:45:04
39.999813,116.379319,0,294,39654.3646875,2008-07-25,08:45:09
39.999773,116.379272,0,283,39654.3647453704,2008-07-25,08:45:14
39.999695,116.379214,0,267,39654.3648032407,2008-07-25,08:45:19
39.999693,116.379196,0,257,39654.3648611111,2008-07-25,08:45:24
39.999641,116.379149,0,248,39654.3649189815,2008-07-25,08:45:29
39.999611,116.379155,0,241,39654.3649768519,2008-07-25,08:45:34
39.999634,116.379185,0,239,39654.3650347222,2008-07-25,08:45:39
39.999656,116.379247,0,234,39654.3650925926,2008-07-25,08:45:44
39.999655,116.379291,0,232,39654.365150463,2008-07-25,08:45:49
39.999676,116.379323,0,231,39654.3652083333,2008-07-25,08:45:54
39.999679,116.379331,0,231,39654.3652662037,2008-07-25,08:45:59
39.999681,116.379332,0,231,39654.3653240741,2008-07-25,08:46:04
39.999684,116.379334,0,231,39654.3653819444,2008-07-25,08:46:09
39.999683,116.379326,0,231,39654.3654398148,2008-07-25,08:46:14
39.999683,116.379326,0,231,39654.365474537,2008-07-25,08:46:17
39.999682,116.37932,0,231,39654.3654976852,2008-07-25,08:46:19
39.999679,116.379309,0,231,39654.3655555556,2008-07-25,08:46:24
39.99968,116.379316,0,231,39654.3656134259,2008-07-25,08:46:29
39.99968,116.379316,0,231,39654.3656481481,2008-07-25,08:46:32
39.99968,116.37932,0,231,39654.3656712963,2008-07-25,08:46:34
39.99968,116.379329,0,231,39654.3657291667,2008-07-25,08:46:39
39.999683,116.379336,0,231,39654.365787037,2008-07-25,08:46:44
39.999683,116.379336,0,231,39654.3658217593,2008-07-25,08:46:47
39.999686,116.37934,0,230,39654.3658449074,2008-07-25,08:46:49
39.99969,116.379349,0,230,39654.3659027778,2008-07-25,08:46:54
39.999692,116.379342,0,231,39654.3659606481,2008-07-25,08:46:59
39.999694,116.379341,0,231,39654.3660185185,2008-07-25,08:47:04
39.999697,116.379335,0,231,39654.3660763889,2008-07-25,08:47:09
39.9997,116.379334,0,231,39654.3661342593,2008-07-25,08:47:14
39.999704,116.379342,0,231,39654.3661921296,2008-07-25,08:47:19
39.999704,116.379342,0,231,39654.3662268519,2008-07-25,08:47:22
39.999706,116.379338,0,231,39654.36625,2008-07-25,08:47:24
39.999736,116.379356,0,232,39654.3663078704,2008-07-25,08:47:29
39.999774,116.37936,0,231,39654.3663657407,2008-07-25,08:47:34
39.999769,116.379348,0,230,39654.3664236111,2008-07-25,08:47:39
39.999769,116.379348,0,230,39654.3664583333,2008-07-25,08:47:42
39.999769,116.379351,0,230,39654.3664814815,2008-07-25,08:47:44
39.999771,116.379361,0,230,39654.3665393519,2008-07-25,08:47:49
39.999779,116.37939,0,230,39654.3665972222,2008-07-25,08:47:54
39.999773,116.37943,0,230,39654.3666550926,2008-07-25,08:47:59
39.999807,116.379468,0,232,39654.366712963,2008-07-25,08:48:04
39.999835,116.379502,0,233,39654.3667708333,2008-07-25,08:48:09
39.999816,116.379528,0,234,39654.3668287037,2008-07-25,08:48:14
39.999796,116.379563,0,234,39654.3668865741,2008-07-25,08:48:19
39.999796,116.379563,0,234,39654.3669212963,2008-07-25,08:48:22
39.999789,116.379561,0,235,39654.3669444444,2008-07-25,08:48:24
39.999738,116.37955,0,237,39654.3670023148,2008-07-25,08:48:29
39.999707,116.379559,0,237,39654.3670601852,2008-07-25,08:48:34
39.999661,116.379529,0,238,39654.3671180556,2008-07-25,08:48:39
39.999619,116.379519,0,239,39654.3671759259,2008-07-25,08:48:44
39.999595,116.379503,0,239,39654.3672337963,2008-07-25,08:48:49
39.999525,116.379484,0,239,39654.3672916667,2008-07-25,08:48:54
39.999767,116.379332,0,256,39654.3759722222,2008-07-25,09:01:24
39.999792,116.379305,0,260,39654.3760300926,2008-07-25,09:01:29
39.999814,116.379274,0,264,39654.376087963,2008-07-25,09:01:34
39.999834,116.379278,0,264,39654.3761458333,2008-07-25,09:01:39
39.999849,116.37928,0,263,39654.3762037037,2008-07-25,09:01:44
39.999855,116.379288,0,262,39654.3762615741,2008-07-25,09:01:49
39.999854,116.379286,0,262,39654.3763194444,2008-07-25,09:01:54
39.999855,116.379287,0,262,39654.3763773148,2008-07-25,09:01:59
39.999858,116.379294,0,262,39654.3764351852,2008-07-25,09:02:04
39.999859,116.379296,0,263,39654.3764930556,2008-07-25,09:02:09
39.999861,116.379293,0,263,39654.3765509259,2008-07-25,09:02:14
39.999861,116.379293,0,263,39654.3765856481,2008-07-25,09:02:17
39.999861,116.379286,0,263,39654.3766087963,2008-07-25,09:02:19
39.99986,116.379273,0,263,39654.3766666667,2008-07-25,09:02:24
39.999855,116.379296,0,263,39654.376724537,2008-07-25,09:02:29
39.999829,116.379322,0,266,39654.3767824074,2008-07-25,09:02:34
39.999811,116.379352,0,268,39654.3768402778,2008-07-25,09:02:39
39.999807,116.379362,0,268,39654.3768981481,2008-07-25,09:02:44
39.999807,116.379362,0,268,39654.3769328704,2008-07-25,09:02:47
39.999804,116.379355,0,268,39654.3769560185,2008-07-25,09:02:49
39.999793,116.379324,0,268,39654.3770138889,2008-07-25,09:02:54
39.999787,116.379296,0,267,39654.3770717593,2008-07-25,09:02:59
39.999765,116.379302,0,265,39654.3771296296,2008-07-25,09:03:04
39.999766,116.379311,0,263,39654.3771875,2008-07-25,09:03:09
39.999766,116.379311,0,263,39654.3772222222,2008-07-25,09:03:12
39.999765,116.37931,0,263,39654.3772453704,2008-07-25,09:03:14
39.999796,116.379348,0,266,39654.3773032407,2008-07-25,09:03:19
39.999819,116.379403,0,271,39654.3773611111,2008-07-25,09:03:24
39.9998,116.379412,0,271,39654.3774189815,2008-07-25,09:03:29
39.9998,116.379412,0,271,39654.3774537037,2008-07-25,09:03:32
39.999799,116.379404,0,271,39654.3774768518,2008-07-25,09:03:34
39.99983,116.379407,0,275,39654.3775347222,2008-07-25,09:03:39
39.999832,116.379406,0,275,39654.3775925926,2008-07-25,09:03:44
39.999832,116.379406,0,275,39654.3776273148,2008-07-25,09:03:47
39.999832,116.379407,0,275,39654.377650463,2008-07-25,09:03:49
39.999831,116.379397,0,276,39654.3777083333,2008-07-25,09:03:54
39.999823,116.379388,0,277,39654.3777662037,2008-07-25,09:03:59
39.999795,116.379405,0,279,39654.3778240741,2008-07-25,09:04:04
39.999795,116.379405,0,279,39654.3778587963,2008-07-25,09:04:07
39.999793,116.379405,0,279,39654.3778819444,2008-07-25,09:04:09
39.999732,116.379429,0,281,39654.3779398148,2008-07-25,09:04:14
39.999707,116.379415,0,283,39654.3779976852,2008-07-25,09:04:19
39.999676,116.379407,0,286,39654.3780555556,2008-07-25,09:04:24
39.99967,116.379424,0,287,39654.3781134259,2008-07-25,09:04:29
39.9997,116.37941,0,286,39654.3781712963,2008-07-25,09:04:34
39.999699,116.379396,0,286,39654.3782291667,2008-07-25,09:04:39
39.999699,116.379396,0,286,39654.3782638889,2008-07-25,09:04:42
39.999699,116.37939,0,286,39654.378287037,2008-07-25,09:04:44
39.999708,116.379375,0,286,39654.3783449074,2008-07-25,09:04:49
39.99979,116.379335,0,289,39654.3784027778,2008-07-25,09:04:54
39.999813,116.379304,0,289,39654.3784606481,2008-07-25,09:04:59
39.99984,116.3793,0,289,39654.3785185185,2008-07-25,09:05:04
39.999842,116.379306,0,289,39654.3785763889,2008-07-25,09:05:09
39.999844,116.379313,0,289,39654.3786342593,2008-07-25,09:05:14
39.999845,116.379315,0,290,39654.3786921296,2008-07-25,09:05:19
39.999844,116.379312,0,290,39654.37875,2008-07-25,09:05:24
39.999844,116.379312,0,290,39654.3787847222,2008-07-25,09:05:27
39.999842,116.379311,0,290,39654.3788078704,2008-07-25,09:05:29
39.999843,116.379325,0,289,39654.3788657407,2008-07-25,09:05:34
39.999843,116.379334,0,289,39654.3789236111,2008-07-25,09:05:39
39.999842,116.379334,0,289,39654.3789814815,2008-07-25,09:05:44
39.99984,116.379334,0,288,39654.3790393519,2008-07-25,09:05:49
39.99984,116.379338,0,288,39654.3790972222,2008-07-25,09:05:54
39.999838,116.379334,0,288,39654.3791550926,2008-07-25,09:05:59
39.999838,116.379334,0,288,39654.3791898148,2008-07-25,09:06:02
39.999834,116.379329,0,288,39654.379212963,2008-07-25,09:06:04
39.999765,116.379291,0,283,39654.3792708333,2008-07-25,09:06:09
39.99973,116.379259,0,278,39654.3793287037,2008-07-25,09:06:14
39.999754,116.379271,0,277,39654.3793865741,2008-07-25,09:06:19
39.999755,116.379258,0,277,39654.3794444444,2008-07-25,09:06:24
39.999757,116.379253,0,277,39654.3795023148,2008-07-25,09:06:29
39.999758,116.379258,0,277,39654.3795601852,2008-07-25,09:06:34
39.999763,116.379266,0,277,39654.3796180556,2008-07-25,09:06:39
39.999768,116.379272,0,277,39654.3796759259,2008-07-25,09:06:44
39.999768,116.379272,0,277,39654.3797106481,2008-07-25,09:06:47
39.999773,116.379276,0,277,39654.3797337963,2008-07-25,09:06:49
39.999809,116.379283,0,278,39654.3797916667,2008-07-25,09:06:54
39.999896,116.3793,0,280,39654.379849537,2008-07-25,09:06:59
39.9999,116.37931,0,280,39654.3799074074,2008-07-25,09:07:04
39.9999,116.37931,0,280,39654.3799421296,2008-07-25,09:07:07
39.999903,116.379313,0,281,39654.3799652778,2008-07-25,09:07:09
39.999926,116.379346,0,283,39654.3800231481,2008-07-25,09:07:14
39.99991,116.379373,0,284,39654.3800810185,2008-07-25,09:07:19
39.99991,116.379373,0,284,39654.3801157407,2008-07-25,09:07:22
39.999909,116.379381,0,284,39654.3801388889,2008-07-25,09:07:24
39.999904,116.379371,0,284,39654.3801967593,2008-07-25,09:07:29
39.999858,116.37935,0,282,39654.3802546296,2008-07-25,09:07:34
39.999784,116.379363,0,281,39654.3803125,2008-07-25,09:07:39
39.999766,116.379368,0,281,39654.3803703704,2008-07-25,09:07:44
39.999766,116.379368,0,281,39654.3804050926,2008-07-25,09:07:47
39.999762,116.379368,0,281,39654.3804282407,2008-07-25,09:07:49
39.99976,116.379357,0,280,39654.3804861111,2008-07-25,09:07:54
39.99976,116.379352,0,280,39654.3805439815,2008-07-25,09:07:59
39.99976,116.379352,0,280,39654.3805787037,2008-07-25,09:08:02
39.999762,116.379359,0,280,39654.3806018519,2008-07-25,09:08:04
39.999774,116.379373,0,280,39654.3806597222,2008-07-25,09:08:09
39.999792,116.379386,0,281,39654.3807175926,2008-07-25,09:08:14
39.999812,116.379376,0,281,39654.380775463,2008-07-25,09:08:19
39.999812,116.379376,0,281,39654.3808101852,2008-07-25,09:08:22
39.999814,116.379373,0,281,39654.3808333333,2008-07-25,09:08:24
39.999828,116.379345,0,282,39654.3808912037,2008-07-25,09:08:29
39.999834,116.379347,0,283,39654.3809490741,2008-07-25,09:08:34
39.999834,116.379347,0,283,39654.3809837963,2008-07-25,09:08:37
39.999835,116.379347,0,283,39654.3810069444,2008-07-25,09:08:39
39.999905,116.379316,0,285,39654.3810648148,2008-07-25,09:08:44
40.000007,116.379266,0,285,39654.3811226852,2008-07-25,09:08:49
40.000078,116.379254,0,285,39654.3811805556,2008-07-25,09:08:54
40.000116,116.379271,0,284,39654.3812384259,2008-07-25,09:08:59
40.000109,116.379281,0,284,39654.3812962963,2008-07-25,09:09:04
40.000091,116.379329,0,285,39654.3813541667,2008-07-25,09:09:09
40.000062,116.379389,0,289,39654.381412037,2008-07-25,09:09:14
40.000029,116.379436,0,294,39654.3814699074,2008-07-25,09:09:19
39.999978,116.379466,0,299,39654.3815277778,2008-07-25,09:09:24
39.999965,116.379506,0,304,39654.3815856481,2008-07-25,09:09:29
39.999976,116.379514,0,306,39654.3816435185,2008-07-25,09:09:34
39.999978,116.379523,0,307,39654.3817013889,2008-07-25,09:09:39
40,116.379531,0,308,39654.3817592593,2008-07-25,09:09:44
40.00001,116.379527,0,309,39654.3818171296,2008-07-25,09:09:49
40.000009,116.379519,0,309,39654.381875,2008-07-25,09:09:54
40.000009,116.37952,0,309,39654.3819328704,2008-07-25,09:09:59
40.000009,116.37952,0,309,39654.3819675926,2008-07-25,09:10:02
40.00001,116.379518,0,309,39654.3819907407,2008-07-25,09:10:04
40.000027,116.379482,0,310,39654.3820486111,2008-07-25,09:10:09
40.000051,116.379435,0,311,39654.3821064815,2008-07-25,09:10:14
40.000079,116.379434,0,312,39654.3821643519,2008-07-25,09:10:19
40.000089,116.379423,0,313,39654.3822222222,2008-07-25,09:10:24
40.000088,116.379413,0,313,39654.3822800926,2008-07-25,09:10:29
40.000088,116.3794,0,313,39654.382337963,2008-07-25,09:10:34
40.000088,116.379402,0,313,39654.3823958333,2008-07-25,09:10:39
40.000088,116.379402,0,313,39654.3824305556,2008-07-25,09:10:42
40.000085,116.379399,0,313,39654.3824537037,2008-07-25,09:10:44
40.000033,116.379386,0,313,39654.3825115741,2008-07-25,09:10:49
39.999946,116.379382,0,314,39654.3825694444,2008-07-25,09:10:54
39.99986,116.379373,0,314,39654.3826273148,2008-07-25,09:10:59
39.99979,116.379373,0,311,39654.3826851852,2008-07-25,09:11:04
39.999781,116.379367,0,309,39654.3827430556,2008-07-25,09:11:09
39.999779,116.379366,0,309,39654.3828009259,2008-07-25,09:11:14
39.999779,116.379366,0,309,39654.3828356481,2008-07-25,09:11:17
39.999777,116.379363,0,309,39654.3828587963,2008-07-25,09:11:19
39.999779,116.37935,0,307,39654.3829166667,2008-07-25,09:11:24
39.999778,116.379345,0,307,39654.382974537,2008-07-25,09:11:29
39.999778,116.379345,0,307,39654.3830092593,2008-07-25,09:11:32
39.999779,116.379348,0,307,39654.3830324074,2008-07-25,09:11:34
39.999782,116.379359,0,307,39654.3830902778,2008-07-25,09:11:39
39.999806,116.379383,0,306,39654.3831481481,2008-07-25,09:11:44
39.999831,116.379381,0,304,39654.3832060185,2008-07-25,09:11:49
39.999833,116.379388,0,304,39654.3832638889,2008-07-25,09:11:54
39.999833,116.379387,0,304,39654.3833217593,2008-07-25,09:11:59
39.999833,116.379383,0,304,39654.3833796296,2008-07-25,09:12:04
39.999835,116.379385,0,304,39654.3834375,2008-07-25,09:12:09
39.999838,116.379385,0,305,39654.3834953704,2008-07-25,09:12:14
39.999838,116.379385,0,305,39654.3835300926,2008-07-25,09:12:17
39.999839,116.379384,0,305,39654.3835532407,2008-07-25,09:12:19
39.999837,116.379375,0,305,39654.3836111111,2008-07-25,09:12:24
39.999834,116.379371,0,305,39654.3836689815,2008-07-25,09:12:29
39.999834,116.379371,0,305,39654.3837037037,2008-07-25,09:12:32
39.999831,116.379363,0,305,39654.3837268518,2008-07-25,09:12:34
39.999827,116.379351,0,305,39654.3837847222,2008-07-25,09:12:39
39.999824,116.379342,0,304,39654.3838425926,2008-07-25,09:12:44
39.999825,116.379345,0,304,39654.383900463,2008-07-25,09:12:49
39.999825,116.379345,0,304,39654.3839351852,2008-07-25,09:12:52
39.999827,116.379342,0,304,39654.3839583333,2008-07-25,09:12:54
39.999828,116.379333,0,305,39654.3840162037,2008-07-25,09:12:59
39.999829,116.379329,0,305,39654.3840740741,2008-07-25,09:13:04
39.999831,116.379331,0,305,39654.3841319444,2008-07-25,09:13:09
39.999831,116.379331,0,305,39654.3841666667,2008-07-25,09:13:12
39.999833,116.379338,0,305,39654.3841898148,2008-07-25,09:13:14
39.99989,116.379374,0,308,39654.3842476852,2008-07-25,09:13:19
39.999902,116.379378,0,309,39654.3843055556,2008-07-25,09:13:24
39.999902,116.379378,0,309,39654.3843402778,2008-07-25,09:13:27
39.999902,116.379378,0,309,39654.3843634259,2008-07-25,09:13:29
39.99994,116.37937,0,312,39654.3844212963,2008-07-25,09:13:34
40.000096,116.379602,0,349,39654.3880671296,2008-07-25,09:18:49
40.000162,116.379609,0,353,39654.388125,2008-07-25,09:18:54
40.000188,116.379591,0,360,39654.3881828704,2008-07-25,09:18:59
40.000183,116.379551,0,361,39654.3882407407,2008-07-25,09:19:04
