# Supplementary material for: Research on differential privacy protection method based on user tendency
Source: PLoS One. 2023 Oct 26;18(10):e0288823. doi: 10.1371/journal.pone.0288823 (PMC10602288; doi:10.1371/journal.pone.0288823)
Supplement: S3 Data — (ZIP) [file pone.0288823.s003.zip › Data 5-3/052/Trajectory/20080726083906.plt]

Geolife trajectory
WGS 84
Altitude is in Feet
Reserved 3
0,2,255,My Track,0,0,2,8421376
0
40.0001,116.372202,0,54,39655.3604861111,2008-07-26,08:39:06
39.999729,116.37224,0,-84,39655.3605439815,2008-07-26,08:39:11
39.999665,116.372009,0,-36,39655.3606018518,2008-07-26,08:39:16
39.999511,116.371877,0,-63,39655.3606597222,2008-07-26,08:39:21
39.999461,116.371802,0,-63,39655.3607175926,2008-07-26,08:39:26
39.999344,116.371741,0,-91,39655.360775463,2008-07-26,08:39:31
39.999255,116.371674,0,-155,39655.3608333333,2008-07-26,08:39:36
39.999321,116.371712,0,-158,39655.3608912037,2008-07-26,08:39:41
39.999362,116.371736,0,-158,39655.3609490741,2008-07-26,08:39:46
39.999364,116.371735,0,-158,39655.3610069444,2008-07-26,08:39:51
39.999367,116.371731,0,-157,39655.3610648148,2008-07-26,08:39:56
39.999367,116.371731,0,-157,39655.361099537,2008-07-26,08:39:59
39.99937,116.371734,0,-157,39655.3611226852,2008-07-26,08:40:01
39.999621,116.371394,0,-150,39655.3611805556,2008-07-26,08:40:06
39.999639,116.371401,0,-150,39655.3612384259,2008-07-26,08:40:11
39.999959,116.371586,0,-127,39655.3612962963,2008-07-26,08:40:16
40.000098,116.371719,0,-105,39655.3613541667,2008-07-26,08:40:21
40.000192,116.371956,0,-44,39655.361412037,2008-07-26,08:40:26
40.000248,116.372051,0,-28,39655.3614699074,2008-07-26,08:40:31
40.000272,116.372083,0,-10,39655.3615277778,2008-07-26,08:40:36
40.000291,116.372145,0,14,39655.3615856481,2008-07-26,08:40:41
40.000301,116.372161,0,19,39655.3616435185,2008-07-26,08:40:46
40.0003,116.372161,0,19,39655.3617013889,2008-07-26,08:40:51
40.000299,116.372158,0,19,39655.3617592593,2008-07-26,08:40:56
40.000299,116.372158,0,19,39655.3617939815,2008-07-26,08:40:59
40.000302,116.372159,0,20,39655.3618171296,2008-07-26,08:41:01
40.000341,116.372205,0,66,39655.361875,2008-07-26,08:41:06
40.000356,116.37217,0,73,39655.3619328704,2008-07-26,08:41:11
40.000379,116.372143,0,75,39655.3619907407,2008-07-26,08:41:16
40.000403,116.372103,0,81,39655.3620486111,2008-07-26,08:41:21
40.000432,116.372052,0,106,39655.3621064815,2008-07-26,08:41:26
40.000426,116.37208,0,119,39655.3621643518,2008-07-26,08:41:31
40.000426,116.37208,0,119,39655.3621990741,2008-07-26,08:41:34
40.000429,116.372083,0,120,39655.3622222222,2008-07-26,08:41:36
40.000425,116.372098,0,121,39655.3622800926,2008-07-26,08:41:41
40.000428,116.37211,0,121,39655.362337963,2008-07-26,08:41:46
40.000428,116.37211,0,121,39655.3623726852,2008-07-26,08:41:49
40.000432,116.372113,0,121,39655.3623958333,2008-07-26,08:41:51
40.000422,116.372074,0,128,39655.3624537037,2008-07-26,08:41:56
40.000422,116.372074,0,128,39655.3624884259,2008-07-26,08:41:59
40.000417,116.372071,0,143,39655.3625115741,2008-07-26,08:42:01
40.000398,116.372148,0,147,39655.3625694444,2008-07-26,08:42:06
40.000392,116.372163,0,151,39655.3626273148,2008-07-26,08:42:11
40.000392,116.372157,0,151,39655.3626851852,2008-07-26,08:42:16
40.00039,116.372149,0,152,39655.3627430556,2008-07-26,08:42:21
40.00039,116.372149,0,152,39655.3627777778,2008-07-26,08:42:24
40.000392,116.372153,0,152,39655.3628009259,2008-07-26,08:42:26
40.000395,116.372162,0,152,39655.3628587963,2008-07-26,08:42:31
40.000421,116.372208,0,153,39655.3629166667,2008-07-26,08:42:36
40.000441,116.372293,0,159,39655.362974537,2008-07-26,08:42:41
40.000457,116.372346,0,162,39655.3630324074,2008-07-26,08:42:46
40.000471,116.372381,0,163,39655.3630902778,2008-07-26,08:42:51
40.000494,116.372437,0,163,39655.3631481482,2008-07-26,08:42:56
40.000503,116.372453,0,161,39655.3632060185,2008-07-26,08:43:01
40.000504,116.372449,0,161,39655.3632638889,2008-07-26,08:43:06
40.0005,116.372442,0,161,39655.3633217593,2008-07-26,08:43:11
40.000503,116.372442,0,161,39655.3633796296,2008-07-26,08:43:16
40.000502,116.372443,0,161,39655.3634375,2008-07-26,08:43:21
40.000498,116.372444,0,161,39655.3634953704,2008-07-26,08:43:26
40.000495,116.372442,0,161,39655.3635532407,2008-07-26,08:43:31
40.000495,116.372441,0,161,39655.3636111111,2008-07-26,08:43:36
40.000495,116.372441,0,161,39655.3636458333,2008-07-26,08:43:39
40.000497,116.372444,0,161,39655.3636689815,2008-07-26,08:43:41
40.000505,116.372463,0,162,39655.3637268519,2008-07-26,08:43:46
40.000515,116.372493,0,157,39655.3637847222,2008-07-26,08:43:51
40.000507,116.372502,0,156,39655.3638425926,2008-07-26,08:43:56
40.000517,116.372528,0,156,39655.363900463,2008-07-26,08:44:01
40.000517,116.372528,0,156,39655.3639351852,2008-07-26,08:44:04
40.000509,116.37253,0,153,39655.3639583333,2008-07-26,08:44:06
40.000522,116.372535,0,153,39655.3640162037,2008-07-26,08:44:11
40.000495,116.372247,0,142,39655.3699768518,2008-07-26,08:52:46
40.000499,116.371921,0,143,39655.3700347222,2008-07-26,08:52:51
40.000526,116.371576,0,143,39655.3700925926,2008-07-26,08:52:56
40.000586,116.371262,0,143,39655.370150463,2008-07-26,08:53:01
40.000583,116.371031,0,143,39655.3702083333,2008-07-26,08:53:06
40.000512,116.370969,0,141,39655.3702662037,2008-07-26,08:53:11
40.00048,116.370963,0,140,39655.3703240741,2008-07-26,08:53:16
40.000467,116.370787,0,138,39655.3703819444,2008-07-26,08:53:21
40.000458,116.370443,0,136,39655.3704398148,2008-07-26,08:53:26
40.000497,116.370017,0,134,39655.3704976852,2008-07-26,08:53:31
40.000494,116.369497,0,132,39655.3705555556,2008-07-26,08:53:36
40.000463,116.368967,0,130,39655.3706134259,2008-07-26,08:53:41
40.000436,116.36856,0,127,39655.3706712963,2008-07-26,08:53:46
40.000397,116.36826,0,124,39655.3707291667,2008-07-26,08:53:51
40.000379,116.368071,0,121,39655.370787037,2008-07-26,08:53:56
40.000366,116.367965,0,119,39655.3708449074,2008-07-26,08:54:01
40.000382,116.367983,0,117,39655.3709027778,2008-07-26,08:54:06
40.000378,116.368014,0,116,39655.3709606482,2008-07-26,08:54:11
40.000377,116.368029,0,115,39655.3710185185,2008-07-26,08:54:16
40.000364,116.368019,0,114,39655.3710763889,2008-07-26,08:54:21
40.000334,116.367994,0,115,39655.3711342593,2008-07-26,08:54:26
40.000255,116.367901,0,117,39655.3711921296,2008-07-26,08:54:31
40.000163,116.367576,0,119,39655.37125,2008-07-26,08:54:36
40.000165,116.367126,0,121,39655.3713078704,2008-07-26,08:54:41
40.000178,116.366689,0,123,39655.3713657407,2008-07-26,08:54:46
40.000195,116.366199,0,126,39655.3714236111,2008-07-26,08:54:51
40.000186,116.365711,0,128,39655.3714814815,2008-07-26,08:54:56
40.000172,116.365309,0,130,39655.3715393519,2008-07-26,08:55:01
40.000185,116.365197,0,131,39655.3715972222,2008-07-26,08:55:06
40.000217,116.36523,0,131,39655.3716550926,2008-07-26,08:55:11
40.000199,116.365234,0,131,39655.371712963,2008-07-26,08:55:16
40.000199,116.365234,0,131,39655.3717476852,2008-07-26,08:55:19
40.000198,116.365236,0,131,39655.3717708333,2008-07-26,08:55:21
40.000206,116.365227,0,132,39655.3718287037,2008-07-26,08:55:26
40.000179,116.365225,0,133,39655.3718865741,2008-07-26,08:55:31
40.000132,116.365285,0,136,39655.3719444444,2008-07-26,08:55:36
40.000147,116.365316,0,137,39655.3720023148,2008-07-26,08:55:41
40.000173,116.365328,0,138,39655.3720601852,2008-07-26,08:55:46
40.000203,116.36531,0,139,39655.3721180556,2008-07-26,08:55:51
40.000234,116.365324,0,140,39655.3721759259,2008-07-26,08:55:56
40.000264,116.365335,0,140,39655.3722337963,2008-07-26,08:56:01
40.000235,116.365373,0,141,39655.3722916667,2008-07-26,08:56:06
40.000178,116.36536,0,144,39655.372349537,2008-07-26,08:56:11
40.000123,116.365181,0,145,39655.3724074074,2008-07-26,08:56:16
40.000136,116.364939,0,145,39655.3724652778,2008-07-26,08:56:21
40.000155,116.364545,0,146,39655.3725231481,2008-07-26,08:56:26
40.000197,116.364046,0,144,39655.3725810185,2008-07-26,08:56:31
40.000115,116.363666,0,143,39655.3726388889,2008-07-26,08:56:36
39.999563,116.3639,0,126,39655.3727546296,2008-07-26,08:56:46
39.999349,116.364084,0,127,39655.3728125,2008-07-26,08:56:51
39.999016,116.364351,0,124,39655.3728703704,2008-07-26,08:56:56
39.998628,116.364641,0,124,39655.3729282407,2008-07-26,08:57:01
39.998226,116.364941,0,123,39655.3729861111,2008-07-26,08:57:06
39.997773,116.365259,0,123,39655.3730439815,2008-07-26,08:57:11
39.997336,116.365553,0,124,39655.3731018519,2008-07-26,08:57:16
39.996891,116.365877,0,127,39655.3731597222,2008-07-26,08:57:21
39.996378,116.366267,0,131,39655.3732175926,2008-07-26,08:57:26
39.995881,116.366643,0,137,39655.373275463,2008-07-26,08:57:31
39.995381,116.367053,0,142,39655.3733333333,2008-07-26,08:57:36
39.994896,116.367422,0,148,39655.3733912037,2008-07-26,08:57:41
39.994592,116.367641,0,154,39655.3734490741,2008-07-26,08:57:46
39.994545,116.367625,0,170,39655.3735069444,2008-07-26,08:57:51
39.994572,116.367605,0,177,39655.3735648148,2008-07-26,08:57:56
39.994597,116.367593,0,183,39655.3736226852,2008-07-26,08:58:01
39.994586,116.367626,0,193,39655.3736805556,2008-07-26,08:58:06
39.994568,116.367685,0,195,39655.3737384259,2008-07-26,08:58:11
39.994475,116.367722,0,200,39655.3737962963,2008-07-26,08:58:16
39.994372,116.367856,0,200,39655.3738541667,2008-07-26,08:58:21
39.99418,116.368007,0,194,39655.373912037,2008-07-26,08:58:26
39.993992,116.368168,0,189,39655.3739699074,2008-07-26,08:58:31
39.993724,116.36835,0,182,39655.3740277778,2008-07-26,08:58:36
39.993347,116.368615,0,176,39655.3740856481,2008-07-26,08:58:41
39.993021,116.368849,0,177,39655.3741435185,2008-07-26,08:58:46
39.992801,116.368934,0,179,39655.3742013889,2008-07-26,08:58:51
39.992756,116.36882,0,179,39655.3742592593,2008-07-26,08:58:56
39.99278,116.368557,0,178,39655.3743171296,2008-07-26,08:59:01
39.992756,116.368124,0,170,39655.374375,2008-07-26,08:59:06
39.9927,116.367641,0,155,39655.3744328704,2008-07-26,08:59:11
39.992695,116.367049,0,123,39655.3744907407,2008-07-26,08:59:16
39.992678,116.366563,0,108,39655.3745486111,2008-07-26,08:59:21
39.992717,116.366357,0,102,39655.3746064815,2008-07-26,08:59:26
39.992705,116.366282,0,100,39655.3746643519,2008-07-26,08:59:31
39.992687,116.366033,0,97,39655.3747222222,2008-07-26,08:59:36
39.992673,116.365685,0,94,39655.3747800926,2008-07-26,08:59:41
39.992637,116.365381,0,92,39655.374837963,2008-07-26,08:59:46
39.99263,116.365003,0,93,39655.3748958333,2008-07-26,08:59:51
39.992613,116.364643,0,93,39655.3749537037,2008-07-26,08:59:56
39.992585,116.364244,0,91,39655.3750115741,2008-07-26,09:00:01
39.992534,116.363755,0,89,39655.3750694444,2008-07-26,09:00:06
39.992549,116.363404,0,90,39655.3751273148,2008-07-26,09:00:11
39.992559,116.363248,0,90,39655.3751851852,2008-07-26,09:00:16
39.992546,116.36326,0,89,39655.3752430556,2008-07-26,09:00:21
39.992542,116.363293,0,87,39655.3753009259,2008-07-26,09:00:26
39.992542,116.363328,0,85,39655.3753587963,2008-07-26,09:00:31
39.992555,116.363337,0,82,39655.3754166667,2008-07-26,09:00:36
39.992554,116.363335,0,79,39655.375474537,2008-07-26,09:00:41
39.992554,116.363335,0,79,39655.3755092593,2008-07-26,09:00:44
39.992554,116.363329,0,79,39655.3755324074,2008-07-26,09:00:46
39.992544,116.363339,0,79,39655.3755902778,2008-07-26,09:00:51
39.99253,116.363341,0,79,39655.3756481481,2008-07-26,09:00:56
39.992528,116.363251,0,77,39655.3757060185,2008-07-26,09:01:01
39.992492,116.363072,0,76,39655.3757638889,2008-07-26,09:01:06
39.992419,116.362931,0,91,39655.3758217593,2008-07-26,09:01:11
39.992211,116.362763,0,101,39655.3758796296,2008-07-26,09:01:16
39.992008,116.362755,0,112,39655.3759375,2008-07-26,09:01:21
39.991928,116.362711,0,123,39655.3759953704,2008-07-26,09:01:26
39.991928,116.362711,0,123,39655.3760300926,2008-07-26,09:01:29
39.991934,116.362708,0,129,39655.3760532407,2008-07-26,09:01:31
39.991931,116.362695,0,132,39655.3761111111,2008-07-26,09:01:36
39.991929,116.362672,0,135,39655.3761689815,2008-07-26,09:01:41
39.991921,116.362675,0,137,39655.3762268518,2008-07-26,09:01:46
39.991921,116.362675,0,137,39655.3762615741,2008-07-26,09:01:49
39.991928,116.362682,0,139,39655.3762847222,2008-07-26,09:01:51
39.991932,116.362644,0,140,39655.3763425926,2008-07-26,09:01:56
39.991687,116.362649,0,142,39655.376400463,2008-07-26,09:02:01
39.991264,116.362685,0,141,39655.3764583333,2008-07-26,09:02:06
39.990809,116.362741,0,143,39655.3765162037,2008-07-26,09:02:11
39.990124,116.362843,0,148,39655.3765740741,2008-07-26,09:02:16
39.989635,116.362891,0,150,39655.3766319444,2008-07-26,09:02:21
39.989107,116.362926,0,151,39655.3766898148,2008-07-26,09:02:26
39.988542,116.362952,0,152,39655.3767476852,2008-07-26,09:02:31
39.988024,116.362988,0,154,39655.3768055556,2008-07-26,09:02:36
39.987525,116.363035,0,157,39655.3768634259,2008-07-26,09:02:41
39.987136,116.363048,0,159,39655.3769212963,2008-07-26,09:02:46
39.986909,116.363056,0,161,39655.3769791667,2008-07-26,09:02:51
39.98678,116.36305,0,162,39655.377037037,2008-07-26,09:02:56
39.98668,116.363088,0,162,39655.3770949074,2008-07-26,09:03:01
39.986601,116.363089,0,162,39655.3771527778,2008-07-26,09:03:06
39.986487,116.363081,0,161,39655.3772106481,2008-07-26,09:03:11
39.98644,116.363052,0,161,39655.3772685185,2008-07-26,09:03:16
39.986358,116.362942,0,161,39655.3773263889,2008-07-26,09:03:21
39.986333,116.362699,0,162,39655.3773842593,2008-07-26,09:03:26
39.986265,116.362352,0,163,39655.3774421296,2008-07-26,09:03:31
39.986242,116.362007,0,164,39655.3775,2008-07-26,09:03:36
39.986147,116.361533,0,157,39655.3775578704,2008-07-26,09:03:41
39.986145,116.361079,0,159,39655.3776157407,2008-07-26,09:03:46
39.986157,116.360563,0,161,39655.3776736111,2008-07-26,09:03:51
39.986241,116.360166,0,162,39655.3777314815,2008-07-26,09:03:56
39.986207,116.360134,0,162,39655.3777893518,2008-07-26,09:04:01
39.986212,116.360156,0,162,39655.3778472222,2008-07-26,09:04:06
39.9862,116.360193,0,165,39655.3779050926,2008-07-26,09:04:11
39.986243,116.360164,0,166,39655.377962963,2008-07-26,09:04:16
39.98625,116.36004,0,168,39655.3780208333,2008-07-26,09:04:21
39.986215,116.359809,0,172,39655.3780787037,2008-07-26,09:04:26
39.986191,116.359396,0,169,39655.3781365741,2008-07-26,09:04:31
39.986177,116.35891,0,174,39655.3781944444,2008-07-26,09:04:36
39.986158,116.358426,0,179,39655.3782523148,2008-07-26,09:04:41
39.986141,116.357895,0,184,39655.3783101852,2008-07-26,09:04:46
39.986097,116.357306,0,182,39655.3783680556,2008-07-26,09:04:51
39.986077,116.356642,0,194,39655.3784259259,2008-07-26,09:04:56
39.986073,116.355952,0,207,39655.3784837963,2008-07-26,09:05:01
39.986048,116.35521,0,214,39655.3785416667,2008-07-26,09:05:06
39.986016,116.354472,0,217,39655.378599537,2008-07-26,09:05:11
39.98597,116.353699,0,211,39655.3786574074,2008-07-26,09:05:16
39.985941,116.35289,0,198,39655.3787152778,2008-07-26,09:05:21
39.985947,116.352135,0,202,39655.3787731482,2008-07-26,09:05:26
39.985922,116.351424,0,210,39655.3788310185,2008-07-26,09:05:31
39.985892,116.350839,0,223,39655.3788888889,2008-07-26,09:05:36
39.985846,116.350654,0,230,39655.3789467593,2008-07-26,09:05:41
39.985844,116.35068,0,236,39655.3790046296,2008-07-26,09:05:46
39.985844,116.35068,0,236,39655.3790393519,2008-07-26,09:05:49
39.985845,116.350682,0,242,39655.3790625,2008-07-26,09:05:51
39.985831,116.350647,0,244,39655.3791203704,2008-07-26,09:05:56
39.985817,116.350582,0,247,39655.3791782407,2008-07-26,09:06:01
39.985834,116.350548,0,250,39655.3792361111,2008-07-26,09:06:06
39.98588,116.35052,0,253,39655.3792939815,2008-07-26,09:06:11
39.985858,116.350421,0,250,39655.3793518519,2008-07-26,09:06:16
39.985845,116.350233,0,246,39655.3794097222,2008-07-26,09:06:21
39.985828,116.349996,0,244,39655.3794675926,2008-07-26,09:06:26
39.985799,116.349742,0,242,39655.379525463,2008-07-26,09:06:31
39.985746,116.349383,0,242,39655.3795833333,2008-07-26,09:06:36
39.98566,116.349037,0,237,39655.3796412037,2008-07-26,09:06:41
39.985585,116.348647,0,232,39655.3796990741,2008-07-26,09:06:46
39.985575,116.348227,0,231,39655.3797569444,2008-07-26,09:06:51
39.985559,116.347858,0,230,39655.3798148148,2008-07-26,09:06:56
39.98569,116.347792,0,229,39655.3798726852,2008-07-26,09:07:01
39.985737,116.347793,0,228,39655.3799305556,2008-07-26,09:07:06
39.985737,116.347793,0,228,39655.3799652778,2008-07-26,09:07:09
39.985744,116.347788,0,229,39655.3799884259,2008-07-26,09:07:11
39.985745,116.347814,0,231,39655.3800462963,2008-07-26,09:07:16
39.985745,116.347814,0,231,39655.3800810185,2008-07-26,09:07:19
39.985749,116.347822,0,232,39655.3801041667,2008-07-26,09:07:21
39.98576,116.347816,0,232,39655.380162037,2008-07-26,09:07:26
39.985777,116.34781,0,231,39655.3802199074,2008-07-26,09:07:31
39.985793,116.347803,0,231,39655.3802777778,2008-07-26,09:07:36
39.985809,116.347805,0,232,39655.3803356481,2008-07-26,09:07:41
39.98582,116.3478,0,232,39655.3803935185,2008-07-26,09:07:46
39.985825,116.347801,0,232,39655.3804513889,2008-07-26,09:07:51
39.985825,116.347801,0,232,39655.3804861111,2008-07-26,09:07:54
39.985829,116.3478,0,232,39655.3805092593,2008-07-26,09:07:56
39.985826,116.347791,0,232,39655.3805671296,2008-07-26,09:08:01
39.985817,116.347781,0,233,39655.380625,2008-07-26,09:08:06
39.985817,116.347781,0,233,39655.3806597222,2008-07-26,09:08:09
39.98581,116.347779,0,233,39655.3806828704,2008-07-26,09:08:11
39.985796,116.347794,0,233,39655.3807407407,2008-07-26,09:08:16
39.985783,116.347804,0,232,39655.3807986111,2008-07-26,09:08:21
39.985779,116.347812,0,232,39655.3808564815,2008-07-26,09:08:26
39.985778,116.347812,0,232,39655.3809143519,2008-07-26,09:08:31
39.985778,116.347812,0,232,39655.3809490741,2008-07-26,09:08:34
39.985786,116.34781,0,232,39655.3809722222,2008-07-26,09:08:36
39.985799,116.34782,0,231,39655.3810300926,2008-07-26,09:08:41
39.985808,116.347832,0,231,39655.381087963,2008-07-26,09:08:46
39.985808,116.347832,0,231,39655.3811226852,2008-07-26,09:08:49
39.985806,116.347837,0,231,39655.3811458333,2008-07-26,09:08:51
39.985802,116.347846,0,231,39655.3812037037,2008-07-26,09:08:56
39.985802,116.347846,0,231,39655.3812384259,2008-07-26,09:08:59
39.985806,116.34785,0,231,39655.3812615741,2008-07-26,09:09:01
39.985801,116.34773,0,225,39655.3813194444,2008-07-26,09:09:06
39.985807,116.347472,0,214,39655.3813773148,2008-07-26,09:09:11
39.98576,116.347174,0,197,39655.3814351852,2008-07-26,09:09:16
39.985718,116.346828,0,185,39655.3814930556,2008-07-26,09:09:21
39.985721,116.346376,0,165,39655.3815509259,2008-07-26,09:09:26
39.985717,116.345911,0,156,39655.3816087963,2008-07-26,09:09:31
39.985712,116.345364,0,130,39655.3816666667,2008-07-26,09:09:36
39.985681,116.344784,0,119,39655.381724537,2008-07-26,09:09:41
39.985607,116.344401,0,111,39655.3817824074,2008-07-26,09:09:46
39.985622,116.344191,0,109,39655.3818402778,2008-07-26,09:09:51
39.985649,116.343946,0,105,39655.3818981481,2008-07-26,09:09:56
39.985683,116.343613,0,97,39655.3819560185,2008-07-26,09:10:01
39.98571,116.343243,0,95,39655.3820138889,2008-07-26,09:10:06
39.98565,116.342782,0,89,39655.3820717593,2008-07-26,09:10:11
39.985615,116.342325,0,82,39655.3821296296,2008-07-26,09:10:16
39.985617,116.341938,0,86,39655.3821875,2008-07-26,09:10:21
39.985598,116.341562,0,96,39655.3822453704,2008-07-26,09:10:26
39.985602,116.341274,0,105,39655.3823032407,2008-07-26,09:10:31
39.985612,116.341116,0,114,39655.3823611111,2008-07-26,09:10:36
39.985597,116.340962,0,118,39655.3824189815,2008-07-26,09:10:41
39.985568,116.340841,0,122,39655.3824768519,2008-07-26,09:10:46
39.98564,116.340719,0,135,39655.3825347222,2008-07-26,09:10:51
39.985665,116.340618,0,134,39655.3825925926,2008-07-26,09:10:56
39.985646,116.340484,0,131,39655.382650463,2008-07-26,09:11:01
39.985658,116.340374,0,124,39655.3827083333,2008-07-26,09:11:06
39.985669,116.340334,0,123,39655.3827662037,2008-07-26,09:11:11
39.985684,116.34032,0,124,39655.3828240741,2008-07-26,09:11:16
39.985709,116.340276,0,126,39655.3828819444,2008-07-26,09:11:21
39.985709,116.340276,0,126,39655.3829166667,2008-07-26,09:11:24
39.985703,116.340282,0,127,39655.3829398148,2008-07-26,09:11:26
39.985717,116.340207,0,126,39655.3829976852,2008-07-26,09:11:31
39.985699,116.340069,0,126,39655.3830555556,2008-07-26,09:11:36
39.985672,116.340059,0,132,39655.3831134259,2008-07-26,09:11:41
39.985663,116.340062,0,131,39655.3831712963,2008-07-26,09:11:46
39.985659,116.340013,0,127,39655.3832291667,2008-07-26,09:11:51
39.985652,116.339823,0,123,39655.383287037,2008-07-26,09:11:56
39.985608,116.339554,0,123,39655.3833449074,2008-07-26,09:12:01
39.98556,116.339165,0,124,39655.3834027778,2008-07-26,09:12:06
39.985541,116.338713,0,127,39655.3834606481,2008-07-26,09:12:11
39.985528,116.338169,0,134,39655.3835185185,2008-07-26,09:12:16
39.985473,116.337574,0,128,39655.3835763889,2008-07-26,09:12:21
39.985457,116.336967,0,131,39655.3836342593,2008-07-26,09:12:26
39.985441,116.336229,0,132,39655.3836921296,2008-07-26,09:12:31
39.985381,116.335396,0,138,39655.38375,2008-07-26,09:12:36
39.985338,116.334533,0,137,39655.3838078704,2008-07-26,09:12:41
39.985312,116.333651,0,133,39655.3838657407,2008-07-26,09:12:46
39.985285,116.332773,0,132,39655.3839236111,2008-07-26,09:12:51
39.985226,116.331875,0,133,39655.3839814815,2008-07-26,09:12:56
39.985174,116.330929,0,133,39655.3840393518,2008-07-26,09:13:01
39.985143,116.330063,0,130,39655.3840972222,2008-07-26,09:13:06
39.98509,116.329318,0,137,39655.3841550926,2008-07-26,09:13:11
39.985066,116.328667,0,145,39655.384212963,2008-07-26,09:13:16
39.985295,116.328124,0,163,39655.3842708333,2008-07-26,09:13:21
39.985266,116.327779,0,173,39655.3843287037,2008-07-26,09:13:26
39.985235,116.327736,0,170,39655.3843865741,2008-07-26,09:13:31
39.985239,116.327732,0,168,39655.3844444444,2008-07-26,09:13:36
39.985239,116.327732,0,168,39655.3844791667,2008-07-26,09:13:39
39.985241,116.327732,0,168,39655.3845023148,2008-07-26,09:13:41
39.985225,116.32774,0,168,39655.3845601852,2008-07-26,09:13:46
39.985192,116.327751,0,166,39655.3846180556,2008-07-26,09:13:51
39.985164,116.32774,0,167,39655.3846759259,2008-07-26,09:13:56
39.985139,116.327776,0,167,39655.3847337963,2008-07-26,09:14:01
39.985116,116.327817,0,167,39655.3847916667,2008-07-26,09:14:06
39.985106,116.32785,0,167,39655.384849537,2008-07-26,09:14:11
39.985097,116.327867,0,168,39655.3849074074,2008-07-26,09:14:16
39.985084,116.327893,0,167,39655.3849652778,2008-07-26,09:14:21
39.985084,116.327893,0,167,39655.385,2008-07-26,09:14:24
39.985079,116.327896,0,167,39655.3850231481,2008-07-26,09:14:26
39.985065,116.327771,0,165,39655.3850810185,2008-07-26,09:14:31
39.985058,116.327498,0,164,39655.3851388889,2008-07-26,09:14:36
39.985041,116.32711,0,168,39655.3851967593,2008-07-26,09:14:41
39.985001,116.326664,0,175,39655.3852546296,2008-07-26,09:14:46
39.984882,116.326232,0,179,39655.3853125,2008-07-26,09:14:51
39.984875,116.325792,0,188,39655.3853703704,2008-07-26,09:14:56
39.984884,116.325507,0,198,39655.3854282407,2008-07-26,09:15:01
39.984947,116.325407,0,209,39655.3854861111,2008-07-26,09:15:06
39.984938,116.325479,0,209,39655.3855439815,2008-07-26,09:15:11
39.984927,116.325554,0,213,39655.3856018518,2008-07-26,09:15:16
39.984909,116.325654,0,218,39655.3856597222,2008-07-26,09:15:21
39.984872,116.32576,0,223,39655.3857175926,2008-07-26,09:15:26
39.984864,116.325825,0,228,39655.385775463,2008-07-26,09:15:31
39.984857,116.325963,0,230,39655.3858333333,2008-07-26,09:15:36
39.98486,116.326082,0,232,39655.3858912037,2008-07-26,09:15:41
39.984855,116.32617,0,234,39655.3859490741,2008-07-26,09:15:46
39.984818,116.326327,0,230,39655.3860069444,2008-07-26,09:15:51
39.984787,116.326466,0,221,39655.3860648148,2008-07-26,09:15:56
39.984811,116.326567,0,211,39655.3861226852,2008-07-26,09:16:01
39.984813,116.326635,0,207,39655.3861805556,2008-07-26,09:16:06
39.98481,116.326706,0,195,39655.3862384259,2008-07-26,09:16:11
39.984745,116.326735,0,183,39655.3862962963,2008-07-26,09:16:16
39.984681,116.326749,0,179,39655.3863541667,2008-07-26,09:16:21
39.984634,116.326749,0,175,39655.386412037,2008-07-26,09:16:26
39.984553,116.32675,0,176,39655.3864699074,2008-07-26,09:16:31
39.984465,116.326745,0,177,39655.3865277778,2008-07-26,09:16:36
39.984466,116.326726,0,178,39655.3865856482,2008-07-26,09:16:41
39.984466,116.326726,0,178,39655.3866203704,2008-07-26,09:16:44
39.984466,116.326723,0,179,39655.3866435185,2008-07-26,09:16:46
39.984406,116.3267,0,179,39655.3867013889,2008-07-26,09:16:51
39.984353,116.326732,0,182,39655.3867592593,2008-07-26,09:16:56
39.98427,116.326841,0,180,39655.3868171296,2008-07-26,09:17:01
39.984285,116.326948,0,183,39655.386875,2008-07-26,09:17:06
39.984296,116.327056,0,182,39655.3869328704,2008-07-26,09:17:11
39.984305,116.327182,0,180,39655.3869907407,2008-07-26,09:17:16
39.984303,116.327282,0,174,39655.3870486111,2008-07-26,09:17:21
39.984285,116.32732,0,166,39655.3871064815,2008-07-26,09:17:26
39.984243,116.327308,0,161,39655.3871643519,2008-07-26,09:17:31
39.984161,116.327317,0,156,39655.3872222222,2008-07-26,09:17:36
39.984095,116.327361,0,151,39655.3872800926,2008-07-26,09:17:41
39.984026,116.327355,0,145,39655.387337963,2008-07-26,09:17:46
39.983966,116.327375,0,140,39655.3873958333,2008-07-26,09:17:51
39.983889,116.327367,0,138,39655.3874537037,2008-07-26,09:17:56
39.983846,116.327348,0,140,39655.3875115741,2008-07-26,09:18:01
39.983794,116.327369,0,138,39655.3875694444,2008-07-26,09:18:06
39.983741,116.327396,0,140,39655.3876273148,2008-07-26,09:18:11
39.983673,116.327378,0,141,39655.3876851852,2008-07-26,09:18:16
39.983604,116.327375,0,137,39655.3877430556,2008-07-26,09:18:21
39.983522,116.327327,0,138,39655.3878009259,2008-07-26,09:18:26
39.983425,116.327237,0,141,39655.3878587963,2008-07-26,09:18:31
39.983312,116.327269,0,133,39655.3879166667,2008-07-26,09:18:36
39.98324,116.327295,0,132,39655.387974537,2008-07-26,09:18:41
39.983177,116.327318,0,130,39655.3880324074,2008-07-26,09:18:46
39.983096,116.327307,0,125,39655.3880902778,2008-07-26,09:18:51
39.983044,116.327255,0,124,39655.3881481481,2008-07-26,09:18:56
39.982963,116.327282,0,124,39655.3882060185,2008-07-26,09:19:01
39.982918,116.327261,0,127,39655.3882638889,2008-07-26,09:19:06
39.982868,116.327271,0,133,39655.3883217593,2008-07-26,09:19:11
39.982804,116.327281,0,139,39655.3883796296,2008-07-26,09:19:16
39.982753,116.327322,0,143,39655.3884375,2008-07-26,09:19:21
39.982671,116.327344,0,149,39655.3884953704,2008-07-26,09:19:26
39.982565,116.327282,0,150,39655.3885532407,2008-07-26,09:19:31
39.982488,116.327246,0,146,39655.3886111111,2008-07-26,09:19:36
39.982413,116.327341,0,139,39655.3886689815,2008-07-26,09:19:41
39.982349,116.327368,0,139,39655.3887268519,2008-07-26,09:19:46
39.982276,116.327399,0,142,39655.3887847222,2008-07-26,09:19:51
39.982179,116.327397,0,135,39655.3888425926,2008-07-26,09:19:56
39.982135,116.327432,0,142,39655.388900463,2008-07-26,09:20:01
39.98205,116.327433,0,145,39655.3889583333,2008-07-26,09:20:06
39.981989,116.327415,0,149,39655.3890162037,2008-07-26,09:20:11
39.981931,116.327369,0,151,39655.3890740741,2008-07-26,09:20:16
39.981876,116.327362,0,155,39655.3891319444,2008-07-26,09:20:21
39.9818,116.32733,0,156,39655.3891898148,2008-07-26,09:20:26
39.981706,116.32727,0,161,39655.3892476852,2008-07-26,09:20:31
39.981627,116.327243,0,162,39655.3893055556,2008-07-26,09:20:36
39.981555,116.327239,0,162,39655.3893634259,2008-07-26,09:20:41
39.981486,116.327242,0,158,39655.3894212963,2008-07-26,09:20:46
39.981443,116.327314,0,150,39655.3894791667,2008-07-26,09:20:51
39.981437,116.327385,0,145,39655.389537037,2008-07-26,09:20:56
39.981423,116.327494,0,143,39655.3895949074,2008-07-26,09:21:01
39.981416,116.327597,0,142,39655.3896527778,2008-07-26,09:21:06
39.981369,116.327638,0,147,39655.3897106481,2008-07-26,09:21:11
39.9814,116.327685,0,148,39655.3897685185,2008-07-26,09:21:16
39.98139,116.327768,0,151,39655.3898263889,2008-07-26,09:21:21
39.981402,116.327857,0,153,39655.3898842593,2008-07-26,09:21:26
39.981399,116.327972,0,155,39655.3899421296,2008-07-26,09:21:31
39.981403,116.328052,0,158,39655.39,2008-07-26,09:21:36
39.981378,116.328158,0,160,39655.3900578704,2008-07-26,09:21:41
39.981391,116.328246,0,163,39655.3901157407,2008-07-26,09:21:46
39.981391,116.328355,0,165,39655.3901736111,2008-07-26,09:21:51
39.981393,116.328399,0,167,39655.3902314815,2008-07-26,09:21:56
39.981388,116.328435,0,168,39655.3902893519,2008-07-26,09:22:01
39.98139,116.32846,0,170,39655.3903472222,2008-07-26,09:22:06
39.981393,116.328449,0,171,39655.3904050926,2008-07-26,09:22:11
39.981431,116.328416,0,192,39655.3908101852,2008-07-26,09:22:46
39.981429,116.328423,0,193,39655.3908680556,2008-07-26,09:22:51
39.98143,116.328426,0,193,39655.3909259259,2008-07-26,09:22:56
39.98143,116.328428,0,193,39655.3909837963,2008-07-26,09:23:01
39.98143,116.328428,0,193,39655.3910185185,2008-07-26,09:23:04
39.981429,116.328434,0,193,39655.3910416667,2008-07-26,09:23:06
39.981382,116.328464,0,192,39655.391099537,2008-07-26,09:23:11
39.981414,116.328632,0,184,39655.3911574074,2008-07-26,09:23:16
39.981475,116.32871,0,178,39655.3912152778,2008-07-26,09:23:21
39.981539,116.328824,0,149,39655.3912731481,2008-07-26,09:23:26
39.981543,116.328874,0,147,39655.3913310185,2008-07-26,09:23:31
39.981558,116.328977,0,140,39655.3913888889,2008-07-26,09:23:36
39.981589,116.329073,0,141,39655.3914467593,2008-07-26,09:23:41
39.981599,116.329135,0,143,39655.3915046296,2008-07-26,09:23:46
39.981655,116.329211,0,155,39655.3915625,2008-07-26,09:23:51
39.981685,116.329289,0,160,39655.3916203704,2008-07-26,09:23:56
39.981671,116.32939,0,166,39655.3916782407,2008-07-26,09:24:01
39.981619,116.329459,0,163,39655.3917361111,2008-07-26,09:24:06
39.981566,116.329559,0,160,39655.3917939815,2008-07-26,09:24:11
39.981575,116.329678,0,155,39655.3918518518,2008-07-26,09:24:16
39.981617,116.329736,0,151,39655.3919097222,2008-07-26,09:24:21
39.981675,116.329747,0,151,39655.3919675926,2008-07-26,09:24:26
39.981705,116.329803,0,151,39655.392025463,2008-07-26,09:24:31
39.981702,116.329813,0,150,39655.3920833333,2008-07-26,09:24:36
39.981769,116.329771,0,153,39655.3921412037,2008-07-26,09:24:41
39.981826,116.329843,0,153,39655.3921990741,2008-07-26,09:24:46
39.98186,116.329913,0,152,39655.3922569444,2008-07-26,09:24:51
39.981886,116.329865,0,155,39655.3923148148,2008-07-26,09:24:56
39.98192,116.32984,0,160,39655.3923726852,2008-07-26,09:25:01
39.981966,116.329829,0,161,39655.3924305556,2008-07-26,09:25:06
39.982069,116.329863,0,168,39655.3924884259,2008-07-26,09:25:11
39.982131,116.329843,0,175,39655.3925462963,2008-07-26,09:25:16
39.982231,116.329872,0,187,39655.3926041667,2008-07-26,09:25:21
39.982271,116.329916,0,186,39655.392662037,2008-07-26,09:25:26
39.982301,116.329912,0,188,39655.3927199074,2008-07-26,09:25:31
39.982407,116.329898,0,199,39655.3927777778,2008-07-26,09:25:36
39.982592,116.329708,0,282,39655.3961921296,2008-07-26,09:30:31
39.982623,116.329673,0,289,39655.39625,2008-07-26,09:30:36
39.982534,116.329691,0,300,39655.3963078704,2008-07-26,09:30:41
39.982518,116.329696,0,303,39655.3963657407,2008-07-26,09:30:46
39.982517,116.329699,0,306,39655.3964236111,2008-07-26,09:30:51
39.982517,116.329699,0,306,39655.3964583333,2008-07-26,09:30:54
39.982509,116.329707,0,309,39655.3964814815,2008-07-26,09:30:56
39.982501,116.329717,0,312,39655.3965393519,2008-07-26,09:31:01
39.982501,116.329717,0,312,39655.3965740741,2008-07-26,09:31:04
39.982493,116.329725,0,315,39655.3965972222,2008-07-26,09:31:06
39.982485,116.329734,0,318,39655.3966550926,2008-07-26,09:31:11
39.982459,116.329742,0,324,39655.396712963,2008-07-26,09:31:16
39.982459,116.329715,0,332,39655.3967708333,2008-07-26,09:31:21
39.982486,116.329675,0,342,39655.3968287037,2008-07-26,09:31:26
39.982491,116.329664,0,346,39655.3968865741,2008-07-26,09:31:31
39.982491,116.329664,0,346,39655.3969212963,2008-07-26,09:31:34
39.982496,116.329656,0,350,39655.3969444444,2008-07-26,09:31:36
39.982503,116.329646,0,355,39655.3970023148,2008-07-26,09:31:41
39.982503,116.329646,0,355,39655.397037037,2008-07-26,09:31:44
39.982505,116.329641,0,359,39655.3970601852,2008-07-26,09:31:46
39.982496,116.329644,0,364,39655.3971180556,2008-07-26,09:31:51
39.982508,116.329669,0,366,39655.3971759259,2008-07-26,09:31:56
39.982508,116.329669,0,366,39655.3972106481,2008-07-26,09:31:59
39.982507,116.329666,0,371,39655.3972337963,2008-07-26,09:32:01
39.982487,116.329636,0,378,39655.3972916667,2008-07-26,09:32:06
39.982505,116.329606,0,385,39655.397349537,2008-07-26,09:32:11
39.982507,116.329598,0,390,39655.3974074074,2008-07-26,09:32:16
39.982507,116.329598,0,390,39655.3974421296,2008-07-26,09:32:19
39.9825,116.329599,0,393,39655.3974652778,2008-07-26,09:32:21
39.98249,116.329601,0,397,39655.3975231481,2008-07-26,09:32:26
39.982481,116.329601,0,401,39655.3975810185,2008-07-26,09:32:31
39.982406,116.32963,0,409,39655.3976388889,2008-07-26,09:32:36
39.982326,116.329671,0,418,39655.3976967593,2008-07-26,09:32:41
39.982359,116.329631,0,437,39655.3977546296,2008-07-26,09:32:46
39.982349,116.329636,0,443,39655.3978125,2008-07-26,09:32:51
39.982346,116.329636,0,448,39655.3978703704,2008-07-26,09:32:56
39.982345,116.329629,0,453,39655.3979282407,2008-07-26,09:33:01
39.982343,116.329624,0,460,39655.3979861111,2008-07-26,09:33:06
39.982338,116.329621,0,465,39655.3980439815,2008-07-26,09:33:11
39.982334,116.329616,0,470,39655.3981018519,2008-07-26,09:33:16
39.98233,116.329616,0,475,39655.3981597222,2008-07-26,09:33:21
39.982331,116.329614,0,479,39655.3982175926,2008-07-26,09:33:26
39.982337,116.329608,0,484,39655.398275463,2008-07-26,09:33:31
39.982342,116.329604,0,488,39655.3983333333,2008-07-26,09:33:36
39.982348,116.329599,0,493,39655.3983912037,2008-07-26,09:33:41
39.98235,116.329596,0,498,39655.3984490741,2008-07-26,09:33:46
39.982346,116.32959,0,504,39655.3985069444,2008-07-26,09:33:51
39.982342,116.329583,0,510,39655.3985648148,2008-07-26,09:33:56
39.982342,116.329583,0,510,39655.398599537,2008-07-26,09:33:59
39.982339,116.329575,0,515,39655.3986226852,2008-07-26,09:34:01
39.982345,116.329566,0,518,39655.3986805556,2008-07-26,09:34:06
39.982388,116.329546,0,516,39655.3987384259,2008-07-26,09:34:11
39.982388,116.329546,0,516,39655.3987731481,2008-07-26,09:34:14
39.982396,116.329539,0,515,39655.3987962963,2008-07-26,09:34:16
39.982334,116.329574,0,521,39655.3988541667,2008-07-26,09:34:21
39.982334,116.329574,0,521,39655.3988888889,2008-07-26,09:34:24
39.982332,116.329571,0,525,39655.398912037,2008-07-26,09:34:26
39.982336,116.32956,0,528,39655.3989699074,2008-07-26,09:34:31
39.982351,116.329533,0,531,39655.3990277778,2008-07-26,09:34:36
39.982374,116.329483,0,531,39655.3990856481,2008-07-26,09:34:41
39.982404,116.329448,0,532,39655.3991435185,2008-07-26,09:34:46
39.98243,116.329419,0,527,39655.3992013889,2008-07-26,09:34:51
39.982441,116.329404,0,523,39655.3992592593,2008-07-26,09:34:56
39.982446,116.329401,0,522,39655.3993171296,2008-07-26,09:35:01
39.982448,116.329395,0,524,39655.399375,2008-07-26,09:35:06
39.982448,116.329395,0,524,39655.3994097222,2008-07-26,09:35:09
39.982446,116.329393,0,525,39655.3994328704,2008-07-26,09:35:11
39.982412,116.329411,0,528,39655.3994907407,2008-07-26,09:35:16
39.982368,116.329412,0,539,39655.3995486111,2008-07-26,09:35:21
39.982377,116.329402,0,545,39655.3996064815,2008-07-26,09:35:26
39.98238,116.329397,0,548,39655.3996643518,2008-07-26,09:35:31
39.98238,116.329397,0,548,39655.3996990741,2008-07-26,09:35:34
39.982387,116.32939,0,551,39655.3997222222,2008-07-26,09:35:36
39.982396,116.32938,0,555,39655.3997800926,2008-07-26,09:35:41
39.982429,116.329335,0,558,39655.399837963,2008-07-26,09:35:46
39.982433,116.32931,0,557,39655.3998958333,2008-07-26,09:35:51
39.982431,116.329305,0,559,39655.3999537037,2008-07-26,09:35:56
39.982431,116.329305,0,559,39655.3999884259,2008-07-26,09:35:59
39.982436,116.3293,0,562,39655.4000115741,2008-07-26,09:36:01
39.982448,116.329296,0,564,39655.4000694444,2008-07-26,09:36:06
39.982515,116.329285,0,574,39655.4001273148,2008-07-26,09:36:11
39.982541,116.329279,0,581,39655.4001851852,2008-07-26,09:36:16
39.982547,116.329269,0,584,39655.4002430556,2008-07-26,09:36:21
39.982548,116.32926,0,587,39655.4003009259,2008-07-26,09:36:26
39.982547,116.329251,0,591,39655.4003587963,2008-07-26,09:36:31
39.982546,116.329244,0,596,39655.4004166667,2008-07-26,09:36:36
39.982546,116.329238,0,600,39655.400474537,2008-07-26,09:36:41
39.982545,116.329231,0,605,39655.4005324074,2008-07-26,09:36:46
39.982545,116.329231,0,605,39655.4005671296,2008-07-26,09:36:49
39.98255,116.329224,0,610,39655.4005902778,2008-07-26,09:36:51
39.982554,116.329213,0,615,39655.4006481481,2008-07-26,09:36:56
39.982557,116.329201,0,621,39655.4007060185,2008-07-26,09:37:01
39.982575,116.329182,0,626,39655.4007638889,2008-07-26,09:37:06
39.982583,116.329163,0,632,39655.4008217593,2008-07-26,09:37:11
39.982591,116.329149,0,634,39655.4008796296,2008-07-26,09:37:16
39.982595,116.329137,0,638,39655.4009375,2008-07-26,09:37:21
39.982595,116.329137,0,638,39655.4009722222,2008-07-26,09:37:24
39.982603,116.329129,0,640,39655.4009953704,2008-07-26,09:37:26
39.982614,116.329122,0,643,39655.4010532407,2008-07-26,09:37:31
39.982651,116.329093,0,645,39655.4011111111,2008-07-26,09:37:36
39.982604,116.329438,0,479,39655.4044675926,2008-07-26,09:42:26
39.982612,116.329445,0,475,39655.404525463,2008-07-26,09:42:31
39.982618,116.329451,0,470,39655.4045833333,2008-07-26,09:42:36
39.982618,116.329451,0,470,39655.4046180556,2008-07-26,09:42:39
39.982625,116.329454,0,465,39655.4046412037,2008-07-26,09:42:41
39.982635,116.329453,0,460,39655.4046990741,2008-07-26,09:42:46
39.982687,116.329434,0,453,39655.4047569444,2008-07-26,09:42:51
39.982735,116.329406,0,450,39655.4048148148,2008-07-26,09:42:56
39.982768,116.329435,0,442,39655.4048726852,2008-07-26,09:43:01
39.982784,116.329466,0,429,39655.4049305556,2008-07-26,09:43:06
39.982794,116.329464,0,422,39655.4049884259,2008-07-26,09:43:11
39.982799,116.329461,0,418,39655.4050462963,2008-07-26,09:43:16
39.982805,116.329462,0,414,39655.4051041667,2008-07-26,09:43:21
39.982808,116.329465,0,410,39655.405162037,2008-07-26,09:43:26
39.982812,116.329464,0,406,39655.4052199074,2008-07-26,09:43:31
39.982818,116.329463,0,403,39655.4052777778,2008-07-26,09:43:36
39.982818,116.329463,0,403,39655.4053125,2008-07-26,09:43:39
39.982826,116.329468,0,399,39655.4053356481,2008-07-26,09:43:41
39.98283,116.329477,0,395,39655.4053935185,2008-07-26,09:43:46
39.982831,116.329484,0,391,39655.4054513889,2008-07-26,09:43:51
39.982831,116.329484,0,391,39655.4054861111,2008-07-26,09:43:54
39.982829,116.329492,0,387,39655.4055092593,2008-07-26,09:43:56
39.982829,116.329503,0,382,39655.4055671296,2008-07-26,09:44:01
39.982824,116.329515,0,378,39655.405625,2008-07-26,09:44:06
39.982786,116.329572,0,376,39655.4056828704,2008-07-26,09:44:11
39.982782,116.329596,0,374,39655.4057407407,2008-07-26,09:44:16
39.982784,116.329606,0,370,39655.4057986111,2008-07-26,09:44:21
39.982784,116.329606,0,370,39655.4058333333,2008-07-26,09:44:24
39.982789,116.329611,0,367,39655.4058564815,2008-07-26,09:44:26
39.982798,116.329603,0,363,39655.4059143519,2008-07-26,09:44:31
39.982807,116.329593,0,359,39655.4059722222,2008-07-26,09:44:36
39.982816,116.32955,0,356,39655.4060300926,2008-07-26,09:44:41
39.982797,116.329517,0,355,39655.406087963,2008-07-26,09:44:46
39.982794,116.329507,0,353,39655.4061458333,2008-07-26,09:44:51
39.982802,116.329502,0,349,39655.4062037037,2008-07-26,09:44:56
39.982808,116.3295,0,345,39655.4062615741,2008-07-26,09:45:01
39.982808,116.3295,0,345,39655.4062962963,2008-07-26,09:45:04
39.982815,116.329495,0,341,39655.4063194444,2008-07-26,09:45:06
39.982823,116.329486,0,337,39655.4063773148,2008-07-26,09:45:11
39.982826,116.329475,0,332,39655.4064351852,2008-07-26,09:45:16
39.982827,116.329468,0,328,39655.4064930556,2008-07-26,09:45:21
39.982831,116.32946,0,325,39655.4065509259,2008-07-26,09:45:26
39.982831,116.329457,0,321,39655.4066087963,2008-07-26,09:45:31
39.982831,116.329457,0,321,39655.4066435185,2008-07-26,09:45:34
39.982825,116.329462,0,317,39655.4066666667,2008-07-26,09:45:36
39.982751,116.329496,0,317,39655.406724537,2008-07-26,09:45:41
39.982767,116.329484,0,318,39655.4067824074,2008-07-26,09:45:46
39.982782,116.329474,0,318,39655.4068402778,2008-07-26,09:45:51
39.982784,116.329476,0,316,39655.4068981481,2008-07-26,09:45:56
39.982786,116.329478,0,314,39655.4069560185,2008-07-26,09:46:01
39.982786,116.329478,0,314,39655.4069907407,2008-07-26,09:46:04
39.982791,116.329475,0,313,39655.4070138889,2008-07-26,09:46:06
39.982801,116.329468,0,312,39655.4070717593,2008-07-26,09:46:11
39.982857,116.32941,0,315,39655.4071296296,2008-07-26,09:46:16
39.982915,116.329361,0,320,39655.4071875,2008-07-26,09:46:21
39.982966,116.329302,0,322,39655.4072453704,2008-07-26,09:46:26
39.982985,116.32928,0,321,39655.4073032407,2008-07-26,09:46:31
39.982974,116.329271,0,323,39655.4073611111,2008-07-26,09:46:36
39.982971,116.32926,0,324,39655.4074189815,2008-07-26,09:46:41
39.982972,116.329253,0,324,39655.4074768518,2008-07-26,09:46:46
39.982972,116.329253,0,324,39655.4075115741,2008-07-26,09:46:49
39.982966,116.329254,0,324,39655.4075347222,2008-07-26,09:46:51
39.98292,116.329315,0,325,39655.4075925926,2008-07-26,09:46:56
39.98289,116.329355,0,334,39655.407650463,2008-07-26,09:47:01
39.982864,116.329361,0,337,39655.4077083333,2008-07-26,09:47:06
39.98284,116.329366,0,336,39655.4077662037,2008-07-26,09:47:11
39.982845,116.32936,0,336,39655.4078240741,2008-07-26,09:47:16
39.982845,116.32936,0,336,39655.4078587963,2008-07-26,09:47:19
39.98285,116.329355,0,336,39655.4078819444,2008-07-26,09:47:21
39.982913,116.329296,0,338,39655.4079398148,2008-07-26,09:47:26
39.982997,116.329225,0,340,39655.4079976852,2008-07-26,09:47:31
39.98303,116.329184,0,346,39655.4080555556,2008-07-26,09:47:36
39.98303,116.329184,0,346,39655.4080902778,2008-07-26,09:47:39
39.983038,116.329188,0,345,39655.4081134259,2008-07-26,09:47:41
39.983046,116.329179,0,345,39655.4081712963,2008-07-26,09:47:46
39.983061,116.329156,0,345,39655.4082291667,2008-07-26,09:47:51
39.983087,116.329121,0,343,39655.408287037,2008-07-26,09:47:56
39.983098,116.329101,0,345,39655.4083449074,2008-07-26,09:48:01
39.983078,116.329104,0,343,39655.4084027778,2008-07-26,09:48:06
39.983077,116.329105,0,343,39655.4084606481,2008-07-26,09:48:11
39.983079,116.329101,0,343,39655.4085185185,2008-07-26,09:48:16
39.98308,116.329103,0,343,39655.4085763889,2008-07-26,09:48:21
39.983077,116.329105,0,342,39655.4086342593,2008-07-26,09:48:26
39.983069,116.329108,0,341,39655.4086921296,2008-07-26,09:48:31
39.983069,116.329108,0,341,39655.4087268518,2008-07-26,09:48:34
39.983062,116.329116,0,340,39655.40875,2008-07-26,09:48:36
39.982996,116.329184,0,334,39655.4088078704,2008-07-26,09:48:41
39.9829,116.329284,0,325,39655.4088657407,2008-07-26,09:48:46
39.982828,116.32937,0,320,39655.4089236111,2008-07-26,09:48:51
39.982824,116.32942,0,313,39655.4089814815,2008-07-26,09:48:56
39.982817,116.329437,0,310,39655.4090393518,2008-07-26,09:49:01
39.982817,116.329437,0,310,39655.4090740741,2008-07-26,09:49:04
39.982815,116.329444,0,308,39655.4090972222,2008-07-26,09:49:06
39.982779,116.329481,0,305,39655.4091550926,2008-07-26,09:49:11
39.982726,116.329516,0,302,39655.409212963,2008-07-26,09:49:16
39.982735,116.329504,0,305,39655.4092708333,2008-07-26,09:49:21
39.982725,116.329514,0,305,39655.4093287037,2008-07-26,09:49:26
39.982725,116.329514,0,305,39655.4093634259,2008-07-26,09:49:29
39.98272,116.329516,0,303,39655.4093865741,2008-07-26,09:49:31
39.982711,116.329524,0,302,39655.4094444444,2008-07-26,09:49:36
39.982707,116.329565,0,299,39655.4095023148,2008-07-26,09:49:41
39.982783,116.329519,0,299,39655.4095601852,2008-07-26,09:49:46
39.982792,116.329515,0,298,39655.4096180556,2008-07-26,09:49:51
39.9828,116.329507,0,298,39655.4096759259,2008-07-26,09:49:56
39.982805,116.329501,0,297,39655.4097337963,2008-07-26,09:50:01
39.982806,116.329496,0,298,39655.4097916667,2008-07-26,09:50:06
39.982806,116.329496,0,298,39655.4098263889,2008-07-26,09:50:09
39.98281,116.329488,0,300,39655.409849537,2008-07-26,09:50:11
39.982923,116.329307,0,310,39655.4099074074,2008-07-26,09:50:16
39.982866,116.329411,0,314,39655.4099652778,2008-07-26,09:50:21
39.982866,116.329411,0,314,39655.41,2008-07-26,09:50:24
39.982863,116.329413,0,317,39655.4100231482,2008-07-26,09:50:26
39.982753,116.329479,0,327,39655.4100810185,2008-07-26,09:50:31
39.982683,116.329532,0,330,39655.4101388889,2008-07-26,09:50:36
39.9826,116.329624,0,339,39655.4101967593,2008-07-26,09:50:41
39.982493,116.329785,0,350,39655.4102546296,2008-07-26,09:50:46
39.982426,116.329887,0,353,39655.4103125,2008-07-26,09:50:51
39.982331,116.329954,0,366,39655.4103703704,2008-07-26,09:50:56
39.98226,116.329996,0,375,39655.4104282407,2008-07-26,09:51:01
39.982195,116.330011,0,381,39655.4104861111,2008-07-26,09:51:06
39.982134,116.330054,0,386,39655.4105439815,2008-07-26,09:51:11
39.98208,116.330109,0,391,39655.4106018519,2008-07-26,09:51:16
39.982071,116.330176,0,389,39655.4106597222,2008-07-26,09:51:21
39.982066,116.330184,0,392,39655.4107175926,2008-07-26,09:51:26
39.982065,116.330186,0,394,39655.410775463,2008-07-26,09:51:31
39.982065,116.330186,0,394,39655.4108101852,2008-07-26,09:51:34
39.98207,116.330179,0,397,39655.4108333333,2008-07-26,09:51:36
39.982074,116.330146,0,398,39655.4108912037,2008-07-26,09:51:41
39.98205,116.330126,0,399,39655.4109490741,2008-07-26,09:51:46
39.982041,116.330116,0,402,39655.4110069444,2008-07-26,09:51:51
39.982037,116.330186,0,395,39655.4110648148,2008-07-26,09:51:56
39.982037,116.330186,0,395,39655.411099537,2008-07-26,09:51:59
39.982036,116.330188,0,398,39655.4111226852,2008-07-26,09:52:01
39.982044,116.330179,0,400,39655.4111805556,2008-07-26,09:52:06
39.982094,116.330126,0,396,39655.4112384259,2008-07-26,09:52:11
39.982134,116.330085,0,392,39655.4112962963,2008-07-26,09:52:16
39.982177,116.330037,0,388,39655.4113541667,2008-07-26,09:52:21
39.982289,116.329906,0,388,39655.411412037,2008-07-26,09:52:26
39.982351,116.329822,0,385,39655.4114699074,2008-07-26,09:52:31
39.982538,116.329631,0,386,39655.4115277778,2008-07-26,09:52:36
39.982594,116.329561,0,382,39655.4115856481,2008-07-26,09:52:41
39.982631,116.329561,0,374,39655.4116435185,2008-07-26,09:52:46
39.982678,116.329545,0,365,39655.4117013889,2008-07-26,09:52:51
39.982685,116.32954,0,363,39655.4117592593,2008-07-26,09:52:56
39.982685,116.32954,0,363,39655.4117939815,2008-07-26,09:52:59
39.982682,116.329541,0,363,39655.4118171296,2008-07-26,09:53:01
39.982672,116.329546,0,363,39655.411875,2008-07-26,09:53:06
39.982663,116.329554,0,364,39655.4119328704,2008-07-26,09:53:11
39.982658,116.32956,0,364,39655.4119907407,2008-07-26,09:53:16
39.982653,116.329562,0,365,39655.4120486111,2008-07-26,09:53:21
39.982653,116.329562,0,365,39655.4120833333,2008-07-26,09:53:24
39.982647,116.329563,0,365,39655.4121064815,2008-07-26,09:53:26
39.982638,116.32957,0,365,39655.4121643519,2008-07-26,09:53:31
39.982623,116.329587,0,363,39655.4122222222,2008-07-26,09:53:36
39.982602,116.329652,0,347,39655.4122800926,2008-07-26,09:53:41
39.982565,116.329701,0,336,39655.412337963,2008-07-26,09:53:46
39.982552,116.329716,0,329,39655.4123958333,2008-07-26,09:53:51
39.982555,116.329723,0,326,39655.4124537037,2008-07-26,09:53:56
39.982551,116.32973,0,322,39655.4125115741,2008-07-26,09:54:01
39.982552,116.329732,0,319,39655.4125694444,2008-07-26,09:54:06
39.982555,116.329732,0,315,39655.4126273148,2008-07-26,09:54:11
39.982555,116.329732,0,315,39655.412662037,2008-07-26,09:54:14
39.98256,116.329728,0,312,39655.4126851852,2008-07-26,09:54:16
39.98256,116.329701,0,313,39655.4127430556,2008-07-26,09:54:21
39.982556,116.3297,0,312,39655.4128009259,2008-07-26,09:54:26
39.982556,116.3297,0,312,39655.4128356481,2008-07-26,09:54:29
39.982561,116.329695,0,310,39655.4128587963,2008-07-26,09:54:31
39.982564,116.329685,0,308,39655.4129166667,2008-07-26,09:54:36
39.982564,116.329683,0,307,39655.412974537,2008-07-26,09:54:41
39.982564,116.329683,0,305,39655.4130324074,2008-07-26,09:54:46
39.982564,116.329683,0,305,39655.4130671296,2008-07-26,09:54:49
39.982561,116.329687,0,304,39655.4130902778,2008-07-26,09:54:51
39.982552,116.329693,0,303,39655.4131481481,2008-07-26,09:54:56
39.982527,116.329708,0,305,39655.4132060185,2008-07-26,09:55:01
39.982589,116.329648,0,327,39655.4132638889,2008-07-26,09:55:06
39.982622,116.329615,0,333,39655.4133217593,2008-07-26,09:55:11
39.982691,116.329537,0,351,39655.4133796296,2008-07-26,09:55:16
39.982755,116.329498,0,357,39655.4134375,2008-07-26,09:55:21
39.982807,116.329474,0,370,39655.4134953704,2008-07-26,09:55:26
39.982853,116.329457,0,380,39655.4135532407,2008-07-26,09:55:31
39.98285,116.329456,0,397,39655.4136111111,2008-07-26,09:55:36
39.98285,116.329456,0,397,39655.4136458333,2008-07-26,09:55:39
39.982853,116.329451,0,403,39655.4136689815,2008-07-26,09:55:41
39.982857,116.32944,0,411,39655.4137268519,2008-07-26,09:55:46
39.982902,116.329416,0,422,39655.4137847222,2008-07-26,09:55:51
39.982941,116.329409,0,437,39655.4138425926,2008-07-26,09:55:56
39.982934,116.329339,0,441,39655.413900463,2008-07-26,09:56:01
39.982915,116.329331,0,435,39655.4139583333,2008-07-26,09:56:06
39.982911,116.32933,0,439,39655.4140162037,2008-07-26,09:56:11
39.982911,116.32933,0,439,39655.4140509259,2008-07-26,09:56:14
39.982905,116.329337,0,443,39655.4140740741,2008-07-26,09:56:16
39.982885,116.329351,0,445,39655.4141319444,2008-07-26,09:56:21
39.982828,116.32935,0,444,39655.4141898148,2008-07-26,09:56:26
39.98276,116.329385,0,441,39655.4142476852,2008-07-26,09:56:31
39.982724,116.329461,0,433,39655.4143055556,2008-07-26,09:56:36
39.982733,116.329587,0,409,39655.4143634259,2008-07-26,09:56:41
39.982692,116.329668,0,398,39655.4144212963,2008-07-26,09:56:46
39.982634,116.329696,0,396,39655.4144791667,2008-07-26,09:56:51
39.982724,116.329376,0,433,39655.4195717593,2008-07-26,10:04:11
39.982854,116.329307,0,430,39655.4196296296,2008-07-26,10:04:16
39.982869,116.32926,0,423,39655.4196875,2008-07-26,10:04:21
39.982852,116.329238,0,420,39655.4197453704,2008-07-26,10:04:26
39.982854,116.329228,0,419,39655.4198032407,2008-07-26,10:04:31
39.982858,116.329214,0,417,39655.4198611111,2008-07-26,10:04:36
39.982831,116.329203,0,411,39655.4199189815,2008-07-26,10:04:41
39.982818,116.329208,0,407,39655.4199768519,2008-07-26,10:04:46
39.982816,116.329206,0,405,39655.4200347222,2008-07-26,10:04:51
39.982813,116.329208,0,403,39655.4200925926,2008-07-26,10:04:56
39.982809,116.329211,0,400,39655.420150463,2008-07-26,10:05:01
39.982805,116.329214,0,398,39655.4202083333,2008-07-26,10:05:06
39.982802,116.329219,0,395,39655.4202662037,2008-07-26,10:05:11
39.982801,116.329222,0,392,39655.4203240741,2008-07-26,10:05:16
39.982803,116.329223,0,389,39655.4203819444,2008-07-26,10:05:21
39.98281,116.329226,0,386,39655.4204398148,2008-07-26,10:05:26
39.982816,116.329227,0,383,39655.4204976852,2008-07-26,10:05:31
39.982823,116.329227,0,379,39655.4205555556,2008-07-26,10:05:36
39.982829,116.329226,0,376,39655.4206134259,2008-07-26,10:05:41
39.982829,116.329226,0,376,39655.4206481481,2008-07-26,10:05:44
39.982835,116.329228,0,372,39655.4206712963,2008-07-26,10:05:46
39.982849,116.329234,0,367,39655.4207291667,2008-07-26,10:05:51
39.982926,116.329207,0,366,39655.420787037,2008-07-26,10:05:56
39.982913,116.329235,0,357,39655.4208449074,2008-07-26,10:06:01
39.982913,116.329235,0,357,39655.4208796296,2008-07-26,10:06:04
39.982918,116.329238,0,353,39655.4209027778,2008-07-26,10:06:06
39.982916,116.329248,0,348,39655.4209606481,2008-07-26,10:06:11
39.982904,116.329266,0,344,39655.4210185185,2008-07-26,10:06:16
39.982849,116.329304,0,334,39655.4210763889,2008-07-26,10:06:21
39.982789,116.329374,0,328,39655.4211342593,2008-07-26,10:06:26
39.982732,116.329438,0,320,39655.4211921296,2008-07-26,10:06:31
39.982711,116.32949,0,319,39655.42125,2008-07-26,10:06:36
39.982684,116.329545,0,314,39655.4213078704,2008-07-26,10:06:41
39.982683,116.329549,0,309,39655.4213657407,2008-07-26,10:06:46
39.982683,116.329549,0,309,39655.421400463,2008-07-26,10:06:49
39.982687,116.329546,0,305,39655.4214236111,2008-07-26,10:06:51
39.982766,116.329471,0,302,39655.4214814815,2008-07-26,10:06:56
39.982817,116.329495,0,291,39655.4215393519,2008-07-26,10:07:01
39.982817,116.329511,0,289,39655.4215972222,2008-07-26,10:07:06
39.982829,116.329507,0,285,39655.4216550926,2008-07-26,10:07:11
39.982829,116.329507,0,285,39655.4216898148,2008-07-26,10:07:14
39.98283,116.329514,0,281,39655.421712963,2008-07-26,10:07:16
39.982776,116.329539,0,286,39655.4217708333,2008-07-26,10:07:21
39.982714,116.329634,0,289,39655.4218287037,2008-07-26,10:07:26
39.982692,116.329672,0,290,39655.4218865741,2008-07-26,10:07:31
39.982677,116.329695,0,288,39655.4219444444,2008-07-26,10:07:36
39.982673,116.329702,0,286,39655.4220023148,2008-07-26,10:07:41
39.98267,116.329709,0,284,39655.4220601852,2008-07-26,10:07:46
39.98267,116.329709,0,284,39655.4220949074,2008-07-26,10:07:49
39.982666,116.329717,0,282,39655.4221180556,2008-07-26,10:07:51
39.982658,116.329728,0,281,39655.4221759259,2008-07-26,10:07:56
39.982638,116.329778,0,271,39655.4222337963,2008-07-26,10:08:01
39.982542,116.329856,0,277,39655.4222916667,2008-07-26,10:08:06
39.982468,116.329896,0,291,39655.422349537,2008-07-26,10:08:11
39.982464,116.329901,0,290,39655.4224074074,2008-07-26,10:08:16
39.982465,116.329903,0,289,39655.4224652778,2008-07-26,10:08:21
39.982465,116.329903,0,289,39655.4225,2008-07-26,10:08:24
39.982468,116.329898,0,289,39655.4225231481,2008-07-26,10:08:26
39.982473,116.329885,0,289,39655.4225810185,2008-07-26,10:08:31
39.98248,116.329873,0,288,39655.4226388889,2008-07-26,10:08:36
39.982482,116.329866,0,287,39655.4226967593,2008-07-26,10:08:41
39.982482,116.329866,0,287,39655.4227314815,2008-07-26,10:08:44
39.982486,116.329863,0,284,39655.4227546296,2008-07-26,10:08:46
39.982505,116.32982,0,278,39655.4228125,2008-07-26,10:08:51
39.982508,116.32977,0,268,39655.4228703704,2008-07-26,10:08:56
39.982504,116.329753,0,267,39655.4229282407,2008-07-26,10:09:01
39.982512,116.329749,0,262,39655.4229861111,2008-07-26,10:09:06
39.982515,116.329743,0,259,39655.4230439815,2008-07-26,10:09:11
39.982517,116.329738,0,256,39655.4231018518,2008-07-26,10:09:16
39.982516,116.329736,0,255,39655.4231597222,2008-07-26,10:09:21
39.982511,116.329734,0,256,39655.4232175926,2008-07-26,10:09:26
39.982507,116.329731,0,258,39655.423275463,2008-07-26,10:09:31
39.982506,116.32973,0,261,39655.4233333333,2008-07-26,10:09:36
39.982506,116.32973,0,261,39655.4233680556,2008-07-26,10:09:39
39.982507,116.329726,0,264,39655.4233912037,2008-07-26,10:09:41
39.982509,116.329716,0,267,39655.4234490741,2008-07-26,10:09:46
39.982509,116.329711,0,271,39655.4235069444,2008-07-26,10:09:51
39.982509,116.329707,0,276,39655.4235648148,2008-07-26,10:09:56
39.982511,116.329701,0,280,39655.4236226852,2008-07-26,10:10:01
39.982511,116.329701,0,280,39655.4236574074,2008-07-26,10:10:04
39.982518,116.329693,0,285,39655.4236805556,2008-07-26,10:10:06
39.98255,116.329656,0,290,39655.4237384259,2008-07-26,10:10:11
39.982715,116.329503,0,301,39655.4237962963,2008-07-26,10:10:16
39.98282,116.329391,0,313,39655.4238541667,2008-07-26,10:10:21
39.982899,116.329301,0,321,39655.423912037,2008-07-26,10:10:26
39.982917,116.329287,0,322,39655.4239699074,2008-07-26,10:10:31
39.982917,116.329287,0,322,39655.4240046296,2008-07-26,10:10:34
39.982919,116.329281,0,324,39655.4240277778,2008-07-26,10:10:36
39.98294,116.329253,0,328,39655.4240856481,2008-07-26,10:10:41
39.982919,116.329253,0,333,39655.4241435185,2008-07-26,10:10:46
39.982919,116.329253,0,333,39655.4241782407,2008-07-26,10:10:49
39.982922,116.329245,0,337,39655.4242013889,2008-07-26,10:10:51
39.982927,116.329235,0,341,39655.4242592593,2008-07-26,10:10:56
39.982982,116.329188,0,344,39655.4243171296,2008-07-26,10:11:01
39.983079,116.329087,0,351,39655.424375,2008-07-26,10:11:06
39.983159,116.329009,0,357,39655.4244328704,2008-07-26,10:11:11
39.983174,116.329,0,361,39655.4244907407,2008-07-26,10:11:16
39.983154,116.329024,0,364,39655.4245486111,2008-07-26,10:11:21
39.983154,116.329024,0,364,39655.4245833333,2008-07-26,10:11:24
39.983151,116.329027,0,367,39655.4246064815,2008-07-26,10:11:26
39.983088,116.329109,0,363,39655.4246643518,2008-07-26,10:11:31
39.983037,116.329178,0,361,39655.4247222222,2008-07-26,10:11:36
39.983025,116.329217,0,360,39655.4247800926,2008-07-26,10:11:41
39.983025,116.329217,0,360,39655.4248148148,2008-07-26,10:11:44
39.983019,116.329225,0,362,39655.424837963,2008-07-26,10:11:46
39.983009,116.329234,0,364,39655.4248958333,2008-07-26,10:11:51
39.982967,116.329269,0,365,39655.4249537037,2008-07-26,10:11:56
39.982879,116.329347,0,362,39655.4250115741,2008-07-26,10:12:01
39.982842,116.329392,0,359,39655.4250694444,2008-07-26,10:12:06
39.982813,116.329422,0,355,39655.4251273148,2008-07-26,10:12:11
39.98281,116.32942,0,356,39655.4251851852,2008-07-26,10:12:16
39.982807,116.329421,0,356,39655.4252430556,2008-07-26,10:12:21
39.982807,116.329421,0,356,39655.4252777778,2008-07-26,10:12:24
39.982808,116.329416,0,357,39655.4253009259,2008-07-26,10:12:26
39.982814,116.329407,0,358,39655.4253587963,2008-07-26,10:12:31
39.982833,116.329404,0,361,39655.4254166667,2008-07-26,10:12:36
39.982859,116.329383,0,362,39655.425474537,2008-07-26,10:12:41
39.982882,116.329377,0,361,39655.4255324074,2008-07-26,10:12:46
39.982896,116.329374,0,361,39655.4255902778,2008-07-26,10:12:51
39.982905,116.329368,0,362,39655.4256481482,2008-07-26,10:12:56
39.982905,116.329368,0,362,39655.4256828704,2008-07-26,10:12:59
39.9829,116.329371,0,362,39655.4257060185,2008-07-26,10:13:01
39.9829,116.329357,0,362,39655.4257638889,2008-07-26,10:13:06
39.982919,116.329338,0,363,39655.4258217593,2008-07-26,10:13:11
39.982919,116.329331,0,364,39655.4258796296,2008-07-26,10:13:16
39.982921,116.329324,0,365,39655.4259375,2008-07-26,10:13:21
39.982926,116.329321,0,366,39655.4259953704,2008-07-26,10:13:26
39.982926,116.329321,0,366,39655.4260300926,2008-07-26,10:13:29
39.982934,116.329317,0,366,39655.4260532407,2008-07-26,10:13:31
39.982975,116.329289,0,366,39655.4261111111,2008-07-26,10:13:36
39.983054,116.329233,0,363,39655.4261689815,2008-07-26,10:13:41
39.983106,116.329178,0,364,39655.4262268519,2008-07-26,10:13:46
39.983147,116.329137,0,366,39655.4262847222,2008-07-26,10:13:51
39.983191,116.329106,0,364,39655.4263425926,2008-07-26,10:13:56
39.983233,116.329074,0,363,39655.426400463,2008-07-26,10:14:01
39.983047,116.329277,0,363,39655.435775463,2008-07-26,10:27:31
39.983034,116.329315,0,373,39655.4358333333,2008-07-26,10:27:36
39.982993,116.329339,0,381,39655.4358912037,2008-07-26,10:27:41
39.982941,116.329363,0,392,39655.4359490741,2008-07-26,10:27:46
39.982927,116.329379,0,396,39655.4360069444,2008-07-26,10:27:51
39.98289,116.329434,0,406,39655.4360648148,2008-07-26,10:27:56
39.982877,116.329471,0,409,39655.4361226852,2008-07-26,10:28:01
39.982867,116.329509,0,409,39655.4361805556,2008-07-26,10:28:06
39.98286,116.329519,0,412,39655.4362384259,2008-07-26,10:28:11
39.982839,116.329524,0,414,39655.4362962963,2008-07-26,10:28:16
39.98279,116.329555,0,413,39655.4363541667,2008-07-26,10:28:21
39.982773,116.32961,0,415,39655.436412037,2008-07-26,10:28:26
39.982784,116.329645,0,416,39655.4364699074,2008-07-26,10:28:31
39.982806,116.329654,0,418,39655.4365277778,2008-07-26,10:28:36
39.982805,116.329662,0,421,39655.4365856481,2008-07-26,10:28:41
39.982803,116.329668,0,424,39655.4366435185,2008-07-26,10:28:46
39.982803,116.329668,0,424,39655.4366782407,2008-07-26,10:28:49
39.982799,116.329676,0,426,39655.4367013889,2008-07-26,10:28:51
39.98279,116.329683,0,429,39655.4367592593,2008-07-26,10:28:56
39.982758,116.329715,0,434,39655.4368171296,2008-07-26,10:29:01
39.982749,116.329747,0,433,39655.436875,2008-07-26,10:29:06
39.982742,116.329757,0,436,39655.4369328704,2008-07-26,10:29:11
39.982742,116.329757,0,436,39655.4369675926,2008-07-26,10:29:14
39.982735,116.329758,0,438,39655.4369907407,2008-07-26,10:29:16
39.982705,116.32973,0,439,39655.4370486111,2008-07-26,10:29:21
39.98269,116.329729,0,441,39655.4371064815,2008-07-26,10:29:26
39.982679,116.329735,0,442,39655.4371643519,2008-07-26,10:29:31
39.982669,116.32975,0,443,39655.4372222222,2008-07-26,10:29:36
39.98267,116.329759,0,442,39655.4372800926,2008-07-26,10:29:41
39.982666,116.329764,0,443,39655.437337963,2008-07-26,10:29:46
39.982668,116.329759,0,444,39655.4373958333,2008-07-26,10:29:51
39.982669,116.329756,0,445,39655.4374537037,2008-07-26,10:29:56
39.982668,116.329754,0,446,39655.4375115741,2008-07-26,10:30:01
39.982668,116.329755,0,446,39655.4375694444,2008-07-26,10:30:06
39.982666,116.329755,0,446,39655.4376273148,2008-07-26,10:30:11
39.982666,116.329754,0,446,39655.4376851852,2008-07-26,10:30:16
39.982666,116.329755,0,446,39655.4377430556,2008-07-26,10:30:21
39.982668,116.329755,0,446,39655.4378009259,2008-07-26,10:30:26
39.982668,116.329756,0,446,39655.4378587963,2008-07-26,10:30:31
39.982668,116.329757,0,446,39655.4379166667,2008-07-26,10:30:36
39.982668,116.329757,0,447,39655.437974537,2008-07-26,10:30:41
39.982669,116.329758,0,447,39655.4380324074,2008-07-26,10:30:46
39.982669,116.329759,0,447,39655.4380902778,2008-07-26,10:30:51
39.982669,116.32976,0,447,39655.4381481481,2008-07-26,10:30:56
39.982669,116.329761,0,447,39655.4382060185,2008-07-26,10:31:01
39.982669,116.329761,0,447,39655.4382638889,2008-07-26,10:31:06
39.982669,116.32976,0,447,39655.4383217593,2008-07-26,10:31:11
39.982669,116.32976,0,447,39655.4383796296,2008-07-26,10:31:16
39.98267,116.329761,0,447,39655.4384375,2008-07-26,10:31:21
39.98267,116.329761,0,447,39655.4384953704,2008-07-26,10:31:26
39.982671,116.329761,0,448,39655.4385532407,2008-07-26,10:31:31
39.982671,116.329761,0,448,39655.4386111111,2008-07-26,10:31:36
39.982672,116.329761,0,448,39655.4386689815,2008-07-26,10:31:41
39.982672,116.32976,0,448,39655.4387268518,2008-07-26,10:31:46
39.982672,116.32976,0,448,39655.4387847222,2008-07-26,10:31:51
39.982672,116.32976,0,448,39655.4388425926,2008-07-26,10:31:56
39.982672,116.32976,0,449,39655.438900463,2008-07-26,10:32:01
39.982672,116.32976,0,449,39655.4389583333,2008-07-26,10:32:06
39.982672,116.329759,0,449,39655.4390162037,2008-07-26,10:32:11
39.982673,116.329759,0,449,39655.4390740741,2008-07-26,10:32:16
39.982674,116.329759,0,450,39655.4391319444,2008-07-26,10:32:21
39.982674,116.329759,0,450,39655.4391898148,2008-07-26,10:32:26
39.982674,116.32976,0,450,39655.4392476852,2008-07-26,10:32:31
39.982675,116.32976,0,450,39655.4393055556,2008-07-26,10:32:36
39.982675,116.329759,0,450,39655.4393634259,2008-07-26,10:32:41
39.982676,116.32976,0,450,39655.4394212963,2008-07-26,10:32:46
39.982677,116.329761,0,450,39655.4394791667,2008-07-26,10:32:51
39.982678,116.329762,0,451,39655.439537037,2008-07-26,10:32:56
39.982679,116.329762,0,451,39655.4395949074,2008-07-26,10:33:01
39.982682,116.329762,0,452,39655.4396527778,2008-07-26,10:33:06
39.982685,116.329761,0,452,39655.4397106481,2008-07-26,10:33:11
39.982687,116.32976,0,452,39655.4397685185,2008-07-26,10:33:16
39.982689,116.329759,0,453,39655.4398263889,2008-07-26,10:33:21
39.982693,116.329757,0,453,39655.4398842593,2008-07-26,10:33:26
39.982694,116.329756,0,453,39655.4399421296,2008-07-26,10:33:31
39.982695,116.329756,0,453,39655.44,2008-07-26,10:33:36
39.982695,116.329756,0,454,39655.4400578704,2008-07-26,10:33:41
39.982695,116.329756,0,454,39655.4401157407,2008-07-26,10:33:46
39.982696,116.329756,0,454,39655.4401736111,2008-07-26,10:33:51
39.982697,116.329756,0,454,39655.4402314815,2008-07-26,10:33:56
39.982698,116.329756,0,454,39655.4402893518,2008-07-26,10:34:01
39.982698,116.329756,0,455,39655.4403472222,2008-07-26,10:34:06
39.982698,116.329757,0,455,39655.4404050926,2008-07-26,10:34:11
39.982699,116.329757,0,455,39655.440462963,2008-07-26,10:34:16
39.9827,116.329757,0,455,39655.4405208333,2008-07-26,10:34:21
39.9827,116.329757,0,455,39655.4405787037,2008-07-26,10:34:26
39.982701,116.329757,0,455,39655.4406365741,2008-07-26,10:34:31
39.982701,116.329757,0,455,39655.4406944444,2008-07-26,10:34:36
39.982702,116.329757,0,456,39655.4407523148,2008-07-26,10:34:41
39.982702,116.329758,0,456,39655.4408101852,2008-07-26,10:34:46
39.982702,116.329758,0,456,39655.4408680556,2008-07-26,10:34:51
39.982702,116.329758,0,456,39655.4409259259,2008-07-26,10:34:56
39.982703,116.329758,0,456,39655.4409837963,2008-07-26,10:35:01
39.982702,116.329758,0,457,39655.4410416667,2008-07-26,10:35:06
39.982703,116.329759,0,457,39655.441099537,2008-07-26,10:35:11
39.982703,116.329759,0,457,39655.4411574074,2008-07-26,10:35:16
39.982704,116.32976,0,457,39655.4412152778,2008-07-26,10:35:21
39.982705,116.329759,0,457,39655.4412731482,2008-07-26,10:35:26
39.982707,116.329759,0,457,39655.4413310185,2008-07-26,10:35:31
39.982707,116.329758,0,458,39655.4413888889,2008-07-26,10:35:36
39.982708,116.329758,0,458,39655.4414467593,2008-07-26,10:35:41
39.982708,116.329758,0,458,39655.4415046296,2008-07-26,10:35:46
39.982708,116.329759,0,458,39655.4415625,2008-07-26,10:35:51
39.982709,116.32976,0,458,39655.4416203704,2008-07-26,10:35:56
39.982709,116.32976,0,458,39655.4416782407,2008-07-26,10:36:01
39.982709,116.329761,0,459,39655.4417361111,2008-07-26,10:36:06
39.98271,116.329761,0,459,39655.4417939815,2008-07-26,10:36:11
39.98271,116.329763,0,459,39655.4418518519,2008-07-26,10:36:16
39.98271,116.329764,0,459,39655.4419097222,2008-07-26,10:36:21
39.98271,116.329765,0,459,39655.4419675926,2008-07-26,10:36:26
39.98271,116.329766,0,459,39655.442025463,2008-07-26,10:36:31
39.98271,116.329766,0,459,39655.4420833333,2008-07-26,10:36:36
39.982711,116.329767,0,459,39655.4421412037,2008-07-26,10:36:41
39.982712,116.329767,0,460,39655.4421990741,2008-07-26,10:36:46
39.982712,116.329767,0,460,39655.4422569444,2008-07-26,10:36:51
39.982712,116.329766,0,460,39655.4423148148,2008-07-26,10:36:56
39.982712,116.329766,0,460,39655.4423726852,2008-07-26,10:37:01
39.982713,116.329765,0,461,39655.4424305556,2008-07-26,10:37:06
39.982713,116.329765,0,461,39655.4424884259,2008-07-26,10:37:11
39.982714,116.329765,0,461,39655.4425462963,2008-07-26,10:37:16
39.982714,116.329766,0,461,39655.4426041667,2008-07-26,10:37:21
39.982714,116.329766,0,461,39655.442662037,2008-07-26,10:37:26
39.982715,116.329765,0,461,39655.4427199074,2008-07-26,10:37:31
39.982716,116.329765,0,461,39655.4427777778,2008-07-26,10:37:36
39.982716,116.329765,0,462,39655.4428356481,2008-07-26,10:37:41
39.982717,116.329765,0,462,39655.4428935185,2008-07-26,10:37:46
39.982717,116.329764,0,462,39655.4429513889,2008-07-26,10:37:51
39.982718,116.329764,0,462,39655.4430092593,2008-07-26,10:37:56
39.982719,116.329764,0,462,39655.4430671296,2008-07-26,10:38:01
39.98272,116.329763,0,462,39655.443125,2008-07-26,10:38:06
39.982721,116.329762,0,462,39655.4431828704,2008-07-26,10:38:11
39.982721,116.329763,0,462,39655.4432407407,2008-07-26,10:38:16
39.982722,116.329763,0,463,39655.4432986111,2008-07-26,10:38:21
39.982723,116.329763,0,463,39655.4433564815,2008-07-26,10:38:26
39.982724,116.329764,0,463,39655.4434143519,2008-07-26,10:38:31
39.982724,116.329765,0,463,39655.4434722222,2008-07-26,10:38:36
39.982725,116.329765,0,463,39655.4435300926,2008-07-26,10:38:41
39.982726,116.329765,0,463,39655.443587963,2008-07-26,10:38:46
39.982727,116.329765,0,463,39655.4436458333,2008-07-26,10:38:51
39.982727,116.329765,0,463,39655.4437037037,2008-07-26,10:38:56
39.982728,116.329767,0,463,39655.4437615741,2008-07-26,10:39:01
39.982727,116.329769,0,463,39655.4438194444,2008-07-26,10:39:06
39.982727,116.32977,0,463,39655.4438773148,2008-07-26,10:39:11
39.982728,116.329771,0,463,39655.4439351852,2008-07-26,10:39:16
39.982728,116.329772,0,463,39655.4439930556,2008-07-26,10:39:21
39.982728,116.329772,0,464,39655.4440509259,2008-07-26,10:39:26
39.982728,116.329773,0,464,39655.4441087963,2008-07-26,10:39:31
39.982728,116.329774,0,464,39655.4441666667,2008-07-26,10:39:36
39.982728,116.329774,0,464,39655.444224537,2008-07-26,10:39:41
39.982729,116.329775,0,464,39655.4442824074,2008-07-26,10:39:46
39.982729,116.329776,0,464,39655.4443402778,2008-07-26,10:39:51
39.982731,116.329776,0,464,39655.4443981481,2008-07-26,10:39:56
39.982732,116.329777,0,464,39655.4444560185,2008-07-26,10:40:01
39.982733,116.329777,0,464,39655.4445138889,2008-07-26,10:40:06
39.982733,116.329778,0,464,39655.4445717593,2008-07-26,10:40:11
39.982734,116.329778,0,464,39655.4446296296,2008-07-26,10:40:16
39.982735,116.329779,0,464,39655.4446875,2008-07-26,10:40:21
39.982735,116.32978,0,464,39655.4447453704,2008-07-26,10:40:26
39.982735,116.329781,0,464,39655.4448032407,2008-07-26,10:40:31
39.982735,116.329782,0,464,39655.4448611111,2008-07-26,10:40:36
39.982735,116.329783,0,465,39655.4449189815,2008-07-26,10:40:41
39.982735,116.329783,0,465,39655.4449768519,2008-07-26,10:40:46
39.982735,116.329784,0,465,39655.4450347222,2008-07-26,10:40:51
39.982735,116.329784,0,465,39655.4450925926,2008-07-26,10:40:56
39.982681,116.330127,0,499,39655.4526736111,2008-07-26,10:51:51
39.982674,116.330136,0,500,39655.4527314815,2008-07-26,10:51:56
39.982664,116.330141,0,501,39655.4527893519,2008-07-26,10:52:01
39.982633,116.330113,0,504,39655.4528472222,2008-07-26,10:52:06
39.98261,116.330088,0,509,39655.4529050926,2008-07-26,10:52:11
39.982613,116.330066,0,511,39655.452962963,2008-07-26,10:52:16
39.982609,116.330061,0,513,39655.4530208333,2008-07-26,10:52:21
39.982605,116.330059,0,514,39655.4530787037,2008-07-26,10:52:26
39.982598,116.330054,0,516,39655.4531365741,2008-07-26,10:52:31
39.982598,116.330054,0,516,39655.4531712963,2008-07-26,10:52:34
39.982592,116.330054,0,518,39655.4531944444,2008-07-26,10:52:36
39.982583,116.330057,0,520,39655.4532523148,2008-07-26,10:52:41
39.982581,116.330066,0,522,39655.4533101852,2008-07-26,10:52:46
39.982577,116.33007,0,524,39655.4533680556,2008-07-26,10:52:51
39.982572,116.330076,0,526,39655.4534259259,2008-07-26,10:52:56
39.982571,116.33008,0,528,39655.4534837963,2008-07-26,10:53:01
39.982571,116.33008,0,528,39655.4535185185,2008-07-26,10:53:04
39.982574,116.330073,0,529,39655.4535416667,2008-07-26,10:53:06
39.982575,116.330063,0,531,39655.453599537,2008-07-26,10:53:11
39.982575,116.330057,0,533,39655.4536574074,2008-07-26,10:53:16
39.982575,116.330057,0,533,39655.4536921296,2008-07-26,10:53:19
39.982572,116.330062,0,535,39655.4537152778,2008-07-26,10:53:21
39.98255,116.330116,0,537,39655.4537731481,2008-07-26,10:53:26
39.982575,116.330187,0,538,39655.4538310185,2008-07-26,10:53:31
39.982562,116.330184,0,541,39655.4538888889,2008-07-26,10:53:36
39.982573,116.330228,0,543,39655.4539467593,2008-07-26,10:53:41
39.982552,116.330163,0,548,39655.4540046296,2008-07-26,10:53:46
39.982541,116.330168,0,551,39655.4540625,2008-07-26,10:53:51
39.982541,116.330168,0,551,39655.4540972222,2008-07-26,10:53:54
39.982539,116.33017,0,553,39655.4541203704,2008-07-26,10:53:56
39.982539,116.33016,0,557,39655.4541782407,2008-07-26,10:54:01
39.982539,116.330147,0,560,39655.4542361111,2008-07-26,10:54:06
39.982542,116.330098,0,567,39655.4542939815,2008-07-26,10:54:11
39.982531,116.330063,0,575,39655.4543518518,2008-07-26,10:54:16
39.98251,116.330075,0,581,39655.4544097222,2008-07-26,10:54:21
39.982506,116.330065,0,585,39655.4544675926,2008-07-26,10:54:26
39.9825,116.330054,0,589,39655.454525463,2008-07-26,10:54:31
39.9825,116.330054,0,589,39655.4545601852,2008-07-26,10:54:34
39.982495,116.330046,0,593,39655.4545833333,2008-07-26,10:54:36
39.98249,116.330037,0,597,39655.4546412037,2008-07-26,10:54:41
39.982493,116.330032,0,601,39655.4546990741,2008-07-26,10:54:46
39.982493,116.330032,0,601,39655.4547337963,2008-07-26,10:54:49
39.982498,116.330039,0,604,39655.4547569444,2008-07-26,10:54:51
39.982499,116.330049,0,607,39655.4548148148,2008-07-26,10:54:56
39.982497,116.330057,0,611,39655.4548726852,2008-07-26,10:55:01
39.982499,116.330062,0,614,39655.4549305556,2008-07-26,10:55:06
39.982499,116.330062,0,614,39655.4549652778,2008-07-26,10:55:09
39.982499,116.330059,0,617,39655.4549884259,2008-07-26,10:55:11
39.982499,116.330047,0,621,39655.4550462963,2008-07-26,10:55:16
39.982499,116.330047,0,621,39655.4550810185,2008-07-26,10:55:19
39.9825,116.330041,0,625,39655.4551041667,2008-07-26,10:55:21
39.982528,116.330055,0,629,39655.455162037,2008-07-26,10:55:26
39.982568,116.330107,0,631,39655.4552199074,2008-07-26,10:55:31
39.982593,116.330156,0,634,39655.4552777778,2008-07-26,10:55:36
39.982646,116.330229,0,637,39655.4553356481,2008-07-26,10:55:41
39.982676,116.330286,0,639,39655.4553935185,2008-07-26,10:55:46
39.98267,116.330205,0,639,39655.4554513889,2008-07-26,10:55:51
39.982675,116.330201,0,642,39655.4555092593,2008-07-26,10:55:56
39.982673,116.330195,0,645,39655.4555671296,2008-07-26,10:56:01
39.98267,116.330196,0,648,39655.455625,2008-07-26,10:56:06
39.982671,116.3302,0,650,39655.4556828704,2008-07-26,10:56:11
39.982673,116.330202,0,653,39655.4557407407,2008-07-26,10:56:16
39.98267,116.330198,0,656,39655.4557986111,2008-07-26,10:56:21
39.982663,116.330199,0,658,39655.4558564815,2008-07-26,10:56:26
39.982655,116.330197,0,661,39655.4559143518,2008-07-26,10:56:31
39.982648,116.330194,0,664,39655.4559722222,2008-07-26,10:56:36
39.982646,116.330189,0,667,39655.4560300926,2008-07-26,10:56:41
39.982646,116.330189,0,667,39655.4560648148,2008-07-26,10:56:44
39.982646,116.330182,0,670,39655.456087963,2008-07-26,10:56:46
39.982644,116.330173,0,672,39655.4561458333,2008-07-26,10:56:51
39.98264,116.330168,0,675,39655.4562037037,2008-07-26,10:56:56
39.982637,116.330165,0,677,39655.4562615741,2008-07-26,10:57:01
39.982633,116.33016,0,678,39655.4563194444,2008-07-26,10:57:06
39.982632,116.330158,0,679,39655.4563773148,2008-07-26,10:57:11
39.982636,116.330165,0,680,39655.4564351852,2008-07-26,10:57:16
39.982637,116.330171,0,679,39655.4564930556,2008-07-26,10:57:21
39.982637,116.330174,0,678,39655.4565509259,2008-07-26,10:57:26
39.982637,116.330174,0,678,39655.4566087963,2008-07-26,10:57:31
39.982638,116.330174,0,678,39655.4566666667,2008-07-26,10:57:36
39.982638,116.330175,0,678,39655.456724537,2008-07-26,10:57:41
39.982638,116.330175,0,678,39655.4567824074,2008-07-26,10:57:46
39.982639,116.330175,0,678,39655.4568402778,2008-07-26,10:57:51
39.982639,116.330178,0,678,39655.4568981482,2008-07-26,10:57:56
39.982642,116.330182,0,677,39655.4569560185,2008-07-26,10:58:01
39.982646,116.330187,0,677,39655.4570138889,2008-07-26,10:58:06
39.98265,116.33019,0,676,39655.4570717593,2008-07-26,10:58:11
39.98265,116.330191,0,676,39655.4571296296,2008-07-26,10:58:16
39.982651,116.330192,0,676,39655.4571875,2008-07-26,10:58:21
39.982653,116.330192,0,676,39655.4572453704,2008-07-26,10:58:26
39.982653,116.330192,0,676,39655.4572800926,2008-07-26,10:58:29
39.982653,116.330193,0,675,39655.4573032407,2008-07-26,10:58:31
39.982657,116.330203,0,675,39655.4573611111,2008-07-26,10:58:36
39.982663,116.330213,0,674,39655.4574189815,2008-07-26,10:58:41
39.982673,116.330224,0,673,39655.4574768519,2008-07-26,10:58:46
39.982753,116.330233,0,665,39655.4575347222,2008-07-26,10:58:51
39.982833,116.330229,0,659,39655.4575925926,2008-07-26,10:58:56
39.982854,116.330266,0,651,39655.457650463,2008-07-26,10:59:01
39.982859,116.330278,0,648,39655.4577083333,2008-07-26,10:59:06
39.982862,116.330284,0,645,39655.4577662037,2008-07-26,10:59:11
39.98286,116.330287,0,642,39655.4578240741,2008-07-26,10:59:16
39.982859,116.330292,0,639,39655.4578819444,2008-07-26,10:59:21
39.982861,116.330299,0,635,39655.4579398148,2008-07-26,10:59:26
39.982859,116.330302,0,631,39655.4579976852,2008-07-26,10:59:31
39.982856,116.330304,0,627,39655.4580555556,2008-07-26,10:59:36
39.982849,116.330306,0,623,39655.4581134259,2008-07-26,10:59:41
39.982849,116.330306,0,623,39655.4581481481,2008-07-26,10:59:44
39.982841,116.330302,0,618,39655.4581712963,2008-07-26,10:59:46
39.982818,116.330297,0,613,39655.4582291667,2008-07-26,10:59:51
39.982791,116.330311,0,607,39655.458287037,2008-07-26,10:59:56
39.982789,116.330276,0,602,39655.4583449074,2008-07-26,11:00:01
39.982814,116.330215,0,599,39655.4584027778,2008-07-26,11:00:06
39.982836,116.330225,0,593,39655.4584606481,2008-07-26,11:00:11
39.982839,116.330216,0,588,39655.4585185185,2008-07-26,11:00:16
39.982844,116.330207,0,584,39655.4585763889,2008-07-26,11:00:21
39.982846,116.330197,0,579,39655.4586342593,2008-07-26,11:00:26
39.982849,116.330188,0,575,39655.4586921296,2008-07-26,11:00:31
39.982848,116.330175,0,571,39655.45875,2008-07-26,11:00:36
39.982822,116.330134,0,570,39655.4588078704,2008-07-26,11:00:41
39.9828,116.330127,0,566,39655.4588657407,2008-07-26,11:00:46
39.982792,116.330128,0,562,39655.4589236111,2008-07-26,11:00:51
39.982787,116.330132,0,559,39655.4589814815,2008-07-26,11:00:56
39.982785,116.330129,0,555,39655.4590393519,2008-07-26,11:01:01
39.982785,116.330129,0,555,39655.4590740741,2008-07-26,11:01:04
39.982782,116.330127,0,552,39655.4590972222,2008-07-26,11:01:06
39.982778,116.330118,0,549,39655.4591550926,2008-07-26,11:01:11
39.982785,116.330081,0,548,39655.459212963,2008-07-26,11:01:16
39.982804,116.330022,0,552,39655.4592708333,2008-07-26,11:01:21
39.98282,116.33001,0,550,39655.4593287037,2008-07-26,11:01:26
39.982822,116.329986,0,548,39655.4593865741,2008-07-26,11:01:31
39.982785,116.329981,0,545,39655.4594444444,2008-07-26,11:01:36
39.982769,116.329972,0,542,39655.4595023148,2008-07-26,11:01:41
39.982767,116.329973,0,539,39655.4595601852,2008-07-26,11:01:46
39.982762,116.329969,0,536,39655.4596180556,2008-07-26,11:01:51
39.982762,116.329969,0,536,39655.4596527778,2008-07-26,11:01:54
39.982963,116.330035,0,440,39655.4640740741,2008-07-26,11:08:16
39.983044,116.329999,0,438,39655.4641319444,2008-07-26,11:08:21
39.983081,116.329978,0,433,39655.4641898148,2008-07-26,11:08:26
39.983088,116.329967,0,432,39655.4642476852,2008-07-26,11:08:31
39.983091,116.329958,0,431,39655.4643055556,2008-07-26,11:08:36
39.983094,116.329951,0,429,39655.4643634259,2008-07-26,11:08:41
39.983094,116.329951,0,429,39655.4643981481,2008-07-26,11:08:44
39.983088,116.329943,0,428,39655.4644212963,2008-07-26,11:08:46
39.983047,116.329911,0,422,39655.4644791667,2008-07-26,11:08:51
39.983004,116.329903,0,416,39655.464537037,2008-07-26,11:08:56
39.982979,116.329892,0,413,39655.4645949074,2008-07-26,11:09:01
39.98294,116.3299,0,409,39655.4646527778,2008-07-26,11:09:06
39.982892,116.329906,0,406,39655.4647106482,2008-07-26,11:09:11
39.982805,116.329967,0,394,39655.4647685185,2008-07-26,11:09:16
39.982725,116.330011,0,378,39655.4648263889,2008-07-26,11:09:21
39.982725,116.330011,0,378,39655.4648611111,2008-07-26,11:09:24
39.982725,116.330018,0,367,39655.4648842593,2008-07-26,11:09:26
39.982764,116.329985,0,362,39655.4649421296,2008-07-26,11:09:31
39.982764,116.329985,0,362,39655.4649768519,2008-07-26,11:09:34
39.982765,116.329979,0,358,39655.465,2008-07-26,11:09:36
39.982767,116.32997,0,354,39655.4650578704,2008-07-26,11:09:41
39.982768,116.329962,0,350,39655.4651157407,2008-07-26,11:09:46
39.982765,116.329963,0,346,39655.4651736111,2008-07-26,11:09:51
39.982762,116.329962,0,342,39655.4652314815,2008-07-26,11:09:56
39.982757,116.329961,0,338,39655.4652893519,2008-07-26,11:10:01
39.982757,116.329961,0,338,39655.4653240741,2008-07-26,11:10:04
39.98275,116.329956,0,334,39655.4653472222,2008-07-26,11:10:06
39.982746,116.329945,0,330,39655.4654050926,2008-07-26,11:10:11
39.982747,116.329928,0,327,39655.465462963,2008-07-26,11:10:16
39.98275,116.329914,0,325,39655.4655208333,2008-07-26,11:10:21
39.982752,116.329902,0,323,39655.4655787037,2008-07-26,11:10:26
39.982752,116.329902,0,323,39655.4656134259,2008-07-26,11:10:29
39.982756,116.329894,0,320,39655.4656365741,2008-07-26,11:10:31
39.982757,116.329884,0,318,39655.4656944444,2008-07-26,11:10:36
39.982752,116.329873,0,315,39655.4657523148,2008-07-26,11:10:41
39.982745,116.329867,0,313,39655.4658101852,2008-07-26,11:10:46
39.982742,116.329866,0,311,39655.4658680556,2008-07-26,11:10:51
39.982742,116.329866,0,311,39655.4659027778,2008-07-26,11:10:54
39.982745,116.329861,0,308,39655.4659259259,2008-07-26,11:10:56
39.982768,116.329847,0,307,39655.4659837963,2008-07-26,11:11:01
39.982781,116.329828,0,306,39655.4660416667,2008-07-26,11:11:06
39.98277,116.329808,0,305,39655.466099537,2008-07-26,11:11:11
39.982737,116.329786,0,307,39655.4661574074,2008-07-26,11:11:16
39.982712,116.329796,0,309,39655.4662152778,2008-07-26,11:11:21
39.982703,116.329799,0,307,39655.4662731481,2008-07-26,11:11:26
39.982699,116.329801,0,306,39655.4663310185,2008-07-26,11:11:31
39.982699,116.329801,0,306,39655.4663657407,2008-07-26,11:11:34
39.982693,116.329795,0,305,39655.4663888889,2008-07-26,11:11:36
39.982693,116.329783,0,304,39655.4664467593,2008-07-26,11:11:41
39.982688,116.329772,0,303,39655.4665046296,2008-07-26,11:11:46
39.98269,116.329743,0,302,39655.4665625,2008-07-26,11:11:51
39.982703,116.329702,0,303,39655.4666203704,2008-07-26,11:11:56
39.982703,116.329702,0,303,39655.4666550926,2008-07-26,11:11:59
39.982707,116.3297,0,305,39655.4666782407,2008-07-26,11:12:01
39.982714,116.329713,0,304,39655.4667361111,2008-07-26,11:12:06
39.98272,116.329718,0,304,39655.4667939815,2008-07-26,11:12:11
39.982728,116.329722,0,303,39655.4668518519,2008-07-26,11:12:16
39.982733,116.329728,0,302,39655.4669097222,2008-07-26,11:12:21
39.982733,116.329728,0,302,39655.4669444444,2008-07-26,11:12:24
39.98273,116.329731,0,302,39655.4669675926,2008-07-26,11:12:26
39.982725,116.329741,0,302,39655.467025463,2008-07-26,11:12:31
39.982717,116.329749,0,301,39655.4670833333,2008-07-26,11:12:36
39.982717,116.329749,0,301,39655.4671180556,2008-07-26,11:12:39
39.98271,116.329754,0,301,39655.4671412037,2008-07-26,11:12:41
39.982705,116.329764,0,301,39655.4671990741,2008-07-26,11:12:46
39.982701,116.329776,0,301,39655.4672569444,2008-07-26,11:12:51
39.9827,116.32979,0,301,39655.4673148148,2008-07-26,11:12:56
39.982698,116.3298,0,302,39655.4673726852,2008-07-26,11:13:01
39.982698,116.3298,0,302,39655.4674074074,2008-07-26,11:13:04
39.982693,116.329806,0,302,39655.4674305556,2008-07-26,11:13:06
39.982683,116.329814,0,302,39655.4674884259,2008-07-26,11:13:11
39.982683,116.329814,0,302,39655.4675231481,2008-07-26,11:13:14
39.982675,116.32982,0,302,39655.4675462963,2008-07-26,11:13:16
39.98267,116.329832,0,302,39655.4676041667,2008-07-26,11:13:21
39.982647,116.329911,0,301,39655.467662037,2008-07-26,11:13:26
39.982609,116.329906,0,301,39655.4677199074,2008-07-26,11:13:31
39.982599,116.329907,0,301,39655.4677777778,2008-07-26,11:13:36
39.98261,116.329931,0,300,39655.4678356481,2008-07-26,11:13:41
39.982609,116.329937,0,300,39655.4678935185,2008-07-26,11:13:46
39.982612,116.329942,0,300,39655.4679513889,2008-07-26,11:13:51
39.982612,116.329942,0,300,39655.4679861111,2008-07-26,11:13:54
39.982617,116.329946,0,300,39655.4680092593,2008-07-26,11:13:56
39.982627,116.329949,0,300,39655.4680671296,2008-07-26,11:14:01
39.982646,116.329946,0,301,39655.468125,2008-07-26,11:14:06
39.982753,116.329873,0,300,39655.4681828704,2008-07-26,11:14:11
39.982821,116.329834,0,298,39655.4682407407,2008-07-26,11:14:16
39.982838,116.329819,0,298,39655.4682986111,2008-07-26,11:14:21
39.982823,116.32978,0,299,39655.4683564815,2008-07-26,11:14:26
39.982813,116.329751,0,302,39655.4684143519,2008-07-26,11:14:31
39.982591,116.329911,0,344,39655.4720023148,2008-07-26,11:19:41
39.98257,116.329953,0,345,39655.4720601852,2008-07-26,11:19:46
39.982521,116.329972,0,350,39655.4721180556,2008-07-26,11:19:51
39.982505,116.330002,0,359,39655.4721759259,2008-07-26,11:19:56
39.982523,116.330015,0,366,39655.4722337963,2008-07-26,11:20:01
39.982525,116.33001,0,369,39655.4722916667,2008-07-26,11:20:06
39.98253,116.330005,0,372,39655.472349537,2008-07-26,11:20:11
39.982537,116.330003,0,375,39655.4724074074,2008-07-26,11:20:16
39.98254,116.329999,0,378,39655.4724652778,2008-07-26,11:20:21
39.982537,116.33,0,382,39655.4725231482,2008-07-26,11:20:26
39.982537,116.33,0,382,39655.4725578704,2008-07-26,11:20:29
39.982538,116.329992,0,386,39655.4725810185,2008-07-26,11:20:31
39.982541,116.329979,0,391,39655.4726388889,2008-07-26,11:20:36
39.982545,116.329966,0,396,39655.4726967593,2008-07-26,11:20:41
39.982554,116.329964,0,401,39655.4727546296,2008-07-26,11:20:46
39.982554,116.329964,0,401,39655.4727893519,2008-07-26,11:20:49
39.982561,116.329961,0,406,39655.4728125,2008-07-26,11:20:51
39.982592,116.329936,0,410,39655.4728703704,2008-07-26,11:20:56
39.982599,116.329919,0,414,39655.4729282407,2008-07-26,11:21:01
39.982599,116.329919,0,414,39655.472962963,2008-07-26,11:21:04
39.982607,116.329918,0,418,39655.4729861111,2008-07-26,11:21:06
39.982615,116.329909,0,422,39655.4730439815,2008-07-26,11:21:11
39.982619,116.329896,0,426,39655.4731018519,2008-07-26,11:21:16
39.982623,116.329856,0,424,39655.4731597222,2008-07-26,11:21:21
39.982627,116.32983,0,421,39655.4732175926,2008-07-26,11:21:26
39.98263,116.329818,0,424,39655.473275463,2008-07-26,11:21:31
39.982636,116.329807,0,426,39655.4733333333,2008-07-26,11:21:36
39.982642,116.3298,0,428,39655.4733912037,2008-07-26,11:21:41
39.982643,116.3298,0,429,39655.4734490741,2008-07-26,11:21:46
39.982641,116.329797,0,431,39655.4735069444,2008-07-26,11:21:51
39.982641,116.329797,0,431,39655.4735416667,2008-07-26,11:21:54
39.982649,116.329791,0,431,39655.4735648148,2008-07-26,11:21:56
39.98266,116.329783,0,431,39655.4736226852,2008-07-26,11:22:01
39.982668,116.329774,0,430,39655.4736805556,2008-07-26,11:22:06
39.982675,116.329768,0,428,39655.4737384259,2008-07-26,11:22:11
39.982678,116.329767,0,426,39655.4737962963,2008-07-26,11:22:16
39.982681,116.32977,0,423,39655.4738541667,2008-07-26,11:22:21
39.982686,116.329777,0,421,39655.473912037,2008-07-26,11:22:26
39.982689,116.329781,0,419,39655.4739699074,2008-07-26,11:22:31
39.982694,116.329785,0,418,39655.4740277778,2008-07-26,11:22:36
39.982699,116.329786,0,416,39655.4740856481,2008-07-26,11:22:41
39.982702,116.329792,0,414,39655.4741435185,2008-07-26,11:22:46
39.982702,116.329792,0,411,39655.4742013889,2008-07-26,11:22:51
39.982702,116.329795,0,408,39655.4742592593,2008-07-26,11:22:56
39.982701,116.329798,0,405,39655.4743171296,2008-07-26,11:23:01
39.982696,116.3298,0,401,39655.474375,2008-07-26,11:23:06
39.98269,116.329801,0,397,39655.4744328704,2008-07-26,11:23:11
39.982683,116.3298,0,392,39655.4744907407,2008-07-26,11:23:16
39.982676,116.3298,0,386,39655.4745486111,2008-07-26,11:23:21
39.982669,116.329801,0,379,39655.4746064815,2008-07-26,11:23:26
39.982662,116.329802,0,372,39655.4746643519,2008-07-26,11:23:31
39.982654,116.329804,0,365,39655.4747222222,2008-07-26,11:23:36
39.982649,116.329804,0,359,39655.4747800926,2008-07-26,11:23:41
39.982643,116.329802,0,353,39655.474837963,2008-07-26,11:23:46
39.982637,116.329799,0,346,39655.4748958333,2008-07-26,11:23:51
39.982631,116.329796,0,340,39655.4749537037,2008-07-26,11:23:56
39.982626,116.329793,0,333,39655.4750115741,2008-07-26,11:24:01
39.98262,116.329789,0,327,39655.4750694444,2008-07-26,11:24:06
39.982613,116.329785,0,320,39655.4751273148,2008-07-26,11:24:11
39.982609,116.329781,0,313,39655.4751851852,2008-07-26,11:24:16
39.982603,116.329778,0,307,39655.4752430556,2008-07-26,11:24:21
39.982596,116.329775,0,302,39655.4753009259,2008-07-26,11:24:26
39.982591,116.329774,0,297,39655.4753587963,2008-07-26,11:24:31
39.982585,116.329777,0,291,39655.4754166667,2008-07-26,11:24:36
39.98258,116.32978,0,286,39655.475474537,2008-07-26,11:24:41
39.98258,116.32978,0,286,39655.4755092593,2008-07-26,11:24:44
39.982574,116.329786,0,281,39655.4755324074,2008-07-26,11:24:46
39.982571,116.329796,0,276,39655.4755902778,2008-07-26,11:24:51
39.982635,116.329459,0,234,39655.502037037,2008-07-26,12:02:56
39.982617,116.32943,0,225,39655.5020949074,2008-07-26,12:03:01
39.982629,116.329356,0,218,39655.5021527778,2008-07-26,12:03:06
39.982654,116.329279,0,213,39655.5022106481,2008-07-26,12:03:11
39.982534,116.329313,0,196,39655.5022685185,2008-07-26,12:03:16
39.982521,116.329257,0,184,39655.5023263889,2008-07-26,12:03:21
39.982538,116.329181,0,185,39655.5023842593,2008-07-26,12:03:26
39.982538,116.329132,0,185,39655.5024421296,2008-07-26,12:03:31
39.982522,116.329097,0,184,39655.5025,2008-07-26,12:03:36
39.982542,116.329091,0,185,39655.5025578704,2008-07-26,12:03:41
39.98255,116.329081,0,186,39655.5026157407,2008-07-26,12:03:46
39.982626,116.329076,0,189,39655.5026736111,2008-07-26,12:03:51
39.982766,116.329088,0,193,39655.5027314815,2008-07-26,12:03:56
39.982842,116.329021,0,201,39655.5027893518,2008-07-26,12:04:01
39.982888,116.328976,0,210,39655.5028472222,2008-07-26,12:04:06
39.982959,116.328906,0,219,39655.5029050926,2008-07-26,12:04:11
39.98287,116.328959,0,225,39655.502962963,2008-07-26,12:04:16
39.982859,116.328888,0,231,39655.5030208333,2008-07-26,12:04:21
39.982935,116.328878,0,234,39655.5030787037,2008-07-26,12:04:26
39.983009,116.328949,0,236,39655.5031365741,2008-07-26,12:04:31
39.983113,116.329049,0,243,39655.5031944444,2008-07-26,12:04:36
39.98319,116.32909,0,246,39655.5032523148,2008-07-26,12:04:41
39.983238,116.329112,0,247,39655.5033101852,2008-07-26,12:04:46
39.983229,116.329109,0,248,39655.5033680556,2008-07-26,12:04:51
39.983166,116.329121,0,249,39655.5034259259,2008-07-26,12:04:56
39.98317,116.329049,0,270,39655.5034837963,2008-07-26,12:05:01
39.982934,116.32904,0,262,39655.5035416667,2008-07-26,12:05:06
39.982815,116.329049,0,263,39655.503599537,2008-07-26,12:05:11
39.981847,116.329485,0,268,39655.5036574074,2008-07-26,12:05:16
39.981827,116.329474,0,222,39655.5037152778,2008-07-26,12:05:21
39.981797,116.329449,0,198,39655.5037731482,2008-07-26,12:05:26
39.981795,116.329415,0,190,39655.5038310185,2008-07-26,12:05:31
39.981792,116.329361,0,192,39655.5038888889,2008-07-26,12:05:36
39.981817,116.329296,0,192,39655.5039467593,2008-07-26,12:05:41
39.981822,116.329241,0,189,39655.5040046296,2008-07-26,12:05:46
39.981829,116.329181,0,189,39655.5040625,2008-07-26,12:05:51
39.981833,116.329127,0,186,39655.5041203704,2008-07-26,12:05:56
39.981841,116.32906,0,186,39655.5041782407,2008-07-26,12:06:01
39.981852,116.328996,0,188,39655.5042361111,2008-07-26,12:06:06
39.98184,116.328941,0,188,39655.5042939815,2008-07-26,12:06:11
39.981742,116.328876,0,160,39655.5043518519,2008-07-26,12:06:16
39.981705,116.328805,0,156,39655.5044097222,2008-07-26,12:06:21
39.981681,116.328734,0,158,39655.5044675926,2008-07-26,12:06:26
39.981657,116.328647,0,160,39655.504525463,2008-07-26,12:06:31
39.981642,116.328571,0,166,39655.5045833333,2008-07-26,12:06:36
39.981613,116.328515,0,172,39655.5046412037,2008-07-26,12:06:41
39.981643,116.328452,0,178,39655.5046990741,2008-07-26,12:06:46
39.981622,116.328421,0,184,39655.5047569444,2008-07-26,12:06:51
39.981587,116.328392,0,188,39655.5048148148,2008-07-26,12:06:56
39.981568,116.328348,0,188,39655.5048726852,2008-07-26,12:07:01
39.98155,116.328312,0,190,39655.5049305556,2008-07-26,12:07:06
39.981532,116.328293,0,189,39655.5049884259,2008-07-26,12:07:11
39.981544,116.328266,0,185,39655.5050462963,2008-07-26,12:07:16
39.981539,116.328237,0,185,39655.5051041667,2008-07-26,12:07:21
39.981533,116.328216,0,185,39655.505162037,2008-07-26,12:07:26
39.9815,116.32813,0,188,39655.5052199074,2008-07-26,12:07:31
39.981487,116.328068,0,191,39655.5052777778,2008-07-26,12:07:36
39.981487,116.327998,0,191,39655.5053356481,2008-07-26,12:07:41
39.981482,116.327974,0,191,39655.5053935185,2008-07-26,12:07:46
39.981473,116.327932,0,191,39655.5054513889,2008-07-26,12:07:51
39.981455,116.32789,0,188,39655.5055092593,2008-07-26,12:07:56
39.981466,116.327857,0,186,39655.5055671296,2008-07-26,12:08:01
39.981404,116.327801,0,181,39655.505625,2008-07-26,12:08:06
39.981458,116.327744,0,179,39655.5056828704,2008-07-26,12:08:11
39.98148,116.327706,0,178,39655.5057407407,2008-07-26,12:08:16
39.98149,116.327675,0,175,39655.5057986111,2008-07-26,12:08:21
39.981491,116.32762,0,174,39655.5058564815,2008-07-26,12:08:26
39.981508,116.327578,0,174,39655.5059143519,2008-07-26,12:08:31
39.9815,116.327529,0,173,39655.5059722222,2008-07-26,12:08:36
39.981507,116.327468,0,173,39655.5060300926,2008-07-26,12:08:41
39.981511,116.327432,0,174,39655.506087963,2008-07-26,12:08:46
39.981489,116.327388,0,174,39655.5061458333,2008-07-26,12:08:51
39.981492,116.327378,0,174,39655.5062037037,2008-07-26,12:08:56
39.981492,116.327378,0,174,39655.5062384259,2008-07-26,12:08:59
39.981493,116.327384,0,176,39655.5062615741,2008-07-26,12:09:01
39.981492,116.327424,0,177,39655.5063194444,2008-07-26,12:09:06
39.981514,116.32736,0,175,39655.5063773148,2008-07-26,12:09:11
39.981546,116.327393,0,175,39655.5064351852,2008-07-26,12:09:16
39.98158,116.327401,0,175,39655.5064930556,2008-07-26,12:09:21
39.981627,116.327389,0,175,39655.5065509259,2008-07-26,12:09:26
39.981689,116.327405,0,175,39655.5066087963,2008-07-26,12:09:31
39.981728,116.327414,0,175,39655.5066666667,2008-07-26,12:09:36
39.981752,116.327408,0,174,39655.506724537,2008-07-26,12:09:41
39.98182,116.327426,0,175,39655.5067824074,2008-07-26,12:09:46
39.981876,116.327434,0,174,39655.5068402778,2008-07-26,12:09:51
39.981912,116.327451,0,173,39655.5068981481,2008-07-26,12:09:56
39.981966,116.327491,0,175,39655.5069560185,2008-07-26,12:10:01
39.981942,116.327504,0,176,39655.5070138889,2008-07-26,12:10:06
39.981953,116.327483,0,176,39655.5070717593,2008-07-26,12:10:11
39.98202,116.327534,0,174,39655.5071296296,2008-07-26,12:10:16
39.98202,116.327534,0,174,39655.5071643519,2008-07-26,12:10:19
39.982022,116.327527,0,174,39655.5071875,2008-07-26,12:10:21
39.982039,116.32751,0,175,39655.5072453704,2008-07-26,12:10:26
39.982105,116.327524,0,169,39655.5073032407,2008-07-26,12:10:31
39.98215,116.327564,0,169,39655.5073611111,2008-07-26,12:10:36
39.982177,116.327577,0,161,39655.5074189815,2008-07-26,12:10:41
39.98223,116.32757,0,156,39655.5074768519,2008-07-26,12:10:46
39.982256,116.327585,0,159,39655.5075347222,2008-07-26,12:10:51
39.982292,116.327601,0,157,39655.5075925926,2008-07-26,12:10:56
39.982306,116.327618,0,162,39655.507650463,2008-07-26,12:11:01
39.982323,116.327585,0,160,39655.5077083333,2008-07-26,12:11:06
39.982366,116.327507,0,158,39655.5077662037,2008-07-26,12:11:11
39.982402,116.327484,0,159,39655.5078240741,2008-07-26,12:11:16
39.982452,116.327496,0,162,39655.5078819444,2008-07-26,12:11:21
39.982504,116.327538,0,159,39655.5079398148,2008-07-26,12:11:26
39.982553,116.327585,0,150,39655.5079976852,2008-07-26,12:11:31
39.982615,116.327644,0,145,39655.5080555556,2008-07-26,12:11:36
39.982655,116.327684,0,140,39655.5081134259,2008-07-26,12:11:41
39.982705,116.32773,0,124,39655.5081712963,2008-07-26,12:11:46
39.98275,116.327713,0,109,39655.5082291667,2008-07-26,12:11:51
39.982768,116.327672,0,106,39655.508287037,2008-07-26,12:11:56
39.982798,116.327582,0,100,39655.5083449074,2008-07-26,12:12:01
39.982818,116.327562,0,98,39655.5084027778,2008-07-26,12:12:06
39.982864,116.327598,0,99,39655.5084606481,2008-07-26,12:12:11
39.982931,116.327608,0,101,39655.5085185185,2008-07-26,12:12:16
39.982981,116.327623,0,103,39655.5085763889,2008-07-26,12:12:21
39.983036,116.327637,0,106,39655.5086342593,2008-07-26,12:12:26
39.983076,116.327656,0,108,39655.5086921296,2008-07-26,12:12:31
39.983139,116.3277,0,112,39655.50875,2008-07-26,12:12:36
39.983181,116.32777,0,118,39655.5088078704,2008-07-26,12:12:41
39.983221,116.32772,0,122,39655.5088657407,2008-07-26,12:12:46
39.983272,116.327739,0,130,39655.5089236111,2008-07-26,12:12:51
39.983338,116.327777,0,129,39655.5089814815,2008-07-26,12:12:56
39.983393,116.327779,0,130,39655.5090393518,2008-07-26,12:13:01
39.983423,116.327719,0,125,39655.5090972222,2008-07-26,12:13:06
39.983455,116.327732,0,122,39655.5091550926,2008-07-26,12:13:11
39.983491,116.327739,0,119,39655.509212963,2008-07-26,12:13:16
39.983525,116.32775,0,115,39655.5092708333,2008-07-26,12:13:21
39.983552,116.327758,0,112,39655.5093287037,2008-07-26,12:13:26
39.983583,116.327757,0,108,39655.5093865741,2008-07-26,12:13:31
39.983602,116.327765,0,104,39655.5094444444,2008-07-26,12:13:36
39.983604,116.327817,0,100,39655.5095023148,2008-07-26,12:13:41
39.983577,116.327842,0,96,39655.5095601852,2008-07-26,12:13:46
39.983515,116.327861,0,93,39655.5096180556,2008-07-26,12:13:51
39.983461,116.327834,0,89,39655.5096759259,2008-07-26,12:13:56
39.983451,116.327718,0,86,39655.5097337963,2008-07-26,12:14:01
39.983446,116.327704,0,85,39655.5097916667,2008-07-26,12:14:06
39.983447,116.327713,0,84,39655.509849537,2008-07-26,12:14:11
39.98346,116.327694,0,84,39655.5099074074,2008-07-26,12:14:16
39.983494,116.327723,0,84,39655.5099652778,2008-07-26,12:14:21
39.983492,116.327733,0,84,39655.5100231481,2008-07-26,12:14:26
39.983505,116.327695,0,84,39655.5100810185,2008-07-26,12:14:31
39.98351,116.327686,0,84,39655.5101388889,2008-07-26,12:14:36
39.983511,116.327681,0,84,39655.5101967593,2008-07-26,12:14:41
39.98351,116.327679,0,83,39655.5102546296,2008-07-26,12:14:46
39.98351,116.327679,0,83,39655.5102893518,2008-07-26,12:14:49
39.98351,116.327683,0,83,39655.5103125,2008-07-26,12:14:51
39.983515,116.327673,0,83,39655.5103703704,2008-07-26,12:14:56
39.983519,116.327667,0,83,39655.5104282407,2008-07-26,12:15:01
39.98352,116.327666,0,83,39655.5104861111,2008-07-26,12:15:06
39.98352,116.327666,0,83,39655.5105208333,2008-07-26,12:15:09
39.983521,116.327661,0,83,39655.5105439815,2008-07-26,12:15:11
39.983523,116.32765,0,83,39655.5106018518,2008-07-26,12:15:16
39.983526,116.327635,0,83,39655.5106597222,2008-07-26,12:15:21
39.983526,116.327635,0,83,39655.5106944444,2008-07-26,12:15:24
39.983528,116.327629,0,83,39655.5107175926,2008-07-26,12:15:26
39.983529,116.327618,0,83,39655.510775463,2008-07-26,12:15:31
39.98352,116.327511,0,84,39655.5108333333,2008-07-26,12:15:36
39.983526,116.327446,0,84,39655.5108912037,2008-07-26,12:15:41
39.983546,116.327393,0,84,39655.5109490741,2008-07-26,12:15:46
39.983551,116.327451,0,84,39655.5110069444,2008-07-26,12:15:51
39.98353,116.327494,0,84,39655.5110648148,2008-07-26,12:15:56
39.983522,116.327567,0,84,39655.5111226852,2008-07-26,12:16:01
39.983505,116.327623,0,84,39655.5111805556,2008-07-26,12:16:06
39.983466,116.327668,0,84,39655.5112384259,2008-07-26,12:16:11
39.983428,116.327644,0,84,39655.5112962963,2008-07-26,12:16:16
39.983416,116.327634,0,84,39655.5113541667,2008-07-26,12:16:21
39.983416,116.327634,0,84,39655.5113888889,2008-07-26,12:16:24
39.983415,116.327635,0,84,39655.511412037,2008-07-26,12:16:26
39.983411,116.327648,0,84,39655.5114699074,2008-07-26,12:16:31
39.983411,116.327648,0,84,39655.5115046296,2008-07-26,12:16:34
39.983411,116.32764,0,84,39655.5115277778,2008-07-26,12:16:36
39.983411,116.327631,0,84,39655.5115856482,2008-07-26,12:16:41
39.983342,116.327571,0,84,39655.5116435185,2008-07-26,12:16:46
39.983302,116.327528,0,85,39655.5117013889,2008-07-26,12:16:51
39.983232,116.327483,0,85,39655.5117592593,2008-07-26,12:16:56
39.983232,116.327483,0,85,39655.5117939815,2008-07-26,12:16:59
39.983232,116.327479,0,85,39655.5118171296,2008-07-26,12:17:01
39.983263,116.327502,0,85,39655.511875,2008-07-26,12:17:06
39.983272,116.327503,0,85,39655.5119328704,2008-07-26,12:17:11
39.983272,116.327554,0,85,39655.5119907407,2008-07-26,12:17:16
39.983327,116.327534,0,85,39655.5120486111,2008-07-26,12:17:21
39.983352,116.327516,0,85,39655.5121064815,2008-07-26,12:17:26
39.98338,116.327525,0,85,39655.5121643519,2008-07-26,12:17:31
39.983439,116.327509,0,85,39655.5122222222,2008-07-26,12:17:36
39.983451,116.327513,0,85,39655.5122800926,2008-07-26,12:17:41
39.98346,116.327512,0,85,39655.512337963,2008-07-26,12:17:46
39.98346,116.327512,0,85,39655.5123726852,2008-07-26,12:17:49
39.983462,116.327509,0,85,39655.5123958333,2008-07-26,12:17:51
39.98347,116.327534,0,85,39655.5124537037,2008-07-26,12:17:56
39.983521,116.327596,0,85,39655.5125115741,2008-07-26,12:18:01
39.983524,116.327591,0,85,39655.5125694444,2008-07-26,12:18:06
39.983524,116.327591,0,85,39655.5126041667,2008-07-26,12:18:09
39.983527,116.327588,0,85,39655.5126273148,2008-07-26,12:18:11
39.983534,116.327603,0,85,39655.5126851852,2008-07-26,12:18:16
39.983532,116.327609,0,85,39655.5127430556,2008-07-26,12:18:21
39.983532,116.327609,0,85,39655.5127777778,2008-07-26,12:18:24
39.983534,116.327608,0,85,39655.5128009259,2008-07-26,12:18:26
39.983543,116.327663,0,85,39655.5128587963,2008-07-26,12:18:31
39.983546,116.327686,0,85,39655.5129166667,2008-07-26,12:18:36
39.983554,116.327661,0,85,39655.512974537,2008-07-26,12:18:41
39.983554,116.327661,0,85,39655.5130092593,2008-07-26,12:18:44
39.983554,116.327661,0,85,39655.5130324074,2008-07-26,12:18:46
39.983574,116.327599,0,85,39655.5130902778,2008-07-26,12:18:51
39.983559,116.32749,0,87,39655.5131481481,2008-07-26,12:18:56
39.983567,116.327463,0,88,39655.5132060185,2008-07-26,12:19:01
39.98366,116.327531,0,88,39655.5132638889,2008-07-26,12:19:06
39.983652,116.327599,0,93,39655.5133217593,2008-07-26,12:19:11
39.983677,116.327596,0,96,39655.5133796296,2008-07-26,12:19:16
39.983653,116.327743,0,99,39655.5134375,2008-07-26,12:19:21
39.983653,116.327743,0,99,39655.5134722222,2008-07-26,12:19:24
39.983659,116.327738,0,102,39655.5134953704,2008-07-26,12:19:26
39.983674,116.327746,0,106,39655.5135532407,2008-07-26,12:19:31
39.983689,116.327789,0,106,39655.5136111111,2008-07-26,12:19:36
39.983685,116.327742,0,107,39655.5136689815,2008-07-26,12:19:41
39.983701,116.327739,0,107,39655.5137268519,2008-07-26,12:19:46
39.983768,116.327777,0,107,39655.5137847222,2008-07-26,12:19:51
39.983792,116.327809,0,107,39655.5138425926,2008-07-26,12:19:56
39.983838,116.327847,0,106,39655.513900463,2008-07-26,12:20:01
39.983886,116.327931,0,103,39655.5139583333,2008-07-26,12:20:06
39.983894,116.327835,0,100,39655.5140162037,2008-07-26,12:20:11
39.983949,116.327803,0,93,39655.5140740741,2008-07-26,12:20:16
39.983942,116.327642,0,94,39655.5141319444,2008-07-26,12:20:21
39.983887,116.327521,0,108,39655.5141898148,2008-07-26,12:20:26
39.983892,116.327468,0,113,39655.5142476852,2008-07-26,12:20:31
39.983898,116.327447,0,122,39655.5143055556,2008-07-26,12:20:36
39.983926,116.327451,0,123,39655.5143634259,2008-07-26,12:20:41
39.983967,116.32743,0,129,39655.5144212963,2008-07-26,12:20:46
39.983988,116.327431,0,125,39655.5144791667,2008-07-26,12:20:51
39.983997,116.327437,0,126,39655.514537037,2008-07-26,12:20:56
39.983999,116.327448,0,127,39655.5145949074,2008-07-26,12:21:01
39.984003,116.327474,0,127,39655.5146527778,2008-07-26,12:21:06
39.984035,116.327509,0,127,39655.5147106481,2008-07-26,12:21:11
39.984068,116.32754,0,128,39655.5147685185,2008-07-26,12:21:16
39.9841,116.327543,0,130,39655.5148263889,2008-07-26,12:21:21
39.984115,116.327549,0,130,39655.5148842593,2008-07-26,12:21:26
39.984173,116.327536,0,129,39655.5149421296,2008-07-26,12:21:31
39.984235,116.327502,0,129,39655.515,2008-07-26,12:21:36
39.984283,116.327477,0,127,39655.5150578704,2008-07-26,12:21:41
39.984332,116.327456,0,124,39655.5151157407,2008-07-26,12:21:46
39.98438,116.327454,0,125,39655.5151736111,2008-07-26,12:21:51
39.984428,116.327434,0,128,39655.5152314815,2008-07-26,12:21:56
39.984474,116.32743,0,135,39655.5152893519,2008-07-26,12:22:01
39.984528,116.327428,0,142,39655.5153472222,2008-07-26,12:22:06
39.984585,116.327408,0,140,39655.5154050926,2008-07-26,12:22:11
39.984626,116.327417,0,148,39655.515462963,2008-07-26,12:22:16
39.984674,116.327417,0,157,39655.5155208333,2008-07-26,12:22:21
39.984715,116.327419,0,163,39655.5155787037,2008-07-26,12:22:26
39.984741,116.327401,0,156,39655.5156365741,2008-07-26,12:22:31
39.984751,116.327397,0,154,39655.5156944444,2008-07-26,12:22:36
39.984751,116.327397,0,154,39655.5157291667,2008-07-26,12:22:39
39.984751,116.327401,0,155,39655.5157523148,2008-07-26,12:22:41
39.984765,116.327408,0,155,39655.5158101852,2008-07-26,12:22:46
39.984803,116.3274,0,154,39655.5158680556,2008-07-26,12:22:51
39.984821,116.327397,0,155,39655.5159259259,2008-07-26,12:22:56
39.984841,116.327396,0,156,39655.5159837963,2008-07-26,12:23:01
39.98486,116.327399,0,157,39655.5160416667,2008-07-26,12:23:06
39.984876,116.327402,0,156,39655.516099537,2008-07-26,12:23:11
39.984876,116.327402,0,156,39655.5161342593,2008-07-26,12:23:14
39.98488,116.327405,0,154,39655.5161574074,2008-07-26,12:23:16
39.984896,116.327401,0,152,39655.5162152778,2008-07-26,12:23:21
39.984907,116.327411,0,152,39655.5162731481,2008-07-26,12:23:26
39.98491,116.327413,0,152,39655.5163310185,2008-07-26,12:23:31
39.98491,116.327412,0,152,39655.5163888889,2008-07-26,12:23:36
39.984911,116.327408,0,152,39655.5164467593,2008-07-26,12:23:41
39.984911,116.32741,0,152,39655.5165046296,2008-07-26,12:23:46
39.984911,116.32741,0,152,39655.5165393518,2008-07-26,12:23:49
39.984911,116.327411,0,151,39655.5165625,2008-07-26,12:23:51
39.984935,116.32739,0,151,39655.5166203704,2008-07-26,12:23:56
39.984988,116.327382,0,149,39655.5166782407,2008-07-26,12:24:01
39.98505,116.32736,0,150,39655.5167361111,2008-07-26,12:24:06
39.985088,116.327363,0,155,39655.5167939815,2008-07-26,12:24:11
39.985143,116.327329,0,148,39655.5168518518,2008-07-26,12:24:16
39.985199,116.327318,0,142,39655.5169097222,2008-07-26,12:24:21
39.985248,116.327298,0,138,39655.5169675926,2008-07-26,12:24:26
39.985297,116.327283,0,132,39655.517025463,2008-07-26,12:24:31
39.985345,116.327267,0,125,39655.5170833333,2008-07-26,12:24:36
39.985387,116.327283,0,121,39655.5171412037,2008-07-26,12:24:41
39.985425,116.327265,0,112,39655.5171990741,2008-07-26,12:24:46
39.985446,116.327257,0,110,39655.5172569444,2008-07-26,12:24:51
39.985491,116.327262,0,110,39655.5173148148,2008-07-26,12:24:56
39.985522,116.327259,0,111,39655.5173726852,2008-07-26,12:25:01
39.985552,116.327257,0,116,39655.5174305556,2008-07-26,12:25:06
39.985574,116.327254,0,117,39655.5174884259,2008-07-26,12:25:11
39.985607,116.327248,0,122,39655.5175462963,2008-07-26,12:25:16
39.985643,116.327249,0,127,39655.5176041667,2008-07-26,12:25:21
39.985656,116.327236,0,129,39655.517662037,2008-07-26,12:25:26
39.985663,116.327235,0,129,39655.5177199074,2008-07-26,12:25:31
39.985664,116.327231,0,130,39655.5177777778,2008-07-26,12:25:36
39.98566,116.327239,0,130,39655.5178356481,2008-07-26,12:25:41
39.985658,116.327239,0,131,39655.5178935185,2008-07-26,12:25:46
39.985658,116.327238,0,131,39655.5179513889,2008-07-26,12:25:51
39.985661,116.327231,0,131,39655.5180092593,2008-07-26,12:25:56
39.985661,116.327229,0,131,39655.5180671296,2008-07-26,12:26:01
39.985661,116.327229,0,131,39655.518125,2008-07-26,12:26:06
39.985662,116.327226,0,131,39655.5181828704,2008-07-26,12:26:11
39.985662,116.327226,0,131,39655.5182407407,2008-07-26,12:26:16
39.985662,116.32723,0,131,39655.5182986111,2008-07-26,12:26:21
39.985662,116.32723,0,131,39655.5183564815,2008-07-26,12:26:26
39.985662,116.327229,0,131,39655.5184143518,2008-07-26,12:26:31
39.985664,116.327227,0,131,39655.5184722222,2008-07-26,12:26:36
39.985665,116.327226,0,131,39655.5185300926,2008-07-26,12:26:41
39.985669,116.32722,0,131,39655.518587963,2008-07-26,12:26:46
39.98567,116.327218,0,131,39655.5186458333,2008-07-26,12:26:51
39.985671,116.327218,0,131,39655.5187037037,2008-07-26,12:26:56
39.985671,116.327217,0,131,39655.5187615741,2008-07-26,12:27:01
39.985671,116.327216,0,132,39655.5188194444,2008-07-26,12:27:06
39.985671,116.327216,0,132,39655.5188773148,2008-07-26,12:27:11
39.985671,116.327216,0,132,39655.5189351852,2008-07-26,12:27:16
39.985671,116.327215,0,132,39655.5189930556,2008-07-26,12:27:21
39.985671,116.327215,0,132,39655.5190509259,2008-07-26,12:27:26
39.985671,116.327215,0,132,39655.5191087963,2008-07-26,12:27:31
39.985671,116.327215,0,132,39655.5191666667,2008-07-26,12:27:36
39.985672,116.327215,0,132,39655.519224537,2008-07-26,12:27:41
39.985673,116.327214,0,132,39655.5192824074,2008-07-26,12:27:46
39.985673,116.327214,0,132,39655.5193171296,2008-07-26,12:27:49
39.985678,116.327214,0,132,39655.5193402778,2008-07-26,12:27:51
39.985803,116.327171,0,132,39655.5193981482,2008-07-26,12:27:56
39.9861,116.327215,0,132,39655.5194560185,2008-07-26,12:28:01
39.986452,116.327242,0,135,39655.5195138889,2008-07-26,12:28:06
39.986832,116.327146,0,142,39655.5195717593,2008-07-26,12:28:11
39.987132,116.32714,0,151,39655.5196296296,2008-07-26,12:28:16
39.987348,116.327111,0,156,39655.5196875,2008-07-26,12:28:21
39.987519,116.327109,0,157,39655.5197453704,2008-07-26,12:28:26
39.987641,116.32711,0,160,39655.5198032407,2008-07-26,12:28:31
39.987751,116.327073,0,161,39655.5198611111,2008-07-26,12:28:36
39.987848,116.327047,0,161,39655.5199189815,2008-07-26,12:28:41
39.988063,116.326981,0,161,39655.5199768519,2008-07-26,12:28:46
39.98833,116.326884,0,164,39655.5200347222,2008-07-26,12:28:51
39.988562,116.326847,0,165,39655.5200925926,2008-07-26,12:28:56
39.988763,116.326812,0,161,39655.520150463,2008-07-26,12:29:01
39.988879,116.326795,0,156,39655.5202083333,2008-07-26,12:29:06
39.988927,116.326827,0,151,39655.5202662037,2008-07-26,12:29:11
39.988925,116.326844,0,151,39655.5203240741,2008-07-26,12:29:16
39.988925,116.326844,0,151,39655.5203587963,2008-07-26,12:29:19
39.988926,116.326846,0,152,39655.5203819444,2008-07-26,12:29:21
39.989071,116.326866,0,152,39655.5204398148,2008-07-26,12:29:26
39.989532,116.326844,0,144,39655.5204976852,2008-07-26,12:29:31
39.989953,116.326797,0,139,39655.5205555556,2008-07-26,12:29:36
39.990345,116.326785,0,128,39655.5206134259,2008-07-26,12:29:41
39.990627,116.32679,0,120,39655.5206712963,2008-07-26,12:29:46
39.990798,116.326767,0,106,39655.5207291667,2008-07-26,12:29:51
39.990907,116.326753,0,105,39655.520787037,2008-07-26,12:29:56
39.991028,116.326833,0,110,39655.5208449074,2008-07-26,12:30:01
39.991042,116.326902,0,115,39655.5209027778,2008-07-26,12:30:06
39.99104,116.326906,0,115,39655.5209606481,2008-07-26,12:30:11
39.99104,116.326906,0,115,39655.5209953704,2008-07-26,12:30:14
39.991038,116.326912,0,115,39655.5210185185,2008-07-26,12:30:16
39.991045,116.32694,0,116,39655.5210763889,2008-07-26,12:30:21
39.991148,116.326906,0,113,39655.5211342593,2008-07-26,12:30:26
39.991256,116.326864,0,112,39655.5211921296,2008-07-26,12:30:31
39.991261,116.326909,0,115,39655.52125,2008-07-26,12:30:36
39.991284,116.326876,0,114,39655.5213078704,2008-07-26,12:30:41
39.991378,116.326722,0,116,39655.5213657407,2008-07-26,12:30:46
39.991455,116.326418,0,119,39655.5214236111,2008-07-26,12:30:51
39.991438,116.325981,0,126,39655.5214814815,2008-07-26,12:30:56
39.991437,116.32553,0,126,39655.5215393519,2008-07-26,12:31:01
39.991428,116.324991,0,129,39655.5215972222,2008-07-26,12:31:06
39.991479,116.324374,0,135,39655.5216550926,2008-07-26,12:31:11
39.991525,116.323801,0,140,39655.521712963,2008-07-26,12:31:16
39.991524,116.323239,0,142,39655.5217708333,2008-07-26,12:31:21
39.991535,116.322552,0,147,39655.5218287037,2008-07-26,12:31:26
39.991516,116.321974,0,150,39655.5218865741,2008-07-26,12:31:31
39.991509,116.321564,0,157,39655.5219444444,2008-07-26,12:31:36
39.991514,116.321484,0,163,39655.5220023148,2008-07-26,12:31:41
39.991554,116.321558,0,168,39655.5220601852,2008-07-26,12:31:46
39.991554,116.321558,0,168,39655.5220949074,2008-07-26,12:31:49
39.991557,116.321559,0,169,39655.5221180556,2008-07-26,12:31:51
39.991564,116.321529,0,170,39655.5221759259,2008-07-26,12:31:56
39.991572,116.32149,0,171,39655.5222337963,2008-07-26,12:32:01
39.991595,116.321471,0,172,39655.5222916667,2008-07-26,12:32:06
39.991623,116.321441,0,172,39655.522349537,2008-07-26,12:32:11
39.991628,116.321395,0,172,39655.5224074074,2008-07-26,12:32:16
39.991628,116.321354,0,172,39655.5224652778,2008-07-26,12:32:21
39.991628,116.321321,0,171,39655.5225231481,2008-07-26,12:32:26
39.991643,116.321288,0,170,39655.5225810185,2008-07-26,12:32:31
39.99165,116.32125,0,169,39655.5226388889,2008-07-26,12:32:36
39.99163,116.321178,0,161,39655.5226967593,2008-07-26,12:32:41
39.991605,116.32109,0,154,39655.5227546296,2008-07-26,12:32:46
39.991578,116.320994,0,148,39655.5228125,2008-07-26,12:32:51
39.991559,116.320923,0,145,39655.5228703704,2008-07-26,12:32:56
39.99155,116.320854,0,141,39655.5229282407,2008-07-26,12:33:01
39.991545,116.320782,0,140,39655.5229861111,2008-07-26,12:33:06
39.991528,116.320723,0,139,39655.5230439815,2008-07-26,12:33:11
39.991519,116.320634,0,137,39655.5231018519,2008-07-26,12:33:16
39.991507,116.320585,0,136,39655.5231597222,2008-07-26,12:33:21
39.991511,116.320534,0,136,39655.5232175926,2008-07-26,12:33:26
39.991505,116.320467,0,137,39655.523275463,2008-07-26,12:33:31
39.991519,116.320411,0,137,39655.5233333333,2008-07-26,12:33:36
39.991527,116.320351,0,131,39655.5233912037,2008-07-26,12:33:41
39.99157,116.320306,0,130,39655.5234490741,2008-07-26,12:33:46
39.99162,116.320243,0,128,39655.5235069444,2008-07-26,12:33:51
39.991633,116.32016,0,127,39655.5235648148,2008-07-26,12:33:56
39.99163,116.320134,0,124,39655.5236226852,2008-07-26,12:34:01
39.991621,116.320127,0,124,39655.5236805556,2008-07-26,12:34:06
39.991621,116.320127,0,124,39655.5237152778,2008-07-26,12:34:09
39.991621,116.320131,0,123,39655.5237384259,2008-07-26,12:34:11
39.991623,116.320144,0,123,39655.5237962963,2008-07-26,12:34:16
39.991587,116.320246,0,123,39655.5238541667,2008-07-26,12:34:21
39.991535,116.320325,0,123,39655.523912037,2008-07-26,12:34:26
39.991543,116.320377,0,121,39655.5239699074,2008-07-26,12:34:31
39.991689,116.320361,0,117,39655.5240277778,2008-07-26,12:34:36
39.991693,116.320384,0,114,39655.5240856481,2008-07-26,12:34:41
39.991648,116.320397,0,112,39655.5241435185,2008-07-26,12:34:46
39.991573,116.320419,0,111,39655.5242013889,2008-07-26,12:34:51
39.991487,116.320399,0,114,39655.5242592593,2008-07-26,12:34:56
39.99147,116.32022,0,124,39655.5243171296,2008-07-26,12:35:01
39.991537,116.320088,0,119,39655.524375,2008-07-26,12:35:06
39.991575,116.319998,0,113,39655.5244328704,2008-07-26,12:35:11
39.99157,116.319943,0,114,39655.5244907407,2008-07-26,12:35:16
39.991562,116.319878,0,115,39655.5245486111,2008-07-26,12:35:21
39.991573,116.319791,0,114,39655.5246064815,2008-07-26,12:35:26
39.991575,116.319714,0,118,39655.5246643518,2008-07-26,12:35:31
39.991562,116.319638,0,120,39655.5247222222,2008-07-26,12:35:36
39.991567,116.319556,0,127,39655.5247800926,2008-07-26,12:35:41
39.991578,116.319472,0,133,39655.524837963,2008-07-26,12:35:46
39.991587,116.319401,0,137,39655.5248958333,2008-07-26,12:35:51
39.9916,116.319324,0,139,39655.5249537037,2008-07-26,12:35:56
39.991605,116.319295,0,139,39655.5250115741,2008-07-26,12:36:01
39.991636,116.319271,0,141,39655.5250694444,2008-07-26,12:36:06
39.991658,116.319268,0,142,39655.5251273148,2008-07-26,12:36:11
39.991671,116.31925,0,142,39655.5251851852,2008-07-26,12:36:16
39.991668,116.31924,0,142,39655.5252430556,2008-07-26,12:36:21
39.991664,116.319226,0,142,39655.5253009259,2008-07-26,12:36:26
39.992763,116.319146,0,206,39655.5265162037,2008-07-26,12:38:11
39.992821,116.318993,0,163,39655.5265740741,2008-07-26,12:38:16
39.992813,116.3187,0,155,39655.5266319444,2008-07-26,12:38:21
39.992764,116.318497,0,151,39655.5266898148,2008-07-26,12:38:26
39.992687,116.318087,0,150,39655.5267476852,2008-07-26,12:38:31
39.992698,116.31813,0,149,39655.5268055556,2008-07-26,12:38:36
39.992765,116.318512,0,151,39655.5268634259,2008-07-26,12:38:41
39.99278,116.318641,0,153,39655.5269212963,2008-07-26,12:38:46
39.992782,116.318668,0,154,39655.5269791667,2008-07-26,12:38:51
39.992782,116.318668,0,154,39655.5270138889,2008-07-26,12:38:54
39.992781,116.318672,0,154,39655.527037037,2008-07-26,12:38:56
39.992782,116.318684,0,154,39655.5270949074,2008-07-26,12:39:01
39.992783,116.318693,0,154,39655.5271527778,2008-07-26,12:39:06
39.992781,116.318692,0,154,39655.5272106482,2008-07-26,12:39:11
39.992781,116.318692,0,154,39655.5272453704,2008-07-26,12:39:14
39.99278,116.318693,0,154,39655.5272685185,2008-07-26,12:39:16
39.992781,116.318704,0,154,39655.5273263889,2008-07-26,12:39:21
39.992781,116.318704,0,154,39655.5273611111,2008-07-26,12:39:24
39.99278,116.318711,0,154,39655.5273842593,2008-07-26,12:39:26
39.992769,116.318799,0,155,39655.5274421296,2008-07-26,12:39:31
39.99273,116.318901,0,155,39655.5275,2008-07-26,12:39:36
39.992704,116.318941,0,155,39655.5275578704,2008-07-26,12:39:41
39.992704,116.318941,0,155,39655.5275925926,2008-07-26,12:39:44
39.992711,116.318942,0,155,39655.5276157407,2008-07-26,12:39:46
39.992714,116.318908,0,155,39655.5276736111,2008-07-26,12:39:51
39.992708,116.318866,0,155,39655.5277314815,2008-07-26,12:39:56
39.992684,116.318747,0,156,39655.5277893519,2008-07-26,12:40:01
39.99268,116.318615,0,156,39655.5278472222,2008-07-26,12:40:06
39.992677,116.318435,0,156,39655.5279050926,2008-07-26,12:40:11
39.99269,116.318278,0,155,39655.527962963,2008-07-26,12:40:16
39.992697,116.318143,0,155,39655.5280208333,2008-07-26,12:40:21
39.992689,116.318065,0,153,39655.5280787037,2008-07-26,12:40:26
39.992664,116.31797,0,153,39655.5281365741,2008-07-26,12:40:31
39.992676,116.318032,0,152,39655.5281944444,2008-07-26,12:40:36
39.992678,116.318102,0,154,39655.5282523148,2008-07-26,12:40:41
39.992697,116.318206,0,155,39655.5283101852,2008-07-26,12:40:46
39.992702,116.31831,0,155,39655.5283680556,2008-07-26,12:40:51
39.992713,116.318377,0,155,39655.5284259259,2008-07-26,12:40:56
39.992736,116.318496,0,157,39655.5284837963,2008-07-26,12:41:01
39.992755,116.318588,0,159,39655.5285416667,2008-07-26,12:41:06
39.992733,116.318578,0,162,39655.528599537,2008-07-26,12:41:11
39.992733,116.318578,0,162,39655.5286342593,2008-07-26,12:41:14
39.99273,116.318584,0,162,39655.5286574074,2008-07-26,12:41:16
39.992729,116.318621,0,164,39655.5287152778,2008-07-26,12:41:21
39.992719,116.31869,0,165,39655.5287731481,2008-07-26,12:41:26
39.992687,116.318791,0,166,39655.5288310185,2008-07-26,12:41:31
39.992651,116.31887,0,167,39655.5288888889,2008-07-26,12:41:36
39.992643,116.318971,0,167,39655.5289467593,2008-07-26,12:41:41
39.992673,116.318983,0,166,39655.5290046296,2008-07-26,12:41:46
39.992692,116.318975,0,166,39655.5290625,2008-07-26,12:41:51
39.992694,116.318933,0,166,39655.5291203704,2008-07-26,12:41:56
39.992705,116.318978,0,166,39655.5291782407,2008-07-26,12:42:01
39.992742,116.319101,0,166,39655.5292361111,2008-07-26,12:42:06
39.992757,116.319109,0,166,39655.5292939815,2008-07-26,12:42:11
39.99276,116.319099,0,166,39655.5293518519,2008-07-26,12:42:16
39.992759,116.319079,0,166,39655.5294097222,2008-07-26,12:42:21
39.992789,116.319939,0,163,39655.5592708333,2008-07-26,13:25:21
39.992833,116.319957,0,164,39655.5593287037,2008-07-26,13:25:26
39.992872,116.319946,0,164,39655.5593865741,2008-07-26,13:25:31
39.992888,116.319833,0,166,39655.5594444444,2008-07-26,13:25:36
39.992913,116.319783,0,166,39655.5595023148,2008-07-26,13:25:41
39.992918,116.319804,0,165,39655.5595601852,2008-07-26,13:25:46
39.992924,116.319778,0,165,39655.5596180556,2008-07-26,13:25:51
39.99292,116.319692,0,171,39655.5596759259,2008-07-26,13:25:56
39.992923,116.319662,0,178,39655.5597337963,2008-07-26,13:26:01
39.992851,116.319548,0,196,39655.5597916667,2008-07-26,13:26:06
39.992778,116.31945,0,214,39655.559849537,2008-07-26,13:26:11
39.992731,116.319361,0,230,39655.5599074074,2008-07-26,13:26:16
39.992695,116.319285,0,244,39655.5599652778,2008-07-26,13:26:21
39.992628,116.319267,0,258,39655.5600231481,2008-07-26,13:26:26
39.992612,116.319223,0,271,39655.5600810185,2008-07-26,13:26:31
39.992658,116.31918,0,281,39655.5601388889,2008-07-26,13:26:36
39.992683,116.319175,0,289,39655.5601967593,2008-07-26,13:26:41
39.99272,116.31917,0,295,39655.5602546296,2008-07-26,13:26:46
39.992733,116.319205,0,298,39655.5603125,2008-07-26,13:26:51
39.992753,116.319227,0,300,39655.5603703704,2008-07-26,13:26:56
39.992784,116.319265,0,302,39655.5604282407,2008-07-26,13:27:01
39.992798,116.319297,0,303,39655.5604861111,2008-07-26,13:27:06
39.992847,116.31937,0,305,39655.5605439815,2008-07-26,13:27:11
39.992876,116.319426,0,307,39655.5606018519,2008-07-26,13:27:16
39.99287,116.319444,0,309,39655.5606597222,2008-07-26,13:27:21
39.99285,116.319426,0,311,39655.5607175926,2008-07-26,13:27:26
39.992817,116.319455,0,312,39655.560775463,2008-07-26,13:27:31
39.992815,116.319445,0,314,39655.5608333333,2008-07-26,13:27:36
39.992783,116.319527,0,315,39655.5608912037,2008-07-26,13:27:41
39.992764,116.31957,0,316,39655.5609490741,2008-07-26,13:27:46
39.989365,116.319055,0,300,39655.5615856481,2008-07-26,13:28:41
39.990065,116.319197,0,295,39655.5616435185,2008-07-26,13:28:46
39.990484,116.319252,0,290,39655.5617013889,2008-07-26,13:28:51
39.990672,116.319326,0,284,39655.5617592593,2008-07-26,13:28:56
39.990789,116.319414,0,278,39655.5618171296,2008-07-26,13:29:01
39.990824,116.319493,0,274,39655.561875,2008-07-26,13:29:06
39.99128,116.319529,0,269,39655.5619328704,2008-07-26,13:29:11
39.991282,116.319545,0,266,39655.5619907407,2008-07-26,13:29:16
39.991287,116.319568,0,266,39655.5620486111,2008-07-26,13:29:21
39.991291,116.319651,0,268,39655.5621064815,2008-07-26,13:29:26
39.991286,116.31976,0,271,39655.5621643519,2008-07-26,13:29:31
39.991296,116.319801,0,273,39655.5622222222,2008-07-26,13:29:36
39.991302,116.319812,0,277,39655.5622800926,2008-07-26,13:29:41
39.991326,116.319806,0,281,39655.562337963,2008-07-26,13:29:46
39.991349,116.319809,0,286,39655.5623958333,2008-07-26,13:29:51
39.991399,116.319794,0,291,39655.5624537037,2008-07-26,13:29:56
39.991436,116.319765,0,297,39655.5625115741,2008-07-26,13:30:01
39.991492,116.319662,0,300,39655.5625694444,2008-07-26,13:30:06
39.991535,116.319541,0,304,39655.5626273148,2008-07-26,13:30:11
39.9916,116.31947,0,311,39655.5626851852,2008-07-26,13:30:16
39.991697,116.319381,0,316,39655.5627430556,2008-07-26,13:30:21
39.991762,116.319352,0,318,39655.5628009259,2008-07-26,13:30:26
39.991796,116.319332,0,322,39655.5628587963,2008-07-26,13:30:31
39.991843,116.319286,0,328,39655.5629166667,2008-07-26,13:30:36
39.991884,116.319258,0,333,39655.562974537,2008-07-26,13:30:41
39.991954,116.319308,0,339,39655.5630324074,2008-07-26,13:30:46
39.992011,116.319327,0,341,39655.5630902778,2008-07-26,13:30:51
39.992044,116.319298,0,341,39655.5631481481,2008-07-26,13:30:56
39.992065,116.319282,0,342,39655.5632060185,2008-07-26,13:31:01
39.992065,116.319282,0,342,39655.5632407407,2008-07-26,13:31:04
39.992062,116.31928,0,343,39655.5632638889,2008-07-26,13:31:06
39.992042,116.319297,0,343,39655.5633217593,2008-07-26,13:31:11
39.992039,116.319344,0,344,39655.5633796296,2008-07-26,13:31:16
39.992069,116.319359,0,345,39655.5634375,2008-07-26,13:31:21
39.992096,116.319328,0,348,39655.5634953704,2008-07-26,13:31:26
39.992104,116.319278,0,355,39655.5635532407,2008-07-26,13:31:31
39.99209,116.319285,0,359,39655.5636111111,2008-07-26,13:31:36
39.99209,116.319285,0,359,39655.5636458333,2008-07-26,13:31:39
39.992083,116.319289,0,361,39655.5636689815,2008-07-26,13:31:41
39.992041,116.319348,0,362,39655.5637268518,2008-07-26,13:31:46
39.991983,116.319402,0,361,39655.5637847222,2008-07-26,13:31:51
39.991922,116.319444,0,357,39655.5638425926,2008-07-26,13:31:56
39.991874,116.319473,0,352,39655.563900463,2008-07-26,13:32:01
39.991856,116.319452,0,350,39655.5639583333,2008-07-26,13:32:06
39.991855,116.319396,0,349,39655.5640162037,2008-07-26,13:32:11
39.991874,116.31938,0,350,39655.5640740741,2008-07-26,13:32:16
39.991919,116.319363,0,351,39655.5641319444,2008-07-26,13:32:21
39.991079,116.31819,0,85,39655.7225810185,2008-07-26,17:20:31
39.990927,116.318123,0,114,39655.7226388889,2008-07-26,17:20:36
39.991001,116.318083,0,101,39655.7226967593,2008-07-26,17:20:41
39.991012,116.318045,0,107,39655.7227546296,2008-07-26,17:20:46
39.991053,116.31806,0,118,39655.7228125,2008-07-26,17:20:51
39.991055,116.318025,0,129,39655.7228703704,2008-07-26,17:20:56
39.991045,116.318043,0,132,39655.7229282407,2008-07-26,17:21:01
39.98994,116.318182,0,140,39655.7229861111,2008-07-26,17:21:06
39.990064,116.31822,0,145,39655.7230439815,2008-07-26,17:21:11
39.990591,116.318338,0,152,39655.7231018519,2008-07-26,17:21:16
39.990816,116.318691,0,161,39655.7231597222,2008-07-26,17:21:21
39.990879,116.319189,0,170,39655.7232175926,2008-07-26,17:21:26
39.99096,116.319744,0,178,39655.723275463,2008-07-26,17:21:31
39.991022,116.320412,0,183,39655.7233333333,2008-07-26,17:21:36
39.991153,116.321156,0,187,39655.7233912037,2008-07-26,17:21:41
39.991126,116.32199,0,190,39655.7234490741,2008-07-26,17:21:46
39.991102,116.322824,0,192,39655.7235069444,2008-07-26,17:21:51
39.991102,116.32372,0,193,39655.7235648148,2008-07-26,17:21:56
39.991137,116.32465,0,195,39655.7236226852,2008-07-26,17:22:01
39.991139,116.325583,0,195,39655.7236805556,2008-07-26,17:22:06
39.991149,116.32625,0,192,39655.7237384259,2008-07-26,17:22:11
39.991119,116.326373,0,188,39655.7237962963,2008-07-26,17:22:16
39.991122,116.326359,0,187,39655.7238541667,2008-07-26,17:22:21
39.991122,116.326359,0,187,39655.723912037,2008-07-26,17:22:26
39.991126,116.326362,0,187,39655.7239699074,2008-07-26,17:22:31
39.991131,116.32637,0,187,39655.7240277778,2008-07-26,17:22:36
39.991134,116.326376,0,187,39655.7240856481,2008-07-26,17:22:41
39.991137,116.32638,0,188,39655.7241435185,2008-07-26,17:22:46
39.991138,116.326383,0,188,39655.7242013889,2008-07-26,17:22:51
39.991139,116.326383,0,188,39655.7242592593,2008-07-26,17:22:56
39.991139,116.326383,0,188,39655.7242939815,2008-07-26,17:22:59
39.99114,116.326381,0,188,39655.7243171296,2008-07-26,17:23:01
39.991157,116.326436,0,188,39655.724375,2008-07-26,17:23:06
39.991198,116.326856,0,189,39655.7244328704,2008-07-26,17:23:11
39.991214,116.32753,0,191,39655.7244907407,2008-07-26,17:23:16
39.99124,116.328253,0,191,39655.7245486111,2008-07-26,17:23:21
39.991257,116.328987,0,192,39655.7246064815,2008-07-26,17:23:26
39.991339,116.329681,0,192,39655.7246643519,2008-07-26,17:23:31
39.991476,116.330234,0,190,39655.7247222222,2008-07-26,17:23:36
39.991493,116.330769,0,184,39655.7247800926,2008-07-26,17:23:41
39.991505,116.331248,0,181,39655.724837963,2008-07-26,17:23:46
39.991514,116.331731,0,180,39655.7248958333,2008-07-26,17:23:51
39.991521,116.3322,0,179,39655.7249537037,2008-07-26,17:23:56
39.991524,116.332732,0,177,39655.7250115741,2008-07-26,17:24:01
39.991563,116.333279,0,172,39655.7250694444,2008-07-26,17:24:06
39.991621,116.333828,0,168,39655.7251273148,2008-07-26,17:24:11
39.991605,116.334492,0,165,39655.7251851852,2008-07-26,17:24:16
39.991623,116.335246,0,162,39655.7252430556,2008-07-26,17:24:21
39.991648,116.336006,0,156,39655.7253009259,2008-07-26,17:24:26
39.99167,116.336717,0,151,39655.7253587963,2008-07-26,17:24:31
39.991686,116.337343,0,146,39655.7254166667,2008-07-26,17:24:36
39.991707,116.337993,0,141,39655.725474537,2008-07-26,17:24:41
39.991731,116.338512,0,137,39655.7255324074,2008-07-26,17:24:46
39.99175,116.339027,0,133,39655.7255902778,2008-07-26,17:24:51
39.991798,116.339626,0,131,39655.7256481481,2008-07-26,17:24:56
39.99183,116.340243,0,129,39655.7257060185,2008-07-26,17:25:01
39.991857,116.340811,0,128,39655.7257638889,2008-07-26,17:25:06
39.991845,116.341339,0,128,39655.7258217593,2008-07-26,17:25:11
39.991828,116.341947,0,127,39655.7258796296,2008-07-26,17:25:16
39.991851,116.34262,0,125,39655.7259375,2008-07-26,17:25:21
39.991872,116.343317,0,123,39655.7259953704,2008-07-26,17:25:26
39.991927,116.344027,0,123,39655.7260532407,2008-07-26,17:25:31
39.991938,116.344667,0,123,39655.7261111111,2008-07-26,17:25:36
39.991922,116.345274,0,124,39655.7261689815,2008-07-26,17:25:41
39.99192,116.345806,0,125,39655.7262268519,2008-07-26,17:25:46
39.991946,116.346126,0,123,39655.7262847222,2008-07-26,17:25:51
39.991965,116.34618,0,122,39655.7263425926,2008-07-26,17:25:56
39.991976,116.34618,0,121,39655.726400463,2008-07-26,17:26:01
39.991975,116.346178,0,121,39655.7264583333,2008-07-26,17:26:06
39.991975,116.346184,0,121,39655.7265162037,2008-07-26,17:26:11
39.991976,116.346187,0,121,39655.7265740741,2008-07-26,17:26:16
39.991975,116.346185,0,121,39655.7266319444,2008-07-26,17:26:21
39.991975,116.346187,0,121,39655.7266898148,2008-07-26,17:26:26
39.991975,116.346186,0,121,39655.7267476852,2008-07-26,17:26:31
39.991975,116.346186,0,121,39655.7267824074,2008-07-26,17:26:34
39.991975,116.346186,0,121,39655.7268055556,2008-07-26,17:26:36
39.991967,116.346386,0,123,39655.7268634259,2008-07-26,17:26:41
39.991976,116.34686,0,126,39655.7269212963,2008-07-26,17:26:46
39.991992,116.347473,0,124,39655.7269791667,2008-07-26,17:26:51
39.992007,116.348145,0,120,39655.727037037,2008-07-26,17:26:56
39.992029,116.348773,0,121,39655.7270949074,2008-07-26,17:27:01
39.992038,116.349367,0,127,39655.7271527778,2008-07-26,17:27:06
39.992057,116.350014,0,140,39655.7272106481,2008-07-26,17:27:11
39.992077,116.350613,0,144,39655.7272685185,2008-07-26,17:27:16
39.992131,116.350986,0,152,39655.7273263889,2008-07-26,17:27:21
39.992086,116.35112,0,155,39655.7273842593,2008-07-26,17:27:26
39.992077,116.351107,0,152,39655.7274421296,2008-07-26,17:27:31
39.992078,116.351103,0,153,39655.7275,2008-07-26,17:27:36
39.992079,116.3511,0,152,39655.7275578704,2008-07-26,17:27:41
39.992079,116.3511,0,152,39655.7275925926,2008-07-26,17:27:44
39.992079,116.351108,0,152,39655.7276157407,2008-07-26,17:27:46
39.992076,116.351197,0,150,39655.7276736111,2008-07-26,17:27:51
39.992092,116.351383,0,148,39655.7277314815,2008-07-26,17:27:56
39.992119,116.351805,0,146,39655.7277893518,2008-07-26,17:28:01
39.992117,116.352377,0,142,39655.7278472222,2008-07-26,17:28:06
39.992132,116.35295,0,137,39655.7279050926,2008-07-26,17:28:11
39.992154,116.353542,0,129,39655.727962963,2008-07-26,17:28:16
39.992183,116.354253,0,124,39655.7280208333,2008-07-26,17:28:21
39.992237,116.354973,0,115,39655.7280787037,2008-07-26,17:28:26
39.99226,116.35568,0,119,39655.7281365741,2008-07-26,17:28:31
39.992245,116.356292,0,117,39655.7281944444,2008-07-26,17:28:36
39.992266,116.356814,0,116,39655.7282523148,2008-07-26,17:28:41
39.992268,116.357375,0,114,39655.7283101852,2008-07-26,17:28:46
39.992295,116.358018,0,118,39655.7283680556,2008-07-26,17:28:51
39.992294,116.358267,0,117,39655.7284259259,2008-07-26,17:28:56
39.992289,116.358265,0,114,39655.7284837963,2008-07-26,17:29:01
39.992289,116.358265,0,114,39655.7285185185,2008-07-26,17:29:04
39.992289,116.358268,0,114,39655.7285416667,2008-07-26,17:29:06
39.992298,116.358368,0,113,39655.728599537,2008-07-26,17:29:11
39.992299,116.358701,0,111,39655.7286574074,2008-07-26,17:29:16
39.992321,116.359078,0,105,39655.7287152778,2008-07-26,17:29:21
39.992335,116.359213,0,100,39655.7287731481,2008-07-26,17:29:26
39.992314,116.359225,0,101,39655.7288310185,2008-07-26,17:29:31
39.992337,116.359305,0,101,39655.7288888889,2008-07-26,17:29:36
39.992366,116.359499,0,99,39655.7289467593,2008-07-26,17:29:41
39.992373,116.359743,0,97,39655.7290046296,2008-07-26,17:29:46
39.992364,116.359919,0,101,39655.7290625,2008-07-26,17:29:51
39.992338,116.360284,0,104,39655.7291203704,2008-07-26,17:29:56
39.992368,116.360831,0,104,39655.7291782407,2008-07-26,17:30:01
39.992388,116.361518,0,103,39655.7292361111,2008-07-26,17:30:06
39.992421,116.362293,0,101,39655.7292939815,2008-07-26,17:30:11
39.992425,116.362612,0,95,39655.7293518518,2008-07-26,17:30:16
39.992434,116.362603,0,91,39655.7294097222,2008-07-26,17:30:21
39.992434,116.362605,0,90,39655.7294675926,2008-07-26,17:30:26
39.992435,116.362609,0,90,39655.729525463,2008-07-26,17:30:31
39.992435,116.362609,0,90,39655.7295833333,2008-07-26,17:30:36
39.992435,116.362606,0,90,39655.7296412037,2008-07-26,17:30:41
39.992435,116.362605,0,90,39655.7296990741,2008-07-26,17:30:46
39.992437,116.362609,0,90,39655.7297569444,2008-07-26,17:30:51
39.992437,116.362609,0,90,39655.7297916667,2008-07-26,17:30:54
39.992437,116.362613,0,90,39655.7298148148,2008-07-26,17:30:56
39.992434,116.362698,0,90,39655.7298726852,2008-07-26,17:31:01
39.99245,116.363004,0,93,39655.7299305556,2008-07-26,17:31:06
39.992469,116.363477,0,90,39655.7299884259,2008-07-26,17:31:11
39.99247,116.364132,0,97,39655.7300462963,2008-07-26,17:31:16
39.992488,116.364944,0,95,39655.7301041667,2008-07-26,17:31:21
39.992522,116.365893,0,95,39655.730162037,2008-07-26,17:31:26
39.992554,116.366934,0,99,39655.7302199074,2008-07-26,17:31:31
39.992586,116.367997,0,114,39655.7302777778,2008-07-26,17:31:36
39.992624,116.36904,0,126,39655.7303356482,2008-07-26,17:31:41
39.992634,116.370055,0,122,39655.7303935185,2008-07-26,17:31:46
39.992663,116.371013,0,115,39655.7304513889,2008-07-26,17:31:51
39.992691,116.372024,0,104,39655.7305092593,2008-07-26,17:31:56
39.992692,116.372987,0,104,39655.7305671296,2008-07-26,17:32:01
39.992726,116.373768,0,93,39655.730625,2008-07-26,17:32:06
39.992769,116.374609,0,95,39655.7306828704,2008-07-26,17:32:11
39.992813,116.375527,0,100,39655.7307407407,2008-07-26,17:32:16
39.992793,116.376466,0,94,39655.7307986111,2008-07-26,17:32:21
39.992786,116.377298,0,86,39655.7308564815,2008-07-26,17:32:26
39.992766,116.378058,0,88,39655.7309143519,2008-07-26,17:32:31
39.992783,116.378615,0,90,39655.7309722222,2008-07-26,17:32:36
39.992783,116.379024,0,90,39655.7310300926,2008-07-26,17:32:41
39.992818,116.379537,0,89,39655.731087963,2008-07-26,17:32:46
39.992839,116.380071,0,90,39655.7311458333,2008-07-26,17:32:51
39.992847,116.380348,0,89,39655.7312037037,2008-07-26,17:32:56
39.992852,116.380405,0,92,39655.7312615741,2008-07-26,17:33:01
39.992844,116.380409,0,94,39655.7313194444,2008-07-26,17:33:06
39.992844,116.380409,0,94,39655.7313541667,2008-07-26,17:33:09
39.992844,116.380414,0,94,39655.7313773148,2008-07-26,17:33:11
39.992852,116.380442,0,94,39655.7314351852,2008-07-26,17:33:16
39.99292,116.380556,0,93,39655.7314930556,2008-07-26,17:33:21
39.993074,116.380558,0,86,39655.7315509259,2008-07-26,17:33:26
39.993179,116.38044,0,86,39655.7316087963,2008-07-26,17:33:31
39.993143,116.380183,0,95,39655.7316666667,2008-07-26,17:33:36
39.993133,116.379787,0,97,39655.731724537,2008-07-26,17:33:41
39.993125,116.37927,0,106,39655.7317824074,2008-07-26,17:33:46
39.993102,116.378625,0,109,39655.7318402778,2008-07-26,17:33:51
39.993085,116.377926,0,120,39655.7318981481,2008-07-26,17:33:56
39.993073,116.377258,0,120,39655.7319560185,2008-07-26,17:34:01
39.993001,116.376573,0,130,39655.7320138889,2008-07-26,17:34:06
39.992981,116.37586,0,142,39655.7320717593,2008-07-26,17:34:11
39.992968,116.375196,0,147,39655.7321296296,2008-07-26,17:34:16
39.992952,116.374592,0,151,39655.7321875,2008-07-26,17:34:21
39.992954,116.374286,0,145,39655.7322453704,2008-07-26,17:34:26
39.992965,116.374183,0,149,39655.7323032407,2008-07-26,17:34:31
39.993014,116.374057,0,151,39655.7323611111,2008-07-26,17:34:36
39.993166,116.374072,0,161,39655.7324189815,2008-07-26,17:34:41
39.993496,116.374074,0,158,39655.7324768519,2008-07-26,17:34:46
39.993979,116.374006,0,158,39655.7325347222,2008-07-26,17:34:51
39.994487,116.374086,0,154,39655.7325925926,2008-07-26,17:34:56
39.995088,116.374119,0,133,39655.732650463,2008-07-26,17:35:01
39.995592,116.374153,0,127,39655.7327083333,2008-07-26,17:35:06
39.995968,116.374162,0,122,39655.7327662037,2008-07-26,17:35:11
39.996215,116.374257,0,118,39655.7328240741,2008-07-26,17:35:16
39.996316,116.37472,0,107,39655.7328819444,2008-07-26,17:35:21
39.996357,116.375327,0,106,39655.7329398148,2008-07-26,17:35:26
39.9964,116.376022,0,108,39655.7329976852,2008-07-26,17:35:31
39.996407,116.376767,0,102,39655.7330555556,2008-07-26,17:35:36
39.996437,116.37754,0,86,39655.7331134259,2008-07-26,17:35:41
39.996421,116.378191,0,78,39655.7331712963,2008-07-26,17:35:46
39.996411,116.378492,0,82,39655.7332291667,2008-07-26,17:35:51
39.996407,116.378497,0,87,39655.733287037,2008-07-26,17:35:56
39.996407,116.3785,0,87,39655.7333449074,2008-07-26,17:36:01
39.996407,116.3785,0,87,39655.7333796296,2008-07-26,17:36:04
39.996407,116.378508,0,87,39655.7334027778,2008-07-26,17:36:06
39.996407,116.378517,0,87,39655.7334606481,2008-07-26,17:36:11
39.996406,116.378514,0,87,39655.7335185185,2008-07-26,17:36:16
39.996406,116.378514,0,87,39655.7335532407,2008-07-26,17:36:19
39.996406,116.378509,0,87,39655.7335763889,2008-07-26,17:36:21
39.996401,116.378497,0,86,39655.7336342593,2008-07-26,17:36:26
39.996413,116.378498,0,92,39655.7336921296,2008-07-26,17:36:31
39.996462,116.378491,0,97,39655.73375,2008-07-26,17:36:36
39.996541,116.378504,0,100,39655.7338078704,2008-07-26,17:36:41
39.996602,116.378547,0,103,39655.7338657407,2008-07-26,17:36:46
39.996685,116.378554,0,112,39655.7339236111,2008-07-26,17:36:51
39.996753,116.37856,0,122,39655.7339814815,2008-07-26,17:36:56
39.996811,116.378559,0,135,39655.7340393519,2008-07-26,17:37:01
39.996881,116.378591,0,138,39655.7340972222,2008-07-26,17:37:06
39.99697,116.378589,0,141,39655.7341550926,2008-07-26,17:37:11
39.997043,116.378591,0,148,39655.734212963,2008-07-26,17:37:16
39.997105,116.378619,0,155,39655.7342708333,2008-07-26,17:37:21
39.99718,116.37862,0,159,39655.7343287037,2008-07-26,17:37:26
39.997247,116.378663,0,162,39655.7343865741,2008-07-26,17:37:31
39.997324,116.378701,0,169,39655.7344444444,2008-07-26,17:37:36
39.997357,116.378689,0,182,39655.7345023148,2008-07-26,17:37:41
39.997418,116.3787,0,191,39655.7345601852,2008-07-26,17:37:46
39.997521,116.378717,0,195,39655.7346180556,2008-07-26,17:37:51
39.997596,116.378732,0,196,39655.7346759259,2008-07-26,17:37:56
39.997678,116.378732,0,191,39655.7347337963,2008-07-26,17:38:01
39.997748,116.378756,0,194,39655.7347916667,2008-07-26,17:38:06
39.997837,116.378771,0,194,39655.734849537,2008-07-26,17:38:11
39.997902,116.37879,0,193,39655.7349074074,2008-07-26,17:38:16
39.997984,116.378774,0,189,39655.7349652778,2008-07-26,17:38:21
39.997984,116.378814,0,179,39655.7350231481,2008-07-26,17:38:26
39.99803,116.37889,0,201,39655.7350810185,2008-07-26,17:38:31
39.998128,116.378919,0,203,39655.7351388889,2008-07-26,17:38:36
39.998211,116.378941,0,194,39655.7351967593,2008-07-26,17:38:41
39.998262,116.378923,0,192,39655.7352546296,2008-07-26,17:38:46
39.998311,116.378883,0,178,39655.7353125,2008-07-26,17:38:51
39.998404,116.378869,0,171,39655.7353703704,2008-07-26,17:38:56
39.998484,116.378849,0,171,39655.7354282407,2008-07-26,17:39:01
39.998484,116.378849,0,171,39655.735462963,2008-07-26,17:39:04
39.998478,116.378849,0,174,39655.7354861111,2008-07-26,17:39:06
39.998485,116.378838,0,177,39655.7355439815,2008-07-26,17:39:11
39.99861,116.378783,0,185,39655.7356018518,2008-07-26,17:39:16
39.998713,116.37876,0,192,39655.7356597222,2008-07-26,17:39:21
39.998802,116.378763,0,193,39655.7357175926,2008-07-26,17:39:26
39.998875,116.378716,0,189,39655.735775463,2008-07-26,17:39:31
39.998928,116.378689,0,184,39655.7358333333,2008-07-26,17:39:36
39.999038,116.378633,0,182,39655.7358912037,2008-07-26,17:39:41
39.999093,116.378571,0,181,39655.7359490741,2008-07-26,17:39:46
39.999187,116.378593,0,176,39655.7360069444,2008-07-26,17:39:51
39.999254,116.378686,0,173,39655.7360648148,2008-07-26,17:39:56
39.999295,116.378765,0,174,39655.7361226852,2008-07-26,17:40:01
39.999301,116.378868,0,169,39655.7361805556,2008-07-26,17:40:06
39.999345,116.37895,0,168,39655.7362384259,2008-07-26,17:40:11
39.999323,116.379052,0,168,39655.7362962963,2008-07-26,17:40:16
39.99932,116.379142,0,167,39655.7363541667,2008-07-26,17:40:21
39.999316,116.379226,0,161,39655.736412037,2008-07-26,17:40:26
39.99931,116.379316,0,154,39655.7364699074,2008-07-26,17:40:31
39.999294,116.379374,0,143,39655.7365277778,2008-07-26,17:40:36
39.999287,116.379372,0,144,39655.7365856481,2008-07-26,17:40:41
39.999295,116.37937,0,144,39655.7366435185,2008-07-26,17:40:46
39.999301,116.379369,0,144,39655.7367013889,2008-07-26,17:40:51
39.999301,116.379369,0,143,39655.7367592593,2008-07-26,17:40:56
39.999297,116.379369,0,143,39655.7368171296,2008-07-26,17:41:01
39.999292,116.37937,0,143,39655.736875,2008-07-26,17:41:06
39.999286,116.379372,0,143,39655.7369328704,2008-07-26,17:41:11
39.999281,116.379372,0,143,39655.7369907407,2008-07-26,17:41:16
39.999281,116.379372,0,143,39655.737025463,2008-07-26,17:41:19
39.999274,116.379374,0,143,39655.7370486111,2008-07-26,17:41:21
39.999248,116.379365,0,143,39655.7371064815,2008-07-26,17:41:26
39.999196,116.379332,0,143,39655.7371643518,2008-07-26,17:41:31
39.999146,116.379289,0,143,39655.7372222222,2008-07-26,17:41:36
39.99996,116.379203,0,140,39655.737337963,2008-07-26,17:41:46
40.000102,116.37914,0,145,39655.7373958333,2008-07-26,17:41:51
40.0001,116.379141,0,145,39655.7374537037,2008-07-26,17:41:56
40.0001,116.379141,0,145,39655.7374884259,2008-07-26,17:41:59
40.000101,116.379142,0,145,39655.7375115741,2008-07-26,17:42:01
40.00011,116.37914,0,145,39655.7375694444,2008-07-26,17:42:06
40.000114,116.37914,0,145,39655.7376273148,2008-07-26,17:42:11
40.000114,116.37914,0,145,39655.737662037,2008-07-26,17:42:14
40.000109,116.379142,0,144,39655.7376851852,2008-07-26,17:42:16
40.000078,116.37913,0,146,39655.7377430556,2008-07-26,17:42:21
40.000033,116.379113,0,150,39655.7378009259,2008-07-26,17:42:26
