# Supplementary material for: Research on differential privacy protection method based on user tendency
Source: PLoS One. 2023 Oct 26;18(10):e0288823. doi: 10.1371/journal.pone.0288823 (PMC10602288; doi:10.1371/journal.pone.0288823)
Supplement: S3 Data — (ZIP) [file pone.0288823.s003.zip › Data 5-3/052/Trajectory/20080727033556.plt]

Geolife trajectory
WGS 84
Altitude is in Feet
Reserved 3
0,2,255,My Track,0,0,2,8421376
0
40.000489,116.373104,0,229,39656.1499537037,2008-07-27,03:35:56
40.000497,116.373026,0,204,39656.1500115741,2008-07-27,03:36:01
40.000491,116.372944,0,198,39656.1500694444,2008-07-27,03:36:06
40.000571,116.372821,0,193,39656.1501273148,2008-07-27,03:36:11
40.000545,116.372667,0,186,39656.1501851852,2008-07-27,03:36:16
40.000556,116.372343,0,183,39656.1502430556,2008-07-27,03:36:21
40.000432,116.371859,0,146,39656.1503009259,2008-07-27,03:36:26
40.000432,116.371465,0,146,39656.1503587963,2008-07-27,03:36:31
40.000404,116.371138,0,145,39656.1504166667,2008-07-27,03:36:36
40.000396,116.371058,0,147,39656.150474537,2008-07-27,03:36:41
40.000396,116.371058,0,147,39656.1505092593,2008-07-27,03:36:44
40.000388,116.371065,0,148,39656.1505324074,2008-07-27,03:36:46
40.000387,116.371051,0,149,39656.1505902778,2008-07-27,03:36:51
40.000375,116.371043,0,150,39656.1506481481,2008-07-27,03:36:56
40.000413,116.37077,0,149,39656.1507060185,2008-07-27,03:37:01
40.000399,116.370598,0,146,39656.1507638889,2008-07-27,03:37:06
40.000387,116.370314,0,145,39656.1508217593,2008-07-27,03:37:11
40.000364,116.369911,0,147,39656.1508796296,2008-07-27,03:37:16
40.000361,116.369406,0,147,39656.1509375,2008-07-27,03:37:21
40.000341,116.368878,0,145,39656.1509953704,2008-07-27,03:37:26
40.000349,116.368491,0,142,39656.1510532407,2008-07-27,03:37:31
40.000344,116.368197,0,143,39656.1511111111,2008-07-27,03:37:36
40.000359,116.36806,0,145,39656.1511689815,2008-07-27,03:37:41
40.000364,116.367967,0,149,39656.1512268518,2008-07-27,03:37:46
40.000361,116.367688,0,153,39656.1512847222,2008-07-27,03:37:51
40.000341,116.367624,0,155,39656.1513425926,2008-07-27,03:37:56
40.000341,116.367624,0,155,39656.1513773148,2008-07-27,03:37:59
40.000334,116.367617,0,159,39656.151400463,2008-07-27,03:38:01
40.000344,116.367482,0,161,39656.1514583333,2008-07-27,03:38:06
40.00034,116.367309,0,164,39656.1515162037,2008-07-27,03:38:11
40.000305,116.36713,0,157,39656.1515740741,2008-07-27,03:38:16
40.000299,116.366659,0,150,39656.1516319444,2008-07-27,03:38:21
40.000272,116.366151,0,145,39656.1516898148,2008-07-27,03:38:26
40.000255,116.365597,0,141,39656.1517476852,2008-07-27,03:38:31
40.000217,116.365118,0,142,39656.1518055556,2008-07-27,03:38:36
40.000209,116.364703,0,136,39656.1518634259,2008-07-27,03:38:41
40.000241,116.364332,0,133,39656.1519212963,2008-07-27,03:38:46
40.000252,116.364293,0,133,39656.1519791667,2008-07-27,03:38:51
40.000242,116.364254,0,131,39656.152037037,2008-07-27,03:38:56
40.000229,116.364218,0,130,39656.1520949074,2008-07-27,03:39:01
40.000216,116.36418,0,129,39656.1521527778,2008-07-27,03:39:06
40.000215,116.364184,0,129,39656.1522106482,2008-07-27,03:39:11
40.000215,116.364191,0,129,39656.1522685185,2008-07-27,03:39:16
40.000216,116.364197,0,129,39656.1523263889,2008-07-27,03:39:21
40.000216,116.364197,0,129,39656.1523611111,2008-07-27,03:39:24
40.000217,116.364205,0,129,39656.1523842593,2008-07-27,03:39:26
40.000218,116.364228,0,129,39656.1524421296,2008-07-27,03:39:31
40.000219,116.364239,0,128,39656.1525,2008-07-27,03:39:36
40.000219,116.364248,0,128,39656.1525578704,2008-07-27,03:39:41
40.000219,116.364248,0,128,39656.1525925926,2008-07-27,03:39:44
40.00022,116.364247,0,127,39656.1526157407,2008-07-27,03:39:46
40.000219,116.364069,0,131,39656.1526736111,2008-07-27,03:39:51
40.000184,116.363772,0,136,39656.1527314815,2008-07-27,03:39:56
40.000167,116.363341,0,137,39656.1527893519,2008-07-27,03:40:01
40.000147,116.36281,0,140,39656.1528472222,2008-07-27,03:40:06
40.00014,116.362196,0,140,39656.1529050926,2008-07-27,03:40:11
40.000112,116.36149,0,145,39656.152962963,2008-07-27,03:40:16
40.000091,116.360767,0,153,39656.1530208333,2008-07-27,03:40:21
40.000077,116.360025,0,161,39656.1530787037,2008-07-27,03:40:26
40.000097,116.359372,0,165,39656.1531365741,2008-07-27,03:40:31
40.000089,116.358762,0,166,39656.1531944444,2008-07-27,03:40:36
40.000085,116.358198,0,168,39656.1532523148,2008-07-27,03:40:41
40.000069,116.357666,0,172,39656.1533101852,2008-07-27,03:40:46
40.000036,116.357062,0,177,39656.1533680556,2008-07-27,03:40:51
40.000031,116.35649,0,182,39656.1534259259,2008-07-27,03:40:56
40.00003,116.356292,0,184,39656.1534837963,2008-07-27,03:41:01
40.00002,116.356278,0,185,39656.1535416667,2008-07-27,03:41:06
40.000013,116.3563,0,184,39656.153599537,2008-07-27,03:41:11
40.000021,116.35628,0,183,39656.1536574074,2008-07-27,03:41:16
40.000015,116.356271,0,182,39656.1537152778,2008-07-27,03:41:21
40.000024,116.35625,0,181,39656.1537731481,2008-07-27,03:41:26
40.000022,116.356112,0,176,39656.1538310185,2008-07-27,03:41:31
40.000006,116.355975,0,175,39656.1538888889,2008-07-27,03:41:36
39.999996,116.355765,0,171,39656.1539467593,2008-07-27,03:41:41
39.999972,116.355335,0,170,39656.1540046296,2008-07-27,03:41:46
39.999965,116.354839,0,167,39656.1540625,2008-07-27,03:41:51
39.999961,116.354261,0,161,39656.1541203704,2008-07-27,03:41:56
39.999946,116.353682,0,156,39656.1541782407,2008-07-27,03:42:01
39.999919,116.353045,0,151,39656.1542361111,2008-07-27,03:42:06
39.999883,116.352326,0,150,39656.1542939815,2008-07-27,03:42:11
39.999852,116.35166,0,150,39656.1543518519,2008-07-27,03:42:16
39.999835,116.351075,0,147,39656.1544097222,2008-07-27,03:42:21
39.999823,116.350683,0,144,39656.1544675926,2008-07-27,03:42:26
39.999849,116.350648,0,140,39656.154525463,2008-07-27,03:42:31
39.999849,116.350645,0,139,39656.1545833333,2008-07-27,03:42:36
39.999849,116.350645,0,139,39656.1546180556,2008-07-27,03:42:39
39.999849,116.350644,0,139,39656.1546412037,2008-07-27,03:42:41
39.999852,116.35056,0,138,39656.1546990741,2008-07-27,03:42:46
39.999839,116.350365,0,138,39656.1547569444,2008-07-27,03:42:51
39.999832,116.350117,0,133,39656.1548148148,2008-07-27,03:42:56
39.999825,116.349825,0,132,39656.1548726852,2008-07-27,03:43:01
39.999839,116.349517,0,135,39656.1549305556,2008-07-27,03:43:06
39.999839,116.349228,0,134,39656.1549884259,2008-07-27,03:43:11
39.999808,116.348883,0,139,39656.1550462963,2008-07-27,03:43:16
39.999744,116.348601,0,150,39656.1551041667,2008-07-27,03:43:21
39.999699,116.348346,0,162,39656.155162037,2008-07-27,03:43:26
39.999656,116.347968,0,175,39656.1552199074,2008-07-27,03:43:31
39.999781,116.347148,0,226,39656.1552777778,2008-07-27,03:43:36
39.999715,116.346846,0,217,39656.1553356481,2008-07-27,03:43:41
39.999695,116.346829,0,210,39656.1553935185,2008-07-27,03:43:46
39.999693,116.346815,0,215,39656.1554513889,2008-07-27,03:43:51
39.999692,116.346806,0,217,39656.1555092593,2008-07-27,03:43:56
39.999692,116.34681,0,217,39656.1555671296,2008-07-27,03:44:01
39.999692,116.34681,0,217,39656.1556018519,2008-07-27,03:44:04
39.999691,116.346816,0,218,39656.155625,2008-07-27,03:44:06
39.999688,116.346801,0,218,39656.1556828704,2008-07-27,03:44:11
39.999686,116.346783,0,219,39656.1557407407,2008-07-27,03:44:16
39.999685,116.346772,0,219,39656.1557986111,2008-07-27,03:44:21
39.999683,116.346767,0,219,39656.1558564815,2008-07-27,03:44:26
39.999683,116.346767,0,219,39656.1558912037,2008-07-27,03:44:29
39.999682,116.346773,0,219,39656.1559143519,2008-07-27,03:44:31
39.99968,116.346763,0,219,39656.1559722222,2008-07-27,03:44:36
39.999678,116.346754,0,220,39656.1560300926,2008-07-27,03:44:41
39.999673,116.34667,0,221,39656.156087963,2008-07-27,03:44:46
39.999644,116.34632,0,236,39656.1561458333,2008-07-27,03:44:51
39.999644,116.346023,0,247,39656.1562037037,2008-07-27,03:44:56
39.999684,116.345738,0,246,39656.1562615741,2008-07-27,03:45:01
39.999657,116.34524,0,244,39656.1563194444,2008-07-27,03:45:06
39.999625,116.344709,0,239,39656.1563773148,2008-07-27,03:45:11
39.999604,116.344361,0,236,39656.1564351852,2008-07-27,03:45:16
39.999602,116.344373,0,233,39656.1564930556,2008-07-27,03:45:21
39.999578,116.344324,0,231,39656.1565509259,2008-07-27,03:45:26
39.999563,116.34433,0,223,39656.1566087963,2008-07-27,03:45:31
39.999558,116.344153,0,220,39656.1566666667,2008-07-27,03:45:36
39.999509,116.343874,0,216,39656.156724537,2008-07-27,03:45:41
39.999492,116.343567,0,212,39656.1567824074,2008-07-27,03:45:46
39.999639,116.343175,0,205,39656.1568402778,2008-07-27,03:45:51
39.999678,116.343022,0,196,39656.1568981481,2008-07-27,03:45:56
39.999667,116.34279,0,191,39656.1569560185,2008-07-27,03:46:01
39.999608,116.34236,0,197,39656.1570138889,2008-07-27,03:46:06
39.999582,116.341772,0,204,39656.1570717593,2008-07-27,03:46:11
39.999595,116.341138,0,206,39656.1571296296,2008-07-27,03:46:16
39.999592,116.340466,0,202,39656.1571875,2008-07-27,03:46:21
39.999619,116.339684,0,199,39656.1572453704,2008-07-27,03:46:26
39.999593,116.338891,0,191,39656.1573032407,2008-07-27,03:46:31
39.999559,116.338183,0,178,39656.1573611111,2008-07-27,03:46:36
39.999556,116.337694,0,173,39656.1574189815,2008-07-27,03:46:41
39.999552,116.337571,0,166,39656.1574768518,2008-07-27,03:46:46
39.999545,116.337562,0,166,39656.1575347222,2008-07-27,03:46:51
39.999545,116.337562,0,166,39656.1575694444,2008-07-27,03:46:54
39.999545,116.337559,0,166,39656.1575925926,2008-07-27,03:46:56
39.999557,116.337511,0,167,39656.157650463,2008-07-27,03:47:01
39.999558,116.337283,0,169,39656.1577083333,2008-07-27,03:47:06
39.999521,116.336935,0,165,39656.1577662037,2008-07-27,03:47:11
39.99953,116.336488,0,168,39656.1578240741,2008-07-27,03:47:16
39.999503,116.335958,0,168,39656.1578819444,2008-07-27,03:47:21
39.99945,116.335343,0,167,39656.1579398148,2008-07-27,03:47:26
39.999431,116.334668,0,175,39656.1579976852,2008-07-27,03:47:31
39.999414,116.33393,0,187,39656.1580555556,2008-07-27,03:47:36
39.999377,116.333205,0,202,39656.1581134259,2008-07-27,03:47:41
39.999363,116.332595,0,212,39656.1581712963,2008-07-27,03:47:46
39.99932,116.332249,0,218,39656.1582291667,2008-07-27,03:47:51
39.999333,116.332067,0,180,39656.158287037,2008-07-27,03:47:56
39.999264,116.331998,0,171,39656.1583449074,2008-07-27,03:48:01
39.999228,116.331977,0,170,39656.1584027778,2008-07-27,03:48:06
39.999225,116.331968,0,170,39656.1584606481,2008-07-27,03:48:11
39.999216,116.331956,0,170,39656.1585185185,2008-07-27,03:48:16
39.999008,116.331899,0,169,39656.1585763889,2008-07-27,03:48:21
39.998725,116.331778,0,173,39656.1586342593,2008-07-27,03:48:26
39.998411,116.331678,0,173,39656.1586921296,2008-07-27,03:48:31
39.998155,116.331572,0,169,39656.15875,2008-07-27,03:48:36
39.997909,116.33143,0,156,39656.1588078704,2008-07-27,03:48:41
39.99768,116.331322,0,149,39656.1588657407,2008-07-27,03:48:46
39.997496,116.331025,0,136,39656.1589236111,2008-07-27,03:48:51
39.99729,116.33068,0,139,39656.1589814815,2008-07-27,03:48:56
39.997004,116.330333,0,132,39656.1590393518,2008-07-27,03:49:01
39.996665,116.330013,0,129,39656.1590972222,2008-07-27,03:49:06
39.996281,116.329603,0,127,39656.1591550926,2008-07-27,03:49:11
39.995989,116.329232,0,121,39656.159212963,2008-07-27,03:49:16
39.995804,116.329003,0,105,39656.1592708333,2008-07-27,03:49:21
39.995777,116.328946,0,97,39656.1593287037,2008-07-27,03:49:26
39.995779,116.328971,0,90,39656.1593865741,2008-07-27,03:49:31
39.995779,116.328971,0,90,39656.1594212963,2008-07-27,03:49:34
39.995782,116.328972,0,85,39656.1594444444,2008-07-27,03:49:36
39.995763,116.328906,0,84,39656.1595023148,2008-07-27,03:49:41
39.995715,116.328821,0,90,39656.1595601852,2008-07-27,03:49:46
39.995594,116.328691,0,88,39656.1596180556,2008-07-27,03:49:51
39.995375,116.328434,0,85,39656.1596759259,2008-07-27,03:49:56
39.995106,116.328041,0,85,39656.1597337963,2008-07-27,03:50:01
39.994869,116.327701,0,84,39656.1597916667,2008-07-27,03:50:06
39.994737,116.327496,0,84,39656.159849537,2008-07-27,03:50:11
39.994615,116.327402,0,87,39656.1599074074,2008-07-27,03:50:16
39.994543,116.32738,0,89,39656.1599652778,2008-07-27,03:50:21
39.994446,116.327291,0,86,39656.1600231482,2008-07-27,03:50:26
39.994271,116.327087,0,83,39656.1600810185,2008-07-27,03:50:31
39.994017,116.326849,0,81,39656.1601388889,2008-07-27,03:50:36
39.993728,116.326578,0,77,39656.1601967593,2008-07-27,03:50:41
39.993535,116.326477,0,73,39656.1602546296,2008-07-27,03:50:46
39.993097,116.326496,0,71,39656.1603125,2008-07-27,03:50:51
39.992648,116.326547,0,70,39656.1603703704,2008-07-27,03:50:56
39.99212,116.326556,0,82,39656.1604282407,2008-07-27,03:51:01
39.991441,116.326623,0,88,39656.1604861111,2008-07-27,03:51:06
39.990803,116.326721,0,95,39656.1605439815,2008-07-27,03:51:11
39.990253,116.326736,0,100,39656.1606018519,2008-07-27,03:51:16
39.98974,116.326795,0,106,39656.1606597222,2008-07-27,03:51:21
39.989301,116.326801,0,110,39656.1607175926,2008-07-27,03:51:26
39.989064,116.32677,0,114,39656.160775463,2008-07-27,03:51:31
39.988887,116.326786,0,118,39656.1608333333,2008-07-27,03:51:36
39.989144,116.326865,0,150,39656.1641319444,2008-07-27,03:56:21
39.989154,116.326865,0,150,39656.1641898148,2008-07-27,03:56:26
39.989174,116.326867,0,150,39656.1642476852,2008-07-27,03:56:31
39.98918,116.326858,0,152,39656.1643055556,2008-07-27,03:56:36
39.989145,116.326864,0,153,39656.1643634259,2008-07-27,03:56:41
39.989122,116.326851,0,153,39656.1644212963,2008-07-27,03:56:46
39.98913,116.326836,0,154,39656.1644791667,2008-07-27,03:56:51
39.989131,116.326824,0,153,39656.164537037,2008-07-27,03:56:56
39.989124,116.326822,0,153,39656.1645949074,2008-07-27,03:57:01
39.989124,116.326822,0,153,39656.1646296296,2008-07-27,03:57:04
39.989123,116.326822,0,153,39656.1646527778,2008-07-27,03:57:06
39.98909,116.326816,0,153,39656.1647106481,2008-07-27,03:57:11
39.988995,116.326824,0,152,39656.1647685185,2008-07-27,03:57:16
39.988797,116.32683,0,152,39656.1648263889,2008-07-27,03:57:21
39.988608,116.326828,0,153,39656.1648842593,2008-07-27,03:57:26
39.988458,116.326787,0,157,39656.1649421296,2008-07-27,03:57:31
39.988189,116.326738,0,160,39656.165,2008-07-27,03:57:36
39.987894,116.326757,0,163,39656.1650578704,2008-07-27,03:57:41
39.98754,116.32679,0,167,39656.1651157407,2008-07-27,03:57:46
39.987139,116.326806,0,170,39656.1651736111,2008-07-27,03:57:51
39.986801,116.326844,0,174,39656.1652314815,2008-07-27,03:57:56
39.986483,116.326985,0,175,39656.1652893518,2008-07-27,03:58:01
39.986114,116.327141,0,176,39656.1653472222,2008-07-27,03:58:06
39.985607,116.327135,0,179,39656.1654050926,2008-07-27,03:58:11
39.985139,116.326998,0,189,39656.165462963,2008-07-27,03:58:16
39.984953,116.326843,0,202,39656.1655208333,2008-07-27,03:58:21
39.984943,116.326579,0,223,39656.1655787037,2008-07-27,03:58:26
39.984985,116.326118,0,230,39656.1656365741,2008-07-27,03:58:31
39.98495,116.325667,0,239,39656.1656944444,2008-07-27,03:58:36
39.984929,116.325524,0,244,39656.1657523148,2008-07-27,03:58:41
39.984918,116.325477,0,237,39656.1658101852,2008-07-27,03:58:46
39.984895,116.325447,0,233,39656.1658680556,2008-07-27,03:58:51
39.98486,116.325326,0,226,39656.1659259259,2008-07-27,03:58:56
39.984819,116.325214,0,232,39656.1659837963,2008-07-27,03:59:01
39.984788,116.325129,0,235,39656.1660416667,2008-07-27,03:59:06
39.984759,116.324844,0,234,39656.166099537,2008-07-27,03:59:11
39.984789,116.324432,0,230,39656.1661574074,2008-07-27,03:59:16
39.984797,116.323874,0,227,39656.1662152778,2008-07-27,03:59:21
39.984769,116.323316,0,237,39656.1662731481,2008-07-27,03:59:26
39.984745,116.322796,0,241,39656.1663310185,2008-07-27,03:59:31
39.984773,116.322356,0,241,39656.1663888889,2008-07-27,03:59:36
39.984782,116.322192,0,247,39656.1664467593,2008-07-27,03:59:41
39.984766,116.322127,0,254,39656.1665046296,2008-07-27,03:59:46
39.984767,116.322104,0,260,39656.1665625,2008-07-27,03:59:51
39.984768,116.322102,0,262,39656.1666203704,2008-07-27,03:59:56
39.984769,116.322098,0,262,39656.1666782407,2008-07-27,04:00:01
39.984769,116.322098,0,262,39656.166712963,2008-07-27,04:00:04
39.984769,116.322098,0,262,39656.1667361111,2008-07-27,04:00:06
39.984779,116.322029,0,260,39656.1667939815,2008-07-27,04:00:11
39.984827,116.321718,0,243,39656.1668518518,2008-07-27,04:00:16
39.984817,116.321292,0,227,39656.1669097222,2008-07-27,04:00:21
39.984796,116.320746,0,214,39656.1669675926,2008-07-27,04:00:26
39.98478,116.320165,0,207,39656.167025463,2008-07-27,04:00:31
39.984763,116.319608,0,194,39656.1670833333,2008-07-27,04:00:36
39.984764,116.319036,0,178,39656.1671412037,2008-07-27,04:00:41
39.984754,116.318443,0,157,39656.1671990741,2008-07-27,04:00:46
39.984738,116.317889,0,150,39656.1672569444,2008-07-27,04:00:51
39.984708,116.317322,0,144,39656.1673148148,2008-07-27,04:00:56
39.984685,116.317,0,143,39656.1673726852,2008-07-27,04:01:01
39.98468,116.316901,0,143,39656.1674305556,2008-07-27,04:01:06
39.984682,116.316884,0,140,39656.1674884259,2008-07-27,04:01:11
39.984691,116.316848,0,140,39656.1675462963,2008-07-27,04:01:16
39.98468,116.316769,0,146,39656.1676041667,2008-07-27,04:01:21
39.984671,116.316586,0,148,39656.167662037,2008-07-27,04:01:26
39.984661,116.316363,0,150,39656.1677199074,2008-07-27,04:01:31
39.984667,116.316317,0,149,39656.1677777778,2008-07-27,04:01:36
39.984667,116.316317,0,149,39656.1678125,2008-07-27,04:01:39
39.984667,116.316317,0,149,39656.1678356482,2008-07-27,04:01:41
39.984679,116.316226,0,148,39656.1678935185,2008-07-27,04:01:46
39.984599,116.31594,0,153,39656.1679513889,2008-07-27,04:01:51
39.984576,116.315537,0,159,39656.1680092593,2008-07-27,04:01:56
39.984571,116.315065,0,170,39656.1680671296,2008-07-27,04:02:01
39.984548,116.314703,0,184,39656.168125,2008-07-27,04:02:06
39.984521,116.314372,0,194,39656.1681828704,2008-07-27,04:02:11
39.984525,116.314062,0,196,39656.1682407407,2008-07-27,04:02:16
39.9845,116.313651,0,195,39656.1682986111,2008-07-27,04:02:21
39.984474,116.313093,0,183,39656.1683564815,2008-07-27,04:02:26
39.984476,116.312412,0,180,39656.1684143519,2008-07-27,04:02:31
39.984475,116.311744,0,174,39656.1684722222,2008-07-27,04:02:36
39.984479,116.311078,0,161,39656.1685300926,2008-07-27,04:02:41
39.984449,116.310635,0,168,39656.168587963,2008-07-27,04:02:46
39.984435,116.310592,0,170,39656.1686458333,2008-07-27,04:02:51
39.984435,116.310597,0,171,39656.1687037037,2008-07-27,04:02:56
39.984435,116.3106,0,171,39656.1687615741,2008-07-27,04:03:01
39.984434,116.310604,0,171,39656.1688194444,2008-07-27,04:03:06
39.984434,116.310604,0,171,39656.1688773148,2008-07-27,04:03:11
39.984434,116.310607,0,171,39656.1689351852,2008-07-27,04:03:16
39.984433,116.310609,0,171,39656.1689930556,2008-07-27,04:03:21
39.984432,116.310611,0,171,39656.1690509259,2008-07-27,04:03:26
39.984432,116.310611,0,171,39656.1690856481,2008-07-27,04:03:29
39.984432,116.310613,0,170,39656.1691087963,2008-07-27,04:03:31
39.984432,116.310626,0,170,39656.1691666667,2008-07-27,04:03:36
39.984431,116.310642,0,170,39656.169224537,2008-07-27,04:03:41
39.984429,116.310659,0,171,39656.1692824074,2008-07-27,04:03:46
39.984427,116.310669,0,171,39656.1693402778,2008-07-27,04:03:51
39.984423,116.310675,0,172,39656.1693981481,2008-07-27,04:03:56
39.984423,116.310675,0,172,39656.1694328704,2008-07-27,04:03:59
39.984421,116.310675,0,172,39656.1694560185,2008-07-27,04:04:01
39.98441,116.31066,0,172,39656.1695138889,2008-07-27,04:04:06
39.984421,116.310642,0,165,39656.1695717593,2008-07-27,04:04:11
39.984411,116.310643,0,166,39656.1696296296,2008-07-27,04:04:16
39.984405,116.310618,0,163,39656.1696875,2008-07-27,04:04:21
39.984421,116.310599,0,168,39656.1697453704,2008-07-27,04:04:26
39.984411,116.310442,0,168,39656.1698032407,2008-07-27,04:04:31
39.98442,116.310065,0,163,39656.1698611111,2008-07-27,04:04:36
39.984428,116.309725,0,160,39656.1699189815,2008-07-27,04:04:41
39.984414,116.309358,0,157,39656.1699768519,2008-07-27,04:04:46
39.984445,116.308913,0,162,39656.1700347222,2008-07-27,04:04:51
39.984438,116.308631,0,163,39656.1700925926,2008-07-27,04:04:56
39.984438,116.308492,0,166,39656.170150463,2008-07-27,04:05:01
39.984448,116.308367,0,166,39656.1702083333,2008-07-27,04:05:06
39.984463,116.308264,0,166,39656.1702662037,2008-07-27,04:05:11
39.984479,116.308143,0,163,39656.1703240741,2008-07-27,04:05:16
39.984531,116.308131,0,163,39656.1703819444,2008-07-27,04:05:21
39.984503,116.308116,0,164,39656.1704398148,2008-07-27,04:05:26
39.984501,116.307988,0,167,39656.1704976852,2008-07-27,04:05:31
39.984452,116.307829,0,172,39656.1705555556,2008-07-27,04:05:36
39.984482,116.307754,0,173,39656.1706134259,2008-07-27,04:05:41
39.984464,116.307667,0,173,39656.1706712963,2008-07-27,04:05:46
39.984458,116.307594,0,173,39656.1707291667,2008-07-27,04:05:51
39.984454,116.307529,0,174,39656.170787037,2008-07-27,04:05:56
39.984439,116.307457,0,176,39656.1708449074,2008-07-27,04:06:01
39.98445,116.307399,0,177,39656.1709027778,2008-07-27,04:06:06
39.984473,116.30736,0,179,39656.1709606481,2008-07-27,04:06:11
39.984501,116.307336,0,181,39656.1710185185,2008-07-27,04:06:16
39.984526,116.307351,0,183,39656.1710763889,2008-07-27,04:06:21
39.984528,116.307335,0,183,39656.1711342593,2008-07-27,04:06:26
39.984527,116.307314,0,183,39656.1711921296,2008-07-27,04:06:31
39.984527,116.307314,0,183,39656.1712268519,2008-07-27,04:06:34
39.984525,116.307312,0,184,39656.17125,2008-07-27,04:06:36
39.984503,116.307256,0,187,39656.1713078704,2008-07-27,04:06:41
39.984506,116.307227,0,188,39656.1713657407,2008-07-27,04:06:46
39.984521,116.307105,0,183,39656.1714236111,2008-07-27,04:06:51
39.984584,116.306916,0,195,39656.1714814815,2008-07-27,04:06:56
39.984616,116.306841,0,191,39656.1715393519,2008-07-27,04:07:01
39.984621,116.306805,0,194,39656.1715972222,2008-07-27,04:07:06
39.984632,116.30683,0,195,39656.1716550926,2008-07-27,04:07:11
39.984671,116.306773,0,195,39656.171712963,2008-07-27,04:07:16
39.98475,116.306637,0,198,39656.1717708333,2008-07-27,04:07:21
39.984804,116.306625,0,202,39656.1718287037,2008-07-27,04:07:26
39.98491,116.306706,0,219,39656.1718865741,2008-07-27,04:07:31
39.984985,116.306652,0,232,39656.1719444444,2008-07-27,04:07:36
39.985019,116.306571,0,237,39656.1720023148,2008-07-27,04:07:41
39.985054,116.306523,0,237,39656.1720601852,2008-07-27,04:07:46
39.985097,116.306463,0,236,39656.1721180556,2008-07-27,04:07:51
39.985166,116.30641,0,237,39656.1721759259,2008-07-27,04:07:56
39.985177,116.306353,0,235,39656.1722337963,2008-07-27,04:08:01
39.985189,116.306269,0,233,39656.1722916667,2008-07-27,04:08:06
39.985224,116.306182,0,226,39656.172349537,2008-07-27,04:08:11
39.98534,116.306001,0,198,39656.1724074074,2008-07-27,04:08:16
39.98536,116.3059,0,186,39656.1724652778,2008-07-27,04:08:21
39.985384,116.305845,0,164,39656.1725231481,2008-07-27,04:08:26
39.985338,116.305731,0,159,39656.1725810185,2008-07-27,04:08:31
39.985303,116.305641,0,167,39656.1726388889,2008-07-27,04:08:36
39.985291,116.30557,0,171,39656.1726967593,2008-07-27,04:08:41
39.985287,116.305523,0,178,39656.1727546296,2008-07-27,04:08:46
39.985234,116.30522,0,175,39656.1779050926,2008-07-27,04:16:11
39.985232,116.305163,0,178,39656.177962963,2008-07-27,04:16:16
39.98522,116.305085,0,178,39656.1780208333,2008-07-27,04:16:21
39.985227,116.305018,0,174,39656.1780787037,2008-07-27,04:16:26
39.985197,116.30495,0,172,39656.1781365741,2008-07-27,04:16:31
39.985141,116.304883,0,171,39656.1781944444,2008-07-27,04:16:36
39.9851,116.304805,0,165,39656.1782523148,2008-07-27,04:16:41
39.985057,116.304732,0,164,39656.1783101852,2008-07-27,04:16:46
39.985042,116.304664,0,159,39656.1783680556,2008-07-27,04:16:51
39.985024,116.304634,0,159,39656.1784259259,2008-07-27,04:16:56
39.985033,116.304567,0,159,39656.1784837963,2008-07-27,04:17:01
39.985031,116.304517,0,159,39656.1785416667,2008-07-27,04:17:06
39.985027,116.30443,0,161,39656.178599537,2008-07-27,04:17:11
39.98501,116.304392,0,162,39656.1786574074,2008-07-27,04:17:16
39.984981,116.304387,0,164,39656.1787152778,2008-07-27,04:17:21
39.98499,116.304372,0,165,39656.1787731481,2008-07-27,04:17:26
39.984997,116.304352,0,166,39656.1788310185,2008-07-27,04:17:31
39.985023,116.304314,0,166,39656.1788888889,2008-07-27,04:17:36
39.98502,116.304279,0,166,39656.1789467593,2008-07-27,04:17:41
39.985022,116.304246,0,165,39656.1790046296,2008-07-27,04:17:46
39.985052,116.304059,0,158,39656.2057986111,2008-07-27,04:56:21
39.985075,116.303988,0,153,39656.2058564815,2008-07-27,04:56:26
39.985041,116.303884,0,135,39656.2059143518,2008-07-27,04:56:31
39.985043,116.303809,0,144,39656.2059722222,2008-07-27,04:56:36
39.985054,116.303738,0,148,39656.2060300926,2008-07-27,04:56:41
39.985054,116.303683,0,153,39656.206087963,2008-07-27,04:56:46
39.985091,116.303626,0,158,39656.2061458333,2008-07-27,04:56:51
39.985113,116.303555,0,164,39656.2062037037,2008-07-27,04:56:56
39.985125,116.303475,0,171,39656.2062615741,2008-07-27,04:57:01
39.985116,116.303383,0,176,39656.2063194444,2008-07-27,04:57:06
39.985126,116.303302,0,186,39656.2063773148,2008-07-27,04:57:11
39.985127,116.303253,0,193,39656.2064351852,2008-07-27,04:57:16
39.98509,116.303192,0,197,39656.2064930556,2008-07-27,04:57:21
39.98507,116.30313,0,202,39656.2065509259,2008-07-27,04:57:26
39.985047,116.303093,0,207,39656.2066087963,2008-07-27,04:57:31
39.985067,116.303031,0,209,39656.2066666667,2008-07-27,04:57:36
39.985075,116.302928,0,205,39656.206724537,2008-07-27,04:57:41
39.985116,116.302875,0,204,39656.2067824074,2008-07-27,04:57:46
39.985098,116.302791,0,200,39656.2068402778,2008-07-27,04:57:51
39.985135,116.302716,0,193,39656.2068981482,2008-07-27,04:57:56
39.98512,116.302671,0,191,39656.2069560185,2008-07-27,04:58:01
39.985143,116.302607,0,191,39656.2070138889,2008-07-27,04:58:06
39.985144,116.302552,0,195,39656.2070717593,2008-07-27,04:58:11
39.985136,116.302504,0,195,39656.2071296296,2008-07-27,04:58:16
39.985113,116.30245,0,201,39656.2071875,2008-07-27,04:58:21
39.985106,116.302394,0,205,39656.2072453704,2008-07-27,04:58:26
39.985105,116.302327,0,206,39656.2073032407,2008-07-27,04:58:31
39.985094,116.302246,0,208,39656.2073611111,2008-07-27,04:58:36
39.985115,116.30217,0,211,39656.2074189815,2008-07-27,04:58:41
39.985116,116.302087,0,216,39656.2074768519,2008-07-27,04:58:46
39.985094,116.302058,0,221,39656.2075347222,2008-07-27,04:58:51
39.985047,116.302058,0,223,39656.2075925926,2008-07-27,04:58:56
39.985038,116.302062,0,225,39656.207650463,2008-07-27,04:59:01
39.985038,116.302075,0,226,39656.2077083333,2008-07-27,04:59:06
39.985037,116.302088,0,226,39656.2077662037,2008-07-27,04:59:11
39.985036,116.302091,0,226,39656.2078240741,2008-07-27,04:59:16
39.985035,116.302087,0,226,39656.2078819444,2008-07-27,04:59:21
39.985035,116.302087,0,226,39656.2079166667,2008-07-27,04:59:24
39.985034,116.302092,0,226,39656.2079398148,2008-07-27,04:59:26
39.985034,116.302103,0,227,39656.2079976852,2008-07-27,04:59:31
39.985034,116.302103,0,227,39656.2080324074,2008-07-27,04:59:34
39.985033,116.3021,0,227,39656.2080555556,2008-07-27,04:59:36
39.985033,116.30209,0,227,39656.2081134259,2008-07-27,04:59:41
39.985032,116.302087,0,227,39656.2081712963,2008-07-27,04:59:46
39.985032,116.302085,0,226,39656.2082291667,2008-07-27,04:59:51
39.985032,116.302085,0,226,39656.2082638889,2008-07-27,04:59:54
39.985032,116.302086,0,226,39656.208287037,2008-07-27,04:59:56
39.985038,116.302014,0,216,39656.2083449074,2008-07-27,05:00:01
39.985067,116.301914,0,212,39656.2084027778,2008-07-27,05:00:06
39.985069,116.301835,0,208,39656.2084606481,2008-07-27,05:00:11
39.985054,116.301758,0,201,39656.2085185185,2008-07-27,05:00:16
39.985048,116.301675,0,197,39656.2085763889,2008-07-27,05:00:21
39.985025,116.3016,0,194,39656.2086342593,2008-07-27,05:00:26
39.985025,116.301526,0,190,39656.2086921296,2008-07-27,05:00:31
39.985037,116.301438,0,185,39656.20875,2008-07-27,05:00:36
39.985037,116.301357,0,174,39656.2088078704,2008-07-27,05:00:41
39.985026,116.301252,0,167,39656.2088657407,2008-07-27,05:00:46
39.985013,116.30117,0,164,39656.2089236111,2008-07-27,05:00:51
39.985024,116.301091,0,159,39656.2089814815,2008-07-27,05:00:56
39.98501,116.301023,0,157,39656.2090393519,2008-07-27,05:01:01
39.985028,116.30094,0,155,39656.2090972222,2008-07-27,05:01:06
39.985022,116.30085,0,154,39656.2091550926,2008-07-27,05:01:11
39.985032,116.300763,0,152,39656.209212963,2008-07-27,05:01:16
39.984996,116.300666,0,151,39656.2092708333,2008-07-27,05:01:21
39.984991,116.300579,0,153,39656.2093287037,2008-07-27,05:01:26
39.98498,116.300505,0,154,39656.2093865741,2008-07-27,05:01:31
39.984973,116.300419,0,154,39656.2094444444,2008-07-27,05:01:36
39.984956,116.300342,0,153,39656.2095023148,2008-07-27,05:01:41
39.984967,116.300239,0,152,39656.2095601852,2008-07-27,05:01:46
39.984972,116.30015,0,149,39656.2096180556,2008-07-27,05:01:51
39.984975,116.300092,0,149,39656.2096759259,2008-07-27,05:01:56
39.984982,116.300015,0,148,39656.2097337963,2008-07-27,05:02:01
39.98497,116.299926,0,150,39656.2097916667,2008-07-27,05:02:06
39.984949,116.299834,0,150,39656.209849537,2008-07-27,05:02:11
39.984898,116.299761,0,144,39656.2099074074,2008-07-27,05:02:16
39.984868,116.299724,0,136,39656.2099652778,2008-07-27,05:02:21
39.984828,116.299708,0,130,39656.2100231481,2008-07-27,05:02:26
39.984733,116.299711,0,123,39656.2100810185,2008-07-27,05:02:31
39.984651,116.29972,0,118,39656.2101388889,2008-07-27,05:02:36
39.984588,116.299714,0,116,39656.2101967593,2008-07-27,05:02:41
39.984537,116.29971,0,111,39656.2102546296,2008-07-27,05:02:46
39.984477,116.299721,0,111,39656.2103125,2008-07-27,05:02:51
39.984438,116.299714,0,108,39656.2103703704,2008-07-27,05:02:56
39.984376,116.299729,0,103,39656.2104282407,2008-07-27,05:03:01
39.984303,116.299736,0,101,39656.2104861111,2008-07-27,05:03:06
39.984313,116.299738,0,102,39656.2105439815,2008-07-27,05:03:11
39.984313,116.299738,0,102,39656.2105787037,2008-07-27,05:03:14
39.984308,116.299741,0,103,39656.2106018519,2008-07-27,05:03:16
39.984298,116.299743,0,104,39656.2106597222,2008-07-27,05:03:21
39.984266,116.299752,0,107,39656.2107175926,2008-07-27,05:03:26
39.98423,116.299759,0,109,39656.210775463,2008-07-27,05:03:31
39.984146,116.299753,0,112,39656.2108333333,2008-07-27,05:03:36
39.984092,116.299739,0,113,39656.2108912037,2008-07-27,05:03:41
39.984085,116.299705,0,113,39656.2109490741,2008-07-27,05:03:46
39.984093,116.299717,0,112,39656.2110069444,2008-07-27,05:03:51
39.98409,116.299708,0,111,39656.2110648148,2008-07-27,05:03:56
39.984011,116.299645,0,109,39656.2111226852,2008-07-27,05:04:01
39.983783,116.299682,0,110,39656.2111805556,2008-07-27,05:04:06
39.9837,116.299792,0,115,39656.2112384259,2008-07-27,05:04:11
39.983676,116.29977,0,118,39656.2112962963,2008-07-27,05:04:16
39.983623,116.29975,0,115,39656.2113541667,2008-07-27,05:04:21
39.983575,116.299713,0,112,39656.211412037,2008-07-27,05:04:26
39.983558,116.299711,0,110,39656.2114699074,2008-07-27,05:04:31
39.983554,116.2997,0,112,39656.2115277778,2008-07-27,05:04:36
39.983541,116.299688,0,115,39656.2115856481,2008-07-27,05:04:41
39.983529,116.299689,0,114,39656.2116435185,2008-07-27,05:04:46
39.983532,116.29969,0,114,39656.2117013889,2008-07-27,05:04:51
39.983536,116.29969,0,114,39656.2117592593,2008-07-27,05:04:56
39.983536,116.29969,0,114,39656.2117939815,2008-07-27,05:04:59
39.983535,116.299689,0,114,39656.2118171296,2008-07-27,05:05:01
39.983528,116.299612,0,116,39656.211875,2008-07-27,05:05:06
39.983544,116.2995,0,115,39656.2119328704,2008-07-27,05:05:11
39.983535,116.299416,0,113,39656.2119907407,2008-07-27,05:05:16
39.983496,116.299325,0,111,39656.2120486111,2008-07-27,05:05:21
39.983496,116.299242,0,108,39656.2121064815,2008-07-27,05:05:26
39.98347,116.29925,0,115,39656.2121643518,2008-07-27,05:05:31
39.983442,116.299256,0,115,39656.2122222222,2008-07-27,05:05:36
39.983383,116.299252,0,116,39656.2122800926,2008-07-27,05:05:41
39.983305,116.299258,0,116,39656.212337963,2008-07-27,05:05:46
39.983198,116.299253,0,116,39656.2123958333,2008-07-27,05:05:51
39.983081,116.29922,0,112,39656.2124537037,2008-07-27,05:05:56
39.983033,116.299172,0,111,39656.2125115741,2008-07-27,05:06:01
39.982974,116.29916,0,111,39656.2125694444,2008-07-27,05:06:06
39.982912,116.299179,0,108,39656.2126273148,2008-07-27,05:06:11
39.982855,116.299183,0,110,39656.2126851852,2008-07-27,05:06:16
39.982762,116.299247,0,118,39656.2127430556,2008-07-27,05:06:21
39.982709,116.299239,0,121,39656.2128009259,2008-07-27,05:06:26
39.982686,116.299252,0,127,39656.2128587963,2008-07-27,05:06:31
39.982623,116.299281,0,131,39656.2129166667,2008-07-27,05:06:36
39.982569,116.299307,0,133,39656.212974537,2008-07-27,05:06:41
39.98251,116.299335,0,135,39656.2130324074,2008-07-27,05:06:46
39.982471,116.299331,0,136,39656.2130902778,2008-07-27,05:06:51
39.982377,116.299326,0,136,39656.2131481481,2008-07-27,05:06:56
39.982272,116.299296,0,137,39656.2132060185,2008-07-27,05:07:01
39.982204,116.299273,0,135,39656.2132638889,2008-07-27,05:07:06
39.982147,116.299304,0,133,39656.2133217593,2008-07-27,05:07:11
39.982113,116.299314,0,130,39656.2133796296,2008-07-27,05:07:16
39.982057,116.299298,0,129,39656.2134375,2008-07-27,05:07:21
39.982006,116.299289,0,127,39656.2134953704,2008-07-27,05:07:26
39.98196,116.299277,0,124,39656.2135532407,2008-07-27,05:07:31
39.981883,116.299285,0,117,39656.2136111111,2008-07-27,05:07:36
39.981817,116.299444,0,152,39656.2136689815,2008-07-27,05:07:41
39.981788,116.29945,0,159,39656.2137268518,2008-07-27,05:07:46
39.981713,116.299389,0,159,39656.2137847222,2008-07-27,05:07:51
39.981679,116.299329,0,155,39656.2138425926,2008-07-27,05:07:56
39.98162,116.29929,0,152,39656.213900463,2008-07-27,05:08:01
39.981546,116.299282,0,152,39656.2139583333,2008-07-27,05:08:06
39.98151,116.299264,0,148,39656.2140162037,2008-07-27,05:08:11
39.981491,116.299254,0,144,39656.2140740741,2008-07-27,05:08:16
39.981472,116.299261,0,140,39656.2141319444,2008-07-27,05:08:21
39.981442,116.299243,0,136,39656.2141898148,2008-07-27,05:08:26
39.981421,116.299203,0,132,39656.2142476852,2008-07-27,05:08:31
39.981384,116.299156,0,129,39656.2143055556,2008-07-27,05:08:36
39.980658,116.3006,0,687,39656.3205092593,2008-07-27,07:41:32
39.980169,116.299973,0,1034,39656.3205671296,2008-07-27,07:41:37
39.983799,116.308771,0,56,39656.3909375,2008-07-27,09:22:57
39.98407,116.308646,0,12,39656.3909953704,2008-07-27,09:23:02
39.984013,116.309146,0,196,39656.3910532407,2008-07-27,09:23:07
39.984019,116.309489,0,315,39656.3911111111,2008-07-27,09:23:12
39.983817,116.30998,0,205,39656.3911689815,2008-07-27,09:23:17
39.984019,116.310539,0,166,39656.3912268518,2008-07-27,09:23:22
39.984135,116.310982,0,135,39656.3912847222,2008-07-27,09:23:27
39.984113,116.311508,0,139,39656.3913425926,2008-07-27,09:23:32
39.984102,116.312007,0,135,39656.391400463,2008-07-27,09:23:37
39.984097,116.312543,0,135,39656.3914583333,2008-07-27,09:23:42
39.98413,116.312893,0,133,39656.3915162037,2008-07-27,09:23:47
39.984125,116.313098,0,133,39656.3915740741,2008-07-27,09:23:52
39.98414,116.313198,0,135,39656.3916319444,2008-07-27,09:23:57
39.984088,116.313203,0,133,39656.3916898148,2008-07-27,09:24:02
39.984054,116.313298,0,136,39656.3917476852,2008-07-27,09:24:07
39.984011,116.313533,0,141,39656.3918055556,2008-07-27,09:24:12
39.98399,116.313892,0,142,39656.3918634259,2008-07-27,09:24:17
39.98402,116.314345,0,145,39656.3919212963,2008-07-27,09:24:22
39.984041,116.314841,0,148,39656.3919791667,2008-07-27,09:24:27
39.98402,116.315149,0,153,39656.392037037,2008-07-27,09:24:32
39.984028,116.315246,0,157,39656.3920949074,2008-07-27,09:24:37
39.984025,116.315246,0,158,39656.3921527778,2008-07-27,09:24:42
39.984025,116.315246,0,158,39656.3921875,2008-07-27,09:24:45
39.984027,116.315245,0,158,39656.3922106481,2008-07-27,09:24:47
39.984042,116.315244,0,158,39656.3922685185,2008-07-27,09:24:52
39.984071,116.315378,0,156,39656.3923263889,2008-07-27,09:24:57
39.984072,116.315422,0,159,39656.3923842593,2008-07-27,09:25:02
39.984072,116.315422,0,159,39656.3924189815,2008-07-27,09:25:05
39.98408,116.315426,0,159,39656.3924421296,2008-07-27,09:25:07
39.984099,116.315501,0,165,39656.3925,2008-07-27,09:25:12
39.984141,116.315703,0,169,39656.3925578704,2008-07-27,09:25:17
39.984176,116.3161,0,170,39656.3926157407,2008-07-27,09:25:22
39.984166,116.316581,0,176,39656.3926736111,2008-07-27,09:25:27
39.984145,116.317101,0,181,39656.3927314815,2008-07-27,09:25:32
39.984141,116.317693,0,197,39656.3927893518,2008-07-27,09:25:37
39.984209,116.318365,0,199,39656.3928472222,2008-07-27,09:25:42
39.984266,116.319,0,195,39656.3929050926,2008-07-27,09:25:47
39.98427,116.319591,0,200,39656.392962963,2008-07-27,09:25:52
39.984261,116.320082,0,202,39656.3930208333,2008-07-27,09:25:57
39.984301,116.320437,0,204,39656.3930787037,2008-07-27,09:26:02
39.984364,116.32049,0,205,39656.3931365741,2008-07-27,09:26:07
39.984356,116.320515,0,201,39656.3931944444,2008-07-27,09:26:12
39.984356,116.320515,0,201,39656.3932291667,2008-07-27,09:26:15
39.98436,116.320514,0,201,39656.3932523148,2008-07-27,09:26:17
39.984349,116.32066,0,200,39656.3933101852,2008-07-27,09:26:22
39.984383,116.321077,0,203,39656.3933680556,2008-07-27,09:26:27
39.984414,116.321569,0,208,39656.3934259259,2008-07-27,09:26:32
39.984458,116.322166,0,214,39656.3934837963,2008-07-27,09:26:37
39.984534,116.322769,0,215,39656.3935416667,2008-07-27,09:26:42
39.98451,116.323329,0,213,39656.393599537,2008-07-27,09:26:47
39.984435,116.323837,0,212,39656.3936574074,2008-07-27,09:26:52
39.984431,116.324045,0,210,39656.3937152778,2008-07-27,09:26:57
39.98444,116.324132,0,200,39656.3937731481,2008-07-27,09:27:02
39.984391,116.324174,0,196,39656.3938310185,2008-07-27,09:27:07
39.984407,116.324242,0,194,39656.3938888889,2008-07-27,09:27:12
39.984432,116.324367,0,192,39656.3939467593,2008-07-27,09:27:17
39.984483,116.32466,0,189,39656.3940046296,2008-07-27,09:27:22
39.984547,116.325081,0,193,39656.3940625,2008-07-27,09:27:27
39.984579,116.325574,0,195,39656.3941203704,2008-07-27,09:27:32
39.98459,116.326,0,197,39656.3941782407,2008-07-27,09:27:37
39.984592,116.326223,0,194,39656.3942361111,2008-07-27,09:27:42
39.984633,116.326267,0,190,39656.3942939815,2008-07-27,09:27:47
39.984607,116.326325,0,184,39656.3943518519,2008-07-27,09:27:52
39.984618,116.326329,0,184,39656.3944097222,2008-07-27,09:27:57
39.984615,116.326424,0,186,39656.3944675926,2008-07-27,09:28:02
39.984548,116.326655,0,190,39656.394525463,2008-07-27,09:28:07
39.984623,116.326803,0,187,39656.3945833333,2008-07-27,09:28:12
39.98472,116.326972,0,180,39656.3946412037,2008-07-27,09:28:17
39.984757,116.326996,0,176,39656.3946990741,2008-07-27,09:28:22
39.984758,116.327009,0,174,39656.3947569444,2008-07-27,09:28:27
39.984758,116.327016,0,173,39656.3948148148,2008-07-27,09:28:32
39.984758,116.327016,0,173,39656.394849537,2008-07-27,09:28:35
39.984758,116.327016,0,172,39656.3948726852,2008-07-27,09:28:37
39.984757,116.327007,0,172,39656.3949305556,2008-07-27,09:28:42
39.984757,116.327004,0,172,39656.3949884259,2008-07-27,09:28:47
39.984757,116.327004,0,172,39656.3950231481,2008-07-27,09:28:50
39.984757,116.32701,0,172,39656.3950462963,2008-07-27,09:28:52
39.984783,116.327015,0,173,39656.3951041667,2008-07-27,09:28:57
39.984982,116.327074,0,179,39656.395162037,2008-07-27,09:29:02
39.985211,116.327065,0,190,39656.3952199074,2008-07-27,09:29:07
39.98559,116.326993,0,181,39656.3952777778,2008-07-27,09:29:12
39.986029,116.326952,0,172,39656.3953356481,2008-07-27,09:29:17
39.986547,116.326872,0,175,39656.3953935185,2008-07-27,09:29:22
39.987046,116.326749,0,178,39656.3954513889,2008-07-27,09:29:27
39.987705,116.326817,0,179,39656.3955092593,2008-07-27,09:29:32
39.988232,116.32681,0,178,39656.3955671296,2008-07-27,09:29:37
39.988747,116.326839,0,175,39656.395625,2008-07-27,09:29:42
39.98913,116.326839,0,168,39656.3956828704,2008-07-27,09:29:47
39.989237,116.326854,0,169,39656.3957407407,2008-07-27,09:29:52
39.989262,116.32687,0,166,39656.3957986111,2008-07-27,09:29:57
39.989301,116.326852,0,161,39656.3958564815,2008-07-27,09:30:02
39.989437,116.326881,0,163,39656.3959143519,2008-07-27,09:30:07
39.98966,116.326848,0,165,39656.3959722222,2008-07-27,09:30:12
39.989951,116.326815,0,170,39656.3960300926,2008-07-27,09:30:17
39.990256,116.326793,0,177,39656.396087963,2008-07-27,09:30:22
39.990553,116.32682,0,180,39656.3961458333,2008-07-27,09:30:27
39.990828,116.3268,0,190,39656.3962037037,2008-07-27,09:30:32
39.991092,116.327006,0,197,39656.3962615741,2008-07-27,09:30:37
39.991255,116.327,0,208,39656.3963194444,2008-07-27,09:30:42
39.991305,116.326975,0,208,39656.3963773148,2008-07-27,09:30:47
39.991337,116.326962,0,212,39656.3964351852,2008-07-27,09:30:52
39.991465,116.326915,0,224,39656.3964930556,2008-07-27,09:30:57
39.991592,116.326879,0,235,39656.3965509259,2008-07-27,09:31:02
39.991705,116.326874,0,248,39656.3966087963,2008-07-27,09:31:07
39.991962,116.326839,0,255,39656.3966666667,2008-07-27,09:31:12
39.992254,116.326753,0,263,39656.396724537,2008-07-27,09:31:17
39.992515,116.326724,0,259,39656.3967824074,2008-07-27,09:31:22
39.992579,116.326776,0,280,39656.3968402778,2008-07-27,09:31:27
39.992788,116.326779,0,294,39656.3968981481,2008-07-27,09:31:32
39.993075,116.326752,0,303,39656.3969560185,2008-07-27,09:31:37
39.993205,116.326788,0,380,39656.3970138889,2008-07-27,09:31:42
39.993583,116.326783,0,411,39656.3970717593,2008-07-27,09:31:47
39.993802,116.32682,0,426,39656.3971296296,2008-07-27,09:31:52
39.994006,116.327019,0,426,39656.3971875,2008-07-27,09:31:57
39.994278,116.327204,0,419,39656.3972453704,2008-07-27,09:32:02
39.994627,116.327479,0,388,39656.3973032407,2008-07-27,09:32:07
39.994902,116.327798,0,377,39656.3973611111,2008-07-27,09:32:12
39.995103,116.328,0,374,39656.3974189815,2008-07-27,09:32:17
39.995151,116.328039,0,365,39656.3974768519,2008-07-27,09:32:22
39.995157,116.328019,0,362,39656.3975347222,2008-07-27,09:32:27
39.9952,116.328079,0,359,39656.3975925926,2008-07-27,09:32:32
39.995294,116.328209,0,360,39656.397650463,2008-07-27,09:32:37
39.995437,116.328432,0,356,39656.3977083333,2008-07-27,09:32:42
39.995689,116.328703,0,352,39656.3977662037,2008-07-27,09:32:47
39.995962,116.329028,0,350,39656.3978240741,2008-07-27,09:32:52
39.996232,116.32937,0,347,39656.3978819444,2008-07-27,09:32:57
39.996383,116.329659,0,343,39656.3979398148,2008-07-27,09:33:02
39.996492,116.329827,0,338,39656.3979976852,2008-07-27,09:33:07
39.996539,116.329898,0,333,39656.3980555556,2008-07-27,09:33:12
39.996544,116.329895,0,333,39656.3981134259,2008-07-27,09:33:17
39.996546,116.329894,0,334,39656.3981712963,2008-07-27,09:33:22
39.996546,116.329894,0,334,39656.3982060185,2008-07-27,09:33:25
39.996548,116.329895,0,334,39656.3982291667,2008-07-27,09:33:27
39.996635,116.330046,0,332,39656.398287037,2008-07-27,09:33:32
39.996733,116.330243,0,327,39656.3983449074,2008-07-27,09:33:37
39.996937,116.3305,0,319,39656.3984027778,2008-07-27,09:33:42
39.997149,116.330709,0,311,39656.3984606481,2008-07-27,09:33:47
39.997296,116.330901,0,307,39656.3985185185,2008-07-27,09:33:52
39.997498,116.331091,0,302,39656.3985763889,2008-07-27,09:33:57
39.997714,116.33125,0,297,39656.3986342593,2008-07-27,09:34:02
39.997881,116.331487,0,289,39656.3986921296,2008-07-27,09:34:07
39.998067,116.331532,0,287,39656.39875,2008-07-27,09:34:12
39.99832,116.331627,0,259,39656.3988078704,2008-07-27,09:34:17
39.998668,116.331791,0,208,39656.3988657407,2008-07-27,09:34:22
39.998951,116.331927,0,179,39656.3989236111,2008-07-27,09:34:27
39.999114,116.33206,0,172,39656.3989814815,2008-07-27,09:34:32
39.999163,116.332405,0,166,39656.3990393518,2008-07-27,09:34:37
39.999181,116.33277,0,165,39656.3990972222,2008-07-27,09:34:42
39.999212,116.332924,0,164,39656.3991550926,2008-07-27,09:34:47
39.999262,116.332928,0,155,39656.399212963,2008-07-27,09:34:52
39.999265,116.332922,0,155,39656.3992708333,2008-07-27,09:34:57
39.999265,116.332925,0,155,39656.3993287037,2008-07-27,09:35:02
39.999266,116.332927,0,154,39656.3993865741,2008-07-27,09:35:07
39.999269,116.332927,0,154,39656.3994444444,2008-07-27,09:35:12
39.999269,116.332927,0,154,39656.3994791667,2008-07-27,09:35:15
39.999274,116.332924,0,154,39656.3995023148,2008-07-27,09:35:17
39.999283,116.332937,0,154,39656.3995601852,2008-07-27,09:35:22
39.999268,116.332957,0,154,39656.3996180556,2008-07-27,09:35:27
39.999285,116.333148,0,157,39656.3996759259,2008-07-27,09:35:32
39.999346,116.333451,0,156,39656.3997337963,2008-07-27,09:35:37
39.999371,116.333915,0,157,39656.3997916667,2008-07-27,09:35:42
39.99939,116.334416,0,150,39656.399849537,2008-07-27,09:35:47
39.999397,116.334973,0,146,39656.3999074074,2008-07-27,09:35:52
39.999396,116.335524,0,144,39656.3999652778,2008-07-27,09:35:57
39.999427,116.336144,0,142,39656.4000231481,2008-07-27,09:36:02
39.999411,116.336746,0,138,39656.4000810185,2008-07-27,09:36:07
39.999398,116.33719,0,133,39656.4001388889,2008-07-27,09:36:12
39.999399,116.337426,0,128,39656.4001967593,2008-07-27,09:36:17
39.999426,116.337443,0,122,39656.4002546296,2008-07-27,09:36:22
39.99941,116.337479,0,114,39656.4003125,2008-07-27,09:36:27
39.999411,116.337466,0,109,39656.4003703704,2008-07-27,09:36:32
39.999411,116.337466,0,109,39656.4004050926,2008-07-27,09:36:35
39.999412,116.337464,0,108,39656.4004282407,2008-07-27,09:36:37
39.999396,116.337562,0,108,39656.4004861111,2008-07-27,09:36:42
39.999368,116.337786,0,110,39656.4005439815,2008-07-27,09:36:47
39.999394,116.33808,0,113,39656.4006018518,2008-07-27,09:36:52
39.999358,116.338512,0,116,39656.4006597222,2008-07-27,09:36:57
39.999344,116.339073,0,118,39656.4007175926,2008-07-27,09:37:02
39.9993,116.33974,0,127,39656.400775463,2008-07-27,09:37:07
39.99936,116.340395,0,130,39656.4008333333,2008-07-27,09:37:12
39.999386,116.341021,0,132,39656.4008912037,2008-07-27,09:37:17
39.999436,116.341587,0,127,39656.4009490741,2008-07-27,09:37:22
39.999419,116.341984,0,124,39656.4010069444,2008-07-27,09:37:27
39.999446,116.342094,0,123,39656.4010648148,2008-07-27,09:37:32
39.999546,116.342103,0,119,39656.4011226852,2008-07-27,09:37:37
39.999546,116.342103,0,119,39656.4011574074,2008-07-27,09:37:40
39.999551,116.342099,0,119,39656.4011805556,2008-07-27,09:37:42
39.999633,116.34212,0,119,39656.4012384259,2008-07-27,09:37:47
39.999615,116.342367,0,122,39656.4012962963,2008-07-27,09:37:52
39.999585,116.342689,0,123,39656.4013541667,2008-07-27,09:37:57
39.99961,116.34309,0,119,39656.401412037,2008-07-27,09:38:02
39.99957,116.343434,0,124,39656.4014699074,2008-07-27,09:38:07
39.999531,116.343574,0,126,39656.4015277778,2008-07-27,09:38:12
39.999519,116.343509,0,126,39656.4015856481,2008-07-27,09:38:17
39.999519,116.34352,0,126,39656.4016435185,2008-07-27,09:38:22
39.999607,116.34363,0,128,39656.4017013889,2008-07-27,09:38:27
39.99961,116.343736,0,137,39656.4017592593,2008-07-27,09:38:32
39.9996,116.343791,0,138,39656.4018171296,2008-07-27,09:38:37
39.99954,116.343927,0,139,39656.401875,2008-07-27,09:38:42
39.999484,116.34416,0,142,39656.4019328704,2008-07-27,09:38:47
39.999453,116.344524,0,149,39656.4019907407,2008-07-27,09:38:52
39.999499,116.344963,0,141,39656.4020486111,2008-07-27,09:38:57
39.999504,116.345392,0,129,39656.4021064815,2008-07-27,09:39:02
39.999538,116.345705,0,126,39656.4021643519,2008-07-27,09:39:07
39.999559,116.345801,0,125,39656.4022222222,2008-07-27,09:39:12
39.999525,116.345823,0,127,39656.4022800926,2008-07-27,09:39:17
39.999559,116.34584,0,130,39656.402337963,2008-07-27,09:39:22
39.999611,116.345819,0,132,39656.4023958333,2008-07-27,09:39:27
39.999633,116.345817,0,134,39656.4024537037,2008-07-27,09:39:32
39.999635,116.345801,0,135,39656.4025115741,2008-07-27,09:39:37
39.999637,116.345792,0,136,39656.4025694444,2008-07-27,09:39:42
39.999642,116.34578,0,136,39656.4026273148,2008-07-27,09:39:47
39.999644,116.345774,0,137,39656.4026851852,2008-07-27,09:39:52
39.999646,116.345777,0,137,39656.4027430556,2008-07-27,09:39:57
39.999647,116.345784,0,137,39656.4028009259,2008-07-27,09:40:02
39.999647,116.345784,0,137,39656.4028356481,2008-07-27,09:40:05
39.99965,116.345788,0,137,39656.4028587963,2008-07-27,09:40:07
39.999648,116.345808,0,137,39656.4029166667,2008-07-27,09:40:12
39.999627,116.345819,0,137,39656.402974537,2008-07-27,09:40:17
39.999606,116.345823,0,138,39656.4030324074,2008-07-27,09:40:22
39.999102,116.3457,0,143,39656.4030902778,2008-07-27,09:40:27
39.999085,116.345703,0,144,39656.4031481481,2008-07-27,09:40:32
39.99907,116.34571,0,145,39656.4032060185,2008-07-27,09:40:37
39.999063,116.345713,0,146,39656.4032638889,2008-07-27,09:40:42
39.999063,116.345713,0,146,39656.4032986111,2008-07-27,09:40:45
39.999062,116.345716,0,147,39656.4033217593,2008-07-27,09:40:47
39.999108,116.345837,0,147,39656.4033796296,2008-07-27,09:40:52
39.999147,116.346134,0,153,39656.4034375,2008-07-27,09:40:57
39.999166,116.346484,0,157,39656.4034953704,2008-07-27,09:41:02
39.999241,116.346926,0,154,39656.4035532407,2008-07-27,09:41:07
39.99934,116.347417,0,144,39656.4036111111,2008-07-27,09:41:12
39.999398,116.34796,0,144,39656.4036689815,2008-07-27,09:41:17
39.999428,116.348522,0,144,39656.4037268519,2008-07-27,09:41:22
39.999474,116.349086,0,143,39656.4037847222,2008-07-27,09:41:27
39.99948,116.349636,0,144,39656.4038425926,2008-07-27,09:41:32
39.999521,116.350217,0,141,39656.403900463,2008-07-27,09:41:37
39.999539,116.350725,0,138,39656.4039583333,2008-07-27,09:41:42
39.999628,116.351026,0,133,39656.4040162037,2008-07-27,09:41:47
39.999723,116.351161,0,131,39656.4040740741,2008-07-27,09:41:52
39.999767,116.35123,0,127,39656.4041319444,2008-07-27,09:41:57
39.999775,116.351433,0,122,39656.4041898148,2008-07-27,09:42:02
39.999753,116.351734,0,118,39656.4042476852,2008-07-27,09:42:07
39.999775,116.352174,0,117,39656.4043055556,2008-07-27,09:42:12
39.999796,116.352641,0,115,39656.4043634259,2008-07-27,09:42:17
39.999829,116.353245,0,111,39656.4044212963,2008-07-27,09:42:22
39.999837,116.353818,0,109,39656.4044791667,2008-07-27,09:42:27
39.999874,116.35434,0,108,39656.404537037,2008-07-27,09:42:32
39.999871,116.354729,0,108,39656.4045949074,2008-07-27,09:42:37
39.999843,116.355156,0,109,39656.4046527778,2008-07-27,09:42:42
39.999846,116.355663,0,107,39656.4047106481,2008-07-27,09:42:47
39.999766,116.356149,0,108,39656.4047685185,2008-07-27,09:42:52
39.999806,116.356247,0,107,39656.4048263889,2008-07-27,09:42:57
39.99985,116.356299,0,112,39656.4048842593,2008-07-27,09:43:02
39.999921,116.356314,0,116,39656.4049421296,2008-07-27,09:43:07
39.999946,116.356426,0,114,39656.405,2008-07-27,09:43:12
39.999948,116.356668,0,117,39656.4050578704,2008-07-27,09:43:17
39.999958,116.35704,0,119,39656.4051157407,2008-07-27,09:43:22
39.999997,116.357613,0,124,39656.4051736111,2008-07-27,09:43:27
40.00007,116.358138,0,135,39656.4052314815,2008-07-27,09:43:32
40.000073,116.358687,0,139,39656.4052893519,2008-07-27,09:43:37
40.000099,116.359302,0,143,39656.4053472222,2008-07-27,09:43:42
40.000092,116.359972,0,143,39656.4054050926,2008-07-27,09:43:47
40.000108,116.360594,0,143,39656.405462963,2008-07-27,09:43:52
40.000164,116.361213,0,142,39656.4055208333,2008-07-27,09:43:57
40.00016,116.361793,0,147,39656.4055787037,2008-07-27,09:44:02
40.000175,116.362361,0,148,39656.4056365741,2008-07-27,09:44:07
40.000157,116.362652,0,148,39656.4056944444,2008-07-27,09:44:12
40.000181,116.362685,0,146,39656.4057523148,2008-07-27,09:44:17
40.000182,116.362702,0,146,39656.4058101852,2008-07-27,09:44:22
40.00018,116.36271,0,146,39656.4058680556,2008-07-27,09:44:27
40.00018,116.36271,0,146,39656.4059027778,2008-07-27,09:44:30
40.000175,116.362706,0,145,39656.4059259259,2008-07-27,09:44:32
40.000172,116.362686,0,146,39656.4059837963,2008-07-27,09:44:37
40.000169,116.362674,0,146,39656.4060416667,2008-07-27,09:44:42
40.00016,116.362647,0,146,39656.406099537,2008-07-27,09:44:47
40.000154,116.362639,0,147,39656.4061574074,2008-07-27,09:44:52
40.000152,116.362641,0,146,39656.4062152778,2008-07-27,09:44:57
40.00015,116.36264,0,146,39656.4062731481,2008-07-27,09:45:02
40.000148,116.362637,0,145,39656.4063310185,2008-07-27,09:45:07
40.000148,116.362645,0,145,39656.4063888889,2008-07-27,09:45:12
40.000148,116.362645,0,145,39656.4064236111,2008-07-27,09:45:15
40.000147,116.362641,0,145,39656.4064467593,2008-07-27,09:45:17
40.000148,116.362652,0,145,39656.4065046296,2008-07-27,09:45:22
40.000147,116.36265,0,145,39656.4065625,2008-07-27,09:45:27
40.000146,116.362646,0,145,39656.4066203704,2008-07-27,09:45:32
40.000146,116.362645,0,145,39656.4066782407,2008-07-27,09:45:37
40.000146,116.362648,0,145,39656.4067361111,2008-07-27,09:45:42
40.000145,116.362649,0,145,39656.4067939815,2008-07-27,09:45:47
40.000144,116.362653,0,145,39656.4068518518,2008-07-27,09:45:52
40.000144,116.362653,0,145,39656.4068865741,2008-07-27,09:45:55
40.000142,116.362658,0,145,39656.4069097222,2008-07-27,09:45:57
40.000129,116.362755,0,143,39656.4069675926,2008-07-27,09:46:02
40.000117,116.363077,0,142,39656.407025463,2008-07-27,09:46:07
40.000105,116.36343,0,142,39656.4070833333,2008-07-27,09:46:12
40.000105,116.363875,0,145,39656.4071412037,2008-07-27,09:46:17
40.000115,116.364416,0,149,39656.4071990741,2008-07-27,09:46:22
40.000111,116.364961,0,151,39656.4072569444,2008-07-27,09:46:27
40.00012,116.36552,0,152,39656.4073148148,2008-07-27,09:46:32
40.000135,116.365938,0,153,39656.4073726852,2008-07-27,09:46:37
40.000189,116.36618,0,148,39656.4074305556,2008-07-27,09:46:42
40.00018,116.366183,0,147,39656.4074884259,2008-07-27,09:46:47
40.000196,116.366215,0,144,39656.4075462963,2008-07-27,09:46:52
40.000183,116.3662,0,140,39656.4076041667,2008-07-27,09:46:57
40.000168,116.366225,0,138,39656.407662037,2008-07-27,09:47:02
40.000165,116.366264,0,134,39656.4077199074,2008-07-27,09:47:07
40.000164,116.366296,0,139,39656.4077777778,2008-07-27,09:47:12
40.00018,116.366345,0,136,39656.4078356481,2008-07-27,09:47:17
40.000184,116.366499,0,136,39656.4078935185,2008-07-27,09:47:22
40.000202,116.366645,0,139,39656.4079513889,2008-07-27,09:47:27
40.000203,116.366925,0,131,39656.4080092593,2008-07-27,09:47:32
40.0002,116.367314,0,133,39656.4080671296,2008-07-27,09:47:37
40.000227,116.367797,0,128,39656.408125,2008-07-27,09:47:42
40.000247,116.368322,0,135,39656.4081828704,2008-07-27,09:47:47
40.000248,116.368826,0,131,39656.4082407407,2008-07-27,09:47:52
40.000281,116.369185,0,130,39656.4082986111,2008-07-27,09:47:57
40.000277,116.369359,0,127,39656.4083564815,2008-07-27,09:48:02
40.000281,116.369387,0,127,39656.4084143518,2008-07-27,09:48:07
40.000282,116.369389,0,126,39656.4084722222,2008-07-27,09:48:12
40.000283,116.369388,0,126,39656.4085300926,2008-07-27,09:48:17
40.000283,116.369389,0,125,39656.408587963,2008-07-27,09:48:22
40.000283,116.369389,0,125,39656.4086226852,2008-07-27,09:48:25
40.000284,116.369392,0,125,39656.4086458333,2008-07-27,09:48:27
40.000286,116.369422,0,125,39656.4087037037,2008-07-27,09:48:32
40.000289,116.369438,0,125,39656.4087615741,2008-07-27,09:48:37
40.000295,116.369411,0,125,39656.4088194444,2008-07-27,09:48:42
40.000287,116.369421,0,125,39656.4088773148,2008-07-27,09:48:47
40.000287,116.369412,0,125,39656.4089351852,2008-07-27,09:48:52
40.000264,116.369451,0,125,39656.4089930556,2008-07-27,09:48:57
40.00026,116.369733,0,126,39656.4090509259,2008-07-27,09:49:02
40.000295,116.370173,0,134,39656.4091087963,2008-07-27,09:49:07
40.000306,116.370705,0,136,39656.4091666667,2008-07-27,09:49:12
40.000311,116.371319,0,137,39656.409224537,2008-07-27,09:49:17
40.000342,116.371919,0,133,39656.4092824074,2008-07-27,09:49:22
40.000313,116.372323,0,137,39656.4093402778,2008-07-27,09:49:27
40.00031,116.3725,0,136,39656.4093981481,2008-07-27,09:49:32
40.000358,116.372616,0,134,39656.4094560185,2008-07-27,09:49:37
40.000383,116.372622,0,135,39656.4095138889,2008-07-27,09:49:42
40.000373,116.372651,0,135,39656.4095717593,2008-07-27,09:49:47
40.000369,116.372667,0,134,39656.4096296296,2008-07-27,09:49:52
40.000349,116.372655,0,136,39656.4096875,2008-07-27,09:49:57
40.000337,116.372632,0,142,39656.4097453704,2008-07-27,09:50:02
40.000285,116.372676,0,144,39656.4098032407,2008-07-27,09:50:07
40.000271,116.372727,0,143,39656.4098611111,2008-07-27,09:50:12
40.000255,116.372812,0,144,39656.4099189815,2008-07-27,09:50:17
40.000243,116.372885,0,147,39656.4099768519,2008-07-27,09:50:22
40.000213,116.372949,0,149,39656.4100347222,2008-07-27,09:50:27
40.000247,116.373049,0,146,39656.4100925926,2008-07-27,09:50:32
40.000277,116.373102,0,145,39656.410150463,2008-07-27,09:50:37
40.000279,116.37318,0,143,39656.4102083333,2008-07-27,09:50:42
40.000241,116.373233,0,141,39656.4102662037,2008-07-27,09:50:47
40.000236,116.373299,0,142,39656.4103240741,2008-07-27,09:50:52
40.000229,116.373353,0,142,39656.4103819444,2008-07-27,09:50:57
40.000219,116.373411,0,142,39656.4104398148,2008-07-27,09:51:02
40.000239,116.373518,0,142,39656.4104976852,2008-07-27,09:51:07
40.00024,116.373587,0,141,39656.4105555556,2008-07-27,09:51:12
40.000244,116.373685,0,141,39656.4106134259,2008-07-27,09:51:17
40.000239,116.373753,0,143,39656.4106712963,2008-07-27,09:51:22
40.000258,116.373827,0,143,39656.4107291667,2008-07-27,09:51:27
40.000242,116.373903,0,143,39656.410787037,2008-07-27,09:51:32
40.000281,116.37397,0,146,39656.4108449074,2008-07-27,09:51:37
40.000236,116.374029,0,143,39656.4109027778,2008-07-27,09:51:42
40.000187,116.374067,0,137,39656.4109606481,2008-07-27,09:51:47
40.000158,116.374206,0,137,39656.4110185185,2008-07-27,09:51:52
40.000122,116.374249,0,140,39656.4110763889,2008-07-27,09:51:57
40.000069,116.374315,0,139,39656.4111342593,2008-07-27,09:52:02
40.000034,116.374299,0,135,39656.4111921296,2008-07-27,09:52:07
39.999996,116.374301,0,133,39656.41125,2008-07-27,09:52:12
39.999984,116.374363,0,129,39656.4113078704,2008-07-27,09:52:17
39.999978,116.374402,0,127,39656.4113657407,2008-07-27,09:52:22
39.999978,116.374402,0,127,39656.411400463,2008-07-27,09:52:25
39.999979,116.374399,0,127,39656.4114236111,2008-07-27,09:52:27
40,116.374481,0,127,39656.4114814815,2008-07-27,09:52:32
40.000007,116.374533,0,126,39656.4115393519,2008-07-27,09:52:37
40.00002,116.374618,0,126,39656.4115972222,2008-07-27,09:52:42
40.000034,116.374593,0,128,39656.4116550926,2008-07-27,09:52:47
40.000034,116.374593,0,128,39656.4116898148,2008-07-27,09:52:50
40.000035,116.374595,0,128,39656.411712963,2008-07-27,09:52:52
40.000048,116.374659,0,133,39656.4117708333,2008-07-27,09:52:57
40.000019,116.374706,0,136,39656.4118287037,2008-07-27,09:53:02
40.000035,116.374714,0,141,39656.4118865741,2008-07-27,09:53:07
40.000032,116.374757,0,149,39656.4119444444,2008-07-27,09:53:12
40.000045,116.374777,0,155,39656.4120023148,2008-07-27,09:53:17
40.000026,116.374854,0,162,39656.4120601852,2008-07-27,09:53:22
39.999885,116.374973,0,168,39656.4121180556,2008-07-27,09:53:27
39.99977,116.375048,0,176,39656.4121759259,2008-07-27,09:53:32
39.999688,116.375043,0,176,39656.4122337963,2008-07-27,09:53:37
39.999622,116.375075,0,174,39656.4122916667,2008-07-27,09:53:42
39.999548,116.375096,0,174,39656.412349537,2008-07-27,09:53:47
39.999516,116.375192,0,181,39656.4124074074,2008-07-27,09:53:52
39.999498,116.375212,0,177,39656.4124652778,2008-07-27,09:53:57
39.999474,116.375345,0,171,39656.4125231481,2008-07-27,09:54:02
39.999439,116.375401,0,159,39656.4125810185,2008-07-27,09:54:07
39.999364,116.375441,0,151,39656.4126388889,2008-07-27,09:54:12
39.999279,116.375458,0,144,39656.4126967593,2008-07-27,09:54:17
39.999215,116.375434,0,137,39656.4127546296,2008-07-27,09:54:22
39.999155,116.375426,0,135,39656.4128125,2008-07-27,09:54:27
39.999099,116.375421,0,132,39656.4128703704,2008-07-27,09:54:32
39.999085,116.375367,0,135,39656.4129282407,2008-07-27,09:54:37
39.999066,116.375343,0,133,39656.4129861111,2008-07-27,09:54:42
39.999032,116.375348,0,130,39656.4130439815,2008-07-27,09:54:47
39.998999,116.375316,0,134,39656.4131018519,2008-07-27,09:54:52
39.998942,116.375312,0,135,39656.4131597222,2008-07-27,09:54:57
39.998872,116.375295,0,143,39656.4132175926,2008-07-27,09:55:02
39.998861,116.375221,0,150,39656.413275463,2008-07-27,09:55:07
39.998772,116.375221,0,153,39656.4133333333,2008-07-27,09:55:12
39.99867,116.37526,0,160,39656.4133912037,2008-07-27,09:55:17
39.998612,116.375285,0,173,39656.4134490741,2008-07-27,09:55:22
39.998618,116.375265,0,179,39656.4135069444,2008-07-27,09:55:27
39.998604,116.375267,0,182,39656.4135648148,2008-07-27,09:55:32
39.998604,116.375267,0,182,39656.413599537,2008-07-27,09:55:35
39.9986,116.375266,0,183,39656.4136226852,2008-07-27,09:55:37
39.99859,116.375262,0,184,39656.4136805556,2008-07-27,09:55:42
39.99859,116.375262,0,184,39656.4137152778,2008-07-27,09:55:45
39.998589,116.375264,0,184,39656.4137384259,2008-07-27,09:55:47
39.998549,116.375348,0,181,39656.4137962963,2008-07-27,09:55:52
39.998523,116.375357,0,180,39656.4138541667,2008-07-27,09:55:57
39.998492,116.375349,0,180,39656.413912037,2008-07-27,09:56:02
39.998492,116.375349,0,180,39656.4139467593,2008-07-27,09:56:05
39.998486,116.375348,0,180,39656.4139699074,2008-07-27,09:56:07
39.998438,116.375405,0,181,39656.4140277778,2008-07-27,09:56:12
39.998438,116.375405,0,181,39656.4140625,2008-07-27,09:56:15
39.998444,116.37541,0,181,39656.4140856481,2008-07-27,09:56:17
39.998453,116.375462,0,183,39656.4141435185,2008-07-27,09:56:22
39.998457,116.375476,0,184,39656.4142013889,2008-07-27,09:56:27
39.998478,116.375507,0,185,39656.4142592593,2008-07-27,09:56:32
39.998522,116.375493,0,186,39656.4143171296,2008-07-27,09:56:37
39.998566,116.375487,0,186,39656.414375,2008-07-27,09:56:42
39.998648,116.375503,0,183,39656.4144328704,2008-07-27,09:56:47
39.998799,116.37558,0,162,39656.4144907407,2008-07-27,09:56:52
39.998866,116.375546,0,152,39656.4145486111,2008-07-27,09:56:57
39.998939,116.375548,0,142,39656.4146064815,2008-07-27,09:57:02
39.998997,116.375524,0,130,39656.4146643518,2008-07-27,09:57:07
39.999071,116.375518,0,123,39656.4147222222,2008-07-27,09:57:12
39.999135,116.375508,0,115,39656.4147800926,2008-07-27,09:57:17
39.999181,116.375518,0,112,39656.414837963,2008-07-27,09:57:22
39.999243,116.375486,0,120,39656.4148958333,2008-07-27,09:57:27
39.999298,116.375464,0,130,39656.4149537037,2008-07-27,09:57:32
39.999339,116.375495,0,137,39656.4150115741,2008-07-27,09:57:37
39.999392,116.375494,0,144,39656.4150694444,2008-07-27,09:57:42
39.999438,116.375433,0,159,39656.4151273148,2008-07-27,09:57:47
39.99947,116.375372,0,178,39656.4151851852,2008-07-27,09:57:52
39.999496,116.375352,0,193,39656.4152430556,2008-07-27,09:57:57
39.999548,116.375233,0,200,39656.4153009259,2008-07-27,09:58:02
39.999587,116.375153,0,211,39656.4153587963,2008-07-27,09:58:07
39.999608,116.375154,0,225,39656.4154166667,2008-07-27,09:58:12
39.99965,116.37511,0,233,39656.415474537,2008-07-27,09:58:17
39.999668,116.375035,0,243,39656.4155324074,2008-07-27,09:58:22
39.999685,116.375001,0,249,39656.4155902778,2008-07-27,09:58:27
39.999715,116.374956,0,247,39656.4156481481,2008-07-27,09:58:32
39.999715,116.374956,0,247,39656.4156828704,2008-07-27,09:58:35
39.999723,116.374959,0,249,39656.4157060185,2008-07-27,09:58:37
40.00023,116.374732,0,276,39656.4159375,2008-07-27,09:58:57
39.999965,116.376079,0,301,39656.4159953704,2008-07-27,09:59:02
40.000021,116.376177,0,300,39656.4160532407,2008-07-27,09:59:07
39.99999,116.376328,0,303,39656.4161111111,2008-07-27,09:59:12
40.000112,116.37709,0,471,39656.4163425926,2008-07-27,09:59:32
39.99994,116.376784,0,373,39656.416400463,2008-07-27,09:59:37
39.999976,116.376212,0,375,39656.4164583333,2008-07-27,09:59:42
39.999978,116.376201,0,371,39656.4165162037,2008-07-27,09:59:47
40.000006,116.376259,0,371,39656.4165740741,2008-07-27,09:59:52
39.999676,116.3774,0,354,39656.4167476852,2008-07-27,10:00:07
39.999641,116.377321,0,348,39656.4168055556,2008-07-27,10:00:12
39.999613,116.377367,0,340,39656.4168634259,2008-07-27,10:00:17
39.999636,116.377429,0,329,39656.4169212963,2008-07-27,10:00:22
39.999649,116.377493,0,317,39656.4169791667,2008-07-27,10:00:27
39.999651,116.377532,0,313,39656.417037037,2008-07-27,10:00:32
39.999999,116.377594,0,207,39656.4172106481,2008-07-27,10:00:47
39.999701,116.377611,0,308,39656.4172685185,2008-07-27,10:00:52
39.999677,116.377764,0,306,39656.4173263889,2008-07-27,10:00:57
39.999688,116.377928,0,301,39656.4173842593,2008-07-27,10:01:02
39.999702,116.377978,0,289,39656.4174421296,2008-07-27,10:01:07
39.99974,116.377989,0,288,39656.4175,2008-07-27,10:01:12
39.999806,116.377939,0,279,39656.4175578704,2008-07-27,10:01:17
39.999773,116.377897,0,276,39656.4176157407,2008-07-27,10:01:22
39.99974,116.377835,0,286,39656.4176736111,2008-07-27,10:01:27
39.999686,116.377822,0,294,39656.4177314815,2008-07-27,10:01:32
39.999686,116.377776,0,290,39656.4177893519,2008-07-27,10:01:37
39.999686,116.377776,0,290,39656.4178240741,2008-07-27,10:01:40
39.999683,116.377772,0,290,39656.4178472222,2008-07-27,10:01:42
39.999653,116.377879,0,277,39656.4179050926,2008-07-27,10:01:47
39.999616,116.377987,0,275,39656.417962963,2008-07-27,10:01:52
39.999567,116.378022,0,274,39656.4180208333,2008-07-27,10:01:57
39.999519,116.378033,0,280,39656.4180787037,2008-07-27,10:02:02
39.999468,116.378034,0,276,39656.4181365741,2008-07-27,10:02:07
39.999414,116.378138,0,265,39656.4181944444,2008-07-27,10:02:12
39.999348,116.378242,0,257,39656.4182523148,2008-07-27,10:02:17
39.999273,116.378323,0,259,39656.4183101852,2008-07-27,10:02:22
39.999282,116.378469,0,250,39656.4183680556,2008-07-27,10:02:27
39.999271,116.378606,0,247,39656.4184259259,2008-07-27,10:02:32
39.999323,116.378768,0,240,39656.4184837963,2008-07-27,10:02:37
39.999322,116.378889,0,234,39656.4185416667,2008-07-27,10:02:42
39.99935,116.37896,0,227,39656.418599537,2008-07-27,10:02:47
39.999385,116.379053,0,224,39656.4186574074,2008-07-27,10:02:52
39.999418,116.37912,0,220,39656.4187152778,2008-07-27,10:02:57
39.999452,116.379157,0,217,39656.4187731481,2008-07-27,10:03:02
39.999441,116.37925,0,218,39656.4188310185,2008-07-27,10:03:07
39.999417,116.379333,0,210,39656.4188888889,2008-07-27,10:03:12
39.99943,116.379339,0,212,39656.4189467593,2008-07-27,10:03:17
39.99943,116.379339,0,212,39656.4189814815,2008-07-27,10:03:20
39.999431,116.379342,0,211,39656.4190046296,2008-07-27,10:03:22
40.000316,116.379231,0,439,39656.4192939815,2008-07-27,10:03:47
40.000226,116.379394,0,460,39656.4193518519,2008-07-27,10:03:52
40.000022,116.379321,0,464,39656.4194097222,2008-07-27,10:03:57
39.999953,116.379421,0,310,39656.4194675926,2008-07-27,10:04:02
40.000011,116.379448,0,311,39656.419525463,2008-07-27,10:04:07
40.000011,116.379448,0,311,39656.4195601852,2008-07-27,10:04:10
40.000012,116.37944,0,310,39656.4195833333,2008-07-27,10:04:12
40.00006,116.379454,0,310,39656.4196412037,2008-07-27,10:04:17
40.00008,116.379509,0,310,39656.4196990741,2008-07-27,10:04:22
40.00026,116.379202,0,390,39656.4203935185,2008-07-27,10:05:22
40.000248,116.379525,0,164,39656.4204513889,2008-07-27,10:05:27
40.00023,116.379516,0,149,39656.4205092593,2008-07-27,10:05:32
40.000227,116.379529,0,149,39656.4205671296,2008-07-27,10:05:37
40.000193,116.379475,0,151,39656.420625,2008-07-27,10:05:42
40.000237,116.379493,0,136,39656.4206828704,2008-07-27,10:05:47
40.000241,116.379558,0,130,39656.4207407407,2008-07-27,10:05:52
39.999586,116.379466,0,277,39656.4208564815,2008-07-27,10:06:02
39.999259,116.378912,0,554,39656.421087963,2008-07-27,10:06:22
40.000249,116.379027,0,439,39656.4215509259,2008-07-27,10:07:02
40.000263,116.379174,0,328,39656.4216087963,2008-07-27,10:07:07
39.999899,116.379094,0,456,39656.4217824074,2008-07-27,10:07:22
40.00677,116.377479,0,565,39656.455775463,2008-07-27,10:56:19
40.005016,116.377535,0,424,39656.4558333333,2008-07-27,10:56:24
40.005513,116.377523,0,446,39656.4558912037,2008-07-27,10:56:29
40.003967,116.377629,0,375,39656.4559490741,2008-07-27,10:56:34
40.005099,116.37758,0,435,39656.4560069444,2008-07-27,10:56:39
40.000619,116.377944,0,275,39656.4560648148,2008-07-27,10:56:44
40.000665,116.377822,0,251,39656.4561226852,2008-07-27,10:56:49
40.000754,116.377803,0,251,39656.4561805556,2008-07-27,10:56:54
40.000785,116.377801,0,255,39656.4562384259,2008-07-27,10:56:59
40.000701,116.377816,0,248,39656.4562962963,2008-07-27,10:57:04
40.000554,116.377819,0,231,39656.4563541667,2008-07-27,10:57:09
40.000454,116.377833,0,211,39656.456412037,2008-07-27,10:57:14
40.000388,116.377859,0,203,39656.4564699074,2008-07-27,10:57:19
40.000363,116.377862,0,199,39656.4565277778,2008-07-27,10:57:24
40.00032,116.377859,0,198,39656.4565856481,2008-07-27,10:57:29
40.000322,116.377839,0,193,39656.4566435185,2008-07-27,10:57:34
40.000511,116.377842,0,186,39656.4567013889,2008-07-27,10:57:39
40.000662,116.377845,0,183,39656.4567592593,2008-07-27,10:57:44
40.00066,116.377854,0,181,39656.4568171296,2008-07-27,10:57:49
40.000712,116.377866,0,178,39656.456875,2008-07-27,10:57:54
40.001042,116.377866,0,191,39656.4569328704,2008-07-27,10:57:59
40.001115,116.377867,0,190,39656.4569907407,2008-07-27,10:58:04
40.001074,116.377855,0,190,39656.4570486111,2008-07-27,10:58:09
40.000986,116.377857,0,188,39656.4571064815,2008-07-27,10:58:14
40.000901,116.377823,0,185,39656.4571643519,2008-07-27,10:58:19
40.000852,116.377786,0,183,39656.4572222222,2008-07-27,10:58:24
40.000821,116.377777,0,178,39656.4572800926,2008-07-27,10:58:29
40.000846,116.377763,0,171,39656.457337963,2008-07-27,10:58:34
40.000869,116.377767,0,163,39656.4573958333,2008-07-27,10:58:39
40.000833,116.37776,0,160,39656.4574537037,2008-07-27,10:58:44
40.000865,116.377758,0,155,39656.4575115741,2008-07-27,10:58:49
40.000888,116.377755,0,154,39656.4575694444,2008-07-27,10:58:54
40.000864,116.377767,0,154,39656.4576273148,2008-07-27,10:58:59
40.000894,116.377803,0,152,39656.4576851852,2008-07-27,10:59:04
40.000947,116.377806,0,152,39656.4577430556,2008-07-27,10:59:09
40.000932,116.377815,0,152,39656.4578009259,2008-07-27,10:59:14
40.000888,116.377789,0,153,39656.4578587963,2008-07-27,10:59:19
40.000818,116.377775,0,153,39656.4579166667,2008-07-27,10:59:24
40.000874,116.377793,0,153,39656.457974537,2008-07-27,10:59:29
40.000921,116.377827,0,153,39656.4580324074,2008-07-27,10:59:34
40.000966,116.377864,0,154,39656.4580902778,2008-07-27,10:59:39
40.00118,116.377856,0,155,39656.4581481481,2008-07-27,10:59:44
40.001187,116.37784,0,158,39656.4582060185,2008-07-27,10:59:49
40.001186,116.377824,0,160,39656.4582638889,2008-07-27,10:59:54
40.001187,116.377806,0,162,39656.4583217593,2008-07-27,10:59:59
40.00112,116.377789,0,163,39656.4583796296,2008-07-27,11:00:04
40.001142,116.377764,0,162,39656.4584375,2008-07-27,11:00:09
40.001169,116.377757,0,162,39656.4584953704,2008-07-27,11:00:14
40.001127,116.37776,0,162,39656.4585532407,2008-07-27,11:00:19
40.001041,116.377767,0,162,39656.4586111111,2008-07-27,11:00:24
40.00098,116.377784,0,163,39656.4586689815,2008-07-27,11:00:29
40.000904,116.377811,0,162,39656.4587268519,2008-07-27,11:00:34
40.000847,116.377803,0,162,39656.4587847222,2008-07-27,11:00:39
40.000866,116.377802,0,161,39656.4588425926,2008-07-27,11:00:44
40.000897,116.377838,0,156,39656.458900463,2008-07-27,11:00:49
40.00083,116.377862,0,153,39656.4589583333,2008-07-27,11:00:54
40.000762,116.377881,0,153,39656.4590162037,2008-07-27,11:00:59
40.000643,116.377883,0,153,39656.4590740741,2008-07-27,11:01:04
40.000581,116.377895,0,153,39656.4591319444,2008-07-27,11:01:09
40.000607,116.377911,0,151,39656.4591898148,2008-07-27,11:01:14
40.000614,116.377928,0,148,39656.4592476852,2008-07-27,11:01:19
40.000594,116.377918,0,145,39656.4593055556,2008-07-27,11:01:24
40.000563,116.377907,0,143,39656.4593634259,2008-07-27,11:01:29
40.000537,116.377874,0,142,39656.4594212963,2008-07-27,11:01:34
40.000457,116.377851,0,141,39656.4594791667,2008-07-27,11:01:39
40.000392,116.377863,0,141,39656.459537037,2008-07-27,11:01:44
40.000214,116.37783,0,141,39656.4595949074,2008-07-27,11:01:49
40.000102,116.377804,0,141,39656.4596527778,2008-07-27,11:01:54
40.000064,116.377823,0,138,39656.4597106481,2008-07-27,11:01:59
40.000095,116.377843,0,137,39656.4597685185,2008-07-27,11:02:04
40.000311,116.377861,0,138,39656.4598263889,2008-07-27,11:02:09
40.000671,116.377862,0,141,39656.4598842593,2008-07-27,11:02:14
40.000689,116.377824,0,141,39656.4599421296,2008-07-27,11:02:19
40.000689,116.377824,0,141,39656.4599768519,2008-07-27,11:02:22
40.000697,116.377817,0,139,39656.46,2008-07-27,11:02:24
40.000799,116.377838,0,137,39656.4600578704,2008-07-27,11:02:29
40.000866,116.377823,0,137,39656.4601157407,2008-07-27,11:02:34
40.000905,116.377831,0,137,39656.4601736111,2008-07-27,11:02:39
40.000881,116.377842,0,137,39656.4602314815,2008-07-27,11:02:44
40.000987,116.377833,0,135,39656.4602893519,2008-07-27,11:02:49
40.000985,116.37782,0,134,39656.4603472222,2008-07-27,11:02:54
40.000985,116.37782,0,134,39656.4603819444,2008-07-27,11:02:57
40.000993,116.37782,0,134,39656.4604050926,2008-07-27,11:02:59
40.00097,116.377809,0,134,39656.460462963,2008-07-27,11:03:04
40.000896,116.377795,0,134,39656.4605208333,2008-07-27,11:03:09
40.0008,116.377796,0,135,39656.4605787037,2008-07-27,11:03:14
40.00078,116.377778,0,136,39656.4606365741,2008-07-27,11:03:19
40.000755,116.377756,0,139,39656.4606944444,2008-07-27,11:03:24
40.000704,116.377756,0,141,39656.4607523148,2008-07-27,11:03:29
40.000665,116.377793,0,142,39656.4608101852,2008-07-27,11:03:34
40.000666,116.377837,0,142,39656.4608680556,2008-07-27,11:03:39
40.000791,116.377862,0,142,39656.4609259259,2008-07-27,11:03:44
40.000866,116.377883,0,143,39656.4609837963,2008-07-27,11:03:49
40.000819,116.377891,0,143,39656.4610416667,2008-07-27,11:03:54
40.0008,116.377857,0,144,39656.461099537,2008-07-27,11:03:59
40.000748,116.377847,0,145,39656.4611574074,2008-07-27,11:04:04
40.00073,116.37787,0,146,39656.4612152778,2008-07-27,11:04:09
40.000684,116.377849,0,148,39656.4612731481,2008-07-27,11:04:14
40.000593,116.377822,0,149,39656.4613310185,2008-07-27,11:04:19
40.00049,116.377787,0,151,39656.4613888889,2008-07-27,11:04:24
40.000453,116.377766,0,153,39656.4614467593,2008-07-27,11:04:29
40.000405,116.37782,0,155,39656.4615046296,2008-07-27,11:04:34
40.000544,116.377813,0,157,39656.4615625,2008-07-27,11:04:39
40.000505,116.377785,0,158,39656.4616203704,2008-07-27,11:04:44
40.000509,116.377757,0,159,39656.4616782407,2008-07-27,11:04:49
40.000512,116.377731,0,160,39656.4617361111,2008-07-27,11:04:54
40.000513,116.377742,0,161,39656.4617939815,2008-07-27,11:04:59
40.000544,116.37776,0,162,39656.4618518518,2008-07-27,11:05:04
40.000655,116.377754,0,164,39656.4619097222,2008-07-27,11:05:09
40.000699,116.377753,0,164,39656.4619675926,2008-07-27,11:05:14
40.000727,116.377761,0,166,39656.462025463,2008-07-27,11:05:19
40.000685,116.37779,0,167,39656.4620833333,2008-07-27,11:05:24
40.000717,116.377788,0,169,39656.4621412037,2008-07-27,11:05:29
40.000626,116.377801,0,168,39656.4621990741,2008-07-27,11:05:34
40.000649,116.377809,0,165,39656.4622569444,2008-07-27,11:05:39
40.000607,116.377802,0,165,39656.4623148148,2008-07-27,11:05:44
40.00063,116.377807,0,165,39656.4623726852,2008-07-27,11:05:49
40.000676,116.377806,0,166,39656.4624305556,2008-07-27,11:05:54
40.00066,116.377834,0,165,39656.4624884259,2008-07-27,11:05:59
40.000749,116.377857,0,165,39656.4625462963,2008-07-27,11:06:04
40.000793,116.377861,0,164,39656.4626041667,2008-07-27,11:06:09
40.000767,116.377852,0,163,39656.462662037,2008-07-27,11:06:14
40.000715,116.377872,0,163,39656.4627199074,2008-07-27,11:06:19
40.000638,116.377887,0,161,39656.4627777778,2008-07-27,11:06:24
40.000569,116.37787,0,158,39656.4628356481,2008-07-27,11:06:29
40.000506,116.377857,0,156,39656.4628935185,2008-07-27,11:06:34
40.000485,116.377842,0,153,39656.4629513889,2008-07-27,11:06:39
40.000443,116.377846,0,151,39656.4630092593,2008-07-27,11:06:44
40.000398,116.377817,0,150,39656.4630671296,2008-07-27,11:06:49
40.000336,116.377784,0,151,39656.463125,2008-07-27,11:06:54
40.000381,116.377764,0,153,39656.4631828704,2008-07-27,11:06:59
40.00046,116.377758,0,155,39656.4632407407,2008-07-27,11:07:04
40.000504,116.377784,0,153,39656.4632986111,2008-07-27,11:07:09
40.000536,116.377792,0,152,39656.4633564815,2008-07-27,11:07:14
40.000526,116.377803,0,153,39656.4634143518,2008-07-27,11:07:19
40.000479,116.377832,0,155,39656.4634722222,2008-07-27,11:07:24
40.000464,116.37783,0,156,39656.4635300926,2008-07-27,11:07:29
40.000449,116.37782,0,157,39656.463587963,2008-07-27,11:07:34
40.000418,116.377823,0,159,39656.4636458333,2008-07-27,11:07:39
40.000379,116.377818,0,161,39656.4637037037,2008-07-27,11:07:44
40.000413,116.377774,0,163,39656.4637615741,2008-07-27,11:07:49
40.000454,116.377744,0,166,39656.4638194444,2008-07-27,11:07:54
40.000503,116.377747,0,170,39656.4638773148,2008-07-27,11:07:59
40.000563,116.377746,0,174,39656.4639351852,2008-07-27,11:08:04
40.000666,116.377781,0,177,39656.4639930556,2008-07-27,11:08:09
40.000787,116.377802,0,180,39656.4640509259,2008-07-27,11:08:14
40.000885,116.377813,0,185,39656.4641087963,2008-07-27,11:08:19
40.000872,116.377837,0,187,39656.4641666667,2008-07-27,11:08:24
40.000805,116.377874,0,189,39656.464224537,2008-07-27,11:08:29
40.000757,116.377906,0,191,39656.4642824074,2008-07-27,11:08:34
40.000769,116.377919,0,191,39656.4643402778,2008-07-27,11:08:39
40.000913,116.377914,0,191,39656.4643981481,2008-07-27,11:08:44
40.00097,116.377926,0,189,39656.4644560185,2008-07-27,11:08:49
40.00097,116.377926,0,189,39656.4644907407,2008-07-27,11:08:52
40.000963,116.377928,0,189,39656.4645138889,2008-07-27,11:08:54
40.000978,116.377908,0,189,39656.4645717593,2008-07-27,11:08:59
40.001017,116.377894,0,189,39656.4646296296,2008-07-27,11:09:04
40.001152,116.377892,0,190,39656.4646875,2008-07-27,11:09:09
40.001153,116.377911,0,190,39656.4647453704,2008-07-27,11:09:14
40.001193,116.377917,0,190,39656.4648032407,2008-07-27,11:09:19
40.001172,116.377923,0,191,39656.4648611111,2008-07-27,11:09:24
40.001137,116.377958,0,192,39656.4649189815,2008-07-27,11:09:29
40.001219,116.377942,0,196,39656.4649768519,2008-07-27,11:09:34
40.001217,116.377953,0,197,39656.4650347222,2008-07-27,11:09:39
40.001239,116.378007,0,196,39656.4650925926,2008-07-27,11:09:44
40.001265,116.37804,0,195,39656.465150463,2008-07-27,11:09:49
40.001284,116.378068,0,195,39656.4652083333,2008-07-27,11:09:54
40.001327,116.378065,0,194,39656.4652662037,2008-07-27,11:09:59
40.001343,116.378048,0,190,39656.4653240741,2008-07-27,11:10:04
40.001282,116.378023,0,187,39656.4653819444,2008-07-27,11:10:09
40.001124,116.377985,0,185,39656.4654398148,2008-07-27,11:10:14
40.000979,116.377897,0,184,39656.4654976852,2008-07-27,11:10:19
40.000852,116.377847,0,184,39656.4655555556,2008-07-27,11:10:24
40.000773,116.377812,0,185,39656.4656134259,2008-07-27,11:10:29
40.000714,116.377799,0,186,39656.4656712963,2008-07-27,11:10:34
40.000664,116.377852,0,188,39656.4657291667,2008-07-27,11:10:39
40.000625,116.377921,0,190,39656.465787037,2008-07-27,11:10:44
40.000856,116.377912,0,193,39656.4658449074,2008-07-27,11:10:49
40.000893,116.377818,0,195,39656.4659027778,2008-07-27,11:10:54
40.000849,116.377808,0,194,39656.4659606481,2008-07-27,11:10:59
40.000753,116.377807,0,191,39656.4660185185,2008-07-27,11:11:04
40.000718,116.377775,0,192,39656.4660763889,2008-07-27,11:11:09
40.000762,116.377747,0,193,39656.4661342593,2008-07-27,11:11:14
40.000701,116.377729,0,191,39656.4661921296,2008-07-27,11:11:19
40.000671,116.377701,0,190,39656.46625,2008-07-27,11:11:24
40.000719,116.377712,0,189,39656.4663078704,2008-07-27,11:11:29
40.00078,116.377715,0,187,39656.4663657407,2008-07-27,11:11:34
40.000754,116.377763,0,186,39656.4664236111,2008-07-27,11:11:39
40.000746,116.377824,0,187,39656.4664814815,2008-07-27,11:11:44
40.000794,116.377841,0,189,39656.4665393519,2008-07-27,11:11:49
40.0008,116.377853,0,188,39656.4665972222,2008-07-27,11:11:54
40.00079,116.377866,0,188,39656.4666550926,2008-07-27,11:11:59
40.000787,116.37784,0,189,39656.466712963,2008-07-27,11:12:04
40.000713,116.377835,0,191,39656.4667708333,2008-07-27,11:12:09
39.996551,116.377676,0,138,39656.4686226852,2008-07-27,11:14:49
40.000239,116.377827,0,158,39656.4686805556,2008-07-27,11:14:54
40.000304,116.377817,0,140,39656.4687384259,2008-07-27,11:14:59
40.000257,116.377789,0,126,39656.4687962963,2008-07-27,11:15:04
40.000257,116.377789,0,126,39656.4688310185,2008-07-27,11:15:07
40.000254,116.377795,0,116,39656.4688541667,2008-07-27,11:15:09
40.000324,116.37778,0,113,39656.468912037,2008-07-27,11:15:14
40.000548,116.377749,0,121,39656.4689699074,2008-07-27,11:15:19
40.0004,116.377662,0,117,39656.4690277778,2008-07-27,11:15:24
40.000397,116.37758,0,117,39656.4690856481,2008-07-27,11:15:29
40.000352,116.377535,0,118,39656.4691435185,2008-07-27,11:15:34
40.000291,116.377517,0,114,39656.4692013889,2008-07-27,11:15:39
40.000296,116.377485,0,118,39656.4692592593,2008-07-27,11:15:44
40.000264,116.37743,0,116,39656.4693171296,2008-07-27,11:15:49
40.000237,116.377395,0,117,39656.469375,2008-07-27,11:15:54
40.000222,116.377364,0,118,39656.4694328704,2008-07-27,11:15:59
40.000208,116.377326,0,123,39656.4694907407,2008-07-27,11:16:04
40.000235,116.377289,0,123,39656.4695486111,2008-07-27,11:16:09
40.000294,116.377229,0,124,39656.4696064815,2008-07-27,11:16:14
40.000338,116.37717,0,125,39656.4696643518,2008-07-27,11:16:19
40.000367,116.377135,0,127,39656.4697222222,2008-07-27,11:16:24
40.00046,116.377055,0,129,39656.4697800926,2008-07-27,11:16:29
40.000549,116.376981,0,131,39656.469837963,2008-07-27,11:16:34
40.000553,116.376927,0,134,39656.4698958333,2008-07-27,11:16:39
40.00061,116.37687,0,138,39656.4699537037,2008-07-27,11:16:44
40.000683,116.376832,0,139,39656.4700115741,2008-07-27,11:16:49
40.000773,116.376768,0,140,39656.4700694444,2008-07-27,11:16:54
40.000812,116.376681,0,143,39656.4701273148,2008-07-27,11:16:59
40.000786,116.376617,0,146,39656.4701851852,2008-07-27,11:17:04
40.000788,116.376553,0,148,39656.4702430556,2008-07-27,11:17:09
40.000785,116.376538,0,153,39656.4703009259,2008-07-27,11:17:14
40.000839,116.376447,0,155,39656.4703587963,2008-07-27,11:17:19
40.00091,116.376381,0,156,39656.4704166667,2008-07-27,11:17:24
40.000958,116.37631,0,157,39656.470474537,2008-07-27,11:17:29
40.000923,116.376273,0,160,39656.4705324074,2008-07-27,11:17:34
40.000921,116.376257,0,162,39656.4705902778,2008-07-27,11:17:39
40.001002,116.376135,0,167,39656.4706481481,2008-07-27,11:17:44
40.000955,116.376061,0,171,39656.4707060185,2008-07-27,11:17:49
40.000887,116.375989,0,170,39656.4707638889,2008-07-27,11:17:54
40.000907,116.375941,0,173,39656.4708217593,2008-07-27,11:17:59
40.000892,116.375911,0,177,39656.4708796296,2008-07-27,11:18:04
40.000904,116.375814,0,178,39656.4709375,2008-07-27,11:18:09
40.000953,116.375727,0,182,39656.4709953704,2008-07-27,11:18:14
40.000667,116.375666,0,182,39656.4710532407,2008-07-27,11:18:19
40.000327,116.375594,0,163,39656.4711111111,2008-07-27,11:18:24
40.000297,116.375579,0,165,39656.4711689815,2008-07-27,11:18:29
40.000333,116.375494,0,166,39656.4712268518,2008-07-27,11:18:34
40.000351,116.375421,0,168,39656.4712847222,2008-07-27,11:18:39
40.00035,116.375358,0,167,39656.4713425926,2008-07-27,11:18:44
40.000392,116.375291,0,168,39656.471400463,2008-07-27,11:18:49
40.000407,116.375237,0,161,39656.4714583333,2008-07-27,11:18:54
40.00044,116.375135,0,158,39656.4715162037,2008-07-27,11:18:59
40.000469,116.375079,0,156,39656.4715740741,2008-07-27,11:19:04
40.000475,116.375012,0,157,39656.4716319444,2008-07-27,11:19:09
40.000479,116.374934,0,161,39656.4716898148,2008-07-27,11:19:14
40.00046,116.374867,0,162,39656.4717476852,2008-07-27,11:19:19
40.000433,116.374793,0,165,39656.4718055556,2008-07-27,11:19:24
40.000379,116.374718,0,167,39656.4718634259,2008-07-27,11:19:29
40.000339,116.374639,0,152,39656.4719212963,2008-07-27,11:19:34
40.000325,116.374588,0,148,39656.4719791667,2008-07-27,11:19:39
40.000319,116.37452,0,145,39656.472037037,2008-07-27,11:19:44
40.000284,116.374467,0,142,39656.4720949074,2008-07-27,11:19:49
40.000261,116.374413,0,141,39656.4721527778,2008-07-27,11:19:54
40.00026,116.374396,0,142,39656.4722106481,2008-07-27,11:19:59
40.00025,116.374382,0,142,39656.4722685185,2008-07-27,11:20:04
40.000229,116.374342,0,141,39656.4723263889,2008-07-27,11:20:09
40.000222,116.374298,0,141,39656.4723842593,2008-07-27,11:20:14
40.000208,116.37428,0,140,39656.4724421296,2008-07-27,11:20:19
40.000182,116.374225,0,139,39656.4725,2008-07-27,11:20:24
40.000181,116.374177,0,143,39656.4725578704,2008-07-27,11:20:29
40.000202,116.374099,0,146,39656.4726157407,2008-07-27,11:20:34
40.000227,116.374026,0,149,39656.4726736111,2008-07-27,11:20:39
40.000229,116.373981,0,149,39656.4727314815,2008-07-27,11:20:44
40.000202,116.373931,0,151,39656.4727893519,2008-07-27,11:20:49
40.000147,116.373887,0,150,39656.4728472222,2008-07-27,11:20:54
40.0001,116.373844,0,150,39656.4729050926,2008-07-27,11:20:59
40.000139,116.373767,0,152,39656.472962963,2008-07-27,11:21:04
40.000132,116.373683,0,155,39656.4730208333,2008-07-27,11:21:09
40.00014,116.373624,0,152,39656.4730787037,2008-07-27,11:21:14
40.000176,116.373524,0,148,39656.4731365741,2008-07-27,11:21:19
40.000188,116.373432,0,145,39656.4731944444,2008-07-27,11:21:24
40.000213,116.373313,0,143,39656.4732523148,2008-07-27,11:21:29
40.000221,116.373231,0,144,39656.4733101852,2008-07-27,11:21:34
40.000248,116.373141,0,144,39656.4733680556,2008-07-27,11:21:39
40.000269,116.373078,0,145,39656.4734259259,2008-07-27,11:21:44
40.000281,116.373041,0,150,39656.4734837963,2008-07-27,11:21:49
40.000301,116.372985,0,152,39656.4735416667,2008-07-27,11:21:54
40.000291,116.372935,0,150,39656.473599537,2008-07-27,11:21:59
40.000341,116.373044,0,162,39656.4766666667,2008-07-27,11:26:24
40.00032,116.373314,0,162,39656.476724537,2008-07-27,11:26:29
40.000265,116.373501,0,160,39656.4767824074,2008-07-27,11:26:34
40.000179,116.373724,0,160,39656.4768402778,2008-07-27,11:26:39
40.000188,116.373819,0,159,39656.4768981481,2008-07-27,11:26:44
40.000205,116.373901,0,158,39656.4769560185,2008-07-27,11:26:49
40.000245,116.374023,0,158,39656.4770138889,2008-07-27,11:26:54
40.00027,116.374165,0,157,39656.4770717593,2008-07-27,11:26:59
40.000266,116.374348,0,155,39656.4771296296,2008-07-27,11:27:04
40.000252,116.374557,0,153,39656.4771875,2008-07-27,11:27:09
40.000228,116.37478,0,150,39656.4772453704,2008-07-27,11:27:14
40.000168,116.375097,0,148,39656.4773032407,2008-07-27,11:27:19
40.00016,116.375465,0,146,39656.4773611111,2008-07-27,11:27:24
40.000179,116.375983,0,146,39656.4774189815,2008-07-27,11:27:29
40.000125,116.376616,0,146,39656.4774768518,2008-07-27,11:27:34
40.000121,116.377343,0,147,39656.4775347222,2008-07-27,11:27:39
40.000022,116.378068,0,147,39656.4775925926,2008-07-27,11:27:44
40.000046,116.378815,0,148,39656.477650463,2008-07-27,11:27:49
40.00021,116.379564,0,148,39656.4777083333,2008-07-27,11:27:54
40.000296,116.379951,0,147,39656.4777662037,2008-07-27,11:27:59
40.000404,116.3801,0,145,39656.4778240741,2008-07-27,11:28:04
40.000418,116.380114,0,144,39656.4778819444,2008-07-27,11:28:09
40.0004,116.380111,0,143,39656.4779398148,2008-07-27,11:28:14
40.000388,116.380115,0,141,39656.4779976852,2008-07-27,11:28:19
40.000378,116.380126,0,140,39656.4780555556,2008-07-27,11:28:24
40.000378,116.380126,0,140,39656.4780902778,2008-07-27,11:28:27
40.000384,116.380124,0,138,39656.4781134259,2008-07-27,11:28:29
40.000404,116.380108,0,137,39656.4781712963,2008-07-27,11:28:34
40.00042,116.380102,0,135,39656.4782291667,2008-07-27,11:28:39
40.000425,116.380104,0,133,39656.478287037,2008-07-27,11:28:44
40.000425,116.380104,0,133,39656.4783217593,2008-07-27,11:28:47
40.000426,116.380098,0,132,39656.4783449074,2008-07-27,11:28:49
40.000417,116.3801,0,131,39656.4784027778,2008-07-27,11:28:54
40.000401,116.380112,0,130,39656.4784606481,2008-07-27,11:28:59
40.000391,116.380115,0,128,39656.4785185185,2008-07-27,11:29:04
40.000385,116.380114,0,127,39656.4785763889,2008-07-27,11:29:09
40.000379,116.380115,0,126,39656.4786342593,2008-07-27,11:29:14
40.000379,116.380115,0,126,39656.4786689815,2008-07-27,11:29:17
40.000371,116.380111,0,125,39656.4786921296,2008-07-27,11:29:19
40.000367,116.380121,0,125,39656.47875,2008-07-27,11:29:24
40.000354,116.380274,0,116,39656.4788078704,2008-07-27,11:29:29
40.000276,116.380449,0,122,39656.4788657407,2008-07-27,11:29:34
40.000055,116.380456,0,116,39656.4789236111,2008-07-27,11:29:39
39.99973,116.380437,0,117,39656.4789814815,2008-07-27,11:29:44
39.99944,116.380432,0,114,39656.4790393518,2008-07-27,11:29:49
39.999296,116.380477,0,115,39656.4790972222,2008-07-27,11:29:54
39.999271,116.380505,0,119,39656.4791550926,2008-07-27,11:29:59
39.999271,116.380505,0,119,39656.4791898148,2008-07-27,11:30:02
39.999274,116.380504,0,119,39656.479212963,2008-07-27,11:30:04
39.999282,116.380517,0,119,39656.4792708333,2008-07-27,11:30:09
39.999272,116.38053,0,118,39656.4793287037,2008-07-27,11:30:14
39.99926,116.380538,0,118,39656.4793865741,2008-07-27,11:30:19
39.999237,116.380553,0,118,39656.4794444444,2008-07-27,11:30:24
39.999022,116.380537,0,118,39656.4795023148,2008-07-27,11:30:29
39.998793,116.380519,0,122,39656.4795601852,2008-07-27,11:30:34
39.998408,116.38057,0,120,39656.4796180556,2008-07-27,11:30:39
39.997893,116.380606,0,122,39656.4796759259,2008-07-27,11:30:44
39.997346,116.380641,0,115,39656.4797337963,2008-07-27,11:30:49
39.996748,116.380662,0,107,39656.4797916667,2008-07-27,11:30:54
39.996223,116.380651,0,108,39656.479849537,2008-07-27,11:30:59
39.995761,116.380635,0,99,39656.4799074074,2008-07-27,11:31:04
39.995402,116.380656,0,106,39656.4799652778,2008-07-27,11:31:09
39.995308,116.38068,0,103,39656.4800231481,2008-07-27,11:31:14
39.995325,116.380651,0,101,39656.4800810185,2008-07-27,11:31:19
39.995334,116.380642,0,102,39656.4801388889,2008-07-27,11:31:24
39.995324,116.380631,0,103,39656.4801967593,2008-07-27,11:31:29
39.995122,116.380648,0,105,39656.4802546296,2008-07-27,11:31:34
39.994811,116.380679,0,110,39656.4803125,2008-07-27,11:31:39
39.994379,116.380737,0,117,39656.4803703704,2008-07-27,11:31:44
39.993912,116.380778,0,122,39656.4804282407,2008-07-27,11:31:49
39.993436,116.380794,0,132,39656.4804861111,2008-07-27,11:31:54
39.99297,116.380809,0,139,39656.4805439815,2008-07-27,11:31:59
39.992469,116.380835,0,148,39656.4806018519,2008-07-27,11:32:04
39.991942,116.380733,0,140,39656.4806597222,2008-07-27,11:32:09
39.991534,116.380765,0,130,39656.4807175926,2008-07-27,11:32:14
39.99123,116.380848,0,124,39656.480775463,2008-07-27,11:32:19
39.990951,116.380827,0,112,39656.4808333333,2008-07-27,11:32:24
39.990852,116.381081,0,101,39656.4808912037,2008-07-27,11:32:29
39.990811,116.381233,0,97,39656.4809490741,2008-07-27,11:32:34
39.990799,116.381295,0,100,39656.4810069444,2008-07-27,11:32:39
39.99082,116.381391,0,104,39656.4810648148,2008-07-27,11:32:44
39.990834,116.381389,0,109,39656.4811226852,2008-07-27,11:32:49
39.990822,116.381424,0,112,39656.4811805556,2008-07-27,11:32:54
39.990807,116.381437,0,115,39656.4812384259,2008-07-27,11:32:59
39.990789,116.38146,0,116,39656.4812962963,2008-07-27,11:33:04
39.990615,116.381405,0,118,39656.4813541667,2008-07-27,11:33:09
39.990286,116.381487,0,120,39656.481412037,2008-07-27,11:33:14
39.98999,116.38137,0,120,39656.4814699074,2008-07-27,11:33:19
39.989727,116.381121,0,123,39656.4815277778,2008-07-27,11:33:24
39.989278,116.380905,0,121,39656.4815856481,2008-07-27,11:33:29
39.988732,116.380889,0,124,39656.4816435185,2008-07-27,11:33:34
39.98819,116.380653,0,127,39656.4817013889,2008-07-27,11:33:39
39.987731,116.380676,0,135,39656.4817592593,2008-07-27,11:33:44
39.987239,116.380757,0,141,39656.4818171296,2008-07-27,11:33:49
39.986759,116.380893,0,142,39656.481875,2008-07-27,11:33:54
39.986349,116.380954,0,137,39656.4819328704,2008-07-27,11:33:59
39.985871,116.381018,0,141,39656.4819907407,2008-07-27,11:34:04
39.985348,116.381116,0,147,39656.4820486111,2008-07-27,11:34:09
39.984859,116.381178,0,150,39656.4821064815,2008-07-27,11:34:14
39.984367,116.381213,0,149,39656.4821643519,2008-07-27,11:34:19
39.983962,116.381234,0,151,39656.4822222222,2008-07-27,11:34:24
39.983735,116.381223,0,157,39656.4822800926,2008-07-27,11:34:29
39.983554,116.381258,0,162,39656.482337963,2008-07-27,11:34:34
39.983286,116.381259,0,165,39656.4823958333,2008-07-27,11:34:39
39.982909,116.381267,0,169,39656.4824537037,2008-07-27,11:34:44
39.982637,116.381235,0,165,39656.4825115741,2008-07-27,11:34:49
39.982424,116.381197,0,164,39656.4825694444,2008-07-27,11:34:54
39.982353,116.381206,0,173,39656.4826273148,2008-07-27,11:34:59
39.982315,116.381189,0,178,39656.4826851852,2008-07-27,11:35:04
39.982315,116.381189,0,178,39656.4827199074,2008-07-27,11:35:07
39.982312,116.381196,0,180,39656.4827430556,2008-07-27,11:35:09
39.982338,116.381229,0,181,39656.4828009259,2008-07-27,11:35:14
39.982319,116.381261,0,179,39656.4828587963,2008-07-27,11:35:19
39.982291,116.381219,0,181,39656.4829166667,2008-07-27,11:35:24
39.982096,116.381224,0,193,39656.482974537,2008-07-27,11:35:29
39.98178,116.381321,0,203,39656.4830324074,2008-07-27,11:35:34
39.981566,116.38121,0,218,39656.4830902778,2008-07-27,11:35:39
39.981419,116.381194,0,227,39656.4831481481,2008-07-27,11:35:44
39.981265,116.381205,0,225,39656.4832060185,2008-07-27,11:35:49
39.981206,116.381289,0,219,39656.4832638889,2008-07-27,11:35:54
39.981211,116.381321,0,216,39656.4833217593,2008-07-27,11:35:59
39.981196,116.381341,0,215,39656.4833796296,2008-07-27,11:36:04
39.981183,116.381354,0,214,39656.4834375,2008-07-27,11:36:09
39.981183,116.381354,0,214,39656.4834722222,2008-07-27,11:36:12
39.981185,116.381352,0,214,39656.4834953704,2008-07-27,11:36:14
39.981208,116.38135,0,214,39656.4835532407,2008-07-27,11:36:19
39.981184,116.381289,0,218,39656.4836111111,2008-07-27,11:36:24
39.980974,116.381326,0,220,39656.4836689815,2008-07-27,11:36:29
39.980709,116.38135,0,217,39656.4837268519,2008-07-27,11:36:34
39.980492,116.381303,0,221,39656.4837847222,2008-07-27,11:36:39
39.980102,116.381321,0,220,39656.4838425926,2008-07-27,11:36:44
39.979682,116.381385,0,216,39656.483900463,2008-07-27,11:36:49
39.979397,116.381428,0,209,39656.4839583333,2008-07-27,11:36:54
39.979236,116.381419,0,181,39656.4840162037,2008-07-27,11:36:59
39.979034,116.381418,0,187,39656.4840740741,2008-07-27,11:37:04
39.978722,116.38142,0,193,39656.4841319444,2008-07-27,11:37:09
39.978279,116.381414,0,191,39656.4841898148,2008-07-27,11:37:14
39.977769,116.381506,0,195,39656.4842476852,2008-07-27,11:37:19
39.977369,116.381533,0,197,39656.4843055556,2008-07-27,11:37:24
39.976973,116.381552,0,191,39656.4843634259,2008-07-27,11:37:29
39.976624,116.381604,0,188,39656.4844212963,2008-07-27,11:37:34
39.976288,116.381624,0,180,39656.4844791667,2008-07-27,11:37:39
39.976062,116.381612,0,184,39656.484537037,2008-07-27,11:37:44
39.97593,116.381617,0,188,39656.4845949074,2008-07-27,11:37:49
39.975905,116.381576,0,192,39656.4846527778,2008-07-27,11:37:54
39.975891,116.381595,0,195,39656.4847106481,2008-07-27,11:37:59
39.975895,116.381597,0,198,39656.4847685185,2008-07-27,11:38:04
39.975894,116.381598,0,198,39656.4848263889,2008-07-27,11:38:09
39.975894,116.381598,0,198,39656.4848611111,2008-07-27,11:38:12
39.975895,116.381601,0,198,39656.4848842593,2008-07-27,11:38:14
39.975876,116.381612,0,199,39656.4849421296,2008-07-27,11:38:19
39.975853,116.381631,0,199,39656.485,2008-07-27,11:38:24
39.975826,116.381648,0,200,39656.4850578704,2008-07-27,11:38:29
39.975726,116.381807,0,194,39656.4851157407,2008-07-27,11:38:34
39.975744,116.381727,0,194,39656.4851736111,2008-07-27,11:38:39
39.975742,116.381713,0,191,39656.4852314815,2008-07-27,11:38:44
39.975731,116.381709,0,192,39656.4852893518,2008-07-27,11:38:49
39.975704,116.381676,0,195,39656.4853472222,2008-07-27,11:38:54
39.975719,116.381586,0,200,39656.4854050926,2008-07-27,11:38:59
39.975726,116.381535,0,203,39656.485462963,2008-07-27,11:39:04
39.975728,116.381525,0,205,39656.4855208333,2008-07-27,11:39:09
39.975897,116.381509,0,221,39656.4855787037,2008-07-27,11:39:14
39.975843,116.381551,0,219,39656.4856365741,2008-07-27,11:39:19
39.975687,116.381616,0,213,39656.4856944444,2008-07-27,11:39:24
39.975385,116.381812,0,203,39656.4857523148,2008-07-27,11:39:29
39.975253,116.382272,0,201,39656.4858101852,2008-07-27,11:39:34
39.975272,116.382867,0,199,39656.4858680556,2008-07-27,11:39:39
39.975298,116.383464,0,172,39656.4859259259,2008-07-27,11:39:44
39.975312,116.383953,0,157,39656.4859837963,2008-07-27,11:39:49
39.975322,116.384394,0,146,39656.4860416667,2008-07-27,11:39:54
39.975318,116.384865,0,138,39656.486099537,2008-07-27,11:39:59
39.975341,116.385343,0,130,39656.4861574074,2008-07-27,11:40:04
39.975331,116.38578,0,113,39656.4862152778,2008-07-27,11:40:09
39.975338,116.386073,0,118,39656.4862731481,2008-07-27,11:40:14
39.975321,116.386158,0,127,39656.4863310185,2008-07-27,11:40:19
39.975299,116.386193,0,137,39656.4863888889,2008-07-27,11:40:24
39.975291,116.386228,0,143,39656.4864467593,2008-07-27,11:40:29
39.975291,116.386244,0,148,39656.4865046296,2008-07-27,11:40:34
39.975291,116.386244,0,148,39656.4865393518,2008-07-27,11:40:37
39.975298,116.386243,0,152,39656.4865625,2008-07-27,11:40:39
39.97532,116.386338,0,153,39656.4866203704,2008-07-27,11:40:44
39.975354,116.38664,0,154,39656.4866782407,2008-07-27,11:40:49
39.975304,116.387055,0,158,39656.4867361111,2008-07-27,11:40:54
39.975134,116.387456,0,156,39656.4867939815,2008-07-27,11:40:59
39.975003,116.387765,0,157,39656.4868518518,2008-07-27,11:41:04
39.974852,116.387855,0,155,39656.4869097222,2008-07-27,11:41:09
39.974558,116.387891,0,150,39656.4869675926,2008-07-27,11:41:14
39.974159,116.387919,0,146,39656.487025463,2008-07-27,11:41:19
39.973684,116.387938,0,132,39656.4870833333,2008-07-27,11:41:24
39.973202,116.387907,0,131,39656.4871412037,2008-07-27,11:41:29
39.972724,116.38792,0,126,39656.4871990741,2008-07-27,11:41:34
39.972185,116.387949,0,128,39656.4872569444,2008-07-27,11:41:39
39.97165,116.388051,0,125,39656.4873148148,2008-07-27,11:41:44
39.97109,116.388075,0,130,39656.4873726852,2008-07-27,11:41:49
39.970493,116.388086,0,134,39656.4874305556,2008-07-27,11:41:54
39.969904,116.388118,0,148,39656.4874884259,2008-07-27,11:41:59
39.96936,116.388156,0,154,39656.4875462963,2008-07-27,11:42:04
39.968792,116.388153,0,157,39656.4876041667,2008-07-27,11:42:09
39.96818,116.388234,0,164,39656.487662037,2008-07-27,11:42:14
39.967688,116.388264,0,162,39656.4877199074,2008-07-27,11:42:19
39.967194,116.388276,0,163,39656.4877777778,2008-07-27,11:42:24
39.966684,116.388295,0,156,39656.4878356481,2008-07-27,11:42:29
39.966258,116.388341,0,153,39656.4878935185,2008-07-27,11:42:34
39.965851,116.388346,0,143,39656.4879513889,2008-07-27,11:42:39
39.965454,116.388354,0,143,39656.4880092593,2008-07-27,11:42:44
39.965092,116.388353,0,142,39656.4880671296,2008-07-27,11:42:49
39.964877,116.388353,0,143,39656.488125,2008-07-27,11:42:54
39.964889,116.38841,0,149,39656.4881828704,2008-07-27,11:42:59
39.964889,116.38841,0,149,39656.4882175926,2008-07-27,11:43:02
39.964888,116.388411,0,152,39656.4882407407,2008-07-27,11:43:04
39.964897,116.38841,0,152,39656.4882986111,2008-07-27,11:43:09
39.964852,116.388437,0,150,39656.4883564815,2008-07-27,11:43:14
39.96466,116.388406,0,155,39656.4884143519,2008-07-27,11:43:19
39.964303,116.388396,0,155,39656.4884722222,2008-07-27,11:43:24
39.963922,116.388416,0,170,39656.4885300926,2008-07-27,11:43:29
39.963558,116.388426,0,171,39656.488587963,2008-07-27,11:43:34
39.963177,116.38844,0,171,39656.4886458333,2008-07-27,11:43:39
39.962818,116.388421,0,163,39656.4887037037,2008-07-27,11:43:44
39.962518,116.388421,0,163,39656.4887615741,2008-07-27,11:43:49
39.962328,116.388464,0,162,39656.4888194444,2008-07-27,11:43:54
39.962148,116.388476,0,159,39656.4888773148,2008-07-27,11:43:59
39.96201,116.38839,0,150,39656.4889351852,2008-07-27,11:44:04
39.961959,116.388397,0,154,39656.4889930556,2008-07-27,11:44:09
39.961948,116.388401,0,154,39656.4890509259,2008-07-27,11:44:14
39.961937,116.388401,0,154,39656.4891087963,2008-07-27,11:44:19
39.961913,116.388406,0,155,39656.4891666667,2008-07-27,11:44:24
39.961885,116.388429,0,156,39656.489224537,2008-07-27,11:44:29
39.961786,116.388363,0,171,39656.4892824074,2008-07-27,11:44:34
39.961553,116.388457,0,162,39656.4893402778,2008-07-27,11:44:39
39.961215,116.388492,0,156,39656.4893981481,2008-07-27,11:44:44
39.960799,116.388544,0,156,39656.4894560185,2008-07-27,11:44:49
39.960312,116.388565,0,145,39656.4895138889,2008-07-27,11:44:54
39.959772,116.388582,0,146,39656.4895717593,2008-07-27,11:44:59
39.95925,116.388608,0,140,39656.4896296296,2008-07-27,11:45:04
39.958723,116.38867,0,136,39656.4896875,2008-07-27,11:45:09
39.958185,116.38873,0,136,39656.4897453704,2008-07-27,11:45:14
39.957659,116.388732,0,142,39656.4898032407,2008-07-27,11:45:19
39.957124,116.388755,0,130,39656.4898611111,2008-07-27,11:45:24
39.956611,116.388763,0,125,39656.4899189815,2008-07-27,11:45:29
39.956087,116.388789,0,116,39656.4899768519,2008-07-27,11:45:34
39.955629,116.388797,0,118,39656.4900347222,2008-07-27,11:45:39
39.955157,116.388831,0,123,39656.4900925926,2008-07-27,11:45:44
39.954634,116.388875,0,126,39656.490150463,2008-07-27,11:45:49
39.95412,116.388914,0,127,39656.4902083333,2008-07-27,11:45:54
39.953648,116.388946,0,122,39656.4902662037,2008-07-27,11:45:59
39.953186,116.388959,0,122,39656.4903240741,2008-07-27,11:46:04
39.952683,116.388972,0,133,39656.4903819444,2008-07-27,11:46:09
39.952269,116.388949,0,141,39656.4904398148,2008-07-27,11:46:14
39.951849,116.388974,0,144,39656.4904976852,2008-07-27,11:46:19
39.951382,116.388971,0,138,39656.4905555556,2008-07-27,11:46:24
39.951024,116.389017,0,144,39656.4906134259,2008-07-27,11:46:29
39.950708,116.389052,0,145,39656.4906712963,2008-07-27,11:46:34
39.950489,116.389074,0,145,39656.4907291667,2008-07-27,11:46:39
39.95023,116.389052,0,146,39656.490787037,2008-07-27,11:46:44
39.949894,116.389055,0,154,39656.4908449074,2008-07-27,11:46:49
39.949513,116.389073,0,157,39656.4909027778,2008-07-27,11:46:54
39.949053,116.389117,0,155,39656.4909606481,2008-07-27,11:46:59
39.948597,116.389139,0,154,39656.4910185185,2008-07-27,11:47:04
39.948238,116.389139,0,150,39656.4910763889,2008-07-27,11:47:09
39.947897,116.389176,0,135,39656.4911342593,2008-07-27,11:47:14
39.947719,116.389088,0,129,39656.4911921296,2008-07-27,11:47:19
39.9477,116.38878,0,126,39656.49125,2008-07-27,11:47:24
39.947733,116.388336,0,128,39656.4913078704,2008-07-27,11:47:29
39.947747,116.388001,0,131,39656.4913657407,2008-07-27,11:47:34
39.947759,116.3878,0,133,39656.4914236111,2008-07-27,11:47:39
39.947791,116.387748,0,136,39656.4914814815,2008-07-27,11:47:44
39.947789,116.387748,0,137,39656.4915393519,2008-07-27,11:47:49
39.947789,116.387749,0,137,39656.4915972222,2008-07-27,11:47:54
39.947788,116.387749,0,137,39656.4916550926,2008-07-27,11:47:59
39.947791,116.387748,0,137,39656.491712963,2008-07-27,11:48:04
39.947797,116.387747,0,138,39656.4917708333,2008-07-27,11:48:09
39.947794,116.387747,0,138,39656.4918287037,2008-07-27,11:48:14
39.947794,116.387747,0,138,39656.4918634259,2008-07-27,11:48:17
39.947792,116.387748,0,138,39656.4918865741,2008-07-27,11:48:19
39.947806,116.387747,0,138,39656.4919444444,2008-07-27,11:48:24
39.947818,116.387747,0,138,39656.4920023148,2008-07-27,11:48:29
39.947828,116.387747,0,139,39656.4920601852,2008-07-27,11:48:34
39.947845,116.387746,0,140,39656.4921180556,2008-07-27,11:48:39
39.947845,116.387746,0,140,39656.4921527778,2008-07-27,11:48:42
39.947842,116.387746,0,141,39656.4921759259,2008-07-27,11:48:44
39.947827,116.387747,0,142,39656.4922337963,2008-07-27,11:48:49
39.947806,116.387727,0,142,39656.4922916667,2008-07-27,11:48:54
39.947839,116.387583,0,142,39656.492349537,2008-07-27,11:48:59
39.94772,116.387547,0,140,39656.4924074074,2008-07-27,11:49:04
39.94748,116.387489,0,130,39656.4924652778,2008-07-27,11:49:09
39.94737,116.387405,0,127,39656.4925231481,2008-07-27,11:49:14
39.947321,116.387333,0,125,39656.4925810185,2008-07-27,11:49:19
39.947311,116.387252,0,124,39656.4926388889,2008-07-27,11:49:24
39.947265,116.387181,0,121,39656.4926967593,2008-07-27,11:49:29
39.947234,116.387133,0,119,39656.4927546296,2008-07-27,11:49:34
39.947194,116.387166,0,110,39656.4928125,2008-07-27,11:49:39
39.947162,116.387142,0,110,39656.4928703704,2008-07-27,11:49:44
39.947126,116.387102,0,113,39656.4929282407,2008-07-27,11:49:49
39.946898,116.38729,0,116,39656.4929861111,2008-07-27,11:49:54
39.946724,116.387381,0,127,39656.4930439815,2008-07-27,11:49:59
39.946645,116.387415,0,116,39656.4931018518,2008-07-27,11:50:04
39.946643,116.387433,0,114,39656.4931597222,2008-07-27,11:50:09
39.946638,116.387433,0,114,39656.4932175926,2008-07-27,11:50:14
39.946638,116.387433,0,114,39656.4932523148,2008-07-27,11:50:17
39.946644,116.387434,0,114,39656.493275463,2008-07-27,11:50:19
39.946592,116.387456,0,116,39656.4933333333,2008-07-27,11:50:24
39.946538,116.387493,0,123,39656.4933912037,2008-07-27,11:50:29
39.946433,116.387526,0,124,39656.4934490741,2008-07-27,11:50:34
39.946301,116.38756,0,138,39656.4935069444,2008-07-27,11:50:39
39.946131,116.387556,0,144,39656.4935648148,2008-07-27,11:50:44
39.945916,116.387565,0,150,39656.4936226852,2008-07-27,11:50:49
39.945716,116.387568,0,153,39656.4936805556,2008-07-27,11:50:54
39.945484,116.387569,0,162,39656.4937384259,2008-07-27,11:50:59
39.945245,116.387585,0,162,39656.4937962963,2008-07-27,11:51:04
39.94506,116.387593,0,157,39656.4938541667,2008-07-27,11:51:09
39.944881,116.387586,0,163,39656.493912037,2008-07-27,11:51:14
39.944652,116.387593,0,165,39656.4939699074,2008-07-27,11:51:19
39.944434,116.387587,0,168,39656.4940277778,2008-07-27,11:51:24
39.944251,116.387588,0,168,39656.4940856481,2008-07-27,11:51:29
39.944145,116.387603,0,159,39656.4941435185,2008-07-27,11:51:34
39.94402,116.387614,0,161,39656.4942013889,2008-07-27,11:51:39
39.943827,116.387575,0,158,39656.4942592593,2008-07-27,11:51:44
39.943653,116.387556,0,154,39656.4943171296,2008-07-27,11:51:49
39.94353,116.387559,0,161,39656.494375,2008-07-27,11:51:54
39.94339,116.387568,0,164,39656.4944328704,2008-07-27,11:51:59
39.943148,116.387575,0,159,39656.4944907407,2008-07-27,11:52:04
39.942825,116.387636,0,161,39656.4945486111,2008-07-27,11:52:09
39.942611,116.387628,0,162,39656.4946064815,2008-07-27,11:52:14
39.942488,116.387665,0,162,39656.4946643518,2008-07-27,11:52:19
39.942349,116.387655,0,159,39656.4947222222,2008-07-27,11:52:24
39.94227,116.387667,0,156,39656.4947800926,2008-07-27,11:52:29
39.942266,116.387671,0,155,39656.494837963,2008-07-27,11:52:34
39.942267,116.387673,0,155,39656.4948958333,2008-07-27,11:52:39
39.942267,116.387673,0,155,39656.4949305556,2008-07-27,11:52:42
39.942267,116.387674,0,155,39656.4949537037,2008-07-27,11:52:44
39.94225,116.38767,0,154,39656.4950115741,2008-07-27,11:52:49
39.942144,116.387689,0,152,39656.4950694444,2008-07-27,11:52:54
39.942059,116.387692,0,146,39656.4951273148,2008-07-27,11:52:59
39.941964,116.387708,0,140,39656.4951851852,2008-07-27,11:53:04
39.941898,116.387727,0,149,39656.4952430556,2008-07-27,11:53:09
39.941859,116.38775,0,157,39656.4953009259,2008-07-27,11:53:14
39.941849,116.387762,0,160,39656.4953587963,2008-07-27,11:53:19
39.941839,116.38775,0,161,39656.4954166667,2008-07-27,11:53:24
39.941805,116.387746,0,161,39656.495474537,2008-07-27,11:53:29
39.941797,116.387762,0,161,39656.4955324074,2008-07-27,11:53:34
39.941785,116.387767,0,162,39656.4955902778,2008-07-27,11:53:39
39.941785,116.387767,0,162,39656.495625,2008-07-27,11:53:42
39.94178,116.387766,0,162,39656.4956481481,2008-07-27,11:53:44
39.941738,116.387748,0,165,39656.4957060185,2008-07-27,11:53:49
39.941688,116.387736,0,164,39656.4957638889,2008-07-27,11:53:54
39.941673,116.387731,0,160,39656.4958217593,2008-07-27,11:53:59
39.941674,116.38773,0,159,39656.4958796296,2008-07-27,11:54:04
39.941674,116.38773,0,159,39656.4959143519,2008-07-27,11:54:07
39.941667,116.387731,0,158,39656.4959375,2008-07-27,11:54:09
39.941644,116.387741,0,157,39656.4959953704,2008-07-27,11:54:14
39.941577,116.387759,0,157,39656.4960532407,2008-07-27,11:54:19
39.941561,116.38773,0,157,39656.4961111111,2008-07-27,11:54:24
39.94154,116.387752,0,155,39656.4961689815,2008-07-27,11:54:29
39.941499,116.387761,0,154,39656.4962268519,2008-07-27,11:54:34
39.941432,116.38775,0,153,39656.4962847222,2008-07-27,11:54:39
39.941357,116.387749,0,153,39656.4963425926,2008-07-27,11:54:44
39.941261,116.387756,0,159,39656.496400463,2008-07-27,11:54:49
39.941131,116.387767,0,163,39656.4964583333,2008-07-27,11:54:54
39.940952,116.387804,0,171,39656.4965162037,2008-07-27,11:54:59
39.940835,116.387801,0,165,39656.4965740741,2008-07-27,11:55:04
39.940784,116.387781,0,161,39656.4966319444,2008-07-27,11:55:09
39.940771,116.387781,0,161,39656.4966898148,2008-07-27,11:55:14
39.94077,116.387782,0,162,39656.4967476852,2008-07-27,11:55:19
39.94077,116.387782,0,162,39656.4967824074,2008-07-27,11:55:22
39.940775,116.387781,0,162,39656.4968055556,2008-07-27,11:55:24
39.940784,116.387781,0,162,39656.4968634259,2008-07-27,11:55:29
39.940791,116.38778,0,162,39656.4969212963,2008-07-27,11:55:34
39.940793,116.38778,0,162,39656.4969791667,2008-07-27,11:55:39
39.940791,116.38778,0,163,39656.497037037,2008-07-27,11:55:44
39.940796,116.38778,0,163,39656.4970949074,2008-07-27,11:55:49
39.940796,116.38778,0,163,39656.4971296296,2008-07-27,11:55:52
39.940795,116.38778,0,163,39656.4971527778,2008-07-27,11:55:54
39.940737,116.387781,0,165,39656.4972106481,2008-07-27,11:55:59
39.940503,116.387797,0,164,39656.4972685185,2008-07-27,11:56:04
39.940306,116.387783,0,153,39656.4973263889,2008-07-27,11:56:09
39.940122,116.387775,0,150,39656.4973842593,2008-07-27,11:56:14
39.940072,116.387786,0,147,39656.4974421296,2008-07-27,11:56:19
39.94006,116.387792,0,147,39656.4975,2008-07-27,11:56:24
39.940051,116.387792,0,147,39656.4975578704,2008-07-27,11:56:29
39.940051,116.387792,0,147,39656.4975925926,2008-07-27,11:56:32
39.940045,116.387794,0,147,39656.4976157407,2008-07-27,11:56:34
39.940036,116.387796,0,147,39656.4976736111,2008-07-27,11:56:39
39.940036,116.387796,0,147,39656.4977083333,2008-07-27,11:56:42
39.94003,116.387797,0,147,39656.4977314815,2008-07-27,11:56:44
39.940021,116.387798,0,147,39656.4977893519,2008-07-27,11:56:49
39.940019,116.387798,0,147,39656.4978472222,2008-07-27,11:56:54
39.940014,116.387799,0,147,39656.4979050926,2008-07-27,11:56:59
39.940014,116.387799,0,147,39656.4979398148,2008-07-27,11:57:02
39.940018,116.387799,0,147,39656.497962963,2008-07-27,11:57:04
39.940003,116.387799,0,147,39656.4980208333,2008-07-27,11:57:09
39.939996,116.3878,0,147,39656.4980787037,2008-07-27,11:57:14
39.94,116.3878,0,147,39656.4981365741,2008-07-27,11:57:19
39.939999,116.3878,0,147,39656.4981944444,2008-07-27,11:57:24
39.939999,116.3878,0,147,39656.4982523148,2008-07-27,11:57:29
39.939999,116.3878,0,147,39656.498287037,2008-07-27,11:57:32
39.939994,116.3878,0,147,39656.4983101852,2008-07-27,11:57:34
39.939966,116.387799,0,147,39656.4983680556,2008-07-27,11:57:39
39.939767,116.38779,0,151,39656.4984259259,2008-07-27,11:57:44
39.939576,116.387774,0,156,39656.4984837963,2008-07-27,11:57:49
39.939555,116.387805,0,164,39656.4985416667,2008-07-27,11:57:54
39.939552,116.387805,0,165,39656.498599537,2008-07-27,11:57:59
39.939553,116.387806,0,165,39656.4986574074,2008-07-27,11:58:04
39.939553,116.387806,0,166,39656.4987152778,2008-07-27,11:58:09
39.939554,116.387806,0,166,39656.4987731481,2008-07-27,11:58:14
39.939554,116.387806,0,166,39656.4988310185,2008-07-27,11:58:19
39.939552,116.387807,0,166,39656.4988888889,2008-07-27,11:58:24
39.93955,116.387807,0,167,39656.4989467593,2008-07-27,11:58:29
39.939549,116.387807,0,167,39656.4990046296,2008-07-27,11:58:34
39.939545,116.387807,0,167,39656.4990625,2008-07-27,11:58:39
39.939544,116.387807,0,167,39656.4991203704,2008-07-27,11:58:44
39.939549,116.387807,0,168,39656.4991782407,2008-07-27,11:58:49
39.939555,116.387807,0,168,39656.4992361111,2008-07-27,11:58:54
39.939562,116.387808,0,168,39656.4992939815,2008-07-27,11:58:59
39.939564,116.387809,0,168,39656.4993518519,2008-07-27,11:59:04
39.939563,116.387809,0,169,39656.4994097222,2008-07-27,11:59:09
39.939559,116.387808,0,169,39656.4994675926,2008-07-27,11:59:14
39.939565,116.387808,0,169,39656.499525463,2008-07-27,11:59:19
39.939565,116.387808,0,169,39656.4995601852,2008-07-27,11:59:22
39.939568,116.387808,0,169,39656.4995833333,2008-07-27,11:59:24
39.939452,116.387798,0,167,39656.4996412037,2008-07-27,11:59:29
39.939325,116.387909,0,157,39656.4996990741,2008-07-27,11:59:34
39.939244,116.388155,0,152,39656.4997569444,2008-07-27,11:59:39
39.939222,116.388508,0,142,39656.4998148148,2008-07-27,11:59:44
39.939182,116.388844,0,138,39656.4998726852,2008-07-27,11:59:49
39.938991,116.389177,0,140,39656.4999305556,2008-07-27,11:59:54
39.938845,116.389404,0,142,39656.4999884259,2008-07-27,11:59:59
39.938794,116.389488,0,144,39656.5000462963,2008-07-27,12:00:04
39.938786,116.389485,0,139,39656.5001041667,2008-07-27,12:00:09
39.938786,116.389485,0,139,39656.5001388889,2008-07-27,12:00:12
39.938787,116.38948,0,141,39656.500162037,2008-07-27,12:00:14
39.938772,116.389548,0,143,39656.5002199074,2008-07-27,12:00:19
39.938596,116.389691,0,142,39656.5002777778,2008-07-27,12:00:24
39.938264,116.389752,0,140,39656.5003356481,2008-07-27,12:00:29
39.937942,116.389782,0,138,39656.5003935185,2008-07-27,12:00:34
39.937729,116.389823,0,137,39656.5004513889,2008-07-27,12:00:39
39.937682,116.38985,0,140,39656.5005092593,2008-07-27,12:00:44
39.937681,116.389859,0,139,39656.5005671296,2008-07-27,12:00:49
39.93768,116.389874,0,139,39656.500625,2008-07-27,12:00:54
39.93757,116.389856,0,141,39656.5006828704,2008-07-27,12:00:59
39.937338,116.389835,0,145,39656.5007407407,2008-07-27,12:01:04
39.937243,116.389831,0,149,39656.5007986111,2008-07-27,12:01:09
39.937242,116.389821,0,150,39656.5008564815,2008-07-27,12:01:14
39.937184,116.389767,0,150,39656.5009143518,2008-07-27,12:01:19
39.937178,116.38974,0,152,39656.5009722222,2008-07-27,12:01:24
39.937193,116.389738,0,149,39656.5010300926,2008-07-27,12:01:29
39.937191,116.38975,0,150,39656.501087963,2008-07-27,12:01:34
39.937191,116.38975,0,150,39656.5011226852,2008-07-27,12:01:37
39.937192,116.389758,0,150,39656.5011458333,2008-07-27,12:01:39
39.937254,116.389763,0,153,39656.5012037037,2008-07-27,12:01:44
39.937296,116.389772,0,154,39656.5012615741,2008-07-27,12:01:49
39.937333,116.389788,0,153,39656.5013194444,2008-07-27,12:01:54
39.937366,116.389789,0,155,39656.5013773148,2008-07-27,12:01:59
39.937397,116.389804,0,156,39656.5014351852,2008-07-27,12:02:04
39.937411,116.389801,0,159,39656.5014930556,2008-07-27,12:02:09
39.937428,116.389818,0,160,39656.5015509259,2008-07-27,12:02:14
39.937467,116.389822,0,162,39656.5016087963,2008-07-27,12:02:19
39.937499,116.389862,0,166,39656.5016666667,2008-07-27,12:02:24
39.937517,116.389921,0,170,39656.501724537,2008-07-27,12:02:29
39.937561,116.38992,0,175,39656.5017824074,2008-07-27,12:02:34
39.937576,116.389927,0,176,39656.5018402778,2008-07-27,12:02:39
39.937576,116.389927,0,176,39656.501875,2008-07-27,12:02:42
39.937576,116.389925,0,177,39656.5018981481,2008-07-27,12:02:44
39.937592,116.389942,0,178,39656.5019560185,2008-07-27,12:02:49
39.937661,116.389948,0,179,39656.5020138889,2008-07-27,12:02:54
39.937746,116.389871,0,179,39656.5020717593,2008-07-27,12:02:59
39.937766,116.389877,0,182,39656.5021296296,2008-07-27,12:03:04
39.937766,116.389877,0,182,39656.5021643518,2008-07-27,12:03:07
39.937767,116.389881,0,182,39656.5021875,2008-07-27,12:03:09
39.937788,116.389924,0,183,39656.5022453704,2008-07-27,12:03:14
39.937796,116.389936,0,184,39656.5023032407,2008-07-27,12:03:19
39.937797,116.389945,0,184,39656.5023611111,2008-07-27,12:03:24
39.937797,116.389945,0,184,39656.5023958333,2008-07-27,12:03:27
39.937798,116.38995,0,184,39656.5024189815,2008-07-27,12:03:29
39.937841,116.38997,0,184,39656.5024768518,2008-07-27,12:03:34
39.937869,116.389973,0,184,39656.5025347222,2008-07-27,12:03:39
39.937869,116.389973,0,184,39656.5025694444,2008-07-27,12:03:42
39.937869,116.389977,0,184,39656.5025925926,2008-07-27,12:03:44
39.937874,116.38999,0,184,39656.502650463,2008-07-27,12:03:49
39.937898,116.389997,0,185,39656.5027083333,2008-07-27,12:03:54
39.937914,116.389937,0,184,39656.5027662037,2008-07-27,12:03:59
39.937935,116.389892,0,185,39656.5028240741,2008-07-27,12:04:04
39.937955,116.389873,0,185,39656.5028819444,2008-07-27,12:04:09
39.937955,116.389837,0,185,39656.5029398148,2008-07-27,12:04:14
39.937966,116.389828,0,185,39656.5029976852,2008-07-27,12:04:19
39.937966,116.389828,0,185,39656.5030324074,2008-07-27,12:04:22
39.937961,116.389832,0,185,39656.5030555556,2008-07-27,12:04:24
39.937983,116.389852,0,185,39656.5031134259,2008-07-27,12:04:29
39.937983,116.389852,0,185,39656.5031481481,2008-07-27,12:04:32
39.937983,116.389856,0,185,39656.5031712963,2008-07-27,12:04:34
39.937975,116.389885,0,184,39656.5032291667,2008-07-27,12:04:39
39.937987,116.389896,0,184,39656.503287037,2008-07-27,12:04:44
39.937986,116.389908,0,184,39656.5033449074,2008-07-27,12:04:49
39.937986,116.389909,0,184,39656.5034027778,2008-07-27,12:04:54
39.937986,116.389911,0,184,39656.5034606481,2008-07-27,12:04:59
39.937986,116.389911,0,184,39656.5034953704,2008-07-27,12:05:02
39.937978,116.389905,0,184,39656.5035185185,2008-07-27,12:05:04
39.937957,116.389925,0,184,39656.5035763889,2008-07-27,12:05:09
39.937945,116.389935,0,184,39656.5036342593,2008-07-27,12:05:14
39.937952,116.38989,0,184,39656.5036921296,2008-07-27,12:05:19
39.937959,116.389857,0,184,39656.50375,2008-07-27,12:05:24
39.942428,116.388018,0,521,39656.5045023148,2008-07-27,12:06:29
39.940972,116.388336,0,-27,39656.5045601852,2008-07-27,12:06:34
39.938971,116.388893,0,226,39656.5046759259,2008-07-27,12:06:44
39.938956,116.388893,0,226,39656.5047337963,2008-07-27,12:06:49
39.93864,116.389121,0,198,39656.5047916667,2008-07-27,12:06:54
39.938399,116.389301,0,180,39656.504849537,2008-07-27,12:06:59
39.938297,116.389442,0,188,39656.5049074074,2008-07-27,12:07:04
39.938273,116.389454,0,192,39656.5049652778,2008-07-27,12:07:09
39.937986,116.389957,0,182,39656.5053125,2008-07-27,12:07:39
39.937933,116.389991,0,173,39656.5053703704,2008-07-27,12:07:44
39.937895,116.390012,0,169,39656.5054282407,2008-07-27,12:07:49
39.937922,116.389973,0,168,39656.5054861111,2008-07-27,12:07:54
39.937922,116.389973,0,168,39656.5055208333,2008-07-27,12:07:57
39.937929,116.389976,0,171,39656.5055439815,2008-07-27,12:07:59
39.937952,116.389985,0,172,39656.5056018519,2008-07-27,12:08:04
39.937994,116.389984,0,175,39656.5056597222,2008-07-27,12:08:09
39.938042,116.389994,0,180,39656.5057175926,2008-07-27,12:08:14
39.938099,116.389967,0,180,39656.505775463,2008-07-27,12:08:19
39.938144,116.389968,0,180,39656.5058333333,2008-07-27,12:08:24
39.938178,116.389953,0,177,39656.5058912037,2008-07-27,12:08:29
39.93821,116.389951,0,179,39656.5059490741,2008-07-27,12:08:34
39.938246,116.389973,0,181,39656.5060069444,2008-07-27,12:08:39
39.938291,116.38999,0,185,39656.5060648148,2008-07-27,12:08:44
39.938335,116.389951,0,192,39656.5061226852,2008-07-27,12:08:49
39.93842,116.38987,0,188,39656.5061805556,2008-07-27,12:08:54
39.938471,116.389843,0,185,39656.5062384259,2008-07-27,12:08:59
39.938478,116.389837,0,184,39656.5062962963,2008-07-27,12:09:04
39.938479,116.389836,0,184,39656.5063541667,2008-07-27,12:09:09
39.93848,116.389835,0,184,39656.506412037,2008-07-27,12:09:14
39.938482,116.389834,0,184,39656.5064699074,2008-07-27,12:09:19
39.938484,116.389832,0,184,39656.5065277778,2008-07-27,12:09:24
39.938484,116.389832,0,184,39656.5065625,2008-07-27,12:09:27
39.938491,116.389829,0,184,39656.5065856481,2008-07-27,12:09:29
39.938524,116.389833,0,183,39656.5066435185,2008-07-27,12:09:34
39.938621,116.389797,0,175,39656.5067013889,2008-07-27,12:09:39
39.938687,116.389832,0,170,39656.5067592593,2008-07-27,12:09:44
39.938719,116.389851,0,163,39656.5068171296,2008-07-27,12:09:49
39.938748,116.389858,0,163,39656.506875,2008-07-27,12:09:54
39.93877,116.389875,0,163,39656.5069328704,2008-07-27,12:09:59
39.938821,116.389913,0,161,39656.5069907407,2008-07-27,12:10:04
39.938852,116.389973,0,160,39656.5070486111,2008-07-27,12:10:09
39.938905,116.390029,0,159,39656.5071064815,2008-07-27,12:10:14
39.938926,116.390076,0,156,39656.5071643519,2008-07-27,12:10:19
39.938978,116.390098,0,153,39656.5072222222,2008-07-27,12:10:24
39.939012,116.390118,0,152,39656.5072800926,2008-07-27,12:10:29
39.939048,116.390144,0,151,39656.507337963,2008-07-27,12:10:34
39.939057,116.390203,0,152,39656.5073958333,2008-07-27,12:10:39
39.939114,116.390246,0,150,39656.5074537037,2008-07-27,12:10:44
39.93913,116.390263,0,150,39656.5075115741,2008-07-27,12:10:49
39.93918,116.390332,0,148,39656.5075694444,2008-07-27,12:10:54
39.939221,116.390396,0,146,39656.5076273148,2008-07-27,12:10:59
39.939242,116.390431,0,145,39656.5076851852,2008-07-27,12:11:04
39.939289,116.390496,0,145,39656.5077430556,2008-07-27,12:11:09
39.939305,116.390546,0,143,39656.5078009259,2008-07-27,12:11:14
39.939325,116.390587,0,143,39656.5078587963,2008-07-27,12:11:19
39.939324,116.390681,0,142,39656.5079166667,2008-07-27,12:11:24
39.939336,116.390735,0,142,39656.507974537,2008-07-27,12:11:29
39.939328,116.390771,0,141,39656.5080324074,2008-07-27,12:11:34
39.939278,116.390807,0,140,39656.5080902778,2008-07-27,12:11:39
39.939294,116.390877,0,140,39656.5081481481,2008-07-27,12:11:44
39.939281,116.390961,0,139,39656.5082060185,2008-07-27,12:11:49
39.939276,116.391068,0,138,39656.5082638889,2008-07-27,12:11:54
39.939283,116.391146,0,135,39656.5083217593,2008-07-27,12:11:59
39.939285,116.391172,0,135,39656.5083796296,2008-07-27,12:12:04
39.9393,116.39125,0,135,39656.5084375,2008-07-27,12:12:09
39.939341,116.391302,0,135,39656.5084953704,2008-07-27,12:12:14
39.93936,116.391351,0,134,39656.5085532407,2008-07-27,12:12:19
39.939367,116.391409,0,133,39656.5086111111,2008-07-27,12:12:24
39.939378,116.391493,0,133,39656.5086689815,2008-07-27,12:12:29
39.939439,116.391556,0,132,39656.5087268518,2008-07-27,12:12:34
39.939472,116.391618,0,132,39656.5087847222,2008-07-27,12:12:39
39.939497,116.391701,0,132,39656.5088425926,2008-07-27,12:12:44
39.939494,116.391778,0,132,39656.508900463,2008-07-27,12:12:49
39.939354,116.391823,0,136,39656.5089583333,2008-07-27,12:12:54
39.939353,116.391877,0,136,39656.5090162037,2008-07-27,12:12:59
39.939339,116.391978,0,133,39656.5090740741,2008-07-27,12:13:04
39.939364,116.392038,0,133,39656.5091319444,2008-07-27,12:13:09
39.939408,116.392111,0,133,39656.5091898148,2008-07-27,12:13:14
39.939426,116.392148,0,133,39656.5092476852,2008-07-27,12:13:19
39.939431,116.392199,0,134,39656.5093055556,2008-07-27,12:13:24
39.939423,116.392275,0,133,39656.5093634259,2008-07-27,12:13:29
39.939366,116.392339,0,137,39656.5094212963,2008-07-27,12:13:34
39.939342,116.392416,0,137,39656.5094791667,2008-07-27,12:13:39
39.939136,116.392409,0,149,39656.5122569444,2008-07-27,12:17:39
39.938661,116.392992,0,147,39656.5123726852,2008-07-27,12:17:49
39.938696,116.392963,0,153,39656.5124305556,2008-07-27,12:17:54
39.939023,116.392469,0,141,39656.5124884259,2008-07-27,12:17:59
39.939089,116.392352,0,128,39656.5125462963,2008-07-27,12:18:04
39.939125,116.392301,0,116,39656.5126041667,2008-07-27,12:18:09
39.939142,116.392259,0,114,39656.512662037,2008-07-27,12:18:14
39.939147,116.392239,0,117,39656.5127199074,2008-07-27,12:18:19
39.939147,116.392239,0,117,39656.5127546296,2008-07-27,12:18:22
39.939147,116.392231,0,120,39656.5127777778,2008-07-27,12:18:24
39.939155,116.392243,0,121,39656.5128356481,2008-07-27,12:18:29
39.939155,116.392243,0,121,39656.5128703704,2008-07-27,12:18:32
39.93916,116.392239,0,122,39656.5128935185,2008-07-27,12:18:34
39.939161,116.392228,0,122,39656.5129513889,2008-07-27,12:18:39
39.939162,116.392221,0,122,39656.5130092593,2008-07-27,12:18:44
39.939162,116.392221,0,122,39656.5130439815,2008-07-27,12:18:47
39.939162,116.39222,0,122,39656.5130671296,2008-07-27,12:18:49
39.939186,116.39221,0,125,39656.513125,2008-07-27,12:18:54
39.9392,116.392196,0,126,39656.5131828704,2008-07-27,12:18:59
39.938935,116.392341,0,470,39656.5138773148,2008-07-27,12:19:59
39.939316,116.392417,0,213,39656.5139351852,2008-07-27,12:20:04
39.939439,116.392457,0,157,39656.5139930556,2008-07-27,12:20:09
39.939523,116.3924,0,150,39656.5140509259,2008-07-27,12:20:14
39.939537,116.392373,0,150,39656.5141087963,2008-07-27,12:20:19
39.939473,116.39238,0,150,39656.5141666667,2008-07-27,12:20:24
39.939412,116.392406,0,150,39656.514224537,2008-07-27,12:20:29
39.939397,116.392407,0,150,39656.5142824074,2008-07-27,12:20:34
39.939375,116.39235,0,151,39656.5143981481,2008-07-27,12:20:44
39.939422,116.392389,0,150,39656.5144560185,2008-07-27,12:20:49
39.93945,116.392401,0,150,39656.5145138889,2008-07-27,12:20:54
39.939529,116.392298,0,151,39656.5146875,2008-07-27,12:21:09
39.93953,116.392287,0,151,39656.5147453704,2008-07-27,12:21:14
39.939523,116.392313,0,150,39656.5148032407,2008-07-27,12:21:19
39.939545,116.392306,0,151,39656.5148611111,2008-07-27,12:21:24
39.939556,116.39231,0,151,39656.5149189815,2008-07-27,12:21:29
39.939566,116.39234,0,151,39656.5149768519,2008-07-27,12:21:34
39.939559,116.392355,0,151,39656.5150347222,2008-07-27,12:21:39
39.939498,116.392354,0,151,39656.5150925926,2008-07-27,12:21:44
39.939448,116.392319,0,151,39656.515150463,2008-07-27,12:21:49
39.939407,116.392272,0,151,39656.5152083333,2008-07-27,12:21:54
39.939382,116.392227,0,152,39656.5152662037,2008-07-27,12:21:59
39.939363,116.39219,0,152,39656.5153240741,2008-07-27,12:22:04
39.939319,116.392157,0,152,39656.5153819444,2008-07-27,12:22:09
39.939305,116.392088,0,152,39656.5154398148,2008-07-27,12:22:14
39.939307,116.392025,0,152,39656.5154976852,2008-07-27,12:22:19
39.939324,116.391989,0,152,39656.5155555556,2008-07-27,12:22:24
39.939344,116.391932,0,152,39656.5156134259,2008-07-27,12:22:29
39.939233,116.392001,0,152,39656.5156712963,2008-07-27,12:22:34
39.939163,116.392029,0,152,39656.5157291667,2008-07-27,12:22:39
39.939141,116.392053,0,153,39656.515787037,2008-07-27,12:22:44
39.939148,116.392083,0,153,39656.5158449074,2008-07-27,12:22:49
39.939149,116.392084,0,153,39656.5159027778,2008-07-27,12:22:54
39.939149,116.392084,0,153,39656.5159375,2008-07-27,12:22:57
39.939149,116.392086,0,153,39656.5159606481,2008-07-27,12:22:59
39.939153,116.392125,0,153,39656.5160763889,2008-07-27,12:23:09
39.939271,116.392267,0,153,39656.5161342593,2008-07-27,12:23:14
39.939224,116.392255,0,153,39656.5161921296,2008-07-27,12:23:19
39.939193,116.3924,0,155,39656.51625,2008-07-27,12:23:24
39.939192,116.392404,0,155,39656.5163078704,2008-07-27,12:23:29
39.939192,116.3924,0,155,39656.5163657407,2008-07-27,12:23:34
39.939192,116.3924,0,155,39656.516400463,2008-07-27,12:23:37
39.939193,116.392395,0,155,39656.5164236111,2008-07-27,12:23:39
39.939194,116.392385,0,155,39656.5164814815,2008-07-27,12:23:44
39.939194,116.392386,0,155,39656.5165393518,2008-07-27,12:23:49
39.939194,116.392393,0,155,39656.5165972222,2008-07-27,12:23:54
39.939194,116.392393,0,155,39656.5166319444,2008-07-27,12:23:57
39.939193,116.392397,0,155,39656.5166550926,2008-07-27,12:23:59
39.939193,116.392443,0,155,39656.516712963,2008-07-27,12:24:04
39.939177,116.392484,0,155,39656.5167708333,2008-07-27,12:24:09
39.939177,116.392473,0,155,39656.5168287037,2008-07-27,12:24:14
39.939133,116.392492,0,156,39656.5168865741,2008-07-27,12:24:19
39.93908,116.392563,0,157,39656.5169444444,2008-07-27,12:24:24
39.938898,116.392685,0,122,39656.5539814815,2008-07-27,13:17:44
39.938736,116.392673,0,173,39656.5540393519,2008-07-27,13:17:49
39.938614,116.392651,0,187,39656.5540972222,2008-07-27,13:17:54
39.938552,116.392662,0,188,39656.5541550926,2008-07-27,13:17:59
39.939159,116.39271,0,184,39656.5552546296,2008-07-27,13:19:34
39.939159,116.39271,0,184,39656.5552893518,2008-07-27,13:19:37
39.939165,116.392709,0,183,39656.5553125,2008-07-27,13:19:39
39.939186,116.392679,0,197,39656.5553703704,2008-07-27,13:19:44
39.939191,116.392678,0,196,39656.5554282407,2008-07-27,13:19:49
39.939191,116.392678,0,196,39656.555462963,2008-07-27,13:19:52
39.93919,116.392676,0,196,39656.5554861111,2008-07-27,13:19:54
39.939194,116.392702,0,195,39656.5555439815,2008-07-27,13:19:59
39.93916,116.392706,0,195,39656.5556018518,2008-07-27,13:20:04
39.939109,116.392673,0,196,39656.5556597222,2008-07-27,13:20:09
39.939107,116.39267,0,196,39656.5557175926,2008-07-27,13:20:14
39.939107,116.39267,0,196,39656.5557523148,2008-07-27,13:20:17
39.939107,116.392665,0,196,39656.555775463,2008-07-27,13:20:19
39.939107,116.392656,0,196,39656.5558333333,2008-07-27,13:20:24
39.939068,116.39257,0,197,39656.5558912037,2008-07-27,13:20:29
39.93902,116.392533,0,198,39656.5559490741,2008-07-27,13:20:34
39.938963,116.392504,0,199,39656.5560069444,2008-07-27,13:20:39
39.93895,116.392511,0,200,39656.5560648148,2008-07-27,13:20:44
39.938919,116.392516,0,202,39656.5561226852,2008-07-27,13:20:49
39.93894,116.392579,0,205,39656.5561805556,2008-07-27,13:20:54
39.938937,116.392591,0,206,39656.5562384259,2008-07-27,13:20:59
39.939006,116.392628,0,207,39656.5562962963,2008-07-27,13:21:04
39.939016,116.392621,0,207,39656.5563541667,2008-07-27,13:21:09
39.93902,116.392622,0,207,39656.556412037,2008-07-27,13:21:14
39.93902,116.392622,0,207,39656.5564467593,2008-07-27,13:21:17
39.939021,116.392624,0,208,39656.5564699074,2008-07-27,13:21:19
39.939023,116.392612,0,208,39656.5565277778,2008-07-27,13:21:24
39.93907,116.392617,0,209,39656.5565856481,2008-07-27,13:21:29
39.939104,116.392633,0,210,39656.5566435185,2008-07-27,13:21:34
39.939096,116.39264,0,210,39656.5567013889,2008-07-27,13:21:39
39.939096,116.39264,0,210,39656.5567361111,2008-07-27,13:21:42
39.939089,116.392643,0,211,39656.5567592593,2008-07-27,13:21:44
39.939109,116.39265,0,212,39656.5568171296,2008-07-27,13:21:49
39.939109,116.392659,0,212,39656.556875,2008-07-27,13:21:54
39.939109,116.39266,0,212,39656.5569328704,2008-07-27,13:21:59
39.939108,116.392664,0,212,39656.5569907407,2008-07-27,13:22:04
39.939108,116.392664,0,212,39656.557025463,2008-07-27,13:22:07
39.939109,116.392662,0,212,39656.5570486111,2008-07-27,13:22:09
39.939093,116.392666,0,211,39656.5571064815,2008-07-27,13:22:14
39.939107,116.3927,0,211,39656.5571643518,2008-07-27,13:22:19
39.939107,116.3927,0,211,39656.5571990741,2008-07-27,13:22:22
39.939114,116.392706,0,211,39656.5572222222,2008-07-27,13:22:24
39.939076,116.392692,0,210,39656.5572800926,2008-07-27,13:22:29
39.939079,116.39269,0,210,39656.557337963,2008-07-27,13:22:34
39.93908,116.392689,0,210,39656.5573958333,2008-07-27,13:22:39
39.939081,116.392681,0,210,39656.5574537037,2008-07-27,13:22:44
39.939082,116.392673,0,210,39656.5575115741,2008-07-27,13:22:49
39.939082,116.392665,0,210,39656.5575694444,2008-07-27,13:22:54
39.939082,116.392665,0,210,39656.5576041667,2008-07-27,13:22:57
39.939083,116.392663,0,210,39656.5576273148,2008-07-27,13:22:59
39.939105,116.392634,0,211,39656.5576851852,2008-07-27,13:23:04
39.939115,116.392618,0,212,39656.5577430556,2008-07-27,13:23:09
39.939115,116.392618,0,212,39656.5578009259,2008-07-27,13:23:14
39.939115,116.392615,0,212,39656.5578587963,2008-07-27,13:23:19
39.939114,116.392622,0,212,39656.5579166667,2008-07-27,13:23:24
39.939114,116.392622,0,212,39656.5579513889,2008-07-27,13:23:27
39.939113,116.392618,0,212,39656.557974537,2008-07-27,13:23:29
39.939113,116.392606,0,212,39656.5580324074,2008-07-27,13:23:34
39.939113,116.392606,0,212,39656.5580671296,2008-07-27,13:23:37
39.939113,116.392601,0,212,39656.5580902778,2008-07-27,13:23:39
39.939067,116.3926,0,211,39656.5581481481,2008-07-27,13:23:44
39.939056,116.392599,0,211,39656.5582060185,2008-07-27,13:23:49
39.939055,116.392606,0,211,39656.5582638889,2008-07-27,13:23:54
39.939055,116.392606,0,211,39656.5582986111,2008-07-27,13:23:57
39.939055,116.3926,0,211,39656.5583217593,2008-07-27,13:23:59
39.939063,116.392616,0,211,39656.5583796296,2008-07-27,13:24:04
39.939093,116.392629,0,210,39656.5584375,2008-07-27,13:24:09
39.939102,116.3926,0,209,39656.5584953704,2008-07-27,13:24:14
39.939102,116.3926,0,209,39656.5585300926,2008-07-27,13:24:17
39.939103,116.392592,0,209,39656.5585532407,2008-07-27,13:24:19
39.939105,116.392582,0,208,39656.5586111111,2008-07-27,13:24:24
39.939102,116.392594,0,207,39656.5586689815,2008-07-27,13:24:29
39.939103,116.392595,0,206,39656.5587268519,2008-07-27,13:24:34
39.939103,116.392595,0,206,39656.5587615741,2008-07-27,13:24:37
39.939103,116.392594,0,206,39656.5587847222,2008-07-27,13:24:39
39.939095,116.392627,0,206,39656.5588425926,2008-07-27,13:24:44
39.939064,116.39269,0,205,39656.558900463,2008-07-27,13:24:49
39.93907,116.392756,0,205,39656.5589583333,2008-07-27,13:24:54
39.939076,116.39278,0,205,39656.5590162037,2008-07-27,13:24:59
39.939089,116.392814,0,204,39656.5590740741,2008-07-27,13:25:04
39.93912,116.392788,0,204,39656.5591319444,2008-07-27,13:25:09
39.939161,116.392771,0,203,39656.5591898148,2008-07-27,13:25:14
39.939161,116.392771,0,203,39656.559224537,2008-07-27,13:25:17
39.939161,116.392772,0,203,39656.5592476852,2008-07-27,13:25:19
39.93916,116.392784,0,203,39656.5593055556,2008-07-27,13:25:24
39.939232,116.392654,0,200,39656.5593634259,2008-07-27,13:25:29
39.939267,116.392551,0,184,39656.5594212963,2008-07-27,13:25:34
39.939293,116.392547,0,184,39656.5594791667,2008-07-27,13:25:39
39.939293,116.392547,0,184,39656.5595138889,2008-07-27,13:25:42
39.939294,116.392547,0,183,39656.559537037,2008-07-27,13:25:44
39.939315,116.392526,0,183,39656.5595949074,2008-07-27,13:25:49
39.939362,116.392504,0,184,39656.5596527778,2008-07-27,13:25:54
39.939362,116.392499,0,184,39656.5597106481,2008-07-27,13:25:59
39.939362,116.392495,0,184,39656.5597685185,2008-07-27,13:26:04
39.939362,116.392502,0,185,39656.5598263889,2008-07-27,13:26:09
39.939362,116.392504,0,185,39656.5598842593,2008-07-27,13:26:14
39.939363,116.3925,0,185,39656.5599421296,2008-07-27,13:26:19
39.939363,116.392497,0,185,39656.56,2008-07-27,13:26:24
39.939362,116.3925,0,185,39656.5600578704,2008-07-27,13:26:29
39.939362,116.3925,0,185,39656.5600925926,2008-07-27,13:26:32
39.939361,116.392503,0,185,39656.5601157407,2008-07-27,13:26:34
39.939393,116.392469,0,185,39656.5601736111,2008-07-27,13:26:39
39.939393,116.392469,0,185,39656.5602083333,2008-07-27,13:26:42
39.939393,116.392469,0,185,39656.5602314815,2008-07-27,13:26:44
39.939393,116.392458,0,185,39656.5602893519,2008-07-27,13:26:49
39.939393,116.392451,0,185,39656.5603472222,2008-07-27,13:26:54
39.93939,116.392457,0,186,39656.5604050926,2008-07-27,13:26:59
39.93939,116.392457,0,186,39656.5604398148,2008-07-27,13:27:02
39.939391,116.392453,0,186,39656.560462963,2008-07-27,13:27:04
39.939369,116.392476,0,188,39656.5605208333,2008-07-27,13:27:09
39.939369,116.392455,0,189,39656.5605787037,2008-07-27,13:27:14
39.939386,116.392426,0,190,39656.5606365741,2008-07-27,13:27:19
39.939397,116.392388,0,190,39656.5606944444,2008-07-27,13:27:24
39.939398,116.39235,0,189,39656.5607523148,2008-07-27,13:27:29
39.939419,116.392313,0,187,39656.5608101852,2008-07-27,13:27:34
39.93939,116.392287,0,189,39656.5608680556,2008-07-27,13:27:39
39.93939,116.392264,0,188,39656.5609259259,2008-07-27,13:27:44
39.939405,116.392252,0,189,39656.5609837963,2008-07-27,13:27:49
39.939403,116.392336,0,192,39656.5610416667,2008-07-27,13:27:54
39.939401,116.392373,0,193,39656.561099537,2008-07-27,13:27:59
39.93942,116.39238,0,196,39656.5611574074,2008-07-27,13:28:04
39.93942,116.392378,0,197,39656.5612152778,2008-07-27,13:28:09
39.93942,116.392378,0,197,39656.56125,2008-07-27,13:28:12
39.93942,116.392377,0,197,39656.5612731481,2008-07-27,13:28:14
39.939378,116.392447,0,200,39656.5613310185,2008-07-27,13:28:19
39.939342,116.392477,0,202,39656.5613888889,2008-07-27,13:28:24
39.939353,116.392441,0,203,39656.5614467593,2008-07-27,13:28:29
39.939376,116.39237,0,202,39656.5615046296,2008-07-27,13:28:34
39.939371,116.392295,0,203,39656.5615625,2008-07-27,13:28:39
39.939382,116.392225,0,202,39656.5616203704,2008-07-27,13:28:44
39.939362,116.392145,0,199,39656.5616782407,2008-07-27,13:28:49
39.939356,116.392083,0,197,39656.5617361111,2008-07-27,13:28:54
39.939352,116.391996,0,196,39656.5617939815,2008-07-27,13:28:59
39.939376,116.391922,0,195,39656.5618518519,2008-07-27,13:29:04
39.9394,116.391849,0,192,39656.5619097222,2008-07-27,13:29:09
39.939402,116.391779,0,192,39656.5619675926,2008-07-27,13:29:14
39.939407,116.391707,0,192,39656.562025463,2008-07-27,13:29:19
39.939418,116.39164,0,190,39656.5620833333,2008-07-27,13:29:24
39.939439,116.391521,0,191,39656.5621412037,2008-07-27,13:29:29
39.939438,116.391398,0,195,39656.5621990741,2008-07-27,13:29:34
39.939439,116.391322,0,194,39656.5622569444,2008-07-27,13:29:39
39.939444,116.391249,0,190,39656.5623148148,2008-07-27,13:29:44
39.939424,116.391161,0,186,39656.5623726852,2008-07-27,13:29:49
39.93941,116.391115,0,185,39656.5624305556,2008-07-27,13:29:54
39.93939,116.391105,0,184,39656.5624884259,2008-07-27,13:29:59
39.93939,116.391091,0,183,39656.5625462963,2008-07-27,13:30:04
39.93939,116.39108,0,183,39656.5626041667,2008-07-27,13:30:09
39.939389,116.391069,0,183,39656.562662037,2008-07-27,13:30:14
39.939389,116.391069,0,183,39656.5626967593,2008-07-27,13:30:17
39.939389,116.391075,0,183,39656.5627199074,2008-07-27,13:30:19
39.939362,116.391064,0,183,39656.5627777778,2008-07-27,13:30:24
39.939361,116.391037,0,183,39656.5628356481,2008-07-27,13:30:29
39.939361,116.391037,0,183,39656.5628703704,2008-07-27,13:30:32
39.93936,116.39104,0,183,39656.5628935185,2008-07-27,13:30:34
39.939304,116.391032,0,237,39656.5634143518,2008-07-27,13:31:19
39.939385,116.39105,0,207,39656.5634722222,2008-07-27,13:31:24
39.939364,116.391143,0,213,39656.5635300926,2008-07-27,13:31:29
39.93937,116.391205,0,209,39656.563587963,2008-07-27,13:31:34
39.939374,116.391225,0,212,39656.5636458333,2008-07-27,13:31:39
39.939354,116.391262,0,204,39656.5637037037,2008-07-27,13:31:44
39.93935,116.391294,0,199,39656.5637615741,2008-07-27,13:31:49
39.939361,116.391368,0,196,39656.5638194444,2008-07-27,13:31:54
39.939373,116.391432,0,194,39656.5638773148,2008-07-27,13:31:59
39.939378,116.391509,0,195,39656.5639351852,2008-07-27,13:32:04
39.939382,116.391599,0,194,39656.5639930556,2008-07-27,13:32:09
39.939435,116.39171,0,195,39656.5640509259,2008-07-27,13:32:14
39.939438,116.391793,0,195,39656.5641087963,2008-07-27,13:32:19
39.939418,116.39187,0,195,39656.5641666667,2008-07-27,13:32:24
39.939418,116.39196,0,195,39656.564224537,2008-07-27,13:32:29
39.939412,116.392063,0,194,39656.5642824074,2008-07-27,13:32:34
39.939504,116.392189,0,194,39656.5643402778,2008-07-27,13:32:39
39.939518,116.392282,0,195,39656.5643981481,2008-07-27,13:32:44
39.939516,116.392346,0,193,39656.5644560185,2008-07-27,13:32:49
39.939511,116.392374,0,193,39656.5645138889,2008-07-27,13:32:54
39.93951,116.392375,0,193,39656.5645717593,2008-07-27,13:32:59
39.93951,116.392375,0,193,39656.5646064815,2008-07-27,13:33:02
39.93951,116.392383,0,193,39656.5646296296,2008-07-27,13:33:04
39.939507,116.392398,0,193,39656.5646875,2008-07-27,13:33:09
39.939505,116.392413,0,193,39656.5647453704,2008-07-27,13:33:14
39.939503,116.392414,0,193,39656.5648032407,2008-07-27,13:33:19
39.939502,116.392417,0,193,39656.5648611111,2008-07-27,13:33:24
39.939501,116.392415,0,193,39656.5649189815,2008-07-27,13:33:29
39.9395,116.392417,0,193,39656.5649768518,2008-07-27,13:33:34
39.9395,116.392414,0,193,39656.5650347222,2008-07-27,13:33:39
39.939499,116.392409,0,193,39656.5650925926,2008-07-27,13:33:44
39.939497,116.392407,0,193,39656.565150463,2008-07-27,13:33:49
39.939496,116.392409,0,193,39656.5652083333,2008-07-27,13:33:54
39.939496,116.392409,0,193,39656.5652430556,2008-07-27,13:33:57
39.939495,116.39241,0,193,39656.5652662037,2008-07-27,13:33:59
39.939494,116.39242,0,193,39656.5653240741,2008-07-27,13:34:04
39.939482,116.392419,0,193,39656.5653819444,2008-07-27,13:34:09
39.939479,116.392418,0,193,39656.5654398148,2008-07-27,13:34:14
39.939475,116.39242,0,193,39656.5654976852,2008-07-27,13:34:19
39.939474,116.39242,0,193,39656.5655555556,2008-07-27,13:34:24
39.939472,116.392422,0,193,39656.5656134259,2008-07-27,13:34:29
39.939472,116.392422,0,193,39656.5656481481,2008-07-27,13:34:32
39.939471,116.392421,0,193,39656.5656712963,2008-07-27,13:34:34
39.939456,116.392427,0,193,39656.5657291667,2008-07-27,13:34:39
39.939435,116.39247,0,194,39656.565787037,2008-07-27,13:34:44
39.939422,116.392481,0,195,39656.5658449074,2008-07-27,13:34:49
39.939422,116.392483,0,195,39656.5659027778,2008-07-27,13:34:54
39.939422,116.392483,0,195,39656.5659375,2008-07-27,13:34:57
39.939422,116.392484,0,195,39656.5659606481,2008-07-27,13:34:59
39.939417,116.392505,0,194,39656.5660185185,2008-07-27,13:35:04
39.939402,116.392549,0,195,39656.5660763889,2008-07-27,13:35:09
39.939368,116.392593,0,195,39656.5661342593,2008-07-27,13:35:14
39.939326,116.392637,0,194,39656.5661921296,2008-07-27,13:35:19
39.939206,116.392502,0,195,39656.56625,2008-07-27,13:35:24
39.939214,116.392476,0,195,39656.5663078704,2008-07-27,13:35:29
39.939205,116.392474,0,195,39656.5663657407,2008-07-27,13:35:34
39.93924,116.392507,0,195,39656.5664236111,2008-07-27,13:35:39
39.939239,116.392519,0,195,39656.5664814815,2008-07-27,13:35:44
39.939239,116.392519,0,195,39656.5665162037,2008-07-27,13:35:47
39.939233,116.392517,0,195,39656.5665393519,2008-07-27,13:35:49
39.939208,116.392515,0,194,39656.5665972222,2008-07-27,13:35:54
39.939192,116.392518,0,194,39656.5666550926,2008-07-27,13:35:59
39.939192,116.392497,0,194,39656.566712963,2008-07-27,13:36:04
39.939144,116.392463,0,194,39656.5667708333,2008-07-27,13:36:09
39.939127,116.392474,0,194,39656.5668287037,2008-07-27,13:36:14
39.939153,116.392459,0,194,39656.5668865741,2008-07-27,13:36:19
39.939145,116.392429,0,195,39656.5669444444,2008-07-27,13:36:24
39.939151,116.392469,0,195,39656.5670023148,2008-07-27,13:36:29
39.939155,116.392481,0,195,39656.5670601852,2008-07-27,13:36:34
39.939159,116.392501,0,195,39656.5671180556,2008-07-27,13:36:39
39.939164,116.392538,0,194,39656.5671759259,2008-07-27,13:36:44
39.939263,116.392534,0,194,39656.5672337963,2008-07-27,13:36:49
39.939271,116.392549,0,195,39656.5672916667,2008-07-27,13:36:54
39.939245,116.392516,0,195,39656.567349537,2008-07-27,13:36:59
39.939203,116.392506,0,195,39656.5674074074,2008-07-27,13:37:04
39.939234,116.392476,0,195,39656.5674652778,2008-07-27,13:37:09
39.939235,116.392457,0,194,39656.5675231481,2008-07-27,13:37:14
39.939244,116.392439,0,194,39656.5675810185,2008-07-27,13:37:19
39.939245,116.392474,0,194,39656.5676388889,2008-07-27,13:37:24
39.939264,116.392498,0,194,39656.5676967593,2008-07-27,13:37:29
39.939264,116.392511,0,194,39656.5677546296,2008-07-27,13:37:34
39.939265,116.392517,0,193,39656.5678125,2008-07-27,13:37:39
39.939266,116.392514,0,193,39656.5678703704,2008-07-27,13:37:44
39.939265,116.392512,0,193,39656.5679282407,2008-07-27,13:37:49
39.939265,116.392509,0,193,39656.5679861111,2008-07-27,13:37:54
39.939265,116.392506,0,193,39656.5680439815,2008-07-27,13:37:59
39.939264,116.392504,0,193,39656.5681018519,2008-07-27,13:38:04
39.939263,116.392496,0,193,39656.5681597222,2008-07-27,13:38:09
39.939262,116.39249,0,193,39656.5682175926,2008-07-27,13:38:14
39.939261,116.392485,0,193,39656.568275463,2008-07-27,13:38:19
39.939261,116.392491,0,193,39656.5683333333,2008-07-27,13:38:24
39.93926,116.392497,0,193,39656.5683912037,2008-07-27,13:38:29
39.93926,116.392497,0,193,39656.5684259259,2008-07-27,13:38:32
39.93926,116.392505,0,193,39656.5684490741,2008-07-27,13:38:34
39.939247,116.392522,0,193,39656.5685069444,2008-07-27,13:38:39
39.939185,116.392556,0,193,39656.5685648148,2008-07-27,13:38:44
39.939169,116.392574,0,193,39656.5686226852,2008-07-27,13:38:49
39.939215,116.39259,0,193,39656.5686805556,2008-07-27,13:38:54
39.939266,116.392604,0,194,39656.5687384259,2008-07-27,13:38:59
39.939263,116.392549,0,195,39656.5687962963,2008-07-27,13:39:04
39.939252,116.392533,0,196,39656.5688541667,2008-07-27,13:39:09
39.939238,116.392531,0,196,39656.568912037,2008-07-27,13:39:14
39.939238,116.392531,0,196,39656.5689467593,2008-07-27,13:39:17
39.939237,116.39253,0,196,39656.5689699074,2008-07-27,13:39:19
39.939246,116.392497,0,197,39656.5690277778,2008-07-27,13:39:24
39.939258,116.392491,0,197,39656.5690856481,2008-07-27,13:39:29
39.939291,116.392488,0,197,39656.5691435185,2008-07-27,13:39:34
39.939301,116.392478,0,197,39656.5692013889,2008-07-27,13:39:39
39.939336,116.392441,0,197,39656.5692592593,2008-07-27,13:39:44
39.939346,116.392437,0,198,39656.5693171296,2008-07-27,13:39:49
39.939373,116.392457,0,198,39656.569375,2008-07-27,13:39:54
39.939306,116.392455,0,199,39656.5694328704,2008-07-27,13:39:59
39.939318,116.392422,0,200,39656.5694907407,2008-07-27,13:40:04
39.939391,116.392346,0,204,39656.5695486111,2008-07-27,13:40:09
39.939421,116.392277,0,202,39656.5696064815,2008-07-27,13:40:14
39.939419,116.39222,0,201,39656.5696643519,2008-07-27,13:40:19
39.939405,116.39219,0,199,39656.5697222222,2008-07-27,13:40:24
39.939399,116.392133,0,196,39656.5697800926,2008-07-27,13:40:29
39.939417,116.392088,0,193,39656.569837963,2008-07-27,13:40:34
39.939427,116.392062,0,192,39656.5698958333,2008-07-27,13:40:39
39.939427,116.392062,0,192,39656.5699305556,2008-07-27,13:40:42
39.939426,116.392066,0,190,39656.5699537037,2008-07-27,13:40:44
39.939424,116.392077,0,190,39656.5700115741,2008-07-27,13:40:49
39.939422,116.392079,0,190,39656.5700694444,2008-07-27,13:40:54
39.939419,116.392083,0,190,39656.5701273148,2008-07-27,13:40:59
39.939419,116.392083,0,190,39656.570162037,2008-07-27,13:41:02
39.939419,116.392087,0,190,39656.5701851852,2008-07-27,13:41:04
39.939418,116.392097,0,190,39656.5702430556,2008-07-27,13:41:09
39.939417,116.392103,0,190,39656.5703009259,2008-07-27,13:41:14
39.939416,116.392104,0,190,39656.5703587963,2008-07-27,13:41:19
39.939416,116.392104,0,190,39656.5703935185,2008-07-27,13:41:22
39.939414,116.392101,0,190,39656.5704166667,2008-07-27,13:41:24
39.93941,116.392092,0,190,39656.570474537,2008-07-27,13:41:29
39.93941,116.392092,0,190,39656.5705092593,2008-07-27,13:41:32
39.939407,116.392086,0,190,39656.5705324074,2008-07-27,13:41:34
39.939371,116.392137,0,192,39656.5705902778,2008-07-27,13:41:39
39.93935,116.39214,0,193,39656.5706481481,2008-07-27,13:41:44
39.93935,116.392145,0,193,39656.5707060185,2008-07-27,13:41:49
39.93935,116.392151,0,193,39656.5707638889,2008-07-27,13:41:54
39.93935,116.392149,0,192,39656.5708217593,2008-07-27,13:41:59
39.939351,116.392147,0,192,39656.5708796296,2008-07-27,13:42:04
39.939351,116.392147,0,192,39656.5709143518,2008-07-27,13:42:07
39.939351,116.392141,0,192,39656.5709375,2008-07-27,13:42:09
39.939351,116.392125,0,193,39656.5709953704,2008-07-27,13:42:14
39.93937,116.392028,0,195,39656.5710532407,2008-07-27,13:42:19
39.939403,116.392001,0,200,39656.5711111111,2008-07-27,13:42:24
39.939403,116.392002,0,200,39656.5711689815,2008-07-27,13:42:29
39.939403,116.392002,0,200,39656.5712037037,2008-07-27,13:42:32
39.939404,116.392008,0,200,39656.5712268518,2008-07-27,13:42:34
39.939397,116.39199,0,200,39656.5712847222,2008-07-27,13:42:39
39.939397,116.39199,0,200,39656.5713194444,2008-07-27,13:42:42
39.939397,116.39199,0,200,39656.5713425926,2008-07-27,13:42:44
39.939384,116.391997,0,201,39656.571400463,2008-07-27,13:42:49
39.939393,116.391975,0,201,39656.5714583333,2008-07-27,13:42:54
39.939396,116.391966,0,201,39656.5715162037,2008-07-27,13:42:59
39.939407,116.391944,0,201,39656.5715740741,2008-07-27,13:43:04
39.939408,116.391944,0,201,39656.5716319444,2008-07-27,13:43:09
39.93941,116.391945,0,201,39656.5716898148,2008-07-27,13:43:14
39.939412,116.39194,0,202,39656.5717476852,2008-07-27,13:43:19
39.939413,116.391938,0,202,39656.5718055556,2008-07-27,13:43:24
39.939414,116.391938,0,202,39656.5718634259,2008-07-27,13:43:29
39.939415,116.39194,0,201,39656.5719212963,2008-07-27,13:43:34
39.939416,116.391941,0,201,39656.5719791667,2008-07-27,13:43:39
39.939416,116.391941,0,201,39656.5720138889,2008-07-27,13:43:42
39.939417,116.391941,0,201,39656.572037037,2008-07-27,13:43:44
39.939415,116.39195,0,203,39656.5720949074,2008-07-27,13:43:49
39.939421,116.391948,0,202,39656.5721527778,2008-07-27,13:43:54
39.93942,116.391949,0,202,39656.5722106481,2008-07-27,13:43:59
39.939419,116.391947,0,202,39656.5722685185,2008-07-27,13:44:04
39.939417,116.391946,0,202,39656.5723263889,2008-07-27,13:44:09
39.939416,116.391952,0,202,39656.5723842593,2008-07-27,13:44:14
39.939416,116.391952,0,202,39656.5724189815,2008-07-27,13:44:17
39.939418,116.391956,0,203,39656.5724421296,2008-07-27,13:44:19
39.939409,116.391941,0,204,39656.5725,2008-07-27,13:44:24
39.939409,116.391941,0,204,39656.5725347222,2008-07-27,13:44:27
39.939414,116.391949,0,203,39656.5725578704,2008-07-27,13:44:29
39.939395,116.391982,0,203,39656.5726157407,2008-07-27,13:44:34
39.9394,116.391985,0,202,39656.5726736111,2008-07-27,13:44:39
39.939405,116.391986,0,202,39656.5727314815,2008-07-27,13:44:44
39.939405,116.391986,0,202,39656.5727662037,2008-07-27,13:44:47
39.939404,116.391992,0,202,39656.5727893518,2008-07-27,13:44:49
39.939402,116.392001,0,202,39656.5728472222,2008-07-27,13:44:54
39.939401,116.392011,0,202,39656.5729050926,2008-07-27,13:44:59
39.939398,116.392006,0,202,39656.572962963,2008-07-27,13:45:04
39.939398,116.392006,0,202,39656.5729976852,2008-07-27,13:45:07
39.939395,116.392005,0,202,39656.5730208333,2008-07-27,13:45:09
39.939296,116.39201,0,201,39656.5730787037,2008-07-27,13:45:14
39.939296,116.392012,0,201,39656.5731365741,2008-07-27,13:45:19
39.939296,116.392012,0,201,39656.5731712963,2008-07-27,13:45:22
39.939294,116.392015,0,201,39656.5731944444,2008-07-27,13:45:24
39.939293,116.392027,0,201,39656.5732523148,2008-07-27,13:45:29
39.939291,116.39204,0,201,39656.5733101852,2008-07-27,13:45:34
39.939289,116.392056,0,201,39656.5733680556,2008-07-27,13:45:39
39.939275,116.392094,0,201,39656.5734259259,2008-07-27,13:45:44
39.939257,116.39212,0,201,39656.5734837963,2008-07-27,13:45:49
39.939231,116.392096,0,202,39656.5735416667,2008-07-27,13:45:54
39.939231,116.392096,0,202,39656.5735763889,2008-07-27,13:45:57
39.939226,116.392088,0,201,39656.573599537,2008-07-27,13:45:59
39.939213,116.392062,0,201,39656.5736574074,2008-07-27,13:46:04
39.93919,116.392036,0,201,39656.5737152778,2008-07-27,13:46:09
39.93919,116.392036,0,201,39656.57375,2008-07-27,13:46:12
39.939188,116.392035,0,201,39656.5737731481,2008-07-27,13:46:14
39.939184,116.392045,0,201,39656.5738310185,2008-07-27,13:46:19
39.939179,116.392048,0,201,39656.5738888889,2008-07-27,13:46:24
39.939176,116.392054,0,201,39656.5739467593,2008-07-27,13:46:29
39.939172,116.392056,0,201,39656.5740046296,2008-07-27,13:46:34
39.939172,116.392056,0,201,39656.5740393519,2008-07-27,13:46:37
39.93917,116.392054,0,201,39656.5740625,2008-07-27,13:46:39
39.939122,116.392071,0,201,39656.5741203704,2008-07-27,13:46:44
39.939054,116.392065,0,201,39656.5741782407,2008-07-27,13:46:49
39.939053,116.39208,0,201,39656.5742361111,2008-07-27,13:46:54
39.939052,116.392093,0,201,39656.5742939815,2008-07-27,13:46:59
39.939051,116.392104,0,201,39656.5743518519,2008-07-27,13:47:04
39.939049,116.392115,0,201,39656.5744097222,2008-07-27,13:47:09
39.939047,116.392126,0,201,39656.5744675926,2008-07-27,13:47:14
39.939046,116.392126,0,201,39656.574525463,2008-07-27,13:47:19
39.939045,116.392124,0,201,39656.5745833333,2008-07-27,13:47:24
39.939044,116.392121,0,201,39656.5746412037,2008-07-27,13:47:29
39.939043,116.392118,0,200,39656.5746990741,2008-07-27,13:47:34
39.939043,116.392118,0,200,39656.5747337963,2008-07-27,13:47:37
39.939042,116.392116,0,200,39656.5747569444,2008-07-27,13:47:39
39.939041,116.392125,0,200,39656.5748148148,2008-07-27,13:47:44
39.939042,116.392129,0,200,39656.5748726852,2008-07-27,13:47:49
39.939042,116.392129,0,200,39656.5749074074,2008-07-27,13:47:52
39.939042,116.392131,0,200,39656.5749305556,2008-07-27,13:47:54
39.939043,116.39214,0,200,39656.5749884259,2008-07-27,13:47:59
39.939042,116.392143,0,201,39656.5750462963,2008-07-27,13:48:04
39.939042,116.39215,0,201,39656.5751041667,2008-07-27,13:48:09
39.939041,116.392154,0,201,39656.575162037,2008-07-27,13:48:14
39.939041,116.392155,0,201,39656.5752199074,2008-07-27,13:48:19
39.939041,116.392155,0,201,39656.5752546296,2008-07-27,13:48:22
39.939042,116.39215,0,201,39656.5752777778,2008-07-27,13:48:24
39.939041,116.39214,0,201,39656.5753356481,2008-07-27,13:48:29
39.939041,116.392126,0,201,39656.5753935185,2008-07-27,13:48:34
39.939014,116.392092,0,201,39656.5754513889,2008-07-27,13:48:39
39.938993,116.392089,0,201,39656.5755092593,2008-07-27,13:48:44
39.938993,116.392087,0,201,39656.5755671296,2008-07-27,13:48:49
39.938993,116.392087,0,201,39656.5756018519,2008-07-27,13:48:52
39.938993,116.392087,0,201,39656.575625,2008-07-27,13:48:54
39.939,116.392071,0,200,39656.5756828704,2008-07-27,13:48:59
39.939052,116.392055,0,200,39656.5757407407,2008-07-27,13:49:04
39.939052,116.392056,0,200,39656.5757986111,2008-07-27,13:49:09
39.939052,116.392056,0,200,39656.5758333333,2008-07-27,13:49:12
39.939051,116.392053,0,200,39656.5758564815,2008-07-27,13:49:14
39.93905,116.392043,0,200,39656.5759143519,2008-07-27,13:49:19
39.93911,116.392036,0,201,39656.5759722222,2008-07-27,13:49:24
39.939115,116.392026,0,198,39656.5760300926,2008-07-27,13:49:29
39.939161,116.392021,0,195,39656.576087963,2008-07-27,13:49:34
39.939212,116.391995,0,193,39656.5761458333,2008-07-27,13:49:39
39.939282,116.391974,0,191,39656.5762037037,2008-07-27,13:49:44
39.939292,116.391965,0,188,39656.5762615741,2008-07-27,13:49:49
39.939292,116.391967,0,188,39656.5763194444,2008-07-27,13:49:54
39.939293,116.391966,0,187,39656.5763773148,2008-07-27,13:49:59
39.939293,116.391972,0,187,39656.5764351852,2008-07-27,13:50:04
39.939293,116.391977,0,187,39656.5764930556,2008-07-27,13:50:09
39.939294,116.391982,0,187,39656.5765509259,2008-07-27,13:50:14
39.939296,116.391977,0,187,39656.5766087963,2008-07-27,13:50:19
39.939296,116.391971,0,187,39656.5766666667,2008-07-27,13:50:24
39.939297,116.39197,0,187,39656.576724537,2008-07-27,13:50:29
39.939297,116.39197,0,187,39656.5767592593,2008-07-27,13:50:32
39.939301,116.391975,0,187,39656.5767824074,2008-07-27,13:50:34
39.939329,116.39199,0,190,39656.5768402778,2008-07-27,13:50:39
39.939366,116.391957,0,187,39656.5768981481,2008-07-27,13:50:44
39.939366,116.391957,0,187,39656.5769328704,2008-07-27,13:50:47
39.939366,116.39196,0,186,39656.5769560185,2008-07-27,13:50:49
39.939366,116.391971,0,187,39656.5770138889,2008-07-27,13:50:54
39.93939,116.391927,0,188,39656.5770717593,2008-07-27,13:50:59
39.93939,116.391918,0,188,39656.5771296296,2008-07-27,13:51:04
39.93939,116.391918,0,188,39656.5771875,2008-07-27,13:51:09
39.939391,116.391925,0,188,39656.5772453704,2008-07-27,13:51:14
39.93939,116.391929,0,188,39656.5773032407,2008-07-27,13:51:19
39.93939,116.391929,0,188,39656.577337963,2008-07-27,13:51:22
39.939391,116.391934,0,188,39656.5773611111,2008-07-27,13:51:24
39.939392,116.391943,0,188,39656.5774189815,2008-07-27,13:51:29
39.939392,116.391943,0,188,39656.5774537037,2008-07-27,13:51:32
39.939393,116.391947,0,188,39656.5774768519,2008-07-27,13:51:34
39.939418,116.391915,0,188,39656.5775347222,2008-07-27,13:51:39
39.939441,116.391866,0,191,39656.5775925926,2008-07-27,13:51:44
39.939435,116.391838,0,192,39656.577650463,2008-07-27,13:51:49
39.939442,116.391779,0,193,39656.5777083333,2008-07-27,13:51:54
39.939468,116.391731,0,194,39656.5777662037,2008-07-27,13:51:59
39.939511,116.391649,0,196,39656.5778240741,2008-07-27,13:52:04
39.939486,116.391592,0,199,39656.5778819444,2008-07-27,13:52:09
39.939462,116.391541,0,203,39656.5779398148,2008-07-27,13:52:14
39.939458,116.391508,0,203,39656.5779976852,2008-07-27,13:52:19
39.939461,116.391449,0,206,39656.5780555556,2008-07-27,13:52:24
39.939466,116.391415,0,206,39656.5781134259,2008-07-27,13:52:29
39.939452,116.391367,0,208,39656.5781712963,2008-07-27,13:52:34
39.939408,116.391314,0,206,39656.5782291667,2008-07-27,13:52:39
39.939412,116.391248,0,205,39656.578287037,2008-07-27,13:52:44
39.93938,116.39118,0,205,39656.5783449074,2008-07-27,13:52:49
39.939382,116.391113,0,205,39656.5784027778,2008-07-27,13:52:54
39.939388,116.391052,0,205,39656.5784606481,2008-07-27,13:52:59
39.939366,116.390995,0,205,39656.5785185185,2008-07-27,13:53:04
39.939348,116.390955,0,207,39656.5785763889,2008-07-27,13:53:09
39.939364,116.390924,0,207,39656.5786342593,2008-07-27,13:53:14
39.939349,116.390864,0,211,39656.5786921296,2008-07-27,13:53:19
39.939337,116.390814,0,209,39656.57875,2008-07-27,13:53:24
39.939367,116.390742,0,211,39656.5788078704,2008-07-27,13:53:29
39.939367,116.39068,0,210,39656.5788657407,2008-07-27,13:53:34
39.939357,116.390621,0,211,39656.5789236111,2008-07-27,13:53:39
39.939351,116.390541,0,212,39656.5789814815,2008-07-27,13:53:44
39.939296,116.39047,0,208,39656.5790393518,2008-07-27,13:53:49
39.939238,116.390431,0,205,39656.5790972222,2008-07-27,13:53:54
39.939193,116.390384,0,202,39656.5791550926,2008-07-27,13:53:59
39.939157,116.390323,0,196,39656.579212963,2008-07-27,13:54:04
39.939112,116.390295,0,192,39656.5792708333,2008-07-27,13:54:09
39.939071,116.390232,0,190,39656.5793287037,2008-07-27,13:54:14
39.939026,116.390199,0,188,39656.5793865741,2008-07-27,13:54:19
39.938994,116.39018,0,187,39656.5794444444,2008-07-27,13:54:24
39.938946,116.390155,0,185,39656.5795023148,2008-07-27,13:54:29
39.938937,116.390091,0,183,39656.5795601852,2008-07-27,13:54:34
39.938942,116.390041,0,179,39656.5796180556,2008-07-27,13:54:39
39.938925,116.389978,0,173,39656.5796759259,2008-07-27,13:54:44
39.938889,116.389936,0,170,39656.5797337963,2008-07-27,13:54:49
39.93884,116.389919,0,167,39656.5797916667,2008-07-27,13:54:54
39.938801,116.389874,0,163,39656.579849537,2008-07-27,13:54:59
39.938756,116.389846,0,159,39656.5799074074,2008-07-27,13:55:04
39.938687,116.389844,0,154,39656.5799652778,2008-07-27,13:55:09
39.938629,116.389836,0,148,39656.5800231481,2008-07-27,13:55:14
39.938587,116.389837,0,145,39656.5800810185,2008-07-27,13:55:19
39.938551,116.389856,0,141,39656.5801388889,2008-07-27,13:55:24
39.938507,116.389869,0,138,39656.5801967593,2008-07-27,13:55:29
39.938474,116.389868,0,135,39656.5802546296,2008-07-27,13:55:34
39.938436,116.389848,0,134,39656.5803125,2008-07-27,13:55:39
39.938376,116.389823,0,133,39656.5803703704,2008-07-27,13:55:44
39.938327,116.389787,0,132,39656.5804282407,2008-07-27,13:55:49
39.938265,116.389773,0,134,39656.5804861111,2008-07-27,13:55:54
39.938233,116.389773,0,137,39656.5805439815,2008-07-27,13:55:59
39.938186,116.389769,0,142,39656.5806018518,2008-07-27,13:56:04
39.938159,116.389766,0,145,39656.5806597222,2008-07-27,13:56:09
39.938117,116.389787,0,145,39656.5807175926,2008-07-27,13:56:14
39.938072,116.389805,0,147,39656.580775463,2008-07-27,13:56:19
39.938018,116.389832,0,148,39656.5808333333,2008-07-27,13:56:24
39.937978,116.389839,0,148,39656.5808912037,2008-07-27,13:56:29
39.937936,116.389844,0,148,39656.5809490741,2008-07-27,13:56:34
39.937883,116.389839,0,149,39656.5810069444,2008-07-27,13:56:39
39.937842,116.389829,0,149,39656.5810648148,2008-07-27,13:56:44
39.937804,116.38984,0,152,39656.5811226852,2008-07-27,13:56:49
39.937804,116.38984,0,152,39656.5811574074,2008-07-27,13:56:52
39.937801,116.389837,0,152,39656.5811805556,2008-07-27,13:56:54
39.937802,116.389825,0,152,39656.5812384259,2008-07-27,13:56:59
39.937787,116.389809,0,152,39656.5812962963,2008-07-27,13:57:04
39.937785,116.38981,0,152,39656.5813541667,2008-07-27,13:57:09
39.937781,116.389812,0,152,39656.581412037,2008-07-27,13:57:14
39.937775,116.389814,0,152,39656.5814699074,2008-07-27,13:57:19
39.937771,116.389808,0,152,39656.5815277778,2008-07-27,13:57:24
39.937771,116.389808,0,152,39656.5815625,2008-07-27,13:57:27
39.937767,116.389802,0,152,39656.5815856481,2008-07-27,13:57:29
39.937787,116.389775,0,152,39656.5816435185,2008-07-27,13:57:34
39.937814,116.389734,0,153,39656.5817013889,2008-07-27,13:57:39
39.937866,116.389722,0,154,39656.5817592593,2008-07-27,13:57:44
39.937866,116.389722,0,154,39656.5817939815,2008-07-27,13:57:47
39.937862,116.389715,0,154,39656.5818171296,2008-07-27,13:57:49
39.937868,116.3897,0,154,39656.581875,2008-07-27,13:57:54
39.937851,116.389741,0,154,39656.5819328704,2008-07-27,13:57:59
39.937852,116.389751,0,154,39656.5819907407,2008-07-27,13:58:04
39.937834,116.389823,0,154,39656.5820486111,2008-07-27,13:58:09
39.937819,116.389841,0,154,39656.5821064815,2008-07-27,13:58:14
39.937796,116.389845,0,153,39656.5821643519,2008-07-27,13:58:19
39.937786,116.389842,0,153,39656.5822222222,2008-07-27,13:58:24
39.937786,116.389842,0,153,39656.5822569444,2008-07-27,13:58:27
39.937785,116.389848,0,153,39656.5822800926,2008-07-27,13:58:29
39.937781,116.389857,0,152,39656.582337963,2008-07-27,13:58:34
39.93778,116.38987,0,152,39656.5823958333,2008-07-27,13:58:39
39.937779,116.389883,0,152,39656.5824537037,2008-07-27,13:58:44
39.937779,116.389888,0,152,39656.5825115741,2008-07-27,13:58:49
39.937779,116.389888,0,152,39656.5825462963,2008-07-27,13:58:52
39.937779,116.389882,0,152,39656.5825694444,2008-07-27,13:58:54
39.937756,116.389859,0,152,39656.5826273148,2008-07-27,13:58:59
39.937726,116.38985,0,152,39656.5826851852,2008-07-27,13:59:04
39.937726,116.38985,0,152,39656.5827199074,2008-07-27,13:59:07
39.937723,116.389854,0,152,39656.5827430556,2008-07-27,13:59:09
39.937731,116.389841,0,151,39656.5828009259,2008-07-27,13:59:14
39.937743,116.389827,0,152,39656.5828587963,2008-07-27,13:59:19
39.937761,116.389831,0,153,39656.5829166667,2008-07-27,13:59:24
39.937781,116.389824,0,153,39656.582974537,2008-07-27,13:59:29
39.937782,116.38982,0,153,39656.5830324074,2008-07-27,13:59:34
39.937782,116.38982,0,153,39656.5830671296,2008-07-27,13:59:37
39.937774,116.389813,0,152,39656.5830902778,2008-07-27,13:59:39
39.937766,116.389798,0,153,39656.5831481481,2008-07-27,13:59:44
39.937756,116.38979,0,153,39656.5832060185,2008-07-27,13:59:49
39.937756,116.38979,0,153,39656.5832407407,2008-07-27,13:59:52
39.937752,116.389785,0,152,39656.5832638889,2008-07-27,13:59:54
39.937766,116.389775,0,153,39656.5833217593,2008-07-27,13:59:59
39.937769,116.389812,0,154,39656.5833796296,2008-07-27,14:00:04
39.937765,116.389813,0,155,39656.5834375,2008-07-27,14:00:09
39.937764,116.389809,0,155,39656.5834953704,2008-07-27,14:00:14
39.937761,116.389802,0,155,39656.5835532407,2008-07-27,14:00:19
39.937761,116.389802,0,155,39656.583587963,2008-07-27,14:00:22
39.937768,116.389798,0,155,39656.5836111111,2008-07-27,14:00:24
39.937777,116.389798,0,155,39656.5836689815,2008-07-27,14:00:29
39.937784,116.389808,0,155,39656.5837268519,2008-07-27,14:00:34
39.937779,116.389837,0,153,39656.5837847222,2008-07-27,14:00:39
39.937786,116.389845,0,153,39656.5838425926,2008-07-27,14:00:44
39.937785,116.389847,0,153,39656.583900463,2008-07-27,14:00:49
39.937781,116.389852,0,152,39656.5839583333,2008-07-27,14:00:54
39.937776,116.38986,0,152,39656.5840162037,2008-07-27,14:00:59
39.937772,116.389865,0,152,39656.5840740741,2008-07-27,14:01:04
39.937772,116.389873,0,152,39656.5841319444,2008-07-27,14:01:09
39.937772,116.389873,0,152,39656.5841666667,2008-07-27,14:01:12
39.937779,116.389878,0,151,39656.5841898148,2008-07-27,14:01:14
39.937801,116.389869,0,149,39656.5842476852,2008-07-27,14:01:19
39.937801,116.389869,0,149,39656.5842824074,2008-07-27,14:01:22
39.937804,116.389863,0,149,39656.5843055556,2008-07-27,14:01:24
39.93781,116.389852,0,148,39656.5843634259,2008-07-27,14:01:29
39.93782,116.389842,0,148,39656.5844212963,2008-07-27,14:01:34
39.937835,116.389852,0,143,39656.5844791667,2008-07-27,14:01:39
39.937838,116.389853,0,143,39656.584537037,2008-07-27,14:01:44
39.937843,116.389857,0,142,39656.5845949074,2008-07-27,14:01:49
39.937849,116.389864,0,142,39656.5846527778,2008-07-27,14:01:54
39.937849,116.389859,0,141,39656.5847106481,2008-07-27,14:01:59
39.93785,116.389851,0,141,39656.5847685185,2008-07-27,14:02:04
39.93785,116.389851,0,141,39656.5848032407,2008-07-27,14:02:07
39.937856,116.389843,0,140,39656.5848263889,2008-07-27,14:02:09
39.937861,116.389834,0,140,39656.5848842593,2008-07-27,14:02:14
39.937864,116.389828,0,139,39656.5849421296,2008-07-27,14:02:19
39.937864,116.38982,0,138,39656.585,2008-07-27,14:02:24
39.937865,116.389817,0,137,39656.5850578704,2008-07-27,14:02:29
39.937862,116.389822,0,137,39656.5851157407,2008-07-27,14:02:34
39.937862,116.389822,0,137,39656.585150463,2008-07-27,14:02:37
39.937856,116.38983,0,136,39656.5851736111,2008-07-27,14:02:39
39.937849,116.389842,0,135,39656.5852314815,2008-07-27,14:02:44
39.937849,116.389857,0,134,39656.5852893519,2008-07-27,14:02:49
39.937849,116.389857,0,134,39656.5853240741,2008-07-27,14:02:52
39.937856,116.389864,0,133,39656.5853472222,2008-07-27,14:02:54
39.937867,116.389864,0,133,39656.5854050926,2008-07-27,14:02:59
39.937885,116.389888,0,131,39656.585462963,2008-07-27,14:03:04
39.937888,116.389917,0,131,39656.5855208333,2008-07-27,14:03:09
39.937891,116.389944,0,130,39656.5855787037,2008-07-27,14:03:14
39.937898,116.38997,0,130,39656.5856365741,2008-07-27,14:03:19
39.937894,116.390036,0,129,39656.5856944444,2008-07-27,14:03:24
39.93789,116.390073,0,129,39656.5857523148,2008-07-27,14:03:29
39.937858,116.390124,0,128,39656.5858101852,2008-07-27,14:03:34
39.937856,116.390132,0,128,39656.5858680556,2008-07-27,14:03:39
39.937855,116.390135,0,128,39656.5859259259,2008-07-27,14:03:44
39.937854,116.390139,0,128,39656.5859837963,2008-07-27,14:03:49
39.937853,116.390146,0,128,39656.5860416667,2008-07-27,14:03:54
39.937853,116.390148,0,128,39656.586099537,2008-07-27,14:03:59
39.937853,116.390148,0,128,39656.5861342593,2008-07-27,14:04:02
39.937853,116.390152,0,128,39656.5861574074,2008-07-27,14:04:04
39.936994,116.389537,0,143,39656.6885300926,2008-07-27,16:31:29
39.936991,116.389613,0,145,39656.688587963,2008-07-27,16:31:34
39.936979,116.389663,0,161,39656.6886458333,2008-07-27,16:31:39
39.936985,116.389646,0,151,39656.6887037037,2008-07-27,16:31:44
39.936967,116.389637,0,152,39656.6887615741,2008-07-27,16:31:49
39.936954,116.389618,0,147,39656.6888194444,2008-07-27,16:31:54
39.936937,116.389616,0,145,39656.6888773148,2008-07-27,16:31:59
39.93692,116.389608,0,143,39656.6889351852,2008-07-27,16:32:04
39.936919,116.38959,0,146,39656.6889930556,2008-07-27,16:32:09
39.936917,116.389585,0,148,39656.6890509259,2008-07-27,16:32:14
39.936916,116.389584,0,148,39656.6891087963,2008-07-27,16:32:19
39.936916,116.389584,0,148,39656.6891435185,2008-07-27,16:32:22
39.936918,116.389592,0,149,39656.6891666667,2008-07-27,16:32:24
39.936924,116.389583,0,148,39656.689224537,2008-07-27,16:32:29
39.936924,116.389583,0,148,39656.6892592593,2008-07-27,16:32:32
39.936925,116.389576,0,148,39656.6892824074,2008-07-27,16:32:34
39.936925,116.389565,0,148,39656.6893402778,2008-07-27,16:32:39
39.936923,116.389558,0,148,39656.6893981481,2008-07-27,16:32:44
39.936921,116.389557,0,148,39656.6894560185,2008-07-27,16:32:49
39.93692,116.389558,0,148,39656.6895138889,2008-07-27,16:32:54
39.93692,116.389557,0,148,39656.6895717593,2008-07-27,16:32:59
39.936921,116.389557,0,148,39656.6896296296,2008-07-27,16:33:04
39.936921,116.389557,0,148,39656.6896875,2008-07-27,16:33:09
39.936921,116.389558,0,148,39656.6897453704,2008-07-27,16:33:14
39.936921,116.389558,0,148,39656.6898032407,2008-07-27,16:33:19
39.936921,116.389558,0,148,39656.6898611111,2008-07-27,16:33:24
39.93692,116.389559,0,148,39656.6899189815,2008-07-27,16:33:29
39.936917,116.389557,0,148,39656.6899768518,2008-07-27,16:33:34
39.936914,116.389555,0,149,39656.6900347222,2008-07-27,16:33:39
39.936915,116.389554,0,148,39656.6900925926,2008-07-27,16:33:44
39.936918,116.389553,0,148,39656.690150463,2008-07-27,16:33:49
39.936918,116.389554,0,148,39656.6902083333,2008-07-27,16:33:54
39.936918,116.389554,0,148,39656.6902662037,2008-07-27,16:33:59
39.936919,116.389554,0,147,39656.6903240741,2008-07-27,16:34:04
39.936919,116.389554,0,147,39656.6903819444,2008-07-27,16:34:09
39.936919,116.389555,0,147,39656.6904398148,2008-07-27,16:34:14
39.936919,116.389555,0,147,39656.6904976852,2008-07-27,16:34:19
39.93692,116.389554,0,147,39656.6905555556,2008-07-27,16:34:24
39.93692,116.389554,0,147,39656.6906134259,2008-07-27,16:34:29
39.93692,116.389555,0,147,39656.6906712963,2008-07-27,16:34:34
39.93692,116.389555,0,147,39656.6907291667,2008-07-27,16:34:39
39.93692,116.389555,0,147,39656.690787037,2008-07-27,16:34:44
39.93692,116.389556,0,147,39656.6908449074,2008-07-27,16:34:49
39.93692,116.389556,0,147,39656.6909027778,2008-07-27,16:34:54
39.93692,116.389556,0,147,39656.6909606481,2008-07-27,16:34:59
39.936919,116.389557,0,147,39656.6910185185,2008-07-27,16:35:04
39.936919,116.389558,0,147,39656.6910763889,2008-07-27,16:35:09
39.936919,116.389558,0,148,39656.6911342593,2008-07-27,16:35:14
39.936919,116.389558,0,148,39656.6911921296,2008-07-27,16:35:19
39.936919,116.389559,0,147,39656.69125,2008-07-27,16:35:24
39.936919,116.38956,0,148,39656.6913078704,2008-07-27,16:35:29
39.936919,116.38956,0,147,39656.6913657407,2008-07-27,16:35:34
39.93692,116.38956,0,147,39656.6914236111,2008-07-27,16:35:39
39.93692,116.38956,0,147,39656.6914814815,2008-07-27,16:35:44
39.93692,116.38956,0,147,39656.6915393519,2008-07-27,16:35:49
39.93692,116.38956,0,147,39656.6915972222,2008-07-27,16:35:54
39.93692,116.38956,0,147,39656.6916550926,2008-07-27,16:35:59
39.93692,116.38956,0,147,39656.691712963,2008-07-27,16:36:04
39.93692,116.38956,0,147,39656.6917708333,2008-07-27,16:36:09
39.93692,116.389561,0,147,39656.6918287037,2008-07-27,16:36:14
39.93692,116.389562,0,147,39656.6918865741,2008-07-27,16:36:19
39.93692,116.389562,0,147,39656.6919444444,2008-07-27,16:36:24
39.936919,116.389563,0,147,39656.6920023148,2008-07-27,16:36:29
39.936919,116.389563,0,147,39656.6920601852,2008-07-27,16:36:34
39.93692,116.389564,0,147,39656.6921180556,2008-07-27,16:36:39
39.93692,116.389565,0,147,39656.6921759259,2008-07-27,16:36:44
39.936921,116.389566,0,147,39656.6922337963,2008-07-27,16:36:49
39.936921,116.389567,0,147,39656.6922916667,2008-07-27,16:36:54
39.936922,116.389567,0,147,39656.692349537,2008-07-27,16:36:59
39.936922,116.389568,0,147,39656.6924074074,2008-07-27,16:37:04
39.936923,116.389569,0,147,39656.6924652778,2008-07-27,16:37:09
39.936923,116.38957,0,147,39656.6925231481,2008-07-27,16:37:14
39.936923,116.389571,0,147,39656.6925810185,2008-07-27,16:37:19
39.936923,116.389572,0,147,39656.6926388889,2008-07-27,16:37:24
39.936923,116.389574,0,147,39656.6926967593,2008-07-27,16:37:29
39.936923,116.389576,0,147,39656.6927546296,2008-07-27,16:37:34
39.936923,116.389577,0,147,39656.6928125,2008-07-27,16:37:39
39.936923,116.389578,0,147,39656.6928703704,2008-07-27,16:37:44
39.936923,116.389579,0,147,39656.6929282407,2008-07-27,16:37:49
39.936922,116.389581,0,147,39656.6929861111,2008-07-27,16:37:54
39.936923,116.389583,0,147,39656.6930439815,2008-07-27,16:37:59
39.936923,116.389584,0,147,39656.6931018519,2008-07-27,16:38:04
39.936923,116.389586,0,148,39656.6931597222,2008-07-27,16:38:09
39.936923,116.389586,0,148,39656.6932175926,2008-07-27,16:38:14
39.936922,116.389587,0,148,39656.693275463,2008-07-27,16:38:19
39.936923,116.389588,0,148,39656.6933333333,2008-07-27,16:38:24
39.936923,116.38959,0,148,39656.6933912037,2008-07-27,16:38:29
39.936924,116.389591,0,148,39656.6934490741,2008-07-27,16:38:34
39.936923,116.389592,0,149,39656.6935069444,2008-07-27,16:38:39
39.936923,116.389593,0,149,39656.6935648148,2008-07-27,16:38:44
39.936922,116.389593,0,149,39656.6936226852,2008-07-27,16:38:49
39.936922,116.389594,0,149,39656.6936805556,2008-07-27,16:38:54
39.936922,116.389593,0,149,39656.6937384259,2008-07-27,16:38:59
39.936922,116.389593,0,149,39656.6937731481,2008-07-27,16:39:02
39.936926,116.389591,0,149,39656.6937962963,2008-07-27,16:39:04
39.936938,116.389577,0,151,39656.6938541667,2008-07-27,16:39:09
39.936943,116.389552,0,152,39656.693912037,2008-07-27,16:39:14
39.936947,116.389531,0,155,39656.6939699074,2008-07-27,16:39:19
39.936953,116.389507,0,158,39656.6940277778,2008-07-27,16:39:24
39.936942,116.389488,0,164,39656.6940856481,2008-07-27,16:39:29
39.936942,116.389488,0,164,39656.6941203704,2008-07-27,16:39:32
39.936938,116.389483,0,164,39656.6941435185,2008-07-27,16:39:34
39.936927,116.389485,0,167,39656.6942013889,2008-07-27,16:39:39
39.936912,116.389525,0,170,39656.6942592593,2008-07-27,16:39:44
39.936906,116.389557,0,172,39656.6943171296,2008-07-27,16:39:49
39.936901,116.389563,0,173,39656.694375,2008-07-27,16:39:54
39.936899,116.38957,0,174,39656.6944328704,2008-07-27,16:39:59
39.9369,116.389574,0,175,39656.6944907407,2008-07-27,16:40:04
39.936903,116.389579,0,176,39656.6945486111,2008-07-27,16:40:09
39.936906,116.389585,0,177,39656.6946064815,2008-07-27,16:40:14
39.936909,116.389593,0,178,39656.6946643519,2008-07-27,16:40:19
39.936913,116.389601,0,180,39656.6947222222,2008-07-27,16:40:24
39.936915,116.389608,0,181,39656.6947800926,2008-07-27,16:40:29
39.936917,116.389611,0,183,39656.694837963,2008-07-27,16:40:34
39.93692,116.389611,0,186,39656.6948958333,2008-07-27,16:40:39
39.93692,116.389607,0,188,39656.6949537037,2008-07-27,16:40:44
39.93692,116.389607,0,188,39656.6949884259,2008-07-27,16:40:47
39.936921,116.389601,0,190,39656.6950115741,2008-07-27,16:40:49
39.936922,116.389592,0,193,39656.6950694444,2008-07-27,16:40:54
39.936922,116.389584,0,194,39656.6951273148,2008-07-27,16:40:59
39.936922,116.389584,0,194,39656.695162037,2008-07-27,16:41:02
39.936916,116.389579,0,188,39656.6951851852,2008-07-27,16:41:04
39.93691,116.38956,0,180,39656.6952430556,2008-07-27,16:41:09
39.9369,116.389542,0,180,39656.6953009259,2008-07-27,16:41:14
39.9369,116.389542,0,180,39656.6953356481,2008-07-27,16:41:17
39.936893,116.389547,0,180,39656.6953587963,2008-07-27,16:41:19
39.936889,116.389578,0,178,39656.6954166667,2008-07-27,16:41:24
39.936903,116.389594,0,177,39656.695474537,2008-07-27,16:41:29
39.936936,116.389602,0,174,39656.6955324074,2008-07-27,16:41:34
39.936931,116.389617,0,172,39656.6955902778,2008-07-27,16:41:39
39.936928,116.389616,0,172,39656.6956481481,2008-07-27,16:41:44
39.936933,116.389613,0,172,39656.6957060185,2008-07-27,16:41:49
39.936939,116.38961,0,171,39656.6957638889,2008-07-27,16:41:54
39.936942,116.389607,0,170,39656.6958217593,2008-07-27,16:41:59
39.936947,116.389602,0,168,39656.6958796296,2008-07-27,16:42:04
39.936949,116.389597,0,166,39656.6959375,2008-07-27,16:42:09
39.936949,116.389597,0,166,39656.6959722222,2008-07-27,16:42:12
39.936948,116.389596,0,162,39656.6959953704,2008-07-27,16:42:14
39.936944,116.389583,0,153,39656.6960532407,2008-07-27,16:42:19
39.936944,116.389583,0,153,39656.696087963,2008-07-27,16:42:22
39.936942,116.389576,0,149,39656.6961111111,2008-07-27,16:42:24
39.936922,116.389584,0,141,39656.6961689815,2008-07-27,16:42:29
39.936923,116.389599,0,134,39656.6962268518,2008-07-27,16:42:34
39.936921,116.389618,0,133,39656.6962847222,2008-07-27,16:42:39
39.936923,116.389643,0,132,39656.6963425926,2008-07-27,16:42:44
39.936928,116.389668,0,131,39656.696400463,2008-07-27,16:42:49
39.936928,116.389682,0,129,39656.6964583333,2008-07-27,16:42:54
39.936926,116.389676,0,125,39656.6965162037,2008-07-27,16:42:59
39.936925,116.389684,0,123,39656.6965740741,2008-07-27,16:43:04
39.936923,116.389689,0,120,39656.6966319444,2008-07-27,16:43:09
39.937032,116.389626,0,184,39656.704212963,2008-07-27,16:54:04
39.937245,116.389647,0,184,39656.7042708333,2008-07-27,16:54:09
39.937581,116.389638,0,182,39656.7043287037,2008-07-27,16:54:14
39.938018,116.389774,0,173,39656.7043865741,2008-07-27,16:54:19
39.938291,116.389778,0,163,39656.7044444444,2008-07-27,16:54:24
39.93849,116.389797,0,148,39656.7045023148,2008-07-27,16:54:29
39.938532,116.389802,0,145,39656.7045601852,2008-07-27,16:54:34
39.938535,116.389795,0,145,39656.7046180556,2008-07-27,16:54:39
39.938535,116.389787,0,144,39656.7046759259,2008-07-27,16:54:44
39.938535,116.389787,0,144,39656.7047106481,2008-07-27,16:54:47
39.938536,116.389788,0,143,39656.7047337963,2008-07-27,16:54:49
39.938574,116.389785,0,143,39656.7047916667,2008-07-27,16:54:54
39.938846,116.389729,0,146,39656.704849537,2008-07-27,16:54:59
39.939019,116.389407,0,145,39656.7049074074,2008-07-27,16:55:04
39.939219,116.388978,0,144,39656.7049652778,2008-07-27,16:55:09
39.939373,116.388422,0,143,39656.7050231481,2008-07-27,16:55:14
39.939395,116.388074,0,141,39656.7050810185,2008-07-27,16:55:19
39.939574,116.38791,0,144,39656.7051388889,2008-07-27,16:55:24
39.939917,116.387854,0,147,39656.7051967593,2008-07-27,16:55:29
39.940375,116.387857,0,142,39656.7052546296,2008-07-27,16:55:34
39.940907,116.387845,0,141,39656.7053125,2008-07-27,16:55:39
39.941494,116.38783,0,137,39656.7053703704,2008-07-27,16:55:44
39.942149,116.38782,0,134,39656.7054282407,2008-07-27,16:55:49
39.942777,116.387795,0,141,39656.7054861111,2008-07-27,16:55:54
39.943424,116.387764,0,140,39656.7055439815,2008-07-27,16:55:59
39.944137,116.387747,0,136,39656.7056018518,2008-07-27,16:56:04
39.94479,116.38773,0,131,39656.7056597222,2008-07-27,16:56:09
39.945419,116.387698,0,123,39656.7057175926,2008-07-27,16:56:14
39.94604,116.387688,0,117,39656.705775463,2008-07-27,16:56:19
39.946502,116.387707,0,114,39656.7058333333,2008-07-27,16:56:24
39.946652,116.387735,0,121,39656.7058912037,2008-07-27,16:56:29
39.946649,116.38773,0,122,39656.7059490741,2008-07-27,16:56:34
39.946649,116.38773,0,122,39656.7059837963,2008-07-27,16:56:37
39.946649,116.387734,0,122,39656.7060069444,2008-07-27,16:56:39
39.946701,116.387733,0,120,39656.7060648148,2008-07-27,16:56:44
39.946928,116.387706,0,120,39656.7061226852,2008-07-27,16:56:49
39.947233,116.387683,0,117,39656.7061805556,2008-07-27,16:56:54
39.947445,116.387838,0,117,39656.7062384259,2008-07-27,16:56:59
39.947539,116.388167,0,119,39656.7062962963,2008-07-27,16:57:04
39.947579,116.388545,0,121,39656.7063541667,2008-07-27,16:57:09
39.9476,116.388822,0,120,39656.706412037,2008-07-27,16:57:14
39.947621,116.388876,0,118,39656.7064699074,2008-07-27,16:57:19
39.947648,116.388855,0,115,39656.7065277778,2008-07-27,16:57:24
39.947647,116.38884,0,113,39656.7065856481,2008-07-27,16:57:29
39.947665,116.388843,0,111,39656.7066435185,2008-07-27,16:57:34
39.947669,116.388858,0,109,39656.7067013889,2008-07-27,16:57:39
39.94759,116.388995,0,108,39656.7067592593,2008-07-27,16:57:44
39.947547,116.389172,0,111,39656.7068171296,2008-07-27,16:57:49
39.94762,116.389349,0,109,39656.706875,2008-07-27,16:57:54
39.947721,116.389443,0,108,39656.7069328704,2008-07-27,16:57:59
39.947752,116.389517,0,108,39656.7069907407,2008-07-27,16:58:04
39.948135,116.389391,0,117,39656.7073958333,2008-07-27,16:58:39
39.948425,116.389358,0,125,39656.7074537037,2008-07-27,16:58:44
39.948833,116.389319,0,139,39656.7075115741,2008-07-27,16:58:49
39.949293,116.389286,0,153,39656.7075694444,2008-07-27,16:58:54
39.949685,116.389304,0,140,39656.7076273148,2008-07-27,16:58:59
39.949884,116.389302,0,148,39656.7076851852,2008-07-27,16:59:04
39.949928,116.389294,0,149,39656.7077430556,2008-07-27,16:59:09
39.949902,116.389289,0,136,39656.7078009259,2008-07-27,16:59:14
39.949897,116.389277,0,124,39656.7078587963,2008-07-27,16:59:19
39.949897,116.389278,0,124,39656.7079166667,2008-07-27,16:59:24
39.949896,116.389277,0,124,39656.707974537,2008-07-27,16:59:29
39.949895,116.389281,0,124,39656.7080324074,2008-07-27,16:59:34
39.949895,116.389281,0,124,39656.7080671296,2008-07-27,16:59:37
39.949895,116.389285,0,124,39656.7080902778,2008-07-27,16:59:39
39.94997,116.389267,0,124,39656.7081481481,2008-07-27,16:59:44
39.950245,116.389229,0,126,39656.7082060185,2008-07-27,16:59:49
39.950624,116.389201,0,128,39656.7082638889,2008-07-27,16:59:54
39.951099,116.389201,0,128,39656.7083217593,2008-07-27,16:59:59
39.951614,116.389168,0,129,39656.7083796296,2008-07-27,17:00:04
39.952145,116.389095,0,139,39656.7084375,2008-07-27,17:00:09
39.95269,116.389,0,161,39656.7084953704,2008-07-27,17:00:14
39.953331,116.388955,0,179,39656.7085532407,2008-07-27,17:00:19
39.954012,116.388891,0,189,39656.7086111111,2008-07-27,17:00:24
39.954737,116.388851,0,208,39656.7086689815,2008-07-27,17:00:29
39.955516,116.388851,0,230,39656.7087268519,2008-07-27,17:00:34
39.956402,116.388898,0,213,39656.7087847222,2008-07-27,17:00:39
39.957243,116.388873,0,214,39656.7088425926,2008-07-27,17:00:44
39.958034,116.388878,0,210,39656.708900463,2008-07-27,17:00:49
39.958805,116.388868,0,209,39656.7089583333,2008-07-27,17:00:54
39.959541,116.388868,0,189,39656.7090162037,2008-07-27,17:00:59
39.960204,116.388882,0,184,39656.7090740741,2008-07-27,17:01:04
39.960737,116.388808,0,199,39656.7091319444,2008-07-27,17:01:09
39.961322,116.388779,0,192,39656.7091898148,2008-07-27,17:01:14
39.961663,116.388708,0,192,39656.7092476852,2008-07-27,17:01:19
39.961698,116.388671,0,202,39656.7093055556,2008-07-27,17:01:24
39.961722,116.388676,0,182,39656.7093634259,2008-07-27,17:01:29
39.961686,116.388657,0,187,39656.7094212963,2008-07-27,17:01:34
39.961626,116.3886,0,201,39656.7094791667,2008-07-27,17:01:39
39.961651,116.388613,0,197,39656.709537037,2008-07-27,17:01:44
39.961651,116.388613,0,197,39656.7095717593,2008-07-27,17:01:47
39.961645,116.388618,0,198,39656.7095949074,2008-07-27,17:01:49
39.961644,116.388606,0,198,39656.7096527778,2008-07-27,17:01:54
39.961643,116.388603,0,198,39656.7097106481,2008-07-27,17:01:59
39.961642,116.388609,0,198,39656.7097685185,2008-07-27,17:02:04
39.961641,116.388614,0,198,39656.7098263889,2008-07-27,17:02:09
39.961641,116.388614,0,198,39656.7098611111,2008-07-27,17:02:12
39.961641,116.388622,0,198,39656.7098842593,2008-07-27,17:02:14
39.961829,116.38867,0,193,39656.7099421296,2008-07-27,17:02:19
39.962155,116.388659,0,192,39656.71,2008-07-27,17:02:24
39.962601,116.388631,0,188,39656.7100578704,2008-07-27,17:02:29
39.963087,116.388631,0,184,39656.7101157407,2008-07-27,17:02:34
39.963659,116.388628,0,185,39656.7101736111,2008-07-27,17:02:39
39.964186,116.388569,0,204,39656.7102314815,2008-07-27,17:02:44
39.964695,116.388537,0,206,39656.7102893519,2008-07-27,17:02:49
39.965112,116.38854,0,212,39656.7103472222,2008-07-27,17:02:54
39.965505,116.388465,0,234,39656.7104050926,2008-07-27,17:02:59
39.966039,116.388467,0,201,39656.710462963,2008-07-27,17:03:04
39.966613,116.388491,0,165,39656.7105208333,2008-07-27,17:03:09
39.967134,116.388474,0,152,39656.7105787037,2008-07-27,17:03:14
39.967711,116.388457,0,137,39656.7106365741,2008-07-27,17:03:19
39.968347,116.388481,0,128,39656.7106944444,2008-07-27,17:03:24
39.969053,116.388491,0,144,39656.7107523148,2008-07-27,17:03:29
39.969809,116.388447,0,147,39656.7108101852,2008-07-27,17:03:34
39.970587,116.388392,0,147,39656.7108680556,2008-07-27,17:03:39
39.971243,116.388395,0,156,39656.7109259259,2008-07-27,17:03:44
39.971894,116.388349,0,152,39656.7109837963,2008-07-27,17:03:49
39.972577,116.388311,0,154,39656.7110416667,2008-07-27,17:03:54
39.973218,116.388253,0,158,39656.711099537,2008-07-27,17:03:59
39.973811,116.388202,0,159,39656.7111574074,2008-07-27,17:04:04
39.97439,116.388184,0,153,39656.7112152778,2008-07-27,17:04:09
39.974865,116.388141,0,148,39656.7112731481,2008-07-27,17:04:14
39.975215,116.388115,0,141,39656.7113310185,2008-07-27,17:04:19
39.97535,116.388082,0,128,39656.7113888889,2008-07-27,17:04:24
39.975351,116.388068,0,125,39656.7114467593,2008-07-27,17:04:29
39.97538,116.388031,0,123,39656.7115046296,2008-07-27,17:04:34
39.97538,116.388031,0,123,39656.7115393518,2008-07-27,17:04:37
39.975386,116.388023,0,119,39656.7115625,2008-07-27,17:04:39
39.975365,116.388051,0,118,39656.7116203704,2008-07-27,17:04:44
39.975366,116.38806,0,117,39656.7116782407,2008-07-27,17:04:49
39.975365,116.388066,0,116,39656.7117361111,2008-07-27,17:04:54
39.975364,116.38806,0,116,39656.7117939815,2008-07-27,17:04:59
39.975362,116.388055,0,116,39656.7118518518,2008-07-27,17:05:04
39.97536,116.388048,0,116,39656.7119097222,2008-07-27,17:05:09
39.975359,116.38804,0,116,39656.7119675926,2008-07-27,17:05:14
39.975357,116.388035,0,116,39656.712025463,2008-07-27,17:05:19
39.975357,116.388035,0,116,39656.7120601852,2008-07-27,17:05:22
39.975357,116.388038,0,116,39656.7120833333,2008-07-27,17:05:24
39.97542,116.388038,0,117,39656.7121412037,2008-07-27,17:05:29
39.975581,116.387883,0,119,39656.7121990741,2008-07-27,17:05:34
39.975669,116.387465,0,124,39656.7122569444,2008-07-27,17:05:39
39.975657,116.386862,0,130,39656.7123148148,2008-07-27,17:05:44
39.975635,116.386248,0,135,39656.7123726852,2008-07-27,17:05:49
39.975634,116.385931,0,124,39656.7124305556,2008-07-27,17:05:54
39.975653,116.385898,0,115,39656.7124884259,2008-07-27,17:05:59
39.975655,116.385879,0,112,39656.7125462963,2008-07-27,17:06:04
39.975677,116.385669,0,108,39656.7126041667,2008-07-27,17:06:09
39.975601,116.385253,0,108,39656.712662037,2008-07-27,17:06:14
39.97559,116.384689,0,106,39656.7127199074,2008-07-27,17:06:19
39.975563,116.384024,0,105,39656.7127777778,2008-07-27,17:06:24
39.975571,116.3833,0,107,39656.7128356481,2008-07-27,17:06:29
39.975629,116.38261,0,101,39656.7128935185,2008-07-27,17:06:34
39.975664,116.382057,0,103,39656.7129513889,2008-07-27,17:06:39
39.975769,116.381782,0,104,39656.7130092593,2008-07-27,17:06:44
39.976074,116.381734,0,104,39656.7130671296,2008-07-27,17:06:49
39.976488,116.381758,0,104,39656.713125,2008-07-27,17:06:54
39.976995,116.381714,0,83,39656.7131828704,2008-07-27,17:06:59
39.977439,116.381691,0,75,39656.7132407407,2008-07-27,17:07:04
39.977835,116.381676,0,68,39656.7132986111,2008-07-27,17:07:09
39.978147,116.381707,0,77,39656.7133564815,2008-07-27,17:07:14
39.978379,116.381691,0,95,39656.7134143518,2008-07-27,17:07:19
39.978667,116.381705,0,119,39656.7134722222,2008-07-27,17:07:24
39.97902,116.381674,0,154,39656.7135300926,2008-07-27,17:07:29
39.979552,116.381652,0,135,39656.713587963,2008-07-27,17:07:34
39.980086,116.381655,0,144,39656.7136458333,2008-07-27,17:07:39
39.98056,116.381659,0,138,39656.7137037037,2008-07-27,17:07:44
39.980779,116.381699,0,137,39656.7137615741,2008-07-27,17:07:49
39.980801,116.381709,0,146,39656.7138194444,2008-07-27,17:07:54
39.980801,116.381709,0,146,39656.7138541667,2008-07-27,17:07:57
39.980803,116.38171,0,146,39656.7138773148,2008-07-27,17:07:59
39.980841,116.381714,0,145,39656.7139351852,2008-07-27,17:08:04
39.980964,116.381708,0,147,39656.7139930556,2008-07-27,17:08:09
39.98122,116.381691,0,155,39656.7140509259,2008-07-27,17:08:14
39.981591,116.381589,0,188,39656.7141087963,2008-07-27,17:08:19
39.982135,116.381591,0,189,39656.7141666667,2008-07-27,17:08:24
39.982587,116.381583,0,192,39656.714224537,2008-07-27,17:08:29
39.983005,116.381566,0,202,39656.7142824074,2008-07-27,17:08:34
39.983273,116.381558,0,214,39656.7143402778,2008-07-27,17:08:39
39.983617,116.381523,0,188,39656.7143981481,2008-07-27,17:08:44
39.983796,116.381479,0,202,39656.7144560185,2008-07-27,17:08:49
39.983831,116.38138,0,234,39656.7145138889,2008-07-27,17:08:54
39.983892,116.381374,0,241,39656.7145717593,2008-07-27,17:08:59
39.984247,116.38139,0,214,39656.7146296296,2008-07-27,17:09:04
39.984723,116.381449,0,173,39656.7146875,2008-07-27,17:09:09
39.985133,116.381453,0,151,39656.7147453704,2008-07-27,17:09:14
39.985564,116.381438,0,141,39656.7148032407,2008-07-27,17:09:19
39.985985,116.381407,0,144,39656.7148611111,2008-07-27,17:09:24
39.986407,116.381389,0,145,39656.7149189815,2008-07-27,17:09:29
39.986868,116.381372,0,129,39656.7149768519,2008-07-27,17:09:34
39.987374,116.381339,0,121,39656.7150347222,2008-07-27,17:09:39
39.987939,116.381288,0,131,39656.7150925926,2008-07-27,17:09:44
39.988475,116.381137,0,138,39656.715150463,2008-07-27,17:09:49
39.988937,116.380966,0,169,39656.7152083333,2008-07-27,17:09:54
39.989463,116.38098,0,172,39656.7152662037,2008-07-27,17:09:59
39.989798,116.38098,0,203,39656.7153240741,2008-07-27,17:10:04
39.990006,116.380845,0,247,39656.7153819444,2008-07-27,17:10:09
39.990385,116.380912,0,281,39656.7154398148,2008-07-27,17:10:14
39.990528,116.380907,0,298,39656.7154976852,2008-07-27,17:10:19
39.99054,116.380928,0,309,39656.7155555556,2008-07-27,17:10:24
39.99054,116.380928,0,309,39656.7155902778,2008-07-27,17:10:27
39.990547,116.38093,0,319,39656.7156134259,2008-07-27,17:10:29
39.990576,116.380923,0,324,39656.7156712963,2008-07-27,17:10:34
39.990875,116.381056,0,325,39656.7157291667,2008-07-27,17:10:39
39.991215,116.381075,0,330,39656.715787037,2008-07-27,17:10:44
39.991624,116.381083,0,326,39656.7158449074,2008-07-27,17:10:49
39.991721,116.38116,0,356,39656.7159027778,2008-07-27,17:10:54
39.991906,116.380992,0,349,39656.7159606481,2008-07-27,17:10:59
39.992115,116.380832,0,312,39656.7160185185,2008-07-27,17:11:04
39.992288,116.380838,0,275,39656.7160763889,2008-07-27,17:11:09
39.992437,116.380857,0,264,39656.7161342593,2008-07-27,17:11:14
39.992531,116.380917,0,252,39656.7161921296,2008-07-27,17:11:19
39.992614,116.380956,0,240,39656.71625,2008-07-27,17:11:24
39.992661,116.381001,0,236,39656.7163078704,2008-07-27,17:11:29
39.992671,116.381003,0,236,39656.7163657407,2008-07-27,17:11:34
39.992677,116.381005,0,236,39656.7164236111,2008-07-27,17:11:39
39.992677,116.381005,0,236,39656.7164583333,2008-07-27,17:11:42
39.992685,116.381005,0,235,39656.7164814815,2008-07-27,17:11:44
39.992698,116.381007,0,234,39656.7165393519,2008-07-27,17:11:49
39.99272,116.381018,0,232,39656.7165972222,2008-07-27,17:11:54
39.992739,116.381022,0,230,39656.7166550926,2008-07-27,17:11:59
39.992758,116.381025,0,229,39656.716712963,2008-07-27,17:12:04
39.992794,116.38103,0,227,39656.7167708333,2008-07-27,17:12:09
39.992902,116.381017,0,224,39656.7168287037,2008-07-27,17:12:14
39.993136,116.381017,0,219,39656.7168865741,2008-07-27,17:12:19
39.993421,116.381019,0,202,39656.7169444444,2008-07-27,17:12:24
39.993843,116.381062,0,161,39656.7170023148,2008-07-27,17:12:29
39.994172,116.38111,0,133,39656.7170601852,2008-07-27,17:12:34
39.994305,116.381118,0,116,39656.7171180556,2008-07-27,17:12:39
39.994592,116.381105,0,94,39656.7171759259,2008-07-27,17:12:44
39.994986,116.381089,0,94,39656.7172337963,2008-07-27,17:12:49
39.99538,116.381058,0,88,39656.7172916667,2008-07-27,17:12:54
39.995724,116.381037,0,88,39656.717349537,2008-07-27,17:12:59
39.996006,116.38099,0,102,39656.7174074074,2008-07-27,17:13:04
39.996126,116.380988,0,125,39656.7174652778,2008-07-27,17:13:09
39.996115,116.380969,0,140,39656.7175231481,2008-07-27,17:13:14
39.996118,116.38098,0,143,39656.7175810185,2008-07-27,17:13:19
39.996139,116.380999,0,146,39656.7176388889,2008-07-27,17:13:24
39.996141,116.381001,0,145,39656.7176967593,2008-07-27,17:13:29
39.996142,116.381001,0,145,39656.7177546296,2008-07-27,17:13:34
39.99614,116.381002,0,145,39656.7178125,2008-07-27,17:13:39
39.996137,116.381002,0,144,39656.7178703704,2008-07-27,17:13:44
39.99614,116.381001,0,144,39656.7179282407,2008-07-27,17:13:49
39.99614,116.381001,0,144,39656.717962963,2008-07-27,17:13:52
39.99614,116.381001,0,143,39656.7179861111,2008-07-27,17:13:54
39.996175,116.380991,0,142,39656.7180439815,2008-07-27,17:13:59
39.996307,116.380988,0,140,39656.7181018519,2008-07-27,17:14:04
39.99651,116.380967,0,145,39656.7181597222,2008-07-27,17:14:09
39.996796,116.380948,0,145,39656.7182175926,2008-07-27,17:14:14
39.997028,116.380974,0,149,39656.718275463,2008-07-27,17:14:19
39.997089,116.380907,0,157,39656.7183333333,2008-07-27,17:14:24
39.997107,116.380891,0,154,39656.7183912037,2008-07-27,17:14:29
39.997158,116.380857,0,153,39656.7184490741,2008-07-27,17:14:34
39.997393,116.380767,0,153,39656.7185069444,2008-07-27,17:14:39
39.99777,116.380705,0,158,39656.7185648148,2008-07-27,17:14:44
39.998218,116.380711,0,165,39656.7186226852,2008-07-27,17:14:49
39.998759,116.380683,0,164,39656.7186805556,2008-07-27,17:14:54
39.999368,116.380686,0,119,39656.7187384259,2008-07-27,17:14:59
40.000053,116.380688,0,123,39656.7187962963,2008-07-27,17:15:04
40.000745,116.380699,0,117,39656.7188541667,2008-07-27,17:15:09
40.001206,116.380715,0,121,39656.718912037,2008-07-27,17:15:14
40.001417,116.380762,0,113,39656.7189699074,2008-07-27,17:15:19
40.001561,116.380704,0,107,39656.7190277778,2008-07-27,17:15:24
40.001913,116.38063,0,118,39656.7190856481,2008-07-27,17:15:29
40.002374,116.380567,0,115,39656.7191435185,2008-07-27,17:15:34
40.002785,116.380562,0,106,39656.7192013889,2008-07-27,17:15:39
40.003072,116.380562,0,102,39656.7192592593,2008-07-27,17:15:44
40.003206,116.380484,0,84,39656.7193171296,2008-07-27,17:15:49
40.003165,116.380349,0,83,39656.719375,2008-07-27,17:15:54
40.002936,116.380272,0,73,39656.7194328704,2008-07-27,17:15:59
40.002553,116.380282,0,63,39656.7194907407,2008-07-27,17:16:04
40.002055,116.380299,0,49,39656.7195486111,2008-07-27,17:16:09
40.001475,116.380325,0,51,39656.7196064815,2008-07-27,17:16:14
40.000994,116.380364,0,58,39656.7196643518,2008-07-27,17:16:19
40.000806,116.380288,0,69,39656.7197222222,2008-07-27,17:16:24
40.000723,116.379964,0,89,39656.7197800926,2008-07-27,17:16:29
40.000712,116.379498,0,94,39656.719837963,2008-07-27,17:16:34
40.000662,116.37891,0,107,39656.7198958333,2008-07-27,17:16:39
40.000602,116.378238,0,124,39656.7199537037,2008-07-27,17:16:44
40.000525,116.377472,0,131,39656.7200115741,2008-07-27,17:16:49
40.000477,116.376772,0,136,39656.7200694444,2008-07-27,17:16:54
40.000448,116.376138,0,131,39656.7201273148,2008-07-27,17:16:59
40.00047,116.375585,0,134,39656.7201851852,2008-07-27,17:17:04
40.000503,116.375116,0,138,39656.7202430556,2008-07-27,17:17:09
40.000558,116.374724,0,157,39656.7203009259,2008-07-27,17:17:14
40.000543,116.374638,0,162,39656.7203587963,2008-07-27,17:17:19
40.000587,116.37462,0,152,39656.7204166667,2008-07-27,17:17:24
40.000577,116.374445,0,150,39656.720474537,2008-07-27,17:17:29
40.000558,116.374129,0,153,39656.7205324074,2008-07-27,17:17:34
40.000544,116.37368,0,161,39656.7205902778,2008-07-27,17:17:39
40.000517,116.373155,0,167,39656.7206481481,2008-07-27,17:17:44
40.000486,116.372946,0,167,39656.7207060185,2008-07-27,17:17:49
40.000494,116.372935,0,168,39656.7207638889,2008-07-27,17:17:54
40.00049,116.372994,0,177,39656.7208217593,2008-07-27,17:17:59
40.00049,116.373047,0,175,39656.7208796296,2008-07-27,17:18:04
40.000511,116.373095,0,177,39656.7209375,2008-07-27,17:18:09
40.000505,116.373164,0,168,39656.7209953704,2008-07-27,17:18:14
40.000511,116.373224,0,168,39656.7210532407,2008-07-27,17:18:19
40.000481,116.373294,0,167,39656.7211111111,2008-07-27,17:18:24
40.000465,116.373369,0,161,39656.7211689815,2008-07-27,17:18:29
40.000485,116.373441,0,153,39656.7212268518,2008-07-27,17:18:34
40.000469,116.373503,0,146,39656.7212847222,2008-07-27,17:18:39
40.00046,116.373573,0,145,39656.7213425926,2008-07-27,17:18:44
40.000487,116.373648,0,144,39656.721400463,2008-07-27,17:18:49
40.00048,116.373733,0,134,39656.7214583333,2008-07-27,17:18:54
40.000512,116.373808,0,133,39656.7215162037,2008-07-27,17:18:59
40.000521,116.373876,0,129,39656.7215740741,2008-07-27,17:19:04
40.000537,116.373944,0,120,39656.7216319444,2008-07-27,17:19:09
40.000546,116.374018,0,118,39656.7216898148,2008-07-27,17:19:14
40.00054,116.374088,0,109,39656.7217476852,2008-07-27,17:19:19
40.000504,116.3741,0,108,39656.7218055556,2008-07-27,17:19:24
40.000455,116.374153,0,101,39656.7218634259,2008-07-27,17:19:29
40.000404,116.37421,0,100,39656.7219212963,2008-07-27,17:19:34
40.000373,116.374248,0,102,39656.7219791667,2008-07-27,17:19:39
40.000374,116.374337,0,102,39656.722037037,2008-07-27,17:19:44
40.000348,116.3744,0,105,39656.7220949074,2008-07-27,17:19:49
40.000328,116.374486,0,109,39656.7221527778,2008-07-27,17:19:54
40.000304,116.374547,0,111,39656.7222106481,2008-07-27,17:19:59
40.000277,116.37461,0,114,39656.7222685185,2008-07-27,17:20:04
40.000263,116.374682,0,129,39656.7223263889,2008-07-27,17:20:09
40.000255,116.374753,0,134,39656.7223842593,2008-07-27,17:20:14
40.000249,116.374829,0,128,39656.7224421296,2008-07-27,17:20:19
40.000259,116.374925,0,124,39656.7225,2008-07-27,17:20:24
40.000246,116.375009,0,120,39656.7225578704,2008-07-27,17:20:29
40.000227,116.375066,0,118,39656.7226157407,2008-07-27,17:20:34
40.000234,116.375143,0,126,39656.7226736111,2008-07-27,17:20:39
40.000244,116.375227,0,122,39656.7227314815,2008-07-27,17:20:44
40.000255,116.375305,0,122,39656.7227893519,2008-07-27,17:20:49
40.000246,116.375382,0,124,39656.7228472222,2008-07-27,17:20:54
40.00029,116.375454,0,135,39656.7229050926,2008-07-27,17:20:59
40.000281,116.375519,0,134,39656.722962963,2008-07-27,17:21:04
40.000293,116.375579,0,143,39656.7230208333,2008-07-27,17:21:09
40.00031,116.375647,0,143,39656.7230787037,2008-07-27,17:21:14
40.000303,116.375723,0,141,39656.7231365741,2008-07-27,17:21:19
40.000299,116.3758,0,139,39656.7231944444,2008-07-27,17:21:24
40.00031,116.375865,0,139,39656.7232523148,2008-07-27,17:21:29
40.000284,116.375937,0,137,39656.7233101852,2008-07-27,17:21:34
40.000292,116.376013,0,136,39656.7233680556,2008-07-27,17:21:39
40.000319,116.376095,0,139,39656.7234259259,2008-07-27,17:21:44
40.00033,116.376155,0,144,39656.7234837963,2008-07-27,17:21:49
40.000324,116.376246,0,139,39656.7235416667,2008-07-27,17:21:54
40.000299,116.376316,0,138,39656.723599537,2008-07-27,17:21:59
40.000312,116.376405,0,137,39656.7236574074,2008-07-27,17:22:04
40.000311,116.376483,0,142,39656.7237152778,2008-07-27,17:22:09
40.000314,116.376546,0,135,39656.7237731481,2008-07-27,17:22:14
40.000291,116.376605,0,133,39656.7238310185,2008-07-27,17:22:19
40.000292,116.376686,0,134,39656.7238888889,2008-07-27,17:22:24
40.00029,116.37676,0,132,39656.7239467593,2008-07-27,17:22:29
40.000274,116.376829,0,126,39656.7240046296,2008-07-27,17:22:34
40.000267,116.376927,0,121,39656.7240625,2008-07-27,17:22:39
40.000265,116.376995,0,122,39656.7241203704,2008-07-27,17:22:44
40.000267,116.377064,0,121,39656.7241782407,2008-07-27,17:22:49
40.00027,116.37714,0,123,39656.7242361111,2008-07-27,17:22:54
40.000304,116.377206,0,128,39656.7242939815,2008-07-27,17:22:59
40.000344,116.377273,0,130,39656.7243518519,2008-07-27,17:23:04
40.000342,116.377349,0,131,39656.7244097222,2008-07-27,17:23:09
40.000349,116.377427,0,132,39656.7244675926,2008-07-27,17:23:14
40.000354,116.377517,0,130,39656.724525463,2008-07-27,17:23:19
40.000358,116.377604,0,131,39656.7245833333,2008-07-27,17:23:24
40.000362,116.37768,0,139,39656.7246412037,2008-07-27,17:23:29
40.000341,116.37773,0,140,39656.7246990741,2008-07-27,17:23:34
40.000321,116.377768,0,138,39656.7247569444,2008-07-27,17:23:39
40.000292,116.377804,0,138,39656.7248148148,2008-07-27,17:23:44
40.000263,116.377823,0,138,39656.7248726852,2008-07-27,17:23:49
40.000264,116.377821,0,138,39656.7249305556,2008-07-27,17:23:54
40.000264,116.377819,0,138,39656.7249884259,2008-07-27,17:23:59
40.000264,116.377819,0,138,39656.7250231481,2008-07-27,17:24:02
40.000264,116.377825,0,138,39656.7250462963,2008-07-27,17:24:04
40.000267,116.377841,0,138,39656.7251041667,2008-07-27,17:24:09
40.000324,116.377853,0,138,39656.725162037,2008-07-27,17:24:14
40.000355,116.377851,0,138,39656.7252199074,2008-07-27,17:24:19
40.000356,116.377861,0,138,39656.7252777778,2008-07-27,17:24:24
40.000521,116.377951,0,141,39656.7253935185,2008-07-27,17:24:34
40.000514,116.377961,0,145,39656.7254513889,2008-07-27,17:24:39
39.999946,116.377878,0,68,39656.7258564815,2008-07-27,17:25:14
40.000538,116.37786,0,147,39656.7259143519,2008-07-27,17:25:19
40.0006,116.377855,0,142,39656.7259722222,2008-07-27,17:25:24
40.000605,116.377882,0,143,39656.7260300926,2008-07-27,17:25:29
40.000519,116.377921,0,138,39656.726087963,2008-07-27,17:25:34
40.000366,116.377999,0,131,39656.7261458333,2008-07-27,17:25:39
40.000317,116.37804,0,125,39656.7262037037,2008-07-27,17:25:44
40.000295,116.378094,0,120,39656.7262615741,2008-07-27,17:25:49
40.000283,116.378097,0,118,39656.7263194444,2008-07-27,17:25:54
40.000258,116.378117,0,116,39656.7263773148,2008-07-27,17:25:59
40.000138,116.37816,0,104,39656.7264351852,2008-07-27,17:26:04
40.000079,116.378163,0,97,39656.7264930556,2008-07-27,17:26:09
40.000025,116.378062,0,93,39656.7265509259,2008-07-27,17:26:14
39.999989,116.378015,0,95,39656.7266087963,2008-07-27,17:26:19
39.999995,116.377959,0,111,39656.7266666667,2008-07-27,17:26:24
39.999976,116.377964,0,133,39656.726724537,2008-07-27,17:26:29
39.999866,116.377987,0,152,39656.7267824074,2008-07-27,17:26:34
39.999779,116.378052,0,163,39656.7268402778,2008-07-27,17:26:39
39.999774,116.378086,0,165,39656.7268981481,2008-07-27,17:26:44
39.999706,116.378124,0,159,39656.7269560185,2008-07-27,17:26:49
39.999646,116.378176,0,159,39656.7270138889,2008-07-27,17:26:54
39.999568,116.378226,0,155,39656.7270717593,2008-07-27,17:26:59
39.999525,116.378296,0,152,39656.7271296296,2008-07-27,17:27:04
39.999495,116.378316,0,147,39656.7271875,2008-07-27,17:27:09
39.999434,116.378357,0,142,39656.7272453704,2008-07-27,17:27:14
39.999365,116.378385,0,141,39656.7273032407,2008-07-27,17:27:19
39.999317,116.37843,0,148,39656.7273611111,2008-07-27,17:27:24
39.999252,116.378486,0,149,39656.7274189815,2008-07-27,17:27:29
39.999207,116.378536,0,149,39656.7274768518,2008-07-27,17:27:34
39.999247,116.378624,0,150,39656.7275347222,2008-07-27,17:27:39
39.999282,116.378721,0,158,39656.7275925926,2008-07-27,17:27:44
39.99929,116.378806,0,161,39656.727650463,2008-07-27,17:27:49
39.999301,116.378876,0,162,39656.7277083333,2008-07-27,17:27:54
39.999289,116.378952,0,166,39656.7277662037,2008-07-27,17:27:59
39.999309,116.379042,0,164,39656.7278240741,2008-07-27,17:28:04
39.999311,116.379131,0,158,39656.7278819444,2008-07-27,17:28:09
39.999285,116.379205,0,155,39656.7279398148,2008-07-27,17:28:14
39.999289,116.379274,0,160,39656.7279976852,2008-07-27,17:28:19
39.999351,116.379336,0,162,39656.7280555556,2008-07-27,17:28:24
39.999365,116.379378,0,157,39656.7281134259,2008-07-27,17:28:29
39.999376,116.37938,0,156,39656.7281712963,2008-07-27,17:28:34
39.999388,116.379395,0,156,39656.7282291667,2008-07-27,17:28:39
39.999378,116.379406,0,156,39656.728287037,2008-07-27,17:28:44
39.999378,116.379416,0,155,39656.7283449074,2008-07-27,17:28:49
39.999378,116.379416,0,155,39656.7283796296,2008-07-27,17:28:52
39.999378,116.379418,0,155,39656.7284027778,2008-07-27,17:28:54
39.999403,116.379398,0,155,39656.7284606481,2008-07-27,17:28:59
39.999457,116.379387,0,155,39656.7285185185,2008-07-27,17:29:04
39.99958,116.37937,0,155,39656.7285763889,2008-07-27,17:29:09
39.999748,116.379327,0,156,39656.7286342593,2008-07-27,17:29:14
39.999891,116.379307,0,157,39656.7286921296,2008-07-27,17:29:19
39.999944,116.379307,0,157,39656.72875,2008-07-27,17:29:24
39.999969,116.379295,0,158,39656.7288078704,2008-07-27,17:29:29
40.000494,116.378942,0,155,39656.7289814815,2008-07-27,17:29:44
40.000302,116.379077,0,192,39656.7290393518,2008-07-27,17:29:49
40.000302,116.379077,0,192,39656.7290740741,2008-07-27,17:29:52
40.000301,116.379076,0,206,39656.7290972222,2008-07-27,17:29:54
40.000304,116.379062,0,233,39656.7291550926,2008-07-27,17:29:59
40.000318,116.379068,0,240,39656.729212963,2008-07-27,17:30:04
40.000317,116.379062,0,241,39656.7292708333,2008-07-27,17:30:09
40.000317,116.379062,0,241,39656.7293055556,2008-07-27,17:30:12
40.000313,116.37906,0,241,39656.7293287037,2008-07-27,17:30:14
40.000241,116.379119,0,239,39656.7293865741,2008-07-27,17:30:19
40.000025,116.379017,0,246,39656.7351157407,2008-07-27,17:38:34
39.999972,116.379032,0,246,39656.7351736111,2008-07-27,17:38:39
39.999955,116.37907,0,246,39656.7352314815,2008-07-27,17:38:44
39.999933,116.379086,0,246,39656.7352893518,2008-07-27,17:38:49
39.999933,116.379095,0,246,39656.7353472222,2008-07-27,17:38:54
39.999931,116.379102,0,246,39656.7354050926,2008-07-27,17:38:59
39.999931,116.379102,0,246,39656.7354398148,2008-07-27,17:39:02
39.999931,116.379108,0,246,39656.735462963,2008-07-27,17:39:04
39.99993,116.379119,0,246,39656.7355208333,2008-07-27,17:39:09
39.999929,116.379132,0,246,39656.7355787037,2008-07-27,17:39:14
39.999929,116.379132,0,246,39656.7356134259,2008-07-27,17:39:17
39.99993,116.379126,0,246,39656.7356365741,2008-07-27,17:39:19
39.999931,116.379116,0,247,39656.7356944444,2008-07-27,17:39:24
39.999931,116.379112,0,247,39656.7357523148,2008-07-27,17:39:29
39.999931,116.379105,0,247,39656.7358101852,2008-07-27,17:39:34
39.999931,116.379103,0,247,39656.7358680556,2008-07-27,17:39:39
39.99993,116.379096,0,247,39656.7359259259,2008-07-27,17:39:44
39.999928,116.379096,0,247,39656.7359837963,2008-07-27,17:39:49
39.999928,116.379096,0,247,39656.7360185185,2008-07-27,17:39:52
39.999928,116.379092,0,247,39656.7360416667,2008-07-27,17:39:54
39.999979,116.379102,0,249,39656.736099537,2008-07-27,17:39:59
40.00002,116.379124,0,253,39656.7361574074,2008-07-27,17:40:04
40.000022,116.379133,0,255,39656.7362152778,2008-07-27,17:40:09
40.000022,116.379134,0,255,39656.7362731481,2008-07-27,17:40:14
40.000022,116.379134,0,255,39656.7363078704,2008-07-27,17:40:17
40.000022,116.379134,0,255,39656.7363310185,2008-07-27,17:40:19
40.000021,116.379144,0,255,39656.7363888889,2008-07-27,17:40:24
40.000021,116.379144,0,255,39656.7364236111,2008-07-27,17:40:27
40.000021,116.379149,0,256,39656.7364467593,2008-07-27,17:40:29
40.000016,116.379129,0,260,39656.7365046296,2008-07-27,17:40:34
40.000005,116.379122,0,263,39656.7365625,2008-07-27,17:40:39
39.999943,116.379151,0,266,39656.7366203704,2008-07-27,17:40:44
39.999928,116.379171,0,267,39656.7366782407,2008-07-27,17:40:49
39.9999,116.379199,0,267,39656.7367361111,2008-07-27,17:40:54
39.999911,116.379172,0,267,39656.7367939815,2008-07-27,17:40:59
39.999922,116.379138,0,266,39656.7368518518,2008-07-27,17:41:04
39.999919,116.379143,0,265,39656.7369097222,2008-07-27,17:41:09
39.999917,116.379143,0,265,39656.7369675926,2008-07-27,17:41:14
39.999917,116.37914,0,265,39656.737025463,2008-07-27,17:41:19
39.999917,116.379143,0,265,39656.7370833333,2008-07-27,17:41:24
39.999917,116.379143,0,265,39656.7371180556,2008-07-27,17:41:27
39.999917,116.379148,0,265,39656.7371412037,2008-07-27,17:41:29
39.999917,116.379161,0,266,39656.7371990741,2008-07-27,17:41:34
39.999918,116.379164,0,266,39656.7372569444,2008-07-27,17:41:39
39.999919,116.379157,0,266,39656.7373148148,2008-07-27,17:41:44
39.999919,116.379157,0,266,39656.737349537,2008-07-27,17:41:47
39.99992,116.379154,0,266,39656.7373726852,2008-07-27,17:41:49
39.999942,116.379157,0,268,39656.7374305556,2008-07-27,17:41:54
39.999943,116.379163,0,270,39656.7374884259,2008-07-27,17:41:59
39.999943,116.379163,0,270,39656.7375231481,2008-07-27,17:42:02
39.999946,116.379161,0,270,39656.7375462963,2008-07-27,17:42:04
39.999942,116.379152,0,271,39656.7376041667,2008-07-27,17:42:09
39.999942,116.379152,0,271,39656.7376388889,2008-07-27,17:42:12
39.999948,116.379149,0,272,39656.737662037,2008-07-27,17:42:14
39.99995,116.379139,0,272,39656.7377199074,2008-07-27,17:42:19
39.99993,116.379107,0,273,39656.7377777778,2008-07-27,17:42:24
39.999911,116.379143,0,273,39656.7378356481,2008-07-27,17:42:29
39.999912,116.379147,0,273,39656.7378935185,2008-07-27,17:42:34
39.999912,116.37915,0,273,39656.7379513889,2008-07-27,17:42:39
39.999912,116.37915,0,273,39656.7379861111,2008-07-27,17:42:42
39.999912,116.379153,0,273,39656.7380092593,2008-07-27,17:42:44
39.999918,116.379132,0,273,39656.7380671296,2008-07-27,17:42:49
39.999905,116.379118,0,273,39656.738125,2008-07-27,17:42:54
39.999907,116.379122,0,273,39656.7381828704,2008-07-27,17:42:59
39.999907,116.379122,0,273,39656.7382175926,2008-07-27,17:43:02
39.999901,116.379116,0,273,39656.7382407407,2008-07-27,17:43:04
39.999882,116.379123,0,273,39656.7382986111,2008-07-27,17:43:09
39.999849,116.379129,0,273,39656.7383564815,2008-07-27,17:43:14
39.99985,116.379112,0,273,39656.7384143519,2008-07-27,17:43:19
40.000238,116.379052,0,268,39656.7384722222,2008-07-27,17:43:24
40.000254,116.379088,0,322,39656.7385300926,2008-07-27,17:43:29
40.000282,116.37907,0,412,39656.738587963,2008-07-27,17:43:34
40.000319,116.379056,0,476,39656.7386458333,2008-07-27,17:43:39
40.000286,116.379043,0,379,39656.7387037037,2008-07-27,17:43:44
40.000216,116.379052,0,327,39656.7387615741,2008-07-27,17:43:49
40.000133,116.379092,0,316,39656.7388194444,2008-07-27,17:43:54
40.000061,116.379122,0,310,39656.7388773148,2008-07-27,17:43:59
40.000025,116.379166,0,304,39656.7389351852,2008-07-27,17:44:04
40.000025,116.379166,0,304,39656.7389699074,2008-07-27,17:44:07
40.000028,116.379168,0,303,39656.7389930556,2008-07-27,17:44:09
40.000027,116.379157,0,302,39656.7390509259,2008-07-27,17:44:14
40.000052,116.379127,0,302,39656.7391087963,2008-07-27,17:44:19
40.000094,116.379108,0,302,39656.7391666667,2008-07-27,17:44:24
40.000052,116.379095,0,302,39656.739224537,2008-07-27,17:44:29
40.000057,116.379077,0,303,39656.7392824074,2008-07-27,17:44:34
40.000045,116.379063,0,303,39656.7393402778,2008-07-27,17:44:39
40.000041,116.379028,0,299,39656.7393981481,2008-07-27,17:44:44
40.000041,116.379028,0,299,39656.7394328704,2008-07-27,17:44:47
40.000045,116.379021,0,299,39656.7394560185,2008-07-27,17:44:49
40.000035,116.379024,0,298,39656.7395138889,2008-07-27,17:44:54
40.000044,116.379045,0,294,39656.7395717593,2008-07-27,17:44:59
40.000049,116.37907,0,287,39656.7396296296,2008-07-27,17:45:04
40.000049,116.37907,0,287,39656.7396643519,2008-07-27,17:45:07
40.00005,116.379067,0,287,39656.7396875,2008-07-27,17:45:09
40.00007,116.379011,0,291,39656.7397453704,2008-07-27,17:45:14
40.000096,116.378964,0,290,39656.7398032407,2008-07-27,17:45:19
40.000123,116.378904,0,292,39656.7398611111,2008-07-27,17:45:24
40.000164,116.378826,0,297,39656.7399189815,2008-07-27,17:45:29
40.000209,116.378746,0,298,39656.7399768519,2008-07-27,17:45:34
40.000198,116.378746,0,297,39656.7400347222,2008-07-27,17:45:39
40.000173,116.378781,0,296,39656.7400925926,2008-07-27,17:45:44
40.000164,116.378784,0,294,39656.740150463,2008-07-27,17:45:49
40.000151,116.37881,0,291,39656.7402083333,2008-07-27,17:45:54
40.000151,116.37881,0,291,39656.7402430556,2008-07-27,17:45:57
40.000149,116.378804,0,291,39656.7402662037,2008-07-27,17:45:59
40.000153,116.378819,0,289,39656.7403240741,2008-07-27,17:46:04
40.000153,116.378819,0,289,39656.7403587963,2008-07-27,17:46:07
40.000156,116.378818,0,288,39656.7403819444,2008-07-27,17:46:09
40.000146,116.378812,0,288,39656.7404398148,2008-07-27,17:46:14
40.000146,116.378812,0,288,39656.740474537,2008-07-27,17:46:17
40.000153,116.378812,0,287,39656.7404976852,2008-07-27,17:46:19
40.000174,116.378812,0,286,39656.7405555556,2008-07-27,17:46:24
40.000148,116.378784,0,285,39656.7406134259,2008-07-27,17:46:29
40.000178,116.378768,0,287,39656.7406712963,2008-07-27,17:46:34
40.000195,116.378785,0,287,39656.7407291667,2008-07-27,17:46:39
40.000195,116.378776,0,288,39656.740787037,2008-07-27,17:46:44
40.000152,116.37878,0,288,39656.7408449074,2008-07-27,17:46:49
40.000143,116.378778,0,288,39656.7409027778,2008-07-27,17:46:54
40.000142,116.378768,0,288,39656.7409606481,2008-07-27,17:46:59
40.000142,116.378768,0,288,39656.7409953704,2008-07-27,17:47:02
40.000142,116.37877,0,288,39656.7410185185,2008-07-27,17:47:04
40.000121,116.378839,0,289,39656.7410763889,2008-07-27,17:47:09
40.000096,116.378894,0,290,39656.7411342593,2008-07-27,17:47:14
40.000095,116.378893,0,290,39656.7411921296,2008-07-27,17:47:19
40.000095,116.378893,0,290,39656.7412268519,2008-07-27,17:47:22
40.000093,116.378894,0,290,39656.74125,2008-07-27,17:47:24
40.000046,116.378971,0,291,39656.7413078704,2008-07-27,17:47:29
40.000009,116.378983,0,292,39656.7413657407,2008-07-27,17:47:34
40.000009,116.378983,0,292,39656.741400463,2008-07-27,17:47:37
40.000003,116.37898,0,292,39656.7414236111,2008-07-27,17:47:39
40.000024,116.378966,0,291,39656.7414814815,2008-07-27,17:47:44
40.000062,116.378939,0,290,39656.7415393519,2008-07-27,17:47:49
40.000202,116.379044,0,292,39656.7415972222,2008-07-27,17:47:54
40.00031,116.37904,0,294,39656.7416550926,2008-07-27,17:47:59
40.000339,116.379048,0,295,39656.741712963,2008-07-27,17:48:04
40.000153,116.378901,0,347,39656.7448958333,2008-07-27,17:52:39
40.000071,116.378945,0,346,39656.7449537037,2008-07-27,17:52:44
40.000017,116.379006,0,344,39656.7450115741,2008-07-27,17:52:49
40.000022,116.379032,0,342,39656.7450694444,2008-07-27,17:52:54
40.000107,116.379023,0,346,39656.7451273148,2008-07-27,17:52:59
40.000108,116.379023,0,346,39656.7451851852,2008-07-27,17:53:04
40.000108,116.379023,0,346,39656.7452199074,2008-07-27,17:53:07
40.00011,116.379015,0,346,39656.7452430556,2008-07-27,17:53:09
40.000166,116.379009,0,349,39656.7453009259,2008-07-27,17:53:14
40.000178,116.379012,0,349,39656.7453587963,2008-07-27,17:53:19
40.000222,116.378984,0,353,39656.7454166667,2008-07-27,17:53:24
40.000235,116.37899,0,357,39656.745474537,2008-07-27,17:53:29
40.00024,116.378991,0,359,39656.7455324074,2008-07-27,17:53:34
40.00024,116.378985,0,359,39656.7455902778,2008-07-27,17:53:39
40.000242,116.37898,0,359,39656.7456481481,2008-07-27,17:53:44
40.000242,116.37898,0,359,39656.7456828704,2008-07-27,17:53:47
40.000243,116.378977,0,359,39656.7457060185,2008-07-27,17:53:49
40.000249,116.379001,0,358,39656.7457638889,2008-07-27,17:53:54
40.000249,116.379001,0,358,39656.7457986111,2008-07-27,17:53:57
40.000254,116.379003,0,357,39656.7458217593,2008-07-27,17:53:59
40.000254,116.378992,0,357,39656.7458796296,2008-07-27,17:54:04
40.000254,116.378992,0,357,39656.7459143519,2008-07-27,17:54:07
40.000253,116.378989,0,357,39656.7459375,2008-07-27,17:54:09
40.000245,116.379009,0,356,39656.7459953704,2008-07-27,17:54:14
40.000245,116.379022,0,357,39656.7460532407,2008-07-27,17:54:19
40.000245,116.379022,0,357,39656.746087963,2008-07-27,17:54:22
40.000244,116.379015,0,356,39656.7461111111,2008-07-27,17:54:24
40.000243,116.379002,0,356,39656.7461689815,2008-07-27,17:54:29
40.000243,116.379002,0,356,39656.7462037037,2008-07-27,17:54:32
40.000242,116.379001,0,356,39656.7462268519,2008-07-27,17:54:34
40.000213,116.379008,0,357,39656.7462847222,2008-07-27,17:54:39
40.00016,116.379033,0,355,39656.7463425926,2008-07-27,17:54:44
40.000159,116.37903,0,355,39656.746400463,2008-07-27,17:54:49
40.000159,116.37903,0,355,39656.7464351852,2008-07-27,17:54:52
40.000159,116.379033,0,355,39656.7464583333,2008-07-27,17:54:54
40.00016,116.379023,0,356,39656.7465162037,2008-07-27,17:54:59
40.000199,116.379001,0,357,39656.7465740741,2008-07-27,17:55:04
40.000263,116.379011,0,360,39656.7466319444,2008-07-27,17:55:09
40.000263,116.379011,0,360,39656.7466666667,2008-07-27,17:55:12
40.000264,116.379008,0,360,39656.7466898148,2008-07-27,17:55:14
40.000266,116.378994,0,360,39656.7467476852,2008-07-27,17:55:19
40.000266,116.378984,0,361,39656.7468055556,2008-07-27,17:55:24
40.000265,116.378973,0,361,39656.7468634259,2008-07-27,17:55:29
40.000264,116.378975,0,361,39656.7469212963,2008-07-27,17:55:34
40.000264,116.378977,0,361,39656.7469791667,2008-07-27,17:55:39
40.000262,116.378976,0,361,39656.747037037,2008-07-27,17:55:44
40.000262,116.378976,0,361,39656.7470717593,2008-07-27,17:55:47
40.00026,116.378978,0,361,39656.7470949074,2008-07-27,17:55:49
40.000259,116.378991,0,361,39656.7471527778,2008-07-27,17:55:54
40.000259,116.378991,0,361,39656.7471875,2008-07-27,17:55:57
40.000258,116.378996,0,362,39656.7472106481,2008-07-27,17:55:59
40.000257,116.379006,0,362,39656.7472685185,2008-07-27,17:56:04
40.000257,116.379006,0,362,39656.7473263889,2008-07-27,17:56:09
40.000256,116.379003,0,362,39656.7473842593,2008-07-27,17:56:14
40.000257,116.379,0,362,39656.7474421296,2008-07-27,17:56:19
40.000257,116.379,0,362,39656.7475,2008-07-27,17:56:24
40.000257,116.379,0,362,39656.7475347222,2008-07-27,17:56:27
40.000257,116.378994,0,361,39656.7475578704,2008-07-27,17:56:29
40.000258,116.378984,0,361,39656.7476157407,2008-07-27,17:56:34
40.000258,116.378984,0,361,39656.747650463,2008-07-27,17:56:37
40.000259,116.378985,0,361,39656.7476736111,2008-07-27,17:56:39
40.00025,116.379012,0,360,39656.7477314815,2008-07-27,17:56:44
40.000254,116.379073,0,357,39656.7477893519,2008-07-27,17:56:49
40.000281,116.379082,0,356,39656.7478472222,2008-07-27,17:56:54
40.000286,116.379071,0,355,39656.7479050926,2008-07-27,17:56:59
40.000276,116.37906,0,352,39656.747962963,2008-07-27,17:57:04
40.000234,116.379403,0,324,39656.7502199074,2008-07-27,18:00:19
40.000227,116.379419,0,325,39656.7502777778,2008-07-27,18:00:24
40.00024,116.379448,0,325,39656.7503356481,2008-07-27,18:00:29
40.000245,116.379508,0,324,39656.7503935185,2008-07-27,18:00:34
40.000263,116.379571,0,323,39656.7504513889,2008-07-27,18:00:39
40.000256,116.379602,0,322,39656.7505092593,2008-07-27,18:00:44
40.000221,116.379604,0,323,39656.7505671296,2008-07-27,18:00:49
40.0002,116.379594,0,325,39656.750625,2008-07-27,18:00:54
40.000191,116.379578,0,326,39656.7506828704,2008-07-27,18:00:59
40.000186,116.379543,0,326,39656.7507407407,2008-07-27,18:01:04
40.000185,116.379544,0,327,39656.7507986111,2008-07-27,18:01:09
40.000183,116.379546,0,327,39656.7508564815,2008-07-27,18:01:14
40.000184,116.379543,0,327,39656.7509143518,2008-07-27,18:01:19
40.000185,116.379548,0,328,39656.7509722222,2008-07-27,18:01:24
40.000185,116.379548,0,328,39656.7510069444,2008-07-27,18:01:27
40.00018,116.379554,0,330,39656.7510300926,2008-07-27,18:01:29
40.000166,116.379527,0,330,39656.751087963,2008-07-27,18:01:34
40.000167,116.379524,0,330,39656.7511458333,2008-07-27,18:01:39
40.000167,116.37953,0,330,39656.7512037037,2008-07-27,18:01:44
40.000167,116.37953,0,330,39656.7512384259,2008-07-27,18:01:47
40.000172,116.379538,0,330,39656.7512615741,2008-07-27,18:01:49
40.000164,116.379574,0,330,39656.7513194444,2008-07-27,18:01:54
40.000198,116.379591,0,330,39656.7513773148,2008-07-27,18:01:59
40.000219,116.37952,0,331,39656.7514351852,2008-07-27,18:02:04
40.000265,116.379057,0,327,39656.7516087963,2008-07-27,18:02:19
40.000369,116.378987,0,327,39656.7516666667,2008-07-27,18:02:24
40.000457,116.378901,0,328,39656.751724537,2008-07-27,18:02:29
40.000501,116.378914,0,328,39656.7517824074,2008-07-27,18:02:34
40.000546,116.37898,0,331,39656.7518402778,2008-07-27,18:02:39
40.000564,116.379071,0,334,39656.7518981481,2008-07-27,18:02:44
40.000524,116.379167,0,338,39656.7519560185,2008-07-27,18:02:49
40.000464,116.37922,0,342,39656.7520138889,2008-07-27,18:02:54
40.00041,116.379277,0,348,39656.7520717593,2008-07-27,18:02:59
40.000353,116.379366,0,353,39656.7521296296,2008-07-27,18:03:04
40.000311,116.379456,0,357,39656.7521875,2008-07-27,18:03:09
40.000314,116.379472,0,363,39656.7522453704,2008-07-27,18:03:14
40.000315,116.379486,0,363,39656.7523032407,2008-07-27,18:03:19
40.000376,116.379501,0,367,39656.7523611111,2008-07-27,18:03:24
40.00039,116.379508,0,370,39656.7524189815,2008-07-27,18:03:29
40.00039,116.379508,0,370,39656.7524537037,2008-07-27,18:03:32
40.000389,116.379508,0,370,39656.7524768518,2008-07-27,18:03:34
40.000406,116.379414,0,370,39656.7525347222,2008-07-27,18:03:39
40.000426,116.379292,0,368,39656.7525925926,2008-07-27,18:03:44
40.000436,116.379223,0,369,39656.752650463,2008-07-27,18:03:49
40.000388,116.379243,0,373,39656.7527083333,2008-07-27,18:03:54
40.00033,116.379294,0,377,39656.7527662037,2008-07-27,18:03:59
40.0003,116.37925,0,378,39656.7528240741,2008-07-27,18:04:04
40.000297,116.379243,0,379,39656.7528819444,2008-07-27,18:04:09
40.00013,116.379275,0,377,39656.7550231481,2008-07-27,18:07:14
40.00012,116.379534,0,377,39656.7550810185,2008-07-27,18:07:19
40.000117,116.379782,0,377,39656.7551388889,2008-07-27,18:07:24
40.000103,116.37986,0,376,39656.7551967593,2008-07-27,18:07:29
40.000087,116.379843,0,376,39656.7552546296,2008-07-27,18:07:34
40.000062,116.379829,0,374,39656.7553125,2008-07-27,18:07:39
40.000074,116.379752,0,373,39656.7553703704,2008-07-27,18:07:44
40.000132,116.379634,0,372,39656.7554282407,2008-07-27,18:07:49
40.00018,116.379565,0,372,39656.7554861111,2008-07-27,18:07:54
40.000246,116.379519,0,374,39656.7555439815,2008-07-27,18:07:59
40.000278,116.379507,0,374,39656.7556018519,2008-07-27,18:08:04
40.000278,116.379498,0,374,39656.7556597222,2008-07-27,18:08:09
40.000278,116.379498,0,374,39656.7556944444,2008-07-27,18:08:12
40.000278,116.37949,0,374,39656.7557175926,2008-07-27,18:08:14
40.000272,116.379445,0,374,39656.755775463,2008-07-27,18:08:19
40.000283,116.379383,0,374,39656.7558333333,2008-07-27,18:08:24
40.00029,116.379339,0,374,39656.7558912037,2008-07-27,18:08:29
40.000298,116.379321,0,374,39656.7559490741,2008-07-27,18:08:34
40.000299,116.379297,0,374,39656.7560069444,2008-07-27,18:08:39
40.000299,116.379297,0,374,39656.7560416667,2008-07-27,18:08:42
40.000299,116.379295,0,374,39656.7560648148,2008-07-27,18:08:44
40.000299,116.379282,0,374,39656.7561226852,2008-07-27,18:08:49
40.000299,116.379282,0,374,39656.7561574074,2008-07-27,18:08:52
40.000298,116.379285,0,374,39656.7561805556,2008-07-27,18:08:54
40.000274,116.379316,0,374,39656.7562384259,2008-07-27,18:08:59
40.000252,116.379362,0,373,39656.7562962963,2008-07-27,18:09:04
40.000237,116.379401,0,372,39656.7563541667,2008-07-27,18:09:09
40.000227,116.379404,0,372,39656.756412037,2008-07-27,18:09:14
40.000217,116.379441,0,372,39656.7564699074,2008-07-27,18:09:19
40.000204,116.379476,0,372,39656.7565277778,2008-07-27,18:09:24
40.00019,116.379499,0,373,39656.7565856481,2008-07-27,18:09:29
40.000193,116.379534,0,373,39656.7566435185,2008-07-27,18:09:34
40.000261,116.379546,0,376,39656.7567013889,2008-07-27,18:09:39
40.000297,116.379533,0,378,39656.7567592593,2008-07-27,18:09:44
40.000328,116.379514,0,379,39656.7568171296,2008-07-27,18:09:49
40.000329,116.379521,0,380,39656.756875,2008-07-27,18:09:54
40.000329,116.379521,0,380,39656.7569097222,2008-07-27,18:09:57
40.00033,116.379528,0,380,39656.7569328704,2008-07-27,18:09:59
40.000328,116.379555,0,381,39656.7569907407,2008-07-27,18:10:04
40.000344,116.379563,0,383,39656.7570486111,2008-07-27,18:10:09
40.000361,116.379557,0,385,39656.7571064815,2008-07-27,18:10:14
40.000362,116.379545,0,385,39656.7571643519,2008-07-27,18:10:19
40.000363,116.379532,0,386,39656.7572222222,2008-07-27,18:10:24
40.000364,116.379522,0,386,39656.7572800926,2008-07-27,18:10:29
40.000364,116.379522,0,386,39656.7573148148,2008-07-27,18:10:32
40.000365,116.379521,0,386,39656.757337963,2008-07-27,18:10:34
40.000383,116.379555,0,387,39656.7573958333,2008-07-27,18:10:39
40.000406,116.379621,0,390,39656.7574537037,2008-07-27,18:10:44
40.000399,116.379721,0,392,39656.7575115741,2008-07-27,18:10:49
40.000381,116.379797,0,395,39656.7575694444,2008-07-27,18:10:54
40.000351,116.379831,0,397,39656.7576273148,2008-07-27,18:10:59
40.000311,116.379847,0,399,39656.7576851852,2008-07-27,18:11:04
40.00029,116.37985,0,400,39656.7577430556,2008-07-27,18:11:09
40.000246,116.379893,0,402,39656.7578009259,2008-07-27,18:11:14
40.000146,116.380013,0,404,39656.7578587963,2008-07-27,18:11:19
40.00002,116.380159,0,407,39656.7579166667,2008-07-27,18:11:24
39.999866,116.380311,0,411,39656.757974537,2008-07-27,18:11:29
39.999748,116.380437,0,417,39656.7580324074,2008-07-27,18:11:34
39.999676,116.38049,0,423,39656.7580902778,2008-07-27,18:11:39
39.999645,116.380267,0,417,39656.7581481481,2008-07-27,18:11:44
39.999676,116.380026,0,413,39656.7582060185,2008-07-27,18:11:49
39.999904,116.379725,0,411,39656.7582638889,2008-07-27,18:11:54
40,116.379657,0,409,39656.7583217593,2008-07-27,18:11:59
40.000076,116.379636,0,408,39656.7583796296,2008-07-27,18:12:04
40.000142,116.379587,0,406,39656.7584375,2008-07-27,18:12:09
40.00014,116.379524,0,407,39656.7584953704,2008-07-27,18:12:14
40.000137,116.379463,0,406,39656.7585532407,2008-07-27,18:12:19
40.000164,116.379337,0,407,39656.7586111111,2008-07-27,18:12:24
40.000153,116.379304,0,404,39656.7586689815,2008-07-27,18:12:29
40.000171,116.379272,0,401,39656.7587268518,2008-07-27,18:12:34
40.000157,116.379269,0,399,39656.7587847222,2008-07-27,18:12:39
40.00014,116.379275,0,393,39656.7588425926,2008-07-27,18:12:44
40.000145,116.379198,0,387,39656.758900463,2008-07-27,18:12:49
40.000142,116.379178,0,382,39656.7589583333,2008-07-27,18:12:54
40.000168,116.379162,0,377,39656.7590162037,2008-07-27,18:12:59
40.000158,116.37915,0,371,39656.7590740741,2008-07-27,18:13:04
40.000158,116.37915,0,371,39656.7591087963,2008-07-27,18:13:07
40.00015,116.379145,0,366,39656.7591319444,2008-07-27,18:13:09
40.000151,116.379132,0,363,39656.7591898148,2008-07-27,18:13:14
40.000175,116.379085,0,363,39656.7592476852,2008-07-27,18:13:19
40.000175,116.379085,0,363,39656.7592824074,2008-07-27,18:13:22
40.000181,116.37909,0,363,39656.7593055556,2008-07-27,18:13:24
40.000166,116.379114,0,364,39656.7593634259,2008-07-27,18:13:29
40.000153,116.379094,0,364,39656.7594212963,2008-07-27,18:13:34
40.000127,116.379155,0,367,39656.7594791667,2008-07-27,18:13:39
40.000127,116.379158,0,367,39656.759537037,2008-07-27,18:13:44
40.000127,116.379158,0,367,39656.7595717593,2008-07-27,18:13:47
40.000128,116.379162,0,367,39656.7595949074,2008-07-27,18:13:49
40.000144,116.379168,0,367,39656.7596527778,2008-07-27,18:13:54
40.000161,116.379308,0,370,39656.7597106481,2008-07-27,18:13:59
40.000195,116.37931,0,372,39656.7597685185,2008-07-27,18:14:04
40.000222,116.379286,0,374,39656.7598263889,2008-07-27,18:14:09
40.000234,116.379282,0,375,39656.7598842593,2008-07-27,18:14:14
40.000284,116.379328,0,379,39656.7599421296,2008-07-27,18:14:19
40.000272,116.379372,0,379,39656.76,2008-07-27,18:14:24
40.000277,116.379529,0,381,39656.7600578704,2008-07-27,18:14:29
40.000276,116.37972,0,382,39656.7601157407,2008-07-27,18:14:34
40.000253,116.379853,0,382,39656.7601736111,2008-07-27,18:14:39
40.000227,116.379923,0,381,39656.7602314815,2008-07-27,18:14:44
40.000188,116.379873,0,381,39656.7602893518,2008-07-27,18:14:49
40.000173,116.379848,0,382,39656.7603472222,2008-07-27,18:14:54
40.000172,116.379849,0,382,39656.7604050926,2008-07-27,18:14:59
40.000172,116.379849,0,382,39656.7604398148,2008-07-27,18:15:02
40.000171,116.379845,0,382,39656.760462963,2008-07-27,18:15:04
40.000176,116.379814,0,382,39656.7605208333,2008-07-27,18:15:09
40.000204,116.379762,0,383,39656.7605787037,2008-07-27,18:15:14
40.000226,116.37974,0,386,39656.7606365741,2008-07-27,18:15:19
40.000226,116.37974,0,386,39656.7606712963,2008-07-27,18:15:22
40.000226,116.379744,0,387,39656.7606944444,2008-07-27,18:15:24
40.000226,116.379731,0,387,39656.7607523148,2008-07-27,18:15:29
40.000225,116.379733,0,387,39656.7608101852,2008-07-27,18:15:34
40.000225,116.379732,0,387,39656.7608680556,2008-07-27,18:15:39
40.000225,116.379732,0,387,39656.7609027778,2008-07-27,18:15:42
40.000224,116.379728,0,387,39656.7609259259,2008-07-27,18:15:44
40.000219,116.379708,0,385,39656.7609837963,2008-07-27,18:15:49
40.000211,116.379684,0,380,39656.7610416667,2008-07-27,18:15:54
40.00021,116.379685,0,380,39656.761099537,2008-07-27,18:15:59
40.000209,116.379681,0,379,39656.7611574074,2008-07-27,18:16:04
40.000209,116.379674,0,379,39656.7612152778,2008-07-27,18:16:09
40.000209,116.379672,0,379,39656.7612731481,2008-07-27,18:16:14
40.000209,116.379672,0,379,39656.7613078704,2008-07-27,18:16:17
40.000208,116.379671,0,379,39656.7613310185,2008-07-27,18:16:19
40.000206,116.379681,0,379,39656.7613888889,2008-07-27,18:16:24
40.000205,116.379681,0,379,39656.7614467593,2008-07-27,18:16:29
40.000205,116.379675,0,379,39656.7615046296,2008-07-27,18:16:34
40.000203,116.379667,0,379,39656.7615625,2008-07-27,18:16:39
40.000202,116.379666,0,379,39656.7616203704,2008-07-27,18:16:44
40.000202,116.379666,0,379,39656.7616550926,2008-07-27,18:16:47
40.000202,116.379665,0,379,39656.7616782407,2008-07-27,18:16:49
40.000202,116.379653,0,379,39656.7617361111,2008-07-27,18:16:54
40.000202,116.379653,0,379,39656.7617708333,2008-07-27,18:16:57
40.000202,116.379646,0,379,39656.7617939815,2008-07-27,18:16:59
40.000203,116.379632,0,379,39656.7618518519,2008-07-27,18:17:04
40.000205,116.379622,0,379,39656.7619097222,2008-07-27,18:17:09
40.000205,116.379622,0,379,39656.7619444444,2008-07-27,18:17:12
40.000205,116.379625,0,379,39656.7619675926,2008-07-27,18:17:14
40.000205,116.379611,0,379,39656.762025463,2008-07-27,18:17:19
40.000255,116.379473,0,378,39656.7620833333,2008-07-27,18:17:24
40.000326,116.379152,0,327,39656.7674652778,2008-07-27,18:25:09
40.000323,116.379132,0,326,39656.7675231481,2008-07-27,18:25:14
40.000321,116.37911,0,324,39656.7675810185,2008-07-27,18:25:19
40.00031,116.379126,0,321,39656.7676388889,2008-07-27,18:25:24
40.000311,116.379117,0,321,39656.7676967593,2008-07-27,18:25:29
40.000311,116.379117,0,321,39656.7677314815,2008-07-27,18:25:32
40.000312,116.379112,0,321,39656.7677546296,2008-07-27,18:25:34
40.000345,116.379075,0,320,39656.7678125,2008-07-27,18:25:39
40.000389,116.379032,0,321,39656.7678703704,2008-07-27,18:25:44
40.000397,116.379028,0,319,39656.7679282407,2008-07-27,18:25:49
40.000397,116.379028,0,319,39656.767962963,2008-07-27,18:25:52
40.000397,116.379024,0,319,39656.7679861111,2008-07-27,18:25:54
40.000396,116.379011,0,319,39656.7680439815,2008-07-27,18:25:59
40.000396,116.379011,0,319,39656.7680787037,2008-07-27,18:26:02
40.000394,116.379005,0,319,39656.7681018518,2008-07-27,18:26:04
40.000391,116.379024,0,319,39656.7681597222,2008-07-27,18:26:09
40.000384,116.379042,0,317,39656.7682175926,2008-07-27,18:26:14
40.000383,116.379036,0,317,39656.768275463,2008-07-27,18:26:19
40.000383,116.379029,0,317,39656.7683333333,2008-07-27,18:26:24
40.000383,116.379034,0,316,39656.7683912037,2008-07-27,18:26:29
40.000384,116.379035,0,316,39656.7684490741,2008-07-27,18:26:34
40.000385,116.379035,0,316,39656.7685069444,2008-07-27,18:26:39
40.000385,116.379035,0,316,39656.7685416667,2008-07-27,18:26:42
40.000384,116.379029,0,316,39656.7685648148,2008-07-27,18:26:44
40.000356,116.379003,0,317,39656.7686226852,2008-07-27,18:26:49
40.000357,116.379011,0,317,39656.7686805556,2008-07-27,18:26:54
40.000357,116.379011,0,317,39656.7687152778,2008-07-27,18:26:57
40.000359,116.379019,0,317,39656.7687384259,2008-07-27,18:26:59
40.00036,116.379032,0,317,39656.7687962963,2008-07-27,18:27:04
40.00036,116.379041,0,317,39656.7688541667,2008-07-27,18:27:09
40.00036,116.379051,0,317,39656.768912037,2008-07-27,18:27:14
40.000383,116.37903,0,316,39656.7689699074,2008-07-27,18:27:19
40.000441,116.379026,0,316,39656.7690277778,2008-07-27,18:27:24
40.000444,116.379041,0,316,39656.7690856481,2008-07-27,18:27:29
40.000445,116.379049,0,316,39656.7691435185,2008-07-27,18:27:34
40.000447,116.379046,0,316,39656.7692013889,2008-07-27,18:27:39
40.000449,116.37904,0,316,39656.7692592593,2008-07-27,18:27:44
40.000451,116.379042,0,316,39656.7693171296,2008-07-27,18:27:49
40.000453,116.379038,0,316,39656.769375,2008-07-27,18:27:54
40.000454,116.379033,0,316,39656.7694328704,2008-07-27,18:27:59
40.000454,116.379033,0,316,39656.7694675926,2008-07-27,18:28:02
40.000453,116.379041,0,316,39656.7694907407,2008-07-27,18:28:04
40.000473,116.379018,0,315,39656.7695486111,2008-07-27,18:28:09
40.000497,116.379014,0,314,39656.7696064815,2008-07-27,18:28:14
40.000497,116.379005,0,314,39656.7696643519,2008-07-27,18:28:19
40.000497,116.379002,0,314,39656.7697222222,2008-07-27,18:28:24
40.000497,116.379004,0,313,39656.7697800926,2008-07-27,18:28:29
40.000497,116.379004,0,313,39656.7698148148,2008-07-27,18:28:32
40.000498,116.379012,0,313,39656.769837963,2008-07-27,18:28:34
40.000507,116.379024,0,312,39656.7698958333,2008-07-27,18:28:39
40.000507,116.379024,0,312,39656.7699305556,2008-07-27,18:28:42
40.000509,116.37903,0,312,39656.7699537037,2008-07-27,18:28:44
40.00052,116.379022,0,311,39656.7700115741,2008-07-27,18:28:49
40.00054,116.378997,0,310,39656.7700694444,2008-07-27,18:28:54
40.000574,116.378968,0,309,39656.7701273148,2008-07-27,18:28:59
40.000589,116.378932,0,309,39656.7701851852,2008-07-27,18:29:04
40.000593,116.378922,0,309,39656.7702430556,2008-07-27,18:29:09
40.000593,116.378922,0,309,39656.7702777778,2008-07-27,18:29:12
40.000594,116.37892,0,309,39656.7703009259,2008-07-27,18:29:14
40.000633,116.378978,0,309,39656.7703587963,2008-07-27,18:29:19
40.000644,116.378994,0,309,39656.7704166667,2008-07-27,18:29:24
40.000619,116.378953,0,309,39656.770474537,2008-07-27,18:29:29
40.000614,116.378894,0,308,39656.7705324074,2008-07-27,18:29:34
40.000653,116.378875,0,306,39656.7705902778,2008-07-27,18:29:39
40.000693,116.378861,0,305,39656.7706481481,2008-07-27,18:29:44
40.000682,116.378825,0,304,39656.7707060185,2008-07-27,18:29:49
40.000681,116.378814,0,304,39656.7707638889,2008-07-27,18:29:54
40.000681,116.378814,0,304,39656.7707986111,2008-07-27,18:29:57
40.000681,116.378809,0,304,39656.7708217593,2008-07-27,18:29:59
40.000682,116.378832,0,304,39656.7708796296,2008-07-27,18:30:04
40.000678,116.378826,0,304,39656.7709375,2008-07-27,18:30:09
40.000678,116.378826,0,304,39656.7709722222,2008-07-27,18:30:12
40.000678,116.378828,0,304,39656.7709953704,2008-07-27,18:30:14
40.000679,116.378817,0,304,39656.7710532407,2008-07-27,18:30:19
40.000678,116.378838,0,303,39656.7711111111,2008-07-27,18:30:24
40.000679,116.37886,0,302,39656.7711689815,2008-07-27,18:30:29
40.000683,116.378903,0,302,39656.7712268519,2008-07-27,18:30:34
40.00067,116.378941,0,301,39656.7712847222,2008-07-27,18:30:39
40.000669,116.378954,0,301,39656.7713425926,2008-07-27,18:30:44
40.000669,116.37896,0,301,39656.771400463,2008-07-27,18:30:49
40.000669,116.37896,0,301,39656.7714583333,2008-07-27,18:30:54
40.000669,116.37896,0,301,39656.7714930556,2008-07-27,18:30:57
40.000669,116.378955,0,301,39656.7715162037,2008-07-27,18:30:59
40.000674,116.378936,0,302,39656.7715740741,2008-07-27,18:31:04
40.000699,116.37891,0,302,39656.7716319444,2008-07-27,18:31:09
40.000685,116.378934,0,303,39656.7716898148,2008-07-27,18:31:14
40.000685,116.378934,0,303,39656.771724537,2008-07-27,18:31:17
40.000684,116.378928,0,303,39656.7717476852,2008-07-27,18:31:19
40.000683,116.378914,0,303,39656.7718055556,2008-07-27,18:31:24
40.000676,116.378853,0,302,39656.7718634259,2008-07-27,18:31:29
40.000698,116.378789,0,302,39656.7719212963,2008-07-27,18:31:34
40.000698,116.378789,0,302,39656.7719560185,2008-07-27,18:31:37
40.000703,116.378785,0,302,39656.7719791667,2008-07-27,18:31:39
40.000689,116.378777,0,302,39656.772037037,2008-07-27,18:31:44
40.000679,116.378759,0,302,39656.7720949074,2008-07-27,18:31:49
40.000641,116.378691,0,302,39656.7721527778,2008-07-27,18:31:54
40.000561,116.378731,0,301,39656.7722106481,2008-07-27,18:31:59
40.000191,116.379292,0,304,39656.7723263889,2008-07-27,18:32:09
40.000053,116.37938,0,303,39656.7723842593,2008-07-27,18:32:14
39.999993,116.37942,0,303,39656.7724421296,2008-07-27,18:32:19
39.999944,116.379401,0,303,39656.7725,2008-07-27,18:32:24
39.999916,116.379415,0,303,39656.7725578704,2008-07-27,18:32:29
39.999917,116.379407,0,303,39656.7726157407,2008-07-27,18:32:34
39.999917,116.379407,0,303,39656.772650463,2008-07-27,18:32:37
39.999917,116.379405,0,303,39656.7726736111,2008-07-27,18:32:39
39.99993,116.379377,0,303,39656.7727314815,2008-07-27,18:32:44
39.999993,116.379298,0,302,39656.7727893519,2008-07-27,18:32:49
40.00007,116.379268,0,302,39656.7728472222,2008-07-27,18:32:54
40.000137,116.379208,0,300,39656.7729050926,2008-07-27,18:32:59
40.000209,116.379168,0,298,39656.772962963,2008-07-27,18:33:04
40.000259,116.379152,0,296,39656.7730208333,2008-07-27,18:33:09
40.000278,116.379112,0,294,39656.7730787037,2008-07-27,18:33:14
40.000262,116.379037,0,293,39656.7731365741,2008-07-27,18:33:19
40.000235,116.378969,0,291,39656.7731944444,2008-07-27,18:33:24
40.000226,116.378913,0,289,39656.7732523148,2008-07-27,18:33:29
40.000224,116.378964,0,286,39656.7733101852,2008-07-27,18:33:34
40.000204,116.379043,0,283,39656.7733680556,2008-07-27,18:33:39
40.00017,116.379153,0,281,39656.7734259259,2008-07-27,18:33:44
40.000171,116.379258,0,280,39656.7734837963,2008-07-27,18:33:49
40.000187,116.379288,0,279,39656.7735416667,2008-07-27,18:33:54
40.000229,116.379276,0,279,39656.773599537,2008-07-27,18:33:59
40.000243,116.379214,0,281,39656.7736574074,2008-07-27,18:34:04
40.00028,116.379177,0,281,39656.7737152778,2008-07-27,18:34:09
40.000354,116.379138,0,282,39656.7737731481,2008-07-27,18:34:14
40.000396,116.379085,0,282,39656.7738310185,2008-07-27,18:34:19
40.000392,116.379024,0,283,39656.7738888889,2008-07-27,18:34:24
40.000384,116.378974,0,281,39656.7739467593,2008-07-27,18:34:29
40.000389,116.378949,0,279,39656.7740046296,2008-07-27,18:34:34
40.000395,116.378988,0,276,39656.7740625,2008-07-27,18:34:39
40.000402,116.379062,0,271,39656.7741203704,2008-07-27,18:34:44
40.000406,116.37913,0,266,39656.7741782407,2008-07-27,18:34:49
40.000403,116.379215,0,262,39656.7742361111,2008-07-27,18:34:54
40.000408,116.379262,0,253,39656.7742939815,2008-07-27,18:34:59
40.000418,116.379313,0,249,39656.7743518518,2008-07-27,18:35:04
40.000425,116.37933,0,245,39656.7744097222,2008-07-27,18:35:09
40.000469,116.379363,0,244,39656.7744675926,2008-07-27,18:35:14
40.000529,116.379412,0,241,39656.774525463,2008-07-27,18:35:19
40.000574,116.379441,0,240,39656.7745833333,2008-07-27,18:35:24
40.000574,116.379467,0,237,39656.7746412037,2008-07-27,18:35:29
40.000574,116.379467,0,237,39656.7746759259,2008-07-27,18:35:32
40.000582,116.379475,0,238,39656.7746990741,2008-07-27,18:35:34
40.000618,116.379449,0,238,39656.7747569444,2008-07-27,18:35:39
40.000688,116.379424,0,237,39656.7748148148,2008-07-27,18:35:44
40.000769,116.379426,0,237,39656.7748726852,2008-07-27,18:35:49
40.000864,116.379439,0,238,39656.7749305556,2008-07-27,18:35:54
40.000937,116.379484,0,238,39656.7749884259,2008-07-27,18:35:59
40.000977,116.379482,0,238,39656.7750462963,2008-07-27,18:36:04
40.001007,116.37948,0,238,39656.7751041667,2008-07-27,18:36:09
40.001021,116.379415,0,239,39656.775162037,2008-07-27,18:36:14
40.001044,116.379363,0,239,39656.7752199074,2008-07-27,18:36:19
40.001066,116.379304,0,240,39656.7752777778,2008-07-27,18:36:24
40.001073,116.379289,0,240,39656.7753356481,2008-07-27,18:36:29
40.001071,116.379245,0,240,39656.7753935185,2008-07-27,18:36:34
40.00108,116.379173,0,241,39656.7754513889,2008-07-27,18:36:39
40.001132,116.379143,0,241,39656.775625,2008-07-27,18:36:54
40.001157,116.37913,0,241,39656.7756828704,2008-07-27,18:36:59
40.001143,116.379139,0,241,39656.7757407407,2008-07-27,18:37:04
40.001096,116.379081,0,240,39656.7757986111,2008-07-27,18:37:09
40.00106,116.379019,0,239,39656.7758564815,2008-07-27,18:37:14
40.001081,116.37897,0,239,39656.7759143518,2008-07-27,18:37:19
40.00114,116.37889,0,239,39656.7759722222,2008-07-27,18:37:24
40.00118,116.378828,0,239,39656.7760300926,2008-07-27,18:37:29
40.001234,116.378774,0,239,39656.776087963,2008-07-27,18:37:34
40.001277,116.37873,0,240,39656.7761458333,2008-07-27,18:37:39
40.001266,116.378658,0,245,39656.7762037037,2008-07-27,18:37:44
40.001264,116.378698,0,243,39656.7762615741,2008-07-27,18:37:49
40.001275,116.378741,0,239,39656.7763194444,2008-07-27,18:37:54
40.001262,116.378799,0,235,39656.7763773148,2008-07-27,18:37:59
40.001235,116.378868,0,232,39656.7764351852,2008-07-27,18:38:04
40.00114,116.378868,0,244,39656.7764930556,2008-07-27,18:38:09
40.00114,116.378868,0,244,39656.7765277778,2008-07-27,18:38:12
40.001139,116.378866,0,245,39656.7765509259,2008-07-27,18:38:14
40.00114,116.378854,0,246,39656.7766087963,2008-07-27,18:38:19
40.00114,116.378863,0,245,39656.7766666667,2008-07-27,18:38:24
40.00114,116.378863,0,245,39656.7767013889,2008-07-27,18:38:27
40.001137,116.378855,0,245,39656.776724537,2008-07-27,18:38:29
40.00114,116.378886,0,245,39656.7767824074,2008-07-27,18:38:34
40.001135,116.378884,0,245,39656.7768402778,2008-07-27,18:38:39
40.001135,116.378884,0,245,39656.776875,2008-07-27,18:38:42
40.001127,116.37888,0,244,39656.7768981481,2008-07-27,18:38:44
40.001128,116.378869,0,243,39656.7769560185,2008-07-27,18:38:49
40.001124,116.378856,0,243,39656.7770138889,2008-07-27,18:38:54
40.001113,116.378842,0,243,39656.7770717593,2008-07-27,18:38:59
40.001098,116.378855,0,243,39656.7771296296,2008-07-27,18:39:04
40.001098,116.378855,0,243,39656.7771643519,2008-07-27,18:39:07
40.001102,116.378853,0,242,39656.7771875,2008-07-27,18:39:09
40.001108,116.378831,0,239,39656.7772453704,2008-07-27,18:39:14
40.00107,116.378772,0,242,39656.7773032407,2008-07-27,18:39:19
40.001022,116.378733,0,243,39656.7773611111,2008-07-27,18:39:24
40.000988,116.37871,0,244,39656.7774189815,2008-07-27,18:39:29
40.00096,116.378684,0,246,39656.7774768519,2008-07-27,18:39:34
40.000916,116.378601,0,248,39656.7775347222,2008-07-27,18:39:39
40.000891,116.378519,0,249,39656.7775925926,2008-07-27,18:39:44
40.000863,116.378461,0,251,39656.777650463,2008-07-27,18:39:49
40.000853,116.37842,0,251,39656.7777083333,2008-07-27,18:39:54
40.000854,116.378388,0,252,39656.7777662037,2008-07-27,18:39:59
40.000843,116.378357,0,253,39656.7778240741,2008-07-27,18:40:04
40.000845,116.378302,0,252,39656.7778819444,2008-07-27,18:40:09
40.00085,116.378319,0,251,39656.7779398148,2008-07-27,18:40:14
40.00085,116.378319,0,251,39656.777974537,2008-07-27,18:40:17
40.00085,116.37832,0,252,39656.7779976852,2008-07-27,18:40:19
40.000839,116.378303,0,252,39656.7780555556,2008-07-27,18:40:24
40.000792,116.378228,0,253,39656.7781134259,2008-07-27,18:40:29
40.000758,116.37823,0,254,39656.7781712963,2008-07-27,18:40:34
40.000757,116.378242,0,254,39656.7782291667,2008-07-27,18:40:39
40.000761,116.378304,0,254,39656.778287037,2008-07-27,18:40:44
40.000742,116.378345,0,255,39656.7783449074,2008-07-27,18:40:49
40.000742,116.378345,0,255,39656.7783796296,2008-07-27,18:40:52
40.000745,116.378349,0,255,39656.7784027778,2008-07-27,18:40:54
40.000728,116.378362,0,255,39656.7784606481,2008-07-27,18:40:59
40.000728,116.378362,0,255,39656.7784953704,2008-07-27,18:41:02
40.000723,116.378366,0,256,39656.7785185185,2008-07-27,18:41:04
40.000718,116.378377,0,256,39656.7785763889,2008-07-27,18:41:09
40.000698,116.378397,0,256,39656.7790393519,2008-07-27,18:41:49
40.000651,116.378382,0,256,39656.7790972222,2008-07-27,18:41:54
40.000592,116.378353,0,255,39656.7791550926,2008-07-27,18:41:59
40.000592,116.378353,0,255,39656.7791898148,2008-07-27,18:42:02
40.000592,116.378357,0,255,39656.779212963,2008-07-27,18:42:04
40.000567,116.378335,0,255,39656.7792708333,2008-07-27,18:42:09
40.000562,116.37835,0,255,39656.7793287037,2008-07-27,18:42:14
40.000572,116.378398,0,255,39656.7793865741,2008-07-27,18:42:19
40.000592,116.378439,0,255,39656.7794444444,2008-07-27,18:42:24
40.000596,116.378452,0,255,39656.7795023148,2008-07-27,18:42:29
40.000601,116.378463,0,255,39656.7795601852,2008-07-27,18:42:34
40.000605,116.378484,0,255,39656.7796180556,2008-07-27,18:42:39
40.000596,116.378524,0,255,39656.7796759259,2008-07-27,18:42:44
39.999578,116.378949,0,254,39656.7797337963,2008-07-27,18:42:49
39.999518,116.378985,0,254,39656.7797916667,2008-07-27,18:42:54
39.999529,116.378996,0,254,39656.779849537,2008-07-27,18:42:59
39.999548,116.379036,0,254,39656.7799074074,2008-07-27,18:43:04
39.999632,116.379092,0,255,39656.7799652778,2008-07-27,18:43:09
39.999667,116.379227,0,255,39656.7800231481,2008-07-27,18:43:14
39.999688,116.379311,0,255,39656.7800810185,2008-07-27,18:43:19
39.999898,116.379338,0,250,39656.7838425926,2008-07-27,18:48:44
39.999997,116.379333,0,249,39656.783900463,2008-07-27,18:48:49
40.000033,116.379313,0,249,39656.7839583333,2008-07-27,18:48:54
40.000033,116.379313,0,249,39656.7839930556,2008-07-27,18:48:57
40.000033,116.379311,0,249,39656.7840162037,2008-07-27,18:48:59
40.000033,116.379302,0,249,39656.7840740741,2008-07-27,18:49:04
40.000033,116.379293,0,249,39656.7841319444,2008-07-27,18:49:09
39.999961,116.379266,0,250,39656.7841898148,2008-07-27,18:49:14
40.000006,116.379267,0,250,39656.7842476852,2008-07-27,18:49:19
40.000006,116.379258,0,250,39656.7843055556,2008-07-27,18:49:24
40.000006,116.379264,0,250,39656.7843634259,2008-07-27,18:49:29
40.000007,116.379266,0,250,39656.7844212963,2008-07-27,18:49:34
40.000009,116.379269,0,250,39656.7844791667,2008-07-27,18:49:39
40.000009,116.379268,0,250,39656.784537037,2008-07-27,18:49:44
40.00001,116.37926,0,250,39656.7845949074,2008-07-27,18:49:49
40.00001,116.37926,0,250,39656.7846296296,2008-07-27,18:49:52
40.00001,116.379256,0,250,39656.7846527778,2008-07-27,18:49:54
40.000011,116.379247,0,250,39656.7847106481,2008-07-27,18:49:59
40.000012,116.379259,0,250,39656.7847685185,2008-07-27,18:50:04
40.000018,116.379268,0,250,39656.7848263889,2008-07-27,18:50:09
40.000018,116.379267,0,250,39656.7848842593,2008-07-27,18:50:14
40.000018,116.379267,0,250,39656.7849189815,2008-07-27,18:50:17
40.000017,116.379262,0,250,39656.7849421296,2008-07-27,18:50:19
40.000017,116.379253,0,250,39656.785,2008-07-27,18:50:24
40.000017,116.379252,0,250,39656.7850578704,2008-07-27,18:50:29
40.000016,116.37925,0,250,39656.7851157407,2008-07-27,18:50:34
40.000016,116.37925,0,250,39656.785150463,2008-07-27,18:50:37
40.000016,116.379253,0,250,39656.7851736111,2008-07-27,18:50:39
40.000015,116.379262,0,250,39656.7852314815,2008-07-27,18:50:44
40.000015,116.379262,0,250,39656.7852662037,2008-07-27,18:50:47
40.000014,116.379261,0,250,39656.7852893519,2008-07-27,18:50:49
40.000014,116.379251,0,250,39656.7853472222,2008-07-27,18:50:54
40.000014,116.379239,0,250,39656.7854050926,2008-07-27,18:50:59
40.000013,116.379232,0,250,39656.785462963,2008-07-27,18:51:04
40.000013,116.379232,0,250,39656.7855208333,2008-07-27,18:51:09
40.000013,116.379229,0,250,39656.7855787037,2008-07-27,18:51:14
40.000012,116.379227,0,250,39656.7856365741,2008-07-27,18:51:19
40.000012,116.379227,0,250,39656.7856712963,2008-07-27,18:51:22
40.000007,116.379231,0,250,39656.7856944444,2008-07-27,18:51:24
39.999809,116.379206,0,250,39656.7857523148,2008-07-27,18:51:29
39.999803,116.379219,0,250,39656.7858101852,2008-07-27,18:51:34
39.999687,116.379274,0,249,39656.7858680556,2008-07-27,18:51:39
39.999684,116.379272,0,249,39656.7859259259,2008-07-27,18:51:44
39.999678,116.379271,0,249,39656.7859837963,2008-07-27,18:51:49
39.999675,116.379269,0,249,39656.7860416667,2008-07-27,18:51:54
39.999672,116.379266,0,249,39656.786099537,2008-07-27,18:51:59
39.99967,116.37926,0,249,39656.7861574074,2008-07-27,18:52:04
39.999668,116.379253,0,249,39656.7862152778,2008-07-27,18:52:09
39.999666,116.379254,0,249,39656.7862731481,2008-07-27,18:52:14
39.999664,116.379261,0,249,39656.7863310185,2008-07-27,18:52:19
39.999663,116.379263,0,249,39656.7863888889,2008-07-27,18:52:24
39.999662,116.379262,0,248,39656.7864467593,2008-07-27,18:52:29
39.999662,116.379262,0,248,39656.7864814815,2008-07-27,18:52:32
39.999661,116.379258,0,248,39656.7865046296,2008-07-27,18:52:34
39.999621,116.379279,0,247,39656.7865625,2008-07-27,18:52:39
39.999619,116.379277,0,247,39656.7866203704,2008-07-27,18:52:44
39.999617,116.379283,0,247,39656.7866782407,2008-07-27,18:52:49
39.999617,116.379281,0,247,39656.7867361111,2008-07-27,18:52:54
39.999616,116.37928,0,247,39656.7867939815,2008-07-27,18:52:59
39.999616,116.37928,0,247,39656.7868287037,2008-07-27,18:53:02
39.999615,116.379276,0,247,39656.7868518519,2008-07-27,18:53:04
39.999615,116.379267,0,247,39656.7869097222,2008-07-27,18:53:09
39.999614,116.379256,0,247,39656.7869675926,2008-07-27,18:53:14
39.999614,116.379256,0,247,39656.7870023148,2008-07-27,18:53:17
39.999613,116.379249,0,247,39656.787025463,2008-07-27,18:53:19
39.999612,116.379238,0,247,39656.7870833333,2008-07-27,18:53:24
39.999611,116.379234,0,248,39656.7871412037,2008-07-27,18:53:29
39.999609,116.379236,0,247,39656.7871990741,2008-07-27,18:53:34
39.999608,116.379229,0,247,39656.7872569444,2008-07-27,18:53:39
39.999607,116.37923,0,247,39656.7873148148,2008-07-27,18:53:44
39.999606,116.379235,0,247,39656.7873726852,2008-07-27,18:53:49
39.999606,116.379235,0,247,39656.7874074074,2008-07-27,18:53:52
39.999605,116.379235,0,247,39656.7874305556,2008-07-27,18:53:54
39.999605,116.379224,0,247,39656.7874884259,2008-07-27,18:53:59
39.999604,116.379214,0,247,39656.7875462963,2008-07-27,18:54:04
39.999604,116.379206,0,247,39656.7876041667,2008-07-27,18:54:09
39.999604,116.379206,0,247,39656.7876388889,2008-07-27,18:54:12
39.999603,116.3792,0,246,39656.787662037,2008-07-27,18:54:14
39.999604,116.37919,0,246,39656.7877199074,2008-07-27,18:54:19
