# Supplementary material for: Research on differential privacy protection method based on user tendency
Source: PLoS One. 2023 Oct 26;18(10):e0288823. doi: 10.1371/journal.pone.0288823 (PMC10602288; doi:10.1371/journal.pone.0288823)
Supplement: S3 Data — (ZIP) [file pone.0288823.s003.zip › Data 5-3/052/Trajectory/20080729104926.plt]

Geolife trajectory
WGS 84
Altitude is in Feet
Reserved 3
0,2,255,My Track,0,0,2,8421376
0
40.000489,116.372865,0,492,39658.4509953704,2008-07-29,10:49:26
40.000457,116.37302,0,433,39658.4510532407,2008-07-29,10:49:31
40.000355,116.373053,0,412,39658.4511111111,2008-07-29,10:49:36
40.000368,116.373037,0,406,39658.4511689815,2008-07-29,10:49:41
40.000375,116.372994,0,397,39658.4512268519,2008-07-29,10:49:46
40.0004,116.372985,0,391,39658.4512847222,2008-07-29,10:49:51
40.000422,116.372974,0,387,39658.4513425926,2008-07-29,10:49:56
40.000424,116.372974,0,385,39658.451400463,2008-07-29,10:50:01
40.000425,116.372969,0,384,39658.4514583333,2008-07-29,10:50:06
40.000425,116.372969,0,384,39658.4514930556,2008-07-29,10:50:09
40.000424,116.372962,0,384,39658.4515162037,2008-07-29,10:50:11
40.000436,116.372959,0,367,39658.4515740741,2008-07-29,10:50:16
40.000472,116.372911,0,327,39658.4516319444,2008-07-29,10:50:21
40.000486,116.3729,0,316,39658.4516898148,2008-07-29,10:50:26
40.000494,116.372863,0,304,39658.4517476852,2008-07-29,10:50:31
40.000487,116.372708,0,295,39658.4518055556,2008-07-29,10:50:36
40.000501,116.372678,0,298,39658.4518634259,2008-07-29,10:50:41
40.000525,116.372596,0,299,39658.4519212963,2008-07-29,10:50:46
40.000522,116.372589,0,298,39658.4519791667,2008-07-29,10:50:51
40.000526,116.372589,0,299,39658.452037037,2008-07-29,10:50:56
40.000526,116.372589,0,299,39658.4520717593,2008-07-29,10:50:59
40.000531,116.372583,0,301,39658.4520949074,2008-07-29,10:51:01
40.000515,116.372388,0,301,39658.4521527778,2008-07-29,10:51:06
40.000521,116.371921,0,302,39658.4522106481,2008-07-29,10:51:11
40.000499,116.371508,0,304,39658.4522685185,2008-07-29,10:51:16
40.000497,116.371064,0,305,39658.4523263889,2008-07-29,10:51:21
40.000533,116.370663,0,305,39658.4523842593,2008-07-29,10:51:26
40.000518,116.370394,0,304,39658.4524421296,2008-07-29,10:51:31
40.000467,116.370323,0,301,39658.4525,2008-07-29,10:51:36
40.000445,116.370305,0,298,39658.4525578704,2008-07-29,10:51:41
40.000444,116.370253,0,294,39658.4526157407,2008-07-29,10:51:46
40.000439,116.370233,0,291,39658.4526736111,2008-07-29,10:51:51
40.000411,116.370227,0,289,39658.4527314815,2008-07-29,10:51:56
40.000347,116.370237,0,287,39658.4527893519,2008-07-29,10:52:01
40.000286,116.37027,0,285,39658.4528472222,2008-07-29,10:52:06
40.00033,116.370296,0,282,39658.4529050926,2008-07-29,10:52:11
40.000383,116.370281,0,282,39658.452962963,2008-07-29,10:52:16
40.000398,116.370287,0,281,39658.4530208333,2008-07-29,10:52:21
40.000398,116.370287,0,281,39658.4530555556,2008-07-29,10:52:24
40.000396,116.370295,0,281,39658.4530787037,2008-07-29,10:52:26
40.000406,116.370297,0,282,39658.4531365741,2008-07-29,10:52:31
40.000397,116.370225,0,282,39658.4531944444,2008-07-29,10:52:36
40.000352,116.370046,0,283,39658.4532523148,2008-07-29,10:52:41
40.00035,116.369733,0,283,39658.4533101852,2008-07-29,10:52:46
40.000361,116.369301,0,283,39658.4533680556,2008-07-29,10:52:51
40.000358,116.368836,0,284,39658.4534259259,2008-07-29,10:52:56
40.000383,116.368355,0,285,39658.4534837963,2008-07-29,10:53:01
40.000393,116.367853,0,285,39658.4535416667,2008-07-29,10:53:06
40.000336,116.367697,0,286,39658.453599537,2008-07-29,10:53:11
40.000313,116.367676,0,284,39658.4536574074,2008-07-29,10:53:16
40.00029,116.367646,0,283,39658.4537152778,2008-07-29,10:53:21
40.000263,116.367613,0,283,39658.4537731481,2008-07-29,10:53:26
40.00021,116.367481,0,284,39658.4538310185,2008-07-29,10:53:31
40.000124,116.367215,0,286,39658.4538888889,2008-07-29,10:53:36
40.000062,116.366768,0,290,39658.4539467593,2008-07-29,10:53:41
40.000065,116.366129,0,292,39658.4540046296,2008-07-29,10:53:46
40.000098,116.365516,0,295,39658.4540625,2008-07-29,10:53:51
40.000135,116.365041,0,300,39658.4541203704,2008-07-29,10:53:56
40.000171,116.364729,0,300,39658.4541782407,2008-07-29,10:54:01
40.000185,116.364635,0,296,39658.4542361111,2008-07-29,10:54:06
40.000165,116.364636,0,295,39658.4542939815,2008-07-29,10:54:11
40.000164,116.364631,0,295,39658.4543518518,2008-07-29,10:54:16
40.000164,116.364631,0,296,39658.4544097222,2008-07-29,10:54:21
40.000172,116.364627,0,296,39658.4544675926,2008-07-29,10:54:26
40.000172,116.364627,0,296,39658.4545023148,2008-07-29,10:54:29
40.000176,116.364625,0,296,39658.454525463,2008-07-29,10:54:31
40.000186,116.364623,0,296,39658.4545833333,2008-07-29,10:54:36
40.000197,116.364629,0,296,39658.4546412037,2008-07-29,10:54:41
40.000213,116.364622,0,296,39658.4546990741,2008-07-29,10:54:46
40.000213,116.364622,0,296,39658.4547337963,2008-07-29,10:54:49
40.000221,116.364629,0,296,39658.4547569444,2008-07-29,10:54:51
40.000228,116.364641,0,296,39658.4548148148,2008-07-29,10:54:56
40.000228,116.364641,0,296,39658.454849537,2008-07-29,10:54:59
40.000234,116.364647,0,296,39658.4548726852,2008-07-29,10:55:01
40.000232,116.364663,0,296,39658.4549305556,2008-07-29,10:55:06
40.000233,116.364646,0,296,39658.4549884259,2008-07-29,10:55:11
40.000301,116.364413,0,292,39658.4550462963,2008-07-29,10:55:16
40.000221,116.364214,0,291,39658.4551041667,2008-07-29,10:55:21
40.000131,116.363913,0,292,39658.455162037,2008-07-29,10:55:26
40.00008,116.363397,0,295,39658.4552199074,2008-07-29,10:55:31
40.000095,116.362793,0,297,39658.4552777778,2008-07-29,10:55:36
40.000104,116.362124,0,297,39658.4553356481,2008-07-29,10:55:41
40.000064,116.361368,0,291,39658.4553935185,2008-07-29,10:55:46
40.000035,116.360636,0,271,39658.4554513889,2008-07-29,10:55:51
40.000025,116.359884,0,260,39658.4555092593,2008-07-29,10:55:56
40.000038,116.359167,0,250,39658.4555671296,2008-07-29,10:56:01
40.000047,116.358695,0,246,39658.455625,2008-07-29,10:56:06
40.000032,116.358399,0,246,39658.4556828704,2008-07-29,10:56:11
40.000057,116.35803,0,252,39658.4557407407,2008-07-29,10:56:16
40.00006,116.357538,0,257,39658.4557986111,2008-07-29,10:56:21
40.000058,116.356901,0,256,39658.4558564815,2008-07-29,10:56:26
40.000052,116.356343,0,258,39658.4559143518,2008-07-29,10:56:31
40.000106,116.356139,0,261,39658.4559722222,2008-07-29,10:56:36
40.000128,116.356232,0,249,39658.4560300926,2008-07-29,10:56:41
40.000129,116.356263,0,242,39658.456087963,2008-07-29,10:56:46
40.00012,116.356277,0,240,39658.4561458333,2008-07-29,10:56:51
40.000086,116.356252,0,239,39658.4562037037,2008-07-29,10:56:56
40.000049,116.356108,0,235,39658.4562615741,2008-07-29,10:57:01
40.000038,116.355938,0,238,39658.4563194444,2008-07-29,10:57:06
40.00006,116.355901,0,242,39658.4563773148,2008-07-29,10:57:11
40.000064,116.355889,0,241,39658.4564351852,2008-07-29,10:57:16
40.000021,116.355781,0,237,39658.4564930556,2008-07-29,10:57:21
39.999959,116.355519,0,234,39658.4565509259,2008-07-29,10:57:26
39.999898,116.355094,0,233,39658.4566087963,2008-07-29,10:57:31
39.999885,116.354562,0,237,39658.4566666667,2008-07-29,10:57:36
39.999885,116.353969,0,241,39658.456724537,2008-07-29,10:57:41
39.999873,116.353299,0,250,39658.4567824074,2008-07-29,10:57:46
39.999901,116.352569,0,261,39658.4568402778,2008-07-29,10:57:51
39.999936,116.351809,0,265,39658.4568981482,2008-07-29,10:57:56
39.999916,116.351127,0,260,39658.4569560185,2008-07-29,10:58:01
39.999974,116.350696,0,255,39658.4570138889,2008-07-29,10:58:06
39.99996,116.350671,0,250,39658.4570717593,2008-07-29,10:58:11
39.999949,116.35067,0,250,39658.4571296296,2008-07-29,10:58:16
39.999901,116.350513,0,248,39658.4571875,2008-07-29,10:58:21
39.999852,116.350163,0,238,39658.4572453704,2008-07-29,10:58:26
39.99976,116.349632,0,236,39658.4573032407,2008-07-29,10:58:31
39.9997,116.349056,0,239,39658.4573611111,2008-07-29,10:58:36
39.999718,116.348471,0,244,39658.4574189815,2008-07-29,10:58:41
39.999774,116.347915,0,239,39658.4574768519,2008-07-29,10:58:46
39.999808,116.347492,0,235,39658.4575347222,2008-07-29,10:58:51
39.999808,116.347263,0,231,39658.4575925926,2008-07-29,10:58:56
39.999799,116.347215,0,229,39658.457650463,2008-07-29,10:59:01
39.99979,116.347212,0,231,39658.4577083333,2008-07-29,10:59:06
39.99979,116.347167,0,231,39658.4577662037,2008-07-29,10:59:11
39.999759,116.347149,0,226,39658.4578240741,2008-07-29,10:59:16
39.999769,116.347093,0,223,39658.4578819444,2008-07-29,10:59:21
39.999775,116.347079,0,217,39658.4579398148,2008-07-29,10:59:26
39.999797,116.347074,0,207,39658.4579976852,2008-07-29,10:59:31
39.999794,116.347131,0,197,39658.4580555556,2008-07-29,10:59:36
39.999783,116.347163,0,186,39658.4581134259,2008-07-29,10:59:41
39.999783,116.347163,0,186,39658.4581481481,2008-07-29,10:59:44
39.99979,116.347162,0,184,39658.4581712963,2008-07-29,10:59:46
39.999787,116.347138,0,180,39658.4582291667,2008-07-29,10:59:51
39.999758,116.347126,0,174,39658.458287037,2008-07-29,10:59:56
39.999724,116.347138,0,170,39658.4583449074,2008-07-29,11:00:01
39.999719,116.347133,0,170,39658.4584027778,2008-07-29,11:00:06
39.999719,116.347133,0,170,39658.4584375,2008-07-29,11:00:09
39.999723,116.347129,0,170,39658.4584606481,2008-07-29,11:00:11
39.999747,116.347125,0,170,39658.4585185185,2008-07-29,11:00:16
39.999805,116.347112,0,175,39658.4585763889,2008-07-29,11:00:21
39.999822,116.347115,0,179,39658.4586342593,2008-07-29,11:00:26
39.999807,116.347104,0,177,39658.4586921296,2008-07-29,11:00:31
39.999775,116.347074,0,176,39658.45875,2008-07-29,11:00:36
39.999743,116.34694,0,176,39658.4588078704,2008-07-29,11:00:41
39.999694,116.346687,0,176,39658.4588657407,2008-07-29,11:00:46
39.999631,116.346417,0,188,39658.4589236111,2008-07-29,11:00:51
39.999661,116.345915,0,209,39658.4589814815,2008-07-29,11:00:56
39.999672,116.345302,0,219,39658.4590393519,2008-07-29,11:01:01
39.999684,116.344744,0,228,39658.4590972222,2008-07-29,11:01:06
39.999712,116.344546,0,236,39658.4591550926,2008-07-29,11:01:11
39.999731,116.344557,0,248,39658.459212963,2008-07-29,11:01:16
39.999731,116.344557,0,248,39658.4592476852,2008-07-29,11:01:19
39.999728,116.344555,0,249,39658.4592708333,2008-07-29,11:01:21
39.999679,116.344644,0,251,39658.4593287037,2008-07-29,11:01:26
39.99971,116.344588,0,255,39658.4593865741,2008-07-29,11:01:31
39.999687,116.34439,0,258,39658.4594444444,2008-07-29,11:01:36
39.999671,116.344111,0,266,39658.4595023148,2008-07-29,11:01:41
39.999662,116.343752,0,271,39658.4595601852,2008-07-29,11:01:46
39.999608,116.343269,0,272,39658.4596180556,2008-07-29,11:01:51
39.999538,116.34269,0,266,39658.4596759259,2008-07-29,11:01:56
39.999522,116.341976,0,263,39658.4597337963,2008-07-29,11:02:01
39.999511,116.34123,0,267,39658.4597916667,2008-07-29,11:02:06
39.999461,116.340489,0,272,39658.459849537,2008-07-29,11:02:11
39.999409,116.339796,0,269,39658.4599074074,2008-07-29,11:02:16
39.999411,116.33913,0,266,39658.4599652778,2008-07-29,11:02:21
39.99942,116.338572,0,266,39658.4600231481,2008-07-29,11:02:26
39.999462,116.338104,0,257,39658.4600810185,2008-07-29,11:02:31
39.9995,116.3378,0,253,39658.4601388889,2008-07-29,11:02:36
39.999526,116.337594,0,242,39658.4601967593,2008-07-29,11:02:41
39.999566,116.337568,0,241,39658.4602546296,2008-07-29,11:02:46
39.99956,116.337582,0,241,39658.4603125,2008-07-29,11:02:51
39.999536,116.337613,0,241,39658.4603703704,2008-07-29,11:02:56
39.999512,116.337639,0,242,39658.4604282407,2008-07-29,11:03:01
39.999456,116.337531,0,240,39658.4604861111,2008-07-29,11:03:06
39.999365,116.337186,0,237,39658.4605439815,2008-07-29,11:03:11
39.999349,116.336662,0,231,39658.4606018519,2008-07-29,11:03:16
39.999356,116.336034,0,226,39658.4606597222,2008-07-29,11:03:21
39.999377,116.335336,0,224,39658.4607175926,2008-07-29,11:03:26
39.999413,116.334613,0,218,39658.460775463,2008-07-29,11:03:31
39.99944,116.333954,0,214,39658.4608333333,2008-07-29,11:03:36
39.99939,116.333402,0,208,39658.4608912037,2008-07-29,11:03:41
39.999347,116.332912,0,202,39658.4609490741,2008-07-29,11:03:46
39.999355,116.33255,0,196,39658.4610069444,2008-07-29,11:03:51
39.999373,116.332392,0,187,39658.4610648148,2008-07-29,11:03:56
39.999351,116.332411,0,187,39658.4611226852,2008-07-29,11:04:01
39.999343,116.332424,0,186,39658.4611805556,2008-07-29,11:04:06
39.999343,116.332424,0,186,39658.4612152778,2008-07-29,11:04:09
39.999335,116.332429,0,185,39658.4612384259,2008-07-29,11:04:11
39.999322,116.332439,0,185,39658.4612962963,2008-07-29,11:04:16
39.999311,116.332441,0,185,39658.4613541667,2008-07-29,11:04:21
39.999304,116.332454,0,185,39658.461412037,2008-07-29,11:04:26
39.999302,116.332471,0,185,39658.4614699074,2008-07-29,11:04:31
39.999302,116.332471,0,185,39658.4615046296,2008-07-29,11:04:34
39.999306,116.332479,0,185,39658.4615277778,2008-07-29,11:04:36
39.99932,116.332478,0,184,39658.4615856481,2008-07-29,11:04:41
39.999323,116.33246,0,184,39658.4616435185,2008-07-29,11:04:46
39.999304,116.332314,0,181,39658.4617013889,2008-07-29,11:04:51
39.99929,116.33222,0,176,39658.4617592593,2008-07-29,11:04:56
39.999276,116.332228,0,177,39658.4618171296,2008-07-29,11:05:01
39.999276,116.332228,0,177,39658.4618518518,2008-07-29,11:05:04
39.999273,116.332234,0,178,39658.461875,2008-07-29,11:05:06
39.999262,116.332207,0,181,39658.4619328704,2008-07-29,11:05:11
39.999201,116.332142,0,184,39658.4619907407,2008-07-29,11:05:16
39.999063,116.332047,0,186,39658.4620486111,2008-07-29,11:05:21
39.998839,116.331953,0,183,39658.4621064815,2008-07-29,11:05:26
39.998639,116.331882,0,183,39658.4621643518,2008-07-29,11:05:31
39.998571,116.331857,0,191,39658.4622222222,2008-07-29,11:05:36
39.998469,116.331824,0,197,39658.4622800926,2008-07-29,11:05:41
39.998306,116.33176,0,205,39658.462337963,2008-07-29,11:05:46
39.998127,116.331698,0,208,39658.4623958333,2008-07-29,11:05:51
39.997959,116.331686,0,205,39658.4624537037,2008-07-29,11:05:56
39.99779,116.331699,0,207,39658.4625115741,2008-07-29,11:06:01
39.997649,116.331519,0,218,39658.4625694444,2008-07-29,11:06:06
39.99751,116.331278,0,231,39658.4626273148,2008-07-29,11:06:11
39.997337,116.331189,0,250,39658.4626851852,2008-07-29,11:06:16
39.997152,116.331141,0,260,39658.4627430556,2008-07-29,11:06:21
39.996889,116.330924,0,281,39658.4628009259,2008-07-29,11:06:26
39.996569,116.330649,0,300,39658.4628587963,2008-07-29,11:06:31
39.996214,116.330141,0,313,39658.4629166667,2008-07-29,11:06:36
39.995974,116.32972,0,320,39658.462974537,2008-07-29,11:06:41
39.995735,116.329389,0,322,39658.4630324074,2008-07-29,11:06:46
39.995567,116.32913,0,307,39658.4630902778,2008-07-29,11:06:51
39.995609,116.329008,0,295,39658.4631481481,2008-07-29,11:06:56
39.995623,116.329014,0,294,39658.4632060185,2008-07-29,11:07:01
39.995632,116.329021,0,294,39658.4632638889,2008-07-29,11:07:06
39.995632,116.329021,0,294,39658.4632986111,2008-07-29,11:07:09
39.995632,116.329027,0,295,39658.4633217593,2008-07-29,11:07:11
39.995566,116.328967,0,292,39658.4633796296,2008-07-29,11:07:16
39.995366,116.32875,0,289,39658.4634375,2008-07-29,11:07:21
39.995121,116.328463,0,286,39658.4634953704,2008-07-29,11:07:26
39.994868,116.328149,0,290,39658.4635532407,2008-07-29,11:07:31
39.994566,116.327779,0,291,39658.4636111111,2008-07-29,11:07:36
39.994346,116.327438,0,287,39658.4636689815,2008-07-29,11:07:41
39.994253,116.327278,0,281,39658.4637268518,2008-07-29,11:07:46
39.994245,116.327259,0,278,39658.4637847222,2008-07-29,11:07:51
39.994245,116.327259,0,278,39658.4638194444,2008-07-29,11:07:54
39.994246,116.327267,0,282,39658.4638425926,2008-07-29,11:07:56
39.994236,116.32727,0,283,39658.463900463,2008-07-29,11:08:01
39.994233,116.327259,0,282,39658.4639583333,2008-07-29,11:08:06
39.994227,116.327262,0,282,39658.4640162037,2008-07-29,11:08:11
39.994233,116.327263,0,282,39658.4640740741,2008-07-29,11:08:16
39.994233,116.327263,0,282,39658.4641087963,2008-07-29,11:08:19
39.994239,116.327262,0,282,39658.4641319444,2008-07-29,11:08:21
39.994253,116.327258,0,282,39658.4641898148,2008-07-29,11:08:26
39.994263,116.327245,0,283,39658.4642476852,2008-07-29,11:08:31
39.994277,116.327232,0,283,39658.4643055556,2008-07-29,11:08:36
39.994277,116.327232,0,283,39658.4643402778,2008-07-29,11:08:39
39.994272,116.327234,0,283,39658.4643634259,2008-07-29,11:08:41
39.994265,116.327243,0,284,39658.4644212963,2008-07-29,11:08:46
39.994264,116.327248,0,284,39658.4644791667,2008-07-29,11:08:51
39.994261,116.327251,0,284,39658.464537037,2008-07-29,11:08:56
39.994259,116.327256,0,284,39658.4645949074,2008-07-29,11:09:01
39.994259,116.327256,0,284,39658.4646296296,2008-07-29,11:09:04
39.994263,116.327251,0,284,39658.4646527778,2008-07-29,11:09:06
39.994257,116.327232,0,284,39658.4647106482,2008-07-29,11:09:11
39.99419,116.327144,0,279,39658.4647685185,2008-07-29,11:09:16
39.994128,116.327051,0,279,39658.4648263889,2008-07-29,11:09:21
39.993967,116.326914,0,280,39658.4648842593,2008-07-29,11:09:26
39.993804,116.326742,0,287,39658.4649421296,2008-07-29,11:09:31
39.993628,116.326583,0,289,39658.465,2008-07-29,11:09:36
39.993346,116.326409,0,285,39658.4650578704,2008-07-29,11:09:41
39.993044,116.326282,0,277,39658.4651157407,2008-07-29,11:09:46
39.992649,116.326244,0,266,39658.4651736111,2008-07-29,11:09:51
39.992259,116.326252,0,257,39658.4652314815,2008-07-29,11:09:56
39.991897,116.326315,0,249,39658.4652893519,2008-07-29,11:10:01
39.991597,116.326507,0,236,39658.4653472222,2008-07-29,11:10:06
39.991449,116.326451,0,222,39658.4654050926,2008-07-29,11:10:11
39.991391,116.326134,0,211,39658.465462963,2008-07-29,11:10:16
39.99137,116.325573,0,199,39658.4655208333,2008-07-29,11:10:21
39.991376,116.324904,0,191,39658.4655787037,2008-07-29,11:10:26
39.991435,116.324206,0,205,39658.4656365741,2008-07-29,11:10:31
39.9914,116.323551,0,209,39658.4656944444,2008-07-29,11:10:36
39.991401,116.322952,0,200,39658.4657523148,2008-07-29,11:10:41
39.99144,116.322645,0,197,39658.4658101852,2008-07-29,11:10:46
39.991447,116.322578,0,190,39658.4658680556,2008-07-29,11:10:51
39.991428,116.32258,0,181,39658.4659259259,2008-07-29,11:10:56
39.991415,116.322523,0,173,39658.4659837963,2008-07-29,11:11:01
39.9914,116.322343,0,159,39658.4660416667,2008-07-29,11:11:06
39.991515,116.322261,0,181,39658.466099537,2008-07-29,11:11:11
39.991507,116.322279,0,177,39658.4661574074,2008-07-29,11:11:16
39.991515,116.322243,0,157,39658.4662152778,2008-07-29,11:11:21
39.991483,116.322189,0,142,39658.4662731481,2008-07-29,11:11:26
39.991371,116.322055,0,134,39658.4663310185,2008-07-29,11:11:31
39.991253,116.32185,0,127,39658.4663888889,2008-07-29,11:11:36
39.991173,116.321365,0,119,39658.4664467593,2008-07-29,11:11:41
39.991153,116.320738,0,114,39658.4665046296,2008-07-29,11:11:46
39.991155,116.320032,0,113,39658.4665625,2008-07-29,11:11:51
39.991206,116.319277,0,111,39658.4666203704,2008-07-29,11:11:56
39.991246,116.318514,0,104,39658.4666782407,2008-07-29,11:12:01
39.991301,116.317868,0,104,39658.4667361111,2008-07-29,11:12:06
39.991368,116.317398,0,98,39658.4667939815,2008-07-29,11:12:11
39.991411,116.317047,0,95,39658.4668518519,2008-07-29,11:12:16
39.991465,116.316886,0,91,39658.4669097222,2008-07-29,11:12:21
39.991447,116.316902,0,89,39658.4669675926,2008-07-29,11:12:26
39.991444,116.316879,0,88,39658.467025463,2008-07-29,11:12:31
39.99141,116.316866,0,81,39658.4670833333,2008-07-29,11:12:36
39.991381,116.316715,0,88,39658.4671412037,2008-07-29,11:12:41
39.991318,116.31637,0,85,39658.4671990741,2008-07-29,11:12:46
39.991274,116.315968,0,83,39658.4672569444,2008-07-29,11:12:51
39.99122,116.315494,0,92,39658.4673148148,2008-07-29,11:12:56
39.991188,116.314885,0,93,39658.4673726852,2008-07-29,11:13:01
39.991162,116.314254,0,95,39658.4674305556,2008-07-29,11:13:06
39.991131,116.313548,0,98,39658.4674884259,2008-07-29,11:13:11
39.991107,116.312802,0,100,39658.4675462963,2008-07-29,11:13:16
39.991105,116.312067,0,101,39658.4676041667,2008-07-29,11:13:21
39.991076,116.311407,0,106,39658.467662037,2008-07-29,11:13:26
39.991053,116.31068,0,119,39658.4677199074,2008-07-29,11:13:31
39.991031,116.310119,0,128,39658.4677777778,2008-07-29,11:13:36
39.991002,116.309845,0,134,39658.4678356481,2008-07-29,11:13:41
39.990997,116.309751,0,137,39658.4678935185,2008-07-29,11:13:46
39.991015,116.309737,0,136,39658.4679513889,2008-07-29,11:13:51
39.991015,116.309737,0,136,39658.4679861111,2008-07-29,11:13:54
39.99101,116.309732,0,138,39658.4680092593,2008-07-29,11:13:56
39.991021,116.309711,0,139,39658.4680671296,2008-07-29,11:14:01
39.991016,116.309725,0,140,39658.468125,2008-07-29,11:14:06
39.991006,116.309717,0,141,39658.4681828704,2008-07-29,11:14:11
39.991001,116.309731,0,142,39658.4682407407,2008-07-29,11:14:16
39.99102,116.309732,0,142,39658.4682986111,2008-07-29,11:14:21
39.99102,116.309732,0,142,39658.4683333333,2008-07-29,11:14:24
39.991012,116.309732,0,140,39658.4683564815,2008-07-29,11:14:26
39.990997,116.309731,0,138,39658.4684143519,2008-07-29,11:14:31
39.990997,116.309731,0,138,39658.4684490741,2008-07-29,11:14:34
39.99099,116.309729,0,138,39658.4684722222,2008-07-29,11:14:36
39.990988,116.309744,0,138,39658.4685300926,2008-07-29,11:14:41
39.990988,116.30976,0,137,39658.468587963,2008-07-29,11:14:46
39.990993,116.309776,0,137,39658.4686458333,2008-07-29,11:14:51
39.991007,116.309809,0,137,39658.4687037037,2008-07-29,11:14:56
39.991008,116.309828,0,139,39658.4687615741,2008-07-29,11:15:01
39.990995,116.309857,0,139,39658.4688194444,2008-07-29,11:15:06
39.990973,116.3099,0,140,39658.4688773148,2008-07-29,11:15:11
39.990957,116.309942,0,140,39658.4689351852,2008-07-29,11:15:16
39.990932,116.309981,0,140,39658.4689930556,2008-07-29,11:15:21
39.990914,116.310012,0,139,39658.4690509259,2008-07-29,11:15:26
39.9909,116.310039,0,138,39658.4691087963,2008-07-29,11:15:31
39.990892,116.310055,0,137,39658.4691666667,2008-07-29,11:15:36
39.990892,116.310055,0,137,39658.4692013889,2008-07-29,11:15:39
39.990893,116.310061,0,136,39658.469224537,2008-07-29,11:15:41
39.990888,116.309985,0,134,39658.4692824074,2008-07-29,11:15:46
39.990843,116.309875,0,134,39658.4693402778,2008-07-29,11:15:51
39.990802,116.309754,0,137,39658.4693981481,2008-07-29,11:15:56
39.990662,116.309734,0,145,39658.4694560185,2008-07-29,11:16:01
39.990355,116.309717,0,149,39658.4695138889,2008-07-29,11:16:06
39.989931,116.309735,0,148,39658.4695717593,2008-07-29,11:16:11
39.989396,116.309797,0,153,39658.4696296296,2008-07-29,11:16:16
39.988865,116.309806,0,155,39658.4696875,2008-07-29,11:16:21
39.988418,116.309798,0,161,39658.4697453704,2008-07-29,11:16:26
39.988181,116.309812,0,163,39658.4698032407,2008-07-29,11:16:31
39.988153,116.309805,0,163,39658.4698611111,2008-07-29,11:16:36
39.988135,116.309816,0,167,39658.4699189815,2008-07-29,11:16:41
39.988115,116.309832,0,169,39658.4699768518,2008-07-29,11:16:46
39.987927,116.309844,0,167,39658.4700347222,2008-07-29,11:16:51
39.987588,116.309917,0,172,39658.4700925926,2008-07-29,11:16:56
39.98703,116.309903,0,163,39658.470150463,2008-07-29,11:17:01
39.98654,116.309919,0,177,39658.4702083333,2008-07-29,11:17:06
39.986245,116.309951,0,192,39658.4702662037,2008-07-29,11:17:11
39.986226,116.309935,0,203,39658.4703240741,2008-07-29,11:17:16
39.986183,116.309904,0,207,39658.4703819444,2008-07-29,11:17:21
39.986136,116.309939,0,205,39658.4704398148,2008-07-29,11:17:26
39.986058,116.309957,0,213,39658.4704976852,2008-07-29,11:17:31
39.985979,116.309975,0,210,39658.4705555556,2008-07-29,11:17:36
39.985925,116.309943,0,214,39658.4706134259,2008-07-29,11:17:41
39.985883,116.309949,0,224,39658.4706712963,2008-07-29,11:17:46
39.98583,116.309903,0,216,39658.4707291667,2008-07-29,11:17:51
39.985722,116.30998,0,228,39658.470787037,2008-07-29,11:17:56
39.985672,116.309943,0,224,39658.4708449074,2008-07-29,11:18:01
39.985609,116.309949,0,213,39658.4709027778,2008-07-29,11:18:06
39.985546,116.309933,0,204,39658.4709606481,2008-07-29,11:18:11
39.985476,116.309969,0,189,39658.4710185185,2008-07-29,11:18:16
39.985401,116.309971,0,183,39658.4710763889,2008-07-29,11:18:21
39.985387,116.309914,0,178,39658.4711342593,2008-07-29,11:18:26
39.985343,116.309863,0,173,39658.4711921296,2008-07-29,11:18:31
39.985297,116.309808,0,169,39658.47125,2008-07-29,11:18:36
39.985257,116.30971,0,176,39658.4713078704,2008-07-29,11:18:41
39.985182,116.30962,0,180,39658.4713657407,2008-07-29,11:18:46
39.985184,116.309494,0,164,39658.4714236111,2008-07-29,11:18:51
39.985175,116.309383,0,156,39658.4714814815,2008-07-29,11:18:56
39.985171,116.309282,0,152,39658.4715393518,2008-07-29,11:19:01
39.985205,116.309174,0,154,39658.4715972222,2008-07-29,11:19:06
39.985232,116.309076,0,158,39658.4716550926,2008-07-29,11:19:11
39.985214,116.308974,0,154,39658.471712963,2008-07-29,11:19:16
39.985208,116.308876,0,154,39658.4717708333,2008-07-29,11:19:21
39.985229,116.308792,0,160,39658.4718287037,2008-07-29,11:19:26
39.985252,116.308742,0,169,39658.4718865741,2008-07-29,11:19:31
39.985263,116.308687,0,174,39658.4719444444,2008-07-29,11:19:36
39.985271,116.308657,0,178,39658.4720023148,2008-07-29,11:19:41
39.985265,116.308631,0,180,39658.4720601852,2008-07-29,11:19:46
39.985262,116.308573,0,184,39658.4721180556,2008-07-29,11:19:51
39.985299,116.308477,0,187,39658.4721759259,2008-07-29,11:19:56
39.985294,116.308414,0,191,39658.4722337963,2008-07-29,11:20:01
39.985334,116.308343,0,195,39658.4722916667,2008-07-29,11:20:06
39.985338,116.308281,0,201,39658.472349537,2008-07-29,11:20:11
39.985357,116.308193,0,205,39658.4724074074,2008-07-29,11:20:16
39.985359,116.308101,0,208,39658.4724652778,2008-07-29,11:20:21
39.985338,116.308001,0,210,39658.4725231482,2008-07-29,11:20:26
39.985323,116.307924,0,214,39658.4725810185,2008-07-29,11:20:31
39.985315,116.307845,0,217,39658.4726388889,2008-07-29,11:20:36
39.985366,116.307716,0,217,39658.4726967593,2008-07-29,11:20:41
39.985346,116.307638,0,219,39658.4727546296,2008-07-29,11:20:46
39.985321,116.307501,0,220,39658.4728125,2008-07-29,11:20:51
39.985301,116.307438,0,218,39658.4728703704,2008-07-29,11:20:56
39.985266,116.307399,0,218,39658.4729282407,2008-07-29,11:21:01
39.985261,116.307288,0,219,39658.4729861111,2008-07-29,11:21:06
39.985206,116.307153,0,211,39658.4730439815,2008-07-29,11:21:11
39.985202,116.307076,0,206,39658.4731018519,2008-07-29,11:21:16
39.985217,116.306981,0,195,39658.4731597222,2008-07-29,11:21:21
39.985177,116.306899,0,187,39658.4732175926,2008-07-29,11:21:26
39.985167,116.306816,0,182,39658.473275463,2008-07-29,11:21:31
39.985154,116.306735,0,178,39658.4733333333,2008-07-29,11:21:36
39.985134,116.306643,0,166,39658.4733912037,2008-07-29,11:21:41
39.985131,116.306564,0,167,39658.4734490741,2008-07-29,11:21:46
39.985108,116.306443,0,173,39658.4735069444,2008-07-29,11:21:51
39.985137,116.306341,0,172,39658.4735648148,2008-07-29,11:21:56
39.985192,116.306263,0,172,39658.4736226852,2008-07-29,11:22:01
39.985204,116.306181,0,173,39658.4736805556,2008-07-29,11:22:06
39.985212,116.306081,0,177,39658.4737384259,2008-07-29,11:22:11
39.985239,116.306022,0,182,39658.4737962963,2008-07-29,11:22:16
39.985219,116.305916,0,173,39658.4738541667,2008-07-29,11:22:21
39.98518,116.305838,0,162,39658.473912037,2008-07-29,11:22:26
39.985171,116.305777,0,159,39658.4739699074,2008-07-29,11:22:31
39.985151,116.305684,0,159,39658.4740277778,2008-07-29,11:22:36
39.985162,116.305583,0,158,39658.4740856481,2008-07-29,11:22:41
39.985159,116.305512,0,154,39658.4741435185,2008-07-29,11:22:46
39.985165,116.305441,0,150,39658.4742013889,2008-07-29,11:22:51
39.985188,116.305354,0,154,39658.4742592593,2008-07-29,11:22:56
39.985187,116.305261,0,163,39658.4743171296,2008-07-29,11:23:01
39.985191,116.305199,0,168,39658.474375,2008-07-29,11:23:06
39.985153,116.30518,0,166,39658.4744328704,2008-07-29,11:23:11
39.985088,116.305185,0,169,39658.4744907407,2008-07-29,11:23:16
39.984812,116.305219,0,159,39658.4745486111,2008-07-29,11:23:21
39.984735,116.30523,0,161,39658.4746064815,2008-07-29,11:23:26
39.984689,116.305236,0,165,39658.4746643519,2008-07-29,11:23:31
39.98459,116.305277,0,156,39658.4747222222,2008-07-29,11:23:36
39.984641,116.305242,0,163,39658.4747800926,2008-07-29,11:23:41
39.98472,116.305236,0,170,39658.474837963,2008-07-29,11:23:46
39.98479,116.305189,0,173,39658.4748958333,2008-07-29,11:23:51
39.984839,116.305148,0,179,39658.4749537037,2008-07-29,11:23:56
39.98496,116.305146,0,183,39658.4750115741,2008-07-29,11:24:01
39.984999,116.305123,0,183,39658.4750694444,2008-07-29,11:24:06
39.985076,116.305041,0,175,39658.4751273148,2008-07-29,11:24:11
39.985147,116.304944,0,174,39658.4751851852,2008-07-29,11:24:16
39.985191,116.304852,0,165,39658.4752430556,2008-07-29,11:24:21
39.985198,116.304794,0,162,39658.4753009259,2008-07-29,11:24:26
39.985236,116.304733,0,161,39658.4753587963,2008-07-29,11:24:31
39.985237,116.304624,0,164,39658.4754166667,2008-07-29,11:24:36
39.985286,116.30453,0,169,39658.475474537,2008-07-29,11:24:41
39.985288,116.304445,0,171,39658.4755324074,2008-07-29,11:24:46
39.985246,116.304354,0,172,39658.4755902778,2008-07-29,11:24:51
39.985008,116.304289,0,163,39658.4756481481,2008-07-29,11:24:56
39.984929,116.304256,0,155,39658.4757060185,2008-07-29,11:25:01
39.984846,116.304231,0,155,39658.4757638889,2008-07-29,11:25:06
39.984757,116.30423,0,152,39658.4758217593,2008-07-29,11:25:11
39.984687,116.304287,0,159,39658.4758796296,2008-07-29,11:25:16
39.984603,116.30429,0,158,39658.4759375,2008-07-29,11:25:21
39.984513,116.304285,0,157,39658.4759953704,2008-07-29,11:25:26
39.984469,116.304281,0,156,39658.4760532407,2008-07-29,11:25:31
39.984398,116.304215,0,140,39658.4761111111,2008-07-29,11:25:36
39.984369,116.304296,0,135,39658.4761689815,2008-07-29,11:25:41
39.984353,116.304366,0,137,39658.4762268519,2008-07-29,11:25:46
39.984349,116.304416,0,137,39658.4762847222,2008-07-29,11:25:51
39.98435,116.304499,0,135,39658.4763425926,2008-07-29,11:25:56
39.984352,116.304585,0,136,39658.476400463,2008-07-29,11:26:01
39.984368,116.304683,0,140,39658.4764583333,2008-07-29,11:26:06
39.984374,116.304803,0,141,39658.4765162037,2008-07-29,11:26:11
39.984382,116.304906,0,142,39658.4765740741,2008-07-29,11:26:16
39.984364,116.305009,0,140,39658.4766319444,2008-07-29,11:26:21
39.984364,116.305056,0,140,39658.4766898148,2008-07-29,11:26:26
39.984341,116.305112,0,138,39658.4767476852,2008-07-29,11:26:31
39.984326,116.305163,0,138,39658.4768055556,2008-07-29,11:26:36
39.98431,116.305215,0,138,39658.4768634259,2008-07-29,11:26:41
39.984281,116.305242,0,137,39658.4769212963,2008-07-29,11:26:46
39.984261,116.305265,0,138,39658.4769791667,2008-07-29,11:26:51
39.984276,116.305338,0,139,39658.477037037,2008-07-29,11:26:56
39.984277,116.305381,0,139,39658.4770949074,2008-07-29,11:27:01
39.984282,116.305456,0,139,39658.4771527778,2008-07-29,11:27:06
39.984274,116.305527,0,138,39658.4772106481,2008-07-29,11:27:11
39.984305,116.305589,0,139,39658.4772685185,2008-07-29,11:27:16
39.984287,116.305654,0,139,39658.4773263889,2008-07-29,11:27:21
39.984295,116.305805,0,139,39658.4773842593,2008-07-29,11:27:26
39.984322,116.305964,0,142,39658.4774421296,2008-07-29,11:27:31
39.984308,116.306155,0,143,39658.4775,2008-07-29,11:27:36
39.984338,116.306349,0,144,39658.4775578704,2008-07-29,11:27:41
39.984355,116.306477,0,146,39658.4776157407,2008-07-29,11:27:46
39.984359,116.306577,0,145,39658.4776736111,2008-07-29,11:27:51
39.984386,116.306633,0,145,39658.4777314815,2008-07-29,11:27:56
39.984577,116.306684,0,131,39658.4777893518,2008-07-29,11:28:01
39.984627,116.306607,0,130,39658.4778472222,2008-07-29,11:28:06
39.984665,116.30655,0,134,39658.4779050926,2008-07-29,11:28:11
39.9847,116.306477,0,142,39658.477962963,2008-07-29,11:28:16
39.984701,116.306366,0,149,39658.4780208333,2008-07-29,11:28:21
39.984746,116.306252,0,157,39658.4780787037,2008-07-29,11:28:26
39.984747,116.306187,0,155,39658.4781365741,2008-07-29,11:28:31
39.984772,116.306086,0,157,39658.4781944444,2008-07-29,11:28:36
39.984728,116.305976,0,166,39658.4782523148,2008-07-29,11:28:41
39.984571,116.305917,0,167,39658.4783101852,2008-07-29,11:28:46
39.984532,116.305839,0,163,39658.4783680556,2008-07-29,11:28:51
39.984547,116.305751,0,162,39658.4784259259,2008-07-29,11:28:56
39.984583,116.305647,0,164,39658.4784837963,2008-07-29,11:29:01
39.984649,116.30554,0,168,39658.4785416667,2008-07-29,11:29:06
39.984659,116.305417,0,177,39658.478599537,2008-07-29,11:29:11
39.984611,116.305344,0,183,39658.4786574074,2008-07-29,11:29:16
39.984554,116.305285,0,197,39658.4787152778,2008-07-29,11:29:21
39.984542,116.3052,0,209,39658.4787731481,2008-07-29,11:29:26
39.984513,116.305173,0,217,39658.4788310185,2008-07-29,11:29:31
39.98453,116.305164,0,222,39658.4788888889,2008-07-29,11:29:36
39.984552,116.305157,0,226,39658.4789467593,2008-07-29,11:29:41
39.984544,116.305201,0,230,39658.4790046296,2008-07-29,11:29:46
39.98454,116.305231,0,234,39658.4790625,2008-07-29,11:29:51
39.984607,116.305147,0,237,39658.4791203704,2008-07-29,11:29:56
39.984672,116.305105,0,239,39658.4791782407,2008-07-29,11:30:01
39.984748,116.305041,0,240,39658.4792361111,2008-07-29,11:30:06
39.984748,116.305041,0,240,39658.4792708333,2008-07-29,11:30:09
39.98475,116.305037,0,240,39658.4792939815,2008-07-29,11:30:11
39.984633,116.305239,0,226,39658.4968865741,2008-07-29,11:55:31
39.98457,116.305317,0,226,39658.4969444444,2008-07-29,11:55:36
39.984531,116.305362,0,226,39658.4970023148,2008-07-29,11:55:41
39.984531,116.305362,0,226,39658.497037037,2008-07-29,11:55:44
39.984538,116.305358,0,225,39658.4970601852,2008-07-29,11:55:46
39.984551,116.305354,0,225,39658.4971180556,2008-07-29,11:55:51
39.984551,116.305354,0,225,39658.4971527778,2008-07-29,11:55:54
39.984554,116.305352,0,225,39658.4971759259,2008-07-29,11:55:56
39.984574,116.305332,0,226,39658.4972337963,2008-07-29,11:56:01
39.984597,116.305304,0,227,39658.4972916667,2008-07-29,11:56:06
39.984649,116.305228,0,228,39658.497349537,2008-07-29,11:56:11
39.98466,116.305194,0,230,39658.4974074074,2008-07-29,11:56:16
39.984668,116.305161,0,232,39658.4974652778,2008-07-29,11:56:21
39.984684,116.305125,0,234,39658.4975231481,2008-07-29,11:56:26
39.984695,116.305099,0,236,39658.4975810185,2008-07-29,11:56:31
39.984695,116.305099,0,236,39658.4976157407,2008-07-29,11:56:34
39.984694,116.305094,0,238,39658.4976388889,2008-07-29,11:56:36
39.984669,116.30515,0,239,39658.4976967593,2008-07-29,11:56:41
39.984666,116.305161,0,239,39658.4977546296,2008-07-29,11:56:46
39.984664,116.305171,0,239,39658.4978125,2008-07-29,11:56:51
39.984618,116.305249,0,240,39658.4978703704,2008-07-29,11:56:56
39.984572,116.305327,0,241,39658.4979282407,2008-07-29,11:57:01
39.984572,116.305327,0,241,39658.497962963,2008-07-29,11:57:04
39.984579,116.30532,0,241,39658.4979861111,2008-07-29,11:57:06
39.984586,116.305339,0,241,39658.4980439815,2008-07-29,11:57:11
39.9846,116.30533,0,241,39658.4981018519,2008-07-29,11:57:16
39.984631,116.305292,0,241,39658.4981597222,2008-07-29,11:57:21
39.984634,116.305271,0,240,39658.4982175926,2008-07-29,11:57:26
39.984645,116.305241,0,241,39658.498275463,2008-07-29,11:57:31
39.984644,116.305214,0,241,39658.4983333333,2008-07-29,11:57:36
39.984644,116.305194,0,241,39658.4983912037,2008-07-29,11:57:41
39.984655,116.305169,0,240,39658.4984490741,2008-07-29,11:57:46
39.984699,116.30509,0,238,39658.4985069444,2008-07-29,11:57:51
39.984758,116.305004,0,235,39658.4985648148,2008-07-29,11:57:56
39.984797,116.30496,0,232,39658.4986226852,2008-07-29,11:58:01
39.984802,116.304976,0,230,39658.4986805556,2008-07-29,11:58:06
39.984765,116.305051,0,229,39658.4987384259,2008-07-29,11:58:11
39.984741,116.30508,0,227,39658.4987962963,2008-07-29,11:58:16
39.984724,116.3051,0,228,39658.4988541667,2008-07-29,11:58:21
39.984676,116.305184,0,230,39658.498912037,2008-07-29,11:58:26
39.984633,116.305245,0,232,39658.4989699074,2008-07-29,11:58:31
39.984609,116.305284,0,234,39658.4990277778,2008-07-29,11:58:36
39.984594,116.305284,0,234,39658.4990856481,2008-07-29,11:58:41
39.984577,116.3053,0,234,39658.4991435185,2008-07-29,11:58:46
39.984561,116.305312,0,233,39658.4992013889,2008-07-29,11:58:51
39.984556,116.305315,0,233,39658.4992592593,2008-07-29,11:58:56
39.984561,116.305321,0,232,39658.4993171296,2008-07-29,11:59:01
39.984564,116.305314,0,232,39658.499375,2008-07-29,11:59:06
39.984564,116.305314,0,232,39658.4994097222,2008-07-29,11:59:09
39.984567,116.305307,0,232,39658.4994328704,2008-07-29,11:59:11
39.984575,116.305293,0,233,39658.4994907407,2008-07-29,11:59:16
39.984582,116.305279,0,233,39658.4995486111,2008-07-29,11:59:21
39.984609,116.305213,0,233,39658.4996064815,2008-07-29,11:59:26
39.984619,116.30521,0,231,39658.4996643519,2008-07-29,11:59:31
39.984617,116.305219,0,231,39658.4997222222,2008-07-29,11:59:36
39.984623,116.30521,0,231,39658.4997800926,2008-07-29,11:59:41
39.984626,116.30521,0,231,39658.499837963,2008-07-29,11:59:46
39.984626,116.30521,0,231,39658.4998726852,2008-07-29,11:59:49
39.984624,116.305217,0,231,39658.4998958333,2008-07-29,11:59:51
39.98462,116.305226,0,230,39658.4999537037,2008-07-29,11:59:56
39.984614,116.305235,0,230,39658.5000115741,2008-07-29,12:00:01
39.984614,116.305235,0,230,39658.5000462963,2008-07-29,12:00:04
39.984618,116.305234,0,230,39658.5000694444,2008-07-29,12:00:06
39.984637,116.305225,0,229,39658.5001273148,2008-07-29,12:00:11
39.984645,116.305215,0,229,39658.5001851852,2008-07-29,12:00:16
39.984646,116.305215,0,229,39658.5002430556,2008-07-29,12:00:21
39.984646,116.305215,0,229,39658.5002777778,2008-07-29,12:00:24
39.984647,116.305213,0,229,39658.5003009259,2008-07-29,12:00:26
39.984651,116.305204,0,229,39658.5003587963,2008-07-29,12:00:31
39.984658,116.305189,0,229,39658.5004166667,2008-07-29,12:00:36
39.984665,116.305184,0,229,39658.500474537,2008-07-29,12:00:41
39.984668,116.30518,0,229,39658.5005324074,2008-07-29,12:00:46
39.984672,116.305176,0,229,39658.5005902778,2008-07-29,12:00:51
39.984677,116.305175,0,229,39658.5006481481,2008-07-29,12:00:56
39.984684,116.305168,0,229,39658.5007060185,2008-07-29,12:01:01
39.984683,116.30517,0,229,39658.5007638889,2008-07-29,12:01:06
39.98468,116.305172,0,229,39658.5008217593,2008-07-29,12:01:11
39.98468,116.305166,0,229,39658.5008796296,2008-07-29,12:01:16
39.984677,116.305161,0,229,39658.5009375,2008-07-29,12:01:21
39.98467,116.305166,0,229,39658.5009953704,2008-07-29,12:01:26
39.98467,116.30517,0,229,39658.5010532407,2008-07-29,12:01:31
39.984672,116.30517,0,229,39658.5011111111,2008-07-29,12:01:36
39.984678,116.305168,0,229,39658.5011689815,2008-07-29,12:01:41
39.984678,116.305168,0,229,39658.5012037037,2008-07-29,12:01:44
39.984679,116.305163,0,229,39658.5012268518,2008-07-29,12:01:46
39.984686,116.305152,0,228,39658.5012847222,2008-07-29,12:01:51
39.984686,116.305152,0,228,39658.5013194444,2008-07-29,12:01:54
39.984688,116.305158,0,227,39658.5013425926,2008-07-29,12:01:56
39.984676,116.305162,0,226,39658.501400463,2008-07-29,12:02:01
39.984669,116.305197,0,224,39658.5014583333,2008-07-29,12:02:06
39.984644,116.305223,0,223,39658.5015162037,2008-07-29,12:02:11
39.984644,116.305223,0,223,39658.5015509259,2008-07-29,12:02:14
39.984642,116.305217,0,223,39658.5015740741,2008-07-29,12:02:16
39.98465,116.305201,0,222,39658.5016319444,2008-07-29,12:02:21
39.984665,116.305203,0,221,39658.5016898148,2008-07-29,12:02:26
39.984652,116.305268,0,220,39658.5017476852,2008-07-29,12:02:31
39.984644,116.305305,0,219,39658.5018055556,2008-07-29,12:02:36
39.984644,116.305305,0,219,39658.5018402778,2008-07-29,12:02:39
39.98465,116.305302,0,219,39658.5018634259,2008-07-29,12:02:41
39.98467,116.305242,0,218,39658.5019212963,2008-07-29,12:02:46
39.984658,116.305225,0,217,39658.5019791667,2008-07-29,12:02:51
39.984648,116.305238,0,217,39658.502037037,2008-07-29,12:02:56
39.984649,116.305237,0,217,39658.5020949074,2008-07-29,12:03:01
39.984649,116.305237,0,217,39658.5021296296,2008-07-29,12:03:04
39.98465,116.305238,0,217,39658.5021527778,2008-07-29,12:03:06
39.984631,116.305248,0,216,39658.5022106481,2008-07-29,12:03:11
39.984616,116.305253,0,215,39658.5022685185,2008-07-29,12:03:16
39.984598,116.305293,0,215,39658.5023263889,2008-07-29,12:03:21
39.98461,116.305287,0,214,39658.5023842593,2008-07-29,12:03:26
39.98461,116.305287,0,214,39658.5024189815,2008-07-29,12:03:29
39.984606,116.305295,0,214,39658.5024421296,2008-07-29,12:03:31
39.984588,116.305334,0,214,39658.5025,2008-07-29,12:03:36
39.984541,116.30537,0,215,39658.5025578704,2008-07-29,12:03:41
39.984508,116.305421,0,215,39658.5026157407,2008-07-29,12:03:46
39.984497,116.305467,0,216,39658.5026736111,2008-07-29,12:03:51
39.984546,116.305415,0,217,39658.5027314815,2008-07-29,12:03:56
39.984548,116.305418,0,217,39658.5027893518,2008-07-29,12:04:01
39.984551,116.305417,0,217,39658.5028472222,2008-07-29,12:04:06
39.984551,116.305417,0,217,39658.5028819444,2008-07-29,12:04:09
39.984552,116.305413,0,217,39658.5029050926,2008-07-29,12:04:11
39.984554,116.305401,0,217,39658.502962963,2008-07-29,12:04:16
39.984555,116.305397,0,217,39658.5030208333,2008-07-29,12:04:21
39.984555,116.305397,0,217,39658.5030555556,2008-07-29,12:04:24
39.984558,116.305392,0,217,39658.5030787037,2008-07-29,12:04:26
39.984608,116.30533,0,216,39658.5031365741,2008-07-29,12:04:31
39.984705,116.305188,0,216,39658.5031944444,2008-07-29,12:04:36
39.984788,116.305068,0,216,39658.5032523148,2008-07-29,12:04:41
39.984863,116.304979,0,214,39658.5033101852,2008-07-29,12:04:46
39.984908,116.304894,0,212,39658.5033680556,2008-07-29,12:04:51
39.98494,116.304856,0,210,39658.5034259259,2008-07-29,12:04:56
39.984955,116.304847,0,209,39658.5034837963,2008-07-29,12:05:01
39.984927,116.304885,0,209,39658.5035416667,2008-07-29,12:05:06
39.984884,116.304937,0,208,39658.503599537,2008-07-29,12:05:11
39.98481,116.305033,0,210,39658.5036574074,2008-07-29,12:05:16
39.984751,116.305102,0,212,39658.5037152778,2008-07-29,12:05:21
39.984729,116.305127,0,214,39658.5037731482,2008-07-29,12:05:26
39.984738,116.30514,0,217,39658.5038310185,2008-07-29,12:05:31
39.984736,116.305147,0,218,39658.5038888889,2008-07-29,12:05:36
39.984736,116.305147,0,218,39658.5039236111,2008-07-29,12:05:39
39.984733,116.305145,0,219,39658.5039467593,2008-07-29,12:05:41
39.984736,116.305133,0,218,39658.5040046296,2008-07-29,12:05:46
39.984741,116.305105,0,215,39658.5040625,2008-07-29,12:05:51
39.984743,116.305099,0,215,39658.5041203704,2008-07-29,12:05:56
39.984743,116.305099,0,215,39658.5041550926,2008-07-29,12:05:59
39.984744,116.305094,0,215,39658.5041782407,2008-07-29,12:06:01
39.984746,116.305081,0,214,39658.5042361111,2008-07-29,12:06:06
39.984735,116.305084,0,213,39658.5042939815,2008-07-29,12:06:11
39.98474,116.305078,0,213,39658.5043518519,2008-07-29,12:06:16
39.984737,116.305084,0,213,39658.5044097222,2008-07-29,12:06:21
39.98474,116.305079,0,213,39658.5044675926,2008-07-29,12:06:26
39.98474,116.305079,0,213,39658.5045023148,2008-07-29,12:06:29
39.984742,116.305081,0,213,39658.504525463,2008-07-29,12:06:31
39.984715,116.305117,0,212,39658.5045833333,2008-07-29,12:06:36
39.984593,116.305269,0,211,39658.5046412037,2008-07-29,12:06:41
39.984545,116.305314,0,209,39658.5046990741,2008-07-29,12:06:46
39.984628,116.305208,0,207,39658.5047569444,2008-07-29,12:06:51
39.984675,116.305141,0,207,39658.5048148148,2008-07-29,12:06:56
39.984673,116.305148,0,207,39658.5048726852,2008-07-29,12:07:01
39.984666,116.305155,0,208,39658.5049305556,2008-07-29,12:07:06
39.984666,116.305155,0,208,39658.5049652778,2008-07-29,12:07:09
39.984663,116.305158,0,208,39658.5049884259,2008-07-29,12:07:11
39.984642,116.305179,0,208,39658.5050462963,2008-07-29,12:07:16
39.984599,116.305237,0,208,39658.5051041667,2008-07-29,12:07:21
39.984586,116.305272,0,207,39658.505162037,2008-07-29,12:07:26
39.984549,116.305317,0,206,39658.5052199074,2008-07-29,12:07:31
39.984564,116.305302,0,206,39658.5052777778,2008-07-29,12:07:36
39.984581,116.305281,0,208,39658.5053356481,2008-07-29,12:07:41
39.984622,116.305223,0,208,39658.5053935185,2008-07-29,12:07:46
39.984622,116.305223,0,208,39658.5054282407,2008-07-29,12:07:49
39.984628,116.305224,0,207,39658.5054513889,2008-07-29,12:07:51
39.984635,116.305208,0,206,39658.5055092593,2008-07-29,12:07:56
39.984644,116.305206,0,207,39658.5055671296,2008-07-29,12:08:01
39.984644,116.305206,0,207,39658.5056018519,2008-07-29,12:08:04
39.984645,116.305207,0,206,39658.505625,2008-07-29,12:08:06
39.984655,116.305207,0,206,39658.5056828704,2008-07-29,12:08:11
39.984641,116.305223,0,206,39658.5057407407,2008-07-29,12:08:16
39.984629,116.305243,0,205,39658.5057986111,2008-07-29,12:08:21
39.984641,116.305222,0,204,39658.5058564815,2008-07-29,12:08:26
39.984641,116.305222,0,204,39658.5058912037,2008-07-29,12:08:29
39.984644,116.305221,0,204,39658.5059143519,2008-07-29,12:08:31
39.984659,116.3052,0,203,39658.5059722222,2008-07-29,12:08:36
39.984651,116.305205,0,203,39658.5060300926,2008-07-29,12:08:41
39.984651,116.305205,0,203,39658.5060648148,2008-07-29,12:08:44
39.984654,116.305204,0,203,39658.506087963,2008-07-29,12:08:46
39.984674,116.305177,0,202,39658.5061458333,2008-07-29,12:08:51
39.984705,116.305132,0,201,39658.5062037037,2008-07-29,12:08:56
39.984719,116.305105,0,201,39658.5062615741,2008-07-29,12:09:01
39.984719,116.305105,0,200,39658.5063194444,2008-07-29,12:09:06
39.984719,116.305105,0,200,39658.5063541667,2008-07-29,12:09:09
39.984725,116.305097,0,200,39658.5063773148,2008-07-29,12:09:11
39.984695,116.30513,0,199,39658.5064351852,2008-07-29,12:09:16
39.984695,116.30513,0,199,39658.5064699074,2008-07-29,12:09:19
39.984696,116.305132,0,199,39658.5064930556,2008-07-29,12:09:21
39.984672,116.305157,0,198,39658.5065509259,2008-07-29,12:09:26
39.984651,116.30518,0,197,39658.5066087963,2008-07-29,12:09:31
39.984624,116.305213,0,198,39658.5066666667,2008-07-29,12:09:36
39.9846,116.305244,0,197,39658.506724537,2008-07-29,12:09:41
39.984599,116.305261,0,197,39658.5067824074,2008-07-29,12:09:46
39.984579,116.305283,0,198,39658.5068402778,2008-07-29,12:09:51
39.984571,116.305293,0,198,39658.5068981481,2008-07-29,12:09:56
39.984554,116.305316,0,198,39658.5069560185,2008-07-29,12:10:01
39.984528,116.30534,0,197,39658.5070138889,2008-07-29,12:10:06
39.984522,116.305357,0,196,39658.5070717593,2008-07-29,12:10:11
39.984522,116.305357,0,196,39658.5071064815,2008-07-29,12:10:14
39.984529,116.305356,0,196,39658.5071296296,2008-07-29,12:10:16
39.984546,116.305334,0,196,39658.5071875,2008-07-29,12:10:21
39.984554,116.305308,0,196,39658.5072453704,2008-07-29,12:10:26
39.984549,116.305324,0,197,39658.5073032407,2008-07-29,12:10:31
39.984524,116.30536,0,197,39658.5073611111,2008-07-29,12:10:36
39.984518,116.305369,0,197,39658.5074189815,2008-07-29,12:10:41
39.984505,116.305388,0,196,39658.5074768519,2008-07-29,12:10:46
39.984488,116.305403,0,195,39658.5075347222,2008-07-29,12:10:51
39.984476,116.305407,0,193,39658.5075925926,2008-07-29,12:10:56
39.984468,116.30542,0,192,39658.507650463,2008-07-29,12:11:01
39.984468,116.30542,0,192,39658.5076851852,2008-07-29,12:11:04
39.984471,116.305423,0,192,39658.5077083333,2008-07-29,12:11:06
39.984477,116.305412,0,192,39658.5077662037,2008-07-29,12:11:11
39.984501,116.305399,0,192,39658.5078240741,2008-07-29,12:11:16
39.984531,116.305385,0,191,39658.5078819444,2008-07-29,12:11:21
39.984557,116.305366,0,190,39658.5079398148,2008-07-29,12:11:26
39.984549,116.305374,0,189,39658.5079976852,2008-07-29,12:11:31
39.984549,116.305374,0,189,39658.5080324074,2008-07-29,12:11:34
39.984547,116.305382,0,189,39658.5080555556,2008-07-29,12:11:36
39.98454,116.305392,0,190,39658.5081134259,2008-07-29,12:11:41
39.984508,116.30542,0,192,39658.5081712963,2008-07-29,12:11:46
39.9845,116.30543,0,193,39658.5082291667,2008-07-29,12:11:51
39.984484,116.30544,0,194,39658.508287037,2008-07-29,12:11:56
39.984503,116.305408,0,194,39658.5083449074,2008-07-29,12:12:01
39.984525,116.305386,0,193,39658.5084027778,2008-07-29,12:12:06
39.98454,116.305376,0,193,39658.5084606481,2008-07-29,12:12:11
39.984543,116.305379,0,192,39658.5085185185,2008-07-29,12:12:16
39.984543,116.305379,0,192,39658.5085532407,2008-07-29,12:12:19
39.984545,116.305381,0,192,39658.5085763889,2008-07-29,12:12:21
39.984561,116.305356,0,193,39658.5086342593,2008-07-29,12:12:26
39.984572,116.305357,0,192,39658.5086921296,2008-07-29,12:12:31
39.984587,116.305362,0,192,39658.50875,2008-07-29,12:12:36
39.984593,116.30535,0,192,39658.5088078704,2008-07-29,12:12:41
39.984594,116.305324,0,191,39658.5088657407,2008-07-29,12:12:46
39.984595,116.305335,0,191,39658.5089236111,2008-07-29,12:12:51
39.984598,116.305337,0,191,39658.5089814815,2008-07-29,12:12:56
39.984604,116.305343,0,190,39658.5090393518,2008-07-29,12:13:01
39.984604,116.305343,0,190,39658.5090740741,2008-07-29,12:13:04
39.984597,116.305346,0,187,39658.5090972222,2008-07-29,12:13:06
39.984605,116.305297,0,186,39658.5091550926,2008-07-29,12:13:11
39.984602,116.305286,0,185,39658.509212963,2008-07-29,12:13:16
39.984628,116.305274,0,183,39658.5092708333,2008-07-29,12:13:21
39.984668,116.305239,0,182,39658.5093287037,2008-07-29,12:13:26
39.984721,116.305175,0,181,39658.5093865741,2008-07-29,12:13:31
39.984751,116.305126,0,180,39658.5094444444,2008-07-29,12:13:36
39.984785,116.305094,0,180,39658.5095023148,2008-07-29,12:13:41
39.984791,116.305079,0,180,39658.5095601852,2008-07-29,12:13:46
39.984781,116.305083,0,179,39658.5096180556,2008-07-29,12:13:51
39.984781,116.305083,0,179,39658.5096527778,2008-07-29,12:13:54
39.984773,116.305085,0,177,39658.5096759259,2008-07-29,12:13:56
39.984734,116.305114,0,178,39658.5097337963,2008-07-29,12:14:01
39.984679,116.305173,0,178,39658.5097916667,2008-07-29,12:14:06
39.984641,116.305228,0,179,39658.509849537,2008-07-29,12:14:11
39.984596,116.305311,0,180,39658.5099074074,2008-07-29,12:14:16
39.984591,116.305335,0,181,39658.5099652778,2008-07-29,12:14:21
39.98457,116.305364,0,182,39658.5100231481,2008-07-29,12:14:26
39.984582,116.305335,0,183,39658.5100810185,2008-07-29,12:14:31
39.984601,116.305329,0,184,39658.5101388889,2008-07-29,12:14:36
39.984607,116.305332,0,184,39658.5101967593,2008-07-29,12:14:41
39.984607,116.305332,0,184,39658.5102314815,2008-07-29,12:14:44
39.98461,116.305335,0,184,39658.5102546296,2008-07-29,12:14:46
39.984596,116.305358,0,184,39658.5103125,2008-07-29,12:14:51
39.984563,116.305368,0,184,39658.5103703704,2008-07-29,12:14:56
39.984541,116.305357,0,183,39658.5104282407,2008-07-29,12:15:01
39.984519,116.305385,0,183,39658.5104861111,2008-07-29,12:15:06
39.984494,116.305409,0,182,39658.5105439815,2008-07-29,12:15:11
39.984488,116.305419,0,182,39658.5106018518,2008-07-29,12:15:16
39.984469,116.305452,0,183,39658.5106597222,2008-07-29,12:15:21
39.984442,116.30549,0,183,39658.5107175926,2008-07-29,12:15:26
39.984387,116.30556,0,185,39658.510775463,2008-07-29,12:15:31
39.984367,116.305596,0,186,39658.5108333333,2008-07-29,12:15:36
39.98432,116.305642,0,188,39658.5108912037,2008-07-29,12:15:41
39.984354,116.305599,0,190,39658.5109490741,2008-07-29,12:15:46
39.98441,116.30555,0,192,39658.5110069444,2008-07-29,12:15:51
39.98441,116.30555,0,192,39658.5110416667,2008-07-29,12:15:54
39.984417,116.305546,0,192,39658.5110648148,2008-07-29,12:15:56
39.984444,116.305493,0,192,39658.5111226852,2008-07-29,12:16:01
39.984472,116.305444,0,190,39658.5111805556,2008-07-29,12:16:06
39.984486,116.305421,0,189,39658.5112384259,2008-07-29,12:16:11
39.984486,116.305421,0,189,39658.5112731481,2008-07-29,12:16:14
39.984494,116.305415,0,189,39658.5112962963,2008-07-29,12:16:16
39.984538,116.305376,0,186,39658.5113541667,2008-07-29,12:16:21
39.984583,116.305322,0,185,39658.511412037,2008-07-29,12:16:26
39.984612,116.30527,0,184,39658.5114699074,2008-07-29,12:16:31
39.984637,116.305253,0,184,39658.5115277778,2008-07-29,12:16:36
39.984651,116.305249,0,183,39658.5115856482,2008-07-29,12:16:41
39.984668,116.305232,0,182,39658.5116435185,2008-07-29,12:16:46
39.984684,116.305231,0,181,39658.5117013889,2008-07-29,12:16:51
39.984711,116.305213,0,178,39658.5117592593,2008-07-29,12:16:56
39.984734,116.305194,0,176,39658.5118171296,2008-07-29,12:17:01
39.984734,116.305194,0,176,39658.5118518519,2008-07-29,12:17:04
39.984738,116.305195,0,176,39658.511875,2008-07-29,12:17:06
39.984751,116.305159,0,175,39658.5119328704,2008-07-29,12:17:11
39.984753,116.30515,0,174,39658.5119907407,2008-07-29,12:17:16
39.984751,116.305145,0,174,39658.5120486111,2008-07-29,12:17:21
39.984751,116.305145,0,174,39658.5120833333,2008-07-29,12:17:24
39.98475,116.305149,0,173,39658.5121064815,2008-07-29,12:17:26
39.984732,116.305164,0,173,39658.5121643519,2008-07-29,12:17:31
39.984702,116.305199,0,173,39658.5122222222,2008-07-29,12:17:36
39.984675,116.30522,0,175,39658.5122800926,2008-07-29,12:17:41
39.984659,116.305222,0,177,39658.512337963,2008-07-29,12:17:46
39.984678,116.305182,0,177,39658.5123958333,2008-07-29,12:17:51
39.984699,116.305165,0,178,39658.5124537037,2008-07-29,12:17:56
39.9847,116.305166,0,179,39658.5125115741,2008-07-29,12:18:01
39.9847,116.305166,0,179,39658.5125462963,2008-07-29,12:18:04
39.984696,116.305164,0,178,39658.5125694444,2008-07-29,12:18:06
39.984703,116.305146,0,178,39658.5126273148,2008-07-29,12:18:11
39.984704,116.305137,0,178,39658.5126851852,2008-07-29,12:18:16
39.984704,116.305137,0,178,39658.5127199074,2008-07-29,12:18:19
39.984698,116.305133,0,178,39658.5127430556,2008-07-29,12:18:21
39.984716,116.305116,0,179,39658.5128009259,2008-07-29,12:18:26
39.984736,116.305089,0,180,39658.5128587963,2008-07-29,12:18:31
39.984755,116.30507,0,180,39658.5129166667,2008-07-29,12:18:36
39.984787,116.30505,0,182,39658.512974537,2008-07-29,12:18:41
39.984819,116.305026,0,183,39658.5130324074,2008-07-29,12:18:46
39.984828,116.305029,0,183,39658.5130902778,2008-07-29,12:18:51
39.984814,116.305059,0,183,39658.5131481481,2008-07-29,12:18:56
39.984814,116.305059,0,183,39658.5131828704,2008-07-29,12:18:59
39.984814,116.305056,0,183,39658.5132060185,2008-07-29,12:19:01
39.984801,116.305053,0,183,39658.5132638889,2008-07-29,12:19:06
39.98478,116.305067,0,183,39658.5133217593,2008-07-29,12:19:11
39.98478,116.305067,0,183,39658.5133564815,2008-07-29,12:19:14
39.984785,116.305072,0,183,39658.5133796296,2008-07-29,12:19:16
39.98473,116.305113,0,181,39658.5134375,2008-07-29,12:19:21
39.984697,116.305156,0,180,39658.5134953704,2008-07-29,12:19:26
39.984698,116.305176,0,180,39658.5135532407,2008-07-29,12:19:31
39.984721,116.305172,0,178,39658.5136111111,2008-07-29,12:19:36
39.984721,116.305172,0,178,39658.5136458333,2008-07-29,12:19:39
39.984726,116.305166,0,177,39658.5136689815,2008-07-29,12:19:41
39.984705,116.305195,0,175,39658.5137268519,2008-07-29,12:19:46
39.984636,116.305272,0,175,39658.5137847222,2008-07-29,12:19:51
39.984599,116.305323,0,174,39658.5138425926,2008-07-29,12:19:56
39.984585,116.305357,0,173,39658.513900463,2008-07-29,12:20:01
39.984585,116.305357,0,173,39658.5139351852,2008-07-29,12:20:04
39.984581,116.305362,0,173,39658.5139583333,2008-07-29,12:20:06
39.984563,116.305372,0,173,39658.5140162037,2008-07-29,12:20:11
39.984515,116.305411,0,174,39658.5140740741,2008-07-29,12:20:16
39.984499,116.305433,0,174,39658.5141319444,2008-07-29,12:20:21
39.984499,116.305433,0,174,39658.5141666667,2008-07-29,12:20:24
39.9845,116.305434,0,174,39658.5141898148,2008-07-29,12:20:26
39.984524,116.305405,0,174,39658.5142476852,2008-07-29,12:20:31
39.98453,116.305376,0,174,39658.5143055556,2008-07-29,12:20:36
39.98454,116.305364,0,175,39658.5143634259,2008-07-29,12:20:41
39.98454,116.305364,0,175,39658.5143981481,2008-07-29,12:20:44
39.984542,116.305359,0,175,39658.5144212963,2008-07-29,12:20:46
39.984532,116.305333,0,175,39658.5144791667,2008-07-29,12:20:51
39.984529,116.305309,0,176,39658.514537037,2008-07-29,12:20:56
39.984545,116.305272,0,177,39658.5145949074,2008-07-29,12:21:01
39.984544,116.305284,0,176,39658.5146527778,2008-07-29,12:21:06
39.984556,116.305282,0,176,39658.5147106481,2008-07-29,12:21:11
39.984594,116.30526,0,175,39658.5147685185,2008-07-29,12:21:16
39.984592,116.305276,0,174,39658.5148263889,2008-07-29,12:21:21
39.984561,116.305334,0,173,39658.5148842593,2008-07-29,12:21:26
39.984558,116.305364,0,173,39658.5149421296,2008-07-29,12:21:31
39.984561,116.305355,0,172,39658.515,2008-07-29,12:21:36
39.984578,116.305335,0,172,39658.5150578704,2008-07-29,12:21:41
39.984578,116.305335,0,172,39658.5150925926,2008-07-29,12:21:44
39.984585,116.305329,0,172,39658.5151157407,2008-07-29,12:21:46
39.984584,116.30534,0,172,39658.5151736111,2008-07-29,12:21:51
39.98458,116.305348,0,172,39658.5152314815,2008-07-29,12:21:56
39.984577,116.305353,0,172,39658.5152893519,2008-07-29,12:22:01
39.984584,116.305356,0,172,39658.5153472222,2008-07-29,12:22:06
39.984584,116.305356,0,172,39658.5153819444,2008-07-29,12:22:09
39.984591,116.30535,0,173,39658.5154050926,2008-07-29,12:22:11
39.984585,116.305322,0,173,39658.515462963,2008-07-29,12:22:16
39.98459,116.305298,0,173,39658.5155208333,2008-07-29,12:22:21
39.98459,116.305298,0,173,39658.5155555556,2008-07-29,12:22:24
39.984585,116.305297,0,174,39658.5155787037,2008-07-29,12:22:26
39.984571,116.305313,0,174,39658.5156365741,2008-07-29,12:22:31
39.984556,116.305334,0,175,39658.5156944444,2008-07-29,12:22:36
39.984566,116.305324,0,177,39658.5157523148,2008-07-29,12:22:41
39.984567,116.305315,0,177,39658.5158101852,2008-07-29,12:22:46
39.984584,116.305291,0,178,39658.5158680556,2008-07-29,12:22:51
39.984609,116.305265,0,180,39658.5159259259,2008-07-29,12:22:56
39.984635,116.305232,0,181,39658.5159837963,2008-07-29,12:23:01
39.984646,116.305218,0,181,39658.5160416667,2008-07-29,12:23:06
39.984669,116.3052,0,182,39658.516099537,2008-07-29,12:23:11
39.984701,116.305155,0,183,39658.5161574074,2008-07-29,12:23:16
39.984752,116.305101,0,183,39658.5162152778,2008-07-29,12:23:21
39.984553,116.305221,0,188,39658.5199189815,2008-07-29,12:28:41
39.984503,116.305276,0,188,39658.5199768519,2008-07-29,12:28:46
39.984444,116.305348,0,188,39658.5200347222,2008-07-29,12:28:51
39.984421,116.305364,0,188,39658.5200925926,2008-07-29,12:28:56
39.984414,116.305345,0,188,39658.520150463,2008-07-29,12:29:01
39.984393,116.305336,0,189,39658.5202083333,2008-07-29,12:29:06
39.984409,116.305334,0,189,39658.5202662037,2008-07-29,12:29:11
39.984443,116.305296,0,189,39658.5203240741,2008-07-29,12:29:16
39.984462,116.305281,0,190,39658.5203819444,2008-07-29,12:29:21
39.9845,116.305262,0,190,39658.5204398148,2008-07-29,12:29:26
39.984512,116.30526,0,190,39658.5204976852,2008-07-29,12:29:31
39.984514,116.305243,0,190,39658.5205555556,2008-07-29,12:29:36
39.984514,116.305272,0,188,39658.5206134259,2008-07-29,12:29:41
39.984586,116.305235,0,188,39658.5206712963,2008-07-29,12:29:46
39.984545,116.305279,0,188,39658.5207291667,2008-07-29,12:29:51
39.984456,116.305287,0,189,39658.520787037,2008-07-29,12:29:56
39.984461,116.305213,0,190,39658.5208449074,2008-07-29,12:30:01
39.984492,116.30513,0,190,39658.5209027778,2008-07-29,12:30:06
39.984477,116.30511,0,191,39658.5209606481,2008-07-29,12:30:11
39.984504,116.305091,0,192,39658.5210185185,2008-07-29,12:30:16
39.984524,116.305092,0,192,39658.5210763889,2008-07-29,12:30:21
39.984526,116.305106,0,191,39658.5211342593,2008-07-29,12:30:26
39.984484,116.305163,0,189,39658.5211921296,2008-07-29,12:30:31
39.984481,116.305138,0,190,39658.52125,2008-07-29,12:30:36
39.984475,116.305129,0,191,39658.5213078704,2008-07-29,12:30:41
39.984477,116.305129,0,191,39658.5213657407,2008-07-29,12:30:46
39.984478,116.305124,0,191,39658.5214236111,2008-07-29,12:30:51
39.984481,116.305119,0,192,39658.5214814815,2008-07-29,12:30:56
39.984484,116.305116,0,192,39658.5215393519,2008-07-29,12:31:01
39.984487,116.305122,0,193,39658.5215972222,2008-07-29,12:31:06
39.98449,116.305123,0,193,39658.5216550926,2008-07-29,12:31:11
39.98449,116.305123,0,193,39658.5216898148,2008-07-29,12:31:14
39.984491,116.305121,0,193,39658.521712963,2008-07-29,12:31:16
39.98453,116.305081,0,191,39658.5217708333,2008-07-29,12:31:21
39.984562,116.305009,0,191,39658.5218287037,2008-07-29,12:31:26
39.984558,116.304987,0,192,39658.5218865741,2008-07-29,12:31:31
39.984556,116.304981,0,193,39658.5219444444,2008-07-29,12:31:36
39.984556,116.304981,0,193,39658.5219791667,2008-07-29,12:31:39
39.98455,116.304977,0,193,39658.5220023148,2008-07-29,12:31:41
39.984575,116.304928,0,196,39658.5220601852,2008-07-29,12:31:46
39.984573,116.304921,0,196,39658.5221180556,2008-07-29,12:31:51
39.984574,116.304918,0,196,39658.5221759259,2008-07-29,12:31:56
39.984576,116.304921,0,196,39658.5222337963,2008-07-29,12:32:01
39.984575,116.304913,0,196,39658.5222916667,2008-07-29,12:32:06
39.984577,116.304913,0,196,39658.522349537,2008-07-29,12:32:11
39.984577,116.304913,0,196,39658.5223842593,2008-07-29,12:32:14
39.984584,116.304905,0,198,39658.5224074074,2008-07-29,12:32:16
39.984569,116.304982,0,206,39658.5224652778,2008-07-29,12:32:21
39.984536,116.305059,0,203,39658.5225231481,2008-07-29,12:32:26
39.984536,116.305059,0,203,39658.5225578704,2008-07-29,12:32:29
39.984534,116.305066,0,205,39658.5225810185,2008-07-29,12:32:31
39.984541,116.305163,0,209,39658.5226388889,2008-07-29,12:32:36
39.984593,116.305267,0,213,39658.5226967593,2008-07-29,12:32:41
39.984665,116.305362,0,211,39658.5227546296,2008-07-29,12:32:46
39.984694,116.305438,0,209,39658.5228125,2008-07-29,12:32:51
39.984768,116.305553,0,208,39658.5228703704,2008-07-29,12:32:56
39.984805,116.305633,0,208,39658.5229282407,2008-07-29,12:33:01
39.984821,116.305753,0,207,39658.5229861111,2008-07-29,12:33:06
39.984797,116.305804,0,208,39658.5230439815,2008-07-29,12:33:11
39.984748,116.305792,0,209,39658.5231018519,2008-07-29,12:33:16
39.984656,116.305866,0,200,39658.5231597222,2008-07-29,12:33:21
39.984643,116.305908,0,198,39658.5232175926,2008-07-29,12:33:26
39.984647,116.305967,0,197,39658.523275463,2008-07-29,12:33:31
39.984647,116.305967,0,197,39658.5233101852,2008-07-29,12:33:34
39.984646,116.305965,0,197,39658.5233333333,2008-07-29,12:33:36
39.984633,116.305994,0,196,39658.5233912037,2008-07-29,12:33:41
39.984684,116.306082,0,196,39658.5234490741,2008-07-29,12:33:46
39.984747,116.306175,0,194,39658.5235069444,2008-07-29,12:33:51
39.984773,116.306261,0,195,39658.5235648148,2008-07-29,12:33:56
39.98482,116.30634,0,195,39658.5236226852,2008-07-29,12:34:01
39.984876,116.306403,0,194,39658.5236805556,2008-07-29,12:34:06
39.984923,116.306417,0,195,39658.5237384259,2008-07-29,12:34:11
39.984955,116.306421,0,197,39658.5237962963,2008-07-29,12:34:16
39.98498,116.306397,0,198,39658.5238541667,2008-07-29,12:34:21
39.985021,116.306421,0,197,39658.523912037,2008-07-29,12:34:26
39.985023,116.30643,0,198,39658.5239699074,2008-07-29,12:34:31
39.985023,116.30643,0,198,39658.5240046296,2008-07-29,12:34:34
39.985015,116.306424,0,199,39658.5240277778,2008-07-29,12:34:36
39.984999,116.306414,0,200,39658.5240856481,2008-07-29,12:34:41
39.984976,116.306411,0,201,39658.5241435185,2008-07-29,12:34:46
39.984973,116.306435,0,201,39658.5242013889,2008-07-29,12:34:51
39.984949,116.306478,0,202,39658.5242592593,2008-07-29,12:34:56
39.984908,116.306514,0,203,39658.5243171296,2008-07-29,12:35:01
39.984919,116.30649,0,204,39658.524375,2008-07-29,12:35:06
39.984915,116.306505,0,204,39658.5244328704,2008-07-29,12:35:11
39.984915,116.306505,0,204,39658.5244675926,2008-07-29,12:35:14
39.984913,116.306509,0,205,39658.5244907407,2008-07-29,12:35:16
39.984944,116.30655,0,202,39658.5245486111,2008-07-29,12:35:21
39.984937,116.306599,0,203,39658.5246064815,2008-07-29,12:35:26
39.984882,116.306586,0,207,39658.5246643518,2008-07-29,12:35:31
39.984854,116.306612,0,207,39658.5247222222,2008-07-29,12:35:36
39.98478,116.306647,0,203,39658.5247800926,2008-07-29,12:35:41
39.984786,116.306692,0,202,39658.524837963,2008-07-29,12:35:46
39.984605,116.306623,0,202,39658.5248958333,2008-07-29,12:35:51
39.984449,116.306613,0,202,39658.5249537037,2008-07-29,12:35:56
39.984359,116.30675,0,201,39658.5250115741,2008-07-29,12:36:01
39.984306,116.306844,0,202,39658.5250694444,2008-07-29,12:36:06
39.984284,116.30694,0,204,39658.5251273148,2008-07-29,12:36:11
39.984271,116.307032,0,205,39658.5251851852,2008-07-29,12:36:16
39.984251,116.307043,0,210,39658.5252430556,2008-07-29,12:36:21
39.984253,116.30699,0,217,39658.5253009259,2008-07-29,12:36:26
39.984339,116.307038,0,223,39658.5253587963,2008-07-29,12:36:31
39.984382,116.307008,0,231,39658.5254166667,2008-07-29,12:36:36
39.984393,116.307077,0,239,39658.525474537,2008-07-29,12:36:41
39.984434,116.307174,0,250,39658.5255324074,2008-07-29,12:36:46
39.98444,116.307238,0,258,39658.5255902778,2008-07-29,12:36:51
39.984456,116.307293,0,264,39658.5256481481,2008-07-29,12:36:56
39.984466,116.30733,0,269,39658.5257060185,2008-07-29,12:37:01
39.984472,116.307352,0,275,39658.5257638889,2008-07-29,12:37:06
39.984458,116.307357,0,281,39658.5258217593,2008-07-29,12:37:11
39.984455,116.307387,0,287,39658.5258796296,2008-07-29,12:37:16
39.984438,116.307402,0,292,39658.5259375,2008-07-29,12:37:21
39.984397,116.307429,0,295,39658.5259953704,2008-07-29,12:37:26
39.984338,116.307472,0,297,39658.5260532407,2008-07-29,12:37:31
39.984312,116.307485,0,302,39658.5261111111,2008-07-29,12:37:36
39.984286,116.307563,0,305,39658.5261689815,2008-07-29,12:37:41
39.984287,116.307638,0,309,39658.5262268518,2008-07-29,12:37:46
39.984306,116.30771,0,313,39658.5262847222,2008-07-29,12:37:51
39.98437,116.307905,0,311,39658.5263425926,2008-07-29,12:37:56
39.984423,116.308054,0,313,39658.526400463,2008-07-29,12:38:01
39.98441,116.308153,0,319,39658.5264583333,2008-07-29,12:38:06
39.984432,116.30826,0,325,39658.5265162037,2008-07-29,12:38:11
39.984438,116.30833,0,328,39658.5265740741,2008-07-29,12:38:16
39.98444,116.308377,0,331,39658.5266319444,2008-07-29,12:38:21
39.984439,116.308343,0,338,39658.5266898148,2008-07-29,12:38:26
39.984464,116.308337,0,343,39658.5267476852,2008-07-29,12:38:31
39.984519,116.308343,0,352,39658.5268055556,2008-07-29,12:38:36
39.984563,116.30838,0,357,39658.5268634259,2008-07-29,12:38:41
39.984456,116.308464,0,362,39658.5269212963,2008-07-29,12:38:46
39.98453,116.308619,0,361,39658.5269791667,2008-07-29,12:38:51
39.984294,116.309046,0,355,39658.527037037,2008-07-29,12:38:56
39.984239,116.309323,0,351,39658.5270949074,2008-07-29,12:39:01
39.984231,116.309469,0,347,39658.5271527778,2008-07-29,12:39:06
39.984234,116.309668,0,338,39658.5272106482,2008-07-29,12:39:11
39.984223,116.309749,0,336,39658.5272685185,2008-07-29,12:39:16
39.984224,116.309831,0,335,39658.5273263889,2008-07-29,12:39:21
39.984242,116.309903,0,334,39658.5273842593,2008-07-29,12:39:26
39.984288,116.309963,0,327,39658.5274421296,2008-07-29,12:39:31
39.984298,116.309983,0,325,39658.5275,2008-07-29,12:39:36
39.984304,116.309961,0,321,39658.5275578704,2008-07-29,12:39:41
39.984256,116.309968,0,318,39658.5276157407,2008-07-29,12:39:46
39.984192,116.309988,0,312,39658.5276736111,2008-07-29,12:39:51
39.984133,116.310024,0,305,39658.5277314815,2008-07-29,12:39:56
39.984068,116.310026,0,299,39658.5277893519,2008-07-29,12:40:01
39.984008,116.310029,0,292,39658.5278472222,2008-07-29,12:40:06
39.983983,116.31005,0,287,39658.5279050926,2008-07-29,12:40:11
39.983983,116.31005,0,287,39658.5279398148,2008-07-29,12:40:14
39.983982,116.310052,0,285,39658.527962963,2008-07-29,12:40:16
39.983969,116.310044,0,283,39658.5280208333,2008-07-29,12:40:21
39.983958,116.310042,0,282,39658.5280787037,2008-07-29,12:40:26
39.983958,116.310039,0,282,39658.5281365741,2008-07-29,12:40:31
39.983956,116.310038,0,282,39658.5281944444,2008-07-29,12:40:36
39.983961,116.310043,0,282,39658.5282523148,2008-07-29,12:40:41
39.983961,116.310043,0,282,39658.528287037,2008-07-29,12:40:44
39.983959,116.310047,0,282,39658.5283101852,2008-07-29,12:40:46
39.983932,116.310051,0,282,39658.5283680556,2008-07-29,12:40:51
39.983856,116.310046,0,279,39658.5284259259,2008-07-29,12:40:56
39.983876,116.309856,0,230,39658.5284837963,2008-07-29,12:41:01
39.983866,116.30973,0,206,39658.5285416667,2008-07-29,12:41:06
39.983849,116.309623,0,177,39658.528599537,2008-07-29,12:41:11
39.983864,116.309527,0,159,39658.5286574074,2008-07-29,12:41:16
39.983853,116.309431,0,159,39658.5287152778,2008-07-29,12:41:21
39.983849,116.309328,0,147,39658.5287731481,2008-07-29,12:41:26
39.983863,116.30926,0,140,39658.5288310185,2008-07-29,12:41:31
39.983865,116.30917,0,132,39658.5288888889,2008-07-29,12:41:36
39.983874,116.30908,0,123,39658.5289467593,2008-07-29,12:41:41
39.983821,116.308989,0,120,39658.5290046296,2008-07-29,12:41:46
39.983865,116.308893,0,116,39658.5290625,2008-07-29,12:41:51
39.983884,116.308825,0,112,39658.5291203704,2008-07-29,12:41:56
39.98388,116.308732,0,106,39658.5291782407,2008-07-29,12:42:01
39.983857,116.308652,0,103,39658.5292361111,2008-07-29,12:42:06
39.983848,116.308544,0,112,39658.5292939815,2008-07-29,12:42:11
39.983864,116.308453,0,118,39658.5293518519,2008-07-29,12:42:16
39.983855,116.308369,0,117,39658.5294097222,2008-07-29,12:42:21
39.98384,116.308297,0,117,39658.5294675926,2008-07-29,12:42:26
39.983834,116.308218,0,119,39658.529525463,2008-07-29,12:42:31
39.983861,116.308149,0,123,39658.5295833333,2008-07-29,12:42:36
39.983822,116.308075,0,117,39658.5296412037,2008-07-29,12:42:41
39.983829,116.307975,0,114,39658.5296990741,2008-07-29,12:42:46
39.983835,116.307898,0,109,39658.5297569444,2008-07-29,12:42:51
39.983829,116.30781,0,104,39658.5298148148,2008-07-29,12:42:56
39.983868,116.307738,0,103,39658.5298726852,2008-07-29,12:43:01
39.983874,116.307646,0,100,39658.5299305556,2008-07-29,12:43:06
39.983859,116.307553,0,96,39658.5299884259,2008-07-29,12:43:11
39.983872,116.307446,0,94,39658.5300462963,2008-07-29,12:43:16
39.983918,116.307392,0,92,39658.5301041667,2008-07-29,12:43:21
39.983937,116.307339,0,94,39658.530162037,2008-07-29,12:43:26
39.983969,116.307245,0,90,39658.5302199074,2008-07-29,12:43:31
39.983965,116.307173,0,89,39658.5302777778,2008-07-29,12:43:36
39.983923,116.307128,0,91,39658.5303356481,2008-07-29,12:43:41
39.983873,116.307066,0,90,39658.5303935185,2008-07-29,12:43:46
39.983892,116.307001,0,90,39658.5304513889,2008-07-29,12:43:51
39.983915,116.306973,0,91,39658.5305092593,2008-07-29,12:43:56
39.98393,116.30695,0,91,39658.5305671296,2008-07-29,12:44:01
39.98361,116.306866,0,98,39658.5314351852,2008-07-29,12:45:16
39.983669,116.306708,0,106,39658.5314930556,2008-07-29,12:45:21
39.983542,116.306673,0,121,39658.5315509259,2008-07-29,12:45:26
39.983485,116.306641,0,127,39658.5316087963,2008-07-29,12:45:31
39.983446,116.306622,0,119,39658.5316666667,2008-07-29,12:45:36
39.983416,116.306601,0,109,39658.531724537,2008-07-29,12:45:41
39.983377,116.306627,0,114,39658.5317824074,2008-07-29,12:45:46
39.983382,116.306602,0,102,39658.5318402778,2008-07-29,12:45:51
39.983353,116.306599,0,100,39658.5318981481,2008-07-29,12:45:56
39.983365,116.306586,0,94,39658.5319560185,2008-07-29,12:46:01
39.983388,116.306643,0,96,39658.5320138889,2008-07-29,12:46:06
39.983357,116.306679,0,99,39658.5320717593,2008-07-29,12:46:11
39.983319,116.306686,0,102,39658.5321296296,2008-07-29,12:46:16
39.983288,116.306686,0,104,39658.5321875,2008-07-29,12:46:21
39.983247,116.306694,0,105,39658.5322453704,2008-07-29,12:46:26
39.983149,116.30683,0,111,39658.5323032407,2008-07-29,12:46:31
39.983161,116.306887,0,116,39658.5323611111,2008-07-29,12:46:36
39.983197,116.306874,0,120,39658.5324189815,2008-07-29,12:46:41
39.983268,116.306868,0,125,39658.5324768518,2008-07-29,12:46:46
39.983268,116.306868,0,125,39658.5325115741,2008-07-29,12:46:49
39.983262,116.306868,0,128,39658.5325347222,2008-07-29,12:46:51
39.983257,116.30685,0,132,39658.5325925926,2008-07-29,12:46:56
39.983281,116.306789,0,137,39658.532650463,2008-07-29,12:47:01
39.983292,116.306751,0,141,39658.5327083333,2008-07-29,12:47:06
39.983296,116.306716,0,146,39658.5327662037,2008-07-29,12:47:11
39.983337,116.30661,0,150,39658.5328240741,2008-07-29,12:47:16
39.983388,116.306537,0,151,39658.5328819444,2008-07-29,12:47:21
39.983392,116.306527,0,153,39658.5329398148,2008-07-29,12:47:26
39.983392,116.306527,0,153,39658.532974537,2008-07-29,12:47:29
39.983391,116.306522,0,153,39658.5329976852,2008-07-29,12:47:31
39.983398,116.30651,0,153,39658.5330555556,2008-07-29,12:47:36
39.983401,116.306458,0,154,39658.5331134259,2008-07-29,12:47:41
39.983401,116.306458,0,154,39658.5331481481,2008-07-29,12:47:44
39.983398,116.306451,0,154,39658.5331712963,2008-07-29,12:47:46
39.983417,116.306431,0,154,39658.5332291667,2008-07-29,12:47:51
39.983546,116.306585,0,155,39658.533287037,2008-07-29,12:47:56
39.983552,116.306572,0,155,39658.5333449074,2008-07-29,12:48:01
39.983544,116.306545,0,155,39658.5334027778,2008-07-29,12:48:06
39.983497,116.306534,0,157,39658.5334606481,2008-07-29,12:48:11
39.98341,116.306491,0,160,39658.5335185185,2008-07-29,12:48:16
39.983397,116.306393,0,164,39658.5335763889,2008-07-29,12:48:21
39.983364,116.3063,0,166,39658.5336342593,2008-07-29,12:48:26
39.983361,116.30629,0,166,39658.5336921296,2008-07-29,12:48:31
39.983352,116.306295,0,166,39658.53375,2008-07-29,12:48:36
39.983339,116.306451,0,169,39658.5338078704,2008-07-29,12:48:41
39.983334,116.306525,0,171,39658.5338657407,2008-07-29,12:48:46
39.983342,116.306518,0,171,39658.5339236111,2008-07-29,12:48:51
39.983342,116.306518,0,171,39658.5339583333,2008-07-29,12:48:54
39.983342,116.306518,0,171,39658.5339814815,2008-07-29,12:48:56
39.983331,116.306523,0,171,39658.5340393518,2008-07-29,12:49:01
39.983326,116.306531,0,171,39658.5340972222,2008-07-29,12:49:06
39.983326,116.306531,0,171,39658.5341319444,2008-07-29,12:49:09
39.983328,116.306539,0,171,39658.5341550926,2008-07-29,12:49:11
39.98339,116.306561,0,170,39658.534212963,2008-07-29,12:49:16
39.983375,116.30662,0,172,39658.5342708333,2008-07-29,12:49:21
39.983382,116.306763,0,172,39658.5343287037,2008-07-29,12:49:26
39.983421,116.306741,0,172,39658.5343865741,2008-07-29,12:49:31
39.98343,116.306733,0,178,39658.5344444444,2008-07-29,12:49:36
39.983424,116.306639,0,179,39658.5345023148,2008-07-29,12:49:41
39.983456,116.306589,0,177,39658.5345601852,2008-07-29,12:49:46
39.983343,116.306755,0,202,39658.5346180556,2008-07-29,12:49:51
39.983276,116.306765,0,253,39658.5346759259,2008-07-29,12:49:56
39.983168,116.306704,0,282,39658.5347337963,2008-07-29,12:50:01
39.983087,116.30661,0,305,39658.5347916667,2008-07-29,12:50:06
39.983028,116.30647,0,323,39658.534849537,2008-07-29,12:50:11
39.983048,116.306274,0,421,39658.5349074074,2008-07-29,12:50:16
39.98304,116.306243,0,423,39658.5349652778,2008-07-29,12:50:21
39.982857,116.306055,0,463,39658.5350231482,2008-07-29,12:50:26
39.982699,116.30554,0,505,39658.5350810185,2008-07-29,12:50:31
39.982512,116.305269,0,546,39658.5351388889,2008-07-29,12:50:36
39.982395,116.305133,0,588,39658.5351967593,2008-07-29,12:50:41
39.982351,116.305092,0,609,39658.5352546296,2008-07-29,12:50:46
39.982339,116.305039,0,623,39658.5353125,2008-07-29,12:50:51
39.982349,116.305042,0,624,39658.5353703704,2008-07-29,12:50:56
39.982353,116.30502,0,634,39658.5354282407,2008-07-29,12:51:01
39.982342,116.304975,0,649,39658.5354861111,2008-07-29,12:51:06
39.982367,116.304971,0,666,39658.5355439815,2008-07-29,12:51:11
39.982543,116.304754,0,629,39658.5356018519,2008-07-29,12:51:16
39.982754,116.304578,0,609,39658.5356597222,2008-07-29,12:51:21
39.982956,116.304624,0,538,39658.5357175926,2008-07-29,12:51:26
39.98311,116.304397,0,502,39658.535775463,2008-07-29,12:51:31
39.983182,116.304362,0,493,39658.5358333333,2008-07-29,12:51:36
39.983292,116.30438,0,457,39658.5358912037,2008-07-29,12:51:41
39.983454,116.304381,0,406,39658.5359490741,2008-07-29,12:51:46
39.983616,116.304189,0,375,39658.5360069444,2008-07-29,12:51:51
39.983746,116.304199,0,324,39658.5360648148,2008-07-29,12:51:56
39.983782,116.304287,0,306,39658.5361226852,2008-07-29,12:52:01
39.983752,116.304478,0,302,39658.5361805556,2008-07-29,12:52:06
39.983673,116.304844,0,295,39658.5362384259,2008-07-29,12:52:11
39.983708,116.305387,0,287,39658.5362962963,2008-07-29,12:52:16
39.983778,116.305946,0,282,39658.5363541667,2008-07-29,12:52:21
39.983759,116.306572,0,276,39658.536412037,2008-07-29,12:52:26
39.983724,116.307264,0,273,39658.5364699074,2008-07-29,12:52:31
39.983682,116.308001,0,268,39658.5365277778,2008-07-29,12:52:36
39.983678,116.308708,0,265,39658.5365856481,2008-07-29,12:52:41
39.983775,116.309245,0,259,39658.5366435185,2008-07-29,12:52:46
39.983854,116.309538,0,251,39658.5367013889,2008-07-29,12:52:51
39.983877,116.309581,0,245,39658.5367592593,2008-07-29,12:52:56
39.983891,116.30959,0,239,39658.5368171296,2008-07-29,12:53:01
39.983892,116.309592,0,237,39658.536875,2008-07-29,12:53:06
39.983892,116.309592,0,237,39658.5369097222,2008-07-29,12:53:09
39.983886,116.309591,0,236,39658.5369328704,2008-07-29,12:53:11
39.983876,116.309597,0,235,39658.5369907407,2008-07-29,12:53:16
39.983868,116.309602,0,235,39658.5370486111,2008-07-29,12:53:21
39.983861,116.309603,0,235,39658.5371064815,2008-07-29,12:53:26
39.983855,116.309601,0,235,39658.5371643519,2008-07-29,12:53:31
39.983856,116.309604,0,235,39658.5372222222,2008-07-29,12:53:36
39.98386,116.309611,0,235,39658.5372800926,2008-07-29,12:53:41
39.983867,116.309611,0,235,39658.537337963,2008-07-29,12:53:46
39.983867,116.309611,0,235,39658.5373726852,2008-07-29,12:53:49
39.983873,116.309616,0,235,39658.5373958333,2008-07-29,12:53:51
39.983882,116.30962,0,235,39658.5374537037,2008-07-29,12:53:56
39.983882,116.30962,0,235,39658.5374884259,2008-07-29,12:53:59
39.983884,116.309626,0,235,39658.5375115741,2008-07-29,12:54:01
39.983882,116.309635,0,236,39658.5375694444,2008-07-29,12:54:06
39.983908,116.309748,0,233,39658.5376273148,2008-07-29,12:54:11
39.983994,116.309967,0,231,39658.5376851852,2008-07-29,12:54:16
39.984172,116.310145,0,231,39658.5377430556,2008-07-29,12:54:21
39.984267,116.310216,0,201,39658.5378009259,2008-07-29,12:54:26
39.984286,116.310202,0,187,39658.5378587963,2008-07-29,12:54:31
39.984285,116.310199,0,186,39658.5379166667,2008-07-29,12:54:36
39.984287,116.310203,0,185,39658.537974537,2008-07-29,12:54:41
39.984288,116.310206,0,184,39658.5380324074,2008-07-29,12:54:46
39.984288,116.310203,0,184,39658.5380902778,2008-07-29,12:54:51
39.984288,116.310203,0,184,39658.5381481481,2008-07-29,12:54:56
39.984288,116.310202,0,183,39658.5382060185,2008-07-29,12:55:01
39.984288,116.310202,0,183,39658.5382407407,2008-07-29,12:55:04
39.984289,116.310202,0,183,39658.5382638889,2008-07-29,12:55:06
39.984388,116.31023,0,177,39658.5383217593,2008-07-29,12:55:11
39.984717,116.310299,0,173,39658.5383796296,2008-07-29,12:55:16
39.98525,116.310271,0,172,39658.5384375,2008-07-29,12:55:21
39.985762,116.310247,0,164,39658.5384953704,2008-07-29,12:55:26
39.986129,116.310261,0,158,39658.5385532407,2008-07-29,12:55:31
39.986221,116.310281,0,146,39658.5386111111,2008-07-29,12:55:36
39.986215,116.310293,0,146,39658.5386689815,2008-07-29,12:55:41
39.986215,116.310293,0,146,39658.5387037037,2008-07-29,12:55:44
39.986223,116.310291,0,146,39658.5387268519,2008-07-29,12:55:46
39.986368,116.310277,0,143,39658.5387847222,2008-07-29,12:55:51
39.986612,116.310214,0,143,39658.5388425926,2008-07-29,12:55:56
39.987094,116.310151,0,140,39658.538900463,2008-07-29,12:56:01
39.987567,116.310116,0,140,39658.5389583333,2008-07-29,12:56:06
39.98799,116.310097,0,145,39658.5390162037,2008-07-29,12:56:11
39.988251,116.310101,0,151,39658.5390740741,2008-07-29,12:56:16
39.988291,116.310106,0,145,39658.5391319444,2008-07-29,12:56:21
39.988291,116.310117,0,140,39658.5391898148,2008-07-29,12:56:26
39.988291,116.310117,0,140,39658.539224537,2008-07-29,12:56:29
39.988287,116.310117,0,140,39658.5392476852,2008-07-29,12:56:31
39.988366,116.310106,0,136,39658.5393055556,2008-07-29,12:56:36
39.988561,116.310122,0,137,39658.5393634259,2008-07-29,12:56:41
39.988881,116.310041,0,146,39658.5394212963,2008-07-29,12:56:46
39.989274,116.310005,0,159,39658.5394791667,2008-07-29,12:56:51
39.989675,116.310013,0,159,39658.539537037,2008-07-29,12:56:56
39.990028,116.310004,0,159,39658.5395949074,2008-07-29,12:57:01
39.990334,116.310002,0,159,39658.5396527778,2008-07-29,12:57:06
39.990597,116.309986,0,144,39658.5397106481,2008-07-29,12:57:11
39.990688,116.309965,0,151,39658.5397685185,2008-07-29,12:57:16
39.990783,116.310134,0,157,39658.5398263889,2008-07-29,12:57:21
39.990783,116.310662,0,188,39658.5398842593,2008-07-29,12:57:26
39.990738,116.311354,0,217,39658.5399421296,2008-07-29,12:57:31
39.990775,116.311997,0,225,39658.54,2008-07-29,12:57:36
39.990815,116.312736,0,228,39658.5400578704,2008-07-29,12:57:41
39.990887,116.313585,0,243,39658.5401157407,2008-07-29,12:57:46
39.990925,116.314417,0,258,39658.5401736111,2008-07-29,12:57:51
39.990982,116.315168,0,266,39658.5402314815,2008-07-29,12:57:56
39.991015,116.315848,0,269,39658.5402893518,2008-07-29,12:58:01
39.99105,116.316407,0,262,39658.5403472222,2008-07-29,12:58:06
39.991134,116.316908,0,252,39658.5404050926,2008-07-29,12:58:11
39.991129,116.317302,0,242,39658.540462963,2008-07-29,12:58:16
39.991134,116.317636,0,228,39658.5405208333,2008-07-29,12:58:21
39.991139,116.317856,0,223,39658.5405787037,2008-07-29,12:58:26
39.991209,116.317898,0,209,39658.5406365741,2008-07-29,12:58:31
39.991234,116.317897,0,200,39658.5406944444,2008-07-29,12:58:36
39.991233,116.318001,0,193,39658.5407523148,2008-07-29,12:58:41
39.991217,116.318281,0,198,39658.5408101852,2008-07-29,12:58:46
39.991218,116.318629,0,206,39658.5408680556,2008-07-29,12:58:51
39.991209,116.319118,0,212,39658.5409259259,2008-07-29,12:58:56
39.991225,116.319682,0,216,39658.5409837963,2008-07-29,12:59:01
39.991256,116.320265,0,226,39658.5410416667,2008-07-29,12:59:06
39.991281,116.320822,0,218,39658.541099537,2008-07-29,12:59:11
39.991281,116.321256,0,198,39658.5411574074,2008-07-29,12:59:16
39.991325,116.321609,0,187,39658.5412152778,2008-07-29,12:59:21
39.991464,116.321881,0,177,39658.5412731481,2008-07-29,12:59:26
39.991579,116.322073,0,184,39658.5413310185,2008-07-29,12:59:31
39.991651,116.322122,0,184,39658.5413888889,2008-07-29,12:59:36
39.991664,116.322126,0,171,39658.5414467593,2008-07-29,12:59:41
39.991679,116.322127,0,159,39658.5415046296,2008-07-29,12:59:46
39.991679,116.322127,0,159,39658.5415393518,2008-07-29,12:59:49
39.991674,116.322127,0,152,39658.5415625,2008-07-29,12:59:51
39.991654,116.32214,0,149,39658.5416203704,2008-07-29,12:59:56
39.991677,116.322184,0,149,39658.5416782407,2008-07-29,13:00:01
39.991732,116.322368,0,157,39658.5417361111,2008-07-29,13:00:06
39.991773,116.322804,0,165,39658.5417939815,2008-07-29,13:00:11
39.991791,116.323342,0,176,39658.5418518518,2008-07-29,13:00:16
39.99177,116.323917,0,192,39658.5419097222,2008-07-29,13:00:21
39.991748,116.32451,0,202,39658.5419675926,2008-07-29,13:00:26
39.991736,116.325026,0,202,39658.542025463,2008-07-29,13:00:31
39.991774,116.325421,0,203,39658.5420833333,2008-07-29,13:00:36
39.991767,116.325755,0,201,39658.5421412037,2008-07-29,13:00:41
39.991772,116.325945,0,216,39658.5421990741,2008-07-29,13:00:46
39.991778,116.325973,0,221,39658.5422569444,2008-07-29,13:00:51
39.99179,116.325973,0,215,39658.5423148148,2008-07-29,13:00:56
39.99179,116.325973,0,215,39658.542349537,2008-07-29,13:00:59
39.991793,116.325977,0,211,39658.5423726852,2008-07-29,13:01:01
39.991768,116.326037,0,213,39658.5424305556,2008-07-29,13:01:06
39.991705,116.326225,0,237,39658.5424884259,2008-07-29,13:01:11
39.99172,116.326318,0,253,39658.5425462963,2008-07-29,13:01:16
39.991844,116.326354,0,271,39658.5426041667,2008-07-29,13:01:21
39.991876,116.326359,0,276,39658.542662037,2008-07-29,13:01:26
39.991876,116.326359,0,276,39658.5426967593,2008-07-29,13:01:29
39.991881,116.326359,0,277,39658.5427199074,2008-07-29,13:01:31
39.991877,116.32637,0,278,39658.5427777778,2008-07-29,13:01:36
39.991919,116.326486,0,288,39658.5428356482,2008-07-29,13:01:41
39.991959,116.326622,0,291,39658.5428935185,2008-07-29,13:01:46
39.992198,116.32669,0,295,39658.5429513889,2008-07-29,13:01:51
39.992459,116.326678,0,304,39658.5430092593,2008-07-29,13:01:56
39.992738,116.326636,0,311,39658.5430671296,2008-07-29,13:02:01
39.993139,116.326655,0,304,39658.543125,2008-07-29,13:02:06
39.993617,116.326619,0,289,39658.5431828704,2008-07-29,13:02:11
39.993926,116.326707,0,303,39658.5432407407,2008-07-29,13:02:16
39.994003,116.326858,0,335,39658.5432986111,2008-07-29,13:02:21
39.994097,116.327077,0,377,39658.5433564815,2008-07-29,13:02:26
39.994317,116.327356,0,378,39658.5434143519,2008-07-29,13:02:31
39.994542,116.327644,0,376,39658.5434722222,2008-07-29,13:02:36
39.994748,116.327859,0,373,39658.5435300926,2008-07-29,13:02:41
39.994881,116.327981,0,368,39658.543587963,2008-07-29,13:02:46
39.994926,116.328061,0,361,39658.5436458333,2008-07-29,13:02:51
39.994938,116.328116,0,352,39658.5437037037,2008-07-29,13:02:56
39.994938,116.328116,0,352,39658.5437384259,2008-07-29,13:02:59
39.994933,116.328121,0,349,39658.5437615741,2008-07-29,13:03:01
39.994923,116.328121,0,349,39658.5438194444,2008-07-29,13:03:06
39.994923,116.328121,0,349,39658.5438541667,2008-07-29,13:03:09
39.994922,116.328122,0,350,39658.5438773148,2008-07-29,13:03:11
39.99495,116.328145,0,348,39658.5439351852,2008-07-29,13:03:16
39.995025,116.328276,0,340,39658.5439930556,2008-07-29,13:03:21
39.995177,116.328493,0,334,39658.5440509259,2008-07-29,13:03:26
39.995509,116.328814,0,326,39658.5441087963,2008-07-29,13:03:31
39.995792,116.329137,0,321,39658.5441666667,2008-07-29,13:03:36
39.996119,116.329486,0,316,39658.544224537,2008-07-29,13:03:41
39.996364,116.329727,0,314,39658.5442824074,2008-07-29,13:03:46
39.996483,116.329906,0,311,39658.5443402778,2008-07-29,13:03:51
39.996569,116.330046,0,309,39658.5443981481,2008-07-29,13:03:56
39.996692,116.330212,0,303,39658.5444560185,2008-07-29,13:04:01
39.996764,116.330391,0,292,39658.5445138889,2008-07-29,13:04:06
39.996791,116.330446,0,287,39658.5445717593,2008-07-29,13:04:11
39.996796,116.330446,0,287,39658.5446296296,2008-07-29,13:04:16
39.996796,116.330446,0,287,39658.5446643519,2008-07-29,13:04:19
39.996801,116.330446,0,287,39658.5446875,2008-07-29,13:04:21
39.996792,116.330448,0,287,39658.5447453704,2008-07-29,13:04:26
39.996781,116.330448,0,287,39658.5448032407,2008-07-29,13:04:31
39.996768,116.330448,0,288,39658.5448611111,2008-07-29,13:04:36
39.996762,116.330449,0,289,39658.5449189815,2008-07-29,13:04:41
39.996767,116.330449,0,290,39658.5449768519,2008-07-29,13:04:46
39.996767,116.330449,0,290,39658.5450115741,2008-07-29,13:04:49
39.99677,116.330449,0,291,39658.5450347222,2008-07-29,13:04:51
39.996792,116.330446,0,292,39658.5450925926,2008-07-29,13:04:56
39.996842,116.330464,0,301,39658.545150463,2008-07-29,13:05:01
39.996924,116.330507,0,334,39658.5452083333,2008-07-29,13:05:06
39.997031,116.330448,0,360,39658.5452662037,2008-07-29,13:05:11
39.997125,116.330458,0,372,39658.5453240741,2008-07-29,13:05:16
39.997135,116.330464,0,396,39658.5453819444,2008-07-29,13:05:21
39.997142,116.330476,0,413,39658.5454398148,2008-07-29,13:05:26
39.997142,116.330476,0,413,39658.545474537,2008-07-29,13:05:29
39.99715,116.330478,0,418,39658.5454976852,2008-07-29,13:05:31
39.997155,116.33049,0,425,39658.5455555556,2008-07-29,13:05:36
39.997206,116.330603,0,440,39658.5456134259,2008-07-29,13:05:41
39.997121,116.330827,0,487,39658.5456712963,2008-07-29,13:05:46
39.997335,116.330995,0,494,39658.5457291667,2008-07-29,13:05:51
39.997528,116.331168,0,507,39658.545787037,2008-07-29,13:05:56
39.997604,116.331262,0,517,39658.5458449074,2008-07-29,13:06:01
39.997618,116.331307,0,528,39658.5459027778,2008-07-29,13:06:06
39.997632,116.331306,0,538,39658.5459606481,2008-07-29,13:06:11
39.99763,116.331292,0,546,39658.5460185185,2008-07-29,13:06:16
39.997614,116.331257,0,556,39658.5460763889,2008-07-29,13:06:21
39.997607,116.331212,0,565,39658.5461342593,2008-07-29,13:06:26
39.997724,116.331358,0,571,39658.5461921296,2008-07-29,13:06:31
39.998028,116.331548,0,562,39658.54625,2008-07-29,13:06:36
39.998353,116.331691,0,546,39658.5463078704,2008-07-29,13:06:41
39.99871,116.331948,0,499,39658.5463657407,2008-07-29,13:06:46
39.998925,116.332127,0,457,39658.5464236111,2008-07-29,13:06:51
39.998999,116.332334,0,413,39658.5464814815,2008-07-29,13:06:56
39.999007,116.332687,0,378,39658.5465393519,2008-07-29,13:07:01
39.999055,116.333024,0,341,39658.5465972222,2008-07-29,13:07:06
39.999126,116.333287,0,301,39658.5466550926,2008-07-29,13:07:11
39.999152,116.333422,0,268,39658.546712963,2008-07-29,13:07:16
39.999158,116.333601,0,255,39658.5467708333,2008-07-29,13:07:21
39.999118,116.333931,0,255,39658.5468287037,2008-07-29,13:07:26
39.999147,116.334335,0,249,39658.5468865741,2008-07-29,13:07:31
39.999165,116.334907,0,258,39658.5469444444,2008-07-29,13:07:36
39.999221,116.335623,0,263,39658.5470023148,2008-07-29,13:07:41
39.999297,116.336356,0,276,39658.5470601852,2008-07-29,13:07:46
39.999342,116.33701,0,281,39658.5471180556,2008-07-29,13:07:51
39.99936,116.33749,0,289,39658.5471759259,2008-07-29,13:07:56
39.999351,116.337599,0,284,39658.5472337963,2008-07-29,13:08:01
39.999358,116.337588,0,279,39658.5472916667,2008-07-29,13:08:06
39.999358,116.337588,0,279,39658.5473263889,2008-07-29,13:08:09
39.999352,116.337596,0,279,39658.547349537,2008-07-29,13:08:11
39.999389,116.337771,0,281,39658.5474074074,2008-07-29,13:08:16
39.999416,116.33809,0,280,39658.5474652778,2008-07-29,13:08:21
39.999453,116.338595,0,286,39658.5475231481,2008-07-29,13:08:26
39.999437,116.33919,0,289,39658.5475810185,2008-07-29,13:08:31
39.999422,116.339875,0,290,39658.5476388889,2008-07-29,13:08:36
39.999415,116.340593,0,289,39658.5476967593,2008-07-29,13:08:41
39.999389,116.34129,0,285,39658.5477546296,2008-07-29,13:08:46
39.999366,116.341967,0,277,39658.5478125,2008-07-29,13:08:51
39.999396,116.342624,0,262,39658.5478703704,2008-07-29,13:08:56
39.999409,116.343036,0,246,39658.5479282407,2008-07-29,13:09:01
39.999412,116.343526,0,234,39658.5479861111,2008-07-29,13:09:06
39.99944,116.343916,0,221,39658.5480439815,2008-07-29,13:09:11
39.999474,116.344033,0,219,39658.5481018518,2008-07-29,13:09:16
39.999473,116.344085,0,213,39658.5481597222,2008-07-29,13:09:21
39.999391,116.34427,0,195,39658.5482175926,2008-07-29,13:09:26
39.999349,116.344656,0,178,39658.548275463,2008-07-29,13:09:31
39.99945,116.345167,0,175,39658.5483333333,2008-07-29,13:09:36
39.99954,116.345608,0,153,39658.5483912037,2008-07-29,13:09:41
39.999613,116.345928,0,137,39658.5484490741,2008-07-29,13:09:46
39.999697,116.346055,0,127,39658.5485069444,2008-07-29,13:09:51
39.999744,116.346064,0,120,39658.5485648148,2008-07-29,13:09:56
39.999744,116.346064,0,120,39658.548599537,2008-07-29,13:09:59
39.999747,116.346064,0,118,39658.5486226852,2008-07-29,13:10:01
39.999734,116.346071,0,117,39658.5486805556,2008-07-29,13:10:06
39.999723,116.346088,0,117,39658.5487384259,2008-07-29,13:10:11
39.999716,116.346089,0,118,39658.5487962963,2008-07-29,13:10:16
39.999722,116.346091,0,118,39658.5488541667,2008-07-29,13:10:21
39.99973,116.346092,0,118,39658.548912037,2008-07-29,13:10:26
39.99973,116.346092,0,118,39658.5489467593,2008-07-29,13:10:29
39.999732,116.346093,0,119,39658.5489699074,2008-07-29,13:10:31
39.999744,116.346093,0,119,39658.5490277778,2008-07-29,13:10:36
39.99975,116.346093,0,119,39658.5490856481,2008-07-29,13:10:41
39.999754,116.346093,0,120,39658.5491435185,2008-07-29,13:10:46
39.999753,116.346095,0,121,39658.5492013889,2008-07-29,13:10:51
39.99975,116.346097,0,121,39658.5492592593,2008-07-29,13:10:56
39.99975,116.346097,0,121,39658.5492939815,2008-07-29,13:10:59
39.999747,116.346098,0,121,39658.5493171296,2008-07-29,13:11:01
39.999738,116.346126,0,121,39658.549375,2008-07-29,13:11:06
39.99978,116.346342,0,122,39658.5494328704,2008-07-29,13:11:11
39.999761,116.346692,0,126,39658.5494907407,2008-07-29,13:11:16
39.999724,116.347257,0,132,39658.5495486111,2008-07-29,13:11:21
39.999691,116.347939,0,141,39658.5496064815,2008-07-29,13:11:26
39.99969,116.348726,0,151,39658.5496643518,2008-07-29,13:11:31
39.999679,116.349428,0,160,39658.5497222222,2008-07-29,13:11:36
39.999686,116.35007,0,166,39658.5497800926,2008-07-29,13:11:41
39.999716,116.350625,0,163,39658.549837963,2008-07-29,13:11:46
39.999724,116.351006,0,157,39658.5498958333,2008-07-29,13:11:51
39.999759,116.351159,0,147,39658.5499537037,2008-07-29,13:11:56
39.999788,116.351125,0,137,39658.5500115741,2008-07-29,13:12:01
39.999788,116.351125,0,137,39658.5500462963,2008-07-29,13:12:04
39.999789,116.351126,0,137,39658.5500694444,2008-07-29,13:12:06
39.999773,116.351131,0,137,39658.5501273148,2008-07-29,13:12:11
39.99974,116.351227,0,138,39658.5501851852,2008-07-29,13:12:16
39.999761,116.351587,0,144,39658.5502430556,2008-07-29,13:12:21
39.999707,116.352178,0,153,39658.5503009259,2008-07-29,13:12:26
39.999712,116.352875,0,157,39658.5503587963,2008-07-29,13:12:31
39.999804,116.353651,0,164,39658.5504166667,2008-07-29,13:12:36
39.99985,116.354314,0,168,39658.550474537,2008-07-29,13:12:41
39.999884,116.354906,0,178,39658.5505324074,2008-07-29,13:12:46
39.999926,116.355398,0,182,39658.5505902778,2008-07-29,13:12:51
39.999935,116.355914,0,189,39658.5506481482,2008-07-29,13:12:56
39.999925,116.356382,0,182,39658.5507060185,2008-07-29,13:13:01
39.999903,116.356593,0,185,39658.5507638889,2008-07-29,13:13:06
39.999871,116.356556,0,175,39658.5508217593,2008-07-29,13:13:11
39.999871,116.356556,0,175,39658.5508564815,2008-07-29,13:13:14
39.999868,116.356555,0,176,39658.5508796296,2008-07-29,13:13:16
39.999874,116.356614,0,176,39658.5509375,2008-07-29,13:13:21
39.99991,116.356866,0,180,39658.5509953704,2008-07-29,13:13:26
39.999945,116.357327,0,184,39658.5510532407,2008-07-29,13:13:31
39.999942,116.357779,0,186,39658.5511111111,2008-07-29,13:13:36
39.999951,116.358099,0,184,39658.5511689815,2008-07-29,13:13:41
39.999976,116.35817,0,178,39658.5512268519,2008-07-29,13:13:46
40.000013,116.358165,0,167,39658.5512847222,2008-07-29,13:13:51
40.000021,116.358163,0,165,39658.5513425926,2008-07-29,13:13:56
40.000029,116.358161,0,163,39658.551400463,2008-07-29,13:14:01
40.000036,116.358161,0,161,39658.5514583333,2008-07-29,13:14:06
40.000036,116.358161,0,161,39658.5514930556,2008-07-29,13:14:09
40.000036,116.35816,0,158,39658.5515162037,2008-07-29,13:14:11
40.000047,116.358156,0,156,39658.5515740741,2008-07-29,13:14:16
40.000058,116.358153,0,153,39658.5516319444,2008-07-29,13:14:21
40.000072,116.358152,0,150,39658.5516898148,2008-07-29,13:14:26
40.000071,116.358152,0,146,39658.5517476852,2008-07-29,13:14:31
40.000071,116.358152,0,146,39658.5517824074,2008-07-29,13:14:34
40.000065,116.358152,0,145,39658.5518055556,2008-07-29,13:14:36
40.000048,116.358222,0,143,39658.5518634259,2008-07-29,13:14:41
40.000034,116.35858,0,142,39658.5519212963,2008-07-29,13:14:46
40.000014,116.359085,0,146,39658.5519791667,2008-07-29,13:14:51
40.000016,116.35968,0,149,39658.552037037,2008-07-29,13:14:56
40.00001,116.360368,0,154,39658.5520949074,2008-07-29,13:15:01
40.000005,116.361107,0,173,39658.5521527778,2008-07-29,13:15:06
40.000029,116.361777,0,186,39658.5522106481,2008-07-29,13:15:11
40.000051,116.362388,0,195,39658.5522685185,2008-07-29,13:15:16
40.000052,116.362893,0,198,39658.5523263889,2008-07-29,13:15:21
40.000056,116.363216,0,193,39658.5523842593,2008-07-29,13:15:26
40.00005,116.363306,0,185,39658.5524421296,2008-07-29,13:15:31
40.000022,116.363313,0,183,39658.5525,2008-07-29,13:15:36
40.000011,116.363313,0,184,39658.5525578704,2008-07-29,13:15:41
40.000011,116.363313,0,184,39658.5525925926,2008-07-29,13:15:44
40.000008,116.363311,0,183,39658.5526157407,2008-07-29,13:15:46
39.999999,116.36331,0,183,39658.5526736111,2008-07-29,13:15:51
39.999984,116.363309,0,183,39658.5527314815,2008-07-29,13:15:56
39.999978,116.363308,0,184,39658.5527893519,2008-07-29,13:16:01
39.999984,116.363307,0,183,39658.5528472222,2008-07-29,13:16:06
39.999992,116.363306,0,183,39658.5529050926,2008-07-29,13:16:11
39.999993,116.363305,0,183,39658.552962963,2008-07-29,13:16:16
39.999993,116.363305,0,183,39658.5529976852,2008-07-29,13:16:19
39.999989,116.363304,0,182,39658.5530208333,2008-07-29,13:16:21
39.999982,116.363317,0,182,39658.5530787037,2008-07-29,13:16:26
39.999963,116.363601,0,177,39658.5531365741,2008-07-29,13:16:31
40.000003,116.36397,0,171,39658.5531944444,2008-07-29,13:16:36
40.00009,116.364482,0,169,39658.5532523148,2008-07-29,13:16:41
40.000087,116.365168,0,171,39658.5533101852,2008-07-29,13:16:46
40.000071,116.36597,0,179,39658.5533680556,2008-07-29,13:16:51
40.000166,116.366445,0,186,39658.5534259259,2008-07-29,13:16:56
40.000138,116.366468,0,190,39658.5534837963,2008-07-29,13:17:01
40.000138,116.366468,0,190,39658.5535185185,2008-07-29,13:17:04
40.000144,116.366467,0,192,39658.5535416667,2008-07-29,13:17:06
40.000151,116.366485,0,193,39658.553599537,2008-07-29,13:17:11
40.000183,116.366782,0,199,39658.5536574074,2008-07-29,13:17:16
40.000204,116.367226,0,207,39658.5537152778,2008-07-29,13:17:21
40.000233,116.367772,0,214,39658.5537731481,2008-07-29,13:17:26
40.000282,116.368425,0,203,39658.5538310185,2008-07-29,13:17:31
40.000312,116.369081,0,195,39658.5538888889,2008-07-29,13:17:36
40.000335,116.369692,0,193,39658.5539467593,2008-07-29,13:17:41
40.000383,116.370253,0,196,39658.5540046296,2008-07-29,13:17:46
40.000365,116.370792,0,202,39658.5540625,2008-07-29,13:17:51
40.000369,116.3713,0,203,39658.5541203704,2008-07-29,13:17:56
40.000433,116.37175,0,202,39658.5541782407,2008-07-29,13:18:01
40.000419,116.372107,0,208,39658.5542361111,2008-07-29,13:18:06
40.000318,116.372288,0,207,39658.5542939815,2008-07-29,13:18:11
40.000119,116.372283,0,202,39658.5543518519,2008-07-29,13:18:16
39.999885,116.372181,0,198,39658.5544097222,2008-07-29,13:18:21
39.999829,116.372153,0,200,39658.5544675926,2008-07-29,13:18:26
39.999817,116.372156,0,210,39658.554525463,2008-07-29,13:18:31
39.999822,116.372193,0,216,39658.5545833333,2008-07-29,13:18:36
39.999826,116.372202,0,221,39658.5546412037,2008-07-29,13:18:41
39.999826,116.372202,0,221,39658.5546759259,2008-07-29,13:18:44
39.999818,116.372208,0,224,39658.5546990741,2008-07-29,13:18:46
39.999799,116.372285,0,222,39658.5547569444,2008-07-29,13:18:51
39.999817,116.372422,0,222,39658.5548148148,2008-07-29,13:18:56
39.99975,116.372534,0,223,39658.5548726852,2008-07-29,13:19:01
39.999687,116.37258,0,225,39658.5549305556,2008-07-29,13:19:06
39.999651,116.372576,0,228,39658.5549884259,2008-07-29,13:19:11
39.999594,116.372533,0,223,39658.5550462963,2008-07-29,13:19:16
39.999693,116.372585,0,196,39658.5551041667,2008-07-29,13:19:21
39.999745,116.3726,0,186,39658.555162037,2008-07-29,13:19:26
39.999887,116.372727,0,165,39658.5552199074,2008-07-29,13:19:31
39.999883,116.37281,0,153,39658.5552777778,2008-07-29,13:19:36
39.999923,116.372879,0,143,39658.5553356481,2008-07-29,13:19:41
39.999973,116.372944,0,129,39658.5553935185,2008-07-29,13:19:46
40.000129,116.373014,0,121,39658.5554513889,2008-07-29,13:19:51
40.000288,116.37309,0,113,39658.5555092593,2008-07-29,13:19:56
40.000409,116.373191,0,114,39658.5555671296,2008-07-29,13:20:01
40.000483,116.373287,0,117,39658.555625,2008-07-29,13:20:06
40.000549,116.373382,0,121,39658.5556828704,2008-07-29,13:20:11
40.000608,116.373461,0,122,39658.5557407407,2008-07-29,13:20:16
40.000514,116.373533,0,123,39658.5557986111,2008-07-29,13:20:21
40.000449,116.373598,0,115,39658.5558564815,2008-07-29,13:20:26
40.000419,116.373658,0,115,39658.5559143518,2008-07-29,13:20:31
40.000435,116.373721,0,107,39658.5559722222,2008-07-29,13:20:36
40.00042,116.373787,0,102,39658.5560300926,2008-07-29,13:20:41
40.000361,116.373837,0,102,39658.556087963,2008-07-29,13:20:46
40.000323,116.373899,0,104,39658.5561458333,2008-07-29,13:20:51
40.000305,116.373986,0,102,39658.5562037037,2008-07-29,13:20:56
40.000287,116.374049,0,99,39658.5562615741,2008-07-29,13:21:01
40.000291,116.374131,0,91,39658.5563194444,2008-07-29,13:21:06
40.000272,116.374172,0,91,39658.5563773148,2008-07-29,13:21:11
40.000299,116.374272,0,89,39658.5564351852,2008-07-29,13:21:16
40.000371,116.374348,0,84,39658.5564930556,2008-07-29,13:21:21
40.000367,116.374412,0,87,39658.5565509259,2008-07-29,13:21:26
40.000382,116.3745,0,85,39658.5566087963,2008-07-29,13:21:31
40.000409,116.374541,0,88,39658.5566666667,2008-07-29,13:21:36
40.000419,116.374621,0,89,39658.556724537,2008-07-29,13:21:41
40.000417,116.374713,0,90,39658.5567824074,2008-07-29,13:21:46
40.000414,116.374775,0,89,39658.5568402778,2008-07-29,13:21:51
40.000422,116.374865,0,86,39658.5568981481,2008-07-29,13:21:56
40.000416,116.374958,0,81,39658.5569560185,2008-07-29,13:22:01
40.000423,116.375019,0,80,39658.5570138889,2008-07-29,13:22:06
40.000436,116.375108,0,80,39658.5570717593,2008-07-29,13:22:11
40.000428,116.375191,0,79,39658.5571296296,2008-07-29,13:22:16
40.000388,116.375247,0,78,39658.5571875,2008-07-29,13:22:21
40.000393,116.37533,0,78,39658.5572453704,2008-07-29,13:22:26
40.000397,116.375414,0,79,39658.5573032407,2008-07-29,13:22:31
40.000409,116.37546,0,79,39658.5573611111,2008-07-29,13:22:36
40.000322,116.375472,0,78,39658.5574189815,2008-07-29,13:22:41
40.000218,116.375434,0,80,39658.5574768518,2008-07-29,13:22:46
40.000265,116.375487,0,84,39658.5575347222,2008-07-29,13:22:51
40.000261,116.375463,0,86,39658.5575925926,2008-07-29,13:22:56
40.000257,116.375463,0,87,39658.557650463,2008-07-29,13:23:01
40.000254,116.375466,0,87,39658.5577083333,2008-07-29,13:23:06
40.00026,116.375468,0,88,39658.5577662037,2008-07-29,13:23:11
40.00026,116.375468,0,88,39658.5578009259,2008-07-29,13:23:14
40.000258,116.375472,0,88,39658.5578240741,2008-07-29,13:23:16
40.000247,116.375486,0,88,39658.5578819444,2008-07-29,13:23:21
40.000245,116.375501,0,88,39658.5579398148,2008-07-29,13:23:26
40.000245,116.375501,0,88,39658.557974537,2008-07-29,13:23:29
40.00024,116.375504,0,88,39658.5579976852,2008-07-29,13:23:31
40.000189,116.375552,0,89,39658.5580555556,2008-07-29,13:23:36
40.000129,116.375613,0,89,39658.5581134259,2008-07-29,13:23:41
40.000101,116.375675,0,89,39658.5581712963,2008-07-29,13:23:46
40.000087,116.375852,0,90,39658.5582291667,2008-07-29,13:23:51
40.000053,116.376331,0,90,39658.558287037,2008-07-29,13:23:56
40.000128,116.376444,0,90,39658.5583449074,2008-07-29,13:24:01
40.000117,116.376589,0,90,39658.5584027778,2008-07-29,13:24:06
40.000243,116.376719,0,91,39658.5584606482,2008-07-29,13:24:11
40.000286,116.376798,0,91,39658.5585185185,2008-07-29,13:24:16
40.000334,116.376845,0,92,39658.5585763889,2008-07-29,13:24:21
40.000329,116.376889,0,92,39658.5586342593,2008-07-29,13:24:26
40.000271,116.377041,0,92,39658.5586921296,2008-07-29,13:24:31
40.00013,116.377211,0,92,39658.55875,2008-07-29,13:24:36
40.000132,116.377332,0,96,39658.5588078704,2008-07-29,13:24:41
40.000233,116.377379,0,96,39658.5588657407,2008-07-29,13:24:46
40.000213,116.37745,0,98,39658.5589236111,2008-07-29,13:24:51
40.000205,116.377515,0,99,39658.5589814815,2008-07-29,13:24:56
40.000203,116.377573,0,99,39658.5590393519,2008-07-29,13:25:01
40.000186,116.377615,0,98,39658.5590972222,2008-07-29,13:25:06
40.000196,116.377676,0,97,39658.5591550926,2008-07-29,13:25:11
40.000199,116.377739,0,97,39658.559212963,2008-07-29,13:25:16
40.000233,116.377821,0,96,39658.5592708333,2008-07-29,13:25:21
40.000207,116.377886,0,96,39658.5593287037,2008-07-29,13:25:26
40.000243,116.377956,0,96,39658.5593865741,2008-07-29,13:25:31
40.000283,116.377997,0,96,39658.5594444444,2008-07-29,13:25:36
40.000203,116.378071,0,96,39658.5595023148,2008-07-29,13:25:41
40.000069,116.378181,0,96,39658.5595601852,2008-07-29,13:25:46
39.999993,116.378186,0,97,39658.5596180556,2008-07-29,13:25:51
39.999993,116.378086,0,104,39658.5596759259,2008-07-29,13:25:56
39.999963,116.378073,0,107,39658.5597337963,2008-07-29,13:26:01
39.999928,116.378029,0,109,39658.5597916667,2008-07-29,13:26:06
39.999996,116.377849,0,105,39658.559849537,2008-07-29,13:26:11
39.999912,116.377891,0,109,39658.5599074074,2008-07-29,13:26:16
40.00003,116.37792,0,83,39658.5599652778,2008-07-29,13:26:21
39.999942,116.377998,0,80,39658.5600231481,2008-07-29,13:26:26
39.99987,116.378083,0,77,39658.5600810185,2008-07-29,13:26:31
39.99979,116.378195,0,85,39658.5601388889,2008-07-29,13:26:36
39.999758,116.378255,0,93,39658.5601967593,2008-07-29,13:26:41
39.999713,116.378321,0,101,39658.5602546296,2008-07-29,13:26:46
39.999686,116.378414,0,108,39658.5603125,2008-07-29,13:26:51
39.999667,116.378429,0,112,39658.5603703704,2008-07-29,13:26:56
39.999663,116.378451,0,113,39658.5604282407,2008-07-29,13:27:01
39.999649,116.378475,0,115,39658.5604861111,2008-07-29,13:27:06
39.999689,116.378543,0,119,39658.5605439815,2008-07-29,13:27:11
39.999736,116.378637,0,120,39658.5606018519,2008-07-29,13:27:16
39.999757,116.378714,0,121,39658.5606597222,2008-07-29,13:27:21
39.999746,116.378822,0,125,39658.5607175926,2008-07-29,13:27:26
39.999679,116.3789,0,125,39658.560775463,2008-07-29,13:27:31
39.999641,116.378981,0,129,39658.5608333333,2008-07-29,13:27:36
39.99962,116.379031,0,135,39658.5608912037,2008-07-29,13:27:41
39.99962,116.379107,0,136,39658.5609490741,2008-07-29,13:27:46
39.999614,116.379182,0,136,39658.5610069444,2008-07-29,13:27:51
39.999571,116.379216,0,130,39658.5610648148,2008-07-29,13:27:56
39.999631,116.379272,0,129,39658.5611226852,2008-07-29,13:28:01
39.999621,116.379337,0,130,39658.5611805556,2008-07-29,13:28:06
39.999582,116.379383,0,131,39658.5612384259,2008-07-29,13:28:11
39.999611,116.379401,0,132,39658.5612962963,2008-07-29,13:28:16
39.999549,116.379388,0,127,39658.5613541667,2008-07-29,13:28:21
39.999556,116.379388,0,129,39658.561412037,2008-07-29,13:28:26
39.999556,116.379388,0,129,39658.5614467593,2008-07-29,13:28:29
39.999562,116.379387,0,131,39658.5614699074,2008-07-29,13:28:31
40.000502,116.379277,0,135,39658.5617592593,2008-07-29,13:28:56
40.000538,116.37926,0,127,39658.5618171296,2008-07-29,13:29:01
40.000538,116.37926,0,127,39658.5619675926,2008-07-29,13:29:14
40.000544,116.379258,0,127,39658.5619907407,2008-07-29,13:29:16
40.000492,116.379277,0,125,39658.5620486111,2008-07-29,13:29:21
40.00046,116.379292,0,124,39658.5621064815,2008-07-29,13:29:26
40.000444,116.379304,0,121,39658.5621643519,2008-07-29,13:29:31
40.000404,116.379314,0,116,39658.5622222222,2008-07-29,13:29:36
40.000432,116.379323,0,107,39658.5622800926,2008-07-29,13:29:41
40.000432,116.379323,0,107,39658.5623148148,2008-07-29,13:29:44
40.000424,116.379323,0,107,39658.562337963,2008-07-29,13:29:46
40.000414,116.379325,0,111,39658.5623958333,2008-07-29,13:29:51
40.000405,116.379325,0,111,39658.5624537037,2008-07-29,13:29:56
40.000405,116.379331,0,112,39658.5625115741,2008-07-29,13:30:01
40.000408,116.379332,0,112,39658.5625694444,2008-07-29,13:30:06
40.000402,116.379332,0,112,39658.5626273148,2008-07-29,13:30:11
40.000398,116.379333,0,112,39658.5626851852,2008-07-29,13:30:16
40.000404,116.379332,0,112,39658.5627430556,2008-07-29,13:30:21
40.000403,116.379332,0,113,39658.5628009259,2008-07-29,13:30:26
40.000396,116.379333,0,113,39658.5628587963,2008-07-29,13:30:31
