# Supplementary material for: Research on differential privacy protection method based on user tendency
Source: PLoS One. 2023 Oct 26;18(10):e0288823. doi: 10.1371/journal.pone.0288823 (PMC10602288; doi:10.1371/journal.pone.0288823)
Supplement: S3 Data — (ZIP) [file pone.0288823.s003.zip › Data 5-3/052/Trajectory/20080730092039.plt]

Geolife trajectory
WGS 84
Altitude is in Feet
Reserved 3
0,2,255,My Track,0,0,2,8421376
0
40.000479,116.378822,0,493,39659.3893402778,2008-07-30,09:20:39
40.000349,116.378752,0,492,39659.3893981481,2008-07-30,09:20:44
40.000348,116.378655,0,493,39659.3894560185,2008-07-30,09:20:49
40.000389,116.378603,0,495,39659.3895138889,2008-07-30,09:20:54
40.00043,116.378549,0,496,39659.3895717593,2008-07-30,09:20:59
40.000434,116.378484,0,497,39659.3896296296,2008-07-30,09:21:04
40.000446,116.378388,0,497,39659.3896875,2008-07-30,09:21:09
40.000421,116.378315,0,499,39659.3897453704,2008-07-30,09:21:14
40.000396,116.378222,0,500,39659.3898032407,2008-07-30,09:21:19
40.000438,116.378136,0,499,39659.3898611111,2008-07-30,09:21:24
40.00046,116.378063,0,497,39659.3899189815,2008-07-30,09:21:29
40.000511,116.37803,0,495,39659.3899768519,2008-07-30,09:21:34
40.000466,116.37791,0,491,39659.3900347222,2008-07-30,09:21:39
40.000399,116.377779,0,487,39659.3900925926,2008-07-30,09:21:44
40.000385,116.377678,0,483,39659.390150463,2008-07-30,09:21:49
40.000368,116.377539,0,479,39659.3902083333,2008-07-30,09:21:54
40.000399,116.377443,0,472,39659.3902662037,2008-07-30,09:21:59
40.0004,116.377339,0,464,39659.3903240741,2008-07-30,09:22:04
40.000397,116.377246,0,456,39659.3903819444,2008-07-30,09:22:09
40.000377,116.377109,0,447,39659.3904398148,2008-07-30,09:22:14
40.000357,116.37699,0,438,39659.3904976852,2008-07-30,09:22:19
40.000386,116.376892,0,428,39659.3905555556,2008-07-30,09:22:24
40.000407,116.376734,0,416,39659.3906134259,2008-07-30,09:22:29
40.000431,116.376621,0,404,39659.3906712963,2008-07-30,09:22:34
40.00039,116.376475,0,392,39659.3907291667,2008-07-30,09:22:39
40.000388,116.376367,0,379,39659.390787037,2008-07-30,09:22:44
40.000413,116.376241,0,365,39659.3908449074,2008-07-30,09:22:49
40.000387,116.376109,0,350,39659.3909027778,2008-07-30,09:22:54
40.000359,116.375966,0,336,39659.3909606481,2008-07-30,09:22:59
40.000347,116.375824,0,322,39659.3910185185,2008-07-30,09:23:04
40.000334,116.375683,0,309,39659.3910763889,2008-07-30,09:23:09
40.00032,116.375538,0,296,39659.3911342593,2008-07-30,09:23:14
40.000315,116.375397,0,284,39659.3911921296,2008-07-30,09:23:19
40.000403,116.374571,0,101,39659.39125,2008-07-30,09:23:24
40.000383,116.374515,0,90,39659.3913078704,2008-07-30,09:23:29
40.000364,116.37444,0,82,39659.3913657407,2008-07-30,09:23:34
40.000414,116.374352,0,65,39659.3914236111,2008-07-30,09:23:39
40.000439,116.374258,0,58,39659.3914814815,2008-07-30,09:23:44
40.000405,116.374161,0,49,39659.3915393518,2008-07-30,09:23:49
40.000412,116.374063,0,46,39659.3915972222,2008-07-30,09:23:54
40.000428,116.373981,0,42,39659.3916550926,2008-07-30,09:23:59
40.000455,116.373888,0,41,39659.391712963,2008-07-30,09:24:04
40.000481,116.373781,0,38,39659.3917708333,2008-07-30,09:24:09
40.000506,116.373687,0,37,39659.3918287037,2008-07-30,09:24:14
40.000574,116.37369,0,36,39659.3918865741,2008-07-30,09:24:19
40.0007,116.373688,0,39,39659.3919444444,2008-07-30,09:24:24
40.000728,116.373609,0,47,39659.3920023148,2008-07-30,09:24:29
40.000695,116.373515,0,52,39659.3920601852,2008-07-30,09:24:34
40.000669,116.373422,0,58,39659.3921180556,2008-07-30,09:24:39
40.000672,116.373315,0,60,39659.3921759259,2008-07-30,09:24:44
40.000651,116.373227,0,63,39659.3922337963,2008-07-30,09:24:49
40.000675,116.373148,0,60,39659.3922916667,2008-07-30,09:24:54
40.000678,116.373061,0,58,39659.392349537,2008-07-30,09:24:59
40.000676,116.372982,0,57,39659.3924074074,2008-07-30,09:25:04
40.000689,116.372901,0,60,39659.3924652778,2008-07-30,09:25:09
40.000695,116.372843,0,63,39659.3925231481,2008-07-30,09:25:14
40.000507,116.372616,0,123,39659.3967476852,2008-07-30,09:31:19
40.000482,116.37262,0,123,39659.3968055556,2008-07-30,09:31:24
40.000424,116.372522,0,124,39659.3968634259,2008-07-30,09:31:29
40.000414,116.372286,0,125,39659.3969212963,2008-07-30,09:31:34
40.00042,116.37181,0,126,39659.3969791667,2008-07-30,09:31:39
40.000414,116.371409,0,128,39659.397037037,2008-07-30,09:31:44
40.00043,116.371111,0,130,39659.3970949074,2008-07-30,09:31:49
40.000415,116.370921,0,132,39659.3971527778,2008-07-30,09:31:54
40.000356,116.37089,0,134,39659.3972106481,2008-07-30,09:31:59
40.000323,116.370891,0,136,39659.3972685185,2008-07-30,09:32:04
40.000272,116.370759,0,137,39659.3973263889,2008-07-30,09:32:09
40.000195,116.370447,0,139,39659.3973842593,2008-07-30,09:32:14
40.000067,116.370112,0,140,39659.3974421296,2008-07-30,09:32:19
39.99995,116.369741,0,141,39659.3975,2008-07-30,09:32:24
39.999909,116.369296,0,144,39659.3975578704,2008-07-30,09:32:29
39.999913,116.368826,0,148,39659.3976157407,2008-07-30,09:32:34
39.999939,116.368369,0,153,39659.3976736111,2008-07-30,09:32:39
39.999983,116.368018,0,158,39659.3977314815,2008-07-30,09:32:44
39.999972,116.367861,0,164,39659.3977893519,2008-07-30,09:32:49
40.000033,116.367784,0,174,39659.3978472222,2008-07-30,09:32:54
40.000053,116.367755,0,183,39659.3979050926,2008-07-30,09:32:59
40.000057,116.367687,0,190,39659.397962963,2008-07-30,09:33:04
39.999896,116.367468,0,196,39659.3980208333,2008-07-30,09:33:09
39.99978,116.367116,0,203,39659.3980787037,2008-07-30,09:33:14
39.999694,116.366516,0,218,39659.3981365741,2008-07-30,09:33:19
39.999706,116.365906,0,230,39659.3981944444,2008-07-30,09:33:24
39.999729,116.365435,0,243,39659.3982523148,2008-07-30,09:33:29
39.999706,116.365202,0,255,39659.3983101852,2008-07-30,09:33:34
39.999733,116.364993,0,274,39659.3983680556,2008-07-30,09:33:39
39.999747,116.364954,0,282,39659.3984259259,2008-07-30,09:33:44
39.999743,116.364929,0,287,39659.3984837963,2008-07-30,09:33:49
39.99974,116.364898,0,292,39659.3985416667,2008-07-30,09:33:54
39.999739,116.364886,0,296,39659.398599537,2008-07-30,09:33:59
39.999739,116.364886,0,296,39659.3986342593,2008-07-30,09:34:02
39.99974,116.364881,0,298,39659.3986574074,2008-07-30,09:34:04
39.999732,116.364894,0,299,39659.3987152778,2008-07-30,09:34:09
39.99973,116.364914,0,300,39659.3987731481,2008-07-30,09:34:14
39.999714,116.364939,0,300,39659.3988310185,2008-07-30,09:34:19
39.999706,116.364954,0,301,39659.3988888889,2008-07-30,09:34:24
39.999699,116.364963,0,301,39659.3989467593,2008-07-30,09:34:29
39.999701,116.364969,0,301,39659.3990046296,2008-07-30,09:34:34
39.999701,116.364969,0,301,39659.3990393518,2008-07-30,09:34:37
39.999705,116.364968,0,302,39659.3990625,2008-07-30,09:34:39
39.999717,116.364966,0,302,39659.3991203704,2008-07-30,09:34:44
39.999728,116.364962,0,302,39659.3991782407,2008-07-30,09:34:49
39.99974,116.364959,0,302,39659.3992361111,2008-07-30,09:34:54
39.999757,116.364952,0,303,39659.3992939815,2008-07-30,09:34:59
39.999777,116.364945,0,303,39659.3993518518,2008-07-30,09:35:04
39.999791,116.364934,0,304,39659.3994097222,2008-07-30,09:35:09
39.999802,116.364924,0,304,39659.3994675926,2008-07-30,09:35:14
39.999807,116.364913,0,305,39659.399525463,2008-07-30,09:35:19
39.999795,116.364882,0,305,39659.3995833333,2008-07-30,09:35:24
39.999791,116.364855,0,305,39659.3996412037,2008-07-30,09:35:29
39.999796,116.364865,0,306,39659.3996990741,2008-07-30,09:35:34
39.999796,116.364874,0,306,39659.3997569444,2008-07-30,09:35:39
39.999792,116.364884,0,306,39659.3998148148,2008-07-30,09:35:44
39.999792,116.364884,0,306,39659.399849537,2008-07-30,09:35:47
39.999796,116.364884,0,306,39659.3998726852,2008-07-30,09:35:49
39.999809,116.364871,0,306,39659.3999305556,2008-07-30,09:35:54
39.999775,116.364751,0,310,39659.3999884259,2008-07-30,09:35:59
39.999841,116.364376,0,307,39659.4000462963,2008-07-30,09:36:04
39.999841,116.364048,0,302,39659.4001041667,2008-07-30,09:36:09
39.999774,116.363811,0,299,39659.400162037,2008-07-30,09:36:14
39.999664,116.363723,0,294,39659.4002199074,2008-07-30,09:36:19
39.999475,116.363902,0,291,39659.4002777778,2008-07-30,09:36:24
39.999194,116.364159,0,285,39659.4003356481,2008-07-30,09:36:29
39.998848,116.36447,0,275,39659.4003935185,2008-07-30,09:36:34
39.998228,116.364997,0,245,39659.4004513889,2008-07-30,09:36:39
39.997692,116.365406,0,227,39659.4005092593,2008-07-30,09:36:44
39.997278,116.365732,0,216,39659.4005671296,2008-07-30,09:36:49
39.996838,116.36609,0,205,39659.400625,2008-07-30,09:36:54
39.996348,116.366485,0,197,39659.4006828704,2008-07-30,09:36:59
39.995846,116.366859,0,187,39659.4007407407,2008-07-30,09:37:04
39.995393,116.367181,0,177,39659.4007986111,2008-07-30,09:37:09
39.995002,116.367494,0,171,39659.4008564815,2008-07-30,09:37:14
39.994643,116.367741,0,163,39659.4009143518,2008-07-30,09:37:19
39.994561,116.367769,0,157,39659.4009722222,2008-07-30,09:37:24
39.994565,116.367735,0,158,39659.4010300926,2008-07-30,09:37:29
39.994565,116.367735,0,158,39659.4010648148,2008-07-30,09:37:32
39.994567,116.367728,0,156,39659.401087963,2008-07-30,09:37:34
39.994449,116.367853,0,152,39659.4011458333,2008-07-30,09:37:39
39.99421,116.368055,0,145,39659.4012037037,2008-07-30,09:37:44
39.993884,116.368305,0,138,39659.4012615741,2008-07-30,09:37:49
39.993613,116.368454,0,121,39659.4013194444,2008-07-30,09:37:54
39.993364,116.368653,0,108,39659.4013773148,2008-07-30,09:37:59
39.993085,116.368849,0,95,39659.4014351852,2008-07-30,09:38:04
39.992847,116.368875,0,94,39659.4014930556,2008-07-30,09:38:09
39.992768,116.368608,0,87,39659.4015509259,2008-07-30,09:38:14
39.992737,116.368091,0,82,39659.4016087963,2008-07-30,09:38:19
39.99275,116.367483,0,80,39659.4016666667,2008-07-30,09:38:24
39.992773,116.366898,0,75,39659.401724537,2008-07-30,09:38:29
39.992771,116.366531,0,74,39659.4017824074,2008-07-30,09:38:34
39.992796,116.366446,0,73,39659.4018402778,2008-07-30,09:38:39
39.992819,116.366414,0,69,39659.4018981481,2008-07-30,09:38:44
39.992835,116.366393,0,65,39659.4019560185,2008-07-30,09:38:49
39.992843,116.36637,0,62,39659.4020138889,2008-07-30,09:38:54
39.992829,116.366361,0,59,39659.4020717593,2008-07-30,09:38:59
39.992803,116.366354,0,56,39659.4021296296,2008-07-30,09:39:04
39.992781,116.366337,0,54,39659.4021875,2008-07-30,09:39:09
39.992799,116.366042,0,49,39659.4022453704,2008-07-30,09:39:14
39.992761,116.365623,0,49,39659.4023032407,2008-07-30,09:39:19
39.992683,116.365204,0,54,39659.4023611111,2008-07-30,09:39:24
39.992646,116.364794,0,56,39659.4024189815,2008-07-30,09:39:29
39.992584,116.36442,0,56,39659.4024768519,2008-07-30,09:39:34
39.992554,116.363921,0,59,39659.4025347222,2008-07-30,09:39:39
39.992502,116.36339,0,63,39659.4025925926,2008-07-30,09:39:44
39.992499,116.362943,0,71,39659.402650463,2008-07-30,09:39:49
39.992305,116.362713,0,87,39659.4027083333,2008-07-30,09:39:54
39.992077,116.362669,0,97,39659.4027662037,2008-07-30,09:39:59
39.991915,116.362714,0,113,39659.4028240741,2008-07-30,09:40:04
39.991823,116.362726,0,128,39659.4028819444,2008-07-30,09:40:09
39.991782,116.362719,0,142,39659.4029398148,2008-07-30,09:40:14
39.991765,116.36271,0,152,39659.4029976852,2008-07-30,09:40:19
39.991746,116.362731,0,163,39659.4030555556,2008-07-30,09:40:24
39.991728,116.362781,0,171,39659.4031134259,2008-07-30,09:40:29
39.991753,116.362816,0,177,39659.4031712963,2008-07-30,09:40:34
39.99175,116.362906,0,180,39659.4032291667,2008-07-30,09:40:39
39.991765,116.362939,0,184,39659.403287037,2008-07-30,09:40:44
39.991764,116.362966,0,186,39659.4033449074,2008-07-30,09:40:49
39.991673,116.363023,0,185,39659.4034027778,2008-07-30,09:40:54
39.99141,116.363083,0,186,39659.4034606481,2008-07-30,09:40:59
39.991009,116.363087,0,189,39659.4035185185,2008-07-30,09:41:04
39.990631,116.363045,0,193,39659.4035763889,2008-07-30,09:41:09
39.990254,116.362972,0,198,39659.4036342593,2008-07-30,09:41:14
39.989864,116.362921,0,201,39659.4036921296,2008-07-30,09:41:19
39.989399,116.36297,0,201,39659.40375,2008-07-30,09:41:24
39.988922,116.362955,0,199,39659.4038078704,2008-07-30,09:41:29
39.988481,116.363009,0,193,39659.4038657407,2008-07-30,09:41:34
39.988319,116.363057,0,188,39659.4039236111,2008-07-30,09:41:39
39.988073,116.36308,0,185,39659.4039814815,2008-07-30,09:41:44
39.987762,116.363049,0,180,39659.4040393519,2008-07-30,09:41:49
39.987648,116.362901,0,175,39659.4040972222,2008-07-30,09:41:54
39.987556,116.362803,0,172,39659.4041550926,2008-07-30,09:41:59
39.987465,116.362802,0,170,39659.404212963,2008-07-30,09:42:04
39.987426,116.362822,0,168,39659.4042708333,2008-07-30,09:42:09
39.987415,116.362803,0,169,39659.4043287037,2008-07-30,09:42:14
39.987427,116.362816,0,170,39659.4043865741,2008-07-30,09:42:19
39.986532,116.361701,0,64,39659.4049074074,2008-07-30,09:43:04
39.986321,116.361103,0,147,39659.4049652778,2008-07-30,09:43:09
39.986257,116.360573,0,158,39659.4050231481,2008-07-30,09:43:14
39.986189,116.360167,0,158,39659.4050810185,2008-07-30,09:43:19
39.986125,116.359911,0,157,39659.4051388889,2008-07-30,09:43:24
39.986108,116.359816,0,154,39659.4051967593,2008-07-30,09:43:29
39.986008,116.359969,0,151,39659.4052546296,2008-07-30,09:43:34
39.985865,116.360083,0,148,39659.4053125,2008-07-30,09:43:39
39.985836,116.360088,0,146,39659.4053703704,2008-07-30,09:43:44
39.985763,116.360012,0,147,39659.4054282407,2008-07-30,09:43:49
39.985622,116.359828,0,149,39659.4054861111,2008-07-30,09:43:54
39.985576,116.359553,0,153,39659.4055439815,2008-07-30,09:43:59
39.985661,116.359064,0,166,39659.4056018519,2008-07-30,09:44:04
39.98563,116.358432,0,174,39659.4056597222,2008-07-30,09:44:09
39.985576,116.357769,0,186,39659.4057175926,2008-07-30,09:44:14
39.985534,116.357062,0,196,39659.405775463,2008-07-30,09:44:19
39.98553,116.356305,0,201,39659.4058333333,2008-07-30,09:44:24
39.985515,116.355585,0,202,39659.4058912037,2008-07-30,09:44:29
39.98561,116.354877,0,221,39659.4059490741,2008-07-30,09:44:34
39.985662,116.354227,0,239,39659.4060069444,2008-07-30,09:44:39
39.985684,116.353555,0,243,39659.4060648148,2008-07-30,09:44:44
39.985716,116.352843,0,245,39659.4061226852,2008-07-30,09:44:49
39.985749,116.352177,0,238,39659.4061805556,2008-07-30,09:44:54
39.985756,116.351561,0,233,39659.4062384259,2008-07-30,09:44:59
39.985748,116.351014,0,227,39659.4062962963,2008-07-30,09:45:04
39.985734,116.350665,0,228,39659.4063541667,2008-07-30,09:45:09
39.985743,116.350421,0,226,39659.406412037,2008-07-30,09:45:14
39.985766,116.350284,0,217,39659.4064699074,2008-07-30,09:45:19
39.985783,116.350314,0,210,39659.4065277778,2008-07-30,09:45:24
39.985794,116.350338,0,208,39659.4065856481,2008-07-30,09:45:29
39.985807,116.35025,0,203,39659.4066435185,2008-07-30,09:45:34
39.985779,116.349919,0,198,39659.4067013889,2008-07-30,09:45:39
39.985755,116.34942,0,189,39659.4067592593,2008-07-30,09:45:44
39.985729,116.348873,0,182,39659.4068171296,2008-07-30,09:45:49
39.985711,116.348342,0,180,39659.406875,2008-07-30,09:45:54
39.985707,116.347854,0,174,39659.4069328704,2008-07-30,09:45:59
39.985714,116.347479,0,170,39659.4069907407,2008-07-30,09:46:04
39.98571,116.347347,0,171,39659.4070486111,2008-07-30,09:46:09
39.985718,116.347353,0,175,39659.4071064815,2008-07-30,09:46:14
39.985718,116.347353,0,175,39659.4071412037,2008-07-30,09:46:17
39.985713,116.347358,0,174,39659.4071643518,2008-07-30,09:46:19
39.985699,116.347381,0,174,39659.4072222222,2008-07-30,09:46:24
39.985699,116.347381,0,174,39659.4072569444,2008-07-30,09:46:27
39.985697,116.347379,0,174,39659.4072800926,2008-07-30,09:46:29
39.985691,116.34737,0,174,39659.407337963,2008-07-30,09:46:34
39.985693,116.347363,0,174,39659.4073958333,2008-07-30,09:46:39
39.985696,116.347363,0,174,39659.4074537037,2008-07-30,09:46:44
39.985696,116.347363,0,174,39659.4074884259,2008-07-30,09:46:47
39.985695,116.347368,0,174,39659.4075115741,2008-07-30,09:46:49
39.985686,116.347372,0,174,39659.4075694444,2008-07-30,09:46:54
39.98567,116.347372,0,174,39659.4076273148,2008-07-30,09:46:59
39.985653,116.347383,0,174,39659.4076851852,2008-07-30,09:47:04
39.985647,116.347405,0,173,39659.4077430556,2008-07-30,09:47:09
39.985649,116.347434,0,173,39659.4078009259,2008-07-30,09:47:14
39.985645,116.347448,0,173,39659.4078587963,2008-07-30,09:47:19
39.985642,116.347474,0,173,39659.4079166667,2008-07-30,09:47:24
39.985641,116.347514,0,173,39659.407974537,2008-07-30,09:47:29
39.985647,116.347551,0,173,39659.4080324074,2008-07-30,09:47:34
39.985657,116.347565,0,173,39659.4080902778,2008-07-30,09:47:39
39.985658,116.34757,0,173,39659.4081481481,2008-07-30,09:47:44
39.985658,116.34757,0,173,39659.4081828704,2008-07-30,09:47:47
39.985657,116.347562,0,173,39659.4082060185,2008-07-30,09:47:49
39.98566,116.347552,0,173,39659.4082638889,2008-07-30,09:47:54
39.985668,116.347546,0,173,39659.4083217593,2008-07-30,09:47:59
39.985668,116.347546,0,173,39659.4083564815,2008-07-30,09:48:02
39.985675,116.347546,0,173,39659.4083796296,2008-07-30,09:48:04
39.985684,116.347546,0,174,39659.4084375,2008-07-30,09:48:09
39.985708,116.34753,0,174,39659.4084953704,2008-07-30,09:48:14
39.985758,116.347504,0,173,39659.4085532407,2008-07-30,09:48:19
39.985785,116.347488,0,174,39659.4086111111,2008-07-30,09:48:24
39.985785,116.347488,0,174,39659.4086458333,2008-07-30,09:48:27
39.985789,116.347489,0,175,39659.4086689815,2008-07-30,09:48:29
39.985775,116.347495,0,174,39659.4087268518,2008-07-30,09:48:34
39.985768,116.347443,0,174,39659.4087847222,2008-07-30,09:48:39
39.985749,116.347231,0,174,39659.4088425926,2008-07-30,09:48:44
39.985733,116.346915,0,172,39659.408900463,2008-07-30,09:48:49
39.985748,116.346532,0,169,39659.4089583333,2008-07-30,09:48:54
39.985715,116.346009,0,166,39659.4090162037,2008-07-30,09:48:59
39.985631,116.345379,0,159,39659.4090740741,2008-07-30,09:49:04
39.985643,116.34478,0,151,39659.4091319444,2008-07-30,09:49:09
39.985655,116.344295,0,143,39659.4091898148,2008-07-30,09:49:14
39.985673,116.34389,0,132,39659.4092476852,2008-07-30,09:49:19
39.985666,116.343575,0,130,39659.4093055556,2008-07-30,09:49:24
39.985655,116.343293,0,117,39659.4093634259,2008-07-30,09:49:29
39.985677,116.342988,0,98,39659.4094212963,2008-07-30,09:49:34
39.985692,116.342633,0,98,39659.4094791667,2008-07-30,09:49:39
39.985621,116.34219,0,102,39659.409537037,2008-07-30,09:49:44
39.985554,116.341597,0,107,39659.4095949074,2008-07-30,09:49:49
39.985509,116.340883,0,105,39659.4096527778,2008-07-30,09:49:54
39.985554,116.340303,0,106,39659.4097106481,2008-07-30,09:49:59
39.985565,116.339995,0,106,39659.4097685185,2008-07-30,09:50:04
39.985549,116.339986,0,108,39659.4098263889,2008-07-30,09:50:09
39.985536,116.340039,0,104,39659.4098842593,2008-07-30,09:50:14
39.985528,116.340068,0,107,39659.4099421296,2008-07-30,09:50:19
39.985526,116.340013,0,108,39659.41,2008-07-30,09:50:24
39.985517,116.339546,0,114,39659.4100578704,2008-07-30,09:50:29
39.985501,116.3389,0,121,39659.4101157407,2008-07-30,09:50:34
39.985503,116.338254,0,127,39659.4101736111,2008-07-30,09:50:39
39.985444,116.337582,0,129,39659.4102314815,2008-07-30,09:50:44
39.98541,116.336897,0,130,39659.4102893519,2008-07-30,09:50:49
39.985378,116.336189,0,131,39659.4103472222,2008-07-30,09:50:54
39.985355,116.335471,0,129,39659.4104050926,2008-07-30,09:50:59
39.985301,116.33468,0,124,39659.410462963,2008-07-30,09:51:04
39.98525,116.333935,0,115,39659.4105208333,2008-07-30,09:51:09
39.985246,116.333133,0,109,39659.4105787037,2008-07-30,09:51:14
39.985253,116.332311,0,105,39659.4106365741,2008-07-30,09:51:19
39.985239,116.331536,0,102,39659.4106944444,2008-07-30,09:51:24
39.985225,116.330804,0,97,39659.4107523148,2008-07-30,09:51:29
39.985188,116.330174,0,98,39659.4108101852,2008-07-30,09:51:34
39.985155,116.329548,0,104,39659.4108680556,2008-07-30,09:51:39
39.985104,116.329033,0,113,39659.4109259259,2008-07-30,09:51:44
39.985075,116.328451,0,116,39659.4109837963,2008-07-30,09:51:49
39.98503,116.327841,0,118,39659.4110416667,2008-07-30,09:51:54
39.985001,116.327223,0,122,39659.411099537,2008-07-30,09:51:59
39.984988,116.326547,0,127,39659.4111574074,2008-07-30,09:52:04
39.985005,116.325859,0,126,39659.4112152778,2008-07-30,09:52:09
39.984963,116.325351,0,126,39659.4112731481,2008-07-30,09:52:14
39.984975,116.325031,0,129,39659.4113310185,2008-07-30,09:52:19
39.984966,116.324891,0,134,39659.4113888889,2008-07-30,09:52:24
39.984962,116.324857,0,139,39659.4114467593,2008-07-30,09:52:29
39.984968,116.324873,0,142,39659.4115046296,2008-07-30,09:52:34
39.984974,116.324887,0,143,39659.4115625,2008-07-30,09:52:39
39.984963,116.324992,0,152,39659.4116203704,2008-07-30,09:52:44
39.984982,116.325067,0,148,39659.4116782407,2008-07-30,09:52:49
39.984977,116.325124,0,140,39659.4117361111,2008-07-30,09:52:54
39.984975,116.325253,0,146,39659.4117939815,2008-07-30,09:52:59
39.984983,116.325355,0,147,39659.4118518519,2008-07-30,09:53:04
39.984979,116.325444,0,142,39659.4119097222,2008-07-30,09:53:09
39.984999,116.325532,0,139,39659.4119675926,2008-07-30,09:53:14
39.985015,116.325634,0,137,39659.412025463,2008-07-30,09:53:19
39.985034,116.325761,0,135,39659.4120833333,2008-07-30,09:53:24
39.984999,116.325824,0,143,39659.4121412037,2008-07-30,09:53:29
39.985011,116.325937,0,142,39659.4121990741,2008-07-30,09:53:34
39.985006,116.326012,0,142,39659.4122569444,2008-07-30,09:53:39
39.984999,116.326086,0,148,39659.4123148148,2008-07-30,09:53:44
39.985029,116.32613,0,146,39659.4123726852,2008-07-30,09:53:49
39.985029,116.326164,0,150,39659.4124305556,2008-07-30,09:53:54
39.985021,116.326209,0,155,39659.4124884259,2008-07-30,09:53:59
39.985021,116.326277,0,164,39659.4125462963,2008-07-30,09:54:04
39.985016,116.326373,0,170,39659.4126041667,2008-07-30,09:54:09
39.985009,116.32654,0,166,39659.412662037,2008-07-30,09:54:14
39.985049,116.32668,0,155,39659.4127199074,2008-07-30,09:54:19
39.985075,116.32679,0,149,39659.4127777778,2008-07-30,09:54:24
39.9851,116.326885,0,142,39659.4128356481,2008-07-30,09:54:29
39.98509,116.326998,0,139,39659.4128935185,2008-07-30,09:54:34
39.985086,116.327092,0,141,39659.4129513889,2008-07-30,09:54:39
39.985108,116.327197,0,141,39659.4130092593,2008-07-30,09:54:44
39.985114,116.327264,0,141,39659.4130671296,2008-07-30,09:54:49
39.9851,116.327315,0,142,39659.413125,2008-07-30,09:54:54
39.985074,116.327317,0,146,39659.4131828704,2008-07-30,09:54:59
39.985052,116.327342,0,145,39659.4132407407,2008-07-30,09:55:04
39.984949,116.327345,0,147,39659.4132986111,2008-07-30,09:55:09
39.984876,116.327367,0,149,39659.4133564815,2008-07-30,09:55:14
39.984807,116.327367,0,154,39659.4134143519,2008-07-30,09:55:19
39.984736,116.327376,0,153,39659.4134722222,2008-07-30,09:55:24
39.984663,116.327403,0,152,39659.4135300926,2008-07-30,09:55:29
39.984598,116.327413,0,148,39659.413587963,2008-07-30,09:55:34
39.984538,116.327405,0,146,39659.4136458333,2008-07-30,09:55:39
39.984511,116.327383,0,147,39659.4137037037,2008-07-30,09:55:44
39.98445,116.327389,0,151,39659.4137615741,2008-07-30,09:55:49
39.984388,116.327376,0,152,39659.4138194444,2008-07-30,09:55:54
39.984323,116.327349,0,151,39659.4138773148,2008-07-30,09:55:59
39.984249,116.327351,0,147,39659.4139351852,2008-07-30,09:56:04
39.984167,116.327353,0,140,39659.4139930556,2008-07-30,09:56:09
39.984102,116.327352,0,139,39659.4140509259,2008-07-30,09:56:14
39.984033,116.327345,0,137,39659.4141087963,2008-07-30,09:56:19
39.983966,116.327355,0,133,39659.4141666667,2008-07-30,09:56:24
39.983909,116.327354,0,133,39659.414224537,2008-07-30,09:56:29
39.983847,116.327374,0,131,39659.4142824074,2008-07-30,09:56:34
39.983793,116.327399,0,143,39659.4143402778,2008-07-30,09:56:39
39.983725,116.327391,0,145,39659.4143981481,2008-07-30,09:56:44
39.983666,116.32741,0,146,39659.4144560185,2008-07-30,09:56:49
39.983606,116.327445,0,146,39659.4145138889,2008-07-30,09:56:54
39.983517,116.327428,0,147,39659.4145717593,2008-07-30,09:56:59
39.983457,116.327419,0,151,39659.4146296296,2008-07-30,09:57:04
39.983408,116.327423,0,150,39659.4146875,2008-07-30,09:57:09
39.983343,116.327454,0,147,39659.4147453704,2008-07-30,09:57:14
39.983283,116.327571,0,145,39659.4148032407,2008-07-30,09:57:19
39.983216,116.327537,0,142,39659.4148611111,2008-07-30,09:57:24
39.983153,116.327499,0,141,39659.4149189815,2008-07-30,09:57:29
39.983063,116.327443,0,136,39659.4149768518,2008-07-30,09:57:34
39.983,116.327467,0,139,39659.4150347222,2008-07-30,09:57:39
39.982937,116.327464,0,136,39659.4150925926,2008-07-30,09:57:44
39.982859,116.327443,0,138,39659.415150463,2008-07-30,09:57:49
39.982776,116.327438,0,143,39659.4152083333,2008-07-30,09:57:54
39.98274,116.327493,0,142,39659.4152662037,2008-07-30,09:57:59
39.982694,116.327488,0,139,39659.4153240741,2008-07-30,09:58:04
39.982621,116.327443,0,139,39659.4153819444,2008-07-30,09:58:09
39.982579,116.327535,0,138,39659.4154398148,2008-07-30,09:58:14
39.98253,116.327553,0,139,39659.4154976852,2008-07-30,09:58:19
39.982489,116.327597,0,143,39659.4155555556,2008-07-30,09:58:24
39.982422,116.327589,0,146,39659.4156134259,2008-07-30,09:58:29
39.982318,116.32745,0,149,39659.4156712963,2008-07-30,09:58:34
39.982236,116.327381,0,156,39659.4157291667,2008-07-30,09:58:39
39.982186,116.327403,0,165,39659.415787037,2008-07-30,09:58:44
39.9821,116.327415,0,164,39659.4158449074,2008-07-30,09:58:49
39.982044,116.327427,0,167,39659.4159027778,2008-07-30,09:58:54
39.981977,116.327398,0,166,39659.4159606481,2008-07-30,09:58:59
39.981895,116.32738,0,159,39659.4160185185,2008-07-30,09:59:04
39.981825,116.327389,0,155,39659.4160763889,2008-07-30,09:59:09
39.98177,116.327412,0,159,39659.4161342593,2008-07-30,09:59:14
39.981688,116.327358,0,165,39659.4161921296,2008-07-30,09:59:19
39.981633,116.327356,0,164,39659.41625,2008-07-30,09:59:24
39.981539,116.327353,0,165,39659.4163078704,2008-07-30,09:59:29
39.981467,116.327359,0,166,39659.4163657407,2008-07-30,09:59:34
39.981456,116.327465,0,156,39659.4164236111,2008-07-30,09:59:39
39.981462,116.327567,0,155,39659.4164814815,2008-07-30,09:59:44
39.98148,116.327639,0,156,39659.4165393518,2008-07-30,09:59:49
39.981492,116.327717,0,156,39659.4165972222,2008-07-30,09:59:54
39.981453,116.327775,0,162,39659.4166550926,2008-07-30,09:59:59
39.981461,116.327846,0,164,39659.416712963,2008-07-30,10:00:04
39.981452,116.327903,0,166,39659.4167708333,2008-07-30,10:00:09
39.981418,116.328042,0,158,39659.4168287037,2008-07-30,10:00:14
39.981445,116.328139,0,153,39659.4168865741,2008-07-30,10:00:19
39.981493,116.328261,0,148,39659.4169444444,2008-07-30,10:00:24
39.981504,116.328343,0,145,39659.4170023148,2008-07-30,10:00:29
39.981519,116.328394,0,145,39659.4170601852,2008-07-30,10:00:34
39.981553,116.328504,0,141,39659.4171180556,2008-07-30,10:00:39
39.981543,116.3286,0,144,39659.4171759259,2008-07-30,10:00:44
39.981527,116.32865,0,148,39659.4172337963,2008-07-30,10:00:49
39.981512,116.328693,0,152,39659.4172916667,2008-07-30,10:00:54
39.981516,116.328739,0,155,39659.417349537,2008-07-30,10:00:59
39.981188,116.328862,0,151,39659.4176967593,2008-07-30,10:01:29
39.981337,116.328822,0,164,39659.4177546296,2008-07-30,10:01:34
39.98143,116.328726,0,151,39659.4178125,2008-07-30,10:01:39
39.981374,116.328717,0,152,39659.4178703704,2008-07-30,10:01:44
39.981375,116.328729,0,152,39659.4179282407,2008-07-30,10:01:49
39.981399,116.328724,0,152,39659.4179861111,2008-07-30,10:01:54
39.981518,116.328643,0,150,39659.4180439815,2008-07-30,10:01:59
39.98158,116.328687,0,143,39659.4181018519,2008-07-30,10:02:04
39.981564,116.328764,0,141,39659.4181597222,2008-07-30,10:02:09
39.981576,116.328836,0,139,39659.4182175926,2008-07-30,10:02:14
39.981556,116.328953,0,141,39659.418275463,2008-07-30,10:02:19
39.981622,116.329065,0,151,39659.4183333333,2008-07-30,10:02:24
39.981618,116.329169,0,164,39659.4183912037,2008-07-30,10:02:29
39.981642,116.329254,0,175,39659.4184490741,2008-07-30,10:02:34
39.981631,116.329343,0,188,39659.4185069444,2008-07-30,10:02:39
39.981624,116.329446,0,197,39659.4185648148,2008-07-30,10:02:44
39.981589,116.329546,0,205,39659.4186226852,2008-07-30,10:02:49
39.981586,116.329646,0,208,39659.4186805556,2008-07-30,10:02:54
39.981593,116.329716,0,201,39659.4187384259,2008-07-30,10:02:59
39.981584,116.329766,0,189,39659.4187962963,2008-07-30,10:03:04
39.981646,116.329751,0,174,39659.4188541667,2008-07-30,10:03:09
39.981721,116.329742,0,157,39659.418912037,2008-07-30,10:03:14
39.981778,116.329746,0,154,39659.4189699074,2008-07-30,10:03:19
39.981828,116.329719,0,146,39659.4190277778,2008-07-30,10:03:24
39.981896,116.329749,0,144,39659.4190856481,2008-07-30,10:03:29
39.981937,116.329701,0,147,39659.4191435185,2008-07-30,10:03:34
39.981985,116.329681,0,155,39659.4192013889,2008-07-30,10:03:39
39.982019,116.32966,0,161,39659.4192592593,2008-07-30,10:03:44
39.982044,116.329631,0,168,39659.4193171296,2008-07-30,10:03:49
39.98211,116.329585,0,187,39659.419375,2008-07-30,10:03:54
39.982173,116.329532,0,195,39659.4194328704,2008-07-30,10:03:59
39.982233,116.329514,0,201,39659.4194907407,2008-07-30,10:04:04
39.982276,116.329638,0,198,39659.4195486111,2008-07-30,10:04:09
39.982297,116.329732,0,200,39659.4196064815,2008-07-30,10:04:14
39.982329,116.32987,0,199,39659.4196643519,2008-07-30,10:04:19
39.982424,116.329813,0,205,39659.4197222222,2008-07-30,10:04:24
39.982501,116.329805,0,211,39659.4197800926,2008-07-30,10:04:29
39.982508,116.329749,0,229,39659.419837963,2008-07-30,10:04:34
39.982562,116.329733,0,246,39659.4198958333,2008-07-30,10:04:39
39.982614,116.329706,0,258,39659.4199537037,2008-07-30,10:04:44
39.982601,116.329726,0,270,39659.4200115741,2008-07-30,10:04:49
39.982586,116.329734,0,275,39659.4200694444,2008-07-30,10:04:54
39.982601,116.329726,0,281,39659.4201273148,2008-07-30,10:04:59
39.982607,116.329725,0,283,39659.4201851852,2008-07-30,10:05:04
39.982613,116.329724,0,283,39659.4202430556,2008-07-30,10:05:09
39.982615,116.329723,0,283,39659.4203009259,2008-07-30,10:05:14
39.982615,116.329723,0,283,39659.4203356481,2008-07-30,10:05:17
39.982619,116.329723,0,284,39659.4203587963,2008-07-30,10:05:19
39.982629,116.32972,0,286,39659.4204166667,2008-07-30,10:05:24
39.982636,116.329717,0,290,39659.420474537,2008-07-30,10:05:29
39.982634,116.329715,0,291,39659.4205324074,2008-07-30,10:05:34
39.982639,116.329713,0,292,39659.4205902778,2008-07-30,10:05:39
39.982637,116.329713,0,293,39659.4206481481,2008-07-30,10:05:44
39.982638,116.329712,0,294,39659.4207060185,2008-07-30,10:05:49
39.982644,116.329709,0,293,39659.4207638889,2008-07-30,10:05:54
39.982644,116.329709,0,293,39659.4207986111,2008-07-30,10:05:57
39.982648,116.329707,0,293,39659.4208217593,2008-07-30,10:05:59
39.982644,116.329639,0,295,39659.4208796296,2008-07-30,10:06:04
39.982675,116.329563,0,304,39659.4209375,2008-07-30,10:06:09
39.982694,116.32955,0,313,39659.4209953704,2008-07-30,10:06:14
39.982707,116.329524,0,315,39659.4210532407,2008-07-30,10:06:19
39.982707,116.329524,0,315,39659.421087963,2008-07-30,10:06:22
39.982711,116.329522,0,317,39659.4211111111,2008-07-30,10:06:24
39.982702,116.329523,0,318,39659.4211689815,2008-07-30,10:06:29
39.982701,116.329522,0,319,39659.4212268519,2008-07-30,10:06:34
39.982708,116.329519,0,320,39659.4212847222,2008-07-30,10:06:39
39.982708,116.329519,0,320,39659.4213194444,2008-07-30,10:06:42
39.98271,116.329518,0,321,39659.4213425926,2008-07-30,10:06:44
39.982776,116.329455,0,330,39659.421400463,2008-07-30,10:06:49
39.982906,116.329312,0,356,39659.4214583333,2008-07-30,10:06:54
39.98274,116.329534,0,507,39659.4254513889,2008-07-30,10:12:39
39.982708,116.329573,0,515,39659.4255092593,2008-07-30,10:12:44
39.982679,116.329636,0,527,39659.4255671296,2008-07-30,10:12:49
39.982665,116.329676,0,525,39659.425625,2008-07-30,10:12:54
39.982659,116.329728,0,532,39659.4256828704,2008-07-30,10:12:59
39.982655,116.329743,0,535,39659.4257407407,2008-07-30,10:13:04
39.982659,116.329812,0,530,39659.4257986111,2008-07-30,10:13:09
39.982652,116.329829,0,529,39659.4258564815,2008-07-30,10:13:14
39.982648,116.329834,0,531,39659.4259143519,2008-07-30,10:13:19
39.982646,116.329836,0,533,39659.4259722222,2008-07-30,10:13:24
39.982642,116.329833,0,535,39659.4260300926,2008-07-30,10:13:29
39.982642,116.329833,0,535,39659.4260648148,2008-07-30,10:13:32
39.982636,116.329832,0,538,39659.426087963,2008-07-30,10:13:34
39.982627,116.329832,0,540,39659.4261458333,2008-07-30,10:13:39
39.982621,116.329827,0,544,39659.4262037037,2008-07-30,10:13:44
39.982621,116.32982,0,548,39659.4262615741,2008-07-30,10:13:49
39.982621,116.32982,0,548,39659.4262962963,2008-07-30,10:13:52
39.982628,116.329814,0,553,39659.4263194444,2008-07-30,10:13:54
39.982637,116.329807,0,557,39659.4263773148,2008-07-30,10:13:59
39.982648,116.329802,0,562,39659.4264351852,2008-07-30,10:14:04
39.982675,116.329809,0,569,39659.4264930556,2008-07-30,10:14:09
39.98268,116.329831,0,579,39659.4265509259,2008-07-30,10:14:14
39.982686,116.329834,0,584,39659.4266087963,2008-07-30,10:14:19
39.982689,116.329832,0,589,39659.4266666667,2008-07-30,10:14:24
39.982694,116.329829,0,593,39659.426724537,2008-07-30,10:14:29
39.9827,116.32983,0,597,39659.4267824074,2008-07-30,10:14:34
39.982704,116.329828,0,602,39659.4268402778,2008-07-30,10:14:39
39.982705,116.329823,0,606,39659.4268981481,2008-07-30,10:14:44
39.982704,116.329817,0,611,39659.4269560185,2008-07-30,10:14:49
39.982702,116.329809,0,617,39659.4270138889,2008-07-30,10:14:54
39.982702,116.329809,0,617,39659.4270486111,2008-07-30,10:14:57
39.982708,116.329802,0,623,39659.4270717593,2008-07-30,10:14:59
39.982717,116.329804,0,630,39659.4271296296,2008-07-30,10:15:04
39.982726,116.329807,0,635,39659.4271875,2008-07-30,10:15:09
39.982732,116.329813,0,640,39659.4272453704,2008-07-30,10:15:14
39.982732,116.329813,0,640,39659.4272800926,2008-07-30,10:15:17
39.982734,116.32982,0,645,39659.4273032407,2008-07-30,10:15:19
39.982729,116.329829,0,649,39659.4273611111,2008-07-30,10:15:24
39.982709,116.329847,0,653,39659.4274189815,2008-07-30,10:15:29
39.982709,116.329836,0,656,39659.4274768519,2008-07-30,10:15:34
39.982705,116.329836,0,661,39659.4275347222,2008-07-30,10:15:39
39.982698,116.329831,0,665,39659.4275925926,2008-07-30,10:15:44
39.982698,116.329825,0,668,39659.427650463,2008-07-30,10:15:49
39.982698,116.329821,0,672,39659.4277083333,2008-07-30,10:15:54
39.982698,116.329821,0,672,39659.4277430556,2008-07-30,10:15:57
39.982692,116.329825,0,675,39659.4277662037,2008-07-30,10:15:59
39.982683,116.32983,0,677,39659.4278240741,2008-07-30,10:16:04
39.982676,116.329829,0,679,39659.4278819444,2008-07-30,10:16:09
39.982676,116.329826,0,680,39659.4279398148,2008-07-30,10:16:14
39.982675,116.32982,0,681,39659.4279976852,2008-07-30,10:16:19
39.98267,116.329813,0,681,39659.4280555556,2008-07-30,10:16:24
39.982665,116.32981,0,682,39659.4281134259,2008-07-30,10:16:29
39.982662,116.329813,0,682,39659.4281712963,2008-07-30,10:16:34
39.982662,116.329818,0,682,39659.4282291667,2008-07-30,10:16:39
39.982662,116.329818,0,682,39659.4282638889,2008-07-30,10:16:42
39.982668,116.32981,0,681,39659.428287037,2008-07-30,10:16:44
39.982684,116.329785,0,678,39659.4283449074,2008-07-30,10:16:49
39.982716,116.329749,0,676,39659.4284027778,2008-07-30,10:16:54
39.982736,116.329762,0,675,39659.4284606481,2008-07-30,10:16:59
39.982727,116.329796,0,677,39659.4285185185,2008-07-30,10:17:04
39.982737,116.329792,0,676,39659.4285763889,2008-07-30,10:17:09
39.982745,116.329793,0,676,39659.4286342593,2008-07-30,10:17:14
39.982747,116.329798,0,674,39659.4286921296,2008-07-30,10:17:19
39.982747,116.329798,0,674,39659.4287268519,2008-07-30,10:17:22
39.982753,116.329799,0,672,39659.42875,2008-07-30,10:17:24
39.982762,116.329801,0,669,39659.4288078704,2008-07-30,10:17:29
39.982764,116.329804,0,665,39659.4288657407,2008-07-30,10:17:34
39.982761,116.329806,0,662,39659.4289236111,2008-07-30,10:17:39
39.982754,116.329807,0,658,39659.4289814815,2008-07-30,10:17:44
39.98275,116.329803,0,654,39659.4290393519,2008-07-30,10:17:49
39.982746,116.329805,0,649,39659.4290972222,2008-07-30,10:17:54
39.982741,116.329808,0,645,39659.4291550926,2008-07-30,10:17:59
39.982737,116.329807,0,642,39659.429212963,2008-07-30,10:18:04
39.982737,116.329807,0,642,39659.4292476852,2008-07-30,10:18:07
39.982597,116.3301,0,632,39659.4349421296,2008-07-30,10:26:19
39.982591,116.330104,0,634,39659.435,2008-07-30,10:26:24
39.982586,116.330106,0,637,39659.4350578704,2008-07-30,10:26:29
39.982583,116.33011,0,640,39659.4351157407,2008-07-30,10:26:34
39.982583,116.330115,0,643,39659.4351736111,2008-07-30,10:26:39
39.982585,116.330119,0,646,39659.4352314815,2008-07-30,10:26:44
39.982589,116.33012,0,649,39659.4352893519,2008-07-30,10:26:49
39.982592,116.330116,0,652,39659.4353472222,2008-07-30,10:26:54
39.982592,116.330116,0,652,39659.4353819444,2008-07-30,10:26:57
39.982595,116.330111,0,655,39659.4354050926,2008-07-30,10:26:59
39.982601,116.330098,0,659,39659.435462963,2008-07-30,10:27:04
39.982616,116.330094,0,670,39659.4355208333,2008-07-30,10:27:09
39.982632,116.330072,0,679,39659.4355787037,2008-07-30,10:27:14
39.982669,116.330034,0,695,39659.4356365741,2008-07-30,10:27:19
39.982671,116.330049,0,712,39659.4356944444,2008-07-30,10:27:24
39.982678,116.330007,0,707,39659.4357523148,2008-07-30,10:27:29
39.982676,116.329946,0,707,39659.4358101852,2008-07-30,10:27:34
39.982679,116.329863,0,708,39659.4358680556,2008-07-30,10:27:39
39.98268,116.329816,0,704,39659.4359259259,2008-07-30,10:27:44
39.982691,116.329751,0,696,39659.4359837963,2008-07-30,10:27:49
39.982684,116.329784,0,692,39659.4360416667,2008-07-30,10:27:54
39.982676,116.329803,0,694,39659.436099537,2008-07-30,10:27:59
39.982679,116.329799,0,696,39659.4361574074,2008-07-30,10:28:04
39.982679,116.329799,0,696,39659.4361921296,2008-07-30,10:28:07
39.982679,116.3298,0,697,39659.4362152778,2008-07-30,10:28:09
39.982675,116.329809,0,699,39659.4362731481,2008-07-30,10:28:14
39.982627,116.329886,0,702,39659.4363310185,2008-07-30,10:28:19
39.982603,116.329921,0,704,39659.4363888889,2008-07-30,10:28:24
39.982558,116.330032,0,717,39659.4364467593,2008-07-30,10:28:29
39.982536,116.330087,0,720,39659.4365046296,2008-07-30,10:28:34
39.982516,116.330116,0,715,39659.4365625,2008-07-30,10:28:39
39.982507,116.33012,0,711,39659.4366203704,2008-07-30,10:28:44
39.982489,116.330187,0,722,39659.4366782407,2008-07-30,10:28:49
39.9825,116.330195,0,719,39659.4367361111,2008-07-30,10:28:54
39.982501,116.330204,0,716,39659.4367939815,2008-07-30,10:28:59
39.982501,116.330204,0,716,39659.4368287037,2008-07-30,10:29:02
39.982502,116.330207,0,718,39659.4368518519,2008-07-30,10:29:04
39.982505,116.330217,0,721,39659.4369097222,2008-07-30,10:29:09
39.982509,116.330215,0,725,39659.4369675926,2008-07-30,10:29:14
39.982509,116.330215,0,725,39659.4370023148,2008-07-30,10:29:17
39.982514,116.330207,0,729,39659.437025463,2008-07-30,10:29:19
39.982519,116.330195,0,734,39659.4370833333,2008-07-30,10:29:24
39.982574,116.33017,0,723,39659.4371412037,2008-07-30,10:29:29
39.982636,116.33008,0,714,39659.4371990741,2008-07-30,10:29:34
39.982681,116.329977,0,708,39659.4372569444,2008-07-30,10:29:39
39.982718,116.329967,0,721,39659.4373148148,2008-07-30,10:29:44
39.982765,116.329908,0,727,39659.4373726852,2008-07-30,10:29:49
39.982795,116.329878,0,732,39659.4374305556,2008-07-30,10:29:54
39.982784,116.32991,0,739,39659.4374884259,2008-07-30,10:29:59
39.982782,116.329914,0,742,39659.4375462963,2008-07-30,10:30:04
39.982778,116.32992,0,746,39659.4376041667,2008-07-30,10:30:09
39.982778,116.32992,0,746,39659.4376388889,2008-07-30,10:30:12
39.982772,116.329927,0,750,39659.437662037,2008-07-30,10:30:14
39.982762,116.329937,0,754,39659.4377199074,2008-07-30,10:30:19
39.982742,116.329951,0,758,39659.4377777778,2008-07-30,10:30:24
39.982731,116.329958,0,754,39659.4378356481,2008-07-30,10:30:29
39.982734,116.329971,0,758,39659.4378935185,2008-07-30,10:30:34
39.982733,116.329982,0,760,39659.4379513889,2008-07-30,10:30:39
39.982728,116.329984,0,763,39659.4380092593,2008-07-30,10:30:44
39.98272,116.329984,0,764,39659.4380671296,2008-07-30,10:30:49
39.98272,116.329984,0,764,39659.4381018518,2008-07-30,10:30:52
39.982714,116.329985,0,766,39659.438125,2008-07-30,10:30:54
39.982705,116.329985,0,767,39659.4381828704,2008-07-30,10:30:59
39.982694,116.329985,0,769,39659.4382407407,2008-07-30,10:31:04
39.982682,116.329986,0,770,39659.4382986111,2008-07-30,10:31:09
39.98267,116.32999,0,772,39659.4383564815,2008-07-30,10:31:14
39.982658,116.329997,0,773,39659.4384143518,2008-07-30,10:31:19
39.982648,116.330003,0,775,39659.4384722222,2008-07-30,10:31:24
39.982638,116.330009,0,776,39659.4385300926,2008-07-30,10:31:29
39.982627,116.330015,0,776,39659.438587963,2008-07-30,10:31:34
39.98262,116.330018,0,777,39659.4386458333,2008-07-30,10:31:39
39.982616,116.33001,0,777,39659.4387037037,2008-07-30,10:31:44
39.982612,116.330005,0,777,39659.4387615741,2008-07-30,10:31:49
39.982608,116.330006,0,778,39659.4388194444,2008-07-30,10:31:54
39.982608,116.330006,0,778,39659.4388541667,2008-07-30,10:31:57
39.982603,116.330013,0,778,39659.4388773148,2008-07-30,10:31:59
39.9826,116.330023,0,778,39659.4389351852,2008-07-30,10:32:04
39.982597,116.330036,0,779,39659.4389930556,2008-07-30,10:32:09
39.982601,116.330048,0,778,39659.4390509259,2008-07-30,10:32:14
39.982606,116.330061,0,778,39659.4391087963,2008-07-30,10:32:19
39.982607,116.330077,0,777,39659.4391666667,2008-07-30,10:32:24
39.982606,116.330093,0,777,39659.439224537,2008-07-30,10:32:29
39.982603,116.330103,0,776,39659.4392824074,2008-07-30,10:32:34
39.9826,116.330108,0,775,39659.4393402778,2008-07-30,10:32:39
39.982599,116.33011,0,774,39659.4393981481,2008-07-30,10:32:44
39.9826,116.330106,0,773,39659.4394560185,2008-07-30,10:32:49
39.982604,116.330101,0,772,39659.4395138889,2008-07-30,10:32:54
39.982607,116.330101,0,771,39659.4395717593,2008-07-30,10:32:59
39.982609,116.330099,0,769,39659.4396296296,2008-07-30,10:33:04
39.982612,116.330094,0,767,39659.4396875,2008-07-30,10:33:09
39.982619,116.330091,0,766,39659.4397453704,2008-07-30,10:33:14
39.982619,116.330091,0,766,39659.4397800926,2008-07-30,10:33:17
39.982626,116.330093,0,765,39659.4398032407,2008-07-30,10:33:19
39.982634,116.330103,0,764,39659.4398611111,2008-07-30,10:33:24
39.982634,116.330112,0,762,39659.4399189815,2008-07-30,10:33:29
39.982634,116.330112,0,762,39659.4399537037,2008-07-30,10:33:32
39.982632,116.330117,0,762,39659.4399768518,2008-07-30,10:33:34
39.982625,116.330126,0,761,39659.4400347222,2008-07-30,10:33:39
39.982618,116.330136,0,760,39659.4400925926,2008-07-30,10:33:44
39.98261,116.330145,0,759,39659.440150463,2008-07-30,10:33:49
39.982599,116.330153,0,758,39659.4402083333,2008-07-30,10:33:54
39.982579,116.330164,0,754,39659.4402662037,2008-07-30,10:33:59
39.982567,116.330179,0,752,39659.4403240741,2008-07-30,10:34:04
39.982554,116.330182,0,750,39659.4403819444,2008-07-30,10:34:09
39.982546,116.330184,0,748,39659.4404398148,2008-07-30,10:34:14
39.982539,116.330186,0,747,39659.4404976852,2008-07-30,10:34:19
39.982535,116.330183,0,746,39659.4405555556,2008-07-30,10:34:24
39.982535,116.330183,0,746,39659.4405902778,2008-07-30,10:34:27
39.982537,116.330182,0,744,39659.4406134259,2008-07-30,10:34:29
39.982572,116.330189,0,742,39659.4406712963,2008-07-30,10:34:34
39.982593,116.330174,0,740,39659.4407291667,2008-07-30,10:34:39
39.982579,116.330107,0,737,39659.440787037,2008-07-30,10:34:44
39.982579,116.330107,0,737,39659.4408217593,2008-07-30,10:34:47
39.98258,116.330099,0,735,39659.4408449074,2008-07-30,10:34:49
39.982578,116.330089,0,733,39659.4409027778,2008-07-30,10:34:54
39.982578,116.330089,0,733,39659.4409375,2008-07-30,10:34:57
39.982578,116.330081,0,731,39659.4409606481,2008-07-30,10:34:59
39.98253,116.330087,0,729,39659.4410185185,2008-07-30,10:35:04
39.982492,116.330075,0,727,39659.4410763889,2008-07-30,10:35:09
39.982525,116.330072,0,723,39659.4411342593,2008-07-30,10:35:14
39.982526,116.330083,0,720,39659.4411921296,2008-07-30,10:35:19
39.982526,116.330083,0,720,39659.4412268519,2008-07-30,10:35:22
39.982531,116.330089,0,717,39659.44125,2008-07-30,10:35:24
39.982566,116.330091,0,711,39659.4413078704,2008-07-30,10:35:29
39.982576,116.330099,0,707,39659.4413657407,2008-07-30,10:35:34
39.982582,116.330106,0,703,39659.4414236111,2008-07-30,10:35:39
39.982582,116.330106,0,703,39659.4414583333,2008-07-30,10:35:42
39.982583,116.330113,0,698,39659.4414814815,2008-07-30,10:35:44
39.982581,116.330124,0,694,39659.4415393519,2008-07-30,10:35:49
39.982581,116.330137,0,689,39659.4415972222,2008-07-30,10:35:54
39.982582,116.330151,0,683,39659.4416550926,2008-07-30,10:35:59
39.982588,116.330164,0,678,39659.441712963,2008-07-30,10:36:04
39.982599,116.330173,0,673,39659.4417708333,2008-07-30,10:36:09
39.982642,116.3302,0,663,39659.4418287037,2008-07-30,10:36:14
39.982668,116.330207,0,654,39659.4418865741,2008-07-30,10:36:19
39.982678,116.330211,0,649,39659.4419444444,2008-07-30,10:36:24
39.982685,116.330201,0,644,39659.4420023148,2008-07-30,10:36:29
39.98273,116.33014,0,633,39659.4420601852,2008-07-30,10:36:34
39.982778,116.330111,0,623,39659.4421180556,2008-07-30,10:36:39
39.982802,116.3301,0,621,39659.4421759259,2008-07-30,10:36:44
39.982872,116.329799,0,495,39659.4451851852,2008-07-30,10:41:04
39.982892,116.329751,0,493,39659.4452430556,2008-07-30,10:41:09
39.982874,116.329649,0,494,39659.4453009259,2008-07-30,10:41:14
39.982838,116.329656,0,494,39659.4453587963,2008-07-30,10:41:19
39.982828,116.329647,0,494,39659.4454166667,2008-07-30,10:41:24
39.982824,116.329648,0,492,39659.445474537,2008-07-30,10:41:29
39.982821,116.329652,0,490,39659.4455324074,2008-07-30,10:41:34
39.982821,116.329651,0,490,39659.4455902778,2008-07-30,10:41:39
39.982826,116.329649,0,490,39659.4456481481,2008-07-30,10:41:44
39.982819,116.329649,0,498,39659.4457060185,2008-07-30,10:41:49
39.982825,116.329648,0,499,39659.4457638889,2008-07-30,10:41:54
39.982825,116.329648,0,499,39659.4457986111,2008-07-30,10:41:57
39.982832,116.329653,0,501,39659.4458217593,2008-07-30,10:41:59
39.982868,116.329689,0,505,39659.4458796296,2008-07-30,10:42:04
39.982866,116.329714,0,508,39659.4459375,2008-07-30,10:42:09
39.982869,116.329725,0,510,39659.4459953704,2008-07-30,10:42:14
39.982871,116.329739,0,513,39659.4460532407,2008-07-30,10:42:19
39.982888,116.329793,0,515,39659.4461111111,2008-07-30,10:42:24
39.982912,116.329852,0,518,39659.4461689815,2008-07-30,10:42:29
39.982899,116.329868,0,523,39659.4462268518,2008-07-30,10:42:34
39.9829,116.32988,0,525,39659.4462847222,2008-07-30,10:42:39
39.982898,116.329889,0,527,39659.4463425926,2008-07-30,10:42:44
39.98289,116.329895,0,529,39659.446400463,2008-07-30,10:42:49
39.98289,116.329895,0,529,39659.4464351852,2008-07-30,10:42:52
39.982887,116.329903,0,531,39659.4464583333,2008-07-30,10:42:54
39.982884,116.329916,0,533,39659.4465162037,2008-07-30,10:42:59
39.98288,116.329931,0,534,39659.4465740741,2008-07-30,10:43:04
39.982875,116.329944,0,535,39659.4466319444,2008-07-30,10:43:09
39.982869,116.32995,0,537,39659.4466898148,2008-07-30,10:43:14
39.982861,116.329954,0,538,39659.4467476852,2008-07-30,10:43:19
39.982861,116.329954,0,538,39659.4467824074,2008-07-30,10:43:22
39.982853,116.329952,0,539,39659.4468055556,2008-07-30,10:43:24
39.982842,116.329949,0,540,39659.4468634259,2008-07-30,10:43:29
39.982831,116.329951,0,541,39659.4469212963,2008-07-30,10:43:34
39.982828,116.329951,0,542,39659.4469791667,2008-07-30,10:43:39
39.982828,116.329951,0,542,39659.4470138889,2008-07-30,10:43:42
39.982831,116.329949,0,543,39659.447037037,2008-07-30,10:43:44
39.982847,116.329945,0,541,39659.4470949074,2008-07-30,10:43:49
39.982861,116.329936,0,540,39659.4471527778,2008-07-30,10:43:54
39.982868,116.329931,0,541,39659.4472106481,2008-07-30,10:43:59
39.982872,116.329933,0,543,39659.4472685185,2008-07-30,10:44:04
39.982874,116.329932,0,544,39659.4473263889,2008-07-30,10:44:09
39.982874,116.329932,0,544,39659.4473611111,2008-07-30,10:44:12
39.982877,116.329927,0,546,39659.4473842593,2008-07-30,10:44:14
39.982879,116.329913,0,548,39659.4474421296,2008-07-30,10:44:19
39.982883,116.329898,0,549,39659.4475,2008-07-30,10:44:24
39.982885,116.329846,0,547,39659.4475578704,2008-07-30,10:44:29
39.982864,116.329873,0,550,39659.4476157407,2008-07-30,10:44:34
39.982867,116.329877,0,551,39659.4476736111,2008-07-30,10:44:39
39.982865,116.329871,0,553,39659.4477314815,2008-07-30,10:44:44
39.982864,116.329863,0,554,39659.4477893518,2008-07-30,10:44:49
39.982864,116.329863,0,554,39659.4478240741,2008-07-30,10:44:52
39.982866,116.329855,0,555,39659.4478472222,2008-07-30,10:44:54
39.98287,116.329843,0,556,39659.4479050926,2008-07-30,10:44:59
39.982873,116.329834,0,557,39659.447962963,2008-07-30,10:45:04
39.982877,116.329828,0,558,39659.4480208333,2008-07-30,10:45:09
39.982877,116.329828,0,558,39659.4480555556,2008-07-30,10:45:12
39.982884,116.329836,0,559,39659.4480787037,2008-07-30,10:45:14
39.982888,116.329866,0,580,39659.4481365741,2008-07-30,10:45:19
39.982895,116.329926,0,591,39659.4481944444,2008-07-30,10:45:24
39.982894,116.32994,0,596,39659.4482523148,2008-07-30,10:45:29
39.982838,116.330043,0,609,39659.4483101852,2008-07-30,10:45:34
39.982777,116.330346,0,673,39659.4502777778,2008-07-30,10:48:24
39.982761,116.330438,0,668,39659.4503356481,2008-07-30,10:48:29
39.982782,116.330452,0,665,39659.4503935185,2008-07-30,10:48:34
39.982782,116.330452,0,665,39659.4504282407,2008-07-30,10:48:37
39.982788,116.330453,0,662,39659.4504513889,2008-07-30,10:48:39
39.982634,116.330504,0,656,39659.4505092593,2008-07-30,10:48:44
39.982592,116.330478,0,644,39659.4505671296,2008-07-30,10:48:49
39.982595,116.330467,0,642,39659.450625,2008-07-30,10:48:54
39.982594,116.330462,0,640,39659.4506828704,2008-07-30,10:48:59
39.982595,116.330459,0,638,39659.4507407407,2008-07-30,10:49:04
39.982598,116.330458,0,635,39659.4507986111,2008-07-30,10:49:09
39.982598,116.330458,0,635,39659.4508333333,2008-07-30,10:49:12
39.982605,116.330454,0,632,39659.4508564815,2008-07-30,10:49:14
39.982622,116.330428,0,628,39659.4509143519,2008-07-30,10:49:19
39.982711,116.330366,0,619,39659.4509722222,2008-07-30,10:49:24
39.982752,116.330351,0,611,39659.4510300926,2008-07-30,10:49:29
39.982761,116.330338,0,607,39659.451087963,2008-07-30,10:49:34
39.982767,116.330327,0,602,39659.4511458333,2008-07-30,10:49:39
39.982768,116.330319,0,597,39659.4512037037,2008-07-30,10:49:44
39.982768,116.330319,0,597,39659.4512384259,2008-07-30,10:49:47
39.982766,116.330314,0,592,39659.4512615741,2008-07-30,10:49:49
39.982767,116.330304,0,587,39659.4513194444,2008-07-30,10:49:54
39.982767,116.330301,0,582,39659.4513773148,2008-07-30,10:49:59
39.982768,116.330303,0,578,39659.4514351852,2008-07-30,10:50:04
39.982766,116.330309,0,574,39659.4514930556,2008-07-30,10:50:09
39.982765,116.33031,0,569,39659.4515509259,2008-07-30,10:50:14
39.982765,116.33031,0,569,39659.4515856481,2008-07-30,10:50:17
39.982771,116.330302,0,565,39659.4516087963,2008-07-30,10:50:19
39.982789,116.330286,0,560,39659.4516666667,2008-07-30,10:50:24
39.982809,116.33023,0,553,39659.451724537,2008-07-30,10:50:29
39.982828,116.330189,0,538,39659.4517824074,2008-07-30,10:50:34
39.982753,116.330224,0,513,39659.4518402778,2008-07-30,10:50:39
39.982753,116.330224,0,513,39659.451875,2008-07-30,10:50:42
39.982747,116.330219,0,507,39659.4518981481,2008-07-30,10:50:44
39.982747,116.330208,0,501,39659.4519560185,2008-07-30,10:50:49
39.982754,116.330196,0,496,39659.4520138889,2008-07-30,10:50:54
39.982762,116.330186,0,491,39659.4520717593,2008-07-30,10:50:59
39.982767,116.330186,0,486,39659.4521296296,2008-07-30,10:51:04
39.982771,116.330187,0,481,39659.4521875,2008-07-30,10:51:09
39.982775,116.330186,0,476,39659.4522453704,2008-07-30,10:51:14
39.982779,116.330186,0,471,39659.4523032407,2008-07-30,10:51:19
39.982785,116.330186,0,467,39659.4523611111,2008-07-30,10:51:24
39.982785,116.330186,0,467,39659.4523958333,2008-07-30,10:51:27
39.982792,116.33018,0,464,39659.4524189815,2008-07-30,10:51:29
39.982798,116.330171,0,460,39659.4524768519,2008-07-30,10:51:34
39.982806,116.33016,0,456,39659.4525347222,2008-07-30,10:51:39
39.982848,116.330127,0,450,39659.4525925926,2008-07-30,10:51:44
39.982894,116.330092,0,442,39659.452650463,2008-07-30,10:51:49
39.982947,116.330065,0,435,39659.4527083333,2008-07-30,10:51:54
39.982976,116.330068,0,430,39659.4527662037,2008-07-30,10:51:59
39.982981,116.330058,0,426,39659.4528240741,2008-07-30,10:52:04
39.982983,116.330046,0,421,39659.4528819444,2008-07-30,10:52:09
39.982983,116.330046,0,421,39659.4529166667,2008-07-30,10:52:12
39.982983,116.330038,0,416,39659.4529398148,2008-07-30,10:52:14
39.982981,116.330026,0,411,39659.4529976852,2008-07-30,10:52:19
39.982962,116.329972,0,404,39659.4530555556,2008-07-30,10:52:24
39.982952,116.329913,0,399,39659.4531134259,2008-07-30,10:52:29
39.982938,116.329892,0,396,39659.4531712963,2008-07-30,10:52:34
39.98293,116.329883,0,391,39659.4532291667,2008-07-30,10:52:39
39.982926,116.329881,0,386,39659.453287037,2008-07-30,10:52:44
39.982926,116.329881,0,386,39659.4533217593,2008-07-30,10:52:47
39.98292,116.329881,0,381,39659.4533449074,2008-07-30,10:52:49
39.98291,116.329885,0,377,39659.4534027778,2008-07-30,10:52:54
39.982901,116.329886,0,372,39659.4534606481,2008-07-30,10:52:59
39.982893,116.329885,0,367,39659.4535185185,2008-07-30,10:53:04
39.982889,116.329886,0,363,39659.4535763889,2008-07-30,10:53:09
39.982889,116.329886,0,363,39659.4536111111,2008-07-30,10:53:12
39.982889,116.329886,0,358,39659.4536342593,2008-07-30,10:53:14
39.982888,116.329874,0,354,39659.4536921296,2008-07-30,10:53:19
39.982922,116.32981,0,350,39659.45375,2008-07-30,10:53:24
39.982936,116.329766,0,348,39659.4538078704,2008-07-30,10:53:29
39.98294,116.329795,0,344,39659.4538657407,2008-07-30,10:53:34
39.982941,116.329791,0,340,39659.4539236111,2008-07-30,10:53:39
39.982944,116.329784,0,336,39659.4539814815,2008-07-30,10:53:44
39.982948,116.329776,0,331,39659.4540393518,2008-07-30,10:53:49
39.982953,116.329775,0,327,39659.4540972222,2008-07-30,10:53:54
39.982953,116.329775,0,327,39659.4541319444,2008-07-30,10:53:57
39.982957,116.329783,0,322,39659.4541550926,2008-07-30,10:53:59
39.982941,116.329794,0,316,39659.454212963,2008-07-30,10:54:04
39.982838,116.329935,0,327,39659.4542708333,2008-07-30,10:54:09
39.982799,116.329957,0,326,39659.4543287037,2008-07-30,10:54:14
39.982791,116.329938,0,332,39659.4543865741,2008-07-30,10:54:19
39.982791,116.329938,0,332,39659.4544212963,2008-07-30,10:54:22
39.982783,116.329938,0,329,39659.4544444444,2008-07-30,10:54:24
39.982772,116.329939,0,326,39659.4545023148,2008-07-30,10:54:29
39.982761,116.329932,0,324,39659.4545601852,2008-07-30,10:54:34
39.982756,116.329925,0,322,39659.4546180556,2008-07-30,10:54:39
39.982756,116.329921,0,320,39659.4546759259,2008-07-30,10:54:44
39.982754,116.329918,0,318,39659.4547337963,2008-07-30,10:54:49
39.982754,116.329919,0,316,39659.4547916667,2008-07-30,10:54:54
39.982758,116.329923,0,314,39659.454849537,2008-07-30,10:54:59
39.982758,116.329923,0,314,39659.4548842593,2008-07-30,10:55:02
39.982757,116.329928,0,312,39659.4549074074,2008-07-30,10:55:04
39.982748,116.329937,0,310,39659.4549652778,2008-07-30,10:55:09
39.982716,116.329954,0,309,39659.4550231481,2008-07-30,10:55:14
39.982684,116.329966,0,311,39659.4550810185,2008-07-30,10:55:19
39.98274,116.330293,0,505,39659.4590740741,2008-07-30,11:01:04
39.982641,116.330367,0,509,39659.4591319444,2008-07-30,11:01:09
39.982611,116.330412,0,512,39659.4591898148,2008-07-30,11:01:14
39.982611,116.330436,0,515,39659.4592476852,2008-07-30,11:01:19
39.982584,116.330442,0,515,39659.4593055556,2008-07-30,11:01:24
39.982576,116.330453,0,518,39659.4593634259,2008-07-30,11:01:29
39.982576,116.330461,0,521,39659.4594212963,2008-07-30,11:01:34
39.982579,116.330462,0,525,39659.4594791667,2008-07-30,11:01:39
39.982573,116.330464,0,528,39659.459537037,2008-07-30,11:01:44
39.98257,116.330466,0,532,39659.4595949074,2008-07-30,11:01:49
39.98257,116.330466,0,532,39659.4596296296,2008-07-30,11:01:52
39.982578,116.33047,0,537,39659.4596527778,2008-07-30,11:01:54
39.982587,116.33047,0,541,39659.4597106481,2008-07-30,11:01:59
39.982593,116.330468,0,545,39659.4597685185,2008-07-30,11:02:04
39.982596,116.330466,0,550,39659.4598263889,2008-07-30,11:02:09
39.982603,116.330462,0,555,39659.4598842593,2008-07-30,11:02:14
39.982603,116.330462,0,555,39659.4599189815,2008-07-30,11:02:17
39.982611,116.330454,0,560,39659.4599421296,2008-07-30,11:02:19
39.982632,116.330443,0,565,39659.46,2008-07-30,11:02:24
39.982595,116.330451,0,565,39659.4600578704,2008-07-30,11:02:29
39.98255,116.330505,0,570,39659.4601157407,2008-07-30,11:02:34
39.982552,116.330516,0,574,39659.4601736111,2008-07-30,11:02:39
39.982552,116.330516,0,574,39659.4602083333,2008-07-30,11:02:42
39.98256,116.330523,0,578,39659.4602314815,2008-07-30,11:02:44
39.982628,116.330474,0,585,39659.4602893519,2008-07-30,11:02:49
39.982662,116.330481,0,592,39659.4603472222,2008-07-30,11:02:54
39.982693,116.330479,0,597,39659.4604050926,2008-07-30,11:02:59
39.982712,116.33045,0,595,39659.460462963,2008-07-30,11:03:04
39.982744,116.330411,0,596,39659.4605208333,2008-07-30,11:03:09
39.982759,116.330454,0,606,39659.4605787037,2008-07-30,11:03:14
39.98277,116.330453,0,611,39659.4606365741,2008-07-30,11:03:19
39.98277,116.330453,0,611,39659.4606712963,2008-07-30,11:03:22
39.982776,116.330457,0,616,39659.4606944444,2008-07-30,11:03:24
39.982786,116.330457,0,621,39659.4607523148,2008-07-30,11:03:29
39.982786,116.330457,0,621,39659.460787037,2008-07-30,11:03:32
39.982794,116.330452,0,625,39659.4608101852,2008-07-30,11:03:34
39.982804,116.330443,0,628,39659.4608680556,2008-07-30,11:03:39
39.982836,116.330433,0,630,39659.4609259259,2008-07-30,11:03:44
39.982879,116.330452,0,632,39659.4609837963,2008-07-30,11:03:49
39.982917,116.33046,0,634,39659.4610416667,2008-07-30,11:03:54
39.98294,116.33044,0,634,39659.461099537,2008-07-30,11:03:59
39.982899,116.33046,0,634,39659.4611574074,2008-07-30,11:04:04
39.9829,116.330464,0,636,39659.4612152778,2008-07-30,11:04:09
39.9829,116.330464,0,636,39659.46125,2008-07-30,11:04:12
39.982895,116.330469,0,639,39659.4612731481,2008-07-30,11:04:14
39.982886,116.33048,0,641,39659.4613310185,2008-07-30,11:04:19
39.982877,116.330484,0,644,39659.4613888889,2008-07-30,11:04:24
39.982867,116.33049,0,646,39659.4614467593,2008-07-30,11:04:29
39.982845,116.330494,0,649,39659.4615046296,2008-07-30,11:04:34
39.982813,116.330505,0,650,39659.4615625,2008-07-30,11:04:39
39.982813,116.330505,0,650,39659.4615972222,2008-07-30,11:04:42
39.982813,116.330504,0,652,39659.4616203704,2008-07-30,11:04:44
39.982798,116.330526,0,656,39659.4616782407,2008-07-30,11:04:49
39.982797,116.330536,0,658,39659.4617361111,2008-07-30,11:04:54
39.982799,116.330539,0,661,39659.4617939815,2008-07-30,11:04:59
39.982802,116.330545,0,664,39659.4618518518,2008-07-30,11:05:04
39.982802,116.330545,0,664,39659.4618865741,2008-07-30,11:05:07
39.982804,116.330551,0,666,39659.4619097222,2008-07-30,11:05:09
39.982817,116.330577,0,668,39659.4619675926,2008-07-30,11:05:14
39.982875,116.330605,0,667,39659.462025463,2008-07-30,11:05:19
39.982887,116.330627,0,667,39659.4620833333,2008-07-30,11:05:24
39.982888,116.330633,0,669,39659.4621412037,2008-07-30,11:05:29
39.982883,116.330637,0,671,39659.4621990741,2008-07-30,11:05:34
39.982882,116.330641,0,673,39659.4622569444,2008-07-30,11:05:39
39.982883,116.330637,0,675,39659.4623148148,2008-07-30,11:05:44
39.982884,116.330629,0,677,39659.4623726852,2008-07-30,11:05:49
39.982884,116.330629,0,677,39659.4624074074,2008-07-30,11:05:52
39.982889,116.330621,0,679,39659.4624305556,2008-07-30,11:05:54
39.982897,116.33061,0,680,39659.4624884259,2008-07-30,11:05:59
39.982899,116.330597,0,681,39659.4625462963,2008-07-30,11:06:04
39.9829,116.330586,0,682,39659.4626041667,2008-07-30,11:06:09
39.982903,116.33058,0,683,39659.462662037,2008-07-30,11:06:14
39.982905,116.330574,0,683,39659.4627199074,2008-07-30,11:06:19
39.982908,116.330567,0,682,39659.4627777778,2008-07-30,11:06:24
39.982915,116.33056,0,681,39659.4628356481,2008-07-30,11:06:29
39.982922,116.330555,0,680,39659.4628935185,2008-07-30,11:06:34
39.982927,116.330551,0,679,39659.4629513889,2008-07-30,11:06:39
39.982932,116.330545,0,677,39659.4630092593,2008-07-30,11:06:44
39.982932,116.330545,0,677,39659.4630439815,2008-07-30,11:06:47
39.982932,116.330538,0,674,39659.4630671296,2008-07-30,11:06:49
39.982935,116.330528,0,672,39659.463125,2008-07-30,11:06:54
39.982935,116.330514,0,669,39659.4631828704,2008-07-30,11:06:59
39.982935,116.330504,0,665,39659.4632407407,2008-07-30,11:07:04
39.982934,116.330497,0,662,39659.4632986111,2008-07-30,11:07:09
39.98293,116.330492,0,659,39659.4633564815,2008-07-30,11:07:14
39.982923,116.330489,0,656,39659.4634143518,2008-07-30,11:07:19
39.982923,116.330489,0,656,39659.4634490741,2008-07-30,11:07:22
39.982917,116.330485,0,652,39659.4634722222,2008-07-30,11:07:24
39.98291,116.330476,0,648,39659.4635300926,2008-07-30,11:07:29
39.982913,116.330442,0,639,39659.463587963,2008-07-30,11:07:34
39.982912,116.330413,0,631,39659.4636458333,2008-07-30,11:07:39
39.982897,116.33042,0,626,39659.4637037037,2008-07-30,11:07:44
39.982886,116.330425,0,621,39659.4637615741,2008-07-30,11:07:49
39.982886,116.330425,0,621,39659.4637962963,2008-07-30,11:07:52
39.982881,116.330417,0,616,39659.4638194444,2008-07-30,11:07:54
39.982876,116.330373,0,606,39659.4638773148,2008-07-30,11:07:59
39.982874,116.330349,0,599,39659.4639351852,2008-07-30,11:08:04
39.982864,116.33034,0,595,39659.4639930556,2008-07-30,11:08:09
39.982835,116.330301,0,594,39659.4640509259,2008-07-30,11:08:14
39.982811,116.330248,0,586,39659.4641087963,2008-07-30,11:08:19
39.982803,116.33022,0,581,39659.4641666667,2008-07-30,11:08:24
39.982805,116.330189,0,574,39659.464224537,2008-07-30,11:08:29
39.982642,116.329984,0,404,39659.4670601852,2008-07-30,11:12:34
39.982601,116.329933,0,406,39659.4671180556,2008-07-30,11:12:39
39.982607,116.329923,0,407,39659.4671759259,2008-07-30,11:12:44
39.982609,116.329918,0,405,39659.4672337963,2008-07-30,11:12:49
39.982609,116.329918,0,405,39659.4672685185,2008-07-30,11:12:52
39.982616,116.329918,0,403,39659.4672916667,2008-07-30,11:12:54
39.982627,116.329926,0,401,39659.467349537,2008-07-30,11:12:59
39.982627,116.329926,0,401,39659.4673842593,2008-07-30,11:13:02
39.982634,116.329932,0,399,39659.4674074074,2008-07-30,11:13:04
39.982644,116.329939,0,398,39659.4674652778,2008-07-30,11:13:09
39.982649,116.329947,0,396,39659.4675231481,2008-07-30,11:13:14
39.982648,116.329953,0,394,39659.4675810185,2008-07-30,11:13:19
39.982645,116.329952,0,393,39659.4676388889,2008-07-30,11:13:24
39.982645,116.329952,0,393,39659.4676736111,2008-07-30,11:13:27
39.982637,116.329948,0,392,39659.4676967593,2008-07-30,11:13:29
39.982628,116.329951,0,390,39659.4677546296,2008-07-30,11:13:34
39.982617,116.329955,0,389,39659.4678125,2008-07-30,11:13:39
39.982609,116.32996,0,388,39659.4678703704,2008-07-30,11:13:44
39.982605,116.329965,0,386,39659.4679282407,2008-07-30,11:13:49
39.982605,116.329968,0,385,39659.4679861111,2008-07-30,11:13:54
39.982613,116.329972,0,384,39659.4680439815,2008-07-30,11:13:59
39.982619,116.32997,0,383,39659.4681018519,2008-07-30,11:14:04
39.982623,116.329969,0,381,39659.4681597222,2008-07-30,11:14:09
39.982623,116.329965,0,380,39659.4682175926,2008-07-30,11:14:14
39.982623,116.329957,0,379,39659.468275463,2008-07-30,11:14:19
39.982623,116.329957,0,379,39659.4683101852,2008-07-30,11:14:22
39.982628,116.329952,0,378,39659.4683333333,2008-07-30,11:14:24
39.982637,116.329948,0,377,39659.4683912037,2008-07-30,11:14:29
39.982649,116.329946,0,376,39659.4684490741,2008-07-30,11:14:34
39.982654,116.329947,0,375,39659.4685069444,2008-07-30,11:14:39
39.98265,116.329944,0,374,39659.4685648148,2008-07-30,11:14:44
39.98265,116.329944,0,374,39659.468599537,2008-07-30,11:14:47
39.982642,116.329937,0,373,39659.4686226852,2008-07-30,11:14:49
39.982633,116.329931,0,372,39659.4686805556,2008-07-30,11:14:54
39.982615,116.329929,0,371,39659.4687384259,2008-07-30,11:14:59
39.98259,116.329924,0,369,39659.4687962963,2008-07-30,11:15:04
39.982615,116.329964,0,367,39659.4688541667,2008-07-30,11:15:09
39.982617,116.329972,0,366,39659.468912037,2008-07-30,11:15:14
39.98262,116.329979,0,365,39659.4689699074,2008-07-30,11:15:19
39.982623,116.329981,0,364,39659.4690277778,2008-07-30,11:15:24
39.982626,116.329983,0,362,39659.4690856481,2008-07-30,11:15:29
39.982628,116.329984,0,360,39659.4691435185,2008-07-30,11:15:34
39.982628,116.329984,0,360,39659.4691782407,2008-07-30,11:15:37
39.982634,116.329987,0,359,39659.4692013889,2008-07-30,11:15:39
39.98269,116.329984,0,364,39659.4692592593,2008-07-30,11:15:44
39.982746,116.329988,0,370,39659.4693171296,2008-07-30,11:15:49
39.982758,116.329985,0,371,39659.469375,2008-07-30,11:15:54
39.982786,116.329991,0,372,39659.4694328704,2008-07-30,11:15:59
39.98281,116.330011,0,375,39659.4694907407,2008-07-30,11:16:04
39.982833,116.330007,0,375,39659.4695486111,2008-07-30,11:16:09
39.982879,116.32997,0,381,39659.4696064815,2008-07-30,11:16:14
39.982929,116.329929,0,388,39659.4696643518,2008-07-30,11:16:19
39.982958,116.329892,0,391,39659.4697222222,2008-07-30,11:16:24
39.982981,116.329895,0,392,39659.4697800926,2008-07-30,11:16:29
39.982984,116.329899,0,395,39659.469837963,2008-07-30,11:16:34
39.982986,116.3299,0,397,39659.4698958333,2008-07-30,11:16:39
39.982987,116.329899,0,399,39659.4699537037,2008-07-30,11:16:44
39.982739,116.329766,0,493,39659.4749305556,2008-07-30,11:23:54
39.982734,116.329759,0,497,39659.4749884259,2008-07-30,11:23:59
39.98273,116.329753,0,501,39659.4750462963,2008-07-30,11:24:04
39.98273,116.329753,0,501,39659.4750810185,2008-07-30,11:24:07
39.982723,116.329748,0,505,39659.4751041667,2008-07-30,11:24:09
39.982701,116.32975,0,511,39659.475162037,2008-07-30,11:24:14
39.98267,116.329773,0,522,39659.4752199074,2008-07-30,11:24:19
39.98267,116.329773,0,522,39659.4752546296,2008-07-30,11:24:22
39.982663,116.329772,0,528,39659.4752777778,2008-07-30,11:24:24
39.98266,116.329783,0,530,39659.4753356481,2008-07-30,11:24:29
39.98266,116.329783,0,530,39659.4753703704,2008-07-30,11:24:32
39.982665,116.329775,0,539,39659.4753935185,2008-07-30,11:24:34
39.982684,116.329774,0,546,39659.4754513889,2008-07-30,11:24:39
39.982703,116.329773,0,555,39659.4755092593,2008-07-30,11:24:44
39.982706,116.32977,0,559,39659.4755671296,2008-07-30,11:24:49
39.982706,116.329767,0,563,39659.475625,2008-07-30,11:24:54
39.982703,116.329765,0,567,39659.4756828704,2008-07-30,11:24:59
39.982695,116.329761,0,571,39659.4757407407,2008-07-30,11:25:04
39.982695,116.329761,0,571,39659.475775463,2008-07-30,11:25:07
39.982692,116.329768,0,576,39659.4757986111,2008-07-30,11:25:09
39.982679,116.32976,0,584,39659.4758564815,2008-07-30,11:25:14
39.982673,116.329769,0,592,39659.4759143519,2008-07-30,11:25:19
39.982675,116.329794,0,594,39659.4759722222,2008-07-30,11:25:24
39.982654,116.329802,0,591,39659.4760300926,2008-07-30,11:25:29
39.982645,116.329799,0,594,39659.476087963,2008-07-30,11:25:34
39.982637,116.3298,0,597,39659.4761458333,2008-07-30,11:25:39
39.982636,116.329799,0,600,39659.4762037037,2008-07-30,11:25:44
39.982641,116.329805,0,602,39659.4762615741,2008-07-30,11:25:49
39.982645,116.329812,0,605,39659.4763194444,2008-07-30,11:25:54
39.982648,116.329818,0,606,39659.4763773148,2008-07-30,11:25:59
39.982648,116.329818,0,606,39659.476412037,2008-07-30,11:26:02
39.982644,116.329817,0,608,39659.4764351852,2008-07-30,11:26:04
39.982635,116.32981,0,608,39659.4764930556,2008-07-30,11:26:09
39.982629,116.329801,0,609,39659.4765509259,2008-07-30,11:26:14
39.982624,116.32979,0,609,39659.4766087963,2008-07-30,11:26:19
39.98262,116.329775,0,610,39659.4766666667,2008-07-30,11:26:24
39.982619,116.32976,0,610,39659.476724537,2008-07-30,11:26:29
39.982617,116.329745,0,610,39659.4767824074,2008-07-30,11:26:34
39.982612,116.329741,0,611,39659.4768402778,2008-07-30,11:26:39
39.982608,116.329745,0,610,39659.4768981481,2008-07-30,11:26:44
39.982603,116.329746,0,610,39659.4769560185,2008-07-30,11:26:49
39.982601,116.329748,0,610,39659.4770138889,2008-07-30,11:26:54
39.9826,116.329751,0,609,39659.4770717593,2008-07-30,11:26:59
39.982601,116.329752,0,609,39659.4771296296,2008-07-30,11:27:04
39.982601,116.329752,0,609,39659.4771875,2008-07-30,11:27:09
39.982601,116.329753,0,609,39659.4772453704,2008-07-30,11:27:14
39.982601,116.329754,0,609,39659.4773032407,2008-07-30,11:27:19
39.982601,116.329754,0,609,39659.4773611111,2008-07-30,11:27:24
39.982602,116.329753,0,609,39659.4774189815,2008-07-30,11:27:29
39.982603,116.329751,0,608,39659.4774768518,2008-07-30,11:27:34
39.982603,116.32975,0,608,39659.4775347222,2008-07-30,11:27:39
39.982603,116.329752,0,607,39659.4775925926,2008-07-30,11:27:44
39.982605,116.329752,0,607,39659.477650463,2008-07-30,11:27:49
39.982605,116.329752,0,607,39659.4777083333,2008-07-30,11:27:54
39.982605,116.329754,0,606,39659.4777662037,2008-07-30,11:27:59
39.982606,116.329754,0,606,39659.4778240741,2008-07-30,11:28:04
39.982606,116.329754,0,606,39659.4778819444,2008-07-30,11:28:09
39.982606,116.329755,0,606,39659.4779398148,2008-07-30,11:28:14
39.982606,116.329755,0,606,39659.4779976852,2008-07-30,11:28:19
39.982606,116.329755,0,605,39659.4780555556,2008-07-30,11:28:24
39.982607,116.329755,0,605,39659.4781134259,2008-07-30,11:28:29
39.982608,116.329755,0,605,39659.4781712963,2008-07-30,11:28:34
39.982609,116.329757,0,605,39659.4782291667,2008-07-30,11:28:39
39.982609,116.329758,0,604,39659.478287037,2008-07-30,11:28:44
39.982609,116.329759,0,604,39659.4783449074,2008-07-30,11:28:49
39.98261,116.329759,0,604,39659.4784027778,2008-07-30,11:28:54
39.98261,116.329759,0,603,39659.4784606481,2008-07-30,11:28:59
39.982609,116.329761,0,603,39659.4785185185,2008-07-30,11:29:04
39.982609,116.329761,0,603,39659.4785763889,2008-07-30,11:29:09
39.982609,116.329761,0,603,39659.4786342593,2008-07-30,11:29:14
39.98261,116.329762,0,603,39659.4786921296,2008-07-30,11:29:19
39.98261,116.329763,0,603,39659.47875,2008-07-30,11:29:24
39.982611,116.329762,0,603,39659.4788078704,2008-07-30,11:29:29
39.98261,116.329762,0,603,39659.4788657407,2008-07-30,11:29:34
39.982611,116.329762,0,603,39659.4789236111,2008-07-30,11:29:39
39.98261,116.329763,0,603,39659.4789814815,2008-07-30,11:29:44
39.98261,116.329764,0,603,39659.4790393518,2008-07-30,11:29:49
39.982611,116.329765,0,603,39659.4790972222,2008-07-30,11:29:54
39.982611,116.329766,0,602,39659.4791550926,2008-07-30,11:29:59
39.982611,116.329767,0,602,39659.479212963,2008-07-30,11:30:04
39.982611,116.329769,0,602,39659.4792708333,2008-07-30,11:30:09
39.982612,116.32977,0,602,39659.4793287037,2008-07-30,11:30:14
39.982612,116.329772,0,602,39659.4793865741,2008-07-30,11:30:19
39.982613,116.329774,0,602,39659.4794444444,2008-07-30,11:30:24
39.982614,116.329775,0,601,39659.4795023148,2008-07-30,11:30:29
39.982617,116.329781,0,600,39659.4795601852,2008-07-30,11:30:34
39.98262,116.329786,0,599,39659.4796180556,2008-07-30,11:30:39
39.982623,116.329792,0,597,39659.4796759259,2008-07-30,11:30:44
39.982623,116.329792,0,597,39659.4797106481,2008-07-30,11:30:47
39.982625,116.329797,0,597,39659.4797337963,2008-07-30,11:30:49
39.98263,116.329806,0,596,39659.4797916667,2008-07-30,11:30:54
39.982632,116.329811,0,595,39659.479849537,2008-07-30,11:30:59
39.982773,116.329524,0,405,39659.488125,2008-07-30,11:42:54
39.982814,116.329551,0,411,39659.4881828704,2008-07-30,11:42:59
39.982872,116.32963,0,408,39659.4882407407,2008-07-30,11:43:04
39.982926,116.329658,0,420,39659.4882986111,2008-07-30,11:43:09
39.982926,116.329658,0,420,39659.4883333333,2008-07-30,11:43:12
39.982929,116.329657,0,421,39659.4883564815,2008-07-30,11:43:14
39.982946,116.329655,0,424,39659.4884143519,2008-07-30,11:43:19
39.982943,116.329698,0,423,39659.4884722222,2008-07-30,11:43:24
39.982929,116.329703,0,430,39659.4885300926,2008-07-30,11:43:29
39.982924,116.329699,0,430,39659.488587963,2008-07-30,11:43:34
39.982924,116.329699,0,430,39659.4886226852,2008-07-30,11:43:37
39.982931,116.329697,0,429,39659.4886458333,2008-07-30,11:43:39
39.982956,116.329704,0,431,39659.4887037037,2008-07-30,11:43:44
39.982979,116.329702,0,432,39659.4887615741,2008-07-30,11:43:49
39.982984,116.3297,0,433,39659.4888194444,2008-07-30,11:43:54
39.982988,116.329698,0,434,39659.4888773148,2008-07-30,11:43:59
39.982992,116.329697,0,435,39659.4889351852,2008-07-30,11:44:04
39.982992,116.329697,0,435,39659.4889699074,2008-07-30,11:44:07
39.983,116.329695,0,435,39659.4889930556,2008-07-30,11:44:09
39.983012,116.329693,0,435,39659.4890509259,2008-07-30,11:44:14
39.983022,116.329688,0,434,39659.4891087963,2008-07-30,11:44:19
39.9831,116.32959,0,415,39659.4891666667,2008-07-30,11:44:24
39.983174,116.329522,0,396,39659.489224537,2008-07-30,11:44:29
39.983224,116.329513,0,379,39659.4892824074,2008-07-30,11:44:34
39.983261,116.329432,0,358,39659.4893402778,2008-07-30,11:44:39
39.983264,116.3294,0,346,39659.4893981481,2008-07-30,11:44:44
39.983271,116.3294,0,338,39659.4894560185,2008-07-30,11:44:49
39.983273,116.329399,0,332,39659.4895138889,2008-07-30,11:44:54
39.983272,116.3294,0,331,39659.4895717593,2008-07-30,11:44:59
39.983272,116.329401,0,329,39659.4896296296,2008-07-30,11:45:04
39.983269,116.329402,0,329,39659.4896875,2008-07-30,11:45:09
39.983268,116.329403,0,328,39659.4897453704,2008-07-30,11:45:14
39.983268,116.329403,0,328,39659.4897800926,2008-07-30,11:45:17
39.983266,116.329405,0,328,39659.4898032407,2008-07-30,11:45:19
39.983232,116.329414,0,322,39659.4898611111,2008-07-30,11:45:24
39.983152,116.329411,0,304,39659.4899189815,2008-07-30,11:45:29
39.983101,116.32943,0,295,39659.4899768519,2008-07-30,11:45:34
39.983074,116.329429,0,292,39659.4900347222,2008-07-30,11:45:39
39.983045,116.329468,0,299,39659.4900925926,2008-07-30,11:45:44
39.983034,116.329526,0,307,39659.490150463,2008-07-30,11:45:49
39.983008,116.329655,0,316,39659.4902083333,2008-07-30,11:45:54
39.98302,116.329709,0,317,39659.4902662037,2008-07-30,11:45:59
39.98302,116.329709,0,317,39659.4903009259,2008-07-30,11:46:02
39.983012,116.329713,0,318,39659.4903240741,2008-07-30,11:46:04
39.983012,116.329769,0,315,39659.4903819444,2008-07-30,11:46:09
39.983004,116.329773,0,315,39659.4904398148,2008-07-30,11:46:14
39.983004,116.329773,0,315,39659.490474537,2008-07-30,11:46:17
39.982996,116.329774,0,315,39659.4904976852,2008-07-30,11:46:19
39.982987,116.329774,0,315,39659.4905555556,2008-07-30,11:46:24
39.982977,116.329775,0,315,39659.4906134259,2008-07-30,11:46:29
39.982974,116.329774,0,314,39659.4906712963,2008-07-30,11:46:34
39.982977,116.329773,0,314,39659.4907291667,2008-07-30,11:46:39
39.982982,116.329771,0,313,39659.490787037,2008-07-30,11:46:44
39.982977,116.329771,0,313,39659.4908449074,2008-07-30,11:46:49
39.982977,116.329771,0,313,39659.4908796296,2008-07-30,11:46:52
39.982973,116.329771,0,312,39659.4909027778,2008-07-30,11:46:54
39.982976,116.329753,0,310,39659.4909606481,2008-07-30,11:46:59
39.98298,116.329705,0,306,39659.4910185185,2008-07-30,11:47:04
39.982973,116.329704,0,305,39659.4910763889,2008-07-30,11:47:09
39.982968,116.329704,0,305,39659.4911342593,2008-07-30,11:47:14
39.982972,116.329701,0,305,39659.4911921296,2008-07-30,11:47:19
39.982976,116.329701,0,306,39659.49125,2008-07-30,11:47:24
39.982976,116.329701,0,306,39659.4913078704,2008-07-30,11:47:29
39.982973,116.329701,0,306,39659.4913657407,2008-07-30,11:47:34
39.982979,116.329699,0,305,39659.4914236111,2008-07-30,11:47:39
39.982985,116.329697,0,305,39659.4914814815,2008-07-30,11:47:44
39.982985,116.329697,0,304,39659.4915393519,2008-07-30,11:47:49
39.982981,116.329699,0,304,39659.4915972222,2008-07-30,11:47:54
39.982981,116.329699,0,303,39659.4916550926,2008-07-30,11:47:59
39.982987,116.329698,0,303,39659.491712963,2008-07-30,11:48:04
39.982991,116.329698,0,302,39659.4917708333,2008-07-30,11:48:09
39.982988,116.3297,0,300,39659.4918287037,2008-07-30,11:48:14
39.982982,116.3297,0,299,39659.4918865741,2008-07-30,11:48:19
39.982982,116.3297,0,299,39659.4919212963,2008-07-30,11:48:22
39.982977,116.329701,0,299,39659.4919444444,2008-07-30,11:48:24
39.982976,116.329668,0,295,39659.4920023148,2008-07-30,11:48:29
39.982988,116.32958,0,281,39659.4920601852,2008-07-30,11:48:34
39.982901,116.32957,0,268,39659.4921180556,2008-07-30,11:48:39
39.98259,116.329604,0,246,39659.4921759259,2008-07-30,11:48:44
39.98245,116.329626,0,233,39659.4922337963,2008-07-30,11:48:49
39.982389,116.329628,0,229,39659.4922916667,2008-07-30,11:48:54
39.98239,116.329588,0,231,39659.492349537,2008-07-30,11:48:59
39.98239,116.329588,0,231,39659.4923842593,2008-07-30,11:49:02
39.982395,116.329585,0,231,39659.4924074074,2008-07-30,11:49:04
39.982387,116.329569,0,237,39659.4924652778,2008-07-30,11:49:09
39.982376,116.329609,0,242,39659.4925231481,2008-07-30,11:49:14
39.982351,116.329638,0,249,39659.4925810185,2008-07-30,11:49:19
39.982356,116.329637,0,250,39659.4926388889,2008-07-30,11:49:24
39.982356,116.329637,0,250,39659.4926736111,2008-07-30,11:49:27
39.982357,116.329637,0,251,39659.4926967593,2008-07-30,11:49:29
39.982282,116.329641,0,252,39659.4927546296,2008-07-30,11:49:34
39.981915,116.329641,0,243,39659.4928125,2008-07-30,11:49:39
39.981761,116.329603,0,225,39659.4928703704,2008-07-30,11:49:44
39.981691,116.329549,0,211,39659.4929282407,2008-07-30,11:49:49
39.981709,116.329459,0,207,39659.4929861111,2008-07-30,11:49:54
39.981701,116.329365,0,199,39659.4930439815,2008-07-30,11:49:59
39.981694,116.329295,0,194,39659.4931018518,2008-07-30,11:50:04
39.981684,116.329206,0,191,39659.4931597222,2008-07-30,11:50:09
39.98168,116.329126,0,190,39659.4932175926,2008-07-30,11:50:14
39.981681,116.329008,0,195,39659.493275463,2008-07-30,11:50:19
39.981637,116.32889,0,194,39659.4933333333,2008-07-30,11:50:24
39.981655,116.328822,0,192,39659.4933912037,2008-07-30,11:50:29
39.981634,116.328772,0,184,39659.4934490741,2008-07-30,11:50:34
39.981607,116.328699,0,185,39659.4935069444,2008-07-30,11:50:39
39.981603,116.32863,0,181,39659.4935648148,2008-07-30,11:50:44
39.98157,116.328531,0,189,39659.4936226852,2008-07-30,11:50:49
39.981547,116.328446,0,196,39659.4936805556,2008-07-30,11:50:54
39.98154,116.32836,0,194,39659.4937384259,2008-07-30,11:50:59
39.981504,116.328264,0,205,39659.4937962963,2008-07-30,11:51:04
39.981487,116.328264,0,206,39659.4938541667,2008-07-30,11:51:09
39.981487,116.328264,0,206,39659.4938888889,2008-07-30,11:51:12
39.98149,116.328264,0,207,39659.493912037,2008-07-30,11:51:14
39.984948,116.332436,0,206,39659.4946064815,2008-07-30,11:52:14
39.984879,116.332515,0,206,39659.4946643518,2008-07-30,11:52:19
39.98266,116.330289,0,142,39659.4951851852,2008-07-30,11:53:04
39.982675,116.330283,0,142,39659.4952430556,2008-07-30,11:53:09
39.981303,116.328234,0,224,39659.495474537,2008-07-30,11:53:29
39.981293,116.328254,0,225,39659.4955324074,2008-07-30,11:53:34
39.981382,116.328144,0,180,39659.4955902778,2008-07-30,11:53:39
39.981366,116.328001,0,183,39659.4956481481,2008-07-30,11:53:44
39.981371,116.327921,0,187,39659.4957060185,2008-07-30,11:53:49
39.9814,116.327866,0,191,39659.4957638889,2008-07-30,11:53:54
39.981411,116.327863,0,192,39659.4958217593,2008-07-30,11:53:59
39.981369,116.327761,0,173,39659.4958796296,2008-07-30,11:54:04
39.98138,116.32769,0,168,39659.4959375,2008-07-30,11:54:09
39.981404,116.327644,0,167,39659.4959953704,2008-07-30,11:54:14
39.981449,116.327674,0,155,39659.4960532407,2008-07-30,11:54:19
39.981491,116.327653,0,149,39659.4961111111,2008-07-30,11:54:24
39.981511,116.327585,0,142,39659.4961689815,2008-07-30,11:54:29
39.981487,116.327508,0,139,39659.4962268519,2008-07-30,11:54:34
39.981489,116.327444,0,136,39659.4962847222,2008-07-30,11:54:39
39.981535,116.327416,0,134,39659.4963425926,2008-07-30,11:54:44
39.981571,116.327438,0,149,39659.496400463,2008-07-30,11:54:49
39.981603,116.327432,0,160,39659.4964583333,2008-07-30,11:54:54
39.981675,116.327428,0,174,39659.4965162037,2008-07-30,11:54:59
39.981685,116.327402,0,178,39659.4965740741,2008-07-30,11:55:04
39.981729,116.327365,0,183,39659.4966319444,2008-07-30,11:55:09
39.981729,116.327365,0,183,39659.4966666667,2008-07-30,11:55:12
39.981734,116.327364,0,184,39659.4966898148,2008-07-30,11:55:14
39.981744,116.327362,0,183,39659.4967476852,2008-07-30,11:55:19
39.981744,116.327361,0,181,39659.4968055556,2008-07-30,11:55:24
39.981743,116.327362,0,180,39659.4968634259,2008-07-30,11:55:29
39.981738,116.327363,0,180,39659.4969212963,2008-07-30,11:55:34
39.981731,116.327365,0,180,39659.4969791667,2008-07-30,11:55:39
39.981727,116.327366,0,181,39659.497037037,2008-07-30,11:55:44
39.98172,116.327366,0,181,39659.4970949074,2008-07-30,11:55:49
39.981719,116.327366,0,181,39659.4971527778,2008-07-30,11:55:54
39.981719,116.327366,0,181,39659.4971875,2008-07-30,11:55:57
39.981718,116.327366,0,181,39659.4972106481,2008-07-30,11:55:59
39.981713,116.327349,0,179,39659.4972685185,2008-07-30,11:56:04
39.981712,116.327344,0,179,39659.4973263889,2008-07-30,11:56:09
39.981711,116.327344,0,179,39659.4973842593,2008-07-30,11:56:14
39.98171,116.327344,0,179,39659.4974421296,2008-07-30,11:56:19
39.981707,116.327341,0,180,39659.4975,2008-07-30,11:56:24
39.981706,116.327337,0,180,39659.4975578704,2008-07-30,11:56:29
39.981704,116.327334,0,180,39659.4976157407,2008-07-30,11:56:34
39.981704,116.327329,0,180,39659.4976736111,2008-07-30,11:56:39
39.981703,116.327327,0,180,39659.4977314815,2008-07-30,11:56:44
39.981704,116.327326,0,180,39659.4977893519,2008-07-30,11:56:49
39.981704,116.327322,0,180,39659.4978472222,2008-07-30,11:56:54
39.981706,116.327323,0,180,39659.4979050926,2008-07-30,11:56:59
39.981707,116.327323,0,180,39659.497962963,2008-07-30,11:57:04
39.981707,116.327322,0,180,39659.4980208333,2008-07-30,11:57:09
39.981708,116.327321,0,180,39659.4980787037,2008-07-30,11:57:14
39.981708,116.32732,0,180,39659.4981365741,2008-07-30,11:57:19
39.981708,116.32732,0,180,39659.4981944444,2008-07-30,11:57:24
39.981709,116.327319,0,180,39659.4982523148,2008-07-30,11:57:29
39.98171,116.327315,0,180,39659.4983101852,2008-07-30,11:57:34
39.981711,116.32731,0,180,39659.4983680556,2008-07-30,11:57:39
39.981711,116.327306,0,180,39659.4984259259,2008-07-30,11:57:44
39.981711,116.327305,0,180,39659.4984837963,2008-07-30,11:57:49
39.981711,116.327302,0,179,39659.4985416667,2008-07-30,11:57:54
39.981711,116.327302,0,179,39659.498599537,2008-07-30,11:57:59
39.981711,116.327302,0,179,39659.4986574074,2008-07-30,11:58:04
39.981711,116.327302,0,179,39659.4987152778,2008-07-30,11:58:09
39.981712,116.327302,0,180,39659.4987731481,2008-07-30,11:58:14
39.981712,116.327301,0,180,39659.4988310185,2008-07-30,11:58:19
39.981712,116.327299,0,180,39659.4988888889,2008-07-30,11:58:24
39.981712,116.327299,0,180,39659.4989236111,2008-07-30,11:58:27
39.981713,116.327295,0,180,39659.4989467593,2008-07-30,11:58:29
39.981702,116.327155,0,182,39659.4990046296,2008-07-30,11:58:34
39.98174,116.326781,0,191,39659.4990625,2008-07-30,11:58:39
39.981899,116.326743,0,187,39659.5025925926,2008-07-30,12:03:44
39.982085,116.326726,0,187,39659.502650463,2008-07-30,12:03:49
39.982623,116.326741,0,187,39659.5027083333,2008-07-30,12:03:54
39.983659,116.326892,0,191,39659.5027662037,2008-07-30,12:03:59
39.984175,116.327088,0,198,39659.5028240741,2008-07-30,12:04:04
39.984416,116.327447,0,202,39659.5028819444,2008-07-30,12:04:09
39.98452,116.327915,0,205,39659.5029398148,2008-07-30,12:04:14
39.984651,116.328615,0,208,39659.5029976852,2008-07-30,12:04:19
39.984674,116.329338,0,211,39659.5030555556,2008-07-30,12:04:24
39.984663,116.330197,0,215,39659.5031134259,2008-07-30,12:04:29
39.984642,116.331162,0,218,39659.5031712963,2008-07-30,12:04:34
39.984599,116.33225,0,220,39659.5032291667,2008-07-30,12:04:39
39.984535,116.333373,0,223,39659.503287037,2008-07-30,12:04:44
39.984495,116.334485,0,225,39659.5033449074,2008-07-30,12:04:49
39.984491,116.335582,0,228,39659.5034027778,2008-07-30,12:04:54
39.984525,116.33668,0,230,39659.5034606481,2008-07-30,12:04:59
39.984658,116.337498,0,234,39659.5035185185,2008-07-30,12:05:04
39.984654,116.338275,0,237,39659.5035763889,2008-07-30,12:05:09
39.984742,116.338869,0,240,39659.5036342593,2008-07-30,12:05:14
39.984831,116.339305,0,244,39659.5036921296,2008-07-30,12:05:19
39.984935,116.339481,0,247,39659.50375,2008-07-30,12:05:24
39.98498,116.33944,0,250,39659.5038078704,2008-07-30,12:05:29
39.984996,116.339442,0,254,39659.5038657407,2008-07-30,12:05:34
39.984996,116.339442,0,254,39659.503900463,2008-07-30,12:05:37
39.984992,116.339442,0,256,39659.5039236111,2008-07-30,12:05:39
39.984974,116.339467,0,257,39659.5039814815,2008-07-30,12:05:44
39.984991,116.339693,0,259,39659.5040393519,2008-07-30,12:05:49
39.985026,116.340048,0,259,39659.5040972222,2008-07-30,12:05:54
39.985144,116.340423,0,261,39659.5041550926,2008-07-30,12:05:59
39.985285,116.340852,0,264,39659.504212963,2008-07-30,12:06:04
39.98542,116.341268,0,266,39659.5042708333,2008-07-30,12:06:09
39.985301,116.341716,0,266,39659.5043287037,2008-07-30,12:06:14
39.985221,116.341931,0,268,39659.5043865741,2008-07-30,12:06:19
39.985118,116.342042,0,268,39659.5044444444,2008-07-30,12:06:24
39.98507,116.342078,0,268,39659.5045023148,2008-07-30,12:06:29
39.98507,116.342078,0,268,39659.504537037,2008-07-30,12:06:32
39.985073,116.342077,0,269,39659.5045601852,2008-07-30,12:06:34
39.985058,116.342081,0,269,39659.5046180556,2008-07-30,12:06:39
39.985037,116.342083,0,269,39659.5046759259,2008-07-30,12:06:44
39.98502,116.342081,0,269,39659.5047337963,2008-07-30,12:06:49
39.98502,116.342081,0,269,39659.5047685185,2008-07-30,12:06:52
39.985025,116.34208,0,269,39659.5047916667,2008-07-30,12:06:54
39.985036,116.342083,0,269,39659.504849537,2008-07-30,12:06:59
39.985066,116.342275,0,269,39659.5049074074,2008-07-30,12:07:04
39.985009,116.342618,0,269,39659.5049652778,2008-07-30,12:07:09
39.984896,116.342821,0,266,39659.5050231481,2008-07-30,12:07:14
39.984862,116.343104,0,262,39659.5050810185,2008-07-30,12:07:19
39.984852,116.34352,0,256,39659.5051388889,2008-07-30,12:07:24
39.984699,116.344257,0,251,39659.5051967593,2008-07-30,12:07:29
39.984534,116.344824,0,246,39659.5052546296,2008-07-30,12:07:34
39.984392,116.345299,0,242,39659.5053125,2008-07-30,12:07:39
39.984297,116.345421,0,238,39659.5053703704,2008-07-30,12:07:44
39.984293,116.345417,0,237,39659.5054282407,2008-07-30,12:07:49
39.984289,116.345418,0,237,39659.5054861111,2008-07-30,12:07:54
39.984289,116.345418,0,237,39659.5055208333,2008-07-30,12:07:57
39.984282,116.345422,0,236,39659.5055439815,2008-07-30,12:07:59
39.984269,116.345427,0,236,39659.5056018519,2008-07-30,12:08:04
39.984265,116.345428,0,236,39659.5056597222,2008-07-30,12:08:09
39.984265,116.345428,0,236,39659.5056944444,2008-07-30,12:08:12
39.984262,116.345429,0,236,39659.5057175926,2008-07-30,12:08:14
39.984308,116.345522,0,236,39659.505775463,2008-07-30,12:08:19
39.984304,116.345538,0,236,39659.5058333333,2008-07-30,12:08:24
39.984308,116.345542,0,236,39659.5058912037,2008-07-30,12:08:29
39.984308,116.345542,0,236,39659.5059259259,2008-07-30,12:08:32
39.984311,116.345544,0,237,39659.5059490741,2008-07-30,12:08:34
39.984321,116.345545,0,237,39659.5060069444,2008-07-30,12:08:39
39.984301,116.345571,0,237,39659.5060648148,2008-07-30,12:08:44
39.984173,116.345954,0,239,39659.5061226852,2008-07-30,12:08:49
39.984151,116.346366,0,238,39659.5061805556,2008-07-30,12:08:54
39.984216,116.34741,0,240,39659.5062384259,2008-07-30,12:08:59
39.98432,116.348371,0,242,39659.5062962963,2008-07-30,12:09:04
39.984382,116.349176,0,243,39659.5063541667,2008-07-30,12:09:09
39.984443,116.349975,0,244,39659.506412037,2008-07-30,12:09:14
39.984534,116.350672,0,245,39659.5064699074,2008-07-30,12:09:19
39.984633,116.351119,0,246,39659.5065277778,2008-07-30,12:09:24
39.984648,116.351196,0,247,39659.5065856481,2008-07-30,12:09:29
39.984765,116.351214,0,247,39659.5066435185,2008-07-30,12:09:34
39.984794,116.35121,0,247,39659.5067013889,2008-07-30,12:09:39
39.984819,116.351209,0,245,39659.5067592593,2008-07-30,12:09:44
39.98483,116.351269,0,242,39659.5068171296,2008-07-30,12:09:49
39.984845,116.351388,0,238,39659.506875,2008-07-30,12:09:54
39.984924,116.351432,0,234,39659.5069328704,2008-07-30,12:09:59
39.985058,116.351389,0,230,39659.5069907407,2008-07-30,12:10:04
39.985169,116.351371,0,228,39659.5070486111,2008-07-30,12:10:09
39.985217,116.351395,0,227,39659.5071064815,2008-07-30,12:10:14
39.985265,116.351471,0,226,39659.5071643519,2008-07-30,12:10:19
39.985272,116.351518,0,225,39659.5072222222,2008-07-30,12:10:24
39.985211,116.351571,0,221,39659.5072800926,2008-07-30,12:10:29
39.985195,116.351669,0,221,39659.507337963,2008-07-30,12:10:34
39.985244,116.351812,0,224,39659.5073958333,2008-07-30,12:10:39
39.985268,116.351888,0,223,39659.5074537037,2008-07-30,12:10:44
39.985282,116.351896,0,221,39659.5075115741,2008-07-30,12:10:49
39.985271,116.351876,0,218,39659.5075694444,2008-07-30,12:10:54
39.985272,116.351892,0,216,39659.5076273148,2008-07-30,12:10:59
39.985275,116.351913,0,214,39659.5076851852,2008-07-30,12:11:04
39.985275,116.351913,0,213,39659.5077430556,2008-07-30,12:11:09
39.985276,116.351913,0,213,39659.5078009259,2008-07-30,12:11:14
39.985277,116.351913,0,213,39659.5078587963,2008-07-30,12:11:19
39.985278,116.351913,0,213,39659.5079166667,2008-07-30,12:11:24
39.985279,116.351912,0,213,39659.507974537,2008-07-30,12:11:29
39.98528,116.351912,0,213,39659.5080324074,2008-07-30,12:11:34
39.98528,116.351912,0,213,39659.5080902778,2008-07-30,12:11:39
39.985278,116.35191,0,213,39659.5081481481,2008-07-30,12:11:44
39.985276,116.351903,0,213,39659.5082060185,2008-07-30,12:11:49
39.985277,116.351898,0,212,39659.5082638889,2008-07-30,12:11:54
39.985278,116.351896,0,211,39659.5083217593,2008-07-30,12:11:59
39.985279,116.351894,0,209,39659.5083796296,2008-07-30,12:12:04
39.985277,116.351892,0,207,39659.5084375,2008-07-30,12:12:09
39.985277,116.351892,0,207,39659.5084722222,2008-07-30,12:12:12
39.98527,116.351892,0,205,39659.5084953704,2008-07-30,12:12:14
39.985229,116.351871,0,199,39659.5085532407,2008-07-30,12:12:19
39.985138,116.351862,0,190,39659.5086111111,2008-07-30,12:12:24
39.985068,116.351852,0,177,39659.5086689815,2008-07-30,12:12:29
39.985016,116.351881,0,164,39659.5087268518,2008-07-30,12:12:34
39.984981,116.351923,0,158,39659.5087847222,2008-07-30,12:12:39
39.984979,116.352017,0,158,39659.5088425926,2008-07-30,12:12:44
39.984985,116.352054,0,158,39659.508900463,2008-07-30,12:12:49
39.985009,116.352126,0,158,39659.5089583333,2008-07-30,12:12:54
39.985026,116.35225,0,157,39659.5090162037,2008-07-30,12:12:59
39.985004,116.352313,0,157,39659.5090740741,2008-07-30,12:13:04
39.984984,116.352335,0,155,39659.5091319444,2008-07-30,12:13:09
39.984945,116.352416,0,154,39659.5091898148,2008-07-30,12:13:14
39.984893,116.352453,0,155,39659.5092476852,2008-07-30,12:13:19
39.984891,116.352423,0,155,39659.5093055556,2008-07-30,12:13:24
39.984888,116.352424,0,154,39659.5093634259,2008-07-30,12:13:29
39.984888,116.352424,0,154,39659.5093981481,2008-07-30,12:13:32
39.984881,116.352428,0,154,39659.5094212963,2008-07-30,12:13:34
39.984912,116.352549,0,156,39659.5094791667,2008-07-30,12:13:39
39.984922,116.352687,0,158,39659.509537037,2008-07-30,12:13:44
39.984917,116.352722,0,159,39659.5095949074,2008-07-30,12:13:49
39.984942,116.3528,0,165,39659.5096527778,2008-07-30,12:13:54
39.985007,116.352923,0,179,39659.5097106481,2008-07-30,12:13:59
39.984993,116.352979,0,182,39659.5097685185,2008-07-30,12:14:04
39.985005,116.352976,0,183,39659.5098263889,2008-07-30,12:14:09
39.985016,116.352976,0,183,39659.5098842593,2008-07-30,12:14:14
39.985031,116.352984,0,184,39659.5099421296,2008-07-30,12:14:19
39.985012,116.353005,0,184,39659.51,2008-07-30,12:14:24
39.984946,116.353039,0,184,39659.5100578704,2008-07-30,12:14:29
39.98488,116.353032,0,184,39659.5101157407,2008-07-30,12:14:34
39.984823,116.352989,0,184,39659.5101736111,2008-07-30,12:14:39
39.984762,116.352914,0,184,39659.5102314815,2008-07-30,12:14:44
39.984706,116.352845,0,184,39659.5102893518,2008-07-30,12:14:49
39.984657,116.352771,0,184,39659.5103472222,2008-07-30,12:14:54
39.984638,116.352722,0,184,39659.5104050926,2008-07-30,12:14:59
39.984621,116.352664,0,184,39659.510462963,2008-07-30,12:15:04
39.984652,116.35263,0,184,39659.5105208333,2008-07-30,12:15:09
39.984648,116.352729,0,184,39659.5105787037,2008-07-30,12:15:14
39.984648,116.352729,0,184,39659.5106134259,2008-07-30,12:15:17
39.984646,116.352732,0,184,39659.5106365741,2008-07-30,12:15:19
39.984588,116.352881,0,184,39659.5106944444,2008-07-30,12:15:24
39.984848,116.352923,0,184,39659.5107523148,2008-07-30,12:15:29
39.985031,116.352866,0,183,39659.5108101852,2008-07-30,12:15:34
39.985072,116.352891,0,183,39659.5108680556,2008-07-30,12:15:39
39.985071,116.35289,0,183,39659.5109259259,2008-07-30,12:15:44
39.985071,116.35289,0,183,39659.5109606481,2008-07-30,12:15:47
39.98507,116.352889,0,183,39659.5109837963,2008-07-30,12:15:49
39.985082,116.352885,0,183,39659.5110416667,2008-07-30,12:15:54
39.985063,116.352825,0,183,39659.511099537,2008-07-30,12:15:59
39.985063,116.352825,0,183,39659.5111342593,2008-07-30,12:16:02
39.985058,116.352825,0,183,39659.5111574074,2008-07-30,12:16:04
39.985046,116.352825,0,183,39659.5112152778,2008-07-30,12:16:09
39.985033,116.352826,0,183,39659.5112731481,2008-07-30,12:16:14
39.984988,116.352805,0,183,39659.5113310185,2008-07-30,12:16:19
39.984962,116.352786,0,182,39659.5113888889,2008-07-30,12:16:24
39.984951,116.352735,0,182,39659.5114467593,2008-07-30,12:16:29
39.984949,116.352734,0,182,39659.5115046296,2008-07-30,12:16:34
39.984949,116.352734,0,182,39659.5115393519,2008-07-30,12:16:37
39.984945,116.352735,0,182,39659.5115625,2008-07-30,12:16:39
39.984926,116.352726,0,182,39659.5116203704,2008-07-30,12:16:44
39.984916,116.352644,0,182,39659.5116782407,2008-07-30,12:16:49
39.984903,116.352644,0,182,39659.5117361111,2008-07-30,12:16:54
39.984894,116.352645,0,182,39659.5117939815,2008-07-30,12:16:59
39.984893,116.352644,0,182,39659.5118518519,2008-07-30,12:17:04
39.984893,116.352644,0,182,39659.5118865741,2008-07-30,12:17:07
39.984894,116.352643,0,182,39659.5119097222,2008-07-30,12:17:09
39.984883,116.352643,0,182,39659.5119675926,2008-07-30,12:17:14
39.984854,116.352635,0,182,39659.512025463,2008-07-30,12:17:19
39.984833,116.352645,0,183,39659.5120833333,2008-07-30,12:17:24
39.984832,116.352612,0,183,39659.5121412037,2008-07-30,12:17:29
39.984804,116.352584,0,183,39659.5121990741,2008-07-30,12:17:34
39.984812,116.352619,0,186,39659.5123148148,2008-07-30,12:17:44
39.984795,116.352556,0,185,39659.5123726852,2008-07-30,12:17:49
39.984774,116.352542,0,184,39659.5124305556,2008-07-30,12:17:54
39.984783,116.35254,0,183,39659.5124884259,2008-07-30,12:17:59
39.98548,116.353172,0,204,39659.512662037,2008-07-30,12:18:14
39.985475,116.35317,0,204,39659.5127199074,2008-07-30,12:18:19
39.985476,116.353168,0,204,39659.5127777778,2008-07-30,12:18:24
39.985479,116.353165,0,204,39659.5128356481,2008-07-30,12:18:29
39.985474,116.353162,0,204,39659.5128935185,2008-07-30,12:18:34
39.98547,116.353161,0,204,39659.5129513889,2008-07-30,12:18:39
39.98547,116.353161,0,204,39659.5129861111,2008-07-30,12:18:42
39.985473,116.353158,0,204,39659.5130092593,2008-07-30,12:18:44
39.985474,116.353187,0,204,39659.5130671296,2008-07-30,12:18:49
39.985408,116.353216,0,203,39659.513125,2008-07-30,12:18:54
39.985339,116.353183,0,204,39659.5131828704,2008-07-30,12:18:59
39.98527,116.353203,0,204,39659.5132407407,2008-07-30,12:19:04
39.985116,116.35311,0,203,39659.5132986111,2008-07-30,12:19:09
39.985026,116.353107,0,203,39659.5133564815,2008-07-30,12:19:14
39.984956,116.353119,0,203,39659.5134143519,2008-07-30,12:19:19
39.984667,116.352993,0,203,39659.5134722222,2008-07-30,12:19:24
39.984562,116.353004,0,202,39659.5135300926,2008-07-30,12:19:29
39.984523,116.353029,0,202,39659.513587963,2008-07-30,12:19:34
39.984546,116.353053,0,203,39659.5136458333,2008-07-30,12:19:39
39.984526,116.353087,0,204,39659.5137037037,2008-07-30,12:19:44
39.984481,116.353139,0,206,39659.5137615741,2008-07-30,12:19:49
39.984432,116.353179,0,208,39659.5138194444,2008-07-30,12:19:54
39.984598,116.353359,0,211,39659.5138773148,2008-07-30,12:19:59
39.984846,116.353314,0,212,39659.5139351852,2008-07-30,12:20:04
39.984976,116.353198,0,206,39659.5139930556,2008-07-30,12:20:09
39.984996,116.353156,0,212,39659.5140509259,2008-07-30,12:20:14
39.985022,116.35312,0,217,39659.5141087963,2008-07-30,12:20:19
39.985056,116.353087,0,213,39659.5141666667,2008-07-30,12:20:24
39.985109,116.353072,0,212,39659.514224537,2008-07-30,12:20:29
39.98513,116.353006,0,214,39659.5142824074,2008-07-30,12:20:34
39.985143,116.352984,0,213,39659.5143402778,2008-07-30,12:20:39
39.985149,116.35296,0,212,39659.5143981481,2008-07-30,12:20:44
39.985172,116.352949,0,213,39659.5144560185,2008-07-30,12:20:49
39.985234,116.352872,0,210,39659.5145138889,2008-07-30,12:20:54
39.985196,116.352846,0,212,39659.5145717593,2008-07-30,12:20:59
39.985154,116.352869,0,215,39659.5146296296,2008-07-30,12:21:04
39.985115,116.352931,0,218,39659.5146875,2008-07-30,12:21:09
39.985064,116.352926,0,220,39659.5147453704,2008-07-30,12:21:14
39.984976,116.352831,0,221,39659.5148032407,2008-07-30,12:21:19
39.984773,116.352604,0,229,39659.5148611111,2008-07-30,12:21:24
39.984714,116.352493,0,229,39659.5149189815,2008-07-30,12:21:29
39.98467,116.35249,0,225,39659.5149768519,2008-07-30,12:21:34
39.984635,116.352479,0,224,39659.5150347222,2008-07-30,12:21:39
39.984536,116.352416,0,215,39659.5150925926,2008-07-30,12:21:44
39.98448,116.352333,0,209,39659.515150463,2008-07-30,12:21:49
39.984462,116.352258,0,210,39659.5152083333,2008-07-30,12:21:54
39.984459,116.352214,0,208,39659.5152662037,2008-07-30,12:21:59
39.98446,116.352287,0,211,39659.5153240741,2008-07-30,12:22:04
39.98446,116.352287,0,211,39659.5153587963,2008-07-30,12:22:07
39.984462,116.352288,0,211,39659.5153819444,2008-07-30,12:22:09
39.984529,116.352333,0,211,39659.5154398148,2008-07-30,12:22:14
39.984581,116.352412,0,211,39659.5154976852,2008-07-30,12:22:19
39.98443,116.352658,0,214,39659.5155555556,2008-07-30,12:22:24
39.984182,116.352954,0,219,39659.5156134259,2008-07-30,12:22:29
39.984093,116.353022,0,219,39659.5156712963,2008-07-30,12:22:34
39.984033,116.353069,0,218,39659.5157291667,2008-07-30,12:22:39
39.98399,116.353087,0,214,39659.515787037,2008-07-30,12:22:44
39.983976,116.353158,0,216,39659.5158449074,2008-07-30,12:22:49
39.983956,116.353253,0,220,39659.5159027778,2008-07-30,12:22:54
39.983924,116.35336,0,224,39659.5159606481,2008-07-30,12:22:59
39.983929,116.35344,0,231,39659.5160185185,2008-07-30,12:23:04
39.983918,116.353538,0,242,39659.5160763889,2008-07-30,12:23:09
39.983927,116.353604,0,251,39659.5161342593,2008-07-30,12:23:14
39.983905,116.353662,0,255,39659.5161921296,2008-07-30,12:23:19
39.983926,116.353766,0,256,39659.51625,2008-07-30,12:23:24
39.983911,116.353838,0,261,39659.5163078704,2008-07-30,12:23:29
39.983904,116.353915,0,266,39659.5163657407,2008-07-30,12:23:34
39.983884,116.354025,0,272,39659.5164236111,2008-07-30,12:23:39
39.983932,116.354137,0,265,39659.5164814815,2008-07-30,12:23:44
39.983959,116.354257,0,267,39659.5165393518,2008-07-30,12:23:49
39.983957,116.354326,0,272,39659.5165972222,2008-07-30,12:23:54
39.983966,116.354424,0,276,39659.5166550926,2008-07-30,12:23:59
39.983968,116.354502,0,268,39659.516712963,2008-07-30,12:24:04
39.983996,116.354555,0,263,39659.5167708333,2008-07-30,12:24:09
39.98402,116.354604,0,256,39659.5168287037,2008-07-30,12:24:14
39.984033,116.354668,0,248,39659.5168865741,2008-07-30,12:24:19
39.984063,116.354745,0,238,39659.5169444444,2008-07-30,12:24:24
39.984082,116.354849,0,229,39659.5170023148,2008-07-30,12:24:29
39.984078,116.35497,0,224,39659.5170601852,2008-07-30,12:24:34
39.98408,116.355077,0,223,39659.5171180556,2008-07-30,12:24:39
39.984097,116.355171,0,220,39659.5171759259,2008-07-30,12:24:44
39.984109,116.355242,0,220,39659.5172337963,2008-07-30,12:24:49
39.984094,116.355267,0,225,39659.5172916667,2008-07-30,12:24:54
39.984086,116.355268,0,225,39659.517349537,2008-07-30,12:24:59
39.984086,116.355268,0,225,39659.5173842593,2008-07-30,12:25:02
39.984094,116.355268,0,226,39659.5174074074,2008-07-30,12:25:04
39.984117,116.355264,0,226,39659.5174652778,2008-07-30,12:25:09
39.984142,116.355271,0,229,39659.5175231481,2008-07-30,12:25:14
39.984003,116.355307,0,234,39659.5175810185,2008-07-30,12:25:19
39.983968,116.355326,0,231,39659.5176388889,2008-07-30,12:25:24
39.983876,116.35532,0,231,39659.5176967593,2008-07-30,12:25:29
39.983786,116.355315,0,231,39659.5177546296,2008-07-30,12:25:34
39.983683,116.355355,0,228,39659.5178125,2008-07-30,12:25:39
39.983627,116.355382,0,229,39659.5178703704,2008-07-30,12:25:44
39.983526,116.355391,0,231,39659.5179282407,2008-07-30,12:25:49
39.983474,116.35539,0,234,39659.5179861111,2008-07-30,12:25:54
39.983472,116.355368,0,236,39659.5180439815,2008-07-30,12:25:59
39.983512,116.35528,0,237,39659.5181018518,2008-07-30,12:26:04
39.983512,116.355263,0,232,39659.5181597222,2008-07-30,12:26:09
39.983427,116.355286,0,229,39659.5182175926,2008-07-30,12:26:14
39.983345,116.35529,0,227,39659.518275463,2008-07-30,12:26:19
39.983267,116.355318,0,231,39659.5183333333,2008-07-30,12:26:24
39.98314,116.355375,0,231,39659.5183912037,2008-07-30,12:26:29
39.983037,116.355416,0,232,39659.5184490741,2008-07-30,12:26:34
39.982932,116.35544,0,237,39659.5185069444,2008-07-30,12:26:39
39.982885,116.355372,0,236,39659.5185648148,2008-07-30,12:26:44
39.982876,116.355313,0,241,39659.5186226852,2008-07-30,12:26:49
39.982942,116.355285,0,236,39659.5186805556,2008-07-30,12:26:54
39.982929,116.355259,0,238,39659.5187384259,2008-07-30,12:26:59
39.982908,116.355231,0,241,39659.5187962963,2008-07-30,12:27:04
39.982708,116.355407,0,247,39659.5188541667,2008-07-30,12:27:09
39.982579,116.35548,0,250,39659.518912037,2008-07-30,12:27:14
39.982474,116.355512,0,252,39659.5189699074,2008-07-30,12:27:19
39.98238,116.355536,0,252,39659.5190277778,2008-07-30,12:27:24
39.98222,116.355556,0,254,39659.5190856481,2008-07-30,12:27:29
39.982141,116.355579,0,256,39659.5191435185,2008-07-30,12:27:34
39.982116,116.355597,0,259,39659.5192013889,2008-07-30,12:27:39
39.982116,116.355577,0,264,39659.5192592593,2008-07-30,12:27:44
39.982116,116.355577,0,264,39659.5192939815,2008-07-30,12:27:47
39.982117,116.355578,0,266,39659.5193171296,2008-07-30,12:27:49
39.982127,116.355629,0,270,39659.519375,2008-07-30,12:27:54
39.982127,116.355665,0,271,39659.5194328704,2008-07-30,12:27:59
39.982115,116.355664,0,272,39659.5194907407,2008-07-30,12:28:04
39.982016,116.355667,0,272,39659.5195486111,2008-07-30,12:28:09
39.981883,116.355778,0,277,39659.5196064815,2008-07-30,12:28:14
39.981824,116.355869,0,281,39659.5196643519,2008-07-30,12:28:19
39.981753,116.355929,0,283,39659.5197222222,2008-07-30,12:28:24
39.981719,116.355929,0,284,39659.5197800926,2008-07-30,12:28:29
39.981677,116.355921,0,283,39659.519837963,2008-07-30,12:28:34
39.981664,116.355975,0,284,39659.5198958333,2008-07-30,12:28:39
39.981603,116.356064,0,285,39659.5199537037,2008-07-30,12:28:44
39.98153,116.35612,0,288,39659.5200115741,2008-07-30,12:28:49
39.981481,116.35613,0,292,39659.5200694444,2008-07-30,12:28:54
39.981442,116.356164,0,296,39659.5201273148,2008-07-30,12:28:59
39.981442,116.356164,0,296,39659.520162037,2008-07-30,12:29:02
39.981445,116.35616,0,300,39659.5201851852,2008-07-30,12:29:04
39.981456,116.356137,0,300,39659.5202430556,2008-07-30,12:29:09
39.981517,116.356017,0,300,39659.5203009259,2008-07-30,12:29:14
39.981549,116.355987,0,300,39659.5203587963,2008-07-30,12:29:19
39.981549,116.355987,0,300,39659.5203935185,2008-07-30,12:29:22
39.981543,116.35599,0,300,39659.5204166667,2008-07-30,12:29:24
39.981519,116.35598,0,297,39659.520474537,2008-07-30,12:29:29
39.981561,116.355925,0,293,39659.5205324074,2008-07-30,12:29:34
39.981561,116.355925,0,293,39659.5205671296,2008-07-30,12:29:37
39.981569,116.355921,0,293,39659.5205902778,2008-07-30,12:29:39
39.98158,116.355917,0,292,39659.5206481481,2008-07-30,12:29:44
39.98158,116.355917,0,292,39659.5206828704,2008-07-30,12:29:47
39.981582,116.355916,0,292,39659.5207060185,2008-07-30,12:29:49
39.981608,116.355873,0,290,39659.5207638889,2008-07-30,12:29:54
39.981589,116.355856,0,288,39659.5208217593,2008-07-30,12:29:59
39.981451,116.355848,0,287,39659.5208796296,2008-07-30,12:30:04
39.981363,116.355868,0,283,39659.5209375,2008-07-30,12:30:09
39.981314,116.355866,0,281,39659.5209953704,2008-07-30,12:30:14
39.981255,116.355867,0,278,39659.5210532407,2008-07-30,12:30:19
39.981113,116.355767,0,271,39659.5211111111,2008-07-30,12:30:24
39.981099,116.355662,0,259,39659.5211689815,2008-07-30,12:30:29
39.981062,116.35561,0,250,39659.5212268519,2008-07-30,12:30:34
39.981042,116.355558,0,245,39659.5212847222,2008-07-30,12:30:39
39.980987,116.355531,0,242,39659.5213425926,2008-07-30,12:30:44
39.980914,116.355557,0,239,39659.521400463,2008-07-30,12:30:49
39.980878,116.355587,0,239,39659.5214583333,2008-07-30,12:30:54
39.980856,116.355623,0,236,39659.5215162037,2008-07-30,12:30:59
39.980885,116.355573,0,240,39659.5215740741,2008-07-30,12:31:04
39.980823,116.355627,0,247,39659.5216319444,2008-07-30,12:31:09
39.980788,116.35569,0,257,39659.5216898148,2008-07-30,12:31:14
39.980788,116.35569,0,257,39659.521724537,2008-07-30,12:31:17
39.98079,116.355689,0,257,39659.5217476852,2008-07-30,12:31:19
39.980618,116.355732,0,267,39659.5218055556,2008-07-30,12:31:24
39.980405,116.355749,0,276,39659.5218634259,2008-07-30,12:31:29
39.980337,116.35577,0,279,39659.5219212963,2008-07-30,12:31:34
39.980305,116.355762,0,284,39659.5219791667,2008-07-30,12:31:39
39.980274,116.355764,0,285,39659.522037037,2008-07-30,12:31:44
39.980237,116.355816,0,291,39659.5220949074,2008-07-30,12:31:49
39.980209,116.355813,0,290,39659.5221527778,2008-07-30,12:31:54
39.980183,116.35581,0,289,39659.5222106481,2008-07-30,12:31:59
39.980183,116.35581,0,289,39659.5222453704,2008-07-30,12:32:02
39.980181,116.355809,0,289,39659.5222685185,2008-07-30,12:32:04
39.98019,116.355788,0,289,39659.5223263889,2008-07-30,12:32:09
39.980194,116.355781,0,289,39659.5223842593,2008-07-30,12:32:14
39.980194,116.355781,0,289,39659.5224189815,2008-07-30,12:32:17
39.980201,116.355779,0,289,39659.5224421296,2008-07-30,12:32:19
39.980183,116.355776,0,289,39659.5225,2008-07-30,12:32:24
39.980133,116.355758,0,289,39659.5225578704,2008-07-30,12:32:29
39.980111,116.355723,0,289,39659.5226157407,2008-07-30,12:32:34
39.980123,116.355702,0,289,39659.5226736111,2008-07-30,12:32:39
39.980175,116.355747,0,290,39659.5227314815,2008-07-30,12:32:44
39.980219,116.355802,0,290,39659.5227893519,2008-07-30,12:32:49
39.980219,116.355802,0,290,39659.5228240741,2008-07-30,12:32:52
39.980222,116.355804,0,290,39659.5228472222,2008-07-30,12:32:54
39.980252,116.355831,0,291,39659.5229050926,2008-07-30,12:32:59
39.980262,116.35583,0,291,39659.522962963,2008-07-30,12:33:04
39.980337,116.355898,0,292,39659.5230208333,2008-07-30,12:33:09
39.980472,116.356076,0,293,39659.5230787037,2008-07-30,12:33:14
39.980546,116.356167,0,294,39659.5231365741,2008-07-30,12:33:19
39.980587,116.35617,0,294,39659.5231944444,2008-07-30,12:33:24
39.98057,116.356112,0,293,39659.5232523148,2008-07-30,12:33:29
39.980569,116.356111,0,294,39659.5233101852,2008-07-30,12:33:34
39.980564,116.356111,0,294,39659.5233680556,2008-07-30,12:33:39
39.980557,116.356111,0,294,39659.5234259259,2008-07-30,12:33:44
39.980549,116.356112,0,294,39659.5234837963,2008-07-30,12:33:49
39.980544,116.356112,0,294,39659.5235416667,2008-07-30,12:33:54
39.980543,116.356113,0,294,39659.523599537,2008-07-30,12:33:59
39.980541,116.356112,0,294,39659.5236574074,2008-07-30,12:34:04
39.980541,116.356112,0,294,39659.5236921296,2008-07-30,12:34:07
39.980533,116.356112,0,294,39659.5237152778,2008-07-30,12:34:09
39.98051,116.356108,0,293,39659.5237731481,2008-07-30,12:34:14
39.980533,116.35613,0,293,39659.5238310185,2008-07-30,12:34:19
39.980522,116.356133,0,293,39659.5238888889,2008-07-30,12:34:24
39.980522,116.356133,0,293,39659.5239236111,2008-07-30,12:34:27
39.980516,116.356135,0,293,39659.5239467593,2008-07-30,12:34:29
39.980507,116.356137,0,293,39659.5240046296,2008-07-30,12:34:34
39.980544,116.356176,0,293,39659.5240625,2008-07-30,12:34:39
39.980593,116.356183,0,293,39659.5241203704,2008-07-30,12:34:44
39.980638,116.356226,0,292,39659.5241782407,2008-07-30,12:34:49
39.980656,116.356249,0,291,39659.5242361111,2008-07-30,12:34:54
39.980677,116.356266,0,290,39659.5242939815,2008-07-30,12:34:59
39.980707,116.356316,0,289,39659.5243518518,2008-07-30,12:35:04
39.980756,116.356393,0,289,39659.5244097222,2008-07-30,12:35:09
39.980799,116.356449,0,288,39659.5244675926,2008-07-30,12:35:14
39.980735,116.356394,0,288,39659.524525463,2008-07-30,12:35:19
39.980735,116.356394,0,288,39659.5245601852,2008-07-30,12:35:22
39.980733,116.356396,0,288,39659.5245833333,2008-07-30,12:35:24
39.980815,116.356463,0,288,39659.5246412037,2008-07-30,12:35:29
39.980908,116.356493,0,289,39659.5246990741,2008-07-30,12:35:34
39.980968,116.356482,0,289,39659.5247569444,2008-07-30,12:35:39
39.981007,116.356468,0,290,39659.5248148148,2008-07-30,12:35:44
39.98103,116.35646,0,291,39659.5248726852,2008-07-30,12:35:49
39.98103,116.356437,0,291,39659.5249305556,2008-07-30,12:35:54
39.981031,116.356433,0,291,39659.5249884259,2008-07-30,12:35:59
39.981031,116.356433,0,291,39659.5250231481,2008-07-30,12:36:02
39.981034,116.356431,0,291,39659.5250462963,2008-07-30,12:36:04
39.980975,116.356371,0,291,39659.5251041667,2008-07-30,12:36:09
39.980969,116.356408,0,292,39659.525162037,2008-07-30,12:36:14
39.980967,116.356409,0,292,39659.5252199074,2008-07-30,12:36:19
39.980964,116.35641,0,292,39659.5252777778,2008-07-30,12:36:24
39.980964,116.35641,0,292,39659.5253125,2008-07-30,12:36:27
39.980966,116.356409,0,292,39659.5253356481,2008-07-30,12:36:29
39.980932,116.356391,0,292,39659.5253935185,2008-07-30,12:36:34
39.980912,116.356399,0,291,39659.5254513889,2008-07-30,12:36:39
39.980805,116.356354,0,291,39659.5255092593,2008-07-30,12:36:44
39.980663,116.3563,0,291,39659.5255671296,2008-07-30,12:36:49
39.980588,116.356207,0,291,39659.525625,2008-07-30,12:36:54
39.980647,116.356143,0,291,39659.5256828704,2008-07-30,12:36:59
39.980647,116.356143,0,291,39659.5257175926,2008-07-30,12:37:02
39.980649,116.356137,0,291,39659.5257407407,2008-07-30,12:37:04
39.980633,116.355869,0,291,39659.5257986111,2008-07-30,12:37:09
39.980592,116.355606,0,292,39659.5258564815,2008-07-30,12:37:14
39.980566,116.355454,0,293,39659.5259143518,2008-07-30,12:37:19
39.980552,116.355339,0,296,39659.5259722222,2008-07-30,12:37:24
39.980533,116.35523,0,298,39659.5260300926,2008-07-30,12:37:29
39.980562,116.355702,0,301,39659.526087963,2008-07-30,12:37:34
39.980575,116.35586,0,302,39659.5261458333,2008-07-30,12:37:39
39.980583,116.355991,0,302,39659.5262037037,2008-07-30,12:37:44
39.98057,116.356081,0,303,39659.5262615741,2008-07-30,12:37:49
39.980602,116.356141,0,302,39659.5263194444,2008-07-30,12:37:54
39.98065,116.356255,0,301,39659.5263773148,2008-07-30,12:37:59
39.98065,116.356255,0,301,39659.526412037,2008-07-30,12:38:02
39.98065,116.356255,0,301,39659.5264351852,2008-07-30,12:38:04
39.980684,116.356254,0,300,39659.5264930556,2008-07-30,12:38:09
39.980712,116.356282,0,300,39659.5265509259,2008-07-30,12:38:14
39.980741,116.356313,0,299,39659.5266087963,2008-07-30,12:38:19
39.980768,116.356364,0,300,39659.5266666667,2008-07-30,12:38:24
39.980807,116.356372,0,300,39659.526724537,2008-07-30,12:38:29
39.980818,116.356399,0,300,39659.5267824074,2008-07-30,12:38:34
39.980826,116.356388,0,300,39659.5268402778,2008-07-30,12:38:39
39.980826,116.356305,0,301,39659.5268981481,2008-07-30,12:38:44
39.980837,116.356301,0,302,39659.5269560185,2008-07-30,12:38:49
39.980849,116.356309,0,303,39659.5270138889,2008-07-30,12:38:54
39.980831,116.356281,0,302,39659.5270717593,2008-07-30,12:38:59
39.980838,116.356277,0,303,39659.5271296296,2008-07-30,12:39:04
39.980838,116.356276,0,304,39659.5271875,2008-07-30,12:39:09
39.98083,116.356277,0,304,39659.5272453704,2008-07-30,12:39:14
39.980837,116.356275,0,304,39659.5273032407,2008-07-30,12:39:19
39.980837,116.356275,0,304,39659.527337963,2008-07-30,12:39:22
39.980845,116.356279,0,306,39659.5273611111,2008-07-30,12:39:24
39.980871,116.356282,0,306,39659.5274189815,2008-07-30,12:39:29
39.980864,116.356262,0,310,39659.5274768519,2008-07-30,12:39:34
39.980872,116.356279,0,313,39659.5275347222,2008-07-30,12:39:39
39.980882,116.356282,0,313,39659.5275925926,2008-07-30,12:39:44
39.980895,116.356271,0,315,39659.527650463,2008-07-30,12:39:49
39.980922,116.356296,0,317,39659.5277083333,2008-07-30,12:39:54
39.980923,116.356301,0,318,39659.5277662037,2008-07-30,12:39:59
39.980921,116.356302,0,318,39659.5278240741,2008-07-30,12:40:04
39.980923,116.356302,0,318,39659.5278819444,2008-07-30,12:40:09
39.980923,116.356302,0,318,39659.5279166667,2008-07-30,12:40:12
39.980931,116.356302,0,319,39659.5279398148,2008-07-30,12:40:14
39.980965,116.356386,0,322,39659.5279976852,2008-07-30,12:40:19
39.980957,116.356441,0,327,39659.5280555556,2008-07-30,12:40:24
39.980945,116.356497,0,328,39659.5281134259,2008-07-30,12:40:29
39.980945,116.356497,0,328,39659.5281481481,2008-07-30,12:40:32
39.980944,116.3565,0,328,39659.5281712963,2008-07-30,12:40:34
39.98093,116.356535,0,327,39659.5282291667,2008-07-30,12:40:39
39.980818,116.356512,0,328,39659.528287037,2008-07-30,12:40:44
39.98077,116.356535,0,330,39659.5283449074,2008-07-30,12:40:49
39.980779,116.356572,0,335,39659.5284027778,2008-07-30,12:40:54
39.980769,116.356579,0,335,39659.5284606481,2008-07-30,12:40:59
39.980735,116.356589,0,335,39659.5285185185,2008-07-30,12:41:04
39.980883,116.35638,0,325,39659.5307175926,2008-07-30,12:44:14
39.980903,116.356269,0,326,39659.530775463,2008-07-30,12:44:19
39.980906,116.356268,0,326,39659.5308333333,2008-07-30,12:44:24
39.980909,116.356266,0,326,39659.5308912037,2008-07-30,12:44:29
39.980914,116.356264,0,326,39659.5309490741,2008-07-30,12:44:34
39.980916,116.356262,0,326,39659.5310069444,2008-07-30,12:44:39
39.980914,116.356261,0,326,39659.5310648148,2008-07-30,12:44:44
39.980914,116.356262,0,326,39659.5311226852,2008-07-30,12:44:49
39.980914,116.356262,0,326,39659.5311574074,2008-07-30,12:44:52
39.980908,116.356263,0,326,39659.5311805556,2008-07-30,12:44:54
39.980897,116.356265,0,326,39659.5312384259,2008-07-30,12:44:59
39.980897,116.356265,0,326,39659.5312731481,2008-07-30,12:45:02
39.98089,116.356268,0,326,39659.5312962963,2008-07-30,12:45:04
39.98093,116.356312,0,326,39659.5313541667,2008-07-30,12:45:09
39.980969,116.356399,0,326,39659.531412037,2008-07-30,12:45:14
39.980921,116.35647,0,326,39659.5314699074,2008-07-30,12:45:19
39.98089,116.356461,0,326,39659.5315277778,2008-07-30,12:45:24
39.980877,116.356523,0,326,39659.5315856481,2008-07-30,12:45:29
39.980884,116.356639,0,325,39659.5316435185,2008-07-30,12:45:34
39.980885,116.356668,0,325,39659.5317013889,2008-07-30,12:45:39
39.980855,116.35667,0,324,39659.5317592593,2008-07-30,12:45:44
39.980865,116.356669,0,324,39659.5318171296,2008-07-30,12:45:49
39.980883,116.356692,0,325,39659.531875,2008-07-30,12:45:54
39.980918,116.356678,0,332,39659.5319328704,2008-07-30,12:45:59
39.980916,116.356637,0,343,39659.5319907407,2008-07-30,12:46:04
39.980922,116.356612,0,355,39659.5320486111,2008-07-30,12:46:09
39.980922,116.356637,0,370,39659.5321064815,2008-07-30,12:46:14
39.980905,116.356663,0,385,39659.5321643518,2008-07-30,12:46:19
39.980885,116.356658,0,404,39659.5322222222,2008-07-30,12:46:24
39.980857,116.356634,0,422,39659.5322800926,2008-07-30,12:46:29
39.980875,116.356636,0,441,39659.532337963,2008-07-30,12:46:34
39.980895,116.356618,0,451,39659.5323958333,2008-07-30,12:46:39
39.980855,116.356606,0,461,39659.5324537037,2008-07-30,12:46:44
39.98082,116.356623,0,451,39659.5325115741,2008-07-30,12:46:49
39.980819,116.356624,0,452,39659.5325694444,2008-07-30,12:46:54
39.980821,116.356624,0,453,39659.5326273148,2008-07-30,12:46:59
39.980821,116.356624,0,453,39659.532662037,2008-07-30,12:47:02
39.980818,116.356624,0,453,39659.5326851852,2008-07-30,12:47:04
39.980808,116.356623,0,452,39659.5327430556,2008-07-30,12:47:09
39.980815,116.356571,0,448,39659.5328009259,2008-07-30,12:47:14
39.980796,116.356547,0,445,39659.5328587963,2008-07-30,12:47:19
39.980794,116.356527,0,444,39659.5329166667,2008-07-30,12:47:24
39.980798,116.356525,0,445,39659.532974537,2008-07-30,12:47:29
39.9808,116.356525,0,445,39659.5330324074,2008-07-30,12:47:34
39.980805,116.356526,0,446,39659.5330902778,2008-07-30,12:47:39
39.980805,116.356526,0,446,39659.533125,2008-07-30,12:47:42
39.980808,116.35653,0,448,39659.5331481481,2008-07-30,12:47:44
39.980819,116.356585,0,454,39659.5332060185,2008-07-30,12:47:49
39.980864,116.356636,0,458,39659.5332638889,2008-07-30,12:47:54
39.980846,116.356521,0,479,39659.5333217593,2008-07-30,12:47:59
39.98081,116.356472,0,501,39659.5333796296,2008-07-30,12:48:04
39.980817,116.356521,0,512,39659.5334375,2008-07-30,12:48:09
39.98077,116.356558,0,532,39659.5334953704,2008-07-30,12:48:14
39.98077,116.356558,0,532,39659.5335300926,2008-07-30,12:48:17
39.980771,116.356561,0,537,39659.5335532407,2008-07-30,12:48:19
39.98079,116.356579,0,549,39659.5336111111,2008-07-30,12:48:24
39.980753,116.356556,0,561,39659.5336689815,2008-07-30,12:48:29
39.980657,116.356578,0,573,39659.5337268518,2008-07-30,12:48:34
39.980638,116.356591,0,577,39659.5337847222,2008-07-30,12:48:39
39.980614,116.356641,0,585,39659.5338425926,2008-07-30,12:48:44
39.98057,116.356619,0,592,39659.533900463,2008-07-30,12:48:49
39.980519,116.35664,0,598,39659.5339583333,2008-07-30,12:48:54
39.98051,116.356694,0,605,39659.5340162037,2008-07-30,12:48:59
39.980524,116.356743,0,611,39659.5340740741,2008-07-30,12:49:04
39.980507,116.356742,0,618,39659.5341319444,2008-07-30,12:49:09
39.980478,116.356733,0,622,39659.5341898148,2008-07-30,12:49:14
39.980475,116.356734,0,622,39659.5342476852,2008-07-30,12:49:19
39.980471,116.356737,0,622,39659.5343055556,2008-07-30,12:49:24
39.980473,116.356737,0,623,39659.5343634259,2008-07-30,12:49:29
39.980473,116.356737,0,623,39659.5343981481,2008-07-30,12:49:32
39.980475,116.356739,0,623,39659.5344212963,2008-07-30,12:49:34
39.980488,116.356731,0,623,39659.5344791667,2008-07-30,12:49:39
39.980539,116.356664,0,624,39659.534537037,2008-07-30,12:49:44
39.980537,116.356588,0,624,39659.5345949074,2008-07-30,12:49:49
39.98038,116.356482,0,618,39659.5346527778,2008-07-30,12:49:54
39.980352,116.356462,0,618,39659.5347106481,2008-07-30,12:49:59
39.980327,116.35646,0,617,39659.5347685185,2008-07-30,12:50:04
39.980327,116.35646,0,617,39659.5348032407,2008-07-30,12:50:07
39.980321,116.356464,0,617,39659.5348263889,2008-07-30,12:50:09
39.980298,116.356466,0,617,39659.5348842593,2008-07-30,12:50:14
39.980256,116.356455,0,617,39659.5349421296,2008-07-30,12:50:19
39.98025,116.356457,0,618,39659.535,2008-07-30,12:50:24
39.980252,116.356457,0,618,39659.5350578704,2008-07-30,12:50:29
39.980254,116.356458,0,618,39659.5351157407,2008-07-30,12:50:34
39.980254,116.356458,0,618,39659.535150463,2008-07-30,12:50:37
39.980262,116.356459,0,617,39659.5351736111,2008-07-30,12:50:39
39.980271,116.356459,0,617,39659.5352314815,2008-07-30,12:50:44
39.980288,116.356483,0,617,39659.5352893519,2008-07-30,12:50:49
39.980305,116.3565,0,618,39659.5353472222,2008-07-30,12:50:54
39.980322,116.356538,0,619,39659.5354050926,2008-07-30,12:50:59
39.980284,116.35654,0,619,39659.535462963,2008-07-30,12:51:04
39.980288,116.356539,0,621,39659.5355208333,2008-07-30,12:51:09
39.980294,116.356537,0,622,39659.5355787037,2008-07-30,12:51:14
39.980299,116.356536,0,623,39659.5356365741,2008-07-30,12:51:19
39.980299,116.356536,0,623,39659.5356712963,2008-07-30,12:51:22
39.980294,116.356538,0,624,39659.5356944444,2008-07-30,12:51:24
39.980284,116.356541,0,624,39659.5357523148,2008-07-30,12:51:29
39.980273,116.356545,0,624,39659.5358101852,2008-07-30,12:51:34
39.980155,116.356646,0,623,39659.5358680556,2008-07-30,12:51:39
39.980032,116.356826,0,623,39659.5359259259,2008-07-30,12:51:44
39.979976,116.357009,0,626,39659.5359837963,2008-07-30,12:51:49
39.979933,116.357034,0,627,39659.5360416667,2008-07-30,12:51:54
39.979847,116.357102,0,629,39659.536099537,2008-07-30,12:51:59
39.979905,116.357074,0,630,39659.5361574074,2008-07-30,12:52:04
39.97991,116.357052,0,636,39659.5362152778,2008-07-30,12:52:09
39.979941,116.357003,0,638,39659.5362731481,2008-07-30,12:52:14
39.979934,116.357004,0,640,39659.5363310185,2008-07-30,12:52:19
39.979934,116.357004,0,640,39659.5363657407,2008-07-30,12:52:22
39.979936,116.357003,0,642,39659.5363888889,2008-07-30,12:52:24
39.979965,116.356958,0,643,39659.5364467593,2008-07-30,12:52:29
39.98009,116.35678,0,639,39659.5365046296,2008-07-30,12:52:34
39.98009,116.35678,0,639,39659.5365393519,2008-07-30,12:52:37
39.98009,116.356777,0,639,39659.5365625,2008-07-30,12:52:39
39.980104,116.356652,0,641,39659.5366203704,2008-07-30,12:52:44
39.980097,116.356617,0,646,39659.5366782407,2008-07-30,12:52:49
39.980077,116.356512,0,646,39659.5367361111,2008-07-30,12:52:54
39.980022,116.356368,0,643,39659.5367939815,2008-07-30,12:52:59
39.979955,116.356316,0,638,39659.5368518519,2008-07-30,12:53:04
39.979865,116.356311,0,634,39659.5369097222,2008-07-30,12:53:09
39.979817,116.356311,0,631,39659.5369675926,2008-07-30,12:53:14
39.979817,116.356326,0,629,39659.537025463,2008-07-30,12:53:19
39.979813,116.356307,0,628,39659.5370833333,2008-07-30,12:53:24
39.979813,116.356307,0,628,39659.5371180556,2008-07-30,12:53:27
39.979817,116.356307,0,628,39659.5371412037,2008-07-30,12:53:29
39.979836,116.356233,0,625,39659.5371990741,2008-07-30,12:53:34
39.979844,116.356199,0,621,39659.5372569444,2008-07-30,12:53:39
39.979867,116.356204,0,618,39659.5373148148,2008-07-30,12:53:44
39.979864,116.356186,0,615,39659.5373726852,2008-07-30,12:53:49
39.97985,116.356183,0,612,39659.5374305556,2008-07-30,12:53:54
39.979849,116.356174,0,610,39659.5374884259,2008-07-30,12:53:59
39.979846,116.356176,0,609,39659.5375462963,2008-07-30,12:54:04
39.979846,116.356176,0,609,39659.5375810185,2008-07-30,12:54:07
39.979848,116.35618,0,610,39659.5376041667,2008-07-30,12:54:09
39.979859,116.356213,0,616,39659.537662037,2008-07-30,12:54:14
39.979867,116.356238,0,619,39659.5377199074,2008-07-30,12:54:19
39.979867,116.356238,0,619,39659.5377546296,2008-07-30,12:54:22
39.979862,116.356238,0,619,39659.5377777778,2008-07-30,12:54:24
39.979873,116.356245,0,618,39659.5378356481,2008-07-30,12:54:29
39.979872,116.356208,0,618,39659.5378935185,2008-07-30,12:54:34
39.979857,116.356189,0,615,39659.5379513889,2008-07-30,12:54:39
39.979849,116.356204,0,611,39659.5380092593,2008-07-30,12:54:44
39.979842,116.356243,0,607,39659.5380671296,2008-07-30,12:54:49
39.979842,116.356243,0,607,39659.5381018519,2008-07-30,12:54:52
39.979846,116.356239,0,600,39659.538125,2008-07-30,12:54:54
39.97986,116.356275,0,600,39659.5381828704,2008-07-30,12:54:59
39.979857,116.356314,0,604,39659.5382407407,2008-07-30,12:55:04
39.979813,116.35636,0,605,39659.5382986111,2008-07-30,12:55:09
39.979775,116.356384,0,607,39659.5383564815,2008-07-30,12:55:14
39.979754,116.356382,0,611,39659.5384143519,2008-07-30,12:55:19
39.979752,116.356362,0,613,39659.5384722222,2008-07-30,12:55:24
39.979758,116.356303,0,617,39659.5385300926,2008-07-30,12:55:29
39.979848,116.356307,0,625,39659.538587963,2008-07-30,12:55:34
39.979966,116.356287,0,635,39659.5386458333,2008-07-30,12:55:39
39.979984,116.356266,0,630,39659.5387037037,2008-07-30,12:55:44
39.980061,116.356268,0,634,39659.5387615741,2008-07-30,12:55:49
39.980055,116.356247,0,631,39659.5388194444,2008-07-30,12:55:54
39.980049,116.356217,0,629,39659.5388773148,2008-07-30,12:55:59
39.980054,116.356239,0,626,39659.5389351852,2008-07-30,12:56:04
39.98014,116.356249,0,628,39659.5389930556,2008-07-30,12:56:09
39.98021,116.356292,0,627,39659.5390509259,2008-07-30,12:56:14
39.980212,116.35635,0,624,39659.5391087963,2008-07-30,12:56:19
39.980225,116.35636,0,627,39659.5391666667,2008-07-30,12:56:24
39.980212,116.356366,0,628,39659.539224537,2008-07-30,12:56:29
39.980165,116.356381,0,629,39659.5392824074,2008-07-30,12:56:34
39.9801,116.356426,0,634,39659.5393402778,2008-07-30,12:56:39
39.980026,116.356439,0,636,39659.5393981481,2008-07-30,12:56:44
39.979987,116.356465,0,635,39659.5394560185,2008-07-30,12:56:49
39.979987,116.356465,0,635,39659.5394907407,2008-07-30,12:56:52
39.979992,116.356461,0,630,39659.5395138889,2008-07-30,12:56:54
39.979973,116.356473,0,626,39659.5395717593,2008-07-30,12:56:59
39.979952,116.35648,0,622,39659.5396296296,2008-07-30,12:57:04
39.979917,116.356414,0,614,39659.5396875,2008-07-30,12:57:09
39.979918,116.356367,0,605,39659.5397453704,2008-07-30,12:57:14
39.979899,116.356332,0,597,39659.5398032407,2008-07-30,12:57:19
39.979898,116.356297,0,592,39659.5398611111,2008-07-30,12:57:24
39.979916,116.356285,0,591,39659.5399189815,2008-07-30,12:57:29
39.979943,116.356292,0,588,39659.5399768518,2008-07-30,12:57:34
39.979943,116.356292,0,588,39659.5400115741,2008-07-30,12:57:37
39.979951,116.356291,0,588,39659.5400347222,2008-07-30,12:57:39
39.980011,116.356292,0,581,39659.5400925926,2008-07-30,12:57:44
39.980108,116.356317,0,577,39659.540150463,2008-07-30,12:57:49
39.980167,116.356333,0,569,39659.5402083333,2008-07-30,12:57:54
39.980203,116.356359,0,562,39659.5402662037,2008-07-30,12:57:59
39.980212,116.356356,0,557,39659.5403240741,2008-07-30,12:58:04
39.980206,116.356361,0,557,39659.5403819444,2008-07-30,12:58:09
39.980206,116.356363,0,556,39659.5404398148,2008-07-30,12:58:14
39.980206,116.356363,0,556,39659.540474537,2008-07-30,12:58:17
39.98021,116.356362,0,556,39659.5404976852,2008-07-30,12:58:19
39.980236,116.356325,0,556,39659.5405555556,2008-07-30,12:58:24
39.980268,116.356294,0,556,39659.5406134259,2008-07-30,12:58:29
39.980297,116.356305,0,558,39659.5406712963,2008-07-30,12:58:34
39.98029,116.35627,0,557,39659.5407291667,2008-07-30,12:58:39
39.980315,116.356302,0,558,39659.540787037,2008-07-30,12:58:44
39.980327,116.3563,0,558,39659.5408449074,2008-07-30,12:58:49
39.98039,116.356448,0,560,39659.5409027778,2008-07-30,12:58:54
39.980416,116.356477,0,560,39659.5409606481,2008-07-30,12:58:59
39.980424,116.35648,0,560,39659.5410185185,2008-07-30,12:59:04
39.980432,116.356476,0,559,39659.5410763889,2008-07-30,12:59:09
39.980432,116.356476,0,559,39659.5411111111,2008-07-30,12:59:12
39.98043,116.356472,0,559,39659.5411342593,2008-07-30,12:59:14
39.980425,116.356421,0,563,39659.5411921296,2008-07-30,12:59:19
39.980437,116.356389,0,569,39659.54125,2008-07-30,12:59:24
39.980445,116.356388,0,570,39659.5413078704,2008-07-30,12:59:29
39.980449,116.356389,0,571,39659.5413657407,2008-07-30,12:59:34
39.980454,116.356396,0,573,39659.5414236111,2008-07-30,12:59:39
39.980454,116.356396,0,573,39659.5414583333,2008-07-30,12:59:42
39.980447,116.356391,0,574,39659.5414814815,2008-07-30,12:59:44
39.980393,116.356489,0,576,39659.5415393518,2008-07-30,12:59:49
39.980323,116.356568,0,576,39659.5415972222,2008-07-30,12:59:54
39.980253,116.356647,0,576,39659.5416550926,2008-07-30,12:59:59
39.980217,116.356662,0,577,39659.541712963,2008-07-30,13:00:04
39.980198,116.356662,0,581,39659.5417708333,2008-07-30,13:00:09
39.980165,116.356696,0,583,39659.5418287037,2008-07-30,13:00:14
39.98013,116.356702,0,586,39659.5418865741,2008-07-30,13:00:19
39.980096,116.35668,0,588,39659.5419444444,2008-07-30,13:00:24
39.980088,116.356678,0,589,39659.5420023148,2008-07-30,13:00:29
39.980088,116.356678,0,589,39659.542037037,2008-07-30,13:00:32
39.980096,116.356679,0,592,39659.5420601852,2008-07-30,13:00:34
39.980123,116.356685,0,594,39659.5421180556,2008-07-30,13:00:39
39.980142,116.356666,0,595,39659.5421759259,2008-07-30,13:00:44
39.980243,116.356578,0,594,39659.5422337963,2008-07-30,13:00:49
39.980252,116.356576,0,594,39659.5422916667,2008-07-30,13:00:54
39.980316,116.356508,0,594,39659.542349537,2008-07-30,13:00:59
39.980367,116.356477,0,593,39659.5424074074,2008-07-30,13:01:04
39.980422,116.356467,0,591,39659.5424652778,2008-07-30,13:01:09
39.980455,116.356491,0,589,39659.5425231481,2008-07-30,13:01:14
39.980461,116.356512,0,588,39659.5425810185,2008-07-30,13:01:19
39.980446,116.356524,0,587,39659.5426388889,2008-07-30,13:01:24
39.980426,116.356513,0,584,39659.5426967593,2008-07-30,13:01:29
39.980426,116.356513,0,584,39659.5427314815,2008-07-30,13:01:32
39.980423,116.356514,0,583,39659.5427546296,2008-07-30,13:01:34
39.980348,116.356484,0,583,39659.5428125,2008-07-30,13:01:39
39.980307,116.356418,0,584,39659.5428703704,2008-07-30,13:01:44
39.980298,116.356418,0,584,39659.5429282407,2008-07-30,13:01:49
39.980234,116.356464,0,582,39659.5429861111,2008-07-30,13:01:54
39.980162,116.356503,0,582,39659.5430439815,2008-07-30,13:01:59
39.980144,116.356492,0,583,39659.5431018519,2008-07-30,13:02:04
39.980137,116.356458,0,585,39659.5431597222,2008-07-30,13:02:09
39.980144,116.356415,0,585,39659.5432175926,2008-07-30,13:02:14
39.980157,116.356329,0,585,39659.543275463,2008-07-30,13:02:19
39.980181,116.356333,0,583,39659.5433333333,2008-07-30,13:02:24
39.980207,116.35635,0,581,39659.5433912037,2008-07-30,13:02:29
39.980216,116.356433,0,581,39659.5434490741,2008-07-30,13:02:34
39.980233,116.356476,0,579,39659.5435069444,2008-07-30,13:02:39
39.980248,116.356518,0,576,39659.5435648148,2008-07-30,13:02:44
39.98024,116.356566,0,575,39659.5436226852,2008-07-30,13:02:49
39.980216,116.356577,0,577,39659.5436805556,2008-07-30,13:02:54
39.980198,116.356579,0,578,39659.5437384259,2008-07-30,13:02:59
39.980198,116.356579,0,578,39659.5437731481,2008-07-30,13:03:02
39.980203,116.35658,0,578,39659.5437962963,2008-07-30,13:03:04
39.980229,116.356577,0,577,39659.5438541667,2008-07-30,13:03:09
39.980241,116.356573,0,578,39659.543912037,2008-07-30,13:03:14
39.980222,116.356569,0,577,39659.5439699074,2008-07-30,13:03:19
39.980253,116.356529,0,577,39659.5440277778,2008-07-30,13:03:24
39.980308,116.356443,0,578,39659.5440856481,2008-07-30,13:03:29
39.980361,116.356409,0,577,39659.5441435185,2008-07-30,13:03:34
39.98035,116.356373,0,578,39659.5442013889,2008-07-30,13:03:39
39.980329,116.356323,0,576,39659.5442592593,2008-07-30,13:03:44
39.980333,116.356285,0,573,39659.5443171296,2008-07-30,13:03:49
39.980326,116.356301,0,572,39659.544375,2008-07-30,13:03:54
39.980308,116.356341,0,575,39659.5444328704,2008-07-30,13:03:59
39.980302,116.356392,0,577,39659.5444907407,2008-07-30,13:04:04
39.980303,116.356394,0,578,39659.5445486111,2008-07-30,13:04:09
39.980303,116.356394,0,578,39659.5445833333,2008-07-30,13:04:12
39.980306,116.356395,0,578,39659.5446064815,2008-07-30,13:04:14
39.980336,116.356422,0,578,39659.5446643519,2008-07-30,13:04:19
39.980398,116.356472,0,575,39659.5447222222,2008-07-30,13:04:24
39.980462,116.356503,0,573,39659.5447800926,2008-07-30,13:04:29
39.980495,116.356574,0,573,39659.544837963,2008-07-30,13:04:34
39.980533,116.356662,0,571,39659.5448958333,2008-07-30,13:04:39
39.980575,116.356713,0,568,39659.5449537037,2008-07-30,13:04:44
39.980622,116.356758,0,565,39659.5450115741,2008-07-30,13:04:49
39.980661,116.356726,0,561,39659.5450694444,2008-07-30,13:04:54
39.980711,116.356647,0,560,39659.5451273148,2008-07-30,13:04:59
39.980755,116.356513,0,559,39659.5451851852,2008-07-30,13:05:04
39.980784,116.356462,0,560,39659.5452430556,2008-07-30,13:05:09
39.980762,116.356431,0,563,39659.5453009259,2008-07-30,13:05:14
39.980787,116.356416,0,564,39659.5453587963,2008-07-30,13:05:19
39.980784,116.356442,0,565,39659.5454166667,2008-07-30,13:05:24
39.980755,116.35648,0,567,39659.545474537,2008-07-30,13:05:29
39.980755,116.35648,0,567,39659.5455092593,2008-07-30,13:05:32
39.980752,116.356472,0,568,39659.5455324074,2008-07-30,13:05:34
39.980702,116.35644,0,570,39659.5455902778,2008-07-30,13:05:39
39.980685,116.356443,0,571,39659.5456481481,2008-07-30,13:05:44
39.980632,116.356453,0,564,39659.5457060185,2008-07-30,13:05:49
39.980613,116.35644,0,561,39659.5457638889,2008-07-30,13:05:54
39.980577,116.356432,0,555,39659.5458217593,2008-07-30,13:05:59
39.980573,116.356405,0,552,39659.5458796296,2008-07-30,13:06:04
39.980541,116.356309,0,557,39659.5459375,2008-07-30,13:06:09
39.980495,116.356247,0,558,39659.5459953704,2008-07-30,13:06:14
39.980425,116.356208,0,561,39659.5460532407,2008-07-30,13:06:19
39.980337,116.356136,0,563,39659.5461111111,2008-07-30,13:06:24
39.980287,116.356078,0,565,39659.5461689815,2008-07-30,13:06:29
39.980273,116.355974,0,567,39659.5462268519,2008-07-30,13:06:34
39.980278,116.355867,0,569,39659.5462847222,2008-07-30,13:06:39
39.980304,116.355753,0,572,39659.5463425926,2008-07-30,13:06:44
39.980301,116.355694,0,574,39659.546400463,2008-07-30,13:06:49
39.980275,116.355741,0,574,39659.5464583333,2008-07-30,13:06:54
39.980263,116.355856,0,575,39659.5465162037,2008-07-30,13:06:59
39.980204,116.355995,0,575,39659.5465740741,2008-07-30,13:07:04
39.980136,116.35605,0,576,39659.5466319444,2008-07-30,13:07:09
39.980062,116.356141,0,578,39659.5466898148,2008-07-30,13:07:14
39.979991,116.356188,0,580,39659.5467476852,2008-07-30,13:07:19
39.979954,116.356191,0,582,39659.5468055556,2008-07-30,13:07:24
39.979954,116.356191,0,582,39659.5468402778,2008-07-30,13:07:27
39.979946,116.356192,0,582,39659.5468634259,2008-07-30,13:07:29
39.979914,116.35617,0,585,39659.5469212963,2008-07-30,13:07:34
39.979867,116.356197,0,587,39659.5469791667,2008-07-30,13:07:39
39.979838,116.356237,0,589,39659.547037037,2008-07-30,13:07:44
39.979816,116.356267,0,591,39659.5470949074,2008-07-30,13:07:49
39.979805,116.35629,0,594,39659.5471527778,2008-07-30,13:07:54
39.979829,116.356243,0,597,39659.5472106481,2008-07-30,13:07:59
39.979838,116.356206,0,597,39659.5472685185,2008-07-30,13:08:04
39.97983,116.356216,0,596,39659.5473263889,2008-07-30,13:08:09
39.979754,116.356243,0,595,39659.5473842593,2008-07-30,13:08:14
39.979695,116.35627,0,596,39659.5474421296,2008-07-30,13:08:19
39.979648,116.356297,0,596,39659.5475,2008-07-30,13:08:24
39.979627,116.356314,0,593,39659.5475578704,2008-07-30,13:08:29
39.979646,116.356329,0,590,39659.5476157407,2008-07-30,13:08:34
39.979698,116.356312,0,586,39659.5476736111,2008-07-30,13:08:39
39.979726,116.356279,0,581,39659.5477314815,2008-07-30,13:08:44
39.979771,116.356209,0,577,39659.5477893518,2008-07-30,13:08:49
39.979836,116.356186,0,576,39659.5478472222,2008-07-30,13:08:54
39.980004,116.356224,0,581,39659.5479050926,2008-07-30,13:08:59
39.98005,116.356251,0,563,39659.547962963,2008-07-30,13:09:04
39.980124,116.356283,0,511,39659.5480208333,2008-07-30,13:09:09
39.980124,116.356299,0,502,39659.5480787037,2008-07-30,13:09:14
39.980128,116.356267,0,499,39659.5481365741,2008-07-30,13:09:19
39.980144,116.356226,0,492,39659.5481944444,2008-07-30,13:09:24
39.980131,116.356191,0,504,39659.5482523148,2008-07-30,13:09:29
39.980141,116.356176,0,521,39659.5483101852,2008-07-30,13:09:34
39.980159,116.356162,0,519,39659.5483680556,2008-07-30,13:09:39
39.980161,116.356115,0,512,39659.5484259259,2008-07-30,13:09:44
39.980233,116.356021,0,487,39659.5484837963,2008-07-30,13:09:49
39.980262,116.355952,0,474,39659.5485416667,2008-07-30,13:09:54
39.980302,116.355899,0,446,39659.548599537,2008-07-30,13:09:59
39.980313,116.35575,0,417,39659.5486574074,2008-07-30,13:10:04
39.980314,116.355587,0,404,39659.5487152778,2008-07-30,13:10:09
39.980341,116.355498,0,390,39659.5487731481,2008-07-30,13:10:14
39.980343,116.355354,0,373,39659.5488310185,2008-07-30,13:10:19
39.980353,116.35525,0,363,39659.5488888889,2008-07-30,13:10:24
39.980295,116.355113,0,352,39659.5489467593,2008-07-30,13:10:29
39.980321,116.355012,0,344,39659.5490046296,2008-07-30,13:10:34
39.980335,116.35496,0,336,39659.5490625,2008-07-30,13:10:39
39.980361,116.354997,0,319,39659.5491203704,2008-07-30,13:10:44
39.980376,116.354942,0,304,39659.5491782407,2008-07-30,13:10:49
39.9804,116.354836,0,292,39659.5492361111,2008-07-30,13:10:54
39.980402,116.354741,0,286,39659.5492939815,2008-07-30,13:10:59
39.980425,116.354684,0,281,39659.5493518518,2008-07-30,13:11:04
39.98043,116.35468,0,279,39659.5494097222,2008-07-30,13:11:09
39.98043,116.35468,0,279,39659.5494444444,2008-07-30,13:11:12
39.980434,116.354676,0,278,39659.5494675926,2008-07-30,13:11:14
39.980331,116.354478,0,273,39659.549525463,2008-07-30,13:11:19
39.980316,116.35442,0,271,39659.5495833333,2008-07-30,13:11:24
39.98029,116.35441,0,267,39659.5496412037,2008-07-30,13:11:29
39.980293,116.354409,0,266,39659.5496990741,2008-07-30,13:11:34
39.980291,116.354408,0,267,39659.5497569444,2008-07-30,13:11:39
39.98029,116.354408,0,267,39659.5498148148,2008-07-30,13:11:44
39.98029,116.354411,0,266,39659.5498726852,2008-07-30,13:11:49
39.98029,116.354411,0,266,39659.5499074074,2008-07-30,13:11:52
39.98029,116.354413,0,265,39659.5499305556,2008-07-30,13:11:54
39.980318,116.354426,0,247,39659.5499884259,2008-07-30,13:11:59
39.980319,116.354386,0,233,39659.5500462963,2008-07-30,13:12:04
39.980326,116.354364,0,230,39659.5501041667,2008-07-30,13:12:09
39.980344,116.354385,0,227,39659.550162037,2008-07-30,13:12:14
39.980344,116.354385,0,227,39659.5501967593,2008-07-30,13:12:17
39.980336,116.354386,0,228,39659.5502199074,2008-07-30,13:12:19
39.980359,116.354367,0,228,39659.5502777778,2008-07-30,13:12:24
39.980337,116.354332,0,229,39659.5503356481,2008-07-30,13:12:29
39.980331,116.354296,0,229,39659.5503935185,2008-07-30,13:12:34
39.980331,116.354296,0,229,39659.5504282407,2008-07-30,13:12:37
39.980331,116.354294,0,230,39659.5504513889,2008-07-30,13:12:39
39.980262,116.354319,0,233,39659.5505092593,2008-07-30,13:12:44
39.980227,116.354343,0,235,39659.5505671296,2008-07-30,13:12:49
39.980196,116.354344,0,237,39659.550625,2008-07-30,13:12:54
39.98009,116.354336,0,240,39659.5506828704,2008-07-30,13:12:59
39.980086,116.354409,0,246,39659.5507407407,2008-07-30,13:13:04
39.980118,116.354486,0,237,39659.5507986111,2008-07-30,13:13:09
39.98013,116.354521,0,238,39659.5508564815,2008-07-30,13:13:14
39.98015,116.354513,0,244,39659.5509143519,2008-07-30,13:13:19
39.98011,116.354538,0,248,39659.5509722222,2008-07-30,13:13:24
39.980086,116.354575,0,251,39659.5510300926,2008-07-30,13:13:29
39.980064,116.354604,0,252,39659.551087963,2008-07-30,13:13:34
39.9801,116.354588,0,251,39659.5511458333,2008-07-30,13:13:39
39.980099,116.354637,0,253,39659.5512037037,2008-07-30,13:13:44
39.980105,116.354655,0,253,39659.5512615741,2008-07-30,13:13:49
39.980105,116.354656,0,253,39659.5513194444,2008-07-30,13:13:54
39.980105,116.354656,0,253,39659.5513541667,2008-07-30,13:13:57
39.980106,116.354658,0,252,39659.5513773148,2008-07-30,13:13:59
39.980168,116.354652,0,249,39659.5514351852,2008-07-30,13:14:04
39.980246,116.3548,0,239,39659.5514930556,2008-07-30,13:14:09
39.98029,116.354866,0,231,39659.5515509259,2008-07-30,13:14:14
39.98029,116.354866,0,231,39659.5515856481,2008-07-30,13:14:17
39.980289,116.354871,0,230,39659.5516087963,2008-07-30,13:14:19
39.980278,116.354868,0,228,39659.5516666667,2008-07-30,13:14:24
39.980295,116.354874,0,224,39659.551724537,2008-07-30,13:14:29
39.980263,116.354784,0,218,39659.5517824074,2008-07-30,13:14:34
39.980259,116.354708,0,208,39659.5518402778,2008-07-30,13:14:39
39.980203,116.354733,0,205,39659.5518981481,2008-07-30,13:14:44
39.980198,116.35471,0,199,39659.5519560185,2008-07-30,13:14:49
39.98022,116.354707,0,192,39659.5520138889,2008-07-30,13:14:54
39.980239,116.35472,0,190,39659.5520717593,2008-07-30,13:14:59
39.980252,116.354749,0,189,39659.5521296296,2008-07-30,13:15:04
39.980231,116.354808,0,188,39659.5521875,2008-07-30,13:15:09
39.980173,116.35493,0,189,39659.5522453704,2008-07-30,13:15:14
39.980155,116.355071,0,190,39659.5523032407,2008-07-30,13:15:19
39.980204,116.355192,0,180,39659.5523611111,2008-07-30,13:15:24
39.980212,116.355273,0,176,39659.5524189815,2008-07-30,13:15:29
39.980195,116.355371,0,173,39659.5524768519,2008-07-30,13:15:34
39.980231,116.355465,0,161,39659.5525347222,2008-07-30,13:15:39
39.980241,116.355469,0,156,39659.5525925926,2008-07-30,13:15:44
39.98021,116.355541,0,154,39659.552650463,2008-07-30,13:15:49
39.980201,116.355629,0,149,39659.5527083333,2008-07-30,13:15:54
39.980226,116.355702,0,148,39659.5527662037,2008-07-30,13:15:59
39.98023,116.355781,0,142,39659.5528240741,2008-07-30,13:16:04
39.980248,116.355829,0,136,39659.5528819444,2008-07-30,13:16:09
39.980266,116.35586,0,133,39659.5529398148,2008-07-30,13:16:14
39.980294,116.35592,0,134,39659.5529976852,2008-07-30,13:16:19
39.980269,116.355839,0,126,39659.5530555556,2008-07-30,13:16:24
39.980299,116.35587,0,123,39659.5531134259,2008-07-30,13:16:29
39.980265,116.355971,0,120,39659.5531712963,2008-07-30,13:16:34
39.980301,116.356049,0,111,39659.5532291667,2008-07-30,13:16:39
39.980298,116.356114,0,105,39659.553287037,2008-07-30,13:16:44
39.980301,116.356193,0,98,39659.5533449074,2008-07-30,13:16:49
39.980302,116.35629,0,98,39659.5534027778,2008-07-30,13:16:54
39.980311,116.356336,0,95,39659.5534606481,2008-07-30,13:16:59
39.980354,116.35637,0,92,39659.5535185185,2008-07-30,13:17:04
39.980309,116.356504,0,91,39659.5535763889,2008-07-30,13:17:09
39.980343,116.356557,0,87,39659.5536342593,2008-07-30,13:17:14
39.980356,116.356618,0,84,39659.5536921296,2008-07-30,13:17:19
39.980312,116.356775,0,82,39659.55375,2008-07-30,13:17:24
39.980319,116.356841,0,80,39659.5538078704,2008-07-30,13:17:29
39.980326,116.356894,0,77,39659.5538657407,2008-07-30,13:17:34
39.980342,116.35694,0,74,39659.5539236111,2008-07-30,13:17:39
39.980358,116.356954,0,71,39659.5539814815,2008-07-30,13:17:44
39.980369,116.357071,0,69,39659.5540393519,2008-07-30,13:17:49
39.980409,116.357098,0,66,39659.5540972222,2008-07-30,13:17:54
39.980477,116.35724,0,62,39659.5541550926,2008-07-30,13:17:59
39.980468,116.357391,0,60,39659.554212963,2008-07-30,13:18:04
39.980492,116.357458,0,57,39659.5542708333,2008-07-30,13:18:09
39.98054,116.357508,0,55,39659.5543287037,2008-07-30,13:18:14
39.980618,116.357573,0,53,39659.5543865741,2008-07-30,13:18:19
39.98057,116.357687,0,52,39659.5544444444,2008-07-30,13:18:24
39.980568,116.357785,0,51,39659.5545023148,2008-07-30,13:18:29
39.98052,116.357927,0,52,39659.5545601852,2008-07-30,13:18:34
39.980447,116.358079,0,54,39659.5546180556,2008-07-30,13:18:39
39.980487,116.35813,0,59,39659.5546759259,2008-07-30,13:18:44
39.98048,116.358246,0,66,39659.5547337963,2008-07-30,13:18:49
39.980488,116.358313,0,69,39659.5547916667,2008-07-30,13:18:54
39.980437,116.358412,0,75,39659.554849537,2008-07-30,13:18:59
39.980452,116.358442,0,83,39659.5549074074,2008-07-30,13:19:04
39.980434,116.358509,0,85,39659.5549652778,2008-07-30,13:19:09
39.980432,116.358526,0,87,39659.5550231481,2008-07-30,13:19:14
39.980429,116.358568,0,90,39659.5550810185,2008-07-30,13:19:19
39.980441,116.358628,0,94,39659.5551388889,2008-07-30,13:19:24
39.980454,116.358703,0,96,39659.5551967593,2008-07-30,13:19:29
39.980491,116.358747,0,99,39659.5552546296,2008-07-30,13:19:34
39.98053,116.358858,0,101,39659.5553125,2008-07-30,13:19:39
39.980517,116.358962,0,104,39659.5553703704,2008-07-30,13:19:44
39.980498,116.359048,0,107,39659.5554282407,2008-07-30,13:19:49
39.980469,116.35907,0,110,39659.5554861111,2008-07-30,13:19:54
39.98049,116.359128,0,110,39659.5555439815,2008-07-30,13:19:59
39.98045,116.359239,0,114,39659.5556018518,2008-07-30,13:20:04
39.980502,116.359252,0,114,39659.5556597222,2008-07-30,13:20:09
39.980536,116.359306,0,114,39659.5557175926,2008-07-30,13:20:14
39.980577,116.359369,0,114,39659.555775463,2008-07-30,13:20:19
39.980646,116.359372,0,110,39659.5558333333,2008-07-30,13:20:24
39.980695,116.35938,0,106,39659.5558912037,2008-07-30,13:20:29
39.98077,116.359388,0,106,39659.5559490741,2008-07-30,13:20:34
39.98085,116.359384,0,117,39659.5560069444,2008-07-30,13:20:39
39.980927,116.359374,0,126,39659.5560648148,2008-07-30,13:20:44
39.980983,116.359407,0,139,39659.5561226852,2008-07-30,13:20:49
39.981026,116.359427,0,153,39659.5561805556,2008-07-30,13:20:54
39.981074,116.359431,0,148,39659.5562384259,2008-07-30,13:20:59
39.981113,116.359486,0,150,39659.5562962963,2008-07-30,13:21:04
39.98117,116.359533,0,152,39659.5563541667,2008-07-30,13:21:09
39.981231,116.359551,0,149,39659.556412037,2008-07-30,13:21:14
39.981298,116.359545,0,151,39659.5564699074,2008-07-30,13:21:19
39.981349,116.359534,0,153,39659.5565277778,2008-07-30,13:21:24
39.981388,116.359535,0,153,39659.5565856481,2008-07-30,13:21:29
39.98141,116.359551,0,156,39659.5566435185,2008-07-30,13:21:34
39.981464,116.359557,0,158,39659.5567013889,2008-07-30,13:21:39
39.981551,116.359524,0,158,39659.5567592593,2008-07-30,13:21:44
39.981657,116.359477,0,160,39659.5568171296,2008-07-30,13:21:49
39.981743,116.359455,0,161,39659.556875,2008-07-30,13:21:54
39.981798,116.359458,0,165,39659.5569328704,2008-07-30,13:21:59
39.981847,116.359442,0,166,39659.5569907407,2008-07-30,13:22:04
39.981852,116.359508,0,166,39659.5570486111,2008-07-30,13:22:09
39.981913,116.359491,0,161,39659.5571064815,2008-07-30,13:22:14
39.981978,116.359482,0,157,39659.5571643518,2008-07-30,13:22:19
39.982051,116.359472,0,150,39659.5572222222,2008-07-30,13:22:24
39.982111,116.359479,0,149,39659.5572800926,2008-07-30,13:22:29
39.982183,116.359444,0,147,39659.557337963,2008-07-30,13:22:34
39.982286,116.359395,0,151,39659.5573958333,2008-07-30,13:22:39
39.982341,116.359374,0,156,39659.5574537037,2008-07-30,13:22:44
39.982395,116.359301,0,154,39659.5575115741,2008-07-30,13:22:49
39.982446,116.359316,0,157,39659.5575694444,2008-07-30,13:22:54
39.982503,116.359305,0,157,39659.5576273148,2008-07-30,13:22:59
39.982557,116.359284,0,155,39659.5576851852,2008-07-30,13:23:04
39.982602,116.359294,0,149,39659.5577430556,2008-07-30,13:23:09
39.982661,116.359301,0,146,39659.5578009259,2008-07-30,13:23:14
39.982752,116.359289,0,143,39659.5578587963,2008-07-30,13:23:19
39.982818,116.359302,0,145,39659.5579166667,2008-07-30,13:23:24
39.98286,116.35932,0,143,39659.557974537,2008-07-30,13:23:29
39.98293,116.359315,0,138,39659.5580324074,2008-07-30,13:23:34
39.983004,116.359324,0,132,39659.5580902778,2008-07-30,13:23:39
39.983075,116.359291,0,135,39659.5581481481,2008-07-30,13:23:44
39.983156,116.359292,0,138,39659.5582060185,2008-07-30,13:23:49
39.983254,116.359283,0,148,39659.5582638889,2008-07-30,13:23:54
39.983314,116.359273,0,151,39659.5583217593,2008-07-30,13:23:59
39.983363,116.359295,0,155,39659.5583796296,2008-07-30,13:24:04
39.983418,116.359325,0,157,39659.5584375,2008-07-30,13:24:09
39.983483,116.35933,0,160,39659.5584953704,2008-07-30,13:24:14
39.983544,116.359329,0,164,39659.5585532407,2008-07-30,13:24:19
39.983583,116.359353,0,165,39659.5586111111,2008-07-30,13:24:24
39.983621,116.359385,0,166,39659.5586689815,2008-07-30,13:24:29
39.983644,116.359424,0,166,39659.5587268519,2008-07-30,13:24:34
39.983661,116.359466,0,169,39659.5587847222,2008-07-30,13:24:39
39.983727,116.359442,0,169,39659.5588425926,2008-07-30,13:24:44
39.983816,116.359477,0,172,39659.558900463,2008-07-30,13:24:49
39.983889,116.359426,0,170,39659.5589583333,2008-07-30,13:24:54
39.983975,116.359411,0,166,39659.5590162037,2008-07-30,13:24:59
39.984023,116.3594,0,163,39659.5590740741,2008-07-30,13:25:04
39.984151,116.359297,0,160,39659.5591319444,2008-07-30,13:25:09
39.984203,116.359242,0,158,39659.5591898148,2008-07-30,13:25:14
39.984261,116.359187,0,158,39659.5592476852,2008-07-30,13:25:19
39.984332,116.359166,0,160,39659.5593055556,2008-07-30,13:25:24
39.984387,116.359172,0,165,39659.5593634259,2008-07-30,13:25:29
39.984463,116.359106,0,168,39659.5594212963,2008-07-30,13:25:34
39.984505,116.359063,0,172,39659.5594791667,2008-07-30,13:25:39
39.984558,116.359045,0,174,39659.559537037,2008-07-30,13:25:44
39.984599,116.359038,0,178,39659.5595949074,2008-07-30,13:25:49
39.984667,116.359097,0,184,39659.5596527778,2008-07-30,13:25:54
39.984726,116.359116,0,188,39659.5597106481,2008-07-30,13:25:59
39.984795,116.359143,0,191,39659.5597685185,2008-07-30,13:26:04
39.984831,116.359167,0,195,39659.5598263889,2008-07-30,13:26:09
39.984935,116.359137,0,196,39659.5598842593,2008-07-30,13:26:14
39.985002,116.359183,0,196,39659.5599421296,2008-07-30,13:26:19
39.985062,116.35925,0,204,39659.56,2008-07-30,13:26:24
39.985125,116.359271,0,202,39659.5600578704,2008-07-30,13:26:29
39.985215,116.359256,0,202,39659.5601157407,2008-07-30,13:26:34
39.985281,116.359209,0,204,39659.5601736111,2008-07-30,13:26:39
39.985348,116.359206,0,205,39659.5602314815,2008-07-30,13:26:44
39.98539,116.359222,0,206,39659.5602893519,2008-07-30,13:26:49
39.985467,116.359251,0,204,39659.5603472222,2008-07-30,13:26:54
39.985515,116.35924,0,202,39659.5604050926,2008-07-30,13:26:59
39.98555,116.359195,0,195,39659.560462963,2008-07-30,13:27:04
39.985573,116.359267,0,196,39659.5605208333,2008-07-30,13:27:09
39.985523,116.359365,0,197,39659.5605787037,2008-07-30,13:27:14
39.985505,116.359422,0,198,39659.5606365741,2008-07-30,13:27:19
39.985538,116.359452,0,198,39659.5606944444,2008-07-30,13:27:24
39.985544,116.359479,0,198,39659.5607523148,2008-07-30,13:27:29
39.985546,116.359565,0,194,39659.5608101852,2008-07-30,13:27:34
39.985528,116.359635,0,189,39659.5608680556,2008-07-30,13:27:39
39.985539,116.359655,0,185,39659.5609259259,2008-07-30,13:27:44
39.985538,116.359772,0,180,39659.5609837963,2008-07-30,13:27:49
39.985488,116.359901,0,176,39659.5610416667,2008-07-30,13:27:54
39.985496,116.359979,0,173,39659.561099537,2008-07-30,13:27:59
39.985528,116.360029,0,168,39659.5611574074,2008-07-30,13:28:04
39.985568,116.360125,0,163,39659.5612152778,2008-07-30,13:28:09
39.985576,116.360201,0,159,39659.5612731481,2008-07-30,13:28:14
39.985573,116.360279,0,155,39659.5613310185,2008-07-30,13:28:19
39.985572,116.360338,0,151,39659.5613888889,2008-07-30,13:28:24
39.985555,116.360446,0,150,39659.5614467593,2008-07-30,13:28:29
39.985564,116.36055,0,144,39659.5615046296,2008-07-30,13:28:34
39.985606,116.360724,0,137,39659.5615625,2008-07-30,13:28:39
39.985642,116.360898,0,123,39659.5616203704,2008-07-30,13:28:44
39.985639,116.361139,0,105,39659.5616782407,2008-07-30,13:28:49
39.985629,116.361296,0,86,39659.5617361111,2008-07-30,13:28:54
39.985656,116.361329,0,73,39659.5617939815,2008-07-30,13:28:59
39.985664,116.361358,0,65,39659.5618518519,2008-07-30,13:29:04
39.985677,116.361379,0,57,39659.5619097222,2008-07-30,13:29:09
39.985744,116.361334,0,53,39659.5619675926,2008-07-30,13:29:14
39.985749,116.36136,0,47,39659.562025463,2008-07-30,13:29:19
39.985713,116.361405,0,44,39659.5620833333,2008-07-30,13:29:24
39.985655,116.361461,0,44,39659.5621412037,2008-07-30,13:29:29
39.985621,116.361492,0,45,39659.5621990741,2008-07-30,13:29:34
39.985624,116.361492,0,44,39659.5622569444,2008-07-30,13:29:39
39.985624,116.361492,0,44,39659.5622916667,2008-07-30,13:29:42
39.985631,116.36149,0,44,39659.5623148148,2008-07-30,13:29:44
39.985649,116.361467,0,45,39659.5623726852,2008-07-30,13:29:49
39.985671,116.361452,0,46,39659.5624305556,2008-07-30,13:29:54
39.98568,116.361406,0,52,39659.5624884259,2008-07-30,13:29:59
39.98568,116.361406,0,52,39659.5625231481,2008-07-30,13:30:02
39.985686,116.361398,0,53,39659.5625462963,2008-07-30,13:30:04
39.9857,116.361418,0,54,39659.5626041667,2008-07-30,13:30:09
39.985708,116.361441,0,54,39659.562662037,2008-07-30,13:30:14
39.985686,116.361522,0,55,39659.5627199074,2008-07-30,13:30:19
39.985714,116.36152,0,56,39659.5627777778,2008-07-30,13:30:24
39.985757,116.361482,0,56,39659.5628356481,2008-07-30,13:30:29
39.985795,116.361482,0,57,39659.5628935185,2008-07-30,13:30:34
39.9858,116.36158,0,57,39659.5629513889,2008-07-30,13:30:39
39.985838,116.361723,0,57,39659.5630092593,2008-07-30,13:30:44
39.985827,116.361892,0,56,39659.5630671296,2008-07-30,13:30:49
39.985826,116.362006,0,55,39659.563125,2008-07-30,13:30:54
39.985836,116.362194,0,54,39659.5631828704,2008-07-30,13:30:59
39.985938,116.362538,0,53,39659.5632407407,2008-07-30,13:31:04
39.985947,116.362926,0,53,39659.5632986111,2008-07-30,13:31:09
39.985932,116.36336,0,52,39659.5633564815,2008-07-30,13:31:14
39.985918,116.363847,0,51,39659.5634143518,2008-07-30,13:31:19
39.985905,116.364391,0,51,39659.5634722222,2008-07-30,13:31:24
39.985912,116.364881,0,51,39659.5635300926,2008-07-30,13:31:29
39.985909,116.365319,0,52,39659.563587963,2008-07-30,13:31:34
39.985872,116.365777,0,54,39659.5636458333,2008-07-30,13:31:39
39.985852,116.366191,0,56,39659.5637037037,2008-07-30,13:31:44
39.985825,116.366602,0,57,39659.5637615741,2008-07-30,13:31:49
39.985784,116.366985,0,59,39659.5638194444,2008-07-30,13:31:54
39.985771,116.367378,0,60,39659.5638773148,2008-07-30,13:31:59
39.985752,116.367811,0,61,39659.5639351852,2008-07-30,13:32:04
39.985681,116.368211,0,61,39659.5639930556,2008-07-30,13:32:09
39.985665,116.368529,0,62,39659.5640509259,2008-07-30,13:32:14
39.985678,116.368816,0,64,39659.5641087963,2008-07-30,13:32:19
39.985684,116.369052,0,67,39659.5641666667,2008-07-30,13:32:24
39.985715,116.369188,0,73,39659.564224537,2008-07-30,13:32:29
39.985737,116.369191,0,76,39659.5642824074,2008-07-30,13:32:34
39.985747,116.369247,0,81,39659.5643402778,2008-07-30,13:32:39
39.985797,116.369367,0,85,39659.5643981481,2008-07-30,13:32:44
39.98583,116.369586,0,90,39659.5644560185,2008-07-30,13:32:49
39.985883,116.369889,0,96,39659.5645138889,2008-07-30,13:32:54
39.985852,116.370205,0,102,39659.5645717593,2008-07-30,13:32:59
39.985724,116.37056,0,110,39659.5646296296,2008-07-30,13:33:04
39.985669,116.370824,0,115,39659.5646875,2008-07-30,13:33:09
39.985798,116.371094,0,122,39659.5647453704,2008-07-30,13:33:14
39.985943,116.371359,0,128,39659.5648032407,2008-07-30,13:33:19
39.986008,116.371681,0,134,39659.5648611111,2008-07-30,13:33:24
39.986032,116.372041,0,142,39659.5649189815,2008-07-30,13:33:29
39.986028,116.372458,0,146,39659.5649768518,2008-07-30,13:33:34
39.986026,116.372856,0,150,39659.5650347222,2008-07-30,13:33:39
39.986019,116.373144,0,155,39659.5650925926,2008-07-30,13:33:44
39.985898,116.373379,0,163,39659.565150463,2008-07-30,13:33:49
39.985729,116.373495,0,168,39659.5652083333,2008-07-30,13:33:54
39.985574,116.373426,0,173,39659.5652662037,2008-07-30,13:33:59
39.985483,116.373242,0,178,39659.5653240741,2008-07-30,13:34:04
39.985352,116.373139,0,183,39659.5653819444,2008-07-30,13:34:09
39.985313,116.373076,0,186,39659.5654398148,2008-07-30,13:34:14
39.985322,116.373044,0,186,39659.5654976852,2008-07-30,13:34:19
39.985447,116.372826,0,188,39659.5655555556,2008-07-30,13:34:24
39.985738,116.372715,0,190,39659.5656134259,2008-07-30,13:34:29
39.985982,116.372675,0,192,39659.5656712963,2008-07-30,13:34:34
39.986645,116.372455,0,174,39659.565787037,2008-07-30,13:34:44
39.987054,116.372465,0,178,39659.5658449074,2008-07-30,13:34:49
39.987122,116.372283,0,158,39659.5659027778,2008-07-30,13:34:54
39.987355,116.372331,0,149,39659.5659606481,2008-07-30,13:34:59
39.987589,116.372346,0,146,39659.5660185185,2008-07-30,13:35:04
39.987773,116.372195,0,153,39659.5660763889,2008-07-30,13:35:09
39.987952,116.372013,0,155,39659.5661342593,2008-07-30,13:35:14
39.98813,116.371951,0,159,39659.5661921296,2008-07-30,13:35:19
39.988373,116.37183,0,158,39659.56625,2008-07-30,13:35:24
39.988755,116.371722,0,161,39659.5663078704,2008-07-30,13:35:29
39.989109,116.371671,0,164,39659.5663657407,2008-07-30,13:35:34
39.989483,116.371572,0,165,39659.5664236111,2008-07-30,13:35:39
39.989807,116.371476,0,166,39659.5664814815,2008-07-30,13:35:44
39.99017,116.371339,0,170,39659.5665393519,2008-07-30,13:35:49
39.990483,116.37123,0,170,39659.5665972222,2008-07-30,13:35:54
39.990808,116.371065,0,174,39659.5666550926,2008-07-30,13:35:59
39.991137,116.370881,0,176,39659.566712963,2008-07-30,13:36:04
39.991424,116.370826,0,193,39659.5667708333,2008-07-30,13:36:09
39.991753,116.370617,0,192,39659.5668287037,2008-07-30,13:36:14
39.992071,116.370417,0,195,39659.5668865741,2008-07-30,13:36:19
39.992412,116.370135,0,196,39659.5669444444,2008-07-30,13:36:24
39.992667,116.3699,0,200,39659.5670023148,2008-07-30,13:36:29
39.992895,116.369777,0,202,39659.5670601852,2008-07-30,13:36:34
39.99302,116.369689,0,207,39659.5671180556,2008-07-30,13:36:39
39.993105,116.369592,0,212,39659.5671759259,2008-07-30,13:36:44
39.993122,116.369581,0,209,39659.5672337963,2008-07-30,13:36:49
39.993129,116.369579,0,215,39659.5672916667,2008-07-30,13:36:54
39.993137,116.369576,0,217,39659.567349537,2008-07-30,13:36:59
39.993137,116.369576,0,217,39659.5673842593,2008-07-30,13:37:02
39.993143,116.369573,0,218,39659.5674074074,2008-07-30,13:37:04
39.993273,116.369437,0,205,39659.5674652778,2008-07-30,13:37:09
39.993407,116.369321,0,195,39659.5675231481,2008-07-30,13:37:14
39.993654,116.369114,0,190,39659.5675810185,2008-07-30,13:37:19
39.993962,116.368885,0,184,39659.5676388889,2008-07-30,13:37:24
39.994268,116.368683,0,181,39659.5676967593,2008-07-30,13:37:29
39.994582,116.368407,0,179,39659.5677546296,2008-07-30,13:37:34
39.994846,116.368198,0,179,39659.5678125,2008-07-30,13:37:39
39.995112,116.36798,0,179,39659.5678703704,2008-07-30,13:37:44
39.995424,116.367694,0,179,39659.5679282407,2008-07-30,13:37:49
39.995715,116.367455,0,175,39659.5679861111,2008-07-30,13:37:54
39.995912,116.367323,0,172,39659.5680439815,2008-07-30,13:37:59
39.996024,116.367287,0,172,39659.5681018519,2008-07-30,13:38:04
39.996065,116.367262,0,171,39659.5681597222,2008-07-30,13:38:09
39.996078,116.367252,0,171,39659.5682175926,2008-07-30,13:38:14
39.996087,116.367248,0,171,39659.568275463,2008-07-30,13:38:19
39.996146,116.367197,0,167,39659.5683333333,2008-07-30,13:38:24
39.99626,116.367085,0,165,39659.5683912037,2008-07-30,13:38:29
39.996463,116.366941,0,163,39659.5684490741,2008-07-30,13:38:34
39.996661,116.366834,0,163,39659.5685069444,2008-07-30,13:38:39
39.996888,116.366699,0,161,39659.5685648148,2008-07-30,13:38:44
39.997119,116.366501,0,160,39659.5686226852,2008-07-30,13:38:49
39.997359,116.366353,0,156,39659.5686805556,2008-07-30,13:38:54
39.997595,116.366087,0,155,39659.5687384259,2008-07-30,13:38:59
39.997885,116.365838,0,142,39659.5687962963,2008-07-30,13:39:04
39.998087,116.36571,0,140,39659.5688541667,2008-07-30,13:39:09
39.998267,116.365616,0,139,39659.568912037,2008-07-30,13:39:14
39.998488,116.365447,0,135,39659.5689699074,2008-07-30,13:39:19
39.998718,116.365251,0,131,39659.5690277778,2008-07-30,13:39:24
39.998918,116.365097,0,130,39659.5690856481,2008-07-30,13:39:29
39.999093,116.364981,0,130,39659.5691435185,2008-07-30,13:39:34
39.999176,116.364778,0,135,39659.5692013889,2008-07-30,13:39:39
39.999372,116.364625,0,131,39659.5692592593,2008-07-30,13:39:44
39.99962,116.364499,0,130,39659.5693171296,2008-07-30,13:39:49
39.999838,116.364333,0,138,39659.569375,2008-07-30,13:39:54
39.999981,116.364389,0,144,39659.5694328704,2008-07-30,13:39:59
40.000061,116.364556,0,147,39659.5694907407,2008-07-30,13:40:04
40.000079,116.364913,0,149,39659.5695486111,2008-07-30,13:40:09
40.000117,116.365283,0,147,39659.5696064815,2008-07-30,13:40:14
40.000166,116.365622,0,144,39659.5696643519,2008-07-30,13:40:19
40.000283,116.365871,0,138,39659.5697222222,2008-07-30,13:40:24
40.000452,116.366032,0,133,39659.5697800926,2008-07-30,13:40:29
40.000461,116.366192,0,129,39659.569837963,2008-07-30,13:40:34
40.000375,116.366439,0,127,39659.5698958333,2008-07-30,13:40:39
40.000375,116.366439,0,127,39659.5699305556,2008-07-30,13:40:42
40.000368,116.366443,0,126,39659.5699537037,2008-07-30,13:40:44
40.000383,116.366468,0,126,39659.5700115741,2008-07-30,13:40:49
40.000387,116.366649,0,122,39659.5700694444,2008-07-30,13:40:54
40.000399,116.366932,0,115,39659.5701273148,2008-07-30,13:40:59
40.000427,116.367263,0,98,39659.5701851852,2008-07-30,13:41:04
40.000504,116.367523,0,83,39659.5702430556,2008-07-30,13:41:09
40.000632,116.367719,0,73,39659.5703009259,2008-07-30,13:41:14
40.000604,116.368074,0,66,39659.5703587963,2008-07-30,13:41:19
40.000555,116.368398,0,56,39659.5704166667,2008-07-30,13:41:24
40.000457,116.368656,0,47,39659.570474537,2008-07-30,13:41:29
40.000392,116.368746,0,37,39659.5705324074,2008-07-30,13:41:34
40.000309,116.368857,0,25,39659.5705902778,2008-07-30,13:41:39
40.000241,116.368986,0,12,39659.5706481481,2008-07-30,13:41:44
40.000279,116.369226,0,-3,39659.5707060185,2008-07-30,13:41:49
40.000341,116.369677,0,-17,39659.5707638889,2008-07-30,13:41:54
40.000442,116.370433,0,-24,39659.5708217593,2008-07-30,13:41:59
40.000385,116.37085,0,-36,39659.5708796296,2008-07-30,13:42:04
40.000414,116.371249,0,-48,39659.5709375,2008-07-30,13:42:09
40.000431,116.371609,0,-61,39659.5709953704,2008-07-30,13:42:14
40.000409,116.37194,0,-75,39659.5710532407,2008-07-30,13:42:19
40.000388,116.372178,0,-88,39659.5711111111,2008-07-30,13:42:24
40.000347,116.372261,0,-103,39659.5711689815,2008-07-30,13:42:29
40.000301,116.372235,0,-117,39659.5712268518,2008-07-30,13:42:34
40.000146,116.372237,0,-124,39659.5712847222,2008-07-30,13:42:39
40.000189,116.37219,0,-139,39659.5713425926,2008-07-30,13:42:44
40.000189,116.37219,0,-139,39659.5713773148,2008-07-30,13:42:47
40.000193,116.372189,0,-149,39659.571400463,2008-07-30,13:42:49
40.000183,116.372206,0,-154,39659.5714583333,2008-07-30,13:42:54
40.000168,116.372218,0,-158,39659.5715162037,2008-07-30,13:42:59
40.000167,116.372221,0,-160,39659.5715740741,2008-07-30,13:43:04
40.000167,116.372221,0,-160,39659.5716087963,2008-07-30,13:43:07
40.00017,116.372225,0,-160,39659.5716319444,2008-07-30,13:43:09
40.000195,116.372352,0,-161,39659.5716898148,2008-07-30,13:43:14
40.000298,116.37238,0,-159,39659.5717476852,2008-07-30,13:43:19
40.000298,116.37238,0,-159,39659.5717824074,2008-07-30,13:43:22
40.000304,116.372381,0,-158,39659.5718055556,2008-07-30,13:43:24
40.000319,116.372396,0,-158,39659.5718634259,2008-07-30,13:43:29
40.000213,116.372507,0,-152,39659.5719212963,2008-07-30,13:43:34
40.00047,116.372605,0,-118,39659.5748148148,2008-07-30,13:47:44
40.000476,116.372608,0,-118,39659.5748726852,2008-07-30,13:47:49
40.000481,116.372608,0,-117,39659.5749305556,2008-07-30,13:47:54
40.000481,116.372609,0,-117,39659.5749884259,2008-07-30,13:47:59
40.000484,116.372616,0,-117,39659.5750462963,2008-07-30,13:48:04
40.00049,116.372621,0,-116,39659.5751041667,2008-07-30,13:48:09
40.000497,116.372629,0,-115,39659.575162037,2008-07-30,13:48:14
40.000501,116.372637,0,-115,39659.5752199074,2008-07-30,13:48:19
40.000504,116.372642,0,-115,39659.5752777778,2008-07-30,13:48:24
40.000504,116.372642,0,-115,39659.5753125,2008-07-30,13:48:27
40.000505,116.372649,0,-114,39659.5753356481,2008-07-30,13:48:29
40.000503,116.372658,0,-114,39659.5753935185,2008-07-30,13:48:34
40.000509,116.372663,0,-114,39659.5754513889,2008-07-30,13:48:39
40.000514,116.372662,0,-114,39659.5755092593,2008-07-30,13:48:44
40.000516,116.372661,0,-114,39659.5755671296,2008-07-30,13:48:49
40.000513,116.372666,0,-114,39659.575625,2008-07-30,13:48:54
40.000513,116.372666,0,-114,39659.5756597222,2008-07-30,13:48:57
40.000514,116.37267,0,-114,39659.5756828704,2008-07-30,13:48:59
40.000528,116.372671,0,-114,39659.5757407407,2008-07-30,13:49:04
40.000537,116.372671,0,-114,39659.5757986111,2008-07-30,13:49:09
40.000551,116.372669,0,-114,39659.5758564815,2008-07-30,13:49:14
40.000559,116.372668,0,-113,39659.5759143519,2008-07-30,13:49:19
40.000566,116.372669,0,-113,39659.5759722222,2008-07-30,13:49:24
40.000573,116.372672,0,-113,39659.5760300926,2008-07-30,13:49:29
40.000579,116.372672,0,-113,39659.576087963,2008-07-30,13:49:34
40.000579,116.372672,0,-113,39659.5761226852,2008-07-30,13:49:37
40.000579,116.37268,0,-112,39659.5761458333,2008-07-30,13:49:39
40.00058,116.372689,0,-112,39659.5762037037,2008-07-30,13:49:44
40.000583,116.37269,0,-112,39659.5762615741,2008-07-30,13:49:49
40.000583,116.37269,0,-112,39659.5762962963,2008-07-30,13:49:52
40.000578,116.372695,0,-112,39659.5763194444,2008-07-30,13:49:54
40.000576,116.372708,0,-112,39659.5763773148,2008-07-30,13:49:59
40.000574,116.372713,0,-112,39659.5764351852,2008-07-30,13:50:04
40.000569,116.372716,0,-112,39659.5764930556,2008-07-30,13:50:09
40.000566,116.372722,0,-112,39659.5765509259,2008-07-30,13:50:14
40.000561,116.372729,0,-111,39659.5766087963,2008-07-30,13:50:19
40.000555,116.372736,0,-111,39659.5766666667,2008-07-30,13:50:24
40.000555,116.372742,0,-111,39659.576724537,2008-07-30,13:50:29
40.000555,116.372742,0,-111,39659.5767592593,2008-07-30,13:50:32
40.000562,116.372748,0,-111,39659.5767824074,2008-07-30,13:50:34
40.000558,116.372757,0,-110,39659.5768402778,2008-07-30,13:50:39
40.000555,116.372762,0,-110,39659.5768981481,2008-07-30,13:50:44
40.000554,116.372768,0,-110,39659.5769560185,2008-07-30,13:50:49
40.000547,116.372776,0,-110,39659.5770138889,2008-07-30,13:50:54
40.000547,116.372776,0,-110,39659.5770486111,2008-07-30,13:50:57
40.000543,116.37278,0,-110,39659.5770717593,2008-07-30,13:50:59
40.000537,116.372799,0,-109,39659.5771296296,2008-07-30,13:51:04
40.000517,116.372918,0,-105,39659.5771875,2008-07-30,13:51:09
40.000414,116.373057,0,-98,39659.5772453704,2008-07-30,13:51:14
40.000269,116.373261,0,-83,39659.5773032407,2008-07-30,13:51:19
40.000259,116.373342,0,-68,39659.5773611111,2008-07-30,13:51:24
40.000276,116.373397,0,-55,39659.5774189815,2008-07-30,13:51:29
40.00025,116.373548,0,-42,39659.5774768519,2008-07-30,13:51:34
40.000249,116.373632,0,-30,39659.5775347222,2008-07-30,13:51:39
40.000251,116.373708,0,-20,39659.5775925926,2008-07-30,13:51:44
40.000251,116.373769,0,-10,39659.577650463,2008-07-30,13:51:49
40.000256,116.37381,0,-1,39659.5777083333,2008-07-30,13:51:54
40.000264,116.373859,0,9,39659.5777662037,2008-07-30,13:51:59
40.000273,116.373928,0,21,39659.5778240741,2008-07-30,13:52:04
40.000309,116.374035,0,34,39659.5778819444,2008-07-30,13:52:09
40.000286,116.374253,0,48,39659.5779398148,2008-07-30,13:52:14
40.000287,116.374405,0,62,39659.5779976852,2008-07-30,13:52:19
40.000293,116.374431,0,64,39659.5780555556,2008-07-30,13:52:24
40.000292,116.374543,0,74,39659.5781134259,2008-07-30,13:52:29
40.000325,116.374601,0,82,39659.5781712963,2008-07-30,13:52:34
40.000329,116.374637,0,88,39659.5782291667,2008-07-30,13:52:39
40.000342,116.374657,0,93,39659.578287037,2008-07-30,13:52:44
40.000366,116.37465,0,95,39659.5783449074,2008-07-30,13:52:49
40.000353,116.374661,0,98,39659.5784027778,2008-07-30,13:52:54
40.00035,116.374675,0,102,39659.5784606481,2008-07-30,13:52:59
40.000293,116.374729,0,109,39659.5785185185,2008-07-30,13:53:04
40.000275,116.374805,0,119,39659.5785763889,2008-07-30,13:53:09
40.000328,116.374843,0,125,39659.5786342593,2008-07-30,13:53:14
40.000405,116.374849,0,126,39659.5786921296,2008-07-30,13:53:19
40.000409,116.37492,0,124,39659.57875,2008-07-30,13:53:24
40.000411,116.374998,0,124,39659.5788078704,2008-07-30,13:53:29
40.000412,116.375059,0,123,39659.5788657407,2008-07-30,13:53:34
40.000391,116.375147,0,120,39659.5789236111,2008-07-30,13:53:39
40.00037,116.375249,0,117,39659.5789814815,2008-07-30,13:53:44
40.000354,116.37531,0,117,39659.5790393518,2008-07-30,13:53:49
40.000352,116.375388,0,117,39659.5790972222,2008-07-30,13:53:54
40.00036,116.375472,0,121,39659.5791550926,2008-07-30,13:53:59
40.00036,116.375517,0,129,39659.579212963,2008-07-30,13:54:04
40.000363,116.375604,0,139,39659.5792708333,2008-07-30,13:54:09
40.00033,116.375583,0,135,39659.5793287037,2008-07-30,13:54:14
40.000317,116.375622,0,135,39659.5793865741,2008-07-30,13:54:19
40.00031,116.375632,0,135,39659.5794444444,2008-07-30,13:54:24
40.00031,116.375632,0,135,39659.5794791667,2008-07-30,13:54:27
40.000306,116.375636,0,135,39659.5795023148,2008-07-30,13:54:29
40.000298,116.375692,0,135,39659.5795601852,2008-07-30,13:54:34
40.000283,116.375831,0,135,39659.5796180556,2008-07-30,13:54:39
40.00031,116.375885,0,134,39659.5796759259,2008-07-30,13:54:44
40.000312,116.375926,0,134,39659.5797337963,2008-07-30,13:54:49
40.000331,116.37604,0,134,39659.5797916667,2008-07-30,13:54:54
40.000368,116.376143,0,133,39659.579849537,2008-07-30,13:54:59
40.000328,116.37624,0,133,39659.5799074074,2008-07-30,13:55:04
40.000337,116.376321,0,134,39659.5799652778,2008-07-30,13:55:09
40.000332,116.376384,0,134,39659.5800231481,2008-07-30,13:55:14
40.000312,116.376453,0,134,39659.5800810185,2008-07-30,13:55:19
40.000336,116.376553,0,134,39659.5801388889,2008-07-30,13:55:24
40.00035,116.376563,0,134,39659.5801967593,2008-07-30,13:55:29
40.00035,116.376563,0,134,39659.5802314815,2008-07-30,13:55:32
40.000344,116.376569,0,134,39659.5802546296,2008-07-30,13:55:34
40.000314,116.376709,0,134,39659.5803125,2008-07-30,13:55:39
40.000366,116.376779,0,135,39659.5803703704,2008-07-30,13:55:44
40.000336,116.376842,0,135,39659.5804282407,2008-07-30,13:55:49
40.000344,116.376886,0,135,39659.5804861111,2008-07-30,13:55:54
40.000357,116.377018,0,135,39659.5805439815,2008-07-30,13:55:59
40.000413,116.377185,0,135,39659.5806018518,2008-07-30,13:56:04
40.000573,116.377357,0,137,39659.5806597222,2008-07-30,13:56:09
40.000678,116.377409,0,136,39659.5807175926,2008-07-30,13:56:14
40.000648,116.377472,0,138,39659.580775463,2008-07-30,13:56:19
40.000698,116.377521,0,142,39659.5808333333,2008-07-30,13:56:24
40.000702,116.377602,0,144,39659.5808912037,2008-07-30,13:56:29
40.000547,116.377762,0,146,39659.5809490741,2008-07-30,13:56:34
40.000468,116.377826,0,147,39659.5810069444,2008-07-30,13:56:39
40.000408,116.377868,0,147,39659.5810648148,2008-07-30,13:56:44
40.000461,116.378059,0,147,39659.5811226852,2008-07-30,13:56:49
40.000495,116.378136,0,148,39659.5811805556,2008-07-30,13:56:54
40.00036,116.37828,0,149,39659.5812384259,2008-07-30,13:56:59
40.000372,116.378328,0,149,39659.5812962963,2008-07-30,13:57:04
40.0004,116.378421,0,149,39659.5813541667,2008-07-30,13:57:09
40.000457,116.378485,0,152,39659.581412037,2008-07-30,13:57:14
40.000447,116.378491,0,152,39659.5814699074,2008-07-30,13:57:19
40.000447,116.378491,0,152,39659.5815046296,2008-07-30,13:57:22
40.000439,116.378493,0,152,39659.5815277778,2008-07-30,13:57:24
40.000414,116.378482,0,152,39659.5815856481,2008-07-30,13:57:29
40.000341,116.378415,0,154,39659.5816435185,2008-07-30,13:57:34
40.000145,116.378164,0,152,39659.5817013889,2008-07-30,13:57:39
40.000254,116.377984,0,154,39659.5817592593,2008-07-30,13:57:44
40.000386,116.377819,0,156,39659.5818171296,2008-07-30,13:57:49
40.000451,116.377787,0,157,39659.581875,2008-07-30,13:57:54
40.000548,116.377701,0,156,39659.5819328704,2008-07-30,13:57:59
40.000675,116.377641,0,156,39659.5819907407,2008-07-30,13:58:04
40.000783,116.377545,0,155,39659.5820486111,2008-07-30,13:58:09
40.000844,116.377482,0,158,39659.5821064815,2008-07-30,13:58:14
40.000857,116.37744,0,164,39659.5821643519,2008-07-30,13:58:19
40.000882,116.377425,0,167,39659.5822222222,2008-07-30,13:58:24
40.000909,116.377399,0,169,39659.5822800926,2008-07-30,13:58:29
40.000852,116.377413,0,173,39659.582337963,2008-07-30,13:58:34
40.000818,116.377353,0,177,39659.5823958333,2008-07-30,13:58:39
40.000759,116.37734,0,182,39659.5824537037,2008-07-30,13:58:44
40.000573,116.377409,0,186,39659.5825115741,2008-07-30,13:58:49
40.00061,116.377532,0,186,39659.5825694444,2008-07-30,13:58:54
40.000478,116.377773,0,188,39659.5826273148,2008-07-30,13:58:59
40.000432,116.377903,0,193,39659.5826851852,2008-07-30,13:59:04
40.000409,116.378017,0,197,39659.5827430556,2008-07-30,13:59:09
40.000368,116.378155,0,199,39659.5828009259,2008-07-30,13:59:14
40.000247,116.378434,0,200,39659.5828587963,2008-07-30,13:59:19
40.000227,116.37858,0,201,39659.5829166667,2008-07-30,13:59:24
40.00021,116.378657,0,206,39659.582974537,2008-07-30,13:59:29
40.000317,116.378662,0,213,39659.5830324074,2008-07-30,13:59:34
40.000425,116.378627,0,217,39659.5830902778,2008-07-30,13:59:39
40.000425,116.378627,0,217,39659.583125,2008-07-30,13:59:42
40.000431,116.37862,0,217,39659.5831481481,2008-07-30,13:59:44
40.000528,116.378552,0,220,39659.5832060185,2008-07-30,13:59:49
40.00056,116.378529,0,220,39659.5832638889,2008-07-30,13:59:54
39.999442,116.379633,0,224,39659.5834953704,2008-07-30,14:00:14
39.999375,116.379647,0,222,39659.5835532407,2008-07-30,14:00:19
39.999375,116.379647,0,222,39659.583587963,2008-07-30,14:00:22
39.99937,116.379652,0,222,39659.5836111111,2008-07-30,14:00:24
39.999427,116.37962,0,222,39659.5836689815,2008-07-30,14:00:29
39.999453,116.379624,0,222,39659.5837268519,2008-07-30,14:00:34
40.001796,116.376957,0,248,39659.5840740741,2008-07-30,14:01:04
40.00184,116.376931,0,248,39659.5841319444,2008-07-30,14:01:09
40.000818,116.378124,0,300,39659.5844212963,2008-07-30,14:01:34
40.000772,116.378166,0,297,39659.5844791667,2008-07-30,14:01:39
40.000741,116.378367,0,272,39659.584537037,2008-07-30,14:01:44
40.000607,116.378583,0,245,39659.5845949074,2008-07-30,14:01:49
40.00074,116.378536,0,245,39659.5846527778,2008-07-30,14:01:54
40.000811,116.378516,0,249,39659.5847106481,2008-07-30,14:01:59
